# Supplementary material for: The rapid evolution of lungfish durophagy
Source: Nat Commun. 2022 May 2;13:2390. doi: 10.1038/s41467-022-30091-3 (PMC9061808; doi:10.1038/s41467-022-30091-3)
Supplement: Supplementary file 4 — Supplementary Data 1 [file 41467_2022_30091_MOESM4_ESM.zip]

Archive with 10 entries (8 files):
- Supplementary_Data/
- __MACOSX/._Supplementary_Data
- Supplementary_Data/Matrix_for_parsimony_analysis_in_TNT/
- __MACOSX/Supplementary_Data/._Matrix_for_parsimony_analysis_in_TNT
- Supplementary_Data/Matrix.nex
- __MACOSX/Supplementary_Data/._Matrix.nex
- Supplementary_Data/Matrix_for_parsimony_analysis_in_TNT/parsimony_strict_tree.tre
- __MACOSX/Supplementary_Data/Matrix_for_parsimony_analysis_in_TNT/._parsimony_strict_tree.tre
- Supplementary_Data/Matrix_for_parsimony_analysis_in_TNT/Supplementary_Data_2_Matrix_for_parsimony_analysis_in_TNT.tnt
- __MACOSX/Supplementary_Data/Matrix_for_parsimony_analysis_in_TNT/._Supplementary_Data_2_Matrix_for_parsimony_analysis_in_TNT.tnt
