# Supplementary material for: The rapid evolution of lungfish durophagy
Source: Nat Commun. 2022 May 2;13:2390. doi: 10.1038/s41467-022-30091-3 (PMC9061808; doi:10.1038/s41467-022-30091-3)
Supplement: Supplementary file 4 — Supplementary Data 1 [file 41467_2022_30091_MOESM4_ESM.zip › Supplementary_Data/Matrix.nex]

#NEXUS
[written Sat Jun 05 11:00:57 CST 2021 by Mesquite  version 3.6 (build 917) at CuideMacBook-Pro.local/127.0.0.1]

BEGIN TAXA;
	TITLE Taxa;
	DIMENSIONS NTAX=88;
	TAXLABELS
		Guiyu_oneris Adololopas_moyasmithae Adelargo_schultzei Amadeodipterus_kencampbelli Andreyevichthys_epitomus Archaeonectes_pertusus Asthenorhynchus_meemannae Barwickia_downunda Chirodipterus_australis Chirodipterus_onawayensis Dipterus_valenciennesi Chirodipterus_wildungensis Chirodipterus_liangchengi Dipnorhynchus_cathlesae Dipnorhynchus_sussmilchi Dipnorhynchus_kiandrensis Dipnorhynchus_kurikae Eoctenodus_microsoma Fleurantia_denticulata Gogodipterus_paddyensis Griphognathus_minutidens Griphognathus_sculpta Griphognathus_whitei Grossipterus_crassus Holodipterus_elderae Holodipterus_gogoensis Howidipterus_donnae Ichnomylax_kurnai Iowadipterus_halli Jarvikia_arctica Jessenia_concentrica Melanognathus_canadensis Nielsenia_nordica Oervigia_nordica Orlovichthys_limnatis Palaeodaphus_insignis Pentlandia_macroptera Phaneropleuron_andersoni Pillararhynchus_longi Robinsondipterus_longi Scaumenacia_curta Soederberghia_groenlandica Sorbitorhynchus_deleaskitus Speonesydrion_iani Stomiahykus_thlaodus Tarachomylax_oepiki Uranolophus_wyomingensis Conchopoma_gadiforme Delatitia_breviceps Uronemus_splendens Gnathorhiza_serrata Megapleuron_zangerli Palaeophichthys_parvulus Parasagenodus_sibiricus Sagenodus_inaequalis Straitonia_waterstoni Tranodis_castrensis Ctenodus Xylognathus_macrustenus Limanichthys_fraseri Apatorhynchus_opistheretmus Erikia_jarviki Dipnotuberculus_gnathodus Cathlorhynchus_trismodipterus Harajicadipterus_youngi Xeradipterus_hatcheri Rhinodipterus_ulrichi Rhinodipterus_kimberleyensis Rhinodipterus_secans Westollrhynchus_lehmanni Rhynchodipterus_elginensis Persephonichthys Celsiodon Sinodipterus_beibei Porolepis Durialepis Glyptolepis Holoptychius Laccognathus Nasogaluakus_chorni Quebecius_quebecensis Psarolepis Youngolepis Powichthys Diabolepis_speratus Meemannia Raynerius_splendens Cheirolepis 
	;

END;


BEGIN CHARACTERS;
	TITLE  Character_Matrix;
	DIMENSIONS  NCHAR=277;
	FORMAT DATATYPE = STANDARD RESPECTCASE GAP = - MISSING = ? SYMBOLS = "  0 1 2 3 4 5";
	CHARSTATELABELS 
		1 'pineal opening(A55, S1) ss5' /  _open closed,
		2 40._Pineal_region_marked_by_short_eminence /  no yes,
		3 'cosmine present on skull (A72, S40)' /  'yes,_full_cover' 'yes,_but_strong_reduced' no,
		4 'Length of B-bone:(modified)(S7)' /  'short_(less_than_2_times_its_width)' 'long_(equal_or_more_than_2_times_its_width)' '_broad_(wider_than_long)',
		5 'pit-lines on B: (N)' /  absent anterior_and_mid_pit_line_present 'only anterior pit-line present' 'only posterior pit-line ',
		6 'C-bones: (A54)' /  absent present,
		7 'D bones: (A56,S2)' /  many single absent,
		8 'contact E/C ((A58,S12)' /  absent ._present_,
		9 'Zhu 2002 6 Postrostral(L5)' /  absent postrostral_mosaic_of_small_variable_bones 'large median postrostral, with or without accessory bones' paired_E_bones single_E_bone,
		10 'Length of E-bone (postral)(s14)' /  less_than_twice_their_width more_than_twice_their_width,
		11 'Postparietals(I-bone) meet in midline: (A53,s20)' /  yes 'no,_separated_by_B-bone',
		12 'Posterior process of I-bone (S21)' /  absent present,
		13 'J-bones (Parietal) meeting in midline (A51)' /  yes no,
		14 'L-bone: (S25)' /  two_present one_present 'space of K+L' 'space of K+L+M' other_bones_included,
		15 'Length of L-bone(A65)' /  similar_to_others_in_supraorbital_canal_series about_twice_as_long_as_others_in_supraorbital_canal_series,
		16 'bone K (s24)' /  single 'space of K+X' 'neither single nor K+X (e.g. fused (i.e ?space of?) K- + L-bones) both' 'K-bone absent',
		17 'K bone(S23)' /  medial_to_X_bone 'anterior_to_X_bone,_in_sequence',
		18 'M-bone (S26)' /  present absent,
		19 'N-bone (S27)' /  present absent,
		20 'Q-bone (S28)' /  _absent _present,
		21 'Z-bone (?S29)' /  posterior_to_I_bone lateral_to_I_bone,
		22 'Maximum width of skull roof situated posterior to the level of the bone Y1 (St)' /  yes no,
		23 'Sutures between skull roofing bones (s3)' /  straight _interdigitate,
		24 'Elongated snout: (A 70,S39)' /  absent present,
		25 'osiffied upper lip in adult( A50)' /  mosaic fused absent,
		26 'snout (A71)' /  with_many_bones complete_cosmine_cover unossified,
		27 'Supraorbital and infraorbital canal (S33,ss15)' /  separated _connected,
		28 'Lateral linei n bone 3 (S35, A62)' /  absent present,
		29 'cheek bones (s36)' /  'cheek_bones_1-11_present' no_11 'no_10,_11',
		30 'Length of postorbital cheek: (A66)' /  substantially_longer_than_diameter_of_orbit equal_to_or_shorter_than_diameter_of_orbit,
		31 'Ratio snout/cheek: (S85, Modified)' /  '<1' '>=1',
		32 'Bone 6: (A67)' /  _reaches_ventral_margin_of_cheek excluded_from_ventral_margin_of_cheek_by_bone_10,
		33 'Bone 7 (A 69)' /  approximately_equilateral much_longer_than_deep,
		34 'Size of bone 10 (quadratojugal)(A68)' /  'large,_as_5 (jugal)_or_greater' '_much_smaller_than_5,_or_absent',
		35 'Suboperculum: (S90)' /  two_ one,
		36 'Buccohypophysial opening: (S54,F67)' /  _present_ buccohypophyseal_pit closed,
		37 'C153. B bone(A52,S8,c153)' /  absent present,
		38 'C156. C-bone(s)(c156)' /  paired single,
		39 'C160. A-bone (median extrascapular)(c160)' /  'independent A-bone' not_present_as_independent_bone incorporated_into_skull_roof,
		40 'C163. F-bone(c163)' /  not_existing present 'place of F+E',
		41 'C164. Space taken by K+L or more bones (i.e. K- and L-bones missing if ?0?)(c164)' /  no yes in_addition_M 'in addition M+N' 'in addition J+M' in_addition_X,
		42 'C165. G-bone(c165)' /  present absent,
		43 'C166. I-bone (Pp)(c166)' /  present 'space of I+J' 'space of I+J+L+M' 'space of I+Z' 'space of A+B+I+J' 'space of I+Z',
		44 'C167. J-bone (parietal)(c167)' /  present 'space of J+K+L+M' 'space of I+J' 'space of J+L+M' 'space of A+B+I+J' 'space of J+C',
		45 'C168. Z-bone (lateral extrascapular)(c168)' /  behind_skull_roof integrated_into_skull_roof 'space of Y+Z' lacking_as_isolated_bone,
		46 'C169. Lateral line entering skull table through(c169)' /  bone_Z bone_I above_bones,
		47 'C170. Y-bone(c170)' /  'Y1(St)- and Y2(Ta)-bones present' 'only one Y-bone' 'space of X+Y' 'space of Y+Z',
		48 'C171. X-bone(intertemporal)(c171)' /  isolated 'space of X+K' 'space of X+Y' missing 'fused with the fronto-ethmoidal shield',
		49 'C172. T-bone(c172)' /  present absent,
		50 'C173. Bone 10 (qudratojugal)(c173)' /  present absent,
		51 'C174. Bone 11(c174)' /  present absent,
		52 'C175. Space taken by L+M(c175)' /  not_present present 'space of J+L+M' 'space of J+K+L+M (+ possible N)' 'space of I+J+L+M' 'space of K+L+M',
		53 'Tectal (Zhu 9)' /  absent present,
		54 's2 Number of tectals(L19)' /  one two_or_more,
		55 s3_Number_of_supraorbitals /  one two more_than_two mising,
		56 s4_Anterior_margin_of_parietals /  between_or_in_front_of_orbits slightly_posterior_to_orbits ?much_posterior_to_orbits,
		57 's6 Parietal-supraorbital contact' /  absent present,
		58 's8 Supratemporal(Y1)' /  present absent,
		59 s9_Postparietal_and_cheek_contact /  absent present,
		60 s10_Dermal_joint_between_parietal_and_postparietal /  absent present,
		61 's11 Processus dermintermedius(L11)' /  absent present,
		62 's13 Ethmoid commissure(L176)' /  present absent,
		63 's14 Course of ethmoid commissure (L177)' /  middle_portion_through_median_rostral sutural_course through_bone_centre,
		64 s16_Relationship_of_infraorbital_canal_to_premaxilla /  _infraorbital_canal_entering_premaxilla infraorbital_canal_following_dorsal_margin_of_premaxilla,
		65 s17_Course_of_otic_sensory_canal /  not_through_growth_centre_of_postparietal through_growth_centre_of_postparietal,
		66 L147_Otic_canal_extends_through_postparietals /  absent present,
		67 s18_Posterior_end_of_supraorbital_sensory_canal /  in_postparietal in_parietal in_intertemporal_,
		68 's19 Otic and supraorbital sensory canals (L183)' /  not_in_contact in_contact,
		69 s20_Position_of_posterior_pit_line /  on_posterior_half_of_postparietal_ on_anterior_half_of_postparietal,
		70 s22_Shape_of_jugal /  short_and_deep long_and_low,
		71 S23_Prespiracular /  absent present,
		72 's24 L54 Squamosal, quadratojugal and preopercular bones' /  separated fused,
		73 's25 L55 Subsquamosals(L83)' /  absent present,
		74 's26 L244 Preoperculosubmandibular(L84)' /  absent present,
		75 s27_Foramina_on_dermal_cheek_bones /  absent present,
		76 's28 Vertical bar-like preopercular bone' /  absent present,
		77 s29_Postorbital /  restricted_to_anterior_cranial_division spanning_two_divisions,
		78 s34_Median_gular /  present absent,
		79 L30_Sensory_line_network /  'preserved as open grooves (sulci) in dermal bones' 'sensory lines pass through canals in dermal bones (open as pores)',
		80 L243_Westoll_lines /  absent present,
		81 'L238 Canal-bearing bone of skull roof extends far past posterior margin of parietals.' /  no yes,
		82 'C37. Palatal construction(S55, A23 modified,c37)' /  parasphenoid_separates_pterygoids _pterygoids_articulates_with_each_other_with_suture fused,
		83 'C38. Parasphenoid: (S43, A29)' /  _fused _visible_sutures 'overlapping (pterygoids)',
		84 'C39. Transverse curvature of palate: (A25)' /  flat arched,
		85 'C40. Parasphenoid stalk (A26)' /  no_stalk '_simple_stalk_without_sharp_division_into_tapering_proximal_portion_and_parallel-sided_distal_portion' 'stalk_with_sharp_division_into_tapering_proximal_portion_and_parallel-sided_distal_portion',
		86 'C41. Ratio of posterior length to anterior length of parasphenoid: (S47)' /  less_than_1_or_about_1 greater_than_1,
		87 'C42. Furrow on ventral surface of parasphenoid stalk (A27,s51)' /  absent present,
		88 'C43. furrow on the dorsal surface of paraspgenoid stalk (S50)' /  absent present,
		89 'C44. Parasphenoid bears denticle-lined ascending process' /  no yes,
		90 'C45. Dental material on parasphenoid: (S53,A21,F66)' /  present absent,
		91 C46._Parasphenoid_reaches_posterior_margin_of_occiput_F64 /  no yes,
		92 'C47. Shape of parasphenoid: (S49)' /  _anteriad_elongated plow_shaped _with_lozenge,
		93 'C48. Position of  parasphenoid: (S44)' /  below_ethmosphenoid 'below_otico-occipital' _below_both,
		94 'C49. Position of anterior end of parasphenoid: (S46)' /  _in_front_of_jaw_articulation not_in_front,
		95 'C50. Ratio maximal width of parasphenoid to distance articulation points of jaws: (S45)' /  '_less_than_1\3' '_between_1\3_and_2\3' 'greater_than_2\3.',
		96 'C51. Lateral angle of parasphenoid: (S48)' /  no_angle angular,
		97 C52._Margins_of_posterior_stalk_of_parasphenoid /  converge_to_posterior_angle subparallel,
		98 'C53. End of parasphenoid stalk: (A28,F65)' /  single_point _bifid _trifid_with_lateral_projections,
		99 'C54. "Vomer"Miles 77 anterior media s59' /  present absent,
		100 'Vomer (New)' /  paired unpaired,
		101 'C55. Dermopalatine1, Miles 77 vomer Rosen 1981(s57)' /  median paired,
		102 'C56. ''''platine 1''''/pterygoid (s58)' /  fused_to_pterygoid sutured_to_pterygoid isolate,
		103 'C57. Series anterolateral to pterygoids(A64)' /  'present,__with_tusks' 'present_with_denticles/dentine_sheet' present_with_tooth_row,
		104 'C58. Parasphenoid separates entopterygoids along more than half of their length(F70)' /  yes no,
		105 'C59. Angle between midline and anterolateral margin of pterygoid(A24)' /  less_than_55_degrees more_than_55_degrees_,
		106 'C63. Cosmine-like tissue within oral cavity' /  no yes,
		107 'C105. Angle between quadrate and plane of parasphenoid: (S42, A32)' /  '90-95' '80_-65' '_55-35',
		108 'C106. Autostyly: (A30,S41)' /  absent present,
		109 'C107. lateral commissure(A34)' /  separate_from_palatoquadrate partly_fused_but_distinguishable wholly_fused_to_palatoquadrate,
		110 C108_Palatoquadrate /  fused_into_palate free,
		111 'C109. Dorsolateral process on palatoquadrate: (A31,F54)' /  _absent _present,
		112 C141._Overlap_relationship_between_entopterygoids_and_parasphenoid /  'parasphenoid overlaps_entopterygoids_dorsally' entopterygoids_overlap_parasphenoid_dorsally,
		113 'C152. Median callus on palate(A18)' /  absent present,
		114 'S36. [120] Articulation of parasphenoid' /  parasphenoid_not_sutured_to_vomer_ parasphenoid_sutured_to_vomer,
		115 L101_Palatoquadrate_fused_with_neurocranium /  absent present,
		116 L259_Entopterygoids /  separated contact_along_midline,
		117 'C60. Anterior nostril(L8)' /  located_dorsal_to_oral_margin marginal,
		118 'C61. Posterior nostril(L9)' /  located_dorsal_to_oral_margin marginal palatal,
		119 'C62.  Internasal pits(Lu 120) ' /  'well-developed' reduced_or_absent,
		120 'S58. [207] Pore cluster' /  absent present,
		121 'S59. [208] Rostral tubuli (tubules)' /  absent present,
		122 L265_Size_of_profundus_canal_in_postnasal_wall /  small large,
		123 'C64 Premaxilla: (S38, A30) revised' /  present absent,
		124 'C176. Maxilla (revised)' /  absent present,
		125 'C65. Lateral lines in mandible: (S65,A63)' /  _parallel_ converging_in_one_bone_,
		126 'C66. length of symphysis(ratio length of symphysis to length of jaw)' /  'greater_than_1\3' 'between_1\5_and_1\3' 'less_than_1\5',
		127 'C67. Adsymphysial plate:(s66)' /  'present, but fused' 'isolated, sutured bone' missing,
		128 Zhu61_?Parasymphysial_tooth_whorl /  tooth_whorl denticles unpaired_plate plate_with_tusk,
		129 'C68. ''''dentary'''' (splenial)' /  unpaired_ _paired_,
		130 'C69. Dentary-prearticular relationship: (A37)' /  'dentition-generating_gap' small_midline_hole_only no_gap,
		131 'C70. Slot between dentary and prearticular: (A38)' /  broad narrow no_slot,
		132 'C71. Adductor fossa: (A39)' /  not_overhung_by_prearticular overhung_by_prearticular,
		133 'C72. Length of adductor fossa (ordered): (A40) revised statuses' /  'more thtan 1/3' '20% to 1/3 of jaw length' 5%_to_20%_of_jaw_length 0?5%_of_jaw_length,
		134 'C73. Morphology of adductor fossa: (S69, A41)' /  open _reduced_to_vestigial_slit,
		135 'C74. Coronoids: (A35)' /  _present absent,
		136 'C75. lip fold(A 36)' /  absent present,
		137 'C76. Mechelian bone(A49)' /  Wholly_ossified 'only_articular_ossified,_or_not_ossified_at_all',
		138 'C77. Retroarticular process: (A43)' /  _small_and_poorly_developed 'robust,_squarish',
		139 'C78. Skin contact surface on infradentary bones: (A45)' /  _reaches_up_to_lip_of_adductor_fossa widely_separated_from_lip_of_adductor_fossa,
		140 'C79. Curvature of ventral mandibular margin: (A42)' /  strongly_convex essentially_flat,
		141 'C80. orientation of glenoid: (A44, Modified)' /  mostly_dorsally _posterodorsally,
		142 'C81. Shape of glenoid fossa: (S71)' /  _double_structure_ single_groove,
		143 'C82. Angular and surangular: (A46)' /  separate fused_into_a_single_long_bone,
		144 'C83. Splenial and postsplenial: (A47)' /  separate_ _fused,
		145 'C84. Teeth on upper lip: (A20,s60)' /  shedding_teeth_ statodont_tooth_row_ _teeth_absent,
		146 'C85. Teeth on dentary: (A19)' /  shedding_teeth_present statodont_tooth_rows_present teeth_absent,
		147 C86._Number_of_tooth_ridges_in_adult_specimens /  '<10' '_>10',
		148 C158._Lower_jaw /  short_mandible_rami elongated_rami_with_short_symphysis elongated_symphysis,
		149 C162._Adductor_muscles /  below_skull_roof above_skull_roof,
		150 C178._Number_of_infradentaries /  four two one three,
		151 C179._Ossified_Meckelian_bone /  present lacking,
		152 'S21. [55] Posteriorly deep maxilla' /  present absent,
		153 'S30. [80] Anterior end of dentary' /  not_modified modified_into_support_for_parasymphysial_tooth_whorl,
		154 'S31. [82] Axis of parasymphysial tooth whorl' /  parallel_to_dentary perpendicular_to_dentary,
		155 'S32. [91] Dentition on coronoid (Zhu70)' /  'broad marginal ?tooth field" ' narrow_marginal_tooth_row single_tooth_row,
		156 'S33. [98] Foramina on external surface of lower jaw' /  absent present,
		157 L248_Length_of_dentary /  constitutes_a_majority_of_jaw_length_ half_the_length_of_jaw_or_less,
		158 L249_Labial_pit /  absent present,
		159 L250_Prearticular_symphysis /  absent present,
		160 L255_Inturned_medial_process_of_premaxilla /  absent present,
		161 L106_Coronoids /  four_or_more Three_or_less,
		162 L89_Premaxilla /  extends_under_orbit ?restricted_anterior_to_orbit,
		163 L90_Maxilla_shape /  'splint-shaped' 'cleaver-shaped',
		164 'C87. Tooth plates (A1)' /  present absent,
		165 'C88. Morphology of teeth on pter/preart (A5)' /  'round/conical' 'sectorial,_forming_distinct_proximodistal_cutting_ridge',
		166 'C89. Addition of large dentine elements at regular intervals to lateral margin of pterygoid/prearticular: (A2)' /  yes no,
		167 'C90.Nature of large dentine elements: (A3)' /  teeth petrodentine_cores _thick_irregular_dentine_ridges narrow_regular_dentine_ridges,
		168 'C91. Addition of marginal blisters to pterygoid/prearticular: (A6)' /  no _yes,
		169 'C92. Shape of marginal blisters: (A7)' /  'bead-shaped' elongated_strips,
		170 'C93. Addition of inter-row dentine along edge of pterygoid/ prearticular: (A8)' /  _no _yes,
		171 'C94. Nature of inter-row dentine: (A9)' /  always_fuses_or_wears_down_into_sheet separate_denticles_persist_between_some_tooth_rows,
		172 'C95. Pulp cavity (s77)' /  tooth_plates_without_pulp_cavity_ with_pulp_cavity,
		173 'C96. Diffuse dentine deposition on surface of palate/lower jaw: (A10)' /  'yes,_diffusely_across_whole_palate' no '_redeposition_of_denticles_only_within_??footprint??_(outer_circumference)_of_resorbed_tooth_plate',
		174 ' C97. Relative areas of denticle field/thin dentine sheet on palate: (A11)' /  _all_or_nearly_all_denticles _both_dentine_sheet_and_denticles mostly_dentine_sheet 'denticles_outside_toothplate,_dentine_sheet_on_resorption_areas_within_toothplate',
		175 'C98. Relative areas of denticle field and dentine sheet on lower jaw: (A12)' /  all_or_nearly_all_denticles both_denticles_and_dentine_sheet mostly_dentine_sheet,
		176 'C99. Resorption of dentition on pterygoid/prearticular plate origin: (A13)' /  '_little_or_no_resorption,_origin_left_unmodified' 'extensive_resorption,_removing_mesial_parts_of_plate' '_resorption_and_deposition_of_dentine_sheet_within_toothplate_only,_not_crossing_edges',
		177 'C100. Distinct vertically growing ??heel?? on prearticular: (A14)' /  _no yes,
		178 'C101. Petrodentine: (S78, A17)' /  absent _present,
		179 'C102. Sharp ''additive'' mesial and posterior edges on tooth plates(A 15)' /  absent present,
		180 'C103. Behaviour of ''additive edges''(if present)(A16)' /  quiescent active,
		181 C157._Angle_between_first_and_last_tooth_ridge /  50?100_degrees less_than_50_degrees_or_greater_than_100_degrees,
		182 C177._Ascending_process_on_pterygoid /  absent short long,
		183 'C180. Dentition on the entoptergoid (revised)' /  dentine_plates tooth_plates toothed,
		184 C181._Form_of_marginal_tooth_ridge /  absent continuous incomplete,
		185 C182._Tuberosities_on_palate /  present_and_irregular arranged_radially arranged_in_rows absent,
		186 C183._Denticles /  no_denticles episodically_shed_denticles,
		187 C184._Tooth_plates_ridges /  no_tooth_plates without_radial_pattern radial_pattern_with_cusps radial_pattern_without_cusps parallel_ridges,
		188 ' C104. Braincase/skull table relationship: (A59, S9)' /  broad_contact supported_by_cristae,
		189 'C110. Metotic (otoccipital) fissure: (A61,F13,L64)' /  _present absent,
		190 'C111. Intracranial joint/ventral cranial fissure(A60)' /  mobile_joint ventral_cranial_fissure neither_fissure_nor_joint,
		191 'C112. Occiput inset from posterior margin of neurocranium (M4)' /  no yes,
		192 'C113. 5. Notochordal canal occluded by ossified cranial centrum(M5)' /  no yes,
		193 'C114. M6. Neural cavity and notochordal canal separated by an ossified shelf in the occipital region, posterior to the foramen for N.X' /  yes no,
		194 C115._M7._Ossification_complete_along_ventral_midline_of_notochordal_canal_posteriorly /  yes no,
		195 C116._M8._Occipital_region_bears_transverse_processes_flanking_foramen_magnum /  no yes,
		196 C117.M9._Dorsal_aorta /  divides_at_or_anterior_to_occiput divides_posterior_to_occiput,
		197 C118._M10._Lateral_dorsal_aortae /  run_along_ventral_surface_of_neurocranium 'run_in grooves_on_parasphenoid',
		198 C119._M11._Occipital_artery_extramural /  no yes,
		199 'C120. M12. Neurocranium extends far posterior to hind margin of postparietals (actinopterygian parietals)' /  no yes,
		200 C121._M16._Dorsolateral_crista_fenestrated /  no yes,
		201 C122._M17._Median_crista_discontinuous /  no yes,
		202 'C123. M18. Little or no overlap between intersections of median and dorsolateral cristae with the dermal skull roof (median crista abbreviated)' /  no yes,
		203 C124._M19._Lateral_cristae_fenestrated /  no yes,
		204 C125._M20._Development_of_a_pronounced_ridge_anterior_to_and_continuous_with_the_dorsolateral_cristae /  no yes,
		205 C126._M22._Articulation_of_first_epibranchial_posterior_to_the_level_of_the_foramen_for_N.IX /  no yes,
		206 C127._M25._Notochord_extends_to_or_beyond_level_of_N.V /  yes no,
		207 'C128. 27. Development of a deep ''spiracular recess'' sensu Thomson & Campbell (1971)' /  yes no,
		208 C129._M28._Separate_foramina_for_the_internal_carotid_artery_and_efferent_pseudobranchial_artery /  no yes,
		209 C130._M30._Jugular_vein /  little_or_no_groove 'travels_through_deep_groove_along_length of_otic_region',
		210 C131._M31._Foramina_for_the_jugular_vein_and_the_ramus_hyomandibularis_N.VII_on_the_posterior_surface_of_the_transverse_wall_of_the_otic_region /  confluent separate,
		211 C132._M32._Foramina_for_the_jugular_vein_and_the_orbital_artery_on_the_posterior_surface_of_the_transverse_wall_of_the_otic_region /  confluent separate,
		212 C133._M33._Foramina_for_the_ramus_hyomandibularis_N.VII_and_the_orbital_artery_on_the_posterior_surface_of_the_transverse_wall_of_the_otic_region /  confluent separate,
		213 'C134. M35. Hyomandibular facet traverses fissure in transverse otic wall (hyomandibular facet extends on to palatoquadrate)' /  no yes,
		214 C135._M38._Separate_ossified_canals_for_pineal_and_parapineal_organs /  yes no,
		215 C136._M41._Foramen_for_N.II_above_the_level_of_foramen_sphenoticum_minus /  no yes,
		216 C137._M42._Foramen_for_N.III_above_level_of_foramen_sphenoticum_minus /  no yes,
		217 C138._M46._Ventral_face_of_nasal_capsule /  complete 'perforated_by_fenestration_that opens_posteroventrolaterally_(fenestra_ventralis)' 'solum_nasi_completely unossified',
		218 C139._M48._Nasal_capsule_set_well_posterior_to_snout_margin_or_preoral_eminence /  no yes,
		219 'C140. M55. Enlarged, knob-shaped protrusion on the posteroventral surface of the quadrate (hyosuspensory eminence of Miles, 1977)' /  absent present,
		220 C151._M15._Adlateral_cristae_present /  yes no,
		221 'C154. Foramen for the internal carotid anterior to that for the efferent pseudobranchial atery(F29)' /  no yes,
		222 C155._Ossification_of_neurocranium /  completely_ossified 'poorly-ossified/cartilagenous',
		223 C159._Kinesis_between_nasal_region_and_braincase_behind_it /  absent present,
		224 C161._Supraoccipital_commissure /  'through Z-G-I-A-I-G-Z' 'through I-A-I' 'through I-B-I' 'through Z-B-Z' above_bones,
		225 'S37. [122] Buccohypophysial foramen of parasphenoid' /  single double,
		226 'S38. [124] Parasphenoid' /  protruding_forward_in_ethmoid_region_of_endocranium behind_ethmoid_region,
		227 'S39. [131] Zhu98 Dorsal endoskeletal articulation between otico-occipital and ethmosphenoid blocks of braincase' /  absent present,
		228 'S40. [132] Ventral endoskeletal articulation between otico-occipital and ethmosphenoid blocks of braincase' /  absent present,
		229 'S41. [133] Orientation of intracranial joint or fissure' /  vertical_or_anteroventrally_slanting posteroventrally_slanting,
		230 'S42. [134] Zhu101Position of intracranial joint or fissure relative to cranial nerves' /  joint_through_profundus_foramen _joint_through__trigeminal_foramen,
		231 'S43. [135] Zhu102 Processus descendens of sphenoid' /  absent present,
		232 'S44. [136] Fossa autopalatina' /  absent present,
		233 'S45. [142] Vomeral area with grooves and raised areas' /  absent_ present,
		234 'Zhu 107 Fenestra ventralis (s46)' /  absent present common_ventral_fenestra_for_anterior_and_posterior_nostrils,
		235 'S47. [144] Large median opening and several small dorsolateral openings in postnasal wall(L44)' /  absent present,
		236 'S48. [148] Postorbital process on braincase (L132 inverse)' /  present absent,
		237 'S49. [152] Basicranial fenestra with arcual plates' /  absent present,
		238 'S50. [154] Otico-sphenoid bridge' /  present absent,
		239 'S51. [156] Posttemporal fossae' /  absent present,
		240 'L118 Prominent pre-orbital rostral expansion of the neurocranium' /  present absent,
		241 L124_Spiracular_groove_on_basicranial_surface /  absent present,
		242 L268_Endoskeletal_spiracular_canal /  open partial_enclosure_or_spiracular_bar complete_enclosure_in_canal,
		243 L144_Entrance_of_internal_carotids /  through_separate_openings_flanking_the_hypophyseal_opening_or_recess through_a_common_opening_at_the_central_midline_of_the_basicranium_,
		244 'L147 Articulation between neurocanium and palatoquadrate posterodorsal to orbit  (suprapterygoid articulation)  ' /  absent present,
		245 L171_Vestibular_fontanelle /  absent present,
		246 L266_Paired_pineal_and_parapineal_tracts /  absent present,
		247 L155_Lateral_cranial_canal /  absent present,
		248 'C142. Cleithrum and clavicle: (S81)' /  with_cosmine_ without_cosmine,
		249 'C143. Median fin morphologies(A74,S83)' /  'all_separate_and_short-based' 'posterior_dorsal_fin_long-based' 'both_dorsal_fins_long-based' uninterrupted_fin_fringe,
		250 'C144. Posterior dorsal fin support(A 75)' /  all_radials_carried_by_basal_plate 'anterior_radials_on_basal_plate,_posterior_radials_free_' no_basal_plate,
		251 'C145. Anal fin support(A76)' /  trapezoidal_with_no_distinct_shaft cylindrical_proximal_shaft_and_triangular_distal_plate,
		252 'C146. Median fin radials(A77)' /  cylindrical 'hourglass-shaped',
		253 'S52. [161] Dorsal cleithrum (AL of the Placodermi), ventral cleithruin (AVL of the Placodermi) and pectoral spine (SP of the Placodermi)' /  not_fused fused,
		254 'S53. [170] Interclavicle' /  absent present,
		255 'S54. [174] Proximal articular surface of humerus' /  concave flat convex,
		256 'S55. [186] Basal plates in dorsal fin supports' /  absent present,
		257 'L183 Shape of dorsal blade of dermal shoulder girdle (either cleithrum or anterolateral plate)' /  spatulate pointed,
		258 'C147. Vertebral column(A78)' /  unconstricted_notochord disc_centra,
		259 'C148. Neural arches and spines(A 79)' /  separate fused,
		260 'C149. Scales: (S82, A73,ss56)' /  _rhombic round,
		261 'C150. cosmine on scales(A73)' /  present absent,
		262 L6_Enamel /  'single-layered' 'multi-layered',
		263 L20_Anterodorsal_process_on_scale /  absent present,
		264 L86_Plicidentine /  absent present,
		265 L237_Enamel_and_pore_canals /  enamel_absent_from_inner_surface_of_pores enamel_lines_portions_of_pore_canal,
		266 C185._Ceratohyal /  short_and_stout long 'dumbbell-shaped',
		267 Basihyal_ /  absent present,
		268 C186._Basihyal /  short_without_denticles long_and_denticulated short_and_denticulated,
		269 'Articulation facet with hyomandibular(L57)' /  'single-headed ' 'double-headed ',
		270 Oriention_of_the_hyomandibular /  lean_anteriorly relatively_vertically relatively_posteriorly relatively_horizontally,
		271 Shape_of_the_hyomandibular /  'rod-like' triangular,
		272 'Urohyal morphology (L167)' /  'dorsoventrally compressed and rod-like, may bifurcate posteriorly' vertical_plate,
		273 Number_of_the_basibranchials /  one two more_than_three,
		274 Hypobranchials_connected_with_the_basibranchials /  three four five,
		275 Hypobranchial_4 /  connected_with_the_hypobranchial_3 not_connected_with_the_hypobranchial_3,
		276 Hypohyal_connected_with_the_basibranchial /  anterior_facet lateral_facet,
		277 Hypohyal /  flat ' curved taper-shaped' ; 
	MATRIX
	Guiyu_oneris                   0-2--02-(1 2)-000--------0001000-00--?100-0---000?03-0--12000001?0010010000100?0-1?000-?0---00-00000--0?1200?0?0?1?-?00?000???0??20010101000000000??00?100000?1100?00011-1-0-0--000000????????0000??????0??-----?0-000000?--00?--???0111001110?0???1???????1????1???1??01100-????????????
	Adololopas_moyasmithae         ??0021????111??01????100?111?00???01??0?0?00?0101??????000?0???-00211??0???0-011?110110101?110110001121110?1?0010?11???0??101????0????1???????0?1?0?0??????0???????00000?1011??001111??1??1????????????????????????????????????1?100--00???????????????1????1??????10?0??1???????????
	Adelargo_schultzei             ??2011????111??1????0?0????????????1100?11001001???0???????0????????0???????-?11?110211001?21??111?????100?????00??1??????10??????????????????????1?0??????????????00000?11?1??0?0??0?21??11?????????????????????????????????1?1?1????????????????????????1??????0011?0??1???????????
	Amadeodipterus_kencampbelli    1002010???1?11??????0?0?????????????1020(0 2)000?0001??1???0???0????0?2???????????11??????????????????????????????????????????????????????????????????????????????????????????????????????1???2????????????????????????????????????1???????????????????????????????????10?0??????????????
	Andreyevichthys_epitomus       1010?12?3111101011??01002111?1??0?0?1?????????????????020000????00??0???????0?1??110211101?11001?101122?00?1??0?00?1??????1???????????11?1?1??11110????????????????00000?11?1??001110?10?03??????????????????????????????????????1??????????????????????????11???????????????????????
	Archaeonectes_pertusus         ???????????????????????????????????0????0?001000???1???????????????????????????????0???????????????????????????????????????0????????????????????????0?????????????????????????????0????1??1??????????????????????????????????001?????????????????????????????????????????1???????????
	Asthenorhynchus_meemannae      1011011130111001?0???100??1110?100??10??0?00?0011010??020000????0021???0??000?1??1?11?0??????????1????110??12?0?1??1??????10111201????111?????01?10000??0??01?1????00001011?01111?0?10(1 2)0312?????????????????????????????????????????????????????????????????10?????11?0??????????????
	Barwickia_downunda             1020111130111100100111002111211001111000010010011110??010000???-002111?0??000?1??11?211?01?21011110?121100?1????0??1??????100?????????111??1?1102210000????010?????00000?0??22?10???1000000??????????????????????????????????1?101?????????????????????111111????0?11?0??0?0????????0
	Chirodipterus_australis        1000211?3?11110(0 1)100011001111101100111000000010011010??010000?1--002100?0??000?1101101101?101110100011211101120000011121?1?10110?0011101101111000220?0???0??0111????1?03111011??001101??111110200011000011000011(0 1)0110110020100001?100--?00??????10?010???0?00?????0010?0??01?021?1????
	Chirodipterus_onawayensis      ??0????????????????1???0??010??1???0?0???0??10??100???0??????1--???????0??00??11?11????1??0?????????111???????0????????????0?11211????1???????1??1?0?10?0???1???????????????0?????0??111111??????????????????????????????????00?????????????????????????11?????????10?0??1?0?????????
	Dipterus_valenciennesi         100021(0 1)13011100010000100101111100000100(0 1)000000001010??1200?0?1--00210??011?0?0110110100?01011011001-01?1011120010?111210??10110200011011011110002210000-?-20111????00000-1011??0011100000021120000000011101100111111110120100001?100????020-0??0000100?100001???0001000010?0?????????
	Chirodipterus_wildungensis     1?00??113?11?0?01?????00??0????1???0?0??0?00???????0?????????1?????????????????????0????0?1??11?1001??111001200000111?1?1??0????????1???????????????0??????????????0????????????????1???????????????????????????????????????1001?100???00???0??10?010???11???????????????????????????
	Chirodipterus_liangchengi      ??0?????????1?????????0011?????????11????????????????????0?0?????????????????????110110??101110100?????11011200?0???121???1????????????1????????1?0?????????????????00?0?10?1??0??10???????1120000000000?10?0?111?1?1?0?20100????1?????0????0?????010????????????????????????????????
	Dipnorhynchus_cathlesae        0-?0?????????????????????????????????????????????????????????????????????????????????????????????????????????????????????????10201?0001?????1?1??1?1010?0???111????????0????0?????1???11101?????????????????????????????????000??????????????????????????????????????????????????????
	Dipnorhynchus_sussmilchi       0-000100??0010000000000000010000?0?010?????????????????2?????1-??????????????????2000????00?????0?0?001?0001101?0???121???1?0002000000110000010022??????0??0111????1?02101000220100????111110200?1??01?000000100000000002000-0?????????????????????????????????????0?????1?????012???
	Dipnorhynchus_kiandrensis      0-00?????00010000000??00??0????0???0?0010?000000???0??020000?1--0010????????0?1????0??????????????????????00??0?????????1??0????????????????????????0????????????????????????????????????????????????????????????????????????00?????????????????????????11???????????????????????????
	Dipnorhynchus_kurikae          0-00??00??00?0?00000??00??000??1???0?000000000000010???2?????1-??????????????????1?0??????????????????????00??0?????????1??0????0??00011???????????00???0??0111?????????????0?????1????1111??2??????????????????????????????-0000100--?0??0?0???????0???11???????????????1???????????
	Eoctenodus_microsoma           ?????????????????????????????????????????????????????????????????????????????????12???111?0?2?0??1?????????????????1????????????????????????????????????????????????????????????????0010302?????????????????????????????????????0???????????????????????1????????????????????????????
	Fleurantia_denticulata         1020111031111111?00111112111211011011000000010011110??010000????0021?1?0???00?11?11?211101121001111-111100?1??000?11???????0?2????????1111111?112?0101?????????????0-000?0??20?1?????020310??????????????????????????????????101?1?????????????????????11211?????0111?0??2???????????
	Gogodipterus_paddyensis        ??0????????????????????01?????????0110???????????????????????????????????????????110110?000110110001?1?1001120000?11???????00102001110110?111100??00000????????????1?011010?0110011010103031020000100000?0000?1001101?0???10?0???????????????????????????????????????????0??021??????
	Griphognathus_minutidens       10212110?1111101?01001111?11101110011001000000011??0?????????????????????????????201100100121021111-0111002120010???12111?10?202022131110111101111?1000????0101????1?1?101000001000??02031010211?111100101111?101(0 1)1111112110?001????????????????????????0000?????1011????????????????
	Griphognathus_sculpta          1?11??103111?1?1?010??11??010??1???0??00000000011000??010000?1--002101?0??00001??221??????1????2????0?1????1??0????1???1???0?11210?13111??11100??0?1010??????????????????????????????0223101????????????????????????????????0?01?1????????????????01???110??1??0??????0????1?????????
	Griphognathus_whitei           1?11??103111?1?1?0?0??11??010??1???0?000000000011010??010000?1--002101?0??0?0?10?221??101?1?2112?1??111???01??0???11????1??0??(1 2)200?131110111110??101010????0111???????????????????0??0223101????????????????????????????????-001?1?0???0??0?0?????010???10?????????11?0??011021010011
	Grossipterus_crassus           ???0??????11??????????1???????????????????00?0??????????????????????????????????????????????????????????????????????????????????????????????????????0?????????????????????????????????10303?????????????????????????????????0??1?????????????????????????????????????????????????????
	Holodipterus_elderae           ??(0 1)(0 1)??????11?(0 1)?1???????0??0???????????0?0?00??01????????0??0????00210????????????210??100?(0 1)??001?1????????01??0???11???????0??1201????1????????????00?0?????111??????????????????????0(1 2)1312?????????????????????????????????00?1??00????????????????????10?????????11?0????0?????????
	Holodipterus_gogoensis         101121113?111001??????101?11?01????1100?0000??011??0??010000?1??00210??0??0????1?2011?01001?1???1101121?0011200?1?11121?1?101102012120110111110121?0000????0101????0000101000111110?10(1 2)0312102101001010001010?111111111120111001?100--?00?0?0?0???010??????????????11?0??0??????1????
	Howidipterus_donnae            1020111130111100100111002111211001111000(0 1)00010011110??010000?1--002100?0??00001??11?211?01?21011110?121100?1????0??1??????100?????????111??1?1102210030?????111????00000?0??22?10???0?10302??????????????????????????????????1?1???????????????????????1111110???0?11?0??????????????
	Ichnomylax_kurnai              ???????????????????????0???????????????????????????????????????????????????????1????????????????????????00???????????????????0???0?000110?000000?100?00?????101????00001010?0?1011??1?(1 2)1011??????????????????????????????????????????????????????????????????????????????????????????
	Iowadipterus_halli             100111011?101111?00010001011100010??10000?0000011010??020000?1--002101?0??00-01?????????????????????????????????0?????????1001??0???????????????2??000???????????????????????????????????????????????????????????????????????001???????????????????????????????????10?0??????????????
	Jarvikia_arctica               1?21012131111011?1?10121??1?11????111???0?00?000???0??1200?0????1121????????0?1???1?1?100??210??11?????00??????1??????????10????????????????????????0?????????????????????????????????10303???????????????????????????????????0?0???????????????????????????????????2????21?????????0
	Jessenia_concentrica           ??010110??001100101?100010??????????10?00?00?1111??1??0100?0????????????????0?11?1100??-000020?0??01???000?1??1?0?11??????10????????????????????2?0?0??????????????1?010?0??00?0?10??0????????????????????????????????????????0(1 2)?1??????0????????????????????????????????1???????????
	Melanognathus_canadensis       100??1101????????00???000??????????110?0??????0????0?????0???1-????????????????1?11?110?00112011001-???100?1????0??1121???1001020221101100??100121?1030?????111????00000?0??00010?0??0213101??00?00100?00000??1?????????20???00??000--??????0???0?010????????????????????????????????
	Nielsenia_nordica              1?10??21301??4?1??????10??1?????????????0?01?001???3??0200?0??????????????????1????????????????????????????????????1???????0????????????????????????0???????????????????????????????????????????????????????????????????????0?01?????????????????????????????????????????????????????
	Oervigia_nordica               1?11??213110?1?1?0?0??00??1???????????0?0?000011???0??0000?0??????????????????1???????????????????????????????0????1???????0????????????????????????0??????????????????????????????????1003?????????????????????????????????0?01?????????????????????????????????????????????????????
	Orlovichthys_limnatis          1?21?1??211011101???11011???????????10??0?00??(0 1)1???0???200?0?????????????????????11021??01?0200?1?0????001?1?0010???121???10?2020121111101111111110?0???????111????00000?0??1??00?110?10302112001???00000101??????????0020??100??1?????0?????????????????????????????????????????????
	Palaeodaphus_insignis          ??0???????????????????????????????????????????????????????????????????????????????????????????????????????????????????????????0200?????????????????0??????????????????????????????????10?03??????????????????????????????????????????????????????????????????????????????????????????
	Pentlandia_macroptera          1?2011(1 2)130111(0 1)001010?1(0 1)02??121?0??1110?(0 1)0?00??011110??010000????002101?0???00011?10?11??01?11??1000?122100?1???????1121???101???0?????1?11?11?11211?0???????1?1????00010???????00???0?????2????011??????1????????????????????10????????????????????????111111??1?0(0 1)11????????????????
	Phaneropleuron_andersoni       1?00??21?011?1(0 1)??????0001???1???????10?00?00000(0 1)1??0??????????????????????????????2????????????????????????0????1??????????0????????????????????????0???????????????????????????????0?????2????????????????????????????????1?101?????????????????????????????????????????????????????
	Pillararhynchus_longi          1001?1???0101000100001001010?0????0110000?00000(0 1)1110??020000????00210??????00?11?110100?0101111?000????1111120010???121???10?00201111011011011111200010-??-1111-???01001000?12210?0-100010211211000000011001??1?11011?0?2010?001?100--?00???0???0??10??1????1??????10?0??010021?????0
	Robinsondipterus_longi         101121103?110001?00?11001????01000?11??????????????????10000?????????1??????0??0?2011?0?001??0??001-????00?1200?0?11121?1?1??1120121301101111101?1?1??0-??-?111-???00001010?0001010??0213101??10100100010101??11?1111?1120101????100--?0-???0???0???0???????1??????11????0?2?????????
	Scaumenacia_curta              1020112130111001?000110021112110110(0 1)1000000010011000??010000????002100?0???00?1??11021??01?210?1??0?12210011???00??????1??101???0?????11??11??112?0001?????????????00000?0?11??001100010302??????????????????????????????????101???????????????????????12211?????0111????????????????
	Soederberghia_groenlandica     1021211131111111?00111110?10101011?110000?0010011011??010000????0021??00???00?1??111211100?1102111?????100?????10??112?1??10????????????1??????????100?????????????1?1??????00?00?0??02??10?0?01??101100?11?????0???????21?0?101????????????????????????0?11?????1?11????2??????????0
	Sorbitorhynchus_deleaskitus    ??02?1????101??01?????00??1????????11???0?00??00???0?????0?0??????21??????????1??110110?01?1111100?????11011?00?0?11???????0?2120??1011101111001???0030???-01?1-???1?1?1110?1??00110?0013001?2??????0?001000??1??011??0???1??001?100-??0????0???0??10??0????11?????10?0??0100??????10
	Speonesydrion_iani             0-0001011?001000000??0001?????????001?000?00?000???0???2?000?1??0010??0???????11?2000???00????????0?001?00?1?0100?1112111?1000020000001100001000?100000-???1111-???1000101000210100??0001001??0??0????0???????1?????????20?0??0??1?????0????0???0???0??????????????10?0??????????????
	Stomiahykus_thlaodus           ??0??10??????000001?000????1???????11??00??0??00???0??010000????0??1??0????????1?2000???000?????0?????1?0011101?0?11???????0????????????????????0?0?0??????????????1?011110?01?0?10?001030210?000?000100000?0?0110000011??10000??????????????????????????????????????????????????????
	Tarachomylax_oepiki            ??00?100??101000(0 1)00100001011?1?0??0?10000?000000101(0 1)???20000?1??00210?0???????11?110???00??????????????100?1???00??????1??10????????????????????1?0?0??????1111????00000?11100?0000?0010302???????????????????????????????????01?1?????0????0???????0??0???????????00?0??????????????
	Uranolophus_wyomingensis       1000011130011000000000000000?00???0110000000?000???0???20??0?1--??100????????01102010???00?0??0???1-10100001?010?-101210??100012000010110000010022?0000??-?0???????1?1-0-1000001000??0213101??00?1??010?00??????????????2010?001??00?????20?0??????????00???11???0100????1???????????
	Conchopoma_gadiforme           1?200?21?01014?2110111002?1021?01-?11101410110221113?????????????????????????????021201100?3?0?21(0 1)0?021000?????1?1?????????0112-111???1?10?1??11?0-0011?????1??????1-1-0-???000???0?-020310??????????????????????????????????1?1????????????????????????22-1?????0011?0??2?2?????????
	Delatitia_breviceps            1?20??113?11?0?11??1??002?1?????????10??0?000011???0???20000????0021????????0?10????????0??????????????????????????????????0????????????????????2?0?0??????????????00???????????????0?10302??????????????????????????????????101?????????????????????????????????????????????????????
	Uronemus_splendens             1?21111130111??0000111??2?1?????????1011010010111??1???200?0????00??0?0?????0??0?22?2?11?0?2???11???12?????????????1???????0?????????????????????1000?1?????1??????00000?00123?0????1010312??????????????????????????????????102?1?????????????????????????????????11?0??2???????????
	Gnathorhiza_serrata            1?203121001113?2-110??002?1021?01-111112210031131115???1?0?0????0??1???????????0?12?200001?3?0?2130?022?0??????1???????????0112-2--?211?1??11?11?-00011????????????01000-1011??0?1101110303??????????????????????????????????1?2???????????????????????1???????????11?0??1???????????
	Megapleuron_zangerli           1?20??214010?4?1110???002?1???1????11110010010111??1???2?000????0021??00??0???{0 1}0?22??11100?41001???????00????0????01???????011122????1??1???????2100011?????1?1????01??????(1 2)?????1???010302??????????????????????????????????102???????????????????????12????????????????210?3???????
	Palaeophichthys_parvulus       1?210121411?111011?11??02??0??????11?111?10010101??????2?000????1?????00???00??0??21???1??1?2????0??112????1???????????????01????2????1???????????00011????????????01?????????????1???10303?0??011???????????????????????????102?1?????????????????????122?????????11?0??1???????????
	Parasagenodus_sibiricus        1?10??????11?3?211????0?2??????????1?00?2?00??0????0?????????????????????????????22???0000?3???2????????????????????????????????????????????????2???0?????????????????????????????????10303??????????????????????????????????101?????????????????????????????????????????????????????
	Sagenodus_inaequalis           1?20112130111411110111002?11?1100?111011010010131111??12?000????0??1??00???????0?220211100?21001000??22100???0?00??1??????10102-2??1?11?10?1??112?10011????1??1????01100?1011??00110?010302?????????????????????????????2????102???????????????????????122?0?????0?11?0??2???????????
	Straitonia_waterstoni          1?20212130111112100??1002?11?1??????1011110010231??0??010??0????0?21??0???????10?????????????????????????????0????????????10????????????????????2???0?????????????????????????????????1?????????????????????????????????2????102????????????????????????22?1??????011?0??????????????
	Tranodis_castrensis            1?20212130101312100111002?11?1101?111010110010231010??010??0????0021??00?????????22??01100?21001100??2?10??1?0?00?????????10112-2??0?11?10?0??112200011????????????01000???????0010??010302?????????????????????????????2????102???????????????????????1???????????11?0??????????????
	Ctenodus                       10202111311112-2100101002110???00?1110?1110001?21??0??0100?0????0021??00????0?10?12?2(0 1)110(0 1)?2?0(0 1)1(0 1)01-(0 1)(0 1)21(0 1)0?1?0?10?00??????10(0 1)2????2?311?(0 1)(0 1)?01?11221?0?0????????????0(0 1)000?10?1??0(0 1)110001?304?????????1????????????????????????1?2?1?????????????????????122?(0 1)?????0(0 1)11?0??2???????????
	Xylognathus_macrustenus        ???????????1?????????????????????????1??????????????????????????????????????????????2?1???????????????????????????????????????????????????????????0????????????????01100?1???????0????????2??????????????????????????????????1??????????????????????????1????????????????????????????
	Limanichthys_fraseri           1?20?1113?111??01????100????????????1???0?000000???0???1?000?????021??0???????10??????110??2????00???????????????????????????????????????????????????????????????????????????????????????????????????????????????????????????1?????????????????????????????????????11????????????????
	Apatorhynchus_opistheretmus    102(0 1 2)111131111001?0????1???1?????????1????????????????????????????????????????????????????????????????????????????????????????????????????????????????????????????????????????????????????????????????????????????????????????????????????????????????????????????????????????????????
	Erikia_jarviki                 11010100100011000000?0000000????????10?00?00?000???0??01?000????0020??0?????0?11?????????????????????????????????????????????????????????????????????????????????????????????????????????????????????????????????????????????????????????????????????????????????????????????????????
	Dipnotuberculus_gnathodus      ???????????????????????????????????1??????????????????????????????????????????????00?????0??????????????????????0????????????01200000011000?0100?2?????????????????1?021010002201?0??????????????????????????????????????????????????????????????????????????????????????????????????
	Cathlorhynchus_trismodipterus  1?0?010-100010000000?1001?01????????1?????????????????020000????0010??0???????11????????????????????????????????0???12????1??00?00000011000001???2??????????111??????021010?0?201?0??????????????????????????????????????????????????????????????????????????????????????????????????
	Harajicadipterus_youngi        100101103010111010????00???1?0???1??1?????????????????01?000??????????0?????0?10?110???????1???????????10???????0?????????1?????0????????????????10????????????????00000?11?12?0??11??????2?12????????????????????????????????????????????????????????????????????111?0??????????????
	Xeradipterus_hatcheri          ??2111????11?0?1?0101100??11?000???11?????????????????020000????0021??0?????0?10?200110100?1?00100??????0?11??0?0??1????????10?????120?1011?1?01?10?????????111????00001010?02201?10??????1????????????????????1????????????????????????????????????????0??01????0?11?0??????????????
	Rhinodipterus_ulrichi          1001211131111101-0001101101???1???101000000000011000???20000????00210?00?????011?110211101?21111?0?????100?1?0?????1???1??10?002022121110???11???202000?????111????0000??0-?1???0?101010302??2???????????????????????????????001???????????????????????00?0????????10?0??????????????
	Rhinodipterus_kimberleyensis   10110?????111??0????11?1?1????1???1110?????????????????10000????00210?0???????11?20120110112201110?????10011?0010?1?????????1012???1111101101111??0????????1111????00000?0-?11100?1?0?????211200?1000010000101111?1?0?00?01110???1??????????0???0???0??0????1??????10????0??????????0
	Rhinodipterus_secans           1?002110311111???011??0111?????????11000??0000?????0???2???0??????????????????11?10?2?1110?2????10?????11??1?0??0??101?1??10?0020221?11101???11?2202000?????111????00000?0-?1??00?1?0010302??2???????????????????????????????001?1?????????????????????????????????10?0??????????????
	Westollrhynchus_lehmanni       0-00?101?0001(1 2)?000????0010?????????100?00?00?000???0?????????????????????????????00?0-0?010000?0?01-11?001???0??????1?1???10???????????1????????2???0????????????????????????????0???002000???????????????????????????????????0??????????????????????????????????????????????????????
	Rhynchodipterus_elginensis     1?11??213111?1?1?0????110?101?3?????00??0?00??011010??020000????????????????0????????????????0???????????????0?????????????0???????????????????????10?????????????????????????????????????01?????????????????????????????????101???????????????????????10????????????????????????????
	Persephonichthys               10220121111013-00010-101210?21200-111012210020301115???2?0?0???????????0??????10?121100101112011121-12200011?0?10?01??????10012-2--1111011101?11--01011???????1????01010-0-11-?0011101103031120001001?1?????011?1?1?????20?0?1?(2 4)???????????????????????122?1?????0111?0??2???????????
	Celsiodon                      ???0???????????????????????????????11???0????????????????????????????????????????12121?101?2???110?????01??????1??????????????????????????????????0????????????????00??0-????--???1?0?1?302??????????????????????????????????1???????????????????????????????????????????????????????
	Sinodipterus_beibei            10002111301110?1?00?010???1?????????1????????0?????????10000????00210?00??????11?1?0???????????????????100?????10??1???1??????????????????????????0????????????????00000-11?1??0?110??????2????????????????????????????????????????????????????????????????????????10?0??????????????
	Porolepis                      110--02-1-000--------000?010-00--1100-0---000214-0--110100010000111101101100001000-?0---10-00000--0011?010?0010-00000000?101-2001010?0000000000000?10001102000001101-1-0-0--000?00??-?--?10000?????101?-----?0-0?000??--100--00-11111001011011?110011??0????1???0??0000110?0100??????
	Durialepis                     0-0--02-1-000--------0001010-00--1100-0---000214-0--????01010000111100101100001000-10---10-00000--00110010?0010-0000000?1101-200101010000?0000??00-10?01102000001101-1-0-0--000?00-?-?--0100?0?00?0101?-----?0-01?00??--100--00-111?100101101??1?0?11??000??1??10??00?11????10???????
	Glyptolepis                    112--02-1-000--------0001010-00--0100-0---000214-0--110000010000111110101100011000?10---10-00000--0011001000010-0000000?0101-200101010000000000000?10001102000001101-1-0-0--000?00??-?--?100?0?0????0??-----?0-0????00--100--00-11111001011011111001?1?10000110100011?01-000100000001
	Holoptychius                   ??2--??-1-????????????????10-??--????-?---00????-?--11201011000?111110?01100011?0????---?0??0?0?--001??0?0???????0??????0?0?12?0101?10?0000??00?00???00110210000?101-??0-??-0?0?0?????????00???????????-----??-????????????--0??11111001011?11??1?0????1????(0 1)0??0??11?0?-1??1????????
	Laccognathus                   112--02-1-000---------0010?0-00--01?0-0---000214-0--10001111000??????0?0110001??00-10---?0-00000--00110010{0 1}0010-000000100?0112101010100000?000??00-10001102100001101-1-0-0--000?00---0--0100?00????????-----??-?1???0?--100--00-?0111?11?11?11??????1??100??10?1???01?0?-1?0?0?01200?
	Nasogaluakus_chorni            1?1--?2-1-00?---------001010-0?--???0-?---00?213-0--??010111????111110?01?????100?-??????????????????????????????????0????01????????????????????0????????????????????????????????????????????0?????????-----??-???????--???????????????????????????????1?????????????????????????????
	Quebecius_quebecensis          1?2--02-2-000---------001010-00--11?0-0---000210-0--10101111?020001110?0110011100?-?????????????????????????????????0010??01121?1?????00???0??0000-1?0?11??000?0110??????????????????????????0?????????-----??-???????--???????????????????????????????100001??00??11-01?????????????
	Psarolepis                     0-0--02-?-000--------0001010-?0--??00-?---00???3-?--12?1?001000000000?010010101000-?0-??00-00000--001?00?0??01?-?00?000??0010200110010000000000000?10000011100010011-1-0-0--000000????-?0100000??????0????--?0-?00000???000--?0?011100110000?001100????00???01??1??001100???0????????
	Youngolepis                    110--02-?-000--------0001000-00--0?00-0---00?-14-0--12?1?0001011001000010011101000-{0 1}0---10-00000--0011001010010-010000011001020?101000000000000000-100010001000011000000-0--0300000-0?10110001000000010-----10-010000?--100--00-000001101101000110001?00????1?1?0??00011110?111010001
	Powichthys                     0-0--02-1-000--------0001010?00????00-?---00?-10-?--1101000010110020011011??10100???0-??10-00000--00???0?{0 1}?0?10-0?0000011101??0010101000?00000??00?100010001000011???1-0-0--0?0?0???-?--?1000?000??1010-----?0-010000?--100--00-0111011001111001111011?0????1???0??0?0011???1????????
	Diabolepis_speratus            1102002-?-00100------1001000?00????01-?00-00?-00-?-0???20000?01100100?0???????1100-00--?10-00000--00??1000?0?11-01000110?001?0??1010001000010?0011-10???0??01110-1-00000-1100302000-0?111??001??????0?????-??0?010000???100--00?00????0?110????11???????????1????????0?01???1????????
	Meemannia                      0-0--02-2-000--------000???0-???????0-?---00????-?--???0?000????00100?????????101?????????????????????????????????0??????????2?????????0??0?????????????????00??0??????????????????????????0?2???0???????????????????????????????????????????????1????1??????????????1?00???1????????
	Raynerius_splendens            0-2--02-?-000--------000??00--0--1100-0---000000-0--0-30-0000???000100000000-?1010-10----0-00000--001101?000010-0?00???0???1--2-1010100000?0000100-102000-00000?0011-1-0-0--00000?-?----310002100100010-----01-?10000?--??0--0?-0?00--?0???00?0111001?11????11??1??01?100101000?01101
	Cheirolepis                    0-2--02-20000--------?101000--0--1100-0---000000-0--0-30-0000011000100000000-01010-10----0-00000--0011010000010-0?000010??11--2-1010100010?0000100-102000-00000?0011-1-0-0--00000?-?----310002000100010-----0?-?10000?--??0--0?-0?00--?0???00?0111001??1????11?01??01?100???000??????

;

END;
BEGIN ASSUMPTIONS;
	TYPESET * UNTITLED   =  unord:  1- 2 4- 84 86- 108 110- 117 119- 216 218- 277, ord:  3 85 109 118 217;

	EXSET * UNTITLED  = ;

	WTSET * UNTITLED  =  1: 1 -  277 ;

END;

BEGIN MESQUITECHARMODELS;
	ProbModelSet * UNTITLED   =  'Mk1 (est.)':  1- 277;
END;

BEGIN NOTES;

	SUT   TAXON = 1 NAME = color INTEGER = 5;
	SUT   TAXON = 3 NAME = color INTEGER = 9;
	SUT   TAXON = 6 NAME = color INTEGER = 2;
	SUT   TAXON = 10 NAME = color INTEGER = 2;
	SUT   TAXON = 11 NAME = color INTEGER = 7;
	SUT   TAXON = 13 NAME = color INTEGER = 2;
	SUT   TAXON = 14 NAME = color INTEGER = 2;
	SUT   TAXON = 18 NAME = color INTEGER = 2;
	SUT   TAXON = 24 NAME = color INTEGER = 2;
	SUT   TAXON = 28 NAME = color INTEGER = 2;
	SUT   TAXON = 36 NAME = color INTEGER = 2;
	SUT   TAXON = 38 NAME = color INTEGER = 2;
	SUT   TAXON = 47 NAME = color INTEGER = 7;
	SUT   TAXON = 54 NAME = color INTEGER = 2;
	SUT   TAXON = 59 NAME = color INTEGER = 2;
	SUT   TAXON = 61 NAME = color INTEGER = 2;
	SUT   TAXON = 63 NAME = color INTEGER = 2;
	SUT   TAXON = 66 NAME = color INTEGER = 2;
	SUT   TAXON = 73 NAME = color INTEGER = 2;
	SUT   TAXON = 75 NAME = color INTEGER = 6;
	SUT   TAXON = 76 NAME = color INTEGER = 2;
	SUT   TAXON = 77 NAME = color INTEGER = 6;
	SUT   TAXON = 78 NAME = color INTEGER = 4;
	SUT   TAXON = 79 NAME = color INTEGER = 17;
	SUT   TAXON = 80 NAME = color INTEGER = 4;
	SUT   TAXON = 81 NAME = color INTEGER = 5;
	SUT   TAXON = 82 NAME = color INTEGER = 5;
	SUT   TAXON = 83 NAME = color INTEGER = 5;
	SUT   TAXON = 84 NAME = color INTEGER = 5;
	SUT   TAXON = 85 NAME = color INTEGER = 5;
	SUT   TAXON = 86 NAME = color INTEGER = 5;

	SU  C = 1 N = color I = 11;
	SU  T = 2 C = 1 N = color I = 11;
	SU  T = 3 C = 1 N = color I = 9;
	SU  T = 4 C = 1 N = color I = 11;
	SU  T = 5 C = 1 N = color I = 11;
	SU  T = 6 C = 1 N = color I = 2;
	SU  T = 7 C = 1 N = color I = 11;
	SU  T = 8 C = 1 N = color I = 11;
	SU  T = 9 C = 1 N = color I = 11;
	SU  T = 10 C = 1 N = color I = 2;
	SU  T = 11 C = 1 N = color I = 11;
	SU  T = 12 C = 1 N = color I = 11;
	SU  T = 13 C = 1 N = color I = 2;
	SU  T = 14 C = 1 N = color I = 2;
	SU  T = 15 C = 1 N = color I = 11;
	SU  T = 16 C = 1 N = color I = 11;
	SU  T = 17 C = 1 N = color I = 11;
	SU  T = 18 C = 1 N = color I = 2;
	SU  T = 19 C = 1 N = color I = 11;
	SU  T = 20 C = 1 N = color I = 11;
	SU  T = 21 C = 1 N = color I = 11;
	SU  T = 22 C = 1 N = color I = 11;
	SU  T = 23 C = 1 N = color I = 11;
	SU  T = 24 C = 1 N = color I = 2;
	SU  T = 25 C = 1 N = color I = 11;
	SU  T = 26 C = 1 N = color I = 11;
	SU  T = 27 C = 1 N = color I = 11;
	SU  T = 28 C = 1 N = color I = 2;
	SU  T = 29 C = 1 N = color I = 11;
	SU  T = 30 C = 1 N = color I = 11;
	SU  T = 31 C = 1 N = color I = 11;
	SU  T = 32 C = 1 N = color I = 11;
	SU  T = 33 C = 1 N = color I = 11;
	SU  T = 34 C = 1 N = color I = 11;
	SU  T = 35 C = 1 N = color I = 11;
	SU  T = 36 C = 1 N = color I = 2;
	SU  T = 37 C = 1 N = color I = 11;
	SU  T = 38 C = 1 N = color I = 2;
	SU  T = 39 C = 1 N = color I = 11;
	SU  T = 40 C = 1 N = color I = 11;
	SU  T = 41 C = 1 N = color I = 11;
	SU  T = 42 C = 1 N = color I = 11;
	SU  T = 43 C = 1 N = color I = 11;
	SU  T = 44 C = 1 N = color I = 11;
	SU  T = 45 C = 1 N = color I = 11;
	SU  T = 46 C = 1 N = color I = 11;
	SU  T = 47 C = 1 N = color I = 11;
	SU  T = 48 C = 1 N = color I = 11;
	SU  T = 49 C = 1 N = color I = 11;
	SU  T = 50 C = 1 N = color I = 11;
	SU  T = 51 C = 1 N = color I = 11;
	SU  T = 52 C = 1 N = color I = 11;
	SU  T = 53 C = 1 N = color I = 11;
	SU  T = 54 C = 1 N = color I = 2;
	SU  T = 55 C = 1 N = color I = 11;
	SU  T = 56 C = 1 N = color I = 11;
	SU  T = 57 C = 1 N = color I = 11;
	SU  T = 58 C = 1 N = color I = 11;
	SU  T = 59 C = 1 N = color I = 2;
	SU  T = 60 C = 1 N = color I = 11;
	SU  T = 61 C = 1 N = color I = 2;
	SU  T = 62 C = 1 N = color I = 11;
	SU  T = 63 C = 1 N = color I = 2;
	SU  T = 64 C = 1 N = color I = 11;
	SU  T = 65 C = 1 N = color I = 11;
	SU  T = 66 C = 1 N = color I = 2;
	SU  T = 67 C = 1 N = color I = 11;
	SU  T = 68 C = 1 N = color I = 11;
	SU  T = 69 C = 1 N = color I = 11;
	SU  T = 70 C = 1 N = color I = 11;
	SU  T = 71 C = 1 N = color I = 11;
	SU  T = 72 C = 1 N = color I = 11;
	SU  T = 73 C = 1 N = color I = 2;
	SU  T = 74 C = 1 N = color I = 11;
	SU  T = 75 C = 1 N = color I = 11;
	SU  T = 76 C = 1 N = color I = 2;
	SU  T = 77 C = 1 N = color I = 11;
	SU  T = 79 C = 1 N = color I = 2;
	SU  T = 81 C = 1 N = color I = 5;
	SU  T = 82 C = 1 N = color I = 4;
	SU  T = 83 C = 1 N = color I = 11;
	SU  T = 84 C = 1 N = color I = 11;
	SU  T = 85 C = 1 N = color I = 11;

	SU  C = 2 N = color I = 6;
	TEXT   TAXON = 1 CHARACTER = 2 TEXT = '0->-';
	SU  T = 1 C = 2 N = color I = 17;
	SU  T = 2 C = 2 N = color I = 6;
	SU  T = 3 C = 2 N = color I = 9;
	SU  T = 4 C = 2 N = color I = 6;
	SU  T = 5 C = 2 N = color I = 6;
	SU  T = 6 C = 2 N = color I = 2;
	SU  T = 7 C = 2 N = color I = 6;
	SU  T = 8 C = 2 N = color I = 6;
	SU  T = 9 C = 2 N = color I = 6;
	SU  T = 10 C = 2 N = color I = 2;
	SU  T = 11 C = 2 N = color I = 6;
	SU  T = 12 C = 2 N = color I = 6;
	SU  T = 13 C = 2 N = color I = 2;
	SU  T = 14 C = 2 N = color I = 2;
	SU  T = 15 C = 2 N = color I = 6;
	SU  T = 16 C = 2 N = color I = 6;
	SU  T = 17 C = 2 N = color I = 6;
	SU  T = 18 C = 2 N = color I = 2;
	SU  T = 19 C = 2 N = color I = 6;
	SU  T = 20 C = 2 N = color I = 6;
	SU  T = 21 C = 2 N = color I = 6;
	SU  T = 22 C = 2 N = color I = 6;
	SU  T = 23 C = 2 N = color I = 6;
	SU  T = 24 C = 2 N = color I = 2;
	SU  T = 25 C = 2 N = color I = 6;
	SU  T = 26 C = 2 N = color I = 6;
	SU  T = 27 C = 2 N = color I = 6;
	SU  T = 28 C = 2 N = color I = 2;
	SU  T = 29 C = 2 N = color I = 6;
	SU  T = 30 C = 2 N = color I = 6;
	SU  T = 31 C = 2 N = color I = 6;
	SU  T = 32 C = 2 N = color I = 6;
	SU  T = 33 C = 2 N = color I = 6;
	SU  T = 34 C = 2 N = color I = 6;
	SU  T = 35 C = 2 N = color I = 6;
	SU  T = 36 C = 2 N = color I = 2;
	SU  T = 37 C = 2 N = color I = 6;
	SU  T = 38 C = 2 N = color I = 2;
	SU  T = 39 C = 2 N = color I = 6;
	SU  T = 40 C = 2 N = color I = 6;
	SU  T = 41 C = 2 N = color I = 6;
	SU  T = 42 C = 2 N = color I = 6;
	SU  T = 43 C = 2 N = color I = 6;
	SU  T = 44 C = 2 N = color I = 6;
	SU  T = 45 C = 2 N = color I = 6;
	SU  T = 46 C = 2 N = color I = 6;
	SU  T = 47 C = 2 N = color I = 6;
	SU  T = 48 C = 2 N = color I = 6;
	SU  T = 49 C = 2 N = color I = 6;
	SU  T = 50 C = 2 N = color I = 6;
	SU  T = 51 C = 2 N = color I = 6;
	SU  T = 52 C = 2 N = color I = 6;
	SU  T = 53 C = 2 N = color I = 6;
	SU  T = 54 C = 2 N = color I = 2;
	SU  T = 55 C = 2 N = color I = 6;
	SU  T = 56 C = 2 N = color I = 6;
	SU  T = 57 C = 2 N = color I = 6;
	SU  T = 58 C = 2 N = color I = 6;
	SU  T = 59 C = 2 N = color I = 2;
	SU  T = 60 C = 2 N = color I = 6;
	SU  T = 61 C = 2 N = color I = 2;
	SU  T = 62 C = 2 N = color I = 6;
	SU  T = 63 C = 2 N = color I = 2;
	SU  T = 64 C = 2 N = color I = 6;
	SU  T = 65 C = 2 N = color I = 6;
	SU  T = 66 C = 2 N = color I = 2;
	SU  T = 67 C = 2 N = color I = 6;
	SU  T = 68 C = 2 N = color I = 6;
	SU  T = 69 C = 2 N = color I = 6;
	SU  T = 70 C = 2 N = color I = 6;
	SU  T = 71 C = 2 N = color I = 6;
	SU  T = 72 C = 2 N = color I = 6;
	SU  T = 73 C = 2 N = color I = 2;
	SU  T = 74 C = 2 N = color I = 6;
	SU  T = 75 C = 2 N = color I = 6;
	SU  T = 76 C = 2 N = color I = 2;
	SU  T = 77 C = 2 N = color I = 6;
	TEXT   TAXON = 79 CHARACTER = 2 TEXT = There_is_the_pineal_plate;
	SU  T = 79 C = 2 N = color I = 2;
	SU  T = 81 C = 2 N = color I = 5;
	SU  T = 82 C = 2 N = color I = 4;
	SU  T = 83 C = 2 N = color I = 6;
	SU  T = 84 C = 2 N = color I = 6;
	SU  T = 85 C = 2 N = color I = 6;

	SU  C = 3 N = color I = 11;
	SU  T = 2 C = 3 N = color I = 11;
	SU  T = 3 C = 3 N = color I = 9;
	SU  T = 4 C = 3 N = color I = 11;
	SU  T = 5 C = 3 N = color I = 11;
	SU  T = 6 C = 3 N = color I = 2;
	SU  T = 7 C = 3 N = color I = 11;
	SU  T = 8 C = 3 N = color I = 11;
	SU  T = 9 C = 3 N = color I = 11;
	SU  T = 10 C = 3 N = color I = 2;
	SU  T = 11 C = 3 N = color I = 11;
	SU  T = 12 C = 3 N = color I = 11;
	SU  T = 13 C = 3 N = color I = 2;
	SU  T = 14 C = 3 N = color I = 2;
	SU  T = 15 C = 3 N = color I = 11;
	SU  T = 16 C = 3 N = color I = 11;
	SU  T = 17 C = 3 N = color I = 11;
	SU  T = 18 C = 3 N = color I = 2;
	SU  T = 19 C = 3 N = color I = 11;
	SU  T = 20 C = 3 N = color I = 11;
	SU  T = 21 C = 3 N = color I = 11;
	SU  T = 22 C = 3 N = color I = 11;
	SU  T = 23 C = 3 N = color I = 11;
	SU  T = 24 C = 3 N = color I = 2;
	SU  T = 25 C = 3 N = color I = 11;
	SU  T = 26 C = 3 N = color I = 11;
	SU  T = 27 C = 3 N = color I = 11;
	SU  T = 28 C = 3 N = color I = 2;
	SU  T = 29 C = 3 N = color I = 11;
	SU  T = 30 C = 3 N = color I = 11;
	SU  T = 31 C = 3 N = color I = 11;
	SU  T = 32 C = 3 N = color I = 11;
	SU  T = 33 C = 3 N = color I = 11;
	SU  T = 34 C = 3 N = color I = 11;
	SU  T = 35 C = 3 N = color I = 11;
	SU  T = 36 C = 3 N = color I = 2;
	SU  T = 37 C = 3 N = color I = 11;
	SU  T = 38 C = 3 N = color I = 2;
	SU  T = 39 C = 3 N = color I = 11;
	SU  T = 40 C = 3 N = color I = 11;
	SU  T = 41 C = 3 N = color I = 11;
	SU  T = 42 C = 3 N = color I = 11;
	SU  T = 43 C = 3 N = color I = 11;
	SU  T = 44 C = 3 N = color I = 11;
	SU  T = 45 C = 3 N = color I = 11;
	SU  T = 46 C = 3 N = color I = 11;
	SU  T = 47 C = 3 N = color I = 11;
	SU  T = 48 C = 3 N = color I = 11;
	SU  T = 49 C = 3 N = color I = 11;
	SU  T = 50 C = 3 N = color I = 11;
	SU  T = 51 C = 3 N = color I = 11;
	SU  T = 52 C = 3 N = color I = 11;
	SU  T = 53 C = 3 N = color I = 11;
	SU  T = 54 C = 3 N = color I = 2;
	SU  T = 55 C = 3 N = color I = 11;
	SU  T = 56 C = 3 N = color I = 11;
	SU  T = 57 C = 3 N = color I = 11;
	SU  T = 58 C = 3 N = color I = 11;
	SU  T = 59 C = 3 N = color I = 2;
	SU  T = 60 C = 3 N = color I = 11;
	SU  T = 61 C = 3 N = color I = 2;
	SU  T = 62 C = 3 N = color I = 11;
	SU  T = 63 C = 3 N = color I = 2;
	SU  T = 64 C = 3 N = color I = 11;
	SU  T = 65 C = 3 N = color I = 11;
	SU  T = 66 C = 3 N = color I = 2;
	SU  T = 67 C = 3 N = color I = 11;
	SU  T = 68 C = 3 N = color I = 11;
	SU  T = 69 C = 3 N = color I = 11;
	SU  T = 70 C = 3 N = color I = 11;
	SU  T = 71 C = 3 N = color I = 11;
	SU  T = 72 C = 3 N = color I = 11;
	SU  T = 73 C = 3 N = color I = 2;
	SU  T = 74 C = 3 N = color I = 11;
	SU  T = 75 C = 3 N = color I = 11;
	SU  T = 76 C = 3 N = color I = 2;
	SU  T = 77 C = 3 N = color I = 11;
	SU  T = 79 C = 3 N = color I = 2;
	SU  T = 81 C = 3 N = color I = 5;
	SU  T = 82 C = 3 N = color I = 4;
	SU  T = 83 C = 3 N = color I = 11;
	SU  T = 84 C = 3 N = color I = 11;
	SU  T = 85 C = 3 N = color I = 11;

	SU  T = 3 C = 4 N = color I = 9;
	SU  T = 6 C = 4 N = color I = 2;
	SU  T = 10 C = 4 N = color I = 2;
	SU  T = 13 C = 4 N = color I = 2;
	SU  T = 14 C = 4 N = color I = 2;
	SU  T = 18 C = 4 N = color I = 2;
	SU  T = 24 C = 4 N = color I = 2;
	SU  T = 28 C = 4 N = color I = 2;
	SU  T = 36 C = 4 N = color I = 2;
	SU  T = 38 C = 4 N = color I = 2;
	SU  T = 54 C = 4 N = color I = 2;
	SU  T = 59 C = 4 N = color I = 2;
	SU  T = 61 C = 4 N = color I = 2;
	SU  T = 63 C = 4 N = color I = 2;
	SU  T = 66 C = 4 N = color I = 2;
	SU  T = 73 C = 4 N = color I = 2;
	SU  T = 75 C = 4 N = color I = 5;
	SU  T = 76 C = 4 N = color I = 2;
	SU  T = 77 C = 4 N = color I = 5;
	SU  T = 79 C = 4 N = color I = 2;
	SU  T = 81 C = 4 N = color I = 5;
	SU  T = 82 C = 4 N = color I = 4;
	SU  T = 83 C = 4 N = color I = 4;
	SU  T = 84 C = 4 N = color I = 5;
	TEXT   TAXON = 85 CHARACTER = 4 TEXT = '-->2';

	SU  T = 3 C = 5 N = color I = 9;
	SU  T = 6 C = 5 N = color I = 2;
	SU  T = 10 C = 5 N = color I = 2;
	SU  T = 13 C = 5 N = color I = 2;
	SU  T = 14 C = 5 N = color I = 2;
	SU  T = 18 C = 5 N = color I = 2;
	SU  T = 24 C = 5 N = color I = 2;
	SU  T = 28 C = 5 N = color I = 2;
	SU  T = 36 C = 5 N = color I = 2;
	SU  T = 38 C = 5 N = color I = 2;
	SU  T = 54 C = 5 N = color I = 2;
	SU  T = 59 C = 5 N = color I = 2;
	SU  T = 61 C = 5 N = color I = 2;
	SU  T = 63 C = 5 N = color I = 2;
	SU  T = 66 C = 5 N = color I = 2;
	SU  T = 73 C = 5 N = color I = 2;
	SU  T = 75 C = 5 N = color I = 5;
	SU  T = 76 C = 5 N = color I = 2;
	SU  T = 77 C = 5 N = color I = 5;
	SU  T = 79 C = 5 N = color I = 2;
	SU  T = 81 C = 5 N = color I = 5;
	SU  T = 82 C = 5 N = color I = 4;
	SU  T = 83 C = 5 N = color I = 4;
	SU  T = 84 C = 5 N = color I = 5;

	SU  C = 6 N = color I = 11;
	SU  T = 2 C = 6 N = color I = 11;
	SU  T = 3 C = 6 N = color I = 9;
	SU  T = 4 C = 6 N = color I = 11;
	SU  T = 5 C = 6 N = color I = 11;
	SU  T = 6 C = 6 N = color I = 2;
	SU  T = 7 C = 6 N = color I = 11;
	SU  T = 8 C = 6 N = color I = 11;
	SU  T = 9 C = 6 N = color I = 11;
	SU  T = 10 C = 6 N = color I = 2;
	SU  T = 11 C = 6 N = color I = 11;
	SU  T = 12 C = 6 N = color I = 11;
	SU  T = 13 C = 6 N = color I = 2;
	SU  T = 14 C = 6 N = color I = 2;
	SU  T = 15 C = 6 N = color I = 11;
	SU  T = 16 C = 6 N = color I = 11;
	SU  T = 17 C = 6 N = color I = 11;
	SU  T = 18 C = 6 N = color I = 2;
	SU  T = 19 C = 6 N = color I = 11;
	SU  T = 20 C = 6 N = color I = 11;
	SU  T = 21 C = 6 N = color I = 11;
	SU  T = 22 C = 6 N = color I = 11;
	SU  T = 23 C = 6 N = color I = 11;
	SU  T = 24 C = 6 N = color I = 2;
	SU  T = 25 C = 6 N = color I = 11;
	SU  T = 26 C = 6 N = color I = 11;
	SU  T = 27 C = 6 N = color I = 11;
	SU  T = 28 C = 6 N = color I = 2;
	SU  T = 29 C = 6 N = color I = 11;
	SU  T = 30 C = 6 N = color I = 11;
	SU  T = 31 C = 6 N = color I = 11;
	SU  T = 32 C = 6 N = color I = 11;
	SU  T = 33 C = 6 N = color I = 11;
	SU  T = 34 C = 6 N = color I = 11;
	SU  T = 35 C = 6 N = color I = 11;
	SU  T = 36 C = 6 N = color I = 2;
	SU  T = 37 C = 6 N = color I = 11;
	SU  T = 38 C = 6 N = color I = 2;
	SU  T = 39 C = 6 N = color I = 11;
	SU  T = 40 C = 6 N = color I = 11;
	SU  T = 41 C = 6 N = color I = 11;
	SU  T = 42 C = 6 N = color I = 11;
	SU  T = 43 C = 6 N = color I = 11;
	SU  T = 44 C = 6 N = color I = 11;
	SU  T = 45 C = 6 N = color I = 11;
	SU  T = 46 C = 6 N = color I = 11;
	SU  T = 47 C = 6 N = color I = 11;
	SU  T = 48 C = 6 N = color I = 11;
	SU  T = 49 C = 6 N = color I = 11;
	SU  T = 50 C = 6 N = color I = 11;
	SU  T = 51 C = 6 N = color I = 11;
	SU  T = 52 C = 6 N = color I = 11;
	SU  T = 53 C = 6 N = color I = 11;
	SU  T = 54 C = 6 N = color I = 2;
	SU  T = 55 C = 6 N = color I = 11;
	SU  T = 56 C = 6 N = color I = 11;
	SU  T = 57 C = 6 N = color I = 11;
	SU  T = 58 C = 6 N = color I = 11;
	SU  T = 59 C = 6 N = color I = 2;
	SU  T = 60 C = 6 N = color I = 11;
	SU  T = 61 C = 6 N = color I = 2;
	SU  T = 62 C = 6 N = color I = 11;
	SU  T = 63 C = 6 N = color I = 2;
	SU  T = 64 C = 6 N = color I = 11;
	SU  T = 65 C = 6 N = color I = 11;
	SU  T = 66 C = 6 N = color I = 2;
	SU  T = 67 C = 6 N = color I = 11;
	SU  T = 68 C = 6 N = color I = 11;
	SU  T = 69 C = 6 N = color I = 11;
	SU  T = 70 C = 6 N = color I = 11;
	SU  T = 71 C = 6 N = color I = 11;
	SU  T = 72 C = 6 N = color I = 11;
	SU  T = 73 C = 6 N = color I = 2;
	SU  T = 74 C = 6 N = color I = 11;
	SU  T = 75 C = 6 N = color I = 11;
	SU  T = 76 C = 6 N = color I = 2;
	SU  T = 77 C = 6 N = color I = 11;
	SU  T = 79 C = 6 N = color I = 2;
	SU  T = 81 C = 6 N = color I = 5;
	TEXT   TAXON = 82 CHARACTER = 6 TEXT = '-->0';
	SU  T = 82 C = 6 N = color I = 17;
	SU  T = 83 C = 6 N = color I = 11;
	SU  T = 84 C = 6 N = color I = 11;
	SU  T = 85 C = 6 N = color I = 11;

	SU  C = 7 N = color I = 11;
	SU  T = 2 C = 7 N = color I = 11;
	SU  T = 3 C = 7 N = color I = 9;
	SU  T = 4 C = 7 N = color I = 11;
	SU  T = 5 C = 7 N = color I = 11;
	SU  T = 6 C = 7 N = color I = 2;
	SU  T = 7 C = 7 N = color I = 11;
	SU  T = 8 C = 7 N = color I = 11;
	SU  T = 9 C = 7 N = color I = 11;
	SU  T = 10 C = 7 N = color I = 2;
	SU  T = 11 C = 7 N = color I = 11;
	SU  T = 12 C = 7 N = color I = 11;
	SU  T = 13 C = 7 N = color I = 2;
	SU  T = 14 C = 7 N = color I = 2;
	SU  T = 15 C = 7 N = color I = 11;
	SU  T = 16 C = 7 N = color I = 11;
	SU  T = 17 C = 7 N = color I = 11;
	SU  T = 18 C = 7 N = color I = 2;
	SU  T = 19 C = 7 N = color I = 11;
	SU  T = 20 C = 7 N = color I = 11;
	SU  T = 21 C = 7 N = color I = 11;
	SU  T = 22 C = 7 N = color I = 11;
	SU  T = 23 C = 7 N = color I = 11;
	SU  T = 24 C = 7 N = color I = 2;
	SU  T = 25 C = 7 N = color I = 11;
	SU  T = 26 C = 7 N = color I = 11;
	SU  T = 27 C = 7 N = color I = 11;
	SU  T = 28 C = 7 N = color I = 2;
	SU  T = 29 C = 7 N = color I = 11;
	SU  T = 30 C = 7 N = color I = 11;
	SU  T = 31 C = 7 N = color I = 11;
	SU  T = 32 C = 7 N = color I = 11;
	SU  T = 33 C = 7 N = color I = 11;
	SU  T = 34 C = 7 N = color I = 11;
	SU  T = 35 C = 7 N = color I = 11;
	SU  T = 36 C = 7 N = color I = 2;
	SU  T = 37 C = 7 N = color I = 11;
	SU  T = 38 C = 7 N = color I = 2;
	SU  T = 39 C = 7 N = color I = 11;
	SU  T = 40 C = 7 N = color I = 11;
	SU  T = 41 C = 7 N = color I = 11;
	SU  T = 42 C = 7 N = color I = 11;
	SU  T = 43 C = 7 N = color I = 11;
	SU  T = 44 C = 7 N = color I = 11;
	SU  T = 45 C = 7 N = color I = 11;
	SU  T = 46 C = 7 N = color I = 11;
	SU  T = 47 C = 7 N = color I = 11;
	SU  T = 48 C = 7 N = color I = 11;
	SU  T = 49 C = 7 N = color I = 11;
	SU  T = 50 C = 7 N = color I = 11;
	SU  T = 51 C = 7 N = color I = 11;
	SU  T = 52 C = 7 N = color I = 11;
	SU  T = 53 C = 7 N = color I = 11;
	SU  T = 54 C = 7 N = color I = 2;
	SU  T = 55 C = 7 N = color I = 11;
	SU  T = 56 C = 7 N = color I = 11;
	SU  T = 57 C = 7 N = color I = 11;
	SU  T = 58 C = 7 N = color I = 11;
	SU  T = 59 C = 7 N = color I = 2;
	SU  T = 60 C = 7 N = color I = 11;
	SU  T = 61 C = 7 N = color I = 2;
	SU  T = 62 C = 7 N = color I = 11;
	SU  T = 63 C = 7 N = color I = 2;
	SU  T = 64 C = 7 N = color I = 11;
	SU  T = 65 C = 7 N = color I = 11;
	SU  T = 66 C = 7 N = color I = 2;
	SU  T = 67 C = 7 N = color I = 11;
	SU  T = 68 C = 7 N = color I = 11;
	SU  T = 69 C = 7 N = color I = 11;
	SU  T = 70 C = 7 N = color I = 11;
	SU  T = 71 C = 7 N = color I = 11;
	SU  T = 72 C = 7 N = color I = 11;
	SU  T = 73 C = 7 N = color I = 2;
	SU  T = 74 C = 7 N = color I = 11;
	SU  T = 75 C = 7 N = color I = 11;
	SU  T = 76 C = 7 N = color I = 2;
	TEXT   TAXON = 77 CHARACTER = 7 TEXT = '0->2';
	SU  T = 77 C = 7 N = color I = 17;
	SU  T = 79 C = 7 N = color I = 2;
	SU  T = 81 C = 7 N = color I = 5;
	TEXT   TAXON = 82 CHARACTER = 7 TEXT = '-->2';
	SU  T = 82 C = 7 N = color I = 17;
	SU  T = 83 C = 7 N = color I = 11;
	SU  T = 84 C = 7 N = color I = 11;
	SU  T = 85 C = 7 N = color I = 11;

	SU  C = 8 N = color I = 11;
	SU  T = 2 C = 8 N = color I = 11;
	SU  T = 3 C = 8 N = color I = 9;
	SU  T = 4 C = 8 N = color I = 11;
	SU  T = 5 C = 8 N = color I = 11;
	SU  T = 6 C = 8 N = color I = 2;
	SU  T = 7 C = 8 N = color I = 11;
	SU  T = 8 C = 8 N = color I = 11;
	SU  T = 9 C = 8 N = color I = 11;
	SU  T = 10 C = 8 N = color I = 2;
	SU  T = 11 C = 8 N = color I = 11;
	SU  T = 12 C = 8 N = color I = 11;
	SU  T = 13 C = 8 N = color I = 2;
	SU  T = 14 C = 8 N = color I = 2;
	SU  T = 15 C = 8 N = color I = 11;
	SU  T = 16 C = 8 N = color I = 11;
	SU  T = 17 C = 8 N = color I = 11;
	SU  T = 18 C = 8 N = color I = 2;
	SU  T = 19 C = 8 N = color I = 11;
	SU  T = 20 C = 8 N = color I = 11;
	SU  T = 21 C = 8 N = color I = 11;
	SU  T = 22 C = 8 N = color I = 11;
	SU  T = 23 C = 8 N = color I = 11;
	SU  T = 24 C = 8 N = color I = 2;
	SU  T = 25 C = 8 N = color I = 11;
	SU  T = 26 C = 8 N = color I = 11;
	SU  T = 27 C = 8 N = color I = 11;
	SU  T = 28 C = 8 N = color I = 2;
	SU  T = 29 C = 8 N = color I = 11;
	SU  T = 30 C = 8 N = color I = 11;
	SU  T = 31 C = 8 N = color I = 11;
	SU  T = 32 C = 8 N = color I = 11;
	SU  T = 33 C = 8 N = color I = 11;
	SU  T = 34 C = 8 N = color I = 11;
	SU  T = 35 C = 8 N = color I = 11;
	SU  T = 36 C = 8 N = color I = 2;
	SU  T = 37 C = 8 N = color I = 11;
	SU  T = 38 C = 8 N = color I = 2;
	SU  T = 39 C = 8 N = color I = 11;
	SU  T = 40 C = 8 N = color I = 11;
	SU  T = 41 C = 8 N = color I = 11;
	SU  T = 42 C = 8 N = color I = 11;
	SU  T = 43 C = 8 N = color I = 11;
	SU  T = 44 C = 8 N = color I = 11;
	SU  T = 45 C = 8 N = color I = 11;
	SU  T = 46 C = 8 N = color I = 11;
	SU  T = 47 C = 8 N = color I = 11;
	SU  T = 48 C = 8 N = color I = 11;
	SU  T = 49 C = 8 N = color I = 11;
	SU  T = 50 C = 8 N = color I = 11;
	SU  T = 51 C = 8 N = color I = 11;
	SU  T = 52 C = 8 N = color I = 11;
	SU  T = 53 C = 8 N = color I = 11;
	SU  T = 54 C = 8 N = color I = 2;
	SU  T = 55 C = 8 N = color I = 11;
	SU  T = 56 C = 8 N = color I = 11;
	SU  T = 57 C = 8 N = color I = 11;
	SU  T = 58 C = 8 N = color I = 11;
	SU  T = 59 C = 8 N = color I = 2;
	SU  T = 60 C = 8 N = color I = 11;
	SU  T = 61 C = 8 N = color I = 2;
	SU  T = 62 C = 8 N = color I = 11;
	SU  T = 63 C = 8 N = color I = 2;
	SU  T = 64 C = 8 N = color I = 11;
	SU  T = 65 C = 8 N = color I = 11;
	SU  T = 66 C = 8 N = color I = 2;
	SU  T = 67 C = 8 N = color I = 11;
	SU  T = 68 C = 8 N = color I = 11;
	SU  T = 69 C = 8 N = color I = 11;
	SU  T = 70 C = 8 N = color I = 11;
	SU  T = 71 C = 8 N = color I = 11;
	SU  T = 72 C = 8 N = color I = 11;
	SU  T = 73 C = 8 N = color I = 2;
	SU  T = 74 C = 8 N = color I = 11;
	SU  T = 75 C = 8 N = color I = 11;
	SU  T = 76 C = 8 N = color I = 2;
	SU  T = 77 C = 8 N = color I = 11;
	SU  T = 79 C = 8 N = color I = 2;
	SU  T = 81 C = 8 N = color I = 5;
	SU  T = 82 C = 8 N = color I = 4;
	SU  T = 83 C = 8 N = color I = 11;
	SU  T = 84 C = 8 N = color I = 11;
	SU  T = 85 C = 8 N = color I = 11;

	SU  C = 9 N = color I = 5;
	SU  T = 3 C = 9 N = color I = 9;
	SU  T = 29 C = 9 N = color I = 4;
	SU  T = 31 C = 9 N = color I = 5;
	SU  T = 36 C = 9 N = color I = 2;
	SU  T = 38 C = 9 N = color I = 2;
	SU  T = 76 C = 9 N = color I = 2;
	SU  T = 79 C = 9 N = color I = 2;
	SU  T = 81 C = 9 N = color I = 5;

	SU  T = 3 C = 10 N = color I = 9;
	SU  T = 6 C = 10 N = color I = 2;
	SU  T = 10 C = 10 N = color I = 2;
	SU  T = 13 C = 10 N = color I = 2;
	SU  T = 14 C = 10 N = color I = 2;
	SU  T = 18 C = 10 N = color I = 2;
	SU  T = 24 C = 10 N = color I = 2;
	SU  T = 28 C = 10 N = color I = 2;
	SU  T = 36 C = 10 N = color I = 2;
	SU  T = 38 C = 10 N = color I = 2;
	SU  T = 54 C = 10 N = color I = 2;
	SU  T = 59 C = 10 N = color I = 2;
	SU  T = 61 C = 10 N = color I = 2;
	SU  T = 63 C = 10 N = color I = 2;
	SU  T = 66 C = 10 N = color I = 2;
	SU  T = 73 C = 10 N = color I = 2;
	SU  T = 75 C = 10 N = color I = 5;
	SU  T = 76 C = 10 N = color I = 2;
	SU  T = 77 C = 10 N = color I = 5;
	SU  T = 79 C = 10 N = color I = 2;
	SU  T = 81 C = 10 N = color I = 5;
	SU  T = 82 C = 10 N = color I = 4;
	SU  T = 83 C = 10 N = color I = 4;
	SU  T = 84 C = 10 N = color I = 5;

	SU  C = 11 N = color I = 11;
	TEXT   TAXON = 1 CHARACTER = 11 TEXT = '?0? to ?-?';
	SU  T = 1 C = 11 N = color I = 12;
	SU  T = 2 C = 11 N = color I = 11;
	SU  T = 3 C = 11 N = color I = 9;
	SU  T = 4 C = 11 N = color I = 11;
	SU  T = 5 C = 11 N = color I = 11;
	SU  T = 6 C = 11 N = color I = 2;
	SU  T = 7 C = 11 N = color I = 11;
	SU  T = 8 C = 11 N = color I = 11;
	SU  T = 9 C = 11 N = color I = 11;
	SU  T = 10 C = 11 N = color I = 2;
	SU  T = 11 C = 11 N = color I = 11;
	SU  T = 12 C = 11 N = color I = 11;
	SU  T = 13 C = 11 N = color I = 2;
	SU  T = 14 C = 11 N = color I = 2;
	SU  T = 15 C = 11 N = color I = 11;
	SU  T = 16 C = 11 N = color I = 11;
	SU  T = 17 C = 11 N = color I = 11;
	SU  T = 18 C = 11 N = color I = 2;
	SU  T = 19 C = 11 N = color I = 11;
	SU  T = 20 C = 11 N = color I = 11;
	SU  T = 21 C = 11 N = color I = 11;
	SU  T = 22 C = 11 N = color I = 11;
	SU  T = 23 C = 11 N = color I = 11;
	SU  T = 24 C = 11 N = color I = 2;
	SU  T = 25 C = 11 N = color I = 11;
	SU  T = 26 C = 11 N = color I = 11;
	SU  T = 27 C = 11 N = color I = 11;
	SU  T = 28 C = 11 N = color I = 2;
	SU  T = 29 C = 11 N = color I = 11;
	SU  T = 30 C = 11 N = color I = 11;
	SU  T = 31 C = 11 N = color I = 11;
	SU  T = 32 C = 11 N = color I = 11;
	SU  T = 33 C = 11 N = color I = 11;
	SU  T = 34 C = 11 N = color I = 11;
	SU  T = 35 C = 11 N = color I = 11;
	SU  T = 36 C = 11 N = color I = 2;
	SU  T = 37 C = 11 N = color I = 11;
	SU  T = 38 C = 11 N = color I = 2;
	SU  T = 39 C = 11 N = color I = 11;
	SU  T = 40 C = 11 N = color I = 11;
	SU  T = 41 C = 11 N = color I = 11;
	SU  T = 42 C = 11 N = color I = 11;
	SU  T = 43 C = 11 N = color I = 11;
	SU  T = 44 C = 11 N = color I = 11;
	SU  T = 45 C = 11 N = color I = 11;
	SU  T = 46 C = 11 N = color I = 11;
	SU  T = 47 C = 11 N = color I = 11;
	SU  T = 48 C = 11 N = color I = 11;
	SU  T = 49 C = 11 N = color I = 11;
	SU  T = 50 C = 11 N = color I = 11;
	SU  T = 51 C = 11 N = color I = 11;
	SU  T = 52 C = 11 N = color I = 11;
	SU  T = 53 C = 11 N = color I = 11;
	SU  T = 54 C = 11 N = color I = 2;
	SU  T = 55 C = 11 N = color I = 11;
	SU  T = 56 C = 11 N = color I = 11;
	SU  T = 57 C = 11 N = color I = 11;
	SU  T = 58 C = 11 N = color I = 11;
	SU  T = 59 C = 11 N = color I = 2;
	SU  T = 60 C = 11 N = color I = 11;
	SU  T = 61 C = 11 N = color I = 2;
	SU  T = 62 C = 11 N = color I = 11;
	SU  T = 63 C = 11 N = color I = 2;
	SU  T = 64 C = 11 N = color I = 11;
	SU  T = 65 C = 11 N = color I = 11;
	SU  T = 66 C = 11 N = color I = 2;
	SU  T = 67 C = 11 N = color I = 11;
	SU  T = 68 C = 11 N = color I = 11;
	SU  T = 69 C = 11 N = color I = 11;
	SU  T = 70 C = 11 N = color I = 11;
	SU  T = 71 C = 11 N = color I = 11;
	SU  T = 72 C = 11 N = color I = 11;
	SU  T = 73 C = 11 N = color I = 2;
	SU  T = 74 C = 11 N = color I = 11;
	SU  T = 75 C = 11 N = color I = 11;
	SU  T = 76 C = 11 N = color I = 2;
	TEXT   TAXON = 77 CHARACTER = 11 TEXT = '-->0';
	SU  T = 77 C = 11 N = color I = 17;
	SU  T = 79 C = 11 N = color I = 2;
	SU  T = 81 C = 11 N = color I = 5;
	TEXT   TAXON = 82 CHARACTER = 11 TEXT = '-->0';
	SU  T = 82 C = 11 N = color I = 17;
	TEXT   TAXON = 83 CHARACTER = 11 TEXT = '-^n';
	SU  T = 83 C = 11 N = color I = 12;
	SU  T = 84 C = 11 N = color I = 11;
	SU  T = 85 C = 11 N = color I = 11;

	SU  T = 3 C = 12 N = color I = 9;
	SU  T = 6 C = 12 N = color I = 2;
	SU  T = 10 C = 12 N = color I = 2;
	SU  T = 13 C = 12 N = color I = 2;
	SU  T = 14 C = 12 N = color I = 2;
	SU  T = 18 C = 12 N = color I = 2;
	SU  T = 24 C = 12 N = color I = 2;
	SU  T = 28 C = 12 N = color I = 2;
	SU  T = 36 C = 12 N = color I = 2;
	SU  T = 38 C = 12 N = color I = 2;
	SU  T = 54 C = 12 N = color I = 2;
	SU  T = 59 C = 12 N = color I = 2;
	SU  T = 61 C = 12 N = color I = 2;
	SU  T = 63 C = 12 N = color I = 2;
	SU  T = 66 C = 12 N = color I = 2;
	SU  T = 73 C = 12 N = color I = 2;
	SU  T = 75 C = 12 N = color I = 5;
	SU  T = 76 C = 12 N = color I = 2;
	SU  T = 77 C = 12 N = color I = 5;
	SU  T = 79 C = 12 N = color I = 2;
	SU  T = 81 C = 12 N = color I = 5;
	TEXT   TAXON = 82 CHARACTER = 12 TEXT = '-->0';
	SU  T = 82 C = 12 N = color I = 17;
	TEXT   TAXON = 83 CHARACTER = 12 TEXT = '1->0';
	SU  T = 83 C = 12 N = color I = 17;
	SU  T = 84 C = 12 N = color I = 5;

	SU  C = 13 N = color I = 11;
	SU  T = 2 C = 13 N = color I = 11;
	SU  T = 3 C = 13 N = color I = 9;
	SU  T = 4 C = 13 N = color I = 11;
	SU  T = 5 C = 13 N = color I = 11;
	SU  T = 6 C = 13 N = color I = 2;
	SU  T = 7 C = 13 N = color I = 11;
	SU  T = 8 C = 13 N = color I = 11;
	SU  T = 9 C = 13 N = color I = 11;
	SU  T = 10 C = 13 N = color I = 2;
	SU  T = 11 C = 13 N = color I = 11;
	SU  T = 12 C = 13 N = color I = 11;
	SU  T = 13 C = 13 N = color I = 2;
	SU  T = 14 C = 13 N = color I = 2;
	SU  T = 15 C = 13 N = color I = 11;
	SU  T = 16 C = 13 N = color I = 11;
	SU  T = 17 C = 13 N = color I = 11;
	SU  T = 18 C = 13 N = color I = 2;
	SU  T = 19 C = 13 N = color I = 11;
	SU  T = 20 C = 13 N = color I = 11;
	SU  T = 21 C = 13 N = color I = 11;
	SU  T = 22 C = 13 N = color I = 11;
	SU  T = 23 C = 13 N = color I = 11;
	SU  T = 24 C = 13 N = color I = 2;
	SU  T = 25 C = 13 N = color I = 11;
	SU  T = 26 C = 13 N = color I = 11;
	SU  T = 27 C = 13 N = color I = 11;
	SU  T = 28 C = 13 N = color I = 2;
	SU  T = 29 C = 13 N = color I = 11;
	SU  T = 30 C = 13 N = color I = 11;
	SU  T = 31 C = 13 N = color I = 11;
	SU  T = 32 C = 13 N = color I = 11;
	SU  T = 33 C = 13 N = color I = 11;
	SU  T = 34 C = 13 N = color I = 11;
	SU  T = 35 C = 13 N = color I = 11;
	SU  T = 36 C = 13 N = color I = 2;
	SU  T = 37 C = 13 N = color I = 11;
	SU  T = 38 C = 13 N = color I = 2;
	SU  T = 39 C = 13 N = color I = 11;
	SU  T = 40 C = 13 N = color I = 11;
	SU  T = 41 C = 13 N = color I = 11;
	SU  T = 42 C = 13 N = color I = 11;
	SU  T = 43 C = 13 N = color I = 11;
	SU  T = 44 C = 13 N = color I = 11;
	SU  T = 45 C = 13 N = color I = 11;
	SU  T = 46 C = 13 N = color I = 11;
	SU  T = 47 C = 13 N = color I = 11;
	SU  T = 48 C = 13 N = color I = 11;
	SU  T = 49 C = 13 N = color I = 11;
	SU  T = 50 C = 13 N = color I = 11;
	SU  T = 51 C = 13 N = color I = 11;
	SU  T = 52 C = 13 N = color I = 11;
	SU  T = 53 C = 13 N = color I = 11;
	SU  T = 54 C = 13 N = color I = 2;
	SU  T = 55 C = 13 N = color I = 11;
	SU  T = 56 C = 13 N = color I = 11;
	SU  T = 57 C = 13 N = color I = 11;
	SU  T = 58 C = 13 N = color I = 11;
	SU  T = 59 C = 13 N = color I = 2;
	SU  T = 60 C = 13 N = color I = 11;
	SU  T = 61 C = 13 N = color I = 2;
	SU  T = 62 C = 13 N = color I = 11;
	SU  T = 63 C = 13 N = color I = 2;
	SU  T = 64 C = 13 N = color I = 11;
	SU  T = 65 C = 13 N = color I = 11;
	SU  T = 66 C = 13 N = color I = 2;
	SU  T = 67 C = 13 N = color I = 11;
	SU  T = 68 C = 13 N = color I = 11;
	SU  T = 69 C = 13 N = color I = 11;
	SU  T = 70 C = 13 N = color I = 11;
	SU  T = 71 C = 13 N = color I = 11;
	SU  T = 72 C = 13 N = color I = 11;
	SU  T = 73 C = 13 N = color I = 2;
	SU  T = 74 C = 13 N = color I = 11;
	SU  T = 75 C = 13 N = color I = 11;
	SU  T = 76 C = 13 N = color I = 2;
	SU  T = 77 C = 13 N = color I = 11;
	SU  T = 79 C = 13 N = color I = 2;
	SU  T = 81 C = 13 N = color I = 5;
	TEXT   TAXON = 82 CHARACTER = 13 TEXT = '-->0';
	SU  T = 82 C = 13 N = color I = 17;
	SU  T = 83 C = 13 N = color I = 11;
	SU  T = 84 C = 13 N = color I = 11;
	SU  T = 85 C = 13 N = color I = 11;

	SU  T = 3 C = 14 N = color I = 9;
	SU  T = 6 C = 14 N = color I = 2;
	SU  T = 10 C = 14 N = color I = 2;
	SU  T = 13 C = 14 N = color I = 2;
	SU  T = 14 C = 14 N = color I = 2;
	SU  T = 18 C = 14 N = color I = 2;
	SU  T = 24 C = 14 N = color I = 2;
	SU  T = 28 C = 14 N = color I = 2;
	SU  T = 36 C = 14 N = color I = 2;
	SU  T = 38 C = 14 N = color I = 2;
	SU  T = 54 C = 14 N = color I = 2;
	SU  T = 59 C = 14 N = color I = 2;
	SU  T = 61 C = 14 N = color I = 2;
	SU  T = 63 C = 14 N = color I = 2;
	SU  T = 66 C = 14 N = color I = 2;
	SU  T = 73 C = 14 N = color I = 2;
	SU  T = 75 C = 14 N = color I = 5;
	SU  T = 76 C = 14 N = color I = 2;
	SU  T = 77 C = 14 N = color I = 5;
	SU  T = 79 C = 14 N = color I = 2;
	SU  T = 81 C = 14 N = color I = 5;
	SU  T = 82 C = 14 N = color I = 4;
	SU  T = 83 C = 14 N = color I = 4;
	SU  T = 84 C = 14 N = color I = 5;
	TEXT   TAXON = 86 CHARACTER = 14 TEXT = 'form ??? to ?-?';

	SU  C = 15 N = color I = 11;
	SU  T = 2 C = 15 N = color I = 11;
	SU  T = 3 C = 15 N = color I = 9;
	SU  T = 4 C = 15 N = color I = 11;
	SU  T = 5 C = 15 N = color I = 11;
	SU  T = 6 C = 15 N = color I = 2;
	SU  T = 7 C = 15 N = color I = 11;
	SU  T = 8 C = 15 N = color I = 11;
	SU  T = 9 C = 15 N = color I = 11;
	SU  T = 10 C = 15 N = color I = 2;
	SU  T = 11 C = 15 N = color I = 11;
	SU  T = 12 C = 15 N = color I = 11;
	SU  T = 13 C = 15 N = color I = 2;
	SU  T = 14 C = 15 N = color I = 2;
	SU  T = 15 C = 15 N = color I = 11;
	SU  T = 16 C = 15 N = color I = 11;
	SU  T = 17 C = 15 N = color I = 11;
	SU  T = 18 C = 15 N = color I = 2;
	SU  T = 19 C = 15 N = color I = 11;
	SU  T = 20 C = 15 N = color I = 11;
	SU  T = 21 C = 15 N = color I = 11;
	SU  T = 22 C = 15 N = color I = 11;
	SU  T = 23 C = 15 N = color I = 11;
	SU  T = 24 C = 15 N = color I = 2;
	SU  T = 25 C = 15 N = color I = 11;
	SU  T = 26 C = 15 N = color I = 11;
	SU  T = 27 C = 15 N = color I = 11;
	SU  T = 28 C = 15 N = color I = 2;
	SU  T = 29 C = 15 N = color I = 11;
	SU  T = 30 C = 15 N = color I = 11;
	SU  T = 31 C = 15 N = color I = 11;
	SU  T = 32 C = 15 N = color I = 11;
	SU  T = 33 C = 15 N = color I = 11;
	SU  T = 34 C = 15 N = color I = 11;
	SU  T = 35 C = 15 N = color I = 11;
	SU  T = 36 C = 15 N = color I = 2;
	SU  T = 37 C = 15 N = color I = 11;
	SU  T = 38 C = 15 N = color I = 2;
	SU  T = 39 C = 15 N = color I = 11;
	SU  T = 40 C = 15 N = color I = 11;
	SU  T = 41 C = 15 N = color I = 11;
	SU  T = 42 C = 15 N = color I = 11;
	SU  T = 43 C = 15 N = color I = 11;
	SU  T = 44 C = 15 N = color I = 11;
	SU  T = 45 C = 15 N = color I = 11;
	SU  T = 46 C = 15 N = color I = 11;
	SU  T = 47 C = 15 N = color I = 11;
	SU  T = 48 C = 15 N = color I = 11;
	SU  T = 49 C = 15 N = color I = 11;
	SU  T = 50 C = 15 N = color I = 11;
	SU  T = 51 C = 15 N = color I = 11;
	SU  T = 52 C = 15 N = color I = 11;
	SU  T = 53 C = 15 N = color I = 11;
	SU  T = 54 C = 15 N = color I = 2;
	SU  T = 55 C = 15 N = color I = 11;
	SU  T = 56 C = 15 N = color I = 11;
	SU  T = 57 C = 15 N = color I = 11;
	SU  T = 58 C = 15 N = color I = 11;
	SU  T = 59 C = 15 N = color I = 2;
	SU  T = 60 C = 15 N = color I = 11;
	SU  T = 61 C = 15 N = color I = 2;
	SU  T = 62 C = 15 N = color I = 11;
	SU  T = 63 C = 15 N = color I = 2;
	SU  T = 64 C = 15 N = color I = 11;
	SU  T = 65 C = 15 N = color I = 11;
	SU  T = 66 C = 15 N = color I = 2;
	SU  T = 67 C = 15 N = color I = 11;
	SU  T = 68 C = 15 N = color I = 11;
	SU  T = 69 C = 15 N = color I = 11;
	SU  T = 70 C = 15 N = color I = 11;
	SU  T = 71 C = 15 N = color I = 11;
	SU  T = 72 C = 15 N = color I = 11;
	SU  T = 73 C = 15 N = color I = 2;
	SU  T = 74 C = 15 N = color I = 11;
	SU  T = 75 C = 15 N = color I = 11;
	SU  T = 76 C = 15 N = color I = 2;
	SU  T = 77 C = 15 N = color I = 11;
	SU  T = 79 C = 15 N = color I = 2;
	SU  T = 81 C = 15 N = color I = 5;
	SU  T = 82 C = 15 N = color I = 4;
	SU  T = 83 C = 15 N = color I = 11;
	SU  T = 84 C = 15 N = color I = 11;
	SU  T = 85 C = 15 N = color I = 11;

	SU  C = 16 N = color I = 2;
	SU  T = 3 C = 16 N = color I = 9;
	SU  T = 6 C = 16 N = color I = 2;
	SU  T = 10 C = 16 N = color I = 2;
	SU  T = 13 C = 16 N = color I = 2;
	SU  T = 14 C = 16 N = color I = 2;
	SU  T = 18 C = 16 N = color I = 2;
	SU  T = 24 C = 16 N = color I = 2;
	SU  T = 28 C = 16 N = color I = 2;
	SU  T = 36 C = 16 N = color I = 2;
	SU  T = 38 C = 16 N = color I = 2;
	SU  T = 54 C = 16 N = color I = 2;
	SU  T = 59 C = 16 N = color I = 2;
	SU  T = 61 C = 16 N = color I = 2;
	SU  T = 63 C = 16 N = color I = 2;
	SU  T = 66 C = 16 N = color I = 2;
	SU  T = 73 C = 16 N = color I = 2;
	SU  T = 75 C = 16 N = color I = 5;
	SU  T = 76 C = 16 N = color I = 2;
	SU  T = 77 C = 16 N = color I = 5;
	SU  T = 79 C = 16 N = color I = 2;
	SU  T = 81 C = 16 N = color I = 5;
	SU  T = 82 C = 16 N = color I = 4;
	SU  T = 83 C = 16 N = color I = 4;
	SU  T = 84 C = 16 N = color I = 5;

	SU  C = 17 N = color I = 2;
	SU  T = 3 C = 17 N = color I = 9;
	SU  T = 6 C = 17 N = color I = 2;
	SU  T = 10 C = 17 N = color I = 2;
	SU  T = 13 C = 17 N = color I = 2;
	SU  T = 14 C = 17 N = color I = 2;
	SU  T = 18 C = 17 N = color I = 2;
	SU  T = 24 C = 17 N = color I = 2;
	SU  T = 28 C = 17 N = color I = 2;
	SU  T = 36 C = 17 N = color I = 2;
	SU  T = 38 C = 17 N = color I = 2;
	SU  T = 54 C = 17 N = color I = 2;
	SU  T = 59 C = 17 N = color I = 2;
	SU  T = 61 C = 17 N = color I = 2;
	SU  T = 63 C = 17 N = color I = 2;
	SU  T = 66 C = 17 N = color I = 2;
	SU  T = 73 C = 17 N = color I = 2;
	SU  T = 75 C = 17 N = color I = 5;
	SU  T = 76 C = 17 N = color I = 2;
	SU  T = 77 C = 17 N = color I = 5;
	SU  T = 79 C = 17 N = color I = 2;
	SU  T = 81 C = 17 N = color I = 5;
	SU  T = 82 C = 17 N = color I = 4;
	SU  T = 83 C = 17 N = color I = 4;
	SU  T = 84 C = 17 N = color I = 5;

	SU  C = 18 N = color I = 2;
	SU  T = 3 C = 18 N = color I = 9;
	SU  T = 6 C = 18 N = color I = 2;
	SU  T = 10 C = 18 N = color I = 2;
	SU  T = 13 C = 18 N = color I = 2;
	SU  T = 14 C = 18 N = color I = 2;
	SU  T = 18 C = 18 N = color I = 2;
	SU  T = 24 C = 18 N = color I = 2;
	SU  T = 28 C = 18 N = color I = 2;
	SU  T = 36 C = 18 N = color I = 2;
	SU  T = 38 C = 18 N = color I = 2;
	SU  T = 54 C = 18 N = color I = 2;
	SU  T = 59 C = 18 N = color I = 2;
	SU  T = 61 C = 18 N = color I = 2;
	SU  T = 63 C = 18 N = color I = 2;
	SU  T = 66 C = 18 N = color I = 2;
	SU  T = 73 C = 18 N = color I = 2;
	SU  T = 75 C = 18 N = color I = 5;
	SU  T = 76 C = 18 N = color I = 2;
	SU  T = 77 C = 18 N = color I = 5;
	SU  T = 79 C = 18 N = color I = 2;
	SU  T = 81 C = 18 N = color I = 5;
	SU  T = 82 C = 18 N = color I = 4;
	SU  T = 83 C = 18 N = color I = 4;
	SU  T = 84 C = 18 N = color I = 5;

	SU  C = 19 N = color I = 2;
	SU  T = 3 C = 19 N = color I = 9;
	SU  T = 6 C = 19 N = color I = 2;
	SU  T = 10 C = 19 N = color I = 2;
	SU  T = 13 C = 19 N = color I = 2;
	SU  T = 14 C = 19 N = color I = 2;
	SU  T = 18 C = 19 N = color I = 2;
	SU  T = 24 C = 19 N = color I = 2;
	SU  T = 28 C = 19 N = color I = 2;
	SU  T = 36 C = 19 N = color I = 2;
	SU  T = 38 C = 19 N = color I = 2;
	SU  T = 54 C = 19 N = color I = 2;
	SU  T = 59 C = 19 N = color I = 2;
	SU  T = 61 C = 19 N = color I = 2;
	SU  T = 63 C = 19 N = color I = 2;
	SU  T = 66 C = 19 N = color I = 2;
	SU  T = 73 C = 19 N = color I = 2;
	SU  T = 75 C = 19 N = color I = 5;
	SU  T = 76 C = 19 N = color I = 2;
	SU  T = 77 C = 19 N = color I = 5;
	SU  T = 79 C = 19 N = color I = 2;
	SU  T = 81 C = 19 N = color I = 5;
	SU  T = 82 C = 19 N = color I = 4;
	SU  T = 83 C = 19 N = color I = 4;
	SU  T = 84 C = 19 N = color I = 5;

	SU  C = 20 N = color I = 2;
	SU  T = 3 C = 20 N = color I = 9;
	SU  T = 6 C = 20 N = color I = 2;
	SU  T = 10 C = 20 N = color I = 2;
	SU  T = 13 C = 20 N = color I = 2;
	SU  T = 14 C = 20 N = color I = 2;
	SU  T = 18 C = 20 N = color I = 2;
	SU  T = 24 C = 20 N = color I = 2;
	SU  T = 28 C = 20 N = color I = 2;
	SU  T = 36 C = 20 N = color I = 2;
	SU  T = 38 C = 20 N = color I = 2;
	SU  T = 54 C = 20 N = color I = 2;
	SU  T = 59 C = 20 N = color I = 2;
	SU  T = 61 C = 20 N = color I = 2;
	SU  T = 63 C = 20 N = color I = 2;
	SU  T = 66 C = 20 N = color I = 2;
	SU  T = 73 C = 20 N = color I = 2;
	SU  T = 75 C = 20 N = color I = 5;
	SU  T = 76 C = 20 N = color I = 2;
	SU  T = 77 C = 20 N = color I = 5;
	SU  T = 79 C = 20 N = color I = 2;
	SU  T = 81 C = 20 N = color I = 5;
	SU  T = 82 C = 20 N = color I = 4;
	SU  T = 83 C = 20 N = color I = 4;
	SU  T = 84 C = 20 N = color I = 5;

	SU  C = 21 N = color I = 2;
	SU  T = 3 C = 21 N = color I = 9;
	SU  T = 6 C = 21 N = color I = 2;
	SU  T = 10 C = 21 N = color I = 2;
	SU  T = 13 C = 21 N = color I = 2;
	SU  T = 14 C = 21 N = color I = 2;
	SU  T = 18 C = 21 N = color I = 2;
	SU  T = 24 C = 21 N = color I = 2;
	SU  T = 28 C = 21 N = color I = 2;
	SU  T = 36 C = 21 N = color I = 2;
	SU  T = 38 C = 21 N = color I = 2;
	SU  T = 54 C = 21 N = color I = 2;
	SU  T = 59 C = 21 N = color I = 2;
	SU  T = 61 C = 21 N = color I = 2;
	SU  T = 63 C = 21 N = color I = 2;
	SU  T = 66 C = 21 N = color I = 2;
	SU  T = 73 C = 21 N = color I = 2;
	SU  T = 75 C = 21 N = color I = 5;
	SU  T = 76 C = 21 N = color I = 2;
	SU  T = 77 C = 21 N = color I = 5;
	SU  T = 79 C = 21 N = color I = 2;
	SU  T = 81 C = 21 N = color I = 5;
	SU  T = 82 C = 21 N = color I = 4;
	SU  T = 83 C = 21 N = color I = 4;
	SU  T = 84 C = 21 N = color I = 5;

	SU  T = 3 C = 22 N = color I = 9;
	SU  T = 6 C = 22 N = color I = 2;
	SU  T = 10 C = 22 N = color I = 2;
	SU  T = 13 C = 22 N = color I = 2;
	SU  T = 14 C = 22 N = color I = 2;
	SU  T = 18 C = 22 N = color I = 2;
	SU  T = 24 C = 22 N = color I = 2;
	SU  T = 28 C = 22 N = color I = 2;
	SU  T = 36 C = 22 N = color I = 2;
	SU  T = 38 C = 22 N = color I = 2;
	SU  T = 54 C = 22 N = color I = 2;
	SU  T = 59 C = 22 N = color I = 2;
	SU  T = 61 C = 22 N = color I = 2;
	SU  T = 63 C = 22 N = color I = 2;
	SU  T = 66 C = 22 N = color I = 2;
	SU  T = 73 C = 22 N = color I = 2;
	SU  T = 75 C = 22 N = color I = 5;
	SU  T = 76 C = 22 N = color I = 2;
	SU  T = 77 C = 22 N = color I = 5;
	SU  T = 79 C = 22 N = color I = 2;
	SU  T = 81 C = 22 N = color I = 5;
	TEXT   TAXON = 82 CHARACTER = 22 TEXT = '-->0';
	SU  T = 82 C = 22 N = color I = 17;
	SU  T = 83 C = 22 N = color I = 4;
	SU  T = 84 C = 22 N = color I = 5;

	SU  T = 3 C = 23 N = color I = 9;
	SU  T = 6 C = 23 N = color I = 2;
	SU  T = 10 C = 23 N = color I = 2;
	SU  T = 13 C = 23 N = color I = 2;
	SU  T = 14 C = 23 N = color I = 2;
	SU  T = 18 C = 23 N = color I = 2;
	SU  T = 24 C = 23 N = color I = 2;
	SU  T = 28 C = 23 N = color I = 2;
	SU  T = 36 C = 23 N = color I = 2;
	SU  T = 38 C = 23 N = color I = 2;
	SU  T = 54 C = 23 N = color I = 2;
	SU  T = 59 C = 23 N = color I = 2;
	SU  T = 61 C = 23 N = color I = 2;
	SU  T = 63 C = 23 N = color I = 2;
	SU  T = 66 C = 23 N = color I = 2;
	SU  T = 73 C = 23 N = color I = 2;
	SU  T = 75 C = 23 N = color I = 5;
	SU  T = 76 C = 23 N = color I = 2;
	SU  T = 77 C = 23 N = color I = 5;
	SU  T = 79 C = 23 N = color I = 2;
	SU  T = 81 C = 23 N = color I = 5;
	SU  T = 82 C = 23 N = color I = 4;
	SU  T = 83 C = 23 N = color I = 4;
	TEXT   TAXON = 84 CHARACTER = 23 TEXT = '-->0';
	SU  T = 84 C = 23 N = color I = 17;

	SU  C = 24 N = color I = 11;
	SU  T = 2 C = 24 N = color I = 11;
	SU  T = 3 C = 24 N = color I = 9;
	SU  T = 4 C = 24 N = color I = 11;
	SU  T = 5 C = 24 N = color I = 11;
	SU  T = 6 C = 24 N = color I = 2;
	SU  T = 7 C = 24 N = color I = 11;
	SU  T = 8 C = 24 N = color I = 11;
	SU  T = 9 C = 24 N = color I = 11;
	SU  T = 10 C = 24 N = color I = 2;
	SU  T = 11 C = 24 N = color I = 11;
	SU  T = 12 C = 24 N = color I = 11;
	SU  T = 13 C = 24 N = color I = 2;
	SU  T = 14 C = 24 N = color I = 2;
	SU  T = 15 C = 24 N = color I = 11;
	SU  T = 16 C = 24 N = color I = 11;
	SU  T = 17 C = 24 N = color I = 11;
	SU  T = 18 C = 24 N = color I = 2;
	SU  T = 19 C = 24 N = color I = 11;
	SU  T = 20 C = 24 N = color I = 11;
	SU  T = 21 C = 24 N = color I = 11;
	SU  T = 22 C = 24 N = color I = 11;
	SU  T = 23 C = 24 N = color I = 11;
	SU  T = 24 C = 24 N = color I = 2;
	SU  T = 25 C = 24 N = color I = 11;
	SU  T = 26 C = 24 N = color I = 11;
	SU  T = 27 C = 24 N = color I = 11;
	SU  T = 28 C = 24 N = color I = 2;
	SU  T = 29 C = 24 N = color I = 11;
	SU  T = 30 C = 24 N = color I = 11;
	SU  T = 31 C = 24 N = color I = 11;
	SU  T = 32 C = 24 N = color I = 11;
	SU  T = 33 C = 24 N = color I = 11;
	SU  T = 34 C = 24 N = color I = 11;
	SU  T = 35 C = 24 N = color I = 11;
	SU  T = 36 C = 24 N = color I = 2;
	SU  T = 37 C = 24 N = color I = 11;
	SU  T = 38 C = 24 N = color I = 2;
	SU  T = 39 C = 24 N = color I = 11;
	SU  T = 40 C = 24 N = color I = 11;
	SU  T = 41 C = 24 N = color I = 11;
	SU  T = 42 C = 24 N = color I = 11;
	SU  T = 43 C = 24 N = color I = 11;
	SU  T = 44 C = 24 N = color I = 11;
	SU  T = 45 C = 24 N = color I = 11;
	SU  T = 46 C = 24 N = color I = 11;
	SU  T = 47 C = 24 N = color I = 11;
	SU  T = 48 C = 24 N = color I = 11;
	SU  T = 49 C = 24 N = color I = 11;
	SU  T = 50 C = 24 N = color I = 11;
	SU  T = 51 C = 24 N = color I = 11;
	SU  T = 52 C = 24 N = color I = 11;
	SU  T = 53 C = 24 N = color I = 11;
	SU  T = 54 C = 24 N = color I = 2;
	SU  T = 55 C = 24 N = color I = 11;
	SU  T = 56 C = 24 N = color I = 11;
	SU  T = 57 C = 24 N = color I = 11;
	SU  T = 58 C = 24 N = color I = 11;
	SU  T = 59 C = 24 N = color I = 2;
	SU  T = 60 C = 24 N = color I = 11;
	SU  T = 61 C = 24 N = color I = 2;
	SU  T = 62 C = 24 N = color I = 11;
	SU  T = 63 C = 24 N = color I = 2;
	SU  T = 64 C = 24 N = color I = 11;
	SU  T = 65 C = 24 N = color I = 11;
	SU  T = 66 C = 24 N = color I = 2;
	SU  T = 67 C = 24 N = color I = 11;
	SU  T = 68 C = 24 N = color I = 11;
	SU  T = 69 C = 24 N = color I = 11;
	SU  T = 70 C = 24 N = color I = 11;
	SU  T = 71 C = 24 N = color I = 11;
	SU  T = 72 C = 24 N = color I = 11;
	SU  T = 73 C = 24 N = color I = 2;
	SU  T = 74 C = 24 N = color I = 11;
	SU  T = 75 C = 24 N = color I = 11;
	SU  T = 76 C = 24 N = color I = 2;
	SU  T = 77 C = 24 N = color I = 11;
	SU  T = 79 C = 24 N = color I = 2;
	SU  T = 81 C = 24 N = color I = 5;
	SU  T = 82 C = 24 N = color I = 4;
	SU  T = 83 C = 24 N = color I = 11;
	SU  T = 84 C = 24 N = color I = 11;
	SU  T = 85 C = 24 N = color I = 11;

	SU  C = 25 N = color I = 11;
	SU  T = 2 C = 25 N = color I = 11;
	SU  T = 3 C = 25 N = color I = 9;
	SU  T = 4 C = 25 N = color I = 11;
	SU  T = 5 C = 25 N = color I = 11;
	SU  T = 6 C = 25 N = color I = 2;
	SU  T = 7 C = 25 N = color I = 11;
	SU  T = 8 C = 25 N = color I = 11;
	SU  T = 9 C = 25 N = color I = 11;
	SU  T = 10 C = 25 N = color I = 2;
	SU  T = 11 C = 25 N = color I = 11;
	SU  T = 12 C = 25 N = color I = 11;
	SU  T = 13 C = 25 N = color I = 2;
	SU  T = 14 C = 25 N = color I = 2;
	SU  T = 15 C = 25 N = color I = 11;
	SU  T = 16 C = 25 N = color I = 11;
	SU  T = 17 C = 25 N = color I = 11;
	SU  T = 18 C = 25 N = color I = 2;
	SU  T = 19 C = 25 N = color I = 11;
	SU  T = 20 C = 25 N = color I = 11;
	SU  T = 21 C = 25 N = color I = 11;
	SU  T = 22 C = 25 N = color I = 11;
	SU  T = 23 C = 25 N = color I = 11;
	SU  T = 24 C = 25 N = color I = 2;
	SU  T = 25 C = 25 N = color I = 11;
	SU  T = 26 C = 25 N = color I = 11;
	SU  T = 27 C = 25 N = color I = 11;
	SU  T = 28 C = 25 N = color I = 2;
	SU  T = 29 C = 25 N = color I = 11;
	SU  T = 30 C = 25 N = color I = 11;
	SU  T = 31 C = 25 N = color I = 11;
	SU  T = 32 C = 25 N = color I = 11;
	SU  T = 33 C = 25 N = color I = 11;
	SU  T = 34 C = 25 N = color I = 11;
	SU  T = 35 C = 25 N = color I = 11;
	SU  T = 36 C = 25 N = color I = 2;
	SU  T = 37 C = 25 N = color I = 11;
	SU  T = 38 C = 25 N = color I = 2;
	SU  T = 39 C = 25 N = color I = 11;
	SU  T = 40 C = 25 N = color I = 11;
	SU  T = 41 C = 25 N = color I = 11;
	SU  T = 42 C = 25 N = color I = 11;
	SU  T = 43 C = 25 N = color I = 11;
	SU  T = 44 C = 25 N = color I = 11;
	SU  T = 45 C = 25 N = color I = 11;
	SU  T = 46 C = 25 N = color I = 11;
	SU  T = 47 C = 25 N = color I = 11;
	SU  T = 48 C = 25 N = color I = 11;
	SU  T = 49 C = 25 N = color I = 11;
	SU  T = 50 C = 25 N = color I = 11;
	SU  T = 51 C = 25 N = color I = 11;
	SU  T = 52 C = 25 N = color I = 11;
	SU  T = 53 C = 25 N = color I = 11;
	SU  T = 54 C = 25 N = color I = 2;
	SU  T = 55 C = 25 N = color I = 11;
	SU  T = 56 C = 25 N = color I = 11;
	SU  T = 57 C = 25 N = color I = 11;
	SU  T = 58 C = 25 N = color I = 11;
	SU  T = 59 C = 25 N = color I = 2;
	SU  T = 60 C = 25 N = color I = 11;
	SU  T = 61 C = 25 N = color I = 2;
	SU  T = 62 C = 25 N = color I = 11;
	SU  T = 63 C = 25 N = color I = 2;
	SU  T = 64 C = 25 N = color I = 11;
	SU  T = 65 C = 25 N = color I = 11;
	SU  T = 66 C = 25 N = color I = 2;
	SU  T = 67 C = 25 N = color I = 11;
	SU  T = 68 C = 25 N = color I = 11;
	SU  T = 69 C = 25 N = color I = 11;
	SU  T = 70 C = 25 N = color I = 11;
	SU  T = 71 C = 25 N = color I = 11;
	SU  T = 72 C = 25 N = color I = 11;
	SU  T = 73 C = 25 N = color I = 2;
	SU  T = 74 C = 25 N = color I = 11;
	SU  T = 75 C = 25 N = color I = 11;
	SU  T = 76 C = 25 N = color I = 2;
	TEXT   TAXON = 77 CHARACTER = 25 TEXT = '0->1';
	SU  T = 77 C = 25 N = color I = 17;
	SU  T = 79 C = 25 N = color I = 2;
	SU  T = 81 C = 25 N = color I = 5;
	SU  T = 82 C = 25 N = color I = 4;
	SU  T = 83 C = 25 N = color I = 11;
	SU  T = 84 C = 25 N = color I = 11;
	SU  T = 85 C = 25 N = color I = 11;

	SU  C = 26 N = color I = 11;
	SU  T = 2 C = 26 N = color I = 11;
	SU  T = 3 C = 26 N = color I = 9;
	SU  T = 4 C = 26 N = color I = 11;
	SU  T = 5 C = 26 N = color I = 11;
	SU  T = 6 C = 26 N = color I = 2;
	SU  T = 7 C = 26 N = color I = 11;
	SU  T = 8 C = 26 N = color I = 11;
	SU  T = 9 C = 26 N = color I = 11;
	SU  T = 10 C = 26 N = color I = 2;
	SU  T = 11 C = 26 N = color I = 11;
	SU  T = 12 C = 26 N = color I = 11;
	SU  T = 13 C = 26 N = color I = 2;
	SU  T = 14 C = 26 N = color I = 2;
	SU  T = 15 C = 26 N = color I = 11;
	SU  T = 16 C = 26 N = color I = 11;
	SU  T = 17 C = 26 N = color I = 11;
	SU  T = 18 C = 26 N = color I = 2;
	SU  T = 19 C = 26 N = color I = 11;
	SU  T = 20 C = 26 N = color I = 11;
	SU  T = 21 C = 26 N = color I = 11;
	SU  T = 22 C = 26 N = color I = 11;
	SU  T = 23 C = 26 N = color I = 11;
	SU  T = 24 C = 26 N = color I = 2;
	SU  T = 25 C = 26 N = color I = 11;
	SU  T = 26 C = 26 N = color I = 11;
	SU  T = 27 C = 26 N = color I = 11;
	SU  T = 28 C = 26 N = color I = 2;
	SU  T = 29 C = 26 N = color I = 11;
	SU  T = 30 C = 26 N = color I = 11;
	SU  T = 31 C = 26 N = color I = 11;
	SU  T = 32 C = 26 N = color I = 11;
	SU  T = 33 C = 26 N = color I = 11;
	SU  T = 34 C = 26 N = color I = 11;
	SU  T = 35 C = 26 N = color I = 11;
	SU  T = 36 C = 26 N = color I = 2;
	SU  T = 37 C = 26 N = color I = 11;
	SU  T = 38 C = 26 N = color I = 2;
	SU  T = 39 C = 26 N = color I = 11;
	SU  T = 40 C = 26 N = color I = 11;
	SU  T = 41 C = 26 N = color I = 11;
	SU  T = 42 C = 26 N = color I = 11;
	SU  T = 43 C = 26 N = color I = 11;
	SU  T = 44 C = 26 N = color I = 11;
	SU  T = 45 C = 26 N = color I = 11;
	SU  T = 46 C = 26 N = color I = 11;
	SU  T = 47 C = 26 N = color I = 11;
	SU  T = 48 C = 26 N = color I = 11;
	SU  T = 49 C = 26 N = color I = 11;
	SU  T = 50 C = 26 N = color I = 11;
	SU  T = 51 C = 26 N = color I = 11;
	SU  T = 52 C = 26 N = color I = 11;
	SU  T = 53 C = 26 N = color I = 11;
	SU  T = 54 C = 26 N = color I = 2;
	SU  T = 55 C = 26 N = color I = 11;
	SU  T = 56 C = 26 N = color I = 11;
	SU  T = 57 C = 26 N = color I = 11;
	SU  T = 58 C = 26 N = color I = 11;
	SU  T = 59 C = 26 N = color I = 2;
	SU  T = 60 C = 26 N = color I = 11;
	SU  T = 61 C = 26 N = color I = 2;
	SU  T = 62 C = 26 N = color I = 11;
	SU  T = 63 C = 26 N = color I = 2;
	SU  T = 64 C = 26 N = color I = 11;
	SU  T = 65 C = 26 N = color I = 11;
	SU  T = 66 C = 26 N = color I = 2;
	SU  T = 67 C = 26 N = color I = 11;
	SU  T = 68 C = 26 N = color I = 11;
	SU  T = 69 C = 26 N = color I = 11;
	SU  T = 70 C = 26 N = color I = 11;
	SU  T = 71 C = 26 N = color I = 11;
	SU  T = 72 C = 26 N = color I = 11;
	SU  T = 73 C = 26 N = color I = 2;
	SU  T = 74 C = 26 N = color I = 11;
	SU  T = 75 C = 26 N = color I = 11;
	SU  T = 76 C = 26 N = color I = 2;
	SU  T = 77 C = 26 N = color I = 11;
	SU  T = 79 C = 26 N = color I = 2;
	SU  T = 81 C = 26 N = color I = 5;
	SU  T = 82 C = 26 N = color I = 4;
	SU  T = 83 C = 26 N = color I = 11;
	TEXT   TAXON = 84 CHARACTER = 26 TEXT = '?->0';
	SU  T = 84 C = 26 N = color I = 17;
	SU  T = 85 C = 26 N = color I = 11;

	SU  T = 3 C = 27 N = color I = 9;
	SU  T = 6 C = 27 N = color I = 2;
	SU  T = 10 C = 27 N = color I = 2;
	SU  T = 13 C = 27 N = color I = 2;
	SU  T = 14 C = 27 N = color I = 2;
	SU  T = 18 C = 27 N = color I = 2;
	SU  T = 24 C = 27 N = color I = 2;
	SU  T = 28 C = 27 N = color I = 2;
	SU  T = 36 C = 27 N = color I = 2;
	SU  T = 38 C = 27 N = color I = 2;
	SU  T = 54 C = 27 N = color I = 2;
	SU  T = 59 C = 27 N = color I = 2;
	SU  T = 61 C = 27 N = color I = 2;
	SU  T = 63 C = 27 N = color I = 2;
	SU  T = 66 C = 27 N = color I = 2;
	SU  T = 73 C = 27 N = color I = 2;
	SU  T = 75 C = 27 N = color I = 5;
	SU  T = 76 C = 27 N = color I = 2;
	SU  T = 77 C = 27 N = color I = 5;
	SU  T = 79 C = 27 N = color I = 2;
	SU  T = 81 C = 27 N = color I = 5;
	SU  T = 82 C = 27 N = color I = 4;
	SU  T = 83 C = 27 N = color I = 4;
	SU  T = 84 C = 27 N = color I = 5;

	SU  C = 28 N = color I = 11;
	SU  T = 2 C = 28 N = color I = 11;
	SU  T = 3 C = 28 N = color I = 9;
	SU  T = 4 C = 28 N = color I = 11;
	SU  T = 5 C = 28 N = color I = 11;
	SU  T = 6 C = 28 N = color I = 2;
	SU  T = 7 C = 28 N = color I = 11;
	SU  T = 8 C = 28 N = color I = 11;
	SU  T = 9 C = 28 N = color I = 11;
	SU  T = 10 C = 28 N = color I = 2;
	SU  T = 11 C = 28 N = color I = 11;
	SU  T = 12 C = 28 N = color I = 11;
	SU  T = 13 C = 28 N = color I = 2;
	SU  T = 14 C = 28 N = color I = 2;
	SU  T = 15 C = 28 N = color I = 11;
	SU  T = 16 C = 28 N = color I = 11;
	SU  T = 17 C = 28 N = color I = 11;
	SU  T = 18 C = 28 N = color I = 2;
	SU  T = 19 C = 28 N = color I = 11;
	SU  T = 20 C = 28 N = color I = 11;
	SU  T = 21 C = 28 N = color I = 11;
	SU  T = 22 C = 28 N = color I = 11;
	SU  T = 23 C = 28 N = color I = 11;
	SU  T = 24 C = 28 N = color I = 2;
	SU  T = 25 C = 28 N = color I = 11;
	SU  T = 26 C = 28 N = color I = 11;
	SU  T = 27 C = 28 N = color I = 11;
	SU  T = 28 C = 28 N = color I = 2;
	SU  T = 29 C = 28 N = color I = 11;
	SU  T = 30 C = 28 N = color I = 11;
	SU  T = 31 C = 28 N = color I = 11;
	SU  T = 32 C = 28 N = color I = 11;
	SU  T = 33 C = 28 N = color I = 11;
	SU  T = 34 C = 28 N = color I = 11;
	SU  T = 35 C = 28 N = color I = 11;
	SU  T = 36 C = 28 N = color I = 2;
	SU  T = 37 C = 28 N = color I = 11;
	SU  T = 38 C = 28 N = color I = 2;
	SU  T = 39 C = 28 N = color I = 11;
	SU  T = 40 C = 28 N = color I = 11;
	SU  T = 41 C = 28 N = color I = 11;
	SU  T = 42 C = 28 N = color I = 11;
	SU  T = 43 C = 28 N = color I = 11;
	SU  T = 44 C = 28 N = color I = 11;
	SU  T = 45 C = 28 N = color I = 11;
	SU  T = 46 C = 28 N = color I = 11;
	SU  T = 47 C = 28 N = color I = 11;
	SU  T = 48 C = 28 N = color I = 11;
	SU  T = 49 C = 28 N = color I = 11;
	SU  T = 50 C = 28 N = color I = 11;
	SU  T = 51 C = 28 N = color I = 11;
	SU  T = 52 C = 28 N = color I = 11;
	SU  T = 53 C = 28 N = color I = 11;
	SU  T = 54 C = 28 N = color I = 2;
	SU  T = 55 C = 28 N = color I = 11;
	SU  T = 56 C = 28 N = color I = 11;
	SU  T = 57 C = 28 N = color I = 11;
	SU  T = 58 C = 28 N = color I = 11;
	SU  T = 59 C = 28 N = color I = 2;
	SU  T = 60 C = 28 N = color I = 11;
	SU  T = 61 C = 28 N = color I = 2;
	SU  T = 62 C = 28 N = color I = 11;
	SU  T = 63 C = 28 N = color I = 2;
	SU  T = 64 C = 28 N = color I = 11;
	SU  T = 65 C = 28 N = color I = 11;
	SU  T = 66 C = 28 N = color I = 2;
	SU  T = 67 C = 28 N = color I = 11;
	SU  T = 68 C = 28 N = color I = 11;
	SU  T = 69 C = 28 N = color I = 11;
	SU  T = 70 C = 28 N = color I = 11;
	SU  T = 71 C = 28 N = color I = 11;
	SU  T = 72 C = 28 N = color I = 11;
	SU  T = 73 C = 28 N = color I = 2;
	SU  T = 74 C = 28 N = color I = 11;
	SU  T = 75 C = 28 N = color I = 11;
	SU  T = 76 C = 28 N = color I = 2;
	SU  T = 77 C = 28 N = color I = 11;
	SU  T = 79 C = 28 N = color I = 2;
	SU  T = 81 C = 28 N = color I = 5;
	SU  T = 82 C = 28 N = color I = 4;
	SU  T = 83 C = 28 N = color I = 11;
	SU  T = 84 C = 28 N = color I = 11;
	SU  T = 85 C = 28 N = color I = 11;

	SU  T = 3 C = 29 N = color I = 9;
	SU  T = 6 C = 29 N = color I = 2;
	SU  T = 10 C = 29 N = color I = 2;
	SU  T = 13 C = 29 N = color I = 2;
	SU  T = 14 C = 29 N = color I = 2;
	SU  T = 18 C = 29 N = color I = 2;
	SU  T = 24 C = 29 N = color I = 2;
	SU  T = 28 C = 29 N = color I = 2;
	SU  T = 36 C = 29 N = color I = 2;
	SU  T = 38 C = 29 N = color I = 2;
	SU  T = 54 C = 29 N = color I = 2;
	SU  T = 59 C = 29 N = color I = 2;
	SU  T = 61 C = 29 N = color I = 2;
	SU  T = 63 C = 29 N = color I = 2;
	SU  T = 66 C = 29 N = color I = 2;
	SU  T = 73 C = 29 N = color I = 2;
	SU  T = 75 C = 29 N = color I = 5;
	SU  T = 76 C = 29 N = color I = 2;
	SU  T = 77 C = 29 N = color I = 5;
	SU  T = 79 C = 29 N = color I = 2;
	SU  T = 81 C = 29 N = color I = 5;
	TEXT   TAXON = 82 CHARACTER = 29 TEXT = '0->-';
	SU  T = 82 C = 29 N = color I = 17;
	SU  T = 83 C = 29 N = color I = 4;
	SU  T = 84 C = 29 N = color I = 5;

	SU  C = 30 N = color I = 11;
	SU  T = 2 C = 30 N = color I = 11;
	SU  T = 3 C = 30 N = color I = 9;
	SU  T = 4 C = 30 N = color I = 11;
	SU  T = 5 C = 30 N = color I = 11;
	SU  T = 6 C = 30 N = color I = 2;
	SU  T = 7 C = 30 N = color I = 11;
	SU  T = 8 C = 30 N = color I = 11;
	SU  T = 9 C = 30 N = color I = 11;
	SU  T = 10 C = 30 N = color I = 2;
	SU  T = 11 C = 30 N = color I = 11;
	SU  T = 12 C = 30 N = color I = 11;
	SU  T = 13 C = 30 N = color I = 2;
	SU  T = 14 C = 30 N = color I = 2;
	SU  T = 15 C = 30 N = color I = 11;
	SU  T = 16 C = 30 N = color I = 11;
	SU  T = 17 C = 30 N = color I = 11;
	SU  T = 18 C = 30 N = color I = 2;
	SU  T = 19 C = 30 N = color I = 11;
	SU  T = 20 C = 30 N = color I = 11;
	SU  T = 21 C = 30 N = color I = 11;
	SU  T = 22 C = 30 N = color I = 11;
	SU  T = 23 C = 30 N = color I = 11;
	SU  T = 24 C = 30 N = color I = 2;
	SU  T = 25 C = 30 N = color I = 11;
	SU  T = 26 C = 30 N = color I = 11;
	SU  T = 27 C = 30 N = color I = 11;
	SU  T = 28 C = 30 N = color I = 2;
	SU  T = 29 C = 30 N = color I = 11;
	SU  T = 30 C = 30 N = color I = 11;
	SU  T = 31 C = 30 N = color I = 11;
	SU  T = 32 C = 30 N = color I = 11;
	SU  T = 33 C = 30 N = color I = 11;
	SU  T = 34 C = 30 N = color I = 11;
	SU  T = 35 C = 30 N = color I = 11;
	SU  T = 36 C = 30 N = color I = 2;
	SU  T = 37 C = 30 N = color I = 11;
	SU  T = 38 C = 30 N = color I = 2;
	SU  T = 39 C = 30 N = color I = 11;
	SU  T = 40 C = 30 N = color I = 11;
	SU  T = 41 C = 30 N = color I = 11;
	SU  T = 42 C = 30 N = color I = 11;
	SU  T = 43 C = 30 N = color I = 11;
	SU  T = 44 C = 30 N = color I = 11;
	SU  T = 45 C = 30 N = color I = 11;
	SU  T = 46 C = 30 N = color I = 11;
	SU  T = 47 C = 30 N = color I = 11;
	SU  T = 48 C = 30 N = color I = 11;
	SU  T = 49 C = 30 N = color I = 11;
	SU  T = 50 C = 30 N = color I = 11;
	SU  T = 51 C = 30 N = color I = 11;
	SU  T = 52 C = 30 N = color I = 11;
	SU  T = 53 C = 30 N = color I = 11;
	SU  T = 54 C = 30 N = color I = 2;
	SU  T = 55 C = 30 N = color I = 11;
	SU  T = 56 C = 30 N = color I = 11;
	SU  T = 57 C = 30 N = color I = 11;
	SU  T = 58 C = 30 N = color I = 11;
	SU  T = 59 C = 30 N = color I = 2;
	SU  T = 60 C = 30 N = color I = 11;
	SU  T = 61 C = 30 N = color I = 2;
	SU  T = 62 C = 30 N = color I = 11;
	SU  T = 63 C = 30 N = color I = 2;
	SU  T = 64 C = 30 N = color I = 11;
	SU  T = 65 C = 30 N = color I = 11;
	SU  T = 66 C = 30 N = color I = 2;
	SU  T = 67 C = 30 N = color I = 11;
	SU  T = 68 C = 30 N = color I = 11;
	SU  T = 69 C = 30 N = color I = 11;
	SU  T = 70 C = 30 N = color I = 11;
	SU  T = 71 C = 30 N = color I = 11;
	SU  T = 72 C = 30 N = color I = 11;
	SU  T = 73 C = 30 N = color I = 2;
	SU  T = 74 C = 30 N = color I = 11;
	SU  T = 75 C = 30 N = color I = 11;
	SU  T = 76 C = 30 N = color I = 2;
	SU  T = 77 C = 30 N = color I = 11;
	SU  T = 79 C = 30 N = color I = 2;
	SU  T = 81 C = 30 N = color I = 5;
	SU  T = 82 C = 30 N = color I = 4;
	SU  T = 83 C = 30 N = color I = 11;
	SU  T = 84 C = 30 N = color I = 11;
	SU  T = 85 C = 30 N = color I = 11;

	SU  T = 3 C = 31 N = color I = 9;
	SU  T = 6 C = 31 N = color I = 2;
	SU  T = 10 C = 31 N = color I = 2;
	SU  T = 13 C = 31 N = color I = 2;
	SU  T = 14 C = 31 N = color I = 2;
	SU  T = 18 C = 31 N = color I = 2;
	SU  T = 24 C = 31 N = color I = 2;
	SU  T = 28 C = 31 N = color I = 2;
	SU  T = 36 C = 31 N = color I = 2;
	SU  T = 38 C = 31 N = color I = 2;
	SU  T = 54 C = 31 N = color I = 2;
	SU  T = 59 C = 31 N = color I = 2;
	SU  T = 61 C = 31 N = color I = 2;
	SU  T = 63 C = 31 N = color I = 2;
	SU  T = 66 C = 31 N = color I = 2;
	SU  T = 73 C = 31 N = color I = 2;
	SU  T = 75 C = 31 N = color I = 5;
	SU  T = 76 C = 31 N = color I = 2;
	SU  T = 77 C = 31 N = color I = 5;
	SU  T = 79 C = 31 N = color I = 2;
	SU  T = 81 C = 31 N = color I = 5;
	SU  T = 82 C = 31 N = color I = 4;
	SU  T = 83 C = 31 N = color I = 4;
	SU  T = 84 C = 31 N = color I = 5;

	SU  C = 32 N = color I = 11;
	SU  T = 2 C = 32 N = color I = 11;
	SU  T = 3 C = 32 N = color I = 9;
	SU  T = 4 C = 32 N = color I = 11;
	SU  T = 5 C = 32 N = color I = 11;
	SU  T = 6 C = 32 N = color I = 2;
	SU  T = 7 C = 32 N = color I = 11;
	SU  T = 8 C = 32 N = color I = 11;
	SU  T = 9 C = 32 N = color I = 11;
	SU  T = 10 C = 32 N = color I = 2;
	SU  T = 11 C = 32 N = color I = 11;
	SU  T = 12 C = 32 N = color I = 11;
	SU  T = 13 C = 32 N = color I = 2;
	SU  T = 14 C = 32 N = color I = 2;
	SU  T = 15 C = 32 N = color I = 11;
	SU  T = 16 C = 32 N = color I = 11;
	SU  T = 17 C = 32 N = color I = 11;
	SU  T = 18 C = 32 N = color I = 2;
	SU  T = 19 C = 32 N = color I = 11;
	SU  T = 20 C = 32 N = color I = 11;
	SU  T = 21 C = 32 N = color I = 11;
	SU  T = 22 C = 32 N = color I = 11;
	SU  T = 23 C = 32 N = color I = 11;
	SU  T = 24 C = 32 N = color I = 2;
	SU  T = 25 C = 32 N = color I = 11;
	SU  T = 26 C = 32 N = color I = 11;
	SU  T = 27 C = 32 N = color I = 11;
	SU  T = 28 C = 32 N = color I = 2;
	SU  T = 29 C = 32 N = color I = 11;
	SU  T = 30 C = 32 N = color I = 11;
	SU  T = 31 C = 32 N = color I = 11;
	SU  T = 32 C = 32 N = color I = 11;
	SU  T = 33 C = 32 N = color I = 11;
	SU  T = 34 C = 32 N = color I = 11;
	SU  T = 35 C = 32 N = color I = 11;
	SU  T = 36 C = 32 N = color I = 2;
	SU  T = 37 C = 32 N = color I = 11;
	SU  T = 38 C = 32 N = color I = 2;
	SU  T = 39 C = 32 N = color I = 11;
	SU  T = 40 C = 32 N = color I = 11;
	SU  T = 41 C = 32 N = color I = 11;
	SU  T = 42 C = 32 N = color I = 11;
	SU  T = 43 C = 32 N = color I = 11;
	SU  T = 44 C = 32 N = color I = 11;
	SU  T = 45 C = 32 N = color I = 11;
	SU  T = 46 C = 32 N = color I = 11;
	SU  T = 47 C = 32 N = color I = 11;
	SU  T = 48 C = 32 N = color I = 11;
	SU  T = 49 C = 32 N = color I = 11;
	SU  T = 50 C = 32 N = color I = 11;
	SU  T = 51 C = 32 N = color I = 11;
	SU  T = 52 C = 32 N = color I = 11;
	SU  T = 53 C = 32 N = color I = 11;
	SU  T = 54 C = 32 N = color I = 2;
	SU  T = 55 C = 32 N = color I = 11;
	SU  T = 56 C = 32 N = color I = 11;
	SU  T = 57 C = 32 N = color I = 11;
	SU  T = 58 C = 32 N = color I = 11;
	SU  T = 59 C = 32 N = color I = 2;
	SU  T = 60 C = 32 N = color I = 11;
	SU  T = 61 C = 32 N = color I = 2;
	SU  T = 62 C = 32 N = color I = 11;
	SU  T = 63 C = 32 N = color I = 2;
	SU  T = 64 C = 32 N = color I = 11;
	SU  T = 65 C = 32 N = color I = 11;
	SU  T = 66 C = 32 N = color I = 2;
	SU  T = 67 C = 32 N = color I = 11;
	SU  T = 68 C = 32 N = color I = 11;
	SU  T = 69 C = 32 N = color I = 11;
	SU  T = 70 C = 32 N = color I = 11;
	SU  T = 71 C = 32 N = color I = 11;
	SU  T = 72 C = 32 N = color I = 11;
	SU  T = 73 C = 32 N = color I = 2;
	SU  T = 74 C = 32 N = color I = 11;
	SU  T = 75 C = 32 N = color I = 11;
	SU  T = 76 C = 32 N = color I = 2;
	SU  T = 77 C = 32 N = color I = 11;
	SU  T = 79 C = 32 N = color I = 2;
	SU  T = 81 C = 32 N = color I = 5;
	TEXT   TAXON = 82 CHARACTER = 32 TEXT = 'from ?0? to ?-?';
	SU  T = 82 C = 32 N = color I = 17;
	SU  T = 83 C = 32 N = color I = 11;
	SU  T = 84 C = 32 N = color I = 11;
	SU  T = 85 C = 32 N = color I = 11;

	SU  C = 33 N = color I = 11;
	SU  T = 2 C = 33 N = color I = 11;
	SU  T = 3 C = 33 N = color I = 9;
	SU  T = 4 C = 33 N = color I = 11;
	SU  T = 5 C = 33 N = color I = 11;
	SU  T = 6 C = 33 N = color I = 2;
	SU  T = 7 C = 33 N = color I = 11;
	SU  T = 8 C = 33 N = color I = 11;
	SU  T = 9 C = 33 N = color I = 11;
	SU  T = 10 C = 33 N = color I = 2;
	SU  T = 11 C = 33 N = color I = 11;
	SU  T = 12 C = 33 N = color I = 11;
	SU  T = 13 C = 33 N = color I = 2;
	SU  T = 14 C = 33 N = color I = 2;
	SU  T = 15 C = 33 N = color I = 11;
	SU  T = 16 C = 33 N = color I = 11;
	SU  T = 17 C = 33 N = color I = 11;
	SU  T = 18 C = 33 N = color I = 2;
	SU  T = 19 C = 33 N = color I = 11;
	SU  T = 20 C = 33 N = color I = 11;
	SU  T = 21 C = 33 N = color I = 11;
	SU  T = 22 C = 33 N = color I = 11;
	SU  T = 23 C = 33 N = color I = 11;
	SU  T = 24 C = 33 N = color I = 2;
	SU  T = 25 C = 33 N = color I = 11;
	SU  T = 26 C = 33 N = color I = 11;
	SU  T = 27 C = 33 N = color I = 11;
	SU  T = 28 C = 33 N = color I = 2;
	SU  T = 29 C = 33 N = color I = 11;
	SU  T = 30 C = 33 N = color I = 11;
	SU  T = 31 C = 33 N = color I = 11;
	SU  T = 32 C = 33 N = color I = 11;
	SU  T = 33 C = 33 N = color I = 11;
	SU  T = 34 C = 33 N = color I = 11;
	SU  T = 35 C = 33 N = color I = 11;
	SU  T = 36 C = 33 N = color I = 2;
	SU  T = 37 C = 33 N = color I = 11;
	SU  T = 38 C = 33 N = color I = 2;
	SU  T = 39 C = 33 N = color I = 11;
	SU  T = 40 C = 33 N = color I = 11;
	SU  T = 41 C = 33 N = color I = 11;
	SU  T = 42 C = 33 N = color I = 11;
	SU  T = 43 C = 33 N = color I = 11;
	SU  T = 44 C = 33 N = color I = 11;
	SU  T = 45 C = 33 N = color I = 11;
	SU  T = 46 C = 33 N = color I = 11;
	SU  T = 47 C = 33 N = color I = 11;
	SU  T = 48 C = 33 N = color I = 11;
	SU  T = 49 C = 33 N = color I = 11;
	SU  T = 50 C = 33 N = color I = 11;
	SU  T = 51 C = 33 N = color I = 11;
	SU  T = 52 C = 33 N = color I = 11;
	SU  T = 53 C = 33 N = color I = 11;
	SU  T = 54 C = 33 N = color I = 2;
	SU  T = 55 C = 33 N = color I = 11;
	SU  T = 56 C = 33 N = color I = 11;
	SU  T = 57 C = 33 N = color I = 11;
	SU  T = 58 C = 33 N = color I = 11;
	SU  T = 59 C = 33 N = color I = 2;
	SU  T = 60 C = 33 N = color I = 11;
	SU  T = 61 C = 33 N = color I = 2;
	SU  T = 62 C = 33 N = color I = 11;
	SU  T = 63 C = 33 N = color I = 2;
	SU  T = 64 C = 33 N = color I = 11;
	SU  T = 65 C = 33 N = color I = 11;
	SU  T = 66 C = 33 N = color I = 2;
	SU  T = 67 C = 33 N = color I = 11;
	SU  T = 68 C = 33 N = color I = 11;
	SU  T = 69 C = 33 N = color I = 11;
	SU  T = 70 C = 33 N = color I = 11;
	SU  T = 71 C = 33 N = color I = 11;
	SU  T = 72 C = 33 N = color I = 11;
	SU  T = 73 C = 33 N = color I = 2;
	SU  T = 74 C = 33 N = color I = 11;
	SU  T = 75 C = 33 N = color I = 11;
	SU  T = 76 C = 33 N = color I = 2;
	SU  T = 77 C = 33 N = color I = 11;
	SU  T = 79 C = 33 N = color I = 2;
	SU  T = 81 C = 33 N = color I = 5;
	SU  T = 82 C = 33 N = color I = 4;
	SU  T = 83 C = 33 N = color I = 11;
	SU  T = 84 C = 33 N = color I = 11;
	SU  T = 85 C = 33 N = color I = 11;

	SU  C = 34 N = color I = 11;
	SU  T = 2 C = 34 N = color I = 11;
	SU  T = 3 C = 34 N = color I = 9;
	SU  T = 4 C = 34 N = color I = 11;
	SU  T = 5 C = 34 N = color I = 11;
	SU  T = 6 C = 34 N = color I = 2;
	SU  T = 7 C = 34 N = color I = 11;
	SU  T = 8 C = 34 N = color I = 11;
	SU  T = 9 C = 34 N = color I = 11;
	SU  T = 10 C = 34 N = color I = 2;
	SU  T = 11 C = 34 N = color I = 11;
	SU  T = 12 C = 34 N = color I = 11;
	SU  T = 13 C = 34 N = color I = 2;
	SU  T = 14 C = 34 N = color I = 2;
	SU  T = 15 C = 34 N = color I = 11;
	SU  T = 16 C = 34 N = color I = 11;
	SU  T = 17 C = 34 N = color I = 11;
	SU  T = 18 C = 34 N = color I = 2;
	SU  T = 19 C = 34 N = color I = 11;
	SU  T = 20 C = 34 N = color I = 11;
	SU  T = 21 C = 34 N = color I = 11;
	SU  T = 22 C = 34 N = color I = 11;
	SU  T = 23 C = 34 N = color I = 11;
	SU  T = 24 C = 34 N = color I = 2;
	SU  T = 25 C = 34 N = color I = 11;
	SU  T = 26 C = 34 N = color I = 11;
	SU  T = 27 C = 34 N = color I = 11;
	SU  T = 28 C = 34 N = color I = 2;
	SU  T = 29 C = 34 N = color I = 11;
	SU  T = 30 C = 34 N = color I = 11;
	SU  T = 31 C = 34 N = color I = 11;
	SU  T = 32 C = 34 N = color I = 11;
	SU  T = 33 C = 34 N = color I = 11;
	SU  T = 34 C = 34 N = color I = 11;
	SU  T = 35 C = 34 N = color I = 11;
	SU  T = 36 C = 34 N = color I = 2;
	SU  T = 37 C = 34 N = color I = 11;
	SU  T = 38 C = 34 N = color I = 2;
	SU  T = 39 C = 34 N = color I = 11;
	SU  T = 40 C = 34 N = color I = 11;
	SU  T = 41 C = 34 N = color I = 11;
	SU  T = 42 C = 34 N = color I = 11;
	SU  T = 43 C = 34 N = color I = 11;
	SU  T = 44 C = 34 N = color I = 11;
	SU  T = 45 C = 34 N = color I = 11;
	SU  T = 46 C = 34 N = color I = 11;
	SU  T = 47 C = 34 N = color I = 11;
	SU  T = 48 C = 34 N = color I = 11;
	SU  T = 49 C = 34 N = color I = 11;
	SU  T = 50 C = 34 N = color I = 11;
	SU  T = 51 C = 34 N = color I = 11;
	SU  T = 52 C = 34 N = color I = 11;
	SU  T = 53 C = 34 N = color I = 11;
	SU  T = 54 C = 34 N = color I = 2;
	SU  T = 55 C = 34 N = color I = 11;
	SU  T = 56 C = 34 N = color I = 11;
	SU  T = 57 C = 34 N = color I = 11;
	SU  T = 58 C = 34 N = color I = 11;
	SU  T = 59 C = 34 N = color I = 2;
	SU  T = 60 C = 34 N = color I = 11;
	SU  T = 61 C = 34 N = color I = 2;
	SU  T = 62 C = 34 N = color I = 11;
	SU  T = 63 C = 34 N = color I = 2;
	SU  T = 64 C = 34 N = color I = 11;
	SU  T = 65 C = 34 N = color I = 11;
	SU  T = 66 C = 34 N = color I = 2;
	SU  T = 67 C = 34 N = color I = 11;
	SU  T = 68 C = 34 N = color I = 11;
	SU  T = 69 C = 34 N = color I = 11;
	SU  T = 70 C = 34 N = color I = 11;
	SU  T = 71 C = 34 N = color I = 11;
	SU  T = 72 C = 34 N = color I = 11;
	SU  T = 73 C = 34 N = color I = 2;
	SU  T = 74 C = 34 N = color I = 11;
	SU  T = 75 C = 34 N = color I = 11;
	SU  T = 76 C = 34 N = color I = 2;
	SU  T = 77 C = 34 N = color I = 11;
	SU  T = 79 C = 34 N = color I = 2;
	SU  T = 81 C = 34 N = color I = 5;
	SU  T = 82 C = 34 N = color I = 4;
	SU  T = 83 C = 34 N = color I = 11;
	SU  T = 84 C = 34 N = color I = 11;
	SU  T = 85 C = 34 N = color I = 11;

	SU  T = 3 C = 35 N = color I = 9;
	SU  T = 6 C = 35 N = color I = 2;
	SU  T = 10 C = 35 N = color I = 2;
	SU  T = 13 C = 35 N = color I = 2;
	SU  T = 14 C = 35 N = color I = 2;
	SU  T = 18 C = 35 N = color I = 2;
	SU  T = 24 C = 35 N = color I = 2;
	SU  T = 28 C = 35 N = color I = 2;
	SU  T = 36 C = 35 N = color I = 2;
	SU  T = 38 C = 35 N = color I = 2;
	SU  T = 54 C = 35 N = color I = 2;
	SU  T = 59 C = 35 N = color I = 2;
	SU  T = 61 C = 35 N = color I = 2;
	SU  T = 63 C = 35 N = color I = 2;
	SU  T = 66 C = 35 N = color I = 2;
	SU  T = 73 C = 35 N = color I = 2;
	SU  T = 75 C = 35 N = color I = 5;
	SU  T = 76 C = 35 N = color I = 2;
	SU  T = 77 C = 35 N = color I = 5;
	SU  T = 79 C = 35 N = color I = 2;
	SU  T = 81 C = 35 N = color I = 5;
	SU  T = 82 C = 35 N = color I = 4;
	SU  T = 83 C = 35 N = color I = 4;
	SU  T = 84 C = 35 N = color I = 5;

	SU  C = 36 N = color I = 6;
	SU  T = 2 C = 36 N = color I = 6;
	SU  T = 3 C = 36 N = color I = 9;
	SU  T = 4 C = 36 N = color I = 6;
	SU  T = 5 C = 36 N = color I = 6;
	SU  T = 6 C = 36 N = color I = 2;
	SU  T = 7 C = 36 N = color I = 6;
	SU  T = 8 C = 36 N = color I = 6;
	SU  T = 9 C = 36 N = color I = 6;
	SU  T = 10 C = 36 N = color I = 2;
	SU  T = 11 C = 36 N = color I = 6;
	SU  T = 12 C = 36 N = color I = 6;
	SU  T = 13 C = 36 N = color I = 2;
	SU  T = 14 C = 36 N = color I = 2;
	SU  T = 15 C = 36 N = color I = 6;
	SU  T = 16 C = 36 N = color I = 6;
	SU  T = 17 C = 36 N = color I = 6;
	SU  T = 18 C = 36 N = color I = 2;
	SU  T = 19 C = 36 N = color I = 6;
	SU  T = 20 C = 36 N = color I = 6;
	SU  T = 21 C = 36 N = color I = 6;
	SU  T = 22 C = 36 N = color I = 6;
	SU  T = 23 C = 36 N = color I = 6;
	SU  T = 24 C = 36 N = color I = 2;
	SU  T = 25 C = 36 N = color I = 6;
	SU  T = 26 C = 36 N = color I = 6;
	SU  T = 27 C = 36 N = color I = 6;
	SU  T = 28 C = 36 N = color I = 2;
	SU  T = 29 C = 36 N = color I = 6;
	SU  T = 30 C = 36 N = color I = 6;
	SU  T = 31 C = 36 N = color I = 6;
	SU  T = 32 C = 36 N = color I = 6;
	SU  T = 33 C = 36 N = color I = 6;
	SU  T = 34 C = 36 N = color I = 6;
	SU  T = 35 C = 36 N = color I = 6;
	SU  T = 36 C = 36 N = color I = 2;
	SU  T = 37 C = 36 N = color I = 6;
	SU  T = 38 C = 36 N = color I = 2;
	SU  T = 39 C = 36 N = color I = 6;
	SU  T = 40 C = 36 N = color I = 6;
	SU  T = 41 C = 36 N = color I = 6;
	SU  T = 42 C = 36 N = color I = 6;
	SU  T = 43 C = 36 N = color I = 6;
	SU  T = 44 C = 36 N = color I = 6;
	SU  T = 45 C = 36 N = color I = 6;
	SU  T = 46 C = 36 N = color I = 6;
	SU  T = 47 C = 36 N = color I = 6;
	SU  T = 48 C = 36 N = color I = 6;
	SU  T = 49 C = 36 N = color I = 6;
	SU  T = 50 C = 36 N = color I = 6;
	SU  T = 51 C = 36 N = color I = 6;
	SU  T = 52 C = 36 N = color I = 6;
	SU  T = 53 C = 36 N = color I = 6;
	SU  T = 54 C = 36 N = color I = 2;
	SU  T = 55 C = 36 N = color I = 6;
	SU  T = 56 C = 36 N = color I = 6;
	SU  T = 57 C = 36 N = color I = 6;
	SU  T = 58 C = 36 N = color I = 6;
	SU  T = 59 C = 36 N = color I = 2;
	SU  T = 60 C = 36 N = color I = 6;
	SU  T = 61 C = 36 N = color I = 2;
	SU  T = 62 C = 36 N = color I = 6;
	SU  T = 63 C = 36 N = color I = 2;
	SU  T = 64 C = 36 N = color I = 6;
	SU  T = 65 C = 36 N = color I = 6;
	SU  T = 66 C = 36 N = color I = 2;
	SU  T = 67 C = 36 N = color I = 6;
	SU  T = 68 C = 36 N = color I = 6;
	SU  T = 69 C = 36 N = color I = 6;
	SU  T = 70 C = 36 N = color I = 6;
	SU  T = 71 C = 36 N = color I = 6;
	SU  T = 72 C = 36 N = color I = 6;
	SU  T = 73 C = 36 N = color I = 2;
	SU  T = 74 C = 36 N = color I = 6;
	SU  T = 75 C = 36 N = color I = 6;
	SU  T = 76 C = 36 N = color I = 2;
	SU  T = 77 C = 36 N = color I = 6;
	SU  T = 79 C = 36 N = color I = 2;
	SU  T = 81 C = 36 N = color I = 5;
	TEXT   TAXON = 82 CHARACTER = 36 TEXT = '?->0';
	SU  T = 82 C = 36 N = color I = 17;
	SU  T = 83 C = 36 N = color I = 6;
	SU  T = 84 C = 36 N = color I = 6;
	SU  T = 85 C = 36 N = color I = 6;

	SU  T = 3 C = 37 N = color I = 9;
	SU  T = 6 C = 37 N = color I = 2;
	SU  T = 10 C = 37 N = color I = 2;
	SU  T = 13 C = 37 N = color I = 2;
	SU  T = 14 C = 37 N = color I = 2;
	SU  T = 18 C = 37 N = color I = 2;
	SU  T = 24 C = 37 N = color I = 2;
	SU  T = 28 C = 37 N = color I = 2;
	SU  T = 36 C = 37 N = color I = 2;
	SU  T = 38 C = 37 N = color I = 2;
	SU  T = 54 C = 37 N = color I = 2;
	SU  T = 59 C = 37 N = color I = 2;
	SU  T = 61 C = 37 N = color I = 2;
	SU  T = 63 C = 37 N = color I = 2;
	SU  T = 66 C = 37 N = color I = 2;
	SU  T = 73 C = 37 N = color I = 2;
	SU  T = 75 C = 37 N = color I = 5;
	SU  T = 76 C = 37 N = color I = 2;
	SU  T = 77 C = 37 N = color I = 5;
	SU  T = 79 C = 37 N = color I = 2;
	SU  T = 81 C = 37 N = color I = 5;
	SU  T = 82 C = 37 N = color I = 4;
	SU  T = 83 C = 37 N = color I = 4;
	SU  T = 84 C = 37 N = color I = 5;

	SU  C = 38 N = color I = 2;
	SU  T = 3 C = 38 N = color I = 9;
	SU  T = 6 C = 38 N = color I = 2;
	SU  T = 10 C = 38 N = color I = 2;
	SU  T = 13 C = 38 N = color I = 2;
	SU  T = 14 C = 38 N = color I = 2;
	SU  T = 18 C = 38 N = color I = 2;
	SU  T = 24 C = 38 N = color I = 2;
	SU  T = 28 C = 38 N = color I = 2;
	SU  T = 36 C = 38 N = color I = 2;
	SU  T = 38 C = 38 N = color I = 2;
	SU  T = 54 C = 38 N = color I = 2;
	SU  T = 59 C = 38 N = color I = 2;
	SU  T = 61 C = 38 N = color I = 2;
	SU  T = 63 C = 38 N = color I = 2;
	SU  T = 66 C = 38 N = color I = 2;
	SU  T = 73 C = 38 N = color I = 2;
	SU  T = 75 C = 38 N = color I = 7;
	SU  T = 76 C = 38 N = color I = 2;
	SU  T = 77 C = 38 N = color I = 7;
	SU  T = 79 C = 38 N = color I = 2;
	SU  T = 81 C = 38 N = color I = 5;
	TEXT   TAXON = 82 CHARACTER = 38 TEXT = '?->-';
	SU  T = 82 C = 38 N = color I = 17;
	SU  T = 83 C = 38 N = color I = 4;
	SU  T = 84 C = 38 N = color I = 7;

	SU  C = 39 N = color I = 2;
	SU  T = 3 C = 39 N = color I = 9;
	SU  T = 6 C = 39 N = color I = 2;
	SU  T = 10 C = 39 N = color I = 2;
	SU  T = 13 C = 39 N = color I = 2;
	SU  T = 14 C = 39 N = color I = 2;
	SU  T = 18 C = 39 N = color I = 2;
	SU  T = 24 C = 39 N = color I = 2;
	SU  T = 28 C = 39 N = color I = 2;
	SU  T = 36 C = 39 N = color I = 2;
	SU  T = 38 C = 39 N = color I = 2;
	SU  T = 54 C = 39 N = color I = 2;
	SU  T = 59 C = 39 N = color I = 2;
	SU  T = 61 C = 39 N = color I = 2;
	SU  T = 63 C = 39 N = color I = 2;
	SU  T = 66 C = 39 N = color I = 2;
	SU  T = 73 C = 39 N = color I = 2;
	SU  T = 75 C = 39 N = color I = 7;
	SU  T = 76 C = 39 N = color I = 2;
	SU  T = 77 C = 39 N = color I = 7;
	SU  T = 79 C = 39 N = color I = 2;
	SU  T = 81 C = 39 N = color I = 5;
	TEXT   TAXON = 82 CHARACTER = 39 TEXT = '1->?';
	SU  T = 82 C = 39 N = color I = 17;
	SU  T = 83 C = 39 N = color I = 4;
	SU  T = 84 C = 39 N = color I = 7;

	SU  C = 40 N = color I = 2;
	SU  T = 3 C = 40 N = color I = 9;
	SU  T = 6 C = 40 N = color I = 2;
	SU  T = 10 C = 40 N = color I = 2;
	SU  T = 13 C = 40 N = color I = 2;
	SU  T = 14 C = 40 N = color I = 2;
	SU  T = 18 C = 40 N = color I = 2;
	SU  T = 24 C = 40 N = color I = 2;
	SU  T = 28 C = 40 N = color I = 2;
	SU  T = 36 C = 40 N = color I = 2;
	SU  T = 38 C = 40 N = color I = 2;
	SU  T = 54 C = 40 N = color I = 2;
	SU  T = 59 C = 40 N = color I = 2;
	SU  T = 61 C = 40 N = color I = 2;
	SU  T = 63 C = 40 N = color I = 2;
	SU  T = 66 C = 40 N = color I = 2;
	SU  T = 73 C = 40 N = color I = 2;
	SU  T = 75 C = 40 N = color I = 7;
	SU  T = 76 C = 40 N = color I = 2;
	SU  T = 77 C = 40 N = color I = 7;
	SU  T = 79 C = 40 N = color I = 2;
	SU  T = 81 C = 40 N = color I = 5;
	TEXT   TAXON = 82 CHARACTER = 40 TEXT = '?->-';
	SU  T = 82 C = 40 N = color I = 9;
	SU  T = 83 C = 40 N = color I = 4;
	SU  T = 84 C = 40 N = color I = 7;

	SU  C = 41 N = color I = 2;
	SU  T = 3 C = 41 N = color I = 9;
	SU  T = 6 C = 41 N = color I = 2;
	SU  T = 10 C = 41 N = color I = 2;
	SU  T = 13 C = 41 N = color I = 2;
	SU  T = 14 C = 41 N = color I = 2;
	SU  T = 18 C = 41 N = color I = 2;
	SU  T = 24 C = 41 N = color I = 2;
	SU  T = 28 C = 41 N = color I = 2;
	SU  T = 36 C = 41 N = color I = 2;
	SU  T = 38 C = 41 N = color I = 2;
	SU  T = 54 C = 41 N = color I = 2;
	SU  T = 59 C = 41 N = color I = 2;
	SU  T = 61 C = 41 N = color I = 2;
	SU  T = 63 C = 41 N = color I = 2;
	SU  T = 66 C = 41 N = color I = 2;
	SU  T = 73 C = 41 N = color I = 2;
	SU  T = 75 C = 41 N = color I = 7;
	SU  T = 76 C = 41 N = color I = 2;
	SU  T = 77 C = 41 N = color I = 7;
	SU  T = 79 C = 41 N = color I = 2;
	SU  T = 81 C = 41 N = color I = 5;
	TEXT   TAXON = 82 CHARACTER = 41 TEXT = '?->-';
	SU  T = 82 C = 41 N = color I = 17;
	SU  T = 83 C = 41 N = color I = 4;
	SU  T = 84 C = 41 N = color I = 7;

	SU  C = 42 N = color I = 2;
	SU  T = 3 C = 42 N = color I = 9;
	SU  T = 6 C = 42 N = color I = 2;
	SU  T = 10 C = 42 N = color I = 2;
	SU  T = 13 C = 42 N = color I = 2;
	SU  T = 14 C = 42 N = color I = 2;
	SU  T = 18 C = 42 N = color I = 2;
	SU  T = 24 C = 42 N = color I = 2;
	SU  T = 28 C = 42 N = color I = 2;
	SU  T = 36 C = 42 N = color I = 2;
	SU  T = 38 C = 42 N = color I = 2;
	SU  T = 54 C = 42 N = color I = 2;
	SU  T = 59 C = 42 N = color I = 2;
	SU  T = 61 C = 42 N = color I = 2;
	SU  T = 63 C = 42 N = color I = 2;
	SU  T = 66 C = 42 N = color I = 2;
	SU  T = 73 C = 42 N = color I = 2;
	SU  T = 75 C = 42 N = color I = 15;
	SU  T = 76 C = 42 N = color I = 2;
	SU  T = 77 C = 42 N = color I = 15;
	SU  T = 79 C = 42 N = color I = 2;
	SU  T = 81 C = 42 N = color I = 5;
	SU  T = 82 C = 42 N = color I = 4;
	SU  T = 83 C = 42 N = color I = 4;
	SU  T = 84 C = 42 N = color I = 15;

	SU  C = 43 N = color I = 2;
	SU  T = 3 C = 43 N = color I = 9;
	SU  T = 6 C = 43 N = color I = 2;
	SU  T = 10 C = 43 N = color I = 2;
	SU  T = 13 C = 43 N = color I = 2;
	SU  T = 14 C = 43 N = color I = 2;
	SU  T = 18 C = 43 N = color I = 2;
	SU  T = 24 C = 43 N = color I = 2;
	SU  T = 28 C = 43 N = color I = 2;
	SU  T = 36 C = 43 N = color I = 2;
	SU  T = 38 C = 43 N = color I = 2;
	SU  T = 54 C = 43 N = color I = 2;
	SU  T = 59 C = 43 N = color I = 2;
	SU  T = 61 C = 43 N = color I = 2;
	SU  T = 63 C = 43 N = color I = 2;
	SU  T = 66 C = 43 N = color I = 2;
	SU  T = 73 C = 43 N = color I = 2;
	SU  T = 75 C = 43 N = color I = 7;
	SU  T = 76 C = 43 N = color I = 2;
	SU  T = 77 C = 43 N = color I = 7;
	SU  T = 79 C = 43 N = color I = 2;
	SU  T = 81 C = 43 N = color I = 5;
	SU  T = 82 C = 43 N = color I = 4;
	SU  T = 83 C = 43 N = color I = 4;
	SU  T = 84 C = 43 N = color I = 7;

	SU  C = 44 N = color I = 2;
	SU  T = 3 C = 44 N = color I = 9;
	SU  T = 6 C = 44 N = color I = 2;
	SU  T = 10 C = 44 N = color I = 2;
	SU  T = 13 C = 44 N = color I = 2;
	SU  T = 14 C = 44 N = color I = 2;
	SU  T = 18 C = 44 N = color I = 2;
	SU  T = 24 C = 44 N = color I = 2;
	SU  T = 28 C = 44 N = color I = 2;
	SU  T = 36 C = 44 N = color I = 2;
	SU  T = 38 C = 44 N = color I = 2;
	SU  T = 54 C = 44 N = color I = 2;
	SU  T = 59 C = 44 N = color I = 2;
	SU  T = 61 C = 44 N = color I = 2;
	SU  T = 63 C = 44 N = color I = 2;
	SU  T = 66 C = 44 N = color I = 2;
	SU  T = 73 C = 44 N = color I = 2;
	SU  T = 75 C = 44 N = color I = 7;
	SU  T = 76 C = 44 N = color I = 2;
	SU  T = 77 C = 44 N = color I = 7;
	SU  T = 79 C = 44 N = color I = 2;
	SU  T = 81 C = 44 N = color I = 5;
	SU  T = 82 C = 44 N = color I = 4;
	SU  T = 83 C = 44 N = color I = 4;
	SU  T = 84 C = 44 N = color I = 7;

	SU  C = 45 N = color I = 2;
	SU  T = 3 C = 45 N = color I = 9;
	SU  T = 6 C = 45 N = color I = 2;
	SU  T = 10 C = 45 N = color I = 2;
	SU  T = 13 C = 45 N = color I = 2;
	SU  T = 14 C = 45 N = color I = 2;
	SU  T = 18 C = 45 N = color I = 2;
	SU  T = 24 C = 45 N = color I = 2;
	SU  T = 28 C = 45 N = color I = 2;
	SU  T = 36 C = 45 N = color I = 2;
	SU  T = 38 C = 45 N = color I = 2;
	SU  T = 54 C = 45 N = color I = 2;
	SU  T = 59 C = 45 N = color I = 2;
	SU  T = 61 C = 45 N = color I = 2;
	SU  T = 63 C = 45 N = color I = 2;
	SU  T = 66 C = 45 N = color I = 2;
	SU  T = 73 C = 45 N = color I = 2;
	SU  T = 75 C = 45 N = color I = 7;
	SU  T = 76 C = 45 N = color I = 2;
	SU  T = 77 C = 45 N = color I = 7;
	SU  T = 79 C = 45 N = color I = 2;
	SU  T = 81 C = 45 N = color I = 5;
	SU  T = 82 C = 45 N = color I = 4;
	SU  T = 83 C = 45 N = color I = 4;
	SU  T = 84 C = 45 N = color I = 7;

	SU  C = 46 N = color I = 2;
	SU  T = 3 C = 46 N = color I = 9;
	SU  T = 6 C = 46 N = color I = 2;
	SU  T = 10 C = 46 N = color I = 2;
	SU  T = 13 C = 46 N = color I = 2;
	SU  T = 14 C = 46 N = color I = 2;
	SU  T = 18 C = 46 N = color I = 2;
	SU  T = 24 C = 46 N = color I = 2;
	SU  T = 28 C = 46 N = color I = 2;
	SU  T = 36 C = 46 N = color I = 2;
	SU  T = 38 C = 46 N = color I = 2;
	SU  T = 54 C = 46 N = color I = 2;
	SU  T = 59 C = 46 N = color I = 2;
	SU  T = 61 C = 46 N = color I = 2;
	SU  T = 63 C = 46 N = color I = 2;
	SU  T = 66 C = 46 N = color I = 2;
	SU  T = 73 C = 46 N = color I = 2;
	SU  T = 75 C = 46 N = color I = 7;
	SU  T = 76 C = 46 N = color I = 2;
	SU  T = 77 C = 46 N = color I = 7;
	SU  T = 79 C = 46 N = color I = 2;
	SU  T = 81 C = 46 N = color I = 5;
	SU  T = 82 C = 46 N = color I = 4;
	SU  T = 83 C = 46 N = color I = 4;
	SU  T = 84 C = 46 N = color I = 7;

	SU  C = 47 N = color I = 2;
	SU  T = 3 C = 47 N = color I = 9;
	SU  T = 6 C = 47 N = color I = 2;
	SU  T = 10 C = 47 N = color I = 2;
	SU  T = 13 C = 47 N = color I = 2;
	SU  T = 14 C = 47 N = color I = 2;
	SU  T = 18 C = 47 N = color I = 2;
	SU  T = 24 C = 47 N = color I = 2;
	SU  T = 28 C = 47 N = color I = 2;
	SU  T = 36 C = 47 N = color I = 2;
	SU  T = 38 C = 47 N = color I = 2;
	SU  T = 54 C = 47 N = color I = 2;
	SU  T = 59 C = 47 N = color I = 2;
	SU  T = 61 C = 47 N = color I = 2;
	SU  T = 63 C = 47 N = color I = 2;
	SU  T = 66 C = 47 N = color I = 2;
	SU  T = 73 C = 47 N = color I = 2;
	SU  T = 75 C = 47 N = color I = 7;
	SU  T = 76 C = 47 N = color I = 2;
	SU  T = 77 C = 47 N = color I = 7;
	SU  T = 79 C = 47 N = color I = 2;
	SU  T = 81 C = 47 N = color I = 5;
	SU  T = 82 C = 47 N = color I = 4;
	SU  T = 83 C = 47 N = color I = 4;
	SU  T = 84 C = 47 N = color I = 7;

	SU  C = 48 N = color I = 2;
	SU  T = 3 C = 48 N = color I = 9;
	SU  T = 6 C = 48 N = color I = 2;
	SU  T = 10 C = 48 N = color I = 2;
	SU  T = 13 C = 48 N = color I = 2;
	SU  T = 14 C = 48 N = color I = 2;
	SU  T = 18 C = 48 N = color I = 2;
	SU  T = 24 C = 48 N = color I = 2;
	SU  T = 28 C = 48 N = color I = 2;
	SU  T = 36 C = 48 N = color I = 2;
	SU  T = 38 C = 48 N = color I = 2;
	SU  T = 54 C = 48 N = color I = 2;
	SU  T = 59 C = 48 N = color I = 2;
	SU  T = 61 C = 48 N = color I = 2;
	SU  T = 63 C = 48 N = color I = 2;
	SU  T = 66 C = 48 N = color I = 2;
	SU  T = 73 C = 48 N = color I = 2;
	SU  T = 75 C = 48 N = color I = 7;
	SU  T = 76 C = 48 N = color I = 2;
	SU  T = 77 C = 48 N = color I = 7;
	SU  T = 79 C = 48 N = color I = 2;
	TEXT   TAXON = 81 CHARACTER = 48 TEXT = '?The intertemporal is separate from the^n^nparietal, a feature not known in other pordepiforms.';
	SU  T = 81 C = 48 N = color I = 6;
	SU  T = 82 C = 48 N = color I = 4;
	SU  T = 83 C = 48 N = color I = 4;
	SU  T = 84 C = 48 N = color I = 7;

	SU  C = 49 N = color I = 2;
	SU  T = 3 C = 49 N = color I = 9;
	SU  T = 6 C = 49 N = color I = 2;
	SU  T = 10 C = 49 N = color I = 2;
	SU  T = 13 C = 49 N = color I = 2;
	SU  T = 14 C = 49 N = color I = 2;
	SU  T = 18 C = 49 N = color I = 2;
	SU  T = 24 C = 49 N = color I = 2;
	SU  T = 28 C = 49 N = color I = 2;
	SU  T = 36 C = 49 N = color I = 2;
	SU  T = 38 C = 49 N = color I = 2;
	SU  T = 54 C = 49 N = color I = 2;
	SU  T = 59 C = 49 N = color I = 2;
	SU  T = 61 C = 49 N = color I = 2;
	SU  T = 63 C = 49 N = color I = 2;
	SU  T = 66 C = 49 N = color I = 2;
	SU  T = 73 C = 49 N = color I = 2;
	SU  T = 75 C = 49 N = color I = 7;
	SU  T = 76 C = 49 N = color I = 2;
	SU  T = 77 C = 49 N = color I = 7;
	SU  T = 79 C = 49 N = color I = 2;
	SU  T = 81 C = 49 N = color I = 5;
	SU  T = 82 C = 49 N = color I = 4;
	SU  T = 83 C = 49 N = color I = 4;
	SU  T = 84 C = 49 N = color I = 7;

	SU  C = 50 N = color I = 2;
	TEXT   TAXON = 1 CHARACTER = 50 TEXT = not_sure;
	SU  T = 1 C = 50 N = color I = 2;
	SU  T = 3 C = 50 N = color I = 9;
	SU  T = 6 C = 50 N = color I = 2;
	SU  T = 10 C = 50 N = color I = 2;
	SU  T = 13 C = 50 N = color I = 2;
	SU  T = 14 C = 50 N = color I = 2;
	SU  T = 18 C = 50 N = color I = 2;
	SU  T = 24 C = 50 N = color I = 2;
	SU  T = 28 C = 50 N = color I = 2;
	SU  T = 36 C = 50 N = color I = 2;
	SU  T = 38 C = 50 N = color I = 2;
	SU  T = 54 C = 50 N = color I = 2;
	SU  T = 59 C = 50 N = color I = 2;
	SU  T = 61 C = 50 N = color I = 2;
	SU  T = 63 C = 50 N = color I = 2;
	SU  T = 66 C = 50 N = color I = 2;
	SU  T = 73 C = 50 N = color I = 2;
	SU  T = 75 C = 50 N = color I = 7;
	SU  T = 76 C = 50 N = color I = 2;
	SU  T = 77 C = 50 N = color I = 7;
	SU  T = 79 C = 50 N = color I = 2;
	SU  T = 81 C = 50 N = color I = 5;
	SU  T = 82 C = 50 N = color I = 4;
	SU  T = 83 C = 50 N = color I = 4;
	SU  T = 84 C = 50 N = color I = 7;

	SU  C = 51 N = color I = 2;
	SU  T = 3 C = 51 N = color I = 9;
	SU  T = 6 C = 51 N = color I = 2;
	SU  T = 10 C = 51 N = color I = 2;
	SU  T = 13 C = 51 N = color I = 2;
	SU  T = 14 C = 51 N = color I = 2;
	SU  T = 18 C = 51 N = color I = 2;
	SU  T = 24 C = 51 N = color I = 2;
	SU  T = 28 C = 51 N = color I = 2;
	SU  T = 36 C = 51 N = color I = 2;
	SU  T = 38 C = 51 N = color I = 2;
	SU  T = 54 C = 51 N = color I = 2;
	SU  T = 59 C = 51 N = color I = 2;
	SU  T = 61 C = 51 N = color I = 2;
	SU  T = 63 C = 51 N = color I = 2;
	SU  T = 66 C = 51 N = color I = 2;
	SU  T = 73 C = 51 N = color I = 2;
	SU  T = 75 C = 51 N = color I = 7;
	SU  T = 76 C = 51 N = color I = 2;
	SU  T = 77 C = 51 N = color I = 7;
	SU  T = 79 C = 51 N = color I = 2;
	SU  T = 81 C = 51 N = color I = 5;
	SU  T = 82 C = 51 N = color I = 4;
	SU  T = 83 C = 51 N = color I = 4;
	SU  T = 84 C = 51 N = color I = 7;

	SU  C = 52 N = color I = 2;
	SU  T = 3 C = 52 N = color I = 9;
	SU  T = 6 C = 52 N = color I = 2;
	SU  T = 10 C = 52 N = color I = 2;
	SU  T = 13 C = 52 N = color I = 2;
	SU  T = 14 C = 52 N = color I = 2;
	SU  T = 18 C = 52 N = color I = 2;
	SU  T = 24 C = 52 N = color I = 2;
	SU  T = 28 C = 52 N = color I = 2;
	SU  T = 36 C = 52 N = color I = 2;
	SU  T = 38 C = 52 N = color I = 2;
	SU  T = 54 C = 52 N = color I = 2;
	SU  T = 59 C = 52 N = color I = 2;
	SU  T = 61 C = 52 N = color I = 2;
	SU  T = 63 C = 52 N = color I = 2;
	SU  T = 66 C = 52 N = color I = 2;
	SU  T = 73 C = 52 N = color I = 2;
	SU  T = 75 C = 52 N = color I = 7;
	SU  T = 76 C = 52 N = color I = 2;
	SU  T = 77 C = 52 N = color I = 7;
	SU  T = 79 C = 52 N = color I = 2;
	SU  T = 81 C = 52 N = color I = 5;
	SU  T = 82 C = 52 N = color I = 4;
	SU  T = 83 C = 52 N = color I = 4;
	SU  T = 84 C = 52 N = color I = 7;

	SU  C = 54 N = color I = 5;
	SU  T = 3 C = 54 N = color I = 9;
	SU  T = 36 C = 54 N = color I = 2;
	SU  T = 38 C = 54 N = color I = 2;
	SU  T = 76 C = 54 N = color I = 2;
	SU  T = 79 C = 54 N = color I = 2;
	SU  T = 81 C = 54 N = color I = 5;

	SU  C = 55 N = color I = 5;
	SU  T = 3 C = 55 N = color I = 9;
	SU  T = 36 C = 55 N = color I = 2;
	SU  T = 38 C = 55 N = color I = 2;
	SU  T = 73 C = 55 N = color I = 16;
	SU  T = 76 C = 55 N = color I = 2;
	SU  T = 79 C = 55 N = color I = 2;
	SU  T = 81 C = 55 N = color I = 5;

	SU  C = 56 N = color I = 5;
	SU  T = 3 C = 56 N = color I = 9;
	SU  T = 36 C = 56 N = color I = 2;
	SU  T = 38 C = 56 N = color I = 2;
	TEXT   TAXON = 76 CHARACTER = 56 TEXT = Where_is_the_anterior_boundary_of_parietal;
	SU  T = 76 C = 56 N = color I = 5;
	SU  T = 79 C = 56 N = color I = 2;
	SU  T = 81 C = 56 N = color I = 5;

	SU  C = 57 N = color I = 5;
	SU  T = 3 C = 57 N = color I = 9;
	SU  T = 36 C = 57 N = color I = 2;
	SU  T = 38 C = 57 N = color I = 2;
	SU  T = 76 C = 57 N = color I = 2;
	SU  T = 79 C = 57 N = color I = 2;
	SU  T = 81 C = 57 N = color I = 5;

	SU  C = 58 N = color I = 5;
	SU  T = 3 C = 58 N = color I = 9;
	SU  T = 36 C = 58 N = color I = 2;
	SU  T = 38 C = 58 N = color I = 2;
	TEXT   TAXON = 75 CHARACTER = 58 TEXT = from_?1?_to_?0?;
	SU  T = 75 C = 58 N = color I = 17;
	SU  T = 76 C = 58 N = color I = 2;
	TEXT   TAXON = 77 CHARACTER = 58 TEXT = 'from ''1'' to ''0''';
	SU  T = 77 C = 58 N = color I = 17;
	TEXT   TAXON = 78 CHARACTER = 58 TEXT = Jarvik_1972_p101;
	SU  T = 79 C = 58 N = color I = 2;
	SU  T = 81 C = 58 N = color I = 5;

	SU  C = 59 N = color I = 5;
	SU  T = 3 C = 59 N = color I = 9;
	SU  T = 36 C = 59 N = color I = 2;
	SU  T = 38 C = 59 N = color I = 2;
	TEXT   TAXON = 75 CHARACTER = 59 TEXT = from_?1?_to_?0?;
	SU  T = 75 C = 59 N = color I = 17;
	SU  T = 76 C = 59 N = color I = 2;
	TEXT   TAXON = 77 CHARACTER = 59 TEXT = from_?1?_to_?0?;
	SU  T = 77 C = 59 N = color I = 17;
	SU  T = 79 C = 59 N = color I = 2;
	SU  T = 81 C = 59 N = color I = 5;

	SU  C = 60 N = color I = 5;
	SU  T = 3 C = 60 N = color I = 9;
	SU  T = 36 C = 60 N = color I = 2;
	SU  T = 38 C = 60 N = color I = 2;
	SU  T = 76 C = 60 N = color I = 2;
	SU  T = 79 C = 60 N = color I = 2;
	SU  T = 81 C = 60 N = color I = 5;

	SU  C = 61 N = color I = 5;
	SU  T = 3 C = 61 N = color I = 9;
	SU  T = 36 C = 61 N = color I = 2;
	SU  T = 38 C = 61 N = color I = 2;
	SU  T = 76 C = 61 N = color I = 2;
	SU  T = 79 C = 61 N = color I = 2;
	SU  T = 81 C = 61 N = color I = 5;

	SU  C = 62 N = color I = 5;
	SU  T = 3 C = 62 N = color I = 9;
	SU  T = 36 C = 62 N = color I = 2;
	SU  T = 38 C = 62 N = color I = 2;
	SU  T = 76 C = 62 N = color I = 2;
	SU  T = 79 C = 62 N = color I = 2;
	SU  T = 81 C = 62 N = color I = 5;

	SU  C = 63 N = color I = 5;
	SU  T = 3 C = 63 N = color I = 9;
	SU  T = 36 C = 63 N = color I = 2;
	SU  T = 38 C = 63 N = color I = 2;
	SU  T = 76 C = 63 N = color I = 2;
	SU  T = 79 C = 63 N = color I = 2;
	SU  T = 81 C = 63 N = color I = 5;

	SU  C = 64 N = color I = 5;
	SU  T = 3 C = 64 N = color I = 9;
	SU  T = 36 C = 64 N = color I = 2;
	SU  T = 38 C = 64 N = color I = 2;
	SU  T = 76 C = 64 N = color I = 2;
	SU  T = 79 C = 64 N = color I = 2;
	SU  T = 81 C = 64 N = color I = 5;

	SU  C = 65 N = color I = 5;
	SU  T = 3 C = 65 N = color I = 9;
	SU  T = 36 C = 65 N = color I = 2;
	SU  T = 38 C = 65 N = color I = 2;
	SU  T = 76 C = 65 N = color I = 2;
	SU  T = 79 C = 65 N = color I = 2;
	SU  T = 81 C = 65 N = color I = 5;

	SU  C = 66 N = color I = 5;
	SU  T = 3 C = 66 N = color I = 9;
	SU  T = 36 C = 66 N = color I = 2;
	SU  T = 38 C = 66 N = color I = 2;
	SU  T = 76 C = 66 N = color I = 2;
	SU  T = 79 C = 66 N = color I = 2;
	SU  T = 81 C = 66 N = color I = 5;

	SU  C = 67 N = color I = 5;
	SU  T = 3 C = 67 N = color I = 9;
	SU  T = 36 C = 67 N = color I = 2;
	SU  T = 38 C = 67 N = color I = 2;
	SU  T = 76 C = 67 N = color I = 2;
	SU  T = 79 C = 67 N = color I = 2;
	SU  T = 81 C = 67 N = color I = 5;

	SU  C = 68 N = color I = 5;
	SU  T = 3 C = 68 N = color I = 9;
	SU  T = 36 C = 68 N = color I = 2;
	SU  T = 38 C = 68 N = color I = 2;
	SU  T = 76 C = 68 N = color I = 2;
	SU  T = 79 C = 68 N = color I = 2;
	SU  T = 81 C = 68 N = color I = 5;

	SU  C = 69 N = color I = 5;
	SU  T = 3 C = 69 N = color I = 9;
	SU  T = 36 C = 69 N = color I = 2;
	SU  T = 38 C = 69 N = color I = 2;
	SU  T = 76 C = 69 N = color I = 2;
	SU  T = 79 C = 69 N = color I = 2;
	SU  T = 81 C = 69 N = color I = 5;

	SU  C = 70 N = color I = 5;
	SU  T = 3 C = 70 N = color I = 9;
	SU  T = 36 C = 70 N = color I = 2;
	SU  T = 38 C = 70 N = color I = 2;
	SU  T = 76 C = 70 N = color I = 2;
	SU  T = 79 C = 70 N = color I = 2;
	SU  T = 81 C = 70 N = color I = 5;

	SU  C = 71 N = color I = 5;
	SU  T = 3 C = 71 N = color I = 9;
	SU  T = 36 C = 71 N = color I = 2;
	SU  T = 38 C = 71 N = color I = 2;
	SU  T = 76 C = 71 N = color I = 2;
	SU  T = 79 C = 71 N = color I = 2;
	SU  T = 81 C = 71 N = color I = 5;

	SU  C = 72 N = color I = 5;
	SU  T = 3 C = 72 N = color I = 9;
	SU  T = 36 C = 72 N = color I = 2;
	SU  T = 38 C = 72 N = color I = 2;
	SU  T = 47 C = 72 N = color I = 2;
	SU  T = 76 C = 72 N = color I = 2;
	SU  T = 79 C = 72 N = color I = 2;
	SU  T = 81 C = 72 N = color I = 5;

	SU  C = 73 N = color I = 5;
	SU  T = 3 C = 73 N = color I = 9;
	TEXT   TAXON = 11 CHARACTER = 73 TEXT = check;
	SU  T = 11 C = 73 N = color I = 5;
	SU  T = 36 C = 73 N = color I = 2;
	SU  T = 38 C = 73 N = color I = 2;
	SU  T = 47 C = 73 N = color I = 2;
	SU  T = 76 C = 73 N = color I = 2;
	SU  T = 79 C = 73 N = color I = 2;
	SU  T = 81 C = 73 N = color I = 5;

	SU  C = 74 N = color I = 5;
	SU  T = 3 C = 74 N = color I = 9;
	TEXT   TAXON = 11 CHARACTER = 74 TEXT = check_it;
	SU  T = 11 C = 74 N = color I = 5;
	SU  T = 36 C = 74 N = color I = 2;
	SU  T = 38 C = 74 N = color I = 2;
	SU  T = 76 C = 74 N = color I = 2;
	SU  T = 79 C = 74 N = color I = 2;
	SU  T = 81 C = 74 N = color I = 5;

	SU  C = 75 N = color I = 5;
	TEXT   TAXON = 1 CHARACTER = 75 TEXT = check;
	SU  T = 1 C = 75 N = color I = 5;
	SU  T = 3 C = 75 N = color I = 9;
	SU  T = 36 C = 75 N = color I = 2;
	SU  T = 38 C = 75 N = color I = 2;
	SU  T = 76 C = 75 N = color I = 2;
	SU  T = 79 C = 75 N = color I = 2;
	SU  T = 81 C = 75 N = color I = 5;

	SU  C = 76 N = color I = 5;
	SU  T = 3 C = 76 N = color I = 9;
	SU  T = 36 C = 76 N = color I = 2;
	SU  T = 38 C = 76 N = color I = 2;
	SU  T = 47 C = 76 N = color I = 2;
	SU  T = 76 C = 76 N = color I = 2;
	SU  T = 79 C = 76 N = color I = 2;
	SU  T = 81 C = 76 N = color I = 5;

	SU  C = 77 N = color I = 5;
	SU  T = 3 C = 77 N = color I = 9;
	SU  T = 36 C = 77 N = color I = 2;
	SU  T = 38 C = 77 N = color I = 2;
	SU  T = 76 C = 77 N = color I = 2;
	SU  T = 79 C = 77 N = color I = 2;
	SU  T = 81 C = 77 N = color I = 5;

	SU  C = 78 N = color I = 5;
	SU  T = 3 C = 78 N = color I = 9;
	SU  T = 36 C = 78 N = color I = 2;
	SU  T = 38 C = 78 N = color I = 2;
	SU  T = 76 C = 78 N = color I = 2;
	SU  T = 77 C = 78 N = color I = 5;
	TEXT   TAXON = 78 CHARACTER = 78 TEXT = check;
	SU  T = 78 C = 78 N = color I = 5;
	SU  T = 79 C = 78 N = color I = 2;
	SU  T = 81 C = 78 N = color I = 5;
	TEXT   TAXON = 82 CHARACTER = 78 TEXT = check_it;
	SU  T = 82 C = 78 N = color I = 4;

	SU  C = 79 N = color I = 5;
	TEXT   TAXON = 1 CHARACTER = 79 TEXT = check_it;
	SU  T = 1 C = 79 N = color I = 5;
	SU  T = 3 C = 79 N = color I = 9;
	SU  T = 36 C = 79 N = color I = 2;
	SU  T = 38 C = 79 N = color I = 2;
	SU  T = 76 C = 79 N = color I = 2;
	SU  T = 79 C = 79 N = color I = 2;
	SU  T = 81 C = 79 N = color I = 5;
	TEXT   TAXON = 83 CHARACTER = 79 TEXT = '?->1';
	SU  T = 83 C = 79 N = color I = 17;

	SU  C = 80 N = color I = 5;
	TEXT   TAXON = 1 CHARACTER = 80 TEXT = '-->0 ????????????????????????';
	SU  T = 1 C = 80 N = color I = 17;
	SU  T = 3 C = 80 N = color I = 9;
	SU  T = 36 C = 80 N = color I = 2;
	SU  T = 38 C = 80 N = color I = 2;
	TEXT   TAXON = 68 CHARACTER = 80 TEXT = only_scale;
	SU  T = 76 C = 80 N = color I = 2;
	TEXT   TAXON = 77 CHARACTER = 80 TEXT = '-->0';
	SU  T = 77 C = 80 N = color I = 17;
	SU  T = 79 C = 80 N = color I = 2;
	SU  T = 81 C = 80 N = color I = 5;

	SU  C = 82 N = color I = 11;
	SU  T = 2 C = 82 N = color I = 11;
	SU  T = 3 C = 82 N = color I = 9;
	SU  T = 4 C = 82 N = color I = 11;
	SU  T = 5 C = 82 N = color I = 11;
	SU  T = 6 C = 82 N = color I = 2;
	SU  T = 7 C = 82 N = color I = 11;
	SU  T = 8 C = 82 N = color I = 11;
	SU  T = 9 C = 82 N = color I = 11;
	SU  T = 10 C = 82 N = color I = 2;
	SU  T = 11 C = 82 N = color I = 11;
	SU  T = 12 C = 82 N = color I = 11;
	SU  T = 13 C = 82 N = color I = 2;
	SU  T = 14 C = 82 N = color I = 2;
	SU  T = 15 C = 82 N = color I = 11;
	SU  T = 16 C = 82 N = color I = 11;
	SU  T = 17 C = 82 N = color I = 11;
	SU  T = 18 C = 82 N = color I = 2;
	SU  T = 19 C = 82 N = color I = 11;
	SU  T = 20 C = 82 N = color I = 11;
	SU  T = 21 C = 82 N = color I = 11;
	SU  T = 22 C = 82 N = color I = 11;
	SU  T = 23 C = 82 N = color I = 11;
	SU  T = 24 C = 82 N = color I = 2;
	SU  T = 25 C = 82 N = color I = 11;
	SU  T = 26 C = 82 N = color I = 11;
	SU  T = 27 C = 82 N = color I = 11;
	SU  T = 28 C = 82 N = color I = 2;
	SU  T = 29 C = 82 N = color I = 11;
	SU  T = 30 C = 82 N = color I = 11;
	SU  T = 31 C = 82 N = color I = 11;
	SU  T = 32 C = 82 N = color I = 11;
	SU  T = 33 C = 82 N = color I = 11;
	SU  T = 34 C = 82 N = color I = 11;
	SU  T = 35 C = 82 N = color I = 11;
	SU  T = 36 C = 82 N = color I = 2;
	SU  T = 37 C = 82 N = color I = 11;
	SU  T = 38 C = 82 N = color I = 2;
	SU  T = 39 C = 82 N = color I = 11;
	SU  T = 40 C = 82 N = color I = 11;
	SU  T = 41 C = 82 N = color I = 11;
	SU  T = 42 C = 82 N = color I = 11;
	SU  T = 43 C = 82 N = color I = 11;
	SU  T = 44 C = 82 N = color I = 11;
	SU  T = 45 C = 82 N = color I = 11;
	SU  T = 46 C = 82 N = color I = 11;
	SU  T = 47 C = 82 N = color I = 11;
	SU  T = 48 C = 82 N = color I = 11;
	SU  T = 49 C = 82 N = color I = 11;
	SU  T = 50 C = 82 N = color I = 11;
	SU  T = 51 C = 82 N = color I = 11;
	SU  T = 52 C = 82 N = color I = 11;
	SU  T = 53 C = 82 N = color I = 11;
	SU  T = 54 C = 82 N = color I = 2;
	SU  T = 55 C = 82 N = color I = 11;
	SU  T = 56 C = 82 N = color I = 11;
	SU  T = 57 C = 82 N = color I = 11;
	SU  T = 58 C = 82 N = color I = 11;
	SU  T = 59 C = 82 N = color I = 2;
	SU  T = 60 C = 82 N = color I = 11;
	SU  T = 61 C = 82 N = color I = 2;
	SU  T = 62 C = 82 N = color I = 11;
	SU  T = 63 C = 82 N = color I = 2;
	SU  T = 64 C = 82 N = color I = 11;
	SU  T = 65 C = 82 N = color I = 11;
	SU  T = 66 C = 82 N = color I = 2;
	SU  T = 67 C = 82 N = color I = 11;
	SU  T = 68 C = 82 N = color I = 11;
	SU  T = 69 C = 82 N = color I = 11;
	SU  T = 70 C = 82 N = color I = 11;
	SU  T = 71 C = 82 N = color I = 11;
	SU  T = 72 C = 82 N = color I = 11;
	SU  T = 73 C = 82 N = color I = 2;
	SU  T = 74 C = 82 N = color I = 11;
	SU  T = 75 C = 82 N = color I = 11;
	SU  T = 76 C = 82 N = color I = 2;
	SU  T = 77 C = 82 N = color I = 11;
	SU  T = 79 C = 82 N = color I = 2;
	SU  T = 81 C = 82 N = color I = 5;
	SU  T = 82 C = 82 N = color I = 4;
	SU  T = 83 C = 82 N = color I = 11;
	SU  T = 84 C = 82 N = color I = 11;
	SU  T = 85 C = 82 N = color I = 11;

	SU  C = 83 N = color I = 11;
	SU  T = 2 C = 83 N = color I = 11;
	SU  T = 3 C = 83 N = color I = 9;
	SU  T = 4 C = 83 N = color I = 11;
	SU  T = 5 C = 83 N = color I = 11;
	SU  T = 6 C = 83 N = color I = 2;
	SU  T = 7 C = 83 N = color I = 11;
	SU  T = 8 C = 83 N = color I = 11;
	SU  T = 9 C = 83 N = color I = 11;
	SU  T = 10 C = 83 N = color I = 2;
	SU  T = 11 C = 83 N = color I = 11;
	SU  T = 12 C = 83 N = color I = 11;
	SU  T = 13 C = 83 N = color I = 2;
	SU  T = 14 C = 83 N = color I = 2;
	SU  T = 15 C = 83 N = color I = 11;
	SU  T = 16 C = 83 N = color I = 11;
	SU  T = 17 C = 83 N = color I = 11;
	SU  T = 18 C = 83 N = color I = 2;
	SU  T = 19 C = 83 N = color I = 11;
	SU  T = 20 C = 83 N = color I = 11;
	SU  T = 21 C = 83 N = color I = 11;
	SU  T = 22 C = 83 N = color I = 11;
	SU  T = 23 C = 83 N = color I = 11;
	SU  T = 24 C = 83 N = color I = 2;
	SU  T = 25 C = 83 N = color I = 11;
	SU  T = 26 C = 83 N = color I = 11;
	SU  T = 27 C = 83 N = color I = 11;
	SU  T = 28 C = 83 N = color I = 2;
	SU  T = 29 C = 83 N = color I = 11;
	SU  T = 30 C = 83 N = color I = 11;
	SU  T = 31 C = 83 N = color I = 11;
	SU  T = 32 C = 83 N = color I = 11;
	SU  T = 33 C = 83 N = color I = 11;
	SU  T = 34 C = 83 N = color I = 11;
	SU  T = 35 C = 83 N = color I = 11;
	SU  T = 36 C = 83 N = color I = 2;
	SU  T = 37 C = 83 N = color I = 11;
	SU  T = 38 C = 83 N = color I = 2;
	SU  T = 39 C = 83 N = color I = 11;
	SU  T = 40 C = 83 N = color I = 11;
	SU  T = 41 C = 83 N = color I = 11;
	SU  T = 42 C = 83 N = color I = 11;
	SU  T = 43 C = 83 N = color I = 11;
	SU  T = 44 C = 83 N = color I = 11;
	SU  T = 45 C = 83 N = color I = 11;
	SU  T = 46 C = 83 N = color I = 11;
	SU  T = 47 C = 83 N = color I = 11;
	SU  T = 48 C = 83 N = color I = 11;
	SU  T = 49 C = 83 N = color I = 11;
	SU  T = 50 C = 83 N = color I = 11;
	SU  T = 51 C = 83 N = color I = 11;
	SU  T = 52 C = 83 N = color I = 11;
	SU  T = 53 C = 83 N = color I = 11;
	SU  T = 54 C = 83 N = color I = 2;
	SU  T = 55 C = 83 N = color I = 11;
	SU  T = 56 C = 83 N = color I = 11;
	SU  T = 57 C = 83 N = color I = 11;
	SU  T = 58 C = 83 N = color I = 11;
	SU  T = 59 C = 83 N = color I = 2;
	SU  T = 60 C = 83 N = color I = 11;
	SU  T = 61 C = 83 N = color I = 2;
	SU  T = 62 C = 83 N = color I = 11;
	SU  T = 63 C = 83 N = color I = 2;
	SU  T = 64 C = 83 N = color I = 11;
	SU  T = 65 C = 83 N = color I = 11;
	SU  T = 66 C = 83 N = color I = 2;
	SU  T = 67 C = 83 N = color I = 11;
	SU  T = 68 C = 83 N = color I = 11;
	SU  T = 69 C = 83 N = color I = 11;
	SU  T = 70 C = 83 N = color I = 11;
	SU  T = 71 C = 83 N = color I = 11;
	SU  T = 72 C = 83 N = color I = 11;
	SU  T = 73 C = 83 N = color I = 2;
	SU  T = 74 C = 83 N = color I = 11;
	SU  T = 75 C = 83 N = color I = 11;
	SU  T = 76 C = 83 N = color I = 2;
	SU  T = 77 C = 83 N = color I = 11;
	SU  T = 79 C = 83 N = color I = 2;
	SU  T = 81 C = 83 N = color I = 5;
	SU  T = 82 C = 83 N = color I = 4;
	SU  T = 83 C = 83 N = color I = 11;
	SU  T = 84 C = 83 N = color I = 11;
	SU  T = 85 C = 83 N = color I = 11;

	SU  C = 84 N = color I = 11;
	SU  T = 2 C = 84 N = color I = 11;
	SU  T = 3 C = 84 N = color I = 9;
	SU  T = 4 C = 84 N = color I = 11;
	SU  T = 5 C = 84 N = color I = 11;
	SU  T = 6 C = 84 N = color I = 2;
	SU  T = 7 C = 84 N = color I = 11;
	SU  T = 8 C = 84 N = color I = 11;
	SU  T = 9 C = 84 N = color I = 11;
	SU  T = 10 C = 84 N = color I = 2;
	SU  T = 11 C = 84 N = color I = 11;
	SU  T = 12 C = 84 N = color I = 11;
	SU  T = 13 C = 84 N = color I = 2;
	SU  T = 14 C = 84 N = color I = 2;
	SU  T = 15 C = 84 N = color I = 11;
	SU  T = 16 C = 84 N = color I = 11;
	SU  T = 17 C = 84 N = color I = 11;
	SU  T = 18 C = 84 N = color I = 2;
	SU  T = 19 C = 84 N = color I = 11;
	SU  T = 20 C = 84 N = color I = 11;
	SU  T = 21 C = 84 N = color I = 11;
	SU  T = 22 C = 84 N = color I = 11;
	SU  T = 23 C = 84 N = color I = 11;
	SU  T = 24 C = 84 N = color I = 2;
	SU  T = 25 C = 84 N = color I = 11;
	SU  T = 26 C = 84 N = color I = 11;
	SU  T = 27 C = 84 N = color I = 11;
	SU  T = 28 C = 84 N = color I = 2;
	SU  T = 29 C = 84 N = color I = 11;
	SU  T = 30 C = 84 N = color I = 11;
	SU  T = 31 C = 84 N = color I = 11;
	SU  T = 32 C = 84 N = color I = 11;
	SU  T = 33 C = 84 N = color I = 11;
	SU  T = 34 C = 84 N = color I = 11;
	SU  T = 35 C = 84 N = color I = 11;
	SU  T = 36 C = 84 N = color I = 2;
	SU  T = 37 C = 84 N = color I = 11;
	SU  T = 38 C = 84 N = color I = 2;
	SU  T = 39 C = 84 N = color I = 11;
	SU  T = 40 C = 84 N = color I = 11;
	SU  T = 41 C = 84 N = color I = 11;
	SU  T = 42 C = 84 N = color I = 11;
	SU  T = 43 C = 84 N = color I = 11;
	SU  T = 44 C = 84 N = color I = 11;
	SU  T = 45 C = 84 N = color I = 11;
	SU  T = 46 C = 84 N = color I = 11;
	SU  T = 47 C = 84 N = color I = 11;
	SU  T = 48 C = 84 N = color I = 11;
	SU  T = 49 C = 84 N = color I = 11;
	SU  T = 50 C = 84 N = color I = 11;
	SU  T = 51 C = 84 N = color I = 11;
	SU  T = 52 C = 84 N = color I = 11;
	SU  T = 53 C = 84 N = color I = 11;
	SU  T = 54 C = 84 N = color I = 2;
	SU  T = 55 C = 84 N = color I = 11;
	SU  T = 56 C = 84 N = color I = 11;
	SU  T = 57 C = 84 N = color I = 11;
	SU  T = 58 C = 84 N = color I = 11;
	SU  T = 59 C = 84 N = color I = 2;
	SU  T = 60 C = 84 N = color I = 11;
	SU  T = 61 C = 84 N = color I = 2;
	SU  T = 62 C = 84 N = color I = 11;
	SU  T = 63 C = 84 N = color I = 2;
	SU  T = 64 C = 84 N = color I = 11;
	SU  T = 65 C = 84 N = color I = 11;
	SU  T = 66 C = 84 N = color I = 2;
	SU  T = 67 C = 84 N = color I = 11;
	SU  T = 68 C = 84 N = color I = 11;
	SU  T = 69 C = 84 N = color I = 11;
	SU  T = 70 C = 84 N = color I = 11;
	SU  T = 71 C = 84 N = color I = 11;
	SU  T = 72 C = 84 N = color I = 11;
	SU  T = 73 C = 84 N = color I = 2;
	SU  T = 74 C = 84 N = color I = 11;
	SU  T = 75 C = 84 N = color I = 11;
	SU  T = 76 C = 84 N = color I = 2;
	SU  T = 77 C = 84 N = color I = 11;
	SU  T = 79 C = 84 N = color I = 2;
	SU  T = 81 C = 84 N = color I = 5;
	SU  T = 82 C = 84 N = color I = 4;
	SU  T = 83 C = 84 N = color I = 11;
	SU  T = 84 C = 84 N = color I = 11;
	SU  T = 85 C = 84 N = color I = 11;

	SU  C = 85 N = color I = 11;
	SU  T = 2 C = 85 N = color I = 11;
	SU  T = 3 C = 85 N = color I = 9;
	SU  T = 4 C = 85 N = color I = 11;
	SU  T = 5 C = 85 N = color I = 11;
	SU  T = 6 C = 85 N = color I = 2;
	SU  T = 7 C = 85 N = color I = 11;
	SU  T = 8 C = 85 N = color I = 11;
	SU  T = 9 C = 85 N = color I = 11;
	SU  T = 10 C = 85 N = color I = 2;
	SU  T = 11 C = 85 N = color I = 11;
	SU  T = 12 C = 85 N = color I = 11;
	SU  T = 13 C = 85 N = color I = 2;
	SU  T = 14 C = 85 N = color I = 2;
	SU  T = 15 C = 85 N = color I = 11;
	SU  T = 16 C = 85 N = color I = 11;
	SU  T = 17 C = 85 N = color I = 11;
	SU  T = 18 C = 85 N = color I = 2;
	SU  T = 19 C = 85 N = color I = 11;
	SU  T = 20 C = 85 N = color I = 11;
	SU  T = 21 C = 85 N = color I = 11;
	SU  T = 22 C = 85 N = color I = 11;
	SU  T = 23 C = 85 N = color I = 11;
	SU  T = 24 C = 85 N = color I = 2;
	SU  T = 25 C = 85 N = color I = 11;
	SU  T = 26 C = 85 N = color I = 11;
	SU  T = 27 C = 85 N = color I = 11;
	SU  T = 28 C = 85 N = color I = 2;
	SU  T = 29 C = 85 N = color I = 11;
	SU  T = 30 C = 85 N = color I = 11;
	SU  T = 31 C = 85 N = color I = 11;
	SU  T = 32 C = 85 N = color I = 11;
	SU  T = 33 C = 85 N = color I = 11;
	SU  T = 34 C = 85 N = color I = 11;
	SU  T = 35 C = 85 N = color I = 11;
	SU  T = 36 C = 85 N = color I = 2;
	SU  T = 37 C = 85 N = color I = 11;
	SU  T = 38 C = 85 N = color I = 2;
	SU  T = 39 C = 85 N = color I = 11;
	SU  T = 40 C = 85 N = color I = 11;
	SU  T = 41 C = 85 N = color I = 11;
	SU  T = 42 C = 85 N = color I = 11;
	SU  T = 43 C = 85 N = color I = 11;
	SU  T = 44 C = 85 N = color I = 11;
	SU  T = 45 C = 85 N = color I = 11;
	SU  T = 46 C = 85 N = color I = 11;
	SU  T = 47 C = 85 N = color I = 11;
	SU  T = 48 C = 85 N = color I = 11;
	SU  T = 49 C = 85 N = color I = 11;
	SU  T = 50 C = 85 N = color I = 11;
	SU  T = 51 C = 85 N = color I = 11;
	SU  T = 52 C = 85 N = color I = 11;
	SU  T = 53 C = 85 N = color I = 11;
	SU  T = 54 C = 85 N = color I = 2;
	SU  T = 55 C = 85 N = color I = 11;
	SU  T = 56 C = 85 N = color I = 11;
	SU  T = 57 C = 85 N = color I = 11;
	SU  T = 58 C = 85 N = color I = 11;
	SU  T = 59 C = 85 N = color I = 2;
	SU  T = 60 C = 85 N = color I = 11;
	SU  T = 61 C = 85 N = color I = 2;
	SU  T = 62 C = 85 N = color I = 11;
	SU  T = 63 C = 85 N = color I = 2;
	SU  T = 64 C = 85 N = color I = 11;
	SU  T = 65 C = 85 N = color I = 11;
	SU  T = 66 C = 85 N = color I = 2;
	SU  T = 67 C = 85 N = color I = 11;
	SU  T = 68 C = 85 N = color I = 11;
	SU  T = 69 C = 85 N = color I = 11;
	SU  T = 70 C = 85 N = color I = 11;
	SU  T = 71 C = 85 N = color I = 11;
	SU  T = 72 C = 85 N = color I = 11;
	SU  T = 73 C = 85 N = color I = 2;
	SU  T = 74 C = 85 N = color I = 11;
	SU  T = 75 C = 85 N = color I = 11;
	SU  T = 76 C = 85 N = color I = 2;
	SU  T = 77 C = 85 N = color I = 11;
	SU  T = 79 C = 85 N = color I = 2;
	SU  T = 81 C = 85 N = color I = 5;
	SU  T = 82 C = 85 N = color I = 4;
	SU  T = 83 C = 85 N = color I = 11;
	SU  T = 84 C = 85 N = color I = 11;
	SU  T = 85 C = 85 N = color I = 11;

	SU  T = 3 C = 86 N = color I = 9;
	SU  T = 6 C = 86 N = color I = 2;
	SU  T = 10 C = 86 N = color I = 2;
	SU  T = 13 C = 86 N = color I = 2;
	SU  T = 14 C = 86 N = color I = 2;
	SU  T = 18 C = 86 N = color I = 2;
	SU  T = 24 C = 86 N = color I = 2;
	SU  T = 28 C = 86 N = color I = 2;
	SU  T = 36 C = 86 N = color I = 2;
	SU  T = 38 C = 86 N = color I = 2;
	SU  T = 54 C = 86 N = color I = 2;
	SU  T = 59 C = 86 N = color I = 2;
	SU  T = 61 C = 86 N = color I = 2;
	SU  T = 63 C = 86 N = color I = 2;
	SU  T = 66 C = 86 N = color I = 2;
	SU  T = 73 C = 86 N = color I = 2;
	SU  T = 75 C = 86 N = color I = 5;
	SU  T = 76 C = 86 N = color I = 2;
	SU  T = 77 C = 86 N = color I = 5;
	SU  T = 79 C = 86 N = color I = 2;
	SU  T = 81 C = 86 N = color I = 5;
	TEXT   TAXON = 82 CHARACTER = 86 TEXT = '0->-';
	SU  T = 82 C = 86 N = color I = 17;
	SU  T = 83 C = 86 N = color I = 4;
	SU  T = 84 C = 86 N = color I = 5;
	TEXT   TAXON = 85 CHARACTER = 86 TEXT = '0->-';
	SU  T = 85 C = 86 N = color I = 17;

	SU  C = 87 N = color I = 11;
	SU  T = 2 C = 87 N = color I = 11;
	SU  T = 3 C = 87 N = color I = 9;
	SU  T = 4 C = 87 N = color I = 11;
	SU  T = 5 C = 87 N = color I = 11;
	SU  T = 6 C = 87 N = color I = 2;
	SU  T = 7 C = 87 N = color I = 11;
	SU  T = 8 C = 87 N = color I = 11;
	SU  T = 9 C = 87 N = color I = 11;
	SU  T = 10 C = 87 N = color I = 2;
	SU  T = 11 C = 87 N = color I = 11;
	SU  T = 12 C = 87 N = color I = 11;
	SU  T = 13 C = 87 N = color I = 2;
	SU  T = 14 C = 87 N = color I = 2;
	SU  T = 15 C = 87 N = color I = 11;
	SU  T = 16 C = 87 N = color I = 11;
	SU  T = 17 C = 87 N = color I = 11;
	SU  T = 18 C = 87 N = color I = 2;
	SU  T = 19 C = 87 N = color I = 11;
	SU  T = 20 C = 87 N = color I = 11;
	SU  T = 21 C = 87 N = color I = 11;
	SU  T = 22 C = 87 N = color I = 11;
	SU  T = 23 C = 87 N = color I = 11;
	SU  T = 24 C = 87 N = color I = 2;
	SU  T = 25 C = 87 N = color I = 11;
	SU  T = 26 C = 87 N = color I = 11;
	SU  T = 27 C = 87 N = color I = 11;
	SU  T = 28 C = 87 N = color I = 2;
	SU  T = 29 C = 87 N = color I = 11;
	SU  T = 30 C = 87 N = color I = 11;
	SU  T = 31 C = 87 N = color I = 11;
	SU  T = 32 C = 87 N = color I = 11;
	SU  T = 33 C = 87 N = color I = 11;
	SU  T = 34 C = 87 N = color I = 11;
	SU  T = 35 C = 87 N = color I = 11;
	SU  T = 36 C = 87 N = color I = 2;
	SU  T = 37 C = 87 N = color I = 11;
	SU  T = 38 C = 87 N = color I = 2;
	SU  T = 39 C = 87 N = color I = 11;
	SU  T = 40 C = 87 N = color I = 11;
	SU  T = 41 C = 87 N = color I = 11;
	SU  T = 42 C = 87 N = color I = 11;
	SU  T = 43 C = 87 N = color I = 11;
	SU  T = 44 C = 87 N = color I = 11;
	SU  T = 45 C = 87 N = color I = 11;
	SU  T = 46 C = 87 N = color I = 11;
	SU  T = 47 C = 87 N = color I = 11;
	SU  T = 48 C = 87 N = color I = 11;
	SU  T = 49 C = 87 N = color I = 11;
	SU  T = 50 C = 87 N = color I = 11;
	SU  T = 51 C = 87 N = color I = 11;
	SU  T = 52 C = 87 N = color I = 11;
	SU  T = 53 C = 87 N = color I = 11;
	SU  T = 54 C = 87 N = color I = 2;
	SU  T = 55 C = 87 N = color I = 11;
	SU  T = 56 C = 87 N = color I = 11;
	SU  T = 57 C = 87 N = color I = 11;
	SU  T = 58 C = 87 N = color I = 11;
	SU  T = 59 C = 87 N = color I = 2;
	SU  T = 60 C = 87 N = color I = 11;
	SU  T = 61 C = 87 N = color I = 2;
	SU  T = 62 C = 87 N = color I = 11;
	SU  T = 63 C = 87 N = color I = 2;
	SU  T = 64 C = 87 N = color I = 11;
	SU  T = 65 C = 87 N = color I = 11;
	SU  T = 66 C = 87 N = color I = 2;
	SU  T = 67 C = 87 N = color I = 11;
	SU  T = 68 C = 87 N = color I = 11;
	SU  T = 69 C = 87 N = color I = 11;
	SU  T = 70 C = 87 N = color I = 11;
	SU  T = 71 C = 87 N = color I = 11;
	SU  T = 72 C = 87 N = color I = 11;
	SU  T = 73 C = 87 N = color I = 2;
	SU  T = 74 C = 87 N = color I = 11;
	SU  T = 75 C = 87 N = color I = 11;
	SU  T = 76 C = 87 N = color I = 2;
	SU  T = 77 C = 87 N = color I = 11;
	SU  T = 79 C = 87 N = color I = 2;
	SU  T = 81 C = 87 N = color I = 5;
	SU  T = 82 C = 87 N = color I = 4;
	SU  T = 83 C = 87 N = color I = 11;
	SU  T = 84 C = 87 N = color I = 11;
	TEXT   TAXON = 85 CHARACTER = 87 TEXT = '0->-';
	SU  T = 85 C = 87 N = color I = 17;

	SU  T = 3 C = 88 N = color I = 9;
	SU  T = 6 C = 88 N = color I = 2;
	SU  T = 10 C = 88 N = color I = 2;
	SU  T = 13 C = 88 N = color I = 2;
	SU  T = 14 C = 88 N = color I = 2;
	SU  T = 18 C = 88 N = color I = 2;
	SU  T = 24 C = 88 N = color I = 2;
	SU  T = 28 C = 88 N = color I = 2;
	SU  T = 36 C = 88 N = color I = 2;
	SU  T = 38 C = 88 N = color I = 2;
	SU  T = 54 C = 88 N = color I = 2;
	SU  T = 59 C = 88 N = color I = 2;
	SU  T = 61 C = 88 N = color I = 2;
	SU  T = 63 C = 88 N = color I = 2;
	SU  T = 66 C = 88 N = color I = 2;
	SU  T = 73 C = 88 N = color I = 2;
	SU  T = 75 C = 88 N = color I = 5;
	SU  T = 76 C = 88 N = color I = 2;
	SU  T = 77 C = 88 N = color I = 5;
	SU  T = 79 C = 88 N = color I = 2;
	SU  T = 81 C = 88 N = color I = 5;
	SU  T = 82 C = 88 N = color I = 4;
	SU  T = 83 C = 88 N = color I = 4;
	SU  T = 84 C = 88 N = color I = 5;

	SU  C = 89 N = color I = 4;
	SU  T = 2 C = 89 N = color I = 6;
	SU  T = 3 C = 89 N = color I = 9;
	SU  T = 4 C = 89 N = color I = 6;
	SU  T = 5 C = 89 N = color I = 6;
	SU  T = 6 C = 89 N = color I = 2;
	SU  T = 7 C = 89 N = color I = 6;
	SU  T = 8 C = 89 N = color I = 6;
	SU  T = 9 C = 89 N = color I = 6;
	SU  T = 10 C = 89 N = color I = 2;
	SU  T = 11 C = 89 N = color I = 6;
	TEXT   TAXON = 12 CHARACTER = 89 TEXT = '?->0';
	SU  T = 12 C = 89 N = color I = 17;
	SU  T = 13 C = 89 N = color I = 2;
	SU  T = 14 C = 89 N = color I = 2;
	SU  T = 15 C = 89 N = color I = 6;
	SU  T = 16 C = 89 N = color I = 6;
	SU  T = 17 C = 89 N = color I = 6;
	SU  T = 18 C = 89 N = color I = 2;
	SU  T = 19 C = 89 N = color I = 6;
	SU  T = 20 C = 89 N = color I = 6;
	SU  T = 21 C = 89 N = color I = 6;
	SU  T = 22 C = 89 N = color I = 6;
	SU  T = 23 C = 89 N = color I = 6;
	SU  T = 24 C = 89 N = color I = 2;
	SU  T = 25 C = 89 N = color I = 6;
	SU  T = 26 C = 89 N = color I = 6;
	SU  T = 27 C = 89 N = color I = 6;
	SU  T = 28 C = 89 N = color I = 2;
	SU  T = 29 C = 89 N = color I = 6;
	SU  T = 30 C = 89 N = color I = 6;
	SU  T = 31 C = 89 N = color I = 6;
	SU  T = 32 C = 89 N = color I = 6;
	SU  T = 33 C = 89 N = color I = 6;
	SU  T = 34 C = 89 N = color I = 6;
	SU  T = 35 C = 89 N = color I = 6;
	SU  T = 36 C = 89 N = color I = 2;
	SU  T = 37 C = 89 N = color I = 6;
	SU  T = 38 C = 89 N = color I = 2;
	SU  T = 39 C = 89 N = color I = 6;
	SU  T = 40 C = 89 N = color I = 6;
	SU  T = 41 C = 89 N = color I = 6;
	SU  T = 42 C = 89 N = color I = 6;
	SU  T = 43 C = 89 N = color I = 6;
	SU  T = 44 C = 89 N = color I = 6;
	SU  T = 45 C = 89 N = color I = 6;
	SU  T = 46 C = 89 N = color I = 6;
	SU  T = 47 C = 89 N = color I = 6;
	SU  T = 48 C = 89 N = color I = 6;
	SU  T = 49 C = 89 N = color I = 6;
	SU  T = 50 C = 89 N = color I = 6;
	SU  T = 51 C = 89 N = color I = 6;
	SU  T = 52 C = 89 N = color I = 6;
	SU  T = 53 C = 89 N = color I = 6;
	SU  T = 54 C = 89 N = color I = 2;
	SU  T = 55 C = 89 N = color I = 6;
	SU  T = 56 C = 89 N = color I = 6;
	SU  T = 57 C = 89 N = color I = 6;
	SU  T = 58 C = 89 N = color I = 6;
	SU  T = 59 C = 89 N = color I = 2;
	SU  T = 60 C = 89 N = color I = 6;
	SU  T = 61 C = 89 N = color I = 2;
	SU  T = 62 C = 89 N = color I = 6;
	SU  T = 63 C = 89 N = color I = 2;
	SU  T = 64 C = 89 N = color I = 6;
	SU  T = 65 C = 89 N = color I = 6;
	SU  T = 66 C = 89 N = color I = 2;
	SU  T = 67 C = 89 N = color I = 6;
	SU  T = 68 C = 89 N = color I = 6;
	SU  T = 69 C = 89 N = color I = 6;
	SU  T = 70 C = 89 N = color I = 6;
	SU  T = 71 C = 89 N = color I = 6;
	SU  T = 72 C = 89 N = color I = 6;
	SU  T = 73 C = 89 N = color I = 2;
	SU  T = 74 C = 89 N = color I = 6;
	SU  T = 75 C = 89 N = color I = 6;
	SU  T = 76 C = 89 N = color I = 2;
	SU  T = 77 C = 89 N = color I = 6;
	SU  T = 79 C = 89 N = color I = 2;
	SU  T = 81 C = 89 N = color I = 5;
	SU  T = 82 C = 89 N = color I = 4;
	SU  T = 83 C = 89 N = color I = 6;
	SU  T = 84 C = 89 N = color I = 6;
	SU  T = 85 C = 89 N = color I = 6;

	SU  C = 90 N = color I = 6;
	SU  T = 2 C = 90 N = color I = 6;
	SU  T = 3 C = 90 N = color I = 9;
	SU  T = 4 C = 90 N = color I = 6;
	SU  T = 5 C = 90 N = color I = 6;
	SU  T = 6 C = 90 N = color I = 2;
	SU  T = 7 C = 90 N = color I = 6;
	SU  T = 8 C = 90 N = color I = 6;
	SU  T = 9 C = 90 N = color I = 6;
	SU  T = 10 C = 90 N = color I = 2;
	SU  T = 11 C = 90 N = color I = 6;
	SU  T = 12 C = 90 N = color I = 6;
	SU  T = 13 C = 90 N = color I = 2;
	SU  T = 14 C = 90 N = color I = 2;
	SU  T = 15 C = 90 N = color I = 6;
	SU  T = 16 C = 90 N = color I = 6;
	SU  T = 17 C = 90 N = color I = 6;
	SU  T = 18 C = 90 N = color I = 2;
	SU  T = 19 C = 90 N = color I = 6;
	SU  T = 20 C = 90 N = color I = 6;
	SU  T = 21 C = 90 N = color I = 6;
	SU  T = 22 C = 90 N = color I = 6;
	SU  T = 23 C = 90 N = color I = 6;
	SU  T = 24 C = 90 N = color I = 2;
	SU  T = 25 C = 90 N = color I = 6;
	SU  T = 26 C = 90 N = color I = 6;
	SU  T = 27 C = 90 N = color I = 6;
	SU  T = 28 C = 90 N = color I = 2;
	SU  T = 29 C = 90 N = color I = 6;
	SU  T = 30 C = 90 N = color I = 6;
	SU  T = 31 C = 90 N = color I = 6;
	SU  T = 32 C = 90 N = color I = 6;
	SU  T = 33 C = 90 N = color I = 6;
	SU  T = 34 C = 90 N = color I = 6;
	SU  T = 35 C = 90 N = color I = 6;
	SU  T = 36 C = 90 N = color I = 2;
	SU  T = 37 C = 90 N = color I = 6;
	SU  T = 38 C = 90 N = color I = 2;
	SU  T = 39 C = 90 N = color I = 6;
	SU  T = 40 C = 90 N = color I = 6;
	SU  T = 41 C = 90 N = color I = 6;
	SU  T = 42 C = 90 N = color I = 6;
	SU  T = 43 C = 90 N = color I = 6;
	SU  T = 44 C = 90 N = color I = 6;
	SU  T = 45 C = 90 N = color I = 6;
	SU  T = 46 C = 90 N = color I = 6;
	SU  T = 47 C = 90 N = color I = 6;
	SU  T = 48 C = 90 N = color I = 6;
	SU  T = 49 C = 90 N = color I = 6;
	SU  T = 50 C = 90 N = color I = 6;
	SU  T = 51 C = 90 N = color I = 6;
	SU  T = 52 C = 90 N = color I = 6;
	SU  T = 53 C = 90 N = color I = 6;
	SU  T = 54 C = 90 N = color I = 2;
	SU  T = 55 C = 90 N = color I = 6;
	SU  T = 56 C = 90 N = color I = 6;
	SU  T = 57 C = 90 N = color I = 6;
	SU  T = 58 C = 90 N = color I = 6;
	SU  T = 59 C = 90 N = color I = 2;
	SU  T = 60 C = 90 N = color I = 6;
	SU  T = 61 C = 90 N = color I = 2;
	SU  T = 62 C = 90 N = color I = 6;
	SU  T = 63 C = 90 N = color I = 2;
	SU  T = 64 C = 90 N = color I = 6;
	SU  T = 65 C = 90 N = color I = 6;
	SU  T = 66 C = 90 N = color I = 2;
	SU  T = 67 C = 90 N = color I = 6;
	SU  T = 68 C = 90 N = color I = 6;
	SU  T = 69 C = 90 N = color I = 6;
	SU  T = 70 C = 90 N = color I = 6;
	SU  T = 71 C = 90 N = color I = 6;
	SU  T = 72 C = 90 N = color I = 6;
	SU  T = 73 C = 90 N = color I = 2;
	SU  T = 74 C = 90 N = color I = 6;
	SU  T = 75 C = 90 N = color I = 6;
	SU  T = 76 C = 90 N = color I = 2;
	SU  T = 77 C = 90 N = color I = 6;
	SU  T = 79 C = 90 N = color I = 2;
	SU  T = 81 C = 90 N = color I = 5;
	TEXT   TAXON = 82 CHARACTER = 90 TEXT = '?->0';
	SU  T = 82 C = 90 N = color I = 4;
	SU  T = 83 C = 90 N = color I = 6;
	SU  T = 84 C = 90 N = color I = 6;
	SU  T = 85 C = 90 N = color I = 6;

	SU  C = 91 N = color I = 6;
	SU  T = 2 C = 91 N = color I = 6;
	SU  T = 3 C = 91 N = color I = 9;
	SU  T = 4 C = 91 N = color I = 6;
	SU  T = 5 C = 91 N = color I = 6;
	SU  T = 6 C = 91 N = color I = 2;
	SU  T = 7 C = 91 N = color I = 6;
	SU  T = 8 C = 91 N = color I = 6;
	SU  T = 9 C = 91 N = color I = 6;
	SU  T = 10 C = 91 N = color I = 2;
	SU  T = 11 C = 91 N = color I = 6;
	TEXT   TAXON = 12 CHARACTER = 91 TEXT = '0->1';
	SU  T = 12 C = 91 N = color I = 17;
	SU  T = 13 C = 91 N = color I = 2;
	SU  T = 14 C = 91 N = color I = 2;
	SU  T = 15 C = 91 N = color I = 6;
	SU  T = 16 C = 91 N = color I = 6;
	SU  T = 17 C = 91 N = color I = 6;
	SU  T = 18 C = 91 N = color I = 2;
	SU  T = 19 C = 91 N = color I = 6;
	SU  T = 20 C = 91 N = color I = 6;
	SU  T = 21 C = 91 N = color I = 6;
	SU  T = 22 C = 91 N = color I = 6;
	SU  T = 23 C = 91 N = color I = 6;
	SU  T = 24 C = 91 N = color I = 2;
	SU  T = 25 C = 91 N = color I = 6;
	SU  T = 26 C = 91 N = color I = 6;
	SU  T = 27 C = 91 N = color I = 6;
	SU  T = 28 C = 91 N = color I = 2;
	SU  T = 29 C = 91 N = color I = 6;
	SU  T = 30 C = 91 N = color I = 6;
	SU  T = 31 C = 91 N = color I = 6;
	SU  T = 32 C = 91 N = color I = 6;
	SU  T = 33 C = 91 N = color I = 6;
	SU  T = 34 C = 91 N = color I = 6;
	SU  T = 35 C = 91 N = color I = 6;
	SU  T = 36 C = 91 N = color I = 2;
	SU  T = 37 C = 91 N = color I = 6;
	SU  T = 38 C = 91 N = color I = 2;
	SU  T = 39 C = 91 N = color I = 6;
	SU  T = 40 C = 91 N = color I = 6;
	SU  T = 41 C = 91 N = color I = 6;
	SU  T = 42 C = 91 N = color I = 6;
	SU  T = 43 C = 91 N = color I = 6;
	SU  T = 44 C = 91 N = color I = 6;
	SU  T = 45 C = 91 N = color I = 6;
	SU  T = 46 C = 91 N = color I = 6;
	SU  T = 47 C = 91 N = color I = 6;
	SU  T = 48 C = 91 N = color I = 6;
	SU  T = 49 C = 91 N = color I = 6;
	SU  T = 50 C = 91 N = color I = 6;
	SU  T = 51 C = 91 N = color I = 6;
	SU  T = 52 C = 91 N = color I = 6;
	SU  T = 53 C = 91 N = color I = 6;
	SU  T = 54 C = 91 N = color I = 2;
	SU  T = 55 C = 91 N = color I = 6;
	SU  T = 56 C = 91 N = color I = 6;
	SU  T = 57 C = 91 N = color I = 6;
	SU  T = 58 C = 91 N = color I = 6;
	SU  T = 59 C = 91 N = color I = 2;
	SU  T = 60 C = 91 N = color I = 6;
	SU  T = 61 C = 91 N = color I = 2;
	SU  T = 62 C = 91 N = color I = 6;
	SU  T = 63 C = 91 N = color I = 2;
	SU  T = 64 C = 91 N = color I = 6;
	SU  T = 65 C = 91 N = color I = 6;
	SU  T = 66 C = 91 N = color I = 2;
	SU  T = 67 C = 91 N = color I = 6;
	SU  T = 68 C = 91 N = color I = 6;
	SU  T = 69 C = 91 N = color I = 6;
	SU  T = 70 C = 91 N = color I = 6;
	SU  T = 71 C = 91 N = color I = 6;
	SU  T = 72 C = 91 N = color I = 6;
	SU  T = 73 C = 91 N = color I = 2;
	SU  T = 74 C = 91 N = color I = 6;
	SU  T = 75 C = 91 N = color I = 6;
	SU  T = 76 C = 91 N = color I = 2;
	SU  T = 77 C = 91 N = color I = 6;
	SU  T = 79 C = 91 N = color I = 2;
	SU  T = 81 C = 91 N = color I = 5;
	SU  T = 82 C = 91 N = color I = 4;
	SU  T = 83 C = 91 N = color I = 7;
	SU  T = 84 C = 91 N = color I = 6;
	SU  T = 85 C = 91 N = color I = 6;

	SU  T = 3 C = 92 N = color I = 9;
	SU  T = 6 C = 92 N = color I = 2;
	SU  T = 10 C = 92 N = color I = 2;
	SU  T = 13 C = 92 N = color I = 2;
	SU  T = 14 C = 92 N = color I = 2;
	SU  T = 18 C = 92 N = color I = 2;
	SU  T = 24 C = 92 N = color I = 2;
	SU  T = 28 C = 92 N = color I = 2;
	SU  T = 36 C = 92 N = color I = 2;
	SU  T = 38 C = 92 N = color I = 2;
	SU  T = 54 C = 92 N = color I = 2;
	SU  T = 59 C = 92 N = color I = 2;
	SU  T = 61 C = 92 N = color I = 2;
	SU  T = 63 C = 92 N = color I = 2;
	SU  T = 66 C = 92 N = color I = 2;
	SU  T = 73 C = 92 N = color I = 2;
	SU  T = 75 C = 92 N = color I = 5;
	SU  T = 76 C = 92 N = color I = 2;
	SU  T = 77 C = 92 N = color I = 5;
	SU  T = 79 C = 92 N = color I = 2;
	SU  T = 81 C = 92 N = color I = 5;
	SU  T = 82 C = 92 N = color I = 4;
	SU  T = 83 C = 92 N = color I = 4;
	SU  T = 84 C = 92 N = color I = 5;

	SU  T = 3 C = 93 N = color I = 9;
	SU  T = 6 C = 93 N = color I = 2;
	SU  T = 10 C = 93 N = color I = 2;
	SU  T = 13 C = 93 N = color I = 2;
	SU  T = 14 C = 93 N = color I = 2;
	SU  T = 18 C = 93 N = color I = 2;
	SU  T = 24 C = 93 N = color I = 2;
	SU  T = 28 C = 93 N = color I = 2;
	SU  T = 36 C = 93 N = color I = 2;
	SU  T = 38 C = 93 N = color I = 2;
	SU  T = 54 C = 93 N = color I = 2;
	SU  T = 59 C = 93 N = color I = 2;
	SU  T = 61 C = 93 N = color I = 2;
	SU  T = 63 C = 93 N = color I = 2;
	SU  T = 66 C = 93 N = color I = 2;
	SU  T = 73 C = 93 N = color I = 2;
	SU  T = 75 C = 93 N = color I = 5;
	SU  T = 76 C = 93 N = color I = 2;
	SU  T = 77 C = 93 N = color I = 5;
	SU  T = 79 C = 93 N = color I = 2;
	SU  T = 81 C = 93 N = color I = 5;
	SU  T = 82 C = 93 N = color I = 4;
	SU  T = 83 C = 93 N = color I = 4;
	SU  T = 84 C = 93 N = color I = 5;

	SU  T = 3 C = 94 N = color I = 9;
	SU  T = 6 C = 94 N = color I = 2;
	SU  T = 10 C = 94 N = color I = 2;
	SU  T = 13 C = 94 N = color I = 2;
	SU  T = 14 C = 94 N = color I = 2;
	SU  T = 18 C = 94 N = color I = 2;
	SU  T = 24 C = 94 N = color I = 2;
	SU  T = 28 C = 94 N = color I = 2;
	SU  T = 36 C = 94 N = color I = 2;
	SU  T = 38 C = 94 N = color I = 2;
	SU  T = 54 C = 94 N = color I = 2;
	SU  T = 59 C = 94 N = color I = 2;
	SU  T = 61 C = 94 N = color I = 2;
	SU  T = 63 C = 94 N = color I = 2;
	SU  T = 66 C = 94 N = color I = 2;
	SU  T = 73 C = 94 N = color I = 2;
	SU  T = 75 C = 94 N = color I = 5;
	SU  T = 76 C = 94 N = color I = 2;
	SU  T = 77 C = 94 N = color I = 5;
	SU  T = 79 C = 94 N = color I = 2;
	SU  T = 81 C = 94 N = color I = 5;
	SU  T = 82 C = 94 N = color I = 4;
	SU  T = 83 C = 94 N = color I = 4;
	SU  T = 84 C = 94 N = color I = 5;

	SU  T = 3 C = 95 N = color I = 9;
	SU  T = 6 C = 95 N = color I = 2;
	SU  T = 10 C = 95 N = color I = 2;
	SU  T = 13 C = 95 N = color I = 2;
	SU  T = 14 C = 95 N = color I = 2;
	SU  T = 18 C = 95 N = color I = 2;
	SU  T = 24 C = 95 N = color I = 2;
	SU  T = 28 C = 95 N = color I = 2;
	SU  T = 36 C = 95 N = color I = 2;
	SU  T = 38 C = 95 N = color I = 2;
	SU  T = 54 C = 95 N = color I = 2;
	SU  T = 59 C = 95 N = color I = 2;
	SU  T = 61 C = 95 N = color I = 2;
	SU  T = 63 C = 95 N = color I = 2;
	SU  T = 66 C = 95 N = color I = 2;
	SU  T = 73 C = 95 N = color I = 2;
	SU  T = 75 C = 95 N = color I = 5;
	SU  T = 76 C = 95 N = color I = 2;
	SU  T = 77 C = 95 N = color I = 5;
	SU  T = 79 C = 95 N = color I = 2;
	SU  T = 81 C = 95 N = color I = 5;
	SU  T = 82 C = 95 N = color I = 4;
	SU  T = 83 C = 95 N = color I = 4;
	SU  T = 84 C = 95 N = color I = 5;

	SU  T = 3 C = 96 N = color I = 9;
	SU  T = 6 C = 96 N = color I = 2;
	SU  T = 10 C = 96 N = color I = 2;
	SU  T = 13 C = 96 N = color I = 2;
	SU  T = 14 C = 96 N = color I = 2;
	SU  T = 18 C = 96 N = color I = 2;
	SU  T = 24 C = 96 N = color I = 2;
	SU  T = 28 C = 96 N = color I = 2;
	SU  T = 36 C = 96 N = color I = 2;
	SU  T = 38 C = 96 N = color I = 2;
	SU  T = 54 C = 96 N = color I = 2;
	SU  T = 59 C = 96 N = color I = 2;
	SU  T = 61 C = 96 N = color I = 2;
	SU  T = 63 C = 96 N = color I = 2;
	SU  T = 66 C = 96 N = color I = 2;
	SU  T = 73 C = 96 N = color I = 2;
	SU  T = 75 C = 96 N = color I = 5;
	SU  T = 76 C = 96 N = color I = 2;
	SU  T = 77 C = 96 N = color I = 5;
	SU  T = 79 C = 96 N = color I = 2;
	SU  T = 81 C = 96 N = color I = 5;
	TEXT   TAXON = 82 CHARACTER = 96 TEXT = '-->0';
	SU  T = 82 C = 96 N = color I = 17;
	SU  T = 83 C = 96 N = color I = 4;
	SU  T = 84 C = 96 N = color I = 5;

	SU  C = 97 N = color I = 6;
	SU  T = 2 C = 97 N = color I = 6;
	SU  T = 3 C = 97 N = color I = 9;
	SU  T = 4 C = 97 N = color I = 6;
	SU  T = 5 C = 97 N = color I = 6;
	SU  T = 6 C = 97 N = color I = 2;
	SU  T = 7 C = 97 N = color I = 6;
	SU  T = 8 C = 97 N = color I = 6;
	SU  T = 9 C = 97 N = color I = 6;
	SU  T = 10 C = 97 N = color I = 2;
	SU  T = 11 C = 97 N = color I = 6;
	TEXT   TAXON = 12 CHARACTER = 97 TEXT = '?->1';
	SU  T = 12 C = 97 N = color I = 17;
	SU  T = 13 C = 97 N = color I = 2;
	SU  T = 14 C = 97 N = color I = 2;
	SU  T = 15 C = 97 N = color I = 6;
	SU  T = 16 C = 97 N = color I = 6;
	SU  T = 17 C = 97 N = color I = 6;
	SU  T = 18 C = 97 N = color I = 2;
	SU  T = 19 C = 97 N = color I = 6;
	SU  T = 20 C = 97 N = color I = 6;
	SU  T = 21 C = 97 N = color I = 6;
	SU  T = 22 C = 97 N = color I = 6;
	SU  T = 23 C = 97 N = color I = 6;
	SU  T = 24 C = 97 N = color I = 2;
	SU  T = 25 C = 97 N = color I = 6;
	SU  T = 26 C = 97 N = color I = 6;
	SU  T = 27 C = 97 N = color I = 6;
	SU  T = 28 C = 97 N = color I = 2;
	SU  T = 29 C = 97 N = color I = 6;
	SU  T = 30 C = 97 N = color I = 6;
	SU  T = 31 C = 97 N = color I = 6;
	SU  T = 32 C = 97 N = color I = 6;
	SU  T = 33 C = 97 N = color I = 6;
	SU  T = 34 C = 97 N = color I = 6;
	SU  T = 35 C = 97 N = color I = 6;
	SU  T = 36 C = 97 N = color I = 2;
	SU  T = 37 C = 97 N = color I = 6;
	SU  T = 38 C = 97 N = color I = 2;
	SU  T = 39 C = 97 N = color I = 6;
	SU  T = 40 C = 97 N = color I = 6;
	SU  T = 41 C = 97 N = color I = 6;
	SU  T = 42 C = 97 N = color I = 6;
	SU  T = 43 C = 97 N = color I = 6;
	SU  T = 44 C = 97 N = color I = 6;
	SU  T = 45 C = 97 N = color I = 6;
	SU  T = 46 C = 97 N = color I = 6;
	SU  T = 47 C = 97 N = color I = 6;
	SU  T = 48 C = 97 N = color I = 6;
	SU  T = 49 C = 97 N = color I = 6;
	SU  T = 50 C = 97 N = color I = 6;
	SU  T = 51 C = 97 N = color I = 6;
	SU  T = 52 C = 97 N = color I = 6;
	SU  T = 53 C = 97 N = color I = 6;
	SU  T = 54 C = 97 N = color I = 2;
	SU  T = 55 C = 97 N = color I = 6;
	SU  T = 56 C = 97 N = color I = 6;
	SU  T = 57 C = 97 N = color I = 6;
	SU  T = 58 C = 97 N = color I = 6;
	SU  T = 59 C = 97 N = color I = 2;
	SU  T = 60 C = 97 N = color I = 6;
	SU  T = 61 C = 97 N = color I = 2;
	SU  T = 62 C = 97 N = color I = 6;
	SU  T = 63 C = 97 N = color I = 2;
	SU  T = 64 C = 97 N = color I = 6;
	SU  T = 65 C = 97 N = color I = 6;
	SU  T = 66 C = 97 N = color I = 2;
	SU  T = 67 C = 97 N = color I = 6;
	SU  T = 68 C = 97 N = color I = 6;
	SU  T = 69 C = 97 N = color I = 6;
	SU  T = 70 C = 97 N = color I = 6;
	SU  T = 71 C = 97 N = color I = 6;
	SU  T = 72 C = 97 N = color I = 6;
	SU  T = 73 C = 97 N = color I = 2;
	SU  T = 74 C = 97 N = color I = 6;
	SU  T = 75 C = 97 N = color I = 6;
	SU  T = 76 C = 97 N = color I = 2;
	SU  T = 77 C = 97 N = color I = 6;
	SU  T = 79 C = 97 N = color I = 2;
	SU  T = 81 C = 97 N = color I = 5;
	SU  T = 82 C = 97 N = color I = 4;
	SU  T = 83 C = 97 N = color I = 6;
	SU  T = 84 C = 97 N = color I = 6;
	SU  T = 85 C = 97 N = color I = 6;

	SU  C = 98 N = color I = 6;
	SU  T = 2 C = 98 N = color I = 6;
	SU  T = 3 C = 98 N = color I = 9;
	SU  T = 4 C = 98 N = color I = 6;
	SU  T = 5 C = 98 N = color I = 6;
	SU  T = 6 C = 98 N = color I = 2;
	SU  T = 7 C = 98 N = color I = 6;
	SU  T = 8 C = 98 N = color I = 6;
	SU  T = 9 C = 98 N = color I = 6;
	SU  T = 10 C = 98 N = color I = 2;
	SU  T = 11 C = 98 N = color I = 6;
	TEXT   TAXON = 12 CHARACTER = 98 TEXT = '?->0';
	SU  T = 12 C = 98 N = color I = 17;
	SU  T = 13 C = 98 N = color I = 2;
	SU  T = 14 C = 98 N = color I = 2;
	SU  T = 15 C = 98 N = color I = 6;
	SU  T = 16 C = 98 N = color I = 6;
	SU  T = 17 C = 98 N = color I = 6;
	SU  T = 18 C = 98 N = color I = 2;
	SU  T = 19 C = 98 N = color I = 6;
	SU  T = 20 C = 98 N = color I = 6;
	SU  T = 21 C = 98 N = color I = 6;
	SU  T = 22 C = 98 N = color I = 6;
	SU  T = 23 C = 98 N = color I = 6;
	SU  T = 24 C = 98 N = color I = 2;
	SU  T = 25 C = 98 N = color I = 6;
	SU  T = 26 C = 98 N = color I = 6;
	SU  T = 27 C = 98 N = color I = 6;
	SU  T = 28 C = 98 N = color I = 2;
	SU  T = 29 C = 98 N = color I = 6;
	SU  T = 30 C = 98 N = color I = 6;
	SU  T = 31 C = 98 N = color I = 6;
	SU  T = 32 C = 98 N = color I = 6;
	SU  T = 33 C = 98 N = color I = 6;
	SU  T = 34 C = 98 N = color I = 6;
	SU  T = 35 C = 98 N = color I = 6;
	SU  T = 36 C = 98 N = color I = 2;
	SU  T = 37 C = 98 N = color I = 6;
	SU  T = 38 C = 98 N = color I = 2;
	SU  T = 39 C = 98 N = color I = 6;
	SU  T = 40 C = 98 N = color I = 6;
	SU  T = 41 C = 98 N = color I = 6;
	SU  T = 42 C = 98 N = color I = 6;
	SU  T = 43 C = 98 N = color I = 6;
	SU  T = 44 C = 98 N = color I = 6;
	SU  T = 45 C = 98 N = color I = 6;
	SU  T = 46 C = 98 N = color I = 6;
	SU  T = 47 C = 98 N = color I = 6;
	SU  T = 48 C = 98 N = color I = 6;
	SU  T = 49 C = 98 N = color I = 6;
	SU  T = 50 C = 98 N = color I = 6;
	SU  T = 51 C = 98 N = color I = 6;
	SU  T = 52 C = 98 N = color I = 6;
	SU  T = 53 C = 98 N = color I = 6;
	SU  T = 54 C = 98 N = color I = 2;
	SU  T = 55 C = 98 N = color I = 6;
	SU  T = 56 C = 98 N = color I = 6;
	SU  T = 57 C = 98 N = color I = 6;
	SU  T = 58 C = 98 N = color I = 6;
	SU  T = 59 C = 98 N = color I = 2;
	SU  T = 60 C = 98 N = color I = 6;
	SU  T = 61 C = 98 N = color I = 2;
	SU  T = 62 C = 98 N = color I = 6;
	SU  T = 63 C = 98 N = color I = 2;
	SU  T = 64 C = 98 N = color I = 6;
	SU  T = 65 C = 98 N = color I = 6;
	SU  T = 66 C = 98 N = color I = 2;
	SU  T = 67 C = 98 N = color I = 6;
	SU  T = 68 C = 98 N = color I = 6;
	SU  T = 69 C = 98 N = color I = 6;
	SU  T = 70 C = 98 N = color I = 6;
	SU  T = 71 C = 98 N = color I = 6;
	SU  T = 72 C = 98 N = color I = 6;
	SU  T = 73 C = 98 N = color I = 2;
	SU  T = 74 C = 98 N = color I = 6;
	SU  T = 75 C = 98 N = color I = 6;
	SU  T = 76 C = 98 N = color I = 2;
	SU  T = 77 C = 98 N = color I = 6;
	SU  T = 79 C = 98 N = color I = 2;
	SU  T = 81 C = 98 N = color I = 5;
	TEXT   TAXON = 82 CHARACTER = 98 TEXT = '0->-';
	SU  T = 82 C = 98 N = color I = 17;
	SU  T = 83 C = 98 N = color I = 6;
	SU  T = 84 C = 98 N = color I = 6;
	TEXT   TAXON = 85 CHARACTER = 98 TEXT = '0->-';
	SU  T = 85 C = 98 N = color I = 17;

	SU  T = 3 C = 99 N = color I = 9;
	SU  T = 6 C = 99 N = color I = 2;
	SU  T = 10 C = 99 N = color I = 2;
	TEXT   TAXON = 12 CHARACTER = 99 TEXT = '?->0';
	SU  T = 12 C = 99 N = color I = 17;
	SU  T = 13 C = 99 N = color I = 2;
	SU  T = 14 C = 99 N = color I = 2;
	SU  T = 18 C = 99 N = color I = 2;
	SU  T = 24 C = 99 N = color I = 2;
	SU  T = 28 C = 99 N = color I = 2;
	SU  T = 36 C = 99 N = color I = 2;
	SU  T = 38 C = 99 N = color I = 2;
	SU  T = 54 C = 99 N = color I = 2;
	SU  T = 59 C = 99 N = color I = 2;
	SU  T = 61 C = 99 N = color I = 2;
	SU  T = 63 C = 99 N = color I = 2;
	SU  T = 66 C = 99 N = color I = 2;
	SU  T = 73 C = 99 N = color I = 2;
	SU  T = 75 C = 99 N = color I = 5;
	SU  T = 76 C = 99 N = color I = 2;
	SU  T = 77 C = 99 N = color I = 5;
	SU  T = 79 C = 99 N = color I = 2;
	SU  T = 81 C = 99 N = color I = 5;
	SU  T = 82 C = 99 N = color I = 4;
	SU  T = 83 C = 99 N = color I = 4;
	SU  T = 84 C = 99 N = color I = 5;

	SU  C = 100 N = color I = 5;
	SU  T = 3 C = 100 N = color I = 9;
	SU  T = 36 C = 100 N = color I = 2;
	SU  T = 38 C = 100 N = color I = 2;

	SU  T = 3 C = 101 N = color I = 9;
	SU  T = 6 C = 101 N = color I = 2;
	SU  T = 10 C = 101 N = color I = 2;
	SU  T = 13 C = 101 N = color I = 2;
	SU  T = 14 C = 101 N = color I = 2;
	SU  T = 18 C = 101 N = color I = 2;
	SU  T = 24 C = 101 N = color I = 2;
	SU  T = 28 C = 101 N = color I = 2;
	SU  T = 36 C = 101 N = color I = 2;
	SU  T = 38 C = 101 N = color I = 2;
	SU  T = 54 C = 101 N = color I = 2;
	SU  T = 59 C = 101 N = color I = 2;
	SU  T = 61 C = 101 N = color I = 2;
	SU  T = 63 C = 101 N = color I = 2;
	SU  T = 66 C = 101 N = color I = 2;
	SU  T = 73 C = 101 N = color I = 2;
	SU  T = 75 C = 101 N = color I = 5;
	SU  T = 76 C = 101 N = color I = 2;
	SU  T = 77 C = 101 N = color I = 5;
	SU  T = 79 C = 101 N = color I = 2;
	SU  T = 81 C = 101 N = color I = 5;
	SU  T = 82 C = 101 N = color I = 4;
	SU  T = 83 C = 101 N = color I = 4;
	SU  T = 84 C = 101 N = color I = 5;

	SU  T = 3 C = 102 N = color I = 9;
	SU  T = 6 C = 102 N = color I = 2;
	SU  T = 10 C = 102 N = color I = 2;
	SU  T = 13 C = 102 N = color I = 2;
	SU  T = 14 C = 102 N = color I = 2;
	SU  T = 18 C = 102 N = color I = 2;
	SU  T = 24 C = 102 N = color I = 2;
	SU  T = 28 C = 102 N = color I = 2;
	SU  T = 36 C = 102 N = color I = 2;
	SU  T = 38 C = 102 N = color I = 2;
	SU  T = 54 C = 102 N = color I = 2;
	SU  T = 59 C = 102 N = color I = 2;
	SU  T = 61 C = 102 N = color I = 2;
	SU  T = 63 C = 102 N = color I = 2;
	SU  T = 66 C = 102 N = color I = 2;
	SU  T = 73 C = 102 N = color I = 2;
	SU  T = 75 C = 102 N = color I = 5;
	SU  T = 76 C = 102 N = color I = 2;
	SU  T = 77 C = 102 N = color I = 5;
	SU  T = 79 C = 102 N = color I = 2;
	SU  T = 81 C = 102 N = color I = 5;
	SU  T = 82 C = 102 N = color I = 17;
	SU  T = 83 C = 102 N = color I = 4;
	SU  T = 84 C = 102 N = color I = 5;

	SU  C = 103 N = color I = 11;
	SU  T = 2 C = 103 N = color I = 11;
	SU  T = 3 C = 103 N = color I = 9;
	SU  T = 4 C = 103 N = color I = 11;
	SU  T = 5 C = 103 N = color I = 11;
	SU  T = 6 C = 103 N = color I = 2;
	SU  T = 7 C = 103 N = color I = 11;
	SU  T = 8 C = 103 N = color I = 11;
	SU  T = 9 C = 103 N = color I = 11;
	SU  T = 10 C = 103 N = color I = 2;
	SU  T = 11 C = 103 N = color I = 11;
	TEXT   TAXON = 12 CHARACTER = 103 TEXT = '?->1';
	SU  T = 12 C = 103 N = color I = 17;
	SU  T = 13 C = 103 N = color I = 2;
	SU  T = 14 C = 103 N = color I = 2;
	SU  T = 15 C = 103 N = color I = 11;
	SU  T = 16 C = 103 N = color I = 11;
	SU  T = 17 C = 103 N = color I = 11;
	SU  T = 18 C = 103 N = color I = 2;
	SU  T = 19 C = 103 N = color I = 11;
	SU  T = 20 C = 103 N = color I = 11;
	SU  T = 21 C = 103 N = color I = 11;
	SU  T = 22 C = 103 N = color I = 11;
	SU  T = 23 C = 103 N = color I = 11;
	SU  T = 24 C = 103 N = color I = 2;
	SU  T = 25 C = 103 N = color I = 11;
	SU  T = 26 C = 103 N = color I = 11;
	SU  T = 27 C = 103 N = color I = 11;
	SU  T = 28 C = 103 N = color I = 2;
	SU  T = 29 C = 103 N = color I = 11;
	SU  T = 30 C = 103 N = color I = 11;
	SU  T = 31 C = 103 N = color I = 11;
	SU  T = 32 C = 103 N = color I = 11;
	SU  T = 33 C = 103 N = color I = 11;
	SU  T = 34 C = 103 N = color I = 11;
	SU  T = 35 C = 103 N = color I = 11;
	SU  T = 36 C = 103 N = color I = 2;
	SU  T = 37 C = 103 N = color I = 11;
	SU  T = 38 C = 103 N = color I = 2;
	SU  T = 39 C = 103 N = color I = 11;
	SU  T = 40 C = 103 N = color I = 11;
	SU  T = 41 C = 103 N = color I = 11;
	SU  T = 42 C = 103 N = color I = 11;
	SU  T = 43 C = 103 N = color I = 11;
	SU  T = 44 C = 103 N = color I = 11;
	SU  T = 45 C = 103 N = color I = 11;
	SU  T = 46 C = 103 N = color I = 11;
	SU  T = 47 C = 103 N = color I = 11;
	SU  T = 48 C = 103 N = color I = 11;
	SU  T = 49 C = 103 N = color I = 11;
	SU  T = 50 C = 103 N = color I = 11;
	SU  T = 51 C = 103 N = color I = 11;
	SU  T = 52 C = 103 N = color I = 11;
	SU  T = 53 C = 103 N = color I = 11;
	SU  T = 54 C = 103 N = color I = 2;
	SU  T = 55 C = 103 N = color I = 11;
	SU  T = 56 C = 103 N = color I = 11;
	SU  T = 57 C = 103 N = color I = 11;
	SU  T = 58 C = 103 N = color I = 11;
	SU  T = 59 C = 103 N = color I = 2;
	SU  T = 60 C = 103 N = color I = 11;
	SU  T = 61 C = 103 N = color I = 2;
	SU  T = 62 C = 103 N = color I = 11;
	SU  T = 63 C = 103 N = color I = 2;
	SU  T = 64 C = 103 N = color I = 11;
	SU  T = 65 C = 103 N = color I = 11;
	SU  T = 66 C = 103 N = color I = 2;
	SU  T = 67 C = 103 N = color I = 11;
	SU  T = 68 C = 103 N = color I = 11;
	SU  T = 69 C = 103 N = color I = 11;
	SU  T = 70 C = 103 N = color I = 11;
	SU  T = 71 C = 103 N = color I = 11;
	SU  T = 72 C = 103 N = color I = 11;
	SU  T = 73 C = 103 N = color I = 2;
	SU  T = 74 C = 103 N = color I = 11;
	SU  T = 75 C = 103 N = color I = 11;
	SU  T = 76 C = 103 N = color I = 2;
	SU  T = 77 C = 103 N = color I = 11;
	SU  T = 79 C = 103 N = color I = 2;
	SU  T = 81 C = 103 N = color I = 5;
	SU  T = 82 C = 103 N = color I = 4;
	SU  T = 83 C = 103 N = color I = 11;
	SU  T = 84 C = 103 N = color I = 11;
	SU  T = 85 C = 103 N = color I = 11;

	SU  C = 104 N = color I = 6;
	SU  T = 2 C = 104 N = color I = 6;
	SU  T = 3 C = 104 N = color I = 9;
	SU  T = 4 C = 104 N = color I = 6;
	SU  T = 5 C = 104 N = color I = 6;
	SU  T = 6 C = 104 N = color I = 2;
	SU  T = 7 C = 104 N = color I = 6;
	SU  T = 8 C = 104 N = color I = 6;
	SU  T = 9 C = 104 N = color I = 6;
	SU  T = 10 C = 104 N = color I = 2;
	SU  T = 11 C = 104 N = color I = 6;
	TEXT   TAXON = 12 CHARACTER = 104 TEXT = '?->1';
	SU  T = 12 C = 104 N = color I = 17;
	SU  T = 13 C = 104 N = color I = 2;
	SU  T = 14 C = 104 N = color I = 2;
	SU  T = 15 C = 104 N = color I = 6;
	SU  T = 16 C = 104 N = color I = 6;
	SU  T = 17 C = 104 N = color I = 6;
	SU  T = 18 C = 104 N = color I = 2;
	SU  T = 19 C = 104 N = color I = 6;
	SU  T = 20 C = 104 N = color I = 6;
	SU  T = 21 C = 104 N = color I = 6;
	SU  T = 22 C = 104 N = color I = 6;
	SU  T = 23 C = 104 N = color I = 6;
	SU  T = 24 C = 104 N = color I = 2;
	SU  T = 25 C = 104 N = color I = 6;
	SU  T = 26 C = 104 N = color I = 6;
	SU  T = 27 C = 104 N = color I = 6;
	SU  T = 28 C = 104 N = color I = 2;
	SU  T = 29 C = 104 N = color I = 6;
	SU  T = 30 C = 104 N = color I = 6;
	SU  T = 31 C = 104 N = color I = 6;
	SU  T = 32 C = 104 N = color I = 6;
	SU  T = 33 C = 104 N = color I = 6;
	SU  T = 34 C = 104 N = color I = 6;
	SU  T = 35 C = 104 N = color I = 6;
	SU  T = 36 C = 104 N = color I = 2;
	SU  T = 37 C = 104 N = color I = 6;
	SU  T = 38 C = 104 N = color I = 2;
	SU  T = 39 C = 104 N = color I = 6;
	SU  T = 40 C = 104 N = color I = 6;
	SU  T = 41 C = 104 N = color I = 6;
	SU  T = 42 C = 104 N = color I = 6;
	SU  T = 43 C = 104 N = color I = 6;
	SU  T = 44 C = 104 N = color I = 6;
	SU  T = 45 C = 104 N = color I = 6;
	SU  T = 46 C = 104 N = color I = 6;
	SU  T = 47 C = 104 N = color I = 6;
	SU  T = 48 C = 104 N = color I = 6;
	SU  T = 49 C = 104 N = color I = 6;
	SU  T = 50 C = 104 N = color I = 6;
	SU  T = 51 C = 104 N = color I = 6;
	SU  T = 52 C = 104 N = color I = 6;
	SU  T = 53 C = 104 N = color I = 6;
	SU  T = 54 C = 104 N = color I = 2;
	SU  T = 55 C = 104 N = color I = 6;
	SU  T = 56 C = 104 N = color I = 6;
	SU  T = 57 C = 104 N = color I = 6;
	SU  T = 58 C = 104 N = color I = 6;
	SU  T = 59 C = 104 N = color I = 2;
	SU  T = 60 C = 104 N = color I = 6;
	SU  T = 61 C = 104 N = color I = 2;
	SU  T = 62 C = 104 N = color I = 6;
	SU  T = 63 C = 104 N = color I = 2;
	SU  T = 64 C = 104 N = color I = 6;
	SU  T = 65 C = 104 N = color I = 6;
	SU  T = 66 C = 104 N = color I = 2;
	SU  T = 67 C = 104 N = color I = 6;
	SU  T = 68 C = 104 N = color I = 6;
	SU  T = 69 C = 104 N = color I = 6;
	SU  T = 70 C = 104 N = color I = 6;
	SU  T = 71 C = 104 N = color I = 6;
	SU  T = 72 C = 104 N = color I = 6;
	SU  T = 73 C = 104 N = color I = 2;
	SU  T = 74 C = 104 N = color I = 6;
	SU  T = 75 C = 104 N = color I = 6;
	SU  T = 76 C = 104 N = color I = 2;
	SU  T = 77 C = 104 N = color I = 6;
	SU  T = 79 C = 104 N = color I = 2;
	SU  T = 81 C = 104 N = color I = 5;
	SU  T = 82 C = 104 N = color I = 4;
	SU  T = 83 C = 104 N = color I = 6;
	SU  T = 84 C = 104 N = color I = 6;
	SU  T = 85 C = 104 N = color I = 6;

	SU  C = 105 N = color I = 11;
	SU  T = 2 C = 105 N = color I = 11;
	SU  T = 3 C = 105 N = color I = 9;
	SU  T = 4 C = 105 N = color I = 11;
	SU  T = 5 C = 105 N = color I = 11;
	SU  T = 6 C = 105 N = color I = 2;
	SU  T = 7 C = 105 N = color I = 11;
	SU  T = 8 C = 105 N = color I = 11;
	SU  T = 9 C = 105 N = color I = 11;
	SU  T = 10 C = 105 N = color I = 2;
	SU  T = 11 C = 105 N = color I = 11;
	TEXT   TAXON = 12 CHARACTER = 105 TEXT = '?->1';
	SU  T = 12 C = 105 N = color I = 17;
	SU  T = 13 C = 105 N = color I = 2;
	SU  T = 14 C = 105 N = color I = 2;
	SU  T = 15 C = 105 N = color I = 11;
	SU  T = 16 C = 105 N = color I = 11;
	SU  T = 17 C = 105 N = color I = 11;
	SU  T = 18 C = 105 N = color I = 2;
	SU  T = 19 C = 105 N = color I = 11;
	SU  T = 20 C = 105 N = color I = 11;
	SU  T = 21 C = 105 N = color I = 11;
	SU  T = 22 C = 105 N = color I = 11;
	SU  T = 23 C = 105 N = color I = 11;
	SU  T = 24 C = 105 N = color I = 2;
	SU  T = 25 C = 105 N = color I = 11;
	SU  T = 26 C = 105 N = color I = 11;
	SU  T = 27 C = 105 N = color I = 11;
	SU  T = 28 C = 105 N = color I = 2;
	SU  T = 29 C = 105 N = color I = 11;
	SU  T = 30 C = 105 N = color I = 11;
	SU  T = 31 C = 105 N = color I = 11;
	SU  T = 32 C = 105 N = color I = 11;
	SU  T = 33 C = 105 N = color I = 11;
	SU  T = 34 C = 105 N = color I = 11;
	SU  T = 35 C = 105 N = color I = 11;
	SU  T = 36 C = 105 N = color I = 2;
	SU  T = 37 C = 105 N = color I = 11;
	SU  T = 38 C = 105 N = color I = 2;
	SU  T = 39 C = 105 N = color I = 11;
	SU  T = 40 C = 105 N = color I = 11;
	SU  T = 41 C = 105 N = color I = 11;
	SU  T = 42 C = 105 N = color I = 11;
	SU  T = 43 C = 105 N = color I = 11;
	SU  T = 44 C = 105 N = color I = 11;
	SU  T = 45 C = 105 N = color I = 11;
	SU  T = 46 C = 105 N = color I = 11;
	SU  T = 47 C = 105 N = color I = 11;
	SU  T = 48 C = 105 N = color I = 11;
	SU  T = 49 C = 105 N = color I = 11;
	SU  T = 50 C = 105 N = color I = 11;
	SU  T = 51 C = 105 N = color I = 11;
	SU  T = 52 C = 105 N = color I = 11;
	SU  T = 53 C = 105 N = color I = 11;
	SU  T = 54 C = 105 N = color I = 2;
	SU  T = 55 C = 105 N = color I = 11;
	SU  T = 56 C = 105 N = color I = 11;
	SU  T = 57 C = 105 N = color I = 11;
	SU  T = 58 C = 105 N = color I = 11;
	SU  T = 59 C = 105 N = color I = 2;
	SU  T = 60 C = 105 N = color I = 11;
	SU  T = 61 C = 105 N = color I = 2;
	SU  T = 62 C = 105 N = color I = 11;
	SU  T = 63 C = 105 N = color I = 2;
	SU  T = 64 C = 105 N = color I = 11;
	SU  T = 65 C = 105 N = color I = 11;
	SU  T = 66 C = 105 N = color I = 2;
	SU  T = 67 C = 105 N = color I = 11;
	SU  T = 68 C = 105 N = color I = 11;
	SU  T = 69 C = 105 N = color I = 11;
	SU  T = 70 C = 105 N = color I = 11;
	SU  T = 71 C = 105 N = color I = 11;
	SU  T = 72 C = 105 N = color I = 11;
	SU  T = 73 C = 105 N = color I = 2;
	SU  T = 74 C = 105 N = color I = 11;
	SU  T = 75 C = 105 N = color I = 11;
	SU  T = 76 C = 105 N = color I = 2;
	SU  T = 77 C = 105 N = color I = 11;
	SU  T = 79 C = 105 N = color I = 2;
	SU  T = 81 C = 105 N = color I = 5;
	SU  T = 82 C = 105 N = color I = 4;
	SU  T = 83 C = 105 N = color I = 11;
	SU  T = 84 C = 105 N = color I = 11;
	SU  T = 85 C = 105 N = color I = 11;

	SU  C = 106 N = color I = 6;
	SU  T = 2 C = 106 N = color I = 6;
	SU  T = 3 C = 106 N = color I = 9;
	SU  T = 4 C = 106 N = color I = 6;
	SU  T = 5 C = 106 N = color I = 6;
	SU  T = 6 C = 106 N = color I = 2;
	SU  T = 7 C = 106 N = color I = 6;
	SU  T = 8 C = 106 N = color I = 6;
	SU  T = 9 C = 106 N = color I = 6;
	SU  T = 10 C = 106 N = color I = 2;
	SU  T = 11 C = 106 N = color I = 6;
	TEXT   TAXON = 12 CHARACTER = 106 TEXT = '?->0';
	SU  T = 12 C = 106 N = color I = 17;
	SU  T = 13 C = 106 N = color I = 2;
	SU  T = 14 C = 106 N = color I = 2;
	SU  T = 15 C = 106 N = color I = 6;
	SU  T = 16 C = 106 N = color I = 6;
	SU  T = 17 C = 106 N = color I = 6;
	SU  T = 18 C = 106 N = color I = 2;
	SU  T = 19 C = 106 N = color I = 6;
	SU  T = 20 C = 106 N = color I = 6;
	SU  T = 21 C = 106 N = color I = 6;
	SU  T = 22 C = 106 N = color I = 6;
	SU  T = 23 C = 106 N = color I = 6;
	SU  T = 24 C = 106 N = color I = 2;
	SU  T = 25 C = 106 N = color I = 6;
	SU  T = 26 C = 106 N = color I = 6;
	SU  T = 27 C = 106 N = color I = 6;
	SU  T = 28 C = 106 N = color I = 2;
	SU  T = 29 C = 106 N = color I = 6;
	SU  T = 30 C = 106 N = color I = 6;
	SU  T = 31 C = 106 N = color I = 6;
	SU  T = 32 C = 106 N = color I = 6;
	SU  T = 33 C = 106 N = color I = 6;
	SU  T = 34 C = 106 N = color I = 6;
	SU  T = 35 C = 106 N = color I = 6;
	SU  T = 36 C = 106 N = color I = 2;
	SU  T = 37 C = 106 N = color I = 6;
	SU  T = 38 C = 106 N = color I = 2;
	SU  T = 39 C = 106 N = color I = 6;
	SU  T = 40 C = 106 N = color I = 6;
	SU  T = 41 C = 106 N = color I = 6;
	SU  T = 42 C = 106 N = color I = 6;
	SU  T = 43 C = 106 N = color I = 6;
	SU  T = 44 C = 106 N = color I = 6;
	SU  T = 45 C = 106 N = color I = 6;
	SU  T = 46 C = 106 N = color I = 6;
	SU  T = 47 C = 106 N = color I = 6;
	SU  T = 48 C = 106 N = color I = 6;
	SU  T = 49 C = 106 N = color I = 6;
	SU  T = 50 C = 106 N = color I = 6;
	SU  T = 51 C = 106 N = color I = 6;
	SU  T = 52 C = 106 N = color I = 6;
	SU  T = 53 C = 106 N = color I = 6;
	SU  T = 54 C = 106 N = color I = 2;
	SU  T = 55 C = 106 N = color I = 6;
	SU  T = 56 C = 106 N = color I = 6;
	SU  T = 57 C = 106 N = color I = 6;
	SU  T = 58 C = 106 N = color I = 6;
	SU  T = 59 C = 106 N = color I = 2;
	SU  T = 60 C = 106 N = color I = 6;
	SU  T = 61 C = 106 N = color I = 2;
	SU  T = 62 C = 106 N = color I = 6;
	SU  T = 63 C = 106 N = color I = 2;
	SU  T = 64 C = 106 N = color I = 6;
	SU  T = 65 C = 106 N = color I = 6;
	SU  T = 66 C = 106 N = color I = 2;
	SU  T = 67 C = 106 N = color I = 6;
	SU  T = 68 C = 106 N = color I = 6;
	SU  T = 69 C = 106 N = color I = 6;
	SU  T = 70 C = 106 N = color I = 6;
	SU  T = 71 C = 106 N = color I = 6;
	SU  T = 72 C = 106 N = color I = 6;
	SU  T = 73 C = 106 N = color I = 2;
	SU  T = 74 C = 106 N = color I = 6;
	SU  T = 75 C = 106 N = color I = 6;
	SU  T = 76 C = 106 N = color I = 2;
	SU  T = 77 C = 106 N = color I = 6;
	SU  T = 79 C = 106 N = color I = 2;
	SU  T = 81 C = 106 N = color I = 5;
	SU  T = 82 C = 106 N = color I = 4;
	SU  T = 83 C = 106 N = color I = 6;
	SU  T = 84 C = 106 N = color I = 6;
	SU  T = 85 C = 106 N = color I = 6;

	SU  C = 107 N = color I = 11;
	SU  T = 2 C = 107 N = color I = 11;
	SU  T = 3 C = 107 N = color I = 9;
	SU  T = 4 C = 107 N = color I = 11;
	SU  T = 5 C = 107 N = color I = 11;
	SU  T = 6 C = 107 N = color I = 2;
	SU  T = 7 C = 107 N = color I = 11;
	SU  T = 8 C = 107 N = color I = 11;
	SU  T = 9 C = 107 N = color I = 11;
	SU  T = 10 C = 107 N = color I = 2;
	SU  T = 11 C = 107 N = color I = 11;
	SU  T = 12 C = 107 N = color I = 11;
	SU  T = 13 C = 107 N = color I = 2;
	SU  T = 14 C = 107 N = color I = 2;
	SU  T = 15 C = 107 N = color I = 11;
	SU  T = 16 C = 107 N = color I = 11;
	SU  T = 17 C = 107 N = color I = 11;
	SU  T = 18 C = 107 N = color I = 2;
	SU  T = 19 C = 107 N = color I = 11;
	SU  T = 20 C = 107 N = color I = 11;
	SU  T = 21 C = 107 N = color I = 11;
	SU  T = 22 C = 107 N = color I = 11;
	SU  T = 23 C = 107 N = color I = 11;
	SU  T = 24 C = 107 N = color I = 2;
	SU  T = 25 C = 107 N = color I = 11;
	SU  T = 26 C = 107 N = color I = 11;
	SU  T = 27 C = 107 N = color I = 11;
	SU  T = 28 C = 107 N = color I = 2;
	SU  T = 29 C = 107 N = color I = 11;
	SU  T = 30 C = 107 N = color I = 11;
	SU  T = 31 C = 107 N = color I = 11;
	SU  T = 32 C = 107 N = color I = 11;
	SU  T = 33 C = 107 N = color I = 11;
	SU  T = 34 C = 107 N = color I = 11;
	SU  T = 35 C = 107 N = color I = 11;
	SU  T = 36 C = 107 N = color I = 2;
	SU  T = 37 C = 107 N = color I = 11;
	SU  T = 38 C = 107 N = color I = 2;
	SU  T = 39 C = 107 N = color I = 11;
	SU  T = 40 C = 107 N = color I = 11;
	SU  T = 41 C = 107 N = color I = 11;
	SU  T = 42 C = 107 N = color I = 11;
	SU  T = 43 C = 107 N = color I = 11;
	SU  T = 44 C = 107 N = color I = 11;
	SU  T = 45 C = 107 N = color I = 11;
	SU  T = 46 C = 107 N = color I = 11;
	SU  T = 47 C = 107 N = color I = 11;
	SU  T = 48 C = 107 N = color I = 11;
	SU  T = 49 C = 107 N = color I = 11;
	SU  T = 50 C = 107 N = color I = 11;
	SU  T = 51 C = 107 N = color I = 11;
	SU  T = 52 C = 107 N = color I = 11;
	SU  T = 53 C = 107 N = color I = 11;
	SU  T = 54 C = 107 N = color I = 2;
	SU  T = 55 C = 107 N = color I = 11;
	SU  T = 56 C = 107 N = color I = 11;
	SU  T = 57 C = 107 N = color I = 11;
	SU  T = 58 C = 107 N = color I = 11;
	SU  T = 59 C = 107 N = color I = 2;
	SU  T = 60 C = 107 N = color I = 11;
	SU  T = 61 C = 107 N = color I = 2;
	SU  T = 62 C = 107 N = color I = 11;
	SU  T = 63 C = 107 N = color I = 2;
	SU  T = 64 C = 107 N = color I = 11;
	SU  T = 65 C = 107 N = color I = 11;
	SU  T = 66 C = 107 N = color I = 2;
	SU  T = 67 C = 107 N = color I = 11;
	SU  T = 68 C = 107 N = color I = 11;
	SU  T = 69 C = 107 N = color I = 11;
	SU  T = 70 C = 107 N = color I = 11;
	SU  T = 71 C = 107 N = color I = 11;
	SU  T = 72 C = 107 N = color I = 11;
	SU  T = 73 C = 107 N = color I = 2;
	SU  T = 74 C = 107 N = color I = 11;
	SU  T = 75 C = 107 N = color I = 11;
	SU  T = 76 C = 107 N = color I = 2;
	SU  T = 77 C = 107 N = color I = 11;
	SU  T = 79 C = 107 N = color I = 5;
	SU  T = 81 C = 107 N = color I = 5;
	TEXT   TAXON = 82 CHARACTER = 107 TEXT = '0->?';
	SU  T = 82 C = 107 N = color I = 17;
	SU  T = 83 C = 107 N = color I = 11;
	SU  T = 84 C = 107 N = color I = 11;
	SU  T = 85 C = 107 N = color I = 11;

	SU  C = 108 N = color I = 11;
	SU  T = 2 C = 108 N = color I = 11;
	SU  T = 3 C = 108 N = color I = 9;
	SU  T = 4 C = 108 N = color I = 11;
	SU  T = 5 C = 108 N = color I = 11;
	SU  T = 6 C = 108 N = color I = 2;
	SU  T = 7 C = 108 N = color I = 11;
	SU  T = 8 C = 108 N = color I = 11;
	SU  T = 9 C = 108 N = color I = 11;
	SU  T = 10 C = 108 N = color I = 2;
	SU  T = 11 C = 108 N = color I = 11;
	SU  T = 12 C = 108 N = color I = 11;
	SU  T = 13 C = 108 N = color I = 2;
	SU  T = 14 C = 108 N = color I = 2;
	SU  T = 15 C = 108 N = color I = 11;
	SU  T = 16 C = 108 N = color I = 11;
	SU  T = 17 C = 108 N = color I = 11;
	SU  T = 18 C = 108 N = color I = 2;
	SU  T = 19 C = 108 N = color I = 11;
	SU  T = 20 C = 108 N = color I = 11;
	SU  T = 21 C = 108 N = color I = 11;
	SU  T = 22 C = 108 N = color I = 11;
	SU  T = 23 C = 108 N = color I = 11;
	SU  T = 24 C = 108 N = color I = 2;
	SU  T = 25 C = 108 N = color I = 11;
	SU  T = 26 C = 108 N = color I = 11;
	SU  T = 27 C = 108 N = color I = 11;
	SU  T = 28 C = 108 N = color I = 2;
	SU  T = 29 C = 108 N = color I = 11;
	SU  T = 30 C = 108 N = color I = 11;
	SU  T = 31 C = 108 N = color I = 11;
	SU  T = 32 C = 108 N = color I = 11;
	SU  T = 33 C = 108 N = color I = 11;
	SU  T = 34 C = 108 N = color I = 11;
	SU  T = 35 C = 108 N = color I = 11;
	SU  T = 36 C = 108 N = color I = 2;
	SU  T = 37 C = 108 N = color I = 11;
	SU  T = 38 C = 108 N = color I = 2;
	SU  T = 39 C = 108 N = color I = 11;
	SU  T = 40 C = 108 N = color I = 11;
	SU  T = 41 C = 108 N = color I = 11;
	SU  T = 42 C = 108 N = color I = 11;
	SU  T = 43 C = 108 N = color I = 11;
	SU  T = 44 C = 108 N = color I = 11;
	SU  T = 45 C = 108 N = color I = 11;
	SU  T = 46 C = 108 N = color I = 11;
	SU  T = 47 C = 108 N = color I = 11;
	SU  T = 48 C = 108 N = color I = 11;
	SU  T = 49 C = 108 N = color I = 11;
	SU  T = 50 C = 108 N = color I = 11;
	SU  T = 51 C = 108 N = color I = 11;
	SU  T = 52 C = 108 N = color I = 11;
	SU  T = 53 C = 108 N = color I = 11;
	SU  T = 54 C = 108 N = color I = 2;
	SU  T = 55 C = 108 N = color I = 11;
	SU  T = 56 C = 108 N = color I = 11;
	SU  T = 57 C = 108 N = color I = 11;
	SU  T = 58 C = 108 N = color I = 11;
	SU  T = 59 C = 108 N = color I = 2;
	SU  T = 60 C = 108 N = color I = 11;
	SU  T = 61 C = 108 N = color I = 2;
	SU  T = 62 C = 108 N = color I = 11;
	SU  T = 63 C = 108 N = color I = 2;
	SU  T = 64 C = 108 N = color I = 11;
	SU  T = 65 C = 108 N = color I = 11;
	SU  T = 66 C = 108 N = color I = 2;
	SU  T = 67 C = 108 N = color I = 11;
	SU  T = 68 C = 108 N = color I = 11;
	SU  T = 69 C = 108 N = color I = 11;
	SU  T = 70 C = 108 N = color I = 11;
	SU  T = 71 C = 108 N = color I = 11;
	SU  T = 72 C = 108 N = color I = 11;
	SU  T = 73 C = 108 N = color I = 2;
	SU  T = 74 C = 108 N = color I = 11;
	SU  T = 75 C = 108 N = color I = 11;
	SU  T = 76 C = 108 N = color I = 2;
	SU  T = 77 C = 108 N = color I = 11;
	SU  T = 79 C = 108 N = color I = 2;
	SU  T = 81 C = 108 N = color I = 5;
	SU  T = 82 C = 108 N = color I = 4;
	SU  T = 83 C = 108 N = color I = 11;
	SU  T = 84 C = 108 N = color I = 11;
	SU  T = 85 C = 108 N = color I = 11;

	SU  C = 109 N = color I = 11;
	SU  T = 2 C = 109 N = color I = 11;
	SU  T = 3 C = 109 N = color I = 9;
	SU  T = 4 C = 109 N = color I = 11;
	SU  T = 5 C = 109 N = color I = 11;
	SU  T = 6 C = 109 N = color I = 2;
	SU  T = 7 C = 109 N = color I = 11;
	SU  T = 8 C = 109 N = color I = 11;
	SU  T = 9 C = 109 N = color I = 11;
	SU  T = 10 C = 109 N = color I = 2;
	SU  T = 11 C = 109 N = color I = 11;
	TEXT   TAXON = 12 CHARACTER = 109 TEXT = '?->2';
	SU  T = 12 C = 109 N = color I = 17;
	SU  T = 13 C = 109 N = color I = 2;
	SU  T = 14 C = 109 N = color I = 2;
	SU  T = 15 C = 109 N = color I = 11;
	SU  T = 16 C = 109 N = color I = 11;
	SU  T = 17 C = 109 N = color I = 11;
	SU  T = 18 C = 109 N = color I = 2;
	SU  T = 19 C = 109 N = color I = 11;
	SU  T = 20 C = 109 N = color I = 11;
	SU  T = 21 C = 109 N = color I = 11;
	SU  T = 22 C = 109 N = color I = 11;
	SU  T = 23 C = 109 N = color I = 11;
	SU  T = 24 C = 109 N = color I = 2;
	SU  T = 25 C = 109 N = color I = 11;
	SU  T = 26 C = 109 N = color I = 11;
	SU  T = 27 C = 109 N = color I = 11;
	SU  T = 28 C = 109 N = color I = 2;
	SU  T = 29 C = 109 N = color I = 11;
	SU  T = 30 C = 109 N = color I = 11;
	SU  T = 31 C = 109 N = color I = 11;
	SU  T = 32 C = 109 N = color I = 11;
	SU  T = 33 C = 109 N = color I = 11;
	SU  T = 34 C = 109 N = color I = 11;
	SU  T = 35 C = 109 N = color I = 11;
	SU  T = 36 C = 109 N = color I = 2;
	SU  T = 37 C = 109 N = color I = 11;
	SU  T = 38 C = 109 N = color I = 2;
	SU  T = 39 C = 109 N = color I = 11;
	SU  T = 40 C = 109 N = color I = 11;
	SU  T = 41 C = 109 N = color I = 11;
	SU  T = 42 C = 109 N = color I = 11;
	SU  T = 43 C = 109 N = color I = 11;
	SU  T = 44 C = 109 N = color I = 11;
	SU  T = 45 C = 109 N = color I = 11;
	SU  T = 46 C = 109 N = color I = 11;
	SU  T = 47 C = 109 N = color I = 11;
	SU  T = 48 C = 109 N = color I = 11;
	SU  T = 49 C = 109 N = color I = 11;
	SU  T = 50 C = 109 N = color I = 11;
	SU  T = 51 C = 109 N = color I = 11;
	SU  T = 52 C = 109 N = color I = 11;
	SU  T = 53 C = 109 N = color I = 11;
	SU  T = 54 C = 109 N = color I = 2;
	SU  T = 55 C = 109 N = color I = 11;
	SU  T = 56 C = 109 N = color I = 11;
	SU  T = 57 C = 109 N = color I = 11;
	SU  T = 58 C = 109 N = color I = 11;
	SU  T = 59 C = 109 N = color I = 2;
	SU  T = 60 C = 109 N = color I = 11;
	SU  T = 61 C = 109 N = color I = 2;
	SU  T = 62 C = 109 N = color I = 11;
	SU  T = 63 C = 109 N = color I = 2;
	SU  T = 64 C = 109 N = color I = 11;
	SU  T = 65 C = 109 N = color I = 11;
	SU  T = 66 C = 109 N = color I = 2;
	SU  T = 67 C = 109 N = color I = 11;
	SU  T = 68 C = 109 N = color I = 11;
	SU  T = 69 C = 109 N = color I = 11;
	SU  T = 70 C = 109 N = color I = 11;
	SU  T = 71 C = 109 N = color I = 11;
	SU  T = 72 C = 109 N = color I = 11;
	SU  T = 73 C = 109 N = color I = 2;
	SU  T = 74 C = 109 N = color I = 11;
	SU  T = 75 C = 109 N = color I = 11;
	SU  T = 76 C = 109 N = color I = 2;
	SU  T = 77 C = 109 N = color I = 11;
	SU  T = 79 C = 109 N = color I = 2;
	SU  T = 81 C = 109 N = color I = 5;
	SU  T = 82 C = 109 N = color I = 4;
	SU  T = 83 C = 109 N = color I = 11;
	SU  T = 84 C = 109 N = color I = 11;
	SU  T = 85 C = 109 N = color I = 11;

	SU  T = 3 C = 110 N = color I = 9;
	SU  T = 6 C = 110 N = color I = 2;
	SU  T = 10 C = 110 N = color I = 2;
	TEXT   TAXON = 12 CHARACTER = 110 TEXT = '?->0';
	SU  T = 13 C = 110 N = color I = 2;
	SU  T = 14 C = 110 N = color I = 2;
	SU  T = 18 C = 110 N = color I = 2;
	SU  T = 24 C = 110 N = color I = 2;
	SU  T = 28 C = 110 N = color I = 2;
	SU  T = 36 C = 110 N = color I = 2;
	SU  T = 38 C = 110 N = color I = 2;
	SU  T = 54 C = 110 N = color I = 2;
	SU  T = 59 C = 110 N = color I = 2;
	SU  T = 61 C = 110 N = color I = 2;
	SU  T = 63 C = 110 N = color I = 2;
	SU  T = 66 C = 110 N = color I = 2;
	SU  T = 73 C = 110 N = color I = 2;
	SU  T = 75 C = 110 N = color I = 5;
	SU  T = 76 C = 110 N = color I = 2;
	SU  T = 77 C = 110 N = color I = 5;
	SU  T = 79 C = 110 N = color I = 2;
	SU  T = 81 C = 110 N = color I = 5;
	SU  T = 82 C = 110 N = color I = 4;
	SU  T = 83 C = 110 N = color I = 4;
	SU  T = 84 C = 110 N = color I = 5;

	SU  C = 111 N = color I = 6;
	SU  T = 2 C = 111 N = color I = 6;
	SU  T = 3 C = 111 N = color I = 9;
	SU  T = 4 C = 111 N = color I = 6;
	SU  T = 5 C = 111 N = color I = 6;
	SU  T = 6 C = 111 N = color I = 2;
	SU  T = 7 C = 111 N = color I = 6;
	SU  T = 8 C = 111 N = color I = 6;
	SU  T = 9 C = 111 N = color I = 6;
	SU  T = 10 C = 111 N = color I = 2;
	SU  T = 11 C = 111 N = color I = 6;
	SU  T = 12 C = 111 N = color I = 6;
	SU  T = 13 C = 111 N = color I = 2;
	SU  T = 14 C = 111 N = color I = 2;
	SU  T = 15 C = 111 N = color I = 6;
	SU  T = 16 C = 111 N = color I = 6;
	SU  T = 17 C = 111 N = color I = 6;
	SU  T = 18 C = 111 N = color I = 2;
	SU  T = 19 C = 111 N = color I = 6;
	SU  T = 20 C = 111 N = color I = 6;
	SU  T = 21 C = 111 N = color I = 6;
	SU  T = 22 C = 111 N = color I = 6;
	SU  T = 23 C = 111 N = color I = 6;
	SU  T = 24 C = 111 N = color I = 2;
	SU  T = 25 C = 111 N = color I = 6;
	SU  T = 26 C = 111 N = color I = 6;
	SU  T = 27 C = 111 N = color I = 6;
	SU  T = 28 C = 111 N = color I = 2;
	SU  T = 29 C = 111 N = color I = 6;
	SU  T = 30 C = 111 N = color I = 6;
	SU  T = 31 C = 111 N = color I = 6;
	SU  T = 32 C = 111 N = color I = 6;
	SU  T = 33 C = 111 N = color I = 6;
	SU  T = 34 C = 111 N = color I = 6;
	SU  T = 35 C = 111 N = color I = 6;
	SU  T = 36 C = 111 N = color I = 2;
	SU  T = 37 C = 111 N = color I = 6;
	SU  T = 38 C = 111 N = color I = 2;
	SU  T = 39 C = 111 N = color I = 6;
	SU  T = 40 C = 111 N = color I = 6;
	SU  T = 41 C = 111 N = color I = 6;
	SU  T = 42 C = 111 N = color I = 6;
	SU  T = 43 C = 111 N = color I = 6;
	SU  T = 44 C = 111 N = color I = 6;
	SU  T = 45 C = 111 N = color I = 6;
	SU  T = 46 C = 111 N = color I = 6;
	SU  T = 47 C = 111 N = color I = 6;
	SU  T = 48 C = 111 N = color I = 6;
	SU  T = 49 C = 111 N = color I = 6;
	SU  T = 50 C = 111 N = color I = 6;
	SU  T = 51 C = 111 N = color I = 6;
	SU  T = 52 C = 111 N = color I = 6;
	SU  T = 53 C = 111 N = color I = 6;
	SU  T = 54 C = 111 N = color I = 2;
	SU  T = 55 C = 111 N = color I = 6;
	SU  T = 56 C = 111 N = color I = 6;
	SU  T = 57 C = 111 N = color I = 6;
	SU  T = 58 C = 111 N = color I = 6;
	SU  T = 59 C = 111 N = color I = 2;
	SU  T = 60 C = 111 N = color I = 6;
	SU  T = 61 C = 111 N = color I = 2;
	SU  T = 62 C = 111 N = color I = 6;
	SU  T = 63 C = 111 N = color I = 2;
	SU  T = 64 C = 111 N = color I = 6;
	SU  T = 65 C = 111 N = color I = 6;
	SU  T = 66 C = 111 N = color I = 2;
	SU  T = 67 C = 111 N = color I = 6;
	SU  T = 68 C = 111 N = color I = 6;
	SU  T = 69 C = 111 N = color I = 6;
	SU  T = 70 C = 111 N = color I = 6;
	SU  T = 71 C = 111 N = color I = 6;
	SU  T = 72 C = 111 N = color I = 6;
	SU  T = 73 C = 111 N = color I = 2;
	SU  T = 74 C = 111 N = color I = 6;
	SU  T = 75 C = 111 N = color I = 6;
	SU  T = 76 C = 111 N = color I = 2;
	SU  T = 77 C = 111 N = color I = 6;
	SU  T = 79 C = 111 N = color I = 2;
	SU  T = 81 C = 111 N = color I = 5;
	TEXT   TAXON = 82 CHARACTER = 111 TEXT = '1->?';
	SU  T = 82 C = 111 N = color I = 17;
	SU  T = 83 C = 111 N = color I = 6;
	SU  T = 84 C = 111 N = color I = 6;
	SU  T = 85 C = 111 N = color I = 6;

	SU  C = 112 N = color I = 6;
	TEXT   TAXON = 1 CHARACTER = 112 TEXT = '0->-';
	SU  T = 1 C = 112 N = color I = 17;
	SU  T = 2 C = 112 N = color I = 6;
	SU  T = 3 C = 112 N = color I = 9;
	SU  T = 4 C = 112 N = color I = 6;
	SU  T = 5 C = 112 N = color I = 6;
	SU  T = 6 C = 112 N = color I = 2;
	SU  T = 7 C = 112 N = color I = 6;
	SU  T = 8 C = 112 N = color I = 6;
	SU  T = 9 C = 112 N = color I = 6;
	SU  T = 10 C = 112 N = color I = 2;
	SU  T = 11 C = 112 N = color I = 6;
	TEXT   TAXON = 12 CHARACTER = 112 TEXT = '?->0';
	SU  T = 12 C = 112 N = color I = 17;
	SU  T = 13 C = 112 N = color I = 2;
	SU  T = 14 C = 112 N = color I = 2;
	SU  T = 15 C = 112 N = color I = 6;
	SU  T = 16 C = 112 N = color I = 6;
	SU  T = 17 C = 112 N = color I = 6;
	SU  T = 18 C = 112 N = color I = 2;
	SU  T = 19 C = 112 N = color I = 6;
	SU  T = 20 C = 112 N = color I = 6;
	SU  T = 21 C = 112 N = color I = 6;
	SU  T = 22 C = 112 N = color I = 6;
	SU  T = 23 C = 112 N = color I = 6;
	SU  T = 24 C = 112 N = color I = 2;
	SU  T = 25 C = 112 N = color I = 6;
	SU  T = 26 C = 112 N = color I = 6;
	SU  T = 27 C = 112 N = color I = 6;
	SU  T = 28 C = 112 N = color I = 2;
	SU  T = 29 C = 112 N = color I = 6;
	SU  T = 30 C = 112 N = color I = 6;
	SU  T = 31 C = 112 N = color I = 6;
	SU  T = 32 C = 112 N = color I = 6;
	SU  T = 33 C = 112 N = color I = 6;
	SU  T = 34 C = 112 N = color I = 6;
	SU  T = 35 C = 112 N = color I = 6;
	SU  T = 36 C = 112 N = color I = 2;
	SU  T = 37 C = 112 N = color I = 6;
	SU  T = 38 C = 112 N = color I = 2;
	SU  T = 39 C = 112 N = color I = 6;
	SU  T = 40 C = 112 N = color I = 6;
	SU  T = 41 C = 112 N = color I = 6;
	SU  T = 42 C = 112 N = color I = 6;
	SU  T = 43 C = 112 N = color I = 6;
	SU  T = 44 C = 112 N = color I = 6;
	SU  T = 45 C = 112 N = color I = 6;
	SU  T = 46 C = 112 N = color I = 6;
	SU  T = 47 C = 112 N = color I = 6;
	SU  T = 48 C = 112 N = color I = 6;
	SU  T = 49 C = 112 N = color I = 6;
	SU  T = 50 C = 112 N = color I = 6;
	SU  T = 51 C = 112 N = color I = 6;
	SU  T = 52 C = 112 N = color I = 6;
	SU  T = 53 C = 112 N = color I = 6;
	SU  T = 54 C = 112 N = color I = 2;
	SU  T = 55 C = 112 N = color I = 6;
	SU  T = 56 C = 112 N = color I = 6;
	SU  T = 57 C = 112 N = color I = 6;
	SU  T = 58 C = 112 N = color I = 6;
	SU  T = 59 C = 112 N = color I = 2;
	SU  T = 60 C = 112 N = color I = 6;
	SU  T = 61 C = 112 N = color I = 2;
	SU  T = 62 C = 112 N = color I = 6;
	SU  T = 63 C = 112 N = color I = 2;
	SU  T = 64 C = 112 N = color I = 6;
	SU  T = 65 C = 112 N = color I = 6;
	SU  T = 66 C = 112 N = color I = 2;
	SU  T = 67 C = 112 N = color I = 6;
	SU  T = 68 C = 112 N = color I = 6;
	SU  T = 69 C = 112 N = color I = 6;
	SU  T = 70 C = 112 N = color I = 6;
	SU  T = 71 C = 112 N = color I = 6;
	SU  T = 72 C = 112 N = color I = 6;
	SU  T = 73 C = 112 N = color I = 2;
	SU  T = 74 C = 112 N = color I = 6;
	SU  T = 75 C = 112 N = color I = 6;
	SU  T = 76 C = 112 N = color I = 2;
	SU  T = 77 C = 112 N = color I = 6;
	SU  T = 79 C = 112 N = color I = 2;
	SU  T = 81 C = 112 N = color I = 5;
	SU  T = 82 C = 112 N = color I = 4;
	SU  T = 83 C = 112 N = color I = 6;
	SU  T = 84 C = 112 N = color I = 6;
	SU  T = 85 C = 112 N = color I = 6;

	SU  T = 3 C = 113 N = color I = 9;
	SU  T = 6 C = 113 N = color I = 2;
	SU  T = 10 C = 113 N = color I = 2;
	TEXT   TAXON = 12 CHARACTER = 113 TEXT = '?->0';
	SU  T = 12 C = 113 N = color I = 17;
	SU  T = 13 C = 113 N = color I = 2;
	SU  T = 14 C = 113 N = color I = 2;
	SU  T = 18 C = 113 N = color I = 2;
	SU  T = 24 C = 113 N = color I = 2;
	SU  T = 28 C = 113 N = color I = 2;
	SU  T = 36 C = 113 N = color I = 2;
	SU  T = 38 C = 113 N = color I = 2;
	SU  T = 54 C = 113 N = color I = 2;
	SU  T = 59 C = 113 N = color I = 2;
	SU  T = 61 C = 113 N = color I = 2;
	SU  T = 63 C = 113 N = color I = 2;
	SU  T = 66 C = 113 N = color I = 2;
	SU  T = 73 C = 113 N = color I = 2;
	SU  T = 75 C = 113 N = color I = 5;
	SU  T = 76 C = 113 N = color I = 2;
	SU  T = 77 C = 113 N = color I = 5;
	SU  T = 79 C = 113 N = color I = 2;
	SU  T = 81 C = 113 N = color I = 5;
	SU  T = 82 C = 113 N = color I = 4;
	SU  T = 83 C = 113 N = color I = 4;
	SU  T = 84 C = 113 N = color I = 5;

	SU  C = 114 N = color I = 5;
	SU  T = 3 C = 114 N = color I = 9;
	SU  T = 36 C = 114 N = color I = 2;
	SU  T = 38 C = 114 N = color I = 2;
	SU  T = 76 C = 114 N = color I = 2;
	SU  T = 79 C = 114 N = color I = 2;
	SU  T = 81 C = 114 N = color I = 5;

	SU  C = 115 N = color I = 7;
	SU  T = 3 C = 115 N = color I = 9;
	SU  T = 36 C = 115 N = color I = 2;
	SU  T = 38 C = 115 N = color I = 2;
	SU  T = 76 C = 115 N = color I = 2;
	SU  T = 79 C = 115 N = color I = 2;
	SU  T = 81 C = 115 N = color I = 5;
	TEXT   TAXON = 86 CHARACTER = 115 TEXT = '?->0';
	SU  T = 86 C = 115 N = color I = 17;

	SU  C = 116 N = color I = 7;
	SU  T = 3 C = 116 N = color I = 9;
	SU  T = 36 C = 116 N = color I = 2;
	SU  T = 38 C = 116 N = color I = 2;
	SU  T = 76 C = 116 N = color I = 2;
	SU  T = 79 C = 116 N = color I = 2;
	SU  T = 81 C = 116 N = color I = 5;

	SU  C = 117 N = color I = 6;
	SU  T = 2 C = 117 N = color I = 6;
	SU  T = 3 C = 117 N = color I = 9;
	SU  T = 4 C = 117 N = color I = 6;
	SU  T = 5 C = 117 N = color I = 6;
	SU  T = 6 C = 117 N = color I = 2;
	SU  T = 7 C = 117 N = color I = 6;
	SU  T = 8 C = 117 N = color I = 6;
	SU  T = 9 C = 117 N = color I = 6;
	SU  T = 10 C = 117 N = color I = 2;
	SU  T = 11 C = 117 N = color I = 6;
	TEXT   TAXON = 12 CHARACTER = 117 TEXT = '?->1';
	SU  T = 12 C = 117 N = color I = 17;
	SU  T = 13 C = 117 N = color I = 2;
	SU  T = 14 C = 117 N = color I = 2;
	SU  T = 15 C = 117 N = color I = 6;
	SU  T = 16 C = 117 N = color I = 6;
	SU  T = 17 C = 117 N = color I = 6;
	SU  T = 18 C = 117 N = color I = 2;
	SU  T = 19 C = 117 N = color I = 6;
	SU  T = 20 C = 117 N = color I = 6;
	SU  T = 21 C = 117 N = color I = 6;
	SU  T = 22 C = 117 N = color I = 6;
	SU  T = 23 C = 117 N = color I = 6;
	SU  T = 24 C = 117 N = color I = 2;
	SU  T = 25 C = 117 N = color I = 6;
	SU  T = 26 C = 117 N = color I = 6;
	SU  T = 27 C = 117 N = color I = 6;
	SU  T = 28 C = 117 N = color I = 2;
	SU  T = 29 C = 117 N = color I = 6;
	SU  T = 30 C = 117 N = color I = 6;
	SU  T = 31 C = 117 N = color I = 6;
	SU  T = 32 C = 117 N = color I = 6;
	SU  T = 33 C = 117 N = color I = 6;
	SU  T = 34 C = 117 N = color I = 6;
	SU  T = 35 C = 117 N = color I = 6;
	SU  T = 36 C = 117 N = color I = 2;
	SU  T = 37 C = 117 N = color I = 6;
	SU  T = 38 C = 117 N = color I = 2;
	SU  T = 39 C = 117 N = color I = 6;
	SU  T = 40 C = 117 N = color I = 6;
	SU  T = 41 C = 117 N = color I = 6;
	SU  T = 42 C = 117 N = color I = 6;
	SU  T = 43 C = 117 N = color I = 6;
	SU  T = 44 C = 117 N = color I = 6;
	SU  T = 45 C = 117 N = color I = 6;
	SU  T = 46 C = 117 N = color I = 6;
	SU  T = 47 C = 117 N = color I = 6;
	SU  T = 48 C = 117 N = color I = 6;
	SU  T = 49 C = 117 N = color I = 6;
	SU  T = 50 C = 117 N = color I = 6;
	SU  T = 51 C = 117 N = color I = 6;
	SU  T = 52 C = 117 N = color I = 6;
	SU  T = 53 C = 117 N = color I = 6;
	SU  T = 54 C = 117 N = color I = 2;
	SU  T = 55 C = 117 N = color I = 6;
	SU  T = 56 C = 117 N = color I = 6;
	SU  T = 57 C = 117 N = color I = 6;
	SU  T = 58 C = 117 N = color I = 6;
	SU  T = 59 C = 117 N = color I = 2;
	SU  T = 60 C = 117 N = color I = 6;
	SU  T = 61 C = 117 N = color I = 2;
	SU  T = 62 C = 117 N = color I = 6;
	SU  T = 63 C = 117 N = color I = 2;
	SU  T = 64 C = 117 N = color I = 6;
	SU  T = 65 C = 117 N = color I = 6;
	SU  T = 66 C = 117 N = color I = 2;
	SU  T = 67 C = 117 N = color I = 6;
	SU  T = 68 C = 117 N = color I = 6;
	SU  T = 69 C = 117 N = color I = 6;
	SU  T = 70 C = 117 N = color I = 6;
	SU  T = 71 C = 117 N = color I = 6;
	SU  T = 72 C = 117 N = color I = 6;
	SU  T = 73 C = 117 N = color I = 2;
	SU  T = 74 C = 117 N = color I = 6;
	SU  T = 75 C = 117 N = color I = 6;
	SU  T = 76 C = 117 N = color I = 2;
	SU  T = 77 C = 117 N = color I = 6;
	SU  T = 79 C = 117 N = color I = 2;
	SU  T = 81 C = 117 N = color I = 5;
	SU  T = 82 C = 117 N = color I = 4;
	SU  T = 83 C = 117 N = color I = 6;
	SU  T = 84 C = 117 N = color I = 6;
	SU  T = 85 C = 117 N = color I = 6;

	SU  C = 118 N = color I = 6;
	SU  T = 2 C = 118 N = color I = 6;
	SU  T = 3 C = 118 N = color I = 9;
	SU  T = 4 C = 118 N = color I = 6;
	SU  T = 5 C = 118 N = color I = 6;
	SU  T = 6 C = 118 N = color I = 2;
	SU  T = 7 C = 118 N = color I = 6;
	SU  T = 8 C = 118 N = color I = 6;
	SU  T = 9 C = 118 N = color I = 6;
	SU  T = 10 C = 118 N = color I = 2;
	SU  T = 11 C = 118 N = color I = 6;
	SU  T = 12 C = 118 N = color I = 6;
	SU  T = 13 C = 118 N = color I = 2;
	SU  T = 14 C = 118 N = color I = 2;
	SU  T = 15 C = 118 N = color I = 6;
	SU  T = 16 C = 118 N = color I = 6;
	SU  T = 17 C = 118 N = color I = 6;
	SU  T = 18 C = 118 N = color I = 2;
	SU  T = 19 C = 118 N = color I = 6;
	SU  T = 20 C = 118 N = color I = 6;
	SU  T = 21 C = 118 N = color I = 6;
	SU  T = 22 C = 118 N = color I = 6;
	SU  T = 23 C = 118 N = color I = 6;
	SU  T = 24 C = 118 N = color I = 2;
	SU  T = 25 C = 118 N = color I = 6;
	SU  T = 26 C = 118 N = color I = 6;
	SU  T = 27 C = 118 N = color I = 6;
	SU  T = 28 C = 118 N = color I = 2;
	SU  T = 29 C = 118 N = color I = 6;
	SU  T = 30 C = 118 N = color I = 6;
	SU  T = 31 C = 118 N = color I = 6;
	SU  T = 32 C = 118 N = color I = 6;
	SU  T = 33 C = 118 N = color I = 6;
	SU  T = 34 C = 118 N = color I = 6;
	SU  T = 35 C = 118 N = color I = 6;
	SU  T = 36 C = 118 N = color I = 2;
	SU  T = 37 C = 118 N = color I = 6;
	SU  T = 38 C = 118 N = color I = 2;
	SU  T = 39 C = 118 N = color I = 6;
	SU  T = 40 C = 118 N = color I = 6;
	SU  T = 41 C = 118 N = color I = 6;
	SU  T = 42 C = 118 N = color I = 6;
	SU  T = 43 C = 118 N = color I = 6;
	SU  T = 44 C = 118 N = color I = 6;
	SU  T = 45 C = 118 N = color I = 6;
	SU  T = 46 C = 118 N = color I = 6;
	SU  T = 47 C = 118 N = color I = 6;
	SU  T = 48 C = 118 N = color I = 6;
	SU  T = 49 C = 118 N = color I = 6;
	SU  T = 50 C = 118 N = color I = 6;
	SU  T = 51 C = 118 N = color I = 6;
	SU  T = 52 C = 118 N = color I = 6;
	SU  T = 53 C = 118 N = color I = 6;
	SU  T = 54 C = 118 N = color I = 2;
	SU  T = 55 C = 118 N = color I = 6;
	SU  T = 56 C = 118 N = color I = 6;
	SU  T = 57 C = 118 N = color I = 6;
	SU  T = 58 C = 118 N = color I = 6;
	SU  T = 59 C = 118 N = color I = 2;
	SU  T = 60 C = 118 N = color I = 6;
	SU  T = 61 C = 118 N = color I = 2;
	SU  T = 62 C = 118 N = color I = 6;
	SU  T = 63 C = 118 N = color I = 2;
	SU  T = 64 C = 118 N = color I = 6;
	SU  T = 65 C = 118 N = color I = 6;
	SU  T = 66 C = 118 N = color I = 2;
	SU  T = 67 C = 118 N = color I = 6;
	SU  T = 68 C = 118 N = color I = 6;
	SU  T = 69 C = 118 N = color I = 6;
	SU  T = 70 C = 118 N = color I = 6;
	SU  T = 71 C = 118 N = color I = 6;
	SU  T = 72 C = 118 N = color I = 6;
	SU  T = 73 C = 118 N = color I = 2;
	SU  T = 74 C = 118 N = color I = 6;
	SU  T = 75 C = 118 N = color I = 6;
	SU  T = 76 C = 118 N = color I = 2;
	SU  T = 77 C = 118 N = color I = 6;
	SU  T = 79 C = 118 N = color I = 2;
	SU  T = 81 C = 118 N = color I = 5;
	SU  T = 82 C = 118 N = color I = 4;
	TEXT   TAXON = 83 CHARACTER = 118 TEXT = '1->0';
	SU  T = 83 C = 118 N = color I = 17;
	SU  T = 84 C = 118 N = color I = 6;
	SU  T = 85 C = 118 N = color I = 6;

	SU  C = 119 N = color I = 6;
	SU  T = 2 C = 119 N = color I = 6;
	SU  T = 3 C = 119 N = color I = 9;
	SU  T = 4 C = 119 N = color I = 6;
	SU  T = 5 C = 119 N = color I = 6;
	SU  T = 6 C = 119 N = color I = 2;
	SU  T = 7 C = 119 N = color I = 6;
	SU  T = 8 C = 119 N = color I = 6;
	SU  T = 9 C = 119 N = color I = 6;
	SU  T = 10 C = 119 N = color I = 2;
	SU  T = 11 C = 119 N = color I = 6;
	TEXT   TAXON = 12 CHARACTER = 119 TEXT = '?->1';
	SU  T = 12 C = 119 N = color I = 17;
	SU  T = 13 C = 119 N = color I = 2;
	SU  T = 14 C = 119 N = color I = 2;
	SU  T = 15 C = 119 N = color I = 6;
	SU  T = 16 C = 119 N = color I = 6;
	SU  T = 17 C = 119 N = color I = 6;
	SU  T = 18 C = 119 N = color I = 2;
	SU  T = 19 C = 119 N = color I = 6;
	SU  T = 20 C = 119 N = color I = 6;
	SU  T = 21 C = 119 N = color I = 6;
	SU  T = 22 C = 119 N = color I = 6;
	SU  T = 23 C = 119 N = color I = 6;
	SU  T = 24 C = 119 N = color I = 2;
	SU  T = 25 C = 119 N = color I = 6;
	SU  T = 26 C = 119 N = color I = 6;
	SU  T = 27 C = 119 N = color I = 6;
	SU  T = 28 C = 119 N = color I = 2;
	SU  T = 29 C = 119 N = color I = 6;
	SU  T = 30 C = 119 N = color I = 6;
	SU  T = 31 C = 119 N = color I = 6;
	SU  T = 32 C = 119 N = color I = 6;
	SU  T = 33 C = 119 N = color I = 6;
	SU  T = 34 C = 119 N = color I = 6;
	SU  T = 35 C = 119 N = color I = 6;
	SU  T = 36 C = 119 N = color I = 2;
	SU  T = 37 C = 119 N = color I = 6;
	SU  T = 38 C = 119 N = color I = 2;
	SU  T = 39 C = 119 N = color I = 6;
	SU  T = 40 C = 119 N = color I = 6;
	SU  T = 41 C = 119 N = color I = 6;
	SU  T = 42 C = 119 N = color I = 6;
	SU  T = 43 C = 119 N = color I = 6;
	SU  T = 44 C = 119 N = color I = 6;
	SU  T = 45 C = 119 N = color I = 6;
	SU  T = 46 C = 119 N = color I = 6;
	SU  T = 47 C = 119 N = color I = 6;
	SU  T = 48 C = 119 N = color I = 6;
	SU  T = 49 C = 119 N = color I = 6;
	SU  T = 50 C = 119 N = color I = 6;
	SU  T = 51 C = 119 N = color I = 6;
	SU  T = 52 C = 119 N = color I = 6;
	SU  T = 53 C = 119 N = color I = 6;
	SU  T = 54 C = 119 N = color I = 2;
	SU  T = 55 C = 119 N = color I = 6;
	SU  T = 56 C = 119 N = color I = 6;
	SU  T = 57 C = 119 N = color I = 6;
	SU  T = 58 C = 119 N = color I = 6;
	SU  T = 59 C = 119 N = color I = 2;
	SU  T = 60 C = 119 N = color I = 6;
	SU  T = 61 C = 119 N = color I = 2;
	SU  T = 62 C = 119 N = color I = 6;
	SU  T = 63 C = 119 N = color I = 2;
	SU  T = 64 C = 119 N = color I = 6;
	SU  T = 65 C = 119 N = color I = 6;
	SU  T = 66 C = 119 N = color I = 2;
	SU  T = 67 C = 119 N = color I = 6;
	SU  T = 68 C = 119 N = color I = 6;
	SU  T = 69 C = 119 N = color I = 6;
	SU  T = 70 C = 119 N = color I = 6;
	SU  T = 71 C = 119 N = color I = 6;
	SU  T = 72 C = 119 N = color I = 6;
	SU  T = 73 C = 119 N = color I = 2;
	SU  T = 74 C = 119 N = color I = 6;
	SU  T = 75 C = 119 N = color I = 6;
	SU  T = 76 C = 119 N = color I = 2;
	SU  T = 77 C = 119 N = color I = 6;
	SU  T = 79 C = 119 N = color I = 2;
	SU  T = 81 C = 119 N = color I = 5;
	SU  T = 82 C = 119 N = color I = 4;
	SU  T = 83 C = 119 N = color I = 6;
	SU  T = 84 C = 119 N = color I = 6;
	SU  T = 85 C = 119 N = color I = 6;

	SU  C = 120 N = color I = 5;
	SU  T = 3 C = 120 N = color I = 9;
	SU  T = 36 C = 120 N = color I = 2;
	SU  T = 38 C = 120 N = color I = 2;
	SU  T = 76 C = 120 N = color I = 2;
	SU  T = 79 C = 120 N = color I = 2;
	SU  T = 81 C = 120 N = color I = 5;

	SU  C = 121 N = color I = 5;
	SU  T = 3 C = 121 N = color I = 9;
	SU  T = 36 C = 121 N = color I = 2;
	SU  T = 38 C = 121 N = color I = 2;
	SU  T = 76 C = 121 N = color I = 2;
	SU  T = 79 C = 121 N = color I = 2;
	SU  T = 81 C = 121 N = color I = 5;

	SU  C = 122 N = color I = 5;
	SU  T = 3 C = 122 N = color I = 9;
	SU  T = 36 C = 122 N = color I = 2;
	SU  T = 38 C = 122 N = color I = 2;
	SU  T = 76 C = 122 N = color I = 2;
	SU  T = 79 C = 122 N = color I = 2;
	SU  T = 81 C = 122 N = color I = 5;

	SU  C = 123 N = color I = 11;
	SU  T = 2 C = 123 N = color I = 11;
	SU  T = 3 C = 123 N = color I = 9;
	SU  T = 4 C = 123 N = color I = 11;
	SU  T = 5 C = 123 N = color I = 11;
	SU  T = 6 C = 123 N = color I = 2;
	SU  T = 7 C = 123 N = color I = 11;
	SU  T = 8 C = 123 N = color I = 11;
	SU  T = 9 C = 123 N = color I = 11;
	SU  T = 10 C = 123 N = color I = 2;
	SU  T = 11 C = 123 N = color I = 11;
	SU  T = 12 C = 123 N = color I = 11;
	SU  T = 13 C = 123 N = color I = 2;
	SU  T = 14 C = 123 N = color I = 2;
	SU  T = 15 C = 123 N = color I = 11;
	SU  T = 16 C = 123 N = color I = 11;
	SU  T = 17 C = 123 N = color I = 11;
	SU  T = 18 C = 123 N = color I = 2;
	SU  T = 19 C = 123 N = color I = 11;
	SU  T = 20 C = 123 N = color I = 11;
	SU  T = 21 C = 123 N = color I = 11;
	SU  T = 22 C = 123 N = color I = 11;
	SU  T = 23 C = 123 N = color I = 11;
	SU  T = 24 C = 123 N = color I = 2;
	SU  T = 25 C = 123 N = color I = 11;
	SU  T = 26 C = 123 N = color I = 11;
	SU  T = 27 C = 123 N = color I = 11;
	SU  T = 28 C = 123 N = color I = 2;
	SU  T = 29 C = 123 N = color I = 11;
	SU  T = 30 C = 123 N = color I = 11;
	SU  T = 31 C = 123 N = color I = 11;
	SU  T = 32 C = 123 N = color I = 11;
	SU  T = 33 C = 123 N = color I = 11;
	SU  T = 34 C = 123 N = color I = 11;
	SU  T = 35 C = 123 N = color I = 11;
	SU  T = 36 C = 123 N = color I = 2;
	SU  T = 37 C = 123 N = color I = 11;
	SU  T = 38 C = 123 N = color I = 2;
	SU  T = 39 C = 123 N = color I = 11;
	SU  T = 40 C = 123 N = color I = 11;
	SU  T = 41 C = 123 N = color I = 11;
	SU  T = 42 C = 123 N = color I = 11;
	SU  T = 43 C = 123 N = color I = 11;
	SU  T = 44 C = 123 N = color I = 11;
	SU  T = 45 C = 123 N = color I = 11;
	SU  T = 46 C = 123 N = color I = 11;
	SU  T = 47 C = 123 N = color I = 11;
	SU  T = 48 C = 123 N = color I = 11;
	SU  T = 49 C = 123 N = color I = 11;
	SU  T = 50 C = 123 N = color I = 11;
	SU  T = 51 C = 123 N = color I = 11;
	SU  T = 52 C = 123 N = color I = 11;
	SU  T = 53 C = 123 N = color I = 11;
	SU  T = 54 C = 123 N = color I = 2;
	SU  T = 55 C = 123 N = color I = 11;
	SU  T = 56 C = 123 N = color I = 11;
	SU  T = 57 C = 123 N = color I = 11;
	SU  T = 58 C = 123 N = color I = 11;
	SU  T = 59 C = 123 N = color I = 2;
	SU  T = 60 C = 123 N = color I = 11;
	SU  T = 61 C = 123 N = color I = 2;
	SU  T = 62 C = 123 N = color I = 11;
	SU  T = 63 C = 123 N = color I = 2;
	SU  T = 64 C = 123 N = color I = 11;
	SU  T = 65 C = 123 N = color I = 11;
	SU  T = 66 C = 123 N = color I = 2;
	SU  T = 67 C = 123 N = color I = 11;
	SU  T = 68 C = 123 N = color I = 11;
	SU  T = 69 C = 123 N = color I = 11;
	SU  T = 70 C = 123 N = color I = 11;
	SU  T = 71 C = 123 N = color I = 11;
	SU  T = 72 C = 123 N = color I = 11;
	SU  T = 73 C = 123 N = color I = 2;
	SU  T = 74 C = 123 N = color I = 11;
	SU  T = 75 C = 123 N = color I = 11;
	SU  T = 76 C = 123 N = color I = 2;
	SU  T = 77 C = 123 N = color I = 11;
	SU  T = 79 C = 123 N = color I = 2;
	SU  T = 81 C = 123 N = color I = 5;
	SU  T = 82 C = 123 N = color I = 4;
	SU  T = 83 C = 123 N = color I = 11;
	SU  T = 84 C = 123 N = color I = 11;
	SU  T = 85 C = 123 N = color I = 11;

	SU  T = 3 C = 124 N = color I = 9;
	SU  T = 6 C = 124 N = color I = 2;
	SU  T = 10 C = 124 N = color I = 2;
	SU  T = 13 C = 124 N = color I = 2;
	SU  T = 14 C = 124 N = color I = 2;
	SU  T = 18 C = 124 N = color I = 2;
	SU  T = 24 C = 124 N = color I = 2;
	SU  T = 28 C = 124 N = color I = 2;
	SU  T = 36 C = 124 N = color I = 2;
	SU  T = 38 C = 124 N = color I = 2;
	SU  T = 54 C = 124 N = color I = 2;
	SU  T = 59 C = 124 N = color I = 2;
	SU  T = 61 C = 124 N = color I = 2;
	SU  T = 63 C = 124 N = color I = 2;
	SU  T = 66 C = 124 N = color I = 2;
	SU  T = 73 C = 124 N = color I = 2;
	SU  T = 75 C = 124 N = color I = 7;
	SU  T = 76 C = 124 N = color I = 2;
	SU  T = 77 C = 124 N = color I = 7;
	SU  T = 79 C = 124 N = color I = 2;
	SU  T = 81 C = 124 N = color I = 5;
	SU  T = 82 C = 124 N = color I = 4;
	SU  T = 83 C = 124 N = color I = 4;
	SU  T = 84 C = 124 N = color I = 7;

	SU  C = 125 N = color I = 11;
	SU  T = 2 C = 125 N = color I = 11;
	SU  T = 3 C = 125 N = color I = 9;
	SU  T = 4 C = 125 N = color I = 11;
	SU  T = 5 C = 125 N = color I = 11;
	SU  T = 6 C = 125 N = color I = 2;
	SU  T = 7 C = 125 N = color I = 11;
	SU  T = 8 C = 125 N = color I = 11;
	SU  T = 9 C = 125 N = color I = 11;
	SU  T = 10 C = 125 N = color I = 2;
	SU  T = 11 C = 125 N = color I = 11;
	SU  T = 12 C = 125 N = color I = 11;
	SU  T = 13 C = 125 N = color I = 2;
	SU  T = 14 C = 125 N = color I = 2;
	SU  T = 15 C = 125 N = color I = 11;
	SU  T = 16 C = 125 N = color I = 11;
	SU  T = 17 C = 125 N = color I = 11;
	SU  T = 18 C = 125 N = color I = 2;
	SU  T = 19 C = 125 N = color I = 11;
	SU  T = 20 C = 125 N = color I = 11;
	SU  T = 21 C = 125 N = color I = 11;
	SU  T = 22 C = 125 N = color I = 11;
	SU  T = 23 C = 125 N = color I = 11;
	SU  T = 24 C = 125 N = color I = 2;
	SU  T = 25 C = 125 N = color I = 11;
	SU  T = 26 C = 125 N = color I = 11;
	SU  T = 27 C = 125 N = color I = 11;
	SU  T = 28 C = 125 N = color I = 2;
	SU  T = 29 C = 125 N = color I = 11;
	SU  T = 30 C = 125 N = color I = 11;
	SU  T = 31 C = 125 N = color I = 11;
	SU  T = 32 C = 125 N = color I = 11;
	SU  T = 33 C = 125 N = color I = 11;
	SU  T = 34 C = 125 N = color I = 11;
	SU  T = 35 C = 125 N = color I = 11;
	SU  T = 36 C = 125 N = color I = 2;
	SU  T = 37 C = 125 N = color I = 11;
	SU  T = 38 C = 125 N = color I = 2;
	SU  T = 39 C = 125 N = color I = 11;
	SU  T = 40 C = 125 N = color I = 11;
	SU  T = 41 C = 125 N = color I = 11;
	SU  T = 42 C = 125 N = color I = 11;
	SU  T = 43 C = 125 N = color I = 11;
	SU  T = 44 C = 125 N = color I = 11;
	SU  T = 45 C = 125 N = color I = 11;
	SU  T = 46 C = 125 N = color I = 11;
	SU  T = 47 C = 125 N = color I = 11;
	SU  T = 48 C = 125 N = color I = 11;
	SU  T = 49 C = 125 N = color I = 11;
	SU  T = 50 C = 125 N = color I = 11;
	SU  T = 51 C = 125 N = color I = 11;
	SU  T = 52 C = 125 N = color I = 11;
	SU  T = 53 C = 125 N = color I = 11;
	SU  T = 54 C = 125 N = color I = 2;
	SU  T = 55 C = 125 N = color I = 11;
	SU  T = 56 C = 125 N = color I = 11;
	SU  T = 57 C = 125 N = color I = 11;
	SU  T = 58 C = 125 N = color I = 11;
	SU  T = 59 C = 125 N = color I = 2;
	SU  T = 60 C = 125 N = color I = 11;
	SU  T = 61 C = 125 N = color I = 2;
	SU  T = 62 C = 125 N = color I = 11;
	SU  T = 63 C = 125 N = color I = 2;
	SU  T = 64 C = 125 N = color I = 11;
	SU  T = 65 C = 125 N = color I = 11;
	SU  T = 66 C = 125 N = color I = 2;
	SU  T = 67 C = 125 N = color I = 11;
	SU  T = 68 C = 125 N = color I = 11;
	SU  T = 69 C = 125 N = color I = 11;
	SU  T = 70 C = 125 N = color I = 11;
	SU  T = 71 C = 125 N = color I = 11;
	SU  T = 72 C = 125 N = color I = 11;
	SU  T = 73 C = 125 N = color I = 2;
	SU  T = 74 C = 125 N = color I = 11;
	SU  T = 75 C = 125 N = color I = 11;
	SU  T = 76 C = 125 N = color I = 2;
	SU  T = 77 C = 125 N = color I = 11;
	TEXT   TAXON = 78 CHARACTER = 125 TEXT = '?->1';
	SU  T = 78 C = 125 N = color I = 17;
	SU  T = 79 C = 125 N = color I = 2;
	SU  T = 81 C = 125 N = color I = 5;
	SU  T = 82 C = 125 N = color I = 4;
	SU  T = 83 C = 125 N = color I = 11;
	SU  T = 84 C = 125 N = color I = 11;
	SU  T = 85 C = 125 N = color I = 11;

	SU  T = 3 C = 126 N = color I = 9;
	SU  T = 6 C = 126 N = color I = 2;
	SU  T = 10 C = 126 N = color I = 2;
	SU  T = 13 C = 126 N = color I = 2;
	SU  T = 14 C = 126 N = color I = 2;
	SU  T = 18 C = 126 N = color I = 2;
	SU  T = 24 C = 126 N = color I = 2;
	SU  T = 28 C = 126 N = color I = 2;
	SU  T = 36 C = 126 N = color I = 2;
	SU  T = 38 C = 126 N = color I = 2;
	SU  T = 54 C = 126 N = color I = 2;
	SU  T = 59 C = 126 N = color I = 2;
	SU  T = 61 C = 126 N = color I = 2;
	SU  T = 63 C = 126 N = color I = 2;
	SU  T = 66 C = 126 N = color I = 2;
	SU  T = 73 C = 126 N = color I = 2;
	SU  T = 75 C = 126 N = color I = 5;
	SU  T = 76 C = 126 N = color I = 2;
	SU  T = 77 C = 126 N = color I = 5;
	SU  T = 79 C = 126 N = color I = 2;
	SU  T = 81 C = 126 N = color I = 5;
	SU  T = 82 C = 126 N = color I = 4;
	SU  T = 83 C = 126 N = color I = 4;
	SU  T = 84 C = 126 N = color I = 5;

	TEXT   TAXON = 1 CHARACTER = 127 TEXT = '0->-';
	SU  T = 1 C = 127 N = color I = 4;
	SU  T = 3 C = 127 N = color I = 9;
	SU  T = 6 C = 127 N = color I = 2;
	SU  T = 10 C = 127 N = color I = 2;
	SU  T = 13 C = 127 N = color I = 2;
	SU  T = 14 C = 127 N = color I = 2;
	SU  T = 18 C = 127 N = color I = 2;
	SU  T = 24 C = 127 N = color I = 2;
	SU  T = 28 C = 127 N = color I = 2;
	SU  T = 36 C = 127 N = color I = 2;
	SU  T = 38 C = 127 N = color I = 2;
	SU  T = 54 C = 127 N = color I = 2;
	SU  T = 59 C = 127 N = color I = 2;
	SU  T = 61 C = 127 N = color I = 2;
	SU  T = 63 C = 127 N = color I = 2;
	SU  T = 66 C = 127 N = color I = 2;
	SU  T = 73 C = 127 N = color I = 2;
	SU  T = 75 C = 127 N = color I = 4;
	SU  T = 76 C = 127 N = color I = 2;
	SU  T = 77 C = 127 N = color I = 4;
	SU  T = 78 C = 127 N = color I = 4;
	SU  T = 79 C = 127 N = color I = 2;
	SU  T = 80 C = 127 N = color I = 4;
	SU  T = 81 C = 127 N = color I = 5;
	TEXT   TAXON = 82 CHARACTER = 127 TEXT = '0->-';
	SU  T = 82 C = 127 N = color I = 4;
	TEXT   TAXON = 83 CHARACTER = 127 TEXT = '0->-';
	SU  T = 83 C = 127 N = color I = 4;
	SU  T = 84 C = 127 N = color I = 4;
	SU  T = 85 C = 127 N = color I = 4;
	SU  T = 86 C = 127 N = color I = 4;

	SU  C = 128 N = color I = 5;
	SU  T = 1 C = 128 N = color I = 4;
	SU  T = 3 C = 128 N = color I = 9;
	SU  T = 36 C = 128 N = color I = 2;
	SU  T = 38 C = 128 N = color I = 2;
	SU  T = 76 C = 128 N = color I = 2;
	SU  T = 79 C = 128 N = color I = 2;
	SU  T = 81 C = 128 N = color I = 5;

	SU  T = 3 C = 129 N = color I = 9;
	SU  T = 6 C = 129 N = color I = 2;
	SU  T = 10 C = 129 N = color I = 2;
	SU  T = 13 C = 129 N = color I = 2;
	SU  T = 14 C = 129 N = color I = 2;
	TEXT   TAXON = 17 CHARACTER = 129 TEXT = '?->';
	SU  T = 17 C = 129 N = color I = 17;
	SU  T = 18 C = 129 N = color I = 2;
	SU  T = 24 C = 129 N = color I = 2;
	SU  T = 28 C = 129 N = color I = 2;
	SU  T = 36 C = 129 N = color I = 2;
	SU  T = 38 C = 129 N = color I = 2;
	SU  T = 54 C = 129 N = color I = 2;
	SU  T = 59 C = 129 N = color I = 2;
	SU  T = 61 C = 129 N = color I = 2;
	SU  T = 63 C = 129 N = color I = 2;
	SU  T = 66 C = 129 N = color I = 2;
	SU  T = 73 C = 129 N = color I = 2;
	SU  T = 75 C = 129 N = color I = 5;
	SU  T = 76 C = 129 N = color I = 2;
	SU  T = 77 C = 129 N = color I = 5;
	SU  T = 79 C = 129 N = color I = 2;
	SU  T = 81 C = 129 N = color I = 5;
	TEXT   TAXON = 82 CHARACTER = 129 TEXT = '0->1';
	SU  T = 82 C = 129 N = color I = 17;
	SU  T = 83 C = 129 N = color I = 4;
	SU  T = 84 C = 129 N = color I = 5;

	SU  C = 130 N = color I = 11;
	SU  T = 2 C = 130 N = color I = 11;
	SU  T = 3 C = 130 N = color I = 9;
	SU  T = 4 C = 130 N = color I = 11;
	SU  T = 5 C = 130 N = color I = 11;
	SU  T = 6 C = 130 N = color I = 2;
	SU  T = 7 C = 130 N = color I = 11;
	SU  T = 8 C = 130 N = color I = 11;
	SU  T = 9 C = 130 N = color I = 11;
	SU  T = 10 C = 130 N = color I = 2;
	SU  T = 11 C = 130 N = color I = 11;
	SU  T = 12 C = 130 N = color I = 11;
	SU  T = 13 C = 130 N = color I = 2;
	SU  T = 14 C = 130 N = color I = 2;
	SU  T = 15 C = 130 N = color I = 11;
	SU  T = 16 C = 130 N = color I = 11;
	SU  T = 17 C = 130 N = color I = 11;
	SU  T = 18 C = 130 N = color I = 2;
	SU  T = 19 C = 130 N = color I = 11;
	SU  T = 20 C = 130 N = color I = 11;
	SU  T = 21 C = 130 N = color I = 11;
	SU  T = 22 C = 130 N = color I = 11;
	SU  T = 23 C = 130 N = color I = 11;
	SU  T = 24 C = 130 N = color I = 2;
	SU  T = 25 C = 130 N = color I = 11;
	SU  T = 26 C = 130 N = color I = 11;
	SU  T = 27 C = 130 N = color I = 11;
	SU  T = 28 C = 130 N = color I = 2;
	SU  T = 29 C = 130 N = color I = 11;
	SU  T = 30 C = 130 N = color I = 11;
	SU  T = 31 C = 130 N = color I = 11;
	SU  T = 32 C = 130 N = color I = 11;
	SU  T = 33 C = 130 N = color I = 11;
	SU  T = 34 C = 130 N = color I = 11;
	SU  T = 35 C = 130 N = color I = 11;
	SU  T = 36 C = 130 N = color I = 2;
	SU  T = 37 C = 130 N = color I = 11;
	SU  T = 38 C = 130 N = color I = 2;
	SU  T = 39 C = 130 N = color I = 11;
	SU  T = 40 C = 130 N = color I = 11;
	SU  T = 41 C = 130 N = color I = 11;
	SU  T = 42 C = 130 N = color I = 11;
	SU  T = 43 C = 130 N = color I = 11;
	SU  T = 44 C = 130 N = color I = 11;
	SU  T = 45 C = 130 N = color I = 11;
	SU  T = 46 C = 130 N = color I = 11;
	SU  T = 47 C = 130 N = color I = 11;
	SU  T = 48 C = 130 N = color I = 11;
	SU  T = 49 C = 130 N = color I = 11;
	SU  T = 50 C = 130 N = color I = 11;
	SU  T = 51 C = 130 N = color I = 11;
	SU  T = 52 C = 130 N = color I = 11;
	SU  T = 53 C = 130 N = color I = 11;
	SU  T = 54 C = 130 N = color I = 2;
	SU  T = 55 C = 130 N = color I = 11;
	SU  T = 56 C = 130 N = color I = 11;
	SU  T = 57 C = 130 N = color I = 11;
	SU  T = 58 C = 130 N = color I = 11;
	SU  T = 59 C = 130 N = color I = 2;
	SU  T = 60 C = 130 N = color I = 11;
	SU  T = 61 C = 130 N = color I = 2;
	SU  T = 62 C = 130 N = color I = 11;
	SU  T = 63 C = 130 N = color I = 2;
	SU  T = 64 C = 130 N = color I = 11;
	SU  T = 65 C = 130 N = color I = 11;
	SU  T = 66 C = 130 N = color I = 2;
	SU  T = 67 C = 130 N = color I = 11;
	SU  T = 68 C = 130 N = color I = 11;
	SU  T = 69 C = 130 N = color I = 11;
	SU  T = 70 C = 130 N = color I = 11;
	SU  T = 71 C = 130 N = color I = 11;
	SU  T = 72 C = 130 N = color I = 11;
	SU  T = 73 C = 130 N = color I = 2;
	SU  T = 74 C = 130 N = color I = 11;
	SU  T = 75 C = 130 N = color I = 11;
	SU  T = 76 C = 130 N = color I = 2;
	SU  T = 77 C = 130 N = color I = 11;
	SU  T = 79 C = 130 N = color I = 2;
	SU  T = 81 C = 130 N = color I = 5;
	SU  T = 82 C = 130 N = color I = 4;
	SU  T = 83 C = 130 N = color I = 11;
	SU  T = 84 C = 130 N = color I = 11;
	SU  T = 85 C = 130 N = color I = 11;

	SU  C = 131 N = color I = 11;
	SU  T = 2 C = 131 N = color I = 11;
	SU  T = 3 C = 131 N = color I = 9;
	SU  T = 4 C = 131 N = color I = 11;
	SU  T = 5 C = 131 N = color I = 11;
	SU  T = 6 C = 131 N = color I = 2;
	SU  T = 7 C = 131 N = color I = 11;
	SU  T = 8 C = 131 N = color I = 11;
	SU  T = 9 C = 131 N = color I = 11;
	SU  T = 10 C = 131 N = color I = 2;
	SU  T = 11 C = 131 N = color I = 11;
	SU  T = 12 C = 131 N = color I = 11;
	SU  T = 13 C = 131 N = color I = 2;
	SU  T = 14 C = 131 N = color I = 2;
	SU  T = 15 C = 131 N = color I = 11;
	SU  T = 16 C = 131 N = color I = 11;
	SU  T = 17 C = 131 N = color I = 11;
	SU  T = 18 C = 131 N = color I = 2;
	SU  T = 19 C = 131 N = color I = 11;
	SU  T = 20 C = 131 N = color I = 11;
	SU  T = 21 C = 131 N = color I = 11;
	SU  T = 22 C = 131 N = color I = 11;
	SU  T = 23 C = 131 N = color I = 11;
	SU  T = 24 C = 131 N = color I = 2;
	SU  T = 25 C = 131 N = color I = 11;
	SU  T = 26 C = 131 N = color I = 11;
	SU  T = 27 C = 131 N = color I = 11;
	SU  T = 28 C = 131 N = color I = 2;
	SU  T = 29 C = 131 N = color I = 11;
	SU  T = 30 C = 131 N = color I = 11;
	SU  T = 31 C = 131 N = color I = 11;
	SU  T = 32 C = 131 N = color I = 11;
	SU  T = 33 C = 131 N = color I = 11;
	SU  T = 34 C = 131 N = color I = 11;
	SU  T = 35 C = 131 N = color I = 11;
	SU  T = 36 C = 131 N = color I = 2;
	SU  T = 37 C = 131 N = color I = 11;
	SU  T = 38 C = 131 N = color I = 2;
	SU  T = 39 C = 131 N = color I = 11;
	SU  T = 40 C = 131 N = color I = 11;
	SU  T = 41 C = 131 N = color I = 11;
	SU  T = 42 C = 131 N = color I = 11;
	SU  T = 43 C = 131 N = color I = 11;
	SU  T = 44 C = 131 N = color I = 11;
	SU  T = 45 C = 131 N = color I = 11;
	SU  T = 46 C = 131 N = color I = 11;
	SU  T = 47 C = 131 N = color I = 11;
	SU  T = 48 C = 131 N = color I = 11;
	SU  T = 49 C = 131 N = color I = 11;
	SU  T = 50 C = 131 N = color I = 11;
	SU  T = 51 C = 131 N = color I = 11;
	SU  T = 52 C = 131 N = color I = 11;
	SU  T = 53 C = 131 N = color I = 11;
	SU  T = 54 C = 131 N = color I = 2;
	SU  T = 55 C = 131 N = color I = 11;
	SU  T = 56 C = 131 N = color I = 11;
	SU  T = 57 C = 131 N = color I = 11;
	SU  T = 58 C = 131 N = color I = 11;
	SU  T = 59 C = 131 N = color I = 2;
	SU  T = 60 C = 131 N = color I = 11;
	SU  T = 61 C = 131 N = color I = 2;
	SU  T = 62 C = 131 N = color I = 11;
	SU  T = 63 C = 131 N = color I = 2;
	SU  T = 64 C = 131 N = color I = 11;
	SU  T = 65 C = 131 N = color I = 11;
	SU  T = 66 C = 131 N = color I = 2;
	SU  T = 67 C = 131 N = color I = 11;
	SU  T = 68 C = 131 N = color I = 11;
	SU  T = 69 C = 131 N = color I = 11;
	SU  T = 70 C = 131 N = color I = 11;
	SU  T = 71 C = 131 N = color I = 11;
	SU  T = 72 C = 131 N = color I = 11;
	SU  T = 73 C = 131 N = color I = 2;
	SU  T = 74 C = 131 N = color I = 11;
	SU  T = 75 C = 131 N = color I = 11;
	SU  T = 76 C = 131 N = color I = 2;
	SU  T = 77 C = 131 N = color I = 11;
	SU  T = 79 C = 131 N = color I = 2;
	SU  T = 81 C = 131 N = color I = 5;
	SU  T = 82 C = 131 N = color I = 4;
	SU  T = 83 C = 131 N = color I = 11;
	SU  T = 84 C = 131 N = color I = 11;
	SU  T = 85 C = 131 N = color I = 11;

	SU  C = 132 N = color I = 11;
	SU  T = 2 C = 132 N = color I = 11;
	SU  T = 3 C = 132 N = color I = 9;
	SU  T = 4 C = 132 N = color I = 11;
	SU  T = 5 C = 132 N = color I = 11;
	SU  T = 6 C = 132 N = color I = 2;
	SU  T = 7 C = 132 N = color I = 11;
	SU  T = 8 C = 132 N = color I = 11;
	SU  T = 9 C = 132 N = color I = 11;
	SU  T = 10 C = 132 N = color I = 2;
	SU  T = 11 C = 132 N = color I = 11;
	SU  T = 12 C = 132 N = color I = 11;
	SU  T = 13 C = 132 N = color I = 2;
	SU  T = 14 C = 132 N = color I = 2;
	SU  T = 15 C = 132 N = color I = 11;
	SU  T = 16 C = 132 N = color I = 11;
	TEXT   TAXON = 17 CHARACTER = 132 TEXT = '?->';
	SU  T = 17 C = 132 N = color I = 17;
	SU  T = 18 C = 132 N = color I = 2;
	SU  T = 19 C = 132 N = color I = 11;
	SU  T = 20 C = 132 N = color I = 11;
	SU  T = 21 C = 132 N = color I = 11;
	SU  T = 22 C = 132 N = color I = 17;
	TEXT   TAXON = 23 CHARACTER = 132 TEXT = '?->';
	SU  T = 23 C = 132 N = color I = 17;
	SU  T = 24 C = 132 N = color I = 2;
	SU  T = 25 C = 132 N = color I = 11;
	SU  T = 26 C = 132 N = color I = 11;
	SU  T = 27 C = 132 N = color I = 11;
	SU  T = 28 C = 132 N = color I = 2;
	SU  T = 29 C = 132 N = color I = 11;
	SU  T = 30 C = 132 N = color I = 11;
	SU  T = 31 C = 132 N = color I = 11;
	SU  T = 32 C = 132 N = color I = 11;
	SU  T = 33 C = 132 N = color I = 11;
	SU  T = 34 C = 132 N = color I = 11;
	SU  T = 35 C = 132 N = color I = 11;
	SU  T = 36 C = 132 N = color I = 2;
	SU  T = 37 C = 132 N = color I = 11;
	SU  T = 38 C = 132 N = color I = 2;
	SU  T = 39 C = 132 N = color I = 11;
	SU  T = 40 C = 132 N = color I = 11;
	SU  T = 41 C = 132 N = color I = 11;
	SU  T = 42 C = 132 N = color I = 11;
	SU  T = 43 C = 132 N = color I = 11;
	SU  T = 44 C = 132 N = color I = 11;
	SU  T = 45 C = 132 N = color I = 11;
	SU  T = 46 C = 132 N = color I = 11;
	SU  T = 47 C = 132 N = color I = 11;
	SU  T = 48 C = 132 N = color I = 11;
	SU  T = 49 C = 132 N = color I = 11;
	SU  T = 50 C = 132 N = color I = 11;
	SU  T = 51 C = 132 N = color I = 11;
	SU  T = 52 C = 132 N = color I = 11;
	SU  T = 53 C = 132 N = color I = 11;
	SU  T = 54 C = 132 N = color I = 2;
	SU  T = 55 C = 132 N = color I = 11;
	SU  T = 56 C = 132 N = color I = 11;
	SU  T = 57 C = 132 N = color I = 11;
	SU  T = 58 C = 132 N = color I = 11;
	SU  T = 59 C = 132 N = color I = 2;
	SU  T = 60 C = 132 N = color I = 11;
	SU  T = 61 C = 132 N = color I = 2;
	SU  T = 62 C = 132 N = color I = 11;
	SU  T = 63 C = 132 N = color I = 2;
	SU  T = 64 C = 132 N = color I = 11;
	SU  T = 65 C = 132 N = color I = 11;
	SU  T = 66 C = 132 N = color I = 2;
	SU  T = 67 C = 132 N = color I = 11;
	SU  T = 68 C = 132 N = color I = 11;
	SU  T = 69 C = 132 N = color I = 11;
	SU  T = 70 C = 132 N = color I = 11;
	SU  T = 71 C = 132 N = color I = 11;
	SU  T = 72 C = 132 N = color I = 11;
	SU  T = 73 C = 132 N = color I = 2;
	SU  T = 74 C = 132 N = color I = 11;
	SU  T = 75 C = 132 N = color I = 11;
	SU  T = 76 C = 132 N = color I = 2;
	SU  T = 77 C = 132 N = color I = 11;
	SU  T = 79 C = 132 N = color I = 2;
	SU  T = 81 C = 132 N = color I = 5;
	TEXT   TAXON = 82 CHARACTER = 132 TEXT = '1->0';
	SU  T = 82 C = 132 N = color I = 17;
	SU  T = 83 C = 132 N = color I = 11;
	SU  T = 84 C = 132 N = color I = 11;
	SU  T = 85 C = 132 N = color I = 11;

	SU  C = 133 N = color I = 5;
	SU  T = 2 C = 133 N = color I = 11;
	SU  T = 3 C = 133 N = color I = 9;
	SU  T = 4 C = 133 N = color I = 11;
	SU  T = 5 C = 133 N = color I = 11;
	SU  T = 6 C = 133 N = color I = 2;
	SU  T = 7 C = 133 N = color I = 11;
	SU  T = 8 C = 133 N = color I = 11;
	SU  T = 9 C = 133 N = color I = 11;
	SU  T = 10 C = 133 N = color I = 2;
	SU  T = 11 C = 133 N = color I = 11;
	TEXT   TAXON = 12 CHARACTER = 133 TEXT = '?->1';
	SU  T = 12 C = 133 N = color I = 17;
	SU  T = 13 C = 133 N = color I = 2;
	SU  T = 14 C = 133 N = color I = 2;
	SU  T = 15 C = 133 N = color I = 11;
	SU  T = 16 C = 133 N = color I = 11;
	TEXT   TAXON = 17 CHARACTER = 133 TEXT = '?->';
	SU  T = 17 C = 133 N = color I = 17;
	SU  T = 18 C = 133 N = color I = 2;
	SU  T = 19 C = 133 N = color I = 11;
	SU  T = 20 C = 133 N = color I = 11;
	SU  T = 21 C = 133 N = color I = 11;
	SU  T = 22 C = 133 N = color I = 17;
	TEXT   TAXON = 23 CHARACTER = 133 TEXT = ?;
	SU  T = 23 C = 133 N = color I = 17;
	SU  T = 24 C = 133 N = color I = 2;
	SU  T = 25 C = 133 N = color I = 11;
	SU  T = 26 C = 133 N = color I = 11;
	SU  T = 27 C = 133 N = color I = 11;
	SU  T = 28 C = 133 N = color I = 2;
	SU  T = 29 C = 133 N = color I = 11;
	SU  T = 30 C = 133 N = color I = 11;
	SU  T = 31 C = 133 N = color I = 11;
	SU  T = 32 C = 133 N = color I = 11;
	SU  T = 33 C = 133 N = color I = 11;
	SU  T = 34 C = 133 N = color I = 11;
	SU  T = 35 C = 133 N = color I = 11;
	SU  T = 36 C = 133 N = color I = 2;
	SU  T = 37 C = 133 N = color I = 11;
	SU  T = 38 C = 133 N = color I = 2;
	SU  T = 39 C = 133 N = color I = 11;
	SU  T = 40 C = 133 N = color I = 11;
	SU  T = 41 C = 133 N = color I = 11;
	SU  T = 42 C = 133 N = color I = 11;
	SU  T = 43 C = 133 N = color I = 11;
	SU  T = 44 C = 133 N = color I = 11;
	SU  T = 45 C = 133 N = color I = 11;
	SU  T = 46 C = 133 N = color I = 11;
	SU  T = 47 C = 133 N = color I = 11;
	SU  T = 48 C = 133 N = color I = 11;
	SU  T = 49 C = 133 N = color I = 11;
	SU  T = 50 C = 133 N = color I = 11;
	SU  T = 51 C = 133 N = color I = 11;
	SU  T = 52 C = 133 N = color I = 11;
	SU  T = 53 C = 133 N = color I = 11;
	SU  T = 54 C = 133 N = color I = 2;
	SU  T = 55 C = 133 N = color I = 11;
	SU  T = 56 C = 133 N = color I = 11;
	SU  T = 57 C = 133 N = color I = 11;
	SU  T = 58 C = 133 N = color I = 11;
	SU  T = 59 C = 133 N = color I = 2;
	SU  T = 60 C = 133 N = color I = 11;
	SU  T = 61 C = 133 N = color I = 2;
	SU  T = 62 C = 133 N = color I = 11;
	SU  T = 63 C = 133 N = color I = 2;
	SU  T = 64 C = 133 N = color I = 11;
	SU  T = 65 C = 133 N = color I = 11;
	SU  T = 66 C = 133 N = color I = 2;
	SU  T = 67 C = 133 N = color I = 11;
	SU  T = 68 C = 133 N = color I = 11;
	SU  T = 69 C = 133 N = color I = 11;
	SU  T = 70 C = 133 N = color I = 11;
	SU  T = 71 C = 133 N = color I = 11;
	SU  T = 72 C = 133 N = color I = 11;
	SU  T = 73 C = 133 N = color I = 2;
	SU  T = 74 C = 133 N = color I = 11;
	SU  T = 75 C = 133 N = color I = 11;
	SU  T = 76 C = 133 N = color I = 2;
	SU  T = 77 C = 133 N = color I = 11;
	SU  T = 79 C = 133 N = color I = 2;
	SU  T = 81 C = 133 N = color I = 5;
	SU  T = 82 C = 133 N = color I = 4;
	SU  T = 83 C = 133 N = color I = 11;
	SU  T = 84 C = 133 N = color I = 11;
	SU  T = 85 C = 133 N = color I = 11;

	SU  C = 134 N = color I = 11;
	SU  T = 2 C = 134 N = color I = 11;
	SU  T = 3 C = 134 N = color I = 9;
	SU  T = 4 C = 134 N = color I = 11;
	SU  T = 5 C = 134 N = color I = 11;
	SU  T = 6 C = 134 N = color I = 2;
	SU  T = 7 C = 134 N = color I = 11;
	SU  T = 8 C = 134 N = color I = 11;
	SU  T = 9 C = 134 N = color I = 11;
	SU  T = 10 C = 134 N = color I = 2;
	SU  T = 11 C = 134 N = color I = 11;
	SU  T = 12 C = 134 N = color I = 11;
	SU  T = 13 C = 134 N = color I = 2;
	SU  T = 14 C = 134 N = color I = 2;
	SU  T = 15 C = 134 N = color I = 11;
	SU  T = 16 C = 134 N = color I = 11;
	TEXT   TAXON = 17 CHARACTER = 134 TEXT = '?->';
	SU  T = 17 C = 134 N = color I = 17;
	SU  T = 18 C = 134 N = color I = 2;
	SU  T = 19 C = 134 N = color I = 11;
	SU  T = 20 C = 134 N = color I = 11;
	SU  T = 21 C = 134 N = color I = 11;
	SU  T = 22 C = 134 N = color I = 17;
	TEXT   TAXON = 23 CHARACTER = 134 TEXT = ?;
	SU  T = 23 C = 134 N = color I = 17;
	SU  T = 24 C = 134 N = color I = 2;
	SU  T = 25 C = 134 N = color I = 11;
	SU  T = 26 C = 134 N = color I = 11;
	SU  T = 27 C = 134 N = color I = 11;
	SU  T = 28 C = 134 N = color I = 2;
	SU  T = 29 C = 134 N = color I = 11;
	SU  T = 30 C = 134 N = color I = 11;
	SU  T = 31 C = 134 N = color I = 11;
	SU  T = 32 C = 134 N = color I = 11;
	SU  T = 33 C = 134 N = color I = 11;
	SU  T = 34 C = 134 N = color I = 11;
	SU  T = 35 C = 134 N = color I = 11;
	SU  T = 36 C = 134 N = color I = 2;
	SU  T = 37 C = 134 N = color I = 11;
	SU  T = 38 C = 134 N = color I = 2;
	SU  T = 39 C = 134 N = color I = 11;
	SU  T = 40 C = 134 N = color I = 11;
	SU  T = 41 C = 134 N = color I = 11;
	SU  T = 42 C = 134 N = color I = 11;
	SU  T = 43 C = 134 N = color I = 11;
	SU  T = 44 C = 134 N = color I = 11;
	SU  T = 45 C = 134 N = color I = 11;
	SU  T = 46 C = 134 N = color I = 11;
	SU  T = 47 C = 134 N = color I = 11;
	SU  T = 48 C = 134 N = color I = 11;
	SU  T = 49 C = 134 N = color I = 11;
	SU  T = 50 C = 134 N = color I = 11;
	SU  T = 51 C = 134 N = color I = 11;
	SU  T = 52 C = 134 N = color I = 11;
	SU  T = 53 C = 134 N = color I = 11;
	SU  T = 54 C = 134 N = color I = 2;
	SU  T = 55 C = 134 N = color I = 11;
	SU  T = 56 C = 134 N = color I = 11;
	SU  T = 57 C = 134 N = color I = 11;
	SU  T = 58 C = 134 N = color I = 11;
	SU  T = 59 C = 134 N = color I = 2;
	SU  T = 60 C = 134 N = color I = 11;
	SU  T = 61 C = 134 N = color I = 2;
	SU  T = 62 C = 134 N = color I = 11;
	SU  T = 63 C = 134 N = color I = 2;
	SU  T = 64 C = 134 N = color I = 11;
	SU  T = 65 C = 134 N = color I = 11;
	SU  T = 66 C = 134 N = color I = 2;
	SU  T = 67 C = 134 N = color I = 11;
	SU  T = 68 C = 134 N = color I = 11;
	SU  T = 69 C = 134 N = color I = 11;
	SU  T = 70 C = 134 N = color I = 11;
	SU  T = 71 C = 134 N = color I = 11;
	SU  T = 72 C = 134 N = color I = 11;
	SU  T = 73 C = 134 N = color I = 2;
	SU  T = 74 C = 134 N = color I = 11;
	SU  T = 75 C = 134 N = color I = 11;
	SU  T = 76 C = 134 N = color I = 2;
	SU  T = 77 C = 134 N = color I = 11;
	SU  T = 79 C = 134 N = color I = 2;
	SU  T = 81 C = 134 N = color I = 5;
	SU  T = 82 C = 134 N = color I = 4;
	SU  T = 83 C = 134 N = color I = 11;
	SU  T = 84 C = 134 N = color I = 11;
	SU  T = 85 C = 134 N = color I = 11;

	SU  C = 135 N = color I = 11;
	SU  T = 2 C = 135 N = color I = 11;
	SU  T = 3 C = 135 N = color I = 9;
	SU  T = 4 C = 135 N = color I = 11;
	SU  T = 5 C = 135 N = color I = 11;
	SU  T = 6 C = 135 N = color I = 2;
	SU  T = 7 C = 135 N = color I = 11;
	SU  T = 8 C = 135 N = color I = 11;
	SU  T = 9 C = 135 N = color I = 11;
	SU  T = 10 C = 135 N = color I = 2;
	SU  T = 11 C = 135 N = color I = 11;
	SU  T = 12 C = 135 N = color I = 11;
	SU  T = 13 C = 135 N = color I = 2;
	SU  T = 14 C = 135 N = color I = 2;
	SU  T = 15 C = 135 N = color I = 11;
	SU  T = 16 C = 135 N = color I = 11;
	TEXT   TAXON = 17 CHARACTER = 135 TEXT = ?;
	SU  T = 17 C = 135 N = color I = 17;
	SU  T = 18 C = 135 N = color I = 2;
	SU  T = 19 C = 135 N = color I = 11;
	SU  T = 20 C = 135 N = color I = 11;
	SU  T = 21 C = 135 N = color I = 11;
	SU  T = 22 C = 135 N = color I = 11;
	SU  T = 23 C = 135 N = color I = 11;
	SU  T = 24 C = 135 N = color I = 2;
	SU  T = 25 C = 135 N = color I = 11;
	SU  T = 26 C = 135 N = color I = 11;
	SU  T = 27 C = 135 N = color I = 11;
	SU  T = 28 C = 135 N = color I = 2;
	SU  T = 29 C = 135 N = color I = 11;
	SU  T = 30 C = 135 N = color I = 11;
	SU  T = 31 C = 135 N = color I = 11;
	SU  T = 32 C = 135 N = color I = 11;
	SU  T = 33 C = 135 N = color I = 11;
	SU  T = 34 C = 135 N = color I = 11;
	SU  T = 35 C = 135 N = color I = 11;
	SU  T = 36 C = 135 N = color I = 2;
	SU  T = 37 C = 135 N = color I = 11;
	SU  T = 38 C = 135 N = color I = 2;
	SU  T = 39 C = 135 N = color I = 11;
	SU  T = 40 C = 135 N = color I = 11;
	SU  T = 41 C = 135 N = color I = 11;
	SU  T = 42 C = 135 N = color I = 11;
	SU  T = 43 C = 135 N = color I = 11;
	SU  T = 44 C = 135 N = color I = 11;
	SU  T = 45 C = 135 N = color I = 11;
	SU  T = 46 C = 135 N = color I = 11;
	SU  T = 47 C = 135 N = color I = 11;
	SU  T = 48 C = 135 N = color I = 11;
	SU  T = 49 C = 135 N = color I = 11;
	SU  T = 50 C = 135 N = color I = 11;
	SU  T = 51 C = 135 N = color I = 11;
	SU  T = 52 C = 135 N = color I = 11;
	SU  T = 53 C = 135 N = color I = 11;
	SU  T = 54 C = 135 N = color I = 2;
	SU  T = 55 C = 135 N = color I = 11;
	SU  T = 56 C = 135 N = color I = 11;
	SU  T = 57 C = 135 N = color I = 11;
	SU  T = 58 C = 135 N = color I = 11;
	SU  T = 59 C = 135 N = color I = 2;
	SU  T = 60 C = 135 N = color I = 11;
	SU  T = 61 C = 135 N = color I = 2;
	SU  T = 62 C = 135 N = color I = 11;
	SU  T = 63 C = 135 N = color I = 2;
	SU  T = 64 C = 135 N = color I = 11;
	SU  T = 65 C = 135 N = color I = 11;
	SU  T = 66 C = 135 N = color I = 2;
	SU  T = 67 C = 135 N = color I = 11;
	SU  T = 68 C = 135 N = color I = 11;
	SU  T = 69 C = 135 N = color I = 11;
	SU  T = 70 C = 135 N = color I = 11;
	SU  T = 71 C = 135 N = color I = 11;
	SU  T = 72 C = 135 N = color I = 11;
	SU  T = 73 C = 135 N = color I = 2;
	SU  T = 74 C = 135 N = color I = 11;
	SU  T = 75 C = 135 N = color I = 11;
	SU  T = 76 C = 135 N = color I = 2;
	SU  T = 77 C = 135 N = color I = 11;
	SU  T = 79 C = 135 N = color I = 2;
	SU  T = 81 C = 135 N = color I = 5;
	SU  T = 82 C = 135 N = color I = 4;
	SU  T = 83 C = 135 N = color I = 11;
	SU  T = 84 C = 135 N = color I = 11;
	SU  T = 85 C = 135 N = color I = 11;

	SU  C = 136 N = color I = 11;
	SU  T = 2 C = 136 N = color I = 11;
	SU  T = 3 C = 136 N = color I = 9;
	SU  T = 4 C = 136 N = color I = 11;
	SU  T = 5 C = 136 N = color I = 11;
	SU  T = 6 C = 136 N = color I = 2;
	SU  T = 7 C = 136 N = color I = 11;
	SU  T = 8 C = 136 N = color I = 11;
	SU  T = 9 C = 136 N = color I = 11;
	SU  T = 10 C = 136 N = color I = 2;
	SU  T = 11 C = 136 N = color I = 11;
	SU  T = 12 C = 136 N = color I = 11;
	SU  T = 13 C = 136 N = color I = 2;
	SU  T = 14 C = 136 N = color I = 2;
	SU  T = 15 C = 136 N = color I = 11;
	SU  T = 16 C = 136 N = color I = 11;
	TEXT   TAXON = 17 CHARACTER = 136 TEXT = ?;
	SU  T = 17 C = 136 N = color I = 17;
	SU  T = 18 C = 136 N = color I = 2;
	SU  T = 19 C = 136 N = color I = 11;
	SU  T = 20 C = 136 N = color I = 11;
	SU  T = 21 C = 136 N = color I = 11;
	SU  T = 22 C = 136 N = color I = 17;
	SU  T = 23 C = 136 N = color I = 17;
	SU  T = 24 C = 136 N = color I = 4;
	SU  T = 25 C = 136 N = color I = 11;
	SU  T = 26 C = 136 N = color I = 11;
	SU  T = 27 C = 136 N = color I = 11;
	SU  T = 28 C = 136 N = color I = 2;
	SU  T = 29 C = 136 N = color I = 11;
	SU  T = 30 C = 136 N = color I = 11;
	SU  T = 31 C = 136 N = color I = 11;
	SU  T = 32 C = 136 N = color I = 11;
	SU  T = 33 C = 136 N = color I = 11;
	SU  T = 34 C = 136 N = color I = 11;
	SU  T = 35 C = 136 N = color I = 11;
	SU  T = 36 C = 136 N = color I = 2;
	SU  T = 37 C = 136 N = color I = 11;
	SU  T = 38 C = 136 N = color I = 2;
	SU  T = 39 C = 136 N = color I = 11;
	SU  T = 40 C = 136 N = color I = 11;
	SU  T = 41 C = 136 N = color I = 11;
	SU  T = 42 C = 136 N = color I = 11;
	SU  T = 43 C = 136 N = color I = 11;
	SU  T = 44 C = 136 N = color I = 11;
	SU  T = 45 C = 136 N = color I = 11;
	SU  T = 46 C = 136 N = color I = 11;
	SU  T = 47 C = 136 N = color I = 11;
	SU  T = 48 C = 136 N = color I = 11;
	SU  T = 49 C = 136 N = color I = 11;
	SU  T = 50 C = 136 N = color I = 11;
	SU  T = 51 C = 136 N = color I = 11;
	SU  T = 52 C = 136 N = color I = 11;
	SU  T = 53 C = 136 N = color I = 11;
	SU  T = 54 C = 136 N = color I = 2;
	SU  T = 55 C = 136 N = color I = 11;
	SU  T = 56 C = 136 N = color I = 11;
	SU  T = 57 C = 136 N = color I = 11;
	SU  T = 58 C = 136 N = color I = 11;
	SU  T = 59 C = 136 N = color I = 2;
	SU  T = 60 C = 136 N = color I = 11;
	SU  T = 61 C = 136 N = color I = 2;
	SU  T = 62 C = 136 N = color I = 11;
	SU  T = 63 C = 136 N = color I = 2;
	SU  T = 64 C = 136 N = color I = 11;
	SU  T = 65 C = 136 N = color I = 11;
	SU  T = 66 C = 136 N = color I = 2;
	SU  T = 67 C = 136 N = color I = 11;
	SU  T = 68 C = 136 N = color I = 11;
	SU  T = 69 C = 136 N = color I = 11;
	SU  T = 70 C = 136 N = color I = 11;
	SU  T = 71 C = 136 N = color I = 11;
	SU  T = 72 C = 136 N = color I = 11;
	SU  T = 73 C = 136 N = color I = 2;
	SU  T = 74 C = 136 N = color I = 11;
	SU  T = 75 C = 136 N = color I = 11;
	SU  T = 76 C = 136 N = color I = 2;
	SU  T = 77 C = 136 N = color I = 11;
	SU  T = 79 C = 136 N = color I = 2;
	SU  T = 81 C = 136 N = color I = 5;
	SU  T = 82 C = 136 N = color I = 4;
	SU  T = 83 C = 136 N = color I = 11;
	SU  T = 84 C = 136 N = color I = 11;
	SU  T = 85 C = 136 N = color I = 11;

	SU  C = 137 N = color I = 11;
	SU  T = 2 C = 137 N = color I = 11;
	SU  T = 3 C = 137 N = color I = 9;
	SU  T = 4 C = 137 N = color I = 11;
	SU  T = 5 C = 137 N = color I = 11;
	SU  T = 6 C = 137 N = color I = 2;
	SU  T = 7 C = 137 N = color I = 11;
	SU  T = 8 C = 137 N = color I = 11;
	SU  T = 9 C = 137 N = color I = 11;
	SU  T = 10 C = 137 N = color I = 2;
	SU  T = 11 C = 137 N = color I = 11;
	SU  T = 12 C = 137 N = color I = 11;
	SU  T = 13 C = 137 N = color I = 2;
	SU  T = 14 C = 137 N = color I = 2;
	SU  T = 15 C = 137 N = color I = 11;
	SU  T = 16 C = 137 N = color I = 11;
	SU  T = 17 C = 137 N = color I = 11;
	SU  T = 18 C = 137 N = color I = 2;
	SU  T = 19 C = 137 N = color I = 11;
	SU  T = 20 C = 137 N = color I = 11;
	SU  T = 21 C = 137 N = color I = 11;
	SU  T = 22 C = 137 N = color I = 11;
	SU  T = 23 C = 137 N = color I = 17;
	SU  T = 24 C = 137 N = color I = 2;
	SU  T = 25 C = 137 N = color I = 11;
	SU  T = 26 C = 137 N = color I = 11;
	SU  T = 27 C = 137 N = color I = 11;
	SU  T = 28 C = 137 N = color I = 2;
	SU  T = 29 C = 137 N = color I = 11;
	SU  T = 30 C = 137 N = color I = 11;
	SU  T = 31 C = 137 N = color I = 11;
	SU  T = 32 C = 137 N = color I = 11;
	SU  T = 33 C = 137 N = color I = 11;
	SU  T = 34 C = 137 N = color I = 11;
	SU  T = 35 C = 137 N = color I = 11;
	SU  T = 36 C = 137 N = color I = 2;
	SU  T = 37 C = 137 N = color I = 11;
	SU  T = 38 C = 137 N = color I = 2;
	SU  T = 39 C = 137 N = color I = 11;
	SU  T = 40 C = 137 N = color I = 11;
	SU  T = 41 C = 137 N = color I = 11;
	SU  T = 42 C = 137 N = color I = 11;
	SU  T = 43 C = 137 N = color I = 11;
	SU  T = 44 C = 137 N = color I = 11;
	SU  T = 45 C = 137 N = color I = 11;
	SU  T = 46 C = 137 N = color I = 11;
	SU  T = 47 C = 137 N = color I = 11;
	SU  T = 48 C = 137 N = color I = 11;
	SU  T = 49 C = 137 N = color I = 11;
	SU  T = 50 C = 137 N = color I = 11;
	SU  T = 51 C = 137 N = color I = 11;
	SU  T = 52 C = 137 N = color I = 11;
	SU  T = 53 C = 137 N = color I = 11;
	SU  T = 54 C = 137 N = color I = 2;
	SU  T = 55 C = 137 N = color I = 11;
	SU  T = 56 C = 137 N = color I = 11;
	SU  T = 57 C = 137 N = color I = 11;
	SU  T = 58 C = 137 N = color I = 11;
	SU  T = 59 C = 137 N = color I = 2;
	SU  T = 60 C = 137 N = color I = 11;
	SU  T = 61 C = 137 N = color I = 2;
	SU  T = 62 C = 137 N = color I = 11;
	SU  T = 63 C = 137 N = color I = 2;
	SU  T = 64 C = 137 N = color I = 11;
	SU  T = 65 C = 137 N = color I = 11;
	SU  T = 66 C = 137 N = color I = 2;
	SU  T = 67 C = 137 N = color I = 11;
	SU  T = 68 C = 137 N = color I = 11;
	SU  T = 69 C = 137 N = color I = 11;
	SU  T = 70 C = 137 N = color I = 11;
	SU  T = 71 C = 137 N = color I = 11;
	SU  T = 72 C = 137 N = color I = 11;
	SU  T = 73 C = 137 N = color I = 2;
	SU  T = 74 C = 137 N = color I = 11;
	SU  T = 75 C = 137 N = color I = 11;
	SU  T = 76 C = 137 N = color I = 2;
	SU  T = 77 C = 137 N = color I = 11;
	SU  T = 79 C = 137 N = color I = 2;
	SU  T = 81 C = 137 N = color I = 5;
	SU  T = 82 C = 137 N = color I = 4;
	SU  T = 83 C = 137 N = color I = 11;
	SU  T = 84 C = 137 N = color I = 11;
	SU  T = 85 C = 137 N = color I = 11;

	SU  C = 138 N = color I = 11;
	SU  T = 2 C = 138 N = color I = 11;
	SU  T = 3 C = 138 N = color I = 9;
	SU  T = 4 C = 138 N = color I = 11;
	SU  T = 5 C = 138 N = color I = 11;
	SU  T = 6 C = 138 N = color I = 2;
	SU  T = 7 C = 138 N = color I = 11;
	SU  T = 8 C = 138 N = color I = 11;
	SU  T = 9 C = 138 N = color I = 11;
	SU  T = 10 C = 138 N = color I = 2;
	SU  T = 11 C = 138 N = color I = 11;
	SU  T = 12 C = 138 N = color I = 11;
	SU  T = 13 C = 138 N = color I = 2;
	SU  T = 14 C = 138 N = color I = 2;
	SU  T = 15 C = 138 N = color I = 11;
	SU  T = 16 C = 138 N = color I = 11;
	SU  T = 17 C = 138 N = color I = 11;
	SU  T = 18 C = 138 N = color I = 2;
	SU  T = 19 C = 138 N = color I = 11;
	SU  T = 20 C = 138 N = color I = 11;
	SU  T = 21 C = 138 N = color I = 11;
	SU  T = 22 C = 138 N = color I = 4;
	SU  T = 23 C = 138 N = color I = 17;
	SU  T = 24 C = 138 N = color I = 2;
	SU  T = 25 C = 138 N = color I = 11;
	SU  T = 26 C = 138 N = color I = 11;
	SU  T = 27 C = 138 N = color I = 11;
	SU  T = 28 C = 138 N = color I = 2;
	SU  T = 29 C = 138 N = color I = 11;
	SU  T = 30 C = 138 N = color I = 11;
	SU  T = 31 C = 138 N = color I = 11;
	SU  T = 32 C = 138 N = color I = 11;
	SU  T = 33 C = 138 N = color I = 11;
	SU  T = 34 C = 138 N = color I = 11;
	SU  T = 35 C = 138 N = color I = 11;
	SU  T = 36 C = 138 N = color I = 2;
	SU  T = 37 C = 138 N = color I = 11;
	SU  T = 38 C = 138 N = color I = 2;
	SU  T = 39 C = 138 N = color I = 11;
	SU  T = 40 C = 138 N = color I = 11;
	SU  T = 41 C = 138 N = color I = 11;
	SU  T = 42 C = 138 N = color I = 11;
	SU  T = 43 C = 138 N = color I = 11;
	SU  T = 44 C = 138 N = color I = 11;
	SU  T = 45 C = 138 N = color I = 11;
	SU  T = 46 C = 138 N = color I = 11;
	SU  T = 47 C = 138 N = color I = 11;
	SU  T = 48 C = 138 N = color I = 11;
	SU  T = 49 C = 138 N = color I = 11;
	SU  T = 50 C = 138 N = color I = 11;
	SU  T = 51 C = 138 N = color I = 11;
	SU  T = 52 C = 138 N = color I = 11;
	SU  T = 53 C = 138 N = color I = 11;
	SU  T = 54 C = 138 N = color I = 2;
	SU  T = 55 C = 138 N = color I = 11;
	SU  T = 56 C = 138 N = color I = 11;
	SU  T = 57 C = 138 N = color I = 11;
	SU  T = 58 C = 138 N = color I = 11;
	SU  T = 59 C = 138 N = color I = 2;
	SU  T = 60 C = 138 N = color I = 11;
	SU  T = 61 C = 138 N = color I = 2;
	SU  T = 62 C = 138 N = color I = 11;
	SU  T = 63 C = 138 N = color I = 2;
	SU  T = 64 C = 138 N = color I = 11;
	SU  T = 65 C = 138 N = color I = 11;
	SU  T = 66 C = 138 N = color I = 2;
	SU  T = 67 C = 138 N = color I = 11;
	SU  T = 68 C = 138 N = color I = 11;
	SU  T = 69 C = 138 N = color I = 11;
	SU  T = 70 C = 138 N = color I = 11;
	SU  T = 71 C = 138 N = color I = 11;
	SU  T = 72 C = 138 N = color I = 11;
	SU  T = 73 C = 138 N = color I = 2;
	SU  T = 74 C = 138 N = color I = 11;
	SU  T = 75 C = 138 N = color I = 11;
	SU  T = 76 C = 138 N = color I = 2;
	SU  T = 77 C = 138 N = color I = 11;
	SU  T = 79 C = 138 N = color I = 2;
	SU  T = 81 C = 138 N = color I = 5;
	SU  T = 82 C = 138 N = color I = 4;
	SU  T = 83 C = 138 N = color I = 11;
	SU  T = 84 C = 138 N = color I = 11;
	SU  T = 85 C = 138 N = color I = 11;

	SU  C = 139 N = color I = 11;
	SU  T = 2 C = 139 N = color I = 11;
	SU  T = 3 C = 139 N = color I = 9;
	SU  T = 4 C = 139 N = color I = 11;
	SU  T = 5 C = 139 N = color I = 11;
	SU  T = 6 C = 139 N = color I = 2;
	SU  T = 7 C = 139 N = color I = 11;
	SU  T = 8 C = 139 N = color I = 11;
	SU  T = 9 C = 139 N = color I = 11;
	SU  T = 10 C = 139 N = color I = 2;
	SU  T = 11 C = 139 N = color I = 11;
	SU  T = 12 C = 139 N = color I = 11;
	SU  T = 13 C = 139 N = color I = 2;
	SU  T = 14 C = 139 N = color I = 2;
	SU  T = 15 C = 139 N = color I = 11;
	SU  T = 16 C = 139 N = color I = 11;
	SU  T = 17 C = 139 N = color I = 11;
	SU  T = 18 C = 139 N = color I = 2;
	SU  T = 19 C = 139 N = color I = 11;
	SU  T = 20 C = 139 N = color I = 11;
	SU  T = 21 C = 139 N = color I = 11;
	SU  T = 22 C = 139 N = color I = 17;
	SU  T = 23 C = 139 N = color I = 17;
	SU  T = 24 C = 139 N = color I = 2;
	SU  T = 25 C = 139 N = color I = 11;
	SU  T = 26 C = 139 N = color I = 11;
	SU  T = 27 C = 139 N = color I = 11;
	SU  T = 28 C = 139 N = color I = 2;
	SU  T = 29 C = 139 N = color I = 11;
	SU  T = 30 C = 139 N = color I = 11;
	SU  T = 31 C = 139 N = color I = 11;
	SU  T = 32 C = 139 N = color I = 11;
	SU  T = 33 C = 139 N = color I = 11;
	SU  T = 34 C = 139 N = color I = 11;
	SU  T = 35 C = 139 N = color I = 11;
	SU  T = 36 C = 139 N = color I = 2;
	SU  T = 37 C = 139 N = color I = 11;
	SU  T = 38 C = 139 N = color I = 2;
	SU  T = 39 C = 139 N = color I = 11;
	SU  T = 40 C = 139 N = color I = 11;
	SU  T = 41 C = 139 N = color I = 11;
	SU  T = 42 C = 139 N = color I = 11;
	SU  T = 43 C = 139 N = color I = 11;
	SU  T = 44 C = 139 N = color I = 11;
	SU  T = 45 C = 139 N = color I = 11;
	SU  T = 46 C = 139 N = color I = 11;
	SU  T = 47 C = 139 N = color I = 11;
	SU  T = 48 C = 139 N = color I = 11;
	SU  T = 49 C = 139 N = color I = 11;
	SU  T = 50 C = 139 N = color I = 11;
	SU  T = 51 C = 139 N = color I = 11;
	SU  T = 52 C = 139 N = color I = 11;
	SU  T = 53 C = 139 N = color I = 11;
	SU  T = 54 C = 139 N = color I = 2;
	SU  T = 55 C = 139 N = color I = 11;
	SU  T = 56 C = 139 N = color I = 11;
	SU  T = 57 C = 139 N = color I = 11;
	SU  T = 58 C = 139 N = color I = 11;
	SU  T = 59 C = 139 N = color I = 2;
	SU  T = 60 C = 139 N = color I = 11;
	SU  T = 61 C = 139 N = color I = 2;
	SU  T = 62 C = 139 N = color I = 11;
	SU  T = 63 C = 139 N = color I = 2;
	SU  T = 64 C = 139 N = color I = 11;
	SU  T = 65 C = 139 N = color I = 11;
	SU  T = 66 C = 139 N = color I = 2;
	SU  T = 67 C = 139 N = color I = 11;
	SU  T = 68 C = 139 N = color I = 11;
	SU  T = 69 C = 139 N = color I = 11;
	SU  T = 70 C = 139 N = color I = 11;
	SU  T = 71 C = 139 N = color I = 11;
	SU  T = 72 C = 139 N = color I = 11;
	SU  T = 73 C = 139 N = color I = 2;
	SU  T = 74 C = 139 N = color I = 11;
	SU  T = 75 C = 139 N = color I = 11;
	SU  T = 76 C = 139 N = color I = 2;
	SU  T = 77 C = 139 N = color I = 11;
	SU  T = 79 C = 139 N = color I = 2;
	SU  T = 81 C = 139 N = color I = 5;
	SU  T = 82 C = 139 N = color I = 4;
	SU  T = 83 C = 139 N = color I = 11;
	SU  T = 84 C = 139 N = color I = 11;
	SU  T = 85 C = 139 N = color I = 11;

	SU  C = 140 N = color I = 11;
	SU  T = 2 C = 140 N = color I = 11;
	SU  T = 3 C = 140 N = color I = 9;
	SU  T = 4 C = 140 N = color I = 11;
	SU  T = 5 C = 140 N = color I = 11;
	SU  T = 6 C = 140 N = color I = 2;
	SU  T = 7 C = 140 N = color I = 11;
	SU  T = 8 C = 140 N = color I = 11;
	SU  T = 9 C = 140 N = color I = 11;
	SU  T = 10 C = 140 N = color I = 2;
	SU  T = 11 C = 140 N = color I = 11;
	SU  T = 12 C = 140 N = color I = 11;
	SU  T = 13 C = 140 N = color I = 2;
	SU  T = 14 C = 140 N = color I = 2;
	SU  T = 15 C = 140 N = color I = 11;
	SU  T = 16 C = 140 N = color I = 11;
	SU  T = 17 C = 140 N = color I = 11;
	SU  T = 18 C = 140 N = color I = 2;
	SU  T = 19 C = 140 N = color I = 11;
	SU  T = 20 C = 140 N = color I = 11;
	SU  T = 21 C = 140 N = color I = 11;
	SU  T = 22 C = 140 N = color I = 17;
	SU  T = 23 C = 140 N = color I = 17;
	SU  T = 24 C = 140 N = color I = 2;
	SU  T = 25 C = 140 N = color I = 11;
	SU  T = 26 C = 140 N = color I = 11;
	SU  T = 27 C = 140 N = color I = 11;
	SU  T = 28 C = 140 N = color I = 2;
	SU  T = 29 C = 140 N = color I = 11;
	SU  T = 30 C = 140 N = color I = 11;
	SU  T = 31 C = 140 N = color I = 11;
	SU  T = 32 C = 140 N = color I = 11;
	SU  T = 33 C = 140 N = color I = 11;
	SU  T = 34 C = 140 N = color I = 11;
	SU  T = 35 C = 140 N = color I = 11;
	SU  T = 36 C = 140 N = color I = 2;
	SU  T = 37 C = 140 N = color I = 11;
	SU  T = 38 C = 140 N = color I = 2;
	SU  T = 39 C = 140 N = color I = 11;
	SU  T = 40 C = 140 N = color I = 11;
	SU  T = 41 C = 140 N = color I = 11;
	SU  T = 42 C = 140 N = color I = 11;
	SU  T = 43 C = 140 N = color I = 11;
	SU  T = 44 C = 140 N = color I = 11;
	SU  T = 45 C = 140 N = color I = 11;
	SU  T = 46 C = 140 N = color I = 11;
	SU  T = 47 C = 140 N = color I = 11;
	SU  T = 48 C = 140 N = color I = 11;
	SU  T = 49 C = 140 N = color I = 11;
	SU  T = 50 C = 140 N = color I = 11;
	SU  T = 51 C = 140 N = color I = 11;
	SU  T = 52 C = 140 N = color I = 11;
	SU  T = 53 C = 140 N = color I = 11;
	SU  T = 54 C = 140 N = color I = 2;
	SU  T = 55 C = 140 N = color I = 11;
	SU  T = 56 C = 140 N = color I = 11;
	SU  T = 57 C = 140 N = color I = 11;
	SU  T = 58 C = 140 N = color I = 11;
	SU  T = 59 C = 140 N = color I = 2;
	SU  T = 60 C = 140 N = color I = 11;
	SU  T = 61 C = 140 N = color I = 2;
	SU  T = 62 C = 140 N = color I = 11;
	SU  T = 63 C = 140 N = color I = 2;
	SU  T = 64 C = 140 N = color I = 11;
	SU  T = 65 C = 140 N = color I = 11;
	SU  T = 66 C = 140 N = color I = 2;
	SU  T = 67 C = 140 N = color I = 11;
	SU  T = 68 C = 140 N = color I = 11;
	SU  T = 69 C = 140 N = color I = 11;
	SU  T = 70 C = 140 N = color I = 11;
	SU  T = 71 C = 140 N = color I = 11;
	SU  T = 72 C = 140 N = color I = 11;
	SU  T = 73 C = 140 N = color I = 2;
	SU  T = 74 C = 140 N = color I = 11;
	SU  T = 75 C = 140 N = color I = 11;
	SU  T = 76 C = 140 N = color I = 2;
	SU  T = 77 C = 140 N = color I = 11;
	SU  T = 79 C = 140 N = color I = 2;
	SU  T = 81 C = 140 N = color I = 5;
	SU  T = 82 C = 140 N = color I = 4;
	SU  T = 83 C = 140 N = color I = 11;
	SU  T = 84 C = 140 N = color I = 11;
	SU  T = 85 C = 140 N = color I = 11;

	SU  C = 141 N = color I = 11;
	SU  T = 2 C = 141 N = color I = 11;
	SU  T = 3 C = 141 N = color I = 9;
	SU  T = 4 C = 141 N = color I = 11;
	SU  T = 5 C = 141 N = color I = 11;
	SU  T = 6 C = 141 N = color I = 2;
	SU  T = 7 C = 141 N = color I = 11;
	SU  T = 8 C = 141 N = color I = 11;
	SU  T = 9 C = 141 N = color I = 11;
	SU  T = 10 C = 141 N = color I = 2;
	SU  T = 11 C = 141 N = color I = 11;
	SU  T = 12 C = 141 N = color I = 11;
	SU  T = 13 C = 141 N = color I = 2;
	SU  T = 14 C = 141 N = color I = 2;
	SU  T = 15 C = 141 N = color I = 11;
	SU  T = 16 C = 141 N = color I = 11;
	SU  T = 17 C = 141 N = color I = 11;
	SU  T = 18 C = 141 N = color I = 2;
	SU  T = 19 C = 141 N = color I = 11;
	SU  T = 20 C = 141 N = color I = 11;
	SU  T = 21 C = 141 N = color I = 11;
	SU  T = 22 C = 141 N = color I = 17;
	SU  T = 23 C = 141 N = color I = 17;
	SU  T = 24 C = 141 N = color I = 2;
	SU  T = 25 C = 141 N = color I = 11;
	SU  T = 26 C = 141 N = color I = 11;
	SU  T = 27 C = 141 N = color I = 11;
	SU  T = 28 C = 141 N = color I = 2;
	SU  T = 29 C = 141 N = color I = 11;
	SU  T = 30 C = 141 N = color I = 11;
	SU  T = 31 C = 141 N = color I = 11;
	SU  T = 32 C = 141 N = color I = 11;
	SU  T = 33 C = 141 N = color I = 11;
	SU  T = 34 C = 141 N = color I = 11;
	SU  T = 35 C = 141 N = color I = 11;
	SU  T = 36 C = 141 N = color I = 2;
	SU  T = 37 C = 141 N = color I = 11;
	SU  T = 38 C = 141 N = color I = 2;
	SU  T = 39 C = 141 N = color I = 11;
	SU  T = 40 C = 141 N = color I = 11;
	SU  T = 41 C = 141 N = color I = 11;
	SU  T = 42 C = 141 N = color I = 11;
	SU  T = 43 C = 141 N = color I = 11;
	SU  T = 44 C = 141 N = color I = 11;
	SU  T = 45 C = 141 N = color I = 11;
	SU  T = 46 C = 141 N = color I = 11;
	SU  T = 47 C = 141 N = color I = 11;
	SU  T = 48 C = 141 N = color I = 11;
	SU  T = 49 C = 141 N = color I = 11;
	SU  T = 50 C = 141 N = color I = 11;
	SU  T = 51 C = 141 N = color I = 11;
	SU  T = 52 C = 141 N = color I = 11;
	SU  T = 53 C = 141 N = color I = 11;
	SU  T = 54 C = 141 N = color I = 2;
	SU  T = 55 C = 141 N = color I = 11;
	SU  T = 56 C = 141 N = color I = 11;
	SU  T = 57 C = 141 N = color I = 11;
	SU  T = 58 C = 141 N = color I = 11;
	SU  T = 59 C = 141 N = color I = 2;
	SU  T = 60 C = 141 N = color I = 11;
	SU  T = 61 C = 141 N = color I = 2;
	SU  T = 62 C = 141 N = color I = 11;
	SU  T = 63 C = 141 N = color I = 2;
	SU  T = 64 C = 141 N = color I = 11;
	SU  T = 65 C = 141 N = color I = 11;
	SU  T = 66 C = 141 N = color I = 2;
	SU  T = 67 C = 141 N = color I = 11;
	SU  T = 68 C = 141 N = color I = 11;
	SU  T = 69 C = 141 N = color I = 11;
	SU  T = 70 C = 141 N = color I = 11;
	SU  T = 71 C = 141 N = color I = 11;
	SU  T = 72 C = 141 N = color I = 11;
	SU  T = 73 C = 141 N = color I = 2;
	SU  T = 74 C = 141 N = color I = 11;
	SU  T = 75 C = 141 N = color I = 11;
	SU  T = 76 C = 141 N = color I = 2;
	SU  T = 77 C = 141 N = color I = 11;
	SU  T = 79 C = 141 N = color I = 2;
	SU  T = 81 C = 141 N = color I = 5;
	SU  T = 82 C = 141 N = color I = 4;
	SU  T = 83 C = 141 N = color I = 11;
	SU  T = 84 C = 141 N = color I = 11;
	SU  T = 85 C = 141 N = color I = 11;

	TEXT   TAXON = 1 CHARACTER = 142 TEXT = '?->0';
	SU  T = 1 C = 142 N = color I = 17;
	SU  T = 3 C = 142 N = color I = 9;
	SU  T = 6 C = 142 N = color I = 2;
	SU  T = 10 C = 142 N = color I = 2;
	SU  T = 13 C = 142 N = color I = 2;
	SU  T = 14 C = 142 N = color I = 2;
	SU  T = 18 C = 142 N = color I = 2;
	SU  T = 22 C = 142 N = color I = 17;
	SU  T = 23 C = 142 N = color I = 17;
	SU  T = 24 C = 142 N = color I = 2;
	SU  T = 28 C = 142 N = color I = 2;
	SU  T = 36 C = 142 N = color I = 2;
	SU  T = 38 C = 142 N = color I = 2;
	SU  T = 54 C = 142 N = color I = 2;
	SU  T = 59 C = 142 N = color I = 2;
	SU  T = 61 C = 142 N = color I = 2;
	SU  T = 63 C = 142 N = color I = 2;
	SU  T = 66 C = 142 N = color I = 2;
	SU  T = 73 C = 142 N = color I = 2;
	SU  T = 75 C = 142 N = color I = 5;
	SU  T = 76 C = 142 N = color I = 2;
	SU  T = 77 C = 142 N = color I = 5;
	SU  T = 79 C = 142 N = color I = 2;
	SU  T = 81 C = 142 N = color I = 5;
	SU  T = 82 C = 142 N = color I = 4;
	SU  T = 83 C = 142 N = color I = 4;
	SU  T = 84 C = 142 N = color I = 5;

	SU  C = 143 N = color I = 11;
	SU  T = 2 C = 143 N = color I = 11;
	SU  T = 3 C = 143 N = color I = 9;
	SU  T = 4 C = 143 N = color I = 11;
	SU  T = 5 C = 143 N = color I = 11;
	SU  T = 6 C = 143 N = color I = 2;
	SU  T = 7 C = 143 N = color I = 11;
	SU  T = 8 C = 143 N = color I = 11;
	SU  T = 9 C = 143 N = color I = 11;
	SU  T = 10 C = 143 N = color I = 2;
	SU  T = 11 C = 143 N = color I = 11;
	SU  T = 12 C = 143 N = color I = 11;
	SU  T = 13 C = 143 N = color I = 2;
	SU  T = 14 C = 143 N = color I = 2;
	SU  T = 15 C = 143 N = color I = 11;
	SU  T = 16 C = 143 N = color I = 11;
	SU  T = 17 C = 143 N = color I = 11;
	SU  T = 18 C = 143 N = color I = 2;
	SU  T = 19 C = 143 N = color I = 11;
	SU  T = 20 C = 143 N = color I = 11;
	SU  T = 21 C = 143 N = color I = 11;
	SU  T = 22 C = 143 N = color I = 11;
	SU  T = 23 C = 143 N = color I = 11;
	SU  T = 24 C = 143 N = color I = 2;
	SU  T = 25 C = 143 N = color I = 11;
	SU  T = 26 C = 143 N = color I = 11;
	SU  T = 27 C = 143 N = color I = 11;
	SU  T = 28 C = 143 N = color I = 2;
	SU  T = 29 C = 143 N = color I = 11;
	SU  T = 30 C = 143 N = color I = 11;
	SU  T = 31 C = 143 N = color I = 11;
	SU  T = 32 C = 143 N = color I = 11;
	SU  T = 33 C = 143 N = color I = 11;
	SU  T = 34 C = 143 N = color I = 11;
	SU  T = 35 C = 143 N = color I = 11;
	SU  T = 36 C = 143 N = color I = 2;
	SU  T = 37 C = 143 N = color I = 11;
	SU  T = 38 C = 143 N = color I = 2;
	SU  T = 39 C = 143 N = color I = 11;
	SU  T = 40 C = 143 N = color I = 11;
	SU  T = 41 C = 143 N = color I = 11;
	SU  T = 42 C = 143 N = color I = 11;
	SU  T = 43 C = 143 N = color I = 11;
	SU  T = 44 C = 143 N = color I = 11;
	SU  T = 45 C = 143 N = color I = 11;
	SU  T = 46 C = 143 N = color I = 11;
	SU  T = 47 C = 143 N = color I = 11;
	SU  T = 48 C = 143 N = color I = 11;
	SU  T = 49 C = 143 N = color I = 11;
	SU  T = 50 C = 143 N = color I = 11;
	SU  T = 51 C = 143 N = color I = 11;
	SU  T = 52 C = 143 N = color I = 11;
	SU  T = 53 C = 143 N = color I = 11;
	SU  T = 54 C = 143 N = color I = 2;
	SU  T = 55 C = 143 N = color I = 11;
	SU  T = 56 C = 143 N = color I = 11;
	SU  T = 57 C = 143 N = color I = 11;
	SU  T = 58 C = 143 N = color I = 11;
	SU  T = 59 C = 143 N = color I = 2;
	SU  T = 60 C = 143 N = color I = 11;
	SU  T = 61 C = 143 N = color I = 2;
	SU  T = 62 C = 143 N = color I = 11;
	SU  T = 63 C = 143 N = color I = 2;
	SU  T = 64 C = 143 N = color I = 11;
	SU  T = 65 C = 143 N = color I = 11;
	SU  T = 66 C = 143 N = color I = 2;
	SU  T = 67 C = 143 N = color I = 11;
	SU  T = 68 C = 143 N = color I = 11;
	SU  T = 69 C = 143 N = color I = 11;
	SU  T = 70 C = 143 N = color I = 11;
	SU  T = 71 C = 143 N = color I = 11;
	SU  T = 72 C = 143 N = color I = 11;
	SU  T = 73 C = 143 N = color I = 2;
	SU  T = 74 C = 143 N = color I = 11;
	SU  T = 75 C = 143 N = color I = 11;
	SU  T = 76 C = 143 N = color I = 5;
	SU  T = 77 C = 143 N = color I = 11;
	SU  T = 79 C = 143 N = color I = 2;
	SU  T = 81 C = 143 N = color I = 5;
	SU  T = 82 C = 143 N = color I = 4;
	SU  T = 83 C = 143 N = color I = 11;
	SU  T = 84 C = 143 N = color I = 11;
	SU  T = 85 C = 143 N = color I = 11;

	SU  C = 144 N = color I = 11;
	SU  T = 2 C = 144 N = color I = 11;
	SU  T = 3 C = 144 N = color I = 9;
	SU  T = 4 C = 144 N = color I = 11;
	SU  T = 5 C = 144 N = color I = 11;
	SU  T = 6 C = 144 N = color I = 2;
	SU  T = 7 C = 144 N = color I = 11;
	SU  T = 8 C = 144 N = color I = 11;
	SU  T = 9 C = 144 N = color I = 11;
	SU  T = 10 C = 144 N = color I = 2;
	SU  T = 11 C = 144 N = color I = 11;
	SU  T = 12 C = 144 N = color I = 11;
	SU  T = 13 C = 144 N = color I = 2;
	SU  T = 14 C = 144 N = color I = 2;
	SU  T = 15 C = 144 N = color I = 11;
	SU  T = 16 C = 144 N = color I = 11;
	SU  T = 17 C = 144 N = color I = 11;
	SU  T = 18 C = 144 N = color I = 2;
	SU  T = 19 C = 144 N = color I = 11;
	SU  T = 20 C = 144 N = color I = 11;
	SU  T = 21 C = 144 N = color I = 11;
	SU  T = 22 C = 144 N = color I = 11;
	SU  T = 23 C = 144 N = color I = 11;
	SU  T = 24 C = 144 N = color I = 2;
	SU  T = 25 C = 144 N = color I = 11;
	SU  T = 26 C = 144 N = color I = 11;
	SU  T = 27 C = 144 N = color I = 11;
	SU  T = 28 C = 144 N = color I = 2;
	SU  T = 29 C = 144 N = color I = 11;
	SU  T = 30 C = 144 N = color I = 11;
	SU  T = 31 C = 144 N = color I = 11;
	SU  T = 32 C = 144 N = color I = 11;
	SU  T = 33 C = 144 N = color I = 11;
	SU  T = 34 C = 144 N = color I = 11;
	SU  T = 35 C = 144 N = color I = 11;
	SU  T = 36 C = 144 N = color I = 2;
	SU  T = 37 C = 144 N = color I = 11;
	SU  T = 38 C = 144 N = color I = 2;
	SU  T = 39 C = 144 N = color I = 11;
	SU  T = 40 C = 144 N = color I = 11;
	SU  T = 41 C = 144 N = color I = 11;
	SU  T = 42 C = 144 N = color I = 11;
	SU  T = 43 C = 144 N = color I = 11;
	SU  T = 44 C = 144 N = color I = 11;
	SU  T = 45 C = 144 N = color I = 11;
	SU  T = 46 C = 144 N = color I = 11;
	SU  T = 47 C = 144 N = color I = 11;
	SU  T = 48 C = 144 N = color I = 11;
	SU  T = 49 C = 144 N = color I = 11;
	SU  T = 50 C = 144 N = color I = 11;
	SU  T = 51 C = 144 N = color I = 11;
	SU  T = 52 C = 144 N = color I = 11;
	SU  T = 53 C = 144 N = color I = 11;
	SU  T = 54 C = 144 N = color I = 2;
	SU  T = 55 C = 144 N = color I = 11;
	SU  T = 56 C = 144 N = color I = 11;
	SU  T = 57 C = 144 N = color I = 11;
	SU  T = 58 C = 144 N = color I = 11;
	SU  T = 59 C = 144 N = color I = 2;
	SU  T = 60 C = 144 N = color I = 11;
	SU  T = 61 C = 144 N = color I = 2;
	SU  T = 62 C = 144 N = color I = 11;
	SU  T = 63 C = 144 N = color I = 2;
	SU  T = 64 C = 144 N = color I = 11;
	SU  T = 65 C = 144 N = color I = 11;
	SU  T = 66 C = 144 N = color I = 2;
	SU  T = 67 C = 144 N = color I = 11;
	SU  T = 68 C = 144 N = color I = 11;
	SU  T = 69 C = 144 N = color I = 11;
	SU  T = 70 C = 144 N = color I = 11;
	SU  T = 71 C = 144 N = color I = 11;
	SU  T = 72 C = 144 N = color I = 11;
	SU  T = 73 C = 144 N = color I = 2;
	SU  T = 74 C = 144 N = color I = 11;
	SU  T = 75 C = 144 N = color I = 11;
	SU  T = 76 C = 144 N = color I = 2;
	SU  T = 77 C = 144 N = color I = 11;
	SU  T = 79 C = 144 N = color I = 2;
	SU  T = 81 C = 144 N = color I = 5;
	SU  T = 82 C = 144 N = color I = 4;
	SU  T = 83 C = 144 N = color I = 11;
	SU  T = 84 C = 144 N = color I = 11;
	SU  T = 85 C = 144 N = color I = 11;

	SU  C = 145 N = color I = 11;
	SU  T = 2 C = 145 N = color I = 11;
	SU  T = 3 C = 145 N = color I = 9;
	SU  T = 4 C = 145 N = color I = 11;
	SU  T = 5 C = 145 N = color I = 11;
	SU  T = 6 C = 145 N = color I = 2;
	SU  T = 7 C = 145 N = color I = 11;
	SU  T = 8 C = 145 N = color I = 11;
	SU  T = 9 C = 145 N = color I = 11;
	SU  T = 10 C = 145 N = color I = 2;
	SU  T = 11 C = 145 N = color I = 11;
	SU  T = 12 C = 145 N = color I = 11;
	SU  T = 13 C = 145 N = color I = 2;
	SU  T = 14 C = 145 N = color I = 2;
	SU  T = 15 C = 145 N = color I = 11;
	SU  T = 16 C = 145 N = color I = 11;
	SU  T = 17 C = 145 N = color I = 11;
	SU  T = 18 C = 145 N = color I = 2;
	SU  T = 19 C = 145 N = color I = 11;
	SU  T = 20 C = 145 N = color I = 11;
	SU  T = 21 C = 145 N = color I = 11;
	SU  T = 22 C = 145 N = color I = 11;
	SU  T = 23 C = 145 N = color I = 11;
	SU  T = 24 C = 145 N = color I = 2;
	SU  T = 25 C = 145 N = color I = 11;
	SU  T = 26 C = 145 N = color I = 11;
	SU  T = 27 C = 145 N = color I = 11;
	SU  T = 28 C = 145 N = color I = 2;
	SU  T = 29 C = 145 N = color I = 11;
	SU  T = 30 C = 145 N = color I = 11;
	SU  T = 31 C = 145 N = color I = 11;
	SU  T = 32 C = 145 N = color I = 11;
	SU  T = 33 C = 145 N = color I = 11;
	SU  T = 34 C = 145 N = color I = 11;
	SU  T = 35 C = 145 N = color I = 11;
	SU  T = 36 C = 145 N = color I = 2;
	SU  T = 37 C = 145 N = color I = 11;
	SU  T = 38 C = 145 N = color I = 2;
	SU  T = 39 C = 145 N = color I = 11;
	SU  T = 40 C = 145 N = color I = 11;
	SU  T = 41 C = 145 N = color I = 11;
	SU  T = 42 C = 145 N = color I = 11;
	SU  T = 43 C = 145 N = color I = 11;
	SU  T = 44 C = 145 N = color I = 11;
	SU  T = 45 C = 145 N = color I = 11;
	SU  T = 46 C = 145 N = color I = 11;
	SU  T = 47 C = 145 N = color I = 11;
	SU  T = 48 C = 145 N = color I = 11;
	SU  T = 49 C = 145 N = color I = 11;
	SU  T = 50 C = 145 N = color I = 11;
	SU  T = 51 C = 145 N = color I = 11;
	SU  T = 52 C = 145 N = color I = 11;
	SU  T = 53 C = 145 N = color I = 11;
	SU  T = 54 C = 145 N = color I = 2;
	SU  T = 55 C = 145 N = color I = 11;
	SU  T = 56 C = 145 N = color I = 11;
	SU  T = 57 C = 145 N = color I = 11;
	SU  T = 58 C = 145 N = color I = 11;
	SU  T = 59 C = 145 N = color I = 2;
	SU  T = 60 C = 145 N = color I = 11;
	SU  T = 61 C = 145 N = color I = 2;
	SU  T = 62 C = 145 N = color I = 11;
	SU  T = 63 C = 145 N = color I = 2;
	SU  T = 64 C = 145 N = color I = 11;
	SU  T = 65 C = 145 N = color I = 11;
	SU  T = 66 C = 145 N = color I = 2;
	SU  T = 67 C = 145 N = color I = 11;
	SU  T = 68 C = 145 N = color I = 11;
	SU  T = 69 C = 145 N = color I = 11;
	SU  T = 70 C = 145 N = color I = 11;
	SU  T = 71 C = 145 N = color I = 11;
	SU  T = 72 C = 145 N = color I = 11;
	SU  T = 73 C = 145 N = color I = 2;
	SU  T = 74 C = 145 N = color I = 11;
	SU  T = 75 C = 145 N = color I = 11;
	SU  T = 76 C = 145 N = color I = 2;
	SU  T = 77 C = 145 N = color I = 11;
	SU  T = 79 C = 145 N = color I = 2;
	SU  T = 81 C = 145 N = color I = 5;
	SU  T = 82 C = 145 N = color I = 4;
	SU  T = 83 C = 145 N = color I = 11;
	SU  T = 84 C = 145 N = color I = 11;
	SU  T = 85 C = 145 N = color I = 11;

	SU  C = 146 N = color I = 4;
	SU  T = 2 C = 146 N = color I = 4;
	SU  T = 3 C = 146 N = color I = 9;
	SU  T = 4 C = 146 N = color I = 4;
	SU  T = 5 C = 146 N = color I = 4;
	SU  T = 6 C = 146 N = color I = 4;
	SU  T = 7 C = 146 N = color I = 4;
	SU  T = 8 C = 146 N = color I = 4;
	SU  T = 9 C = 146 N = color I = 4;
	SU  T = 10 C = 146 N = color I = 4;
	SU  T = 11 C = 146 N = color I = 4;
	SU  T = 12 C = 146 N = color I = 4;
	SU  T = 13 C = 146 N = color I = 4;
	SU  T = 14 C = 146 N = color I = 4;
	SU  T = 15 C = 146 N = color I = 4;
	SU  T = 16 C = 146 N = color I = 4;
	SU  T = 17 C = 146 N = color I = 4;
	SU  T = 18 C = 146 N = color I = 4;
	SU  T = 19 C = 146 N = color I = 4;
	SU  T = 20 C = 146 N = color I = 4;
	SU  T = 21 C = 146 N = color I = 4;
	SU  T = 22 C = 146 N = color I = 4;
	SU  T = 23 C = 146 N = color I = 4;
	SU  T = 24 C = 146 N = color I = 4;
	SU  T = 25 C = 146 N = color I = 4;
	SU  T = 26 C = 146 N = color I = 4;
	SU  T = 27 C = 146 N = color I = 4;
	SU  T = 28 C = 146 N = color I = 4;
	SU  T = 29 C = 146 N = color I = 4;
	SU  T = 30 C = 146 N = color I = 4;
	SU  T = 31 C = 146 N = color I = 4;
	SU  T = 32 C = 146 N = color I = 4;
	SU  T = 33 C = 146 N = color I = 4;
	SU  T = 34 C = 146 N = color I = 4;
	SU  T = 35 C = 146 N = color I = 4;
	SU  T = 36 C = 146 N = color I = 2;
	SU  T = 37 C = 146 N = color I = 4;
	SU  T = 38 C = 146 N = color I = 2;
	SU  T = 39 C = 146 N = color I = 4;
	SU  T = 40 C = 146 N = color I = 4;
	SU  T = 41 C = 146 N = color I = 4;
	SU  T = 42 C = 146 N = color I = 4;
	SU  T = 43 C = 146 N = color I = 4;
	SU  T = 44 C = 146 N = color I = 4;
	SU  T = 45 C = 146 N = color I = 4;
	SU  T = 46 C = 146 N = color I = 4;
	SU  T = 47 C = 146 N = color I = 4;
	SU  T = 48 C = 146 N = color I = 4;
	SU  T = 49 C = 146 N = color I = 4;
	SU  T = 50 C = 146 N = color I = 4;
	SU  T = 51 C = 146 N = color I = 4;
	SU  T = 52 C = 146 N = color I = 4;
	SU  T = 53 C = 146 N = color I = 4;
	SU  T = 54 C = 146 N = color I = 4;
	SU  T = 55 C = 146 N = color I = 4;
	SU  T = 56 C = 146 N = color I = 4;
	SU  T = 57 C = 146 N = color I = 4;
	SU  T = 58 C = 146 N = color I = 4;
	SU  T = 59 C = 146 N = color I = 4;
	SU  T = 60 C = 146 N = color I = 4;
	SU  T = 61 C = 146 N = color I = 4;
	SU  T = 62 C = 146 N = color I = 4;
	SU  T = 63 C = 146 N = color I = 4;
	SU  T = 64 C = 146 N = color I = 4;
	SU  T = 65 C = 146 N = color I = 4;
	SU  T = 66 C = 146 N = color I = 4;
	SU  T = 67 C = 146 N = color I = 4;
	SU  T = 68 C = 146 N = color I = 4;
	SU  T = 69 C = 146 N = color I = 4;
	SU  T = 70 C = 146 N = color I = 4;
	SU  T = 71 C = 146 N = color I = 4;
	SU  T = 72 C = 146 N = color I = 4;
	SU  T = 73 C = 146 N = color I = 4;
	SU  T = 74 C = 146 N = color I = 4;
	TEXT   TAXON = 75 CHARACTER = 146 TEXT = '?->0';
	SU  T = 75 C = 146 N = color I = 9;
	SU  T = 76 C = 146 N = color I = 2;
	SU  T = 77 C = 146 N = color I = 4;
	SU  T = 79 C = 146 N = color I = 2;
	SU  T = 81 C = 146 N = color I = 5;
	SU  T = 82 C = 146 N = color I = 4;
	SU  T = 83 C = 146 N = color I = 4;
	TEXT   TAXON = 84 CHARACTER = 146 TEXT = '?->0';
	SU  T = 84 C = 146 N = color I = 9;
	SU  T = 85 C = 146 N = color I = 4;

	SU  C = 147 N = color I = 4;
	SU  T = 1 C = 147 N = color I = 4;
	SU  T = 2 C = 147 N = color I = 4;
	SU  T = 3 C = 147 N = color I = 9;
	SU  T = 4 C = 147 N = color I = 4;
	SU  T = 5 C = 147 N = color I = 4;
	SU  T = 6 C = 147 N = color I = 4;
	SU  T = 7 C = 147 N = color I = 4;
	SU  T = 8 C = 147 N = color I = 4;
	SU  T = 9 C = 147 N = color I = 4;
	SU  T = 10 C = 147 N = color I = 4;
	SU  T = 11 C = 147 N = color I = 4;
	SU  T = 12 C = 147 N = color I = 4;
	SU  T = 13 C = 147 N = color I = 4;
	SU  T = 14 C = 147 N = color I = 4;
	SU  T = 15 C = 147 N = color I = 4;
	SU  T = 16 C = 147 N = color I = 4;
	SU  T = 17 C = 147 N = color I = 4;
	SU  T = 18 C = 147 N = color I = 4;
	SU  T = 19 C = 147 N = color I = 4;
	SU  T = 20 C = 147 N = color I = 4;
	SU  T = 21 C = 147 N = color I = 4;
	SU  T = 22 C = 147 N = color I = 4;
	SU  T = 23 C = 147 N = color I = 4;
	SU  T = 24 C = 147 N = color I = 4;
	SU  T = 25 C = 147 N = color I = 4;
	SU  T = 26 C = 147 N = color I = 4;
	SU  T = 27 C = 147 N = color I = 4;
	SU  T = 28 C = 147 N = color I = 4;
	SU  T = 29 C = 147 N = color I = 4;
	SU  T = 30 C = 147 N = color I = 4;
	SU  T = 31 C = 147 N = color I = 4;
	SU  T = 32 C = 147 N = color I = 4;
	SU  T = 33 C = 147 N = color I = 4;
	SU  T = 34 C = 147 N = color I = 4;
	SU  T = 35 C = 147 N = color I = 4;
	SU  T = 36 C = 147 N = color I = 2;
	SU  T = 37 C = 147 N = color I = 4;
	SU  T = 38 C = 147 N = color I = 2;
	SU  T = 39 C = 147 N = color I = 4;
	SU  T = 40 C = 147 N = color I = 4;
	SU  T = 41 C = 147 N = color I = 4;
	SU  T = 42 C = 147 N = color I = 4;
	SU  T = 43 C = 147 N = color I = 4;
	SU  T = 44 C = 147 N = color I = 4;
	SU  T = 45 C = 147 N = color I = 4;
	SU  T = 46 C = 147 N = color I = 4;
	SU  T = 47 C = 147 N = color I = 4;
	SU  T = 48 C = 147 N = color I = 4;
	SU  T = 49 C = 147 N = color I = 4;
	SU  T = 50 C = 147 N = color I = 4;
	SU  T = 51 C = 147 N = color I = 4;
	SU  T = 52 C = 147 N = color I = 4;
	SU  T = 53 C = 147 N = color I = 4;
	SU  T = 54 C = 147 N = color I = 4;
	SU  T = 55 C = 147 N = color I = 4;
	SU  T = 56 C = 147 N = color I = 4;
	SU  T = 57 C = 147 N = color I = 4;
	SU  T = 58 C = 147 N = color I = 4;
	SU  T = 59 C = 147 N = color I = 4;
	SU  T = 60 C = 147 N = color I = 4;
	SU  T = 61 C = 147 N = color I = 4;
	SU  T = 62 C = 147 N = color I = 4;
	SU  T = 63 C = 147 N = color I = 4;
	SU  T = 64 C = 147 N = color I = 4;
	SU  T = 65 C = 147 N = color I = 4;
	SU  T = 66 C = 147 N = color I = 4;
	SU  T = 67 C = 147 N = color I = 4;
	SU  T = 68 C = 147 N = color I = 4;
	SU  T = 69 C = 147 N = color I = 4;
	SU  T = 70 C = 147 N = color I = 4;
	SU  T = 71 C = 147 N = color I = 4;
	SU  T = 72 C = 147 N = color I = 4;
	SU  T = 73 C = 147 N = color I = 4;
	SU  T = 74 C = 147 N = color I = 4;
	SU  T = 75 C = 147 N = color I = 4;
	SU  T = 76 C = 147 N = color I = 2;
	SU  T = 77 C = 147 N = color I = 4;
	SU  T = 78 C = 147 N = color I = 4;
	SU  T = 79 C = 147 N = color I = 2;
	SU  T = 80 C = 147 N = color I = 4;
	SU  T = 81 C = 147 N = color I = 5;
	TEXT   TAXON = 82 CHARACTER = 147 TEXT = '0->?';
	SU  T = 82 C = 147 N = color I = 17;
	SU  T = 83 C = 147 N = color I = 4;
	SU  T = 84 C = 147 N = color I = 4;
	TEXT   TAXON = 85 CHARACTER = 147 TEXT = '?->0';
	SU  T = 85 C = 147 N = color I = 17;
	SU  T = 86 C = 147 N = color I = 4;

	SU  T = 3 C = 148 N = color I = 9;
	SU  T = 6 C = 148 N = color I = 2;
	SU  T = 10 C = 148 N = color I = 2;
	SU  T = 13 C = 148 N = color I = 2;
	SU  T = 14 C = 148 N = color I = 2;
	SU  T = 17 C = 148 N = color I = 17;
	SU  T = 18 C = 148 N = color I = 2;
	SU  T = 24 C = 148 N = color I = 2;
	SU  T = 28 C = 148 N = color I = 2;
	SU  T = 36 C = 148 N = color I = 2;
	SU  T = 38 C = 148 N = color I = 2;
	SU  T = 54 C = 148 N = color I = 2;
	SU  T = 59 C = 148 N = color I = 2;
	SU  T = 61 C = 148 N = color I = 2;
	SU  T = 63 C = 148 N = color I = 2;
	SU  T = 66 C = 148 N = color I = 2;
	SU  T = 73 C = 148 N = color I = 2;
	SU  T = 75 C = 148 N = color I = 7;
	SU  T = 76 C = 148 N = color I = 2;
	SU  T = 77 C = 148 N = color I = 7;
	SU  T = 79 C = 148 N = color I = 2;
	SU  T = 81 C = 148 N = color I = 5;
	SU  T = 82 C = 148 N = color I = 4;
	SU  T = 83 C = 148 N = color I = 4;
	SU  T = 84 C = 148 N = color I = 7;
	TEXT   TAXON = 85 CHARACTER = 148 TEXT = ???_to_?1?;
	SU  T = 85 C = 148 N = color I = 17;

	SU  T = 3 C = 149 N = color I = 9;
	SU  T = 6 C = 149 N = color I = 2;
	SU  T = 10 C = 149 N = color I = 2;
	SU  T = 13 C = 149 N = color I = 2;
	SU  T = 14 C = 149 N = color I = 2;
	SU  T = 18 C = 149 N = color I = 2;
	SU  T = 24 C = 149 N = color I = 2;
	SU  T = 28 C = 149 N = color I = 2;
	SU  T = 36 C = 149 N = color I = 2;
	SU  T = 38 C = 149 N = color I = 2;
	SU  T = 54 C = 149 N = color I = 2;
	SU  T = 59 C = 149 N = color I = 2;
	SU  T = 61 C = 149 N = color I = 2;
	SU  T = 63 C = 149 N = color I = 2;
	SU  T = 66 C = 149 N = color I = 2;
	SU  T = 73 C = 149 N = color I = 2;
	SU  T = 75 C = 149 N = color I = 7;
	SU  T = 76 C = 149 N = color I = 2;
	SU  T = 77 C = 149 N = color I = 7;
	SU  T = 79 C = 149 N = color I = 2;
	SU  T = 81 C = 149 N = color I = 5;
	SU  T = 82 C = 149 N = color I = 4;
	SU  T = 83 C = 149 N = color I = 4;
	SU  T = 84 C = 149 N = color I = 7;

	SU  T = 3 C = 150 N = color I = 9;
	SU  T = 6 C = 150 N = color I = 2;
	SU  T = 10 C = 150 N = color I = 2;
	SU  T = 13 C = 150 N = color I = 2;
	SU  T = 14 C = 150 N = color I = 2;
	SU  T = 18 C = 150 N = color I = 2;
	SU  T = 24 C = 150 N = color I = 2;
	SU  T = 28 C = 150 N = color I = 2;
	SU  T = 36 C = 150 N = color I = 2;
	SU  T = 38 C = 150 N = color I = 2;
	SU  T = 54 C = 150 N = color I = 2;
	SU  T = 59 C = 150 N = color I = 2;
	SU  T = 61 C = 150 N = color I = 2;
	SU  T = 63 C = 150 N = color I = 2;
	SU  T = 66 C = 150 N = color I = 2;
	SU  T = 73 C = 150 N = color I = 2;
	SU  T = 75 C = 150 N = color I = 7;
	SU  T = 76 C = 150 N = color I = 2;
	SU  T = 77 C = 150 N = color I = 7;
	SU  T = 79 C = 150 N = color I = 2;
	SU  T = 81 C = 150 N = color I = 5;
	SU  T = 82 C = 150 N = color I = 4;
	SU  T = 83 C = 150 N = color I = 4;
	SU  T = 84 C = 150 N = color I = 7;
	SU  T = 87 C = 150 N = color I = 5;
	SU  T = 88 C = 150 N = color I = 5;

	SU  T = 3 C = 151 N = color I = 9;
	SU  T = 6 C = 151 N = color I = 2;
	SU  T = 10 C = 151 N = color I = 2;
	SU  T = 13 C = 151 N = color I = 2;
	SU  T = 14 C = 151 N = color I = 2;
	SU  T = 18 C = 151 N = color I = 2;
	SU  T = 24 C = 151 N = color I = 2;
	SU  T = 28 C = 151 N = color I = 2;
	SU  T = 36 C = 151 N = color I = 2;
	SU  T = 38 C = 151 N = color I = 2;
	SU  T = 54 C = 151 N = color I = 2;
	SU  T = 59 C = 151 N = color I = 2;
	SU  T = 61 C = 151 N = color I = 2;
	SU  T = 63 C = 151 N = color I = 2;
	SU  T = 66 C = 151 N = color I = 2;
	SU  T = 73 C = 151 N = color I = 2;
	SU  T = 75 C = 151 N = color I = 7;
	SU  T = 76 C = 151 N = color I = 2;
	SU  T = 77 C = 151 N = color I = 7;
	SU  T = 79 C = 151 N = color I = 2;
	SU  T = 81 C = 151 N = color I = 5;
	SU  T = 82 C = 151 N = color I = 4;
	SU  T = 83 C = 151 N = color I = 4;
	SU  T = 84 C = 151 N = color I = 7;

	SU  C = 152 N = color I = 5;
	SU  T = 3 C = 152 N = color I = 9;
	SU  T = 11 C = 152 N = color I = 4;
	SU  T = 17 C = 152 N = color I = 4;
	SU  T = 36 C = 152 N = color I = 2;
	SU  T = 38 C = 152 N = color I = 2;
	SU  T = 76 C = 152 N = color I = 2;
	SU  T = 79 C = 152 N = color I = 2;
	SU  T = 81 C = 152 N = color I = 5;
	TEXT   TAXON = 83 CHARACTER = 152 TEXT = '0->1';
	SU  T = 83 C = 152 N = color I = 17;

	SU  C = 153 N = color I = 5;
	SU  T = 3 C = 153 N = color I = 9;
	SU  T = 36 C = 153 N = color I = 2;
	SU  T = 38 C = 153 N = color I = 2;
	SU  T = 76 C = 153 N = color I = 2;
	SU  T = 79 C = 153 N = color I = 2;
	SU  T = 81 C = 153 N = color I = 5;

	SU  C = 154 N = color I = 5;
	SU  T = 3 C = 154 N = color I = 9;
	SU  T = 36 C = 154 N = color I = 2;
	SU  T = 38 C = 154 N = color I = 2;
	SU  T = 76 C = 154 N = color I = 2;
	TEXT   TAXON = 78 CHARACTER = 154 TEXT = '1->0';
	SU  T = 78 C = 154 N = color I = 17;
	SU  T = 79 C = 154 N = color I = 2;
	SU  T = 81 C = 154 N = color I = 5;

	SU  C = 155 N = color I = 5;
	SU  T = 3 C = 155 N = color I = 9;
	SU  T = 36 C = 155 N = color I = 2;
	SU  T = 38 C = 155 N = color I = 2;
	SU  T = 76 C = 155 N = color I = 2;
	SU  T = 79 C = 155 N = color I = 2;
	SU  T = 81 C = 155 N = color I = 5;

	SU  C = 156 N = color I = 5;
	SU  T = 3 C = 156 N = color I = 9;
	SU  T = 36 C = 156 N = color I = 2;
	SU  T = 38 C = 156 N = color I = 2;
	SU  T = 76 C = 156 N = color I = 2;
	SU  T = 79 C = 156 N = color I = 2;
	SU  T = 81 C = 156 N = color I = 5;

	SU  C = 157 N = color I = 7;
	SU  T = 3 C = 157 N = color I = 9;
	SU  T = 36 C = 157 N = color I = 2;
	SU  T = 38 C = 157 N = color I = 2;
	SU  T = 76 C = 157 N = color I = 2;
	SU  T = 79 C = 157 N = color I = 2;
	SU  T = 81 C = 157 N = color I = 5;

	SU  C = 158 N = color I = 5;
	SU  T = 3 C = 158 N = color I = 9;
	SU  T = 36 C = 158 N = color I = 2;
	SU  T = 38 C = 158 N = color I = 2;
	SU  T = 76 C = 158 N = color I = 2;
	SU  T = 79 C = 158 N = color I = 2;
	SU  T = 81 C = 158 N = color I = 5;

	SU  C = 159 N = color I = 5;
	SU  T = 3 C = 159 N = color I = 9;
	SU  T = 36 C = 159 N = color I = 2;
	SU  T = 38 C = 159 N = color I = 2;
	SU  T = 76 C = 159 N = color I = 2;
	SU  T = 79 C = 159 N = color I = 2;
	SU  T = 81 C = 159 N = color I = 5;

	SU  C = 160 N = color I = 5;
	SU  T = 3 C = 160 N = color I = 9;
	SU  T = 36 C = 160 N = color I = 2;
	SU  T = 38 C = 160 N = color I = 2;
	SU  T = 76 C = 160 N = color I = 2;
	SU  T = 79 C = 160 N = color I = 2;
	SU  T = 81 C = 160 N = color I = 5;

	SU  C = 161 N = selected B = TRUE;
	SU  C = 162 N = selected B = TRUE;
	SU  C = 163 N = selected B = TRUE;
	SU  C = 164 N = color I = 11;
	SU  T = 2 C = 164 N = color I = 11;
	SU  T = 3 C = 164 N = color I = 9;
	SU  T = 4 C = 164 N = color I = 11;
	SU  T = 5 C = 164 N = color I = 11;
	SU  T = 6 C = 164 N = color I = 2;
	SU  T = 7 C = 164 N = color I = 11;
	SU  T = 8 C = 164 N = color I = 11;
	SU  T = 9 C = 164 N = color I = 11;
	SU  T = 10 C = 164 N = color I = 2;
	SU  T = 11 C = 164 N = color I = 11;
	TEXT   TAXON = 12 CHARACTER = 164 TEXT = '?->1';
	SU  T = 12 C = 164 N = color I = 17;
	SU  T = 13 C = 164 N = color I = 2;
	SU  T = 14 C = 164 N = color I = 2;
	SU  T = 15 C = 164 N = color I = 11;
	SU  T = 16 C = 164 N = color I = 11;
	SU  T = 17 C = 164 N = color I = 11;
	SU  T = 18 C = 164 N = color I = 2;
	SU  T = 19 C = 164 N = color I = 11;
	SU  T = 20 C = 164 N = color I = 11;
	SU  T = 21 C = 164 N = color I = 11;
	SU  T = 22 C = 164 N = color I = 11;
	SU  T = 23 C = 164 N = color I = 11;
	SU  T = 24 C = 164 N = color I = 2;
	SU  T = 25 C = 164 N = color I = 11;
	SU  T = 26 C = 164 N = color I = 11;
	SU  T = 27 C = 164 N = color I = 11;
	SU  T = 28 C = 164 N = color I = 2;
	SU  T = 29 C = 164 N = color I = 11;
	SU  T = 30 C = 164 N = color I = 11;
	SU  T = 31 C = 164 N = color I = 11;
	SU  T = 32 C = 164 N = color I = 11;
	SU  T = 33 C = 164 N = color I = 11;
	SU  T = 34 C = 164 N = color I = 11;
	SU  T = 35 C = 164 N = color I = 11;
	SU  T = 36 C = 164 N = color I = 2;
	SU  T = 37 C = 164 N = color I = 11;
	SU  T = 38 C = 164 N = color I = 2;
	SU  T = 39 C = 164 N = color I = 11;
	SU  T = 40 C = 164 N = color I = 11;
	SU  T = 41 C = 164 N = color I = 11;
	SU  T = 42 C = 164 N = color I = 11;
	SU  T = 43 C = 164 N = color I = 11;
	SU  T = 44 C = 164 N = color I = 11;
	SU  T = 45 C = 164 N = color I = 11;
	SU  T = 46 C = 164 N = color I = 11;
	SU  T = 47 C = 164 N = color I = 11;
	SU  T = 48 C = 164 N = color I = 11;
	SU  T = 49 C = 164 N = color I = 11;
	SU  T = 50 C = 164 N = color I = 11;
	SU  T = 51 C = 164 N = color I = 11;
	SU  T = 52 C = 164 N = color I = 11;
	SU  T = 53 C = 164 N = color I = 11;
	SU  T = 54 C = 164 N = color I = 2;
	SU  T = 55 C = 164 N = color I = 11;
	SU  T = 56 C = 164 N = color I = 11;
	SU  T = 57 C = 164 N = color I = 11;
	SU  T = 58 C = 164 N = color I = 11;
	SU  T = 59 C = 164 N = color I = 2;
	SU  T = 60 C = 164 N = color I = 11;
	SU  T = 61 C = 164 N = color I = 2;
	SU  T = 62 C = 164 N = color I = 11;
	SU  T = 63 C = 164 N = color I = 2;
	SU  T = 64 C = 164 N = color I = 11;
	SU  T = 65 C = 164 N = color I = 11;
	SU  T = 66 C = 164 N = color I = 2;
	SU  T = 67 C = 164 N = color I = 11;
	SU  T = 68 C = 164 N = color I = 11;
	SU  T = 69 C = 164 N = color I = 11;
	SU  T = 70 C = 164 N = color I = 11;
	SU  T = 71 C = 164 N = color I = 11;
	SU  T = 72 C = 164 N = color I = 11;
	SU  T = 73 C = 164 N = color I = 2;
	SU  T = 74 C = 164 N = color I = 11;
	SU  T = 75 C = 164 N = color I = 11;
	SU  T = 76 C = 164 N = color I = 2;
	SU  T = 77 C = 164 N = color I = 11;
	SU  T = 79 C = 164 N = color I = 2;
	SU  T = 81 C = 164 N = color I = 5;
	SU  T = 82 C = 164 N = color I = 4;
	SU  T = 83 C = 164 N = color I = 11;
	SU  T = 84 C = 164 N = color I = 11;
	SU  T = 85 C = 164 N = color I = 11;

	SU  C = 165 N = color I = 11;
	SU  T = 2 C = 165 N = color I = 11;
	SU  T = 3 C = 165 N = color I = 9;
	SU  T = 4 C = 165 N = color I = 11;
	SU  T = 5 C = 165 N = color I = 11;
	SU  T = 6 C = 165 N = color I = 2;
	SU  T = 7 C = 165 N = color I = 11;
	SU  T = 8 C = 165 N = color I = 11;
	SU  T = 9 C = 165 N = color I = 11;
	SU  T = 10 C = 165 N = color I = 2;
	SU  T = 11 C = 165 N = color I = 11;
	SU  T = 12 C = 165 N = color I = 4;
	SU  T = 13 C = 165 N = color I = 4;
	SU  T = 14 C = 165 N = color I = 2;
	SU  T = 15 C = 165 N = color I = 11;
	SU  T = 16 C = 165 N = color I = 11;
	SU  T = 17 C = 165 N = color I = 11;
	SU  T = 18 C = 165 N = color I = 2;
	SU  T = 19 C = 165 N = color I = 11;
	SU  T = 20 C = 165 N = color I = 11;
	SU  T = 21 C = 165 N = color I = 11;
	SU  T = 22 C = 165 N = color I = 11;
	SU  T = 23 C = 165 N = color I = 11;
	SU  T = 24 C = 165 N = color I = 2;
	SU  T = 25 C = 165 N = color I = 11;
	SU  T = 26 C = 165 N = color I = 11;
	SU  T = 27 C = 165 N = color I = 11;
	SU  T = 28 C = 165 N = color I = 2;
	SU  T = 29 C = 165 N = color I = 11;
	SU  T = 30 C = 165 N = color I = 11;
	SU  T = 31 C = 165 N = color I = 11;
	SU  T = 32 C = 165 N = color I = 11;
	SU  T = 33 C = 165 N = color I = 11;
	SU  T = 34 C = 165 N = color I = 11;
	SU  T = 35 C = 165 N = color I = 11;
	SU  T = 36 C = 165 N = color I = 2;
	SU  T = 37 C = 165 N = color I = 11;
	SU  T = 38 C = 165 N = color I = 2;
	SU  T = 39 C = 165 N = color I = 11;
	SU  T = 40 C = 165 N = color I = 11;
	SU  T = 41 C = 165 N = color I = 11;
	SU  T = 42 C = 165 N = color I = 11;
	SU  T = 43 C = 165 N = color I = 11;
	SU  T = 44 C = 165 N = color I = 11;
	SU  T = 45 C = 165 N = color I = 11;
	SU  T = 46 C = 165 N = color I = 11;
	SU  T = 47 C = 165 N = color I = 11;
	SU  T = 48 C = 165 N = color I = 11;
	SU  T = 49 C = 165 N = color I = 11;
	SU  T = 50 C = 165 N = color I = 11;
	SU  T = 51 C = 165 N = color I = 11;
	SU  T = 52 C = 165 N = color I = 11;
	SU  T = 53 C = 165 N = color I = 11;
	SU  T = 54 C = 165 N = color I = 2;
	SU  T = 55 C = 165 N = color I = 11;
	SU  T = 56 C = 165 N = color I = 11;
	SU  T = 57 C = 165 N = color I = 11;
	SU  T = 58 C = 165 N = color I = 11;
	SU  T = 59 C = 165 N = color I = 2;
	SU  T = 60 C = 165 N = color I = 11;
	SU  T = 61 C = 165 N = color I = 2;
	SU  T = 62 C = 165 N = color I = 11;
	SU  T = 63 C = 165 N = color I = 2;
	SU  T = 64 C = 165 N = color I = 11;
	SU  T = 65 C = 165 N = color I = 11;
	SU  T = 66 C = 165 N = color I = 2;
	SU  T = 67 C = 165 N = color I = 11;
	SU  T = 68 C = 165 N = color I = 11;
	SU  T = 69 C = 165 N = color I = 11;
	SU  T = 70 C = 165 N = color I = 11;
	SU  T = 71 C = 165 N = color I = 11;
	SU  T = 72 C = 165 N = color I = 11;
	SU  T = 73 C = 165 N = color I = 2;
	SU  T = 74 C = 165 N = color I = 11;
	SU  T = 75 C = 165 N = color I = 11;
	SU  T = 76 C = 165 N = color I = 2;
	SU  T = 77 C = 165 N = color I = 11;
	SU  T = 79 C = 165 N = color I = 2;
	SU  T = 81 C = 165 N = color I = 5;
	SU  T = 82 C = 165 N = color I = 4;
	SU  T = 83 C = 165 N = color I = 11;
	SU  T = 84 C = 165 N = color I = 11;
	SU  T = 85 C = 165 N = color I = 11;

	SU  C = 166 N = color I = 11;
	SU  T = 2 C = 166 N = color I = 11;
	SU  T = 3 C = 166 N = color I = 9;
	SU  T = 4 C = 166 N = color I = 11;
	SU  T = 5 C = 166 N = color I = 11;
	SU  T = 6 C = 166 N = color I = 2;
	SU  T = 7 C = 166 N = color I = 11;
	SU  T = 8 C = 166 N = color I = 11;
	SU  T = 9 C = 166 N = color I = 11;
	SU  T = 10 C = 166 N = color I = 2;
	SU  T = 11 C = 166 N = color I = 11;
	SU  T = 12 C = 166 N = color I = 11;
	SU  T = 13 C = 166 N = color I = 2;
	SU  T = 14 C = 166 N = color I = 2;
	SU  T = 15 C = 166 N = color I = 11;
	SU  T = 16 C = 166 N = color I = 11;
	SU  T = 17 C = 166 N = color I = 11;
	SU  T = 18 C = 166 N = color I = 2;
	SU  T = 19 C = 166 N = color I = 11;
	SU  T = 20 C = 166 N = color I = 11;
	SU  T = 21 C = 166 N = color I = 11;
	SU  T = 22 C = 166 N = color I = 11;
	SU  T = 23 C = 166 N = color I = 11;
	SU  T = 24 C = 166 N = color I = 2;
	SU  T = 25 C = 166 N = color I = 11;
	SU  T = 26 C = 166 N = color I = 11;
	SU  T = 27 C = 166 N = color I = 11;
	SU  T = 28 C = 166 N = color I = 2;
	SU  T = 29 C = 166 N = color I = 11;
	SU  T = 30 C = 166 N = color I = 11;
	SU  T = 31 C = 166 N = color I = 11;
	SU  T = 32 C = 166 N = color I = 11;
	SU  T = 33 C = 166 N = color I = 11;
	SU  T = 34 C = 166 N = color I = 11;
	SU  T = 35 C = 166 N = color I = 11;
	SU  T = 36 C = 166 N = color I = 2;
	SU  T = 37 C = 166 N = color I = 11;
	SU  T = 38 C = 166 N = color I = 2;
	SU  T = 39 C = 166 N = color I = 11;
	SU  T = 40 C = 166 N = color I = 11;
	SU  T = 41 C = 166 N = color I = 11;
	SU  T = 42 C = 166 N = color I = 11;
	SU  T = 43 C = 166 N = color I = 11;
	SU  T = 44 C = 166 N = color I = 11;
	SU  T = 45 C = 166 N = color I = 11;
	SU  T = 46 C = 166 N = color I = 11;
	SU  T = 47 C = 166 N = color I = 11;
	SU  T = 48 C = 166 N = color I = 11;
	SU  T = 49 C = 166 N = color I = 11;
	SU  T = 50 C = 166 N = color I = 11;
	SU  T = 51 C = 166 N = color I = 11;
	SU  T = 52 C = 166 N = color I = 11;
	SU  T = 53 C = 166 N = color I = 11;
	SU  T = 54 C = 166 N = color I = 2;
	SU  T = 55 C = 166 N = color I = 11;
	SU  T = 56 C = 166 N = color I = 11;
	SU  T = 57 C = 166 N = color I = 11;
	SU  T = 58 C = 166 N = color I = 11;
	SU  T = 59 C = 166 N = color I = 2;
	SU  T = 60 C = 166 N = color I = 11;
	SU  T = 61 C = 166 N = color I = 2;
	SU  T = 62 C = 166 N = color I = 11;
	SU  T = 63 C = 166 N = color I = 2;
	SU  T = 64 C = 166 N = color I = 11;
	SU  T = 65 C = 166 N = color I = 11;
	SU  T = 66 C = 166 N = color I = 2;
	SU  T = 67 C = 166 N = color I = 11;
	SU  T = 68 C = 166 N = color I = 11;
	SU  T = 69 C = 166 N = color I = 11;
	SU  T = 70 C = 166 N = color I = 11;
	SU  T = 71 C = 166 N = color I = 11;
	SU  T = 72 C = 166 N = color I = 11;
	SU  T = 73 C = 166 N = color I = 2;
	SU  T = 74 C = 166 N = color I = 11;
	SU  T = 75 C = 166 N = color I = 11;
	SU  T = 76 C = 166 N = color I = 2;
	SU  T = 77 C = 166 N = color I = 11;
	SU  T = 79 C = 166 N = color I = 2;
	SU  T = 81 C = 166 N = color I = 5;
	SU  T = 82 C = 166 N = color I = 4;
	SU  T = 83 C = 166 N = color I = 11;
	SU  T = 84 C = 166 N = color I = 11;
	SU  T = 85 C = 166 N = color I = 11;

	SU  C = 167 N = color I = 11;
	SU  T = 2 C = 167 N = color I = 11;
	SU  T = 3 C = 167 N = color I = 9;
	SU  T = 4 C = 167 N = color I = 11;
	SU  T = 5 C = 167 N = color I = 11;
	SU  T = 6 C = 167 N = color I = 2;
	SU  T = 7 C = 167 N = color I = 11;
	SU  T = 8 C = 167 N = color I = 11;
	SU  T = 9 C = 167 N = color I = 11;
	SU  T = 10 C = 167 N = color I = 2;
	SU  T = 11 C = 167 N = color I = 11;
	SU  T = 12 C = 167 N = color I = 11;
	SU  T = 13 C = 167 N = color I = 2;
	SU  T = 14 C = 167 N = color I = 2;
	SU  T = 15 C = 167 N = color I = 11;
	SU  T = 16 C = 167 N = color I = 11;
	SU  T = 17 C = 167 N = color I = 11;
	SU  T = 18 C = 167 N = color I = 2;
	SU  T = 19 C = 167 N = color I = 11;
	SU  T = 20 C = 167 N = color I = 11;
	SU  T = 21 C = 167 N = color I = 11;
	SU  T = 22 C = 167 N = color I = 11;
	SU  T = 23 C = 167 N = color I = 11;
	SU  T = 24 C = 167 N = color I = 2;
	SU  T = 25 C = 167 N = color I = 11;
	SU  T = 26 C = 167 N = color I = 11;
	SU  T = 27 C = 167 N = color I = 11;
	SU  T = 28 C = 167 N = color I = 2;
	SU  T = 29 C = 167 N = color I = 11;
	SU  T = 30 C = 167 N = color I = 11;
	SU  T = 31 C = 167 N = color I = 11;
	SU  T = 32 C = 167 N = color I = 11;
	SU  T = 33 C = 167 N = color I = 11;
	SU  T = 34 C = 167 N = color I = 11;
	SU  T = 35 C = 167 N = color I = 11;
	SU  T = 36 C = 167 N = color I = 2;
	SU  T = 37 C = 167 N = color I = 11;
	SU  T = 38 C = 167 N = color I = 2;
	SU  T = 39 C = 167 N = color I = 11;
	SU  T = 40 C = 167 N = color I = 11;
	SU  T = 41 C = 167 N = color I = 11;
	SU  T = 42 C = 167 N = color I = 11;
	SU  T = 43 C = 167 N = color I = 11;
	SU  T = 44 C = 167 N = color I = 11;
	SU  T = 45 C = 167 N = color I = 11;
	SU  T = 46 C = 167 N = color I = 11;
	SU  T = 47 C = 167 N = color I = 11;
	SU  T = 48 C = 167 N = color I = 11;
	SU  T = 49 C = 167 N = color I = 11;
	SU  T = 50 C = 167 N = color I = 11;
	SU  T = 51 C = 167 N = color I = 11;
	SU  T = 52 C = 167 N = color I = 11;
	SU  T = 53 C = 167 N = color I = 11;
	SU  T = 54 C = 167 N = color I = 2;
	SU  T = 55 C = 167 N = color I = 11;
	SU  T = 56 C = 167 N = color I = 11;
	SU  T = 57 C = 167 N = color I = 11;
	SU  T = 58 C = 167 N = color I = 11;
	SU  T = 59 C = 167 N = color I = 2;
	SU  T = 60 C = 167 N = color I = 11;
	SU  T = 61 C = 167 N = color I = 2;
	SU  T = 62 C = 167 N = color I = 11;
	SU  T = 63 C = 167 N = color I = 2;
	SU  T = 64 C = 167 N = color I = 11;
	SU  T = 65 C = 167 N = color I = 11;
	SU  T = 66 C = 167 N = color I = 2;
	SU  T = 67 C = 167 N = color I = 11;
	SU  T = 68 C = 167 N = color I = 11;
	SU  T = 69 C = 167 N = color I = 11;
	SU  T = 70 C = 167 N = color I = 11;
	SU  T = 71 C = 167 N = color I = 11;
	SU  T = 72 C = 167 N = color I = 11;
	SU  T = 73 C = 167 N = color I = 2;
	SU  T = 74 C = 167 N = color I = 11;
	SU  T = 75 C = 167 N = color I = 11;
	SU  T = 76 C = 167 N = color I = 2;
	SU  T = 77 C = 167 N = color I = 11;
	SU  T = 79 C = 167 N = color I = 2;
	SU  T = 81 C = 167 N = color I = 5;
	SU  T = 82 C = 167 N = color I = 4;
	SU  T = 83 C = 167 N = color I = 11;
	SU  T = 84 C = 167 N = color I = 11;
	SU  T = 85 C = 167 N = color I = 11;

	SU  C = 168 N = color I = 11;
	SU  T = 2 C = 168 N = color I = 11;
	SU  T = 3 C = 168 N = color I = 9;
	SU  T = 4 C = 168 N = color I = 11;
	SU  T = 5 C = 168 N = color I = 11;
	SU  T = 6 C = 168 N = color I = 2;
	SU  T = 7 C = 168 N = color I = 11;
	SU  T = 8 C = 168 N = color I = 11;
	SU  T = 9 C = 168 N = color I = 11;
	SU  T = 10 C = 168 N = color I = 2;
	SU  T = 11 C = 168 N = color I = 11;
	SU  T = 12 C = 168 N = color I = 11;
	SU  T = 13 C = 168 N = color I = 2;
	SU  T = 14 C = 168 N = color I = 2;
	SU  T = 15 C = 168 N = color I = 11;
	SU  T = 16 C = 168 N = color I = 11;
	SU  T = 17 C = 168 N = color I = 11;
	SU  T = 18 C = 168 N = color I = 2;
	SU  T = 19 C = 168 N = color I = 11;
	SU  T = 20 C = 168 N = color I = 11;
	SU  T = 21 C = 168 N = color I = 11;
	SU  T = 22 C = 168 N = color I = 11;
	SU  T = 23 C = 168 N = color I = 11;
	SU  T = 24 C = 168 N = color I = 2;
	SU  T = 25 C = 168 N = color I = 11;
	SU  T = 26 C = 168 N = color I = 11;
	SU  T = 27 C = 168 N = color I = 11;
	SU  T = 28 C = 168 N = color I = 2;
	SU  T = 29 C = 168 N = color I = 11;
	SU  T = 30 C = 168 N = color I = 11;
	SU  T = 31 C = 168 N = color I = 11;
	SU  T = 32 C = 168 N = color I = 11;
	SU  T = 33 C = 168 N = color I = 11;
	SU  T = 34 C = 168 N = color I = 11;
	SU  T = 35 C = 168 N = color I = 11;
	SU  T = 36 C = 168 N = color I = 2;
	SU  T = 37 C = 168 N = color I = 11;
	SU  T = 38 C = 168 N = color I = 2;
	SU  T = 39 C = 168 N = color I = 11;
	SU  T = 40 C = 168 N = color I = 11;
	SU  T = 41 C = 168 N = color I = 11;
	SU  T = 42 C = 168 N = color I = 11;
	SU  T = 43 C = 168 N = color I = 11;
	SU  T = 44 C = 168 N = color I = 11;
	SU  T = 45 C = 168 N = color I = 11;
	SU  T = 46 C = 168 N = color I = 11;
	SU  T = 47 C = 168 N = color I = 11;
	SU  T = 48 C = 168 N = color I = 11;
	SU  T = 49 C = 168 N = color I = 11;
	SU  T = 50 C = 168 N = color I = 11;
	SU  T = 51 C = 168 N = color I = 11;
	SU  T = 52 C = 168 N = color I = 11;
	SU  T = 53 C = 168 N = color I = 11;
	SU  T = 54 C = 168 N = color I = 2;
	SU  T = 55 C = 168 N = color I = 11;
	SU  T = 56 C = 168 N = color I = 11;
	SU  T = 57 C = 168 N = color I = 11;
	SU  T = 58 C = 168 N = color I = 11;
	SU  T = 59 C = 168 N = color I = 2;
	SU  T = 60 C = 168 N = color I = 11;
	SU  T = 61 C = 168 N = color I = 2;
	SU  T = 62 C = 168 N = color I = 11;
	SU  T = 63 C = 168 N = color I = 2;
	SU  T = 64 C = 168 N = color I = 11;
	SU  T = 65 C = 168 N = color I = 11;
	SU  T = 66 C = 168 N = color I = 2;
	SU  T = 67 C = 168 N = color I = 11;
	SU  T = 68 C = 168 N = color I = 11;
	SU  T = 69 C = 168 N = color I = 11;
	SU  T = 70 C = 168 N = color I = 11;
	SU  T = 71 C = 168 N = color I = 11;
	SU  T = 72 C = 168 N = color I = 11;
	SU  T = 73 C = 168 N = color I = 2;
	SU  T = 74 C = 168 N = color I = 11;
	SU  T = 75 C = 168 N = color I = 11;
	SU  T = 76 C = 168 N = color I = 2;
	SU  T = 77 C = 168 N = color I = 11;
	SU  T = 79 C = 168 N = color I = 2;
	SU  T = 81 C = 168 N = color I = 5;
	SU  T = 82 C = 168 N = color I = 4;
	SU  T = 83 C = 168 N = color I = 11;
	SU  T = 84 C = 168 N = color I = 11;
	SU  T = 85 C = 168 N = color I = 11;

	SU  C = 169 N = color I = 11;
	SU  T = 2 C = 169 N = color I = 11;
	SU  T = 3 C = 169 N = color I = 9;
	SU  T = 4 C = 169 N = color I = 11;
	SU  T = 5 C = 169 N = color I = 11;
	SU  T = 6 C = 169 N = color I = 2;
	SU  T = 7 C = 169 N = color I = 11;
	SU  T = 8 C = 169 N = color I = 11;
	SU  T = 9 C = 169 N = color I = 11;
	SU  T = 10 C = 169 N = color I = 2;
	SU  T = 11 C = 169 N = color I = 11;
	SU  T = 12 C = 169 N = color I = 11;
	SU  T = 13 C = 169 N = color I = 2;
	SU  T = 14 C = 169 N = color I = 2;
	SU  T = 15 C = 169 N = color I = 11;
	SU  T = 16 C = 169 N = color I = 11;
	SU  T = 17 C = 169 N = color I = 11;
	SU  T = 18 C = 169 N = color I = 2;
	SU  T = 19 C = 169 N = color I = 11;
	SU  T = 20 C = 169 N = color I = 11;
	SU  T = 21 C = 169 N = color I = 11;
	SU  T = 22 C = 169 N = color I = 11;
	SU  T = 23 C = 169 N = color I = 11;
	SU  T = 24 C = 169 N = color I = 2;
	SU  T = 25 C = 169 N = color I = 11;
	SU  T = 26 C = 169 N = color I = 11;
	SU  T = 27 C = 169 N = color I = 11;
	SU  T = 28 C = 169 N = color I = 2;
	SU  T = 29 C = 169 N = color I = 11;
	SU  T = 30 C = 169 N = color I = 11;
	SU  T = 31 C = 169 N = color I = 11;
	SU  T = 32 C = 169 N = color I = 11;
	SU  T = 33 C = 169 N = color I = 11;
	SU  T = 34 C = 169 N = color I = 11;
	SU  T = 35 C = 169 N = color I = 11;
	SU  T = 36 C = 169 N = color I = 2;
	SU  T = 37 C = 169 N = color I = 11;
	SU  T = 38 C = 169 N = color I = 2;
	SU  T = 39 C = 169 N = color I = 11;
	SU  T = 40 C = 169 N = color I = 11;
	SU  T = 41 C = 169 N = color I = 11;
	SU  T = 42 C = 169 N = color I = 11;
	SU  T = 43 C = 169 N = color I = 11;
	SU  T = 44 C = 169 N = color I = 11;
	SU  T = 45 C = 169 N = color I = 11;
	SU  T = 46 C = 169 N = color I = 11;
	SU  T = 47 C = 169 N = color I = 11;
	SU  T = 48 C = 169 N = color I = 11;
	SU  T = 49 C = 169 N = color I = 11;
	SU  T = 50 C = 169 N = color I = 11;
	SU  T = 51 C = 169 N = color I = 11;
	SU  T = 52 C = 169 N = color I = 11;
	SU  T = 53 C = 169 N = color I = 11;
	SU  T = 54 C = 169 N = color I = 2;
	SU  T = 55 C = 169 N = color I = 11;
	SU  T = 56 C = 169 N = color I = 11;
	SU  T = 57 C = 169 N = color I = 11;
	SU  T = 58 C = 169 N = color I = 11;
	SU  T = 59 C = 169 N = color I = 2;
	SU  T = 60 C = 169 N = color I = 11;
	SU  T = 61 C = 169 N = color I = 2;
	SU  T = 62 C = 169 N = color I = 11;
	SU  T = 63 C = 169 N = color I = 2;
	SU  T = 64 C = 169 N = color I = 11;
	SU  T = 65 C = 169 N = color I = 11;
	SU  T = 66 C = 169 N = color I = 2;
	SU  T = 67 C = 169 N = color I = 11;
	SU  T = 68 C = 169 N = color I = 11;
	SU  T = 69 C = 169 N = color I = 11;
	SU  T = 70 C = 169 N = color I = 11;
	SU  T = 71 C = 169 N = color I = 11;
	SU  T = 72 C = 169 N = color I = 11;
	SU  T = 73 C = 169 N = color I = 2;
	SU  T = 74 C = 169 N = color I = 11;
	SU  T = 75 C = 169 N = color I = 11;
	SU  T = 76 C = 169 N = color I = 2;
	SU  T = 77 C = 169 N = color I = 11;
	SU  T = 79 C = 169 N = color I = 2;
	SU  T = 81 C = 169 N = color I = 5;
	SU  T = 82 C = 169 N = color I = 4;
	SU  T = 83 C = 169 N = color I = 11;
	SU  T = 84 C = 169 N = color I = 11;
	SU  T = 85 C = 169 N = color I = 11;

	SU  C = 170 N = color I = 11;
	SU  T = 2 C = 170 N = color I = 11;
	SU  T = 3 C = 170 N = color I = 9;
	SU  T = 4 C = 170 N = color I = 11;
	SU  T = 5 C = 170 N = color I = 11;
	SU  T = 6 C = 170 N = color I = 2;
	SU  T = 7 C = 170 N = color I = 11;
	SU  T = 8 C = 170 N = color I = 11;
	SU  T = 9 C = 170 N = color I = 11;
	SU  T = 10 C = 170 N = color I = 2;
	SU  T = 11 C = 170 N = color I = 11;
	SU  T = 12 C = 170 N = color I = 11;
	SU  T = 13 C = 170 N = color I = 2;
	SU  T = 14 C = 170 N = color I = 2;
	SU  T = 15 C = 170 N = color I = 11;
	SU  T = 16 C = 170 N = color I = 11;
	SU  T = 17 C = 170 N = color I = 11;
	SU  T = 18 C = 170 N = color I = 2;
	SU  T = 19 C = 170 N = color I = 11;
	SU  T = 20 C = 170 N = color I = 11;
	SU  T = 21 C = 170 N = color I = 11;
	SU  T = 22 C = 170 N = color I = 11;
	SU  T = 23 C = 170 N = color I = 11;
	SU  T = 24 C = 170 N = color I = 2;
	SU  T = 25 C = 170 N = color I = 11;
	SU  T = 26 C = 170 N = color I = 11;
	SU  T = 27 C = 170 N = color I = 11;
	SU  T = 28 C = 170 N = color I = 2;
	SU  T = 29 C = 170 N = color I = 11;
	SU  T = 30 C = 170 N = color I = 11;
	SU  T = 31 C = 170 N = color I = 11;
	SU  T = 32 C = 170 N = color I = 11;
	SU  T = 33 C = 170 N = color I = 11;
	SU  T = 34 C = 170 N = color I = 11;
	SU  T = 35 C = 170 N = color I = 11;
	SU  T = 36 C = 170 N = color I = 2;
	SU  T = 37 C = 170 N = color I = 11;
	SU  T = 38 C = 170 N = color I = 2;
	SU  T = 39 C = 170 N = color I = 11;
	SU  T = 40 C = 170 N = color I = 11;
	SU  T = 41 C = 170 N = color I = 11;
	SU  T = 42 C = 170 N = color I = 11;
	SU  T = 43 C = 170 N = color I = 11;
	SU  T = 44 C = 170 N = color I = 11;
	SU  T = 45 C = 170 N = color I = 11;
	SU  T = 46 C = 170 N = color I = 11;
	SU  T = 47 C = 170 N = color I = 11;
	SU  T = 48 C = 170 N = color I = 11;
	SU  T = 49 C = 170 N = color I = 11;
	SU  T = 50 C = 170 N = color I = 11;
	SU  T = 51 C = 170 N = color I = 11;
	SU  T = 52 C = 170 N = color I = 11;
	SU  T = 53 C = 170 N = color I = 11;
	SU  T = 54 C = 170 N = color I = 2;
	SU  T = 55 C = 170 N = color I = 11;
	SU  T = 56 C = 170 N = color I = 11;
	SU  T = 57 C = 170 N = color I = 11;
	SU  T = 58 C = 170 N = color I = 11;
	SU  T = 59 C = 170 N = color I = 2;
	SU  T = 60 C = 170 N = color I = 11;
	SU  T = 61 C = 170 N = color I = 2;
	SU  T = 62 C = 170 N = color I = 11;
	SU  T = 63 C = 170 N = color I = 2;
	SU  T = 64 C = 170 N = color I = 11;
	SU  T = 65 C = 170 N = color I = 11;
	SU  T = 66 C = 170 N = color I = 2;
	SU  T = 67 C = 170 N = color I = 11;
	SU  T = 68 C = 170 N = color I = 11;
	SU  T = 69 C = 170 N = color I = 11;
	SU  T = 70 C = 170 N = color I = 11;
	SU  T = 71 C = 170 N = color I = 11;
	SU  T = 72 C = 170 N = color I = 11;
	SU  T = 73 C = 170 N = color I = 2;
	SU  T = 74 C = 170 N = color I = 11;
	SU  T = 75 C = 170 N = color I = 11;
	SU  T = 76 C = 170 N = color I = 2;
	SU  T = 77 C = 170 N = color I = 11;
	SU  T = 79 C = 170 N = color I = 2;
	SU  T = 81 C = 170 N = color I = 5;
	SU  T = 82 C = 170 N = color I = 4;
	SU  T = 83 C = 170 N = color I = 11;
	SU  T = 84 C = 170 N = color I = 11;
	SU  T = 85 C = 170 N = color I = 11;

	SU  C = 171 N = color I = 11;
	SU  T = 2 C = 171 N = color I = 11;
	SU  T = 3 C = 171 N = color I = 9;
	SU  T = 4 C = 171 N = color I = 11;
	SU  T = 5 C = 171 N = color I = 11;
	SU  T = 6 C = 171 N = color I = 2;
	SU  T = 7 C = 171 N = color I = 11;
	SU  T = 8 C = 171 N = color I = 11;
	SU  T = 9 C = 171 N = color I = 11;
	SU  T = 10 C = 171 N = color I = 2;
	SU  T = 11 C = 171 N = color I = 11;
	SU  T = 12 C = 171 N = color I = 11;
	SU  T = 13 C = 171 N = color I = 2;
	SU  T = 14 C = 171 N = color I = 2;
	SU  T = 15 C = 171 N = color I = 11;
	SU  T = 16 C = 171 N = color I = 11;
	SU  T = 17 C = 171 N = color I = 11;
	SU  T = 18 C = 171 N = color I = 2;
	SU  T = 19 C = 171 N = color I = 11;
	SU  T = 20 C = 171 N = color I = 11;
	SU  T = 21 C = 171 N = color I = 11;
	SU  T = 22 C = 171 N = color I = 11;
	SU  T = 23 C = 171 N = color I = 11;
	SU  T = 24 C = 171 N = color I = 2;
	SU  T = 25 C = 171 N = color I = 11;
	SU  T = 26 C = 171 N = color I = 11;
	SU  T = 27 C = 171 N = color I = 11;
	SU  T = 28 C = 171 N = color I = 2;
	SU  T = 29 C = 171 N = color I = 11;
	SU  T = 30 C = 171 N = color I = 11;
	SU  T = 31 C = 171 N = color I = 11;
	SU  T = 32 C = 171 N = color I = 11;
	SU  T = 33 C = 171 N = color I = 11;
	SU  T = 34 C = 171 N = color I = 11;
	SU  T = 35 C = 171 N = color I = 11;
	SU  T = 36 C = 171 N = color I = 2;
	SU  T = 37 C = 171 N = color I = 11;
	SU  T = 38 C = 171 N = color I = 2;
	SU  T = 39 C = 171 N = color I = 11;
	SU  T = 40 C = 171 N = color I = 11;
	SU  T = 41 C = 171 N = color I = 11;
	SU  T = 42 C = 171 N = color I = 11;
	SU  T = 43 C = 171 N = color I = 11;
	SU  T = 44 C = 171 N = color I = 11;
	SU  T = 45 C = 171 N = color I = 11;
	SU  T = 46 C = 171 N = color I = 11;
	SU  T = 47 C = 171 N = color I = 11;
	SU  T = 48 C = 171 N = color I = 11;
	SU  T = 49 C = 171 N = color I = 11;
	SU  T = 50 C = 171 N = color I = 11;
	SU  T = 51 C = 171 N = color I = 11;
	SU  T = 52 C = 171 N = color I = 11;
	SU  T = 53 C = 171 N = color I = 11;
	SU  T = 54 C = 171 N = color I = 2;
	SU  T = 55 C = 171 N = color I = 11;
	SU  T = 56 C = 171 N = color I = 11;
	SU  T = 57 C = 171 N = color I = 11;
	SU  T = 58 C = 171 N = color I = 11;
	SU  T = 59 C = 171 N = color I = 2;
	SU  T = 60 C = 171 N = color I = 11;
	SU  T = 61 C = 171 N = color I = 2;
	SU  T = 62 C = 171 N = color I = 11;
	SU  T = 63 C = 171 N = color I = 2;
	SU  T = 64 C = 171 N = color I = 11;
	SU  T = 65 C = 171 N = color I = 11;
	SU  T = 66 C = 171 N = color I = 2;
	SU  T = 67 C = 171 N = color I = 11;
	SU  T = 68 C = 171 N = color I = 11;
	SU  T = 69 C = 171 N = color I = 11;
	SU  T = 70 C = 171 N = color I = 11;
	SU  T = 71 C = 171 N = color I = 11;
	SU  T = 72 C = 171 N = color I = 11;
	SU  T = 73 C = 171 N = color I = 2;
	SU  T = 74 C = 171 N = color I = 11;
	SU  T = 75 C = 171 N = color I = 11;
	SU  T = 76 C = 171 N = color I = 2;
	SU  T = 77 C = 171 N = color I = 11;
	SU  T = 79 C = 171 N = color I = 2;
	SU  T = 81 C = 171 N = color I = 5;
	SU  T = 82 C = 171 N = color I = 4;
	SU  T = 83 C = 171 N = color I = 11;
	SU  T = 84 C = 171 N = color I = 11;
	SU  T = 85 C = 171 N = color I = 11;

	SU  C = 172 N = color I = 4;
	SU  T = 2 C = 172 N = color I = 4;
	SU  T = 3 C = 172 N = color I = 9;
	SU  T = 4 C = 172 N = color I = 4;
	SU  T = 5 C = 172 N = color I = 4;
	SU  T = 6 C = 172 N = color I = 2;
	SU  T = 7 C = 172 N = color I = 4;
	SU  T = 8 C = 172 N = color I = 4;
	SU  T = 9 C = 172 N = color I = 4;
	SU  T = 10 C = 172 N = color I = 2;
	SU  T = 11 C = 172 N = color I = 4;
	SU  T = 12 C = 172 N = color I = 4;
	SU  T = 13 C = 172 N = color I = 2;
	SU  T = 14 C = 172 N = color I = 2;
	SU  T = 15 C = 172 N = color I = 4;
	SU  T = 16 C = 172 N = color I = 4;
	SU  T = 17 C = 172 N = color I = 4;
	SU  T = 18 C = 172 N = color I = 2;
	SU  T = 19 C = 172 N = color I = 4;
	SU  T = 20 C = 172 N = color I = 4;
	SU  T = 21 C = 172 N = color I = 4;
	SU  T = 22 C = 172 N = color I = 4;
	SU  T = 23 C = 172 N = color I = 4;
	SU  T = 24 C = 172 N = color I = 2;
	SU  T = 25 C = 172 N = color I = 4;
	SU  T = 26 C = 172 N = color I = 4;
	SU  T = 27 C = 172 N = color I = 4;
	SU  T = 28 C = 172 N = color I = 2;
	SU  T = 29 C = 172 N = color I = 4;
	SU  T = 30 C = 172 N = color I = 4;
	SU  T = 31 C = 172 N = color I = 4;
	SU  T = 32 C = 172 N = color I = 4;
	SU  T = 33 C = 172 N = color I = 4;
	SU  T = 34 C = 172 N = color I = 4;
	SU  T = 35 C = 172 N = color I = 4;
	SU  T = 36 C = 172 N = color I = 2;
	SU  T = 37 C = 172 N = color I = 4;
	SU  T = 38 C = 172 N = color I = 2;
	SU  T = 39 C = 172 N = color I = 4;
	SU  T = 40 C = 172 N = color I = 4;
	SU  T = 41 C = 172 N = color I = 4;
	SU  T = 42 C = 172 N = color I = 4;
	SU  T = 43 C = 172 N = color I = 4;
	SU  T = 44 C = 172 N = color I = 4;
	SU  T = 45 C = 172 N = color I = 4;
	SU  T = 46 C = 172 N = color I = 4;
	SU  T = 47 C = 172 N = color I = 4;
	SU  T = 48 C = 172 N = color I = 4;
	SU  T = 49 C = 172 N = color I = 4;
	SU  T = 50 C = 172 N = color I = 4;
	SU  T = 51 C = 172 N = color I = 4;
	SU  T = 52 C = 172 N = color I = 4;
	SU  T = 53 C = 172 N = color I = 4;
	SU  T = 54 C = 172 N = color I = 2;
	SU  T = 55 C = 172 N = color I = 4;
	SU  T = 56 C = 172 N = color I = 4;
	SU  T = 57 C = 172 N = color I = 4;
	SU  T = 58 C = 172 N = color I = 4;
	SU  T = 59 C = 172 N = color I = 2;
	SU  T = 60 C = 172 N = color I = 4;
	SU  T = 61 C = 172 N = color I = 2;
	SU  T = 62 C = 172 N = color I = 4;
	SU  T = 63 C = 172 N = color I = 2;
	SU  T = 64 C = 172 N = color I = 4;
	SU  T = 65 C = 172 N = color I = 4;
	SU  T = 66 C = 172 N = color I = 2;
	SU  T = 67 C = 172 N = color I = 4;
	SU  T = 68 C = 172 N = color I = 4;
	SU  T = 69 C = 172 N = color I = 4;
	SU  T = 70 C = 172 N = color I = 4;
	SU  T = 71 C = 172 N = color I = 4;
	SU  T = 72 C = 172 N = color I = 4;
	SU  T = 73 C = 172 N = color I = 2;
	SU  T = 74 C = 172 N = color I = 4;
	SU  T = 75 C = 172 N = color I = 4;
	SU  T = 76 C = 172 N = color I = 2;
	SU  T = 77 C = 172 N = color I = 4;
	SU  T = 79 C = 172 N = color I = 2;
	SU  T = 81 C = 172 N = color I = 5;
	SU  T = 82 C = 172 N = color I = 4;
	SU  T = 83 C = 172 N = color I = 4;
	SU  T = 84 C = 172 N = color I = 4;
	SU  T = 85 C = 172 N = color I = 4;

	SU  C = 173 N = color I = 11;
	SU  T = 2 C = 173 N = color I = 11;
	SU  T = 3 C = 173 N = color I = 9;
	SU  T = 4 C = 173 N = color I = 11;
	SU  T = 5 C = 173 N = color I = 11;
	SU  T = 6 C = 173 N = color I = 2;
	SU  T = 7 C = 173 N = color I = 11;
	SU  T = 8 C = 173 N = color I = 11;
	SU  T = 9 C = 173 N = color I = 11;
	SU  T = 10 C = 173 N = color I = 2;
	SU  T = 11 C = 173 N = color I = 11;
	SU  T = 12 C = 173 N = color I = 11;
	SU  T = 13 C = 173 N = color I = 2;
	SU  T = 14 C = 173 N = color I = 2;
	SU  T = 15 C = 173 N = color I = 11;
	SU  T = 16 C = 173 N = color I = 11;
	SU  T = 17 C = 173 N = color I = 11;
	SU  T = 18 C = 173 N = color I = 2;
	SU  T = 19 C = 173 N = color I = 11;
	SU  T = 20 C = 173 N = color I = 11;
	SU  T = 21 C = 173 N = color I = 11;
	SU  T = 22 C = 173 N = color I = 11;
	SU  T = 23 C = 173 N = color I = 11;
	SU  T = 24 C = 173 N = color I = 2;
	SU  T = 25 C = 173 N = color I = 11;
	SU  T = 26 C = 173 N = color I = 11;
	SU  T = 27 C = 173 N = color I = 11;
	SU  T = 28 C = 173 N = color I = 2;
	SU  T = 29 C = 173 N = color I = 11;
	SU  T = 30 C = 173 N = color I = 11;
	SU  T = 31 C = 173 N = color I = 11;
	SU  T = 32 C = 173 N = color I = 11;
	SU  T = 33 C = 173 N = color I = 11;
	SU  T = 34 C = 173 N = color I = 11;
	SU  T = 35 C = 173 N = color I = 11;
	SU  T = 36 C = 173 N = color I = 2;
	SU  T = 37 C = 173 N = color I = 11;
	SU  T = 38 C = 173 N = color I = 2;
	SU  T = 39 C = 173 N = color I = 11;
	SU  T = 40 C = 173 N = color I = 11;
	SU  T = 41 C = 173 N = color I = 11;
	SU  T = 42 C = 173 N = color I = 11;
	SU  T = 43 C = 173 N = color I = 11;
	SU  T = 44 C = 173 N = color I = 11;
	SU  T = 45 C = 173 N = color I = 11;
	SU  T = 46 C = 173 N = color I = 11;
	SU  T = 47 C = 173 N = color I = 11;
	SU  T = 48 C = 173 N = color I = 11;
	SU  T = 49 C = 173 N = color I = 11;
	SU  T = 50 C = 173 N = color I = 11;
	SU  T = 51 C = 173 N = color I = 11;
	SU  T = 52 C = 173 N = color I = 11;
	SU  T = 53 C = 173 N = color I = 11;
	SU  T = 54 C = 173 N = color I = 2;
	SU  T = 55 C = 173 N = color I = 11;
	SU  T = 56 C = 173 N = color I = 11;
	SU  T = 57 C = 173 N = color I = 11;
	SU  T = 58 C = 173 N = color I = 11;
	SU  T = 59 C = 173 N = color I = 2;
	SU  T = 60 C = 173 N = color I = 11;
	SU  T = 61 C = 173 N = color I = 2;
	SU  T = 62 C = 173 N = color I = 11;
	SU  T = 63 C = 173 N = color I = 2;
	SU  T = 64 C = 173 N = color I = 11;
	SU  T = 65 C = 173 N = color I = 11;
	SU  T = 66 C = 173 N = color I = 2;
	SU  T = 67 C = 173 N = color I = 11;
	SU  T = 68 C = 173 N = color I = 11;
	SU  T = 69 C = 173 N = color I = 11;
	SU  T = 70 C = 173 N = color I = 11;
	SU  T = 71 C = 173 N = color I = 11;
	SU  T = 72 C = 173 N = color I = 11;
	SU  T = 73 C = 173 N = color I = 2;
	SU  T = 74 C = 173 N = color I = 11;
	SU  T = 75 C = 173 N = color I = 11;
	SU  T = 76 C = 173 N = color I = 2;
	SU  T = 77 C = 173 N = color I = 11;
	SU  T = 79 C = 173 N = color I = 2;
	SU  T = 81 C = 173 N = color I = 5;
	SU  T = 82 C = 173 N = color I = 4;
	SU  T = 83 C = 173 N = color I = 11;
	SU  T = 84 C = 173 N = color I = 11;
	SU  T = 85 C = 173 N = color I = 11;

	SU  C = 174 N = color I = 11;
	SU  T = 2 C = 174 N = color I = 11;
	SU  T = 3 C = 174 N = color I = 9;
	SU  T = 4 C = 174 N = color I = 11;
	SU  T = 5 C = 174 N = color I = 11;
	SU  T = 6 C = 174 N = color I = 2;
	SU  T = 7 C = 174 N = color I = 11;
	SU  T = 8 C = 174 N = color I = 11;
	SU  T = 9 C = 174 N = color I = 11;
	SU  T = 10 C = 174 N = color I = 2;
	SU  T = 11 C = 174 N = color I = 11;
	SU  T = 12 C = 174 N = color I = 11;
	SU  T = 13 C = 174 N = color I = 2;
	SU  T = 14 C = 174 N = color I = 2;
	SU  T = 15 C = 174 N = color I = 11;
	SU  T = 16 C = 174 N = color I = 11;
	SU  T = 17 C = 174 N = color I = 11;
	SU  T = 18 C = 174 N = color I = 2;
	SU  T = 19 C = 174 N = color I = 11;
	SU  T = 20 C = 174 N = color I = 11;
	SU  T = 21 C = 174 N = color I = 11;
	SU  T = 22 C = 174 N = color I = 11;
	SU  T = 23 C = 174 N = color I = 11;
	SU  T = 24 C = 174 N = color I = 2;
	SU  T = 25 C = 174 N = color I = 11;
	SU  T = 26 C = 174 N = color I = 11;
	SU  T = 27 C = 174 N = color I = 11;
	SU  T = 28 C = 174 N = color I = 2;
	SU  T = 29 C = 174 N = color I = 11;
	SU  T = 30 C = 174 N = color I = 11;
	SU  T = 31 C = 174 N = color I = 11;
	SU  T = 32 C = 174 N = color I = 11;
	SU  T = 33 C = 174 N = color I = 11;
	SU  T = 34 C = 174 N = color I = 11;
	SU  T = 35 C = 174 N = color I = 11;
	SU  T = 36 C = 174 N = color I = 2;
	SU  T = 37 C = 174 N = color I = 11;
	SU  T = 38 C = 174 N = color I = 2;
	SU  T = 39 C = 174 N = color I = 11;
	SU  T = 40 C = 174 N = color I = 11;
	SU  T = 41 C = 174 N = color I = 11;
	SU  T = 42 C = 174 N = color I = 11;
	SU  T = 43 C = 174 N = color I = 11;
	SU  T = 44 C = 174 N = color I = 11;
	SU  T = 45 C = 174 N = color I = 11;
	SU  T = 46 C = 174 N = color I = 11;
	SU  T = 47 C = 174 N = color I = 11;
	SU  T = 48 C = 174 N = color I = 11;
	SU  T = 49 C = 174 N = color I = 11;
	SU  T = 50 C = 174 N = color I = 11;
	SU  T = 51 C = 174 N = color I = 11;
	SU  T = 52 C = 174 N = color I = 11;
	SU  T = 53 C = 174 N = color I = 11;
	SU  T = 54 C = 174 N = color I = 2;
	SU  T = 55 C = 174 N = color I = 11;
	SU  T = 56 C = 174 N = color I = 11;
	SU  T = 57 C = 174 N = color I = 11;
	SU  T = 58 C = 174 N = color I = 11;
	SU  T = 59 C = 174 N = color I = 2;
	SU  T = 60 C = 174 N = color I = 11;
	SU  T = 61 C = 174 N = color I = 2;
	SU  T = 62 C = 174 N = color I = 11;
	SU  T = 63 C = 174 N = color I = 2;
	SU  T = 64 C = 174 N = color I = 11;
	SU  T = 65 C = 174 N = color I = 11;
	SU  T = 66 C = 174 N = color I = 2;
	SU  T = 67 C = 174 N = color I = 11;
	SU  T = 68 C = 174 N = color I = 11;
	SU  T = 69 C = 174 N = color I = 11;
	SU  T = 70 C = 174 N = color I = 11;
	SU  T = 71 C = 174 N = color I = 11;
	SU  T = 72 C = 174 N = color I = 11;
	SU  T = 73 C = 174 N = color I = 2;
	SU  T = 74 C = 174 N = color I = 11;
	SU  T = 75 C = 174 N = color I = 11;
	SU  T = 76 C = 174 N = color I = 2;
	SU  T = 77 C = 174 N = color I = 11;
	SU  T = 79 C = 174 N = color I = 2;
	SU  T = 81 C = 174 N = color I = 5;
	SU  T = 82 C = 174 N = color I = 4;
	TEXT   TAXON = 83 CHARACTER = 174 TEXT = '0->3';
	SU  T = 83 C = 174 N = color I = 17;
	SU  T = 84 C = 174 N = color I = 11;
	SU  T = 85 C = 174 N = color I = 11;

	SU  C = 175 N = color I = 11;
	SU  T = 2 C = 175 N = color I = 11;
	SU  T = 3 C = 175 N = color I = 9;
	SU  T = 4 C = 175 N = color I = 11;
	SU  T = 5 C = 175 N = color I = 11;
	SU  T = 6 C = 175 N = color I = 2;
	SU  T = 7 C = 175 N = color I = 11;
	SU  T = 8 C = 175 N = color I = 11;
	SU  T = 9 C = 175 N = color I = 11;
	SU  T = 10 C = 175 N = color I = 2;
	SU  T = 11 C = 175 N = color I = 11;
	SU  T = 12 C = 175 N = color I = 11;
	SU  T = 13 C = 175 N = color I = 2;
	SU  T = 14 C = 175 N = color I = 2;
	SU  T = 15 C = 175 N = color I = 11;
	SU  T = 16 C = 175 N = color I = 11;
	SU  T = 17 C = 175 N = color I = 11;
	SU  T = 18 C = 175 N = color I = 2;
	SU  T = 19 C = 175 N = color I = 11;
	SU  T = 20 C = 175 N = color I = 11;
	SU  T = 21 C = 175 N = color I = 11;
	SU  T = 22 C = 175 N = color I = 11;
	SU  T = 23 C = 175 N = color I = 11;
	SU  T = 24 C = 175 N = color I = 2;
	SU  T = 25 C = 175 N = color I = 11;
	SU  T = 26 C = 175 N = color I = 11;
	SU  T = 27 C = 175 N = color I = 11;
	SU  T = 28 C = 175 N = color I = 2;
	SU  T = 29 C = 175 N = color I = 11;
	SU  T = 30 C = 175 N = color I = 11;
	SU  T = 31 C = 175 N = color I = 11;
	SU  T = 32 C = 175 N = color I = 11;
	SU  T = 33 C = 175 N = color I = 11;
	SU  T = 34 C = 175 N = color I = 11;
	SU  T = 35 C = 175 N = color I = 11;
	SU  T = 36 C = 175 N = color I = 2;
	SU  T = 37 C = 175 N = color I = 11;
	SU  T = 38 C = 175 N = color I = 2;
	SU  T = 39 C = 175 N = color I = 11;
	SU  T = 40 C = 175 N = color I = 11;
	SU  T = 41 C = 175 N = color I = 11;
	SU  T = 42 C = 175 N = color I = 11;
	SU  T = 43 C = 175 N = color I = 11;
	SU  T = 44 C = 175 N = color I = 11;
	SU  T = 45 C = 175 N = color I = 11;
	SU  T = 46 C = 175 N = color I = 11;
	SU  T = 47 C = 175 N = color I = 11;
	SU  T = 48 C = 175 N = color I = 11;
	SU  T = 49 C = 175 N = color I = 11;
	SU  T = 50 C = 175 N = color I = 11;
	SU  T = 51 C = 175 N = color I = 11;
	SU  T = 52 C = 175 N = color I = 11;
	SU  T = 53 C = 175 N = color I = 11;
	SU  T = 54 C = 175 N = color I = 2;
	SU  T = 55 C = 175 N = color I = 11;
	SU  T = 56 C = 175 N = color I = 11;
	SU  T = 57 C = 175 N = color I = 11;
	SU  T = 58 C = 175 N = color I = 11;
	SU  T = 59 C = 175 N = color I = 2;
	SU  T = 60 C = 175 N = color I = 11;
	SU  T = 61 C = 175 N = color I = 2;
	SU  T = 62 C = 175 N = color I = 11;
	SU  T = 63 C = 175 N = color I = 2;
	SU  T = 64 C = 175 N = color I = 11;
	SU  T = 65 C = 175 N = color I = 11;
	SU  T = 66 C = 175 N = color I = 2;
	SU  T = 67 C = 175 N = color I = 11;
	SU  T = 68 C = 175 N = color I = 11;
	SU  T = 69 C = 175 N = color I = 11;
	SU  T = 70 C = 175 N = color I = 11;
	SU  T = 71 C = 175 N = color I = 11;
	SU  T = 72 C = 175 N = color I = 11;
	SU  T = 73 C = 175 N = color I = 2;
	SU  T = 74 C = 175 N = color I = 11;
	SU  T = 75 C = 175 N = color I = 11;
	SU  T = 76 C = 175 N = color I = 2;
	SU  T = 77 C = 175 N = color I = 11;
	SU  T = 79 C = 175 N = color I = 2;
	SU  T = 81 C = 175 N = color I = 5;
	SU  T = 82 C = 175 N = color I = 4;
	SU  T = 83 C = 175 N = color I = 11;
	SU  T = 84 C = 175 N = color I = 11;
	SU  T = 85 C = 175 N = color I = 11;

	SU  C = 176 N = color I = 11;
	SU  T = 2 C = 176 N = color I = 11;
	SU  T = 3 C = 176 N = color I = 9;
	SU  T = 4 C = 176 N = color I = 11;
	SU  T = 5 C = 176 N = color I = 11;
	SU  T = 6 C = 176 N = color I = 2;
	SU  T = 7 C = 176 N = color I = 11;
	SU  T = 8 C = 176 N = color I = 11;
	SU  T = 9 C = 176 N = color I = 11;
	SU  T = 10 C = 176 N = color I = 2;
	SU  T = 11 C = 176 N = color I = 11;
	SU  T = 12 C = 176 N = color I = 11;
	SU  T = 13 C = 176 N = color I = 2;
	SU  T = 14 C = 176 N = color I = 2;
	SU  T = 15 C = 176 N = color I = 11;
	SU  T = 16 C = 176 N = color I = 11;
	SU  T = 17 C = 176 N = color I = 11;
	SU  T = 18 C = 176 N = color I = 2;
	SU  T = 19 C = 176 N = color I = 11;
	SU  T = 20 C = 176 N = color I = 11;
	SU  T = 21 C = 176 N = color I = 11;
	SU  T = 22 C = 176 N = color I = 11;
	SU  T = 23 C = 176 N = color I = 11;
	SU  T = 24 C = 176 N = color I = 2;
	SU  T = 25 C = 176 N = color I = 11;
	SU  T = 26 C = 176 N = color I = 11;
	SU  T = 27 C = 176 N = color I = 11;
	SU  T = 28 C = 176 N = color I = 2;
	SU  T = 29 C = 176 N = color I = 11;
	SU  T = 30 C = 176 N = color I = 11;
	SU  T = 31 C = 176 N = color I = 11;
	SU  T = 32 C = 176 N = color I = 11;
	SU  T = 33 C = 176 N = color I = 11;
	SU  T = 34 C = 176 N = color I = 11;
	SU  T = 35 C = 176 N = color I = 11;
	SU  T = 36 C = 176 N = color I = 2;
	SU  T = 37 C = 176 N = color I = 11;
	SU  T = 38 C = 176 N = color I = 2;
	SU  T = 39 C = 176 N = color I = 11;
	SU  T = 40 C = 176 N = color I = 11;
	SU  T = 41 C = 176 N = color I = 11;
	SU  T = 42 C = 176 N = color I = 11;
	SU  T = 43 C = 176 N = color I = 11;
	SU  T = 44 C = 176 N = color I = 11;
	SU  T = 45 C = 176 N = color I = 11;
	SU  T = 46 C = 176 N = color I = 11;
	SU  T = 47 C = 176 N = color I = 11;
	SU  T = 48 C = 176 N = color I = 11;
	SU  T = 49 C = 176 N = color I = 11;
	SU  T = 50 C = 176 N = color I = 11;
	SU  T = 51 C = 176 N = color I = 11;
	SU  T = 52 C = 176 N = color I = 11;
	SU  T = 53 C = 176 N = color I = 11;
	SU  T = 54 C = 176 N = color I = 2;
	SU  T = 55 C = 176 N = color I = 11;
	SU  T = 56 C = 176 N = color I = 11;
	SU  T = 57 C = 176 N = color I = 11;
	SU  T = 58 C = 176 N = color I = 11;
	SU  T = 59 C = 176 N = color I = 2;
	SU  T = 60 C = 176 N = color I = 11;
	SU  T = 61 C = 176 N = color I = 2;
	SU  T = 62 C = 176 N = color I = 11;
	SU  T = 63 C = 176 N = color I = 2;
	SU  T = 64 C = 176 N = color I = 11;
	SU  T = 65 C = 176 N = color I = 11;
	SU  T = 66 C = 176 N = color I = 2;
	SU  T = 67 C = 176 N = color I = 11;
	SU  T = 68 C = 176 N = color I = 11;
	SU  T = 69 C = 176 N = color I = 11;
	SU  T = 70 C = 176 N = color I = 11;
	SU  T = 71 C = 176 N = color I = 11;
	SU  T = 72 C = 176 N = color I = 11;
	SU  T = 73 C = 176 N = color I = 2;
	SU  T = 74 C = 176 N = color I = 11;
	SU  T = 75 C = 176 N = color I = 11;
	SU  T = 76 C = 176 N = color I = 2;
	SU  T = 77 C = 176 N = color I = 11;
	SU  T = 79 C = 176 N = color I = 2;
	SU  T = 81 C = 176 N = color I = 5;
	SU  T = 82 C = 176 N = color I = 4;
	TEXT   TAXON = 83 CHARACTER = 176 TEXT = '?->0';
	SU  T = 83 C = 176 N = color I = 17;
	SU  T = 84 C = 176 N = color I = 11;
	SU  T = 85 C = 176 N = color I = 11;

	SU  C = 177 N = color I = 11;
	SU  T = 2 C = 177 N = color I = 11;
	SU  T = 3 C = 177 N = color I = 9;
	SU  T = 4 C = 177 N = color I = 11;
	SU  T = 5 C = 177 N = color I = 11;
	SU  T = 6 C = 177 N = color I = 2;
	SU  T = 7 C = 177 N = color I = 11;
	SU  T = 8 C = 177 N = color I = 11;
	SU  T = 9 C = 177 N = color I = 11;
	SU  T = 10 C = 177 N = color I = 2;
	SU  T = 11 C = 177 N = color I = 11;
	SU  T = 12 C = 177 N = color I = 11;
	SU  T = 13 C = 177 N = color I = 2;
	SU  T = 14 C = 177 N = color I = 2;
	SU  T = 15 C = 177 N = color I = 11;
	SU  T = 16 C = 177 N = color I = 11;
	SU  T = 17 C = 177 N = color I = 11;
	SU  T = 18 C = 177 N = color I = 2;
	SU  T = 19 C = 177 N = color I = 11;
	SU  T = 20 C = 177 N = color I = 11;
	SU  T = 21 C = 177 N = color I = 11;
	SU  T = 22 C = 177 N = color I = 11;
	SU  T = 23 C = 177 N = color I = 11;
	SU  T = 24 C = 177 N = color I = 2;
	SU  T = 25 C = 177 N = color I = 11;
	SU  T = 26 C = 177 N = color I = 11;
	SU  T = 27 C = 177 N = color I = 11;
	SU  T = 28 C = 177 N = color I = 2;
	SU  T = 29 C = 177 N = color I = 11;
	SU  T = 30 C = 177 N = color I = 11;
	SU  T = 31 C = 177 N = color I = 11;
	SU  T = 32 C = 177 N = color I = 11;
	SU  T = 33 C = 177 N = color I = 11;
	SU  T = 34 C = 177 N = color I = 11;
	SU  T = 35 C = 177 N = color I = 11;
	SU  T = 36 C = 177 N = color I = 2;
	SU  T = 37 C = 177 N = color I = 11;
	SU  T = 38 C = 177 N = color I = 2;
	SU  T = 39 C = 177 N = color I = 11;
	SU  T = 40 C = 177 N = color I = 11;
	SU  T = 41 C = 177 N = color I = 11;
	SU  T = 42 C = 177 N = color I = 11;
	SU  T = 43 C = 177 N = color I = 11;
	SU  T = 44 C = 177 N = color I = 11;
	SU  T = 45 C = 177 N = color I = 11;
	SU  T = 46 C = 177 N = color I = 11;
	SU  T = 47 C = 177 N = color I = 11;
	SU  T = 48 C = 177 N = color I = 11;
	SU  T = 49 C = 177 N = color I = 11;
	SU  T = 50 C = 177 N = color I = 11;
	SU  T = 51 C = 177 N = color I = 11;
	SU  T = 52 C = 177 N = color I = 11;
	SU  T = 53 C = 177 N = color I = 11;
	SU  T = 54 C = 177 N = color I = 2;
	SU  T = 55 C = 177 N = color I = 11;
	SU  T = 56 C = 177 N = color I = 11;
	SU  T = 57 C = 177 N = color I = 11;
	SU  T = 58 C = 177 N = color I = 11;
	SU  T = 59 C = 177 N = color I = 2;
	SU  T = 60 C = 177 N = color I = 11;
	SU  T = 61 C = 177 N = color I = 2;
	SU  T = 62 C = 177 N = color I = 11;
	SU  T = 63 C = 177 N = color I = 2;
	SU  T = 64 C = 177 N = color I = 11;
	SU  T = 65 C = 177 N = color I = 11;
	SU  T = 66 C = 177 N = color I = 2;
	SU  T = 67 C = 177 N = color I = 11;
	SU  T = 68 C = 177 N = color I = 11;
	SU  T = 69 C = 177 N = color I = 11;
	SU  T = 70 C = 177 N = color I = 11;
	SU  T = 71 C = 177 N = color I = 11;
	SU  T = 72 C = 177 N = color I = 11;
	SU  T = 73 C = 177 N = color I = 2;
	SU  T = 74 C = 177 N = color I = 11;
	SU  T = 75 C = 177 N = color I = 11;
	SU  T = 76 C = 177 N = color I = 2;
	SU  T = 77 C = 177 N = color I = 11;
	SU  T = 79 C = 177 N = color I = 2;
	SU  T = 81 C = 177 N = color I = 5;
	SU  T = 82 C = 177 N = color I = 4;
	SU  T = 83 C = 177 N = color I = 11;
	SU  T = 84 C = 177 N = color I = 11;
	SU  T = 85 C = 177 N = color I = 11;

	SU  C = 178 N = color I = 11;
	SU  T = 2 C = 178 N = color I = 11;
	SU  T = 3 C = 178 N = color I = 9;
	SU  T = 4 C = 178 N = color I = 11;
	SU  T = 5 C = 178 N = color I = 11;
	SU  T = 6 C = 178 N = color I = 2;
	SU  T = 7 C = 178 N = color I = 11;
	SU  T = 8 C = 178 N = color I = 11;
	SU  T = 9 C = 178 N = color I = 11;
	SU  T = 10 C = 178 N = color I = 2;
	SU  T = 11 C = 178 N = color I = 11;
	SU  T = 12 C = 178 N = color I = 11;
	SU  T = 13 C = 178 N = color I = 2;
	SU  T = 14 C = 178 N = color I = 2;
	SU  T = 15 C = 178 N = color I = 11;
	SU  T = 16 C = 178 N = color I = 11;
	SU  T = 17 C = 178 N = color I = 11;
	SU  T = 18 C = 178 N = color I = 2;
	SU  T = 19 C = 178 N = color I = 11;
	SU  T = 20 C = 178 N = color I = 11;
	SU  T = 21 C = 178 N = color I = 11;
	SU  T = 22 C = 178 N = color I = 11;
	SU  T = 23 C = 178 N = color I = 11;
	SU  T = 24 C = 178 N = color I = 2;
	SU  T = 25 C = 178 N = color I = 11;
	SU  T = 26 C = 178 N = color I = 11;
	SU  T = 27 C = 178 N = color I = 11;
	SU  T = 28 C = 178 N = color I = 2;
	SU  T = 29 C = 178 N = color I = 11;
	SU  T = 30 C = 178 N = color I = 11;
	SU  T = 31 C = 178 N = color I = 11;
	SU  T = 32 C = 178 N = color I = 11;
	SU  T = 33 C = 178 N = color I = 11;
	SU  T = 34 C = 178 N = color I = 11;
	SU  T = 35 C = 178 N = color I = 11;
	SU  T = 36 C = 178 N = color I = 2;
	SU  T = 37 C = 178 N = color I = 11;
	SU  T = 38 C = 178 N = color I = 2;
	SU  T = 39 C = 178 N = color I = 11;
	SU  T = 40 C = 178 N = color I = 11;
	SU  T = 41 C = 178 N = color I = 11;
	SU  T = 42 C = 178 N = color I = 11;
	SU  T = 43 C = 178 N = color I = 11;
	SU  T = 44 C = 178 N = color I = 11;
	SU  T = 45 C = 178 N = color I = 11;
	SU  T = 46 C = 178 N = color I = 11;
	SU  T = 47 C = 178 N = color I = 11;
	SU  T = 48 C = 178 N = color I = 11;
	SU  T = 49 C = 178 N = color I = 11;
	SU  T = 50 C = 178 N = color I = 11;
	SU  T = 51 C = 178 N = color I = 11;
	SU  T = 52 C = 178 N = color I = 11;
	SU  T = 53 C = 178 N = color I = 11;
	SU  T = 54 C = 178 N = color I = 2;
	SU  T = 55 C = 178 N = color I = 11;
	SU  T = 56 C = 178 N = color I = 11;
	SU  T = 57 C = 178 N = color I = 11;
	SU  T = 58 C = 178 N = color I = 11;
	SU  T = 59 C = 178 N = color I = 2;
	SU  T = 60 C = 178 N = color I = 11;
	SU  T = 61 C = 178 N = color I = 2;
	SU  T = 62 C = 178 N = color I = 11;
	SU  T = 63 C = 178 N = color I = 2;
	SU  T = 64 C = 178 N = color I = 11;
	SU  T = 65 C = 178 N = color I = 11;
	SU  T = 66 C = 178 N = color I = 2;
	SU  T = 67 C = 178 N = color I = 11;
	SU  T = 68 C = 178 N = color I = 11;
	SU  T = 69 C = 178 N = color I = 11;
	SU  T = 70 C = 178 N = color I = 11;
	SU  T = 71 C = 178 N = color I = 11;
	SU  T = 72 C = 178 N = color I = 11;
	SU  T = 73 C = 178 N = color I = 2;
	SU  T = 74 C = 178 N = color I = 11;
	SU  T = 75 C = 178 N = color I = 11;
	SU  T = 76 C = 178 N = color I = 2;
	SU  T = 77 C = 178 N = color I = 11;
	SU  T = 79 C = 178 N = color I = 2;
	SU  T = 81 C = 178 N = color I = 5;
	SU  T = 82 C = 178 N = color I = 4;
	SU  T = 83 C = 178 N = color I = 11;
	SU  T = 84 C = 178 N = color I = 11;
	SU  T = 85 C = 178 N = color I = 11;
	SU  T = 87 C = 178 N = color I = 5;
	SU  T = 88 C = 178 N = color I = 5;

	SU  C = 179 N = color I = 11;
	SU  T = 2 C = 179 N = color I = 11;
	SU  T = 3 C = 179 N = color I = 9;
	SU  T = 4 C = 179 N = color I = 11;
	SU  T = 5 C = 179 N = color I = 11;
	SU  T = 6 C = 179 N = color I = 2;
	SU  T = 7 C = 179 N = color I = 11;
	SU  T = 8 C = 179 N = color I = 11;
	SU  T = 9 C = 179 N = color I = 11;
	SU  T = 10 C = 179 N = color I = 2;
	SU  T = 11 C = 179 N = color I = 11;
	SU  T = 12 C = 179 N = color I = 11;
	SU  T = 13 C = 179 N = color I = 2;
	SU  T = 14 C = 179 N = color I = 2;
	SU  T = 15 C = 179 N = color I = 11;
	SU  T = 16 C = 179 N = color I = 11;
	SU  T = 17 C = 179 N = color I = 11;
	SU  T = 18 C = 179 N = color I = 2;
	SU  T = 19 C = 179 N = color I = 11;
	SU  T = 20 C = 179 N = color I = 11;
	SU  T = 21 C = 179 N = color I = 11;
	SU  T = 22 C = 179 N = color I = 11;
	SU  T = 23 C = 179 N = color I = 11;
	SU  T = 24 C = 179 N = color I = 2;
	SU  T = 25 C = 179 N = color I = 11;
	SU  T = 26 C = 179 N = color I = 11;
	SU  T = 27 C = 179 N = color I = 11;
	SU  T = 28 C = 179 N = color I = 2;
	SU  T = 29 C = 179 N = color I = 11;
	SU  T = 30 C = 179 N = color I = 11;
	SU  T = 31 C = 179 N = color I = 11;
	SU  T = 32 C = 179 N = color I = 11;
	SU  T = 33 C = 179 N = color I = 11;
	SU  T = 34 C = 179 N = color I = 11;
	SU  T = 35 C = 179 N = color I = 11;
	SU  T = 36 C = 179 N = color I = 2;
	SU  T = 37 C = 179 N = color I = 11;
	SU  T = 38 C = 179 N = color I = 2;
	SU  T = 39 C = 179 N = color I = 11;
	SU  T = 40 C = 179 N = color I = 11;
	SU  T = 41 C = 179 N = color I = 11;
	SU  T = 42 C = 179 N = color I = 11;
	SU  T = 43 C = 179 N = color I = 11;
	SU  T = 44 C = 179 N = color I = 11;
	SU  T = 45 C = 179 N = color I = 11;
	SU  T = 46 C = 179 N = color I = 11;
	SU  T = 47 C = 179 N = color I = 11;
	SU  T = 48 C = 179 N = color I = 11;
	SU  T = 49 C = 179 N = color I = 11;
	SU  T = 50 C = 179 N = color I = 11;
	SU  T = 51 C = 179 N = color I = 11;
	SU  T = 52 C = 179 N = color I = 11;
	SU  T = 53 C = 179 N = color I = 11;
	SU  T = 54 C = 179 N = color I = 2;
	SU  T = 55 C = 179 N = color I = 11;
	SU  T = 56 C = 179 N = color I = 11;
	SU  T = 57 C = 179 N = color I = 11;
	SU  T = 58 C = 179 N = color I = 11;
	SU  T = 59 C = 179 N = color I = 2;
	SU  T = 60 C = 179 N = color I = 11;
	SU  T = 61 C = 179 N = color I = 2;
	SU  T = 62 C = 179 N = color I = 11;
	SU  T = 63 C = 179 N = color I = 2;
	SU  T = 64 C = 179 N = color I = 11;
	SU  T = 65 C = 179 N = color I = 11;
	SU  T = 66 C = 179 N = color I = 2;
	SU  T = 67 C = 179 N = color I = 11;
	SU  T = 68 C = 179 N = color I = 11;
	SU  T = 69 C = 179 N = color I = 11;
	SU  T = 70 C = 179 N = color I = 11;
	SU  T = 71 C = 179 N = color I = 11;
	SU  T = 72 C = 179 N = color I = 11;
	SU  T = 73 C = 179 N = color I = 2;
	SU  T = 74 C = 179 N = color I = 11;
	SU  T = 75 C = 179 N = color I = 11;
	SU  T = 76 C = 179 N = color I = 2;
	SU  T = 77 C = 179 N = color I = 11;
	SU  T = 79 C = 179 N = color I = 2;
	SU  T = 81 C = 179 N = color I = 5;
	TEXT   TAXON = 82 CHARACTER = 179 TEXT = '0->-';
	SU  T = 82 C = 179 N = color I = 17;
	SU  T = 83 C = 179 N = color I = 11;
	SU  T = 84 C = 179 N = color I = 11;
	SU  T = 85 C = 179 N = color I = 11;

	SU  C = 180 N = color I = 11;
	SU  T = 2 C = 180 N = color I = 11;
	SU  T = 3 C = 180 N = color I = 9;
	SU  T = 4 C = 180 N = color I = 11;
	SU  T = 5 C = 180 N = color I = 11;
	SU  T = 6 C = 180 N = color I = 2;
	SU  T = 7 C = 180 N = color I = 11;
	SU  T = 8 C = 180 N = color I = 11;
	SU  T = 9 C = 180 N = color I = 11;
	SU  T = 10 C = 180 N = color I = 2;
	SU  T = 11 C = 180 N = color I = 11;
	SU  T = 12 C = 180 N = color I = 11;
	SU  T = 13 C = 180 N = color I = 2;
	SU  T = 14 C = 180 N = color I = 2;
	SU  T = 15 C = 180 N = color I = 11;
	SU  T = 16 C = 180 N = color I = 11;
	SU  T = 17 C = 180 N = color I = 11;
	SU  T = 18 C = 180 N = color I = 2;
	SU  T = 19 C = 180 N = color I = 11;
	SU  T = 20 C = 180 N = color I = 11;
	SU  T = 21 C = 180 N = color I = 11;
	SU  T = 22 C = 180 N = color I = 11;
	SU  T = 23 C = 180 N = color I = 11;
	SU  T = 24 C = 180 N = color I = 2;
	SU  T = 25 C = 180 N = color I = 11;
	SU  T = 26 C = 180 N = color I = 11;
	SU  T = 27 C = 180 N = color I = 11;
	SU  T = 28 C = 180 N = color I = 2;
	SU  T = 29 C = 180 N = color I = 11;
	SU  T = 30 C = 180 N = color I = 11;
	SU  T = 31 C = 180 N = color I = 11;
	SU  T = 32 C = 180 N = color I = 11;
	SU  T = 33 C = 180 N = color I = 11;
	SU  T = 34 C = 180 N = color I = 11;
	SU  T = 35 C = 180 N = color I = 11;
	SU  T = 36 C = 180 N = color I = 2;
	SU  T = 37 C = 180 N = color I = 11;
	SU  T = 38 C = 180 N = color I = 2;
	SU  T = 39 C = 180 N = color I = 11;
	SU  T = 40 C = 180 N = color I = 11;
	SU  T = 41 C = 180 N = color I = 11;
	SU  T = 42 C = 180 N = color I = 11;
	SU  T = 43 C = 180 N = color I = 11;
	SU  T = 44 C = 180 N = color I = 11;
	SU  T = 45 C = 180 N = color I = 11;
	SU  T = 46 C = 180 N = color I = 11;
	SU  T = 47 C = 180 N = color I = 11;
	SU  T = 48 C = 180 N = color I = 11;
	SU  T = 49 C = 180 N = color I = 11;
	SU  T = 50 C = 180 N = color I = 11;
	SU  T = 51 C = 180 N = color I = 11;
	SU  T = 52 C = 180 N = color I = 11;
	SU  T = 53 C = 180 N = color I = 11;
	SU  T = 54 C = 180 N = color I = 2;
	SU  T = 55 C = 180 N = color I = 11;
	SU  T = 56 C = 180 N = color I = 11;
	SU  T = 57 C = 180 N = color I = 11;
	SU  T = 58 C = 180 N = color I = 11;
	SU  T = 59 C = 180 N = color I = 2;
	SU  T = 60 C = 180 N = color I = 11;
	SU  T = 61 C = 180 N = color I = 2;
	SU  T = 62 C = 180 N = color I = 11;
	SU  T = 63 C = 180 N = color I = 2;
	SU  T = 64 C = 180 N = color I = 11;
	SU  T = 65 C = 180 N = color I = 11;
	SU  T = 66 C = 180 N = color I = 2;
	SU  T = 67 C = 180 N = color I = 11;
	SU  T = 68 C = 180 N = color I = 11;
	SU  T = 69 C = 180 N = color I = 11;
	SU  T = 70 C = 180 N = color I = 11;
	SU  T = 71 C = 180 N = color I = 11;
	SU  T = 72 C = 180 N = color I = 11;
	SU  T = 73 C = 180 N = color I = 2;
	SU  T = 74 C = 180 N = color I = 11;
	SU  T = 75 C = 180 N = color I = 11;
	SU  T = 76 C = 180 N = color I = 2;
	SU  T = 77 C = 180 N = color I = 11;
	SU  T = 79 C = 180 N = color I = 2;
	SU  T = 81 C = 180 N = color I = 5;
	SU  T = 82 C = 180 N = color I = 4;
	SU  T = 83 C = 180 N = color I = 11;
	SU  T = 84 C = 180 N = color I = 11;
	SU  T = 85 C = 180 N = color I = 11;

	SU  T = 3 C = 181 N = color I = 9;
	SU  T = 6 C = 181 N = color I = 2;
	SU  T = 10 C = 181 N = color I = 2;
	SU  T = 13 C = 181 N = color I = 2;
	SU  T = 14 C = 181 N = color I = 2;
	SU  T = 18 C = 181 N = color I = 2;
	SU  T = 24 C = 181 N = color I = 2;
	SU  T = 28 C = 181 N = color I = 2;
	SU  T = 36 C = 181 N = color I = 2;
	SU  T = 38 C = 181 N = color I = 2;
	SU  T = 54 C = 181 N = color I = 2;
	SU  T = 59 C = 181 N = color I = 2;
	SU  T = 61 C = 181 N = color I = 2;
	SU  T = 63 C = 181 N = color I = 2;
	SU  T = 66 C = 181 N = color I = 2;
	SU  T = 73 C = 181 N = color I = 2;
	SU  T = 75 C = 181 N = color I = 7;
	SU  T = 76 C = 181 N = color I = 2;
	SU  T = 77 C = 181 N = color I = 7;
	SU  T = 79 C = 181 N = color I = 2;
	SU  T = 81 C = 181 N = color I = 5;
	SU  T = 82 C = 181 N = color I = 4;
	TEXT   TAXON = 83 CHARACTER = 181 TEXT = '-->0';
	SU  T = 83 C = 181 N = color I = 17;
	SU  T = 84 C = 181 N = color I = 7;

	SU  C = 182 N = color I = 4;
	SU  T = 1 C = 182 N = color I = 5;
	SU  T = 2 C = 182 N = color I = 5;
	SU  T = 3 C = 182 N = color I = 9;
	SU  T = 4 C = 182 N = color I = 5;
	SU  T = 5 C = 182 N = color I = 5;
	SU  T = 6 C = 182 N = color I = 5;
	SU  T = 7 C = 182 N = color I = 5;
	SU  T = 8 C = 182 N = color I = 5;
	SU  T = 9 C = 182 N = color I = 5;
	SU  T = 10 C = 182 N = color I = 5;
	SU  T = 11 C = 182 N = color I = 5;
	SU  T = 12 C = 182 N = color I = 5;
	SU  T = 13 C = 182 N = color I = 5;
	SU  T = 14 C = 182 N = color I = 5;
	SU  T = 15 C = 182 N = color I = 5;
	SU  T = 16 C = 182 N = color I = 5;
	SU  T = 17 C = 182 N = color I = 5;
	SU  T = 18 C = 182 N = color I = 5;
	SU  T = 19 C = 182 N = color I = 5;
	SU  T = 20 C = 182 N = color I = 5;
	SU  T = 21 C = 182 N = color I = 5;
	SU  T = 22 C = 182 N = color I = 5;
	SU  T = 23 C = 182 N = color I = 5;
	SU  T = 24 C = 182 N = color I = 5;
	SU  T = 25 C = 182 N = color I = 5;
	SU  T = 26 C = 182 N = color I = 5;
	SU  T = 27 C = 182 N = color I = 5;
	SU  T = 28 C = 182 N = color I = 5;
	SU  T = 29 C = 182 N = color I = 5;
	SU  T = 30 C = 182 N = color I = 5;
	SU  T = 31 C = 182 N = color I = 5;
	SU  T = 32 C = 182 N = color I = 5;
	SU  T = 33 C = 182 N = color I = 5;
	SU  T = 34 C = 182 N = color I = 5;
	SU  T = 35 C = 182 N = color I = 5;
	SU  T = 36 C = 182 N = color I = 2;
	SU  T = 37 C = 182 N = color I = 5;
	SU  T = 38 C = 182 N = color I = 2;
	SU  T = 39 C = 182 N = color I = 5;
	SU  T = 40 C = 182 N = color I = 5;
	SU  T = 41 C = 182 N = color I = 5;
	SU  T = 42 C = 182 N = color I = 5;
	SU  T = 43 C = 182 N = color I = 5;
	SU  T = 44 C = 182 N = color I = 5;
	SU  T = 45 C = 182 N = color I = 5;
	SU  T = 46 C = 182 N = color I = 5;
	SU  T = 47 C = 182 N = color I = 5;
	SU  T = 48 C = 182 N = color I = 5;
	SU  T = 49 C = 182 N = color I = 5;
	SU  T = 50 C = 182 N = color I = 5;
	SU  T = 51 C = 182 N = color I = 5;
	SU  T = 52 C = 182 N = color I = 5;
	SU  T = 53 C = 182 N = color I = 5;
	SU  T = 54 C = 182 N = color I = 5;
	SU  T = 55 C = 182 N = color I = 5;
	SU  T = 56 C = 182 N = color I = 5;
	SU  T = 57 C = 182 N = color I = 5;
	SU  T = 58 C = 182 N = color I = 5;
	SU  T = 59 C = 182 N = color I = 5;
	SU  T = 60 C = 182 N = color I = 5;
	SU  T = 61 C = 182 N = color I = 5;
	SU  T = 62 C = 182 N = color I = 5;
	SU  T = 63 C = 182 N = color I = 5;
	SU  T = 64 C = 182 N = color I = 5;
	SU  T = 65 C = 182 N = color I = 5;
	SU  T = 66 C = 182 N = color I = 5;
	SU  T = 67 C = 182 N = color I = 5;
	SU  T = 68 C = 182 N = color I = 5;
	SU  T = 69 C = 182 N = color I = 5;
	SU  T = 70 C = 182 N = color I = 5;
	SU  T = 71 C = 182 N = color I = 5;
	SU  T = 72 C = 182 N = color I = 5;
	SU  T = 73 C = 182 N = color I = 5;
	SU  T = 74 C = 182 N = color I = 5;
	SU  T = 75 C = 182 N = color I = 5;
	SU  T = 76 C = 182 N = color I = 5;
	SU  T = 77 C = 182 N = color I = 5;
	SU  T = 78 C = 182 N = color I = 5;
	SU  T = 79 C = 182 N = color I = 2;
	SU  T = 80 C = 182 N = color I = 5;
	SU  T = 81 C = 182 N = color I = 5;
	SU  T = 82 C = 182 N = color I = 5;
	SU  T = 83 C = 182 N = color I = 5;
	SU  T = 84 C = 182 N = color I = 5;
	SU  T = 85 C = 182 N = color I = 5;
	SU  T = 86 C = 182 N = color I = 5;

	TEXT   TAXON = 3 CHARACTER = 183 TEXT = '?->2';
	SU  T = 3 C = 183 N = color I = 17;
	SU  T = 6 C = 183 N = color I = 2;
	SU  T = 10 C = 183 N = color I = 2;
	SU  T = 13 C = 183 N = color I = 2;
	SU  T = 14 C = 183 N = color I = 2;
	SU  T = 18 C = 183 N = color I = 2;
	SU  T = 24 C = 183 N = color I = 2;
	SU  T = 28 C = 183 N = color I = 2;
	SU  T = 36 C = 183 N = color I = 2;
	SU  T = 38 C = 183 N = color I = 2;
	SU  T = 54 C = 183 N = color I = 2;
	SU  T = 59 C = 183 N = color I = 2;
	SU  T = 61 C = 183 N = color I = 2;
	SU  T = 63 C = 183 N = color I = 2;
	SU  T = 66 C = 183 N = color I = 2;
	SU  T = 73 C = 183 N = color I = 2;
	SU  T = 75 C = 183 N = color I = 15;
	SU  T = 76 C = 183 N = color I = 2;
	SU  T = 77 C = 183 N = color I = 15;
	SU  T = 79 C = 183 N = color I = 2;
	SU  T = 81 C = 183 N = color I = 5;
	TEXT   TAXON = 82 CHARACTER = 183 TEXT = '2->-';
	SU  T = 82 C = 183 N = color I = 17;
	TEXT   TAXON = 83 CHARACTER = 183 TEXT = '1/2->1';
	SU  T = 83 C = 183 N = color I = 17;
	SU  T = 84 C = 183 N = color I = 15;
	TEXT   TAXON = 85 CHARACTER = 183 TEXT = '?->1';
	SU  T = 85 C = 183 N = color I = 9;

	SU  T = 3 C = 184 N = color I = 9;
	SU  T = 6 C = 184 N = color I = 2;
	SU  T = 10 C = 184 N = color I = 2;
	SU  T = 13 C = 184 N = color I = 2;
	SU  T = 14 C = 184 N = color I = 2;
	SU  T = 18 C = 184 N = color I = 2;
	SU  T = 24 C = 184 N = color I = 2;
	SU  T = 28 C = 184 N = color I = 2;
	SU  T = 36 C = 184 N = color I = 2;
	SU  T = 38 C = 184 N = color I = 2;
	SU  T = 54 C = 184 N = color I = 2;
	SU  T = 59 C = 184 N = color I = 2;
	SU  T = 61 C = 184 N = color I = 2;
	SU  T = 63 C = 184 N = color I = 2;
	SU  T = 66 C = 184 N = color I = 2;
	SU  T = 73 C = 184 N = color I = 2;
	SU  T = 75 C = 184 N = color I = 7;
	SU  T = 76 C = 184 N = color I = 2;
	SU  T = 77 C = 184 N = color I = 7;
	SU  T = 79 C = 184 N = color I = 2;
	SU  T = 81 C = 184 N = color I = 5;
	TEXT   TAXON = 82 CHARACTER = 184 TEXT = '0->?';
	SU  T = 82 C = 184 N = color I = 17;
	TEXT   TAXON = 83 CHARACTER = 184 TEXT = ??????;
	SU  T = 83 C = 184 N = color I = 5;
	SU  T = 84 C = 184 N = color I = 7;

	SU  T = 3 C = 185 N = color I = 9;
	SU  T = 6 C = 185 N = color I = 2;
	SU  T = 10 C = 185 N = color I = 2;
	SU  T = 13 C = 185 N = color I = 2;
	SU  T = 14 C = 185 N = color I = 2;
	SU  T = 18 C = 185 N = color I = 2;
	SU  T = 24 C = 185 N = color I = 2;
	SU  T = 28 C = 185 N = color I = 2;
	SU  T = 36 C = 185 N = color I = 2;
	SU  T = 38 C = 185 N = color I = 2;
	SU  T = 54 C = 185 N = color I = 2;
	SU  T = 59 C = 185 N = color I = 2;
	SU  T = 61 C = 185 N = color I = 2;
	SU  T = 63 C = 185 N = color I = 2;
	SU  T = 66 C = 185 N = color I = 2;
	SU  T = 73 C = 185 N = color I = 2;
	SU  T = 75 C = 185 N = color I = 15;
	SU  T = 76 C = 185 N = color I = 2;
	SU  T = 77 C = 185 N = color I = 15;
	SU  T = 79 C = 185 N = color I = 2;
	SU  T = 81 C = 185 N = color I = 5;
	SU  T = 82 C = 185 N = color I = 4;
	SU  T = 83 C = 185 N = color I = 15;
	SU  T = 84 C = 185 N = color I = 15;

	SU  T = 3 C = 186 N = color I = 9;
	SU  T = 6 C = 186 N = color I = 2;
	SU  T = 10 C = 186 N = color I = 2;
	SU  T = 13 C = 186 N = color I = 2;
	SU  T = 14 C = 186 N = color I = 2;
	SU  T = 18 C = 186 N = color I = 2;
	SU  T = 24 C = 186 N = color I = 2;
	SU  T = 28 C = 186 N = color I = 2;
	SU  T = 36 C = 186 N = color I = 2;
	SU  T = 38 C = 186 N = color I = 2;
	SU  T = 54 C = 186 N = color I = 2;
	SU  T = 59 C = 186 N = color I = 2;
	SU  T = 61 C = 186 N = color I = 2;
	SU  T = 63 C = 186 N = color I = 2;
	SU  T = 66 C = 186 N = color I = 2;
	SU  T = 73 C = 186 N = color I = 2;
	SU  T = 75 C = 186 N = color I = 7;
	SU  T = 76 C = 186 N = color I = 2;
	SU  T = 77 C = 186 N = color I = 7;
	SU  T = 79 C = 186 N = color I = 2;
	SU  T = 81 C = 186 N = color I = 5;
	SU  T = 82 C = 186 N = color I = 4;
	SU  T = 83 C = 186 N = color I = 4;
	SU  T = 84 C = 186 N = color I = 7;

	SU  T = 3 C = 187 N = color I = 9;
	SU  T = 6 C = 187 N = color I = 2;
	SU  T = 10 C = 187 N = color I = 2;
	SU  T = 13 C = 187 N = color I = 2;
	SU  T = 14 C = 187 N = color I = 2;
	SU  T = 18 C = 187 N = color I = 2;
	SU  T = 24 C = 187 N = color I = 2;
	SU  T = 28 C = 187 N = color I = 2;
	SU  T = 36 C = 187 N = color I = 2;
	SU  T = 38 C = 187 N = color I = 2;
	SU  T = 54 C = 187 N = color I = 2;
	SU  T = 59 C = 187 N = color I = 2;
	SU  T = 61 C = 187 N = color I = 2;
	SU  T = 63 C = 187 N = color I = 2;
	SU  T = 66 C = 187 N = color I = 2;
	SU  T = 73 C = 187 N = color I = 2;
	SU  T = 75 C = 187 N = color I = 7;
	SU  T = 76 C = 187 N = color I = 2;
	SU  T = 77 C = 187 N = color I = 7;
	SU  T = 79 C = 187 N = color I = 2;
	SU  T = 81 C = 187 N = color I = 5;
	SU  T = 82 C = 187 N = color I = 4;
	SU  T = 83 C = 187 N = color I = 5;
	SU  T = 84 C = 187 N = color I = 7;
	TEXT   TAXON = 85 CHARACTER = 187 TEXT = '?->2';
	SU  T = 85 C = 187 N = color I = 9;

	SU  C = 188 N = color I = 11;
	SU  T = 2 C = 188 N = color I = 11;
	SU  T = 3 C = 188 N = color I = 9;
	SU  T = 4 C = 188 N = color I = 11;
	SU  T = 5 C = 188 N = color I = 11;
	SU  T = 6 C = 188 N = color I = 2;
	SU  T = 7 C = 188 N = color I = 11;
	SU  T = 8 C = 188 N = color I = 11;
	SU  T = 9 C = 188 N = color I = 11;
	SU  T = 10 C = 188 N = color I = 2;
	SU  T = 11 C = 188 N = color I = 11;
	SU  T = 12 C = 188 N = color I = 11;
	SU  T = 13 C = 188 N = color I = 2;
	SU  T = 14 C = 188 N = color I = 2;
	SU  T = 15 C = 188 N = color I = 11;
	SU  T = 16 C = 188 N = color I = 11;
	SU  T = 17 C = 188 N = color I = 11;
	SU  T = 18 C = 188 N = color I = 2;
	SU  T = 19 C = 188 N = color I = 11;
	SU  T = 20 C = 188 N = color I = 11;
	SU  T = 21 C = 188 N = color I = 11;
	SU  T = 22 C = 188 N = color I = 11;
	SU  T = 23 C = 188 N = color I = 11;
	SU  T = 24 C = 188 N = color I = 2;
	SU  T = 25 C = 188 N = color I = 11;
	SU  T = 26 C = 188 N = color I = 11;
	SU  T = 27 C = 188 N = color I = 11;
	SU  T = 28 C = 188 N = color I = 2;
	SU  T = 29 C = 188 N = color I = 11;
	SU  T = 30 C = 188 N = color I = 11;
	SU  T = 31 C = 188 N = color I = 11;
	SU  T = 32 C = 188 N = color I = 11;
	SU  T = 33 C = 188 N = color I = 11;
	SU  T = 34 C = 188 N = color I = 11;
	SU  T = 35 C = 188 N = color I = 11;
	SU  T = 36 C = 188 N = color I = 2;
	SU  T = 37 C = 188 N = color I = 11;
	SU  T = 38 C = 188 N = color I = 2;
	SU  T = 39 C = 188 N = color I = 11;
	SU  T = 40 C = 188 N = color I = 11;
	SU  T = 41 C = 188 N = color I = 11;
	SU  T = 42 C = 188 N = color I = 11;
	SU  T = 43 C = 188 N = color I = 11;
	SU  T = 44 C = 188 N = color I = 11;
	SU  T = 45 C = 188 N = color I = 11;
	SU  T = 46 C = 188 N = color I = 11;
	SU  T = 47 C = 188 N = color I = 11;
	SU  T = 48 C = 188 N = color I = 11;
	SU  T = 49 C = 188 N = color I = 11;
	SU  T = 50 C = 188 N = color I = 11;
	SU  T = 51 C = 188 N = color I = 11;
	SU  T = 52 C = 188 N = color I = 11;
	SU  T = 53 C = 188 N = color I = 11;
	SU  T = 54 C = 188 N = color I = 2;
	SU  T = 55 C = 188 N = color I = 11;
	SU  T = 56 C = 188 N = color I = 11;
	SU  T = 57 C = 188 N = color I = 11;
	SU  T = 58 C = 188 N = color I = 11;
	SU  T = 59 C = 188 N = color I = 2;
	SU  T = 60 C = 188 N = color I = 11;
	SU  T = 61 C = 188 N = color I = 2;
	SU  T = 62 C = 188 N = color I = 11;
	SU  T = 63 C = 188 N = color I = 2;
	SU  T = 64 C = 188 N = color I = 11;
	SU  T = 65 C = 188 N = color I = 11;
	SU  T = 66 C = 188 N = color I = 2;
	SU  T = 67 C = 188 N = color I = 11;
	SU  T = 68 C = 188 N = color I = 11;
	SU  T = 69 C = 188 N = color I = 11;
	SU  T = 70 C = 188 N = color I = 11;
	SU  T = 71 C = 188 N = color I = 11;
	SU  T = 72 C = 188 N = color I = 11;
	SU  T = 73 C = 188 N = color I = 2;
	SU  T = 74 C = 188 N = color I = 11;
	SU  T = 75 C = 188 N = color I = 11;
	SU  T = 76 C = 188 N = color I = 2;
	SU  T = 77 C = 188 N = color I = 11;
	SU  T = 79 C = 188 N = color I = 2;
	SU  T = 81 C = 188 N = color I = 5;
	SU  T = 82 C = 188 N = color I = 4;
	SU  T = 83 C = 188 N = color I = 11;
	SU  T = 84 C = 188 N = color I = 11;
	SU  T = 85 C = 188 N = color I = 11;

	SU  C = 189 N = color I = 6;
	SU  T = 2 C = 189 N = color I = 6;
	SU  T = 3 C = 189 N = color I = 9;
	SU  T = 4 C = 189 N = color I = 6;
	SU  T = 5 C = 189 N = color I = 6;
	SU  T = 6 C = 189 N = color I = 2;
	SU  T = 7 C = 189 N = color I = 6;
	SU  T = 8 C = 189 N = color I = 6;
	SU  T = 9 C = 189 N = color I = 6;
	SU  T = 10 C = 189 N = color I = 2;
	SU  T = 11 C = 189 N = color I = 6;
	SU  T = 12 C = 189 N = color I = 6;
	SU  T = 13 C = 189 N = color I = 2;
	SU  T = 14 C = 189 N = color I = 2;
	SU  T = 15 C = 189 N = color I = 6;
	SU  T = 16 C = 189 N = color I = 6;
	SU  T = 17 C = 189 N = color I = 6;
	SU  T = 18 C = 189 N = color I = 2;
	SU  T = 19 C = 189 N = color I = 6;
	SU  T = 20 C = 189 N = color I = 6;
	SU  T = 21 C = 189 N = color I = 6;
	SU  T = 22 C = 189 N = color I = 6;
	SU  T = 23 C = 189 N = color I = 6;
	SU  T = 24 C = 189 N = color I = 2;
	SU  T = 25 C = 189 N = color I = 6;
	SU  T = 26 C = 189 N = color I = 6;
	SU  T = 27 C = 189 N = color I = 6;
	SU  T = 28 C = 189 N = color I = 2;
	SU  T = 29 C = 189 N = color I = 6;
	SU  T = 30 C = 189 N = color I = 6;
	SU  T = 31 C = 189 N = color I = 6;
	SU  T = 32 C = 189 N = color I = 6;
	SU  T = 33 C = 189 N = color I = 6;
	SU  T = 34 C = 189 N = color I = 6;
	SU  T = 35 C = 189 N = color I = 6;
	SU  T = 36 C = 189 N = color I = 2;
	SU  T = 37 C = 189 N = color I = 6;
	SU  T = 38 C = 189 N = color I = 2;
	SU  T = 39 C = 189 N = color I = 6;
	SU  T = 40 C = 189 N = color I = 6;
	SU  T = 41 C = 189 N = color I = 6;
	SU  T = 42 C = 189 N = color I = 6;
	SU  T = 43 C = 189 N = color I = 6;
	SU  T = 44 C = 189 N = color I = 6;
	SU  T = 45 C = 189 N = color I = 6;
	SU  T = 46 C = 189 N = color I = 6;
	SU  T = 47 C = 189 N = color I = 6;
	SU  T = 48 C = 189 N = color I = 6;
	SU  T = 49 C = 189 N = color I = 6;
	SU  T = 50 C = 189 N = color I = 6;
	SU  T = 51 C = 189 N = color I = 6;
	SU  T = 52 C = 189 N = color I = 6;
	SU  T = 53 C = 189 N = color I = 6;
	SU  T = 54 C = 189 N = color I = 2;
	SU  T = 55 C = 189 N = color I = 6;
	SU  T = 56 C = 189 N = color I = 6;
	SU  T = 57 C = 189 N = color I = 6;
	SU  T = 58 C = 189 N = color I = 6;
	SU  T = 59 C = 189 N = color I = 2;
	SU  T = 60 C = 189 N = color I = 6;
	SU  T = 61 C = 189 N = color I = 2;
	SU  T = 62 C = 189 N = color I = 6;
	SU  T = 63 C = 189 N = color I = 2;
	SU  T = 64 C = 189 N = color I = 6;
	SU  T = 65 C = 189 N = color I = 6;
	SU  T = 66 C = 189 N = color I = 2;
	SU  T = 67 C = 189 N = color I = 6;
	SU  T = 68 C = 189 N = color I = 6;
	SU  T = 69 C = 189 N = color I = 6;
	SU  T = 70 C = 189 N = color I = 6;
	SU  T = 71 C = 189 N = color I = 6;
	SU  T = 72 C = 189 N = color I = 6;
	SU  T = 73 C = 189 N = color I = 2;
	SU  T = 74 C = 189 N = color I = 6;
	SU  T = 75 C = 189 N = color I = 6;
	SU  T = 76 C = 189 N = color I = 2;
	SU  T = 77 C = 189 N = color I = 6;
	SU  T = 79 C = 189 N = color I = 2;
	SU  T = 81 C = 189 N = color I = 5;
	SU  T = 82 C = 189 N = color I = 4;
	SU  T = 83 C = 189 N = color I = 6;
	SU  T = 84 C = 189 N = color I = 6;
	SU  T = 85 C = 189 N = color I = 6;

	SU  C = 190 N = color I = 11;
	SU  T = 2 C = 190 N = color I = 11;
	SU  T = 3 C = 190 N = color I = 9;
	SU  T = 4 C = 190 N = color I = 11;
	SU  T = 5 C = 190 N = color I = 11;
	SU  T = 6 C = 190 N = color I = 2;
	SU  T = 7 C = 190 N = color I = 11;
	SU  T = 8 C = 190 N = color I = 11;
	SU  T = 9 C = 190 N = color I = 11;
	SU  T = 10 C = 190 N = color I = 2;
	SU  T = 11 C = 190 N = color I = 11;
	SU  T = 12 C = 190 N = color I = 11;
	SU  T = 13 C = 190 N = color I = 2;
	SU  T = 14 C = 190 N = color I = 2;
	SU  T = 15 C = 190 N = color I = 11;
	SU  T = 16 C = 190 N = color I = 11;
	SU  T = 17 C = 190 N = color I = 17;
	SU  T = 18 C = 190 N = color I = 2;
	SU  T = 19 C = 190 N = color I = 11;
	SU  T = 20 C = 190 N = color I = 11;
	SU  T = 21 C = 190 N = color I = 11;
	SU  T = 22 C = 190 N = color I = 11;
	SU  T = 23 C = 190 N = color I = 11;
	SU  T = 24 C = 190 N = color I = 2;
	SU  T = 25 C = 190 N = color I = 11;
	SU  T = 26 C = 190 N = color I = 11;
	SU  T = 27 C = 190 N = color I = 11;
	SU  T = 28 C = 190 N = color I = 2;
	SU  T = 29 C = 190 N = color I = 11;
	SU  T = 30 C = 190 N = color I = 11;
	SU  T = 31 C = 190 N = color I = 11;
	SU  T = 32 C = 190 N = color I = 11;
	SU  T = 33 C = 190 N = color I = 11;
	SU  T = 34 C = 190 N = color I = 11;
	SU  T = 35 C = 190 N = color I = 11;
	SU  T = 36 C = 190 N = color I = 2;
	SU  T = 37 C = 190 N = color I = 11;
	SU  T = 38 C = 190 N = color I = 2;
	SU  T = 39 C = 190 N = color I = 11;
	SU  T = 40 C = 190 N = color I = 11;
	SU  T = 41 C = 190 N = color I = 11;
	SU  T = 42 C = 190 N = color I = 11;
	SU  T = 43 C = 190 N = color I = 11;
	SU  T = 44 C = 190 N = color I = 11;
	SU  T = 45 C = 190 N = color I = 11;
	SU  T = 46 C = 190 N = color I = 11;
	SU  T = 47 C = 190 N = color I = 11;
	SU  T = 48 C = 190 N = color I = 11;
	SU  T = 49 C = 190 N = color I = 11;
	SU  T = 50 C = 190 N = color I = 11;
	SU  T = 51 C = 190 N = color I = 11;
	SU  T = 52 C = 190 N = color I = 11;
	SU  T = 53 C = 190 N = color I = 11;
	SU  T = 54 C = 190 N = color I = 2;
	SU  T = 55 C = 190 N = color I = 11;
	SU  T = 56 C = 190 N = color I = 11;
	SU  T = 57 C = 190 N = color I = 11;
	SU  T = 58 C = 190 N = color I = 11;
	SU  T = 59 C = 190 N = color I = 2;
	SU  T = 60 C = 190 N = color I = 11;
	SU  T = 61 C = 190 N = color I = 2;
	SU  T = 62 C = 190 N = color I = 11;
	SU  T = 63 C = 190 N = color I = 2;
	SU  T = 64 C = 190 N = color I = 11;
	SU  T = 65 C = 190 N = color I = 11;
	SU  T = 66 C = 190 N = color I = 2;
	SU  T = 67 C = 190 N = color I = 11;
	SU  T = 68 C = 190 N = color I = 11;
	SU  T = 69 C = 190 N = color I = 11;
	SU  T = 70 C = 190 N = color I = 11;
	SU  T = 71 C = 190 N = color I = 11;
	SU  T = 72 C = 190 N = color I = 11;
	SU  T = 73 C = 190 N = color I = 2;
	SU  T = 74 C = 190 N = color I = 11;
	SU  T = 75 C = 190 N = color I = 11;
	SU  T = 76 C = 190 N = color I = 2;
	SU  T = 77 C = 190 N = color I = 11;
	SU  T = 79 C = 190 N = color I = 2;
	SU  T = 81 C = 190 N = color I = 5;
	SU  T = 82 C = 190 N = color I = 4;
	SU  T = 83 C = 190 N = color I = 11;
	SU  T = 84 C = 190 N = color I = 11;
	SU  T = 85 C = 190 N = color I = 11;

	SU  C = 191 N = color I = 6;
	SU  T = 2 C = 191 N = color I = 6;
	SU  T = 3 C = 191 N = color I = 9;
	SU  T = 4 C = 191 N = color I = 6;
	SU  T = 5 C = 191 N = color I = 6;
	SU  T = 6 C = 191 N = color I = 2;
	SU  T = 7 C = 191 N = color I = 6;
	SU  T = 8 C = 191 N = color I = 6;
	SU  T = 9 C = 191 N = color I = 6;
	SU  T = 10 C = 191 N = color I = 2;
	SU  T = 11 C = 191 N = color I = 6;
	SU  T = 12 C = 191 N = color I = 6;
	SU  T = 13 C = 191 N = color I = 2;
	SU  T = 14 C = 191 N = color I = 2;
	SU  T = 15 C = 191 N = color I = 6;
	SU  T = 16 C = 191 N = color I = 6;
	SU  T = 17 C = 191 N = color I = 6;
	SU  T = 18 C = 191 N = color I = 2;
	SU  T = 19 C = 191 N = color I = 6;
	SU  T = 20 C = 191 N = color I = 6;
	SU  T = 21 C = 191 N = color I = 6;
	SU  T = 22 C = 191 N = color I = 6;
	SU  T = 23 C = 191 N = color I = 6;
	SU  T = 24 C = 191 N = color I = 2;
	SU  T = 25 C = 191 N = color I = 6;
	SU  T = 26 C = 191 N = color I = 6;
	SU  T = 27 C = 191 N = color I = 6;
	SU  T = 28 C = 191 N = color I = 2;
	SU  T = 29 C = 191 N = color I = 6;
	SU  T = 30 C = 191 N = color I = 6;
	SU  T = 31 C = 191 N = color I = 6;
	SU  T = 32 C = 191 N = color I = 6;
	SU  T = 33 C = 191 N = color I = 6;
	SU  T = 34 C = 191 N = color I = 6;
	SU  T = 35 C = 191 N = color I = 6;
	SU  T = 36 C = 191 N = color I = 2;
	SU  T = 37 C = 191 N = color I = 6;
	SU  T = 38 C = 191 N = color I = 2;
	SU  T = 39 C = 191 N = color I = 6;
	SU  T = 40 C = 191 N = color I = 6;
	SU  T = 41 C = 191 N = color I = 6;
	SU  T = 42 C = 191 N = color I = 6;
	SU  T = 43 C = 191 N = color I = 6;
	SU  T = 44 C = 191 N = color I = 6;
	SU  T = 45 C = 191 N = color I = 6;
	SU  T = 46 C = 191 N = color I = 6;
	SU  T = 47 C = 191 N = color I = 6;
	SU  T = 48 C = 191 N = color I = 6;
	SU  T = 49 C = 191 N = color I = 6;
	SU  T = 50 C = 191 N = color I = 6;
	SU  T = 51 C = 191 N = color I = 6;
	SU  T = 52 C = 191 N = color I = 6;
	SU  T = 53 C = 191 N = color I = 6;
	SU  T = 54 C = 191 N = color I = 2;
	SU  T = 55 C = 191 N = color I = 6;
	SU  T = 56 C = 191 N = color I = 6;
	SU  T = 57 C = 191 N = color I = 6;
	SU  T = 58 C = 191 N = color I = 6;
	SU  T = 59 C = 191 N = color I = 2;
	SU  T = 60 C = 191 N = color I = 6;
	SU  T = 61 C = 191 N = color I = 2;
	SU  T = 62 C = 191 N = color I = 6;
	SU  T = 63 C = 191 N = color I = 2;
	SU  T = 64 C = 191 N = color I = 6;
	SU  T = 65 C = 191 N = color I = 6;
	SU  T = 66 C = 191 N = color I = 2;
	SU  T = 67 C = 191 N = color I = 6;
	SU  T = 68 C = 191 N = color I = 6;
	SU  T = 69 C = 191 N = color I = 6;
	SU  T = 70 C = 191 N = color I = 6;
	SU  T = 71 C = 191 N = color I = 6;
	SU  T = 72 C = 191 N = color I = 6;
	SU  T = 73 C = 191 N = color I = 2;
	SU  T = 74 C = 191 N = color I = 6;
	SU  T = 75 C = 191 N = color I = 6;
	SU  T = 76 C = 191 N = color I = 2;
	SU  T = 77 C = 191 N = color I = 6;
	SU  T = 79 C = 191 N = color I = 2;
	SU  T = 81 C = 191 N = color I = 5;
	SU  T = 82 C = 191 N = color I = 4;
	SU  T = 83 C = 191 N = color I = 6;
	SU  T = 84 C = 191 N = color I = 6;
	SU  T = 85 C = 191 N = color I = 6;

	SU  C = 192 N = color I = 6;
	SU  T = 2 C = 192 N = color I = 6;
	SU  T = 3 C = 192 N = color I = 9;
	SU  T = 4 C = 192 N = color I = 6;
	SU  T = 5 C = 192 N = color I = 6;
	SU  T = 6 C = 192 N = color I = 2;
	SU  T = 7 C = 192 N = color I = 6;
	SU  T = 8 C = 192 N = color I = 6;
	SU  T = 9 C = 192 N = color I = 6;
	SU  T = 10 C = 192 N = color I = 2;
	SU  T = 11 C = 192 N = color I = 6;
	SU  T = 12 C = 192 N = color I = 6;
	SU  T = 13 C = 192 N = color I = 2;
	SU  T = 14 C = 192 N = color I = 2;
	SU  T = 15 C = 192 N = color I = 6;
	SU  T = 16 C = 192 N = color I = 6;
	SU  T = 17 C = 192 N = color I = 6;
	SU  T = 18 C = 192 N = color I = 2;
	SU  T = 19 C = 192 N = color I = 6;
	SU  T = 20 C = 192 N = color I = 6;
	SU  T = 21 C = 192 N = color I = 6;
	SU  T = 22 C = 192 N = color I = 6;
	SU  T = 23 C = 192 N = color I = 6;
	SU  T = 24 C = 192 N = color I = 2;
	SU  T = 25 C = 192 N = color I = 6;
	SU  T = 26 C = 192 N = color I = 6;
	SU  T = 27 C = 192 N = color I = 6;
	SU  T = 28 C = 192 N = color I = 2;
	SU  T = 29 C = 192 N = color I = 6;
	SU  T = 30 C = 192 N = color I = 6;
	SU  T = 31 C = 192 N = color I = 6;
	SU  T = 32 C = 192 N = color I = 6;
	SU  T = 33 C = 192 N = color I = 6;
	SU  T = 34 C = 192 N = color I = 6;
	SU  T = 35 C = 192 N = color I = 6;
	SU  T = 36 C = 192 N = color I = 2;
	SU  T = 37 C = 192 N = color I = 6;
	SU  T = 38 C = 192 N = color I = 2;
	SU  T = 39 C = 192 N = color I = 6;
	SU  T = 40 C = 192 N = color I = 6;
	SU  T = 41 C = 192 N = color I = 6;
	SU  T = 42 C = 192 N = color I = 6;
	SU  T = 43 C = 192 N = color I = 6;
	SU  T = 44 C = 192 N = color I = 6;
	SU  T = 45 C = 192 N = color I = 6;
	SU  T = 46 C = 192 N = color I = 6;
	SU  T = 47 C = 192 N = color I = 6;
	SU  T = 48 C = 192 N = color I = 6;
	SU  T = 49 C = 192 N = color I = 6;
	SU  T = 50 C = 192 N = color I = 6;
	SU  T = 51 C = 192 N = color I = 6;
	SU  T = 52 C = 192 N = color I = 6;
	SU  T = 53 C = 192 N = color I = 6;
	SU  T = 54 C = 192 N = color I = 2;
	SU  T = 55 C = 192 N = color I = 6;
	SU  T = 56 C = 192 N = color I = 6;
	SU  T = 57 C = 192 N = color I = 6;
	SU  T = 58 C = 192 N = color I = 6;
	SU  T = 59 C = 192 N = color I = 2;
	SU  T = 60 C = 192 N = color I = 6;
	SU  T = 61 C = 192 N = color I = 2;
	SU  T = 62 C = 192 N = color I = 6;
	SU  T = 63 C = 192 N = color I = 2;
	SU  T = 64 C = 192 N = color I = 6;
	SU  T = 65 C = 192 N = color I = 6;
	SU  T = 66 C = 192 N = color I = 2;
	SU  T = 67 C = 192 N = color I = 6;
	SU  T = 68 C = 192 N = color I = 6;
	SU  T = 69 C = 192 N = color I = 6;
	SU  T = 70 C = 192 N = color I = 6;
	SU  T = 71 C = 192 N = color I = 6;
	SU  T = 72 C = 192 N = color I = 6;
	SU  T = 73 C = 192 N = color I = 2;
	SU  T = 74 C = 192 N = color I = 6;
	SU  T = 75 C = 192 N = color I = 6;
	SU  T = 76 C = 192 N = color I = 2;
	SU  T = 77 C = 192 N = color I = 6;
	SU  T = 79 C = 192 N = color I = 2;
	SU  T = 81 C = 192 N = color I = 5;
	SU  T = 82 C = 192 N = color I = 4;
	SU  T = 83 C = 192 N = color I = 6;
	SU  T = 84 C = 192 N = color I = 6;
	SU  T = 85 C = 192 N = color I = 6;

	SU  C = 193 N = color I = 6;
	SU  T = 2 C = 193 N = color I = 6;
	SU  T = 3 C = 193 N = color I = 9;
	SU  T = 4 C = 193 N = color I = 6;
	SU  T = 5 C = 193 N = color I = 6;
	SU  T = 6 C = 193 N = color I = 2;
	SU  T = 7 C = 193 N = color I = 6;
	SU  T = 8 C = 193 N = color I = 6;
	SU  T = 9 C = 193 N = color I = 6;
	SU  T = 10 C = 193 N = color I = 2;
	SU  T = 11 C = 193 N = color I = 6;
	SU  T = 12 C = 193 N = color I = 6;
	SU  T = 13 C = 193 N = color I = 2;
	SU  T = 14 C = 193 N = color I = 2;
	SU  T = 15 C = 193 N = color I = 6;
	SU  T = 16 C = 193 N = color I = 6;
	SU  T = 17 C = 193 N = color I = 6;
	SU  T = 18 C = 193 N = color I = 2;
	SU  T = 19 C = 193 N = color I = 6;
	SU  T = 20 C = 193 N = color I = 6;
	SU  T = 21 C = 193 N = color I = 6;
	SU  T = 22 C = 193 N = color I = 6;
	SU  T = 23 C = 193 N = color I = 6;
	SU  T = 24 C = 193 N = color I = 2;
	SU  T = 25 C = 193 N = color I = 6;
	SU  T = 26 C = 193 N = color I = 6;
	SU  T = 27 C = 193 N = color I = 6;
	SU  T = 28 C = 193 N = color I = 2;
	SU  T = 29 C = 193 N = color I = 6;
	SU  T = 30 C = 193 N = color I = 6;
	SU  T = 31 C = 193 N = color I = 6;
	SU  T = 32 C = 193 N = color I = 6;
	SU  T = 33 C = 193 N = color I = 6;
	SU  T = 34 C = 193 N = color I = 6;
	SU  T = 35 C = 193 N = color I = 6;
	SU  T = 36 C = 193 N = color I = 2;
	SU  T = 37 C = 193 N = color I = 6;
	SU  T = 38 C = 193 N = color I = 2;
	SU  T = 39 C = 193 N = color I = 6;
	SU  T = 40 C = 193 N = color I = 6;
	SU  T = 41 C = 193 N = color I = 6;
	SU  T = 42 C = 193 N = color I = 6;
	SU  T = 43 C = 193 N = color I = 6;
	SU  T = 44 C = 193 N = color I = 6;
	SU  T = 45 C = 193 N = color I = 6;
	SU  T = 46 C = 193 N = color I = 6;
	SU  T = 47 C = 193 N = color I = 6;
	SU  T = 48 C = 193 N = color I = 6;
	SU  T = 49 C = 193 N = color I = 6;
	SU  T = 50 C = 193 N = color I = 6;
	SU  T = 51 C = 193 N = color I = 6;
	SU  T = 52 C = 193 N = color I = 6;
	SU  T = 53 C = 193 N = color I = 6;
	SU  T = 54 C = 193 N = color I = 2;
	SU  T = 55 C = 193 N = color I = 6;
	SU  T = 56 C = 193 N = color I = 6;
	SU  T = 57 C = 193 N = color I = 6;
	SU  T = 58 C = 193 N = color I = 6;
	SU  T = 59 C = 193 N = color I = 2;
	SU  T = 60 C = 193 N = color I = 6;
	SU  T = 61 C = 193 N = color I = 2;
	SU  T = 62 C = 193 N = color I = 6;
	SU  T = 63 C = 193 N = color I = 2;
	SU  T = 64 C = 193 N = color I = 6;
	SU  T = 65 C = 193 N = color I = 6;
	SU  T = 66 C = 193 N = color I = 2;
	SU  T = 67 C = 193 N = color I = 6;
	SU  T = 68 C = 193 N = color I = 6;
	SU  T = 69 C = 193 N = color I = 6;
	SU  T = 70 C = 193 N = color I = 6;
	SU  T = 71 C = 193 N = color I = 6;
	SU  T = 72 C = 193 N = color I = 6;
	SU  T = 73 C = 193 N = color I = 2;
	SU  T = 74 C = 193 N = color I = 6;
	SU  T = 75 C = 193 N = color I = 6;
	SU  T = 76 C = 193 N = color I = 2;
	SU  T = 77 C = 193 N = color I = 6;
	SU  T = 79 C = 193 N = color I = 2;
	SU  T = 81 C = 193 N = color I = 5;
	SU  T = 82 C = 193 N = color I = 4;
	SU  T = 83 C = 193 N = color I = 6;
	SU  T = 84 C = 193 N = color I = 6;
	SU  T = 85 C = 193 N = color I = 6;

	SU  C = 194 N = color I = 6;
	SU  T = 2 C = 194 N = color I = 6;
	SU  T = 3 C = 194 N = color I = 9;
	SU  T = 4 C = 194 N = color I = 6;
	SU  T = 5 C = 194 N = color I = 6;
	SU  T = 6 C = 194 N = color I = 2;
	SU  T = 7 C = 194 N = color I = 6;
	SU  T = 8 C = 194 N = color I = 6;
	SU  T = 9 C = 194 N = color I = 6;
	SU  T = 10 C = 194 N = color I = 2;
	SU  T = 11 C = 194 N = color I = 6;
	SU  T = 12 C = 194 N = color I = 6;
	SU  T = 13 C = 194 N = color I = 2;
	SU  T = 14 C = 194 N = color I = 2;
	SU  T = 15 C = 194 N = color I = 6;
	SU  T = 16 C = 194 N = color I = 6;
	SU  T = 17 C = 194 N = color I = 6;
	SU  T = 18 C = 194 N = color I = 2;
	SU  T = 19 C = 194 N = color I = 6;
	SU  T = 20 C = 194 N = color I = 6;
	SU  T = 21 C = 194 N = color I = 6;
	SU  T = 22 C = 194 N = color I = 6;
	SU  T = 23 C = 194 N = color I = 6;
	SU  T = 24 C = 194 N = color I = 2;
	SU  T = 25 C = 194 N = color I = 6;
	SU  T = 26 C = 194 N = color I = 6;
	SU  T = 27 C = 194 N = color I = 6;
	SU  T = 28 C = 194 N = color I = 2;
	SU  T = 29 C = 194 N = color I = 6;
	SU  T = 30 C = 194 N = color I = 6;
	SU  T = 31 C = 194 N = color I = 6;
	SU  T = 32 C = 194 N = color I = 6;
	SU  T = 33 C = 194 N = color I = 6;
	SU  T = 34 C = 194 N = color I = 6;
	SU  T = 35 C = 194 N = color I = 6;
	SU  T = 36 C = 194 N = color I = 2;
	SU  T = 37 C = 194 N = color I = 6;
	SU  T = 38 C = 194 N = color I = 2;
	SU  T = 39 C = 194 N = color I = 6;
	SU  T = 40 C = 194 N = color I = 6;
	SU  T = 41 C = 194 N = color I = 6;
	SU  T = 42 C = 194 N = color I = 6;
	SU  T = 43 C = 194 N = color I = 6;
	SU  T = 44 C = 194 N = color I = 6;
	SU  T = 45 C = 194 N = color I = 6;
	SU  T = 46 C = 194 N = color I = 6;
	SU  T = 47 C = 194 N = color I = 6;
	SU  T = 48 C = 194 N = color I = 6;
	SU  T = 49 C = 194 N = color I = 6;
	SU  T = 50 C = 194 N = color I = 6;
	SU  T = 51 C = 194 N = color I = 6;
	SU  T = 52 C = 194 N = color I = 6;
	SU  T = 53 C = 194 N = color I = 6;
	SU  T = 54 C = 194 N = color I = 2;
	SU  T = 55 C = 194 N = color I = 6;
	SU  T = 56 C = 194 N = color I = 6;
	SU  T = 57 C = 194 N = color I = 6;
	SU  T = 58 C = 194 N = color I = 6;
	SU  T = 59 C = 194 N = color I = 2;
	SU  T = 60 C = 194 N = color I = 6;
	SU  T = 61 C = 194 N = color I = 2;
	SU  T = 62 C = 194 N = color I = 6;
	SU  T = 63 C = 194 N = color I = 2;
	SU  T = 64 C = 194 N = color I = 6;
	SU  T = 65 C = 194 N = color I = 6;
	SU  T = 66 C = 194 N = color I = 2;
	SU  T = 67 C = 194 N = color I = 6;
	SU  T = 68 C = 194 N = color I = 6;
	SU  T = 69 C = 194 N = color I = 6;
	SU  T = 70 C = 194 N = color I = 6;
	SU  T = 71 C = 194 N = color I = 6;
	SU  T = 72 C = 194 N = color I = 6;
	SU  T = 73 C = 194 N = color I = 2;
	SU  T = 74 C = 194 N = color I = 6;
	SU  T = 75 C = 194 N = color I = 6;
	SU  T = 76 C = 194 N = color I = 2;
	SU  T = 77 C = 194 N = color I = 6;
	SU  T = 79 C = 194 N = color I = 2;
	SU  T = 81 C = 194 N = color I = 5;
	SU  T = 82 C = 194 N = color I = 4;
	SU  T = 83 C = 194 N = color I = 6;
	SU  T = 84 C = 194 N = color I = 6;
	SU  T = 85 C = 194 N = color I = 6;

	SU  C = 195 N = color I = 6;
	SU  T = 2 C = 195 N = color I = 6;
	SU  T = 3 C = 195 N = color I = 9;
	SU  T = 4 C = 195 N = color I = 6;
	SU  T = 5 C = 195 N = color I = 6;
	SU  T = 6 C = 195 N = color I = 2;
	SU  T = 7 C = 195 N = color I = 6;
	SU  T = 8 C = 195 N = color I = 6;
	SU  T = 9 C = 195 N = color I = 6;
	SU  T = 10 C = 195 N = color I = 2;
	SU  T = 11 C = 195 N = color I = 6;
	SU  T = 12 C = 195 N = color I = 6;
	SU  T = 13 C = 195 N = color I = 2;
	SU  T = 14 C = 195 N = color I = 2;
	SU  T = 15 C = 195 N = color I = 6;
	SU  T = 16 C = 195 N = color I = 6;
	SU  T = 17 C = 195 N = color I = 6;
	SU  T = 18 C = 195 N = color I = 2;
	SU  T = 19 C = 195 N = color I = 6;
	SU  T = 20 C = 195 N = color I = 6;
	SU  T = 21 C = 195 N = color I = 6;
	SU  T = 22 C = 195 N = color I = 6;
	SU  T = 23 C = 195 N = color I = 6;
	SU  T = 24 C = 195 N = color I = 2;
	SU  T = 25 C = 195 N = color I = 6;
	SU  T = 26 C = 195 N = color I = 6;
	SU  T = 27 C = 195 N = color I = 6;
	SU  T = 28 C = 195 N = color I = 2;
	SU  T = 29 C = 195 N = color I = 6;
	SU  T = 30 C = 195 N = color I = 6;
	SU  T = 31 C = 195 N = color I = 6;
	SU  T = 32 C = 195 N = color I = 6;
	SU  T = 33 C = 195 N = color I = 6;
	SU  T = 34 C = 195 N = color I = 6;
	SU  T = 35 C = 195 N = color I = 6;
	SU  T = 36 C = 195 N = color I = 2;
	SU  T = 37 C = 195 N = color I = 6;
	SU  T = 38 C = 195 N = color I = 2;
	SU  T = 39 C = 195 N = color I = 6;
	SU  T = 40 C = 195 N = color I = 6;
	SU  T = 41 C = 195 N = color I = 6;
	SU  T = 42 C = 195 N = color I = 6;
	SU  T = 43 C = 195 N = color I = 6;
	SU  T = 44 C = 195 N = color I = 6;
	SU  T = 45 C = 195 N = color I = 6;
	SU  T = 46 C = 195 N = color I = 6;
	SU  T = 47 C = 195 N = color I = 6;
	SU  T = 48 C = 195 N = color I = 6;
	SU  T = 49 C = 195 N = color I = 6;
	SU  T = 50 C = 195 N = color I = 6;
	SU  T = 51 C = 195 N = color I = 6;
	SU  T = 52 C = 195 N = color I = 6;
	SU  T = 53 C = 195 N = color I = 6;
	SU  T = 54 C = 195 N = color I = 2;
	SU  T = 55 C = 195 N = color I = 6;
	SU  T = 56 C = 195 N = color I = 6;
	SU  T = 57 C = 195 N = color I = 6;
	SU  T = 58 C = 195 N = color I = 6;
	SU  T = 59 C = 195 N = color I = 2;
	SU  T = 60 C = 195 N = color I = 6;
	SU  T = 61 C = 195 N = color I = 2;
	SU  T = 62 C = 195 N = color I = 6;
	SU  T = 63 C = 195 N = color I = 2;
	SU  T = 64 C = 195 N = color I = 6;
	SU  T = 65 C = 195 N = color I = 6;
	SU  T = 66 C = 195 N = color I = 2;
	SU  T = 67 C = 195 N = color I = 6;
	SU  T = 68 C = 195 N = color I = 6;
	SU  T = 69 C = 195 N = color I = 6;
	SU  T = 70 C = 195 N = color I = 6;
	SU  T = 71 C = 195 N = color I = 6;
	SU  T = 72 C = 195 N = color I = 6;
	SU  T = 73 C = 195 N = color I = 2;
	SU  T = 74 C = 195 N = color I = 6;
	SU  T = 75 C = 195 N = color I = 6;
	SU  T = 76 C = 195 N = color I = 2;
	SU  T = 77 C = 195 N = color I = 6;
	SU  T = 79 C = 195 N = color I = 2;
	SU  T = 81 C = 195 N = color I = 5;
	SU  T = 82 C = 195 N = color I = 4;
	SU  T = 83 C = 195 N = color I = 6;
	SU  T = 84 C = 195 N = color I = 6;
	SU  T = 85 C = 195 N = color I = 6;

	SU  C = 196 N = color I = 6;
	SU  T = 2 C = 196 N = color I = 6;
	SU  T = 3 C = 196 N = color I = 9;
	SU  T = 4 C = 196 N = color I = 6;
	SU  T = 5 C = 196 N = color I = 6;
	SU  T = 6 C = 196 N = color I = 2;
	SU  T = 7 C = 196 N = color I = 6;
	SU  T = 8 C = 196 N = color I = 6;
	SU  T = 9 C = 196 N = color I = 6;
	SU  T = 10 C = 196 N = color I = 2;
	SU  T = 11 C = 196 N = color I = 6;
	SU  T = 12 C = 196 N = color I = 6;
	SU  T = 13 C = 196 N = color I = 2;
	SU  T = 14 C = 196 N = color I = 2;
	SU  T = 15 C = 196 N = color I = 6;
	SU  T = 16 C = 196 N = color I = 6;
	SU  T = 17 C = 196 N = color I = 6;
	SU  T = 18 C = 196 N = color I = 2;
	SU  T = 19 C = 196 N = color I = 6;
	SU  T = 20 C = 196 N = color I = 6;
	SU  T = 21 C = 196 N = color I = 6;
	SU  T = 22 C = 196 N = color I = 6;
	SU  T = 23 C = 196 N = color I = 6;
	SU  T = 24 C = 196 N = color I = 2;
	SU  T = 25 C = 196 N = color I = 6;
	SU  T = 26 C = 196 N = color I = 6;
	SU  T = 27 C = 196 N = color I = 6;
	SU  T = 28 C = 196 N = color I = 2;
	SU  T = 29 C = 196 N = color I = 6;
	SU  T = 30 C = 196 N = color I = 6;
	SU  T = 31 C = 196 N = color I = 6;
	SU  T = 32 C = 196 N = color I = 6;
	SU  T = 33 C = 196 N = color I = 6;
	SU  T = 34 C = 196 N = color I = 6;
	SU  T = 35 C = 196 N = color I = 6;
	SU  T = 36 C = 196 N = color I = 2;
	SU  T = 37 C = 196 N = color I = 6;
	SU  T = 38 C = 196 N = color I = 2;
	SU  T = 39 C = 196 N = color I = 6;
	SU  T = 40 C = 196 N = color I = 6;
	SU  T = 41 C = 196 N = color I = 6;
	SU  T = 42 C = 196 N = color I = 6;
	SU  T = 43 C = 196 N = color I = 6;
	SU  T = 44 C = 196 N = color I = 6;
	SU  T = 45 C = 196 N = color I = 6;
	SU  T = 46 C = 196 N = color I = 6;
	SU  T = 47 C = 196 N = color I = 6;
	SU  T = 48 C = 196 N = color I = 6;
	SU  T = 49 C = 196 N = color I = 6;
	SU  T = 50 C = 196 N = color I = 6;
	SU  T = 51 C = 196 N = color I = 6;
	SU  T = 52 C = 196 N = color I = 6;
	SU  T = 53 C = 196 N = color I = 6;
	SU  T = 54 C = 196 N = color I = 2;
	SU  T = 55 C = 196 N = color I = 6;
	SU  T = 56 C = 196 N = color I = 6;
	SU  T = 57 C = 196 N = color I = 6;
	SU  T = 58 C = 196 N = color I = 6;
	SU  T = 59 C = 196 N = color I = 2;
	SU  T = 60 C = 196 N = color I = 6;
	SU  T = 61 C = 196 N = color I = 2;
	SU  T = 62 C = 196 N = color I = 6;
	SU  T = 63 C = 196 N = color I = 2;
	SU  T = 64 C = 196 N = color I = 6;
	SU  T = 65 C = 196 N = color I = 6;
	SU  T = 66 C = 196 N = color I = 2;
	SU  T = 67 C = 196 N = color I = 6;
	SU  T = 68 C = 196 N = color I = 6;
	SU  T = 69 C = 196 N = color I = 6;
	SU  T = 70 C = 196 N = color I = 6;
	SU  T = 71 C = 196 N = color I = 6;
	SU  T = 72 C = 196 N = color I = 6;
	SU  T = 73 C = 196 N = color I = 2;
	SU  T = 74 C = 196 N = color I = 6;
	SU  T = 75 C = 196 N = color I = 6;
	SU  T = 76 C = 196 N = color I = 2;
	SU  T = 77 C = 196 N = color I = 6;
	SU  T = 79 C = 196 N = color I = 2;
	SU  T = 81 C = 196 N = color I = 5;
	SU  T = 82 C = 196 N = color I = 4;
	SU  T = 83 C = 196 N = color I = 6;
	SU  T = 84 C = 196 N = color I = 6;
	SU  T = 85 C = 196 N = color I = 6;

	SU  C = 197 N = color I = 6;
	SU  T = 2 C = 197 N = color I = 6;
	SU  T = 3 C = 197 N = color I = 9;
	SU  T = 4 C = 197 N = color I = 6;
	SU  T = 5 C = 197 N = color I = 6;
	SU  T = 6 C = 197 N = color I = 2;
	SU  T = 7 C = 197 N = color I = 6;
	SU  T = 8 C = 197 N = color I = 6;
	SU  T = 9 C = 197 N = color I = 6;
	SU  T = 10 C = 197 N = color I = 2;
	SU  T = 11 C = 197 N = color I = 6;
	SU  T = 12 C = 197 N = color I = 6;
	SU  T = 13 C = 197 N = color I = 2;
	SU  T = 14 C = 197 N = color I = 2;
	SU  T = 15 C = 197 N = color I = 6;
	SU  T = 16 C = 197 N = color I = 6;
	SU  T = 17 C = 197 N = color I = 6;
	SU  T = 18 C = 197 N = color I = 2;
	SU  T = 19 C = 197 N = color I = 6;
	SU  T = 20 C = 197 N = color I = 6;
	SU  T = 21 C = 197 N = color I = 6;
	SU  T = 22 C = 197 N = color I = 6;
	SU  T = 23 C = 197 N = color I = 6;
	SU  T = 24 C = 197 N = color I = 2;
	SU  T = 25 C = 197 N = color I = 6;
	SU  T = 26 C = 197 N = color I = 6;
	SU  T = 27 C = 197 N = color I = 6;
	SU  T = 28 C = 197 N = color I = 2;
	SU  T = 29 C = 197 N = color I = 6;
	SU  T = 30 C = 197 N = color I = 6;
	SU  T = 31 C = 197 N = color I = 6;
	SU  T = 32 C = 197 N = color I = 6;
	SU  T = 33 C = 197 N = color I = 6;
	SU  T = 34 C = 197 N = color I = 6;
	SU  T = 35 C = 197 N = color I = 6;
	SU  T = 36 C = 197 N = color I = 2;
	SU  T = 37 C = 197 N = color I = 6;
	SU  T = 38 C = 197 N = color I = 2;
	SU  T = 39 C = 197 N = color I = 6;
	SU  T = 40 C = 197 N = color I = 6;
	SU  T = 41 C = 197 N = color I = 6;
	SU  T = 42 C = 197 N = color I = 6;
	SU  T = 43 C = 197 N = color I = 6;
	SU  T = 44 C = 197 N = color I = 6;
	SU  T = 45 C = 197 N = color I = 6;
	SU  T = 46 C = 197 N = color I = 6;
	SU  T = 47 C = 197 N = color I = 6;
	SU  T = 48 C = 197 N = color I = 6;
	SU  T = 49 C = 197 N = color I = 6;
	SU  T = 50 C = 197 N = color I = 6;
	SU  T = 51 C = 197 N = color I = 6;
	SU  T = 52 C = 197 N = color I = 6;
	SU  T = 53 C = 197 N = color I = 6;
	SU  T = 54 C = 197 N = color I = 2;
	SU  T = 55 C = 197 N = color I = 6;
	SU  T = 56 C = 197 N = color I = 6;
	SU  T = 57 C = 197 N = color I = 6;
	SU  T = 58 C = 197 N = color I = 6;
	SU  T = 59 C = 197 N = color I = 2;
	SU  T = 60 C = 197 N = color I = 6;
	SU  T = 61 C = 197 N = color I = 2;
	SU  T = 62 C = 197 N = color I = 6;
	SU  T = 63 C = 197 N = color I = 2;
	SU  T = 64 C = 197 N = color I = 6;
	SU  T = 65 C = 197 N = color I = 6;
	SU  T = 66 C = 197 N = color I = 2;
	SU  T = 67 C = 197 N = color I = 6;
	SU  T = 68 C = 197 N = color I = 6;
	SU  T = 69 C = 197 N = color I = 6;
	SU  T = 70 C = 197 N = color I = 6;
	SU  T = 71 C = 197 N = color I = 6;
	SU  T = 72 C = 197 N = color I = 6;
	SU  T = 73 C = 197 N = color I = 2;
	SU  T = 74 C = 197 N = color I = 6;
	SU  T = 75 C = 197 N = color I = 6;
	SU  T = 76 C = 197 N = color I = 2;
	SU  T = 77 C = 197 N = color I = 6;
	SU  T = 79 C = 197 N = color I = 2;
	SU  T = 81 C = 197 N = color I = 5;
	SU  T = 82 C = 197 N = color I = 4;
	SU  T = 83 C = 197 N = color I = 6;
	SU  T = 84 C = 197 N = color I = 6;
	SU  T = 85 C = 197 N = color I = 6;
	TEXT   TAXON = 87 CHARACTER = 197 TEXT = '?the dorsal aorta is unenclosed in?the most primitive actinopterygians (e.g. Cheirolepis and^n Howqualepis) [30] and sarcopterygians(Giles 2015)';

	SU  C = 198 N = color I = 6;
	SU  T = 2 C = 198 N = color I = 6;
	SU  T = 3 C = 198 N = color I = 9;
	SU  T = 4 C = 198 N = color I = 6;
	SU  T = 5 C = 198 N = color I = 6;
	SU  T = 6 C = 198 N = color I = 2;
	SU  T = 7 C = 198 N = color I = 6;
	SU  T = 8 C = 198 N = color I = 6;
	SU  T = 9 C = 198 N = color I = 6;
	SU  T = 10 C = 198 N = color I = 2;
	SU  T = 11 C = 198 N = color I = 6;
	SU  T = 12 C = 198 N = color I = 6;
	SU  T = 13 C = 198 N = color I = 2;
	SU  T = 14 C = 198 N = color I = 2;
	SU  T = 15 C = 198 N = color I = 6;
	SU  T = 16 C = 198 N = color I = 6;
	SU  T = 17 C = 198 N = color I = 6;
	SU  T = 18 C = 198 N = color I = 2;
	SU  T = 19 C = 198 N = color I = 6;
	SU  T = 20 C = 198 N = color I = 6;
	SU  T = 21 C = 198 N = color I = 6;
	SU  T = 22 C = 198 N = color I = 6;
	SU  T = 23 C = 198 N = color I = 6;
	SU  T = 24 C = 198 N = color I = 2;
	SU  T = 25 C = 198 N = color I = 6;
	SU  T = 26 C = 198 N = color I = 6;
	SU  T = 27 C = 198 N = color I = 6;
	SU  T = 28 C = 198 N = color I = 2;
	SU  T = 29 C = 198 N = color I = 6;
	SU  T = 30 C = 198 N = color I = 6;
	SU  T = 31 C = 198 N = color I = 6;
	SU  T = 32 C = 198 N = color I = 6;
	SU  T = 33 C = 198 N = color I = 6;
	SU  T = 34 C = 198 N = color I = 6;
	SU  T = 35 C = 198 N = color I = 6;
	SU  T = 36 C = 198 N = color I = 2;
	SU  T = 37 C = 198 N = color I = 6;
	SU  T = 38 C = 198 N = color I = 2;
	SU  T = 39 C = 198 N = color I = 6;
	SU  T = 40 C = 198 N = color I = 6;
	SU  T = 41 C = 198 N = color I = 6;
	SU  T = 42 C = 198 N = color I = 6;
	SU  T = 43 C = 198 N = color I = 6;
	SU  T = 44 C = 198 N = color I = 6;
	SU  T = 45 C = 198 N = color I = 6;
	SU  T = 46 C = 198 N = color I = 6;
	SU  T = 47 C = 198 N = color I = 6;
	SU  T = 48 C = 198 N = color I = 6;
	SU  T = 49 C = 198 N = color I = 6;
	SU  T = 50 C = 198 N = color I = 6;
	SU  T = 51 C = 198 N = color I = 6;
	SU  T = 52 C = 198 N = color I = 6;
	SU  T = 53 C = 198 N = color I = 6;
	SU  T = 54 C = 198 N = color I = 2;
	SU  T = 55 C = 198 N = color I = 6;
	SU  T = 56 C = 198 N = color I = 6;
	SU  T = 57 C = 198 N = color I = 6;
	SU  T = 58 C = 198 N = color I = 6;
	SU  T = 59 C = 198 N = color I = 2;
	SU  T = 60 C = 198 N = color I = 6;
	SU  T = 61 C = 198 N = color I = 2;
	SU  T = 62 C = 198 N = color I = 6;
	SU  T = 63 C = 198 N = color I = 2;
	SU  T = 64 C = 198 N = color I = 6;
	SU  T = 65 C = 198 N = color I = 6;
	SU  T = 66 C = 198 N = color I = 2;
	SU  T = 67 C = 198 N = color I = 6;
	SU  T = 68 C = 198 N = color I = 6;
	SU  T = 69 C = 198 N = color I = 6;
	SU  T = 70 C = 198 N = color I = 6;
	SU  T = 71 C = 198 N = color I = 6;
	SU  T = 72 C = 198 N = color I = 6;
	SU  T = 73 C = 198 N = color I = 2;
	SU  T = 74 C = 198 N = color I = 6;
	SU  T = 75 C = 198 N = color I = 6;
	SU  T = 76 C = 198 N = color I = 2;
	SU  T = 77 C = 198 N = color I = 6;
	SU  T = 79 C = 198 N = color I = 2;
	SU  T = 81 C = 198 N = color I = 5;
	SU  T = 82 C = 198 N = color I = 4;
	SU  T = 83 C = 198 N = color I = 6;
	SU  T = 84 C = 198 N = color I = 6;
	SU  T = 85 C = 198 N = color I = 6;

	SU  C = 199 N = color I = 6;
	SU  T = 2 C = 199 N = color I = 6;
	SU  T = 3 C = 199 N = color I = 9;
	SU  T = 4 C = 199 N = color I = 6;
	SU  T = 5 C = 199 N = color I = 6;
	SU  T = 6 C = 199 N = color I = 2;
	SU  T = 7 C = 199 N = color I = 6;
	SU  T = 8 C = 199 N = color I = 6;
	SU  T = 9 C = 199 N = color I = 6;
	SU  T = 10 C = 199 N = color I = 2;
	SU  T = 11 C = 199 N = color I = 6;
	SU  T = 12 C = 199 N = color I = 6;
	SU  T = 13 C = 199 N = color I = 2;
	SU  T = 14 C = 199 N = color I = 2;
	SU  T = 15 C = 199 N = color I = 6;
	SU  T = 16 C = 199 N = color I = 6;
	SU  T = 17 C = 199 N = color I = 6;
	SU  T = 18 C = 199 N = color I = 2;
	SU  T = 19 C = 199 N = color I = 6;
	SU  T = 20 C = 199 N = color I = 6;
	SU  T = 21 C = 199 N = color I = 6;
	SU  T = 22 C = 199 N = color I = 6;
	SU  T = 23 C = 199 N = color I = 6;
	SU  T = 24 C = 199 N = color I = 2;
	SU  T = 25 C = 199 N = color I = 6;
[truncated: 125,083 more chars]
