# Supplementary material for: The rapid evolution of lungfish durophagy
Source: Nat Commun. 2022 May 2;13:2390. doi: 10.1038/s41467-022-30091-3 (PMC9061808; doi:10.1038/s41467-022-30091-3)
Supplement: Supplementary file 4 — Supplementary Data 1 [file 41467_2022_30091_MOESM4_ESM.zip › Supplementary_Data/Matrix_for_parsimony_analysis_in_TNT/parsimony_strict_tree.tre]

#NEXUS

begin trees ; 
tree tnt_1 = [&U] 
(1,(82,(((83,(85,(15,28,47,62,63,64,(((46,(45,(4,(2,9,11,12,13,20,29,31,32,34,36,39,42,43,65,71,74,(37,60,((((5,(3,30),(24,33)),(18,49,(50,((56,57,(58,(51,(48,54),(53,72)))),(55,(52,59)))))),(41,(19,61))),(8,27))),(40,(66,(7,26))),(21,(25,(22,23))),(69,(67,(35,68))),(38,73))))),(14,16,17,(6,10))),(44,70))))),(84,(76,(75,(80,(77,(78,(79,81)))))))),(86,(87,88)))));

end ; 
