# Supplementary material for: The rapid evolution of lungfish durophagy
Source: Nat Commun. 2022 May 2;13:2390. doi: 10.1038/s41467-022-30091-3 (PMC9061808; doi:10.1038/s41467-022-30091-3)
Supplement: Supplementary file 4 — Supplementary Data 1 [file 41467_2022_30091_MOESM4_ESM.zip › Supplementary_Data/Matrix_for_parsimony_analysis_in_TNT/Supplementary_Data_2_Matrix_for_parsimony_analysis_in_TNT.tnt]

xread
277 88
Guiyu_oneris	0-2--02-[1 2]-000--------0001000-00--?100-0---000?03-0--12000001?0010010000100?0-1?000-?0---00-00000--0?1200?0?0?1?-?00?000???0??20010101000000000??00?100000?1100?00011-1-0-0--000000????????0000??????0??-----?0-000000?--00?--???0111001110?0???1???????1????1???1??01100-????????????
Adololopas_moyasmithae	??0021????111??01????100?111?00???01??0?0?00?0101??????000?0???-00211??0???0-011?110110101?110110001121110?1?0010?11???0??101????0????1???????0?1?0?0??????0???????00000?1011??001111??1??1????????????????????????????????????1?100--00???????????????1????1??????10?0??1???????????
Adelargo_schultzei	??2011????111??1????0?0????????????1100?11001001???0???????0????????0???????-?11?110211001?21??111?????100?????00??1??????10??????????????????????1?0??????????????00000?11?1??0?0??0?21??11?????????????????????????????????1?1?1????????????????????????1??????0011?0??1???????????
Amadeodipterus_kencampbelli	1002010???1?11??????0?0?????????????1020[0 2]000?0001??1???0???0????0?2???????????11??????????????????????????????????????????????????????????????????????????????????????????????????????1???2????????????????????????????????????1???????????????????????????????????10?0??????????????
Andreyevichthys_epitomus	1010?12?3111101011??01002111?1??0?0?1?????????????????020000????00??0???????0?1??110211101?11001?101122?00?1??0?00?1??????1???????????11?1?1??11110????????????????00000?11?1??001110?10?03??????????????????????????????????????1??????????????????????????11???????????????????????
Archaeonectes_pertusus	???????????????????????????????????0????0?001000???1???????????????????????????????0???????????????????????????????????????0????????????????????????0?????????????????????????????0????1??1??????????????????????????????????001?????????????????????????????????????????1???????????
Asthenorhynchus_meemannae	1011011130111001?0???100??1110?100??10??0?00?0011010??020000????0021???0??000?1??1?11?0??????????1????110??12?0?1??1??????10111201????111?????01?10000??0??01?1????00001011?01111?0?10[1 2]0312?????????????????????????????????????????????????????????????????10?????11?0??????????????
Barwickia_downunda	1020111130111100100111002111211001111000010010011110??010000???-002111?0??000?1??11?211?01?21011110?121100?1????0??1??????100?????????111??1?1102210000????010?????00000?0??22?10???1000000??????????????????????????????????1?101?????????????????????111111????0?11?0??0?0????????0
Chirodipterus_australis	1000211?3?11110[0 1]100011001111101100111000000010011010??010000?1--002100?0??000?1101101101?101110100011211101120000011121?1?10110?0011101101111000220?0???0??0111????1?03111011??001101??111110200011000011000011[0 1]0110110020100001?100--?00??????10?010???0?00?????0010?0??01?021?1????
Chirodipterus_onawayensis	??0????????????????1???0??010??1???0?0???0??10??100???0??????1--???????0??00??11?11????1??0?????????111???????0????????????0?11211????1???????1??1?0?10?0???1???????????????0?????0??111111??????????????????????????????????00?????????????????????????11?????????10?0??1?0?????????
Dipterus_valenciennesi	100021[0 1]13011100010000100101111100000100[0 1]000000001010??1200?0?1--00210??011?0?0110110100?01011011001-01?1011120010?111210??10110200011011011110002210000-?-20111????00000-1011??0011100000021120000000011101100111111110120100001?100????020-0??0000100?100001???0001000010?0?????????
Chirodipterus_wildungensis	1?00??113?11?0?01?????00??0????1???0?0??0?00???????0?????????1?????????????????????0????0?1??11?1001??111001200000111?1?1??0????????1???????????????0??????????????0????????????????1???????????????????????????????????????1001?100???00???0??10?010???11???????????????????????????
Chirodipterus_liangchengi	??0?????????1?????????0011?????????11????????????????????0?0?????????????????????110110??101110100?????11011200?0???121???1????????????1????????1?0?????????????????00?0?10?1??0??10???????1120000000000?10?0?111?1?1?0?20100????1?????0????0?????010????????????????????????????????
Dipnorhynchus_cathlesae	0-?0?????????????????????????????????????????????????????????????????????????????????????????????????????????????????????????10201?0001?????1?1??1?1010?0???111????????0????0?????1???11101?????????????????????????????????000??????????????????????????????????????????????????????
Dipnorhynchus_sussmilchi	0-000100??0010000000000000010000?0?010?????????????????2?????1-??????????????????2000????00?????0?0?001?0001101?0???121???1?0002000000110000010022??????0??0111????1?02101000220100????111110200?1??01?000000100000000002000-0?????????????????????????????????????0?????1?????012???
Dipnorhynchus_kiandrensis	0-00?????00010000000??00??0????0???0?0010?000000???0??020000?1--0010????????0?1????0??????????????????????00??0?????????1??0????????????????????????0????????????????????????????????????????????????????????????????????????00?????????????????????????11???????????????????????????
Dipnorhynchus_kurikae	0-00??00??00?0?00000??00??000??1???0?000000000000010???2?????1-??????????????????1?0??????????????????????00??0?????????1??0????0??00011???????????00???0??0111?????????????0?????1????1111??2??????????????????????????????-0000100--?0??0?0???????0???11???????????????1???????????
Eoctenodus_microsoma	?????????????????????????????????????????????????????????????????????????????????12???111?0?2?0??1?????????????????1????????????????????????????????????????????????????????????????0010302?????????????????????????????????????0???????????????????????1????????????????????????????
Fleurantia_denticulata	1020111031111111?00111112111211011011000000010011110??010000????0021?1?0???00?11?11?211101121001111-111100?1??000?11???????0?2????????1111111?112?0101?????????????0-000?0??20?1?????020310??????????????????????????????????101?1?????????????????????11211?????0111?0??2???????????
Gogodipterus_paddyensis	??0????????????????????01?????????0110???????????????????????????????????????????110110?000110110001?1?1001120000?11???????00102001110110?111100??00000????????????1?011010?0110011010103031020000100000?0000?1001101?0???10?0???????????????????????????????????????????0??021??????
Griphognathus_minutidens	10212110?1111101?01001111?11101110011001000000011??0?????????????????????????????201100100121021111-0111002120010???12111?10?202022131110111101111?1000????0101????1?1?101000001000??02031010211?111100101111?101[0 1]1111112110?001????????????????????????0000?????1011????????????????
Griphognathus_sculpta	1?11??103111?1?1?010??11??010??1???0??00000000011000??010000?1--002101?0??00001??221??????1????2????0?1????1??0????1???1???0?11210?13111??11100??0?1010??????????????????????????????0223101????????????????????????????????0?01?1????????????????01???110??1??0??????0????1?????????
Griphognathus_whitei	1?11??103111?1?1?0?0??11??010??1???0?000000000011010??010000?1--002101?0??0?0?10?221??101?1?2112?1??111???01??0???11????1??0??[1 2]200?131110111110??101010????0111???????????????????0??0223101????????????????????????????????-001?1?0???0??0?0?????010???10?????????11?0??011021010011
Grossipterus_crassus	???0??????11??????????1???????????????????00?0??????????????????????????????????????????????????????????????????????????????????????????????????????0?????????????????????????????????10303?????????????????????????????????0??1?????????????????????????????????????????????????????
Holodipterus_elderae	??[0 1][0 1]??????11?[0 1]?1???????0??0???????????0?0?00??01????????0??0????00210????????????210??100?[0 1]??001?1????????01??0???11???????0??1201????1????????????00?0?????111??????????????????????0[1 2]1312?????????????????????????????????00?1??00????????????????????10?????????11?0????0?????????
Holodipterus_gogoensis	101121113?111001??????101?11?01????1100?0000??011??0??010000?1??00210??0??0????1?2011?01001?1???1101121?0011200?1?11121?1?101102012120110111110121?0000????0101????0000101000111110?10[1 2]0312102101001010001010?111111111120111001?100--?00?0?0?0???010??????????????11?0??0??????1????
Howidipterus_donnae	1020111130111100100111002111211001111000[0 1]00010011110??010000?1--002100?0??00001??11?211?01?21011110?121100?1????0??1??????100?????????111??1?1102210030?????111????00000?0??22?10???0?10302??????????????????????????????????1?1???????????????????????1111110???0?11?0??????????????
Ichnomylax_kurnai	???????????????????????0???????????????????????????????????????????????????????1????????????????????????00???????????????????0???0?000110?000000?100?00?????101????00001010?0?1011??1?[1 2]1011??????????????????????????????????????????????????????????????????????????????????????????
Iowadipterus_halli	100111011?101111?00010001011100010??10000?0000011010??020000?1--002101?0??00-01?????????????????????????????????0?????????1001??0???????????????2??000???????????????????????????????????????????????????????????????????????001???????????????????????????????????10?0??????????????
Jarvikia_arctica	1?21012131111011?1?10121??1?11????111???0?00?000???0??1200?0????1121????????0?1???1?1?100??210??11?????00??????1??????????10????????????????????????0?????????????????????????????????10303???????????????????????????????????0?0???????????????????????????????????2????21?????????0
Jessenia_concentrica	??010110??001100101?100010??????????10?00?00?1111??1??0100?0????????????????0?11?1100??-000020?0??01???000?1??1?0?11??????10????????????????????2?0?0??????????????1?010?0??00?0?10??0????????????????????????????????????????0[1 2]?1??????0????????????????????????????????1???????????
Melanognathus_canadensis	100??1101????????00???000??????????110?0??????0????0?????0???1-????????????????1?11?110?00112011001-???100?1????0??1121???1001020221101100??100121?1030?????111????00000?0??00010?0??0213101??00?00100?00000??1?????????20???00??000--??????0???0?010????????????????????????????????
Nielsenia_nordica	1?10??21301??4?1??????10??1?????????????0?01?001???3??0200?0??????????????????1????????????????????????????????????1???????0????????????????????????0???????????????????????????????????????????????????????????????????????0?01?????????????????????????????????????????????????????
Oervigia_nordica	1?11??213110?1?1?0?0??00??1???????????0?0?000011???0??0000?0??????????????????1???????????????????????????????0????1???????0????????????????????????0??????????????????????????????????1003?????????????????????????????????0?01?????????????????????????????????????????????????????
Orlovichthys_limnatis	1?21?1??211011101???11011???????????10??0?00??[0 1]1???0???200?0?????????????????????11021??01?0200?1?0????001?1?0010???121???10?2020121111101111111110?0???????111????00000?0??1??00?110?10302112001???00000101??????????0020??100??1?????0?????????????????????????????????????????????
Palaeodaphus_insignis	??0???????????????????????????????????????????????????????????????????????????????????????????????????????????????????????????0200?????????????????0??????????????????????????????????10?03??????????????????????????????????????????????????????????????????????????????????????????
Pentlandia_macroptera	1?2011[1 2]130111[0 1]001010?1[0 1]02??121?0??1110?[0 1]0?00??011110??010000????002101?0???00011?10?11??01?11??1000?122100?1???????1121???101???0?????1?11?11?11211?0???????1?1????00010???????00???0?????2????011??????1????????????????????10????????????????????????111111??1?0[0 1]11????????????????
Phaneropleuron_andersoni	1?00??21?011?1[0 1]??????0001???1???????10?00?00000[0 1]1??0??????????????????????????????2????????????????????????0????1??????????0????????????????????????0???????????????????????????????0?????2????????????????????????????????1?101?????????????????????????????????????????????????????
Pillararhynchus_longi	1001?1???0101000100001001010?0????0110000?00000[0 1]1110??020000????00210??????00?11?110100?0101111?000????1111120010???121???10?00201111011011011111200010-??-1111-???01001000?12210?0-100010211211000000011001??1?11011?0?2010?001?100--?00???0???0??10??1????1??????10?0??010021?????0
Robinsondipterus_longi	101121103?110001?00?11001????01000?11??????????????????10000?????????1??????0??0?2011?0?001??0??001-????00?1200?0?11121?1?1??1120121301101111101?1?1??0-??-?111-???00001010?0001010??0213101??10100100010101??11?1111?1120101????100--?0-???0???0???0???????1??????11????0?2?????????
Scaumenacia_curta	1020112130111001?000110021112110110[0 1]1000000010011000??010000????002100?0???00?1??11021??01?210?1??0?12210011???00??????1??101???0?????11??11??112?0001?????????????00000?0?11??001100010302??????????????????????????????????101???????????????????????12211?????0111????????????????
Soederberghia_groenlandica	1021211131111111?00111110?10101011?110000?0010011011??010000????0021??00???00?1??111211100?1102111?????100?????10??112?1??10????????????1??????????100?????????????1?1??????00?00?0??02??10?0?01??101100?11?????0???????21?0?101????????????????????????0?11?????1?11????2??????????0
Sorbitorhynchus_deleaskitus	??02?1????101??01?????00??1????????11???0?00??00???0?????0?0??????21??????????1??110110?01?1111100?????11011?00?0?11???????0?2120??1011101111001???0030???-01?1-???1?1?1110?1??00110?0013001?2??????0?001000??1??011??0???1??001?100-??0????0???0??10??0????11?????10?0??0100??????10
Speonesydrion_iani	0-0001011?001000000??0001?????????001?000?00?000???0???2?000?1??0010??0???????11?2000???00????????0?001?00?1?0100?1112111?1000020000001100001000?100000-???1111-???1000101000210100??0001001??0??0????0???????1?????????20?0??0??1?????0????0???0???0??????????????10?0??????????????
Stomiahykus_thlaodus	??0??10??????000001?000????1???????11??00??0??00???0??010000????0??1??0????????1?2000???000?????0?????1?0011101?0?11???????0????????????????????0?0?0??????????????1?011110?01?0?10?001030210?000?000100000?0?0110000011??10000??????????????????????????????????????????????????????
Tarachomylax_oepiki	??00?100??101000[0 1]00100001011?1?0??0?10000?000000101[0 1]???20000?1??00210?0???????11?110???00??????????????100?1???00??????1??10????????????????????1?0?0??????1111????00000?11100?0000?0010302???????????????????????????????????01?1?????0????0???????0??0???????????00?0??????????????
Uranolophus_wyomingensis	1000011130011000000000000000?00???0110000000?000???0???20??0?1--??100????????01102010???00?0??0???1-10100001?010?-101210??100012000010110000010022?0000??-?0???????1?1-0-1000001000??0213101??00?1??010?00??????????????2010?001??00?????20?0??????????00???11???0100????1???????????
Conchopoma_gadiforme	1?200?21?01014?2110111002?1021?01-?11101410110221113?????????????????????????????021201100?3?0?21[0 1]0?021000?????1?1?????????0112-111???1?10?1??11?0-0011?????1??????1-1-0-???000???0?-020310??????????????????????????????????1?1????????????????????????22-1?????0011?0??2?2?????????
Delatitia_breviceps	1?20??113?11?0?11??1??002?1?????????10??0?000011???0???20000????0021????????0?10????????0??????????????????????????????????0????????????????????2?0?0??????????????00???????????????0?10302??????????????????????????????????101?????????????????????????????????????????????????????
Uronemus_splendens	1?21111130111??0000111??2?1?????????1011010010111??1???200?0????00??0?0?????0??0?22?2?11?0?2???11???12?????????????1???????0?????????????????????1000?1?????1??????00000?00123?0????1010312??????????????????????????????????102?1?????????????????????????????????11?0??2???????????
Gnathorhiza_serrata	1?203121001113?2-110??002?1021?01-111112210031131115???1?0?0????0??1???????????0?12?200001?3?0?2130?022?0??????1???????????0112-2--?211?1??11?11?-00011????????????01000-1011??0?1101110303??????????????????????????????????1?2???????????????????????1???????????11?0??1???????????
Megapleuron_zangerli	1?20??214010?4?1110???002?1???1????11110010010111??1???2?000????0021??00??0???[0 1]0?22??11100?41001???????00????0????01???????011122????1??1???????2100011?????1?1????01??????[1 2]?????1???010302??????????????????????????????????102???????????????????????12????????????????210?3???????
Palaeophichthys_parvulus	1?210121411?111011?11??02??0??????11?111?10010101??????2?000????1?????00???00??0??21???1??1?2????0??112????1???????????????01????2????1???????????00011????????????01?????????????1???10303?0??011???????????????????????????102?1?????????????????????122?????????11?0??1???????????
Parasagenodus_sibiricus	1?10??????11?3?211????0?2??????????1?00?2?00??0????0?????????????????????????????22???0000?3???2????????????????????????????????????????????????2???0?????????????????????????????????10303??????????????????????????????????101?????????????????????????????????????????????????????
Sagenodus_inaequalis	1?20112130111411110111002?11?1100?111011010010131111??12?000????0??1??00???????0?220211100?21001000??22100???0?00??1??????10102-2??1?11?10?1??112?10011????1??1????01100?1011??00110?010302?????????????????????????????2????102???????????????????????122?0?????0?11?0??2???????????
Straitonia_waterstoni	1?20212130111112100??1002?11?1??????1011110010231??0??010??0????0?21??0???????10?????????????????????????????0????????????10????????????????????2???0?????????????????????????????????1?????????????????????????????????2????102????????????????????????22?1??????011?0??????????????
Tranodis_castrensis	1?20212130101312100111002?11?1101?111010110010231010??010??0????0021??00?????????22??01100?21001100??2?10??1?0?00?????????10112-2??0?11?10?0??112200011????????????01000???????0010??010302?????????????????????????????2????102???????????????????????1???????????11?0??????????????
Ctenodus	10202111311112-2100101002110???00?1110?1110001?21??0??0100?0????0021??00????0?10?12?2[0 1]110[0 1]?2?0[0 1]1[0 1]01-[0 1][0 1]21[0 1]0?1?0?10?00??????10[0 1]2????2?311?[0 1][0 1]?01?11221?0?0????????????0[0 1]000?10?1??0[0 1]110001?304?????????1????????????????????????1?2?1?????????????????????122?[0 1]?????0[0 1]11?0??2???????????
Xylognathus_macrustenus	???????????1?????????????????????????1??????????????????????????????????????????????2?1???????????????????????????????????????????????????????????0????????????????01100?1???????0????????2??????????????????????????????????1??????????????????????????1????????????????????????????
Limanichthys_fraseri	1?20?1113?111??01????100????????????1???0?000000???0???1?000?????021??0???????10??????110??2????00???????????????????????????????????????????????????????????????????????????????????????????????????????????????????????????1?????????????????????????????????????11????????????????
Apatorhynchus_opistheretmus	102[0 1 2]111131111001?0????1???1?????????1????????????????????????????????????????????????????????????????????????????????????????????????????????????????????????????????????????????????????????????????????????????????????????????????????????????????????????????????????????????????
Erikia_jarviki	11010100100011000000?0000000????????10?00?00?000???0??01?000????0020??0?????0?11?????????????????????????????????????????????????????????????????????????????????????????????????????????????????????????????????????????????????????????????????????????????????????????????????????
Dipnotuberculus_gnathodus	???????????????????????????????????1??????????????????????????????????????????????00?????0??????????????????????0????????????01200000011000?0100?2?????????????????1?021010002201?0??????????????????????????????????????????????????????????????????????????????????????????????????
Cathlorhynchus_trismodipterus	1?0?010-100010000000?1001?01????????1?????????????????020000????0010??0???????11????????????????????????????????0???12????1??00?00000011000001???2??????????111??????021010?0?201?0??????????????????????????????????????????????????????????????????????????????????????????????????
Harajicadipterus_youngi	100101103010111010????00???1?0???1??1?????????????????01?000??????????0?????0?10?110???????1???????????10???????0?????????1?????0????????????????10????????????????00000?11?12?0??11??????2?12????????????????????????????????????????????????????????????????????111?0??????????????
Xeradipterus_hatcheri	??2111????11?0?1?0101100??11?000???11?????????????????020000????0021??0?????0?10?200110100?1?00100??????0?11??0?0??1????????10?????120?1011?1?01?10?????????111????00001010?02201?10??????1????????????????????1????????????????????????????????????????0??01????0?11?0??????????????
Rhinodipterus_ulrichi	1001211131111101-0001101101???1???101000000000011000???20000????00210?00?????011?110211101?21111?0?????100?1?0?????1???1??10?002022121110???11???202000?????111????0000??0-?1???0?101010302??2???????????????????????????????001???????????????????????00?0????????10?0??????????????
Rhinodipterus_kimberleyensis	10110?????111??0????11?1?1????1???1110?????????????????10000????00210?0???????11?20120110112201110?????10011?0010?1?????????1012???1111101101111??0????????1111????00000?0-?11100?1?0?????211200?1000010000101111?1?0?00?01110???1??????????0???0???0??0????1??????10????0??????????0
Rhinodipterus_secans	1?002110311111???011??0111?????????11000??0000?????0???2???0??????????????????11?10?2?1110?2????10?????11??1?0??0??101?1??10?0020221?11101???11?2202000?????111????00000?0-?1??00?1?0010302??2???????????????????????????????001?1?????????????????????????????????10?0??????????????
Westollrhynchus_lehmanni	0-00?101?0001[1 2]?000????0010?????????100?00?00?000???0?????????????????????????????00?0-0?010000?0?01-11?001???0??????1?1???10???????????1????????2???0????????????????????????????0???002000???????????????????????????????????0??????????????????????????????????????????????????????
Rhynchodipterus_elginensis	1?11??213111?1?1?0????110?101?3?????00??0?00??011010??020000????????????????0????????????????0???????????????0?????????????0???????????????????????10?????????????????????????????????????01?????????????????????????????????101???????????????????????10????????????????????????????
Persephonichthys	10220121111013-00010-101210?21200-111012210020301115???2?0?0???????????0??????10?121100101112011121-12200011?0?10?01??????10012-2--1111011101?11--01011???????1????01010-0-11-?0011101103031120001001?1?????011?1?1?????20?0?1?[2 4]???????????????????????122?1?????0111?0??2???????????
Celsiodon	???0???????????????????????????????11???0????????????????????????????????????????12121?101?2???110?????01??????1??????????????????????????????????0????????????????00??0-????--???1?0?1?302??????????????????????????????????1???????????????????????????????????????????????????????
Sinodipterus_beibei	10002111301110?1?00?010???1?????????1????????0?????????10000????00210?00??????11?1?0???????????????????100?????10??1???1??????????????????????????0????????????????00000-11?1??0?110??????2????????????????????????????????????????????????????????????????????????10?0??????????????
Porolepis	110--02-1-000--------000?010-00--1100-0---000214-0--110100010000111101101100001000-?0---10-00000--0011?010?0010-00000000?101-2001010?0000000000000?10001102000001101-1-0-0--000?00??-?--?10000?????101?-----?0-0?000??--100--00-11111001011011?110011??0????1???0??0000110?0100??????
Durialepis	0-0--02-1-000--------0001010-00--1100-0---000214-0--????01010000111100101100001000-10---10-00000--00110010?0010-0000000?1101-200101010000?0000??00-10?01102000001101-1-0-0--000?00-?-?--0100?0?00?0101?-----?0-01?00??--100--00-111?100101101??1?0?11??000??1??10??00?11????10???????
Glyptolepis	112--02-1-000--------0001010-00--0100-0---000214-0--110000010000111110101100011000?10---10-00000--0011001000010-0000000?0101-200101010000000000000?10001102000001101-1-0-0--000?00??-?--?100?0?0????0??-----?0-0????00--100--00-11111001011011111001?1?10000110100011?01-000100000001
Holoptychius	??2--??-1-????????????????10-??--????-?---00????-?--11201011000?111110?01100011?0????---?0??0?0?--001??0?0???????0??????0?0?12?0101?10?0000??00?00???00110210000?101-??0-??-0?0?0?????????00???????????-----??-????????????--0??11111001011?11??1?0????1????[0 1]0??0??11?0?-1??1????????
Laccognathus	112--02-1-000---------0010?0-00--01?0-0---000214-0--10001111000??????0?0110001??00-10---?0-00000--00110010[0 1]0010-000000100?0112101010100000?000??00-10001102100001101-1-0-0--000?00---0--0100?00????????-----??-?1???0?--100--00-?0111?11?11?11??????1??100??10?1???01?0?-1?0?0?01200?
Nasogaluakus_chorni	1?1--?2-1-00?---------001010-0?--???0-?---00?213-0--??010111????111110?01?????100?-??????????????????????????????????0????01????????????????????0????????????????????????????????????????????0?????????-----??-???????--???????????????????????????????1?????????????????????????????
Quebecius_quebecensis	1?2--02-2-000---------001010-00--11?0-0---000210-0--10101111?020001110?0110011100?-?????????????????????????????????0010??01121?1?????00???0??0000-1?0?11??000?0110??????????????????????????0?????????-----??-???????--???????????????????????????????100001??00??11-01?????????????
Psarolepis	0-0--02-?-000--------0001010-?0--??00-?---00???3-?--12?1?001000000000?010010101000-?0-??00-00000--001?00?0??01?-?00?000??0010200110010000000000000?10000011100010011-1-0-0--000000????-?0100000??????0????--?0-?00000???000--?0?011100110000?001100????00???01??1??001100???0????????
Youngolepis	110--02-?-000--------0001000-00--0?00-0---00?-14-0--12?1?0001011001000010011101000-[0 1]0---10-00000--0011001010010-010000011001020?101000000000000000-100010001000011000000-0--0300000-0?10110001000000010-----10-010000?--100--00-000001101101000110001?00????1?1?0??00011110?111010001
Powichthys	0-0--02-1-000--------0001010?00????00-?---00?-10-?--1101000010110020011011??10100???0-??10-00000--00???0?[0 1]?0?10-0?0000011101??0010101000?00000??00?100010001000011???1-0-0--0?0?0???-?--?1000?000??1010-----?0-010000?--100--00-0111011001111001111011?0????1???0??0?0011???1????????
Diabolepis_speratus	1102002-?-00100------1001000?00????01-?00-00?-00-?-0???20000?01100100?0???????1100-00--?10-00000--00??1000?0?11-01000110?001?0??1010001000010?0011-10???0??01110-1-00000-1100302000-0?111??001??????0?????-??0?010000???100--00?00????0?110????11???????????1????????0?01???1????????
Meemannia	0-0--02-2-000--------000???0-???????0-?---00????-?--???0?000????00100?????????101?????????????????????????????????0??????????2?????????0??0?????????????????00??0??????????????????????????0?2???0???????????????????????????????????????????????1????1??????????????1?00???1????????
Raynerius_splendens	0-2--02-?-000--------000??00--0--1100-0---000000-0--0-30-0000???000100000000-?1010-10----0-00000--001101?000010-0?00???0???1--2-1010100000?0000100-102000-00000?0011-1-0-0--00000?-?----310002100100010-----01-?10000?--??0--0?-0?00--?0???00?0111001?11????11??1??01?100101000?01101
Cheirolepis	0-2--02-20000--------?101000--0--1100-0---000000-0--0-30-0000011000100000000-01010-10----0-00000--0011010000010-0?000010??11--2-1010100010?0000100-102000-00000?0011-1-0-0--00000?-?----310002000100010-----0?-?10000?--??0--0?-0?00--?0???00?0111001??1????11?01??01?100???000??????
;
cnames
{0 pineal_opening(A55,_S1)_ss5 _open closed;
{1 40._Pineal_region_marked_by_short_eminence no yes;
{2 cosmine_present_on_skull_(A72,_S40) 'yes,_full_cover' 'yes,_but_strong_reduced' no;
{3 Length_of_B-bone:(modified)(S7) 'short_(less_than_2_times_its_width)' 'long_(equal_or_more_than_2_times_its_width)' '_broad_(wider_than_long)';
{4 pit-lines_on_B:_(N) absent anterior_and_mid_pit_line_present only_anterior_pit-line_present only_posterior_pit-line_;
{5 C-bones:_(A54) absent present;
{6 D_bones:_(A56,S2) many single absent;
{7 contact_E/C_((A58,S12) absent ._present_;
{8 Zhu_2002_6_Postrostral(L5) absent postrostral_mosaic_of_small_variable_bones large_median_postrostral,_with_or_without_accessory_bones paired_E_bones single_E_bone;
{9 Length_of_E-bone_(postral)(s14) less_than_twice_their_width more_than_twice_their_width;
{10 Postparietals(I-bone)_meet_in_midline:_(A53,s20) yes 'no,_separated_by_B-bone';
{11 Posterior_process_of_I-bone_(S21) absent present;
{12 J-bones_(Parietal)_meeting_in_midline_(A51) yes no;
{13 L-bone:_(S25) two_present one_present space_of_K+L space_of_K+L+M other_bones_included;
{14 Length_of_L-bone(A65) similar_to_others_in_supraorbital_canal_series about_twice_as_long_as_others_in_supraorbital_canal_series;
{15 bone_K_(s24) single space_of_K+X neither_single_nor_K+X_(e.g._fused_(i.e_?space_of?)_K-_+_L-bones)_both K-bone_absent;
{16 K_bone(S23) medial_to_X_bone 'anterior_to_X_bone,_in_sequence';
{17 M-bone_(S26) present absent;
{18 N-bone_(S27) present absent;
{19 Q-bone_(S28) _absent _present;
{20 Z-bone_(?S29) posterior_to_I_bone lateral_to_I_bone;
{21 Maximum_width_of_skull_roof_situated_posterior_to_the_level_of_the_bone_Y1_(St) yes no;
{22 Sutures_between_skull_roofing_bones_(s3) straight _interdigitate;
{23 Elongated_snout:_(A_70,S39) absent present;
{24 osiffied_upper_lip_in_adult(_A50) mosaic fused absent;
{25 snout_(A71) with_many_bones complete_cosmine_cover unossified;
{26 Supraorbital_and_infraorbital_canal_(S33,ss15) separated _connected;
{27 Lateral_linei_n_bone_3_(S35,_A62) absent present;
{28 cheek_bones_(s36) 'cheek_bones_1-11_present' no_11 'no_10,_11';
{29 Length_of_postorbital_cheek:_(A66) substantially_longer_than_diameter_of_orbit equal_to_or_shorter_than_diameter_of_orbit;
{30 Ratio_snout/cheek:_(S85,_Modified) <1 >=1;
{31 Bone_6:_(A67) _reaches_ventral_margin_of_cheek excluded_from_ventral_margin_of_cheek_by_bone_10;
{32 Bone_7_(A_69) approximately_equilateral much_longer_than_deep;
{33 Size_of_bone_10_(quadratojugal)(A68) 'large,_as_5 (jugal)_or_greater' '_much_smaller_than_5,_or_absent';
{34 Suboperculum:_(S90) two_ one;
{35 Buccohypophysial_opening:_(S54,F67) _present_ buccohypophyseal_pit closed;
{36 C153._B_bone(A52,S8,c153) absent present;
{37 C156._C-bone(s)(c156) paired single;
{38 C160._A-bone_(median_extrascapular)(c160) independent_A-bone not_present_as_independent_bone incorporated_into_skull_roof;
{39 C163._F-bone(c163) not_existing present place_of_F+E;
{40 C164._Space_taken_by_K+L_or_more_bones_(i.e._K-_and_L-bones_missing_if_?0?)(c164) no yes in_addition_M in_addition_M+N in_addition_J+M in_addition_X;
{41 C165._G-bone(c165) present absent;
{42 C166._I-bone_(Pp)(c166) present space_of_I+J space_of_I+J+L+M space_of_I+Z space_of_A+B+I+J space_of_I+Z;
{43 C167._J-bone_(parietal)(c167) present space_of_J+K+L+M space_of_I+J space_of_J+L+M space_of_A+B+I+J space_of_J+C;
{44 C168._Z-bone_(lateral_extrascapular)(c168) behind_skull_roof integrated_into_skull_roof space_of_Y+Z lacking_as_isolated_bone;
{45 C169._Lateral_line_entering_skull_table_through(c169) bone_Z bone_I above_bones;
{46 C170._Y-bone(c170) Y1(St)-_and_Y2(Ta)-bones_present only_one_Y-bone space_of_X+Y space_of_Y+Z;
{47 C171._X-bone(intertemporal)(c171) isolated space_of_X+K space_of_X+Y missing fused_with_the_fronto-ethmoidal_shield;
{48 C172._T-bone(c172) present absent;
{49 C173._Bone_10_(qudratojugal)(c173) present absent;
{50 C174._Bone_11(c174) present absent;
{51 C175._Space_taken_by_L+M(c175) not_present present space_of_J+L+M space_of_J+K+L+M_(+_possible_N) space_of_I+J+L+M space_of_K+L+M;
{52 Tectal_(Zhu_9) absent present;
{53 s2_Number_of_tectals(L19) one two_or_more;
{54 s3_Number_of_supraorbitals one two more_than_two mising;
{55 s4_Anterior_margin_of_parietals between_or_in_front_of_orbits slightly_posterior_to_orbits ?much_posterior_to_orbits;
{56 s6_Parietal-supraorbital_contact absent present;
{57 s8_Supratemporal(Y1) present absent;
{58 s9_Postparietal_and_cheek_contact absent present;
{59 s10_Dermal_joint_between_parietal_and_postparietal absent present;
{60 s11_Processus_dermintermedius(L11) absent present;
{61 s13_Ethmoid_commissure(L176) present absent;
{62 s14_Course_of_ethmoid_commissure_(L177) middle_portion_through_median_rostral sutural_course through_bone_centre;
{63 s16_Relationship_of_infraorbital_canal_to_premaxilla _infraorbital_canal_entering_premaxilla infraorbital_canal_following_dorsal_margin_of_premaxilla;
{64 s17_Course_of_otic_sensory_canal not_through_growth_centre_of_postparietal through_growth_centre_of_postparietal;
{65 L147_Otic_canal_extends_through_postparietals absent present;
{66 s18_Posterior_end_of_supraorbital_sensory_canal in_postparietal in_parietal in_intertemporal_;
{67 s19_Otic_and_supraorbital_sensory_canals_(L183) not_in_contact in_contact;
{68 s20_Position_of_posterior_pit_line on_posterior_half_of_postparietal_ on_anterior_half_of_postparietal;
{69 s22_Shape_of_jugal short_and_deep long_and_low;
{70 S23_Prespiracular absent present;
{71 s24_L54_Squamosal,_quadratojugal_and_preopercular_bones separated fused;
{72 s25_L55_Subsquamosals(L83) absent present;
{73 s26_L244_Preoperculosubmandibular(L84) absent present;
{74 s27_Foramina_on_dermal_cheek_bones absent present;
{75 s28_Vertical_bar-like_preopercular_bone absent present;
{76 s29_Postorbital restricted_to_anterior_cranial_division spanning_two_divisions;
{77 s34_Median_gular present absent;
{78 L30_Sensory_line_network preserved_as_open_grooves_(sulci)_in_dermal_bones sensory_lines_pass_through_canals_in_dermal_bones_(open_as_pores);
{79 L243_Westoll_lines absent present;
{80 L238_Canal-bearing_bone_of_skull_roof_extends_far_past_posterior_margin_of_parietals. no yes;
{81 C37._Palatal_construction(S55,_A23_modified,c37) parasphenoid_separates_pterygoids _pterygoids_articulates_with_each_other_with_suture fused;
{82 C38._Parasphenoid:_(S43,_A29) _fused _visible_sutures overlapping_(pterygoids);
{83 C39._Transverse_curvature_of_palate:_(A25) flat arched;
{84 C40._Parasphenoid_stalk_(A26) no_stalk '_simple_stalk_without_sharp_division_into_tapering_proximal_portion_and_parallel-sided_distal_portion' 'stalk_with_sharp_division_into_tapering_proximal_portion_and_parallel-sided_distal_portion';
{85 C41._Ratio_of_posterior_length_to_anterior_length_of_parasphenoid:_(S47) less_than_1_or_about_1 greater_than_1;
{86 C42._Furrow_on_ventral_surface_of_parasphenoid_stalk_(A27,s51) absent present;
{87 C43._furrow_on_the_dorsal_surface_of_paraspgenoid_stalk_(S50) absent present;
{88 C44._Parasphenoid_bears_denticle-lined_ascending_process no yes;
{89 C45._Dental_material_on_parasphenoid:_(S53,A21,F66) present absent;
{90 C46._Parasphenoid_reaches_posterior_margin_of_occiput_F64 no yes;
{91 C47._Shape_of_parasphenoid:_(S49) _anteriad_elongated plow_shaped _with_lozenge;
{92 C48._Position_of__parasphenoid:_(S44) below_ethmosphenoid 'below_otico-occipital' _below_both;
{93 C49._Position_of_anterior_end_of_parasphenoid:_(S46) _in_front_of_jaw_articulation not_in_front;
{94 C50._Ratio_maximal_width_of_parasphenoid_to_distance_articulation_points_of_jaws:_(S45) '_less_than_1\3' '_between_1\3_and_2\3' 'greater_than_2\3.';
{95 C51._Lateral_angle_of_parasphenoid:_(S48) no_angle angular;
{96 C52._Margins_of_posterior_stalk_of_parasphenoid converge_to_posterior_angle subparallel;
{97 C53._End_of_parasphenoid_stalk:_(A28,F65) single_point _bifid _trifid_with_lateral_projections;
{98 C54._"Vomer"Miles_77_anterior_media_s59 present absent;
{99 Vomer_(New) paired unpaired;
{100 C55._Dermopalatine1,_Miles_77_vomer_Rosen_1981(s57) median paired;
{101 C56._''platine_1''/pterygoid_(s58) fused_to_pterygoid sutured_to_pterygoid isolate;
{102 C57._Series_anterolateral_to_pterygoids(A64) 'present,__with_tusks' 'present_with_denticles/dentine_sheet' present_with_tooth_row;
{103 C58._Parasphenoid_separates_entopterygoids_along_more_than_half_of_their_length(F70) yes no;
{104 C59._Angle_between_midline_and_anterolateral_margin_of_pterygoid(A24) less_than_55_degrees more_than_55_degrees_;
{105 C63._Cosmine-like_tissue_within_oral_cavity no yes;
{106 C105._Angle_between_quadrate_and_plane_of_parasphenoid:_(S42,_A32) 90-95 '80_-65' '_55-35';
{107 C106._Autostyly:_(A30,S41) absent present;
{108 C107._lateral_commissure(A34) separate_from_palatoquadrate partly_fused_but_distinguishable wholly_fused_to_palatoquadrate;
{109 C108_Palatoquadrate fused_into_palate free;
{110 C109._Dorsolateral_process_on_palatoquadrate:_(A31,F54) _absent _present;
{111 C141._Overlap_relationship_between_entopterygoids_and_parasphenoid 'parasphenoid overlaps_entopterygoids_dorsally' entopterygoids_overlap_parasphenoid_dorsally;
{112 C152._Median_callus_on_palate(A18) absent present;
{113 S36._[120]_Articulation_of_parasphenoid parasphenoid_not_sutured_to_vomer_ parasphenoid_sutured_to_vomer;
{114 L101_Palatoquadrate_fused_with_neurocranium absent present;
{115 L259_Entopterygoids separated contact_along_midline;
{116 C60._Anterior_nostril(L8) located_dorsal_to_oral_margin marginal;
{117 C61._Posterior_nostril(L9) located_dorsal_to_oral_margin marginal palatal;
{118 C62.__Internasal_pits(Lu_120)_ well-developed reduced_or_absent;
{119 S58._[207]_Pore_cluster absent present;
{120 S59._[208]_Rostral_tubuli_(tubules) absent present;
{121 L265_Size_of_profundus_canal_in_postnasal_wall small large;
{122 C64_Premaxilla:_(S38,_A30)_revised present absent;
{123 C176._Maxilla_(revised) absent present;
{124 C65._Lateral_lines_in_mandible:_(S65,A63) _parallel_ converging_in_one_bone_;
{125 C66._length_of_symphysis(ratio_length_of_symphysis_to_length_of_jaw) 'greater_than_1\3' 'between_1\5_and_1\3' 'less_than_1\5';
{126 C67._Adsymphysial_plate:(s66) present,_but_fused isolated,_sutured_bone missing;
{127 Zhu61_?Parasymphysial_tooth_whorl tooth_whorl denticles unpaired_plate plate_with_tusk;
{128 C68._''dentary''_(splenial) unpaired_ _paired_;
{129 C69._Dentary-prearticular_relationship:_(A37) 'dentition-generating_gap' small_midline_hole_only no_gap;
{130 C70._Slot_between_dentary_and_prearticular:_(A38) broad narrow no_slot;
{131 C71._Adductor_fossa:_(A39) not_overhung_by_prearticular overhung_by_prearticular;
{132 C72._Length_of_adductor_fossa_(ordered):_(A40)_revised_statuses more_thtan_1/3 20%_to_1/3_of_jaw_length 5%_to_20%_of_jaw_length 0?5%_of_jaw_length;
{133 C73._Morphology_of_adductor_fossa:_(S69,_A41) open _reduced_to_vestigial_slit;
{134 C74._Coronoids:_(A35) _present absent;
{135 C75._lip_fold(A_36) absent present;
{136 C76._Mechelian_bone(A49) Wholly_ossified 'only_articular_ossified,_or_not_ossified_at_all';
{137 C77._Retroarticular_process:_(A43) _small_and_poorly_developed 'robust,_squarish';
{138 C78._Skin_contact_surface_on_infradentary_bones:_(A45) _reaches_up_to_lip_of_adductor_fossa widely_separated_from_lip_of_adductor_fossa;
{139 C79._Curvature_of_ventral_mandibular_margin:_(A42) strongly_convex essentially_flat;
{140 C80._orientation_of_glenoid:_(A44,_Modified) mostly_dorsally _posterodorsally;
{141 C81._Shape_of_glenoid_fossa:_(S71) _double_structure_ single_groove;
{142 C82._Angular_and_surangular:_(A46) separate fused_into_a_single_long_bone;
{143 C83._Splenial_and_postsplenial:_(A47) separate_ _fused;
{144 C84._Teeth_on_upper_lip:_(A20,s60) shedding_teeth_ statodont_tooth_row_ _teeth_absent;
{145 C85._Teeth_on_dentary:_(A19) shedding_teeth_present statodont_tooth_rows_present teeth_absent;
{146 C86._Number_of_tooth_ridges_in_adult_specimens <10 '_>10';
{147 C158._Lower_jaw short_mandible_rami elongated_rami_with_short_symphysis elongated_symphysis;
{148 C162._Adductor_muscles below_skull_roof above_skull_roof;
{149 C178._Number_of_infradentaries four two one three;
{150 C179._Ossified_Meckelian_bone present lacking;
{151 S21._[55]_Posteriorly_deep_maxilla present absent;
{152 S30._[80]_Anterior_end_of_dentary not_modified modified_into_support_for_parasymphysial_tooth_whorl;
{153 S31._[82]_Axis_of_parasymphysial_tooth_whorl parallel_to_dentary perpendicular_to_dentary;
{154 S32._[91]_Dentition_on_coronoid_(Zhu70) broad_marginal_?tooth_field"_ narrow_marginal_tooth_row single_tooth_row;
{155 S33._[98]_Foramina_on_external_surface_of_lower_jaw absent present;
{156 L248_Length_of_dentary constitutes_a_majority_of_jaw_length_ half_the_length_of_jaw_or_less;
{157 L249_Labial_pit absent present;
{158 L250_Prearticular_symphysis absent present;
{159 L255_Inturned_medial_process_of_premaxilla absent present;
{160 L106_Coronoids four_or_more Three_or_less;
{161 L89_Premaxilla extends_under_orbit ?restricted_anterior_to_orbit;
{162 L90_Maxilla_shape splint-shaped cleaver-shaped;
{163 C87._Tooth_plates_(A1) present absent;
{164 C88._Morphology_of_teeth_on_pter/preart_(A5) round/conical 'sectorial,_forming_distinct_proximodistal_cutting_ridge';
{165 C89._Addition_of_large_dentine_elements_at_regular_intervals_to_lateral_margin_of_pterygoid/prearticular:_(A2) yes no;
{166 C90.Nature_of_large_dentine_elements:_(A3) teeth petrodentine_cores _thick_irregular_dentine_ridges narrow_regular_dentine_ridges;
{167 C91._Addition_of_marginal_blisters_to_pterygoid/prearticular:_(A6) no _yes;
{168 C92._Shape_of_marginal_blisters:_(A7) bead-shaped elongated_strips;
{169 C93._Addition_of_inter-row_dentine_along_edge_of_pterygoid/_prearticular:_(A8) _no _yes;
{170 C94._Nature_of_inter-row_dentine:_(A9) always_fuses_or_wears_down_into_sheet separate_denticles_persist_between_some_tooth_rows;
{171 C95._Pulp_cavity_(s77) tooth_plates_without_pulp_cavity_ with_pulp_cavity;
{172 C96._Diffuse_dentine_deposition_on_surface_of_palate/lower_jaw:_(A10) 'yes,_diffusely_across_whole_palate' no '_redeposition_of_denticles_only_within_??footprint??_(outer_circumference)_of_resorbed_tooth_plate';
{173 _C97._Relative_areas_of_denticle_field/thin_dentine_sheet_on_palate:_(A11) _all_or_nearly_all_denticles _both_dentine_sheet_and_denticles mostly_dentine_sheet 'denticles_outside_toothplate,_dentine_sheet_on_resorption_areas_within_toothplate';
{174 C98._Relative_areas_of_denticle_field_and_dentine_sheet_on_lower_jaw:_(A12) all_or_nearly_all_denticles both_denticles_and_dentine_sheet mostly_dentine_sheet;
{175 C99._Resorption_of_dentition_on_pterygoid/prearticular_plate_origin:_(A13) '_little_or_no_resorption,_origin_left_unmodified' 'extensive_resorption,_removing_mesial_parts_of_plate' '_resorption_and_deposition_of_dentine_sheet_within_toothplate_only,_not_crossing_edges';
{176 C100._Distinct_vertically_growing_??heel??_on_prearticular:_(A14) _no yes;
{177 C101._Petrodentine:_(S78,_A17) absent _present;
{178 C102._Sharp_'additive'_mesial_and_posterior_edges_on_tooth_plates(A_15) absent present;
{179 C103._Behaviour_of_'additive_edges'(if_present)(A16) quiescent active;
{180 C157._Angle_between_first_and_last_tooth_ridge 50?100_degrees less_than_50_degrees_or_greater_than_100_degrees;
{181 C177._Ascending_process_on_pterygoid absent short long;
{182 C180._Dentition_on_the_entoptergoid_(revised) dentine_plates tooth_plates toothed;
{183 C181._Form_of_marginal_tooth_ridge absent continuous incomplete;
{184 C182._Tuberosities_on_palate present_and_irregular arranged_radially arranged_in_rows absent;
{185 C183._Denticles no_denticles episodically_shed_denticles;
{186 C184._Tooth_plates_ridges no_tooth_plates without_radial_pattern radial_pattern_with_cusps radial_pattern_without_cusps parallel_ridges;
{187 _C104._Braincase/skull_table_relationship:_(A59,_S9) broad_contact supported_by_cristae;
{188 C110._Metotic_(otoccipital)_fissure:_(A61,F13,L64) _present absent;
{189 C111._Intracranial_joint/ventral_cranial_fissure(A60) mobile_joint ventral_cranial_fissure neither_fissure_nor_joint;
{190 C112._Occiput_inset_from_posterior_margin_of_neurocranium_(M4) no yes;
{191 C113._5._Notochordal_canal_occluded_by_ossified_cranial_centrum(M5) no yes;
{192 C114._M6._Neural_cavity_and_notochordal_canal_separated_by_an_ossified_shelf_in_the_occipital_region,_posterior_to_the_foramen_for_N.X yes no;
{193 C115._M7._Ossification_complete_along_ventral_midline_of_notochordal_canal_posteriorly yes no;
{194 C116._M8._Occipital_region_bears_transverse_processes_flanking_foramen_magnum no yes;
{195 C117.M9._Dorsal_aorta divides_at_or_anterior_to_occiput divides_posterior_to_occiput;
{196 C118._M10._Lateral_dorsal_aortae run_along_ventral_surface_of_neurocranium 'run_in grooves_on_parasphenoid';
{197 C119._M11._Occipital_artery_extramural no yes;
{198 C120._M12._Neurocranium_extends_far_posterior_to_hind_margin_of_postparietals_(actinopterygian_parietals) no yes;
{199 C121._M16._Dorsolateral_crista_fenestrated no yes;
{200 C122._M17._Median_crista_discontinuous no yes;
{201 C123._M18._Little_or_no_overlap_between_intersections_of_median_and_dorsolateral_cristae_with_the_dermal_skull_roof_(median_crista_abbreviated) no yes;
{202 C124._M19._Lateral_cristae_fenestrated no yes;
{203 C125._M20._Development_of_a_pronounced_ridge_anterior_to_and_continuous_with_the_dorsolateral_cristae no yes;
{204 C126._M22._Articulation_of_first_epibranchial_posterior_to_the_level_of_the_foramen_for_N.IX no yes;
{205 C127._M25._Notochord_extends_to_or_beyond_level_of_N.V yes no;
{206 C128._27._Development_of_a_deep_'spiracular_recess'_sensu_Thomson_&_Campbell_(1971) yes no;
{207 C129._M28._Separate_foramina_for_the_internal_carotid_artery_and_efferent_pseudobranchial_artery no yes;
{208 C130._M30._Jugular_vein little_or_no_groove 'travels_through_deep_groove_along_length of_otic_region';
{209 C131._M31._Foramina_for_the_jugular_vein_and_the_ramus_hyomandibularis_N.VII_on_the_posterior_surface_of_the_transverse_wall_of_the_otic_region confluent separate;
{210 C132._M32._Foramina_for_the_jugular_vein_and_the_orbital_artery_on_the_posterior_surface_of_the_transverse_wall_of_the_otic_region confluent separate;
{211 C133._M33._Foramina_for_the_ramus_hyomandibularis_N.VII_and_the_orbital_artery_on_the_posterior_surface_of_the_transverse_wall_of_the_otic_region confluent separate;
{212 C134._M35._Hyomandibular_facet_traverses_fissure_in_transverse_otic_wall_(hyomandibular_facet_extends_on_to_palatoquadrate) no yes;
{213 C135._M38._Separate_ossified_canals_for_pineal_and_parapineal_organs yes no;
{214 C136._M41._Foramen_for_N.II_above_the_level_of_foramen_sphenoticum_minus no yes;
{215 C137._M42._Foramen_for_N.III_above_level_of_foramen_sphenoticum_minus no yes;
{216 C138._M46._Ventral_face_of_nasal_capsule complete 'perforated_by_fenestration_that opens_posteroventrolaterally_(fenestra_ventralis)' 'solum_nasi_completely unossified';
{217 C139._M48._Nasal_capsule_set_well_posterior_to_snout_margin_or_preoral_eminence no yes;
{218 C140._M55._Enlarged,_knob-shaped_protrusion_on_the_posteroventral_surface_of_the_quadrate_(hyosuspensory_eminence_of_Miles,_1977) absent present;
{219 C151._M15._Adlateral_cristae_present yes no;
{220 C154._Foramen_for_the_internal_carotid_anterior_to_that_for_the_efferent_pseudobranchial_atery(F29) no yes;
{221 C155._Ossification_of_neurocranium completely_ossified poorly-ossified/cartilagenous;
{222 C159._Kinesis_between_nasal_region_and_braincase_behind_it absent present;
{223 C161._Supraoccipital_commissure through_Z-G-I-A-I-G-Z through_I-A-I through_I-B-I through_Z-B-Z above_bones;
{224 S37._[122]_Buccohypophysial_foramen_of_parasphenoid single double;
{225 S38._[124]_Parasphenoid protruding_forward_in_ethmoid_region_of_endocranium behind_ethmoid_region;
{226 S39._[131]_Zhu98_Dorsal_endoskeletal_articulation_between_otico-occipital_and_ethmosphenoid_blocks_of_braincase absent present;
{227 S40._[132]_Ventral_endoskeletal_articulation_between_otico-occipital_and_ethmosphenoid_blocks_of_braincase absent present;
{228 S41._[133]_Orientation_of_intracranial_joint_or_fissure vertical_or_anteroventrally_slanting posteroventrally_slanting;
{229 S42._[134]_Zhu101Position_of_intracranial_joint_or_fissure_relative_to_cranial_nerves joint_through_profundus_foramen _joint_through__trigeminal_foramen;
{230 S43._[135]_Zhu102_Processus_descendens_of_sphenoid absent present;
{231 S44._[136]_Fossa_autopalatina absent present;
{232 S45._[142]_Vomeral_area_with_grooves_and_raised_areas absent_ present;
{233 Zhu_107_Fenestra_ventralis_(s46) absent present common_ventral_fenestra_for_anterior_and_posterior_nostrils;
{234 S47._[144]_Large_median_opening_and_several_small_dorsolateral_openings_in_postnasal_wall(L44) absent present;
{235 S48._[148]_Postorbital_process_on_braincase_(L132_inverse) present absent;
{236 S49._[152]_Basicranial_fenestra_with_arcual_plates absent present;
{237 S50._[154]_Otico-sphenoid_bridge present absent;
{238 S51._[156]_Posttemporal_fossae absent present;
{239 L118_Prominent_pre-orbital_rostral_expansion_of_the_neurocranium present absent;
{240 L124_Spiracular_groove_on_basicranial_surface absent present;
{241 L268_Endoskeletal_spiracular_canal open partial_enclosure_or_spiracular_bar complete_enclosure_in_canal;
{242 L144_Entrance_of_internal_carotids through_separate_openings_flanking_the_hypophyseal_opening_or_recess through_a_common_opening_at_the_central_midline_of_the_basicranium_;
{243 L147_Articulation_between_neurocanium_and_palatoquadrate_posterodorsal_to_orbit__(suprapterygoid_articulation)__ absent present;
{244 L171_Vestibular_fontanelle absent present;
{245 L266_Paired_pineal_and_parapineal_tracts absent present;
{246 L155_Lateral_cranial_canal absent present;
{247 C142._Cleithrum_and_clavicle:_(S81) with_cosmine_ without_cosmine;
{248 C143._Median_fin_morphologies(A74,S83) 'all_separate_and_short-based' 'posterior_dorsal_fin_long-based' 'both_dorsal_fins_long-based' uninterrupted_fin_fringe;
{249 C144._Posterior_dorsal_fin_support(A_75) all_radials_carried_by_basal_plate 'anterior_radials_on_basal_plate,_posterior_radials_free_' no_basal_plate;
{250 C145._Anal_fin_support(A76) trapezoidal_with_no_distinct_shaft cylindrical_proximal_shaft_and_triangular_distal_plate;
{251 C146._Median_fin_radials(A77) cylindrical hourglass-shaped;
{252 S52._[161]_Dorsal_cleithrum_(AL_of_the_Placodermi),_ventral_cleithruin_(AVL_of_the_Placodermi)_and_pectoral_spine_(SP_of_the_Placodermi) not_fused fused;
{253 S53._[170]_Interclavicle absent present;
{254 S54._[174]_Proximal_articular_surface_of_humerus concave flat convex;
{255 S55._[186]_Basal_plates_in_dorsal_fin_supports absent present;
{256 L183_Shape_of_dorsal_blade_of_dermal_shoulder_girdle_(either_cleithrum_or_anterolateral_plate) spatulate pointed;
{257 C147._Vertebral_column(A78) unconstricted_notochord disc_centra;
{258 C148._Neural_arches_and_spines(A_79) separate fused;
{259 C149._Scales:_(S82,_A73,ss56) _rhombic round;
{260 C150._cosmine_on_scales(A73) present absent;
{261 L6_Enamel single-layered multi-layered;
{262 L20_Anterodorsal_process_on_scale absent present;
{263 L86_Plicidentine absent present;
{264 L237_Enamel_and_pore_canals enamel_absent_from_inner_surface_of_pores enamel_lines_portions_of_pore_canal;
{265 C185._Ceratohyal short_and_stout long dumbbell-shaped;
{266 Basihyal_ absent present;
{267 C186._Basihyal short_without_denticles long_and_denticulated short_and_denticulated;
{268 Articulation_facet_with_hyomandibular(L57) single-headed_ double-headed_;
{269 Oriention_of_the_hyomandibular lean_anteriorly relatively_vertically relatively_posteriorly relatively_horizontally;
{270 Shape_of_the_hyomandibular rod-like triangular;
{271 Urohyal_morphology_(L167) dorsoventrally_compressed_and_rod-like,_may_bifurcate_posteriorly vertical_plate;
{272 Number_of_the_basibranchials one two more_than_three;
{273 Hypobranchials_connected_with_the_basibranchials three four five;
{274 Hypobranchial_4 connected_with_the_hypobranchial_3 not_connected_with_the_hypobranchial_3;
{275 Hypohyal_connected_with_the_basibranchial anterior_facet lateral_facet;
{276 Hypohyal flat _curved_taper-shaped;
;
ccode	+ 2 84 108 117 216 *;
proc /;
comments 135
{0 1 0->-;
{0 10 ?0? to ?-?;
{0 49 not sure;
{0 74 check;
{0 78 check it;
{0 79 -->0 ????????????????????????;
{0 111 0->-;
{0 126 0->-;
{0 141 ?->0;
{0 264 ?->'-';
{2 182 ?->2;
{2 257 ?->0;
{2 258 ?->0;
{2 259 ?->1;
{2 260 ?->1;
{9 259 ?->1;
{9 260 ?->0;
{10 72 check;
{10 73 check it;
{11 88 ?->0;
{11 90 0->1;
{11 96 ?->1;
{11 97 ?->0;
{11 98 ?->0;
{11 102 ?->1;
{11 103 ?->1;
{11 104 ?->1;
{11 105 ?->0;
{11 108 ?->2;
{11 109 ?->0;
{11 111 ?->0;
{11 112 ?->0;
{11 116 ?->1;
{11 118 ?->1;
{11 132 ?->1;
{11 163 ?->1;
{16 128 ?->;
{16 131 ?->;
{16 132 ?->;
{16 133 ?->;
{16 134 ?;
{16 135 ?;
{22 131 ?->;
{22 132 ?;
{22 133 ?;
{22 265 1-?0;
{24 259 ?-?1;
{29 265 ?;
{39 265 ?->0;
{45 259 1->0;
{67 79 only scale;
{67 265 ?->;
{74 57 from ?1? to ?0?;
{74 58 from ?1? to ?0?;
{74 145 ?->0;
{74 244 ?->1 Jarvik 1972 Plate 10 fig.3;
{75 55 Where is the anterior boundary of parietal;
{76 6 0->2;
{76 10 -->0;
{76 24 0->1;
{76 57 from '1' to '0';
{76 58 from ?1? to ?0?;
{76 79 -->0;
{76 212 ?->0;
{77 57 Jarvik 1972 p101;
{77 77 check;
{77 124 ?->1;
{77 153 1->0;
{78 1 There is the pineal plate;
{78 273 Kanyukin 2006;
{80 47 ?The intertemporal is separate from the
parietal, a feature not known in other pordepiforms.;
{81 5 -->0;
{81 6 -->2;
{81 10 -->0;
{81 11 -->0;
{81 12 -->0;
{81 21 -->0;
{81 28 0->-;
{81 31 from ?0? to ?-?;
{81 35 ?->0;
{81 37 ?->-;
{81 38 1->?;
{81 39 ?->-;
{81 40 ?->-;
{81 77 check it;
{81 85 0->-;
{81 89 ?->0;
{81 95 -->0;
{81 97 0->-;
{81 106 0->?;
{81 110 1->?;
{81 126 0->-;
{81 128 0->1;
{81 131 1->0;
{81 146 0->?;
{81 178 0->-;
{81 182 2->-;
{81 183 0->?;
{81 203 0-?-;
{81 206 0->-;
{81 213 0->?;
{81 232 1->0;
{81 247 ?->0;
{81 260 ?->0;
{82 10 -
;
{82 11 1->0;
{82 78 ?->1;
{82 117 1->0;
{82 126 0->-;
{82 151 0->1;
{82 173 0->3;
{82 175 ?->0;
{82 180 -->0;
{82 182 1/2->1;
{82 183 ??????;
{82 212 ?->0;
{82 243 not sure;
{83 22 -->0;
{83 25 ?->0;
{83 145 ?->0;
{83 212 ?->0;
{84 3 -->2;
{84 85 0->-;
{84 86 0->-;
{84 97 0->-;
{84 146 ?->0;
{84 147 ??? to ?1?;
{84 182 ?->1;
{84 186 ?->2;
{84 212 ?->0;
{84 265 1->?;
{85 13 form ??? to ?-?;
{85 114 ?->0;
{86 196 ?the dorsal aorta is unenclosed in?the most primitive actinopterygians (e.g. Cheirolepis and
Howqualepis) [30] and sarcopterygians(Giles 2015);
{87 205 unknown;
;
