# Supplementary material for: The rapid evolution of lungfish durophagy
Source: Nat Commun. 2022 May 2;13:2390. doi: 10.1038/s41467-022-30091-3 (PMC9061808; doi:10.1038/s41467-022-30091-3)
Supplement: Supplementary file 5 — Supplementary Software [file 41467_2022_30091_MOESM5_ESM.zip]

Archive with 312 entries (297 files):
- Supplementary Software/
- __MACOSX/._Supplementary Software
- Supplementary Software/Maximum-likelihood_analysis/
- __MACOSX/Supplementary Software/._Maximum-likelihood_analysis
- Supplementary Software/.DS_Store
- __MACOSX/Supplementary Software/._.DS_Store
- Supplementary Software/MrBayes_tip_dating_analyses/
- __MACOSX/Supplementary Software/._MrBayes_tip_dating_analyses
- Supplementary Software/Maximum-likelihood_analysis/Cui_2021_matrix.nex.varsites.phy
- __MACOSX/Supplementary Software/Maximum-likelihood_analysis/._Cui_2021_matrix.nex.varsites.phy
- Supplementary Software/Maximum-likelihood_analysis/IQtree_script.txt
- __MACOSX/Supplementary Software/Maximum-likelihood_analysis/._IQtree_script.txt
- Supplementary Software/MrBayes_tip_dating_analyses/unpartition_constraint_TK02_(not_converged∩╝ë/
- __MACOSX/Supplementary Software/MrBayes_tip_dating_analyses/._unpartition_constraint_TK02_(not_converged∩╝ë
- Supplementary Software/MrBayes_tip_dating_analyses/.Rhistory
- __MACOSX/Supplementary Software/MrBayes_tip_dating_analyses/._.Rhistory
- Supplementary Software/MrBayes_tip_dating_analyses/2_partitions_without_constraint_IGR_(not_converged∩╝ë/
- __MACOSX/Supplementary Software/MrBayes_tip_dating_analyses/._2_partitions_without_constraint_IGR_(not_converged∩╝ë
- Supplementary Software/MrBayes_tip_dating_analyses/unpartition_constraint_ILN/
- __MACOSX/Supplementary Software/MrBayes_tip_dating_analyses/._unpartition_constraint_ILN
- Supplementary Software/MrBayes_tip_dating_analyses/.DS_Store
- __MACOSX/Supplementary Software/MrBayes_tip_dating_analyses/._.DS_Store
- Supplementary Software/MrBayes_tip_dating_analyses/unpartition_without_constraint_ILN/
- __MACOSX/Supplementary Software/MrBayes_tip_dating_analyses/._unpartition_without_constraint_ILN
- Supplementary Software/MrBayes_tip_dating_analyses/2_partitions_constraint_ILN/
- __MACOSX/Supplementary Software/MrBayes_tip_dating_analyses/._2_partitions_constraint_ILN
- Supplementary Software/MrBayes_tip_dating_analyses/unpartition_without_constraint_TK02_(not_converged∩╝ë/
- __MACOSX/Supplementary Software/MrBayes_tip_dating_analyses/._unpartition_without_constraint_TK02_(not_converged∩╝ë
- Supplementary Software/MrBayes_tip_dating_analyses/Cui_2021_time_dependent_rate.R
- __MACOSX/Supplementary Software/MrBayes_tip_dating_analyses/._Cui_2021_time_dependent_rate.R
- Supplementary Software/MrBayes_tip_dating_analyses/2_partitions_constraint_IGR/
- __MACOSX/Supplementary Software/MrBayes_tip_dating_analyses/._2_partitions_constraint_IGR
- Supplementary Software/MrBayes_tip_dating_analyses/unpartition_without_constraint_IGR/
- __MACOSX/Supplementary Software/MrBayes_tip_dating_analyses/._unpartition_without_constraint_IGR
- Supplementary Software/MrBayes_tip_dating_analyses/2_partitions_constraint_TK02_(not_converged∩╝ë/
- __MACOSX/Supplementary Software/MrBayes_tip_dating_analyses/._2_partitions_constraint_TK02_(not_converged∩╝ë
- Supplementary Software/MrBayes_tip_dating_analyses/2_partitions_without_constraint_ILN/
- __MACOSX/Supplementary Software/MrBayes_tip_dating_analyses/._2_partitions_without_constraint_ILN
- Supplementary Software/MrBayes_tip_dating_analyses/2_partitions_without_constraint_TK02_(not_converged)/
- __MACOSX/Supplementary Software/MrBayes_tip_dating_analyses/._2_partitions_without_constraint_TK02_(not_converged)
- Supplementary Software/MrBayes_tip_dating_analyses/unpartition_constraint_IGR/
- __MACOSX/Supplementary Software/MrBayes_tip_dating_analyses/._unpartition_constraint_IGR
- Supplementary Software/MrBayes_tip_dating_analyses/unpartition_constraint_TK02_(not_converged∩╝ë/Cui_2021_5.pstat
- __MACOSX/Supplementary Software/MrBayes_tip_dating_analyses/unpartition_constraint_TK02_(not_converged∩╝ë/._Cui_2021_5.pstat
- Supplementary Software/MrBayes_tip_dating_analyses/unpartition_constraint_TK02_(not_converged∩╝ë/Cui_2021_5.vstat
- __MACOSX/Supplementary Software/MrBayes_tip_dating_analyses/unpartition_constraint_TK02_(not_converged∩╝ë/._Cui_2021_5.vstat
- Supplementary Software/MrBayes_tip_dating_analyses/unpartition_constraint_TK02_(not_converged∩╝ë/Cui_2021_5.tstat
- __MACOSX/Supplementary Software/MrBayes_tip_dating_analyses/unpartition_constraint_TK02_(not_converged∩╝ë/._Cui_2021_5.tstat
- Supplementary Software/MrBayes_tip_dating_analyses/unpartition_constraint_TK02_(not_converged∩╝ë/Cui_2021_5.run2.p
- __MACOSX/Supplementary Software/MrBayes_tip_dating_analyses/unpartition_constraint_TK02_(not_converged∩╝ë/._Cui_2021_5.run2.p
- Supplementary Software/MrBayes_tip_dating_analyses/unpartition_constraint_TK02_(not_converged∩╝ë/Cui_2021_5.con.tre
- __MACOSX/Supplementary Software/MrBayes_tip_dating_analyses/unpartition_constraint_TK02_(not_converged∩╝ë/._Cui_2021_5.con.tre
- Supplementary Software/MrBayes_tip_dating_analyses/unpartition_constraint_TK02_(not_converged∩╝ë/Cui_2021_5.run1.p
- __MACOSX/Supplementary Software/MrBayes_tip_dating_analyses/unpartition_constraint_TK02_(not_converged∩╝ë/._Cui_2021_5.run1.p
- Supplementary Software/MrBayes_tip_dating_analyses/unpartition_constraint_TK02_(not_converged∩╝ë/Cui_2021.nex
- __MACOSX/Supplementary Software/MrBayes_tip_dating_analyses/unpartition_constraint_TK02_(not_converged∩╝ë/._Cui_2021.nex
- Supplementary Software/MrBayes_tip_dating_analyses/unpartition_constraint_TK02_(not_converged∩╝ë/Cui_2021_5.parts
- __MACOSX/Supplementary Software/MrBayes_tip_dating_analyses/unpartition_constraint_TK02_(not_converged∩╝ë/._Cui_2021_5.parts
- Supplementary Software/MrBayes_tip_dating_analyses/unpartition_constraint_TK02_(not_converged∩╝ë/Cui_2021.nex.log
- __MACOSX/Supplementary Software/MrBayes_tip_dating_analyses/unpartition_constraint_TK02_(not_converged∩╝ë/._Cui_2021.nex.log
- Supplementary Software/MrBayes_tip_dating_analyses/unpartition_constraint_TK02_(not_converged∩╝ë/Cui_2021_5.trprobs
- __MACOSX/Supplementary Software/MrBayes_tip_dating_analyses/unpartition_constraint_TK02_(not_converged∩╝ë/._Cui_2021_5.trprobs
- Supplementary Software/MrBayes_tip_dating_analyses/unpartition_constraint_TK02_(not_converged∩╝ë/Cui_2021_5.mcmc
- __MACOSX/Supplementary Software/MrBayes_tip_dating_analyses/unpartition_constraint_TK02_(not_converged∩╝ë/._Cui_2021_5.mcmc
- Supplementary Software/MrBayes_tip_dating_analyses/unpartition_constraint_TK02_(not_converged∩╝ë/Cui_2021_5.lstat
- __MACOSX/Supplementary Software/MrBayes_tip_dating_analyses/unpartition_constraint_TK02_(not_converged∩╝ë/._Cui_2021_5.lstat
- Supplementary Software/MrBayes_tip_dating_analyses/unpartition_constraint_TK02_(not_converged∩╝ë/Cui_2021_5.ckp~
- __MACOSX/Supplementary Software/MrBayes_tip_dating_analyses/unpartition_constraint_TK02_(not_converged∩╝ë/._Cui_2021_5.ckp~
- Supplementary Software/MrBayes_tip_dating_analyses/unpartition_constraint_TK02_(not_converged∩╝ë/Cui.sh
- __MACOSX/Supplementary Software/MrBayes_tip_dating_analyses/unpartition_constraint_TK02_(not_converged∩╝ë/._Cui.sh
- Supplementary Software/MrBayes_tip_dating_analyses/unpartition_constraint_TK02_(not_converged∩╝ë/Cui_2021_5.ckp
- __MACOSX/Supplementary Software/MrBayes_tip_dating_analyses/unpartition_constraint_TK02_(not_converged∩╝ë/._Cui_2021_5.ckp
- Supplementary Software/MrBayes_tip_dating_analyses/unpartition_constraint_TK02_(not_converged∩╝ë/ess.JPG
- __MACOSX/Supplementary Software/MrBayes_tip_dating_analyses/unpartition_constraint_TK02_(not_converged∩╝ë/._ess.JPG
- Supplementary Software/MrBayes_tip_dating_analyses/2_partitions_without_constraint_IGR_(not_converged∩╝ë/Cui_2021.nex
- __MACOSX/Supplementary Software/MrBayes_tip_dating_analyses/2_partitions_without_constraint_IGR_(not_converged∩╝ë/._Cui_2021.nex
- Supplementary Software/MrBayes_tip_dating_analyses/2_partitions_without_constraint_IGR_(not_converged∩╝ë/Cui_2021_strict.run1.p
- __MACOSX/Supplementary Software/MrBayes_tip_dating_analyses/2_partitions_without_constraint_IGR_(not_converged∩╝ë/._Cui_2021_strict.run1.p
- Supplementary Software/MrBayes_tip_dating_analyses/2_partitions_without_constraint_IGR_(not_converged∩╝ë/Cui_2021_strict.run2.p
- __MACOSX/Supplementary Software/MrBayes_tip_dating_analyses/2_partitions_without_constraint_IGR_(not_converged∩╝ë/._Cui_2021_strict.run2.p
- Supplementary Software/MrBayes_tip_dating_analyses/2_partitions_without_constraint_IGR_(not_converged∩╝ë/Cui.sh
- __MACOSX/Supplementary Software/MrBayes_tip_dating_analyses/2_partitions_without_constraint_IGR_(not_converged∩╝ë/._Cui.sh
- Supplementary Software/MrBayes_tip_dating_analyses/2_partitions_without_constraint_IGR_(not_converged∩╝ë/Cui_2021_strict.con.tre
- __MACOSX/Supplementary Software/MrBayes_tip_dating_analyses/2_partitions_without_constraint_IGR_(not_converged∩╝ë/._Cui_2021_strict.con.tre
- Supplementary Software/MrBayes_tip_dating_analyses/unpartition_constraint_ILN/out grout.csv
- __MACOSX/Supplementary Software/MrBayes_tip_dating_analyses/unpartition_constraint_ILN/._out grout.csv
- Supplementary Software/MrBayes_tip_dating_analyses/unpartition_constraint_ILN/Cui_2021_5.run2.p
- __MACOSX/Supplementary Software/MrBayes_tip_dating_analyses/unpartition_constraint_ILN/._Cui_2021_5.run2.p
- Supplementary Software/MrBayes_tip_dating_analyses/unpartition_constraint_ILN/Cui_2021_5.run1.p
- __MACOSX/Supplementary Software/MrBayes_tip_dating_analyses/unpartition_constraint_ILN/._Cui_2021_5.run1.p
- Supplementary Software/MrBayes_tip_dating_analyses/unpartition_constraint_ILN/Cui_2021.nex
- __MACOSX/Supplementary Software/MrBayes_tip_dating_analyses/unpartition_constraint_ILN/._Cui_2021.nex
- Supplementary Software/MrBayes_tip_dating_analyses/unpartition_constraint_ILN/Cui_2021_5_con.nex
- __MACOSX/Supplementary Software/MrBayes_tip_dating_analyses/unpartition_constraint_ILN/._Cui_2021_5_con.nex
- Supplementary Software/MrBayes_tip_dating_analyses/unpartition_constraint_ILN/constraint_unpartition_ILN.log
- __MACOSX/Supplementary Software/MrBayes_tip_dating_analyses/unpartition_constraint_ILN/._constraint_unpartition_ILN.log
- Supplementary Software/MrBayes_tip_dating_analyses/unpartition_constraint_ILN/time_dependent_rate.csv
- __MACOSX/Supplementary Software/MrBayes_tip_dating_analyses/unpartition_constraint_ILN/._time_dependent_rate.csv
- Supplementary Software/MrBayes_tip_dating_analyses/unpartition_constraint_ILN/constraint_unpartition_ILN.tre
- __MACOSX/Supplementary Software/MrBayes_tip_dating_analyses/unpartition_constraint_ILN/._constraint_unpartition_ILN.tre
- Supplementary Software/MrBayes_tip_dating_analyses/unpartition_constraint_ILN/Cui.sh
- __MACOSX/Supplementary Software/MrBayes_tip_dating_analyses/unpartition_constraint_ILN/._Cui.sh
- Supplementary Software/MrBayes_tip_dating_analyses/unpartition_without_constraint_ILN/unconstraint_unpartition_ILN.tre
- __MACOSX/Supplementary Software/MrBayes_tip_dating_analyses/unpartition_without_constraint_ILN/._unconstraint_unpartition_ILN.tre
- Supplementary Software/MrBayes_tip_dating_analyses/unpartition_without_constraint_ILN/unconstraint_unpartition_ILN.log
- __MACOSX/Supplementary Software/MrBayes_tip_dating_analyses/unpartition_without_constraint_ILN/._unconstraint_unpartition_ILN.log
- Supplementary Software/MrBayes_tip_dating_analyses/unpartition_without_constraint_ILN/out grout.csv
- __MACOSX/Supplementary Software/MrBayes_tip_dating_analyses/unpartition_without_constraint_ILN/._out grout.csv
- Supplementary Software/MrBayes_tip_dating_analyses/unpartition_without_constraint_ILN/Cui_2021_5.run2.p
- __MACOSX/Supplementary Software/MrBayes_tip_dating_analyses/unpartition_without_constraint_ILN/._Cui_2021_5.run2.p
- Supplementary Software/MrBayes_tip_dating_analyses/unpartition_without_constraint_ILN/Cui_2021_5.run1.p
- __MACOSX/Supplementary Software/MrBayes_tip_dating_analyses/unpartition_without_constraint_ILN/._Cui_2021_5.run1.p
- Supplementary Software/MrBayes_tip_dating_analyses/unpartition_without_constraint_ILN/Cui_2021.nex
- __MACOSX/Supplementary Software/MrBayes_tip_dating_analyses/unpartition_without_constraint_ILN/._Cui_2021.nex
- Supplementary Software/MrBayes_tip_dating_analyses/unpartition_without_constraint_ILN/Cui_2021_5_con.nex
- __MACOSX/Supplementary Software/MrBayes_tip_dating_analyses/unpartition_without_constraint_ILN/._Cui_2021_5_con.nex
- Supplementary Software/MrBayes_tip_dating_analyses/unpartition_without_constraint_ILN/time_dependent_rate.csv
- __MACOSX/Supplementary Software/MrBayes_tip_dating_analyses/unpartition_without_constraint_ILN/._time_dependent_rate.csv
- Supplementary Software/MrBayes_tip_dating_analyses/unpartition_without_constraint_ILN/Cui.sh
- __MACOSX/Supplementary Software/MrBayes_tip_dating_analyses/unpartition_without_constraint_ILN/._Cui.sh
- Supplementary Software/MrBayes_tip_dating_analyses/2_partitions_constraint_ILN/constraint_partition_ILN.log
- __MACOSX/Supplementary Software/MrBayes_tip_dating_analyses/2_partitions_constraint_ILN/._constraint_partition_ILN.log
- Supplementary Software/MrBayes_tip_dating_analyses/2_partitions_constraint_ILN/out grout.csv
- __MACOSX/Supplementary Software/MrBayes_tip_dating_analyses/2_partitions_constraint_ILN/._out grout.csv
- Supplementary Software/MrBayes_tip_dating_analyses/2_partitions_constraint_ILN/constraint_2partitions_ILN_tree.nex
- __MACOSX/Supplementary Software/MrBayes_tip_dating_analyses/2_partitions_constraint_ILN/._constraint_2partitions_ILN_tree.nex
- Supplementary Software/MrBayes_tip_dating_analyses/2_partitions_constraint_ILN/oral_elements_rate.csv
- __MACOSX/Supplementary Software/MrBayes_tip_dating_analyses/2_partitions_constraint_ILN/._oral_elements_rate.csv
- Supplementary Software/MrBayes_tip_dating_analyses/2_partitions_constraint_ILN/Cui_2021_strict.run1.p
- __MACOSX/Supplementary Software/MrBayes_tip_dating_analyses/2_partitions_constraint_ILN/._Cui_2021_strict.run1.p
- Supplementary Software/MrBayes_tip_dating_analyses/2_partitions_constraint_ILN/constraint_2partitions_ILN.nex
- __MACOSX/Supplementary Software/MrBayes_tip_dating_analyses/2_partitions_constraint_ILN/._constraint_2partitions_ILN.nex
- Supplementary Software/MrBayes_tip_dating_analyses/2_partitions_constraint_ILN/constraint_2partitions_ILN.tre
- __MACOSX/Supplementary Software/MrBayes_tip_dating_analyses/2_partitions_constraint_ILN/._constraint_2partitions_ILN.tre
- Supplementary Software/MrBayes_tip_dating_analyses/2_partitions_constraint_ILN/Cui_2021_strict.run2.p
- __MACOSX/Supplementary Software/MrBayes_tip_dating_analyses/2_partitions_constraint_ILN/._Cui_2021_strict.run2.p
- Supplementary Software/MrBayes_tip_dating_analyses/2_partitions_constraint_ILN/other_characters_rate.csv
- __MACOSX/Supplementary Software/MrBayes_tip_dating_analyses/2_partitions_constraint_ILN/._other_characters_rate.csv
- Supplementary Software/MrBayes_tip_dating_analyses/2_partitions_constraint_ILN/Cui.sh
- __MACOSX/Supplementary Software/MrBayes_tip_dating_analyses/2_partitions_constraint_ILN/._Cui.sh
- Supplementary Software/MrBayes_tip_dating_analyses/unpartition_without_constraint_TK02_(not_converged∩╝ë/Cui_2021_5.pstat
- __MACOSX/Supplementary Software/MrBayes_tip_dating_analyses/unpartition_without_constraint_TK02_(not_converged∩╝ë/._Cui_2021_5.pstat
- Supplementary Software/MrBayes_tip_dating_analyses/unpartition_without_constraint_TK02_(not_converged∩╝ë/Cui_2021_5.vstat
- __MACOSX/Supplementary Software/MrBayes_tip_dating_analyses/unpartition_without_constraint_TK02_(not_converged∩╝ë/._Cui_2021_5.vstat
- Supplementary Software/MrBayes_tip_dating_analyses/unpartition_without_constraint_TK02_(not_converged∩╝ë/Cui_2021_5.tstat
- __MACOSX/Supplementary Software/MrBayes_tip_dating_analyses/unpartition_without_constraint_TK02_(not_converged∩╝ë/._Cui_2021_5.tstat
- Supplementary Software/MrBayes_tip_dating_analyses/unpartition_without_constraint_TK02_(not_converged∩╝ë/Cui_2021_5.run2.p
- __MACOSX/Supplementary Software/MrBayes_tip_dating_analyses/unpartition_without_constraint_TK02_(not_converged∩╝ë/._Cui_2021_5.run2.p
- Supplementary Software/MrBayes_tip_dating_analyses/unpartition_without_constraint_TK02_(not_converged∩╝ë/Cui_2021_5.con.tre
- __MACOSX/Supplementary Software/MrBayes_tip_dating_analyses/unpartition_without_constraint_TK02_(not_converged∩╝ë/._Cui_2021_5.con.tre
- Supplementary Software/MrBayes_tip_dating_analyses/unpartition_without_constraint_TK02_(not_converged∩╝ë/Cui_2021_5.run1.p
- __MACOSX/Supplementary Software/MrBayes_tip_dating_analyses/unpartition_without_constraint_TK02_(not_converged∩╝ë/._Cui_2021_5.run1.p
- Supplementary Software/MrBayes_tip_dating_analyses/unpartition_without_constraint_TK02_(not_converged∩╝ë/Cui_2021.nex
- __MACOSX/Supplementary Software/MrBayes_tip_dating_analyses/unpartition_without_constraint_TK02_(not_converged∩╝ë/._Cui_2021.nex
- Supplementary Software/MrBayes_tip_dating_analyses/unpartition_without_constraint_TK02_(not_converged∩╝ë/Cui_2021_5.parts
- __MACOSX/Supplementary Software/MrBayes_tip_dating_analyses/unpartition_without_constraint_TK02_(not_converged∩╝ë/._Cui_2021_5.parts
- Supplementary Software/MrBayes_tip_dating_analyses/unpartition_without_constraint_TK02_(not_converged∩╝ë/Cui_2021.nex.log
- __MACOSX/Supplementary Software/MrBayes_tip_dating_analyses/unpartition_without_constraint_TK02_(not_converged∩╝ë/._Cui_2021.nex.log
- Supplementary Software/MrBayes_tip_dating_analyses/unpartition_without_constraint_TK02_(not_converged∩╝ë/Cui_2021_5.trprobs
- __MACOSX/Supplementary Software/MrBayes_tip_dating_analyses/unpartition_without_constraint_TK02_(not_converged∩╝ë/._Cui_2021_5.trprobs
- Supplementary Software/MrBayes_tip_dating_analyses/unpartition_without_constraint_TK02_(not_converged∩╝ë/Cui_2021_5.mcmc
- __MACOSX/Supplementary Software/MrBayes_tip_dating_analyses/unpartition_without_constraint_TK02_(not_converged∩╝ë/._Cui_2021_5.mcmc
- Supplementary Software/MrBayes_tip_dating_analyses/unpartition_without_constraint_TK02_(not_converged∩╝ë/Cui_2021_5.lstat
- __MACOSX/Supplementary Software/MrBayes_tip_dating_analyses/unpartition_without_constraint_TK02_(not_converged∩╝ë/._Cui_2021_5.lstat
- Supplementary Software/MrBayes_tip_dating_analyses/unpartition_without_constraint_TK02_(not_converged∩╝ë/Cui_2021_5.ckp~
- __MACOSX/Supplementary Software/MrBayes_tip_dating_analyses/unpartition_without_constraint_TK02_(not_converged∩╝ë/._Cui_2021_5.ckp~
- Supplementary Software/MrBayes_tip_dating_analyses/unpartition_without_constraint_TK02_(not_converged∩╝ë/Cui.sh
- __MACOSX/Supplementary Software/MrBayes_tip_dating_analyses/unpartition_without_constraint_TK02_(not_converged∩╝ë/._Cui.sh
- Supplementary Software/MrBayes_tip_dating_analyses/unpartition_without_constraint_TK02_(not_converged∩╝ë/Cui_2021_5.ckp
- __MACOSX/Supplementary Software/MrBayes_tip_dating_analyses/unpartition_without_constraint_TK02_(not_converged∩╝ë/._Cui_2021_5.ckp
- Supplementary Software/MrBayes_tip_dating_analyses/unpartition_without_constraint_TK02_(not_converged∩╝ë/ess.JPG
- __MACOSX/Supplementary Software/MrBayes_tip_dating_analyses/unpartition_without_constraint_TK02_(not_converged∩╝ë/._ess.JPG
- Supplementary Software/MrBayes_tip_dating_analyses/2_partitions_constraint_IGR/constraint_2partitions_IGR.tre
- __MACOSX/Supplementary Software/MrBayes_tip_dating_analyses/2_partitions_constraint_IGR/._constraint_2partitions_IGR.tre
- Supplementary Software/MrBayes_tip_dating_analyses/2_partitions_constraint_IGR/out grout.csv
- __MACOSX/Supplementary Software/MrBayes_tip_dating_analyses/2_partitions_constraint_IGR/._out grout.csv
- Supplementary Software/MrBayes_tip_dating_analyses/2_partitions_constraint_IGR/Cui_2021_strict_con.nex
- __MACOSX/Supplementary Software/MrBayes_tip_dating_analyses/2_partitions_constraint_IGR/._Cui_2021_strict_con.nex
- Supplementary Software/MrBayes_tip_dating_analyses/2_partitions_constraint_IGR/Cui_2021_strict.run1.p
- __MACOSX/Supplementary Software/MrBayes_tip_dating_analyses/2_partitions_constraint_IGR/._Cui_2021_strict.run1.p
- Supplementary Software/MrBayes_tip_dating_analyses/2_partitions_constraint_IGR/constraint_partition_IGR.log
- __MACOSX/Supplementary Software/MrBayes_tip_dating_analyses/2_partitions_constraint_IGR/._constraint_partition_IGR.log
- Supplementary Software/MrBayes_tip_dating_analyses/2_partitions_constraint_IGR/result_p2_new.csv
- __MACOSX/Supplementary Software/MrBayes_tip_dating_analyses/2_partitions_constraint_IGR/._result_p2_new.csv
- Supplementary Software/MrBayes_tip_dating_analyses/2_partitions_constraint_IGR/Cui_2021_strict.run2.p
- __MACOSX/Supplementary Software/MrBayes_tip_dating_analyses/2_partitions_constraint_IGR/._Cui_2021_strict.run2.p
- Supplementary Software/MrBayes_tip_dating_analyses/2_partitions_constraint_IGR/Cui.sh
- __MACOSX/Supplementary Software/MrBayes_tip_dating_analyses/2_partitions_constraint_IGR/._Cui.sh
- Supplementary Software/MrBayes_tip_dating_analyses/2_partitions_constraint_IGR/result_p1_new.csv
- __MACOSX/Supplementary Software/MrBayes_tip_dating_analyses/2_partitions_constraint_IGR/._result_p1_new.csv
- Supplementary Software/MrBayes_tip_dating_analyses/2_partitions_constraint_IGR/constraint_2partitions.nex
- __MACOSX/Supplementary Software/MrBayes_tip_dating_analyses/2_partitions_constraint_IGR/._constraint_2partitions.nex
- Supplementary Software/MrBayes_tip_dating_analyses/unpartition_without_constraint_IGR/out grout.csv
- __MACOSX/Supplementary Software/MrBayes_tip_dating_analyses/unpartition_without_constraint_IGR/._out grout.csv
- Supplementary Software/MrBayes_tip_dating_analyses/unpartition_without_constraint_IGR/Cui_2021_5.run2.p
- __MACOSX/Supplementary Software/MrBayes_tip_dating_analyses/unpartition_without_constraint_IGR/._Cui_2021_5.run2.p
- Supplementary Software/MrBayes_tip_dating_analyses/unpartition_without_constraint_IGR/Cui_2021_5.run1.p
- __MACOSX/Supplementary Software/MrBayes_tip_dating_analyses/unpartition_without_constraint_IGR/._Cui_2021_5.run1.p
- Supplementary Software/MrBayes_tip_dating_analyses/unpartition_without_constraint_IGR/Cui_2021.nex
- __MACOSX/Supplementary Software/MrBayes_tip_dating_analyses/unpartition_without_constraint_IGR/._Cui_2021.nex
- Supplementary Software/MrBayes_tip_dating_analyses/unpartition_without_constraint_IGR/unconstraint_unpartition_IGR.tre
- __MACOSX/Supplementary Software/MrBayes_tip_dating_analyses/unpartition_without_constraint_IGR/._unconstraint_unpartition_IGR.tre
- Supplementary Software/MrBayes_tip_dating_analyses/unpartition_without_constraint_IGR/unconstraint_unpartition_IGR.log
- __MACOSX/Supplementary Software/MrBayes_tip_dating_analyses/unpartition_without_constraint_IGR/._unconstraint_unpartition_IGR.log
- Supplementary Software/MrBayes_tip_dating_analyses/unpartition_without_constraint_IGR/Cui_2021_5_con.nex
- __MACOSX/Supplementary Software/MrBayes_tip_dating_analyses/unpartition_without_constraint_IGR/._Cui_2021_5_con.nex
- Supplementary Software/MrBayes_tip_dating_analyses/unpartition_without_constraint_IGR/time_dependent_rate.csv
- __MACOSX/Supplementary Software/MrBayes_tip_dating_analyses/unpartition_without_constraint_IGR/._time_dependent_rate.csv
- Supplementary Software/MrBayes_tip_dating_analyses/unpartition_without_constraint_IGR/Cui.sh
- __MACOSX/Supplementary Software/MrBayes_tip_dating_analyses/unpartition_without_constraint_IGR/._Cui.sh
- Supplementary Software/MrBayes_tip_dating_analyses/2_partitions_constraint_TK02_(not_converged∩╝ë/Cui_2021_strict.mcmc
- __MACOSX/Supplementary Software/MrBayes_tip_dating_analyses/2_partitions_constraint_TK02_(not_converged∩╝ë/._Cui_2021_strict.mcmc
- Supplementary Software/MrBayes_tip_dating_analyses/2_partitions_constraint_TK02_(not_converged∩╝ë/Cui_2021_strict.trprobs
- __MACOSX/Supplementary Software/MrBayes_tip_dating_analyses/2_partitions_constraint_TK02_(not_converged∩╝ë/._Cui_2021_strict.trprobs
- Supplementary Software/MrBayes_tip_dating_analyses/2_partitions_constraint_TK02_(not_converged∩╝ë/Cui_2021_strict.vstat
- __MACOSX/Supplementary Software/MrBayes_tip_dating_analyses/2_partitions_constraint_TK02_(not_converged∩╝ë/._Cui_2021_strict.vstat
- Supplementary Software/MrBayes_tip_dating_analyses/2_partitions_constraint_TK02_(not_converged∩╝ë/Cui_2021_strict.tstat
- __MACOSX/Supplementary Software/MrBayes_tip_dating_analyses/2_partitions_constraint_TK02_(not_converged∩╝ë/._Cui_2021_strict.tstat
- Supplementary Software/MrBayes_tip_dating_analyses/2_partitions_constraint_TK02_(not_converged∩╝ë/Cui_2021_strict.pstat
- __MACOSX/Supplementary Software/MrBayes_tip_dating_analyses/2_partitions_constraint_TK02_(not_converged∩╝ë/._Cui_2021_strict.pstat
- Supplementary Software/MrBayes_tip_dating_analyses/2_partitions_constraint_TK02_(not_converged∩╝ë/Cui_2021_strict.ckp~
- __MACOSX/Supplementary Software/MrBayes_tip_dating_analyses/2_partitions_constraint_TK02_(not_converged∩╝ë/._Cui_2021_strict.ckp~
- Supplementary Software/MrBayes_tip_dating_analyses/2_partitions_constraint_TK02_(not_converged∩╝ë/Cui_2021.nex
- __MACOSX/Supplementary Software/MrBayes_tip_dating_analyses/2_partitions_constraint_TK02_(not_converged∩╝ë/._Cui_2021.nex
- Supplementary Software/MrBayes_tip_dating_analyses/2_partitions_constraint_TK02_(not_converged∩╝ë/Cui_2021_strict.run1.p
- __MACOSX/Supplementary Software/MrBayes_tip_dating_analyses/2_partitions_constraint_TK02_(not_converged∩╝ë/._Cui_2021_strict.run1.p
- Supplementary Software/MrBayes_tip_dating_analyses/2_partitions_constraint_TK02_(not_converged∩╝ë/Cui_2021.nex.log
- __MACOSX/Supplementary Software/MrBayes_tip_dating_analyses/2_partitions_constraint_TK02_(not_converged∩╝ë/._Cui_2021.nex.log
- Supplementary Software/MrBayes_tip_dating_analyses/2_partitions_constraint_TK02_(not_converged∩╝ë/Cui_2021_strict.ckp
- __MACOSX/Supplementary Software/MrBayes_tip_dating_analyses/2_partitions_constraint_TK02_(not_converged∩╝ë/._Cui_2021_strict.ckp
- Supplementary Software/MrBayes_tip_dating_analyses/2_partitions_constraint_TK02_(not_converged∩╝ë/Cui_2021_strict.lstat
- __MACOSX/Supplementary Software/MrBayes_tip_dating_analyses/2_partitions_constraint_TK02_(not_converged∩╝ë/._Cui_2021_strict.lstat
- Supplementary Software/MrBayes_tip_dating_analyses/2_partitions_constraint_TK02_(not_converged∩╝ë/Cui_2021_strict.run2.p
- __MACOSX/Supplementary Software/MrBayes_tip_dating_analyses/2_partitions_constraint_TK02_(not_converged∩╝ë/._Cui_2021_strict.run2.p
- Supplementary Software/MrBayes_tip_dating_analyses/2_partitions_constraint_TK02_(not_converged∩╝ë/Cui.sh
- __MACOSX/Supplementary Software/MrBayes_tip_dating_analyses/2_partitions_constraint_TK02_(not_converged∩╝ë/._Cui.sh
- Supplementary Software/MrBayes_tip_dating_analyses/2_partitions_constraint_TK02_(not_converged∩╝ë/Cui_2021_strict.parts
- __MACOSX/Supplementary Software/MrBayes_tip_dating_analyses/2_partitions_constraint_TK02_(not_converged∩╝ë/._Cui_2021_strict.parts
- Supplementary Software/MrBayes_tip_dating_analyses/2_partitions_constraint_TK02_(not_converged∩╝ë/Cui_2021_strict.con.tre
- __MACOSX/Supplementary Software/MrBayes_tip_dating_analyses/2_partitions_constraint_TK02_(not_converged∩╝ë/._Cui_2021_strict.con.tre
- Supplementary Software/MrBayes_tip_dating_analyses/2_partitions_constraint_TK02_(not_converged∩╝ë/ess.JPG
- __MACOSX/Supplementary Software/MrBayes_tip_dating_analyses/2_partitions_constraint_TK02_(not_converged∩╝ë/._ess.JPG
- Supplementary Software/MrBayes_tip_dating_analyses/2_partitions_without_constraint_ILN/unconstraint_2partitions_ILN.tre
- __MACOSX/Supplementary Software/MrBayes_tip_dating_analyses/2_partitions_without_constraint_ILN/._unconstraint_2partitions_ILN.tre
- Supplementary Software/MrBayes_tip_dating_analyses/2_partitions_without_constraint_ILN/out grout.csv
- __MACOSX/Supplementary Software/MrBayes_tip_dating_analyses/2_partitions_without_constraint_ILN/._out grout.csv
- Supplementary Software/MrBayes_tip_dating_analyses/2_partitions_without_constraint_ILN/Cui_2021_strict_con.nex
- __MACOSX/Supplementary Software/MrBayes_tip_dating_analyses/2_partitions_without_constraint_ILN/._Cui_2021_strict_con.nex
- Supplementary Software/MrBayes_tip_dating_analyses/2_partitions_without_constraint_ILN/Cui_2021.nex
- __MACOSX/Supplementary Software/MrBayes_tip_dating_analyses/2_partitions_without_constraint_ILN/._Cui_2021.nex
- Supplementary Software/MrBayes_tip_dating_analyses/2_partitions_without_constraint_ILN/Cui_2021_strict.run1.p
- __MACOSX/Supplementary Software/MrBayes_tip_dating_analyses/2_partitions_without_constraint_ILN/._Cui_2021_strict.run1.p
- Supplementary Software/MrBayes_tip_dating_analyses/2_partitions_without_constraint_ILN/unconstraint_partition_ILN.log
- __MACOSX/Supplementary Software/MrBayes_tip_dating_analyses/2_partitions_without_constraint_ILN/._unconstraint_partition_ILN.log
- Supplementary Software/MrBayes_tip_dating_analyses/2_partitions_without_constraint_ILN/result_p2_new.csv
- __MACOSX/Supplementary Software/MrBayes_tip_dating_analyses/2_partitions_without_constraint_ILN/._result_p2_new.csv
- Supplementary Software/MrBayes_tip_dating_analyses/2_partitions_without_constraint_ILN/Cui_2021_strict.run2.p
- __MACOSX/Supplementary Software/MrBayes_tip_dating_analyses/2_partitions_without_constraint_ILN/._Cui_2021_strict.run2.p
- Supplementary Software/MrBayes_tip_dating_analyses/2_partitions_without_constraint_ILN/Cui.sh
- __MACOSX/Supplementary Software/MrBayes_tip_dating_analyses/2_partitions_without_constraint_ILN/._Cui.sh
- Supplementary Software/MrBayes_tip_dating_analyses/2_partitions_without_constraint_ILN/result_p1_new.csv
- __MACOSX/Supplementary Software/MrBayes_tip_dating_analyses/2_partitions_without_constraint_ILN/._result_p1_new.csv
- Supplementary Software/MrBayes_tip_dating_analyses/2_partitions_without_constraint_TK02_(not_converged)/Cui_2021_strict.mcmc
- __MACOSX/Supplementary Software/MrBayes_tip_dating_analyses/2_partitions_without_constraint_TK02_(not_converged)/._Cui_2021_strict.mcmc
- Supplementary Software/MrBayes_tip_dating_analyses/2_partitions_without_constraint_TK02_(not_converged)/Cui_2021_strict.trprobs
- __MACOSX/Supplementary Software/MrBayes_tip_dating_analyses/2_partitions_without_constraint_TK02_(not_converged)/._Cui_2021_strict.trprobs
- Supplementary Software/MrBayes_tip_dating_analyses/2_partitions_without_constraint_TK02_(not_converged)/Cui_2021_strict.vstat
- __MACOSX/Supplementary Software/MrBayes_tip_dating_analyses/2_partitions_without_constraint_TK02_(not_converged)/._Cui_2021_strict.vstat
- Supplementary Software/MrBayes_tip_dating_analyses/2_partitions_without_constraint_TK02_(not_converged)/Cui_2021_strict.tstat
- __MACOSX/Supplementary Software/MrBayes_tip_dating_analyses/2_partitions_without_constraint_TK02_(not_converged)/._Cui_2021_strict.tstat
- Supplementary Software/MrBayes_tip_dating_analyses/2_partitions_without_constraint_TK02_(not_converged)/Cui_2021_strict.pstat
- __MACOSX/Supplementary Software/MrBayes_tip_dating_analyses/2_partitions_without_constraint_TK02_(not_converged)/._Cui_2021_strict.pstat
- Supplementary Software/MrBayes_tip_dating_analyses/2_partitions_without_constraint_TK02_(not_converged)/Cui_2021_strict.ckp~
- __MACOSX/Supplementary Software/MrBayes_tip_dating_analyses/2_partitions_without_constraint_TK02_(not_converged)/._Cui_2021_strict.ckp~
- Supplementary Software/MrBayes_tip_dating_analyses/2_partitions_without_constraint_TK02_(not_converged)/Cui_2021.nex
- __MACOSX/Supplementary Software/MrBayes_tip_dating_analyses/2_partitions_without_constraint_TK02_(not_converged)/._Cui_2021.nex
- Supplementary Software/MrBayes_tip_dating_analyses/2_partitions_without_constraint_TK02_(not_converged)/Cui_2021_strict.run1.p
- __MACOSX/Supplementary Software/MrBayes_tip_dating_analyses/2_partitions_without_constraint_TK02_(not_converged)/._Cui_2021_strict.run1.p
- Supplementary Software/MrBayes_tip_dating_analyses/2_partitions_without_constraint_TK02_(not_converged)/Cui_2021.nex.log
- __MACOSX/Supplementary Software/MrBayes_tip_dating_analyses/2_partitions_without_constraint_TK02_(not_converged)/._Cui_2021.nex.log
- Supplementary Software/MrBayes_tip_dating_analyses/2_partitions_without_constraint_TK02_(not_converged)/Cui_2021_strict.ckp
- __MACOSX/Supplementary Software/MrBayes_tip_dating_analyses/2_partitions_without_constraint_TK02_(not_converged)/._Cui_2021_strict.ckp
- Supplementary Software/MrBayes_tip_dating_analyses/2_partitions_without_constraint_TK02_(not_converged)/Cui_2021_strict.lstat
- __MACOSX/Supplementary Software/MrBayes_tip_dating_analyses/2_partitions_without_constraint_TK02_(not_converged)/._Cui_2021_strict.lstat
- Supplementary Software/MrBayes_tip_dating_analyses/2_partitions_without_constraint_TK02_(not_converged)/Cui_2021_strict.run2.p
- __MACOSX/Supplementary Software/MrBayes_tip_dating_analyses/2_partitions_without_constraint_TK02_(not_converged)/._Cui_2021_strict.run2.p
- Supplementary Software/MrBayes_tip_dating_analyses/2_partitions_without_constraint_TK02_(not_converged)/Cui.sh
- __MACOSX/Supplementary Software/MrBayes_tip_dating_analyses/2_partitions_without_constraint_TK02_(not_converged)/._Cui.sh
- Supplementary Software/MrBayes_tip_dating_analyses/2_partitions_without_constraint_TK02_(not_converged)/Cui_2021_strict.parts
- __MACOSX/Supplementary Software/MrBayes_tip_dating_analyses/2_partitions_without_constraint_TK02_(not_converged)/._Cui_2021_strict.parts
- Supplementary Software/MrBayes_tip_dating_analyses/2_partitions_without_constraint_TK02_(not_converged)/Cui_2021_strict.con.tre
- __MACOSX/Supplementary Software/MrBayes_tip_dating_analyses/2_partitions_without_constraint_TK02_(not_converged)/._Cui_2021_strict.con.tre
- Supplementary Software/MrBayes_tip_dating_analyses/2_partitions_without_constraint_TK02_(not_converged)/ess.JPG
- __MACOSX/Supplementary Software/MrBayes_tip_dating_analyses/2_partitions_without_constraint_TK02_(not_converged)/._ess.JPG
- Supplementary Software/MrBayes_tip_dating_analyses/unpartition_constraint_IGR/constraint_unpartition_IGR.log
- __MACOSX/Supplementary Software/MrBayes_tip_dating_analyses/unpartition_constraint_IGR/._constraint_unpartition_IGR.log
- Supplementary Software/MrBayes_tip_dating_analyses/unpartition_constraint_IGR/constraint_unpartition_IGR.tre
- __MACOSX/Supplementary Software/MrBayes_tip_dating_analyses/unpartition_constraint_IGR/._constraint_unpartition_IGR.tre
- Supplementary Software/MrBayes_tip_dating_analyses/unpartition_constraint_IGR/out grout.csv
- __MACOSX/Supplementary Software/MrBayes_tip_dating_analyses/unpartition_constraint_IGR/._out grout.csv
[truncated: 12 more entries]
