# Supplementary material for: The rapid evolution of lungfish durophagy
Source: Nat Commun. 2022 May 2;13:2390. doi: 10.1038/s41467-022-30091-3 (PMC9061808; doi:10.1038/s41467-022-30091-3)
Supplement: Supplementary file 5 — Supplementary Software [file 41467_2022_30091_MOESM5_ESM.zip › Supplementary Software/Maximum-likelihood_analysis/Cui_2021_matrix.nex.varsites.phy]

88 272
Guiyu_oneris                  0-2--02---000--------0001000-00---100-0---00-03-0--12000001-0010010000100-0-1000--0---00-00000--0-1200-0-0-1---00-000---0--20010101000000000--00-10000-1100-00011-1-0-0--000000--------0000------0--------0-000000---00-----0111001110-0---1-------1----1---1--01100------------
Adololopas_moyasmithae        --0021----111--01----100-111-00---01--0-0-0-0101------000-0----00211--0---0-01-110110101-110110001121110-1-0010-11---0--101----0----1-------0-1-0-------0-------00000-1011--001111--1--1-----------------------------------1-100--00---------------1----1------10-0--1----------
Adelargo_schultzei            --2011----111--1----0-0------------1100-1101001---0-------0--------0---------1-110211001-21--111-----100-----00--1------10----------------------1---------------00000-11-1--0-0--0-21--11---------------------------------11-1------------------------1------0011-0--1----------
Amadeodipterus_kencampbelli   1002010---1-11------0-0-------------1020-00-0001--1---0---0----0-2-----------1-----------------------------------------------------------------------------------------------------1---2-----------------------------------1-----------------------------------10-0-------------
Andreyevichthys_epitomus      1010-12-3111101011--01002111-1--0-0-1----------------020000----00--0-------0---110211101-11001-101122-00-1--0-00-1------1-----------11-1-1--11110---------------00000-11-1--001110-10-03-------------------------------------1--------------------------11----------------------
Archaeonectes_pertusus        -----------------------------------0----0-01000---1------------------------------0---------------------------------------0-----------------------------------------------------0----1--1----------------------------------01-----------------------------------------1----------
Asthenorhynchus_meemannae     1011011130111001-0---100--1110-100--10--0-0-0011010--020000----0021---0--000---1-11-0----------1----110--12-0-1--1------10111201----111-----01-1000--0--01-1----00001011-01111-0-10-0312----------------------------------------------------------------10-----11-0-------------
Barwickia_downunda            102011113011110010011100211121100111100001010011110--010000----002111-0--000---11-211-01-21011110-121100-1----0--1------100---------111--1-110221000----010-----00000-0--22-10---1000000----------------------------------1101---------------------111111----0-11-0--0-0-------0
Chirodipterus_australis       1000211-3-11110-10001100111110110011100000010011010--010000-1--002100-0--000-101101101-101110100011211101120000011121-1-10110-0011101101111000220----0--0111----1-03111011--001101--111110200011000011000011-011011002010001-100---00------10-010---0-00-----0010-0--01-0211----
Chirodipterus_onawayensis     --0----------------1---0--010--1---0-0---0-10--100---0------1---------0--00--1-11----1--0---------111-------0------------0-11211----1-------1--1-010-0---1---------------0-----0--111111----------------------------------0-------------------------11---------10-0--1-0--------
Dipterus_valenciennesi        100021-13011100010000100101111100000100-00000001010--1200-0-1--00210--011-0-010110100-01011011001-01-1011120010-111210--1011020001101101111000221000---20111----00000-1011--001110000002112000000001110110011111111012010001-100----020-0--0000100-100001---0001000010-0--------
Chirodipterus_wildungensis    1-00--113-11-0-01-----00--0----1---0-0--0-0-------0---------1--------------------0----0-1--11-1001--111001200000111-1-1--0--------1-----------------------------0----------------1---------------------------------------101-100---00---0--10-010---11--------------------------
Chirodipterus_liangchengi     --0---------1---------0011---------11-------------------0-0--------------------110110--101110100-----11011200-0---121---1------------1--------1-0----------------00-0-10-1--0--10-------1120000000000-10-0-111-1-1-0-20100---1-----0----0-----010-------------------------------
Dipnorhynchus_cathlesae       0--0-----------------------------------------------------------------------------------------------------------------------10201-0001-----1-1--1-110-0---111--------0----0-----1---11101---------------------------------00-----------------------------------------------------
Dipnorhynchus_sussmilchi      0-000100--0010000000000000010000-0-010----------------2-----1------------------2000----00-----0-0-001-0001101-0---121---1-0002000000110000010022-----0--0111----1-02101000220100----111110200-1--01-000000100000000002000-0------------------------------------0-----1-----12---
Dipnorhynchus_kiandrensis     0-00-----00010000000--00--0----0---0-0010-00000---0--020000-1--0010--------0-----0----------------------00--0---------1--0------------------------------------------------------------------------------------------------0-------------------------11--------------------------
Dipnorhynchus_kurikae         0-00--00--00-0-00000--00--000--1---0-00000000000010---2-----1------------------1-0----------------------00--0---------1--0----0--00011-----------0---0--0111-------------0-----1----1111--2-------------------------------000100---0--0-0-------0---11---------------1----------
Eoctenodus_microsoma          -------------------------------------------------------------------------------12---111-0-2-0--1-----------------1---------------------------------------------------------------0010302------------------------------------0-----------------------1---------------------------
Fleurantia_denticulata        1020111031111111-0011111211121101101100000010011110--010000----0021-1-0---00-1-11-211101121001111-111100-1--000-11-------0-2--------1111111-112-011-------------0-000-0--20-1-----020310----------------------------------11-1---------------------11211-----0111-0--2----------
Gogodipterus_paddyensis       --0--------------------01---------0110-----------------------------------------110110-000110110001-1-1001120000-11-------00102001110110-111100--0000------------1-011010-0110011010103031020000100000-0000-1001101-0---10-0------------------------------------------0--021-----
Griphognathus_minutidens      10212110-1111101-01001111-1110111001100100000011--0----------------------------201100100121021111-0111002120010---12111-10-202022131110111101111-100----0101----1-1-101000001000--02031010211-111100101111-101-1111112110-01------------------------0000-----1011---------------
Griphognathus_sculpta         1-11--103111-1-1-010--11--010--1---0--0000000011000--010000-1--002101-0--0000--221------1----2----0-1----1--0----1---1---0-11210-13111--11100--0-110------------------------------0223101--------------------------------0-1-1----------------01---110--1--0------0----1--------
Griphognathus_whitei          1-11--103111-1-1-0-0--11--010--1---0-00000000011010--010000-1--002101-0--0-0-0-221--101-1-2112-1--111---01--0---11----1--0---200-131110111110--10110----0111-------------------0--0223101---------------------------------01-1-0---0--0-0-----010---10---------11-0--01102110011
Grossipterus_crassus          ---0------11----------1-------------------0-0--------------------------------------------------------------------------------------------------------------------------------------10303---------------------------------0-1----------------------------------------------------
Holodipterus_elderae          ----------11---1-------0--0-----------0-0-0--01--------0--0----00210-----------210--100----001-1--------01--0---11-------0--1201----1------------0-0-----111----------------------0-1312---------------------------------001--00--------------------10---------11-0----0--------
Holodipterus_gogoensis        101121113-111001------101-11-01----1100-000--011--0--010000-1--00210--0--0---1-2011-01001-1---1101121-0011200-1-11121-1-101102012120110111110121-000----0101----0000101000111110-10-0312102101001010001010-11111111112011101-100---00-0-0-0---010--------------11-0--0-----1----
Howidipterus_donnae           1020111130111100100111002111211001111000-0010011110--010000-1--002100-0--0000--11-211-01-21011110-121100-1----0--1------100---------111--1-110221030-----111----00000-0--22-10---0-10302----------------------------------11-----------------------1111110---0-11-0-------------
Ichnomylax_kurnai             -----------------------0-----------------------------------------------------1------------------------00-------------------0---0-000110-000000-10000-----101----00001010-0-1011--1--1011----------------------------------------------------------------------------------------
Iowadipterus_halli            100111011-101111-00010001011100010--10000-000011010--020000-1--002101-0--00-0---------------------------------0---------1001--0---------------2--00-----------------------------------------------------------------------01-----------------------------------10-0-------------
Jarvikia_arctica              1-21012131111011-1-10121--1-11----111---0-0-000---0--1200-0----1121--------0----1-1-100--210--11-----00------1----------10---------------------------------------------------------10303------------------------------------0-----------------------------------2----21--------0
Jessenia_concentrica          --010110--001100101-100010----------10-00-0-1111--1--0100-0----------------0-1-1100---000020-0--01---000-1--1-0-11------10--------------------2-0---------------1-010-0--00-0-10--0------------------------------------------1------0--------------------------------1----------
Melanognathus_canadensis      100--1101--------00---000----------110-0-----0----0-----0---1----------------1-11-110-00112011001----100-1----0--1121---1001020221101100--100121-130-----111----00000-0--00010-0--0213101--00-00100-00000--1---------20---0--000--------0---0-010-------------------------------
Nielsenia_nordica             1-10--21301--4-1------10--1-------------0-1-001---3--0200-0------------------------------------------------------1-------0-----------------------------------------------------------------------------------------------0-1----------------------------------------------------
Oervigia_nordica              1-11--213110-1-1-0-0--00--1-----------0-0-00011---0--0000-0-------------------------------------------------0----1-------0----------------------------------------------------------1003---------------------------------0-1----------------------------------------------------
Orlovichthys_limnatis         1-21-1--211011101---11011-----------10--0-0---1---0---200-0--------------------11021--01-0200-1-0----001-1-0010---121---10-2020121111101111111110--------111----00000-0--1--00-110-10302112001---00000101----------0020--10--1-----0--------------------------------------------
Palaeodaphus_insignis         --0-------------------------------------------------------------------------------------------------------------------------0200-----------------0---------------------------------10-03----------------------------------------------------------------------------------------
Pentlandia_macroptera         1-2011-130111-001010-1-02--121-0--1110--0-0--011110--010000----002101-0---0001-10-11--01-11--1000-122100-1-------1121---101---0-----1-11-11-11211--------1-1----00010-------00---0-----2----011------1--------------------1------------------------111111--1-0-11---------------
Phaneropleuron_andersoni      1-00--21-011-1-------0001---1-------10-00-0000-1--0-----------------------------2------------------------0----1----------0-------------------------------------------------------0-----2--------------------------------1-11----------------------------------------------------
Pillararhynchus_longi         1001-1---0101000100001001010-0----0110000-0000-1110--020000----00210------00-1-110100-0101111-000----1111120010---121---10-0020111101101101111120010----1111----01001000-12210-0-100010211211000000011001--1-11011-0-2010-01-100---00---0---0--10--1----1------10-0--010021----0
Robinsondipterus_longi        101121103-110001-00-11001----01000-11-----------------10000---------1------0-0-2011-0-001--0--001-----00-1200-0-11121-1-1--1120121301101111101-1-1-0-----111----00001010-0001010--0213101--10100100010101--11-1111-1120101---100---0----0---0---0-------1------11----0-2--------
Scaumenacia_curta             1020112130111001-000110021112110110-100000010011000--010000----002100-0---00---11021--01-210-1--0-12210011---00------1--101---0-----11--11--112-001-------------00000-0-11--001100010302----------------------------------11-----------------------12211-----0111---------------
Soederberghia_groenlandica    1021211131111111-00111110-10101011-110000-010011011--010000----0021--00---00---111211100-1102111-----100-----10--112-1--10------------1----------10-------------1-1------00-00-0--02--10-0-01--101100-11-----0-------21-0-11------------------------0-11-----1-11----2---------0
Sorbitorhynchus_deleaskitus   --02-1----101--01-----00--1--------11---0-0--00---0-----0-0------21------------110110-01-1111100-----11011-00-0-11-------0-2120--1011101111001---030----01-1----1-1-1110-1--00110-0013001-2------0-001000--1--011--0---1--01-100---0----0---0--10--0----11-----10-0--0100-----10
Speonesydrion_iani            0-0001011-001000000--0001---------001-000-0-000---0---2-000-1--0010--0-------1-2000---00--------0-001-00-1-0100-1112111-1000020000001100001000-10000----1111----1000101000210100--0001001--0--0----0-------1---------20-0----1-----0----0---0---0--------------10-0-------------
Stomiahykus_thlaodus          --0--10------000001-000----1-------11--00-0--00---0--010000----0--1--0-------1-2000---000-----0-----1-0011101-0-11-------0--------------------0-0---------------1-011110-01-0-10-001030210-000-000100000-0-0110000011--1000-----------------------------------------------------
Tarachomylax_oepiki           --00-100--101000-00100001011-1-0--0-10000-00000101----20000-1--00210-0-------1-110---00--------------100-1---00------1--10--------------------1-0-------1111----00000-11100-0000-0010302-----------------------------------1-1-----0----0-------0--0-----------00-0-------------
Uranolophus_wyomingensis      1000011130011000000000000000-00---011000000-000---0---20--0-1----100--------0102010---00-0--0---1-10100001-010--101210--100012000010110000010022-000----0-------1-1-0-1000001000--0213101--00-1--010-00--------------2010-01--00-----20-0----------00---11---0100----1----------
Conchopoma_gadiforme          1-200-21-01014-2110111002-1021-01--1110141110221113----------------------------021201100-3-0-21-0-021000-----1-1---------0112-111---1-10-1--11-0-011-----1------1-1-0----000---0--020310----------------------------------11------------------------22-1-----0011-0--2-2--------
Delatitia_breviceps           1-20--113-11-0-11--1--002-1---------10--0-00011---0---20000----0021--------0-0--------0----------------------------------0--------------------2-0---------------00---------------0-10302----------------------------------11----------------------------------------------------
Uronemus_splendens            1-21111130111--0000111--2-1---------101101010111--1---200-0----00--0-0-----0-0-22-2-11-0-2---11---12-------------1-------0---------------------100-1-----1------00000-00123-0----1010312----------------------------------12-1---------------------------------11-0--2----------
Gnathorhiza_serrata           1-203121001113-2-110--002-1021-01-11111221031131115---1-0-0----0--1----------0-12-200001-3-0-2130-022-0------1-----------0112-2---211-1--11-11--0011------------01000-1011--0-1101110303----------------------------------12-----------------------1-----------11-0--1----------
Megapleuron_zangerli          1-20--214010-4-1110---002-1---1----1111001010111--1---2-000----0021--00--0---0-22--11100-41001-------00----0----01-------011122----1--1-------210011-----1-1----01------------1---010302----------------------------------12-----------------------12----------------210-3------
Palaeophichthys_parvulus      1-210121411-111011-11--02--0------11-111-1010101------2-000----1-----00---00-0--21---1--1-2----0--112----1---------------01----2----1-----------0011------------01-------------1---10303-0--011---------------------------12-1---------------------122---------11-0--1----------
Parasagenodus_sibiricus       1-10------11-3-211----0-2----------1-00-2-0--0----0----------------------------22---0000-3---2------------------------------------------------2------------------------------------10303----------------------------------11----------------------------------------------------
Sagenodus_inaequalis          1-20112130111411110111002-11-1100-11101101010131111--12-000----0--1--00------0-220211100-21001000--22100---0-00--1------10102-2--1-11-10-1--112-1011----1--1----01100-1011--00110-010302-----------------------------2----12-----------------------122-0-----0-11-0--2----------
Straitonia_waterstoni         1-20212130111112100--1002-11-1------101111010231--0--010--0----0-21--0-------0-----------------------------0------------10--------------------2------------------------------------1---------------------------------2----12------------------------22-1------011-0-------------
Tranodis_castrensis           1-20212130101312100111002-11-1101-11101011010231010--010--0----0021--00--------22--01100-21001100--2-10--1-0-00---------10112-2--0-11-10-0--11220011------------01000-------0010--010302-----------------------------2----12-----------------------1-----------11-0-------------
Ctenodus                      10202111311112-2100101002110---00-1110-111001-21--0--0100-0----0021--00----0-0-12-2-110--2-0-1-01---21-0-1-0-10-00------10-2----2-311----01-11221--0------------0-000-10-1--0-110001-304---------1------------------------12-1---------------------122-------0-11-0--2----------
Xylognathus_macrustenus       -----------1-------------------------1--------------------------------------------2-1-----------------------------------------------------------0---------------01100-1-------0--------2----------------------------------1-------------------------1---------------------------
Limanichthys_fraseri          1-20-1113-111--01----100------------1---0-00000---0---1-000-----021--0-------0------110--2----00--------------------------------------------------------------------------------------------------------------------------1------------------------------------11---------------
Apatorhynchus_opistheretmus   102-111131111001-0----1---1---------1-------------------------------------------------------------------------------------------------------------------------------------------------------------------------------------------------------------------------------------------
Erikia_jarviki                11010100100011000000-0000000--------10-00-0-000---0--01-000----0020--0-----0-1--------------------------------------------------------------------------------------------------------------------------------------------------------------------------------------------------
Dipnotuberculus_gnathodus     -----------------------------------1--------------------------------------------00-----0----------------------0------------01200000011000-0100-2----------------1-021010002201-0------------------------------------------------------------------------------------------------
Cathlorhynchus_trismodipterus 1-0-010-100010000000-1001-01--------1----------------020000----0010--0-------1--------------------------------0---12----1--00-00000011000001---2---------111------021010-0-201-0------------------------------------------------------------------------------------------------
Harajicadipterus_youngi       100101103010111010----00---1-0---1--1----------------01-000----------0-----0-0-110-------1-----------10-------0---------1-----0----------------10---------------00000-11-12-0--11------2-12-------------------------------------------------------------------111-0-------------
Xeradipterus_hatcheri         --2111----11-0-1-0101100--11-000---11----------------020000----0021--0-----0-0-200110100-1-00100------0-11--0-0--1--------10-----120-1011-1-01-10--------111----00001010-02201-10------1--------------------1---------------------------------------0--01----0-11-0-------------
Rhinodipterus_ulrichi         1001211131111101-0001101101---1---10100000000011000---20000----00210-00-----01-110211101-21111-0-----100-1-0-----1---1--10-002022121110---11---20200-----111----0000--0--1---0-101010302--2-------------------------------01-----------------------00-0--------10-0-------------
Rhinodipterus_kimberleyensis  10110-----111--0----11-1-1----1---1110----------------10000----00210-0-------1-20120110112201110-----10011-0010-1---------1012---1111101101111--0-------1111----00000-0--11100-1-0-----211200-1000010000101111-1-0-00-01110--1----------0---0---0--0----1------10----0---------0
Rhinodipterus_secans          1-002110311111---011--0111---------11000--000-----0---2---0------------------1-10-2-1110-2----10-----11--1-0--0--101-1--10-0020221-11101---11-220200-----111----00000-0--1--00-1-0010302--2-------------------------------01-1---------------------------------10-0-------------
Westollrhynchus_lehmanni      0-00-101-0001--000----0010---------100-00-0-000---0----------------------------00-0-0-010000-0-01-11-001---0------1-1---10-----------1--------2-------------------------------0---002000----------------------------------------------------------------------------------------
Rhynchodipterus_elginensis    1-11--213111-1-1-0----110-101-3-----00--0-0--011010--020000----------------0---------------0---------------0-------------0-----------------------1-------------------------------------01---------------------------------11-----------------------10---------------------------
Persephonichthys              10220121111013-00010-101210-21200-11101221020301115---2-0-0-----------0------0-121100101112011121-12200011-0-10-01------10012-2--1111011101-11--0111-------1----01010-0-11--0011101103031120001001-1-----011-1-1-----20-0-1------------------------122-1-----0111-0--2----------
Celsiodon                     ---0-------------------------------11---0--------------------------------------12121-101-2---110-----01------1----------------------------------0---------------00--0----------1-0-1-302----------------------------------1-----------------------------------------------------
Sinodipterus_beibei           10002111301110-1-00-010---1---------1-------0---------10000----00210-00------1-1-0-------------------100-----10--1---1--------------------------0---------------00000-11-1--0-110------2-----------------------------------------------------------------------10-0-------------
Porolepis                     110--02-1-000--------000-010-00--1100-0---00214-0--11010001000011110110110000000--0---10-00000--0011-010-0010-00000000-101-2001010-0000000000000-1001102000001101-1-0-0--000-00-------10000-----101-------0-0-000----100--0-11111001011011-110011--0----1---0--0000110-0100-----
Durialepis                    0-0--02-1-000--------0001010-00--1100-0---00214-0------0101000011110010110000000-10---10-00000--00110010-0010-0000000-1101-200101010000-0000--00-1-01102000001101-1-0-0--000-00------0100-0-00-0101-------0-01-00----100--0-111-100101101--1-0-11--000--1--10--00-11----10------
Glyptolepis                   112--02-1-000--------0001010-00--0100-0---00214-0--11000001000011111010110001000-10---10-00000--0011001000010-0000000-0101-200101010000000000000-1001102000001101-1-0-0--000-00-------100-0-0----0--------0-0----00--100--0-11111001011011111001-1-10000110100011-01-00010000001
Holoptychius                  --2-----1-----------------10--------------0--------11201011000-111110-0110001-0--------0--0-0---001--0-0-------0------0-0-12-0101-10-0000--00-00--00110210000-101---0----0-0-0---------00---------------------------------0-11111001011-11--1-0----1-----0--0--11-0--1--1-------
Laccognathus                  112--02-1-000---------0010-0-00--01-0-0---00214-0--10001111000------0-0110001-00-10----0-00000--00110010-0010-000000100-0112101010100000-000--00-1001102100001101-1-0-0--000-00---0--0100-00-----------------1---0---100--0--0111-11-11-11------1--100--10-1---01-0--1-0-0-1200-
Nasogaluakus_chorni           1-1---2-1-00----------001010-0------0-----0-213-0----010111----111110-01-----00------------------------------------0----01--------------------0-------------------------------------------0--------------------------------------------------------1----------------------------
Quebecius_quebecensis         1-2--02-2-000---------001010-00--11-0-0---00210-0--10101111-020001110-011001100-----------------------------------0010--01121-1-----00---0--0000-10-11--000-0110--------------------------0--------------------------------------------------------100001--00--11-01------------
Psarolepis                    0-0--02---000--------0001010--0----00-----0---3----12-1-001000000000-01001010000--0---00-00000--001-00-0--01---00-000--0010200110010000000000000-1000011100010011-1-0-0--000000------0100000------0-------0--00000---000----011100110000-001100----00---01--1--001100---0-------
Youngolepis                   110--02---000--------0001000-00--0-00-0---0--14-0--12-1-000101100100001001110000--0---10-00000--0011001010010-010000011001020-101000000000000000-10010001000011000000-0--0300000-0-10110001000000010-----10-010000---100--0-000001101101000110001-00----1-1-0--00011110-11110001
Powichthys                    0-0--02-1-000--------0001010-00----00-----0--10----1101000010110020011011--1000---0---10-00000--00---0---0-10-0-0000011101--0010101000-00000--00-10010001000011---1-0-0--0-0-0--------1000-000--1010------0-010000---100--0-0111011001111001111011-0----1---0--0-0011---1-------
Diabolepis_speratus           1102002---00100------1001000-00----01--00-0--00---0---20000-01100100-0-------100-00---10-00000--00--1000-0-11-01000110-001-0--1010001000010-0011-1---0--01110-1-00000-1100302000-0-111--001------0--------0-010000---100--0-00----0-110----11-----------1--------0-01---1-------
Meemannia                     0-0--02-2-000--------000---0--------0-----0-----------0-000----00100---------01---------------------------------0----------2---------0--0----------------00--0--------------------------0-2---0----------------------------------------------1----1--------------1-00---1-------
Raynerius_splendens           0-2--02---000--------000--00--0--1100-0---00000-0--0-30-0000---000100000000--010-10----0-00000--001101-000010-0-00---0---1--2-1010100000-0000100-12000-00000-0011-1-0-0--00000-------310002100100010-----01--10000-----0--0-0-00---0---00-0111001-11----11--1--01-10010100001101
Cheirolepis                   0-2--02-20000---------101000--0--1100-0---00000-0--0-30-0000011000100000000-0010-10----0-00000--0011010000010-0-000010--11--2-1010100010-0000100-12000-00000-0011-1-0-0--00000-------310002000100010-----0---10000-----0--0-0-00---0---00-0111001--1----11-01--01-100---000-----
