# Supplementary material for: The rapid evolution of lungfish durophagy
Source: Nat Commun. 2022 May 2;13:2390. doi: 10.1038/s41467-022-30091-3 (PMC9061808; doi:10.1038/s41467-022-30091-3)
Supplement: Supplementary file 5 — Supplementary Software [file 41467_2022_30091_MOESM5_ESM.zip › Supplementary Software/Maximum-likelihood_analysis/IQtree_script.txt]

Command: iqtree -s Cui_2021_matrix.nex.varsites.phy -st MORPH -m MK+ASC+G -alrt 2000 -bb 2000
