# Supplementary material for: The rapid evolution of lungfish durophagy
Source: Nat Commun. 2022 May 2;13:2390. doi: 10.1038/s41467-022-30091-3 (PMC9061808; doi:10.1038/s41467-022-30091-3)
Supplement: Supplementary file 5 — Supplementary Software [file 41467_2022_30091_MOESM5_ESM.zip › Supplementary Software/MrBayes_tip_dating_analyses/Cui_2021_time_dependent_rate.R]

################################################
#                                              #
#             time_depend_rate                 #
################################################

##############one partition#####################

setwd("D:/Cui_Xindong/Cui_for_review3/constraint/unpartition/IGR_C")
library(phylotate)
library(ape)
library(dplyr)
library(stringr)
library(phytools)
library(coda)
library(bdskytools)
library(motmot)
library(Claddis)

#Time dependent morphological rates were summarized for ingroup. So the outgroup taxa were deleted.

tree <- read_annotated("Cui_2021_5_con.nex") #input the tree with annotation
drop_taxa <- as.vector(read.table("out grout.csv",header = TRUE, sep = ",")$del_taxa) #input the outgroup taxa

tree_gai <- drop.tip(tree, drop_taxa,trim.internal = TRUE) #drop the outgroup taxa from the tree

#The node numbers (including internal nodes and tips) were changed after we delete the outgroup taxa from the tree. 
#The following scripts were used to sort the node comments based on the new node numbers and deleted those comments associated with outgroup taxa.

subtree_set_tree_gai <- subtrees(tree_gai)

new_number <- c()
old_number <- c()
for (i in 1:length(subtree_set_tree_gai)) {
  tips <- subtree_set_tree_gai[[i]]$tip.label
  node_number_new <- find_mrca(tips,tree_gai)
  node_number_old <- find_mrca(tips, tree)
  new_number <- c(new_number,node_number_new)
  old_number <- c(old_number,node_number_old)
}

pair_node <- data.frame(new=new_number,old=old_number)

tip_number_new <-c()
tip_number_old <-c()
for (i in 1:length(tree_gai$tip.label)) {
  tip_number_new <- c(tip_number_new,i)
  atip <- tree_gai$tip.label[i]
  ntip <- which(tree$tip.label==atip)
  tip_number_old <- c(tip_number_old,ntip)
}

tip_node_pair <- data.frame(new=tip_number_new,old=tip_number_old)

pair_node_final <- rbind(tip_node_pair,pair_node)

node_comment_gai <- tree$node.comment[pair_node_final$old]

tree_gai$node.comment<-node_comment_gai

tree_gai$tip.label
###############1 partition###################################################################

edge_rate_taker_gai <- function(x) {
  edgerate1 <- str_split(x,"rateIgrBrlens_median=",2)[[1]][2]
  edgerate2 <- as.numeric(str_split(edgerate1,",",2)[[1]][1])
  return(edgerate2)
}#Collect rate values form node comments

time_line <- c(148:0)

morpho_rate_vertical_line_consensus_tree <- function(tree, time_line) {
  edge_set <- tree$edge[-136,]#Delete the node comments of branch linking Durialepis (outgroup) and tree root.This number is different when using different trees, and should be changed manually.
  edge_endpoint_set <- max(nodeHeights(tree))-nodeHeights(tree)
  time_line_rate<-c()
  for (i in time_line) {
    edge_rate_vector <- c()
    for (j in 1:dim(edge_set)[1]) {
      if (i < edge_endpoint_set[j,1] & i >= edge_endpoint_set[j,2]) {
        a <- edge_set[j,2]
        edge_rate <- edge_rate_taker_gai(tree$node.comment[a])
        edge_rate_vector <- c(edge_rate_vector,edge_rate)
      }
    }
    time_line_rate <- c(time_line_rate,mean(edge_rate_vector))
  }
  real_time <- time_line+272.95
  real_rate_data <- data.frame(rate=time_line_rate,time=real_time)
  return(real_rate_data)
}

result <- morpho_rate_vertical_line_consensus_tree(tree_gai,time_line)

plot(x=result$time,y=result$rate)

write.csv(result,"time_dependent_rate.csv")
##############2 partition####################

setwd("D:/Cui_Xindong/Cui_for_review4/constraint/partition/ILN_C")

tree <- read_annotated("Cui_2021_strict_con.nex")

drop_taxa <- as.vector(read.table("out grout.csv",header = TRUE, sep = ",")$del_taxa)

tree_gai <- drop.tip(tree, drop_taxa,trim.internal = TRUE)

subtree_set_tree_gai <- subtrees(tree_gai)

new_number <- c()
old_number <- c()
for (i in 1:length(subtree_set_tree_gai)) {
  tips <- subtree_set_tree_gai[[i]]$tip.label
  node_number_new <- find_mrca(tips,tree_gai)
  node_number_old <- find_mrca(tips, tree)
  new_number <- c(new_number,node_number_new)
  old_number <- c(old_number,node_number_old)
}

pair_node <- data.frame(new=new_number,old=old_number)

tip_number_new <-c()
tip_number_old <-c()
for (i in 1:length(tree_gai$tip.label)) {
  tip_number_new <- c(tip_number_new,i)
  atip <- tree_gai$tip.label[i]
  ntip <- which(tree$tip.label==atip)
  tip_number_old <- c(tip_number_old,ntip)
}

tip_node_pair <- data.frame(new=tip_number_new,old=tip_number_old)

pair_node_final <- rbind(tip_node_pair,pair_node)

node_comment_gai <- tree$node.comment[pair_node_final$old]

tree_gai$node.comment<-node_comment_gai

tree_gai$tip.label

edge_rate_taker_gai_p1 <- function(x) {
  edgerate1 <- str_split(x,",rateIlnBrlens",13)[[1]][3]
  edgerate2 <- str_split(edgerate1,"_median=",2)[[1]][2]
  edgerate3 <- as.numeric(edgerate2)
  return(edgerate3)
}#Collect rate values form node comments

edge_rate_taker_gai_p2 <- function(x) {
  edgerate1 <- str_split(x,",rateIlnBrlens",13)[[1]][6]
  edgerate2 <- str_split(edgerate1,"_median=",2)[[1]][2]
  edgerate3 <- as.numeric(edgerate2)
  return(edgerate3)
}#Collect rate values form node comments

time_line <- c(148:0)

morpho_rate_vertical_line_consensus_tree_p1 <- function(tree, time_line) {
  edge_set <- tree$edge[-133,]#Delete the node comments of branch linking Durialepis (outgroup) and tree root.This number is different when using different trees, and should be changed manually.
  edge_endpoint_set <- max(nodeHeights(tree))-nodeHeights(tree)
  time_line_rate<-c()
  for (i in time_line) {
    edge_rate_vector <- c()
    for (j in 1:dim(edge_set)[1]) {
      if (i < edge_endpoint_set[j,1] & i >= edge_endpoint_set[j,2]) {
        a <- edge_set[j,2]
        edge_rate <- edge_rate_taker_gai_p1(tree$node.comment[a])
        edge_rate_vector <- c(edge_rate_vector,edge_rate)
      }
    }
    time_line_rate <- c(time_line_rate,mean(edge_rate_vector))
  }
  real_time <- time_line+272.95
  real_rate_data <- data.frame(rate=time_line_rate,time=real_time)
  return(real_rate_data)
}

morpho_rate_vertical_line_consensus_tree_p2 <- function(tree, time_line) {
  edge_set <- tree$edge[-133,]#Delete the node comments of branch linking Durialepis (outgroup) and tree root.This number is different when using different trees, and should be changed manually.
  edge_endpoint_set <- max(nodeHeights(tree))-nodeHeights(tree)
  time_line_rate<-c()
  for (i in time_line) {
    edge_rate_vector <- c()
    for (j in 1:dim(edge_set)[1]) {
      if (i < edge_endpoint_set[j,1] & i >= edge_endpoint_set[j,2]) {
        a <- edge_set[j,2]
        edge_rate <- edge_rate_taker_gai_p2(tree$node.comment[a])
        edge_rate_vector <- c(edge_rate_vector,edge_rate)
      }
    }
    time_line_rate <- c(time_line_rate,mean(edge_rate_vector))
  }
  real_time <- time_line+272.95
  real_rate_data <- data.frame(rate=time_line_rate,time=real_time)
  return(real_rate_data)
}

result_p1 <- morpho_rate_vertical_line_consensus_tree_p1(tree_gai,time_line = time_line)

result_p2 <- morpho_rate_vertical_line_consensus_tree_p2(tree_gai,time_line = time_line)

plot(x=result_p1$time,y=result_p1$rate)
plot(x=result_p2$time,y=result_p2$rate)

write.csv(result_p1,"result_p1_new.csv")
write.csv(result_p2,"result_p2_new.csv")
