# Supplementary material for: The rapid evolution of lungfish durophagy
Source: Nat Commun. 2022 May 2;13:2390. doi: 10.1038/s41467-022-30091-3 (PMC9061808; doi:10.1038/s41467-022-30091-3)
Supplement: Supplementary file 5 — Supplementary Software [file 41467_2022_30091_MOESM5_ESM.zip › Supplementary Software/MrBayes_tip_dating_analyses/unpartition_constraint_TK02_(not_converged∩╝ë/Cui_2021_5.pstat]

[ID: 9524133193]
Parameter	Mean	Variance	Lower	Upper	Median	minESS	avgESS	PSRF
TH	2.826301e+00	1.757329e+00	1.488539e+00	5.470676e+00	2.062083e+00	1.799865e+02	7.509697e+02	2.353545e+00
TL	2.196766e+01	9.524037e+01	1.254334e+01	4.189009e+01	1.619421e+01	1.778024e+02	2.891537e+03	2.191496e+00
prop_ancfossil	1.344523e-02	3.678630e-04	0.000000e+00	5.813953e-02	0.000000e+00	1.164402e+03	8.028116e+03	1.961003e+00
alpha	2.744306e+00	1.692779e-01	1.984227e+00	3.561900e+00	2.706749e+00	1.411926e+04	1.456013e+04	1.000890e+00
net_speciation	1.206409e-02	4.441434e-05	9.699892e-04	2.485943e-02	1.112436e-02	5.594444e+03	5.716780e+03	1.017111e+00
relative_extinction	9.880485e-01	8.262524e-05	9.702232e-01	9.996283e-01	9.903192e-01	4.233599e+03	4.820715e+03	1.070463e+00
relative_fossilization	5.554393e-03	3.319816e-05	5.811598e-05	1.653067e-02	3.757259e-03	3.773196e+03	6.928333e+03	1.171939e+00
tk02var	1.741413e+00	3.836602e+00	1.000140e-06	5.148888e+00	8.266059e-01	5.295683e+01	2.608973e+02	3.509219e+00
clockrate	1.762594e-02	7.928710e-05	8.471202e-03	3.502917e-02	1.247036e-02	1.796955e+02	4.118474e+02	2.479171e+00
