# Supplementary material for: The rapid evolution of lungfish durophagy
Source: Nat Commun. 2022 May 2;13:2390. doi: 10.1038/s41467-022-30091-3 (PMC9061808; doi:10.1038/s41467-022-30091-3)
Supplement: Supplementary file 5 — Supplementary Software [file 41467_2022_30091_MOESM5_ESM.zip › Supplementary Software/MrBayes_tip_dating_analyses/unpartition_constraint_TK02_(not_converged∩╝ë/Cui_2021_5.vstat]

[ID: 9524133193]
Parameter	Mean	Variance	CredInt_Lower	CredInt_Upper	Median	PSRF	Nruns
length[1]	1.249270e-01	4.244399e-03	2.232946e-02	2.252023e-01	1.326537e-01	2.941153e+00	2
length[2]	1.332496e-01	1.178626e-02	0.000000e+00	3.527189e-01	9.850053e-02	1.475905e+00	2
length[3]	1.970872e-01	1.433863e-02	4.612506e-02	4.551326e-01	1.601489e-01	1.498865e+00	2
length[4]	1.418703e-01	6.268895e-03	1.310905e-02	2.868204e-01	1.277453e-01	1.001871e+00	2
length[5]	2.076430e-01	1.788213e-02	4.219231e-02	4.836816e-01	1.603929e-01	1.747341e+00	2
length[6]	4.637885e-02	2.660769e-03	0.000000e+00	1.439096e-01	3.170667e-02	1.057292e+00	2
length[7]	9.014166e-02	3.904098e-03	1.396856e-02	2.233184e-01	7.022859e-02	1.480823e+00	2
length[8]	5.228521e-02	7.446449e-04	1.303040e-02	1.087977e-01	4.515494e-02	1.323070e+00	2
length[9]	1.667590e-01	1.530560e-02	1.901164e-02	4.295499e-01	1.196478e-01	1.690089e+00	2
length[10]	4.624436e-02	2.670843e-03	0.000000e+00	1.428459e-01	3.161317e-02	1.059274e+00	2
length[11]	1.315848e-01	5.438974e-03	3.108680e-02	2.888978e-01	1.102054e-01	1.412185e+00	2
length[12]	1.945219e-01	1.524675e-02	3.384899e-02	4.546998e-01	1.565770e-01	1.572367e+00	2
length[13]	1.015797e-01	9.534789e-03	0.000000e+00	3.036765e-01	6.918948e-02	1.428008e+00	2
length[14]	6.673701e-02	3.124742e-03	0.000000e+00	1.750675e-01	5.326349e-02	1.093211e+00	2
length[15]	3.978255e-02	2.587476e-03	0.000000e+00	1.399703e-01	2.280226e-02	1.214776e+00	2
length[16]	4.174882e-02	1.884392e-03	0.000000e+00	1.228691e-01	3.018337e-02	1.017271e+00	2
length[17]	5.370317e-02	2.449992e-03	0.000000e+00	1.487198e-01	4.153784e-02	1.055920e+00	2
length[18]	9.976654e-02	5.894223e-03	0.000000e+00	2.550055e-01	7.975517e-02	1.458815e+00	2
length[19]	7.855925e-02	3.661345e-03	0.000000e+00	2.017996e-01	6.288116e-02	1.250003e+00	2
length[20]	6.419616e-02	6.725863e-03	0.000000e+00	2.315708e-01	3.529878e-02	1.185246e+00	2
length[21]	7.382731e-02	1.085712e-03	1.487479e-02	1.424106e-01	6.951220e-02	1.015091e+00	2
length[22]	5.530763e-02	1.662346e-03	3.471272e-03	1.398328e-01	4.398135e-02	1.261991e+00	2
length[23]	2.452420e-02	7.998487e-04	0.000000e+00	7.284072e-02	1.732953e-02	1.002578e+00	2
length[24]	5.569302e-03	6.143621e-05	0.000000e+00	2.014625e-02	2.808095e-03	1.001435e+00	2
length[25]	1.267908e-01	4.677235e-03	2.741547e-02	2.705884e-01	1.100144e-01	1.257863e+00	2
length[26]	4.486942e-02	2.119531e-03	0.000000e+00	1.374812e-01	3.130673e-02	1.220341e+00	2
length[27]	1.796795e-02	2.993154e-04	0.000000e+00	4.776031e-02	1.450895e-02	1.028019e+00	2
length[28]	1.100508e-01	7.147902e-03	0.000000e+00	2.683494e-01	9.615100e-02	1.025118e+00	2
length[29]	8.757350e-02	9.847689e-03	0.000000e+00	2.830837e-01	5.060702e-02	1.061571e+00	2
length[30]	2.423407e-01	1.619072e-02	7.367813e-02	5.128255e-01	2.000569e-01	1.576577e+00	2
length[31]	1.429109e-01	3.170797e-03	3.516539e-02	2.526037e-01	1.395511e-01	1.004227e+00	2
length[32]	7.004218e-02	8.826811e-04	1.548684e-02	1.247003e-01	6.726913e-02	1.006391e+00	2
length[33]	2.844487e-01	2.397274e-02	1.057638e-01	6.001454e-01	2.316238e-01	1.922004e+00	2
length[34]	3.415056e-01	5.260708e-02	5.977781e-02	8.263835e-01	2.582061e-01	1.682821e+00	2
length[35]	2.887523e-01	2.976056e-02	8.666707e-02	6.463734e-01	2.202625e-01	1.950230e+00	2
length[36]	7.313363e-02	7.513722e-03	0.000000e+00	2.503122e-01	4.487568e-02	1.157773e+00	2
length[37]	4.053015e-02	1.269732e-03	0.000000e+00	1.046915e-01	3.238798e-02	1.007488e+00	2
length[38]	8.430653e-02	8.559468e-03	0.000000e+00	2.708871e-01	5.568029e-02	1.162568e+00	2
length[39]	2.373079e-01	1.656619e-02	6.953815e-02	5.293601e-01	1.918169e-01	1.601704e+00	2
length[40]	1.590524e-01	1.058389e-02	2.964566e-02	3.717264e-01	1.220614e-01	1.782955e+00	2
length[41]	9.338113e-02	3.972671e-03	1.407682e-02	2.276061e-01	7.452443e-02	1.364174e+00	2
length[42]	1.548904e-01	1.344992e-02	0.000000e+00	3.900443e-01	1.221517e-01	1.382289e+00	2
length[43]	8.339054e-02	1.138356e-03	2.519775e-02	1.514288e-01	7.882613e-02	1.066580e+00	2
length[44]	1.086696e-01	1.750776e-03	3.151304e-02	1.838980e-01	1.066839e-01	1.123324e+00	2
length[45]	2.955935e-01	1.069330e-02	1.634565e-01	5.281473e-01	2.576472e-01	1.506456e+00	2
length[46]	1.036663e-01	3.322749e-03	0.000000e+00	1.991785e-01	1.006810e-01	1.125601e+00	2
length[47]	8.471068e-02	9.734341e-04	2.561363e-02	1.421963e-01	8.284539e-02	1.084461e+00	2
length[48]	1.332851e+00	4.581510e-01	6.349513e-01	2.649680e+00	9.394656e-01	2.481985e+00	2
length[49]	2.903872e-01	5.528876e-02	1.484895e-02	7.432545e-01	2.012343e-01	2.410649e+00	2
length[50]	4.248395e-01	9.294558e-02	1.010318e-01	1.009360e+00	2.842681e-01	2.438645e+00	2
length[51]	1.001304e+00	3.634038e-01	3.781258e-01	2.150887e+00	6.774314e-01	2.612185e+00	2
length[52]	7.065184e-01	1.603749e-01	2.931283e-01	1.484357e+00	4.821706e-01	2.536281e+00	2
length[53]	1.143674e-01	1.353123e-02	0.000000e+00	3.546990e-01	7.820026e-02	1.275390e+00	2
length[54]	1.722155e-02	5.841897e-04	0.000000e+00	6.427101e-02	9.045657e-03	1.117020e+00	2
length[55]	6.396597e-01	1.612503e-01	2.328982e-01	1.413668e+00	4.186746e-01	2.536027e+00	2
length[56]	9.321755e-02	1.380810e-02	0.000000e+00	3.386635e-01	4.183606e-02	1.619625e+00	2
length[57]	2.989852e-01	5.574377e-02	2.287061e-02	7.549665e-01	1.977869e-01	2.382547e+00	2
length[58]	2.928645e-01	4.059415e-02	6.947180e-02	7.195607e-01	2.263585e-01	1.416641e+00	2
length[59]	6.467491e-02	5.432979e-03	0.000000e+00	2.152437e-01	3.555251e-02	1.674074e+00	2
length[60]	5.550493e-01	7.898999e-02	2.406187e-01	1.112057e+00	4.275237e-01	2.229684e+00	2
length[61]	1.877668e-01	1.569016e-02	2.830161e-02	4.478767e-01	1.485553e-01	1.594438e+00	2
length[62]	1.006315e-01	6.800588e-03	0.000000e+00	2.528635e-01	8.725165e-02	1.021077e+00	2
length[63]	2.662022e-01	2.486557e-02	7.212250e-02	5.928817e-01	2.105938e-01	1.925490e+00	2
length[64]	4.493427e-02	2.820687e-03	0.000000e+00	1.513254e-01	2.826310e-02	1.165761e+00	2
length[65]	2.370636e-01	1.471247e-02	4.507004e-02	5.126776e-01	2.070556e-01	1.271265e+00	2
length[66]	1.843263e-01	1.019028e-02	5.766855e-02	4.002628e-01	1.499011e-01	1.608370e+00	2
length[67]	1.071356e-01	5.807284e-03	1.272047e-02	2.651329e-01	8.470036e-02	1.292561e+00	2
length[68]	1.241979e-01	6.689512e-03	1.665554e-02	2.979372e-01	9.998591e-02	1.414844e+00	2
length[69]	9.958914e-02	2.831217e-03	2.426219e-02	2.119018e-01	8.512262e-02	1.390759e+00	2
length[70]	7.375289e-02	8.129460e-04	2.092248e-02	1.251401e-01	7.249959e-02	1.232510e+00	2
length[71]	1.695100e-01	1.436914e-02	1.725426e-02	4.250095e-01	1.326525e-01	1.543452e+00	2
length[72]	3.748450e-01	4.864473e-02	1.289226e-01	8.276673e-01	2.776851e-01	1.931638e+00	2
length[73]	7.807532e-02	8.145665e-03	0.000000e+00	2.581568e-01	4.917901e-02	1.157186e+00	2
length[74]	6.614413e-02	1.985360e-03	0.000000e+00	1.508191e-01	5.709090e-02	1.100409e+00	2
length[75]	2.022803e-02	1.051654e-03	0.000000e+00	7.837897e-02	9.928496e-03	1.149681e+00	2
length[76]	4.794209e-02	3.289971e-03	0.000000e+00	1.619213e-01	2.743743e-02	1.394134e+00	2
length[77]	3.102471e-02	3.026102e-03	0.000000e+00	1.323798e-01	1.154866e-02	1.223845e+00	2
length[78]	1.032878e-01	9.697768e-03	0.000000e+00	2.975079e-01	7.002061e-02	1.405727e+00	2
length[79]	3.626422e-02	1.910527e-03	0.000000e+00	1.209087e-01	2.336950e-02	1.146877e+00	2
length[80]	7.063602e-02	3.534888e-03	2.071498e-03	1.928161e-01	5.003100e-02	1.639523e+00	2
length[81]	1.337094e-01	5.544842e-03	3.479055e-02	2.870145e-01	1.102034e-01	1.551270e+00	2
length[82]	1.496222e-01	3.760715e-03	3.263562e-02	2.500520e-01	1.571855e-01	1.598010e+00	2
length[83]	1.034588e-01	9.259486e-03	0.000000e+00	2.370267e-01	1.246350e-01	4.846310e+00	2
length[84]	3.953060e-02	1.190410e-03	0.000000e+00	9.995467e-02	3.267937e-02	1.013597e+00	2
length[85]	7.405938e-02	5.659858e-03	0.000000e+00	1.874505e-01	5.984779e-02	4.063653e+00	2
length[86]	3.638866e-02	1.991573e-03	0.000000e+00	1.265905e-01	2.108667e-02	1.054627e+00	2
length[87]	1.083307e-01	2.100025e-02	0.000000e+00	4.070821e-01	3.640652e-02	1.711722e+00	2
length[88]	1.008417e-01	1.587854e-02	0.000000e+00	3.576834e-01	3.918269e-02	1.774656e+00	2
length[89]	1.393568e-02	2.211138e-04	1.846737e-06	4.438043e-02	8.952735e-03	1.232109e+00	2
length[90]	5.259919e-02	1.288270e-03	6.712127e-06	1.231191e-01	4.515456e-02	1.326044e+00	2
length[91]	2.323790e-02	3.838059e-04	8.575395e-06	6.090546e-02	1.823143e-02	1.194733e+00	2
length[92]	1.107169e-01	1.008144e-02	1.135481e-05	3.152346e-01	7.820837e-02	1.452836e+00	2
length[93]	1.514596e-02	2.437773e-04	7.416058e-07	4.580444e-02	1.048742e-02	1.161443e+00	2
length[94]	2.575392e-01	2.075505e-02	5.334826e-02	5.595646e-01	2.102964e-01	1.818481e+00	2
length[95]	1.324439e-02	2.002527e-04	7.906451e-07	3.994231e-02	8.971547e-03	1.069699e+00	2
length[96]	2.778116e-02	7.066050e-04	2.587888e-06	7.990642e-02	2.050434e-02	1.158634e+00	2
length[97]	1.152869e-01	5.453365e-03	8.518458e-03	2.715411e-01	9.584164e-02	1.492964e+00	2
length[98]	1.272882e-01	9.052842e-03	9.698404e-04	3.185728e-01	9.742000e-02	1.685198e+00	2
length[99]	3.684053e-01	3.722172e-02	1.016773e-01	8.042504e-01	3.007054e-01	1.797685e+00	2
length[100]	1.846569e-02	2.613184e-04	1.306806e-05	5.020906e-02	1.410389e-02	1.204771e+00	2
length[101]	2.733627e-02	4.407400e-04	5.009124e-06	6.805271e-02	2.244101e-02	1.250203e+00	2
length[102]	5.033898e-02	7.725838e-04	9.187839e-03	1.083067e-01	4.370086e-02	1.307327e+00	2
length[103]	7.171716e-02	1.712920e-03	6.156033e-03	1.571783e-01	6.314837e-02	1.176913e+00	2
length[104]	6.095736e-02	1.655300e-03	4.661051e-05	1.363726e-01	5.461448e-02	1.086166e+00	2
length[105]	1.978763e-02	3.439853e-04	1.196752e-06	5.628730e-02	1.460979e-02	1.153933e+00	2
length[106]	2.385424e-02	4.052372e-04	6.810413e-06	6.267133e-02	1.883736e-02	1.145639e+00	2
length[107]	6.722760e-02	1.415581e-03	4.663414e-03	1.437490e-01	5.963646e-02	1.253894e+00	2
length[108]	1.807859e-02	2.437666e-04	1.695510e-06	4.829327e-02	1.388149e-02	1.202266e+00	2
length[109]	9.304500e-02	7.197831e-03	4.948037e-05	2.617645e-01	6.003025e-02	1.990565e+00	2
length[110]	5.539289e-02	2.134997e-03	8.301296e-05	1.491642e-01	4.110220e-02	1.454622e+00	2
length[111]	1.245474e-01	2.712371e-03	3.000989e-02	2.251038e-01	1.194623e-01	1.000270e+00	2
length[112]	8.493102e-02	2.344887e-03	1.277058e-02	1.861447e-01	7.469621e-02	1.161454e+00	2
length[113]	6.890927e-02	2.766580e-03	1.532285e-05	1.684426e-01	5.839703e-02	1.092728e+00	2
length[114]	1.786427e-02	1.716430e-04	1.887564e-06	4.267626e-02	1.519948e-02	1.103400e+00	2
length[115]	9.257616e-02	9.119845e-04	4.107720e-02	1.558438e-01	8.763574e-02	1.097304e+00	2
length[116]	1.924039e-02	3.338710e-04	9.608959e-07	5.422074e-02	1.439990e-02	1.160038e+00	2
length[117]	1.142277e-01	6.254874e-03	1.606660e-02	2.778119e-01	8.587238e-02	1.782061e+00	2
length[118]	1.156454e-01	7.421033e-03	1.208944e-02	2.941156e-01	8.415170e-02	1.770046e+00	2
length[119]	6.882527e-02	1.460389e-03	1.390324e-02	1.484492e-01	5.867982e-02	1.458468e+00	2
length[120]	6.228845e-02	2.793610e-03	1.035788e-04	1.684903e-01	4.498979e-02	1.604737e+00	2
length[121]	2.355372e-02	8.580747e-04	8.024791e-07	8.239919e-02	1.318333e-02	1.347700e+00	2
length[122]	5.562385e-01	7.049673e-02	2.502252e-01	1.100517e+00	4.403275e-01	1.961886e+00	2
length[123]	2.177460e-01	4.922332e-03	7.615507e-02	3.464238e-01	2.192677e-01	1.053504e+00	2
length[124]	5.361917e-02	2.921320e-03	8.550795e-06	1.635541e-01	3.611244e-02	1.352427e+00	2
length[125]	7.712180e-02	3.324469e-03	1.711942e-05	1.885636e-01	6.404087e-02	1.185924e+00	2
length[126]	9.947801e-02	3.857746e-03	1.202629e-02	2.281364e-01	8.213304e-02	1.440824e+00	2
length[127]	6.283405e-02	2.943111e-03	3.377147e-06	1.659960e-01	4.685100e-02	2.221579e+00	2
length[128]	1.352245e-01	3.828737e-03	2.741328e-02	2.350726e-01	1.412637e-01	1.993398e+00	2
length[129]	5.033855e-02	1.962115e-03	4.214570e-06	1.392525e-01	3.752977e-02	1.376987e+00	2
length[130]	7.518975e-02	1.687634e-03	2.002141e-04	1.464059e-01	7.047756e-02	1.001710e+00	2
length[131]	7.766744e-02	3.758774e-03	4.185391e-03	2.022655e-01	5.719289e-02	1.621805e+00	2
length[132]	2.132569e-01	5.042715e-02	1.602374e-05	6.504444e-01	1.167130e-01	2.213889e+00	2
length[133]	5.601956e-02	4.058431e-03	7.824510e-07	1.862988e-01	3.303277e-02	1.467614e+00	2
length[134]	2.844858e-02	7.021479e-04	1.137020e-06	7.786703e-02	2.159086e-02	1.070814e+00	2
length[135]	3.499933e-02	7.705823e-04	1.662384e-06	8.875407e-02	2.850783e-02	1.708520e+00	2
length[136]	5.984775e-02	4.456593e-04	2.325570e-02	1.007886e-01	5.719201e-02	1.000621e+00	2
length[137]	5.436994e-02	8.452370e-04	1.292654e-02	1.153433e-01	4.729348e-02	1.317059e+00	2
length[138]	7.931455e-02	4.901231e-03	2.418807e-06	2.179550e-01	5.366590e-02	1.881438e+00	2
length[139]	2.679689e-02	8.406968e-04	1.888740e-06	8.447403e-02	1.738108e-02	1.309940e+00	2
length[140]	4.764127e-02	2.570598e-03	2.016968e-06	1.489855e-01	3.181159e-02	1.234840e+00	2
length[141]	2.336292e-01	9.368041e-03	1.031356e-01	4.389141e-01	2.036971e-01	1.522654e+00	2
length[142]	2.085940e-02	3.598884e-04	4.242152e-07	5.780901e-02	1.583094e-02	1.180407e+00	2
length[143]	3.870305e-01	3.136909e-02	1.121458e-01	7.801783e-01	3.425603e-01	1.255437e+00	2
length[144]	2.173192e-01	1.503504e-02	4.870129e-02	4.870993e-01	1.864832e-01	1.348027e+00	2
length[145]	2.219782e-01	1.170434e-02	5.900947e-02	4.561746e-01	1.951316e-01	1.375039e+00	2
length[146]	9.258839e-02	2.819341e-03	1.962878e-02	2.064841e-01	7.700225e-02	1.616962e+00	2
length[147]	1.846166e-01	9.329546e-03	2.104003e-03	3.683611e-01	1.720385e-01	1.075851e+00	2
length[148]	8.280043e-02	2.372427e-03	9.662443e-03	1.863164e-01	7.050568e-02	1.496777e+00	2
length[149]	7.990359e-02	2.493587e-03	1.500511e-05	1.766209e-01	7.016552e-02	1.419642e+00	2
length[150]	7.639700e-02	3.920345e-03	6.282525e-06	2.029701e-01	6.061057e-02	1.282358e+00	2
length[151]	5.323022e-02	9.669936e-04	4.551563e-03	1.176510e-01	4.608182e-02	1.303036e+00	2
length[152]	9.283812e-02	2.909863e-03	1.780735e-03	1.930848e-01	8.417479e-02	1.081326e+00	2
length[153]	5.460884e-02	7.917431e-04	1.108783e-02	1.151227e-01	4.905537e-02	1.203564e+00	2
length[154]	5.421853e-02	1.102715e-03	6.774919e-06	1.142519e-01	4.974790e-02	1.036726e+00	2
length[155]	1.966630e-01	7.814577e-03	3.645028e-02	3.770169e-01	1.892760e-01	1.024067e+00	2
length[156]	3.203561e-02	4.914853e-04	1.434171e-05	7.354246e-02	2.844688e-02	1.215585e+00	2
length[157]	5.635623e-02	1.133139e-03	7.292446e-06	1.211240e-01	5.066699e-02	1.169133e+00	2
length[158]	8.782006e-02	5.848005e-03	1.163858e-05	2.454082e-01	6.502847e-02	1.481978e+00	2
length[159]	3.003073e-02	3.378997e-04	1.674329e-03	6.568458e-02	2.653990e-02	1.106016e+00	2
length[160]	1.128144e-01	6.679571e-03	1.084381e-05	2.710772e-01	9.628707e-02	1.219305e+00	2
length[161]	7.652169e-02	2.777390e-03	2.782407e-05	1.793111e-01	6.603842e-02	1.184510e+00	2
length[162]	5.809546e-02	1.875133e-03	4.348219e-05	1.428471e-01	4.752220e-02	1.237540e+00	2
length[163]	1.029030e-01	7.050952e-03	7.124738e-06	2.722506e-01	7.983803e-02	1.405005e+00	2
length[164]	5.229065e-02	1.643150e-03	9.246523e-06	1.291965e-01	4.421102e-02	1.097018e+00	2
length[165]	1.139461e-01	1.106345e-02	2.747793e-05	3.245645e-01	8.255572e-02	1.240654e+00	2
length[166]	1.747377e-01	1.766665e-02	3.296940e-05	4.245329e-01	1.560941e-01	1.354588e+00	2
length[167]	5.246462e-02	9.231063e-04	1.434852e-04	1.065200e-01	4.867575e-02	1.018735e+00	2
length[168]	6.496727e-02	2.712730e-03	2.438268e-05	1.646798e-01	5.417830e-02	1.156298e+00	2
length[169]	2.186049e-02	3.134881e-04	2.004273e-07	5.519696e-02	1.787291e-02	1.114916e+00	2
length[170]	6.724471e-02	3.748377e-03	5.667730e-06	1.871431e-01	5.060806e-02	1.178432e+00	2
length[171]	6.091881e-02	3.665717e-03	4.228777e-05	1.825190e-01	4.230327e-02	1.359407e+00	2
length[172]	4.252061e-02	1.474636e-03	1.731847e-05	1.198563e-01	3.195488e-02	1.113801e+00	2
length[173]	4.499920e-02	1.242310e-03	1.663542e-06	1.146141e-01	3.782786e-02	1.203864e+00	2
length[174]	2.212244e-02	4.019051e-04	3.979174e-06	6.238906e-02	1.638806e-02	1.339081e+00	2
length[175]	6.192936e-02	2.959310e-03	1.087542e-05	1.714043e-01	4.597572e-02	1.295317e+00	2
length[176]	4.075762e-02	1.078653e-03	1.120215e-05	1.037200e-01	3.391829e-02	1.084195e+00	2
length[177]	3.974115e-02	1.298035e-03	1.186173e-05	1.076792e-01	3.026389e-02	1.135503e+00	2
length[178]	5.559078e-02	1.320952e-03	1.838480e-05	1.200085e-01	5.099581e-02	1.023055e+00	2
length[179]	2.652694e-02	4.988408e-04	8.955731e-06	6.828029e-02	2.135884e-02	1.086111e+00	2
length[180]	2.538539e-02	2.855010e-04	3.670238e-05	5.678710e-02	2.271138e-02	1.004063e+00	2
length[181]	5.677197e-02	1.800968e-03	1.379746e-05	1.358900e-01	4.863917e-02	1.034290e+00	2
length[182]	3.989678e-02	1.090376e-03	1.461597e-05	1.018398e-01	3.224653e-02	1.116285e+00	2
length[183]	4.405899e-02	1.184685e-03	9.316298e-06	1.101239e-01	3.685201e-02	1.151331e+00	2
length[184]	4.201129e-02	1.703833e-03	2.375728e-05	1.206770e-01	3.027155e-02	1.138167e+00	2
length[185]	1.124791e-01	1.091356e-02	2.230778e-05	3.013507e-01	8.114651e-02	1.065718e+00	2
length[186]	3.798933e-02	1.220505e-03	2.344257e-05	1.030364e-01	2.934179e-02	1.111496e+00	2
length[187]	6.260903e-02	3.560519e-03	2.069697e-05	1.830152e-01	4.492477e-02	1.212937e+00	2
length[188]	3.787464e-02	1.341736e-03	2.361953e-06	1.106372e-01	2.713143e-02	1.072051e+00	2
length[189]	7.989490e-02	8.725207e-03	2.242534e-05	2.742155e-01	4.650151e-02	1.316791e+00	2
length[190]	3.589823e-02	1.205829e-03	1.223508e-06	1.054932e-01	2.654483e-02	1.101644e+00	2
length[191]	6.450683e-02	4.016484e-03	5.974626e-05	1.970957e-01	4.556549e-02	1.274116e+00	2
length[192]	6.086809e-02	3.481948e-03	1.524661e-05	1.805438e-01	4.365611e-02	1.255885e+00	2
length[193]	7.562744e-02	6.646131e-03	1.528053e-06	2.385158e-01	4.892106e-02	1.243393e+00	2
length[194]	1.647747e-02	2.057803e-04	3.845436e-06	4.329662e-02	1.281790e-02	1.025829e+00	2
length[195]	4.117047e-02	1.547028e-03	2.473122e-05	1.130753e-01	3.021848e-02	1.095121e+00	2
length[196]	1.538593e-02	1.728346e-04	2.797722e-06	4.092706e-02	1.225368e-02	1.243326e+00	2
length[197]	3.619565e-02	1.186224e-03	7.275410e-06	1.018927e-01	2.679637e-02	1.089482e+00	2
length[198]	3.465061e-02	1.028066e-03	9.532245e-06	9.555616e-02	2.578859e-02	1.055418e+00	2
length[199]	3.525757e-02	1.038857e-03	6.507693e-06	9.710143e-02	2.644786e-02	1.083858e+00	2
length[200]	7.344394e-02	7.799615e-03	3.341480e-05	2.545316e-01	4.441399e-02	1.288021e+00	2
length[201]	6.743027e-02	6.354395e-03	1.132861e-06	2.285759e-01	3.934008e-02	1.269857e+00	2
length[202]	2.061045e-02	2.337507e-04	1.630759e-06	4.730456e-02	1.757321e-02	1.008279e+00	2
length[203]	2.473506e-02	4.138679e-04	7.745562e-06	6.211615e-02	2.041372e-02	1.097790e+00	2
length[204]	4.185068e-02	1.029158e-03	5.186945e-05	1.031775e-01	3.458983e-02	1.166947e+00	2
length[205]	5.414795e-02	1.390512e-03	4.099362e-05	1.255755e-01	4.708869e-02	1.253639e+00	2
length[206]	7.659712e-02	4.368189e-03	3.418901e-05	2.082657e-01	6.114376e-02	1.218027e+00	2
length[207]	3.414310e-02	7.704848e-04	8.598317e-06	8.744950e-02	2.713976e-02	1.048938e+00	2
length[208]	5.168472e-02	1.203888e-03	1.344996e-05	1.163628e-01	4.571037e-02	1.153294e+00	2
length[209]	2.289257e-02	4.249637e-04	5.139400e-06	6.062158e-02	1.797369e-02	1.004517e+00	2
length[210]	4.762554e-02	3.896841e-03	3.524453e-05	1.694545e-01	2.689563e-02	1.197346e+00	2
length[211]	8.861986e-02	3.351224e-03	1.513837e-04	1.945126e-01	7.853621e-02	1.163871e+00	2
length[212]	3.085720e-02	6.061989e-04	2.223993e-05	7.949999e-02	2.484600e-02	1.428136e+00	2
length[213]	4.452201e-02	4.664385e-04	6.962108e-03	8.017188e-02	4.169856e-02	1.198802e+00	2
height[0]	2.826301e+00	1.757329e+00	1.488539e+00	5.470676e+00	2.062083e+00	2.353545e+00	2
height[1]	2.701374e+00	1.874827e+00	1.286397e+00	5.374433e+00	1.909340e+00	2.469898e+00	2
height[2]	1.854597e+00	8.780401e-01	8.741888e-01	3.677523e+00	1.322006e+00	2.459941e+00	2
height[3]	1.654198e+00	7.189887e-01	7.789210e-01	3.312949e+00	1.178816e+00	2.479255e+00	2
height[4]	2.222075e+00	1.256542e+00	1.053292e+00	4.428773e+00	1.590173e+00	2.457060e+00	2
height[5]	1.691037e+00	7.245918e-01	8.120851e-01	3.375590e+00	1.205637e+00	2.459924e+00	2
height[6]	1.980615e+00	1.002503e+00	9.494879e-01	3.937514e+00	1.404881e+00	2.477630e+00	2
height[7]	1.819544e+00	8.563990e-01	8.658286e-01	3.632324e+00	1.292328e+00	2.479220e+00	2
height[8]	1.957372e+00	9.817804e-01	9.426737e-01	3.897232e+00	1.383145e+00	2.480429e+00	2
height[9]	1.863938e+00	8.844190e-01	8.801276e-01	3.701567e+00	1.327351e+00	2.461824e+00	2
height[10]	1.980750e+00	1.002666e+00	9.473523e-01	3.941985e+00	1.403032e+00	2.475792e+00	2
height[11]	1.978557e+00	1.002202e+00	9.498668e-01	3.939723e+00	1.401720e+00	2.478166e+00	2
height[12]	1.839844e+00	8.755327e-01	8.760419e-01	3.672863e+00	1.303089e+00	2.477393e+00	2
height[13]	1.879886e+00	8.956601e-01	8.932950e-01	3.724072e+00	1.337351e+00	2.462071e+00	2
height[14]	2.217335e+00	1.254873e+00	1.047902e+00	4.388475e+00	1.577617e+00	2.462448e+00	2
height[15]	2.269989e+00	1.332745e+00	1.079435e+00	4.540521e+00	1.612092e+00	2.473975e+00	2
height[16]	2.262936e+00	1.309568e+00	1.075808e+00	4.494221e+00	1.609964e+00	2.473794e+00	2
height[17]	2.243737e+00	1.289259e+00	1.068768e+00	4.465712e+00	1.596314e+00	2.469866e+00	2
height[18]	1.820579e+00	8.562547e-01	8.601747e-01	3.623156e+00	1.291719e+00	2.474944e+00	2
height[19]	1.792061e+00	8.324607e-01	8.426328e-01	3.564009e+00	1.264416e+00	2.482500e+00	2
height[20]	1.865127e+00	8.777701e-01	8.886545e-01	3.696505e+00	1.328898e+00	2.458516e+00	2
height[21]	1.954596e+00	9.794185e-01	9.301941e-01	3.884898e+00	1.381251e+00	2.480183e+00	2
height[22]	1.816468e+00	8.664668e-01	8.606853e-01	3.631495e+00	1.277802e+00	2.491595e+00	2
height[23]	1.847251e+00	9.011031e-01	8.707490e-01	3.695779e+00	1.297139e+00	2.501426e+00	2
height[24]	1.944735e+00	9.640708e-01	9.348714e-01	3.862703e+00	1.377758e+00	2.476836e+00	2
height[25]	1.829916e+00	8.790498e-01	8.532634e-01	3.643600e+00	1.289213e+00	2.489132e+00	2
height[26]	1.864816e+00	8.957480e-01	8.879427e-01	3.718987e+00	1.322053e+00	2.477018e+00	2
height[27]	1.991689e+00	1.019127e+00	9.446104e-01	3.952371e+00	1.409471e+00	2.483803e+00	2
height[28]	2.258186e+00	1.346058e+00	1.052060e+00	4.527757e+00	1.601960e+00	2.473549e+00	2
height[29]	1.900540e+00	9.116788e-01	8.932139e-01	3.775863e+00	1.368877e+00	2.431599e+00	2
height[30]	1.608944e+00	6.969305e-01	7.452004e-01	3.231831e+00	1.134596e+00	2.500608e+00	2
height[31]	2.194021e+00	1.236640e+00	1.038923e+00	4.370285e+00	1.551623e+00	2.474162e+00	2
height[32]	2.150141e+00	1.169459e+00	1.048555e+00	4.276101e+00	1.523499e+00	2.468203e+00	2
height[33]	1.665855e+00	7.184679e-01	7.775986e-01	3.329734e+00	1.189330e+00	2.464751e+00	2
height[34]	1.652769e+00	7.060447e-01	7.602036e-01	3.291272e+00	1.180949e+00	2.455317e+00	2
height[35]	1.675147e+00	7.183378e-01	7.849111e-01	3.337058e+00	1.197800e+00	2.456637e+00	2
height[36]	1.853495e+00	8.765334e-01	8.794891e-01	3.686705e+00	1.317901e+00	2.464352e+00	2
height[37]	1.967132e+00	9.868551e-01	9.450658e-01	3.906964e+00	1.393380e+00	2.475018e+00	2
height[38]	1.656207e+00	7.040351e-01	7.776932e-01	3.311879e+00	1.183881e+00	2.455454e+00	2
height[39]	1.852353e+00	8.928185e-01	8.679141e-01	3.695488e+00	1.310317e+00	2.483187e+00	2
height[40]	1.900450e+00	9.113492e-01	9.247565e-01	3.788888e+00	1.352163e+00	2.466874e+00	2
height[41]	1.892526e+00	9.173013e-01	8.897144e-01	3.757481e+00	1.342518e+00	2.479660e+00	2
height[42]	1.663994e+00	7.316881e-01	7.672063e-01	3.330973e+00	1.182820e+00	2.489069e+00	2
height[43]	2.138893e+00	1.166598e+00	1.029601e+00	4.251090e+00	1.515223e+00	2.478432e+00	2
height[44]	2.350939e+00	1.431119e+00	1.112783e+00	4.685564e+00	1.659663e+00	2.492919e+00	2
height[45]	2.088139e+00	1.117373e+00	9.923516e-01	4.142947e+00	1.478238e+00	2.478631e+00	2
height[46]	2.295212e+00	1.344193e+00	1.087992e+00	4.562776e+00	1.630921e+00	2.471947e+00	2
height[47]	2.394550e+00	1.462271e+00	1.159257e+00	4.771687e+00	1.693558e+00	2.475825e+00	2
height[48]	8.970732e-08	3.142505e-14	0.000000e+00	5.200000e-07	0.000000e+00	1.236592e+00	2
height[49]	1.456167e+00	5.349777e-01	6.828203e-01	2.891143e+00	1.040572e+00	2.438909e+00	2
height[50]	1.212958e+00	3.654986e-01	5.626393e-01	2.416599e+00	8.806564e-01	2.359884e+00	2
height[51]	8.990855e-08	3.170315e-14	0.000000e+00	5.100000e-07	0.000000e+00	1.235968e+00	2
height[52]	6.943519e-01	1.190658e-01	3.311181e-01	1.383543e+00	5.050342e-01	2.381358e+00	2
height[53]	6.736892e-01	1.182531e-01	3.114046e-01	1.352858e+00	4.875748e-01	2.421508e+00	2
height[54]	1.315629e+00	4.457604e-01	6.295198e-01	2.616995e+00	9.283663e-01	2.486272e+00	2
height[55]	8.172300e-01	1.582746e-01	4.011650e-01	1.616169e+00	5.963753e-01	2.263042e+00	2
height[56]	1.180698e+00	3.881207e-01	5.201263e-01	2.390123e+00	8.406266e-01	2.487929e+00	2
height[57]	9.749340e-01	2.349406e-01	4.645718e-01	1.920062e+00	7.008582e-01	2.413945e+00	2
height[58]	1.174704e+00	4.211815e-01	4.411966e-01	2.458689e+00	8.353417e-01	2.388354e+00	2
height[59]	1.336195e+00	4.685300e-01	6.305791e-01	2.671030e+00	9.383663e-01	2.493847e+00	2
height[60]	1.453285e+00	5.360990e-01	6.904180e-01	2.894114e+00	1.037442e+00	2.443202e+00	2
height[61]	1.682853e+00	7.266012e-01	7.880851e-01	3.343175e+00	1.198211e+00	2.463473e+00	2
height[62]	2.256639e+00	1.317424e+00	1.046034e+00	4.491502e+00	1.607112e+00	2.467089e+00	2
height[63]	1.987326e+00	1.004810e+00	9.609555e-01	3.958354e+00	1.410553e+00	2.471967e+00	2
height[64]	2.231956e+00	1.284915e+00	1.061564e+00	4.468690e+00	1.589917e+00	2.466318e+00	2
height[65]	1.931350e+00	9.664350e-01	9.048600e-01	3.857423e+00	1.376921e+00	2.472063e+00	2
height[66]	1.824838e+00	8.697733e-01	8.528947e-01	3.636039e+00	1.287266e+00	2.487489e+00	2
height[67]	1.933886e+00	9.654703e-01	9.096118e-01	3.854078e+00	1.373647e+00	2.470819e+00	2
height[68]	1.839701e+00	8.886814e-01	8.632502e-01	3.681295e+00	1.300139e+00	2.485936e+00	2
height[69]	1.969881e+00	9.955663e-01	9.490937e-01	3.918369e+00	1.391882e+00	2.479331e+00	2
height[70]	2.385855e+00	1.440720e+00	1.155725e+00	4.737725e+00	1.691444e+00	2.470159e+00	2
height[71]	1.648125e+00	7.094642e-01	7.557703e-01	3.289368e+00	1.174785e+00	2.473971e+00	2
height[72]	4.132116e-01	4.507998e-02	1.872306e-01	8.301706e-01	2.986767e-01	2.415766e+00	2
height[73]	1.662438e+00	7.080084e-01	7.857457e-01	3.324295e+00	1.188387e+00	2.451275e+00	2
height[74]	2.075736e+00	1.099878e+00	9.855074e-01	4.117416e+00	1.468796e+00	2.477973e+00	2
height[75]	2.281054e+00	1.365601e+00	1.089354e+00	4.572680e+00	1.602670e+00	2.501474e+00	2
height[76]	2.280137e+00	1.354211e+00	1.093965e+00	4.563486e+00	1.604062e+00	2.494619e+00	2
height[77]	2.076944e+00	1.090214e+00	1.013991e+00	4.137311e+00	1.476515e+00	2.466993e+00	2
height[78]	1.890453e+00	8.936305e-01	9.187369e-01	3.749129e+00	1.348697e+00	2.449567e+00	2
height[79]	1.895189e+00	9.030883e-01	9.051024e-01	3.758056e+00	1.357272e+00	2.448350e+00	2
height[80]	2.152978e+00	1.193679e+00	1.041584e+00	4.289849e+00	1.518331e+00	2.484057e+00	2
height[81]	1.797743e+00	8.288826e-01	8.500508e-01	3.577205e+00	1.278816e+00	2.466993e+00	2
height[82]	2.662743e+00	1.816466e+00	1.272859e+00	5.321563e+00	1.888642e+00	2.426647e+00	2
height[83]	2.558474e+00	1.696089e+00	1.222593e+00	5.107818e+00	1.805031e+00	2.495285e+00	2
height[84]	2.522177e+00	1.630039e+00	1.201910e+00	5.012424e+00	1.784044e+00	2.475938e+00	2
height[85]	2.528026e+00	1.636003e+00	1.221104e+00	5.039756e+00	1.792448e+00	2.479267e+00	2
height[86]	2.505632e+00	1.616355e+00	1.191744e+00	4.987713e+00	1.773370e+00	2.479003e+00	2
height[87]	1.877451e+00	8.811837e-01	9.023480e-01	3.712257e+00	1.339652e+00	2.450298e+00	2
height[88]	1.884940e+00	9.073407e-01	8.815911e-01	3.744824e+00	1.341502e+00	2.438027e+00	2
height[89]	2.812366e+00	1.740914e+00	1.461377e+00	5.423837e+00	2.051531e+00	2.347570e+00	2
height[90]	2.759766e+00	1.683547e+00	1.447233e+00	5.341989e+00	2.012785e+00	2.346274e+00	2
height[91]	1.969591e+00	9.834246e-01	9.475033e-01	3.907697e+00	1.394610e+00	2.469771e+00	2
height[92]	1.637797e+00	7.737854e-01	7.457574e-01	3.330303e+00	1.111144e+00	2.584768e+00	2
height[93]	2.383733e+00	1.319757e+00	1.214708e+00	4.654978e+00	1.716173e+00	2.385557e+00	2
height[94]	2.026994e+00	1.039380e+00	9.669896e-01	4.025684e+00	1.446438e+00	2.451396e+00	2
height[95]	2.028423e+00	1.005712e+00	9.967261e-01	3.996066e+00	1.446897e+00	2.431952e+00	2
height[96]	1.985907e+00	9.983531e-01	9.606030e-01	3.943847e+00	1.405522e+00	2.464548e+00	2
height[97]	1.870620e+00	8.977875e-01	8.956172e-01	3.722926e+00	1.327093e+00	2.461279e+00	2
height[98]	1.456890e+00	6.037153e-01	6.627368e-01	2.970192e+00	9.993401e-01	2.552966e+00	2
height[99]	1.740513e+00	7.794788e-01	8.277469e-01	3.496391e+00	1.251207e+00	2.430702e+00	2
height[100]	1.950304e+00	9.662978e-01	9.259019e-01	3.859231e+00	1.381976e+00	2.472293e+00	2
height[101]	2.459608e+00	1.436953e+00	1.233417e+00	4.825728e+00	1.764957e+00	2.405574e+00	2
height[102]	2.013688e+00	1.022026e+00	9.857825e-01	4.002632e+00	1.425902e+00	2.463050e+00	2
height[103]	1.956706e+00	9.611325e-01	9.467272e-01	3.870663e+00	1.386879e+00	2.451150e+00	2
height[104]	2.069470e+00	1.074825e+00	1.003544e+00	4.097897e+00	1.465548e+00	2.451750e+00	2
height[105]	2.363945e+00	1.300041e+00	1.194145e+00	4.611153e+00	1.701737e+00	2.388197e+00	2
height[106]	2.340091e+00	1.278722e+00	1.192268e+00	4.584124e+00	1.684557e+00	2.392095e+00	2
height[107]	2.083077e+00	1.075968e+00	1.034255e+00	4.127639e+00	1.480041e+00	2.446660e+00	2
height[108]	2.064027e+00	1.059801e+00	1.001881e+00	4.070785e+00	1.467081e+00	2.450372e+00	2
height[109]	1.491133e+00	6.062264e-01	6.824584e-01	2.988337e+00	1.031002e+00	2.537731e+00	2
height[110]	1.332851e+00	4.581511e-01	6.349514e-01	2.649681e+00	9.394656e-01	2.481985e+00	2
height[111]	2.343157e+00	1.364081e+00	1.140269e+00	4.628287e+00	1.669517e+00	2.444494e+00	2
height[112]	1.871775e+00	9.099134e-01	8.938221e-01	3.732670e+00	1.316994e+00	2.483258e+00	2
height[113]	1.923920e+00	9.625034e-01	9.134752e-01	3.843098e+00	1.356560e+00	2.480996e+00	2
height[114]	2.486944e+00	1.422962e+00	1.275117e+00	4.845672e+00	1.796786e+00	2.375088e+00	2
height[115]	2.509509e+00	1.446555e+00	1.279491e+00	4.885526e+00	1.814275e+00	2.371596e+00	2
height[116]	2.467704e+00	1.402845e+00	1.273129e+00	4.820530e+00	1.779499e+00	2.376708e+00	2
height[117]	1.993741e+00	1.012643e+00	9.526367e-01	3.962869e+00	1.415035e+00	2.458420e+00	2
height[118]	2.107969e+00	1.143016e+00	1.014343e+00	4.204098e+00	1.488772e+00	2.474534e+00	2
height[119]	2.398879e+00	1.335976e+00	1.226250e+00	4.686138e+00	1.728080e+00	2.384919e+00	2
height[120]	1.931453e+00	9.374806e-01	9.282520e-01	3.837130e+00	1.378856e+00	2.446887e+00	2
height[121]	1.467569e+00	5.814557e-01	6.865620e-01	2.942431e+00	1.017965e+00	2.528075e+00	2
height[122]	1.985782e+00	1.092389e+00	9.154008e-01	4.024203e+00	1.376121e+00	2.496517e+00	2
height[123]	2.542021e+00	1.654271e+00	1.204795e+00	5.050376e+00	1.804011e+00	2.464652e+00	2
height[124]	1.584178e+00	7.186026e-01	7.112631e-01	3.211385e+00	1.075091e+00	2.583481e+00	2
height[125]	1.963899e+00	9.966459e-01	9.270946e-01	3.910653e+00	1.386416e+00	2.471542e+00	2
height[126]	1.909686e+00	9.395966e-01	9.135150e-01	3.808881e+00	1.350522e+00	2.474516e+00	2
height[127]	2.696932e+00	1.568773e+00	1.419098e+00	5.189839e+00	1.978485e+00	2.312951e+00	2
height[128]	2.561708e+00	1.633606e+00	1.255743e+00	5.065696e+00	1.818808e+00	2.450259e+00	2
height[129]	2.009164e+00	1.025676e+00	9.736445e-01	3.992440e+00	1.418336e+00	2.464960e+00	2
height[130]	2.059502e+00	1.081572e+00	9.997961e-01	4.101773e+00	1.449966e+00	2.468670e+00	2
height[131]	2.223614e+00	1.291125e+00	1.064152e+00	4.451228e+00	1.561546e+00	2.494178e+00	2
height[132]	7.880566e-01	1.731018e-01	3.455784e-01	1.609144e+00	5.665635e-01	2.308996e+00	2
height[133]	1.400870e+00	5.444496e-01	6.440097e-01	2.834174e+00	9.657894e-01	2.525159e+00	2
height[134]	2.041021e+00	1.055489e+00	9.966130e-01	4.063332e+00	1.445354e+00	2.459236e+00	2
height[135]	2.661933e+00	1.515919e+00	1.421255e+00	5.133019e+00	1.958644e+00	2.304329e+00	2
height[136]	2.602085e+00	1.495306e+00	1.359991e+00	5.034597e+00	1.898369e+00	2.333881e+00	2
height[137]	2.009657e+00	1.019448e+00	9.709264e-01	3.978567e+00	1.425455e+00	2.464663e+00	2
height[138]	1.388254e+00	5.006475e-01	6.640443e-01	2.765340e+00	9.755507e-01	2.485618e+00	2
height[139]	2.301282e+00	1.395490e+00	1.098857e+00	4.613954e+00	1.612259e+00	2.502468e+00	2
height[140]	1.851285e+00	8.735204e-01	8.968426e-01	3.685428e+00	1.318116e+00	2.462880e+00	2
height[141]	2.328079e+00	1.433022e+00	1.101965e+00	4.669420e+00	1.628874e+00	2.505772e+00	2
height[142]	1.992829e+00	1.003529e+00	9.526345e-01	3.942945e+00	1.412178e+00	2.465383e+00	2
height[143]	1.001050e+00	3.630318e-01	3.781259e-01	2.150204e+00	6.768958e-01	2.613404e+00	2
height[144]	1.273656e+00	4.940536e-01	5.450989e-01	2.627964e+00	8.744209e-01	2.557928e+00	2
height[145]	1.813311e+00	8.650388e-01	8.427868e-01	3.619335e+00	1.278030e+00	2.472808e+00	2
height[146]	2.034312e+00	1.013284e+00	1.012874e+00	4.021176e+00	1.439632e+00	2.432313e+00	2
height[147]	1.703251e+00	8.619681e-01	7.794290e-01	3.510253e+00	1.123832e+00	2.576526e+00	2
height[148]	2.130676e+00	1.102795e+00	1.060285e+00	4.199788e+00	1.514239e+00	2.421975e+00	2
height[149]	2.040342e+00	1.022358e+00	9.667463e-01	3.993829e+00	1.597698e+00	2.449464e+00	2
height[150]	1.894432e+00	9.167799e-01	9.045018e-01	3.760430e+00	1.347623e+00	2.464836e+00	2
height[151]	2.338088e+00	1.261912e+00	1.151954e+00	4.522579e+00	1.847858e+00	2.408442e+00	2
height[152]	2.313302e+00	1.403194e+00	1.098153e+00	4.630828e+00	1.612709e+00	2.483964e+00	2
height[153]	2.206307e+00	1.180835e+00	1.090141e+00	4.331959e+00	1.562322e+00	2.419395e+00	2
height[154]	2.423457e+00	1.422924e+00	1.187407e+00	4.764597e+00	1.758883e+00	2.442258e+00	2
height[155]	2.067955e+00	1.135008e+00	9.686405e-01	4.182346e+00	1.512196e+00	2.467797e+00	2
height[156]	2.189441e+00	1.179918e+00	1.223388e+00	4.493606e+00	1.612494e+00	2.398589e+00	2
height[157]	2.056185e+00	1.088464e+00	1.072488e+00	4.200696e+00	1.436988e+00	2.428855e+00	2
height[158]	2.293149e+00	1.320788e+00	1.048865e+00	4.491746e+00	1.828101e+00	2.458784e+00	2
height[159]	2.193420e+00	1.195902e+00	1.133169e+00	4.391343e+00	1.531508e+00	2.417937e+00	2
height[160]	2.422139e+00	1.391621e+00	1.108407e+00	4.690928e+00	2.113993e+00	2.433411e+00	2
height[161]	2.013735e+00	1.063749e+00	9.978362e-01	4.071759e+00	1.383481e+00	2.484550e+00	2
height[162]	2.173824e+00	1.130597e+00	1.030170e+00	4.213933e+00	1.868880e+00	2.452968e+00	2
height[163]	1.992537e+00	1.029548e+00	9.330702e-01	3.953202e+00	1.492996e+00	2.458188e+00	2
height[164]	2.133695e+00	1.098542e+00	1.032230e+00	4.162014e+00	1.634263e+00	2.421248e+00	2
height[165]	1.913818e+00	9.391724e-01	9.077407e-01	3.798792e+00	1.367050e+00	2.433685e+00	2
height[166]	2.300019e+00	1.093355e+00	9.429864e-01	4.191326e+00	2.218060e+00	2.489527e+00	2
height[167]	2.049510e+00	1.086598e+00	1.040999e+00	4.182293e+00	1.425783e+00	2.447085e+00	2
height[168]	1.986910e+00	1.089446e+00	9.670935e-01	4.056629e+00	1.351507e+00	2.466839e+00	2
height[169]	2.265558e+00	1.183700e+00	1.127725e+00	4.402798e+00	1.671369e+00	2.374338e+00	2
height[170]	2.339885e+00	1.321042e+00	1.095707e+00	4.526520e+00	1.969661e+00	2.405920e+00	2
height[171]	2.190937e+00	1.278294e+00	1.087843e+00	4.484537e+00	1.512733e+00	2.472610e+00	2
height[172]	2.385377e+00	1.324793e+00	1.115006e+00	4.579096e+00	2.075165e+00	2.458037e+00	2
height[173]	2.247337e+00	1.151505e+00	1.071152e+00	4.316628e+00	1.904832e+00	2.410311e+00	2
height[174]	2.419830e+00	1.315602e+00	1.148101e+00	4.560491e+00	2.166324e+00	2.445772e+00	2
height[175]	1.919952e+00	9.783549e-01	9.367544e-01	3.900202e+00	1.316380e+00	2.483397e+00	2
height[176]	2.169674e+00	1.099887e+00	1.052615e+00	4.183065e+00	1.713643e+00	2.460096e+00	2
height[177]	2.255877e+00	1.272922e+00	1.105312e+00	4.463769e+00	1.602458e+00	2.455304e+00	2
height[178]	2.058502e+00	1.157314e+00	1.149431e+00	4.352946e+00	1.512364e+00	2.467964e+00	2
height[179]	1.979568e+00	1.037367e+00	1.060689e+00	4.162592e+00	1.391311e+00	2.443097e+00	2
height[180]	1.934149e+00	1.013847e+00	1.099060e+00	4.106933e+00	1.406970e+00	2.450231e+00	2
height[181]	2.485649e+00	1.533324e+00	1.160247e+00	4.884570e+00	2.046607e+00	2.481003e+00	2
height[182]	2.160666e+00	1.182069e+00	1.047878e+00	4.328578e+00	1.605296e+00	2.446793e+00	2
height[183]	1.874973e+00	9.394204e-01	1.031979e+00	3.936618e+00	1.341456e+00	2.442524e+00	2
height[184]	2.272782e+00	1.288895e+00	1.079666e+00	4.440401e+00	1.639897e+00	2.466371e+00	2
height[185]	1.828419e+00	8.695700e-01	9.275094e-01	3.728435e+00	1.294805e+00	2.374720e+00	2
height[186]	2.227032e+00	1.243384e+00	1.115681e+00	4.485413e+00	1.555894e+00	2.491400e+00	2
height[187]	2.017421e+00	1.049032e+00	9.543959e-01	4.033057e+00	1.413816e+00	2.511055e+00	2
height[188]	2.220184e+00	1.319285e+00	1.101760e+00	4.497904e+00	1.524682e+00	2.496579e+00	2
height[189]	2.080037e+00	1.017775e+00	9.113252e-01	3.933214e+00	1.902857e+00	2.447515e+00	2
height[190]	2.366768e+00	1.368632e+00	1.126010e+00	4.616327e+00	1.878711e+00	2.382719e+00	2
height[191]	1.959459e+00	9.840728e-01	9.439985e-01	3.893067e+00	1.358602e+00	2.541992e+00	2
height[192]	2.083269e+00	1.094899e+00	9.765330e-01	4.056522e+00	1.745150e+00	2.422988e+00	2
height[193]	1.717283e+00	8.361882e-01	8.994352e-01	3.672358e+00	1.239917e+00	2.400702e+00	2
height[194]	2.044589e+00	1.044474e+00	1.101894e+00	4.166345e+00	1.479926e+00	2.373939e+00	2
height[195]	2.202214e+00	1.291544e+00	1.120912e+00	4.567071e+00	1.521335e+00	2.403354e+00	2
height[196]	3.362079e+00	1.253435e+00	1.362117e+00	5.444619e+00	3.235782e+00	2.323157e+00	2
height[197]	2.255671e+00	1.356938e+00	1.098851e+00	4.551586e+00	1.542363e+00	2.501039e+00	2
height[198]	1.939079e+00	1.080792e+00	9.974833e-01	4.120651e+00	1.358281e+00	2.399462e+00	2
height[199]	2.230931e+00	1.314378e+00	1.138368e+00	4.532064e+00	1.535404e+00	2.497163e+00	2
height[200]	1.746532e+00	8.550270e-01	8.765548e-01	3.671237e+00	1.223669e+00	2.429893e+00	2
height[201]	2.071090e+00	9.384158e-01	9.259155e-01	3.869564e+00	1.953351e+00	2.557964e+00	2
height[202]	1.900916e+00	9.923883e-01	1.083867e+00	4.076445e+00	1.408798e+00	2.407239e+00	2
height[203]	2.503628e+00	1.179219e+00	1.171854e+00	4.570369e+00	2.380753e+00	2.403877e+00	2
height[204]	2.464960e+00	1.102448e+00	1.091785e+00	4.353070e+00	2.372306e+00	2.432951e+00	2
height[205]	2.462904e+00	1.178811e+00	1.103563e+00	4.425562e+00	2.361031e+00	2.429128e+00	2
height[206]	2.008800e+00	1.053484e+00	9.848115e-01	4.037798e+00	1.392254e+00	2.441708e+00	2
height[207]	2.223414e+00	1.169897e+00	1.084982e+00	4.374486e+00	1.615478e+00	2.444025e+00	2
height[208]	2.268222e+00	1.188445e+00	1.105965e+00	4.366923e+00	1.948229e+00	2.496343e+00	2
height[209]	1.894193e+00	9.668376e-01	1.104850e+00	4.071994e+00	1.407989e+00	2.371380e+00	2
height[210]	1.659932e+00	7.839460e-01	8.813544e-01	3.648927e+00	1.207551e+00	2.405367e+00	2
height[211]	1.770384e+00	8.534972e-01	9.744994e-01	3.724484e+00	1.281613e+00	2.465340e+00	2
height[212]	2.804439e+00	1.271167e+00	1.185698e+00	4.836439e+00	2.747489e+00	2.445549e+00	2
height[213]	1.577546e+00	3.332356e-01	1.178672e+00	2.856846e+00	1.430176e+00	2.214589e+00	2
age[0]	1.633815e+02	5.756239e+01	1.550003e+02	1.747549e+02	1.620415e+02	3.991410e+00	2
age[1]	1.531728e+02	1.118990e+00	1.509684e+02	1.544499e+02	1.534589e+02	1.006949e+00	2
age[2]	1.052710e+02	7.995202e+00	1.002444e+02	1.097476e+02	1.055739e+02	1.002834e+00	2
age[3]	9.356251e+01	1.263653e+01	8.724791e+01	9.923842e+01	9.391746e+01	1.038615e+00	2
age[4]	1.261945e+02	1.843061e+01	1.177747e+02	1.343184e+02	1.267043e+02	1.004405e+00	2
age[5]	9.606996e+01	7.740165e+00	9.023394e+01	9.924985e+01	9.685346e+01	1.011291e+00	2
age[6]	1.123582e+02	1.969055e+00	1.100723e+02	1.147489e+02	1.124150e+02	1.000375e+00	2
age[7]	1.030842e+02	6.085873e+00	9.925028e+01	1.075647e+02	1.027772e+02	1.020556e+00	2
age[8]	1.110016e+02	9.394122e-01	1.097500e+02	1.128999e+02	1.107894e+02	1.014437e+00	2
age[9]	1.058306e+02	7.606168e+00	1.005708e+02	1.097493e+02	1.063181e+02	1.005559e+00	2
age[10]	1.123693e+02	1.940739e+00	1.100811e+02	1.147426e+02	1.124186e+02	1.000003e+00	2
age[11]	1.122213e+02	2.002441e+00	1.097778e+02	1.144956e+02	1.122108e+02	1.002778e+00	2
age[12]	1.042504e+02	8.643425e+00	9.926322e+01	1.091028e+02	1.041389e+02	1.012654e+00	2
age[13]	1.067876e+02	6.016627e+00	1.016411e+02	1.097498e+02	1.074558e+02	1.017808e+00	2
age[14]	1.258639e+02	1.163404e+01	1.203502e+02	1.320179e+02	1.255469e+02	1.002535e+00	2
age[15]	1.286311e+02	1.306702e+01	1.220895e+02	1.346490e+02	1.289591e+02	1.010543e+00	2
age[16]	1.283962e+02	1.291854e+01	1.220039e+02	1.346481e+02	1.286986e+02	1.000026e+00	2
age[17]	1.273005e+02	1.169718e+01	1.207227e+02	1.332434e+02	1.273410e+02	9.999968e-01	2
age[18]	1.031779e+02	7.453831e+00	9.925001e+01	1.082766e+02	1.027507e+02	1.009943e+00	2
age[19]	1.014990e+02	3.381869e+00	9.924998e+01	1.051584e+02	1.010373e+02	1.055457e+00	2
age[20]	1.060131e+02	7.478711e+00	1.007088e+02	1.097496e+02	1.065765e+02	1.029053e+00	2
age[21]	1.108398e+02	8.997002e-01	1.097500e+02	1.128058e+02	1.105752e+02	1.018063e+00	2
age[22]	1.027166e+02	5.609607e+00	9.925021e+01	1.071324e+02	1.023827e+02	1.135746e+00	2
age[23]	1.043725e+02	6.705738e+00	9.943411e+01	1.088223e+02	1.043635e+02	1.187223e+00	2
age[24]	1.103562e+02	3.313093e-01	1.097500e+02	1.115118e+02	1.101846e+02	1.008989e+00	2
age[25]	1.034920e+02	7.491561e+00	9.925004e+01	1.084028e+02	1.032139e+02	1.090702e+00	2
age[26]	1.057084e+02	6.245207e+00	1.011165e+02	1.097475e+02	1.059700e+02	1.008121e+00	2
age[27]	1.129080e+02	1.392566e+00	1.106470e+02	1.147499e+02	1.130635e+02	1.033821e+00	2
age[28]	1.276857e+02	1.898691e+01	1.203560e+02	1.352729e+02	1.274153e+02	1.050352e+00	2
age[29]	1.081002e+02	1.789060e+01	1.007212e+02	1.147474e+02	1.084692e+02	1.028460e+00	2
age[30]	9.072360e+01	1.171625e+01	8.595008e+01	9.733135e+01	9.009124e+01	1.188027e+00	2
age[31]	1.244193e+02	7.029302e+00	1.203501e+02	1.291633e+02	1.241420e+02	1.002125e+00	2
age[32]	1.221434e+02	2.401371e+00	1.203500e+02	1.252437e+02	1.217339e+02	1.055063e+00	2
age[33]	9.441430e+01	1.239270e+01	8.765762e+01	9.924994e+01	9.511473e+01	1.004685e+00	2
age[34]	9.371149e+01	1.338321e+01	8.716953e+01	9.924910e+01	9.414811e+01	1.000962e+00	2
age[35]	9.506427e+01	1.029400e+01	8.864533e+01	9.924977e+01	9.579355e+01	1.000585e+00	2
age[36]	1.052126e+02	8.152411e+00	1.001946e+02	1.097489e+02	1.055035e+02	1.001952e+00	2
age[37]	1.116291e+02	1.697893e+00	1.097501e+02	1.140774e+02	1.114183e+02	1.001884e+00	2
age[38]	9.397379e+01	1.224471e+01	8.752989e+01	9.924983e+01	9.447379e+01	1.000079e+00	2
age[39]	1.048727e+02	8.260403e+00	1.000663e+02	1.097495e+02	1.050216e+02	1.036544e+00	2
age[40]	1.079880e+02	3.165202e+00	1.042729e+02	1.097499e+02	1.085599e+02	1.055204e+00	2
age[41]	1.073343e+02	4.163299e+00	1.031712e+02	1.097499e+02	1.078728e+02	1.003402e+00	2
age[42]	9.403685e+01	1.253129e+01	8.749721e+01	9.924822e+01	9.457946e+01	1.067976e+00	2
age[43]	1.213652e+02	9.482359e-01	1.203501e+02	1.233044e+02	1.210699e+02	1.001039e+00	2
age[44]	1.331260e+02	2.986922e+00	1.295839e+02	1.346500e+02	1.337256e+02	1.121513e+00	2
age[45]	1.184215e+02	2.161273e+00	1.155396e+02	1.203498e+02	1.187530e+02	1.005871e+00	2
age[46]	1.302562e+02	8.428672e+00	1.245386e+02	1.346499e+02	1.307478e+02	1.000524e+00	2
age[47]	1.358763e+02	7.420534e-01	1.346501e+02	1.374894e+02	1.357304e+02	1.006288e+00	2
age[48]	4.354952e-06	5.958659e-11	0.000000e+00	2.248758e-05	0.000000e+00	1.139095e+00	2
age[49]	8.281011e+01	7.570498e+00	7.691776e+01	8.594979e+01	8.362351e+01	1.036223e+00	2
age[50]	6.927881e+01	1.870837e+01	6.009757e+01	7.374954e+01	7.065841e+01	1.082543e+00	2
age[51]	4.385312e-06	6.008750e-11	0.000000e+00	2.250826e-05	0.000000e+00	1.141409e+00	2
age[52]	3.964555e+01	4.529850e+00	3.530171e+01	4.224972e+01	4.022538e+01	1.098181e+00	2
age[53]	3.821408e+01	5.470722e+00	3.450537e+01	4.224477e+01	3.824208e+01	1.000021e+00	2
age[54]	7.455976e+01	7.160458e-01	7.375006e+01	7.623711e+01	7.429118e+01	1.072782e+00	2
age[55]	4.706089e+01	1.455309e+01	3.885090e+01	5.024980e+01	4.847074e+01	1.296112e+00	2
age[56]	6.637500e+01	1.917934e+01	5.912989e+01	7.374594e+01	6.655212e+01	1.126730e+00	2
age[57]	5.559715e+01	3.925077e+00	5.146250e+01	5.794979e+01	5.616781e+01	1.159291e+00	2
age[58]	6.558964e+01	5.714712e+01	5.116539e+01	8.015262e+01	6.596643e+01	1.129510e+00	2
age[59]	7.556558e+01	3.303798e+00	7.375005e+01	7.929696e+01	7.498761e+01	1.138859e+00	2
age[60]	8.258593e+01	8.262191e+00	7.649939e+01	8.594988e+01	8.339963e+01	1.014919e+00	2
age[61]	9.547073e+01	1.014015e+01	8.878159e+01	9.924936e+01	9.635275e+01	9.999967e-01	2
age[62]	1.278984e+02	1.548751e+01	1.213520e+02	1.346480e+02	1.281129e+02	1.005596e+00	2
age[63]	1.128075e+02	1.909163e+00	1.102508e+02	1.147498e+02	1.130572e+02	1.011403e+00	2
age[64]	1.265358e+02	1.365084e+01	1.203502e+02	1.330093e+02	1.262735e+02	1.002739e+00	2
age[65]	1.094357e+02	1.622529e+01	1.014699e+02	1.147496e+02	1.103249e+02	1.008344e+00	2
age[66]	1.032628e+02	7.168665e+00	9.925021e+01	1.082391e+02	1.028883e+02	1.063961e+00	2
age[67]	1.096166e+02	1.100793e+01	1.032322e+02	1.147490e+02	1.100998e+02	1.005257e+00	2
age[68]	1.040436e+02	9.755722e+00	9.925271e+01	1.097617e+02	1.036569e+02	1.068654e+00	2
age[69]	1.116993e+02	1.784700e+00	1.097502e+02	1.141846e+02	1.114936e+02	1.010375e+00	2
age[70]	1.355105e+02	6.203579e-01	1.346500e+02	1.372238e+02	1.352509e+02	1.217942e+00	2
age[71]	9.330024e+01	1.334799e+01	8.701014e+01	9.924931e+01	9.357820e+01	1.019468e+00	2
age[72]	2.340922e+01	2.362879e+00	2.088271e+01	2.594524e+01	2.350494e+01	1.002078e+00	2
age[73]	9.435295e+01	1.170964e+01	8.783233e+01	9.924991e+01	9.496025e+01	1.001257e+00	2
age[74]	1.177721e+02	2.470488e+00	1.151403e+02	1.203476e+02	1.178756e+02	9.999676e-01	2
age[75]	1.289835e+02	8.842547e+00	1.234330e+02	1.348673e+02	1.288508e+02	1.159159e+00	2
age[76]	1.290587e+02	8.729789e+00	1.240383e+02	1.346497e+02	1.291189e+02	1.079997e+00	2
age[77]	1.180041e+02	4.756121e+00	1.139269e+02	1.203494e+02	1.185861e+02	1.035685e+00	2
age[78]	1.075755e+02	6.016348e+00	1.028253e+02	1.097499e+02	1.083592e+02	1.131348e+00	2
age[79]	1.077757e+02	7.901391e+00	1.021696e+02	1.132319e+02	1.078732e+02	1.055298e+00	2
age[80]	1.220229e+02	2.341200e+00	1.203503e+02	1.251247e+02	1.215831e+02	1.046096e+00	2
age[81]	1.019674e+02	4.538438e+00	9.925000e+01	1.061851e+02	1.014655e+02	1.000097e+00	2
age[82]	1.511583e+02	7.338806e+00	1.458695e+02	1.544495e+02	1.518130e+02	1.064360e+00	2
age[83]	1.448608e+02	2.358573e+00	1.414667e+02	1.462498e+02	1.454119e+02	1.212691e+00	2
age[84]	1.430518e+02	5.362068e+00	1.383948e+02	1.462495e+02	1.435226e+02	1.001489e+00	2
age[85]	1.433790e+02	2.706050e+00	1.399691e+02	1.462491e+02	1.435640e+02	1.003344e+00	2
age[86]	1.420303e+02	5.697051e+00	1.379316e+02	1.458631e+02	1.420458e+02	1.014646e+00	2
age[87]	1.068324e+02	6.252801e+00	1.016216e+02	1.097498e+02	1.075570e+02	1.111046e+00	2
age[88]	1.070553e+02	1.254016e+01	9.960702e+01	1.132473e+02	1.072494e+02	1.012748e+00	2
age[89]	1.625861e+02	5.812172e+01	1.530744e+02	1.743350e+02	1.613784e+02	4.096322e+00	2
age[90]	1.594836e+02	5.557746e+01	1.496553e+02	1.713476e+02	1.580446e+02	3.741864e+00	2
age[91]	1.118564e+02	1.026003e+00	1.100957e+02	1.138419e+02	1.117192e+02	1.074713e+00	2
age[92]	9.148158e+01	2.298267e+01	8.330262e+01	1.003474e+02	9.094370e+01	1.978692e+00	2
age[93]	1.369196e+02	1.998632e+01	1.302445e+02	1.442106e+02	1.361450e+02	3.276462e+00	2
age[94]	1.151912e+02	7.100094e+00	1.108301e+02	1.208414e+02	1.146852e+02	1.037446e+00	2
age[95]	1.157612e+02	5.660185e+00	1.114112e+02	1.202025e+02	1.156335e+02	1.678947e+00	2
age[96]	1.128232e+02	2.581529e+00	1.096815e+02	1.160304e+02	1.128275e+02	1.056165e+00	2
age[97]	1.061299e+02	7.504881e+00	1.010824e+02	1.115288e+02	1.059687e+02	1.000229e+00	2
age[98]	8.155707e+01	1.627713e+01	7.477816e+01	8.919644e+01	8.102494e+01	1.690798e+00	2
age[99]	9.879228e+01	1.734357e+01	8.999001e+01	1.070459e+02	9.869485e+01	1.003097e+00	2
age[100]	1.107251e+02	5.469141e-01	1.097510e+02	1.121725e+02	1.105485e+02	1.064983e+00	2
age[101]	1.408720e+02	1.370314e+01	1.359355e+02	1.473392e+02	1.396025e+02	2.573085e+00	2
age[102]	1.144599e+02	1.848181e+00	1.118556e+02	1.171102e+02	1.143690e+02	1.154030e+00	2
age[103]	1.113027e+02	5.630112e+00	1.064987e+02	1.158559e+02	1.112397e+02	1.093058e+00	2
age[104]	1.177164e+02	4.451269e+00	1.135284e+02	1.217796e+02	1.176446e+02	1.141188e+00	2
age[105]	1.357528e+02	1.908109e+01	1.291672e+02	1.428944e+02	1.351509e+02	3.178257e+00	2
age[106]	1.343176e+02	1.743601e+01	1.277948e+02	1.411398e+02	1.338158e+02	3.075425e+00	2
age[107]	1.186588e+02	3.204904e+00	1.153923e+02	1.221563e+02	1.185446e+02	1.550830e+00	2
age[108]	1.175219e+02	2.580746e+00	1.145285e+02	1.206569e+02	1.174229e+02	1.527432e+00	2
age[109]	8.390545e+01	9.142447e+00	7.858478e+01	8.993124e+01	8.349795e+01	1.478323e+00	2
age[110]	7.553596e+01	1.815262e+00	7.375013e+01	7.816315e+01	7.520993e+01	1.025712e+00	2
age[111]	1.334485e+02	8.570660e+00	1.279137e+02	1.395741e+02	1.333338e+02	1.188140e+00	2
age[112]	1.059941e+02	4.474284e+00	1.021279e+02	1.099295e+02	1.059653e+02	1.050499e+00	2
age[113]	1.089463e+02	8.088104e+00	1.030282e+02	1.138729e+02	1.092470e+02	1.027887e+00	2
age[114]	1.430201e+02	2.491690e+01	1.364976e+02	1.507098e+02	1.417311e+02	3.896374e+00	2
age[115]	1.443534e+02	2.635554e+01	1.376661e+02	1.521736e+02	1.432115e+02	3.938844e+00	2
age[116]	1.418905e+02	2.445876e+01	1.350640e+02	1.498547e+02	1.405773e+02	3.596603e+00	2
age[117]	1.132018e+02	6.119289e+00	1.084905e+02	1.180895e+02	1.131285e+02	1.011978e+00	2
age[118]	1.195155e+02	3.991935e+00	1.151764e+02	1.235514e+02	1.196723e+02	1.007993e+00	2
age[119]	1.377982e+02	2.042578e+01	1.312521e+02	1.453528e+02	1.370102e+02	3.289112e+00	2
age[120]	1.098494e+02	6.392529e+00	1.050513e+02	1.148373e+02	1.098273e+02	1.083674e+00	2
age[121]	8.268706e+01	7.711816e+00	7.792271e+01	8.839388e+01	8.231722e+01	1.375948e+00	2
age[122]	1.116238e+02	2.125822e+01	1.033548e+02	1.214589e+02	1.105565e+02	1.381937e+00	2
age[123]	1.442313e+02	9.539984e+00	1.382736e+02	1.495790e+02	1.441747e+02	1.000892e+00	2
age[124]	8.856099e+01	1.904168e+01	8.130964e+01	9.682195e+01	8.800781e+01	2.029148e+00	2
age[125]	1.113099e+02	8.913100e+00	1.054110e+02	1.169427e+02	1.113672e+02	1.006006e+00	2
age[126]	1.082554e+02	5.207459e+00	1.036469e+02	1.123995e+02	1.083646e+02	1.006815e+00	2
age[127]	1.563398e+02	7.181064e+01	1.460385e+02	1.688767e+02	1.550220e+02	4.599063e+00	2
age[128]	1.458524e+02	6.663030e+00	1.410624e+02	1.513475e+02	1.455572e+02	1.238386e+00	2
age[129]	1.141081e+02	6.178644e+00	1.093984e+02	1.190927e+02	1.141233e+02	1.013263e+00	2
age[130]	1.169119e+02	4.996505e+00	1.125357e+02	1.213539e+02	1.169147e+02	1.005324e+00	2
age[131]	1.258164e+02	5.405036e+00	1.218285e+02	1.305526e+02	1.255028e+02	1.151466e+00	2
age[132]	4.461805e+01	2.170685e+01	3.601525e+01	5.398931e+01	4.405842e+01	1.002206e+00	2
age[133]	7.868930e+01	1.074966e+01	7.388227e+01	8.512711e+01	7.800417e+01	1.495309e+00	2
age[134]	1.159568e+02	5.078958e+00	1.114917e+02	1.203459e+02	1.159923e+02	1.035168e+00	2
age[135]	1.544625e+02	7.602357e+01	1.442486e+02	1.671700e+02	1.533684e+02	4.873909e+00	2
age[136]	1.504086e+02	5.070765e+01	1.417154e+02	1.610710e+02	1.490069e+02	4.387857e+00	2
age[137]	1.142001e+02	1.375803e+00	1.118972e+02	1.164915e+02	1.141767e+02	1.156824e+00	2
age[138]	7.861638e+01	3.924638e+00	7.517684e+01	8.262143e+01	7.838990e+01	1.039382e+00	2
age[139]	1.300637e+02	7.511501e+00	1.250002e+02	1.352605e+02	1.298867e+02	1.239380e+00	2
age[140]	1.051156e+02	1.019952e+01	9.887140e+01	1.112052e+02	1.052235e+02	1.003076e+00	2
age[141]	1.315195e+02	8.151820e+00	1.261945e+02	1.368153e+02	1.314603e+02	1.281557e+00	2
age[142]	1.132314e+02	1.563333e+00	1.108441e+02	1.156223e+02	1.131250e+02	1.113817e+00	2
age[143]	5.442517e+01	6.896460e+01	4.079114e+01	7.033765e+01	5.340061e+01	1.794285e+00	2
age[144]	7.074532e+01	3.230341e+01	6.034143e+01	8.094338e+01	7.075898e+01	1.580484e+00	2
age[145]	1.029035e+02	1.496400e+01	9.510728e+01	1.103736e+02	1.028742e+02	1.020669e+00	2
age[146]	1.165873e+02	6.381540e+00	1.119669e+02	1.212671e+02	1.164626e+02	1.714542e+00	2
age[147]	9.692503e+01	3.126172e+01	8.702721e+01	1.067763e+02	9.677597e+01	1.725909e+00	2
age[148]	1.220286e+02	7.974165e+00	1.170049e+02	1.273997e+02	1.218314e+02	1.862736e+00	2
age[149]	1.139554e+02	4.860036e+00	1.101845e+02	1.183765e+02	1.137168e+02	1.122783e+00	2
age[150]	1.074284e+02	6.841012e+00	1.022238e+02	1.120703e+02	1.076676e+02	1.000730e+00	2
age[151]	1.309803e+02	1.327172e+01	1.255685e+02	1.371894e+02	1.299882e+02	3.073490e+00	2
age[152]	1.317433e+02	8.309206e+00	1.256676e+02	1.366387e+02	1.320578e+02	1.044679e+00	2
age[153]	1.269410e+02	8.914581e+00	1.220618e+02	1.321754e+02	1.266364e+02	2.262271e+00	2
age[154]	1.381633e+02	8.303767e+00	1.331594e+02	1.446359e+02	1.376550e+02	1.213220e+00	2
age[155]	1.161232e+02	2.427771e+01	1.074194e+02	1.258312e+02	1.159553e+02	1.053979e+00	2
age[156]	1.429973e+02	1.384108e+01	1.371282e+02	1.491166e+02	1.435113e+02	2.230190e+00	2
age[157]	1.238319e+02	6.928574e+00	1.190919e+02	1.287246e+02	1.237999e+02	1.813045e+00	2
age[158]	1.271839e+02	1.084262e+01	1.211741e+02	1.331980e+02	1.270658e+02	1.003461e+00	2
age[159]	1.286963e+02	9.537224e+00	1.236583e+02	1.336695e+02	1.288590e+02	2.734585e+00	2
age[160]	1.317902e+02	1.694554e+01	1.234487e+02	1.393356e+02	1.319018e+02	1.024545e+00	2
age[161]	1.173032e+02	7.981044e+00	1.120711e+02	1.229049e+02	1.172003e+02	1.008035e+00	2
age[162]	1.189320e+02	5.889289e+00	1.144741e+02	1.239867e+02	1.188583e+02	1.097564e+00	2
age[163]	1.115093e+02	8.795841e+00	1.058293e+02	1.177054e+02	1.113643e+02	1.015066e+00	2
age[164]	1.202261e+02	7.131575e+00	1.152446e+02	1.256397e+02	1.200103e+02	1.291370e+00	2
age[165]	1.084792e+02	1.009354e+01	1.017930e+02	1.144301e+02	1.086954e+02	1.005769e+00	2
age[166]	1.130204e+02	1.848053e+01	1.047404e+02	1.218765e+02	1.126990e+02	1.017432e+00	2
age[167]	1.232474e+02	4.171932e+00	1.194187e+02	1.274525e+02	1.231066e+02	1.196210e+00	2
age[168]	1.161706e+02	9.003973e+00	1.106834e+02	1.221748e+02	1.160734e+02	1.040106e+00	2
age[169]	1.294004e+02	1.250706e+01	1.241518e+02	1.356009e+02	1.288560e+02	2.857720e+00	2
age[170]	1.284803e+02	9.888214e+00	1.223383e+02	1.343021e+02	1.284017e+02	1.077755e+00	2
age[171]	1.283581e+02	1.126851e+01	1.220803e+02	1.345628e+02	1.284542e+02	1.002740e+00	2
age[172]	1.310861e+02	7.277555e+00	1.255610e+02	1.361582e+02	1.310978e+02	1.103533e+00	2
age[173]	1.249977e+02	1.107773e+01	1.195691e+02	1.313975e+02	1.245081e+02	2.027852e+00	2
age[174]	1.298757e+02	1.258808e+01	1.250516e+02	1.360317e+02	1.284033e+02	3.502800e+00	2
age[175]	1.125252e+02	8.516711e+00	1.071560e+02	1.186325e+02	1.123706e+02	1.033808e+00	2
age[176]	1.219730e+02	4.525438e+00	1.177445e+02	1.262619e+02	1.219111e+02	1.095838e+00	2
age[177]	1.291303e+02	8.834171e+00	1.235043e+02	1.350568e+02	1.290963e+02	1.056287e+00	2
age[178]	1.367819e+02	8.817724e+00	1.311927e+02	1.431836e+02	1.366119e+02	1.019856e+00	2
age[179]	1.219943e+02	5.938539e+00	1.174510e+02	1.266313e+02	1.219292e+02	1.547770e+00	2
age[180]	1.272869e+02	5.372472e+00	1.231199e+02	1.313748e+02	1.274205e+02	1.803830e+00	2
age[181]	1.355528e+02	8.326107e+00	1.292401e+02	1.414395e+02	1.354402e+02	1.020156e+00	2
age[182]	1.218025e+02	5.031691e+00	1.173233e+02	1.262545e+02	1.216506e+02	1.219917e+00	2
age[183]	1.196349e+02	6.433151e+00	1.148220e+02	1.247400e+02	1.196135e+02	1.028216e+00	2
age[184]	1.290924e+02	1.031757e+01	1.227932e+02	1.349220e+02	1.291106e+02	1.057014e+00	2
age[185]	1.110052e+02	2.704642e+01	1.008871e+02	1.200365e+02	1.109839e+02	1.036549e+00	2
age[186]	1.295773e+02	8.748964e+00	1.235553e+02	1.349150e+02	1.294971e+02	1.057553e+00	2
age[187]	1.144091e+02	9.435091e+00	1.089431e+02	1.206607e+02	1.142213e+02	1.006166e+00	2
age[188]	1.304617e+02	1.015900e+01	1.242812e+02	1.364313e+02	1.304581e+02	1.037916e+00	2
age[189]	1.093127e+02	1.273834e+01	1.024347e+02	1.164328e+02	1.092621e+02	1.015182e+00	2
age[190]	1.313495e+02	7.844523e+00	1.259560e+02	1.369881e+02	1.313629e+02	1.106706e+00	2
age[191]	1.117913e+02	1.128766e+01	1.052432e+02	1.183201e+02	1.116156e+02	9.999587e-01	2
age[192]	1.139957e+02	1.075380e+01	1.075412e+02	1.203155e+02	1.138349e+02	1.005744e+00	2
age[193]	1.111343e+02	1.175250e+01	1.040519e+02	1.176538e+02	1.108581e+02	9.998096e-01	2
age[194]	1.305272e+02	1.060187e+01	1.250630e+02	1.359226e+02	1.311822e+02	2.463969e+00	2
age[195]	1.294308e+02	1.038467e+01	1.229976e+02	1.353681e+02	1.293602e+02	1.049529e+00	2
age[196]	1.392800e+02	4.989439e+00	1.366140e+02	1.415580e+02	1.388622e+02	5.142644e+00	2
age[197]	1.312231e+02	8.327807e+00	1.257463e+02	1.367326e+02	1.311614e+02	1.116573e+00	2
age[198]	1.210925e+02	4.877913e+00	1.169483e+02	1.253840e+02	1.209759e+02	1.097066e+00	2
age[199]	1.311333e+02	8.109471e+00	1.256230e+02	1.365892e+02	1.311168e+02	1.107537e+00	2
age[200]	1.079391e+02	1.355055e+01	1.005374e+02	1.149490e+02	1.079202e+02	1.001284e+00	2
age[201]	1.086660e+02	1.357456e+01	1.013882e+02	1.155216e+02	1.085525e+02	1.008348e+00	2
age[202]	1.280808e+02	6.414731e+00	1.233941e+02	1.323365e+02	1.283817e+02	1.942163e+00	2
age[203]	1.262297e+02	7.915999e+00	1.221610e+02	1.318277e+02	1.253325e+02	2.768991e+00	2
age[204]	1.209943e+02	6.060795e+00	1.167012e+02	1.260048e+02	1.206279e+02	1.821648e+00	2
age[205]	1.243740e+02	8.701208e+00	1.196087e+02	1.303691e+02	1.236954e+02	2.206810e+00	2
age[206]	1.151677e+02	1.155507e+01	1.084195e+02	1.218652e+02	1.151594e+02	1.014020e+00	2
age[207]	1.249339e+02	7.089487e+00	1.203847e+02	1.302312e+02	1.244795e+02	1.583214e+00	2
age[208]	1.238787e+02	7.075944e+00	1.193632e+02	1.288749e+02	1.234847e+02	1.941577e+00	2
age[209]	1.269335e+02	6.637898e+00	1.224492e+02	1.318503e+02	1.268448e+02	1.481180e+00	2
age[210]	1.087474e+02	1.094826e+01	1.019601e+02	1.152941e+02	1.088187e+02	1.003401e+00	2
age[211]	1.144524e+02	8.891261e+00	1.087571e+02	1.205184e+02	1.143298e+02	9.999452e-01	2
age[212]	1.284632e+02	9.211990e+00	1.245918e+02	1.350634e+02	1.274024e+02	3.795641e+00	2
age[213]	1.330745e+02	7.173643e+00	1.259262e+02	1.371163e+02	1.334422e+02	1.760306e+00	2
TK02Brlens_length[1]	1.205783e-01	4.588358e-03	2.081369e-02	2.247461e-01	1.220064e-01	3.351529e+00	2
TK02Brlens_length[2]	6.754262e-02	1.333096e-03	0.000000e+00	1.341771e-01	6.323839e-02	1.032258e+00	2
TK02Brlens_length[3]	1.328276e-01	2.222296e-03	4.784549e-02	2.239839e-01	1.280723e-01	1.002741e+00	2
TK02Brlens_length[4]	1.540305e-01	5.312816e-03	3.306792e-02	2.944342e-01	1.423063e-01	1.052845e+00	2
TK02Brlens_length[5]	1.123354e-01	1.609707e-03	3.782137e-02	1.904632e-01	1.092088e-01	1.046287e+00	2
TK02Brlens_length[6]	2.768042e-02	8.215560e-04	0.000000e+00	8.385541e-02	1.917565e-02	1.075410e+00	2
TK02Brlens_length[7]	5.604084e-02	5.104163e-04	1.621825e-02	1.003938e-01	5.350630e-02	9.999965e-01	2
TK02Brlens_length[8]	4.843968e-02	3.512391e-04	1.678878e-02	8.679378e-02	4.523525e-02	1.303165e+00	2
TK02Brlens_length[9]	8.477511e-02	9.998954e-04	2.517056e-02	1.474611e-01	8.214824e-02	1.018635e+00	2
TK02Brlens_length[10]	2.732739e-02	7.970838e-04	0.000000e+00	8.299696e-02	1.892187e-02	1.077596e+00	2
TK02Brlens_length[11]	9.442830e-02	9.049969e-04	3.845713e-02	1.537798e-01	9.216948e-02	1.000827e+00	2
TK02Brlens_length[12]	1.285849e-01	2.852854e-03	3.719979e-02	2.341333e-01	1.207646e-01	1.019549e+00	2
TK02Brlens_length[13]	4.543890e-02	8.900625e-04	0.000000e+00	1.016816e-01	4.049265e-02	1.030567e+00	2
TK02Brlens_length[14]	5.201401e-02	1.520695e-03	0.000000e+00	1.242824e-01	4.472657e-02	9.999920e-01	2
TK02Brlens_length[15]	1.844121e-02	2.703589e-04	0.000000e+00	5.040303e-02	1.434630e-02	1.014251e+00	2
TK02Brlens_length[16]	3.236073e-02	7.975111e-04	0.000000e+00	8.752892e-02	2.591923e-02	1.023650e+00	2
TK02Brlens_length[17]	4.084767e-02	9.183493e-04	0.000000e+00	9.800802e-02	3.533250e-02	1.007710e+00	2
TK02Brlens_length[18]	6.528142e-02	1.992091e-03	0.000000e+00	1.438189e-01	5.749082e-02	1.032230e+00	2
TK02Brlens_length[19]	5.571699e-02	1.066870e-03	0.000000e+00	1.159133e-01	5.108254e-02	1.005715e+00	2
TK02Brlens_length[20]	2.430409e-02	8.179559e-04	0.000000e+00	8.157557e-02	1.444164e-02	1.123733e+00	2
TK02Brlens_length[21]	8.296156e-02	1.183147e-03	2.506384e-02	1.584688e-01	7.698776e-02	1.184610e+00	2
TK02Brlens_length[22]	4.416552e-02	4.935485e-04	6.483899e-03	8.815219e-02	4.068814e-02	1.089256e+00	2
TK02Brlens_length[23]	1.966547e-02	3.190930e-04	0.000000e+00	5.379824e-02	1.576868e-02	1.043149e+00	2
TK02Brlens_length[24]	4.273658e-03	3.150287e-05	0.000000e+00	1.562187e-02	2.188304e-03	1.033481e+00	2
TK02Brlens_length[25]	1.273600e-01	3.538477e-03	3.703832e-02	2.540604e-01	1.143367e-01	1.353228e+00	2
TK02Brlens_length[26]	2.604407e-02	2.884058e-04	0.000000e+00	5.780755e-02	2.322756e-02	1.003678e+00	2
TK02Brlens_length[27]	1.605330e-02	1.744474e-04	0.000000e+00	4.073781e-02	1.393643e-02	1.128985e+00	2
TK02Brlens_length[28]	9.928149e-02	5.518240e-03	0.000000e+00	2.319238e-01	9.044136e-02	1.000334e+00	2
TK02Brlens_length[29]	4.669024e-02	4.134314e-03	0.000000e+00	2.155227e-01	2.293480e-02	1.073233e+00	2
TK02Brlens_length[30]	2.060474e-01	6.277210e-03	8.532278e-02	3.772572e-01	1.889092e-01	1.343237e+00	2
TK02Brlens_length[31]	1.793840e-01	5.488613e-03	6.271146e-02	3.373717e-01	1.635396e-01	1.432925e+00	2
TK02Brlens_length[32]	8.011028e-02	1.041950e-03	2.379119e-02	1.464295e-01	7.558739e-02	1.074496e+00	2
TK02Brlens_length[33]	1.797422e-01	3.975249e-03	6.815943e-02	2.966556e-01	1.693319e-01	1.003812e+00	2
TK02Brlens_length[34]	1.958194e-01	7.804660e-03	4.728653e-02	3.654645e-01	1.830009e-01	1.000344e+00	2
TK02Brlens_length[35]	1.655163e-01	1.994763e-03	8.165991e-02	2.529602e-01	1.617896e-01	1.001834e+00	2
TK02Brlens_length[36]	3.114928e-02	1.296576e-03	0.000000e+00	1.012683e-01	1.887669e-02	1.126249e+00	2
TK02Brlens_length[37]	2.776701e-02	6.317029e-04	0.000000e+00	7.890381e-02	2.070638e-02	1.157175e+00	2
TK02Brlens_length[38]	3.702072e-02	1.620447e-03	0.000000e+00	1.193439e-01	2.320740e-02	1.146436e+00	2
TK02Brlens_length[39]	1.631565e-01	1.682062e-03	8.457452e-02	2.478503e-01	1.621836e-01	1.004466e+00	2
TK02Brlens_length[40]	7.863787e-02	8.558277e-04	2.472153e-02	1.349830e-01	7.623487e-02	1.199987e+00	2
TK02Brlens_length[41]	6.030161e-02	5.474448e-04	1.729610e-02	1.073260e-01	5.779473e-02	1.010997e+00	2
TK02Brlens_length[42]	9.271785e-02	2.320287e-03	8.072077e-03	1.875425e-01	8.667281e-02	1.007382e+00	2
TK02Brlens_length[43]	1.010769e-01	2.037082e-03	2.683183e-02	1.942367e-01	9.241437e-02	1.474757e+00	2
TK02Brlens_length[44]	1.169209e-01	1.057280e-03	5.459670e-02	1.795360e-01	1.142569e-01	1.025563e+00	2
TK02Brlens_length[45]	2.490929e-01	2.959172e-03	1.451244e-01	3.693224e-01	2.412904e-01	1.052326e+00	2
TK02Brlens_length[46]	1.057474e-01	2.089664e-03	0.000000e+00	1.844369e-01	1.041616e-01	1.144095e+00	2
TK02Brlens_length[47]	1.102105e-01	1.484139e-03	4.161580e-02	1.899548e-01	1.049289e-01	1.255914e+00	2
TK02Brlens_length[48]	6.230193e-01	3.759211e-02	2.981374e-01	9.094708e-01	6.837322e-01	3.035262e+00	2
TK02Brlens_length[49]	9.350692e-02	2.005791e-03	1.923822e-02	1.840154e-01	8.591212e-02	1.053634e+00	2
TK02Brlens_length[50]	1.566099e-01	2.401904e-03	6.445879e-02	2.496888e-01	1.546043e-01	1.360809e+00	2
TK02Brlens_length[51]	3.300119e-01	3.587560e-02	6.417332e-02	6.024783e-01	3.699288e-01	4.466876e+00	2
TK02Brlens_length[52]	2.379430e-01	2.275744e-02	3.970379e-02	4.417035e-01	2.736257e-01	5.632987e+00	2
TK02Brlens_length[53]	6.337815e-02	1.606916e-03	0.000000e+00	1.358337e-01	5.840120e-02	1.001540e+00	2
TK02Brlens_length[54]	1.051479e-02	1.529738e-04	0.000000e+00	3.343269e-02	6.628327e-03	1.000391e+00	2
TK02Brlens_length[55]	1.941791e-01	1.603929e-02	3.165676e-02	3.724910e-01	2.134952e-01	5.196460e+00	2
TK02Brlens_length[56]	2.019647e-02	3.136547e-04	0.000000e+00	5.527726e-02	1.565837e-02	1.024364e+00	2
TK02Brlens_length[57]	7.881208e-02	2.421871e-03	8.197065e-03	1.760517e-01	6.592987e-02	1.602675e+00	2
TK02Brlens_length[58]	1.872525e-01	3.179413e-03	8.431872e-02	2.978494e-01	1.809717e-01	1.002118e+00	2
TK02Brlens_length[59]	1.879521e-02	3.109433e-04	0.000000e+00	5.100849e-02	1.420604e-02	1.000092e+00	2
TK02Brlens_length[60]	2.632934e-01	1.030385e-02	7.672077e-02	4.248208e-01	2.848413e-01	2.105651e+00	2
TK02Brlens_length[61]	1.167234e-01	3.208479e-03	2.786339e-02	2.236430e-01	1.075066e-01	1.005752e+00	2
TK02Brlens_length[62]	8.565344e-02	4.610049e-03	0.000000e+00	2.096962e-01	7.549318e-02	1.004109e+00	2
TK02Brlens_length[63]	1.121076e-01	3.631915e-03	1.174161e-02	2.188284e-01	1.094615e-01	1.779600e+00	2
TK02Brlens_length[64]	2.172900e-02	4.330439e-04	0.000000e+00	6.295239e-02	1.583840e-02	1.059165e+00	2
TK02Brlens_length[65]	1.952735e-01	4.675787e-03	6.181084e-02	3.365846e-01	1.896974e-01	1.027362e+00	2
TK02Brlens_length[66]	1.346517e-01	1.762939e-03	6.235629e-02	2.208173e-01	1.291447e-01	1.082573e+00	2
TK02Brlens_length[67]	7.155731e-02	8.283113e-04	2.013183e-02	1.291315e-01	6.806024e-02	1.004458e+00	2
TK02Brlens_length[68]	8.251395e-02	1.047161e-03	2.268685e-02	1.465845e-01	7.929551e-02	1.000244e+00	2
TK02Brlens_length[69]	7.990860e-02	8.270955e-04	2.921705e-02	1.371024e-01	7.628898e-02	1.075404e+00	2
TK02Brlens_length[70]	1.009923e-01	1.597068e-03	3.457260e-02	1.820759e-01	9.392344e-02	1.178982e+00	2
TK02Brlens_length[71]	1.036052e-01	2.267841e-03	2.216562e-02	1.986314e-01	9.692072e-02	1.005350e+00	2
TK02Brlens_length[72]	2.316061e-01	3.165459e-03	1.317937e-01	3.478495e-01	2.241833e-01	1.039659e+00	2
TK02Brlens_length[73]	3.348024e-02	1.417352e-03	0.000000e+00	1.102059e-01	2.035600e-02	1.138046e+00	2
TK02Brlens_length[74]	5.120968e-02	8.581048e-04	0.000000e+00	1.051779e-01	4.708003e-02	1.007842e+00	2
TK02Brlens_length[75]	8.544519e-03	6.853986e-05	0.000000e+00	2.517027e-02	6.266383e-03	1.027819e+00	2
TK02Brlens_length[76]	1.920192e-02	1.500643e-04	0.000000e+00	4.246804e-02	1.709463e-02	1.000802e+00	2
TK02Brlens_length[77]	9.206850e-03	8.701457e-05	0.000000e+00	2.751538e-02	6.445957e-03	1.009149e+00	2
TK02Brlens_length[78]	4.256707e-02	5.834867e-04	3.234374e-03	9.028209e-02	3.846010e-02	1.220793e+00	2
TK02Brlens_length[79]	1.995237e-02	2.282127e-04	0.000000e+00	4.889030e-02	1.708629e-02	1.025028e+00	2
TK02Brlens_length[80]	3.514361e-02	4.566399e-04	2.869538e-03	7.438898e-02	3.107781e-02	1.002016e+00	2
TK02Brlens_length[81]	9.408451e-02	9.916491e-04	3.576536e-02	1.534918e-01	9.056550e-02	1.014786e+00	2
TK02Brlens_length[82]	1.392912e-01	3.554751e-03	3.804402e-02	2.425727e-01	1.424716e-01	2.250488e+00	2
TK02Brlens_length[83]	1.088411e-01	8.566750e-03	0.000000e+00	2.370674e-01	1.296522e-01	4.135678e+00	2
TK02Brlens_length[84]	3.601618e-02	6.857338e-04	0.000000e+00	8.529659e-02	3.213637e-02	1.078420e+00	2
TK02Brlens_length[85]	7.736425e-02	5.370816e-03	0.000000e+00	1.874575e-01	8.299350e-02	3.611983e+00	2
TK02Brlens_length[86]	2.166998e-02	6.173796e-04	0.000000e+00	7.119222e-02	1.344379e-02	1.044966e+00	2
TK02Brlens_length[87]	1.406976e-02	1.464981e-04	0.000000e+00	3.845473e-02	1.080587e-02	1.068003e+00	2
TK02Brlens_length[88]	1.537371e-02	1.217454e-04	0.000000e+00	3.668315e-02	1.277035e-02	1.114060e+00	2
TK02Brlens_length[89]	1.379578e-02	2.117058e-04	1.846738e-06	4.332096e-02	8.933159e-03	1.230046e+00	2
TK02Brlens_length[90]	5.234953e-02	1.209895e-03	6.712771e-06	1.200967e-01	4.529177e-02	1.335149e+00	2
TK02Brlens_length[91]	1.719135e-02	1.365570e-04	8.296352e-06	3.946741e-02	1.495185e-02	1.013838e+00	2
TK02Brlens_length[92]	5.215276e-02	1.303050e-03	1.137044e-04	1.222394e-01	4.445221e-02	1.014892e+00	2
TK02Brlens_length[93]	1.783377e-02	3.667175e-04	7.418533e-07	5.725334e-02	1.162320e-02	1.257451e+00	2
TK02Brlens_length[94]	1.773982e-01	4.346469e-03	6.057369e-02	3.137116e-01	1.696242e-01	1.083503e+00	2
TK02Brlens_length[95]	1.450869e-02	2.271576e-04	7.913471e-07	4.444031e-02	9.832263e-03	1.120552e+00	2
TK02Brlens_length[96]	2.092325e-02	2.806747e-04	1.818276e-06	5.340091e-02	1.715625e-02	1.019671e+00	2
TK02Brlens_length[97]	8.341017e-02	1.491036e-03	9.869166e-03	1.580156e-01	8.041641e-02	1.070542e+00	2
TK02Brlens_length[98]	5.446305e-02	8.450086e-04	5.462780e-03	1.126759e-01	4.992098e-02	1.185515e+00	2
TK02Brlens_length[99]	2.436239e-01	5.578489e-03	9.594794e-02	4.007747e-01	2.421786e-01	1.003378e+00	2
TK02Brlens_length[100]	1.327160e-02	9.578043e-05	1.310652e-05	3.189216e-02	1.110105e-02	1.012069e+00	2
TK02Brlens_length[101]	3.223495e-02	4.776360e-04	4.172879e-06	7.284958e-02	2.869864e-02	1.062539e+00	2
TK02Brlens_length[102]	4.348844e-02	3.199905e-04	1.165839e-02	7.943998e-02	4.123929e-02	1.134096e+00	2
TK02Brlens_length[103]	7.785167e-02	1.803644e-03	1.084488e-02	1.676535e-01	6.903564e-02	1.351206e+00	2
TK02Brlens_length[104]	5.315359e-02	9.863170e-04	3.232652e-05	1.093080e-01	5.000935e-02	1.009029e+00	2
TK02Brlens_length[105]	2.372716e-02	5.444649e-04	1.197569e-06	7.203169e-02	1.640927e-02	1.279002e+00	2
TK02Brlens_length[106]	3.148256e-02	8.214575e-04	6.810759e-06	9.101281e-02	2.250529e-02	1.377231e+00	2
TK02Brlens_length[107]	6.542449e-02	1.033300e-03	9.549721e-03	1.318407e-01	6.063443e-02	1.262159e+00	2
TK02Brlens_length[108]	1.656539e-02	1.580691e-04	1.699915e-06	4.121261e-02	1.359413e-02	1.161515e+00	2
TK02Brlens_length[109]	4.333620e-02	5.657813e-04	1.149576e-03	8.782663e-02	4.030406e-02	1.250999e+00	2
TK02Brlens_length[110]	3.382309e-02	4.047332e-04	1.192503e-03	7.235836e-02	3.061939e-02	1.029242e+00	2
TK02Brlens_length[111]	1.353243e-01	2.397457e-03	4.266519e-02	2.342545e-01	1.294512e-01	1.068528e+00	2
TK02Brlens_length[112]	8.135392e-02	1.419573e-03	1.592873e-02	1.577983e-01	7.544504e-02	1.151772e+00	2
TK02Brlens_length[113]	4.971408e-02	1.000290e-03	1.665475e-05	1.083140e-01	4.539416e-02	1.024831e+00	2
TK02Brlens_length[114]	2.508773e-02	4.205764e-04	1.889716e-06	6.650570e-02	1.927682e-02	1.438150e+00	2
TK02Brlens_length[115]	2.134427e-01	2.005807e-02	4.150637e-02	4.530951e-01	1.512834e-01	3.888911e+00	2
TK02Brlens_length[116]	2.663495e-02	7.093189e-04	1.030898e-06	8.276073e-02	1.785591e-02	1.408083e+00	2
TK02Brlens_length[117]	5.193593e-02	5.043723e-04	1.129131e-02	9.487806e-02	4.963834e-02	1.214825e+00	2
TK02Brlens_length[118]	5.134988e-02	4.917375e-04	1.159627e-02	9.470265e-02	4.858812e-02	1.124877e+00	2
TK02Brlens_length[119]	8.891288e-02	2.998694e-03	1.587490e-02	1.985280e-01	7.010161e-02	2.110057e+00	2
TK02Brlens_length[120]	3.244396e-02	2.956323e-04	3.917414e-03	6.707888e-02	3.003656e-02	1.012559e+00	2
TK02Brlens_length[121]	1.329568e-02	1.711391e-04	5.612821e-07	3.915634e-02	9.461408e-03	1.093569e+00	2
TK02Brlens_length[122]	2.690917e-01	1.279608e-02	8.238770e-02	4.488927e-01	2.823345e-01	2.873087e+00	2
TK02Brlens_length[123]	1.846512e-01	4.315710e-03	6.746983e-02	3.031669e-01	1.868257e-01	1.798224e+00	2
TK02Brlens_length[124]	2.572951e-02	3.600972e-04	4.254184e-06	6.242398e-02	2.179178e-02	1.009322e+00	2
TK02Brlens_length[125]	5.649357e-02	1.102968e-03	7.117113e-06	1.170994e-01	5.228010e-02	1.000319e+00	2
TK02Brlens_length[126]	6.747142e-02	6.850449e-04	1.878269e-02	1.193079e-01	6.545804e-02	1.001771e+00	2
TK02Brlens_length[127]	8.071913e-02	5.136309e-03	3.372749e-06	2.114513e-01	5.463265e-02	2.690864e+00	2
TK02Brlens_length[128]	1.481236e-01	2.587985e-03	5.149497e-02	2.383252e-01	1.502529e-01	1.647708e+00	2
TK02Brlens_length[129]	3.161380e-02	4.223888e-04	2.698146e-06	7.007538e-02	2.824206e-02	1.029495e+00	2
TK02Brlens_length[130]	5.931145e-02	9.859112e-04	2.383197e-03	1.166983e-01	5.646867e-02	1.232825e+00	2
TK02Brlens_length[131]	3.713435e-02	3.238217e-04	6.555085e-03	7.344004e-02	3.475933e-02	1.031904e+00	2
TK02Brlens_length[132]	8.424583e-02	4.278998e-03	1.601742e-05	2.069646e-01	7.137186e-02	1.584650e+00	2
TK02Brlens_length[133]	1.710234e-02	2.379677e-04	3.907058e-07	4.835941e-02	1.264492e-02	1.082066e+00	2
TK02Brlens_length[134]	2.210470e-02	3.051888e-04	1.136578e-06	5.627060e-02	1.815951e-02	9.999815e-01	2
TK02Brlens_length[135]	6.719371e-02	3.668430e-03	1.664521e-06	1.778494e-01	4.266605e-02	2.701767e+00	2
TK02Brlens_length[136]	1.445143e-01	8.892088e-03	2.531798e-02	3.064055e-01	1.121186e-01	3.629279e+00	2
TK02Brlens_length[137]	5.109777e-02	4.799057e-04	1.517504e-02	9.686715e-02	4.714802e-02	1.296981e+00	2
TK02Brlens_length[138]	4.666285e-02	8.142122e-04	2.425097e-06	1.008201e-01	4.159621e-02	1.408905e+00	2
TK02Brlens_length[139]	1.276221e-02	1.008977e-04	5.852729e-07	3.243643e-02	1.039884e-02	1.007497e+00	2
TK02Brlens_length[140]	3.293277e-02	8.866937e-04	1.034931e-06	9.107501e-02	2.489831e-02	1.044420e+00	2
TK02Brlens_length[141]	1.839664e-01	1.552748e-03	1.067076e-01	2.607539e-01	1.810916e-01	1.020462e+00	2
TK02Brlens_length[142]	1.600768e-02	1.494522e-04	4.266532e-07	3.938779e-02	1.336218e-02	1.031759e+00	2
TK02Brlens_length[143]	2.307933e-01	1.062186e-02	5.544394e-02	4.053527e-01	2.274758e-01	2.125138e+00	2
TK02Brlens_length[144]	1.146165e-01	3.551180e-03	1.956968e-02	2.256302e-01	1.039519e-01	1.761359e+00	2
TK02Brlens_length[145]	1.971826e-01	4.925189e-03	7.128477e-02	3.477489e-01	1.887836e-01	1.222083e+00	2
TK02Brlens_length[146]	8.904852e-02	1.843319e-03	2.408877e-02	1.782386e-01	7.925849e-02	1.756579e+00	2
TK02Brlens_length[147]	1.233550e-01	4.147630e-03	1.016245e-02	2.416774e-01	1.195278e-01	1.484449e+00	2
TK02Brlens_length[148]	8.367724e-02	1.900245e-03	1.302731e-02	1.720305e-01	7.474353e-02	1.685358e+00	2
TK02Brlens_length[149]	5.968714e-02	7.719981e-04	5.308335e-03	1.106107e-01	5.905201e-02	1.069888e+00	2
TK02Brlens_length[150]	5.209800e-02	1.065133e-03	3.527628e-06	1.111383e-01	4.782445e-02	1.011410e+00	2
TK02Brlens_length[151]	6.928141e-02	2.063752e-03	6.758349e-03	1.654389e-01	5.521085e-02	1.739123e+00	2
TK02Brlens_length[152]	7.250364e-02	1.437865e-03	5.652269e-03	1.459406e-01	6.770140e-02	1.028622e+00	2
TK02Brlens_length[153]	6.423887e-02	1.119441e-03	1.172293e-02	1.325948e-01	5.636884e-02	1.602206e+00	2
TK02Brlens_length[154]	5.903965e-02	1.043929e-03	9.706757e-06	1.170278e-01	5.634183e-02	1.002093e+00	2
TK02Brlens_length[155]	1.592110e-01	3.453499e-03	4.560724e-02	2.656117e-01	1.609609e-01	1.204274e+00	2
TK02Brlens_length[156]	3.603740e-02	4.899621e-04	1.435185e-05	7.625291e-02	3.336625e-02	1.048635e+00	2
TK02Brlens_length[157]	5.810103e-02	1.051302e-03	2.135198e-04	1.216495e-01	5.268693e-02	1.248373e+00	2
TK02Brlens_length[158]	4.128657e-02	7.666896e-04	2.332189e-06	9.417068e-02	3.652941e-02	1.007706e+00	2
TK02Brlens_length[159]	3.331102e-02	3.981140e-04	2.284772e-03	7.381491e-02	2.925633e-02	1.259341e+00	2
TK02Brlens_length[160]	9.534296e-02	3.114108e-03	1.284211e-05	1.954962e-01	9.014386e-02	1.100995e+00	2
TK02Brlens_length[161]	5.446170e-02	8.491611e-04	1.671198e-04	1.064863e-01	5.183231e-02	1.013693e+00	2
TK02Brlens_length[162]	4.360610e-02	7.106854e-04	1.242943e-04	9.360028e-02	3.962672e-02	1.028934e+00	2
TK02Brlens_length[163]	5.596327e-02	1.129146e-03	2.881849e-04	1.181829e-01	5.151470e-02	1.005819e+00	2
TK02Brlens_length[164]	4.892124e-02	1.173996e-03	9.236878e-06	1.142488e-01	4.327552e-02	1.062857e+00	2
TK02Brlens_length[165]	5.389004e-02	2.687513e-03	7.224027e-06	1.550166e-01	3.928739e-02	1.090659e+00	2
TK02Brlens_length[166]	8.427203e-02	5.015407e-03	1.477636e-05	2.252408e-01	5.928512e-02	1.003436e+00	2
TK02Brlens_length[167]	4.776912e-02	6.139786e-04	3.535936e-06	9.088918e-02	4.578521e-02	1.002532e+00	2
TK02Brlens_length[168]	4.459956e-02	9.205377e-04	2.440174e-05	1.008566e-01	4.020329e-02	1.012663e+00	2
TK02Brlens_length[169]	2.665845e-02	5.107152e-04	2.484647e-07	7.189388e-02	2.098111e-02	1.278614e+00	2
TK02Brlens_length[170]	5.742236e-02	2.491452e-03	4.492679e-06	1.537337e-01	4.413057e-02	1.083592e+00	2
TK02Brlens_length[171]	3.053855e-02	5.642162e-04	3.255970e-05	7.748455e-02	2.485884e-02	1.009876e+00	2
TK02Brlens_length[172]	3.683061e-02	9.346025e-04	8.214138e-06	9.533221e-02	2.958711e-02	1.045466e+00	2
TK02Brlens_length[173]	4.776648e-02	1.330125e-03	1.319862e-06	1.196166e-01	3.986978e-02	1.276598e+00	2
TK02Brlens_length[174]	2.591300e-02	5.484733e-04	6.451395e-06	7.318633e-02	1.841040e-02	1.486361e+00	2
TK02Brlens_length[175]	3.625282e-02	5.705060e-04	1.088918e-05	8.150365e-02	3.215003e-02	1.010724e+00	2
TK02Brlens_length[176]	3.417594e-02	6.514107e-04	1.118603e-05	8.336042e-02	2.940186e-02	1.008474e+00	2
TK02Brlens_length[177]	3.094996e-02	5.818543e-04	7.285350e-06	7.795921e-02	2.568088e-02	1.013888e+00	2
TK02Brlens_length[178]	5.554461e-02	1.254704e-03	1.534190e-05	1.186821e-01	5.163164e-02	1.024703e+00	2
TK02Brlens_length[179]	2.572039e-02	4.203452e-04	6.223248e-06	6.535934e-02	2.108913e-02	1.069947e+00	2
TK02Brlens_length[180]	2.599070e-02	2.741175e-04	4.648423e-07	5.681811e-02	2.367020e-02	1.012865e+00	2
TK02Brlens_length[181]	5.224296e-02	1.291901e-03	1.380334e-05	1.198925e-01	4.626512e-02	1.007412e+00	2
TK02Brlens_length[182]	3.118797e-02	5.109101e-04	1.171357e-05	7.370122e-02	2.656214e-02	1.003935e+00	2
TK02Brlens_length[183]	3.447216e-02	4.577557e-04	6.040859e-06	7.417265e-02	3.163357e-02	9.998706e-01	2
TK02Brlens_length[184]	3.058242e-02	5.856461e-04	1.155346e-05	7.719224e-02	2.517100e-02	1.006132e+00	2
TK02Brlens_length[185]	8.453387e-02	6.489276e-03	2.234461e-05	2.461747e-01	5.458963e-02	1.005026e+00	2
TK02Brlens_length[186]	3.071917e-02	6.088516e-04	9.147204e-06	7.714248e-02	2.551809e-02	1.013736e+00	2
TK02Brlens_length[187]	3.792203e-02	8.579052e-04	3.378481e-06	9.358291e-02	3.208830e-02	1.002417e+00	2
TK02Brlens_length[188]	3.157970e-02	7.595046e-04	2.364302e-06	8.723483e-02	2.420953e-02	1.006299e+00	2
TK02Brlens_length[189]	2.513844e-02	8.199705e-04	2.881128e-06	7.704434e-02	1.608711e-02	1.041169e+00	2
TK02Brlens_length[190]	3.047336e-02	7.224451e-04	1.223644e-06	8.469867e-02	2.382203e-02	1.032883e+00	2
TK02Brlens_length[191]	3.997846e-02	9.923493e-04	1.848762e-05	1.001064e-01	3.274225e-02	1.007552e+00	2
TK02Brlens_length[192]	3.603940e-02	7.680148e-04	1.518634e-05	8.893236e-02	2.960255e-02	1.002317e+00	2
TK02Brlens_length[193]	4.378510e-02	1.594648e-03	1.527420e-06	1.188836e-01	3.333848e-02	1.020559e+00	2
TK02Brlens_length[194]	1.763344e-02	2.310616e-04	4.785725e-06	4.687380e-02	1.377576e-02	1.063360e+00	2
TK02Brlens_length[195]	3.308779e-02	7.669781e-04	1.518710e-05	8.757269e-02	2.626110e-02	1.006631e+00	2
TK02Brlens_length[196]	2.742667e-02	5.104629e-04	6.517774e-06	7.180162e-02	2.226553e-02	1.502491e+00	2
TK02Brlens_length[197]	2.908817e-02	5.635074e-04	9.407838e-06	7.436981e-02	2.364091e-02	1.005008e+00	2
TK02Brlens_length[198]	2.836268e-02	5.803394e-04	9.485192e-06	7.732949e-02	2.215010e-02	1.000234e+00	2
TK02Brlens_length[199]	2.998073e-02	6.942297e-04	4.082072e-06	8.057219e-02	2.320201e-02	1.012099e+00	2
TK02Brlens_length[200]	3.868746e-02	1.115521e-03	2.396289e-05	1.040963e-01	2.976670e-02	1.001411e+00	2
TK02Brlens_length[201]	2.099073e-02	5.988180e-04	1.822417e-07	6.689967e-02	1.314674e-02	1.074938e+00	2
TK02Brlens_length[202]	2.113227e-02	2.245278e-04	1.632184e-06	4.918822e-02	1.828052e-02	1.020168e+00	2
TK02Brlens_length[203]	2.691077e-02	4.306361e-04	1.604308e-05	6.596426e-02	2.254078e-02	1.164544e+00	2
TK02Brlens_length[204]	4.348429e-02	9.462004e-04	4.756237e-05	1.039164e-01	3.747993e-02	1.221419e+00	2
TK02Brlens_length[205]	5.858307e-02	1.426283e-03	3.514069e-05	1.285160e-01	5.286058e-02	1.377690e+00	2
TK02Brlens_length[206]	5.655798e-02	1.622543e-03	3.420258e-05	1.314496e-01	4.947804e-02	1.023300e+00	2
TK02Brlens_length[207]	3.180684e-02	5.568035e-04	1.112649e-05	7.647794e-02	2.662724e-02	1.022071e+00	2
TK02Brlens_length[208]	5.389141e-02	1.204928e-03	1.345182e-05	1.223429e-01	4.805521e-02	1.213825e+00	2
TK02Brlens_length[209]	2.351636e-02	4.286999e-04	5.203142e-06	6.177959e-02	1.824706e-02	1.012225e+00	2
TK02Brlens_length[210]	2.672117e-02	6.663108e-04	3.525262e-05	7.633682e-02	1.907667e-02	1.016856e+00	2
TK02Brlens_length[211]	6.739186e-02	1.280092e-03	4.163399e-03	1.361930e-01	6.338664e-02	1.028934e+00	2
TK02Brlens_length[212]	3.405610e-02	6.422363e-04	2.088489e-05	8.424988e-02	2.889999e-02	1.562693e+00	2
TK02Brlens_length[213]	4.735123e-02	8.003441e-04	4.028707e-03	9.743183e-02	4.207527e-02	1.506305e+00	2
TK02Brlens_rate[1]	9.517845e-01	1.898331e-02	6.079054e-01	1.164888e+00	9.997700e-01	1.191047e+00	2
TK02Brlens_rate[2]	6.982243e-01	1.231448e-01	1.356641e-01	1.009119e+00	9.961115e-01	3.096050e+00	2
TK02Brlens_rate[3]	8.104172e-01	9.693252e-02	1.569700e-01	1.093397e+00	9.982519e-01	1.667372e+00	2
TK02Brlens_rate[4]	1.226836e+00	3.407745e-01	4.123935e-01	2.528884e+00	1.000766e+00	1.237655e+00	2
TK02Brlens_rate[5]	7.044832e-01	1.091851e-01	1.843514e-01	1.009214e+00	9.953552e-01	3.626877e+00	2
TK02Brlens_rate[6]	7.273774e-01	1.353363e-01	5.543414e-02	1.011934e+00	9.984420e-01	2.161257e+00	2
TK02Brlens_rate[7]	7.818472e-01	1.034844e-01	1.282320e-01	1.014603e+00	9.981600e-01	1.888577e+00	2
TK02Brlens_rate[8]	1.023990e+00	1.465185e-01	2.797355e-01	1.765158e+00	1.000269e+00	1.005642e+00	2
TK02Brlens_rate[9]	7.034057e-01	1.145407e-01	1.673343e-01	1.008810e+00	9.956180e-01	3.320529e+00	2
TK02Brlens_rate[10]	7.264575e-01	1.349641e-01	5.641259e-02	1.010485e+00	9.984131e-01	2.179364e+00	2
TK02Brlens_rate[11]	8.340151e-01	8.123325e-02	2.222819e-01	1.125972e+00	9.987895e-01	1.596697e+00	2
TK02Brlens_rate[12]	7.992365e-01	9.885549e-02	1.521501e-01	1.055618e+00	9.984463e-01	1.753934e+00	2
TK02Brlens_rate[13]	6.733227e-01	1.319960e-01	1.231633e-01	1.008722e+00	9.953033e-01	3.714280e+00	2
TK02Brlens_rate[14]	8.802539e-01	1.060935e-01	1.362287e-01	1.337166e+00	9.996099e-01	1.212916e+00	2
TK02Brlens_rate[15]	6.984125e-01	1.269122e-01	1.151637e-01	1.008455e+00	9.976438e-01	2.938010e+00	2
TK02Brlens_rate[16]	8.978960e-01	1.097722e-01	1.170788e-01	1.375518e+00	9.998025e-01	1.147426e+00	2
TK02Brlens_rate[17]	8.897996e-01	1.068626e-01	1.825390e-01	1.373789e+00	9.997151e-01	1.177598e+00	2
TK02Brlens_rate[18]	7.788146e-01	1.052266e-01	1.092210e-01	1.011358e+00	9.976790e-01	1.903183e+00	2
TK02Brlens_rate[19]	8.347023e-01	9.009670e-02	1.760164e-01	1.157359e+00	9.986921e-01	1.521475e+00	2
TK02Brlens_rate[20]	6.266789e-01	1.790504e-01	2.514117e-02	1.006693e+00	9.969654e-01	3.408177e+00	2
TK02Brlens_rate[21]	1.215667e+00	2.578324e-01	4.763579e-01	2.351774e+00	1.001080e+00	1.287658e+00	2
TK02Brlens_rate[22]	9.591106e-01	1.895625e-01	1.741611e-01	1.714822e+00	9.997332e-01	1.013422e+00	2
TK02Brlens_rate[23]	9.481106e-01	1.299346e-01	1.672769e-01	1.530282e+00	9.999916e-01	1.031581e+00	2
TK02Brlens_rate[24]	8.344711e-01	7.116872e-02	2.428036e-01	1.009960e+00	9.991327e-01	1.700740e+00	2
TK02Brlens_rate[25]	1.104183e+00	2.348893e-01	3.100190e-01	2.110321e+00	1.000487e+00	1.069769e+00	2
TK02Brlens_rate[26]	7.768754e-01	1.013345e-01	1.338580e-01	1.012290e+00	9.983270e-01	1.977825e+00	2
TK02Brlens_rate[27]	9.899937e-01	9.300764e-02	3.185584e-01	1.584317e+00	1.000000e+00	1.001733e+00	2
TK02Brlens_rate[28]	9.747000e-01	2.136003e-01	7.767060e-02	1.782795e+00	9.999764e-01	1.004552e+00	2
TK02Brlens_rate[29]	6.540115e-01	1.714409e-01	2.792630e-02	1.007607e+00	9.974811e-01	2.825432e+00	2
TK02Brlens_rate[30]	9.517690e-01	1.208096e-01	2.390365e-01	1.553666e+00	9.996879e-01	1.029496e+00	2
TK02Brlens_rate[31]	1.383606e+00	5.373932e-01	5.174671e-01	2.940062e+00	1.001367e+00	1.458976e+00	2
TK02Brlens_rate[32]	1.242336e+00	2.924276e-01	4.844116e-01	2.432396e+00	1.001088e+00	1.323398e+00	2
TK02Brlens_rate[33]	7.620582e-01	9.860263e-02	1.831618e-01	1.009666e+00	9.973331e-01	2.253375e+00	2
TK02Brlens_rate[34]	7.477746e-01	1.326214e-01	1.005429e-01	1.011886e+00	9.981504e-01	1.943932e+00	2
TK02Brlens_rate[35]	7.307858e-01	9.840068e-02	2.097478e-01	1.009944e+00	9.956130e-01	3.079453e+00	2
TK02Brlens_rate[36]	6.322070e-01	1.757041e-01	2.666095e-02	1.007597e+00	9.968304e-01	3.333054e+00	2
TK02Brlens_rate[37]	7.313978e-01	1.062287e-01	1.757660e-01	1.009423e+00	9.977176e-01	2.721976e+00	2
TK02Brlens_rate[38]	6.222388e-01	1.710745e-01	3.213890e-02	1.007775e+00	9.954227e-01	4.034095e+00	2
TK02Brlens_rate[39]	8.119941e-01	8.139795e-02	2.152971e-01	1.051276e+00	9.984972e-01	1.821317e+00	2
TK02Brlens_rate[40]	6.706446e-01	1.250101e-01	1.514560e-01	1.009708e+00	9.922605e-01	4.575457e+00	2
TK02Brlens_rate[41]	7.852028e-01	8.902861e-02	1.840606e-01	1.009907e+00	9.977547e-01	2.061980e+00	2
TK02Brlens_rate[42]	7.556378e-01	1.043714e-01	1.553902e-01	1.012043e+00	9.974949e-01	2.243517e+00	2
TK02Brlens_rate[43]	1.278407e+00	3.260936e-01	5.392776e-01	2.567942e+00	1.001232e+00	1.390036e+00	2
TK02Brlens_rate[44]	1.197240e+00	2.733006e-01	3.990657e-01	2.341410e+00	1.000671e+00	1.223218e+00	2
TK02Brlens_rate[45]	9.108222e-01	7.597984e-02	2.779826e-01	1.321071e+00	9.996840e-01	1.163317e+00	2
TK02Brlens_rate[46]	1.173036e+00	2.490779e-01	3.741155e-01	2.265013e+00	1.000621e+00	1.186681e+00	2
TK02Brlens_rate[47]	1.453465e+00	5.728367e-01	6.481202e-01	3.110169e+00	1.001672e+00	1.636207e+00	2
TK02Brlens_rate[48]	6.322645e-01	1.409796e-01	1.475448e-01	1.008871e+00	9.810484e-01	8.594436e+00	2
TK02Brlens_rate[49]	5.983883e-01	1.677535e-01	8.247016e-02	1.008556e+00	9.889033e-01	8.877110e+00	2
TK02Brlens_rate[50]	6.111903e-01	1.574101e-01	1.079984e-01	1.008446e+00	9.838510e-01	8.738786e+00	2
TK02Brlens_rate[51]	5.557168e-01	1.991707e-01	4.956256e-02	1.007588e+00	9.782140e-01	NA	2
TK02Brlens_rate[52]	5.491961e-01	2.046007e-01	4.509824e-02	1.006251e+00	9.771714e-01	NA	2
TK02Brlens_rate[53]	7.555919e-01	1.034630e-01	1.514207e-01	1.016566e+00	9.959887e-01	2.261751e+00	2
TK02Brlens_rate[54]	7.598539e-01	8.434326e-02	2.630995e-01	1.010617e+00	9.966292e-01	2.743976e+00	2
TK02Brlens_rate[55]	5.415674e-01	2.112063e-01	3.757033e-02	1.006097e+00	9.798421e-01	NA	2
TK02Brlens_rate[56]	5.673789e-01	1.934093e-01	4.395957e-02	1.007216e+00	9.911096e-01	9.713534e+00	2
TK02Brlens_rate[57]	5.523282e-01	2.027432e-01	3.844713e-02	1.006729e+00	9.829857e-01	NA	2
TK02Brlens_rate[58]	8.062393e-01	1.056412e-01	1.329158e-01	1.087075e+00	9.972950e-01	1.631165e+00	2
TK02Brlens_rate[59]	5.908615e-01	1.746787e-01	7.546156e-02	1.008431e+00	9.900270e-01	8.474324e+00	2
TK02Brlens_rate[60]	6.333765e-01	1.449788e-01	1.163635e-01	1.008452e+00	9.880484e-01	6.349487e+00	2
TK02Brlens_rate[61]	7.691261e-01	1.133425e-01	1.231483e-01	1.012402e+00	9.978235e-01	1.918519e+00	2
TK02Brlens_rate[62]	9.178410e-01	1.715556e-01	6.565308e-02	1.555711e+00	9.998301e-01	1.059985e+00	2
TK02Brlens_rate[63]	6.003072e-01	1.683077e-01	6.834484e-02	1.007236e+00	9.797853e-01	7.641256e+00	2
TK02Brlens_rate[64]	6.636131e-01	1.429107e-01	9.390335e-02	1.007549e+00	9.969736e-01	3.534114e+00	2
TK02Brlens_rate[65]	9.191795e-01	1.017352e-01	2.354918e-01	1.431740e+00	9.996443e-01	1.099001e+00	2
TK02Brlens_rate[66]	8.506857e-01	9.061139e-02	1.976029e-01	1.207014e+00	9.990262e-01	1.408445e+00	2
TK02Brlens_rate[67]	8.154020e-01	9.202005e-02	1.645465e-01	1.101989e+00	9.986214e-01	1.666397e+00	2
TK02Brlens_rate[68]	8.029165e-01	8.971049e-02	1.620588e-01	1.032061e+00	9.982834e-01	1.818656e+00	2
TK02Brlens_rate[69]	8.996156e-01	8.511402e-02	2.388797e-01	1.321609e+00	9.994044e-01	1.185978e+00	2
TK02Brlens_rate[70]	1.566043e+00	8.090148e-01	7.166059e-01	3.527249e+00	1.002016e+00	1.721628e+00	2
TK02Brlens_rate[71]	7.724121e-01	1.071125e-01	1.318982e-01	1.015619e+00	9.979526e-01	1.955264e+00	2
TK02Brlens_rate[72]	7.691881e-01	9.214489e-02	1.987903e-01	1.016178e+00	9.954273e-01	2.264785e+00	2
TK02Brlens_rate[73]	6.224599e-01	1.711223e-01	3.197955e-02	1.007505e+00	9.955640e-01	4.017402e+00	2
TK02Brlens_rate[74]	8.688316e-01	9.221809e-02	1.916226e-01	1.264147e+00	9.993457e-01	1.301040e+00	2
TK02Brlens_rate[75]	6.791626e-01	1.266678e-01	1.399814e-01	1.007467e+00	9.969075e-01	3.738274e+00	2
TK02Brlens_rate[76]	6.717942e-01	1.287419e-01	1.286721e-01	1.007444e+00	9.949890e-01	4.040397e+00	2
TK02Brlens_rate[77]	6.298415e-01	1.557164e-01	9.186237e-02	1.008493e+00	9.960692e-01	4.778691e+00	2
TK02Brlens_rate[78]	6.396054e-01	1.452760e-01	1.023367e-01	1.007918e+00	9.901910e-01	5.109509e+00	2
TK02Brlens_rate[79]	7.569022e-01	9.885810e-02	1.700934e-01	1.010792e+00	9.977156e-01	2.333105e+00	2
TK02Brlens_rate[80]	6.888564e-01	1.204330e-01	1.467396e-01	1.008470e+00	9.946401e-01	3.639700e+00	2
TK02Brlens_rate[81]	8.247312e-01	9.333320e-02	1.601994e-01	1.120170e+00	9.983652e-01	1.570866e+00	2
TK02Brlens_rate[82]	9.554264e-01	5.163479e-02	4.174768e-01	1.365702e+00	9.998281e-01	1.058267e+00	2
TK02Brlens_rate[83]	1.565239e+00	1.141926e+00	9.849599e-01	4.047707e+00	1.000265e+00	1.471395e+00	2
TK02Brlens_rate[84]	1.027643e+00	1.142190e-01	3.061921e-01	1.735199e+00	1.000000e+00	1.010049e+00	2
TK02Brlens_rate[85]	1.731256e+00	2.806120e+00	9.880472e-01	5.636961e+00	1.000000e+00	1.306087e+00	2
TK02Brlens_rate[86]	7.129220e-01	1.080944e-01	1.856229e-01	1.005611e+00	9.980711e-01	3.256057e+00	2
TK02Brlens_rate[87]	5.442340e-01	2.129858e-01	1.845380e-02	1.004327e+00	9.881787e-01	NA	2
TK02Brlens_rate[88]	5.458560e-01	2.098186e-01	2.164318e-02	1.004712e+00	9.823354e-01	NA	2
TK02Brlens_rate[89]	9.985479e-01	6.494806e-03	8.035657e-01	1.159003e+00	9.999957e-01	1.000454e+00	2
TK02Brlens_rate[90]	1.014700e+00	3.519918e-02	6.406759e-01	1.439469e+00	1.000008e+00	1.009185e+00	2
TK02Brlens_rate[91]	8.364281e-01	6.376360e-02	2.705085e-01	1.070452e+00	9.982170e-01	1.785148e+00	2
TK02Brlens_rate[92]	6.565891e-01	1.269463e-01	1.667104e-01	1.008738e+00	9.893293e-01	6.417544e+00	2
TK02Brlens_rate[93]	1.188145e+00	1.993511e-01	5.530835e-01	2.217487e+00	1.000776e+00	1.282616e+00	2
TK02Brlens_rate[94]	8.042859e-01	7.832014e-02	2.003330e-01	1.015183e+00	9.984985e-01	1.971618e+00	2
TK02Brlens_rate[95]	1.149546e+00	1.614471e-01	4.873497e-01	2.018739e+00	1.000907e+00	1.216607e+00	2
TK02Brlens_rate[96]	8.535545e-01	6.411622e-02	2.850195e-01	1.131236e+00	9.986501e-01	1.587440e+00	2
TK02Brlens_rate[97]	8.283047e-01	6.898684e-02	2.439167e-01	1.051285e+00	9.981777e-01	1.804601e+00	2
TK02Brlens_rate[98]	6.237209e-01	1.472640e-01	1.331515e-01	1.008615e+00	9.863170e-01	8.858571e+00	2
TK02Brlens_rate[99]	7.746775e-01	7.889483e-02	2.497731e-01	1.009213e+00	9.971258e-01	2.543212e+00	2
TK02Brlens_rate[100]	8.188341e-01	7.087245e-02	2.344128e-01	1.033524e+00	9.979047e-01	1.899620e+00	2
TK02Brlens_rate[101]	1.386479e+00	4.083988e-01	6.781904e-01	2.801597e+00	1.001517e+00	1.651069e+00	2
TK02Brlens_rate[102]	9.379750e-01	6.070582e-02	3.851419e-01	1.382469e+00	9.995483e-01	1.098071e+00	2
TK02Brlens_rate[103]	1.144658e+00	1.623158e-01	5.315390e-01	2.055509e+00	1.000894e+00	1.200772e+00	2
TK02Brlens_rate[104]	9.254456e-01	6.256788e-02	3.458035e-01	1.343821e+00	9.995673e-01	1.138382e+00	2
TK02Brlens_rate[105]	1.213011e+00	2.176785e-01	5.877818e-01	2.281420e+00	1.000890e+00	1.336792e+00	2
TK02Brlens_rate[106]	1.335363e+00	3.486519e-01	6.892204e-01	2.666072e+00	1.001476e+00	1.557097e+00	2
TK02Brlens_rate[107]	1.026519e+00	7.792761e-02	4.598900e-01	1.640648e+00	1.000469e+00	1.013123e+00	2
TK02Brlens_rate[108]	9.925253e-01	7.708620e-02	4.146780e-01	1.569404e+00	1.000176e+00	1.001178e+00	2
TK02Brlens_rate[109]	6.976563e-01	1.044072e-01	2.167249e-01	1.009343e+00	9.920826e-01	4.732798e+00	2
TK02Brlens_rate[110]	7.524769e-01	8.055331e-02	2.742524e-01	1.010062e+00	9.943788e-01	3.257618e+00	2
TK02Brlens_rate[111]	1.164944e+00	1.705545e-01	5.310538e-01	2.095979e+00	1.000684e+00	1.251825e+00	2
TK02Brlens_rate[112]	1.047967e+00	1.509784e-01	3.463652e-01	1.819340e+00	1.000274e+00	1.022631e+00	2
TK02Brlens_rate[113]	8.107878e-01	6.911331e-02	2.527335e-01	1.010618e+00	9.975767e-01	2.061662e+00	2
TK02Brlens_rate[114]	1.424557e+00	4.388594e-01	7.817954e-01	2.912691e+00	1.001712e+00	1.756889e+00	2
TK02Brlens_rate[115]	2.369603e+00	2.803713e+00	9.907138e-01	5.553877e+00	1.007070e+00	2.657030e+00	2
TK02Brlens_rate[116]	1.388915e+00	3.938393e-01	7.632423e-01	2.795949e+00	1.001605e+00	1.693013e+00	2
TK02Brlens_rate[117]	6.411702e-01	1.371621e-01	1.415775e-01	1.008740e+00	9.813293e-01	6.807506e+00	2
TK02Brlens_rate[118]	6.443447e-01	1.349808e-01	1.467945e-01	1.007287e+00	9.834553e-01	6.721633e+00	2
TK02Brlens_rate[119]	1.300637e+00	2.782484e-01	6.640302e-01	2.459278e+00	1.001339e+00	1.561782e+00	2
TK02Brlens_rate[120]	7.103085e-01	1.047302e-01	1.979520e-01	1.009797e+00	9.936447e-01	3.609800e+00	2
TK02Brlens_rate[121]	7.510131e-01	8.650069e-02	2.392918e-01	1.010490e+00	9.950328e-01	2.940283e+00	2
TK02Brlens_rate[122]	6.246854e-01	1.462728e-01	1.337205e-01	1.006013e+00	9.813698e-01	8.833230e+00	2
TK02Brlens_rate[123]	8.675404e-01	5.026433e-02	3.461666e-01	1.114677e+00	9.994280e-01	1.614641e+00	2
TK02Brlens_rate[124]	6.695945e-01	1.198265e-01	1.821544e-01	1.009337e+00	9.906781e-01	5.683147e+00	2
TK02Brlens_rate[125]	8.265501e-01	6.773698e-02	2.442604e-01	1.041396e+00	9.983943e-01	1.848653e+00	2
TK02Brlens_rate[126]	7.980764e-01	7.616478e-02	2.343867e-01	1.011181e+00	9.979426e-01	2.115853e+00	2
TK02Brlens_rate[127]	1.226367e+00	1.861560e-01	6.784597e-01	2.230546e+00	1.000373e+00	1.462572e+00	2
TK02Brlens_rate[128]	1.237629e+00	2.361134e-01	5.743421e-01	2.354506e+00	1.000434e+00	1.393913e+00	2
TK02Brlens_rate[129]	7.721316e-01	7.898052e-02	2.558574e-01	1.009863e+00	9.969261e-01	2.607352e+00	2
TK02Brlens_rate[130]	8.244231e-01	6.813359e-02	2.431440e-01	1.057510e+00	9.986215e-01	1.869115e+00	2
TK02Brlens_rate[131]	6.691768e-01	1.210145e-01	1.708656e-01	1.008010e+00	9.884098e-01	5.403290e+00	2
TK02Brlens_rate[132]	6.821949e-01	1.142256e-01	1.850961e-01	1.010454e+00	9.887465e-01	4.917792e+00	2
TK02Brlens_rate[133]	5.756418e-01	1.824464e-01	7.798446e-02	1.007790e+00	9.832323e-01	NA	2
TK02Brlens_rate[134]	8.664548e-01	6.727072e-02	2.721568e-01	1.189634e+00	9.990233e-01	1.446137e+00	2
TK02Brlens_rate[135]	1.747358e+00	1.087521e+00	9.597674e-01	3.986874e+00	1.001788e+00	2.041307e+00	2
TK02Brlens_rate[136]	2.644083e+00	4.102072e+00	9.902548e-01	6.493936e+00	1.005977e+00	2.606569e+00	2
TK02Brlens_rate[137]	1.009817e+00	8.927741e-02	4.098717e-01	1.642138e+00	1.000280e+00	1.001446e+00	2
TK02Brlens_rate[138]	7.722622e-01	7.630527e-02	2.735466e-01	1.010601e+00	9.954670e-01	2.722278e+00	2
TK02Brlens_rate[139]	6.752986e-01	1.209487e-01	1.574031e-01	1.007867e+00	9.911005e-01	4.614994e+00	2
TK02Brlens_rate[140]	8.097966e-01	7.217475e-02	2.246663e-01	1.010889e+00	9.977103e-01	2.010149e+00	2
TK02Brlens_rate[141]	8.672850e-01	6.084557e-02	2.904560e-01	1.160716e+00	9.991220e-01	1.490099e+00	2
TK02Brlens_rate[142]	8.629332e-01	6.140037e-02	3.002572e-01	1.148336e+00	9.987017e-01	1.527581e+00	2
TK02Brlens_rate[143]	6.799062e-01	1.132594e-01	1.979227e-01	1.009567e+00	9.899436e-01	5.481464e+00	2
TK02Brlens_rate[144]	6.448946e-01	1.344807e-01	1.502957e-01	1.009338e+00	9.895203e-01	6.919350e+00	2
TK02Brlens_rate[145]	9.568334e-01	6.336691e-02	3.844351e-01	1.428024e+00	9.998168e-01	1.045384e+00	2
TK02Brlens_rate[146]	1.021129e+00	7.328065e-02	4.764344e-01	1.619586e+00	1.000282e+00	1.008966e+00	2
TK02Brlens_rate[147]	7.251637e-01	9.909566e-02	2.206931e-01	1.008798e+00	9.966948e-01	3.989814e+00	2
TK02Brlens_rate[148]	1.065572e+00	9.816333e-02	4.809884e-01	1.765901e+00	1.000522e+00	1.066298e+00	2
TK02Brlens_rate[149]	8.467822e-01	6.435967e-02	2.909540e-01	1.151686e+00	9.983768e-01	1.605150e+00	2
TK02Brlens_rate[150]	7.970262e-01	6.983502e-02	2.778153e-01	1.010105e+00	9.973406e-01	2.311836e+00	2
TK02Brlens_rate[151]	1.317098e+00	3.013107e-01	6.335299e-01	2.493767e+00	1.001812e+00	1.531942e+00	2
TK02Brlens_rate[152]	8.488887e-01	7.831146e-02	2.031484e-01	1.136849e+00	9.993179e-01	1.507686e+00	2
TK02Brlens_rate[153]	1.221051e+00	1.971124e-01	6.557838e-01	2.260284e+00	1.001130e+00	1.418727e+00	2
TK02Brlens_rate[154]	1.188069e+00	1.871989e-01	5.283865e-01	2.167825e+00	1.000782e+00	1.298138e+00	2
TK02Brlens_rate[155]	8.665828e-01	6.358867e-02	2.920241e-01	1.185027e+00	9.992299e-01	1.460954e+00	2
TK02Brlens_rate[156]	1.297175e+00	3.409249e-01	8.582367e-01	2.716840e+00	1.000693e+00	1.753905e+00	2
TK02Brlens_rate[157]	1.071420e+00	8.837468e-02	5.172109e-01	1.765934e+00	1.000646e+00	1.102047e+00	2
TK02Brlens_rate[158]	6.556410e-01	1.245747e-01	1.442982e-01	1.007488e+00	6.916546e-01	4.350456e+00	2
TK02Brlens_rate[159]	1.152372e+00	1.422233e-01	5.636647e-01	2.017718e+00	1.000855e+00	1.280249e+00	2
TK02Brlens_rate[160]	9.600508e-01	1.249241e-01	2.479351e-01	1.602503e+00	9.998016e-01	1.017232e+00	2
TK02Brlens_rate[161]	8.058062e-01	6.898471e-02	2.824650e-01	1.009418e+00	9.987285e-01	2.356844e+00	2
TK02Brlens_rate[162]	8.422135e-01	6.316969e-02	2.802947e-01	1.140400e+00	9.976845e-01	1.610312e+00	2
TK02Brlens_rate[163]	7.016924e-01	1.028898e-01	2.086351e-01	1.008186e+00	8.676120e-01	3.845335e+00	2
TK02Brlens_rate[164]	9.963683e-01	7.600823e-02	4.137620e-01	1.563694e+00	1.000184e+00	1.000240e+00	2
TK02Brlens_rate[165]	6.323772e-01	1.625478e-01	4.590304e-02	1.007975e+00	9.945912e-01	3.937093e+00	2
TK02Brlens_rate[166]	5.930852e-01	1.243059e-01	9.676393e-02	1.007729e+00	5.164378e-01	2.892716e+00	2
TK02Brlens_rate[167]	9.565969e-01	5.503646e-02	4.144827e-01	1.407993e+00	9.999918e-01	1.060570e+00	2
TK02Brlens_rate[168]	7.833309e-01	7.681854e-02	2.712485e-01	1.008345e+00	9.984405e-01	2.872867e+00	2
TK02Brlens_rate[169]	1.232871e+00	2.144723e-01	5.699911e-01	2.237739e+00	1.001192e+00	1.404903e+00	2
TK02Brlens_rate[170]	9.210214e-01	9.581849e-02	2.585338e-01	1.471625e+00	9.996171e-01	1.090772e+00	2
TK02Brlens_rate[171]	6.955673e-01	1.248809e-01	1.469383e-01	1.007801e+00	9.981967e-01	4.476042e+00	2
TK02Brlens_rate[172]	9.523393e-01	1.087366e-01	2.892686e-01	1.614025e+00	9.998636e-01	1.028725e+00	2
TK02Brlens_rate[173]	1.102221e+00	1.169852e-01	5.197801e-01	1.886429e+00	1.000783e+00	1.124778e+00	2
TK02Brlens_rate[174]	1.193410e+00	1.694646e-01	5.642600e-01	2.114335e+00	1.001146e+00	1.297377e+00	2
TK02Brlens_rate[175]	7.377561e-01	9.849526e-02	2.198297e-01	1.008016e+00	9.980579e-01	3.683159e+00	2
TK02Brlens_rate[176]	8.997185e-01	7.075273e-02	2.867631e-01	1.325332e+00	9.993517e-01	1.211567e+00	2
TK02Brlens_rate[177]	8.781834e-01	7.823952e-02	2.005935e-01	1.234119e+00	9.995501e-01	1.308582e+00	2
TK02Brlens_rate[178]	1.035553e+00	7.674059e-02	3.980069e-01	1.632709e+00	1.000300e+00	1.038877e+00	2
TK02Brlens_rate[179]	1.012296e+00	6.257101e-02	4.577495e-01	1.548597e+00	1.000431e+00	1.004062e+00	2
TK02Brlens_rate[180]	1.062004e+00	7.790227e-02	5.230535e-01	1.718860e+00	1.000563e+00	1.113781e+00	2
TK02Brlens_rate[181]	9.921326e-01	1.035943e-01	3.454481e-01	1.653797e+00	1.000025e+00	1.000728e+00	2
TK02Brlens_rate[182]	8.596160e-01	6.512013e-02	2.950550e-01	1.181392e+00	9.990252e-01	1.500916e+00	2
TK02Brlens_rate[183]	8.713555e-01	5.272443e-02	3.161711e-01	1.014957e+00	9.995764e-01	1.961248e+00	2
TK02Brlens_rate[184]	8.607411e-01	9.364084e-02	1.810498e-01	1.275478e+00	9.994431e-01	1.332097e+00	2
TK02Brlens_rate[185]	8.141968e-01	1.033507e-01	8.237258e-02	1.022388e+00	9.994092e-01	1.760118e+00	2
TK02Brlens_rate[186]	9.017741e-01	8.450318e-02	2.181884e-01	1.343440e+00	9.996848e-01	1.189449e+00	2
TK02Brlens_rate[187]	7.406115e-01	9.049927e-02	2.377983e-01	1.009367e+00	9.960251e-01	3.211393e+00	2
TK02Brlens_rate[188]	9.204660e-01	9.217996e-02	2.247465e-01	1.374089e+00	9.998262e-01	1.118715e+00	2
TK02Brlens_rate[189]	5.403222e-01	1.731978e-01	3.357578e-02	1.007275e+00	3.876734e-01	4.326544e+00	2
TK02Brlens_rate[190]	9.468388e-01	1.168414e-01	2.384706e-01	1.574033e+00	9.997751e-01	1.034103e+00	2
TK02Brlens_rate[191]	7.593665e-01	8.802703e-02	2.262006e-01	1.009206e+00	9.977486e-01	2.746425e+00	2
TK02Brlens_rate[192]	7.311774e-01	8.902628e-02	2.307325e-01	1.006963e+00	8.342026e-01	2.811921e+00	2
TK02Brlens_rate[193]	7.704391e-01	1.189772e-01	1.299276e-01	1.008478e+00	9.995755e-01	3.628539e+00	2
TK02Brlens_rate[194]	1.109462e+00	1.072769e-01	5.736726e-01	1.876338e+00	1.000676e+00	1.238808e+00	2
TK02Brlens_rate[195]	8.927505e-01	7.263969e-02	2.421358e-01	1.269669e+00	9.997487e-01	1.284310e+00	2
TK02Brlens_rate[196]	1.925386e+00	6.298640e-01	7.383337e-01	3.534809e+00	1.781947e+00	1.816167e+00	2
TK02Brlens_rate[197]	8.966073e-01	7.372390e-02	2.412465e-01	1.255970e+00	9.997437e-01	1.254171e+00	2
TK02Brlens_rate[198]	8.836286e-01	5.396482e-02	2.612496e-01	1.019226e+00	9.995773e-01	1.641935e+00	2
TK02Brlens_rate[199]	9.180039e-01	7.888300e-02	2.965400e-01	1.412114e+00	9.998547e-01	1.148991e+00	2
TK02Brlens_rate[200]	7.506835e-01	1.198300e-01	1.250712e-01	1.008477e+00	9.993542e-01	3.277548e+00	2
TK02Brlens_rate[201]	5.344917e-01	1.790384e-01	2.735601e-02	1.006367e+00	3.752094e-01	4.005726e+00	2
TK02Brlens_rate[202]	1.064917e+00	8.112845e-02	5.500057e-01	1.731461e+00	1.000571e+00	1.133524e+00	2
TK02Brlens_rate[203]	1.169891e+00	1.674916e-01	5.253956e-01	2.081825e+00	1.001322e+00	1.190161e+00	2
TK02Brlens_rate[204]	1.109877e+00	1.406144e-01	4.786087e-01	1.911894e+00	1.001055e+00	1.088525e+00	2
TK02Brlens_rate[205]	1.137093e+00	1.556798e-01	5.555453e-01	2.029712e+00	1.000982e+00	1.133743e+00	2
TK02Brlens_rate[206]	8.374687e-01	6.234420e-02	2.769771e-01	1.047906e+00	9.985979e-01	1.842089e+00	2
TK02Brlens_rate[207]	1.004738e+00	8.065049e-02	4.275389e-01	1.614447e+00	1.000361e+00	9.999973e-01	2
TK02Brlens_rate[208]	1.083833e+00	1.128041e-01	4.528582e-01	1.790981e+00	1.000706e+00	1.085098e+00	2
TK02Brlens_rate[209]	1.066138e+00	8.956456e-02	5.544930e-01	1.724169e+00	1.000565e+00	1.125249e+00	2
TK02Brlens_rate[210]	7.841567e-01	1.167659e-01	1.190454e-01	1.008508e+00	9.996227e-01	3.222585e+00	2
TK02Brlens_rate[211]	8.453154e-01	6.329395e-02	2.985993e-01	1.008227e+00	9.996168e-01	2.662498e+00	2
TK02Brlens_rate[212]	1.183778e+00	1.824356e-01	5.297640e-01	2.084663e+00	1.023525e+00	1.171443e+00	2
TK02Brlens_rate[213]	1.051018e+00	5.423056e-02	9.755638e-01	1.654409e+00	1.000439e+00	1.552349e+00	2
