# Supplementary material for: The rapid evolution of lungfish durophagy
Source: Nat Commun. 2022 May 2;13:2390. doi: 10.1038/s41467-022-30091-3 (PMC9061808; doi:10.1038/s41467-022-30091-3)
Supplement: Supplementary file 5 — Supplementary Software [file 41467_2022_30091_MOESM5_ESM.zip › Supplementary Software/MrBayes_tip_dating_analyses/unpartition_constraint_TK02_(not_converged∩╝ë/Cui_2021_5.tstat]

[ID: 9524133193]
ID	#obs	Probability(=s)	Stddev(s)	Min(s)	Max(s)	Nruns
89		30002	1.000000e+00	0.000000e+00	1.000000e+00	1.000000e+00	2
90		30002	1.000000e+00	0.000000e+00	1.000000e+00	1.000000e+00	2
91		30002	1.000000e+00	0.000000e+00	1.000000e+00	1.000000e+00	2
92		30002	1.000000e+00	0.000000e+00	1.000000e+00	1.000000e+00	2
93		30002	1.000000e+00	0.000000e+00	1.000000e+00	1.000000e+00	2
94		30002	1.000000e+00	0.000000e+00	1.000000e+00	1.000000e+00	2
95		30002	1.000000e+00	0.000000e+00	1.000000e+00	1.000000e+00	2
96		30002	1.000000e+00	0.000000e+00	1.000000e+00	1.000000e+00	2
97		30002	1.000000e+00	0.000000e+00	1.000000e+00	1.000000e+00	2
98		30002	1.000000e+00	0.000000e+00	1.000000e+00	1.000000e+00	2
99		30002	1.000000e+00	0.000000e+00	1.000000e+00	1.000000e+00	2
100		30002	1.000000e+00	0.000000e+00	1.000000e+00	1.000000e+00	2
101		30002	1.000000e+00	0.000000e+00	1.000000e+00	1.000000e+00	2
102		30002	1.000000e+00	0.000000e+00	1.000000e+00	1.000000e+00	2
103		30002	1.000000e+00	0.000000e+00	1.000000e+00	1.000000e+00	2
104		30002	1.000000e+00	0.000000e+00	1.000000e+00	1.000000e+00	2
105		30002	1.000000e+00	0.000000e+00	1.000000e+00	1.000000e+00	2
106		30002	1.000000e+00	0.000000e+00	1.000000e+00	1.000000e+00	2
107		30002	1.000000e+00	0.000000e+00	1.000000e+00	1.000000e+00	2
108		30002	1.000000e+00	0.000000e+00	1.000000e+00	1.000000e+00	2
109		30002	1.000000e+00	0.000000e+00	1.000000e+00	1.000000e+00	2
110		30002	1.000000e+00	0.000000e+00	1.000000e+00	1.000000e+00	2
111		30002	1.000000e+00	0.000000e+00	1.000000e+00	1.000000e+00	2
112		30002	1.000000e+00	0.000000e+00	1.000000e+00	1.000000e+00	2
113		30002	1.000000e+00	0.000000e+00	1.000000e+00	1.000000e+00	2
114		30002	1.000000e+00	0.000000e+00	1.000000e+00	1.000000e+00	2
115		30002	1.000000e+00	0.000000e+00	1.000000e+00	1.000000e+00	2
116		30002	1.000000e+00	0.000000e+00	1.000000e+00	1.000000e+00	2
117		30002	1.000000e+00	0.000000e+00	1.000000e+00	1.000000e+00	2
118		30002	1.000000e+00	0.000000e+00	1.000000e+00	1.000000e+00	2
119		30002	1.000000e+00	0.000000e+00	1.000000e+00	1.000000e+00	2
120		30002	1.000000e+00	0.000000e+00	1.000000e+00	1.000000e+00	2
121		30002	1.000000e+00	0.000000e+00	1.000000e+00	1.000000e+00	2
122		30002	1.000000e+00	0.000000e+00	1.000000e+00	1.000000e+00	2
123		30002	1.000000e+00	0.000000e+00	1.000000e+00	1.000000e+00	2
124		30002	1.000000e+00	0.000000e+00	1.000000e+00	1.000000e+00	2
125		30002	1.000000e+00	0.000000e+00	1.000000e+00	1.000000e+00	2
126		30002	1.000000e+00	0.000000e+00	1.000000e+00	1.000000e+00	2
127		30002	1.000000e+00	0.000000e+00	1.000000e+00	1.000000e+00	2
128		30002	1.000000e+00	0.000000e+00	1.000000e+00	1.000000e+00	2
129		30002	1.000000e+00	0.000000e+00	1.000000e+00	1.000000e+00	2
130		30002	1.000000e+00	0.000000e+00	1.000000e+00	1.000000e+00	2
131		30002	1.000000e+00	0.000000e+00	1.000000e+00	1.000000e+00	2
132		30002	1.000000e+00	0.000000e+00	1.000000e+00	1.000000e+00	2
133		30002	1.000000e+00	0.000000e+00	1.000000e+00	1.000000e+00	2
134		30002	1.000000e+00	0.000000e+00	1.000000e+00	1.000000e+00	2
135		30002	1.000000e+00	0.000000e+00	1.000000e+00	1.000000e+00	2
136		30002	1.000000e+00	0.000000e+00	1.000000e+00	1.000000e+00	2
137		30002	1.000000e+00	0.000000e+00	1.000000e+00	1.000000e+00	2
138		30002	1.000000e+00	0.000000e+00	1.000000e+00	1.000000e+00	2
139		30002	1.000000e+00	0.000000e+00	1.000000e+00	1.000000e+00	2
140		30002	1.000000e+00	0.000000e+00	1.000000e+00	1.000000e+00	2
141		30002	1.000000e+00	0.000000e+00	1.000000e+00	1.000000e+00	2
142		30002	1.000000e+00	0.000000e+00	1.000000e+00	1.000000e+00	2
143		29995	9.997667e-01	3.299612e-04	9.995334e-01	1.000000e+00	2
144		29987	9.995000e-01	6.127850e-04	9.990667e-01	9.999333e-01	2
145		29666	9.888007e-01	1.074731e-02	9.812013e-01	9.964002e-01	2
146		29366	9.788014e-01	1.480112e-02	9.683354e-01	9.892674e-01	2
147		28374	9.457370e-01	6.240980e-02	9.016066e-01	9.898673e-01	2
148		28309	9.435704e-01	8.343304e-03	9.376708e-01	9.494700e-01	2
149		28008	9.335378e-01	6.222125e-02	8.895407e-01	9.775348e-01	2
150		27638	9.212053e-01	1.037021e-03	9.204720e-01	9.219385e-01	2
151		27491	9.163056e-01	7.273287e-02	8.648757e-01	9.677355e-01	2
152		26833	8.943737e-01	1.786504e-02	8.817412e-01	9.070062e-01	2
153		26759	8.919072e-01	2.088183e-02	8.771415e-01	9.066729e-01	2
154		22430	7.476168e-01	1.187860e-02	7.392174e-01	7.560163e-01	2
155		21180	7.059529e-01	1.923202e-02	6.923538e-01	7.195520e-01	2
156		20920	6.972868e-01	2.881032e-01	4.935671e-01	9.010066e-01	2
157		17939	5.979268e-01	1.157221e-01	5.160989e-01	6.797547e-01	2
158		17708	5.902273e-01	4.826861e-02	5.560963e-01	6.243584e-01	2
159		17587	5.861943e-01	5.312375e-02	5.486301e-01	6.237584e-01	2
160		16157	5.385308e-01	9.451031e-02	4.717019e-01	6.053596e-01	2
161		15792	5.263649e-01	4.327205e-02	4.957669e-01	5.569629e-01	2
162		15773	5.257316e-01	7.518401e-02	4.725685e-01	5.788947e-01	2
163		15715	5.237984e-01	2.191885e-02	5.082994e-01	5.392974e-01	2
164		14950	4.983001e-01	2.818811e-02	4.783681e-01	5.182321e-01	2
165		14377	4.792014e-01	1.932630e-03	4.778348e-01	4.805680e-01	2
166		11699	3.899407e-01	2.072628e-01	2.433838e-01	5.364976e-01	2
167		11515	3.838077e-01	6.896188e-02	3.350443e-01	4.325712e-01	2
168		9257	3.085461e-01	3.615432e-02	2.829811e-01	3.341111e-01	2
169		8875	2.958136e-01	9.663148e-03	2.889807e-01	3.026465e-01	2
170		8832	2.943804e-01	3.921824e-02	2.666489e-01	3.221119e-01	2
171		8794	2.931138e-01	3.318467e-02	2.696487e-01	3.165789e-01	2
172		8420	2.806480e-01	4.119801e-02	2.515166e-01	3.097793e-01	2
173		8125	2.708153e-01	3.247761e-02	2.478501e-01	2.937804e-01	2
174		7891	2.630158e-01	5.670618e-02	2.229185e-01	3.031131e-01	2
175		7455	2.484834e-01	2.748105e-02	2.290514e-01	2.679155e-01	2
176		6949	2.316179e-01	1.711084e-02	2.195187e-01	2.437171e-01	2
177		6798	2.265849e-01	1.979767e-03	2.251850e-01	2.279848e-01	2
178		6635	2.211519e-01	1.142137e-01	1.403906e-01	3.019132e-01	2
179		6566	2.188521e-01	6.080713e-02	1.758549e-01	2.618492e-01	2
180		6437	2.145524e-01	9.931831e-02	1.443237e-01	2.847810e-01	2
181		6250	2.083194e-01	2.168316e-02	1.929871e-01	2.236518e-01	2
182		6064	2.021199e-01	7.164871e-03	1.970535e-01	2.071862e-01	2
183		6042	2.013866e-01	7.626817e-02	1.474568e-01	2.553163e-01	2
184		6026	2.008533e-01	2.828239e-03	1.988534e-01	2.028531e-01	2
185		5845	1.948203e-01	3.832263e-02	1.677222e-01	2.219185e-01	2
186		5767	1.922205e-01	1.362268e-02	1.825878e-01	2.018532e-01	2
187		5506	1.835211e-01	2.074042e-03	1.820545e-01	1.849877e-01	2
188		5222	1.740551e-01	2.488850e-02	1.564562e-01	1.916539e-01	2
189		5186	1.728551e-01	4.713731e-02	1.395240e-01	2.061863e-01	2
190		5067	1.688887e-01	1.692229e-02	1.569229e-01	1.808546e-01	2
191		5019	1.672888e-01	5.326516e-03	1.635224e-01	1.710553e-01	2
192		4998	1.665889e-01	2.168316e-02	1.512566e-01	1.819212e-01	2
193		4985	1.661556e-01	7.263859e-02	1.147923e-01	2.175188e-01	2
194		4981	1.660223e-01	5.642336e-02	1.261249e-01	2.059196e-01	2
195		4733	1.577561e-01	2.041046e-02	1.433238e-01	1.721885e-01	2
196		4714	1.571229e-01	2.008049e-01	1.513232e-02	2.991134e-01	2
197		4602	1.533898e-01	1.734653e-02	1.411239e-01	1.656556e-01	2
198		4591	1.530231e-01	5.208673e-02	1.161923e-01	1.898540e-01	2
199		4537	1.512233e-01	2.191885e-02	1.357243e-01	1.667222e-01	2
200		4250	1.416572e-01	4.214075e-02	1.118592e-01	1.714552e-01	2
201		4195	1.398240e-01	4.058522e-02	1.111259e-01	1.685221e-01	2
202		3904	1.301247e-01	7.174299e-02	7.939471e-02	1.808546e-01	2
203		3816	1.271915e-01	6.250407e-02	8.299447e-02	1.713886e-01	2
204		3699	1.232918e-01	7.461836e-02	7.052863e-02	1.760549e-01	2
205		3327	1.108926e-01	5.331230e-02	7.319512e-02	1.485901e-01	2
206		3204	1.067929e-01	4.525182e-03	1.035931e-01	1.099927e-01	2
207		2994	9.979335e-02	5.467928e-03	9.592694e-02	1.036598e-01	2
208		2849	9.496034e-02	1.286849e-02	8.586094e-02	1.040597e-01	2
209		2464	8.212786e-02	4.534609e-02	5.006333e-02	1.141924e-01	2
210		2435	8.116126e-02	3.869973e-02	5.379641e-02	1.085261e-01	2
211		2433	8.109459e-02	3.596577e-02	5.566296e-02	1.065262e-01	2
212		2007	6.689554e-02	5.321802e-02	2.926472e-02	1.045264e-01	2
213		1729	5.762949e-02	6.632219e-02	1.073262e-02	1.045264e-01	2
