# Supplementary material for: The rapid evolution of lungfish durophagy
Source: Nat Commun. 2022 May 2;13:2390. doi: 10.1038/s41467-022-30091-3 (PMC9061808; doi:10.1038/s41467-022-30091-3)
Supplement: Supplementary file 5 — Supplementary Software [file 41467_2022_30091_MOESM5_ESM.zip › Supplementary Software/MrBayes_tip_dating_analyses/unpartition_constraint_TK02_(not_converged∩╝ë/Cui_2021_5.run2.p]

[ID: 9524133193]
Gen	LnL	LnPr	TH	TL	prop_ancfossil	alpha	net_speciation	relative_extinction	relative_fossilization	tk02var	clockrate
0	-5.366345e+03	-2.730268e+03	5.812500e+00	8.703818e+01	0.000000e+00	1.000000e+00	1.000000e-01	9.000000e-01	1.000000e-01	2.000000e+00	2.500000e-02
20000	-4.666558e+03	-7.395133e+02	9.941412e-01	1.256843e+01	0.000000e+00	3.388618e+00	1.047046e-02	9.803419e-01	3.247999e-03	1.066311e-01	4.169963e-03
40000	-4.653735e+03	-7.202760e+02	1.156744e+00	1.459360e+01	0.000000e+00	2.778167e+00	5.619310e-03	9.794620e-01	1.536100e-02	8.994612e-02	5.072836e-03
60000	-4.654441e+03	-6.550246e+02	1.153668e+00	1.378601e+01	0.000000e+00	2.678956e+00	1.509982e-02	9.680222e-01	4.603309e-03	5.805375e-02	5.124217e-03
80000	-4.642640e+03	-6.512096e+02	1.056984e+00	1.307303e+01	0.000000e+00	2.818815e+00	8.091821e-03	9.807397e-01	4.641602e-03	5.497785e-02	4.788045e-03
100000	-4.643924e+03	-5.959452e+02	1.205635e+00	1.473135e+01	0.000000e+00	2.286641e+00	1.058375e-02	9.715174e-01	6.703024e-03	2.803631e-02	5.539430e-03
120000	-4.643688e+03	-6.022149e+02	1.107104e+00	1.295737e+01	0.000000e+00	2.508651e+00	9.097968e-03	9.821012e-01	5.412511e-03	3.083361e-02	5.055255e-03
140000	-4.659025e+03	-5.516792e+02	1.159440e+00	1.289360e+01	0.000000e+00	2.817450e+00	7.073802e-03	9.885311e-01	3.068133e-03	2.118987e-02	5.261594e-03
160000	-4.666414e+03	-5.649818e+02	1.160934e+00	1.313360e+01	0.000000e+00	2.915377e+00	8.735095e-03	9.888006e-01	1.660972e-03	2.306869e-02	5.236337e-03
180000	-4.649555e+03	-5.656762e+02	1.268041e+00	1.455392e+01	0.000000e+00	2.920408e+00	5.358627e-03	9.837873e-01	1.126529e-02	2.015443e-02	5.738619e-03
200000	-4.641928e+03	-5.653803e+02	1.135515e+00	1.294158e+01	0.000000e+00	2.897762e+00	3.395846e-03	9.894604e-01	1.347973e-02	2.329976e-02	5.155321e-03
220000	-4.659018e+03	-5.327508e+02	1.116736e+00	1.278339e+01	0.000000e+00	2.486440e+00	5.884189e-03	9.878635e-01	4.201346e-03	1.682963e-02	5.164096e-03
240000	-4.649441e+03	-5.432922e+02	1.227624e+00	1.295211e+01	0.000000e+00	2.789795e+00	6.193225e-03	9.933198e-01	1.654941e-03	1.751261e-02	5.513237e-03
260000	-4.646515e+03	-5.424893e+02	1.279921e+00	1.316505e+01	0.000000e+00	2.600801e+00	6.584031e-03	9.946018e-01	8.536770e-04	1.903716e-02	5.821597e-03
280000	-4.654894e+03	-5.200395e+02	1.166123e+00	1.284284e+01	0.000000e+00	2.801222e+00	1.091656e-02	9.910415e-01	8.700583e-04	1.355366e-02	5.485360e-03
300000	-4.643049e+03	-5.411503e+02	1.226643e+00	1.315257e+01	0.000000e+00	2.815323e+00	7.336512e-03	9.950065e-01	5.039779e-04	2.531237e-02	5.920728e-03
320000	-4.641741e+03	-5.178770e+02	1.402256e+00	1.438343e+01	0.000000e+00	3.197327e+00	7.958995e-03	9.950930e-01	5.971378e-04	1.741712e-02	6.813507e-03
340000	-4.647360e+03	-4.971510e+02	1.314287e+00	1.270122e+01	0.000000e+00	2.590123e+00	1.016846e-02	9.936016e-01	6.933232e-04	2.040389e-02	6.407486e-03
360000	-4.641630e+03	-5.153485e+02	1.308280e+00	1.301406e+01	0.000000e+00	2.891883e+00	7.739005e-03	9.950026e-01	8.149386e-04	2.265806e-02	6.412703e-03
380000	-4.636742e+03	-5.196180e+02	1.523294e+00	1.515284e+01	0.000000e+00	2.316069e+00	6.645452e-03	9.950987e-01	1.018519e-03	2.203373e-02	7.673586e-03
400000	-4.631235e+03	-4.966979e+02	1.519128e+00	1.421342e+01	0.000000e+00	2.654393e+00	9.116624e-03	9.923734e-01	1.501583e-03	1.775186e-02	7.781364e-03
420000	-4.645709e+03	-5.060687e+02	1.380357e+00	1.370896e+01	0.000000e+00	2.260901e+00	6.651008e-03	9.931503e-01	1.776517e-03	2.114910e-02	7.056148e-03
440000	-4.643062e+03	-4.648380e+02	1.396368e+00	1.326730e+01	0.000000e+00	3.258740e+00	9.275544e-03	9.825257e-01	6.715946e-03	1.410557e-02	7.191388e-03
460000	-4.653346e+03	-4.566517e+02	1.361868e+00	1.307860e+01	0.000000e+00	3.222405e+00	1.642241e-02	9.806010e-01	2.972183e-03	1.468477e-02	7.147089e-03
480000	-4.637200e+03	-4.696220e+02	1.411446e+00	1.349087e+01	0.000000e+00	1.864096e+00	8.094649e-03	9.854005e-01	7.283644e-03	1.542212e-02	7.400423e-03
500000	-4.650185e+03	-4.136255e+02	1.454086e+00	1.334586e+01	0.000000e+00	2.352159e+00	1.628680e-02	9.770180e-01	6.759428e-03	9.280050e-03	7.941011e-03
520000	-4.642671e+03	-4.592104e+02	1.596307e+00	1.462256e+01	0.000000e+00	2.360964e+00	1.370392e-02	9.745419e-01	8.721817e-03	1.319025e-02	8.676322e-03
540000	-4.646624e+03	-4.778108e+02	1.474287e+00	1.274567e+01	1.162791e-02	3.049159e+00	1.215608e-02	9.789938e-01	8.263895e-03	2.296185e-02	8.034242e-03
560000	-4.633170e+03	-4.600077e+02	1.565132e+00	1.348301e+01	0.000000e+00	3.675484e+00	1.616016e-02	9.857055e-01	2.756272e-03	1.855008e-02	8.608522e-03
580000	-4.633370e+03	-4.755905e+02	1.524515e+00	1.335487e+01	0.000000e+00	3.185669e+00	7.323736e-03	9.929771e-01	2.781336e-03	2.069884e-02	8.408632e-03
600000	-4.633049e+03	-4.514708e+02	1.552188e+00	1.362256e+01	0.000000e+00	2.595216e+00	1.698081e-02	9.911020e-01	8.937693e-04	1.808255e-02	8.575029e-03
620000	-4.631620e+03	-4.393276e+02	1.613114e+00	1.414715e+01	0.000000e+00	2.634621e+00	8.620156e-03	9.905473e-01	3.392295e-03	1.240742e-02	8.919059e-03
640000	-4.639402e+03	-4.319520e+02	1.468306e+00	1.268030e+01	0.000000e+00	2.227852e+00	1.297737e-02	9.903015e-01	1.869874e-03	1.485421e-02	8.110482e-03
660000	-4.631305e+03	-4.564195e+02	1.417932e+00	1.267917e+01	0.000000e+00	2.655099e+00	7.310032e-03	9.935966e-01	2.414729e-03	2.094254e-02	7.862807e-03
680000	-4.633385e+03	-4.671920e+02	1.412880e+00	1.251079e+01	0.000000e+00	2.516564e+00	8.510074e-03	9.855750e-01	9.993378e-03	1.957853e-02	7.861723e-03
700000	-4.636214e+03	-4.139520e+02	1.588404e+00	1.347977e+01	0.000000e+00	2.651712e+00	1.357227e-02	9.895278e-01	1.760219e-03	1.158852e-02	8.792709e-03
720000	-4.656786e+03	-4.314425e+02	1.618889e+00	1.428838e+01	0.000000e+00	2.515836e+00	1.575741e-02	9.850799e-01	3.030620e-03	1.115465e-02	9.034206e-03
740000	-4.625895e+03	-3.950677e+02	1.550751e+00	1.307606e+01	0.000000e+00	2.904221e+00	1.197109e-02	9.816631e-01	7.567088e-03	9.486394e-03	8.672452e-03
760000	-4.642517e+03	-4.395275e+02	1.746265e+00	1.495972e+01	0.000000e+00	2.809961e+00	2.558869e-02	9.709678e-01	4.651710e-03	1.401929e-02	9.784765e-03
780000	-4.635907e+03	-3.985121e+02	1.600633e+00	1.354052e+01	0.000000e+00	2.223789e+00	7.618779e-03	9.910565e-01	3.678343e-03	9.897624e-03	8.962991e-03
800000	-4.636386e+03	-4.023515e+02	1.499647e+00	1.303914e+01	0.000000e+00	3.059619e+00	7.578379e-03	9.917185e-01	3.981523e-03	1.100158e-02	8.475368e-03
820000	-4.641790e+03	-4.280857e+02	1.629635e+00	1.387219e+01	0.000000e+00	3.429350e+00	1.285522e-02	9.877965e-01	2.838728e-03	1.280174e-02	9.189414e-03
840000	-4.650793e+03	-3.760446e+02	1.510951e+00	1.257574e+01	0.000000e+00	3.233285e+00	6.805171e-03	9.945533e-01	2.388765e-03	7.735544e-03	8.554533e-03
860000	-4.634958e+03	-3.944642e+02	1.731987e+00	1.409351e+01	0.000000e+00	2.856172e+00	8.179626e-03	9.866255e-01	8.410359e-03	9.537559e-03	9.794631e-03
880000	-4.627335e+03	-3.768536e+02	1.662776e+00	1.340149e+01	1.162791e-02	2.842026e+00	9.052615e-03	9.920547e-01	3.216490e-03	1.033670e-02	9.468484e-03
900000	-4.645169e+03	-3.910549e+02	1.682248e+00	1.348025e+01	0.000000e+00	2.399565e+00	1.273405e-02	9.885111e-01	2.737198e-03	1.115027e-02	9.549463e-03
920000	-4.632051e+03	-3.768064e+02	1.645188e+00	1.308707e+01	0.000000e+00	2.639153e+00	1.259117e-02	9.809610e-01	6.512040e-03	8.661605e-03	9.419311e-03
940000	-4.648877e+03	-3.760836e+02	1.713892e+00	1.408087e+01	0.000000e+00	2.575003e+00	4.746765e-03	9.936490e-01	6.030208e-03	6.930572e-03	9.846772e-03
960000	-4.641147e+03	-3.647724e+02	1.577578e+00	1.318204e+01	1.162791e-02	3.273701e+00	9.116489e-03	9.899129e-01	4.228360e-03	6.510571e-03	8.996442e-03
980000	-4.624719e+03	-3.666764e+02	1.764609e+00	1.419300e+01	0.000000e+00	2.630673e+00	1.009433e-02	9.913166e-01	2.096600e-03	8.297139e-03	1.006908e-02
1000000	-4.635454e+03	-3.762972e+02	1.631923e+00	1.354141e+01	0.000000e+00	2.555886e+00	9.372175e-03	9.869021e-01	6.145876e-03	8.762529e-03	9.321534e-03
1020000	-4.648548e+03	-3.293932e+02	1.754402e+00	1.410745e+01	0.000000e+00	2.595110e+00	6.238888e-03	9.925008e-01	5.773025e-03	4.925831e-03	1.010994e-02
1040000	-4.643564e+03	-3.475831e+02	1.454192e+00	1.199434e+01	1.162791e-02	3.289874e+00	4.051379e-03	9.951460e-01	4.945881e-03	7.418083e-03	8.366904e-03
1060000	-4.649114e+03	-3.632455e+02	1.580691e+00	1.288577e+01	0.000000e+00	4.294175e+00	5.112381e-03	9.948751e-01	4.598726e-03	7.527164e-03	9.093996e-03
1080000	-4.625296e+03	-3.338890e+02	1.736705e+00	1.365706e+01	0.000000e+00	2.806090e+00	2.948577e-03	9.975962e-01	3.286952e-03	5.799840e-03	9.974199e-03
1100000	-4.645590e+03	-3.359611e+02	1.661696e+00	1.363626e+01	0.000000e+00	2.469605e+00	2.204865e-03	9.973320e-01	5.410701e-03	4.928159e-03	9.520944e-03
1120000	-4.625179e+03	-4.016843e+02	1.606876e+00	1.358616e+01	1.162791e-02	3.533773e+00	2.359728e-03	9.980495e-01	2.310878e-03	8.329695e-03	9.230539e-03
1140000	-4.644911e+03	-3.809655e+02	1.589784e+00	1.333533e+01	1.162791e-02	2.658009e+00	2.225276e-03	9.981049e-01	2.065431e-03	8.679859e-03	9.192435e-03
1160000	-4.639181e+03	-3.314126e+02	1.685250e+00	1.370270e+01	0.000000e+00	2.724745e+00	2.256675e-03	9.975696e-01	4.102846e-03	5.215394e-03	9.748315e-03
1180000	-4.647920e+03	-3.053457e+02	1.518978e+00	1.251950e+01	0.000000e+00	2.310458e+00	2.831452e-03	9.980542e-01	1.761229e-03	4.001354e-03	8.758070e-03
1200000	-4.636835e+03	-3.509995e+02	1.469594e+00	1.252161e+01	0.000000e+00	3.538713e+00	1.927820e-03	9.982689e-01	2.208536e-03	6.058516e-03	8.448408e-03
1220000	-4.646187e+03	-2.986650e+02	1.523072e+00	1.242924e+01	0.000000e+00	3.831822e+00	1.741054e-03	9.985631e-01	2.661090e-03	4.276301e-03	8.786205e-03
1240000	-4.627386e+03	-3.308010e+02	1.583908e+00	1.366503e+01	0.000000e+00	3.411426e+00	1.376737e-03	9.984437e-01	4.008672e-03	4.164596e-03	9.148819e-03
1260000	-4.633772e+03	-3.686252e+02	1.423015e+00	1.227781e+01	0.000000e+00	3.034946e+00	1.879926e-03	9.978747e-01	4.574578e-03	7.997640e-03	8.186330e-03
1280000	-4.639129e+03	-3.528305e+02	1.522884e+00	1.382984e+01	0.000000e+00	2.819143e+00	2.863854e-03	9.968744e-01	3.038107e-03	5.411713e-03	8.709419e-03
1300000	-4.638389e+03	-3.535236e+02	1.554304e+00	1.365494e+01	0.000000e+00	2.977787e+00	2.305240e-03	9.961732e-01	6.706684e-03	5.628629e-03	8.902303e-03
1320000	-4.643140e+03	-3.496200e+02	1.534976e+00	1.271329e+01	0.000000e+00	2.813555e+00	6.977624e-03	9.942379e-01	2.153520e-03	6.102265e-03	8.835570e-03
1340000	-4.641852e+03	-3.190337e+02	1.768232e+00	1.431518e+01	0.000000e+00	2.831138e+00	1.307046e-02	9.918340e-01	1.890125e-03	5.646294e-03	1.029191e-02
1360000	-4.639531e+03	-3.308746e+02	1.810817e+00	1.495394e+01	0.000000e+00	3.440647e+00	1.816250e-02	9.905880e-01	1.080042e-03	4.528608e-03	1.047176e-02
1380000	-4.640516e+03	-3.283813e+02	1.649882e+00	1.313115e+01	0.000000e+00	2.813056e+00	1.827414e-02	9.813009e-01	5.292366e-03	4.213857e-03	9.514580e-03
1400000	-4.633962e+03	-3.474759e+02	1.514177e+00	1.282421e+01	0.000000e+00	2.219927e+00	1.335777e-02	9.804066e-01	8.719849e-03	5.295117e-03	8.745526e-03
1420000	-4.635047e+03	-3.647965e+02	1.700082e+00	1.462138e+01	1.162791e-02	2.460481e+00	1.777123e-02	9.775869e-01	5.528376e-03	5.527548e-03	9.820939e-03
1440000	-4.636235e+03	-3.351844e+02	1.684552e+00	1.374436e+01	0.000000e+00	2.523339e+00	2.153447e-02	9.761715e-01	4.100079e-03	4.551494e-03	9.719512e-03
1460000	-4.642351e+03	-3.523446e+02	1.647333e+00	1.375953e+01	0.000000e+00	3.108943e+00	8.603744e-03	9.904564e-01	6.042745e-03	7.124799e-03	9.574080e-03
1480000	-4.650923e+03	-3.783382e+02	1.614915e+00	1.333809e+01	1.162791e-02	2.333887e+00	7.402025e-03	9.909047e-01	6.535244e-03	9.495352e-03	9.415275e-03
1500000	-4.638455e+03	-3.557085e+02	1.645549e+00	1.370608e+01	0.000000e+00	2.933869e+00	5.585989e-03	9.929859e-01	6.631458e-03	6.993685e-03	9.569190e-03
1520000	-4.631200e+03	-3.375089e+02	1.676087e+00	1.408514e+01	0.000000e+00	2.324169e+00	7.083642e-03	9.923547e-01	4.286396e-03	5.616555e-03	9.734664e-03
1540000	-4.631345e+03	-3.290669e+02	1.587914e+00	1.318909e+01	1.162791e-02	2.127935e+00	1.220190e-02	9.885384e-01	3.184117e-03	5.293855e-03	9.238414e-03
1560000	-4.646393e+03	-3.485237e+02	1.786692e+00	1.492990e+01	1.162791e-02	2.656757e+00	1.048736e-02	9.886887e-01	4.426958e-03	4.341819e-03	1.042792e-02
1580000	-4.646744e+03	-3.498409e+02	1.771715e+00	1.431463e+01	0.000000e+00	2.465924e+00	5.399277e-03	9.960517e-01	2.314953e-03	5.347256e-03	1.030796e-02
1600000	-4.638067e+03	-3.823156e+02	1.802881e+00	1.439887e+01	0.000000e+00	3.102611e+00	6.965754e-03	9.936664e-01	3.200697e-03	1.010919e-02	1.051161e-02
1620000	-4.633219e+03	-3.730462e+02	1.731440e+00	1.425930e+01	0.000000e+00	2.786866e+00	1.447121e-02	9.934374e-01	8.143538e-04	8.073732e-03	1.010308e-02
1640000	-4.644911e+03	-3.283164e+02	1.838959e+00	1.453641e+01	0.000000e+00	2.851267e+00	1.271368e-02	9.941004e-01	7.576399e-04	5.710763e-03	1.072541e-02
1660000	-4.637912e+03	-3.667351e+02	1.625559e+00	1.369766e+01	1.162791e-02	2.906474e+00	1.424250e-02	9.888981e-01	1.989767e-03	8.071578e-03	9.388865e-03
1680000	-4.629297e+03	-3.672241e+02	1.688217e+00	1.381774e+01	0.000000e+00	3.114157e+00	3.814182e-03	9.932990e-01	1.124735e-02	5.286599e-03	9.768151e-03
1700000	-4.630078e+03	-3.765177e+02	1.766782e+00	1.466444e+01	0.000000e+00	2.261436e+00	3.872521e-03	9.928546e-01	1.143224e-02	7.012739e-03	1.015957e-02
1720000	-4.644265e+03	-3.834275e+02	1.698857e+00	1.432130e+01	0.000000e+00	3.814084e+00	1.366915e-02	9.911467e-01	1.701075e-03	7.476318e-03	9.691390e-03
1740000	-4.646892e+03	-3.886152e+02	1.675696e+00	1.369759e+01	0.000000e+00	3.219357e+00	1.402861e-02	9.881754e-01	2.597753e-03	1.110294e-02	9.597078e-03
1760000	-4.635578e+03	-3.525805e+02	1.734207e+00	1.501805e+01	0.000000e+00	2.580155e+00	1.464124e-02	9.837971e-01	3.856473e-03	4.988914e-03	9.951027e-03
1780000	-4.654959e+03	-3.742298e+02	1.634662e+00	1.362395e+01	0.000000e+00	2.987510e+00	1.313177e-02	9.835642e-01	5.447458e-03	9.392334e-03	9.365699e-03
1800000	-4.658585e+03	-3.895008e+02	1.570317e+00	1.253533e+01	0.000000e+00	2.750939e+00	2.101876e-02	9.868043e-01	1.948838e-03	1.204782e-02	9.009568e-03
1820000	-4.650904e+03	-4.127699e+02	1.663688e+00	1.356927e+01	0.000000e+00	2.392489e+00	2.476834e-02	9.879843e-01	8.009576e-04	1.037757e-02	9.510196e-03
1840000	-4.640931e+03	-4.279722e+02	1.797949e+00	1.442751e+01	1.162791e-02	2.747505e+00	9.512230e-03	9.959843e-01	6.392031e-04	1.272589e-02	1.025426e-02
1860000	-4.645487e+03	-3.825737e+02	1.813372e+00	1.396337e+01	0.000000e+00	1.636442e+00	2.118464e-02	9.857793e-01	1.987483e-03	8.069965e-03	1.036005e-02
1880000	-4.634810e+03	-4.003815e+02	1.659909e+00	1.333857e+01	1.162791e-02	3.243588e+00	8.323042e-03	9.942858e-01	1.396402e-03	1.285631e-02	9.462593e-03
1900000	-4.628874e+03	-3.909501e+02	1.642613e+00	1.332518e+01	0.000000e+00	3.339800e+00	2.480248e-02	9.898476e-01	6.577709e-04	1.169412e-02	9.348198e-03
1920000	-4.640990e+03	-3.932124e+02	1.862475e+00	1.475320e+01	1.162791e-02	3.165636e+00	4.531784e-02	9.852451e-01	4.111207e-04	9.923953e-03	1.058280e-02
1940000	-4.639743e+03	-3.491966e+02	1.740328e+00	1.364802e+01	0.000000e+00	2.684934e+00	1.733020e-02	9.938036e-01	4.280674e-04	5.478518e-03	9.887442e-03
1960000	-4.640562e+03	-3.762091e+02	1.803594e+00	1.434938e+01	0.000000e+00	2.325457e+00	1.145387e-02	9.926364e-01	1.297691e-03	1.003958e-02	1.022607e-02
1980000	-4.646650e+03	-3.286941e+02	1.798047e+00	1.449882e+01	0.000000e+00	2.547085e+00	9.605196e-03	9.940196e-01	1.344320e-03	4.585474e-03	1.017988e-02
2000000	-4.640569e+03	-3.242980e+02	2.004602e+00	1.599002e+01	0.000000e+00	2.178449e+00	1.832065e-02	9.878931e-01	1.601884e-03	4.666952e-03	1.135217e-02
2020000	-4.643850e+03	-3.433268e+02	1.803668e+00	1.356723e+01	0.000000e+00	3.029950e+00	8.231751e-03	9.905610e-01	5.621843e-03	6.220080e-03	1.026513e-02
2040000	-4.630808e+03	-3.473035e+02	1.732468e+00	1.345977e+01	0.000000e+00	3.019702e+00	1.624518e-02	9.920191e-01	1.103473e-03	7.894988e-03	1.010574e-02
2060000	-4.635292e+03	-3.300407e+02	1.813574e+00	1.438583e+01	0.000000e+00	2.878517e+00	9.591414e-03	9.863862e-01	7.913640e-03	4.781121e-03	1.054498e-02
2080000	-4.648403e+03	-3.571193e+02	1.760872e+00	1.377190e+01	0.000000e+00	2.819558e+00	1.090701e-02	9.931431e-01	1.966808e-03	7.955826e-03	1.025864e-02
2100000	-4.648573e+03	-3.656011e+02	1.878183e+00	1.441659e+01	0.000000e+00	2.997696e+00	1.091227e-02	9.929355e-01	2.089635e-03	8.526369e-03	1.091841e-02
2120000	-4.656087e+03	-3.826434e+02	1.846693e+00	1.455048e+01	1.162791e-02	1.879975e+00	2.156473e-03	9.973275e-01	7.114123e-03	7.503635e-03	1.070287e-02
2140000	-4.642475e+03	-3.739386e+02	1.872720e+00	1.521142e+01	0.000000e+00	2.626300e+00	4.625018e-03	9.964106e-01	2.024067e-03	8.125586e-03	1.083716e-02
2160000	-4.654544e+03	-3.548391e+02	1.770083e+00	1.412500e+01	0.000000e+00	3.095751e+00	4.289606e-03	9.961147e-01	3.138455e-03	8.695720e-03	1.021749e-02
2180000	-4.647763e+03	-3.823164e+02	1.621812e+00	1.327504e+01	0.000000e+00	2.850721e+00	1.151022e-02	9.874947e-01	4.304352e-03	9.812792e-03	9.380582e-03
2200000	-4.621167e+03	-3.358107e+02	1.613497e+00	1.349602e+01	0.000000e+00	4.223957e+00	1.459019e-02	9.920748e-01	1.400042e-03	5.088931e-03	9.340777e-03
2220000	-4.628740e+03	-3.531669e+02	1.892974e+00	1.538281e+01	0.000000e+00	2.672452e+00	1.523702e-02	9.885704e-01	1.932780e-03	6.483089e-03	1.090845e-02
2240000	-4.640202e+03	-3.618785e+02	1.733230e+00	1.398945e+01	0.000000e+00	2.579510e+00	3.961225e-03	9.973835e-01	2.237838e-03	6.963346e-03	9.977382e-03
2260000	-4.644990e+03	-4.137648e+02	1.643514e+00	1.368870e+01	0.000000e+00	2.392471e+00	3.051581e-03	9.975019e-01	2.469199e-03	1.473878e-02	9.392239e-03
2280000	-4.622629e+03	-3.490521e+02	1.622537e+00	1.353547e+01	0.000000e+00	2.423907e+00	6.865642e-03	9.972867e-01	7.059117e-04	5.640220e-03	9.235964e-03
2300000	-4.644501e+03	-3.505494e+02	1.666019e+00	1.417512e+01	0.000000e+00	2.434895e+00	7.439844e-03	9.971680e-01	4.663213e-04	4.578366e-03	9.466814e-03
2320000	-4.657758e+03	-3.819172e+02	1.601929e+00	1.425444e+01	1.162791e-02	3.000200e+00	5.547569e-03	9.979539e-01	4.023397e-04	6.102170e-03	9.148680e-03
2340000	-4.644477e+03	-3.267810e+02	1.688387e+00	1.361778e+01	0.000000e+00	2.457253e+00	4.721997e-03	9.981708e-01	5.459191e-04	5.262819e-03	9.710292e-03
2360000	-4.648297e+03	-3.497301e+02	1.660658e+00	1.341049e+01	0.000000e+00	2.549112e+00	6.598903e-03	9.977430e-01	3.483509e-04	6.098255e-03	9.532502e-03
2380000	-4.632799e+03	-3.442364e+02	1.716749e+00	1.327663e+01	0.000000e+00	2.615668e+00	1.014482e-02	9.978011e-01	2.102988e-04	8.186735e-03	9.917492e-03
2400000	-4.652982e+03	-3.499098e+02	1.661403e+00	1.310314e+01	0.000000e+00	2.879616e+00	1.065687e-02	9.973609e-01	2.244885e-04	9.214378e-03	9.570451e-03
2420000	-4.645125e+03	-3.652581e+02	1.679560e+00	1.324681e+01	0.000000e+00	2.422735e+00	6.233594e-03	9.978421e-01	4.171110e-04	8.847370e-03	9.700201e-03
2440000	-4.648310e+03	-3.565504e+02	1.668317e+00	1.376723e+01	1.162791e-02	2.846309e+00	1.534001e-02	9.965249e-01	1.488293e-04	5.610897e-03	9.667116e-03
2460000	-4.644329e+03	-3.172578e+02	1.631983e+00	1.282556e+01	0.000000e+00	3.097227e+00	2.049322e-02	9.963232e-01	1.250416e-04	4.314274e-03	9.454767e-03
2480000	-4.639804e+03	-3.123311e+02	1.808103e+00	1.432101e+01	0.000000e+00	2.911824e+00	1.576130e-02	9.976290e-01	8.647943e-05	3.653173e-03	1.050890e-02
2500000	-4.642323e+03	-3.607690e+02	1.678274e+00	1.344394e+01	0.000000e+00	2.396223e+00	2.077664e-02	9.966392e-01	8.647943e-05	7.119568e-03	9.905576e-03
2520000	-4.642456e+03	-3.306221e+02	1.801953e+00	1.377741e+01	0.000000e+00	2.827022e+00	2.039731e-02	9.971549e-01	8.647943e-05	6.667408e-03	1.058071e-02
2540000	-4.650980e+03	-3.485531e+02	1.688853e+00	1.287621e+01	0.000000e+00	3.074789e+00	1.933505e-02	9.973457e-01	8.647943e-05	1.016440e-02	1.017824e-02
2560000	-4.646177e+03	-3.489460e+02	2.086393e+00	1.557927e+01	0.000000e+00	2.489305e+00	1.867842e-02	9.976869e-01	8.647943e-05	8.434992e-03	1.260387e-02
2580000	-4.639621e+03	-3.900374e+02	2.013589e+00	1.467245e+01	0.000000e+00	3.412831e+00	3.003099e-02	9.967738e-01	8.647943e-05	1.275156e-02	1.218108e-02
2600000	-4.643253e+03	-3.740107e+02	1.997708e+00	1.477279e+01	0.000000e+00	2.696952e+00	1.247366e-02	9.978021e-01	1.321801e-04	1.119260e-02	1.207507e-02
2620000	-4.648442e+03	-3.825595e+02	1.875408e+00	1.426220e+01	0.000000e+00	2.772851e+00	1.289933e-02	9.973343e-01	1.758388e-04	1.352255e-02	1.122520e-02
2640000	-4.637491e+03	-3.636681e+02	1.989739e+00	1.442360e+01	1.162791e-02	2.997076e+00	2.299235e-02	9.964131e-01	1.204075e-04	8.710624e-03	1.189003e-02
2660000	-4.639781e+03	-3.919772e+02	1.998292e+00	1.513028e+01	0.000000e+00	3.335956e+00	1.565255e-02	9.974880e-01	1.204075e-04	1.186006e-02	1.187046e-02
2680000	-4.645837e+03	-4.007533e+02	1.837490e+00	1.495619e+01	0.000000e+00	2.772534e+00	1.994743e-02	9.971586e-01	1.006652e-04	1.203797e-02	1.099126e-02
2700000	-4.624381e+03	-4.022425e+02	1.795281e+00	1.376670e+01	0.000000e+00	3.394440e+00	1.166832e-02	9.983475e-01	1.096404e-04	1.306739e-02	1.071500e-02
2720000	-4.644439e+03	-4.037251e+02	1.921400e+00	1.504206e+01	0.000000e+00	3.055262e+00	9.498366e-03	9.982474e-01	1.096404e-04	1.445082e-02	1.145488e-02
2740000	-4.648411e+03	-4.173881e+02	1.822376e+00	1.452690e+01	0.000000e+00	3.504832e+00	1.245602e-02	9.979776e-01	1.136227e-04	1.639933e-02	1.073819e-02
2760000	-4.631596e+03	-3.985891e+02	1.791138e+00	1.412049e+01	0.000000e+00	2.488926e+00	1.794873e-02	9.953060e-01	2.218165e-04	1.034582e-02	1.055886e-02
2780000	-4.641624e+03	-3.728478e+02	1.817015e+00	1.397586e+01	0.000000e+00	3.090356e+00	1.575641e-02	9.963348e-01	2.218165e-04	1.313125e-02	1.084454e-02
2800000	-4.657074e+03	-3.707137e+02	1.718371e+00	1.354844e+01	0.000000e+00	2.907339e+00	8.019061e-03	9.983758e-01	1.830243e-04	9.210941e-03	1.030691e-02
2820000	-4.650207e+03	-3.275488e+02	1.829809e+00	1.364281e+01	0.000000e+00	2.863833e+00	8.252962e-03	9.983108e-01	2.322819e-04	7.593270e-03	1.097573e-02
2840000	-4.640998e+03	-3.416252e+02	1.984598e+00	1.487107e+01	0.000000e+00	1.860455e+00	5.881309e-03	9.986012e-01	2.865954e-04	8.173231e-03	1.190990e-02
2860000	-4.645820e+03	-3.493631e+02	2.002303e+00	1.518553e+01	0.000000e+00	2.452736e+00	6.078991e-03	9.977680e-01	7.573540e-04	6.330626e-03	1.204231e-02
2880000	-4.648624e+03	-3.919038e+02	1.953089e+00	1.533749e+01	0.000000e+00	2.821365e+00	6.417182e-03	9.973325e-01	8.007170e-04	1.197499e-02	1.173552e-02
2900000	-4.639415e+03	-3.539555e+02	1.760608e+00	1.414461e+01	1.162791e-02	3.014138e+00	4.794376e-03	9.963810e-01	2.261229e-03	6.367944e-03	1.048374e-02
2920000	-4.639112e+03	-3.874673e+02	1.829288e+00	1.486572e+01	0.000000e+00	2.804059e+00	9.676671e-03	9.935220e-01	1.725142e-03	1.271964e-02	1.087680e-02
2940000	-4.624911e+03	-3.520700e+02	1.743811e+00	1.396071e+01	0.000000e+00	2.721253e+00	1.315534e-02	9.897387e-01	3.374336e-03	8.691336e-03	1.033393e-02
2960000	-4.645146e+03	-3.881811e+02	1.663756e+00	1.335549e+01	0.000000e+00	2.146049e+00	1.743470e-02	9.890900e-01	1.599877e-03	1.375964e-02	9.880297e-03
2980000	-4.634494e+03	-3.526592e+02	1.588836e+00	1.258105e+01	0.000000e+00	2.881114e+00	7.510834e-03	9.930424e-01	3.877310e-03	9.502032e-03	9.445537e-03
3000000	-4.626120e+03	-4.111152e+02	1.795354e+00	1.440801e+01	0.000000e+00	2.293210e+00	7.596953e-03	9.940538e-01	2.708405e-03	1.379482e-02	1.063257e-02
3020000	-4.625389e+03	-3.918151e+02	1.834316e+00	1.495277e+01	0.000000e+00	2.490643e+00	1.855442e-02	9.809999e-01	4.147398e-03	1.120886e-02	1.087514e-02
3040000	-4.625316e+03	-3.860128e+02	1.758358e+00	1.425235e+01	0.000000e+00	3.468852e+00	7.230950e-03	9.928207e-01	4.107181e-03	9.527170e-03	1.046685e-02
3060000	-4.640608e+03	-3.864321e+02	2.006870e+00	1.581147e+01	0.000000e+00	3.084693e+00	1.800693e-02	9.890754e-01	1.667747e-03	8.040714e-03	1.194908e-02
3080000	-4.632521e+03	-3.978089e+02	1.772402e+00	1.381603e+01	0.000000e+00	3.606564e+00	1.972175e-02	9.848852e-01	2.255992e-03	1.610773e-02	1.054387e-02
3100000	-4.635619e+03	-3.863750e+02	1.654156e+00	1.332888e+01	0.000000e+00	3.406638e+00	1.616732e-02	9.890050e-01	1.869723e-03	1.114673e-02	9.821586e-03
3120000	-4.627951e+03	-3.878473e+02	1.697863e+00	1.363204e+01	0.000000e+00	4.084064e+00	1.532303e-02	9.844140e-01	3.954155e-03	1.104848e-02	1.005814e-02
3140000	-4.622626e+03	-3.809371e+02	1.646236e+00	1.280097e+01	0.000000e+00	3.107494e+00	1.156380e-02	9.933607e-01	9.895261e-04	1.004633e-02	9.819551e-03
3160000	-4.639714e+03	-3.777404e+02	1.949838e+00	1.572012e+01	0.000000e+00	2.999186e+00	8.782574e-03	9.932707e-01	2.725354e-03	9.844258e-03	1.161693e-02
3180000	-4.633661e+03	-3.680472e+02	1.790142e+00	1.417429e+01	0.000000e+00	2.876272e+00	6.066137e-03	9.959261e-01	1.930209e-03	9.915635e-03	1.064571e-02
3200000	-4.637928e+03	-3.504009e+02	1.917119e+00	1.472471e+01	0.000000e+00	2.211928e+00	1.274324e-02	9.934646e-01	1.005663e-03	8.103290e-03	1.141658e-02
3220000	-4.647089e+03	-3.417260e+02	1.822538e+00	1.381173e+01	0.000000e+00	2.881208e+00	2.870927e-02	9.755622e-01	3.372292e-03	7.674491e-03	1.085399e-02
3240000	-4.630345e+03	-3.412853e+02	1.755269e+00	1.374351e+01	1.162791e-02	3.657173e+00	6.263638e-03	9.900272e-01	9.511128e-03	6.060053e-03	1.042325e-02
3260000	-4.634790e+03	-3.106754e+02	1.958046e+00	1.486258e+01	0.000000e+00	2.605219e+00	7.248451e-03	9.942077e-01	3.661679e-03	4.748442e-03	1.163692e-02
3280000	-4.634343e+03	-3.440247e+02	1.721066e+00	1.325547e+01	0.000000e+00	3.136650e+00	5.961751e-03	9.950502e-01	3.462932e-03	7.261341e-03	1.017929e-02
3300000	-4.629675e+03	-3.116610e+02	1.720201e+00	1.334084e+01	0.000000e+00	2.573651e+00	1.650808e-02	9.891298e-01	1.879990e-03	5.676580e-03	1.016251e-02
3320000	-4.643685e+03	-3.495542e+02	1.626731e+00	1.335758e+01	0.000000e+00	2.487544e+00	1.368383e-02	9.823805e-01	6.166873e-03	7.490630e-03	9.561634e-03
3340000	-4.631125e+03	-3.556000e+02	1.878077e+00	1.516467e+01	0.000000e+00	2.588986e+00	2.047379e-02	9.818906e-01	3.525999e-03	8.553377e-03	1.106014e-02
3360000	-4.640820e+03	-3.593357e+02	2.037883e+00	1.611095e+01	0.000000e+00	2.339884e+00	1.107226e-02	9.904945e-01	3.585605e-03	8.564833e-03	1.201985e-02
3380000	-4.640828e+03	-3.855825e+02	1.956875e+00	1.545425e+01	0.000000e+00	2.176854e+00	1.254657e-02	9.876258e-01	4.118195e-03	1.104260e-02	1.156104e-02
3400000	-4.626110e+03	-3.995536e+02	1.825786e+00	1.487495e+01	0.000000e+00	2.813886e+00	1.744095e-02	9.856254e-01	2.747477e-03	1.133067e-02	1.076960e-02
3420000	-4.629615e+03	-3.853245e+02	1.896871e+00	1.490196e+01	0.000000e+00	3.011138e+00	1.391793e-02	9.817130e-01	7.674874e-03	9.787224e-03	1.120297e-02
3440000	-4.634282e+03	-3.883075e+02	2.096809e+00	1.627106e+01	0.000000e+00	2.615925e+00	1.150420e-02	9.909779e-01	2.466366e-03	1.122042e-02	1.243385e-02
3460000	-4.628901e+03	-3.953389e+02	1.727661e+00	1.315550e+01	0.000000e+00	3.086454e+00	1.852415e-02	9.787784e-01	6.127417e-03	1.429288e-02	1.020947e-02
3480000	-4.632365e+03	-3.752015e+02	1.812663e+00	1.429788e+01	0.000000e+00	2.962788e+00	1.769621e-02	9.818216e-01	3.772274e-03	8.351975e-03	1.067764e-02
3500000	-4.626879e+03	-3.836679e+02	1.986190e+00	1.501760e+01	0.000000e+00	3.356032e+00	2.312480e-02	9.671463e-01	1.037902e-02	9.710079e-03	1.173894e-02
3520000	-4.626927e+03	-3.642381e+02	1.806717e+00	1.350939e+01	0.000000e+00	2.943903e+00	1.280235e-02	9.862528e-01	5.914150e-03	1.020680e-02	1.070686e-02
3540000	-4.654944e+03	-3.462017e+02	1.738473e+00	1.297042e+01	0.000000e+00	3.420472e+00	1.348601e-02	9.807203e-01	8.101838e-03	8.506819e-03	1.021106e-02
3560000	-4.634341e+03	-3.927078e+02	1.754325e+00	1.348088e+01	0.000000e+00	3.178543e+00	2.967998e-02	9.757661e-01	2.381070e-03	1.061461e-02	1.036419e-02
3580000	-4.647374e+03	-4.004169e+02	1.935346e+00	1.471521e+01	0.000000e+00	2.467373e+00	1.593859e-02	9.850113e-01	4.009739e-03	1.218255e-02	1.148886e-02
3600000	-4.633827e+03	-4.039993e+02	1.776902e+00	1.414067e+01	0.000000e+00	2.761729e+00	1.258503e-02	9.854797e-01	5.521682e-03	1.437885e-02	1.064567e-02
3620000	-4.647498e+03	-3.912252e+02	2.016450e+00	1.530638e+01	0.000000e+00	2.189774e+00	1.802851e-02	9.903537e-01	1.185041e-03	1.282259e-02	1.211901e-02
3640000	-4.653163e+03	-4.019235e+02	1.714620e+00	1.324226e+01	0.000000e+00	2.725624e+00	1.920504e-02	9.886405e-01	1.814421e-03	1.505985e-02	1.024664e-02
3660000	-4.644707e+03	-3.878577e+02	1.902469e+00	1.506746e+01	1.162791e-02	2.419299e+00	7.445538e-03	9.950127e-01	2.368711e-03	1.059227e-02	1.135828e-02
3680000	-4.645014e+03	-3.741342e+02	2.034294e+00	1.646238e+01	0.000000e+00	1.828745e+00	1.484536e-02	9.855396e-01	3.638160e-03	8.547603e-03	1.211159e-02
3700000	-4.654467e+03	-3.481148e+02	1.913580e+00	1.519506e+01	0.000000e+00	2.678518e+00	1.652135e-02	9.902470e-01	1.335044e-03	7.546381e-03	1.141731e-02
3720000	-4.634697e+03	-3.347234e+02	1.709476e+00	1.347043e+01	0.000000e+00	3.020275e+00	2.293389e-02	9.776597e-01	3.804240e-03	6.898669e-03	1.021861e-02
3740000	-4.630704e+03	-3.680724e+02	1.714020e+00	1.412705e+01	0.000000e+00	1.859036e+00	1.278242e-02	9.846872e-01	7.396343e-03	1.000669e-02	1.025996e-02
3760000	-4.651824e+03	-3.806592e+02	1.750740e+00	1.406979e+01	0.000000e+00	2.631250e+00	1.738708e-02	9.798039e-01	5.208085e-03	9.784764e-03	1.045947e-02
3780000	-4.649829e+03	-3.633116e+02	1.882644e+00	1.321201e+01	1.162791e-02	3.496150e+00	1.056738e-02	9.902880e-01	4.291218e-03	1.348277e-02	1.115177e-02
3800000	-4.623184e+03	-3.814356e+02	1.752013e+00	1.379603e+01	0.000000e+00	2.732677e+00	8.450310e-03	9.912598e-01	4.364822e-03	1.216281e-02	1.038283e-02
3820000	-4.642287e+03	-3.597912e+02	1.672375e+00	1.355109e+01	0.000000e+00	2.574642e+00	1.162186e-02	9.893511e-01	3.700298e-03	9.248512e-03	9.915767e-03
3840000	-4.622248e+03	-3.875805e+02	1.852997e+00	1.454376e+01	0.000000e+00	2.809164e+00	8.939165e-03	9.909247e-01	3.358116e-03	1.038390e-02	1.101941e-02
3860000	-4.641434e+03	-4.065708e+02	1.971639e+00	1.518859e+01	1.162791e-02	2.401520e+00	9.591869e-03	9.915933e-01	3.664373e-03	1.100599e-02	1.175533e-02
3880000	-4.628343e+03	-3.830310e+02	1.788129e+00	1.382810e+01	0.000000e+00	2.197240e+00	1.101813e-02	9.934779e-01	1.490028e-03	1.245393e-02	1.066630e-02
3900000	-4.637108e+03	-3.611363e+02	1.874901e+00	1.405579e+01	0.000000e+00	2.743521e+00	1.419133e-02	9.938220e-01	1.065820e-03	9.603120e-03	1.118143e-02
3920000	-4.645332e+03	-3.820807e+02	1.788520e+00	1.336040e+01	0.000000e+00	2.989385e+00	7.684154e-03	9.937132e-01	2.739269e-03	1.085766e-02	1.065632e-02
3940000	-4.634618e+03	-3.778879e+02	1.740593e+00	1.306492e+01	0.000000e+00	2.888704e+00	1.590679e-02	9.879623e-01	2.152250e-03	9.914708e-03	1.035232e-02
3960000	-4.652741e+03	-3.648677e+02	1.851235e+00	1.403637e+01	0.000000e+00	2.970358e+00	6.668482e-03	9.932580e-01	4.329964e-03	1.196715e-02	1.099794e-02
3980000	-4.642709e+03	-3.492881e+02	1.924357e+00	1.533177e+01	0.000000e+00	1.915897e+00	5.078668e-03	9.945148e-01	4.657467e-03	6.886748e-03	1.145445e-02
4000000	-4.644972e+03	-3.919173e+02	1.777661e+00	1.485831e+01	0.000000e+00	2.854803e+00	4.043238e-03	9.975399e-01	1.424035e-03	9.728363e-03	1.063489e-02
4020000	-4.636439e+03	-3.967779e+02	1.999977e+00	1.503294e+01	0.000000e+00	3.023356e+00	4.312785e-03	9.975150e-01	1.487306e-03	1.443897e-02	1.198258e-02
4040000	-4.638053e+03	-3.587349e+02	2.038161e+00	1.458208e+01	0.000000e+00	2.347816e+00	3.496310e-03	9.977398e-01	2.038478e-03	1.008099e-02	1.223967e-02
4060000	-4.639425e+03	-3.654989e+02	2.091829e+00	1.525997e+01	0.000000e+00	2.672137e+00	1.299023e-02	9.955123e-01	6.761274e-04	1.145007e-02	1.257902e-02
4080000	-4.638940e+03	-4.223055e+02	1.633419e+00	1.261663e+01	0.000000e+00	3.159614e+00	2.604220e-02	9.811094e-01	2.069633e-03	2.163255e-02	9.832656e-03
4100000	-4.640190e+03	-3.879776e+02	1.934073e+00	1.487861e+01	0.000000e+00	2.793540e+00	1.818308e-02	9.778806e-01	6.208705e-03	1.102260e-02	1.166201e-02
4120000	-4.639903e+03	-3.643800e+02	1.985021e+00	1.492670e+01	0.000000e+00	2.878150e+00	1.564108e-02	9.845627e-01	4.290115e-03	1.055690e-02	1.197150e-02
4140000	-4.634299e+03	-3.979830e+02	1.734468e+00	1.319156e+01	0.000000e+00	3.318338e+00	2.117988e-02	9.845805e-01	2.455022e-03	1.586285e-02	1.053385e-02
4160000	-4.631647e+03	-3.809248e+02	1.833470e+00	1.314032e+01	1.162791e-02	2.855998e+00	2.006797e-02	9.681853e-01	1.430327e-02	1.531339e-02	1.112304e-02
4180000	-4.637456e+03	-3.910158e+02	1.831112e+00	1.416345e+01	0.000000e+00	3.157365e+00	8.092926e-03	9.872349e-01	1.031528e-02	9.758248e-03	1.106221e-02
4200000	-4.631050e+03	-4.113012e+02	1.942354e+00	1.494772e+01	0.000000e+00	3.390983e+00	7.540506e-03	9.942639e-01	2.814229e-03	1.459378e-02	1.175035e-02
4220000	-4.642445e+03	-3.845512e+02	1.726212e+00	1.352719e+01	0.000000e+00	2.784016e+00	2.310214e-02	9.854455e-01	2.170570e-03	1.117001e-02	1.042476e-02
4240000	-4.651837e+03	-3.742524e+02	1.991958e+00	1.457290e+01	0.000000e+00	2.794117e+00	1.241851e-02	9.894073e-01	3.912079e-03	1.464820e-02	1.205221e-02
4260000	-4.632947e+03	-3.568117e+02	1.906967e+00	1.404777e+01	0.000000e+00	2.851209e+00	1.643442e-02	9.780274e-01	8.765275e-03	9.991436e-03	1.152765e-02
4280000	-4.652178e+03	-3.704851e+02	1.879030e+00	1.347176e+01	0.000000e+00	2.756481e+00	2.015053e-02	9.875601e-01	1.687978e-03	1.319128e-02	1.135163e-02
4300000	-4.636933e+03	-3.943088e+02	2.002549e+00	1.483045e+01	0.000000e+00	2.531316e+00	1.566100e-02	9.898308e-01	1.845857e-03	1.398987e-02	1.206131e-02
4320000	-4.648587e+03	-3.815176e+02	1.969968e+00	1.483898e+01	0.000000e+00	2.332057e+00	9.415632e-03	9.953636e-01	1.376599e-03	1.442162e-02	1.186517e-02
4340000	-4.635115e+03	-4.328572e+02	1.768219e+00	1.351670e+01	0.000000e+00	3.187164e+00	1.596890e-02	9.908045e-01	1.358224e-03	1.738176e-02	1.059765e-02
4360000	-4.637048e+03	-4.063853e+02	1.840315e+00	1.399341e+01	0.000000e+00	3.254158e+00	1.335512e-02	9.932819e-01	1.422951e-03	1.398324e-02	1.104463e-02
4380000	-4.628270e+03	-3.862244e+02	1.745398e+00	1.374061e+01	0.000000e+00	3.047963e+00	7.572428e-03	9.940288e-01	2.432823e-03	1.243209e-02	1.046596e-02
4400000	-4.639187e+03	-4.213641e+02	1.846888e+00	1.391216e+01	0.000000e+00	2.882115e+00	1.194329e-02	9.877349e-01	4.461222e-03	1.915374e-02	1.109908e-02
4420000	-4.659378e+03	-4.306825e+02	1.824727e+00	1.449314e+01	0.000000e+00	3.522385e+00	8.743756e-03	9.927178e-01	2.628522e-03	1.943194e-02	1.085116e-02
4440000	-4.637932e+03	-4.765804e+02	1.738523e+00	1.382669e+01	1.162791e-02	1.997644e+00	1.553253e-02	9.929069e-01	7.486486e-04	3.196148e-02	1.032525e-02
4460000	-4.637204e+03	-4.767646e+02	1.897541e+00	1.398964e+01	0.000000e+00	2.757801e+00	1.417149e-02	9.926431e-01	1.558106e-03	3.585649e-02	1.129448e-02
4480000	-4.622500e+03	-4.635295e+02	2.107621e+00	1.578309e+01	1.162791e-02	2.436068e+00	1.452795e-02	9.912607e-01	1.684811e-03	2.990902e-02	1.252343e-02
4500000	-4.634444e+03	-4.603577e+02	2.181767e+00	1.645463e+01	0.000000e+00	2.855255e+00	8.623662e-03	9.899605e-01	7.086400e-03	2.194310e-02	1.301674e-02
4520000	-4.632578e+03	-4.545594e+02	1.907534e+00	1.500222e+01	0.000000e+00	2.663033e+00	1.808236e-02	9.879535e-01	2.031786e-03	2.414997e-02	1.138431e-02
4540000	-4.623102e+03	-4.440685e+02	1.628549e+00	1.244239e+01	0.000000e+00	3.188106e+00	9.057096e-03	9.895707e-01	5.403295e-03	2.819745e-02	9.748294e-03
4560000	-4.648707e+03	-4.336183e+02	1.646627e+00	1.286023e+01	0.000000e+00	2.779304e+00	1.033010e-02	9.922400e-01	2.730166e-03	2.465784e-02	9.863036e-03
4580000	-4.644155e+03	-4.311454e+02	1.920687e+00	1.400116e+01	0.000000e+00	2.811684e+00	1.693500e-02	9.906107e-01	1.362288e-03	2.757090e-02	1.148434e-02
4600000	-4.637955e+03	-4.283808e+02	1.905620e+00	1.436029e+01	0.000000e+00	2.733231e+00	1.219084e-02	9.928197e-01	1.272117e-03	2.043903e-02	1.143495e-02
4620000	-4.642349e+03	-4.014798e+02	2.051547e+00	1.510423e+01	0.000000e+00	2.556015e+00	6.430573e-03	9.968945e-01	1.038314e-03	1.378275e-02	1.223882e-02
4640000	-4.636182e+03	-4.449308e+02	2.070284e+00	1.521287e+01	0.000000e+00	3.187156e+00	5.864178e-03	9.962548e-01	2.191527e-03	2.255424e-02	1.236033e-02
4660000	-4.623313e+03	-4.359442e+02	1.967249e+00	1.404978e+01	0.000000e+00	2.745768e+00	1.516845e-02	9.945480e-01	6.794512e-04	2.238998e-02	1.175831e-02
4680000	-4.636838e+03	-4.303618e+02	1.857078e+00	1.368772e+01	0.000000e+00	2.566223e+00	1.175043e-02	9.902047e-01	3.136821e-03	2.525846e-02	1.108237e-02
4700000	-4.620024e+03	-4.596960e+02	2.031198e+00	1.543298e+01	0.000000e+00	3.298281e+00	2.684470e-02	9.817547e-01	2.537322e-03	2.138046e-02	1.213047e-02
4720000	-4.630453e+03	-4.734609e+02	1.965341e+00	1.462162e+01	1.162791e-02	2.763580e+00	8.336099e-03	9.938239e-01	2.740280e-03	2.430490e-02	1.172002e-02
4740000	-4.642650e+03	-4.487148e+02	1.841442e+00	1.416761e+01	0.000000e+00	2.868127e+00	2.932692e-02	9.826273e-01	1.609887e-03	2.075648e-02	1.097799e-02
4760000	-4.631281e+03	-4.636319e+02	1.936290e+00	1.441446e+01	0.000000e+00	3.546266e+00	1.312155e-02	9.934469e-01	1.340800e-03	3.136840e-02	1.160088e-02
4780000	-4.624675e+03	-5.085215e+02	1.635738e+00	1.248219e+01	0.000000e+00	2.495109e+00	1.459048e-02	9.865416e-01	4.445760e-03	5.613592e-02	9.807082e-03
4800000	-4.628443e+03	-5.074273e+02	1.965715e+00	1.552200e+01	0.000000e+00	3.321233e+00	1.249399e-02	9.839068e-01	5.820939e-03	3.388639e-02	1.169965e-02
4820000	-4.629176e+03	-5.023915e+02	1.786670e+00	1.398841e+01	0.000000e+00	2.815843e+00	2.357873e-02	9.808742e-01	3.575757e-03	4.172612e-02	1.062233e-02
4840000	-4.639461e+03	-5.107188e+02	1.884716e+00	1.452723e+01	0.000000e+00	2.699207e+00	1.733024e-02	9.883109e-01	2.446329e-03	4.095099e-02	1.123725e-02
4860000	-4.647225e+03	-4.877439e+02	1.808839e+00	1.396646e+01	0.000000e+00	2.142170e+00	9.415180e-03	9.911827e-01	3.763758e-03	3.382854e-02	1.078721e-02
4880000	-4.631178e+03	-4.868759e+02	1.787226e+00	1.422547e+01	0.000000e+00	3.206516e+00	9.353127e-03	9.938314e-01	1.768414e-03	3.116565e-02	1.066749e-02
4900000	-4.629827e+03	-5.088402e+02	1.974567e+00	1.531513e+01	0.000000e+00	3.459835e+00	9.323603e-03	9.891022e-01	7.192342e-03	4.567643e-02	1.181951e-02
4920000	-4.637358e+03	-5.034016e+02	1.802214e+00	1.423803e+01	0.000000e+00	2.641139e+00	1.253509e-02	9.857958e-01	5.396767e-03	4.428168e-02	1.081901e-02
4940000	-4.622989e+03	-4.912996e+02	1.894758e+00	1.439315e+01	0.000000e+00	3.609413e+00	1.501543e-02	9.822527e-01	7.356129e-03	4.044723e-02	1.137280e-02
4960000	-4.626451e+03	-4.694781e+02	2.070807e+00	1.547810e+01	0.000000e+00	2.819098e+00	1.116881e-02	9.905697e-01	3.389303e-03	3.267627e-02	1.247932e-02
4980000	-4.633287e+03	-4.646572e+02	1.871665e+00	1.435051e+01	1.162791e-02	2.610142e+00	2.409079e-02	9.859062e-01	1.585125e-03	3.149136e-02	1.123847e-02
5000000	-4.643160e+03	-4.532689e+02	1.698119e+00	1.369289e+01	0.000000e+00	3.008247e+00	2.357127e-02	9.818797e-01	2.549624e-03	2.494080e-02	1.022143e-02
5020000	-4.622319e+03	-4.693295e+02	1.767834e+00	1.373597e+01	1.162791e-02	3.132031e+00	2.208260e-02	9.801627e-01	4.809134e-03	3.228017e-02	1.066964e-02
5040000	-4.629813e+03	-4.355755e+02	1.716877e+00	1.365160e+01	0.000000e+00	2.116887e+00	1.532964e-02	9.832654e-01	3.853636e-03	1.963103e-02	1.038013e-02
5060000	-4.630815e+03	-4.696476e+02	1.795636e+00	1.376430e+01	0.000000e+00	2.503034e+00	4.920030e-03	9.927399e-01	1.029012e-02	3.977169e-02	1.083731e-02
5080000	-4.634314e+03	-4.749654e+02	1.907080e+00	1.507588e+01	0.000000e+00	3.155659e+00	3.631153e-03	9.964269e-01	5.019545e-03	3.010744e-02	1.145335e-02
5100000	-4.651245e+03	-4.577646e+02	1.840033e+00	1.400734e+01	1.162791e-02	3.058339e+00	3.283618e-03	9.966451e-01	3.656067e-03	3.064048e-02	1.105278e-02
5120000	-4.624154e+03	-4.805944e+02	1.867516e+00	1.383214e+01	0.000000e+00	2.622008e+00	1.244208e-02	9.924807e-01	1.744237e-03	4.142179e-02	1.126679e-02
5140000	-4.618040e+03	-4.794685e+02	1.766097e+00	1.360256e+01	0.000000e+00	2.907252e+00	1.850759e-02	9.757004e-01	8.485104e-03	4.785194e-02	1.066250e-02
5160000	-4.620888e+03	-4.662713e+02	1.701098e+00	1.327872e+01	1.162791e-02	2.910923e+00	1.343531e-02	9.885500e-01	4.308151e-03	3.196023e-02	1.024509e-02
5180000	-4.612639e+03	-4.890085e+02	1.923847e+00	1.450861e+01	1.162791e-02	2.610807e+00	2.102484e-02	9.874704e-01	1.157673e-03	3.598204e-02	1.155288e-02
5200000	-4.612957e+03	-4.929760e+02	1.818504e+00	1.382109e+01	0.000000e+00	3.134959e+00	2.249235e-02	9.861131e-01	2.158929e-03	4.016401e-02	1.088982e-02
5220000	-4.623180e+03	-4.900113e+02	1.721007e+00	1.314443e+01	0.000000e+00	3.944598e+00	2.698245e-02	9.789770e-01	2.777532e-03	4.922306e-02	1.033476e-02
5240000	-4.623067e+03	-4.947848e+02	1.897268e+00	1.412604e+01	2.325581e-02	2.343901e+00	8.079853e-03	9.904343e-01	5.749415e-03	4.122690e-02	1.137426e-02
5260000	-4.619980e+03	-5.012810e+02	1.711885e+00	1.304791e+01	0.000000e+00	2.466918e+00	1.365697e-02	9.944438e-01	7.400425e-04	4.418273e-02	1.015851e-02
5280000	-4.624466e+03	-4.928599e+02	1.944631e+00	1.465643e+01	0.000000e+00	2.836150e+00	1.419877e-02	9.903052e-01	1.656194e-03	3.941771e-02	1.161001e-02
5300000	-4.630376e+03	-5.018354e+02	1.885548e+00	1.512353e+01	1.162791e-02	2.557891e+00	1.040197e-02	9.867255e-01	5.623556e-03	4.101181e-02	1.125000e-02
5320000	-4.621451e+03	-5.306637e+02	1.834523e+00	1.503752e+01	0.000000e+00	3.089754e+00	7.421017e-03	9.936060e-01	2.451409e-03	5.429722e-02	1.095635e-02
5340000	-4.617265e+03	-5.243575e+02	1.912702e+00	1.519709e+01	0.000000e+00	2.940152e+00	1.035384e-02	9.970337e-01	3.286008e-04	4.292741e-02	1.133548e-02
5360000	-4.613414e+03	-4.650538e+02	1.880533e+00	1.453494e+01	0.000000e+00	2.299398e+00	4.183376e-03	9.989202e-01	2.783590e-04	3.161511e-02	1.112294e-02
5380000	-4.629997e+03	-4.682688e+02	1.680326e+00	1.333316e+01	0.000000e+00	2.619810e+00	3.027600e-03	9.991365e-01	3.261004e-04	3.147657e-02	9.925386e-03
5400000	-4.624000e+03	-4.575102e+02	1.813406e+00	1.414521e+01	0.000000e+00	3.212327e+00	3.170346e-03	9.992574e-01	2.743150e-04	2.457096e-02	1.068615e-02
5420000	-4.625751e+03	-4.815459e+02	1.690278e+00	1.368749e+01	0.000000e+00	3.164019e+00	4.186787e-03	9.989088e-01	2.729002e-04	4.007720e-02	9.937288e-03
5440000	-4.612140e+03	-4.952194e+02	1.757486e+00	1.372977e+01	0.000000e+00	3.046793e+00	1.956897e-03	9.993143e-01	4.185095e-04	4.487207e-02	1.034674e-02
5460000	-4.627450e+03	-5.216678e+02	1.744625e+00	1.329835e+01	0.000000e+00	2.400881e+00	1.077999e-03	9.994167e-01	1.028427e-03	6.017650e-02	1.025529e-02
5480000	-4.632385e+03	-4.756645e+02	1.650210e+00	1.300490e+01	0.000000e+00	3.811197e+00	2.038750e-03	9.987018e-01	1.493891e-03	3.442143e-02	9.566358e-03
5500000	-4.631333e+03	-5.098239e+02	2.019328e+00	1.467898e+01	2.325581e-02	2.609932e+00	1.499084e-03	9.989553e-01	2.080218e-03	5.054609e-02	1.163447e-02
5520000	-4.622037e+03	-5.432469e+02	1.979128e+00	1.546061e+01	0.000000e+00	2.465616e+00	1.137347e-03	9.990663e-01	3.113559e-03	4.495602e-02	1.141964e-02
5540000	-4.628646e+03	-5.089109e+02	1.827431e+00	1.408376e+01	1.162791e-02	2.596545e+00	1.746701e-03	9.990286e-01	1.438833e-03	3.901749e-02	1.064609e-02
5560000	-4.625032e+03	-4.673056e+02	1.922901e+00	1.509919e+01	0.000000e+00	2.739845e+00	2.176412e-03	9.987754e-01	1.520183e-03	2.438130e-02	1.116011e-02
5580000	-4.630554e+03	-4.666371e+02	1.785853e+00	1.356132e+01	0.000000e+00	2.958721e+00	2.073154e-03	9.988983e-01	1.116541e-03	2.765157e-02	1.037061e-02
5600000	-4.624420e+03	-4.763955e+02	1.596210e+00	1.301270e+01	0.000000e+00	2.434820e+00	2.475311e-03	9.988906e-01	7.314215e-04	3.047027e-02	9.332972e-03
5620000	-4.626423e+03	-4.788616e+02	1.874673e+00	1.516183e+01	0.000000e+00	3.007835e+00	5.374788e-03	9.978550e-01	7.253090e-04	2.778044e-02	1.094444e-02
5640000	-4.631156e+03	-4.741666e+02	1.744235e+00	1.419839e+01	0.000000e+00	2.682541e+00	3.489862e-03	9.973712e-01	2.265004e-03	3.199991e-02	1.017531e-02
5660000	-4.628155e+03	-4.643119e+02	1.900134e+00	1.445785e+01	0.000000e+00	2.935302e+00	1.160394e-02	9.941396e-01	1.165994e-03	2.725843e-02	1.107533e-02
5680000	-4.642789e+03	-5.049394e+02	2.122138e+00	1.620384e+01	2.325581e-02	2.174501e+00	5.170787e-03	9.950941e-01	4.641155e-03	3.618998e-02	1.263150e-02
5700000	-4.635067e+03	-4.925376e+02	1.759508e+00	1.391167e+01	0.000000e+00	2.170864e+00	6.835266e-03	9.956624e-01	1.669777e-03	3.624920e-02	1.048792e-02
5720000	-4.615019e+03	-4.923584e+02	2.025136e+00	1.604303e+01	0.000000e+00	2.609602e+00	5.370428e-03	9.943826e-01	4.826170e-03	3.767336e-02	1.206163e-02
5740000	-4.630895e+03	-4.828950e+02	1.640144e+00	1.311525e+01	0.000000e+00	2.929555e+00	1.456501e-02	9.862284e-01	3.096662e-03	3.756171e-02	9.817486e-03
5760000	-4.626862e+03	-5.196957e+02	1.753870e+00	1.397685e+01	0.000000e+00	2.988665e+00	2.048494e-02	9.932548e-01	4.697826e-04	5.652805e-02	1.050108e-02
5780000	-4.637540e+03	-4.957583e+02	1.874193e+00	1.491701e+01	0.000000e+00	2.757676e+00	1.319847e-02	9.949440e-01	5.677240e-04	3.624916e-02	1.126031e-02
5800000	-4.623366e+03	-4.989286e+02	1.735992e+00	1.341661e+01	0.000000e+00	2.791874e+00	1.869827e-02	9.911010e-01	1.247914e-03	4.604630e-02	1.045952e-02
5820000	-4.625174e+03	-5.558411e+02	1.731921e+00	1.392725e+01	0.000000e+00	2.897717e+00	5.946112e-03	9.965388e-01	1.390309e-03	9.731044e-02	1.035001e-02
5840000	-4.617939e+03	-5.637276e+02	1.982036e+00	1.590117e+01	0.000000e+00	3.124891e+00	2.040145e-03	9.969634e-01	7.838861e-03	7.061574e-02	1.182886e-02
5860000	-4.625157e+03	-5.150218e+02	1.794825e+00	1.423872e+01	0.000000e+00	2.306917e+00	6.025489e-03	9.939740e-01	3.595583e-03	5.607827e-02	1.069704e-02
5880000	-4.615397e+03	-5.162230e+02	1.904860e+00	1.443852e+01	0.000000e+00	3.162177e+00	2.129625e-02	9.871302e-01	2.222528e-03	7.120037e-02	1.138011e-02
5900000	-4.632533e+03	-5.414720e+02	1.965401e+00	1.605622e+01	0.000000e+00	2.473448e+00	9.507454e-03	9.954185e-01	1.103268e-03	6.771585e-02	1.170057e-02
5920000	-4.647540e+03	-5.326779e+02	1.923642e+00	1.552304e+01	0.000000e+00	3.286709e+00	6.888477e-03	9.972454e-01	7.761095e-04	5.479401e-02	1.141836e-02
5940000	-4.632295e+03	-5.248408e+02	1.909790e+00	1.543577e+01	0.000000e+00	3.014367e+00	3.921732e-03	9.962670e-01	4.044174e-03	5.378564e-02	1.131860e-02
5960000	-4.625220e+03	-5.536690e+02	1.681620e+00	1.400925e+01	1.162791e-02	3.966345e+00	2.159131e-02	9.845841e-01	1.883514e-03	6.776573e-02	9.953219e-03
5980000	-4.618357e+03	-4.932167e+02	1.845494e+00	1.407987e+01	0.000000e+00	3.007490e+00	1.245098e-02	9.880912e-01	4.019313e-03	4.568587e-02	1.088728e-02
6000000	-4.622535e+03	-5.657315e+02	1.817453e+00	1.509953e+01	2.325581e-02	2.896772e+00	1.311934e-02	9.780915e-01	9.992765e-03	8.152552e-02	1.077878e-02
6020000	-4.623948e+03	-5.137076e+02	1.815459e+00	1.421756e+01	0.000000e+00	2.955888e+00	2.259171e-02	9.566474e-01	1.425096e-02	5.182597e-02	1.079834e-02
6040000	-4.622547e+03	-4.932512e+02	2.005628e+00	1.498955e+01	1.162791e-02	3.123055e+00	5.358329e-03	9.885037e-01	1.851807e-02	5.007936e-02	1.194049e-02
6060000	-4.631961e+03	-5.275030e+02	1.872866e+00	1.462605e+01	0.000000e+00	3.023113e+00	7.960976e-03	9.928216e-01	2.530434e-03	6.077646e-02	1.116732e-02
6080000	-4.610443e+03	-5.312874e+02	1.764923e+00	1.400906e+01	1.162791e-02	2.907347e+00	6.015851e-03	9.943022e-01	3.381659e-03	7.210402e-02	1.053647e-02
6100000	-4.616531e+03	-5.310161e+02	1.809006e+00	1.499430e+01	0.000000e+00	3.160622e+00	8.680671e-03	9.858654e-01	1.019767e-02	5.990698e-02	1.082356e-02
6120000	-4.609485e+03	-5.613608e+02	1.940164e+00	1.508627e+01	0.000000e+00	3.183853e+00	1.460438e-02	9.936761e-01	7.194722e-04	8.579008e-02	1.157550e-02
6140000	-4.635799e+03	-5.497264e+02	1.954537e+00	1.541112e+01	1.162791e-02	2.832409e+00	5.604086e-03	9.969176e-01	1.048443e-03	8.788872e-02	1.164261e-02
6160000	-4.622770e+03	-5.824596e+02	1.961185e+00	1.605686e+01	0.000000e+00	3.427917e+00	8.267910e-03	9.930309e-01	2.727754e-03	1.088882e-01	1.178352e-02
6180000	-4.617527e+03	-5.997848e+02	1.891325e+00	1.515887e+01	0.000000e+00	2.980296e+00	8.781243e-03	9.920800e-01	3.191806e-03	1.531966e-01	1.149539e-02
6200000	-4.611322e+03	-6.155280e+02	2.159581e+00	1.755015e+01	1.162791e-02	2.724345e+00	1.723437e-02	9.795121e-01	4.359421e-03	1.856605e-01	1.311203e-02
6220000	-4.601168e+03	-6.186672e+02	2.023702e+00	1.655634e+01	0.000000e+00	3.021876e+00	1.762440e-02	9.762859e-01	7.466987e-03	1.581097e-01	1.231610e-02
6240000	-4.584592e+03	-6.030182e+02	2.107347e+00	1.603758e+01	0.000000e+00	2.710976e+00	1.182177e-02	9.870015e-01	5.561033e-03	1.695754e-01	1.283670e-02
6260000	-4.577472e+03	-6.376761e+02	2.190334e+00	1.665887e+01	0.000000e+00	2.740250e+00	1.597591e-02	9.908055e-01	1.742601e-03	2.972148e-01	1.334569e-02
6280000	-4.575431e+03	-6.980428e+02	2.287216e+00	1.695056e+01	1.162791e-02	3.132145e+00	1.442293e-02	9.855832e-01	3.965537e-03	6.082214e-01	1.390988e-02
6300000	-4.557977e+03	-7.247055e+02	2.272953e+00	1.754060e+01	2.325581e-02	2.635769e+00	1.129446e-02	9.821190e-01	1.000583e-02	7.056197e-01	1.378515e-02
6320000	-4.546267e+03	-7.488124e+02	2.069346e+00	1.532221e+01	0.000000e+00	3.893228e+00	1.055248e-02	9.873865e-01	7.215830e-03	1.081753e+00	1.267558e-02
6340000	-4.545402e+03	-7.239594e+02	2.143494e+00	1.615171e+01	3.488372e-02	3.034623e+00	1.077971e-02	9.790384e-01	2.028634e-02	6.728243e-01	1.319445e-02
6360000	-4.548937e+03	-7.223525e+02	2.192579e+00	1.583899e+01	1.162791e-02	2.746889e+00	1.173562e-02	9.894988e-01	3.915710e-03	1.043371e+00	1.353149e-02
6380000	-4.536431e+03	-7.565921e+02	2.122100e+00	1.571122e+01	0.000000e+00	2.742558e+00	2.076407e-02	9.785704e-01	6.887123e-03	9.882505e-01	1.321451e-02
6400000	-4.534187e+03	-7.811091e+02	1.965567e+00	1.448308e+01	0.000000e+00	2.529785e+00	1.471225e-02	9.878496e-01	3.748440e-03	1.670729e+00	1.225566e-02
6420000	-4.548762e+03	-7.650600e+02	2.039786e+00	1.501654e+01	5.813953e-02	2.818720e+00	1.554414e-02	9.824644e-01	4.994087e-03	1.468107e+00	1.268873e-02
6440000	-4.531224e+03	-7.690587e+02	2.328221e+00	1.721021e+01	0.000000e+00	2.391599e+00	2.451095e-02	9.786895e-01	4.445959e-03	1.563294e+00	1.449923e-02
6460000	-4.518085e+03	-8.323627e+02	2.134152e+00	1.517067e+01	1.162791e-02	2.074012e+00	1.274151e-02	9.933125e-01	2.106719e-03	3.870032e+00	1.329529e-02
6480000	-4.532899e+03	-8.223632e+02	2.237707e+00	1.663599e+01	2.325581e-02	2.880735e+00	1.372275e-02	9.893572e-01	2.189789e-03	3.091750e+00	1.398467e-02
6500000	-4.514283e+03	-8.604110e+02	1.938524e+00	1.469527e+01	1.162791e-02	2.559275e+00	2.843428e-02	9.720930e-01	4.823740e-03	3.665353e+00	1.209272e-02
6520000	-4.485713e+03	-9.080650e+02	1.552762e+00	1.248946e+01	3.488372e-02	2.968527e+00	1.618196e-02	9.717277e-01	1.331450e-02	6.877498e+00	9.641413e-03
6540000	-4.501502e+03	-8.681533e+02	2.319602e+00	1.695931e+01	4.651163e-02	2.846015e+00	2.212833e-02	9.709211e-01	1.063915e-02	4.781203e+00	1.441271e-02
6560000	-4.498082e+03	-8.661604e+02	2.298003e+00	1.662605e+01	4.651163e-02	2.814688e+00	1.701381e-02	9.792108e-01	8.464578e-03	4.383267e+00	1.437545e-02
6580000	-4.479785e+03	-8.841760e+02	2.243738e+00	1.763481e+01	6.976744e-02	2.578373e+00	1.122457e-02	9.844125e-01	9.792767e-03	6.667301e+00	1.414803e-02
6600000	-4.495121e+03	-8.547806e+02	2.329392e+00	1.740997e+01	6.976744e-02	2.477238e+00	1.536822e-02	9.702561e-01	1.440131e-02	5.356785e+00	1.467360e-02
6620000	-4.479644e+03	-8.532403e+02	2.453127e+00	1.814983e+01	3.488372e-02	3.063810e+00	2.446127e-02	9.683082e-01	9.637470e-03	6.677046e+00	1.545758e-02
6640000	-4.496784e+03	-8.490973e+02	2.442680e+00	1.773070e+01	1.046512e-01	2.357715e+00	1.849324e-02	9.489024e-01	3.184342e-02	6.084049e+00	1.547475e-02
6660000	-4.491318e+03	-8.497148e+02	2.480347e+00	1.805902e+01	4.651163e-02	2.738344e+00	1.214774e-02	9.776037e-01	1.394917e-02	6.432211e+00	1.583764e-02
6680000	-4.491508e+03	-8.602006e+02	2.305886e+00	1.638873e+01	5.813953e-02	2.589158e+00	1.706416e-02	9.637716e-01	2.783363e-02	6.362720e+00	1.467304e-02
6700000	-4.496764e+03	-8.748901e+02	2.275402e+00	1.732887e+01	1.162791e-02	2.109563e+00	2.203840e-02	9.764881e-01	6.029907e-03	6.683258e+00	1.454174e-02
6720000	-4.487959e+03	-8.595673e+02	2.926149e+00	2.263999e+01	3.488372e-02	2.236650e+00	1.562824e-02	9.733094e-01	1.253273e-02	5.671332e+00	1.869598e-02
6740000	-4.504347e+03	-8.170583e+02	3.006039e+00	2.247112e+01	0.000000e+00	2.559325e+00	1.654494e-02	9.832963e-01	5.349540e-03	4.582755e+00	1.920568e-02
6760000	-4.517805e+03	-8.292028e+02	2.982841e+00	2.199851e+01	2.325581e-02	2.228399e+00	1.324824e-02	9.819435e-01	8.658334e-03	3.773277e+00	1.897737e-02
6780000	-4.499024e+03	-8.179176e+02	2.996540e+00	2.124130e+01	3.488372e-02	2.866268e+00	2.988620e-02	9.692572e-01	5.283737e-03	6.400642e+00	1.905956e-02
6800000	-4.483482e+03	-8.020847e+02	2.984741e+00	2.270864e+01	8.139535e-02	3.082768e+00	1.781878e-02	9.706368e-01	1.457650e-02	5.527868e+00	1.921764e-02
6820000	-4.491477e+03	-8.452232e+02	2.665490e+00	2.000856e+01	2.325581e-02	2.445744e+00	1.841494e-02	9.790010e-01	6.154787e-03	7.548336e+00	1.708620e-02
6840000	-4.496411e+03	-8.085583e+02	3.215471e+00	2.351141e+01	8.139535e-02	2.795108e+00	2.810102e-02	9.508752e-01	2.062823e-02	5.961037e+00	2.065131e-02
6860000	-4.492182e+03	-8.240903e+02	3.080896e+00	2.410275e+01	4.651163e-02	3.022081e+00	2.103592e-02	9.728202e-01	1.094638e-02	5.235301e+00	1.969599e-02
6880000	-4.493565e+03	-8.363542e+02	3.230052e+00	2.319442e+01	4.651163e-02	2.248984e+00	2.299174e-02	9.833878e-01	3.637050e-03	6.040491e+00	2.067375e-02
6900000	-4.499764e+03	-7.741819e+02	3.071606e+00	2.204611e+01	2.325581e-02	3.592619e+00	2.931631e-02	9.829981e-01	2.837704e-03	3.047725e+00	1.967782e-02
6920000	-4.497570e+03	-7.675938e+02	3.676071e+00	2.628985e+01	1.162791e-02	3.656490e+00	1.754510e-02	9.669631e-01	1.561486e-02	2.130069e+00	2.357652e-02
6940000	-4.490971e+03	-8.126436e+02	2.885556e+00	2.208297e+01	5.813953e-02	3.571619e+00	1.728691e-02	9.654519e-01	1.683883e-02	4.689366e+00	1.855433e-02
6960000	-4.498020e+03	-7.896216e+02	2.721562e+00	2.123170e+01	1.162791e-02	3.059143e+00	7.976668e-03	9.900603e-01	7.591094e-03	3.670323e+00	1.731699e-02
6980000	-4.482098e+03	-7.769762e+02	3.248330e+00	2.349911e+01	3.488372e-02	2.959330e+00	6.463554e-03	9.895829e-01	1.795542e-02	3.505713e+00	2.065196e-02
7000000	-4.489011e+03	-7.848834e+02	3.222130e+00	2.402796e+01	1.162791e-02	2.932693e+00	1.051120e-02	9.901749e-01	5.464791e-03	3.318419e+00	2.058448e-02
7020000	-4.495929e+03	-7.862317e+02	3.701786e+00	2.764250e+01	2.325581e-02	2.041375e+00	7.759061e-03	9.896054e-01	8.184950e-03	3.405387e+00	2.361914e-02
7040000	-4.496595e+03	-7.847919e+02	3.040812e+00	2.311286e+01	0.000000e+00	2.615502e+00	9.729004e-03	9.969484e-01	7.139588e-04	4.719382e+00	1.939800e-02
7060000	-4.499567e+03	-8.184345e+02	2.959034e+00	2.203237e+01	4.651163e-02	3.084500e+00	3.896037e-03	9.931366e-01	1.706109e-02	4.080424e+00	1.895995e-02
7080000	-4.495005e+03	-7.749825e+02	2.905147e+00	2.042608e+01	4.651163e-02	1.967723e+00	5.617624e-03	9.944977e-01	4.609022e-03	3.901270e+00	1.867168e-02
7100000	-4.517607e+03	-7.886997e+02	3.061613e+00	2.121361e+01	1.162791e-02	2.603529e+00	1.429230e-02	9.905713e-01	2.681563e-03	3.787116e+00	1.966005e-02
7120000	-4.500265e+03	-8.386720e+02	2.987957e+00	2.197314e+01	2.325581e-02	2.805396e+00	1.380186e-02	9.936779e-01	9.218932e-04	5.504574e+00	1.911944e-02
7140000	-4.484620e+03	-8.321533e+02	2.721615e+00	1.941652e+01	0.000000e+00	2.545815e+00	1.180403e-02	9.970171e-01	3.863969e-04	6.832600e+00	1.736562e-02
7160000	-4.475139e+03	-7.942820e+02	2.955399e+00	2.062730e+01	3.488372e-02	3.292289e+00	2.601151e-03	9.984776e-01	2.167576e-03	4.659267e+00	1.896879e-02
7180000	-4.494334e+03	-7.908665e+02	2.733182e+00	2.065029e+01	2.325581e-02	2.949139e+00	1.043809e-02	9.944469e-01	1.638365e-03	3.322513e+00	1.758640e-02
7200000	-4.487629e+03	-7.969620e+02	3.518637e+00	2.607630e+01	1.162791e-02	2.567755e+00	7.338024e-03	9.926216e-01	4.165025e-03	3.815264e+00	2.248215e-02
7220000	-4.496072e+03	-7.749090e+02	3.630914e+00	2.486470e+01	5.813953e-02	2.101667e+00	6.515138e-03	9.913647e-01	9.650553e-03	3.539411e+00	2.331684e-02
7240000	-4.497357e+03	-7.688315e+02	3.671847e+00	2.546101e+01	2.325581e-02	2.627376e+00	1.090479e-02	9.889920e-01	4.763099e-03	4.590038e+00	2.358585e-02
7260000	-4.483718e+03	-7.801739e+02	3.292773e+00	2.308695e+01	4.651163e-02	3.185436e+00	5.314426e-03	9.934498e-01	8.450071e-03	4.617584e+00	2.120139e-02
7280000	-4.501708e+03	-7.868491e+02	4.182497e+00	2.968463e+01	3.488372e-02	2.566377e+00	6.646008e-03	9.967076e-01	1.805575e-03	4.413889e+00	2.683250e-02
7300000	-4.498006e+03	-7.503875e+02	3.977938e+00	2.956302e+01	1.162791e-02	2.963926e+00	1.192136e-02	9.965340e-01	4.832055e-04	2.714696e+00	2.555378e-02
7320000	-4.489443e+03	-7.265737e+02	3.840545e+00	2.722136e+01	1.162791e-02	2.484212e+00	1.123876e-02	9.940110e-01	1.728881e-03	2.425812e+00	2.468696e-02
7340000	-4.487960e+03	-7.328983e+02	3.631328e+00	2.632957e+01	0.000000e+00	2.984640e+00	1.138332e-02	9.849777e-01	7.397728e-03	2.236715e+00	2.332773e-02
7360000	-4.517325e+03	-7.338780e+02	3.949823e+00	2.932078e+01	2.325581e-02	3.392323e+00	2.002036e-02	9.821129e-01	5.436979e-03	1.856442e+00	2.546229e-02
7380000	-4.505212e+03	-7.331967e+02	3.236686e+00	2.468597e+01	2.325581e-02	2.422573e+00	2.728760e-03	9.972129e-01	5.755423e-03	1.638784e+00	2.070666e-02
7400000	-4.504654e+03	-7.285401e+02	3.651643e+00	2.685376e+01	1.162791e-02	2.291239e+00	2.598080e-03	9.968032e-01	7.226927e-03	2.082405e+00	2.336131e-02
7420000	-4.499081e+03	-7.772381e+02	3.099758e+00	2.412896e+01	2.325581e-02	2.476109e+00	6.513216e-03	9.969549e-01	1.178647e-03	3.719720e+00	1.950299e-02
7440000	-4.521412e+03	-7.618406e+02	3.793031e+00	2.719694e+01	0.000000e+00	2.168582e+00	1.966468e-03	9.976581e-01	7.017424e-03	2.530837e+00	2.442498e-02
7460000	-4.507728e+03	-7.570527e+02	3.379516e+00	2.470585e+01	1.162791e-02	2.342232e+00	3.684354e-03	9.982415e-01	1.386514e-03	2.825391e+00	2.175098e-02
7480000	-4.492348e+03	-7.819143e+02	3.165438e+00	2.356804e+01	2.325581e-02	2.796752e+00	3.879310e-03	9.957387e-01	9.144021e-03	3.357529e+00	2.034569e-02
7500000	-4.482875e+03	-7.791821e+02	2.865938e+00	2.167785e+01	1.162791e-02	2.776966e+00	7.814214e-03	9.893598e-01	8.095361e-03	4.320604e+00	1.838493e-02
7520000	-4.506838e+03	-7.476247e+02	3.429002e+00	2.557358e+01	1.162791e-02	3.641000e+00	1.547474e-02	9.836344e-01	6.246695e-03	2.293772e+00	2.202474e-02
7540000	-4.521054e+03	-7.569612e+02	3.338100e+00	2.384674e+01	1.162791e-02	3.264329e+00	2.166063e-02	9.723065e-01	7.757479e-03	2.294685e+00	2.140708e-02
7560000	-4.504694e+03	-7.819548e+02	2.951831e+00	2.265598e+01	3.488372e-02	2.228138e+00	1.034644e-02	9.897293e-01	5.218895e-03	2.813146e+00	1.884468e-02
7580000	-4.498004e+03	-7.719064e+02	3.076079e+00	2.277355e+01	2.325581e-02	2.702067e+00	1.005863e-02	9.927304e-01	2.818792e-03	3.557840e+00	1.963029e-02
7600000	-4.495665e+03	-7.811806e+02	2.915530e+00	2.281050e+01	3.488372e-02	2.277121e+00	3.637417e-02	9.342125e-01	1.830846e-02	3.573878e+00	1.861397e-02
7620000	-4.478204e+03	-7.938471e+02	2.943705e+00	2.215866e+01	2.325581e-02	2.373969e+00	2.072162e-02	9.772098e-01	5.471282e-03	4.059613e+00	1.877171e-02
7640000	-4.478430e+03	-7.801432e+02	3.268591e+00	2.514913e+01	3.488372e-02	2.538392e+00	1.579523e-02	9.788040e-01	1.013750e-02	3.786140e+00	2.090483e-02
7660000	-4.481996e+03	-7.828704e+02	3.372536e+00	2.427960e+01	3.488372e-02	2.491834e+00	2.082280e-02	9.529534e-01	2.695055e-02	4.250686e+00	2.144503e-02
7680000	-4.493658e+03	-7.809892e+02	3.828719e+00	2.828019e+01	3.488372e-02	2.724380e+00	1.384556e-02	9.835403e-01	7.209130e-03	4.108112e+00	2.438072e-02
7700000	-4.491180e+03	-8.450920e+02	2.638016e+00	2.062335e+01	2.325581e-02	2.988037e+00	5.153853e-03	9.931698e-01	6.886505e-03	5.006743e+00	1.668239e-02
7720000	-4.479051e+03	-8.400495e+02	2.396868e+00	1.867385e+01	6.976744e-02	2.643613e+00	6.126342e-03	9.828113e-01	3.538728e-02	6.793926e+00	1.514827e-02
7740000	-4.477840e+03	-8.587121e+02	2.508188e+00	1.811876e+01	2.325581e-02	2.610328e+00	1.033706e-02	9.806753e-01	1.768231e-02	7.954083e+00	1.563409e-02
7760000	-4.482736e+03	-8.428783e+02	2.449618e+00	1.779655e+01	6.976744e-02	2.715071e+00	1.928489e-02	9.628036e-01	1.996070e-02	7.068664e+00	1.530093e-02
7780000	-4.494396e+03	-8.339734e+02	2.535410e+00	2.011628e+01	3.488372e-02	2.286589e+00	1.309087e-02	9.799581e-01	9.564413e-03	4.511685e+00	1.599565e-02
7800000	-4.496408e+03	-8.114790e+02	2.654333e+00	2.122584e+01	2.325581e-02	3.925955e+00	1.189337e-02	9.896453e-01	3.638800e-03	4.462766e+00	1.701291e-02
7820000	-4.478238e+03	-8.277533e+02	2.585097e+00	2.070609e+01	1.162791e-02	3.155018e+00	2.650514e-02	9.838607e-01	1.749141e-03	5.551154e+00	1.659148e-02
7840000	-4.498003e+03	-8.364409e+02	2.326907e+00	1.817233e+01	4.651163e-02	2.696626e+00	5.552689e-03	9.924960e-01	6.254806e-03	6.021214e+00	1.493598e-02
7860000	-4.485979e+03	-8.420091e+02	2.793983e+00	2.168027e+01	3.488372e-02	1.979907e+00	4.969658e-03	9.946717e-01	5.802432e-03	6.990659e+00	1.792414e-02
7880000	-4.489538e+03	-8.311257e+02	3.023507e+00	2.360341e+01	4.651163e-02	2.887622e+00	6.432104e-03	9.954776e-01	2.356216e-03	5.834270e+00	1.943297e-02
7900000	-4.478245e+03	-8.016073e+02	3.162545e+00	2.366474e+01	4.651163e-02	2.685164e+00	2.959038e-03	9.966641e-01	6.320240e-03	5.584055e+00	2.026930e-02
7920000	-4.479925e+03	-8.055174e+02	3.268719e+00	2.578276e+01	1.162791e-02	3.524574e+00	8.514265e-03	9.942337e-01	2.296958e-03	6.400594e+00	2.105572e-02
7940000	-4.476295e+03	-7.686971e+02	3.652676e+00	2.872204e+01	2.325581e-02	3.150231e+00	1.055860e-02	9.933174e-01	2.103139e-03	6.034099e+00	2.355999e-02
7960000	-4.482748e+03	-7.858081e+02	3.528723e+00	2.824447e+01	4.651163e-02	2.346980e+00	7.844240e-03	9.775654e-01	3.695100e-02	5.206094e+00	2.264324e-02
7980000	-4.504628e+03	-7.532381e+02	3.926338e+00	3.054658e+01	3.488372e-02	3.161625e+00	1.492255e-02	9.857422e-01	5.172678e-03	3.168873e+00	2.521712e-02
8000000	-4.515645e+03	-7.610220e+02	3.198260e+00	2.393493e+01	3.488372e-02	2.184305e+00	3.059083e-02	9.500525e-01	1.716221e-02	2.476647e+00	2.059129e-02
8020000	-4.471692e+03	-7.596095e+02	3.757562e+00	2.929225e+01	1.162791e-02	2.395540e+00	1.608240e-02	9.887096e-01	2.044249e-03	2.733505e+00	2.401820e-02
8040000	-4.496149e+03	-7.451258e+02	3.610160e+00	2.623830e+01	2.325581e-02	2.878199e+00	1.544186e-02	9.888863e-01	2.858536e-03	3.070547e+00	2.314421e-02
8060000	-4.484947e+03	-7.703846e+02	3.429119e+00	2.494104e+01	5.813953e-02	2.757147e+00	6.342002e-03	9.897210e-01	1.226629e-02	2.853905e+00	2.207529e-02
8080000	-4.488106e+03	-7.276798e+02	3.294510e+00	2.447383e+01	1.162791e-02	2.514559e+00	1.915293e-02	9.807605e-01	7.662348e-03	2.125295e+00	2.118940e-02
8100000	-4.489092e+03	-7.505475e+02	3.582419e+00	2.803369e+01	0.000000e+00	2.348124e+00	1.418242e-02	9.888461e-01	2.440186e-03	2.771621e+00	2.299284e-02
8120000	-4.475850e+03	-7.741689e+02	3.668548e+00	2.817352e+01	2.325581e-02	2.722499e+00	1.156955e-02	9.801790e-01	1.195688e-02	3.056480e+00	2.343919e-02
8140000	-4.503550e+03	-7.629132e+02	3.132696e+00	2.426420e+01	1.162791e-02	2.446045e+00	8.452941e-03	9.858715e-01	1.552537e-02	2.865121e+00	1.995061e-02
8160000	-4.501742e+03	-7.627301e+02	3.150700e+00	2.288996e+01	2.325581e-02	2.327250e+00	6.064575e-03	9.921317e-01	7.753503e-03	3.251965e+00	1.993101e-02
8180000	-4.477976e+03	-7.802635e+02	3.821675e+00	2.739936e+01	1.162791e-02	3.022492e+00	1.809156e-02	9.949478e-01	3.345302e-04	4.033428e+00	2.405622e-02
8200000	-4.482745e+03	-7.788826e+02	3.208428e+00	2.473041e+01	0.000000e+00	2.207410e+00	6.848272e-03	9.981171e-01	4.328258e-04	4.198266e+00	2.065500e-02
8220000	-4.495028e+03	-7.692945e+02	3.232236e+00	2.506838e+01	1.162791e-02	2.351187e+00	3.703414e-03	9.985841e-01	6.857601e-04	3.599729e+00	2.083118e-02
8240000	-4.495360e+03	-7.838220e+02	3.163605e+00	2.325149e+01	2.325581e-02	2.768618e+00	2.243321e-03	9.983478e-01	2.788597e-03	3.314558e+00	2.032397e-02
8260000	-4.498414e+03	-7.869701e+02	3.056045e+00	2.259466e+01	4.651163e-02	2.230242e+00	3.297311e-03	9.971641e-01	3.641271e-03	3.500382e+00	1.966119e-02
8280000	-4.474023e+03	-8.122062e+02	3.268019e+00	2.540138e+01	1.162791e-02	2.359158e+00	1.423134e-02	9.890068e-01	2.510769e-03	3.828052e+00	2.099107e-02
8300000	-4.506708e+03	-8.076790e+02	3.288688e+00	2.332001e+01	4.651163e-02	2.033752e+00	1.448935e-02	9.695668e-01	2.200420e-02	4.543032e+00	2.113824e-02
8320000	-4.506495e+03	-7.650334e+02	3.652171e+00	2.587505e+01	3.488372e-02	2.554636e+00	1.496285e-02	9.820654e-01	8.394211e-03	3.593865e+00	2.353904e-02
8340000	-4.512768e+03	-7.340453e+02	3.488969e+00	2.475709e+01	1.162791e-02	3.915430e+00	1.628464e-02	9.921924e-01	1.581905e-03	2.434307e+00	2.243017e-02
8360000	-4.509915e+03	-7.335175e+02	3.580663e+00	2.628073e+01	1.162791e-02	2.495918e+00	1.540757e-02	9.823016e-01	7.293212e-03	1.739095e+00	2.297902e-02
8380000	-4.523470e+03	-7.382065e+02	3.932035e+00	2.753473e+01	3.488372e-02	2.884104e+00	2.333061e-02	9.772943e-01	5.940377e-03	1.723139e+00	2.530622e-02
8400000	-4.511424e+03	-7.153230e+02	3.637308e+00	2.610079e+01	2.325581e-02	2.653519e+00	2.950670e-02	9.730393e-01	5.447638e-03	1.847020e+00	2.340845e-02
8420000	-4.494716e+03	-7.209078e+02	3.922582e+00	2.837465e+01	0.000000e+00	2.778233e+00	1.602783e-02	9.886574e-01	3.095227e-03	1.435324e+00	2.516730e-02
8440000	-4.489981e+03	-7.308021e+02	4.059730e+00	2.912087e+01	3.488372e-02	2.809867e+00	6.386202e-03	9.953057e-01	2.976580e-03	1.829872e+00	2.601999e-02
8460000	-4.505168e+03	-7.246444e+02	4.135313e+00	2.948268e+01	1.162791e-02	3.021944e+00	1.092810e-02	9.896502e-01	5.829672e-03	2.264868e+00	2.640386e-02
8480000	-4.506503e+03	-7.431666e+02	3.319454e+00	2.238654e+01	2.325581e-02	3.479459e+00	1.777897e-02	9.784524e-01	6.915822e-03	2.676747e+00	2.114491e-02
8500000	-4.509233e+03	-7.296895e+02	3.458816e+00	2.612593e+01	1.162791e-02	2.679024e+00	5.934687e-03	9.911101e-01	1.431164e-02	2.422064e+00	2.227833e-02
8520000	-4.507687e+03	-7.601132e+02	3.519343e+00	2.651847e+01	0.000000e+00	2.755395e+00	1.042445e-02	9.932043e-01	2.454051e-03	2.862819e+00	2.266294e-02
8540000	-4.494799e+03	-7.846144e+02	3.243263e+00	2.568943e+01	2.325581e-02	2.695397e+00	1.110029e-02	9.848665e-01	7.975052e-03	3.041627e+00	2.084977e-02
8560000	-4.517555e+03	-7.590302e+02	2.905827e+00	2.140577e+01	1.162791e-02	3.526780e+00	8.769840e-03	9.948488e-01	2.102744e-03	2.221283e+00	1.870397e-02
8580000	-4.494159e+03	-7.587221e+02	3.382417e+00	2.527878e+01	1.162791e-02	3.451936e+00	1.629364e-02	9.812391e-01	7.491345e-03	3.474466e+00	2.180179e-02
8600000	-4.513116e+03	-7.315395e+02	4.346219e+00	3.294897e+01	5.813953e-02	2.909794e+00	3.194729e-02	9.690366e-01	5.183594e-03	2.330798e+00	2.794322e-02
8620000	-4.486298e+03	-7.249028e+02	3.724535e+00	2.930126e+01	1.162791e-02	2.615886e+00	1.430992e-02	9.909564e-01	1.526084e-03	1.993105e+00	2.389626e-02
8640000	-4.504131e+03	-7.596995e+02	3.464948e+00	2.721327e+01	2.325581e-02	2.889210e+00	1.613987e-02	9.824859e-01	5.643908e-03	2.954839e+00	2.221021e-02
8660000	-4.489217e+03	-7.738146e+02	4.105728e+00	3.153271e+01	1.162791e-02	3.041090e+00	2.229709e-02	9.912090e-01	1.061725e-03	2.907898e+00	2.644080e-02
8680000	-4.491632e+03	-7.699747e+02	3.440938e+00	2.496767e+01	1.162791e-02	2.450253e+00	1.036769e-02	9.886933e-01	5.871820e-03	4.387523e+00	2.200632e-02
8700000	-4.480982e+03	-7.737159e+02	3.536884e+00	2.660949e+01	2.325581e-02	2.238908e+00	9.447717e-03	9.945019e-01	1.497090e-03	3.474045e+00	2.252836e-02
8720000	-4.488101e+03	-7.590808e+02	3.955539e+00	2.936206e+01	6.976744e-02	3.342718e+00	2.231914e-02	9.772914e-01	4.620476e-03	2.804119e+00	2.515318e-02
8740000	-4.486258e+03	-7.532687e+02	3.468498e+00	2.630216e+01	3.488372e-02	3.017691e+00	1.485843e-02	9.864436e-01	4.657312e-03	2.743130e+00	2.214987e-02
8760000	-4.495838e+03	-7.628824e+02	3.706197e+00	2.691273e+01	3.488372e-02	3.243147e+00	1.382479e-02	9.892359e-01	4.177587e-03	2.617676e+00	2.357821e-02
8780000	-4.484286e+03	-7.431714e+02	3.681194e+00	2.702861e+01	3.488372e-02	4.211213e+00	7.781147e-03	9.939295e-01	3.328030e-03	3.390243e+00	2.359335e-02
8800000	-4.504860e+03	-7.340238e+02	3.918009e+00	2.916390e+01	3.488372e-02	3.107279e+00	4.418527e-03	9.956132e-01	3.895777e-03	2.795055e+00	2.509798e-02
8820000	-4.492679e+03	-7.397953e+02	4.056191e+00	2.871701e+01	0.000000e+00	3.515375e+00	1.433502e-02	9.962579e-01	4.235033e-04	2.696017e+00	2.596494e-02
8840000	-4.509984e+03	-7.870734e+02	3.737229e+00	2.817412e+01	3.488372e-02	2.325927e+00	1.334627e-02	9.895452e-01	3.243048e-03	3.513018e+00	2.387094e-02
8860000	-4.499420e+03	-7.268175e+02	4.999179e+00	3.669340e+01	3.488372e-02	2.591847e+00	1.491573e-02	9.754500e-01	1.620271e-02	2.194671e+00	3.203723e-02
8880000	-4.478984e+03	-7.094934e+02	4.436592e+00	3.040616e+01	2.325581e-02	2.654113e+00	1.365546e-02	9.811230e-01	1.276047e-02	2.260212e+00	2.832387e-02
8900000	-4.504183e+03	-7.445938e+02	4.440685e+00	3.323904e+01	2.325581e-02	2.448000e+00	3.010524e-02	9.774115e-01	3.079472e-03	2.962560e+00	2.841774e-02
8920000	-4.484779e+03	-7.405336e+02	4.625094e+00	3.531009e+01	0.000000e+00	2.060089e+00	2.947665e-02	9.744889e-01	4.398137e-03	3.441664e+00	2.944558e-02
8940000	-4.474944e+03	-7.500438e+02	4.494316e+00	3.393065e+01	2.325581e-02	2.671772e+00	1.499714e-02	9.857840e-01	7.037306e-03	2.864637e+00	2.866404e-02
8960000	-4.499591e+03	-7.626598e+02	3.841790e+00	2.952171e+01	3.488372e-02	3.215848e+00	1.481187e-02	9.887563e-01	2.556921e-03	2.551160e+00	2.460966e-02
8980000	-4.488767e+03	-7.231715e+02	4.790113e+00	3.578502e+01	1.162791e-02	2.571368e+00	1.959704e-02	9.853829e-01	2.979285e-03	2.266203e+00	3.061853e-02
9000000	-4.494543e+03	-7.294062e+02	4.677565e+00	3.606668e+01	1.162791e-02	2.367898e+00	8.097239e-03	9.968574e-01	8.143097e-04	2.367191e+00	2.982639e-02
9020000	-4.509134e+03	-7.422813e+02	4.379589e+00	3.456438e+01	1.162791e-02	2.660820e+00	8.058387e-03	9.945857e-01	2.521300e-03	2.179779e+00	2.804152e-02
9040000	-4.492784e+03	-7.215827e+02	4.114392e+00	3.046880e+01	2.325581e-02	2.626577e+00	4.672191e-03	9.912177e-01	1.552061e-02	2.954248e+00	2.636522e-02
9060000	-4.473848e+03	-7.456296e+02	4.732166e+00	3.597813e+01	5.813953e-02	2.318150e+00	7.049686e-03	9.917561e-01	7.083174e-03	3.307056e+00	3.040754e-02
9080000	-4.483579e+03	-7.526462e+02	4.316635e+00	3.258943e+01	1.162791e-02	2.194413e+00	7.649206e-03	9.951909e-01	1.846048e-03	3.203103e+00	2.760340e-02
9100000	-4.481895e+03	-7.239085e+02	5.077207e+00	4.072138e+01	2.325581e-02	2.609046e+00	8.961527e-03	9.969556e-01	4.975273e-04	3.359294e+00	3.250689e-02
9120000	-4.495418e+03	-7.126825e+02	5.209101e+00	4.042386e+01	1.162791e-02	2.390669e+00	7.104860e-03	9.919570e-01	5.480157e-03	2.475585e+00	3.335052e-02
9140000	-4.489726e+03	-6.932589e+02	5.664476e+00	4.125835e+01	2.325581e-02	2.938082e+00	2.124333e-02	9.845191e-01	2.462762e-03	2.845918e+00	3.634686e-02
9160000	-4.499271e+03	-6.962156e+02	6.385904e+00	4.706240e+01	4.651163e-02	2.797489e+00	1.909853e-02	9.703606e-01	1.562887e-02	2.084570e+00	4.109721e-02
9180000	-4.484690e+03	-6.886004e+02	6.284450e+00	4.556238e+01	4.651163e-02	2.604332e+00	2.431652e-02	9.647501e-01	1.245107e-02	1.876054e+00	4.047889e-02
9200000	-4.494413e+03	-6.890545e+02	5.848900e+00	4.277803e+01	6.976744e-02	2.668828e+00	1.836790e-02	9.653935e-01	2.794319e-02	2.021149e+00	3.768954e-02
9220000	-4.507538e+03	-6.662830e+02	5.788282e+00	4.106482e+01	2.325581e-02	2.629805e+00	2.135311e-02	9.649939e-01	1.358834e-02	1.725079e+00	3.710173e-02
9240000	-4.503809e+03	-6.695014e+02	6.176886e+00	4.406670e+01	5.813953e-02	2.548430e+00	1.290281e-02	9.789294e-01	2.306872e-02	1.996583e+00	3.960364e-02
9260000	-4.482212e+03	-7.106931e+02	5.234266e+00	3.897793e+01	2.325581e-02	2.890289e+00	1.331677e-02	9.797766e-01	8.610068e-03	1.989225e+00	3.349215e-02
9280000	-4.506205e+03	-7.042466e+02	4.456642e+00	3.331889e+01	0.000000e+00	2.530264e+00	1.197228e-02	9.901319e-01	4.377737e-03	2.337100e+00	2.849481e-02
9300000	-4.506464e+03	-7.025359e+02	5.102300e+00	3.682973e+01	0.000000e+00	2.610214e+00	5.268789e-03	9.934974e-01	1.002694e-02	2.326426e+00	3.268702e-02
9320000	-4.496349e+03	-7.298437e+02	5.110743e+00	4.011100e+01	1.162791e-02	2.964352e+00	6.946918e-03	9.965264e-01	1.547118e-03	2.703108e+00	3.265950e-02
9340000	-4.500260e+03	-7.483791e+02	4.244471e+00	3.387455e+01	2.325581e-02	2.427977e+00	4.278202e-03	9.966413e-01	3.230598e-03	3.723829e+00	2.710185e-02
9360000	-4.482152e+03	-7.690975e+02	3.419941e+00	2.907413e+01	1.162791e-02	2.631836e+00	1.432863e-03	9.977374e-01	9.088533e-03	3.120021e+00	2.180572e-02
9380000	-4.501175e+03	-7.584670e+02	3.688329e+00	3.034789e+01	0.000000e+00	3.563875e+00	2.048696e-03	9.986037e-01	2.029403e-03	3.636560e+00	2.376130e-02
9400000	-4.501877e+03	-7.619227e+02	3.664399e+00	2.924033e+01	0.000000e+00	2.986163e+00	2.278569e-03	9.990021e-01	1.019514e-03	3.463363e+00	2.356285e-02
9420000	-4.499884e+03	-7.665850e+02	3.945155e+00	3.305347e+01	1.162791e-02	2.793214e+00	4.327754e-03	9.954590e-01	4.623590e-03	4.481083e+00	2.533998e-02
9440000	-4.477075e+03	-7.750751e+02	3.594475e+00	2.897991e+01	3.488372e-02	3.389817e+00	3.248138e-03	9.971943e-01	3.679501e-03	4.143816e+00	2.313189e-02
9460000	-4.496697e+03	-7.581592e+02	4.932502e+00	3.977866e+01	0.000000e+00	3.079564e+00	1.189914e-02	9.949972e-01	8.676681e-04	3.758670e+00	3.178026e-02
9480000	-4.491104e+03	-7.591384e+02	4.354163e+00	3.601238e+01	1.162791e-02	2.602798e+00	7.550292e-03	9.804029e-01	2.842516e-02	3.136769e+00	2.803823e-02
9500000	-4.478346e+03	-7.263180e+02	4.474214e+00	3.387190e+01	2.325581e-02	3.490523e+00	2.982430e-02	9.698832e-01	5.892494e-03	3.573355e+00	2.885665e-02
9520000	-4.507889e+03	-7.195412e+02	5.117316e+00	3.914573e+01	3.488372e-02	3.329023e+00	1.063705e-02	9.863086e-01	7.962349e-03	3.142833e+00	3.287948e-02
9540000	-4.471035e+03	-7.099417e+02	5.565889e+00	4.453554e+01	3.488372e-02	2.817842e+00	1.561782e-02	9.857455e-01	4.349256e-03	2.286645e+00	3.571046e-02
9560000	-4.490770e+03	-7.063808e+02	5.425847e+00	4.159358e+01	5.813953e-02	2.800821e+00	1.362278e-02	9.637233e-01	2.726733e-02	3.142018e+00	3.487408e-02
9580000	-4.471941e+03	-7.076345e+02	5.068088e+00	3.827453e+01	2.325581e-02	3.408405e+00	8.675980e-03	9.907389e-01	5.553432e-03	3.203401e+00	3.241877e-02
9600000	-4.483582e+03	-7.156834e+02	4.809488e+00	3.793214e+01	0.000000e+00	2.543191e+00	8.059252e-03	9.924024e-01	5.246471e-03	2.748495e+00	3.088139e-02
9620000	-4.514061e+03	-6.955742e+02	4.755783e+00	3.469476e+01	1.162791e-02	2.136501e+00	8.961334e-03	9.933243e-01	2.882860e-03	3.182072e+00	3.054509e-02
9640000	-4.498469e+03	-6.760873e+02	6.024013e+00	4.599297e+01	0.000000e+00	2.137897e+00	2.006277e-02	9.787914e-01	5.558897e-03	2.022625e+00	3.882106e-02
9660000	-4.487512e+03	-6.786676e+02	5.828821e+00	4.296027e+01	1.162791e-02	2.540763e+00	1.119725e-02	9.891750e-01	5.125111e-03	2.230238e+00	3.752690e-02
9680000	-4.495685e+03	-7.532228e+02	4.635870e+00	3.505125e+01	0.000000e+00	2.405350e+00	1.619471e-02	9.877356e-01	2.334661e-03	3.409315e+00	2.985234e-02
9700000	-4.518883e+03	-7.193522e+02	4.522281e+00	3.237631e+01	0.000000e+00	3.014414e+00	1.933721e-02	9.911662e-01	1.166647e-03	2.716585e+00	2.906251e-02
9720000	-4.498104e+03	-7.086635e+02	4.887376e+00	3.721407e+01	1.162791e-02	2.359506e+00	1.384595e-02	9.751862e-01	1.501180e-02	2.126145e+00	3.139827e-02
9740000	-4.482877e+03	-7.083691e+02	5.343599e+00	4.092204e+01	3.488372e-02	2.721490e+00	1.568328e-02	9.683261e-01	1.896427e-02	2.332546e+00	3.430410e-02
9760000	-4.492157e+03	-7.020728e+02	5.054164e+00	3.897181e+01	3.488372e-02	2.648006e+00	1.194698e-02	9.904583e-01	2.671956e-03	2.661606e+00	3.257919e-02
9780000	-4.480686e+03	-6.772029e+02	6.123749e+00	4.439483e+01	1.162791e-02	2.249569e+00	1.973022e-02	9.946540e-01	3.864343e-04	2.142810e+00	3.947348e-02
9800000	-4.513887e+03	-6.621453e+02	5.880712e+00	4.411378e+01	1.162791e-02	2.264509e+00	6.129928e-03	9.949452e-01	4.644379e-03	1.356998e+00	3.792441e-02
9820000	-4.507640e+03	-6.485311e+02	5.347877e+00	3.879566e+01	0.000000e+00	2.254355e+00	1.368416e-02	9.903699e-01	3.307663e-03	1.995856e+00	3.435816e-02
9840000	-4.489986e+03	-6.709426e+02	5.842815e+00	4.213580e+01	0.000000e+00	2.976090e+00	8.195255e-03	9.964311e-01	1.138136e-03	1.994279e+00	3.764580e-02
9860000	-4.498640e+03	-7.068883e+02	5.039792e+00	3.776077e+01	0.000000e+00	2.906105e+00	1.750312e-02	9.943552e-01	5.828841e-04	2.379153e+00	3.249338e-02
9880000	-4.511055e+03	-6.935756e+02	5.044367e+00	3.552163e+01	0.000000e+00	3.699593e+00	2.059516e-02	9.818115e-01	6.165125e-03	2.156159e+00	3.243241e-02
9900000	-4.505704e+03	-7.294893e+02	4.736381e+00	3.560807e+01	2.325581e-02	2.840321e+00	4.191054e-03	9.938519e-01	1.031638e-02	2.644604e+00	3.031108e-02
9920000	-4.488328e+03	-7.313667e+02	4.743665e+00	3.574778e+01	2.325581e-02	2.375314e+00	1.222259e-02	9.917067e-01	2.381984e-03	2.759429e+00	3.035753e-02
9940000	-4.498200e+03	-7.016437e+02	5.507480e+00	3.883883e+01	3.488372e-02	2.799431e+00	9.627290e-03	9.824865e-01	2.065032e-02	1.797974e+00	3.528786e-02
9960000	-4.488584e+03	-7.048533e+02	5.021955e+00	4.013784e+01	2.325581e-02	3.299606e+00	2.526646e-03	9.956301e-01	1.196988e-02	2.727796e+00	3.224706e-02
9980000	-4.502240e+03	-7.121569e+02	5.329251e+00	4.314471e+01	1.162791e-02	2.120949e+00	1.489414e-02	9.829550e-01	5.263593e-03	2.437357e+00	3.429070e-02
10000000	-4.500092e+03	-7.271040e+02	4.740590e+00	3.713447e+01	4.651163e-02	2.381191e+00	1.062376e-02	9.878599e-01	6.738709e-03	3.728160e+00	3.044497e-02
10020000	-4.479629e+03	-7.361948e+02	4.375417e+00	3.433558e+01	5.813953e-02	3.146479e+00	1.176684e-02	9.818365e-01	1.343755e-02	3.617333e+00	2.800347e-02
10040000	-4.486916e+03	-7.366656e+02	4.554275e+00	3.509560e+01	1.162791e-02	2.613840e+00	2.193287e-02	9.824886e-01	3.237363e-03	3.942551e+00	2.918408e-02
10060000	-4.499345e+03	-7.351633e+02	4.336065e+00	3.424331e+01	2.325581e-02	4.559693e+00	1.714742e-02	9.733328e-01	1.710100e-02	3.327863e+00	2.785459e-02
10080000	-4.510665e+03	-7.373077e+02	4.085471e+00	3.250780e+01	2.325581e-02	2.928605e+00	1.159369e-02	9.870194e-01	6.654161e-03	4.674332e+00	2.608298e-02
10100000	-4.481663e+03	-7.114390e+02	4.981619e+00	3.944825e+01	2.325581e-02	3.651814e+00	9.494055e-03	9.924936e-01	3.585040e-03	3.227353e+00	3.181565e-02
10120000	-4.488567e+03	-7.214327e+02	4.482839e+00	3.704362e+01	2.325581e-02	2.641678e+00	6.570691e-03	9.911547e-01	7.582321e-03	2.686960e+00	2.889733e-02
10140000	-4.508409e+03	-7.173258e+02	4.424095e+00	3.545103e+01	1.162791e-02	2.417662e+00	8.572630e-03	9.953058e-01	1.739960e-03	2.777600e+00	2.844268e-02
10160000	-4.505788e+03	-7.016611e+02	5.135107e+00	4.129807e+01	0.000000e+00	2.964030e+00	8.370533e-03	9.922374e-01	4.045159e-03	2.606042e+00	3.286720e-02
10180000	-4.496012e+03	-6.910867e+02	5.475438e+00	4.604994e+01	2.325581e-02	3.028945e+00	4.702835e-03	9.939712e-01	6.499810e-03	3.098317e+00	3.509181e-02
10200000	-4.492073e+03	-6.801633e+02	5.909413e+00	4.535872e+01	2.325581e-02	3.133684e+00	9.773664e-03	9.950698e-01	1.036735e-03	2.474759e+00	3.774180e-02
10220000	-4.508403e+03	-6.201658e+02	6.246463e+00	4.703404e+01	1.162791e-02	3.522426e+00	1.079475e-02	9.902876e-01	4.226956e-03	1.140212e+00	4.024039e-02
10240000	-4.488909e+03	-6.645459e+02	5.690595e+00	4.453786e+01	2.325581e-02	2.744522e+00	9.130266e-03	9.884359e-01	9.114825e-03	1.622871e+00	3.655272e-02
10260000	-4.490479e+03	-6.652028e+02	5.655087e+00	4.626460e+01	2.325581e-02	2.737340e+00	4.314997e-03	9.897740e-01	2.847250e-02	1.635984e+00	3.640310e-02
10280000	-4.481145e+03	-6.613994e+02	5.825604e+00	4.479620e+01	2.325581e-02	3.383678e+00	8.744023e-03	9.946689e-01	1.830527e-03	1.722504e+00	3.745432e-02
10300000	-4.486333e+03	-6.674763e+02	6.413765e+00	4.902826e+01	1.162791e-02	2.552558e+00	1.711664e-02	9.817474e-01	5.654900e-03	2.432719e+00	4.134696e-02
10320000	-4.489796e+03	-6.329452e+02	6.769276e+00	5.269228e+01	0.000000e+00	3.561498e+00	2.522313e-02	9.882931e-01	1.012892e-03	1.395635e+00	4.356717e-02
10340000	-4.492142e+03	-6.733469e+02	7.373855e+00	5.745154e+01	2.325581e-02	2.442484e+00	1.466417e-02	9.929556e-01	1.067369e-03	1.836272e+00	4.736277e-02
10360000	-4.506520e+03	-6.345927e+02	6.819459e+00	4.893280e+01	2.325581e-02	2.703658e+00	6.728567e-03	9.944603e-01	4.150764e-03	1.515056e+00	4.379656e-02
10380000	-4.481472e+03	-6.636532e+02	6.943127e+00	5.245693e+01	0.000000e+00	3.157810e+00	1.341615e-02	9.856926e-01	8.595894e-03	1.651696e+00	4.469298e-02
10400000	-4.516950e+03	-6.625450e+02	6.173925e+00	4.813436e+01	0.000000e+00	1.755318e+00	1.405072e-02	9.902737e-01	2.908960e-03	1.187586e+00	3.975145e-02
10420000	-4.498236e+03	-6.649149e+02	7.503757e+00	5.764632e+01	3.488372e-02	2.598993e+00	3.813248e-02	9.589150e-01	6.273187e-03	1.468793e+00	4.840557e-02
10440000	-4.502139e+03	-6.482865e+02	6.813755e+00	5.136716e+01	2.325581e-02	2.634815e+00	9.808266e-03	9.912584e-01	3.843759e-03	1.668217e+00	4.393674e-02
10460000	-4.524017e+03	-6.424792e+02	8.073575e+00	5.532613e+01	2.325581e-02	2.500493e+00	2.121904e-02	9.859238e-01	2.777777e-03	1.291019e+00	5.199069e-02
10480000	-4.506306e+03	-6.593974e+02	6.975415e+00	5.018206e+01	3.488372e-02	1.874489e+00	8.773722e-03	9.927932e-01	3.343633e-03	1.729185e+00	4.495261e-02
10500000	-4.503275e+03	-6.550535e+02	6.570197e+00	4.732391e+01	1.162791e-02	3.103855e+00	1.875274e-02	9.829421e-01	4.212145e-03	1.821668e+00	4.237663e-02
10520000	-4.492835e+03	-6.444101e+02	7.367281e+00	5.438727e+01	0.000000e+00	2.796359e+00	1.830208e-02	9.836644e-01	4.551096e-03	1.922648e+00	4.752984e-02
10540000	-4.488978e+03	-6.697377e+02	7.390179e+00	5.436820e+01	1.162791e-02	2.549434e+00	8.269166e-03	9.888323e-01	9.290109e-03	1.875031e+00	4.760884e-02
10560000	-4.509424e+03	-6.912952e+02	6.791941e+00	4.924668e+01	0.000000e+00	3.177807e+00	1.090378e-02	9.935653e-01	1.705517e-03	3.190254e+00	4.368841e-02
10580000	-4.482115e+03	-6.469786e+02	7.502258e+00	5.484437e+01	1.162791e-02	3.008660e+00	1.683889e-02	9.885969e-01	2.821945e-03	2.624614e+00	4.839816e-02
10600000	-4.483281e+03	-6.845622e+02	6.972918e+00	5.425156e+01	3.488372e-02	1.771870e+00	1.191626e-02	9.910758e-01	2.579081e-03	3.017755e+00	4.469690e-02
10620000	-4.493426e+03	-7.076444e+02	6.674543e+00	4.986327e+01	2.325581e-02	2.427934e+00	1.961955e-02	9.785570e-01	6.866523e-03	2.680515e+00	4.284041e-02
10640000	-4.500073e+03	-6.418606e+02	6.874066e+00	5.391988e+01	1.162791e-02	2.406111e+00	5.857432e-03	9.932885e-01	5.541028e-03	1.319355e+00	4.401127e-02
10660000	-4.515471e+03	-6.664815e+02	6.743754e+00	5.026793e+01	1.162791e-02	2.516776e+00	8.497586e-03	9.962830e-01	8.600700e-04	1.799031e+00	4.295836e-02
10680000	-4.500860e+03	-6.615065e+02	7.618710e+00	5.608113e+01	1.162791e-02	2.205972e+00	8.450851e-03	9.929092e-01	3.856243e-03	2.123905e+00	4.862740e-02
10700000	-4.492488e+03	-6.671813e+02	6.504287e+00	4.839704e+01	1.162791e-02	2.891613e+00	1.047486e-02	9.930069e-01	1.927850e-03	1.448162e+00	4.153774e-02
10720000	-4.497277e+03	-6.486238e+02	7.120378e+00	5.344844e+01	1.162791e-02	2.396018e+00	9.001776e-03	9.876185e-01	1.048894e-02	2.138304e+00	4.549753e-02
10740000	-4.478295e+03	-6.356483e+02	6.646921e+00	4.985637e+01	0.000000e+00	2.127678e+00	1.962307e-02	9.790082e-01	5.913491e-03	1.718381e+00	4.253178e-02
10760000	-4.489608e+03	-6.660373e+02	6.602804e+00	4.889929e+01	3.488372e-02	2.295709e+00	1.596770e-02	9.677483e-01	1.888936e-02	1.616482e+00	4.226887e-02
10780000	-4.479078e+03	-6.757502e+02	6.522230e+00	5.125257e+01	0.000000e+00	2.911224e+00	1.837149e-02	9.849141e-01	4.122254e-03	2.122081e+00	4.178281e-02
10800000	-4.517102e+03	-6.478999e+02	6.571969e+00	4.705708e+01	2.325581e-02	2.845820e+00	1.694244e-02	9.786019e-01	8.938638e-03	2.259804e+00	4.213137e-02
10820000	-4.497109e+03	-6.511910e+02	7.129234e+00	5.378154e+01	0.000000e+00	2.448057e+00	1.949367e-02	9.800871e-01	6.581737e-03	1.605615e+00	4.591931e-02
10840000	-4.502239e+03	-6.646997e+02	6.507699e+00	4.990592e+01	0.000000e+00	2.350244e+00	2.335959e-02	9.823491e-01	3.474722e-03	3.103453e+00	4.186592e-02
10860000	-4.479860e+03	-6.512897e+02	7.980875e+00	5.627735e+01	2.325581e-02	2.738489e+00	1.364117e-02	9.780958e-01	1.811456e-02	2.005789e+00	5.138109e-02
10880000	-4.514102e+03	-6.272542e+02	8.350381e+00	5.991625e+01	1.162791e-02	2.331280e+00	1.500573e-02	9.907297e-01	2.192731e-03	1.515770e+00	5.372901e-02
10900000	-4.495575e+03	-6.572834e+02	7.105062e+00	5.720078e+01	2.325581e-02	2.019599e+00	6.391022e-03	9.938103e-01	4.896862e-03	2.464694e+00	4.580218e-02
10920000	-4.483675e+03	-6.461578e+02	6.666162e+00	5.303344e+01	1.162791e-02	2.211823e+00	1.311279e-02	9.882182e-01	4.170112e-03	1.891759e+00	4.298623e-02
10940000	-4.504049e+03	-6.483847e+02	7.011059e+00	5.414925e+01	0.000000e+00	1.980244e+00	6.587421e-03	9.943614e-01	4.664938e-03	1.688915e+00	4.511598e-02
10960000	-4.490844e+03	-6.424358e+02	6.638501e+00	5.263361e+01	0.000000e+00	3.592636e+00	7.035408e-03	9.868813e-01	1.244603e-02	1.069148e+00	4.280911e-02
10980000	-4.482821e+03	-6.382204e+02	7.209496e+00	5.593499e+01	0.000000e+00	2.887854e+00	1.778368e-02	9.847377e-01	4.360179e-03	1.233107e+00	4.647321e-02
11000000	-4.493918e+03	-6.618787e+02	6.012833e+00	4.413787e+01	1.162791e-02	2.467174e+00	1.398411e-02	9.846603e-01	5.624718e-03	1.877543e+00	3.878071e-02
11020000	-4.482144e+03	-6.646602e+02	7.197255e+00	5.371339e+01	3.488372e-02	2.164929e+00	1.622172e-02	9.879554e-01	3.987188e-03	2.041059e+00	4.642734e-02
11040000	-4.495514e+03	-6.622588e+02	6.409635e+00	5.130287e+01	0.000000e+00	2.383838e+00	1.974621e-02	9.769004e-01	6.645301e-03	1.893638e+00	4.109473e-02
11060000	-4.490981e+03	-6.695465e+02	6.208751e+00	5.022626e+01	0.000000e+00	2.893402e+00	1.979712e-02	9.858027e-01	2.146067e-03	1.484026e+00	3.999941e-02
11080000	-4.506673e+03	-6.362924e+02	7.524923e+00	5.871692e+01	0.000000e+00	2.456737e+00	8.768288e-03	9.907799e-01	4.411467e-03	1.130479e+00	4.848689e-02
11100000	-4.499249e+03	-6.344688e+02	6.945490e+00	5.371321e+01	2.325581e-02	2.752102e+00	6.449371e-03	9.938752e-01	3.821059e-03	1.236393e+00	4.475070e-02
11120000	-4.507905e+03	-6.550325e+02	6.676120e+00	5.165463e+01	0.000000e+00	2.497554e+00	1.413009e-02	9.901133e-01	2.506380e-03	2.604443e+00	4.301395e-02
11140000	-4.498297e+03	-6.806200e+02	6.053066e+00	4.642584e+01	2.325581e-02	2.087135e+00	7.236965e-03	9.879237e-01	1.574836e-02	1.669501e+00	3.903207e-02
11160000	-4.494691e+03	-6.753436e+02	5.748282e+00	4.424581e+01	1.162791e-02	2.058215e+00	8.287132e-03	9.961284e-01	1.113277e-03	2.227159e+00	3.707960e-02
11180000	-4.473388e+03	-7.233064e+02	5.048737e+00	3.836334e+01	1.162791e-02	3.202265e+00	1.057946e-02	9.931054e-01	1.887635e-03	2.441551e+00	3.256137e-02
11200000	-4.502669e+03	-6.485333e+02	6.136393e+00	4.409474e+01	0.000000e+00	2.377144e+00	3.506371e-02	9.799164e-01	2.001384e-03	1.577875e+00	3.958045e-02
11220000	-4.492841e+03	-6.639937e+02	6.304646e+00	4.692491e+01	2.325581e-02	2.246794e+00	8.657940e-03	9.892024e-01	8.718112e-03	1.672993e+00	4.041434e-02
11240000	-4.478582e+03	-6.860204e+02	6.038712e+00	4.303141e+01	0.000000e+00	2.803272e+00	1.752052e-02	9.893628e-01	2.072607e-03	2.946585e+00	3.864515e-02
11260000	-4.476720e+03	-6.544244e+02	7.451544e+00	5.455344e+01	4.651163e-02	2.464130e+00	1.288604e-02	9.868853e-01	8.492055e-03	2.086099e+00	4.780229e-02
11280000	-4.481510e+03	-6.431813e+02	7.679824e+00	5.857390e+01	0.000000e+00	2.781831e+00	1.204556e-02	9.809283e-01	1.252976e-02	1.856722e+00	4.927361e-02
11300000	-4.490096e+03	-6.517291e+02	7.480840e+00	5.795213e+01	0.000000e+00	2.717576e+00	2.937005e-02	9.747169e-01	4.535801e-03	1.843710e+00	4.806276e-02
11320000	-4.487661e+03	-6.575353e+02	7.361184e+00	5.547085e+01	2.325581e-02	2.465894e+00	1.195809e-02	9.768322e-01	1.743496e-02	1.714780e+00	4.717544e-02
11340000	-4.483210e+03	-6.707865e+02	6.210892e+00	4.809429e+01	2.325581e-02	2.485168e+00	1.245189e-02	9.783280e-01	1.583554e-02	2.278828e+00	3.976974e-02
11360000	-4.497051e+03	-6.513212e+02	6.597640e+00	5.027246e+01	1.162791e-02	2.531858e+00	1.550285e-02	9.802845e-01	9.401230e-03	1.362453e+00	4.225846e-02
11380000	-4.492152e+03	-6.693745e+02	6.485818e+00	5.011615e+01	2.325581e-02	2.629361e+00	2.818764e-02	9.532313e-01	1.321859e-02	1.907280e+00	4.171198e-02
11400000	-4.499898e+03	-6.449829e+02	6.556316e+00	5.009225e+01	1.162791e-02	2.821396e+00	1.005101e-02	9.952453e-01	1.050134e-03	1.192532e+00	4.226714e-02
11420000	-4.475356e+03	-6.724056e+02	6.130586e+00	4.768181e+01	1.162791e-02	2.476742e+00	1.992556e-02	9.821239e-01	4.040744e-03	2.088742e+00	3.949359e-02
11440000	-4.483372e+03	-7.046809e+02	5.330794e+00	4.132855e+01	0.000000e+00	3.164702e+00	1.504691e-02	9.926392e-01	1.374265e-03	2.848933e+00	3.429230e-02
11460000	-4.460186e+03	-7.335658e+02	4.860246e+00	3.828590e+01	1.162791e-02	2.357188e+00	1.779873e-02	9.891331e-01	1.852381e-03	3.263909e+00	3.125662e-02
11480000	-4.472558e+03	-7.098328e+02	5.150019e+00	3.922561e+01	3.488372e-02	2.581487e+00	7.159661e-03	9.866388e-01	1.633743e-02	2.652578e+00	3.317700e-02
11500000	-4.501683e+03	-7.091801e+02	4.627444e+00	3.460813e+01	0.000000e+00	2.475965e+00	1.320113e-02	9.947211e-01	9.560685e-04	3.418166e+00	2.966378e-02
11520000	-4.495288e+03	-7.129430e+02	4.451227e+00	3.440876e+01	1.162791e-02	2.571669e+00	1.337117e-02	9.818488e-01	1.091823e-02	2.293320e+00	2.864624e-02
11540000	-4.492281e+03	-7.416468e+02	4.422040e+00	3.453541e+01	2.325581e-02	2.776905e+00	2.631396e-02	9.788592e-01	3.024134e-03	2.987157e+00	2.839572e-02
11560000	-4.497888e+03	-7.526105e+02	3.897824e+00	3.119320e+01	3.488372e-02	2.350812e+00	9.045590e-03	9.905200e-01	4.807625e-03	3.318962e+00	2.495686e-02
11580000	-4.498186e+03	-7.281676e+02	4.174275e+00	3.203162e+01	1.162791e-02	2.817634e+00	1.368489e-02	9.886125e-01	3.213462e-03	3.020281e+00	2.660006e-02
11600000	-4.489420e+03	-7.048340e+02	4.457604e+00	3.302556e+01	0.000000e+00	2.757929e+00	1.697466e-02	9.813532e-01	5.613994e-03	2.212702e+00	2.846112e-02
11620000	-4.497472e+03	-7.205990e+02	4.422161e+00	3.322153e+01	1.162791e-02	2.606445e+00	1.604218e-02	9.876237e-01	3.602069e-03	2.701147e+00	2.838989e-02
11640000	-4.495162e+03	-7.287223e+02	4.449053e+00	3.548087e+01	2.325581e-02	2.694829e+00	9.614039e-03	9.919450e-01	3.431642e-03	2.502238e+00	2.869388e-02
11660000	-4.521592e+03	-7.334275e+02	4.375270e+00	3.252332e+01	0.000000e+00	2.465037e+00	3.175898e-02	9.857817e-01	1.035979e-03	2.742018e+00	2.815840e-02
11680000	-4.506726e+03	-7.637582e+02	3.535685e+00	2.746495e+01	2.325581e-02	2.755660e+00	1.799069e-02	9.731619e-01	1.368650e-02	2.457403e+00	2.267294e-02
11700000	-4.483322e+03	-7.657690e+02	3.432666e+00	2.626626e+01	3.488372e-02	3.083090e+00	1.164713e-02	9.858316e-01	8.034387e-03	3.387450e+00	2.201607e-02
11720000	-4.489426e+03	-7.566215e+02	3.875255e+00	3.025932e+01	1.162791e-02	2.863742e+00	2.305585e-02	9.791154e-01	4.098488e-03	3.308063e+00	2.482635e-02
11740000	-4.503195e+03	-7.565022e+02	3.321441e+00	2.651901e+01	0.000000e+00	3.078058e+00	1.672749e-02	9.859964e-01	3.592021e-03	2.547930e+00	2.128364e-02
11760000	-4.500589e+03	-7.714580e+02	3.563736e+00	2.882515e+01	1.162791e-02	2.681989e+00	1.000675e-02	9.915906e-01	2.751271e-03	4.060263e+00	2.285144e-02
11780000	-4.494671e+03	-7.589234e+02	4.105007e+00	3.040474e+01	3.488372e-02	2.819702e+00	1.232488e-02	9.901824e-01	3.474748e-03	3.223100e+00	2.648022e-02
11800000	-4.506741e+03	-7.653314e+02	3.936121e+00	2.846859e+01	2.325581e-02	2.105950e+00	1.888398e-02	9.756459e-01	1.022022e-02	2.811060e+00	2.537363e-02
11820000	-4.493970e+03	-7.672473e+02	3.853592e+00	2.811284e+01	2.325581e-02	2.998750e+00	1.084749e-02	9.961213e-01	5.941083e-04	3.259867e+00	2.485958e-02
11840000	-4.507146e+03	-7.673893e+02	3.600539e+00	2.701113e+01	1.162791e-02	2.006922e+00	5.666460e-03	9.967205e-01	1.709452e-03	3.531463e+00	2.314465e-02
11860000	-4.485636e+03	-7.645663e+02	3.343975e+00	2.599536e+01	0.000000e+00	3.322310e+00	5.701276e-03	9.972109e-01	1.204324e-03	2.834168e+00	2.148454e-02
11880000	-4.485778e+03	-7.789726e+02	3.135948e+00	2.417201e+01	2.325581e-02	3.219494e+00	3.543526e-03	9.966816e-01	3.973867e-03	3.911082e+00	2.018579e-02
11900000	-4.477079e+03	-7.550875e+02	3.618673e+00	2.704908e+01	1.162791e-02	2.658071e+00	3.332604e-03	9.939005e-01	1.760335e-02	2.976087e+00	2.319869e-02
11920000	-4.483083e+03	-7.578921e+02	3.955177e+00	3.080036e+01	2.325581e-02	3.193487e+00	9.370713e-03	9.951337e-01	1.800131e-03	4.467392e+00	2.537666e-02
11940000	-4.480456e+03	-7.870003e+02	3.975127e+00	2.913352e+01	4.651163e-02	2.507362e+00	6.722512e-03	9.892118e-01	1.283232e-02	5.956199e+00	2.549870e-02
11960000	-4.477560e+03	-7.532825e+02	3.633039e+00	2.777120e+01	5.813953e-02	3.002453e+00	2.003758e-02	9.746696e-01	9.450157e-03	2.842094e+00	2.316412e-02
11980000	-4.491569e+03	-7.430526e+02	3.764385e+00	2.944671e+01	1.162791e-02	2.259988e+00	1.878740e-02	9.863113e-01	2.460311e-03	2.898312e+00	2.410920e-02
12000000	-4.476088e+03	-7.338441e+02	3.984158e+00	3.157203e+01	0.000000e+00	2.538629e+00	1.319458e-02	9.907703e-01	3.944321e-03	2.815108e+00	2.558757e-02
12020000	-4.481965e+03	-7.395275e+02	4.832434e+00	3.780500e+01	2.325581e-02	2.810423e+00	1.085264e-02	9.948866e-01	1.203454e-03	2.979953e+00	3.110572e-02
12040000	-4.474424e+03	-7.623716e+02	4.097968e+00	3.214533e+01	1.162791e-02	3.763934e+00	1.980028e-02	9.774683e-01	5.604066e-03	3.771101e+00	2.641055e-02
12060000	-4.485236e+03	-7.662698e+02	4.600282e+00	3.624299e+01	3.488372e-02	1.984763e+00	1.711304e-02	9.848550e-01	4.013855e-03	3.402124e+00	2.962725e-02
12080000	-4.481456e+03	-7.244740e+02	4.814486e+00	3.704287e+01	0.000000e+00	2.453952e+00	3.659868e-02	9.624569e-01	6.308470e-03	2.542177e+00	3.093963e-02
12100000	-4.482719e+03	-7.000180e+02	4.956562e+00	3.663850e+01	1.162791e-02	2.362703e+00	2.635273e-02	9.753718e-01	4.101861e-03	1.724735e+00	3.188869e-02
12120000	-4.491681e+03	-6.872763e+02	5.334326e+00	4.047157e+01	3.488372e-02	1.977941e+00	1.269312e-02	9.842795e-01	5.927374e-03	1.921157e+00	3.433704e-02
12140000	-4.486709e+03	-7.012800e+02	4.790578e+00	3.925918e+01	2.325581e-02	2.927034e+00	1.080626e-02	9.803455e-01	1.196921e-02	3.668662e+00	3.083224e-02
12160000	-4.487236e+03	-6.970337e+02	4.942885e+00	3.851818e+01	1.162791e-02	2.199882e+00	1.779687e-02	9.753446e-01	1.090831e-02	2.740020e+00	3.179717e-02
12180000	-4.501341e+03	-7.166134e+02	4.827123e+00	3.848187e+01	4.651163e-02	2.540338e+00	1.373101e-02	9.898369e-01	2.634739e-03	3.163986e+00	3.098745e-02
12200000	-4.477527e+03	-7.396234e+02	5.137722e+00	3.779996e+01	2.325581e-02	2.529430e+00	7.988223e-03	9.921485e-01	5.153034e-03	4.313605e+00	3.307452e-02
12220000	-4.509555e+03	-7.232018e+02	4.927031e+00	3.615901e+01	2.325581e-02	2.409203e+00	2.246177e-02	9.794752e-01	4.095929e-03	4.099048e+00	3.153324e-02
12240000	-4.516891e+03	-7.292003e+02	5.049891e+00	4.112836e+01	3.488372e-02	3.038931e+00	8.925988e-03	9.867913e-01	9.975111e-03	3.052093e+00	3.238716e-02
12260000	-4.480949e+03	-7.020199e+02	5.536646e+00	4.034963e+01	0.000000e+00	2.242701e+00	6.546600e-03	9.947423e-01	4.157957e-03	3.053121e+00	3.552592e-02
12280000	-4.492574e+03	-6.849315e+02	6.072267e+00	4.418213e+01	1.162791e-02	2.766294e+00	1.469371e-02	9.912120e-01	2.624537e-03	3.656713e+00	3.915759e-02
12300000	-4.497149e+03	-6.886083e+02	6.666401e+00	4.741791e+01	5.813953e-02	2.843736e+00	1.121556e-02	9.799526e-01	1.527694e-02	2.360673e+00	4.278329e-02
12320000	-4.503907e+03	-6.846848e+02	6.537788e+00	4.632840e+01	4.651163e-02	2.783503e+00	3.717076e-02	9.791565e-01	1.960147e-03	2.186212e+00	4.209400e-02
12340000	-4.515641e+03	-6.669983e+02	6.582429e+00	4.628007e+01	4.651163e-02	2.759646e+00	1.832274e-02	9.789864e-01	8.361550e-03	1.690018e+00	4.232218e-02
12360000	-4.491906e+03	-6.940942e+02	6.400456e+00	4.464779e+01	1.162791e-02	3.222988e+00	2.334147e-02	9.764928e-01	4.172263e-03	1.718569e+00	4.124153e-02
12380000	-4.514151e+03	-6.982317e+02	5.697683e+00	4.004785e+01	0.000000e+00	2.280881e+00	9.488555e-03	9.933295e-01	2.940803e-03	2.035296e+00	3.666892e-02
12400000	-4.508596e+03	-6.637041e+02	5.939641e+00	4.271635e+01	0.000000e+00	2.316285e+00	1.101978e-02	9.907820e-01	5.766137e-03	1.248730e+00	3.804896e-02
12420000	-4.486678e+03	-6.539381e+02	5.210835e+00	3.827623e+01	0.000000e+00	2.990873e+00	2.807377e-02	9.670996e-01	7.911487e-03	1.200675e+00	3.340695e-02
12440000	-4.502787e+03	-6.817096e+02	4.894831e+00	3.616403e+01	1.162791e-02	2.549381e+00	1.257522e-02	9.907921e-01	2.530523e-03	1.573802e+00	3.145016e-02
12460000	-4.500967e+03	-6.666770e+02	5.187734e+00	3.850738e+01	0.000000e+00	2.390840e+00	1.636815e-02	9.833414e-01	5.847663e-03	1.223945e+00	3.339607e-02
12480000	-4.500237e+03	-6.828151e+02	4.721736e+00	3.498247e+01	2.325581e-02	2.634293e+00	1.246361e-02	9.910994e-01	2.672565e-03	2.038049e+00	3.044018e-02
12500000	-4.501964e+03	-6.857064e+02	5.270868e+00	3.818931e+01	5.813953e-02	2.161758e+00	5.875407e-03	9.897476e-01	1.690203e-02	1.514194e+00	3.389092e-02
12520000	-4.508266e+03	-6.720917e+02	5.838699e+00	4.146847e+01	1.162791e-02	2.149539e+00	7.843774e-03	9.919093e-01	7.662835e-03	1.669182e+00	3.751523e-02
12540000	-4.514983e+03	-6.747815e+02	4.761828e+00	3.622441e+01	0.000000e+00	3.039635e+00	1.523403e-02	9.934790e-01	9.685593e-04	1.673146e+00	3.062017e-02
12560000	-4.501499e+03	-7.050886e+02	5.302025e+00	4.030359e+01	5.813953e-02	2.726884e+00	1.025274e-02	9.876063e-01	8.062445e-03	1.921588e+00	3.406234e-02
12580000	-4.497384e+03	-7.069498e+02	5.351892e+00	3.893154e+01	3.488372e-02	2.622750e+00	2.058257e-02	9.619708e-01	1.136634e-02	1.888732e+00	3.432080e-02
12600000	-4.513946e+03	-6.964137e+02	5.379191e+00	4.024760e+01	1.162791e-02	3.098657e+00	8.967811e-03	9.921388e-01	4.801353e-03	1.979836e+00	3.462013e-02
12620000	-4.531009e+03	-7.166552e+02	4.861595e+00	3.657063e+01	3.488372e-02	1.761842e+00	1.244695e-02	9.798300e-01	1.814481e-02	2.155074e+00	3.126201e-02
12640000	-4.498996e+03	-7.011391e+02	4.878798e+00	3.598211e+01	0.000000e+00	2.396796e+00	1.332219e-02	9.869070e-01	6.901549e-03	2.040610e+00	3.133285e-02
12660000	-4.496196e+03	-6.943287e+02	4.611266e+00	3.487122e+01	1.162791e-02	2.852719e+00	8.522374e-03	9.912642e-01	4.629148e-03	1.850132e+00	2.957098e-02
12680000	-4.512210e+03	-6.942647e+02	4.254207e+00	3.180524e+01	1.162791e-02	2.964929e+00	1.917017e-02	9.812589e-01	5.650253e-03	2.361440e+00	2.730623e-02
12700000	-4.488589e+03	-7.334704e+02	4.399388e+00	3.330167e+01	2.325581e-02	2.519218e+00	1.686733e-02	9.840434e-01	4.363486e-03	2.742575e+00	2.825906e-02
12720000	-4.484443e+03	-7.156496e+02	5.427628e+00	4.351679e+01	0.000000e+00	2.007647e+00	6.514659e-03	9.915757e-01	7.981800e-03	3.200074e+00	3.485366e-02
12740000	-4.502779e+03	-7.055750e+02	5.050926e+00	3.971507e+01	0.000000e+00	2.985160e+00	1.510424e-02	9.711092e-01	1.920319e-02	2.716605e+00	3.231990e-02
12760000	-4.492457e+03	-7.072136e+02	3.914735e+00	2.949399e+01	0.000000e+00	3.564210e+00	1.126126e-02	9.894410e-01	4.228006e-03	1.858134e+00	2.519647e-02
12780000	-4.481105e+03	-7.086760e+02	5.120002e+00	3.916509e+01	0.000000e+00	3.703417e+00	1.687830e-02	9.928315e-01	1.047497e-03	1.650958e+00	3.279706e-02
12800000	-4.490069e+03	-7.458131e+02	5.317247e+00	4.140937e+01	2.325581e-02	2.765251e+00	2.705722e-02	9.755980e-01	3.678734e-03	2.076067e+00	3.430065e-02
12820000	-4.483494e+03	-7.509030e+02	3.554384e+00	2.697086e+01	0.000000e+00	2.407659e+00	2.360178e-02	9.694078e-01	9.682016e-03	2.845606e+00	2.291905e-02
12840000	-4.494039e+03	-7.460406e+02	3.863088e+00	2.974696e+01	4.651163e-02	3.090518e+00	2.518329e-02	9.694082e-01	7.937597e-03	2.571769e+00	2.484375e-02
12860000	-4.492807e+03	-7.529436e+02	3.907245e+00	2.871143e+01	4.651163e-02	2.720731e+00	2.715668e-02	9.647884e-01	1.237400e-02	2.550866e+00	2.504948e-02
12880000	-4.516617e+03	-7.205148e+02	4.225150e+00	3.071565e+01	1.162791e-02	2.422680e+00	8.847391e-03	9.831507e-01	1.743814e-02	1.843690e+00	2.711662e-02
12900000	-4.496437e+03	-7.195687e+02	4.339658e+00	3.246946e+01	0.000000e+00	2.873859e+00	2.779571e-02	9.805254e-01	2.626607e-03	2.133060e+00	2.784966e-02
12920000	-4.511959e+03	-7.375089e+02	4.232421e+00	3.078197e+01	4.651163e-02	2.485161e+00	1.624748e-02	9.754214e-01	1.411711e-02	2.304760e+00	2.714547e-02
12940000	-4.526835e+03	-7.346451e+02	3.580428e+00	2.587395e+01	4.651163e-02	2.569556e+00	2.079907e-02	9.680103e-01	1.641681e-02	3.385632e+00	2.299316e-02
12960000	-4.513564e+03	-7.380096e+02	3.959987e+00	2.961635e+01	3.488372e-02	2.208399e+00	1.667352e-02	9.695502e-01	1.645038e-02	2.123821e+00	2.537666e-02
12980000	-4.489644e+03	-7.225302e+02	4.500485e+00	3.301021e+01	1.162791e-02	2.369226e+00	2.695917e-02	9.776634e-01	3.857005e-03	2.605083e+00	2.901189e-02
13000000	-4.481057e+03	-7.423654e+02	4.046316e+00	3.034849e+01	2.325581e-02	2.079138e+00	2.260055e-02	9.726182e-01	7.240563e-03	3.117139e+00	2.606045e-02
13020000	-4.488097e+03	-7.819255e+02	3.239312e+00	2.537754e+01	2.325581e-02	2.800400e+00	1.373969e-02	9.893852e-01	3.046302e-03	3.009794e+00	2.082470e-02
13040000	-4.503896e+03	-7.752899e+02	3.284302e+00	2.472685e+01	2.325581e-02	2.761522e+00	2.202521e-02	9.821919e-01	3.761069e-03	3.150462e+00	2.107974e-02
13060000	-4.496137e+03	-7.473717e+02	3.366517e+00	2.432909e+01	1.162791e-02	2.266707e+00	2.577736e-02	9.860527e-01	1.654711e-03	2.473425e+00	2.149251e-02
13080000	-4.488022e+03	-7.718854e+02	3.811520e+00	2.844783e+01	2.325581e-02	2.145216e+00	4.250127e-03	9.930471e-01	1.541315e-02	3.691974e+00	2.441392e-02
13100000	-4.487834e+03	-8.101036e+02	3.709353e+00	2.761501e+01	3.488372e-02	2.134540e+00	1.869011e-02	9.830096e-01	5.078183e-03	3.727582e+00	2.373551e-02
13120000	-4.504767e+03	-7.779865e+02	3.768889e+00	2.831142e+01	1.162791e-02	2.924511e+00	1.954606e-02	9.818151e-01	5.091999e-03	4.086914e+00	2.416148e-02
13140000	-4.495955e+03	-8.150833e+02	3.286154e+00	2.542359e+01	2.325581e-02	2.826969e+00	1.636239e-02	9.705477e-01	1.419633e-02	4.164809e+00	2.087426e-02
13160000	-4.493042e+03	-7.823253e+02	4.003970e+00	2.822964e+01	4.651163e-02	2.175629e+00	1.268509e-02	9.842683e-01	1.085039e-02	5.386321e+00	2.547221e-02
13180000	-4.493719e+03	-7.477241e+02	3.809992e+00	2.775493e+01	0.000000e+00	2.287954e+00	3.112639e-02	9.816797e-01	2.544402e-03	3.789728e+00	2.453801e-02
13200000	-4.496614e+03	-7.388417e+02	3.269468e+00	2.431404e+01	2.325581e-02	2.621114e+00	2.529308e-02	9.730910e-01	4.650965e-03	2.282458e+00	2.102060e-02
13220000	-4.505434e+03	-7.297562e+02	4.209692e+00	3.073144e+01	2.325581e-02	2.358133e+00	1.790669e-02	9.892314e-01	1.868091e-03	2.576081e+00	2.707783e-02
13240000	-4.485338e+03	-7.713967e+02	3.725593e+00	2.812070e+01	4.651163e-02	2.663461e+00	5.243111e-03	9.948205e-01	5.061944e-03	4.473488e+00	2.390778e-02
13260000	-4.480864e+03	-7.852138e+02	3.324961e+00	2.509980e+01	4.651163e-02	2.711632e+00	1.285454e-02	9.878162e-01	6.801989e-03	3.477876e+00	2.141165e-02
13280000	-4.479276e+03	-8.049083e+02	3.016078e+00	2.355153e+01	1.162791e-02	2.378442e+00	1.779169e-02	9.804566e-01	7.060792e-03	4.711796e+00	1.939518e-02
13300000	-4.486567e+03	-8.119589e+02	3.359697e+00	2.462489e+01	4.651163e-02	2.269136e+00	1.580626e-02	9.851208e-01	5.108794e-03	5.975432e+00	2.155903e-02
13320000	-4.489293e+03	-8.190223e+02	2.955832e+00	2.214649e+01	3.488372e-02	2.469577e+00	7.169540e-03	9.889674e-01	9.805913e-03	5.472323e+00	1.895943e-02
13340000	-4.503025e+03	-8.138006e+02	2.332709e+00	1.774300e+01	2.325581e-02	3.274701e+00	1.043254e-02	9.942569e-01	1.573339e-03	4.057705e+00	1.491844e-02
13360000	-4.487413e+03	-8.294728e+02	2.295988e+00	1.709185e+01	4.651163e-02	3.390189e+00	6.921321e-03	9.941491e-01	3.988821e-03	4.485497e+00	1.462736e-02
13380000	-4.506511e+03	-8.513418e+02	2.394253e+00	1.834146e+01	2.325581e-02	2.631357e+00	1.870056e-02	9.863244e-01	3.091184e-03	3.472318e+00	1.533571e-02
13400000	-4.512900e+03	-8.247144e+02	2.300119e+00	1.684708e+01	4.651163e-02	2.539855e+00	1.302652e-02	9.803473e-01	1.122894e-02	4.361905e+00	1.475775e-02
13420000	-4.501202e+03	-8.285803e+02	2.598734e+00	2.006057e+01	6.976744e-02	2.457077e+00	2.119142e-02	9.737670e-01	8.039823e-03	2.573773e+00	1.664320e-02
13440000	-4.489547e+03	-8.248760e+02	2.571332e+00	1.988588e+01	6.976744e-02	2.325083e+00	2.746646e-02	9.489404e-01	1.546590e-02	3.960904e+00	1.649338e-02
13460000	-4.495897e+03	-8.335623e+02	2.222118e+00	1.709293e+01	5.813953e-02	2.742227e+00	1.437314e-02	9.819439e-01	7.854173e-03	3.415006e+00	1.430316e-02
13480000	-4.507566e+03	-8.257372e+02	2.276781e+00	1.701540e+01	4.651163e-02	2.742594e+00	2.316140e-02	9.560782e-01	2.117630e-02	3.821004e+00	1.462832e-02
13500000	-4.494668e+03	-8.092265e+02	2.279752e+00	1.706004e+01	5.813953e-02	3.725370e+00	2.414785e-02	9.569894e-01	1.699343e-02	2.748522e+00	1.461591e-02
13520000	-4.495412e+03	-7.951920e+02	2.544333e+00	1.867891e+01	2.325581e-02	3.821398e+00	9.796886e-03	9.892714e-01	7.051684e-03	3.112484e+00	1.626615e-02
13540000	-4.491326e+03	-8.163835e+02	2.631841e+00	1.956798e+01	3.488372e-02	3.164227e+00	7.960192e-03	9.910661e-01	6.287829e-03	3.931816e+00	1.686217e-02
13560000	-4.509600e+03	-8.467889e+02	2.064212e+00	1.540145e+01	8.139535e-02	3.590168e+00	2.318342e-03	9.971357e-01	8.868929e-03	5.721947e+00	1.319839e-02
13580000	-4.504563e+03	-8.464109e+02	2.088959e+00	1.587410e+01	4.651163e-02	2.611883e+00	8.564802e-03	9.939555e-01	2.663450e-03	4.218336e+00	1.341167e-02
13600000	-4.498486e+03	-8.501175e+02	2.155015e+00	1.599493e+01	5.813953e-02	2.892086e+00	1.306070e-02	9.754894e-01	1.994674e-02	4.867755e+00	1.384728e-02
13620000	-4.484253e+03	-8.445865e+02	2.143914e+00	1.610403e+01	5.813953e-02	2.277867e+00	4.578483e-03	9.929087e-01	1.170470e-02	4.998353e+00	1.375834e-02
13640000	-4.485622e+03	-8.582818e+02	1.996277e+00	1.498819e+01	0.000000e+00	3.066458e+00	3.776240e-03	9.955973e-01	7.134174e-03	5.270545e+00	1.276967e-02
13660000	-4.500397e+03	-8.037140e+02	2.380695e+00	1.721294e+01	1.162791e-02	2.276019e+00	1.827022e-02	9.915596e-01	1.390769e-03	5.555975e+00	1.517970e-02
13680000	-4.502435e+03	-8.343131e+02	2.561312e+00	1.920140e+01	8.139535e-02	3.886129e+00	1.631376e-02	9.773772e-01	1.011931e-02	4.448944e+00	1.630707e-02
13700000	-4.493399e+03	-8.010736e+02	2.429655e+00	1.765385e+01	2.325581e-02	2.964044e+00	2.912288e-02	9.667944e-01	7.030448e-03	3.471581e+00	1.543565e-02
13720000	-4.485092e+03	-8.193889e+02	2.279809e+00	1.740010e+01	5.813953e-02	3.719111e+00	4.835399e-03	9.878714e-01	2.870386e-02	3.693130e+00	1.449705e-02
13740000	-4.494876e+03	-8.264136e+02	2.563132e+00	1.915720e+01	8.139535e-02	2.990061e+00	1.610431e-02	9.578648e-01	3.182858e-02	4.496034e+00	1.649707e-02
13760000	-4.487829e+03	-8.126549e+02	2.598342e+00	1.904088e+01	8.139535e-02	2.142631e+00	1.297986e-02	9.761615e-01	2.349639e-02	4.593236e+00	1.672114e-02
13780000	-4.504159e+03	-8.236657e+02	2.673824e+00	2.045567e+01	4.651163e-02	2.621905e+00	1.728857e-02	9.638601e-01	2.015377e-02	3.410045e+00	1.714986e-02
13800000	-4.504797e+03	-8.312052e+02	2.458706e+00	1.808038e+01	1.162791e-02	2.355080e+00	1.266514e-02	9.901171e-01	4.286237e-03	4.631084e+00	1.575170e-02
13820000	-4.490586e+03	-8.219303e+02	2.703542e+00	2.058790e+01	1.162791e-02	2.561752e+00	1.359478e-02	9.896538e-01	2.685165e-03	3.380034e+00	1.738597e-02
13840000	-4.481436e+03	-8.158722e+02	2.969639e+00	2.189464e+01	6.976744e-02	2.577219e+00	1.227489e-02	9.761948e-01	1.792656e-02	3.609773e+00	1.899294e-02
13860000	-4.479449e+03	-7.826538e+02	3.049609e+00	2.332323e+01	5.813953e-02	3.436921e+00	2.192265e-02	9.662707e-01	1.196062e-02	2.543150e+00	1.945437e-02
13880000	-4.482842e+03	-7.930367e+02	2.791574e+00	2.160594e+01	4.651163e-02	3.026809e+00	1.665063e-02	9.795939e-01	5.966361e-03	2.580789e+00	1.774920e-02
13900000	-4.493010e+03	-7.734288e+02	2.974400e+00	2.190663e+01	4.651163e-02	2.993301e+00	1.531584e-02	9.768844e-01	1.155074e-02	2.212362e+00	1.905673e-02
13920000	-4.518077e+03	-7.556569e+02	2.820670e+00	2.076975e+01	1.162791e-02	2.778561e+00	1.856778e-02	9.926284e-01	8.384331e-04	1.884693e+00	1.815092e-02
13940000	-4.512252e+03	-7.802594e+02	2.594307e+00	1.903547e+01	0.000000e+00	3.477499e+00	9.037968e-03	9.970728e-01	5.515679e-04	2.785862e+00	1.671760e-02
13960000	-4.513435e+03	-8.049530e+02	2.308005e+00	1.713623e+01	2.325581e-02	3.335440e+00	5.296878e-03	9.951304e-01	5.070231e-03	2.909485e+00	1.486340e-02
13980000	-4.519672e+03	-7.986638e+02	2.732581e+00	2.099844e+01	0.000000e+00	3.032994e+00	6.548431e-03	9.966283e-01	1.648283e-03	4.531697e+00	1.758671e-02
14000000	-4.504564e+03	-8.243335e+02	2.607695e+00	1.910451e+01	6.976744e-02	2.557596e+00	1.454112e-02	9.801382e-01	9.568042e-03	5.121975e+00	1.668161e-02
14020000	-4.505222e+03	-7.967724e+02	2.821924e+00	2.101307e+01	2.325581e-02	3.337728e+00	3.799573e-02	9.663784e-01	5.266333e-03	3.105475e+00	1.811759e-02
14040000	-4.501562e+03	-7.863789e+02	2.628342e+00	1.895163e+01	2.325581e-02	2.682035e+00	1.525833e-02	9.772536e-01	1.161111e-02	2.764727e+00	1.662629e-02
14060000	-4.512603e+03	-7.769928e+02	2.693675e+00	1.868550e+01	5.813953e-02	2.540276e+00	8.075448e-03	9.896416e-01	1.077576e-02	2.660912e+00	1.719071e-02
14080000	-4.498958e+03	-8.040505e+02	2.458762e+00	1.781137e+01	8.139535e-02	2.470468e+00	7.463509e-03	9.821398e-01	2.710154e-02	3.231396e+00	1.566012e-02
14100000	-4.515648e+03	-8.028551e+02	2.629524e+00	1.992184e+01	3.488372e-02	3.060705e+00	1.323540e-02	9.880547e-01	4.261697e-03	2.499890e+00	1.673858e-02
14120000	-4.483249e+03	-8.348009e+02	2.597240e+00	1.985454e+01	3.488372e-02	2.967415e+00	1.604010e-02	9.783970e-01	1.039978e-02	3.870978e+00	1.644258e-02
14140000	-4.497478e+03	-8.193701e+02	2.281953e+00	1.659080e+01	2.325581e-02	2.299580e+00	1.906815e-02	9.867580e-01	3.132941e-03	4.355698e+00	1.439109e-02
14160000	-4.514990e+03	-7.938626e+02	2.670737e+00	2.007622e+01	0.000000e+00	2.126461e+00	1.963762e-02	9.859811e-01	2.272994e-03	2.495480e+00	1.691488e-02
14180000	-4.480862e+03	-8.347495e+02	2.408737e+00	1.762439e+01	1.162791e-02	3.054410e+00	1.877624e-02	9.828988e-01	4.681800e-03	4.758648e+00	1.521454e-02
14200000	-4.492838e+03	-8.101572e+02	2.542477e+00	1.859538e+01	3.488372e-02	3.207081e+00	1.441859e-02	9.832142e-01	7.091537e-03	2.589849e+00	1.599493e-02
14220000	-4.493029e+03	-8.123929e+02	2.741270e+00	1.971247e+01	5.813953e-02	3.348500e+00	2.772261e-02	9.561161e-01	1.331645e-02	3.050527e+00	1.734829e-02
14240000	-4.523716e+03	-7.958647e+02	2.615429e+00	1.890482e+01	2.325581e-02	3.280312e+00	7.903695e-03	9.870983e-01	1.350429e-02	3.006935e+00	1.658207e-02
14260000	-4.493598e+03	-8.453766e+02	2.479288e+00	1.826328e+01	6.976744e-02	3.056603e+00	2.011496e-02	9.718769e-01	1.020126e-02	5.041615e+00	1.584151e-02
14280000	-4.490518e+03	-8.434470e+02	2.482415e+00	1.822244e+01	5.813953e-02	2.925904e+00	2.148244e-02	9.736549e-01	7.144560e-03	4.624849e+00	1.583615e-02
14300000	-4.492772e+03	-7.927944e+02	2.514097e+00	1.862112e+01	3.488372e-02	2.494926e+00	1.683362e-02	9.849686e-01	4.073574e-03	2.976055e+00	1.605245e-02
14320000	-4.507002e+03	-8.318433e+02	2.714595e+00	1.975161e+01	5.813953e-02	2.958914e+00	1.321396e-02	9.870268e-01	4.921854e-03	4.637466e+00	1.722841e-02
14340000	-4.497426e+03	-8.260940e+02	2.366029e+00	1.708870e+01	3.488372e-02	2.830876e+00	1.788725e-02	9.780987e-01	7.958044e-03	4.570249e+00	1.501291e-02
14360000	-4.508798e+03	-8.213519e+02	2.674017e+00	1.938122e+01	3.488372e-02	2.399320e+00	6.454813e-03	9.870502e-01	2.314618e-02	4.070166e+00	1.706289e-02
14380000	-4.489003e+03	-8.403285e+02	2.651672e+00	2.033932e+01	3.488372e-02	2.904379e+00	2.963876e-03	9.959204e-01	8.856664e-03	5.503606e+00	1.663300e-02
14400000	-4.511417e+03	-8.121332e+02	3.192527e+00	2.346316e+01	2.325581e-02	2.926110e+00	2.609238e-02	9.800593e-01	3.950781e-03	4.232475e+00	2.022121e-02
14420000	-4.496871e+03	-8.172923e+02	2.779897e+00	2.047690e+01	2.325581e-02	2.536482e+00	1.411429e-02	9.867424e-01	4.161832e-03	5.191938e+00	1.755006e-02
14440000	-4.501562e+03	-8.458728e+02	2.952330e+00	2.265016e+01	3.488372e-02	2.409035e+00	6.508012e-03	9.924908e-01	6.818228e-03	3.917577e+00	1.851811e-02
14460000	-4.486355e+03	-8.156637e+02	2.957034e+00	2.137587e+01	1.162791e-02	2.492573e+00	8.389398e-03	9.890253e-01	1.123876e-02	4.313824e+00	1.862735e-02
14480000	-4.499818e+03	-8.391001e+02	2.582634e+00	1.975146e+01	1.162791e-02	2.885902e+00	1.592711e-02	9.876945e-01	3.361609e-03	6.287800e+00	1.606010e-02
14500000	-4.514997e+03	-8.405110e+02	2.456326e+00	1.872958e+01	2.325581e-02	2.633417e+00	1.619768e-02	9.783673e-01	1.090582e-02	4.707288e+00	1.552698e-02
14520000	-4.469865e+03	-8.409051e+02	2.611135e+00	2.000884e+01	4.651163e-02	2.478039e+00	1.216853e-02	9.878580e-01	5.114854e-03	4.317932e+00	1.665727e-02
14540000	-4.479028e+03	-8.219365e+02	2.587791e+00	1.980635e+01	3.488372e-02	2.559316e+00	1.283450e-02	9.878305e-01	4.866517e-03	4.820352e+00	1.654732e-02
14560000	-4.492041e+03	-8.309222e+02	2.324363e+00	1.797255e+01	2.325581e-02	2.586185e+00	1.308275e-02	9.913921e-01	2.599273e-03	4.599378e+00	1.483370e-02
14580000	-4.479869e+03	-8.363883e+02	2.454043e+00	1.796753e+01	5.813953e-02	2.482712e+00	1.151551e-02	9.826685e-01	1.534543e-02	4.728370e+00	1.563092e-02
14600000	-4.479987e+03	-8.831397e+02	2.300022e+00	1.820342e+01	5.813953e-02	2.242759e+00	1.037686e-02	9.830745e-01	1.258032e-02	7.068967e+00	1.465861e-02
14620000	-4.516622e+03	-8.201480e+02	3.080934e+00	2.406797e+01	5.813953e-02	1.741946e+00	1.441752e-02	9.621031e-01	3.557362e-02	4.691369e+00	1.973025e-02
14640000	-4.485547e+03	-7.925238e+02	3.154071e+00	2.351515e+01	2.325581e-02	2.305240e+00	2.371728e-02	9.724667e-01	7.111997e-03	3.713842e+00	2.023873e-02
14660000	-4.482415e+03	-8.216666e+02	3.011904e+00	2.276913e+01	5.813953e-02	2.805915e+00	2.183619e-02	9.478701e-01	2.302748e-02	5.193826e+00	1.931681e-02
14680000	-4.475709e+03	-8.352168e+02	2.827857e+00	2.084041e+01	2.325581e-02	2.271766e+00	1.542150e-02	9.774788e-01	8.998698e-03	4.704809e+00	1.816372e-02
14700000	-4.497947e+03	-7.908188e+02	2.749836e+00	1.906202e+01	3.488372e-02	3.163621e+00	1.549527e-02	9.877592e-01	4.007149e-03	3.528197e+00	1.761142e-02
14720000	-4.500178e+03	-8.000015e+02	2.760733e+00	2.061804e+01	1.162791e-02	2.653467e+00	1.239305e-02	9.911288e-01	2.813514e-03	2.812869e+00	1.758089e-02
14740000	-4.502648e+03	-8.124765e+02	2.748724e+00	2.143162e+01	2.325581e-02	2.742649e+00	5.945881e-03	9.944565e-01	4.386774e-03	4.191162e+00	1.730639e-02
14760000	-4.512654e+03	-7.966595e+02	2.894431e+00	2.153699e+01	1.162791e-02	2.369656e+00	2.710755e-02	9.686519e-01	6.970115e-03	3.285956e+00	1.823635e-02
14780000	-4.512253e+03	-7.931421e+02	2.723484e+00	2.015915e+01	5.813953e-02	2.981994e+00	1.697141e-02	9.597894e-01	2.534964e-02	3.189009e+00	1.719929e-02
14800000	-4.504322e+03	-8.140436e+02	2.741676e+00	2.094835e+01	4.651163e-02	2.320932e+00	8.868891e-03	9.884721e-01	8.031728e-03	3.956641e+00	1.738179e-02
14820000	-4.494086e+03	-8.178705e+02	2.690731e+00	2.153428e+01	2.325581e-02	2.706089e+00	1.265130e-02	9.851839e-01	4.259884e-03	3.876344e+00	1.703467e-02
14840000	-4.480719e+03	-8.006133e+02	2.878061e+00	2.160286e+01	1.162791e-02	3.492822e+00	6.709006e-03	9.921535e-01	7.618462e-03	3.249228e+00	1.823535e-02
14860000	-4.485645e+03	-8.464760e+02	2.784953e+00	2.147176e+01	4.651163e-02	3.783008e+00	5.788453e-03	9.905026e-01	1.160267e-02	3.914397e+00	1.791894e-02
14880000	-4.495358e+03	-8.350555e+02	2.474762e+00	1.951268e+01	1.162791e-02	2.769201e+00	1.419954e-02	9.894195e-01	2.512092e-03	5.579341e+00	1.592786e-02
14900000	-4.502274e+03	-8.339705e+02	2.589921e+00	2.045134e+01	1.162791e-02	2.872641e+00	1.821745e-02	9.867157e-01	2.982073e-03	6.011742e+00	1.658460e-02
14920000	-4.477091e+03	-8.530492e+02	2.412239e+00	1.882179e+01	5.813953e-02	3.016775e+00	1.785419e-02	9.871851e-01	2.565861e-03	7.469916e+00	1.540888e-02
14940000	-4.480424e+03	-8.435207e+02	2.706135e+00	2.085781e+01	3.488372e-02	2.602036e+00	6.477055e-03	9.821598e-01	3.861015e-02	4.277793e+00	1.732377e-02
14960000	-4.477531e+03	-8.139536e+02	2.698882e+00	2.035445e+01	3.488372e-02	2.263466e+00	1.651251e-02	9.829173e-01	6.084186e-03	4.879510e+00	1.717646e-02
14980000	-4.495022e+03	-8.301667e+02	2.847472e+00	2.215798e+01	8.139535e-02	2.918213e+00	1.290554e-02	9.733877e-01	1.795813e-02	3.684017e+00	1.811869e-02
15000000	-4.489341e+03	-7.970320e+02	2.951903e+00	2.295012e+01	3.488372e-02	3.193816e+00	2.000582e-02	9.776307e-01	5.982083e-03	5.046384e+00	1.889526e-02
15020000	-4.482730e+03	-8.296071e+02	2.660829e+00	2.126599e+01	2.325581e-02	2.311113e+00	1.459832e-02	9.798320e-01	8.370169e-03	3.935613e+00	1.696062e-02
15040000	-4.485492e+03	-7.968493e+02	3.129855e+00	2.395109e+01	5.813953e-02	2.801487e+00	1.994345e-02	9.786768e-01	6.826420e-03	4.415621e+00	2.015169e-02
15060000	-4.474740e+03	-7.888785e+02	2.992202e+00	2.486689e+01	2.325581e-02	3.411064e+00	1.172817e-02	9.930897e-01	1.809257e-03	3.327007e+00	1.907729e-02
15080000	-4.492545e+03	-7.740141e+02	3.528402e+00	2.764284e+01	3.488372e-02	2.947567e+00	8.416477e-03	9.909225e-01	4.445300e-03	3.310638e+00	2.252782e-02
15100000	-4.486533e+03	-7.888762e+02	3.085892e+00	2.372539e+01	3.488372e-02	2.949347e+00	1.474965e-02	9.862101e-01	4.186069e-03	3.467997e+00	1.953023e-02
15120000	-4.489807e+03	-7.827368e+02	3.224344e+00	2.692929e+01	4.651163e-02	3.267368e+00	1.979968e-02	9.723434e-01	7.442452e-03	2.550048e+00	2.050098e-02
15140000	-4.493315e+03	-7.706770e+02	3.720855e+00	2.813151e+01	3.488372e-02	3.678519e+00	2.261884e-02	9.737010e-01	6.119438e-03	2.622635e+00	2.366430e-02
15160000	-4.497476e+03	-7.950331e+02	2.871494e+00	2.246148e+01	2.325581e-02	2.392726e+00	1.625424e-02	9.840833e-01	5.588435e-03	3.486492e+00	1.832497e-02
15180000	-4.494349e+03	-7.936090e+02	3.313896e+00	2.523200e+01	3.488372e-02	2.375338e+00	3.545186e-03	9.953741e-01	8.318997e-03	3.673497e+00	2.108823e-02
15200000	-4.494003e+03	-7.741190e+02	3.403910e+00	2.451773e+01	3.488372e-02	3.084308e+00	1.808468e-02	9.889908e-01	2.064649e-03	3.159979e+00	2.192664e-02
15220000	-4.486746e+03	-7.783100e+02	3.301491e+00	2.361255e+01	4.651163e-02	2.355598e+00	1.726768e-02	9.708500e-01	1.639983e-02	3.027040e+00	2.124143e-02
15240000	-4.493441e+03	-7.526930e+02	3.754213e+00	2.625299e+01	3.488372e-02	3.046878e+00	1.600993e-02	9.790700e-01	8.865837e-03	2.480489e+00	2.414045e-02
15260000	-4.504590e+03	-7.881040e+02	2.884612e+00	2.126406e+01	2.325581e-02	3.228099e+00	6.600616e-03	9.945930e-01	3.832939e-03	3.062405e+00	1.847781e-02
15280000	-4.490478e+03	-7.820016e+02	2.724513e+00	2.016860e+01	2.325581e-02	2.602155e+00	7.064618e-03	9.932759e-01	4.607509e-03	4.181228e+00	1.755924e-02
15300000	-4.488625e+03	-8.039501e+02	2.673557e+00	2.086164e+01	0.000000e+00	2.977700e+00	3.790248e-03	9.949599e-01	7.249865e-03	2.659933e+00	1.723084e-02
15320000	-4.503176e+03	-8.031030e+02	2.435871e+00	1.842902e+01	1.162791e-02	2.438720e+00	5.411522e-03	9.959196e-01	2.628062e-03	3.565742e+00	1.556182e-02
15340000	-4.490883e+03	-8.212214e+02	2.312966e+00	1.726809e+01	6.976744e-02	2.348582e+00	1.171459e-02	9.855806e-01	8.793927e-03	3.869686e+00	1.458366e-02
15360000	-4.487811e+03	-8.338267e+02	2.373671e+00	1.801337e+01	5.813953e-02	2.604449e+00	9.514916e-03	9.885293e-01	7.236900e-03	5.200002e+00	1.511573e-02
15380000	-4.487682e+03	-8.374498e+02	2.447395e+00	1.891444e+01	6.976744e-02	2.761119e+00	1.987226e-02	9.637338e-01	1.720871e-02	4.204167e+00	1.576503e-02
15400000	-4.503669e+03	-8.346723e+02	2.630294e+00	2.008812e+01	5.813953e-02	2.084909e+00	1.026166e-02	9.811994e-01	1.679315e-02	4.892195e+00	1.690904e-02
15420000	-4.477210e+03	-8.135739e+02	2.378679e+00	1.714167e+01	2.325581e-02	2.804054e+00	1.983423e-02	9.752067e-01	8.162406e-03	4.622643e+00	1.531720e-02
15440000	-4.486306e+03	-8.419007e+02	2.419410e+00	1.843046e+01	3.488372e-02	2.431458e+00	1.924541e-02	9.746608e-01	1.236278e-02	5.010661e+00	1.557884e-02
15460000	-4.497807e+03	-8.007225e+02	2.324818e+00	1.706317e+01	6.976744e-02	3.806464e+00	3.816056e-03	9.935781e-01	1.343093e-02	4.951797e+00	1.488126e-02
15480000	-4.488180e+03	-8.266697e+02	2.613016e+00	1.929666e+01	5.813953e-02	2.001413e+00	2.926438e-03	9.946070e-01	1.469277e-02	5.189979e+00	1.668779e-02
15500000	-4.486511e+03	-8.126173e+02	3.186539e+00	2.391580e+01	3.488372e-02	2.561136e+00	1.559179e-02	9.778707e-01	1.145122e-02	4.934843e+00	2.039587e-02
15520000	-4.490907e+03	-8.176183e+02	2.797887e+00	2.054688e+01	3.488372e-02	2.544580e+00	1.800362e-02	9.818185e-01	5.283110e-03	5.626445e+00	1.798857e-02
15540000	-4.495330e+03	-8.177575e+02	3.215012e+00	2.425461e+01	3.488372e-02	2.300714e+00	1.709758e-02	9.834103e-01	5.701652e-03	4.153341e+00	2.068504e-02
15560000	-4.486864e+03	-8.459639e+02	2.626519e+00	2.044668e+01	6.976744e-02	2.330406e+00	1.044457e-02	9.814154e-01	1.612710e-02	4.827664e+00	1.671485e-02
15580000	-4.483650e+03	-8.444589e+02	2.502349e+00	1.879922e+01	3.488372e-02	3.181709e+00	9.672047e-03	9.912044e-01	4.893444e-03	6.748631e+00	1.593687e-02
15600000	-4.491706e+03	-8.144914e+02	2.810648e+00	2.046629e+01	4.651163e-02	2.602248e+00	1.531906e-02	9.782635e-01	1.116176e-02	5.007909e+00	1.803917e-02
15620000	-4.504758e+03	-8.226430e+02	2.675193e+00	2.029898e+01	8.139535e-02	3.156008e+00	1.064890e-02	9.859239e-01	8.718827e-03	4.862305e+00	1.721464e-02
15640000	-4.497841e+03	-8.031245e+02	2.756034e+00	2.141852e+01	5.813953e-02	2.211643e+00	1.263801e-02	9.820065e-01	1.135271e-02	3.910314e+00	1.772479e-02
15660000	-4.483582e+03	-8.239874e+02	2.632281e+00	1.948384e+01	2.325581e-02	3.078889e+00	1.818193e-02	9.871794e-01	3.107696e-03	5.103447e+00	1.694632e-02
15680000	-4.497201e+03	-8.131047e+02	2.738429e+00	2.193690e+01	0.000000e+00	2.738764e+00	7.001007e-03	9.954006e-01	2.423499e-03	3.976382e+00	1.758450e-02
15700000	-4.491555e+03	-8.367576e+02	2.626383e+00	2.077794e+01	3.488372e-02	2.326517e+00	2.328007e-02	9.846098e-01	2.077102e-03	3.468911e+00	1.693908e-02
15720000	-4.483243e+03	-8.327951e+02	2.899593e+00	2.268805e+01	3.488372e-02	2.228287e+00	1.756766e-02	9.719483e-01	1.374017e-02	3.959578e+00	1.870687e-02
15740000	-4.492485e+03	-8.107231e+02	3.062305e+00	2.330243e+01	5.813953e-02	3.006012e+00	1.047834e-02	9.833286e-01	1.106904e-02	3.987015e+00	1.971006e-02
15760000	-4.485362e+03	-7.705097e+02	3.550574e+00	2.607645e+01	2.325581e-02	2.563677e+00	1.474801e-02	9.808170e-01	8.705712e-03	3.851801e+00	2.290097e-02
15780000	-4.493815e+03	-7.527557e+02	3.683361e+00	2.574375e+01	2.325581e-02	3.327474e+00	2.375940e-02	9.699966e-01	8.208081e-03	3.079323e+00	2.371586e-02
15800000	-4.502315e+03	-7.579941e+02	3.203082e+00	2.390638e+01	1.162791e-02	2.934703e+00	1.069243e-02	9.915136e-01	3.295942e-03	2.877827e+00	2.056730e-02
15820000	-4.495222e+03	-7.854190e+02	3.670411e+00	2.599341e+01	3.488372e-02	2.638880e+00	8.193028e-03	9.883851e-01	1.038963e-02	3.274142e+00	2.355212e-02
15840000	-4.503907e+03	-7.548488e+02	3.466536e+00	2.439138e+01	2.325581e-02	2.545546e+00	1.533852e-02	9.850215e-01	5.929208e-03	2.397737e+00	2.236035e-02
15860000	-4.503882e+03	-7.417398e+02	3.121436e+00	2.114870e+01	0.000000e+00	2.907991e+00	1.834537e-02	9.882768e-01	2.870738e-03	2.642409e+00	2.013428e-02
15880000	-4.493585e+03	-7.485392e+02	3.428364e+00	2.547173e+01	2.325581e-02	2.627151e+00	1.831635e-02	9.859887e-01	3.315900e-03	2.227809e+00	2.203975e-02
15900000	-4.491279e+03	-7.644907e+02	3.137066e+00	2.233013e+01	3.488372e-02	4.420821e+00	9.700391e-03	9.875789e-01	1.114383e-02	3.228410e+00	2.010841e-02
15920000	-4.502764e+03	-7.719289e+02	3.613408e+00	2.620963e+01	8.139535e-02	2.497183e+00	2.803286e-03	9.950724e-01	1.143576e-02	2.630774e+00	2.324872e-02
15940000	-4.495410e+03	-7.504521e+02	3.404609e+00	2.395910e+01	0.000000e+00	2.591544e+00	3.160384e-03	9.970855e-01	5.007312e-03	2.885475e+00	2.189146e-02
15960000	-4.479222e+03	-7.736946e+02	3.227801e+00	2.489818e+01	1.162791e-02	2.638099e+00	6.784928e-03	9.956558e-01	2.350672e-03	5.214361e+00	2.072698e-02
15980000	-4.468677e+03	-8.121469e+02	2.789647e+00	2.147702e+01	4.651163e-02	2.974052e+00	2.116433e-02	9.571221e-01	1.961934e-02	6.123397e+00	1.788434e-02
16000000	-4.491237e+03	-8.249431e+02	2.947586e+00	2.127966e+01	4.651163e-02	2.367941e+00	1.923356e-02	9.684485e-01	1.766873e-02	5.827293e+00	1.897960e-02
16020000	-4.480487e+03	-8.276393e+02	3.294402e+00	2.416758e+01	2.325581e-02	2.664135e+00	2.029637e-02	9.672964e-01	1.230743e-02	5.198310e+00	2.121464e-02
16040000	-4.505392e+03	-7.894741e+02	3.072527e+00	2.345911e+01	5.813953e-02	2.157941e+00	2.194766e-02	9.644530e-01	1.435532e-02	4.631995e+00	1.971020e-02
16060000	-4.493408e+03	-7.595497e+02	3.514265e+00	2.604356e+01	0.000000e+00	2.313550e+00	9.579671e-03	9.958670e-01	1.156711e-03	3.121387e+00	2.239750e-02
16080000	-4.479840e+03	-8.252635e+02	2.778149e+00	2.101783e+01	3.488372e-02	2.639001e+00	1.791732e-02	9.806416e-01	7.203755e-03	4.307648e+00	1.788597e-02
16100000	-4.483020e+03	-8.034842e+02	3.284136e+00	2.545648e+01	1.162791e-02	2.294016e+00	7.593888e-03	9.928373e-01	4.777090e-03	4.909267e+00	2.117356e-02
16120000	-4.482798e+03	-8.108058e+02	2.990596e+00	2.264785e+01	3.488372e-02	2.340653e+00	5.045250e-03	9.949888e-01	4.245931e-03	3.712351e+00	1.918551e-02
16140000	-4.485276e+03	-8.515938e+02	2.325157e+00	1.910324e+01	2.325581e-02	3.232530e+00	4.057086e-03	9.933386e-01	1.087445e-02	5.282823e+00	1.492784e-02
16160000	-4.484453e+03	-8.258257e+02	2.977778e+00	2.374919e+01	2.325581e-02	2.678979e+00	1.132058e-02	9.870508e-01	7.117615e-03	4.171968e+00	1.910083e-02
16180000	-4.511802e+03	-7.955953e+02	3.410426e+00	2.424452e+01	2.325581e-02	2.340623e+00	1.997754e-02	9.746285e-01	1.144390e-02	4.172911e+00	2.190334e-02
16200000	-4.501403e+03	-8.295120e+02	2.502558e+00	1.819823e+01	6.976744e-02	3.296757e+00	1.853843e-02	9.742388e-01	9.498046e-03	5.570716e+00	1.607476e-02
16220000	-4.501704e+03	-8.069953e+02	2.822063e+00	2.031685e+01	5.813953e-02	2.022389e+00	1.566821e-02	9.735786e-01	1.685621e-02	2.746027e+00	1.818048e-02
16240000	-4.491096e+03	-8.332885e+02	2.694009e+00	2.158000e+01	0.000000e+00	2.314998e+00	7.762633e-03	9.903101e-01	8.402720e-03	4.019925e+00	1.733258e-02
16260000	-4.499589e+03	-8.093216e+02	2.341102e+00	1.801929e+01	1.162791e-02	3.238407e+00	1.072483e-02	9.920954e-01	2.884651e-03	4.324810e+00	1.507084e-02
16280000	-4.486647e+03	-8.277394e+02	2.829445e+00	2.179106e+01	1.162791e-02	3.110713e+00	1.091381e-02	9.810415e-01	1.699614e-02	5.336605e+00	1.824403e-02
16300000	-4.497249e+03	-7.885949e+02	3.438495e+00	2.563191e+01	4.651163e-02	2.034078e+00	1.325366e-02	9.792150e-01	1.170347e-02	2.963501e+00	2.213502e-02
16320000	-4.495794e+03	-7.950494e+02	3.002924e+00	2.229733e+01	1.162791e-02	3.359630e+00	4.819136e-03	9.959064e-01	4.925634e-03	4.347252e+00	1.921892e-02
16340000	-4.492049e+03	-8.267550e+02	2.825556e+00	2.156781e+01	1.162791e-02	2.711193e+00	1.604157e-02	9.858765e-01	3.557389e-03	5.001504e+00	1.801136e-02
16360000	-4.487933e+03	-8.261826e+02	2.528900e+00	1.931837e+01	2.325581e-02	3.030582e+00	1.201763e-02	9.927830e-01	1.544171e-03	4.002762e+00	1.630989e-02
16380000	-4.482999e+03	-8.252085e+02	2.283605e+00	1.781327e+01	1.162791e-02	2.974734e+00	7.003428e-03	9.915496e-01	9.062401e-03	5.009335e+00	1.471104e-02
16400000	-4.511711e+03	-8.241369e+02	2.333332e+00	1.875584e+01	5.813953e-02	2.143296e+00	1.163232e-02	9.753930e-01	1.622553e-02	3.163451e+00	1.504687e-02
16420000	-4.492900e+03	-8.408628e+02	2.570524e+00	1.955159e+01	3.488372e-02	2.114612e+00	1.063803e-02	9.760395e-01	2.489580e-02	3.236663e+00	1.647775e-02
16440000	-4.496867e+03	-8.462080e+02	2.247657e+00	1.838807e+01	2.325581e-02	3.017543e+00	1.840020e-02	9.734592e-01	1.017262e-02	4.994356e+00	1.435597e-02
16460000	-4.485433e+03	-8.318376e+02	2.683834e+00	2.147040e+01	4.651163e-02	2.637484e+00	2.149922e-02	9.648101e-01	1.117204e-02	4.052786e+00	1.713579e-02
16480000	-4.491460e+03	-8.219565e+02	2.421187e+00	1.827667e+01	4.651163e-02	3.178519e+00	1.638864e-02	9.812285e-01	6.910804e-03	4.233052e+00	1.546550e-02
16500000	-4.482385e+03	-8.364584e+02	2.601562e+00	1.905239e+01	6.976744e-02	2.294765e+00	1.462888e-02	9.788732e-01	1.197639e-02	3.762182e+00	1.658810e-02
16520000	-4.501194e+03	-8.041133e+02	3.026421e+00	2.189919e+01	5.813953e-02	3.022498e+00	1.971810e-02	9.854818e-01	3.773801e-03	3.628006e+00	1.928653e-02
16540000	-4.485285e+03	-8.311202e+02	2.614630e+00	1.964170e+01	1.162791e-02	2.470376e+00	1.929452e-02	9.749803e-01	1.077397e-02	4.124565e+00	1.677270e-02
16560000	-4.498307e+03	-8.121229e+02	2.628713e+00	1.837313e+01	6.976744e-02	3.845502e+00	2.415342e-02	9.587561e-01	1.577400e-02	3.863586e+00	1.684225e-02
16580000	-4.497853e+03	-8.063504e+02	2.274106e+00	1.667120e+01	4.651163e-02	3.025625e+00	1.032343e-02	9.782825e-01	2.176074e-02	4.381407e+00	1.456741e-02
16600000	-4.489219e+03	-8.286206e+02	2.445687e+00	1.858670e+01	2.325581e-02	2.600674e+00	2.190035e-02	9.793355e-01	4.249348e-03	4.025219e+00	1.565623e-02
16620000	-4.492116e+03	-8.369018e+02	2.222322e+00	1.640174e+01	4.651163e-02	2.586756e+00	1.232231e-02	9.809752e-01	1.254712e-02	5.012289e+00	1.423246e-02
16640000	-4.492034e+03	-8.542569e+02	2.628593e+00	1.978695e+01	3.488372e-02	2.391115e+00	1.122245e-02	9.885997e-01	3.620895e-03	6.380100e+00	1.682942e-02
16660000	-4.475537e+03	-8.568049e+02	2.324272e+00	1.837179e+01	4.651163e-02	2.634750e+00	6.469413e-03	9.926829e-01	5.339905e-03	6.354112e+00	1.481812e-02
16680000	-4.470613e+03	-8.566238e+02	2.339944e+00	1.869191e+01	5.813953e-02	2.521074e+00	7.579542e-03	9.841384e-01	1.906901e-02	8.817841e+00	1.482537e-02
16700000	-4.485188e+03	-8.680706e+02	2.353351e+00	1.839502e+01	1.162791e-02	2.412186e+00	7.053782e-03	9.880910e-01	1.202513e-02	5.822983e+00	1.509290e-02
16720000	-4.488695e+03	-8.431511e+02	2.466434e+00	1.832047e+01	5.813953e-02	2.290182e+00	1.755635e-02	9.805878e-01	7.379396e-03	6.862564e+00	1.577502e-02
16740000	-4.488855e+03	-8.499685e+02	2.334746e+00	1.785598e+01	4.651163e-02	2.302132e+00	4.014730e-03	9.946073e-01	8.617051e-03	7.114894e+00	1.496861e-02
16760000	-4.479855e+03	-8.482028e+02	2.328609e+00	1.984030e+01	3.488372e-02	2.851765e+00	1.742597e-02	9.796945e-01	6.175321e-03	4.816155e+00	1.477851e-02
16780000	-4.490127e+03	-8.533391e+02	2.696540e+00	1.989130e+01	5.813953e-02	3.135392e+00	1.523352e-02	9.755738e-01	1.232970e-02	6.184073e+00	1.711573e-02
16800000	-4.503711e+03	-8.291586e+02	2.585957e+00	1.942245e+01	1.162791e-02	2.697149e+00	1.455056e-02	9.913631e-01	1.351500e-03	4.648174e+00	1.641289e-02
16820000	-4.489299e+03	-8.144754e+02	2.858447e+00	2.238753e+01	2.325581e-02	2.696138e+00	1.815866e-02	9.879538e-01	2.350425e-03	3.257610e+00	1.812939e-02
16840000	-4.501802e+03	-8.520647e+02	2.270038e+00	1.815615e+01	6.976744e-02	3.211079e+00	1.496696e-02	9.799214e-01	8.358333e-03	6.272533e+00	1.439890e-02
16860000	-4.486493e+03	-8.448070e+02	2.507023e+00	1.984866e+01	3.488372e-02	2.209162e+00	1.085077e-02	9.860660e-01	8.424121e-03	5.343810e+00	1.577652e-02
16880000	-4.480826e+03	-8.517248e+02	2.567761e+00	1.961216e+01	3.488372e-02	2.585564e+00	2.640926e-02	9.679669e-01	8.233410e-03	7.494837e+00	1.618682e-02
16900000	-4.490106e+03	-8.354243e+02	2.526577e+00	1.962191e+01	0.000000e+00	2.883529e+00	8.700779e-03	9.895114e-01	6.056692e-03	6.950933e+00	1.589639e-02
16920000	-4.489464e+03	-8.136758e+02	2.665576e+00	2.018414e+01	6.976744e-02	2.454816e+00	1.162569e-02	9.751231e-01	2.363656e-02	3.730476e+00	1.677316e-02
16940000	-4.511209e+03	-7.766181e+02	2.925283e+00	2.049144e+01	1.162791e-02	2.374576e+00	6.475066e-03	9.909245e-01	8.940952e-03	2.512459e+00	1.838518e-02
16960000	-4.506848e+03	-7.900086e+02	2.386492e+00	1.652673e+01	2.325581e-02	2.542701e+00	1.173932e-02	9.914253e-01	3.689791e-03	3.107294e+00	1.491606e-02
16980000	-4.499228e+03	-8.105266e+02	2.853381e+00	2.039609e+01	4.651163e-02	2.247347e+00	9.713458e-03	9.904091e-01	4.703128e-03	3.492785e+00	1.788139e-02
17000000	-4.502012e+03	-8.221117e+02	2.746774e+00	2.076804e+01	3.488372e-02	2.835471e+00	8.188482e-03	9.920278e-01	5.025072e-03	2.945631e+00	1.719972e-02
17020000	-4.510001e+03	-8.056688e+02	2.582950e+00	1.929116e+01	0.000000e+00	3.022031e+00	8.582448e-03	9.960117e-01	1.239983e-03	2.714633e+00	1.614120e-02
17040000	-4.521349e+03	-8.142018e+02	2.563693e+00	1.919653e+01	2.325581e-02	2.903539e+00	2.815250e-03	9.973587e-01	3.922187e-03	3.197424e+00	1.597606e-02
17060000	-4.526725e+03	-8.210025e+02	2.507052e+00	1.988745e+01	1.162791e-02	2.828987e+00	5.424881e-03	9.976275e-01	8.347583e-04	3.062091e+00	1.558524e-02
17080000	-4.502815e+03	-8.200249e+02	2.505318e+00	1.900263e+01	1.162791e-02	2.619959e+00	4.647546e-03	9.971412e-01	1.990877e-03	3.877178e+00	1.556417e-02
17100000	-4.492402e+03	-8.411092e+02	2.331917e+00	1.852687e+01	2.325581e-02	2.465691e+00	5.821315e-03	9.939519e-01	4.912348e-03	3.101705e+00	1.449807e-02
17120000	-4.499677e+03	-8.325056e+02	2.546955e+00	1.935126e+01	1.162791e-02	2.526206e+00	5.726796e-03	9.967426e-01	1.250695e-03	4.757177e+00	1.583734e-02
17140000	-4.502640e+03	-8.176867e+02	2.521565e+00	1.788462e+01	4.651163e-02	2.559795e+00	2.399173e-03	9.973018e-01	7.919439e-03	3.633305e+00	1.570955e-02
17160000	-4.522677e+03	-7.819120e+02	2.377143e+00	1.764266e+01	3.488372e-02	3.230372e+00	2.438839e-03	9.972986e-01	6.058788e-03	2.698668e+00	1.478484e-02
17180000	-4.505136e+03	-7.956260e+02	2.331346e+00	1.645992e+01	1.162791e-02	3.274050e+00	2.219103e-03	9.976551e-01	6.742180e-03	3.432718e+00	1.452459e-02
17200000	-4.494838e+03	-7.987327e+02	2.568992e+00	1.947635e+01	1.162791e-02	3.131211e+00	3.071845e-03	9.986727e-01	9.952199e-04	3.030229e+00	1.600632e-02
17220000	-4.506054e+03	-8.322274e+02	2.261466e+00	1.671141e+01	2.325581e-02	2.925528e+00	2.508985e-03	9.982778e-01	1.747525e-03	3.507854e+00	1.408150e-02
17240000	-4.508317e+03	-8.570029e+02	2.339474e+00	1.674509e+01	5.813953e-02	2.553906e+00	3.701500e-03	9.967632e-01	4.734976e-03	5.816485e+00	1.483515e-02
17260000	-4.522922e+03	-8.653624e+02	2.424918e+00	1.681205e+01	8.139535e-02	2.596005e+00	1.883214e-02	9.732333e-01	1.198188e-02	4.019475e+00	1.554207e-02
17280000	-4.512687e+03	-8.402041e+02	2.028154e+00	1.545300e+01	2.325581e-02	2.625334e+00	9.045528e-03	9.899047e-01	6.843430e-03	3.935427e+00	1.299048e-02
17300000	-4.492923e+03	-8.566250e+02	2.415141e+00	1.801098e+01	5.813953e-02	3.135225e+00	1.406683e-02	9.784394e-01	1.304272e-02	6.413855e+00	1.556591e-02
17320000	-4.490518e+03	-8.347047e+02	2.397568e+00	1.728643e+01	8.139535e-02	3.154780e+00	1.581627e-02	9.797381e-01	1.123791e-02	6.433426e+00	1.544967e-02
17340000	-4.491024e+03	-8.497081e+02	2.443845e+00	1.763066e+01	4.651163e-02	2.551113e+00	8.849042e-03	9.907034e-01	6.122602e-03	5.851518e+00	1.575531e-02
17360000	-4.499405e+03	-8.093399e+02	2.645125e+00	1.848447e+01	2.325581e-02	3.326091e+00	1.420453e-02	9.870812e-01	4.366198e-03	3.868353e+00	1.705623e-02
17380000	-4.500133e+03	-8.122574e+02	2.870677e+00	2.031784e+01	3.488372e-02	2.356815e+00	1.462628e-02	9.897674e-01	3.665453e-03	5.172858e+00	1.845451e-02
17400000	-4.490668e+03	-8.350589e+02	2.837795e+00	2.179717e+01	5.813953e-02	3.363526e+00	6.864921e-03	9.918703e-01	6.251624e-03	5.536041e+00	1.822373e-02
17420000	-4.488190e+03	-7.890820e+02	3.029171e+00	2.243262e+01	1.162791e-02	2.644405e+00	9.462075e-03	9.934816e-01	2.404279e-03	4.322035e+00	1.921962e-02
17440000	-4.487521e+03	-8.067280e+02	2.798523e+00	2.066337e+01	4.651163e-02	2.751255e+00	1.203670e-02	9.843773e-01	1.010399e-02	4.103170e+00	1.782054e-02
17460000	-4.482138e+03	-7.954101e+02	2.757191e+00	1.954665e+01	2.325581e-02	2.810648e+00	1.038835e-02	9.837758e-01	1.145735e-02	4.343490e+00	1.772248e-02
17480000	-4.506903e+03	-8.033579e+02	2.741460e+00	2.012322e+01	5.813953e-02	2.781870e+00	1.341436e-02	9.748862e-01	2.523326e-02	4.003391e+00	1.757287e-02
17500000	-4.505716e+03	-8.146618e+02	2.676896e+00	2.075707e+01	2.325581e-02	2.366360e+00	1.480988e-02	9.872300e-01	3.937678e-03	4.802321e+00	1.718783e-02
17520000	-4.492787e+03	-8.153652e+02	2.884058e+00	2.247049e+01	3.488372e-02	2.627724e+00	1.523167e-02	9.888812e-01	2.995779e-03	3.555642e+00	1.852973e-02
17540000	-4.496431e+03	-8.244804e+02	3.377478e+00	2.579709e+01	4.651163e-02	2.703052e+00	7.638613e-03	9.944955e-01	2.997803e-03	4.588139e+00	2.169130e-02
17560000	-4.510382e+03	-7.822539e+02	2.830654e+00	2.142165e+01	1.162791e-02	2.099946e+00	9.963561e-03	9.912321e-01	5.572669e-03	3.105052e+00	1.824816e-02
17580000	-4.486780e+03	-7.786751e+02	2.913891e+00	2.227447e+01	2.325581e-02	2.477862e+00	5.387957e-03	9.959806e-01	2.385523e-03	2.744165e+00	1.872480e-02
17600000	-4.486463e+03	-7.726058e+02	3.260743e+00	2.372805e+01	1.162791e-02	2.658553e+00	3.537821e-03	9.981032e-01	1.742158e-03	3.624701e+00	2.099010e-02
17620000	-4.488279e+03	-7.790057e+02	3.246742e+00	2.453171e+01	3.488372e-02	2.286427e+00	2.503330e-03	9.968154e-01	8.161732e-03	3.739447e+00	2.078935e-02
17640000	-4.489638e+03	-7.816931e+02	3.247001e+00	2.567279e+01	3.488372e-02	3.303067e+00	9.766442e-03	9.925168e-01	2.680723e-03	3.592670e+00	2.074891e-02
17660000	-4.489111e+03	-7.853006e+02	3.383572e+00	2.587866e+01	3.488372e-02	2.198426e+00	7.779432e-03	9.878298e-01	1.256653e-02	4.216406e+00	2.177468e-02
17680000	-4.492631e+03	-7.438775e+02	3.868305e+00	2.860835e+01	1.162791e-02	2.582316e+00	1.883059e-02	9.911285e-01	1.386274e-03	4.216788e+00	2.493269e-02
17700000	-4.482157e+03	-7.665038e+02	3.741890e+00	2.786718e+01	2.325581e-02	2.976351e+00	1.816510e-02	9.937956e-01	5.535747e-04	4.068672e+00	2.404649e-02
17720000	-4.474950e+03	-7.951446e+02	3.304638e+00	2.473573e+01	5.813953e-02	2.699430e+00	6.905781e-03	9.927225e-01	6.395527e-03	5.114902e+00	2.121756e-02
17740000	-4.501264e+03	-7.982416e+02	3.191559e+00	2.364549e+01	1.162791e-02	2.638587e+00	1.183208e-02	9.890646e-01	4.692224e-03	3.786988e+00	2.050297e-02
17760000	-4.488055e+03	-8.177879e+02	2.770569e+00	2.188858e+01	4.651163e-02	3.273302e+00	2.080946e-02	9.749736e-01	6.242946e-03	4.979207e+00	1.778676e-02
17780000	-4.482633e+03	-8.305342e+02	2.512531e+00	1.900556e+01	6.976744e-02	2.350263e+00	4.115361e-03	9.938641e-01	1.240205e-02	5.253424e+00	1.611871e-02
17800000	-4.482280e+03	-8.200839e+02	2.774411e+00	2.071496e+01	2.325581e-02	2.585983e+00	1.462831e-02	9.886390e-01	2.750037e-03	4.696526e+00	1.786989e-02
17820000	-4.506763e+03	-8.183148e+02	2.653769e+00	2.022301e+01	2.325581e-02	2.544773e+00	8.020753e-03	9.956282e-01	2.543015e-03	5.408318e+00	1.698384e-02
17840000	-4.492315e+03	-7.623763e+02	3.417974e+00	2.484844e+01	2.325581e-02	2.697446e+00	1.455926e-02	9.919465e-01	1.953149e-03	3.456500e+00	2.194490e-02
17860000	-4.505146e+03	-7.971745e+02	3.115843e+00	2.293691e+01	3.488372e-02	2.644171e+00	9.648175e-03	9.919643e-01	3.236162e-03	4.444141e+00	1.992409e-02
17880000	-4.478212e+03	-7.896347e+02	3.544781e+00	2.625578e+01	2.325581e-02	2.561677e+00	1.001069e-02	9.910295e-01	4.130391e-03	5.024793e+00	2.278868e-02
17900000	-4.478498e+03	-7.722298e+02	3.301733e+00	2.440899e+01	2.325581e-02	2.765462e+00	2.092935e-02	9.791415e-01	5.625640e-03	2.856709e+00	2.110800e-02
17920000	-4.496802e+03	-7.494396e+02	3.716445e+00	2.800751e+01	1.162791e-02	3.449560e+00	1.160364e-02	9.924375e-01	2.307059e-03	2.270894e+00	2.374017e-02
17940000	-4.482193e+03	-7.830430e+02	3.625142e+00	2.863051e+01	6.976744e-02	3.172248e+00	6.516805e-03	9.918699e-01	6.611380e-03	3.227936e+00	2.277965e-02
17960000	-4.485637e+03	-7.760874e+02	3.293931e+00	2.520501e+01	1.162791e-02	2.931025e+00	9.107726e-03	9.908481e-01	6.770820e-03	4.806312e+00	2.070943e-02
17980000	-4.474724e+03	-7.773183e+02	3.926342e+00	3.034319e+01	1.162791e-02	2.625145e+00	2.158271e-02	9.677971e-01	9.229059e-03	3.679948e+00	2.488090e-02
18000000	-4.491343e+03	-7.595575e+02	3.813316e+00	2.878593e+01	3.488372e-02	2.755151e+00	1.268130e-02	9.881693e-01	3.651349e-03	3.305470e+00	2.436546e-02
18020000	-4.500901e+03	-7.514270e+02	3.814567e+00	2.889010e+01	1.162791e-02	2.438281e+00	1.521889e-02	9.902816e-01	2.505622e-03	2.822699e+00	2.439002e-02
18040000	-4.477355e+03	-8.009083e+02	3.452843e+00	2.669401e+01	4.651163e-02	2.948673e+00	4.083193e-03	9.899926e-01	2.768734e-02	4.208017e+00	2.224219e-02
18060000	-4.505014e+03	-7.535480e+02	3.125417e+00	2.390048e+01	2.325581e-02	2.098282e+00	9.723725e-03	9.925126e-01	3.789894e-03	3.152198e+00	2.010587e-02
18080000	-4.498008e+03	-7.671724e+02	3.308197e+00	2.472499e+01	2.325581e-02	2.731211e+00	9.523416e-03	9.901112e-01	3.639891e-03	2.405609e+00	2.130317e-02
18100000	-4.509211e+03	-8.101786e+02	2.962171e+00	2.243926e+01	3.488372e-02	2.851191e+00	3.137677e-02	9.854423e-01	1.233145e-03	3.862146e+00	1.898184e-02
18120000	-4.497748e+03	-8.130200e+02	2.595062e+00	2.095473e+01	6.976744e-02	2.941461e+00	1.264681e-02	9.828667e-01	7.015306e-03	3.186897e+00	1.664728e-02
18140000	-4.491971e+03	-7.885935e+02	3.110536e+00	2.303737e+01	1.162791e-02	3.078631e+00	1.256742e-02	9.872880e-01	4.696397e-03	3.095917e+00	1.997685e-02
18160000	-4.503563e+03	-7.878370e+02	3.085225e+00	2.295748e+01	3.488372e-02	1.880445e+00	2.446963e-02	9.810166e-01	3.503871e-03	2.843060e+00	1.975100e-02
18180000	-4.501034e+03	-7.951680e+02	2.799222e+00	2.127316e+01	1.162791e-02	3.001618e+00	2.613219e-02	9.854239e-01	2.249200e-03	3.776928e+00	1.797124e-02
18200000	-4.502293e+03	-7.846363e+02	3.071191e+00	2.283995e+01	6.976744e-02	2.771056e+00	4.110739e-03	9.930245e-01	1.545632e-02	3.274343e+00	1.962020e-02
18220000	-4.492232e+03	-7.816398e+02	3.602538e+00	2.632101e+01	1.162791e-02	2.431797e+00	1.156535e-02	9.882393e-01	5.485836e-03	3.924236e+00	2.304948e-02
18240000	-4.491202e+03	-7.995567e+02	3.288343e+00	2.500365e+01	6.976744e-02	2.364458e+00	1.729583e-02	9.635806e-01	2.014480e-02	3.584737e+00	2.106196e-02
18260000	-4.495952e+03	-7.956979e+02	3.643732e+00	2.670093e+01	6.976744e-02	2.585433e+00	9.155879e-03	9.749910e-01	3.320550e-02	3.506158e+00	2.305874e-02
18280000	-4.498468e+03	-7.721766e+02	3.319913e+00	2.630965e+01	3.488372e-02	2.890621e+00	1.811875e-02	9.762703e-01	7.066156e-03	2.800498e+00	2.119763e-02
18300000	-4.514424e+03	-7.985679e+02	2.931558e+00	2.351561e+01	1.162791e-02	2.743856e+00	2.094339e-02	9.836134e-01	2.710487e-03	3.212911e+00	1.875153e-02
18320000	-4.504593e+03	-7.914289e+02	2.890197e+00	2.215061e+01	5.813953e-02	2.163848e+00	6.919283e-03	9.844879e-01	2.500711e-02	3.284832e+00	1.854974e-02
18340000	-4.502994e+03	-8.195672e+02	2.480112e+00	1.960898e+01	1.162791e-02	2.065207e+00	1.922118e-02	9.851653e-01	3.154795e-03	3.437623e+00	1.584141e-02
18360000	-4.487393e+03	-8.384898e+02	2.748422e+00	2.181484e+01	1.162791e-02	2.697229e+00	1.723176e-02	9.882586e-01	2.429767e-03	4.785683e+00	1.748930e-02
18380000	-4.493128e+03	-8.286315e+02	2.634815e+00	2.030242e+01	5.813953e-02	1.970269e+00	1.327254e-02	9.811032e-01	1.104008e-02	4.372483e+00	1.675731e-02
18400000	-4.484362e+03	-8.250532e+02	2.993076e+00	2.357992e+01	1.162791e-02	2.344395e+00	8.137169e-03	9.852116e-01	1.655190e-02	4.249924e+00	1.899490e-02
18420000	-4.508908e+03	-8.414826e+02	2.239561e+00	1.796807e+01	2.325581e-02	2.660046e+00	1.430443e-02	9.864765e-01	5.053463e-03	6.121250e+00	1.418749e-02
18440000	-4.476492e+03	-8.015013e+02	2.501768e+00	1.933321e+01	3.488372e-02	2.493839e+00	1.616112e-02	9.745659e-01	1.137741e-02	4.146118e+00	1.587733e-02
18460000	-4.496836e+03	-8.132687e+02	2.612875e+00	1.948469e+01	2.325581e-02	2.695651e+00	1.928020e-02	9.899180e-01	1.125934e-03	3.728361e+00	1.651684e-02
18480000	-4.505435e+03	-7.891642e+02	2.375944e+00	1.796873e+01	3.488372e-02	3.108467e+00	1.585505e-02	9.882172e-01	3.040221e-03	2.654179e+00	1.506604e-02
18500000	-4.504400e+03	-8.591043e+02	2.334286e+00	1.878825e+01	0.000000e+00	2.858019e+00	1.395490e-02	9.878188e-01	3.477542e-03	3.708311e+00	1.475231e-02
18520000	-4.485867e+03	-8.191204e+02	2.882128e+00	2.201292e+01	3.488372e-02	2.454935e+00	5.354337e-03	9.913471e-01	1.438782e-02	4.437937e+00	1.823704e-02
18540000	-4.496017e+03	-8.119771e+02	2.764177e+00	2.101002e+01	2.325581e-02	2.534690e+00	1.198770e-02	9.901818e-01	2.706955e-03	3.409521e+00	1.761389e-02
18560000	-4.494765e+03	-8.271402e+02	2.531527e+00	2.002939e+01	2.325581e-02	2.826159e+00	1.292277e-02	9.931037e-01	1.112533e-03	5.062296e+00	1.610421e-02
18580000	-4.479541e+03	-8.509270e+02	2.293318e+00	1.727815e+01	3.488372e-02	2.782999e+00	1.558580e-02	9.802575e-01	9.227614e-03	5.952230e+00	1.465045e-02
18600000	-4.499976e+03	-8.176000e+02	2.558963e+00	1.852880e+01	2.325581e-02	2.642696e+00	1.311638e-02	9.950399e-01	8.339306e-04	5.007582e+00	1.643778e-02
18620000	-4.495278e+03	-8.198434e+02	2.341591e+00	1.694798e+01	1.162791e-02	2.869068e+00	1.436155e-02	9.888694e-01	3.373039e-03	4.011856e+00	1.502789e-02
18640000	-4.498469e+03	-8.650656e+02	1.890465e+00	1.460706e+01	2.325581e-02	3.538915e+00	4.761707e-03	9.963274e-01	3.015728e-03	4.846738e+00	1.198507e-02
18660000	-4.489323e+03	-8.348276e+02	2.131957e+00	1.592223e+01	1.162791e-02	2.701268e+00	3.046056e-03	9.971638e-01	3.708346e-03	3.680025e+00	1.353465e-02
18680000	-4.500703e+03	-8.247514e+02	2.355588e+00	1.719877e+01	4.651163e-02	2.411019e+00	2.880740e-03	9.976702e-01	4.364602e-03	3.573675e+00	1.513253e-02
18700000	-4.488123e+03	-8.112221e+02	2.493353e+00	1.783851e+01	1.162791e-02	2.804005e+00	4.668084e-03	9.965358e-01	3.141014e-03	3.416046e+00	1.598994e-02
18720000	-4.473998e+03	-8.247870e+02	2.213635e+00	1.633995e+01	2.325581e-02	2.465646e+00	1.178542e-02	9.880808e-01	4.405034e-03	4.131258e+00	1.401526e-02
18740000	-4.496765e+03	-8.322389e+02	2.221437e+00	1.603549e+01	2.325581e-02	3.200121e+00	1.491692e-02	9.918048e-01	1.918273e-03	4.537289e+00	1.406092e-02
18760000	-4.485836e+03	-8.562618e+02	2.356150e+00	1.869542e+01	4.651163e-02	2.309460e+00	1.488142e-02	9.737797e-01	1.238900e-02	4.657798e+00	1.509729e-02
18780000	-4.498313e+03	-8.310896e+02	2.146929e+00	1.635096e+01	5.813953e-02	2.804507e+00	9.652007e-03	9.845326e-01	1.313367e-02	3.553163e+00	1.368404e-02
18800000	-4.497382e+03	-8.178180e+02	2.703967e+00	2.058120e+01	1.162791e-02	2.261454e+00	2.287769e-02	9.780035e-01	4.037787e-03	4.657479e+00	1.740798e-02
18820000	-4.472829e+03	-8.563453e+02	2.258827e+00	1.631555e+01	4.651163e-02	2.508383e+00	2.184575e-02	9.620068e-01	1.497265e-02	5.488534e+00	1.441095e-02
18840000	-4.496719e+03	-8.501068e+02	2.550900e+00	1.860467e+01	5.813953e-02	2.294495e+00	1.451092e-02	9.838375e-01	7.094851e-03	7.856538e+00	1.624794e-02
18860000	-4.486929e+03	-8.664731e+02	2.144096e+00	1.643474e+01	4.651163e-02	2.185252e+00	1.554379e-02	9.848346e-01	4.384242e-03	5.969538e+00	1.330594e-02
18880000	-4.495697e+03	-8.218247e+02	2.655831e+00	2.006714e+01	4.651163e-02	2.847439e+00	1.238612e-02	9.945098e-01	8.227741e-04	4.603062e+00	1.710127e-02
18900000	-4.490331e+03	-8.263455e+02	2.658416e+00	2.104038e+01	1.162791e-02	2.341631e+00	5.608603e-03	9.925003e-01	7.833168e-03	4.594971e+00	1.704768e-02
18920000	-4.509929e+03	-8.239889e+02	2.435505e+00	1.915717e+01	5.813953e-02	2.461844e+00	3.765461e-03	9.908157e-01	3.273556e-02	3.451090e+00	1.561719e-02
18940000	-4.497581e+03	-7.884027e+02	2.756293e+00	2.078249e+01	1.162791e-02	2.254487e+00	2.892232e-03	9.954803e-01	1.123765e-02	3.502624e+00	1.769003e-02
18960000	-4.483123e+03	-8.106016e+02	2.784156e+00	2.089252e+01	4.651163e-02	2.596041e+00	1.528494e-02	9.850771e-01	4.732248e-03	5.172472e+00	1.785501e-02
18980000	-4.486604e+03	-8.158700e+02	2.727767e+00	2.200183e+01	4.651163e-02	3.079811e+00	7.865912e-03	9.889489e-01	8.569031e-03	5.002020e+00	1.748655e-02
19000000	-4.484146e+03	-8.246249e+02	2.511130e+00	1.951798e+01	5.813953e-02	2.927071e+00	1.338203e-02	9.714473e-01	1.990116e-02	4.664950e+00	1.608883e-02
19020000	-4.473785e+03	-7.791578e+02	3.079036e+00	2.258360e+01	2.325581e-02	3.141519e+00	5.466746e-03	9.888831e-01	2.215898e-02	3.735335e+00	1.970907e-02
19040000	-4.490799e+03	-7.849026e+02	3.395706e+00	2.459963e+01	3.488372e-02	2.692884e+00	1.725291e-02	9.778430e-01	9.639973e-03	3.907858e+00	2.165490e-02
19060000	-4.486937e+03	-7.843549e+02	2.994440e+00	2.158609e+01	4.651163e-02	2.399463e+00	4.158419e-03	9.944450e-01	1.138073e-02	3.421779e+00	1.907062e-02
19080000	-4.502302e+03	-8.092325e+02	2.743223e+00	1.985655e+01	4.651163e-02	3.023376e+00	1.463602e-02	9.845899e-01	6.834415e-03	3.464061e+00	1.748012e-02
19100000	-4.493748e+03	-8.116645e+02	2.934029e+00	2.206369e+01	2.325581e-02	2.456736e+00	8.818099e-03	9.887766e-01	9.448123e-03	4.085299e+00	1.868065e-02
19120000	-4.487393e+03	-8.234656e+02	2.686387e+00	2.037046e+01	3.488372e-02	2.431897e+00	2.337017e-02	9.683351e-01	8.276378e-03	4.495787e+00	1.715853e-02
19140000	-4.489795e+03	-8.319061e+02	2.490237e+00	1.899336e+01	5.813953e-02	2.945547e+00	1.569711e-02	9.849544e-01	5.150317e-03	3.813963e+00	1.593609e-02
19160000	-4.489508e+03	-7.928574e+02	2.857532e+00	2.143570e+01	3.488372e-02	2.094292e+00	1.828929e-02	9.874442e-01	2.804784e-03	3.916884e+00	1.830071e-02
19180000	-4.465663e+03	-7.958768e+02	2.995587e+00	2.317593e+01	2.325581e-02	3.171277e+00	8.102991e-03	9.944398e-01	2.108168e-03	3.835135e+00	1.931566e-02
19200000	-4.489215e+03	-8.011781e+02	3.219425e+00	2.448728e+01	3.488372e-02	2.906667e+00	2.049848e-02	9.907666e-01	8.530730e-04	3.543723e+00	2.071554e-02
19220000	-4.492279e+03	-7.753374e+02	3.134128e+00	2.348023e+01	3.488372e-02	3.163010e+00	1.945281e-02	9.887160e-01	1.902426e-03	4.064050e+00	2.016148e-02
19240000	-4.471645e+03	-8.052346e+02	3.158900e+00	2.391013e+01	1.162791e-02	3.087805e+00	1.832327e-02	9.890318e-01	1.561015e-03	5.465122e+00	2.031264e-02
19260000	-4.484636e+03	-8.126854e+02	2.956570e+00	2.187272e+01	5.813953e-02	3.010535e+00	2.421995e-02	9.641870e-01	1.107335e-02	4.854387e+00	1.906476e-02
19280000	-4.486919e+03	-8.172085e+02	2.577620e+00	1.859963e+01	5.813953e-02	2.110598e+00	1.131712e-02	9.812002e-01	1.773219e-02	4.644812e+00	1.660571e-02
19300000	-4.497945e+03	-8.466589e+02	2.577987e+00	2.030990e+01	4.651163e-02	2.412503e+00	4.632340e-03	9.952658e-01	7.202692e-03	4.647983e+00	1.645321e-02
19320000	-4.499489e+03	-8.374138e+02	2.392602e+00	1.818402e+01	3.488372e-02	2.574778e+00	8.734118e-03	9.927647e-01	3.641701e-03	4.655641e+00	1.519125e-02
19340000	-4.495386e+03	-8.350284e+02	2.047112e+00	1.581555e+01	2.325581e-02	3.213749e+00	9.477331e-03	9.943583e-01	1.612694e-03	4.165558e+00	1.296264e-02
19360000	-4.497902e+03	-8.379846e+02	2.359300e+00	1.817036e+01	4.651163e-02	2.708094e+00	1.210007e-02	9.771887e-01	1.584768e-02	4.096742e+00	1.496766e-02
19380000	-4.485761e+03	-8.542951e+02	2.557088e+00	1.959425e+01	3.488372e-02	2.439244e+00	1.834948e-02	9.810497e-01	5.897827e-03	5.695320e+00	1.633791e-02
19400000	-4.503185e+03	-8.676149e+02	2.068271e+00	1.620969e+01	6.976744e-02	2.762623e+00	2.160607e-02	9.702961e-01	1.055373e-02	6.902689e+00	1.322523e-02
19420000	-4.480651e+03	-8.682041e+02	2.215584e+00	1.767766e+01	3.488372e-02	3.046022e+00	1.481168e-02	9.793357e-01	1.142900e-02	6.272947e+00	1.417090e-02
19440000	-4.497703e+03	-8.505910e+02	2.143888e+00	1.670243e+01	3.488372e-02	2.697406e+00	9.583320e-03	9.857699e-01	1.146871e-02	4.177791e+00	1.368408e-02
19460000	-4.495095e+03	-8.482889e+02	2.348931e+00	1.782976e+01	3.488372e-02	2.920388e+00	1.950722e-02	9.778329e-01	6.980582e-03	4.996241e+00	1.498522e-02
19480000	-4.490074e+03	-8.263281e+02	2.646912e+00	1.943725e+01	8.139535e-02	2.745586e+00	1.249604e-02	9.722875e-01	2.226596e-02	3.367048e+00	1.690323e-02
19500000	-4.489666e+03	-8.208549e+02	2.910858e+00	2.147538e+01	2.325581e-02	2.522233e+00	2.109851e-02	9.820376e-01	3.638773e-03	4.538135e+00	1.859455e-02
19520000	-4.483629e+03	-8.180017e+02	2.460162e+00	1.899393e+01	1.162791e-02	2.413343e+00	1.473123e-02	9.847964e-01	6.484727e-03	3.751798e+00	1.577507e-02
19540000	-4.495842e+03	-8.025178e+02	2.471345e+00	1.906476e+01	6.976744e-02	2.906708e+00	2.112792e-02	9.585747e-01	2.437343e-02	3.764276e+00	1.589299e-02
19560000	-4.505510e+03	-7.882138e+02	2.777400e+00	2.055401e+01	1.162791e-02	2.068846e+00	2.844680e-02	9.836687e-01	2.425452e-03	4.070782e+00	1.784604e-02
19580000	-4.489805e+03	-8.087030e+02	3.336666e+00	2.493470e+01	2.325581e-02	3.153541e+00	8.560880e-03	9.915799e-01	3.999842e-03	3.984866e+00	2.138680e-02
19600000	-4.500043e+03	-8.082050e+02	2.913995e+00	2.271638e+01	4.651163e-02	2.961000e+00	1.367177e-02	9.849087e-01	5.514561e-03	6.446138e+00	1.870062e-02
19620000	-4.492760e+03	-8.011628e+02	3.093548e+00	2.507824e+01	8.139535e-02	2.759085e+00	6.465554e-03	9.853087e-01	1.872782e-02	4.309673e+00	1.993230e-02
19640000	-4.492599e+03	-7.632007e+02	3.915528e+00	2.940439e+01	3.488372e-02	2.246275e+00	1.156293e-02	9.877419e-01	4.646360e-03	3.533603e+00	2.511144e-02
19660000	-4.502334e+03	-7.584527e+02	3.774971e+00	2.875726e+01	0.000000e+00	2.475215e+00	2.054243e-02	9.834987e-01	3.793448e-03	2.960861e+00	2.418532e-02
19680000	-4.489109e+03	-7.571502e+02	3.349131e+00	2.431068e+01	3.488372e-02	3.772054e+00	9.327738e-03	9.895365e-01	6.885454e-03	2.799746e+00	2.144268e-02
19700000	-4.502889e+03	-7.598338e+02	3.390065e+00	2.526230e+01	1.162791e-02	3.499678e+00	9.329682e-03	9.917117e-01	5.118631e-03	2.514796e+00	2.173436e-02
19720000	-4.488382e+03	-7.860243e+02	3.522953e+00	2.680403e+01	1.162791e-02	2.044127e+00	1.528394e-02	9.899503e-01	2.626947e-03	3.662241e+00	2.244673e-02
19740000	-4.502294e+03	-7.922898e+02	3.122287e+00	2.426018e+01	1.162791e-02	2.285661e+00	2.101197e-02	9.881959e-01	1.768246e-03	3.816407e+00	1.980318e-02
19760000	-4.485285e+03	-8.261122e+02	2.964717e+00	2.263110e+01	2.325581e-02	2.351297e+00	1.147571e-02	9.869443e-01	6.153286e-03	5.190019e+00	1.887532e-02
19780000	-4.488419e+03	-8.139511e+02	2.908252e+00	2.149634e+01	1.162791e-02	3.251360e+00	3.618292e-03	9.966372e-01	4.659907e-03	5.798456e+00	1.852145e-02
19800000	-4.491126e+03	-7.556016e+02	3.760027e+00	2.728308e+01	3.488372e-02	2.683279e+00	6.382009e-03	9.924115e-01	8.419029e-03	3.872292e+00	2.401888e-02
19820000	-4.486903e+03	-7.779536e+02	3.344638e+00	2.498537e+01	1.162791e-02	3.576108e+00	1.100081e-02	9.931834e-01	2.604245e-03	4.352905e+00	2.125115e-02
19840000	-4.494868e+03	-7.727315e+02	3.217556e+00	2.320139e+01	3.488372e-02	2.691435e+00	9.079902e-03	9.845925e-01	1.793758e-02	3.116156e+00	2.043851e-02
19860000	-4.492550e+03	-7.921543e+02	2.907875e+00	2.154621e+01	1.162791e-02	2.720328e+00	1.118350e-02	9.922540e-01	1.959420e-03	2.533278e+00	1.838818e-02
19880000	-4.497737e+03	-7.917187e+02	2.996830e+00	2.195702e+01	2.325581e-02	3.112454e+00	5.044331e-03	9.925675e-01	9.266183e-03	2.845567e+00	1.890597e-02
19900000	-4.513416e+03	-7.556675e+02	2.913715e+00	2.191350e+01	0.000000e+00	2.310549e+00	1.477151e-02	9.888664e-01	3.249169e-03	2.085902e+00	1.838983e-02
19920000	-4.497646e+03	-8.010558e+02	2.619082e+00	1.975883e+01	0.000000e+00	3.197914e+00	8.462819e-03	9.912453e-01	5.981735e-03	4.829523e+00	1.646221e-02
19940000	-4.496265e+03	-8.160938e+02	2.690452e+00	2.105657e+01	4.651163e-02	3.139271e+00	1.276251e-02	9.795386e-01	1.461028e-02	3.025675e+00	1.677841e-02
19960000	-4.501339e+03	-8.065331e+02	2.739785e+00	2.088775e+01	2.325581e-02	2.635942e+00	1.162251e-02	9.827080e-01	1.078352e-02	3.786090e+00	1.707015e-02
19980000	-4.512390e+03	-7.970745e+02	2.799478e+00	2.043472e+01	3.488372e-02	2.537098e+00	1.675131e-02	9.816202e-01	6.836277e-03	3.184866e+00	1.750891e-02
20000000	-4.492208e+03	-7.905332e+02	2.906230e+00	2.150011e+01	1.162791e-02	2.988898e+00	1.290703e-02	9.840961e-01	7.177417e-03	2.751260e+00	1.811321e-02
20020000	-4.508251e+03	-7.817081e+02	2.708263e+00	2.021382e+01	1.162791e-02	2.313431e+00	1.341632e-02	9.901223e-01	2.973815e-03	2.764141e+00	1.681869e-02
20040000	-4.487103e+03	-8.233015e+02	2.567967e+00	1.992759e+01	4.651163e-02	3.963061e+00	1.082312e-02	9.815621e-01	1.309690e-02	3.705159e+00	1.611774e-02
20060000	-4.484981e+03	-7.808296e+02	3.358989e+00	2.555806e+01	5.813953e-02	2.147665e+00	1.205508e-02	9.844092e-01	1.094590e-02	3.020318e+00	2.149121e-02
20080000	-4.485425e+03	-8.008140e+02	3.204160e+00	2.693299e+01	2.325581e-02	2.774404e+00	1.587057e-02	9.869813e-01	2.912860e-03	3.934374e+00	2.054724e-02
20100000	-4.490658e+03	-7.896562e+02	3.353045e+00	2.714963e+01	4.651163e-02	2.725506e+00	7.812061e-03	9.898024e-01	7.174310e-03	3.715752e+00	2.155001e-02
20120000	-4.473539e+03	-7.779707e+02	3.548423e+00	2.834364e+01	2.325581e-02	3.134261e+00	1.984377e-02	9.779493e-01	7.413345e-03	2.877518e+00	2.275183e-02
20140000	-4.486652e+03	-7.679642e+02	3.767925e+00	2.870119e+01	2.325581e-02	3.462397e+00	1.134712e-02	9.881198e-01	6.038701e-03	4.171794e+00	2.417385e-02
20160000	-4.500822e+03	-7.874534e+02	3.380565e+00	2.710816e+01	3.488372e-02	3.203453e+00	1.342690e-02	9.782256e-01	1.084577e-02	3.175770e+00	2.157889e-02
20180000	-4.480667e+03	-7.380384e+02	4.417500e+00	3.421663e+01	1.162791e-02	2.532636e+00	1.142177e-02	9.884442e-01	4.989659e-03	3.746908e+00	2.844514e-02
20200000	-4.488381e+03	-7.244446e+02	4.184211e+00	3.099375e+01	1.162791e-02	2.380745e+00	5.800868e-03	9.956269e-01	3.559658e-03	3.195238e+00	2.683130e-02
20220000	-4.486561e+03	-7.200303e+02	4.889257e+00	3.819874e+01	3.488372e-02	3.072031e+00	4.454672e-03	9.934687e-01	9.860962e-03	2.960346e+00	3.148238e-02
20240000	-4.512397e+03	-7.177723e+02	5.033953e+00	3.686343e+01	3.488372e-02	2.282541e+00	5.104169e-03	9.941463e-01	5.693694e-03	2.524274e+00	3.240761e-02
20260000	-4.491244e+03	-7.188574e+02	4.572021e+00	3.479745e+01	1.162791e-02	2.550942e+00	1.210285e-02	9.919231e-01	2.197246e-03	2.332150e+00	2.948688e-02
20280000	-4.485930e+03	-7.163013e+02	4.587641e+00	3.666158e+01	0.000000e+00	2.396322e+00	6.764481e-03	9.943338e-01	3.014932e-03	2.694304e+00	2.948892e-02
20300000	-4.485585e+03	-7.465073e+02	4.218458e+00	3.215543e+01	1.162791e-02	3.060320e+00	9.410571e-03	9.934960e-01	2.680295e-03	3.309000e+00	2.711525e-02
20320000	-4.512108e+03	-7.305458e+02	4.368250e+00	3.211358e+01	4.651163e-02	2.479445e+00	1.223499e-02	9.823897e-01	1.174884e-02	3.049160e+00	2.803673e-02
20340000	-4.490809e+03	-7.170204e+02	4.599452e+00	3.466633e+01	1.162791e-02	3.042192e+00	6.389343e-03	9.945617e-01	5.136995e-03	2.715588e+00	2.966011e-02
20360000	-4.484325e+03	-7.144667e+02	4.629400e+00	3.505266e+01	2.325581e-02	3.273287e+00	7.521327e-03	9.951670e-01	2.458271e-03	2.579406e+00	2.984077e-02
20380000	-4.470923e+03	-7.506712e+02	4.377518e+00	3.351363e+01	3.488372e-02	2.917461e+00	3.197521e-03	9.982646e-01	1.250931e-03	3.639980e+00	2.818772e-02
20400000	-4.493193e+03	-7.183464e+02	4.727510e+00	3.636194e+01	1.162791e-02	2.014066e+00	2.222256e-03	9.989790e-01	1.067388e-03	2.898270e+00	3.047232e-02
20420000	-4.490952e+03	-7.225961e+02	3.953076e+00	2.918869e+01	1.162791e-02	3.036871e+00	1.760798e-03	9.990012e-01	1.999656e-03	2.486285e+00	2.539550e-02
20440000	-4.495652e+03	-7.545873e+02	4.173708e+00	3.348744e+01	0.000000e+00	3.179578e+00	4.502669e-03	9.977714e-01	1.369630e-03	3.453035e+00	2.680049e-02
20460000	-4.485328e+03	-7.459883e+02	4.075123e+00	3.289949e+01	2.325581e-02	2.481100e+00	1.169612e-03	9.987696e-01	5.066871e-03	2.191122e+00	2.621119e-02
20480000	-4.485492e+03	-7.445023e+02	4.017014e+00	3.068565e+01	3.488372e-02	2.802129e+00	2.249473e-03	9.980997e-01	4.208936e-03	3.501822e+00	2.581623e-02
20500000	-4.503046e+03	-7.195085e+02	3.723696e+00	2.840818e+01	1.162791e-02	3.309671e+00	6.192808e-03	9.970946e-01	1.355501e-03	2.163037e+00	2.399944e-02
20520000	-4.503929e+03	-7.605449e+02	3.670431e+00	2.864285e+01	1.162791e-02	2.512937e+00	4.749370e-03	9.973225e-01	1.689914e-03	2.627800e+00	2.367135e-02
20540000	-4.500240e+03	-7.510490e+02	3.551185e+00	2.853779e+01	0.000000e+00	3.043983e+00	1.292100e-02	9.859158e-01	5.638962e-03	2.888863e+00	2.289936e-02
20560000	-4.502167e+03	-7.078206e+02	3.936180e+00	3.030706e+01	1.162791e-02	2.897371e+00	2.282465e-02	9.797457e-01	4.080463e-03	1.806250e+00	2.539377e-02
20580000	-4.510543e+03	-7.318558e+02	4.054257e+00	3.037740e+01	0.000000e+00	3.022666e+00	1.150072e-02	9.903869e-01	3.165459e-03	2.500783e+00	2.609238e-02
20600000	-4.486208e+03	-7.423703e+02	3.947776e+00	3.168008e+01	2.325581e-02	3.077513e+00	7.618944e-03	9.956442e-01	2.002068e-03	3.587074e+00	2.542686e-02
20620000	-4.486485e+03	-7.191459e+02	5.193610e+00	3.807302e+01	3.488372e-02	3.618686e+00	2.708122e-02	9.594004e-01	1.260668e-02	2.697505e+00	3.328372e-02
20640000	-4.500144e+03	-7.314765e+02	4.885901e+00	3.759284e+01	2.325581e-02	3.232965e+00	1.326417e-02	9.856730e-01	7.858341e-03	2.961178e+00	3.129139e-02
20660000	-4.495629e+03	-7.170408e+02	4.406500e+00	3.428488e+01	0.000000e+00	2.589760e+00	1.891033e-02	9.874741e-01	2.576535e-03	3.010472e+00	2.825635e-02
20680000	-4.503139e+03	-6.949815e+02	5.491057e+00	4.266435e+01	3.488372e-02	2.627203e+00	4.630247e-03	9.966477e-01	2.070280e-03	2.045821e+00	3.501997e-02
20700000	-4.492277e+03	-6.496458e+02	6.201673e+00	4.675781e+01	0.000000e+00	2.483045e+00	1.542566e-02	9.884454e-01	3.602590e-03	1.618667e+00	3.971552e-02
20720000	-4.488362e+03	-6.832254e+02	5.754172e+00	4.297554e+01	3.488372e-02	2.137953e+00	2.380848e-02	9.584276e-01	1.603986e-02	1.942960e+00	3.683454e-02
20740000	-4.501533e+03	-6.804756e+02	6.262339e+00	4.829561e+01	2.325581e-02	2.900110e+00	2.441426e-02	9.700283e-01	9.994314e-03	1.560871e+00	4.024259e-02
20760000	-4.491960e+03	-6.776364e+02	6.493307e+00	4.747469e+01	1.162791e-02	2.555598e+00	2.123215e-02	9.679354e-01	1.170582e-02	1.699141e+00	4.180618e-02
20780000	-4.485107e+03	-6.652516e+02	6.368662e+00	4.835793e+01	4.651163e-02	3.349210e+00	1.091619e-02	9.854710e-01	9.806595e-03	1.708043e+00	4.089842e-02
20800000	-4.511108e+03	-6.387384e+02	5.868359e+00	4.429941e+01	0.000000e+00	2.561736e+00	1.886799e-02	9.931834e-01	8.151804e-04	2.007952e+00	3.778549e-02
20820000	-4.488365e+03	-6.361931e+02	6.496773e+00	5.018436e+01	1.162791e-02	2.782023e+00	2.069186e-02	9.918474e-01	8.345499e-04	1.343998e+00	4.190638e-02
20840000	-4.494511e+03	-6.566752e+02	6.040294e+00	4.523834e+01	0.000000e+00	2.798652e+00	6.358352e-03	9.972713e-01	8.804124e-04	1.725506e+00	3.892143e-02
20860000	-4.510514e+03	-6.620919e+02	6.498209e+00	5.081223e+01	0.000000e+00	3.486376e+00	8.778660e-03	9.944992e-01	2.012549e-03	1.556794e+00	4.189042e-02
20880000	-4.488502e+03	-6.541224e+02	6.879105e+00	5.107533e+01	1.162791e-02	3.313136e+00	8.554128e-03	9.958101e-01	1.494171e-03	2.183127e+00	4.430868e-02
20900000	-4.500106e+03	-6.624219e+02	6.978019e+00	5.240062e+01	1.162791e-02	3.015427e+00	7.782504e-03	9.967492e-01	9.214272e-04	1.314227e+00	4.491937e-02
20920000	-4.500888e+03	-6.800811e+02	5.908033e+00	4.823148e+01	1.162791e-02	2.881323e+00	6.888126e-03	9.956741e-01	1.727784e-03	1.611143e+00	3.808745e-02
20940000	-4.493551e+03	-6.893178e+02	5.566270e+00	4.391160e+01	2.325581e-02	2.796709e+00	5.505532e-03	9.925027e-01	9.327240e-03	2.139288e+00	3.578192e-02
20960000	-4.502034e+03	-7.075388e+02	5.652038e+00	4.456406e+01	3.488372e-02	2.452928e+00	2.641661e-02	9.307032e-01	3.390130e-02	3.481694e+00	3.633670e-02
20980000	-4.492958e+03	-6.760359e+02	6.463547e+00	5.288489e+01	2.325581e-02	2.830796e+00	9.287857e-03	9.884299e-01	6.057857e-03	1.939873e+00	4.138566e-02
21000000	-4.496915e+03	-6.953333e+02	6.600166e+00	5.279031e+01	3.488372e-02	3.398597e+00	7.486128e-03	9.931119e-01	4.565592e-03	1.848223e+00	4.246291e-02
21020000	-4.496140e+03	-7.080056e+02	6.127223e+00	4.520975e+01	5.813953e-02	2.443238e+00	3.837792e-03	9.955877e-01	7.017406e-03	2.481602e+00	3.949665e-02
21040000	-4.484199e+03	-6.897195e+02	5.500840e+00	4.237304e+01	2.325581e-02	2.051465e+00	1.336919e-02	9.862484e-01	6.256230e-03	2.345985e+00	3.546861e-02
21060000	-4.499206e+03	-6.873907e+02	4.969631e+00	3.776119e+01	1.162791e-02	3.161020e+00	1.642643e-02	9.909139e-01	1.557178e-03	1.696119e+00	3.204567e-02
21080000	-4.500994e+03	-6.636764e+02	5.364788e+00	3.837538e+01	0.000000e+00	2.847059e+00	9.705605e-03	9.965774e-01	8.669487e-04	1.651662e+00	3.458571e-02
21100000	-4.496755e+03	-6.835727e+02	5.552335e+00	4.241956e+01	0.000000e+00	2.590846e+00	8.243544e-03	9.944901e-01	2.109297e-03	1.929006e+00	3.571025e-02
21120000	-4.489508e+03	-6.762611e+02	6.365452e+00	4.808277e+01	3.488372e-02	3.386995e+00	5.612250e-03	9.949042e-01	4.904672e-03	1.876533e+00	4.098526e-02
21140000	-4.490035e+03	-6.849309e+02	5.444874e+00	4.097705e+01	1.162791e-02	3.063032e+00	1.834360e-02	9.774931e-01	8.614125e-03	2.530271e+00	3.496362e-02
21160000	-4.503819e+03	-6.763384e+02	5.621951e+00	4.229192e+01	2.325581e-02	2.412105e+00	1.204371e-02	9.892524e-01	3.993047e-03	1.543088e+00	3.621935e-02
21180000	-4.484437e+03	-7.164035e+02	5.561168e+00	4.058438e+01	4.651163e-02	2.583400e+00	1.398976e-02	9.845771e-01	9.980437e-03	2.407299e+00	3.584158e-02
21200000	-4.502026e+03	-7.134483e+02	4.917118e+00	3.616642e+01	3.488372e-02	2.729817e+00	1.480751e-02	9.801102e-01	1.070089e-02	1.665851e+00	3.166103e-02
21220000	-4.495124e+03	-6.974303e+02	4.964140e+00	3.597571e+01	1.162791e-02	3.801741e+00	3.227946e-03	9.973444e-01	3.745958e-03	2.121079e+00	3.189410e-02
21240000	-4.511422e+03	-7.021363e+02	5.640800e+00	4.190107e+01	1.162791e-02	2.729225e+00	7.747119e-03	9.926222e-01	4.497598e-03	2.678891e+00	3.631982e-02
21260000	-4.491110e+03	-7.053183e+02	4.962604e+00	3.837788e+01	3.488372e-02	2.302395e+00	1.134924e-02	9.892910e-01	4.466077e-03	2.952571e+00	3.190933e-02
21280000	-4.496277e+03	-6.811331e+02	5.219034e+00	4.141005e+01	0.000000e+00	2.390849e+00	7.495985e-03	9.952962e-01	1.977020e-03	2.526273e+00	3.362261e-02
21300000	-4.498803e+03	-6.892020e+02	5.107896e+00	3.864964e+01	1.162791e-02	2.699614e+00	4.522107e-03	9.958098e-01	5.343393e-03	2.345392e+00	3.290035e-02
21320000	-4.488364e+03	-7.071585e+02	5.846541e+00	4.890405e+01	3.488372e-02	2.631573e+00	2.151830e-03	9.959978e-01	1.151844e-02	2.347557e+00	3.765868e-02
21340000	-4.495616e+03	-7.167028e+02	5.228739e+00	3.814805e+01	3.488372e-02	2.291783e+00	5.475152e-03	9.917820e-01	9.439682e-03	2.945297e+00	3.358517e-02
21360000	-4.480375e+03	-7.190480e+02	5.368720e+00	4.044168e+01	1.162791e-02	2.814572e+00	9.056338e-03	9.909377e-01	4.611655e-03	2.619927e+00	3.460496e-02
21380000	-4.485427e+03	-7.031705e+02	5.397231e+00	4.232052e+01	4.651163e-02	2.845028e+00	1.526994e-02	9.757031e-01	1.124784e-02	3.436559e+00	3.476910e-02
21400000	-4.489231e+03	-7.132046e+02	5.067566e+00	3.837346e+01	1.162791e-02	2.707862e+00	7.992977e-03	9.883026e-01	1.200501e-02	3.362061e+00	3.252120e-02
21420000	-4.504664e+03	-6.914868e+02	5.536013e+00	4.441813e+01	1.162791e-02	2.511038e+00	1.133255e-02	9.805201e-01	1.348898e-02	2.378359e+00	3.527753e-02
21440000	-4.509468e+03	-6.484802e+02	5.795941e+00	4.333409e+01	0.000000e+00	2.521050e+00	5.253768e-03	9.948839e-01	4.814618e-03	1.567866e+00	3.705919e-02
21460000	-4.504841e+03	-6.527887e+02	5.728921e+00	4.325035e+01	0.000000e+00	2.376638e+00	2.919568e-02	9.647955e-01	7.183609e-03	1.333541e+00	3.660345e-02
21480000	-4.502798e+03	-6.832173e+02	5.466653e+00	4.005965e+01	1.162791e-02	2.864399e+00	1.519151e-02	9.891729e-01	2.719135e-03	1.888128e+00	3.495826e-02
21500000	-4.508003e+03	-6.780299e+02	5.565285e+00	4.090922e+01	0.000000e+00	3.108010e+00	1.569574e-02	9.923922e-01	1.189726e-03	1.929293e+00	3.558885e-02
21520000	-4.514445e+03	-6.950482e+02	4.917482e+00	3.524921e+01	0.000000e+00	3.215428e+00	6.348427e-03	9.931467e-01	7.900828e-03	2.229545e+00	3.152811e-02
21540000	-4.488937e+03	-7.271612e+02	5.081130e+00	3.864846e+01	1.162791e-02	2.392732e+00	1.031744e-02	9.963215e-01	8.144221e-04	2.897266e+00	3.259979e-02
21560000	-4.484330e+03	-7.159120e+02	4.935330e+00	3.775663e+01	3.488372e-02	2.236164e+00	1.429334e-03	9.962192e-01	3.044369e-02	2.958481e+00	3.139950e-02
21580000	-4.481169e+03	-6.778231e+02	5.692611e+00	4.256152e+01	2.325581e-02	2.674844e+00	8.853484e-03	9.932173e-01	4.018828e-03	2.783385e+00	3.632982e-02
21600000	-4.487859e+03	-6.942629e+02	5.983618e+00	4.542731e+01	1.162791e-02	2.794293e+00	1.094782e-02	9.892296e-01	4.700081e-03	3.651752e+00	3.847339e-02
21620000	-4.466646e+03	-7.080404e+02	5.580164e+00	4.196359e+01	3.488372e-02	2.369561e+00	8.462739e-03	9.939093e-01	3.079478e-03	2.875008e+00	3.589495e-02
21640000	-4.494854e+03	-7.117902e+02	5.465998e+00	4.577644e+01	0.000000e+00	2.950786e+00	1.106853e-02	9.870831e-01	7.558610e-03	2.647848e+00	3.522165e-02
21660000	-4.481970e+03	-7.370621e+02	5.024021e+00	4.208999e+01	3.488372e-02	2.745427e+00	8.761489e-03	9.891538e-01	6.700241e-03	3.301436e+00	3.236115e-02
21680000	-4.478057e+03	-7.481787e+02	4.290576e+00	3.471676e+01	4.651163e-02	2.495789e+00	5.030150e-03	9.915507e-01	1.337596e-02	3.773913e+00	2.767673e-02
21700000	-4.472879e+03	-7.206167e+02	5.360905e+00	4.017267e+01	2.325581e-02	2.565283e+00	1.203355e-02	9.865641e-01	5.031623e-03	3.199220e+00	3.447227e-02
21720000	-4.479781e+03	-7.244188e+02	4.652604e+00	3.566837e+01	1.162791e-02	2.779021e+00	7.047411e-03	9.942996e-01	3.299184e-03	3.104216e+00	3.000687e-02
21740000	-4.489343e+03	-7.615902e+02	4.327981e+00	3.485369e+01	3.488372e-02	2.955501e+00	1.765381e-02	9.855675e-01	3.450684e-03	3.936287e+00	2.786987e-02
21760000	-4.488872e+03	-7.331117e+02	4.495746e+00	3.300549e+01	3.488372e-02	2.928489e+00	5.494187e-03	9.964819e-01	2.606959e-03	2.827143e+00	2.889581e-02
21780000	-4.482314e+03	-6.919636e+02	4.833703e+00	3.591762e+01	2.325581e-02	3.521590e+00	4.206648e-03	9.942204e-01	9.558355e-03	2.949736e+00	3.117554e-02
21800000	-4.491752e+03	-7.005368e+02	4.623556e+00	3.775801e+01	0.000000e+00	3.043089e+00	7.149744e-03	9.945225e-01	2.838252e-03	2.294044e+00	2.980264e-02
21820000	-4.498834e+03	-7.187313e+02	4.554877e+00	3.609829e+01	3.488372e-02	2.623404e+00	1.846881e-02	9.727341e-01	1.032984e-02	2.498122e+00	2.934591e-02
21840000	-4.493703e+03	-7.344844e+02	4.035899e+00	3.235992e+01	1.162791e-02	2.362784e+00	3.116420e-03	9.962541e-01	6.771656e-03	2.071176e+00	2.601111e-02
21860000	-4.483767e+03	-7.199555e+02	4.598785e+00	3.529717e+01	1.162791e-02	2.396790e+00	3.183005e-03	9.970997e-01	3.778570e-03	2.584589e+00	2.944239e-02
21880000	-4.477595e+03	-7.589586e+02	4.246028e+00	3.357564e+01	2.325581e-02	2.328005e+00	1.261398e-03	9.982857e-01	1.145753e-02	4.216255e+00	2.736155e-02
21900000	-4.486773e+03	-7.302289e+02	4.803946e+00	3.790005e+01	3.488372e-02	2.620425e+00	4.885903e-03	9.968038e-01	2.047529e-03	3.166690e+00	3.095293e-02
21920000	-4.484134e+03	-7.082242e+02	4.999828e+00	4.056937e+01	2.325581e-02	3.644459e+00	7.233086e-03	9.916101e-01	6.798698e-03	2.333624e+00	3.216917e-02
21940000	-4.483424e+03	-7.150319e+02	5.523941e+00	4.393257e+01	4.651163e-02	3.218713e+00	7.237996e-03	9.818437e-01	2.397816e-02	2.868522e+00	3.554520e-02
21960000	-4.472869e+03	-7.055029e+02	6.050256e+00	4.912614e+01	2.325581e-02	3.005632e+00	1.361757e-02	9.917534e-01	1.955118e-03	3.925488e+00	3.894063e-02
21980000	-4.485255e+03	-6.612707e+02	6.321391e+00	4.704553e+01	0.000000e+00	2.746969e+00	2.187606e-02	9.846177e-01	3.710045e-03	3.006812e+00	4.064962e-02
22000000	-4.485163e+03	-7.103211e+02	5.706367e+00	4.614169e+01	2.325581e-02	2.854738e+00	2.236971e-02	9.889035e-01	9.810130e-04	3.104633e+00	3.657079e-02
22020000	-4.490490e+03	-6.763672e+02	6.064504e+00	4.883636e+01	2.325581e-02	2.751676e+00	1.131137e-02	9.816988e-01	1.100521e-02	2.940017e+00	3.905308e-02
22040000	-4.497446e+03	-7.035149e+02	5.426968e+00	4.304710e+01	4.651163e-02	3.878376e+00	2.038591e-02	9.686043e-01	1.337643e-02	3.362705e+00	3.497633e-02
22060000	-4.507103e+03	-6.706447e+02	6.287071e+00	5.096545e+01	1.162791e-02	3.871352e+00	1.634914e-02	9.853261e-01	3.478242e-03	2.306507e+00	4.051401e-02
22080000	-4.491207e+03	-6.615506e+02	6.805756e+00	5.272388e+01	3.488372e-02	2.898743e+00	2.075406e-02	9.688097e-01	1.459709e-02	1.847930e+00	4.373596e-02
22100000	-4.478489e+03	-6.967708e+02	5.801321e+00	4.497975e+01	4.651163e-02	2.732760e+00	1.921365e-02	9.670087e-01	1.454609e-02	3.112491e+00	3.739220e-02
22120000	-4.480512e+03	-7.141661e+02	5.959307e+00	4.694344e+01	4.651163e-02	2.466921e+00	2.202494e-02	9.745358e-01	6.978173e-03	2.784539e+00	3.840324e-02
22140000	-4.502344e+03	-6.853688e+02	6.326629e+00	4.813671e+01	1.162791e-02	2.738383e+00	1.673747e-02	9.878106e-01	2.910358e-03	1.961571e+00	4.078203e-02
22160000	-4.495654e+03	-6.915961e+02	5.681111e+00	4.201006e+01	2.325581e-02	3.163367e+00	1.423461e-02	9.711635e-01	2.681875e-02	2.334445e+00	3.664625e-02
22180000	-4.499913e+03	-6.566230e+02	6.055967e+00	4.518110e+01	1.162791e-02	2.554519e+00	3.082108e-02	9.793004e-01	2.497450e-03	2.209099e+00	3.900108e-02
22200000	-4.492042e+03	-6.422308e+02	5.963702e+00	4.376542e+01	1.162791e-02	2.707952e+00	2.171417e-02	9.813223e-01	4.305074e-03	1.744410e+00	3.837148e-02
22220000	-4.485071e+03	-6.860301e+02	5.285133e+00	4.136195e+01	3.488372e-02	2.789957e+00	1.480192e-02	9.807641e-01	9.347629e-03	2.310004e+00	3.401496e-02
22240000	-4.480307e+03	-6.883697e+02	5.892776e+00	4.294268e+01	1.162791e-02	2.713288e+00	2.139125e-02	9.767159e-01	7.169098e-03	3.533039e+00	3.800997e-02
22260000	-4.515433e+03	-6.905295e+02	5.754469e+00	4.457811e+01	1.162791e-02	2.849610e+00	7.276644e-03	9.923803e-01	5.242333e-03	3.355734e+00	3.700391e-02
22280000	-4.513684e+03	-6.903664e+02	5.556836e+00	4.059770e+01	0.000000e+00	3.236333e+00	1.114192e-02	9.945741e-01	1.600587e-03	3.512726e+00	3.558858e-02
22300000	-4.480496e+03	-7.299225e+02	5.855598e+00	4.494310e+01	2.325581e-02	2.425430e+00	2.068640e-02	9.753092e-01	8.344109e-03	2.379312e+00	3.770941e-02
22320000	-4.502678e+03	-6.842081e+02	5.204875e+00	3.891008e+01	2.325581e-02	3.973355e+00	1.384487e-02	9.880166e-01	3.698067e-03	2.489467e+00	3.345895e-02
22340000	-4.477685e+03	-6.878864e+02	6.034691e+00	4.768816e+01	2.325581e-02	2.389757e+00	1.638056e-02	9.874641e-01	3.100593e-03	2.102839e+00	3.883656e-02
22360000	-4.496318e+03	-6.723966e+02	5.783073e+00	4.327771e+01	2.325581e-02	2.838872e+00	1.341971e-02	9.931789e-01	1.126241e-03	2.024707e+00	3.715050e-02
22380000	-4.504739e+03	-6.936481e+02	5.572303e+00	4.314423e+01	2.325581e-02	2.785494e+00	1.132209e-02	9.881008e-01	5.599696e-03	2.236171e+00	3.583965e-02
22400000	-4.489754e+03	-6.972875e+02	5.731181e+00	4.406980e+01	3.488372e-02	2.580831e+00	7.519688e-03	9.933592e-01	4.601588e-03	2.810859e+00	3.696703e-02
22420000	-4.484112e+03	-7.012638e+02	5.195662e+00	3.969932e+01	0.000000e+00	2.441282e+00	2.955662e-02	9.750249e-01	4.178753e-03	2.381932e+00	3.351888e-02
22440000	-4.486175e+03	-6.856567e+02	5.344302e+00	3.719388e+01	2.325581e-02	2.871016e+00	8.814155e-03	9.961444e-01	1.826023e-03	2.365464e+00	3.439839e-02
22460000	-4.488507e+03	-6.688469e+02	5.826417e+00	4.319020e+01	2.325581e-02	2.880897e+00	1.480949e-02	9.886962e-01	3.101173e-03	2.444806e+00	3.745396e-02
22480000	-4.482893e+03	-7.027263e+02	5.512064e+00	4.143259e+01	2.325581e-02	2.276410e+00	1.221062e-02	9.888907e-01	4.181007e-03	4.779150e+00	3.540660e-02
22500000	-4.479418e+03	-6.835265e+02	5.059830e+00	3.721061e+01	4.651163e-02	2.772890e+00	9.811107e-03	9.870638e-01	1.010678e-02	4.467479e+00	3.241602e-02
22520000	-4.483635e+03	-7.079504e+02	5.774299e+00	4.624152e+01	2.325581e-02	2.712717e+00	1.542280e-02	9.800653e-01	7.688302e-03	3.279789e+00	3.722432e-02
22540000	-4.505402e+03	-7.009883e+02	5.117020e+00	3.969117e+01	2.325581e-02	2.917328e+00	1.137171e-02	9.869205e-01	7.733641e-03	2.685522e+00	3.301169e-02
22560000	-4.468856e+03	-7.310066e+02	4.803621e+00	3.785878e+01	2.325581e-02	2.950874e+00	1.545545e-02	9.848902e-01	4.470956e-03	3.506742e+00	3.090565e-02
22580000	-4.505137e+03	-7.099137e+02	5.633764e+00	4.228621e+01	3.488372e-02	2.367966e+00	5.981626e-03	9.916204e-01	9.307307e-03	2.969930e+00	3.634392e-02
22600000	-4.482702e+03	-7.111441e+02	5.593660e+00	4.227869e+01	3.488372e-02	2.220817e+00	1.075859e-02	9.944560e-01	1.201870e-03	2.681463e+00	3.604920e-02
22620000	-4.477295e+03	-6.992179e+02	5.195699e+00	4.176445e+01	0.000000e+00	2.663029e+00	1.764015e-02	9.905022e-01	1.387748e-03	2.275016e+00	3.329689e-02
22640000	-4.478369e+03	-6.812806e+02	5.549650e+00	4.015933e+01	0.000000e+00	2.644678e+00	5.444030e-03	9.956206e-01	3.303314e-03	1.528126e+00	3.562874e-02
22660000	-4.498068e+03	-7.218672e+02	4.484370e+00	3.371793e+01	0.000000e+00	3.159392e+00	5.967353e-03	9.969731e-01	1.634509e-03	2.960684e+00	2.873210e-02
22680000	-4.482070e+03	-7.232667e+02	5.049837e+00	3.924808e+01	0.000000e+00	2.574162e+00	1.811228e-02	9.872669e-01	1.724902e-03	3.204065e+00	3.223136e-02
22700000	-4.501482e+03	-7.352183e+02	4.465952e+00	3.349200e+01	0.000000e+00	2.583493e+00	1.526932e-02	9.845452e-01	7.072332e-03	2.570476e+00	2.855754e-02
22720000	-4.495495e+03	-7.312236e+02	3.722965e+00	2.766958e+01	1.162791e-02	2.536010e+00	1.607748e-02	9.869977e-01	3.690596e-03	3.229140e+00	2.382756e-02
22740000	-4.481103e+03	-7.117235e+02	4.850894e+00	3.638413e+01	1.162791e-02	2.037627e+00	1.028105e-02	9.917040e-01	3.432540e-03	2.223561e+00	3.115475e-02
22760000	-4.496657e+03	-7.334473e+02	4.579693e+00	3.300602e+01	3.488372e-02	2.085655e+00	9.362701e-03	9.912774e-01	6.153727e-03	2.376851e+00	2.936036e-02
22780000	-4.508473e+03	-7.452973e+02	3.823454e+00	2.843735e+01	3.488372e-02	2.542258e+00	7.374842e-03	9.946484e-01	2.342220e-03	2.551343e+00	2.436426e-02
22800000	-4.490453e+03	-7.544659e+02	4.328775e+00	3.272878e+01	3.488372e-02	2.804518e+00	7.944396e-03	9.937905e-01	3.354588e-03	2.491827e+00	2.750358e-02
22820000	-4.497791e+03	-7.304033e+02	3.828628e+00	2.872564e+01	3.488372e-02	2.375329e+00	1.228323e-02	9.826676e-01	9.351291e-03	1.584577e+00	2.426593e-02
22840000	-4.482785e+03	-7.739211e+02	3.731414e+00	2.901591e+01	4.651163e-02	3.417148e+00	1.779676e-02	9.646619e-01	2.113567e-02	1.992480e+00	2.400497e-02
22860000	-4.497675e+03	-7.464667e+02	3.833629e+00	2.941612e+01	1.162791e-02	3.168262e+00	4.732549e-03	9.948369e-01	6.612256e-03	2.407377e+00	2.469081e-02
22880000	-4.506744e+03	-7.724990e+02	3.676014e+00	2.780149e+01	0.000000e+00	2.416325e+00	1.309525e-02	9.916616e-01	1.900305e-03	3.202398e+00	2.364325e-02
22900000	-4.481930e+03	-7.589150e+02	3.720724e+00	2.784497e+01	4.651163e-02	3.037942e+00	1.112305e-02	9.792341e-01	2.300056e-02	3.225449e+00	2.361700e-02
22920000	-4.483298e+03	-7.488807e+02	3.589991e+00	2.799256e+01	1.162791e-02	2.929808e+00	3.754295e-03	9.984434e-01	8.874965e-04	3.545229e+00	2.278559e-02
22940000	-4.487190e+03	-8.082173e+02	3.742404e+00	2.865646e+01	4.651163e-02	2.134641e+00	3.562456e-04	9.994243e-01	1.392388e-02	4.504278e+00	2.375711e-02
22960000	-4.520834e+03	-7.659871e+02	2.705050e+00	2.020318e+01	1.162791e-02	2.663978e+00	2.348823e-03	9.980490e-01	4.617545e-03	2.715584e+00	1.708162e-02
22980000	-4.509942e+03	-7.567874e+02	2.937697e+00	2.148622e+01	1.162791e-02	2.689411e+00	3.931651e-03	9.971801e-01	2.814568e-03	2.364767e+00	1.859178e-02
23000000	-4.499475e+03	-7.579193e+02	2.861945e+00	2.087369e+01	2.325581e-02	2.758000e+00	2.145348e-02	9.923311e-01	7.539828e-04	2.695921e+00	1.811899e-02
23020000	-4.493323e+03	-7.893385e+02	2.591977e+00	1.920775e+01	1.162791e-02	2.654053e+00	3.909748e-03	9.975003e-01	1.872702e-03	2.995478e+00	1.644347e-02
23040000	-4.495525e+03	-7.906981e+02	2.926471e+00	2.137889e+01	0.000000e+00	2.428006e+00	3.273645e-03	9.965219e-01	7.355487e-03	2.844731e+00	1.850472e-02
23060000	-4.499551e+03	-7.937691e+02	2.856791e+00	2.035566e+01	3.488372e-02	2.792250e+00	2.159219e-02	9.809610e-01	4.906394e-03	2.876798e+00	1.814029e-02
23080000	-4.490540e+03	-7.800664e+02	2.800274e+00	2.053185e+01	2.325581e-02	2.301374e+00	1.756417e-02	9.788794e-01	9.273045e-03	2.901675e+00	1.796909e-02
23100000	-4.506342e+03	-7.789312e+02	2.724275e+00	2.068404e+01	1.162791e-02	3.527510e+00	1.305067e-02	9.812844e-01	6.801912e-03	2.959169e+00	1.752781e-02
23120000	-4.515072e+03	-7.641687e+02	2.941618e+00	2.398376e+01	1.162791e-02	2.891552e+00	9.357341e-03	9.930277e-01	2.914214e-03	2.202424e+00	1.888300e-02
23140000	-4.502839e+03	-7.724266e+02	3.215400e+00	2.467027e+01	1.162791e-02	3.156501e+00	1.106167e-02	9.883840e-01	7.626484e-03	3.295618e+00	2.066495e-02
23160000	-4.495238e+03	-7.872539e+02	3.482939e+00	2.660638e+01	1.162791e-02	2.164133e+00	7.219380e-03	9.938740e-01	4.569098e-03	3.279542e+00	2.239205e-02
23180000	-4.489341e+03	-7.763588e+02	3.843941e+00	2.853500e+01	1.162791e-02	3.014181e+00	3.104891e-03	9.978012e-01	2.395427e-03	3.636464e+00	2.471795e-02
23200000	-4.493207e+03	-7.971945e+02	3.663369e+00	2.780391e+01	4.651163e-02	3.082060e+00	1.165016e-02	9.733136e-01	2.148102e-02	4.940298e+00	2.359865e-02
23220000	-4.479286e+03	-8.092911e+02	3.117476e+00	2.336001e+01	2.325581e-02	2.547017e+00	2.783956e-02	9.676922e-01	7.944700e-03	3.986922e+00	2.005378e-02
23240000	-4.493474e+03	-7.991059e+02	3.016991e+00	2.317941e+01	2.325581e-02	2.462879e+00	1.626967e-02	9.902163e-01	2.194903e-03	4.568481e+00	1.938295e-02
23260000	-4.487058e+03	-8.008067e+02	3.318200e+00	2.500234e+01	8.139535e-02	3.430861e+00	1.306695e-02	9.763497e-01	2.044506e-02	5.459379e+00	2.135628e-02
23280000	-4.485561e+03	-8.054218e+02	3.124060e+00	2.400892e+01	2.325581e-02	2.787932e+00	2.592589e-02	9.864979e-01	1.276505e-03	5.133127e+00	1.997234e-02
23300000	-4.494719e+03	-8.043238e+02	3.137501e+00	2.390690e+01	3.488372e-02	3.898585e+00	5.762613e-03	9.951085e-01	4.056214e-03	5.147057e+00	2.007842e-02
23320000	-4.480135e+03	-8.231456e+02	2.416384e+00	1.856371e+01	2.325581e-02	3.920871e+00	2.166233e-02	9.848643e-01	2.877445e-03	5.843937e+00	1.542723e-02
23340000	-4.510530e+03	-8.119899e+02	2.881088e+00	2.144722e+01	4.651163e-02	2.372263e+00	2.245908e-02	9.823919e-01	3.249150e-03	5.242327e+00	1.833170e-02
23360000	-4.501308e+03	-8.115255e+02	3.154776e+00	2.474749e+01	4.651163e-02	2.852658e+00	7.552289e-03	9.859659e-01	1.647494e-02	3.203754e+00	2.017474e-02
23380000	-4.515236e+03	-7.795457e+02	2.865595e+00	2.165796e+01	5.813953e-02	2.478332e+00	8.851539e-03	9.811056e-01	2.499931e-02	3.292504e+00	1.841486e-02
23400000	-4.494324e+03	-7.947464e+02	2.512185e+00	2.023627e+01	1.162791e-02	3.758887e+00	1.789353e-02	9.756463e-01	8.359790e-03	3.863280e+00	1.615289e-02
23420000	-4.507870e+03	-7.710049e+02	3.210388e+00	2.440127e+01	2.325581e-02	2.867888e+00	9.794786e-03	9.885559e-01	5.092722e-03	2.631565e+00	2.068129e-02
23440000	-4.488190e+03	-7.635049e+02	3.557218e+00	2.765398e+01	3.488372e-02	2.563435e+00	1.607691e-02	9.705519e-01	1.674385e-02	3.572011e+00	2.293900e-02
23460000	-4.468584e+03	-7.950386e+02	3.326092e+00	2.596698e+01	5.813953e-02	2.094930e+00	9.196014e-03	9.863796e-01	1.130772e-02	4.410402e+00	2.141448e-02
23480000	-4.482255e+03	-7.884017e+02	3.297782e+00	2.439541e+01	1.162791e-02	3.050514e+00	8.184569e-03	9.922380e-01	4.810173e-03	3.779749e+00	2.123986e-02
23500000	-4.503524e+03	-7.287526e+02	3.858141e+00	2.777552e+01	2.325581e-02	3.719310e+00	6.590065e-03	9.933631e-01	5.281567e-03	2.810206e+00	2.467381e-02
23520000	-4.497320e+03	-7.568355e+02	3.524444e+00	2.608575e+01	4.651163e-02	2.889559e+00	5.056393e-03	9.941795e-01	6.846528e-03	3.146038e+00	2.250094e-02
23540000	-4.479715e+03	-7.381611e+02	3.778082e+00	2.769994e+01	3.488372e-02	2.724950e+00	4.026376e-03	9.940744e-01	1.066043e-02	2.634242e+00	2.424529e-02
23560000	-4.496058e+03	-7.801604e+02	3.272867e+00	2.509596e+01	2.325581e-02	2.160789e+00	1.102870e-02	9.797790e-01	1.634246e-02	3.528926e+00	2.103494e-02
23580000	-4.490928e+03	-7.451846e+02	3.357073e+00	2.489737e+01	1.162791e-02	3.051323e+00	2.191550e-02	9.739300e-01	7.389835e-03	3.299264e+00	2.165753e-02
23600000	-4.506579e+03	-7.648998e+02	3.944191e+00	2.759404e+01	4.651163e-02	2.912040e+00	1.645548e-02	9.838882e-01	6.947930e-03	3.831370e+00	2.528957e-02
23620000	-4.483703e+03	-7.632824e+02	3.668524e+00	2.808635e+01	1.162791e-02	2.608724e+00	9.091165e-03	9.936142e-01	2.367348e-03	3.539902e+00	2.345111e-02
23640000	-4.498337e+03	-7.745496e+02	3.868123e+00	2.996894e+01	1.162791e-02	2.297480e+00	2.255024e-02	9.880999e-01	1.506097e-03	3.660177e+00	2.480166e-02
23660000	-4.503421e+03	-8.026479e+02	3.512286e+00	2.700163e+01	4.651163e-02	2.854199e+00	6.882580e-03	9.905046e-01	9.786877e-03	3.404843e+00	2.253482e-02
23680000	-4.482651e+03	-7.732414e+02	3.761835e+00	2.812139e+01	2.325581e-02	3.026659e+00	1.684104e-02	9.813929e-01	6.494593e-03	3.273218e+00	2.420291e-02
23700000	-4.505129e+03	-7.361229e+02	3.796440e+00	2.621875e+01	3.488372e-02	2.639929e+00	1.122306e-02	9.925188e-01	3.329106e-03	2.609199e+00	2.447935e-02
23720000	-4.511563e+03	-7.217761e+02	3.848772e+00	2.678171e+01	1.162791e-02	2.585977e+00	1.363117e-02	9.854143e-01	7.395502e-03	1.914861e+00	2.481229e-02
23740000	-4.493937e+03	-7.408925e+02	3.891322e+00	2.811536e+01	2.325581e-02	2.797973e+00	1.338311e-02	9.873955e-01	6.219362e-03	2.209295e+00	2.505940e-02
23760000	-4.489995e+03	-7.773777e+02	3.296782e+00	2.484097e+01	1.162791e-02	2.658032e+00	1.508927e-02	9.872694e-01	3.464669e-03	3.556377e+00	2.115117e-02
23780000	-4.480463e+03	-7.865187e+02	2.723067e+00	2.079950e+01	3.488372e-02	2.273465e+00	1.301558e-02	9.894566e-01	3.915111e-03	4.160108e+00	1.756777e-02
23800000	-4.499506e+03	-7.619751e+02	2.932424e+00	2.145147e+01	0.000000e+00	2.994928e+00	1.306365e-02	9.921980e-01	2.590573e-03	3.008756e+00	1.890979e-02
23820000	-4.491260e+03	-7.847652e+02	2.743483e+00	2.042651e+01	4.651163e-02	3.069169e+00	9.632087e-03	9.890428e-01	6.721623e-03	3.116728e+00	1.753882e-02
23840000	-4.493250e+03	-7.988952e+02	2.841347e+00	2.138642e+01	3.488372e-02	3.362974e+00	4.802277e-03	9.955998e-01	5.664623e-03	4.293477e+00	1.812702e-02
23860000	-4.500263e+03	-8.182470e+02	2.605500e+00	2.026858e+01	3.488372e-02	3.196034e+00	1.121671e-02	9.794574e-01	1.602869e-02	4.476875e+00	1.652237e-02
23880000	-4.493199e+03	-8.033696e+02	2.868380e+00	2.125169e+01	3.488372e-02	2.696040e+00	9.024782e-03	9.883867e-01	8.463379e-03	3.985160e+00	1.827966e-02
23900000	-4.489788e+03	-8.237072e+02	2.747235e+00	2.113483e+01	3.488372e-02	2.570465e+00	1.121874e-02	9.840339e-01	1.061423e-02	5.184233e+00	1.756742e-02
23920000	-4.504943e+03	-8.045031e+02	2.821496e+00	2.096394e+01	6.976744e-02	2.295635e+00	1.800703e-02	9.793011e-01	8.674984e-03	3.737174e+00	1.803715e-02
23940000	-4.498211e+03	-8.110299e+02	2.755518e+00	1.967079e+01	2.325581e-02	2.648032e+00	1.976997e-02	9.843346e-01	3.273237e-03	4.185166e+00	1.750985e-02
23960000	-4.497590e+03	-8.377212e+02	2.439599e+00	1.757738e+01	2.325581e-02	2.794046e+00	3.351082e-02	9.590009e-01	9.706734e-03	4.958636e+00	1.546164e-02
23980000	-4.504386e+03	-7.943273e+02	2.421641e+00	1.730818e+01	0.000000e+00	3.326889e+00	2.049401e-02	9.770727e-01	9.050940e-03	3.350120e+00	1.537971e-02
24000000	-4.498467e+03	-8.151300e+02	2.461648e+00	1.799322e+01	3.488372e-02	2.437929e+00	1.540226e-02	9.937339e-01	7.990423e-04	3.526922e+00	1.536969e-02
24020000	-4.502996e+03	-8.411930e+02	2.203016e+00	1.623754e+01	1.162791e-02	3.158422e+00	1.170131e-02	9.948641e-01	1.245797e-03	4.810886e+00	1.388705e-02
24040000	-4.496743e+03	-8.755733e+02	2.325629e+00	1.667815e+01	1.162791e-02	2.649761e+00	9.015929e-03	9.919284e-01	4.006620e-03	3.884509e+00	1.462007e-02
24060000	-4.512330e+03	-8.429188e+02	2.152045e+00	1.584759e+01	5.813953e-02	2.148592e+00	9.236345e-03	9.874320e-01	1.023680e-02	5.660841e+00	1.380658e-02
24080000	-4.491607e+03	-8.782355e+02	1.980466e+00	1.558288e+01	2.325581e-02	2.480997e+00	1.292514e-02	9.914638e-01	2.344505e-03	8.567473e+00	1.265741e-02
24100000	-4.480395e+03	-8.346481e+02	2.370601e+00	1.803013e+01	3.488372e-02	2.422522e+00	1.641134e-02	9.830338e-01	6.007952e-03	4.668917e+00	1.512622e-02
24120000	-4.489485e+03	-8.400582e+02	2.204405e+00	1.730939e+01	4.651163e-02	2.558588e+00	8.709621e-03	9.819672e-01	1.677738e-02	3.612762e+00	1.405644e-02
24140000	-4.491932e+03	-8.650531e+02	2.250788e+00	1.725395e+01	5.813953e-02	3.014131e+00	2.825432e-02	9.545675e-01	1.217973e-02	6.146795e+00	1.448691e-02
24160000	-4.493461e+03	-8.852022e+02	2.106617e+00	1.631900e+01	4.651163e-02	2.930509e+00	2.789184e-02	9.522618e-01	1.944401e-02	6.671948e+00	1.344035e-02
24180000	-4.494040e+03	-8.802053e+02	1.774407e+00	1.309771e+01	3.488372e-02	3.024651e+00	8.894496e-03	9.919989e-01	4.547613e-03	5.662237e+00	1.133766e-02
24200000	-4.505608e+03	-8.697276e+02	2.097126e+00	1.576180e+01	4.651163e-02	3.076253e+00	1.326647e-02	9.717163e-01	2.546645e-02	6.137161e+00	1.352002e-02
24220000	-4.468975e+03	-9.458952e+02	1.632684e+00	1.339346e+01	8.139535e-02	3.138194e+00	1.595487e-02	9.638327e-01	2.292643e-02	9.527615e+00	1.041641e-02
24240000	-4.508319e+03	-8.642131e+02	1.818530e+00	1.482548e+01	9.302326e-02	2.603115e+00	1.087434e-02	9.774074e-01	1.749496e-02	7.436645e+00	1.167989e-02
24260000	-4.479774e+03	-8.923847e+02	1.891101e+00	1.590805e+01	4.651163e-02	2.621947e+00	1.185081e-02	9.862362e-01	6.186115e-03	5.505480e+00	1.217324e-02
24280000	-4.505882e+03	-8.811487e+02	1.744829e+00	1.361828e+01	2.325581e-02	2.376831e+00	1.255605e-02	9.759834e-01	1.987855e-02	6.546269e+00	1.108127e-02
24300000	-4.487572e+03	-8.689831e+02	1.976176e+00	1.565596e+01	4.651163e-02	3.106454e+00	1.112066e-02	9.761568e-01	2.070570e-02	7.636690e+00	1.252193e-02
24320000	-4.491036e+03	-8.736213e+02	2.159805e+00	1.681952e+01	2.325581e-02	2.921848e+00	1.035274e-02	9.866860e-01	8.015105e-03	7.909685e+00	1.367252e-02
24340000	-4.479996e+03	-8.845843e+02	2.135962e+00	1.594931e+01	1.046512e-01	2.768782e+00	2.411541e-02	9.572693e-01	1.650833e-02	8.633355e+00	1.364354e-02
24360000	-4.499099e+03	-8.896492e+02	1.972601e+00	1.480861e+01	4.651163e-02	2.961365e+00	6.550883e-03	9.874836e-01	1.628384e-02	8.831408e+00	1.244723e-02
24380000	-4.490936e+03	-8.932280e+02	1.780486e+00	1.332808e+01	4.651163e-02	2.699178e+00	1.665130e-02	9.698502e-01	1.435702e-02	5.517908e+00	1.144951e-02
24400000	-4.477715e+03	-9.145002e+02	1.743273e+00	1.326417e+01	5.813953e-02	3.104270e+00	1.376743e-02	9.769824e-01	1.518608e-02	8.316161e+00	1.115339e-02
24420000	-4.475202e+03	-8.709021e+02	2.290990e+00	1.651829e+01	4.651163e-02	2.003946e+00	2.093096e-02	9.771835e-01	6.081742e-03	5.913433e+00	1.462321e-02
24440000	-4.500444e+03	-8.468573e+02	2.525293e+00	1.870582e+01	5.813953e-02	3.041016e+00	2.179725e-02	9.559581e-01	2.745524e-02	3.826094e+00	1.610602e-02
24460000	-4.490424e+03	-8.238026e+02	2.347630e+00	1.752825e+01	3.488372e-02	3.021068e+00	1.081095e-02	9.789458e-01	1.824539e-02	4.525275e+00	1.503881e-02
24480000	-4.512103e+03	-8.134376e+02	2.587232e+00	1.783734e+01	1.162791e-02	2.725426e+00	1.592800e-02	9.816823e-01	6.017578e-03	4.568880e+00	1.656786e-02
24500000	-4.493730e+03	-8.229300e+02	2.597405e+00	1.875230e+01	4.651163e-02	2.281123e+00	1.661869e-02	9.806964e-01	8.328775e-03	4.401828e+00	1.659013e-02
24520000	-4.492783e+03	-8.869092e+02	1.729231e+00	1.291076e+01	8.139535e-02	1.954882e+00	1.097065e-02	9.793884e-01	1.398787e-02	9.210843e+00	1.106675e-02
24540000	-4.485944e+03	-8.303026e+02	2.022196e+00	1.605290e+01	1.162791e-02	3.175292e+00	1.047886e-02	9.927271e-01	1.892133e-03	4.241305e+00	1.290964e-02
24560000	-4.496259e+03	-8.328877e+02	2.146189e+00	1.631916e+01	2.325581e-02	2.623401e+00	1.207643e-02	9.889588e-01	4.759594e-03	3.856930e+00	1.382267e-02
24580000	-4.486639e+03	-8.218739e+02	2.430592e+00	1.929885e+01	2.325581e-02	2.443679e+00	6.956531e-03	9.936839e-01	4.470619e-03	4.097553e+00	1.554835e-02
24600000	-4.506123e+03	-7.938899e+02	2.683530e+00	1.994481e+01	2.325581e-02	2.223158e+00	7.166273e-03	9.957675e-01	1.775580e-03	3.045291e+00	1.719654e-02
24620000	-4.502035e+03	-8.108416e+02	2.896846e+00	2.162670e+01	4.651163e-02	2.294001e+00	9.713917e-03	9.900307e-01	7.987266e-03	4.369063e+00	1.863968e-02
24640000	-4.498957e+03	-7.832581e+02	2.691250e+00	1.997687e+01	3.488372e-02	2.225834e+00	3.474855e-02	9.576550e-01	9.315791e-03	3.748999e+00	1.735625e-02
24660000	-4.493966e+03	-8.174374e+02	3.203468e+00	2.504153e+01	3.488372e-02	3.279722e+00	2.913134e-02	9.767326e-01	3.029912e-03	4.177731e+00	2.052787e-02
24680000	-4.485284e+03	-7.875518e+02	3.190218e+00	2.405973e+01	2.325581e-02	2.582588e+00	1.468638e-02	9.785722e-01	9.087541e-03	3.107036e+00	2.050053e-02
24700000	-4.485101e+03	-7.734022e+02	3.259990e+00	2.374875e+01	2.325581e-02	2.814724e+00	9.933643e-03	9.926482e-01	3.682334e-03	3.113178e+00	2.099117e-02
24720000	-4.498372e+03	-7.810956e+02	3.073423e+00	2.337115e+01	2.325581e-02	2.702989e+00	5.871258e-03	9.954197e-01	2.695478e-03	3.884024e+00	1.964242e-02
24740000	-4.492050e+03	-7.691723e+02	3.193394e+00	2.371537e+01	3.488372e-02	3.234825e+00	2.159886e-02	9.874090e-01	1.942541e-03	2.594475e+00	2.051015e-02
24760000	-4.525188e+03	-7.532958e+02	2.742536e+00	2.020712e+01	2.325581e-02	2.502778e+00	2.536674e-02	9.737571e-01	6.400615e-03	1.974152e+00	1.765028e-02
24780000	-4.498952e+03	-7.437064e+02	2.819695e+00	2.080107e+01	3.488372e-02	3.069180e+00	1.189990e-02	9.909259e-01	3.126755e-03	1.950594e+00	1.815309e-02
24800000	-4.507853e+03	-7.564032e+02	3.256862e+00	2.387529e+01	3.488372e-02	2.409777e+00	9.028707e-03	9.888036e-01	9.322088e-03	1.966924e+00	2.095163e-02
24820000	-4.523611e+03	-7.451161e+02	3.194168e+00	2.259189e+01	0.000000e+00	2.885320e+00	1.738667e-02	9.857604e-01	3.153399e-03	1.554357e+00	2.052167e-02
24840000	-4.522361e+03	-7.564429e+02	3.078635e+00	2.223339e+01	3.488372e-02	2.708055e+00	2.033645e-02	9.873674e-01	2.230714e-03	1.949608e+00	1.972725e-02
24860000	-4.520868e+03	-7.373507e+02	3.324684e+00	2.367144e+01	3.488372e-02	2.295390e+00	1.604052e-02	9.874152e-01	3.964644e-03	1.856003e+00	2.131463e-02
24880000	-4.495927e+03	-7.633492e+02	3.077892e+00	2.217488e+01	1.162791e-02	2.998323e+00	8.736059e-03	9.975577e-01	5.534371e-04	2.914875e+00	1.973583e-02
24900000	-4.487725e+03	-7.751922e+02	3.250515e+00	2.328312e+01	2.325581e-02	3.454937e+00	7.171291e-03	9.954736e-01	2.199094e-03	3.026456e+00	2.072918e-02
24920000	-4.511168e+03	-7.746941e+02	2.949589e+00	2.184310e+01	1.162791e-02	2.679054e+00	2.495687e-03	9.981814e-01	2.727462e-03	3.260892e+00	1.879077e-02
24940000	-4.510261e+03	-7.798274e+02	3.516268e+00	2.560534e+01	3.488372e-02	2.620497e+00	4.456495e-03	9.947357e-01	6.212822e-03	3.223343e+00	2.234852e-02
24960000	-4.493301e+03	-7.896759e+02	2.822114e+00	2.116025e+01	3.488372e-02	2.649781e+00	2.809740e-03	9.960606e-01	7.149358e-03	3.845946e+00	1.789964e-02
24980000	-4.507792e+03	-7.827198e+02	2.920589e+00	2.095400e+01	1.162791e-02	2.424541e+00	3.361283e-03	9.967945e-01	6.120952e-03	2.937131e+00	1.846330e-02
25000000	-4.492086e+03	-7.780690e+02	2.987327e+00	2.207154e+01	2.325581e-02	3.095630e+00	1.326662e-02	9.878620e-01	4.322259e-03	2.402249e+00	1.889854e-02
25020000	-4.500757e+03	-7.669077e+02	3.188225e+00	2.413854e+01	3.488372e-02	2.852522e+00	1.174088e-02	9.903742e-01	2.805445e-03	2.842905e+00	2.019433e-02
25040000	-4.505667e+03	-8.030222e+02	3.299289e+00	2.349015e+01	2.325581e-02	1.857827e+00	4.643632e-03	9.931388e-01	1.034005e-02	4.262916e+00	2.087116e-02
25060000	-4.486676e+03	-8.040480e+02	2.962275e+00	2.251272e+01	1.162791e-02	3.224902e+00	4.618672e-03	9.959035e-01	3.774726e-03	4.164426e+00	1.896423e-02
25080000	-4.489612e+03	-8.200467e+02	2.423881e+00	1.907435e+01	3.488372e-02	3.465803e+00	1.282600e-02	9.854749e-01	5.468558e-03	3.114877e+00	1.546248e-02
25100000	-4.484337e+03	-8.423517e+02	3.058781e+00	2.370475e+01	6.976744e-02	2.478205e+00	8.433140e-03	9.928093e-01	3.930004e-03	5.781330e+00	1.945026e-02
25120000	-4.486620e+03	-7.939674e+02	3.012898e+00	2.310442e+01	2.325581e-02	2.499112e+00	1.335174e-02	9.865056e-01	6.243322e-03	4.788414e+00	1.913195e-02
25140000	-4.493066e+03	-8.209341e+02	2.916113e+00	2.265200e+01	2.325581e-02	2.694160e+00	7.389673e-03	9.948608e-01	2.560161e-03	4.704221e+00	1.856150e-02
25160000	-4.483439e+03	-8.377211e+02	3.012168e+00	2.265094e+01	5.813953e-02	2.625911e+00	1.448839e-02	9.701426e-01	1.526254e-02	4.551966e+00	1.918883e-02
25180000	-4.513271e+03	-7.906464e+02	2.996672e+00	2.226568e+01	2.325581e-02	3.069369e+00	1.083941e-02	9.919144e-01	3.230151e-03	3.498166e+00	1.913172e-02
25200000	-4.486515e+03	-7.604190e+02	2.760772e+00	2.071472e+01	2.325581e-02	2.659185e+00	1.940078e-02	9.864934e-01	2.484030e-03	3.327020e+00	1.753596e-02
25220000	-4.483017e+03	-7.894417e+02	2.825442e+00	2.087082e+01	2.325581e-02	2.826832e+00	2.162895e-02	9.795173e-01	3.987749e-03	3.172405e+00	1.802377e-02
25240000	-4.494147e+03	-8.143471e+02	2.606735e+00	2.048837e+01	4.651163e-02	2.840841e+00	1.622854e-02	9.721975e-01	1.436565e-02	3.264969e+00	1.664353e-02
25260000	-4.495626e+03	-7.913864e+02	2.466603e+00	1.882367e+01	0.000000e+00	2.951203e+00	1.976059e-02	9.873615e-01	2.257089e-03	2.747079e+00	1.562088e-02
25280000	-4.503456e+03	-8.283055e+02	2.337984e+00	1.803777e+01	1.162791e-02	2.170158e+00	9.333081e-03	9.928614e-01	2.518524e-03	3.393865e+00	1.487342e-02
25300000	-4.488682e+03	-8.345439e+02	2.295830e+00	1.749329e+01	1.162791e-02	3.215119e+00	5.084606e-03	9.953568e-01	4.131636e-03	4.789705e+00	1.472832e-02
25320000	-4.496771e+03	-8.077876e+02	2.936456e+00	2.104726e+01	0.000000e+00	2.912842e+00	9.574798e-03	9.921708e-01	3.254449e-03	3.772434e+00	1.888212e-02
25340000	-4.497602e+03	-8.158287e+02	2.348390e+00	1.683360e+01	1.162791e-02	2.215717e+00	1.626971e-02	9.865548e-01	3.494929e-03	5.717963e+00	1.511014e-02
25360000	-4.481718e+03	-8.491723e+02	2.434042e+00	1.845589e+01	2.325581e-02	2.524712e+00	2.383565e-02	9.714259e-01	8.024469e-03	6.473057e+00	1.563045e-02
25380000	-4.482806e+03	-8.509656e+02	2.816500e+00	2.158208e+01	4.651163e-02	2.740530e+00	2.175936e-02	9.538726e-01	2.402336e-02	5.116490e+00	1.816553e-02
25400000	-4.475934e+03	-8.113167e+02	2.899942e+00	2.186343e+01	2.325581e-02	2.593633e+00	1.077260e-02	9.906639e-01	4.482969e-03	4.792776e+00	1.870223e-02
25420000	-4.497596e+03	-8.120424e+02	2.902909e+00	2.160500e+01	6.976744e-02	2.058266e+00	1.520259e-02	9.750982e-01	1.480009e-02	3.572600e+00	1.872827e-02
25440000	-4.479648e+03	-8.229564e+02	2.866867e+00	2.157986e+01	5.813953e-02	2.784853e+00	9.713484e-03	9.882132e-01	6.701086e-03	4.895337e+00	1.844389e-02
25460000	-4.487169e+03	-8.090064e+02	2.971166e+00	2.225487e+01	3.488372e-02	3.344215e+00	8.211610e-03	9.909354e-01	6.391307e-03	3.882901e+00	1.916709e-02
25480000	-4.477213e+03	-7.986136e+02	3.454095e+00	2.698397e+01	6.976744e-02	2.702112e+00	8.664622e-03	9.841213e-01	1.219209e-02	4.952836e+00	2.222820e-02
25500000	-4.485641e+03	-7.933491e+02	3.466245e+00	2.623171e+01	5.813953e-02	2.766758e+00	2.616680e-02	9.686813e-01	9.605449e-03	3.358882e+00	2.227012e-02
25520000	-4.503651e+03	-7.694116e+02	3.337586e+00	2.446935e+01	4.651163e-02	2.101882e+00	2.957027e-02	9.619820e-01	1.124114e-02	2.849244e+00	2.146813e-02
25540000	-4.513614e+03	-7.660065e+02	3.654678e+00	2.646468e+01	5.813953e-02	2.153814e+00	1.085048e-02	9.796766e-01	2.087970e-02	2.880722e+00	2.343930e-02
25560000	-4.495223e+03	-7.798661e+02	3.480585e+00	2.639069e+01	1.162791e-02	2.137188e+00	1.258551e-02	9.910854e-01	2.197926e-03	3.062322e+00	2.223520e-02
25580000	-4.480533e+03	-7.990093e+02	3.032958e+00	2.321522e+01	2.325581e-02	2.808144e+00	2.107034e-02	9.800103e-01	5.668710e-03	5.432479e+00	1.942697e-02
25600000	-4.481288e+03	-8.312565e+02	3.616956e+00	2.720898e+01	1.162791e-02	2.545501e+00	2.378780e-02	9.795402e-01	5.292192e-03	6.041643e+00	2.313238e-02
25620000	-4.483339e+03	-7.869969e+02	3.711483e+00	2.943231e+01	2.325581e-02	2.532623e+00	1.209857e-02	9.905592e-01	3.137264e-03	5.422273e+00	2.358272e-02
25640000	-4.477330e+03	-8.073485e+02	3.678368e+00	2.761064e+01	2.325581e-02	2.539307e+00	2.495029e-02	9.843334e-01	2.184430e-03	5.614819e+00	2.345878e-02
25660000	-4.506260e+03	-7.710388e+02	3.353594e+00	2.633385e+01	3.488372e-02	2.416612e+00	8.183257e-03	9.894452e-01	6.514676e-03	3.678289e+00	2.126327e-02
25680000	-4.487764e+03	-7.789207e+02	3.756242e+00	2.693115e+01	3.488372e-02	3.075625e+00	2.504443e-02	9.377880e-01	4.143893e-02	4.233400e+00	2.400517e-02
25700000	-4.480456e+03	-7.848559e+02	3.454081e+00	2.710642e+01	2.325581e-02	2.106038e+00	1.173903e-02	9.910575e-01	3.244322e-03	5.557067e+00	2.204355e-02
25720000	-4.490602e+03	-7.729292e+02	3.860555e+00	3.039252e+01	3.488372e-02	2.506283e+00	1.729464e-02	9.672685e-01	1.323039e-02	3.720698e+00	2.457874e-02
25740000	-4.478730e+03	-7.769756e+02	3.807626e+00	2.920603e+01	2.325581e-02	2.803586e+00	1.029576e-02	9.887293e-01	6.294962e-03	3.069849e+00	2.424541e-02
25760000	-4.498913e+03	-7.386530e+02	3.788021e+00	2.837255e+01	2.325581e-02	3.463536e+00	1.486345e-02	9.814894e-01	8.048592e-03	2.365367e+00	2.421037e-02
25780000	-4.516003e+03	-7.329198e+02	4.293776e+00	3.178918e+01	1.162791e-02	2.523674e+00	1.057642e-02	9.897545e-01	4.690741e-03	2.054414e+00	2.736181e-02
25800000	-4.490109e+03	-7.604302e+02	4.021195e+00	2.896252e+01	3.488372e-02	3.051899e+00	9.653208e-03	9.908342e-01	6.775794e-03	3.753534e+00	2.550398e-02
25820000	-4.489004e+03	-7.511853e+02	3.683251e+00	2.722581e+01	2.325581e-02	2.401307e+00	1.620432e-02	9.801975e-01	9.640932e-03	3.469787e+00	2.339711e-02
25840000	-4.512261e+03	-7.408580e+02	3.944205e+00	3.004546e+01	2.325581e-02	3.247771e+00	8.879639e-03	9.838293e-01	1.415118e-02	2.630216e+00	2.499574e-02
25860000	-4.494086e+03	-7.387914e+02	4.369581e+00	3.170429e+01	2.325581e-02	2.583171e+00	1.274769e-02	9.826615e-01	9.116586e-03	2.892101e+00	2.777933e-02
25880000	-4.487357e+03	-7.595478e+02	3.953990e+00	2.856013e+01	2.325581e-02	2.572591e+00	1.911547e-02	9.847176e-01	3.483574e-03	3.795117e+00	2.513727e-02
25900000	-4.506424e+03	-7.553611e+02	4.091827e+00	3.085622e+01	3.488372e-02	2.653667e+00	1.133748e-02	9.897777e-01	3.466814e-03	3.051319e+00	2.589556e-02
25920000	-4.481559e+03	-7.514837e+02	4.125757e+00	3.261179e+01	2.325581e-02	2.811272e+00	1.102915e-02	9.969938e-01	4.252022e-04	3.743143e+00	2.614437e-02
25940000	-4.499657e+03	-7.548240e+02	3.556923e+00	2.659083e+01	2.325581e-02	2.620723e+00	1.043420e-02	9.977871e-01	2.344778e-04	3.592998e+00	2.256059e-02
25960000	-4.487664e+03	-7.554958e+02	4.127795e+00	3.175804e+01	0.000000e+00	2.688145e+00	1.080693e-02	9.973542e-01	2.909558e-04	3.536333e+00	2.626119e-02
25980000	-4.500549e+03	-7.594294e+02	4.301224e+00	3.124845e+01	3.488372e-02	2.589502e+00	9.413069e-03	9.890915e-01	7.145154e-03	3.819076e+00	2.751518e-02
26000000	-4.486799e+03	-7.668661e+02	3.756757e+00	2.963447e+01	2.325581e-02	2.753153e+00	2.149680e-02	9.688115e-01	1.270967e-02	3.879322e+00	2.396127e-02
26020000	-4.496461e+03	-7.398560e+02	3.752939e+00	2.862674e+01	3.488372e-02	2.908907e+00	1.357146e-02	9.787474e-01	1.300989e-02	3.137671e+00	2.395891e-02
26040000	-4.493921e+03	-7.406738e+02	3.659662e+00	2.741659e+01	3.488372e-02	3.417368e+00	3.660214e-02	9.586027e-01	7.848615e-03	2.578522e+00	2.350398e-02
26060000	-4.505849e+03	-7.602798e+02	3.604738e+00	2.779230e+01	4.651163e-02	2.246269e+00	1.360850e-02	9.833218e-01	9.588093e-03	1.909856e+00	2.309842e-02
26080000	-4.500989e+03	-7.533445e+02	3.478740e+00	2.632912e+01	4.651163e-02	3.168510e+00	1.360131e-02	9.754071e-01	1.450126e-02	2.017914e+00	2.212476e-02
26100000	-4.481361e+03	-7.760571e+02	3.317543e+00	2.507127e+01	8.139535e-02	3.138192e+00	1.843546e-02	9.395265e-01	4.761562e-02	3.073188e+00	2.114428e-02
26120000	-4.483924e+03	-7.667940e+02	3.888162e+00	2.902080e+01	6.976744e-02	3.479550e+00	1.054111e-02	9.816709e-01	1.323715e-02	3.596228e+00	2.473762e-02
26140000	-4.483794e+03	-7.716676e+02	3.834031e+00	2.673870e+01	4.651163e-02	2.478127e+00	4.421268e-02	9.184589e-01	2.425405e-02	3.584569e+00	2.436385e-02
26160000	-4.477696e+03	-7.784721e+02	3.309961e+00	2.481357e+01	1.162791e-02	3.526878e+00	2.008984e-02	9.813802e-01	5.204529e-03	4.320952e+00	2.107644e-02
26180000	-4.485756e+03	-7.963479e+02	3.157955e+00	2.374466e+01	3.488372e-02	3.256801e+00	8.410785e-03	9.861792e-01	1.168400e-02	5.058252e+00	2.004276e-02
26200000	-4.499508e+03	-7.720381e+02	3.975917e+00	2.899972e+01	1.162791e-02	2.720774e+00	3.526174e-02	9.682990e-01	5.707246e-03	3.587228e+00	2.524751e-02
26220000	-4.515425e+03	-7.508408e+02	3.780104e+00	2.829933e+01	2.325581e-02	2.549145e+00	1.388480e-02	9.842180e-01	6.026718e-03	2.614440e+00	2.384673e-02
26240000	-4.509006e+03	-7.174061e+02	4.607869e+00	3.238481e+01	2.325581e-02	2.236454e+00	9.212925e-03	9.901679e-01	6.375394e-03	2.072516e+00	2.904387e-02
26260000	-4.496905e+03	-7.665024e+02	3.824733e+00	2.805972e+01	1.162791e-02	2.754056e+00	1.510941e-02	9.883561e-01	3.089786e-03	3.331804e+00	2.427895e-02
26280000	-4.493248e+03	-7.510429e+02	3.576869e+00	2.676259e+01	1.162791e-02	2.410098e+00	1.930913e-02	9.889436e-01	1.553139e-03	2.735877e+00	2.277596e-02
26300000	-4.490080e+03	-7.159013e+02	3.655047e+00	2.775576e+01	1.162791e-02	2.577848e+00	3.738858e-03	9.963014e-01	4.851746e-03	1.881050e+00	2.323643e-02
26320000	-4.481639e+03	-7.745524e+02	3.763157e+00	2.870955e+01	0.000000e+00	2.995099e+00	6.108298e-03	9.950684e-01	3.144552e-03	3.248964e+00	2.395769e-02
26340000	-4.501474e+03	-7.463187e+02	3.421588e+00	2.459334e+01	4.651163e-02	2.645422e+00	4.982525e-03	9.935224e-01	8.615189e-03	3.840468e+00	2.194986e-02
26360000	-4.505254e+03	-7.693909e+02	3.501202e+00	2.577291e+01	1.162791e-02	2.718402e+00	1.405585e-02	9.879767e-01	4.479333e-03	3.592900e+00	2.250486e-02
26380000	-4.503882e+03	-7.929763e+02	2.619711e+00	1.952672e+01	4.651163e-02	2.719297e+00	6.712561e-03	9.927984e-01	6.729099e-03	3.449367e+00	1.680914e-02
26400000	-4.468806e+03	-8.021581e+02	3.126612e+00	2.467516e+01	5.813953e-02	2.664416e+00	2.682709e-02	9.767505e-01	4.241034e-03	5.026592e+00	2.000952e-02
26420000	-4.493972e+03	-8.189714e+02	2.819055e+00	2.232243e+01	4.651163e-02	2.559185e+00	1.260098e-02	9.799350e-01	1.112711e-02	5.266747e+00	1.815813e-02
26440000	-4.478417e+03	-8.119273e+02	3.045537e+00	2.258889e+01	4.651163e-02	2.015022e+00	1.218072e-02	9.828691e-01	1.209274e-02	4.336130e+00	1.957429e-02
26460000	-4.484851e+03	-8.137956e+02	2.863648e+00	2.346437e+01	2.325581e-02	2.757302e+00	2.045275e-02	9.824246e-01	4.647936e-03	3.489398e+00	1.845284e-02
26480000	-4.482729e+03	-8.184318e+02	2.952693e+00	2.299823e+01	4.651163e-02	2.600532e+00	1.804574e-02	9.869690e-01	2.715581e-03	3.969356e+00	1.901130e-02
26500000	-4.477897e+03	-8.013146e+02	2.662957e+00	1.957198e+01	3.488372e-02	3.604339e+00	1.170532e-02	9.888548e-01	3.984502e-03	3.650810e+00	1.715484e-02
26520000	-4.488177e+03	-8.008999e+02	2.835779e+00	2.115963e+01	4.651163e-02	3.138864e+00	1.068599e-02	9.876628e-01	6.990781e-03	3.134705e+00	1.827287e-02
26540000	-4.482361e+03	-7.926263e+02	2.870400e+00	2.188513e+01	1.162791e-02	2.670737e+00	1.794039e-02	9.847892e-01	4.432653e-03	3.455251e+00	1.846326e-02
26560000	-4.482284e+03	-7.864274e+02	2.803541e+00	2.156718e+01	1.162791e-02	2.481277e+00	1.019577e-02	9.917395e-01	3.805444e-03	3.365531e+00	1.808448e-02
26580000	-4.503965e+03	-7.978089e+02	2.959076e+00	2.205415e+01	1.162791e-02	3.058400e+00	1.726792e-02	9.788178e-01	8.063975e-03	3.446724e+00	1.897545e-02
26600000	-4.484416e+03	-7.978921e+02	2.689138e+00	1.998017e+01	3.488372e-02	2.860001e+00	2.149626e-02	9.880110e-01	1.710151e-03	3.330609e+00	1.727831e-02
26620000	-4.483084e+03	-8.186027e+02	2.774127e+00	2.197866e+01	4.651163e-02	2.316707e+00	1.603311e-02	9.616423e-01	2.237430e-02	4.325116e+00	1.781524e-02
26640000	-4.518127e+03	-8.096386e+02	2.487521e+00	1.902870e+01	5.813953e-02	3.315010e+00	7.289597e-03	9.822888e-01	3.426491e-02	3.540734e+00	1.602020e-02
26660000	-4.497534e+03	-8.088377e+02	2.489523e+00	1.963534e+01	2.325581e-02	2.597189e+00	8.579991e-03	9.949101e-01	1.145906e-03	3.256657e+00	1.596669e-02
26680000	-4.512892e+03	-8.115596e+02	2.307848e+00	1.781163e+01	1.162791e-02	3.212071e+00	1.712627e-02	9.866602e-01	2.617078e-03	4.245232e+00	1.474527e-02
26700000	-4.513200e+03	-8.187210e+02	2.468232e+00	1.874875e+01	1.162791e-02	2.608097e+00	1.449927e-02	9.916259e-01	1.956267e-03	4.676762e+00	1.581109e-02
26720000	-4.479014e+03	-8.192702e+02	2.434831e+00	1.853422e+01	4.651163e-02	2.935019e+00	3.941311e-03	9.946050e-01	1.237903e-02	3.840046e+00	1.569155e-02
26740000	-4.499805e+03	-8.529941e+02	2.405478e+00	1.846016e+01	6.976744e-02	3.127628e+00	3.728937e-03	9.944041e-01	1.099644e-02	5.697878e+00	1.548641e-02
26760000	-4.510153e+03	-8.212383e+02	2.454226e+00	1.866192e+01	1.162791e-02	2.418924e+00	1.513823e-02	9.895639e-01	2.905037e-03	4.842941e+00	1.575125e-02
26780000	-4.503209e+03	-8.244059e+02	2.454760e+00	1.909019e+01	4.651163e-02	2.308075e+00	8.203916e-03	9.865959e-01	1.253649e-02	4.123982e+00	1.560376e-02
26800000	-4.494955e+03	-8.387525e+02	2.462420e+00	1.905019e+01	2.325581e-02	2.630813e+00	5.321556e-03	9.920749e-01	8.793825e-03	5.842459e+00	1.536329e-02
26820000	-4.484243e+03	-8.401190e+02	2.511679e+00	2.118798e+01	4.651163e-02	3.719132e+00	1.377547e-02	9.820619e-01	6.446452e-03	5.601519e+00	1.598609e-02
26840000	-4.483860e+03	-8.003873e+02	3.301530e+00	2.609117e+01	3.488372e-02	3.466565e+00	1.843213e-02	9.725228e-01	1.198793e-02	4.674895e+00	2.121928e-02
26860000	-4.486374e+03	-8.096916e+02	2.982541e+00	2.268581e+01	4.651163e-02	2.785064e+00	1.067651e-02	9.845501e-01	1.120134e-02	5.301694e+00	1.923325e-02
26880000	-4.470555e+03	-8.009643e+02	3.005888e+00	2.249613e+01	0.000000e+00	2.798131e+00	8.686979e-03	9.894561e-01	6.074449e-03	3.714901e+00	1.932482e-02
26900000	-4.476353e+03	-8.114894e+02	2.983388e+00	2.247446e+01	3.488372e-02	2.944027e+00	1.132758e-02	9.849031e-01	7.838386e-03	4.310713e+00	1.912945e-02
26920000	-4.484258e+03	-8.055638e+02	3.210814e+00	2.529779e+01	6.976744e-02	2.600485e+00	1.335103e-02	9.668647e-01	3.665048e-02	4.529054e+00	2.062149e-02
26940000	-4.489308e+03	-7.865619e+02	3.481672e+00	2.789791e+01	1.162791e-02	3.171197e+00	1.911815e-02	9.923468e-01	8.904801e-04	2.628523e+00	2.233873e-02
26960000	-4.507600e+03	-8.105839e+02	2.816611e+00	2.195787e+01	2.325581e-02	3.163819e+00	6.710153e-03	9.935649e-01	5.333868e-03	3.730834e+00	1.805076e-02
26980000	-4.492450e+03	-7.961728e+02	2.615381e+00	1.972271e+01	3.488372e-02	3.487942e+00	8.196111e-03	9.891596e-01	7.629812e-03	4.829011e+00	1.676806e-02
27000000	-4.481100e+03	-8.085111e+02	2.856266e+00	2.171693e+01	6.976744e-02	3.089371e+00	1.626195e-02	9.680281e-01	1.922917e-02	3.997289e+00	1.831492e-02
27020000	-4.492422e+03	-8.103024e+02	2.612418e+00	2.021191e+01	3.488372e-02	2.617202e+00	1.242716e-02	9.844841e-01	8.111425e-03	3.219662e+00	1.674927e-02
27040000	-4.508120e+03	-7.969903e+02	2.659795e+00	2.078263e+01	2.325581e-02	2.576864e+00	2.730865e-02	9.752004e-01	4.168541e-03	3.954171e+00	1.705917e-02
27060000	-4.501880e+03	-8.216959e+02	2.644229e+00	2.050415e+01	2.325581e-02	2.117040e+00	3.687738e-03	9.911169e-01	2.292328e-02	4.573651e+00	1.698114e-02
27080000	-4.497404e+03	-8.302094e+02	2.558679e+00	2.005462e+01	4.651163e-02	2.727183e+00	3.913083e-03	9.918005e-01	2.344327e-02	5.721292e+00	1.649680e-02
27100000	-4.488323e+03	-8.236248e+02	2.893821e+00	2.218269e+01	2.325581e-02	2.461912e+00	5.451537e-03	9.958637e-01	3.299266e-03	4.316040e+00	1.864140e-02
27120000	-4.494484e+03	-8.026480e+02	2.853017e+00	2.177785e+01	3.488372e-02	2.608790e+00	5.325598e-03	9.961026e-01	2.765888e-03	3.795402e+00	1.827767e-02
27140000	-4.501289e+03	-7.933111e+02	2.790652e+00	2.187813e+01	2.325581e-02	2.890150e+00	1.821354e-03	9.981944e-01	5.099034e-03	4.060110e+00	1.788064e-02
27160000	-4.494434e+03	-8.112790e+02	2.688764e+00	2.098174e+01	3.488372e-02	2.695316e+00	3.160392e-03	9.971714e-01	3.775080e-03	5.197707e+00	1.717263e-02
27180000	-4.523441e+03	-7.573560e+02	3.164958e+00	2.257255e+01	2.325581e-02	2.265720e+00	7.703059e-03	9.889215e-01	1.217600e-02	3.165627e+00	2.023982e-02
27200000	-4.493648e+03	-8.106531e+02	3.247834e+00	2.420331e+01	2.325581e-02	2.802492e+00	2.823870e-02	9.759272e-01	3.453998e-03	4.156605e+00	2.085259e-02
27220000	-4.505145e+03	-7.828601e+02	3.060224e+00	2.239595e+01	1.162791e-02	3.448664e+00	2.415581e-03	9.980338e-01	3.816051e-03	3.706503e+00	1.968155e-02
27240000	-4.503835e+03	-7.838000e+02	2.765137e+00	2.065452e+01	2.325581e-02	2.634847e+00	5.148641e-03	9.954843e-01	3.866578e-03	2.973143e+00	1.781952e-02
27260000	-4.484605e+03	-7.683650e+02	3.417406e+00	2.612119e+01	1.162791e-02	2.699642e+00	1.383363e-02	9.915923e-01	1.810837e-03	2.886863e+00	2.204608e-02
27280000	-4.488719e+03	-7.808890e+02	3.585985e+00	2.840542e+01	2.325581e-02	2.472969e+00	1.606111e-02	9.599494e-01	2.909109e-02	3.296231e+00	2.287144e-02
27300000	-4.473876e+03	-7.848846e+02	3.431487e+00	2.820823e+01	4.651163e-02	2.392147e+00	1.291675e-02	9.740714e-01	1.298950e-02	4.540427e+00	2.166113e-02
27320000	-4.496437e+03	-7.756462e+02	3.801753e+00	3.116826e+01	2.325581e-02	2.207036e+00	2.056298e-02	9.624466e-01	1.508573e-02	3.921664e+00	2.407817e-02
27340000	-4.491010e+03	-7.726754e+02	3.793437e+00	3.146651e+01	2.325581e-02	3.067979e+00	1.571200e-02	9.820040e-01	6.877255e-03	3.386047e+00	2.408034e-02
27360000	-4.499512e+03	-7.423651e+02	4.095128e+00	3.073291e+01	1.162791e-02	2.020739e+00	2.434680e-02	9.809311e-01	3.152110e-03	2.981126e+00	2.611099e-02
27380000	-4.514877e+03	-7.668226e+02	3.631258e+00	2.707985e+01	4.651163e-02	2.638367e+00	1.328007e-02	9.802849e-01	1.349212e-02	3.598113e+00	2.318322e-02
27400000	-4.488691e+03	-7.566810e+02	3.848831e+00	2.755640e+01	1.162791e-02	2.876375e+00	1.599438e-02	9.828911e-01	6.606274e-03	2.495498e+00	2.465152e-02
27420000	-4.515515e+03	-7.709805e+02	3.156977e+00	2.402148e+01	3.488372e-02	2.654973e+00	1.047918e-02	9.883355e-01	6.864793e-03	2.616901e+00	2.018864e-02
27440000	-4.495216e+03	-7.508807e+02	3.337169e+00	2.527317e+01	3.488372e-02	2.861521e+00	1.533339e-02	9.791467e-01	7.726774e-03	2.236262e+00	2.141522e-02
27460000	-4.502482e+03	-7.646927e+02	3.673530e+00	2.848352e+01	5.813953e-02	2.417187e+00	1.034076e-02	9.783356e-01	2.409160e-02	3.672593e+00	2.364387e-02
27480000	-4.501735e+03	-7.380325e+02	4.136979e+00	3.018494e+01	2.325581e-02	2.438100e+00	1.647305e-02	9.750968e-01	1.753197e-02	2.805896e+00	2.654672e-02
27500000	-4.476006e+03	-7.506479e+02	3.921489e+00	3.155434e+01	0.000000e+00	3.094203e+00	6.551184e-03	9.934403e-01	4.500431e-03	3.235204e+00	2.512188e-02
27520000	-4.478892e+03	-7.098272e+02	4.456160e+00	3.348576e+01	2.325581e-02	2.757638e+00	9.318972e-03	9.902698e-01	6.722906e-03	2.697768e+00	2.850271e-02
27540000	-4.494817e+03	-7.488116e+02	3.892568e+00	3.031290e+01	6.976744e-02	3.708247e+00	8.543198e-03	9.849786e-01	1.571489e-02	2.979702e+00	2.487113e-02
27560000	-4.488342e+03	-7.300882e+02	4.571351e+00	3.441323e+01	4.651163e-02	2.818211e+00	1.192567e-02	9.871106e-01	5.342546e-03	3.027168e+00	2.945588e-02
27580000	-4.480907e+03	-7.425880e+02	4.482957e+00	3.492603e+01	2.325581e-02	3.473999e+00	1.585364e-02	9.910370e-01	1.843269e-03	3.477844e+00	2.886865e-02
27600000	-4.482324e+03	-7.823943e+02	3.937410e+00	3.234926e+01	4.651163e-02	2.191976e+00	7.417948e-03	9.887838e-01	9.463432e-03	4.223449e+00	2.520235e-02
27620000	-4.486770e+03	-7.651629e+02	3.116270e+00	2.409076e+01	2.325581e-02	2.777156e+00	1.689307e-02	9.867900e-01	4.214191e-03	3.108631e+00	1.990270e-02
27640000	-4.484725e+03	-7.797648e+02	3.758199e+00	2.848109e+01	5.813953e-02	3.189309e+00	4.344534e-03	9.949488e-01	5.983024e-03	4.048573e+00	2.415182e-02
27660000	-4.493196e+03	-7.782094e+02	3.644157e+00	2.875964e+01	5.813953e-02	2.625742e+00	5.335246e-03	9.917213e-01	1.213271e-02	3.555387e+00	2.345208e-02
27680000	-4.482511e+03	-7.717461e+02	3.595325e+00	2.695715e+01	2.325581e-02	2.293957e+00	7.788568e-03	9.919792e-01	4.300041e-03	2.579651e+00	2.315008e-02
27700000	-4.482447e+03	-7.725545e+02	3.312243e+00	2.537802e+01	1.162791e-02	2.832226e+00	1.437482e-02	9.776388e-01	1.124583e-02	3.300657e+00	2.136291e-02
27720000	-4.485781e+03	-7.509966e+02	3.377175e+00	2.686289e+01	2.325581e-02	2.225911e+00	1.594417e-02	9.840044e-01	4.148067e-03	3.369387e+00	2.167891e-02
27740000	-4.495955e+03	-7.780149e+02	3.649178e+00	2.802811e+01	3.488372e-02	3.407009e+00	1.345004e-02	9.844245e-01	7.578645e-03	3.742186e+00	2.349047e-02
27760000	-4.489435e+03	-7.840607e+02	3.346822e+00	2.605909e+01	1.162791e-02	3.119666e+00	1.557367e-02	9.834439e-01	5.641053e-03	3.723411e+00	2.150357e-02
27780000	-4.499799e+03	-7.573499e+02	3.572447e+00	2.665423e+01	3.488372e-02	2.925514e+00	2.466742e-02	9.780375e-01	3.715173e-03	2.718983e+00	2.276209e-02
27800000	-4.483090e+03	-7.795825e+02	3.322925e+00	2.770308e+01	2.325581e-02	2.662422e+00	8.076496e-03	9.936451e-01	2.778454e-03	2.501793e+00	2.125264e-02
27820000	-4.515413e+03	-7.862653e+02	3.493558e+00	2.930034e+01	2.325581e-02	3.448947e+00	9.934766e-03	9.944527e-01	1.034946e-03	3.439177e+00	2.206754e-02
27840000	-4.490766e+03	-7.885479e+02	3.566519e+00	2.912739e+01	3.488372e-02	2.904355e+00	2.885508e-03	9.945080e-01	1.426165e-02	3.465992e+00	2.249968e-02
27860000	-4.511297e+03	-7.338711e+02	3.339711e+00	2.532340e+01	1.162791e-02	2.504164e+00	9.172417e-03	9.917898e-01	4.638566e-03	2.054042e+00	2.129151e-02
27880000	-4.524063e+03	-7.178778e+02	3.244253e+00	2.428645e+01	1.162791e-02	2.777037e+00	9.707703e-03	9.879260e-01	8.811238e-03	2.027933e+00	2.069109e-02
27900000	-4.508479e+03	-7.113269e+02	3.570621e+00	2.651563e+01	0.000000e+00	3.331844e+00	9.736632e-03	9.912741e-01	4.246114e-03	1.793570e+00	2.276772e-02
27920000	-4.490607e+03	-7.657114e+02	3.779909e+00	2.734899e+01	2.325581e-02	2.383588e+00	4.935379e-03	9.929463e-01	1.088320e-02	2.494620e+00	2.425556e-02
27940000	-4.491470e+03	-7.558313e+02	3.746815e+00	2.850034e+01	4.651163e-02	2.694256e+00	6.622580e-03	9.927628e-01	6.161945e-03	2.167624e+00	2.393351e-02
27960000	-4.494824e+03	-7.529773e+02	3.655660e+00	2.714246e+01	2.325581e-02	2.645727e+00	1.655137e-02	9.769577e-01	1.249868e-02	2.452452e+00	2.336624e-02
27980000	-4.504823e+03	-7.565833e+02	3.160483e+00	2.409255e+01	1.162791e-02	2.503956e+00	5.276739e-03	9.944192e-01	7.023052e-03	2.955043e+00	2.016323e-02
28000000	-4.494063e+03	-7.686895e+02	3.385268e+00	2.542497e+01	4.651163e-02	2.379048e+00	1.315127e-03	9.967764e-01	2.325061e-02	2.762985e+00	2.156642e-02
28020000	-4.492988e+03	-7.411223e+02	4.031575e+00	2.950664e+01	2.325581e-02	2.762569e+00	2.787932e-03	9.982969e-01	2.448588e-03	2.071554e+00	2.567636e-02
28040000	-4.515476e+03	-7.518457e+02	3.847172e+00	2.804070e+01	2.325581e-02	2.077833e+00	4.899700e-03	9.965456e-01	3.592928e-03	2.680685e+00	2.454604e-02
28060000	-4.501982e+03	-7.585522e+02	3.843697e+00	2.850701e+01	3.488372e-02	2.406848e+00	8.765426e-03	9.907457e-01	6.643868e-03	2.279424e+00	2.457121e-02
28080000	-4.498256e+03	-7.518781e+02	3.431709e+00	2.515518e+01	0.000000e+00	2.627320e+00	1.180799e-02	9.945644e-01	1.285508e-03	2.953377e+00	2.194692e-02
28100000	-4.507190e+03	-7.599916e+02	3.654697e+00	2.714492e+01	3.488372e-02	2.283971e+00	1.150894e-02	9.828780e-01	1.003727e-02	2.233382e+00	2.344296e-02
28120000	-4.483617e+03	-7.881129e+02	3.157210e+00	2.396205e+01	2.325581e-02	2.241655e+00	8.583603e-03	9.902319e-01	6.491901e-03	3.144941e+00	2.033185e-02
28140000	-4.489178e+03	-7.630266e+02	3.538376e+00	2.670551e+01	0.000000e+00	2.577623e+00	9.382369e-03	9.956971e-01	1.009031e-03	2.670030e+00	2.269303e-02
28160000	-4.499220e+03	-7.474935e+02	3.642511e+00	2.717432e+01	2.325581e-02	3.347573e+00	2.016627e-02	9.840516e-01	4.456958e-03	3.202575e+00	2.339654e-02
28180000	-4.490040e+03	-7.793764e+02	4.498072e+00	3.562820e+01	3.488372e-02	2.338738e+00	1.812093e-02	9.837688e-01	4.560199e-03	3.145701e+00	2.881890e-02
28200000	-4.488614e+03	-7.723088e+02	4.128579e+00	3.386269e+01	3.488372e-02	2.555032e+00	1.091610e-02	9.850883e-01	7.193936e-03	4.484754e+00	2.620537e-02
28220000	-4.493238e+03	-7.692975e+02	4.224083e+00	3.308614e+01	1.162791e-02	3.109480e+00	6.088907e-03	9.871330e-01	1.891002e-02	4.766565e+00	2.688247e-02
28240000	-4.508833e+03	-7.459990e+02	3.941474e+00	3.206584e+01	2.325581e-02	2.905338e+00	8.942125e-03	9.927490e-01	2.575409e-03	3.207445e+00	2.497912e-02
28260000	-4.485089e+03	-7.809825e+02	3.996259e+00	3.128679e+01	1.162791e-02	2.715781e+00	6.252585e-03	9.955602e-01	2.232701e-03	4.088158e+00	2.539869e-02
28280000	-4.483180e+03	-7.448833e+02	3.758268e+00	2.990674e+01	1.162791e-02	3.385036e+00	5.910441e-03	9.968487e-01	1.647077e-03	4.387322e+00	2.395981e-02
28300000	-4.499414e+03	-7.536682e+02	4.010275e+00	3.137091e+01	3.488372e-02	3.046121e+00	1.314652e-02	9.899989e-01	2.405545e-03	3.689121e+00	2.574701e-02
28320000	-4.486109e+03	-7.553633e+02	4.172577e+00	3.121949e+01	1.162791e-02	2.712247e+00	1.327918e-02	9.935104e-01	1.746231e-03	4.457165e+00	2.683214e-02
28340000	-4.494740e+03	-7.598451e+02	4.259403e+00	3.418525e+01	1.162791e-02	2.499246e+00	4.513220e-03	9.957623e-01	4.143325e-03	4.412631e+00	2.742151e-02
28360000	-4.494870e+03	-7.173915e+02	4.616160e+00	3.548676e+01	2.325581e-02	2.686523e+00	1.714717e-02	9.761096e-01	7.987067e-03	2.610054e+00	2.978137e-02
28380000	-4.498845e+03	-7.230681e+02	4.446370e+00	3.340214e+01	2.325581e-02	2.903877e+00	1.494951e-02	9.929147e-01	1.373569e-03	3.274153e+00	2.862307e-02
28400000	-4.491096e+03	-7.381010e+02	4.888108e+00	3.754534e+01	6.976744e-02	3.018549e+00	2.174859e-02	9.763515e-01	6.285449e-03	3.393091e+00	3.134165e-02
28420000	-4.495723e+03	-7.162573e+02	5.375640e+00	3.996739e+01	1.162791e-02	2.603742e+00	5.346231e-03	9.944972e-01	5.593438e-03	3.180077e+00	3.468006e-02
28440000	-4.496572e+03	-7.047719e+02	5.128727e+00	4.015194e+01	1.162791e-02	2.665306e+00	1.392137e-02	9.869159e-01	4.816528e-03	2.887334e+00	3.307830e-02
28460000	-4.478272e+03	-7.070132e+02	4.573896e+00	3.613675e+01	1.162791e-02	2.911055e+00	4.854708e-03	9.958743e-01	3.661746e-03	2.259164e+00	2.940451e-02
28480000	-4.502806e+03	-7.038486e+02	4.453391e+00	3.349659e+01	0.000000e+00	3.134963e+00	8.465934e-03	9.941385e-01	2.608227e-03	1.928200e+00	2.858200e-02
28500000	-4.499140e+03	-7.352851e+02	4.261886e+00	3.104573e+01	0.000000e+00	2.840460e+00	6.643803e-03	9.968574e-01	1.451949e-03	2.272058e+00	2.748254e-02
28520000	-4.523574e+03	-7.152468e+02	4.230898e+00	3.146898e+01	0.000000e+00	2.185304e+00	4.866465e-03	9.969590e-01	1.636239e-03	1.876293e+00	2.727994e-02
28540000	-4.505028e+03	-7.197579e+02	3.794019e+00	2.782134e+01	5.813953e-02	2.335087e+00	5.274996e-03	9.951420e-01	3.230820e-03	1.645737e+00	2.435291e-02
28560000	-4.503011e+03	-7.341394e+02	3.739659e+00	3.002249e+01	1.162791e-02	3.109108e+00	1.359244e-02	9.904621e-01	2.205007e-03	2.041366e+00	2.404300e-02
28580000	-4.492462e+03	-7.331628e+02	4.306335e+00	3.273376e+01	2.325581e-02	3.142330e+00	1.525588e-02	9.870212e-01	4.565068e-03	2.173360e+00	2.749613e-02
28600000	-4.510098e+03	-7.168015e+02	4.156084e+00	3.066577e+01	0.000000e+00	2.290525e+00	7.495486e-03	9.940074e-01	4.163482e-03	1.646753e+00	2.665975e-02
28620000	-4.503735e+03	-7.016845e+02	4.027213e+00	2.838956e+01	2.325581e-02	2.901712e+00	1.056919e-02	9.892274e-01	7.492208e-03	2.087585e+00	2.580492e-02
28640000	-4.529048e+03	-7.030070e+02	4.077816e+00	2.869524e+01	3.488372e-02	3.390372e+00	1.800285e-02	9.812872e-01	6.924529e-03	1.811639e+00	2.609012e-02
28660000	-4.525662e+03	-7.022821e+02	4.268095e+00	3.125741e+01	1.162791e-02	4.120364e+00	1.200421e-02	9.882871e-01	6.192037e-03	1.587737e+00	2.735378e-02
28680000	-4.526834e+03	-7.231658e+02	4.218824e+00	2.985784e+01	2.325581e-02	2.221156e+00	1.702735e-02	9.869444e-01	3.201047e-03	1.939483e+00	2.712898e-02
28700000	-4.498173e+03	-7.574608e+02	3.563707e+00	2.678432e+01	3.488372e-02	2.637271e+00	1.814258e-02	9.801259e-01	7.262699e-03	2.360581e+00	2.291947e-02
28720000	-4.491176e+03	-7.700471e+02	3.398278e+00	2.526304e+01	5.813953e-02	2.657279e+00	1.457368e-02	9.717953e-01	2.090004e-02	3.085036e+00	2.159122e-02
28740000	-4.499290e+03	-7.962139e+02	3.306086e+00	2.438087e+01	3.488372e-02	2.479119e+00	2.748997e-02	9.418856e-01	2.191067e-02	3.760152e+00	2.098391e-02
28760000	-4.488964e+03	-7.494825e+02	4.268027e+00	3.076747e+01	2.325581e-02	2.276463e+00	2.598732e-02	9.773785e-01	5.882282e-03	2.741399e+00	2.711089e-02
28780000	-4.510955e+03	-7.212265e+02	4.353903e+00	3.197485e+01	1.162791e-02	2.734526e+00	1.364600e-02	9.923096e-01	1.593258e-03	1.834725e+00	2.781038e-02
28800000	-4.520195e+03	-7.513962e+02	3.815819e+00	2.677616e+01	0.000000e+00	2.356264e+00	1.594013e-02	9.931185e-01	1.197397e-03	2.746625e+00	2.434506e-02
28820000	-4.508043e+03	-7.591207e+02	3.099146e+00	2.327032e+01	2.325581e-02	3.711125e+00	6.759351e-03	9.953933e-01	2.270914e-03	2.496624e+00	1.980478e-02
28840000	-4.492978e+03	-7.585503e+02	3.466706e+00	2.752240e+01	1.162791e-02	2.748007e+00	5.395536e-03	9.950249e-01	3.130546e-03	2.651227e+00	2.207234e-02
28860000	-4.503944e+03	-7.532391e+02	3.186775e+00	2.431668e+01	1.162791e-02	3.156796e+00	9.368908e-03	9.903255e-01	6.368580e-03	2.178371e+00	2.037675e-02
28880000	-4.504845e+03	-7.498811e+02	3.026291e+00	2.171980e+01	1.162791e-02	2.631706e+00	1.323076e-02	9.916318e-01	2.410277e-03	2.719354e+00	1.933278e-02
28900000	-4.497647e+03	-7.594221e+02	3.102360e+00	2.287300e+01	3.488372e-02	2.125156e+00	1.584293e-02	9.878378e-01	3.539339e-03	2.328205e+00	1.996911e-02
28920000	-4.495081e+03	-7.788869e+02	2.922472e+00	2.177814e+01	2.325581e-02	3.303669e+00	3.878200e-02	9.852360e-01	9.375926e-04	2.881486e+00	1.881379e-02
28940000	-4.507140e+03	-7.506408e+02	3.326988e+00	2.425529e+01	0.000000e+00	2.963249e+00	1.714593e-02	9.909066e-01	2.231045e-03	2.247399e+00	2.143042e-02
28960000	-4.502618e+03	-7.681936e+02	3.484865e+00	2.686234e+01	1.162791e-02	2.290407e+00	1.387501e-02	9.853594e-01	5.613259e-03	2.382870e+00	2.243985e-02
28980000	-4.509141e+03	-7.497346e+02	3.239270e+00	2.348752e+01	2.325581e-02	2.860968e+00	2.098150e-02	9.893453e-01	1.534872e-03	2.853456e+00	2.089371e-02
29000000	-4.508891e+03	-7.743579e+02	3.464100e+00	2.723195e+01	3.488372e-02	2.908603e+00	1.248665e-02	9.896613e-01	3.953840e-03	3.190965e+00	2.228730e-02
29020000	-4.497591e+03	-7.679667e+02	3.564416e+00	2.869828e+01	4.651163e-02	2.284448e+00	2.268958e-02	9.653002e-01	1.051440e-02	3.755294e+00	2.291943e-02
29040000	-4.491115e+03	-7.400096e+02	3.934036e+00	3.053819e+01	4.651163e-02	2.406710e+00	5.805670e-03	9.916038e-01	1.103749e-02	3.149321e+00	2.535074e-02
29060000	-4.499775e+03	-7.732535e+02	3.913956e+00	2.728449e+01	1.162791e-02	3.056277e+00	4.006824e-03	9.962100e-01	4.699100e-03	4.407741e+00	2.515117e-02
29080000	-4.526291e+03	-7.434009e+02	3.222958e+00	2.296825e+01	0.000000e+00	2.737830e+00	9.899301e-03	9.909689e-01	4.619353e-03	2.351704e+00	2.072582e-02
29100000	-4.509824e+03	-7.588311e+02	3.324881e+00	2.463967e+01	2.325581e-02	3.504413e+00	2.182730e-02	9.816665e-01	3.819719e-03	2.493930e+00	2.128801e-02
29120000	-4.493023e+03	-7.616093e+02	3.447224e+00	2.634161e+01	4.651163e-02	2.371737e+00	1.353863e-02	9.753992e-01	1.742672e-02	3.404390e+00	2.208877e-02
29140000	-4.484663e+03	-7.815190e+02	4.082053e+00	3.147958e+01	1.162791e-02	2.592263e+00	1.119079e-02	9.895238e-01	3.900570e-03	3.472830e+00	2.627507e-02
29160000	-4.487522e+03	-7.911406e+02	3.901504e+00	2.971673e+01	5.813953e-02	2.295251e+00	2.678705e-02	9.497394e-01	1.640253e-02	2.998612e+00	2.516103e-02
29180000	-4.502231e+03	-7.420274e+02	4.507870e+00	3.535245e+01	1.162791e-02	2.862660e+00	1.574393e-02	9.853563e-01	4.942448e-03	2.047749e+00	2.885759e-02
29200000	-4.517745e+03	-7.007274e+02	4.174179e+00	2.931404e+01	2.325581e-02	2.716460e+00	1.032949e-02	9.821397e-01	1.954423e-02	2.147540e+00	2.681309e-02
29220000	-4.510009e+03	-7.116868e+02	4.762022e+00	3.423850e+01	1.162791e-02	3.010994e+00	2.193285e-02	9.880148e-01	1.480568e-03	2.267922e+00	3.055248e-02
29240000	-4.501493e+03	-7.389002e+02	3.428354e+00	2.642171e+01	4.651163e-02	3.049028e+00	2.861906e-02	9.788648e-01	3.396104e-03	2.497623e+00	2.195773e-02
29260000	-4.498941e+03	-7.023611e+02	4.156733e+00	3.115560e+01	2.325581e-02	2.407535e+00	3.568974e-02	9.624979e-01	6.643167e-03	2.376715e+00	2.669710e-02
29280000	-4.507520e+03	-7.199673e+02	4.140480e+00	3.163668e+01	4.651163e-02	3.470704e+00	1.343960e-02	9.920185e-01	1.720456e-03	1.699631e+00	2.654087e-02
29300000	-4.510566e+03	-7.382352e+02	4.623551e+00	3.317673e+01	2.325581e-02	3.068193e+00	5.250024e-02	9.523788e-01	6.094854e-03	2.411140e+00	2.981785e-02
29320000	-4.482635e+03	-7.601582e+02	4.085040e+00	3.165496e+01	2.325581e-02	2.667558e+00	1.764365e-02	9.852189e-01	3.947969e-03	2.761974e+00	2.632232e-02
29340000	-4.500105e+03	-7.538685e+02	3.916923e+00	2.908007e+01	1.162791e-02	3.083712e+00	5.748223e-03	9.955862e-01	3.409115e-03	3.464383e+00	2.523222e-02
29360000	-4.511819e+03	-7.537046e+02	4.024146e+00	3.124763e+01	2.325581e-02	3.664099e+00	4.585833e-03	9.969242e-01	2.014699e-03	2.570886e+00	2.579737e-02
29380000	-4.503536e+03	-7.351059e+02	4.027722e+00	2.879025e+01	1.162791e-02	2.127620e+00	6.390912e-03	9.962616e-01	2.194829e-03	3.025199e+00	2.577343e-02
29400000	-4.486039e+03	-7.306248e+02	4.077303e+00	2.979466e+01	3.488372e-02	2.184609e+00	8.968291e-03	9.946130e-01	2.197184e-03	2.646631e+00	2.612198e-02
29420000	-4.490830e+03	-7.641105e+02	3.999580e+00	2.921796e+01	2.325581e-02	3.044221e+00	4.147236e-03	9.967856e-01	2.981952e-03	2.733319e+00	2.572994e-02
29440000	-4.490207e+03	-7.667545e+02	3.951691e+00	3.027224e+01	0.000000e+00	2.848121e+00	4.792983e-03	9.971404e-01	1.772696e-03	3.467251e+00	2.537697e-02
29460000	-4.483754e+03	-7.663898e+02	3.500805e+00	2.548893e+01	1.162791e-02	2.722881e+00	1.577016e-02	9.889222e-01	2.295512e-03	2.986594e+00	2.251314e-02
29480000	-4.496472e+03	-7.503916e+02	3.981319e+00	2.934573e+01	1.162791e-02	2.551761e+00	5.933466e-03	9.943768e-01	5.350223e-03	2.341174e+00	2.566818e-02
29500000	-4.499200e+03	-7.681796e+02	3.255648e+00	2.541971e+01	1.162791e-02	2.546788e+00	1.011701e-02	9.846847e-01	8.235791e-03	3.064787e+00	2.081830e-02
29520000	-4.494736e+03	-7.569036e+02	3.543635e+00	2.644243e+01	1.162791e-02	2.727954e+00	2.734087e-02	9.897891e-01	8.631660e-04	2.428723e+00	2.284772e-02
29540000	-4.508335e+03	-7.599617e+02	3.178202e+00	2.207274e+01	3.488372e-02	3.589276e+00	2.470887e-02	9.789856e-01	3.427933e-03	2.210172e+00	2.050173e-02
29560000	-4.510227e+03	-7.424408e+02	3.145159e+00	2.172734e+01	2.325581e-02	3.687388e+00	1.756802e-02	9.768776e-01	9.153562e-03	1.869620e+00	2.028202e-02
29580000	-4.470530e+03	-7.944255e+02	3.082207e+00	2.235646e+01	3.488372e-02	2.921575e+00	1.578094e-02	9.801720e-01	9.567130e-03	3.809368e+00	1.978756e-02
29600000	-4.481552e+03	-7.754577e+02	3.633346e+00	2.795142e+01	2.325581e-02	2.821600e+00	2.276967e-03	9.971716e-01	6.876080e-03	2.662830e+00	2.339297e-02
29620000	-4.497789e+03	-7.899490e+02	3.799586e+00	2.903473e+01	1.162791e-02	3.453799e+00	1.890725e-03	9.970202e-01	1.295873e-02	3.122806e+00	2.442977e-02
29640000	-4.507463e+03	-7.502050e+02	3.619113e+00	2.835909e+01	3.488372e-02	2.939158e+00	6.923513e-03	9.960376e-01	1.729188e-03	3.397829e+00	2.304641e-02
29660000	-4.502274e+03	-7.359315e+02	3.749407e+00	2.934254e+01	3.488372e-02	2.575338e+00	3.028185e-02	9.797184e-01	2.369593e-03	2.050766e+00	2.398611e-02
29680000	-4.490000e+03	-7.275644e+02	4.479541e+00	3.467346e+01	1.162791e-02	3.632634e+00	2.761882e-02	9.660767e-01	6.346800e-03	1.973408e+00	2.868839e-02
29700000	-4.492944e+03	-7.836829e+02	3.053126e+00	2.439402e+01	0.000000e+00	3.513182e+00	5.090106e-03	9.969325e-01	1.360944e-03	3.470337e+00	1.956471e-02
29720000	-4.482530e+03	-7.604803e+02	3.693416e+00	2.828083e+01	2.325581e-02	2.677019e+00	1.768933e-02	9.883203e-01	3.275096e-03	3.048383e+00	2.380509e-02
29740000	-4.503994e+03	-7.803350e+02	3.032443e+00	2.357240e+01	0.000000e+00	2.912439e+00	2.407205e-02	9.744745e-01	5.944001e-03	3.504820e+00	1.952945e-02
29760000	-4.494713e+03	-7.561192e+02	3.442038e+00	2.608064e+01	3.488372e-02	2.276263e+00	4.504726e-03	9.943782e-01	7.989187e-03	2.642523e+00	2.217057e-02
29780000	-4.501986e+03	-7.830626e+02	3.450999e+00	2.583265e+01	1.162791e-02	2.759073e+00	3.358335e-03	9.957712e-01	8.515753e-03	2.999895e+00	2.221774e-02
29800000	-4.503008e+03	-7.839362e+02	3.306907e+00	2.536003e+01	3.488372e-02	2.131684e+00	7.604941e-03	9.953179e-01	2.138674e-03	3.935830e+00	2.133077e-02
29820000	-4.497722e+03	-7.825338e+02	3.294940e+00	2.495704e+01	4.651163e-02	2.720903e+00	7.314301e-03	9.959213e-01	1.878960e-03	3.736708e+00	2.110056e-02
29840000	-4.500853e+03	-7.627083e+02	3.098545e+00	2.357158e+01	1.162791e-02	2.838440e+00	1.372024e-02	9.858920e-01	5.798456e-03	3.055062e+00	1.988742e-02
29860000	-4.504736e+03	-7.187458e+02	3.939588e+00	2.849591e+01	1.162791e-02	2.556632e+00	1.990998e-02	9.870376e-01	3.095744e-03	2.528529e+00	2.532582e-02
29880000	-4.500713e+03	-7.649359e+02	3.711529e+00	2.747911e+01	1.162791e-02	2.546773e+00	2.252565e-02	9.789128e-01	3.931706e-03	3.111492e+00	2.380428e-02
29900000	-4.489178e+03	-7.279823e+02	3.849044e+00	2.830733e+01	1.162791e-02	3.536346e+00	7.443855e-03	9.928781e-01	4.684198e-03	2.640083e+00	2.465790e-02
29920000	-4.489019e+03	-7.282169e+02	3.831294e+00	2.795405e+01	1.162791e-02	2.264031e+00	1.231473e-02	9.915531e-01	3.269519e-03	2.743270e+00	2.458224e-02
29940000	-4.491068e+03	-7.526668e+02	3.967338e+00	2.860189e+01	3.488372e-02	3.052975e+00	3.518589e-03	9.943967e-01	1.292978e-02	2.605397e+00	2.547697e-02
29960000	-4.498080e+03	-7.471480e+02	3.866521e+00	2.966131e+01	0.000000e+00	2.203871e+00	1.256823e-02	9.920343e-01	1.545410e-03	3.716862e+00	2.472124e-02
29980000	-4.477780e+03	-7.321012e+02	4.246799e+00	2.987177e+01	2.325581e-02	2.720057e+00	1.047700e-02	9.899413e-01	5.650665e-03	3.241589e+00	2.715139e-02
30000000	-4.504125e+03	-7.605390e+02	3.290969e+00	2.485076e+01	1.162791e-02	2.384712e+00	1.712374e-02	9.814585e-01	8.265606e-03	2.887974e+00	2.115004e-02
30020000	-4.481994e+03	-7.518271e+02	3.698610e+00	2.744655e+01	1.162791e-02	2.449304e+00	9.146065e-03	9.929590e-01	2.346605e-03	3.615103e+00	2.385857e-02
30040000	-4.490490e+03	-7.538444e+02	4.070001e+00	2.963972e+01	4.651163e-02	3.041729e+00	4.687137e-03	9.925019e-01	1.233771e-02	2.961612e+00	2.620021e-02
30060000	-4.482384e+03	-7.811143e+02	3.421786e+00	2.525760e+01	0.000000e+00	3.499738e+00	3.898366e-03	9.984815e-01	6.549343e-04	3.824750e+00	2.198182e-02
30080000	-4.486189e+03	-7.821798e+02	3.296124e+00	2.420342e+01	1.162791e-02	2.414572e+00	3.724701e-03	9.975730e-01	2.102951e-03	3.339109e+00	2.120193e-02
30100000	-4.489489e+03	-7.754563e+02	3.161221e+00	2.392665e+01	1.162791e-02	2.805660e+00	9.362868e-03	9.980366e-01	2.270985e-04	3.231885e+00	2.023519e-02
30120000	-4.508772e+03	-7.554251e+02	3.468893e+00	2.577648e+01	1.162791e-02	3.679029e+00	1.151442e-02	9.968949e-01	3.479340e-04	2.728236e+00	2.224876e-02
30140000	-4.503960e+03	-7.334388e+02	3.774406e+00	2.827577e+01	0.000000e+00	2.687209e+00	1.378977e-02	9.957973e-01	4.732607e-04	1.780543e+00	2.434650e-02
30160000	-4.491944e+03	-7.872873e+02	3.573872e+00	2.841389e+01	3.488372e-02	3.430597e+00	2.283429e-02	9.863569e-01	1.971651e-03	3.933245e+00	2.298157e-02
30180000	-4.487258e+03	-7.667010e+02	3.318925e+00	2.660875e+01	5.813953e-02	2.364075e+00	1.809732e-02	9.716711e-01	1.537512e-02	3.116757e+00	2.135170e-02
30200000	-4.491610e+03	-7.436384e+02	3.739151e+00	2.936716e+01	1.162791e-02	3.334528e+00	2.389858e-02	9.805284e-01	2.771184e-03	3.003293e+00	2.404755e-02
30220000	-4.474940e+03	-7.642116e+02	4.616226e+00	3.512113e+01	2.325581e-02	2.687785e+00	1.515353e-02	9.806627e-01	6.702509e-03	4.120011e+00	2.969097e-02
30240000	-4.476172e+03	-7.357459e+02	4.662828e+00	3.753391e+01	1.162791e-02	3.038188e+00	1.320888e-02	9.803750e-01	9.823914e-03	3.506544e+00	3.003140e-02
30260000	-4.486520e+03	-7.095974e+02	5.236296e+00	3.865308e+01	2.325581e-02	2.235646e+00	4.958612e-03	9.935135e-01	9.233372e-03	4.854623e+00	3.375238e-02
30280000	-4.489319e+03	-7.501540e+02	4.969793e+00	3.735226e+01	2.325581e-02	2.638751e+00	3.390232e-03	9.958967e-01	8.371931e-03	3.623805e+00	3.196483e-02
30300000	-4.496670e+03	-7.257670e+02	4.945075e+00	3.841177e+01	6.976744e-02	1.964802e+00	4.431926e-03	9.941822e-01	7.110406e-03	3.460760e+00	3.159429e-02
30320000	-4.492139e+03	-7.061123e+02	5.215533e+00	3.955494e+01	1.162791e-02	3.054277e+00	4.435057e-03	9.968400e-01	2.588515e-03	2.317088e+00	3.313246e-02
30340000	-4.482782e+03	-7.027937e+02	6.157950e+00	4.551224e+01	2.325581e-02	2.209200e+00	4.190982e-03	9.934514e-01	1.062221e-02	2.198417e+00	3.911120e-02
30360000	-4.506444e+03	-7.227712e+02	4.285068e+00	3.306469e+01	0.000000e+00	2.521838e+00	8.603131e-03	9.941032e-01	2.168428e-03	2.775141e+00	2.724207e-02
30380000	-4.488065e+03	-7.618480e+02	4.206773e+00	3.393592e+01	4.651163e-02	2.858208e+00	5.676318e-03	9.939952e-01	4.600293e-03	3.742450e+00	2.669452e-02
30400000	-4.495808e+03	-7.277982e+02	4.834722e+00	3.895230e+01	1.162791e-02	3.481206e+00	8.403268e-03	9.877600e-01	7.467344e-03	2.202286e+00	3.065487e-02
30420000	-4.497787e+03	-7.195776e+02	4.735042e+00	3.802137e+01	3.488372e-02	2.544174e+00	1.678923e-02	9.768239e-01	5.910930e-03	1.954999e+00	3.037849e-02
30440000	-4.479362e+03	-7.139220e+02	4.632908e+00	3.737687e+01	1.162791e-02	2.029819e+00	8.040665e-03	9.913743e-01	5.062164e-03	1.925800e+00	2.985830e-02
30460000	-4.491074e+03	-7.202010e+02	4.385147e+00	3.630144e+01	1.162791e-02	2.321104e+00	8.548866e-03	9.910487e-01	4.858194e-03	2.130300e+00	2.813360e-02
30480000	-4.495514e+03	-7.502547e+02	3.884655e+00	3.175526e+01	1.162791e-02	2.640451e+00	1.493914e-02	9.919686e-01	1.108306e-03	3.413867e+00	2.465567e-02
30500000	-4.482347e+03	-7.699558e+02	4.072898e+00	3.298691e+01	1.162791e-02	3.493290e+00	8.051579e-03	9.967520e-01	6.170298e-04	3.937966e+00	2.585476e-02
30520000	-4.503566e+03	-7.716797e+02	3.190210e+00	2.592202e+01	1.162791e-02	3.027938e+00	4.179350e-03	9.986091e-01	5.161987e-04	4.377667e+00	2.020902e-02
30540000	-4.488121e+03	-7.547605e+02	3.834160e+00	3.074950e+01	0.000000e+00	2.623293e+00	6.064999e-04	9.994725e-01	2.876240e-03	3.564913e+00	2.440633e-02
30560000	-4.512717e+03	-7.363113e+02	4.182049e+00	3.107657e+01	0.000000e+00	2.531808e+00	8.208281e-04	9.994557e-01	2.619669e-03	2.639259e+00	2.669141e-02
30580000	-4.488880e+03	-7.528837e+02	3.860421e+00	3.021712e+01	4.651163e-02	3.094556e+00	8.481255e-04	9.995411e-01	1.443168e-03	2.159929e+00	2.487746e-02
30600000	-4.478356e+03	-7.538075e+02	3.760528e+00	2.983700e+01	3.488372e-02	3.126476e+00	4.249094e-04	9.996400e-01	2.993154e-03	2.301867e+00	2.413386e-02
30620000	-4.504539e+03	-7.606312e+02	3.793047e+00	2.887330e+01	0.000000e+00	3.974674e+00	6.189314e-04	9.996874e-01	1.502960e-03	2.400590e+00	2.431607e-02
30640000	-4.512731e+03	-7.406716e+02	4.075810e+00	2.988291e+01	2.325581e-02	3.047696e+00	1.049552e-03	9.996261e-01	7.161482e-04	2.273560e+00	2.584904e-02
30660000	-4.492067e+03	-7.171069e+02	4.191555e+00	3.225639e+01	1.162791e-02	2.571401e+00	4.185543e-04	9.995935e-01	4.716220e-03	1.861031e+00	2.655702e-02
30680000	-4.495293e+03	-7.522564e+02	4.011011e+00	3.237232e+01	2.325581e-02	3.005899e+00	3.750278e-04	9.996809e-01	3.510042e-03	2.279652e+00	2.546178e-02
30700000	-4.491088e+03	-7.634034e+02	3.617194e+00	2.864013e+01	1.162791e-02	2.323872e+00	6.803381e-04	9.995430e-01	1.867639e-03	2.151748e+00	2.290842e-02
30720000	-4.472560e+03	-7.506806e+02	3.940340e+00	3.171640e+01	1.162791e-02	2.651468e+00	5.253412e-04	9.995361e-01	4.572591e-03	2.562464e+00	2.523672e-02
30740000	-4.494473e+03	-7.381476e+02	4.105201e+00	3.251642e+01	1.162791e-02	3.461500e+00	1.706804e-03	9.989205e-01	1.710715e-03	1.982371e+00	2.633588e-02
30760000	-4.497295e+03	-7.498574e+02	3.835266e+00	2.838959e+01	3.488372e-02	2.803586e+00	8.196287e-03	9.971831e-01	7.461689e-04	1.955249e+00	2.456945e-02
30780000	-4.503042e+03	-7.479175e+02	4.084579e+00	3.088088e+01	1.162791e-02	2.727047e+00	9.427581e-03	9.941745e-01	2.425281e-03	2.054016e+00	2.609308e-02
30800000	-4.508432e+03	-7.305022e+02	3.607180e+00	2.641211e+01	1.162791e-02	2.740411e+00	1.150802e-02	9.903928e-01	4.951478e-03	1.929984e+00	2.321863e-02
30820000	-4.524373e+03	-7.499928e+02	3.225312e+00	2.532601e+01	2.325581e-02	2.554267e+00	9.481000e-03	9.955179e-01	1.009568e-03	2.267552e+00	2.067414e-02
30840000	-4.512394e+03	-7.332333e+02	4.100362e+00	2.944930e+01	3.488372e-02	2.499470e+00	3.408396e-02	9.592582e-01	9.232944e-03	2.208578e+00	2.615546e-02
30860000	-4.503180e+03	-7.330848e+02	3.503511e+00	2.623928e+01	1.162791e-02	2.572640e+00	1.913166e-02	9.700243e-01	1.586777e-02	2.488752e+00	2.234248e-02
30880000	-4.497473e+03	-7.308029e+02	3.572504e+00	2.549792e+01	2.325581e-02	2.753580e+00	1.120413e-02	9.896946e-01	3.820915e-03	2.104595e+00	2.283846e-02
30900000	-4.508573e+03	-7.409972e+02	3.628559e+00	2.632865e+01	1.162791e-02	2.593657e+00	4.741459e-03	9.978585e-01	1.084444e-03	3.058946e+00	2.338903e-02
30920000	-4.510270e+03	-7.276209e+02	3.622765e+00	2.610562e+01	2.325581e-02	2.171680e+00	4.264334e-03	9.968040e-01	3.154215e-03	2.576117e+00	2.332348e-02
30940000	-4.509356e+03	-7.397740e+02	3.973279e+00	2.876010e+01	1.162791e-02	1.881227e+00	2.052895e-03	9.971801e-01	1.250692e-02	3.432224e+00	2.561791e-02
30960000	-4.504324e+03	-7.207287e+02	4.363980e+00	3.131492e+01	1.162791e-02	3.757043e+00	2.341277e-02	9.704273e-01	8.455804e-03	2.657858e+00	2.813145e-02
30980000	-4.492326e+03	-7.352860e+02	4.915426e+00	3.680374e+01	4.651163e-02	2.401079e+00	1.740336e-02	9.621123e-01	1.986845e-02	3.082316e+00	3.153241e-02
31000000	-4.517717e+03	-7.214535e+02	5.169695e+00	3.804507e+01	5.813953e-02	3.280365e+00	1.374524e-02	9.813441e-01	9.298313e-03	2.515383e+00	3.315519e-02
31020000	-4.525046e+03	-7.037357e+02	5.274479e+00	3.724741e+01	1.162791e-02	3.003619e+00	1.454409e-02	9.877010e-01	4.650633e-03	2.611282e+00	3.388053e-02
31040000	-4.490997e+03	-6.867052e+02	5.628623e+00	4.051733e+01	3.488372e-02	2.832661e+00	8.847796e-03	9.880992e-01	1.104933e-02	1.856101e+00	3.621646e-02
31060000	-4.488951e+03	-6.748213e+02	5.483427e+00	4.124284e+01	0.000000e+00	2.534396e+00	1.114962e-02	9.963479e-01	7.284418e-04	2.047656e+00	3.531727e-02
31080000	-4.504513e+03	-6.514719e+02	5.493658e+00	4.046432e+01	0.000000e+00	2.325931e+00	8.725355e-03	9.971356e-01	7.472232e-04	1.243587e+00	3.538779e-02
31100000	-4.493390e+03	-6.618451e+02	5.176476e+00	3.930388e+01	2.325581e-02	2.421080e+00	4.575241e-03	9.952920e-01	4.757163e-03	1.771683e+00	3.334886e-02
31120000	-4.501892e+03	-7.007220e+02	5.728038e+00	4.397759e+01	1.162791e-02	2.537246e+00	2.807512e-02	9.605119e-01	1.213604e-02	2.217393e+00	3.691754e-02
31140000	-4.486666e+03	-6.851601e+02	4.809524e+00	3.686143e+01	1.162791e-02	2.697113e+00	1.680136e-02	9.896255e-01	1.894579e-03	1.646269e+00	3.099735e-02
31160000	-4.498925e+03	-6.947507e+02	5.576140e+00	4.223021e+01	1.162791e-02	2.925914e+00	2.104085e-02	9.885535e-01	1.532475e-03	1.926143e+00	3.596767e-02
31180000	-4.500299e+03	-7.273264e+02	5.387979e+00	4.043663e+01	1.162791e-02	2.333550e+00	1.278574e-02	9.916296e-01	1.754706e-03	2.617314e+00	3.475165e-02
31200000	-4.504891e+03	-7.151313e+02	5.009959e+00	3.809301e+01	2.325581e-02	2.649360e+00	1.581450e-02	9.842151e-01	5.268894e-03	2.651445e+00	3.229061e-02
31220000	-4.481883e+03	-7.702330e+02	4.139864e+00	3.250093e+01	3.488372e-02	2.619045e+00	2.051908e-02	9.903805e-01	1.231164e-03	4.779052e+00	2.668571e-02
31240000	-4.514543e+03	-7.890764e+02	3.733875e+00	2.897425e+01	4.651163e-02	2.744175e+00	7.573585e-03	9.901853e-01	7.602090e-03	4.010673e+00	2.408430e-02
31260000	-4.494958e+03	-8.242400e+02	3.898938e+00	3.130820e+01	5.813953e-02	2.174771e+00	5.543348e-03	9.914709e-01	8.554874e-03	4.537938e+00	2.513058e-02
31280000	-4.503612e+03	-7.850224e+02	3.599745e+00	2.803856e+01	2.325581e-02	2.075768e+00	1.918079e-02	9.850600e-01	3.303421e-03	4.838409e+00	2.319828e-02
31300000	-4.474515e+03	-7.758255e+02	3.788796e+00	2.888711e+01	4.651163e-02	2.307125e+00	7.386703e-03	9.804656e-01	3.251206e-02	3.736029e+00	2.437011e-02
31320000	-4.511170e+03	-7.625625e+02	3.990071e+00	2.869089e+01	0.000000e+00	2.539538e+00	1.224522e-02	9.916357e-01	3.137798e-03	2.932802e+00	2.568041e-02
31340000	-4.499445e+03	-7.277179e+02	3.862105e+00	2.796524e+01	0.000000e+00	2.446100e+00	2.794845e-02	9.884284e-01	1.107850e-03	2.745590e+00	2.473323e-02
31360000	-4.524451e+03	-7.302692e+02	3.852942e+00	2.743024e+01	2.325581e-02	2.527973e+00	1.012099e-02	9.938855e-01	2.137583e-03	2.708481e+00	2.475721e-02
31380000	-4.515467e+03	-7.531243e+02	3.928202e+00	2.952991e+01	0.000000e+00	2.944050e+00	1.418087e-02	9.883592e-01	4.489290e-03	2.340589e+00	2.521448e-02
31400000	-4.505599e+03	-7.247691e+02	3.991698e+00	2.952647e+01	2.325581e-02	2.416808e+00	1.970413e-02	9.793481e-01	6.408074e-03	1.763152e+00	2.560902e-02
31420000	-4.512519e+03	-7.547949e+02	3.740517e+00	2.656490e+01	3.488372e-02	3.149369e+00	1.292406e-02	9.840503e-01	9.360063e-03	2.533071e+00	2.391580e-02
31440000	-4.504273e+03	-7.139906e+02	3.909290e+00	2.670265e+01	1.162791e-02	3.685343e+00	1.994281e-02	9.673328e-01	1.509371e-02	1.640368e+00	2.501495e-02
31460000	-4.502343e+03	-7.421333e+02	3.639231e+00	2.605376e+01	1.162791e-02	3.179170e+00	1.535760e-02	9.877374e-01	5.117851e-03	2.337241e+00	2.340728e-02
31480000	-4.521044e+03	-7.411311e+02	3.214981e+00	2.245102e+01	1.162791e-02	3.049967e+00	3.568793e-02	9.639621e-01	5.996191e-03	1.995091e+00	2.059709e-02
31500000	-4.494815e+03	-7.416288e+02	3.911257e+00	2.881296e+01	1.162791e-02	2.346291e+00	2.014637e-02	9.664254e-01	1.385937e-02	1.669630e+00	2.493907e-02
31520000	-4.492731e+03	-7.548555e+02	3.725228e+00	2.769511e+01	4.651163e-02	3.243691e+00	1.416867e-02	9.889991e-01	2.518590e-03	1.853083e+00	2.365218e-02
31540000	-4.509794e+03	-7.330543e+02	3.880440e+00	2.761659e+01	2.325581e-02	3.859453e+00	1.039647e-02	9.880850e-01	7.352910e-03	2.122553e+00	2.474009e-02
31560000	-4.488065e+03	-7.267156e+02	3.820507e+00	2.798211e+01	2.325581e-02	2.378246e+00	1.253072e-02	9.860775e-01	6.880517e-03	1.652674e+00	2.430070e-02
31580000	-4.489577e+03	-7.459094e+02	3.575812e+00	2.549076e+01	3.488372e-02	2.507448e+00	2.305126e-02	9.813404e-01	4.722741e-03	2.334663e+00	2.276620e-02
31600000	-4.525204e+03	-7.552572e+02	3.016554e+00	2.230643e+01	5.813953e-02	3.180311e+00	6.427529e-03	9.881858e-01	1.454103e-02	2.670906e+00	1.915361e-02
31620000	-4.498733e+03	-7.513309e+02	3.643742e+00	2.651390e+01	0.000000e+00	2.566747e+00	4.973204e-03	9.977284e-01	1.238835e-03	3.365473e+00	2.317086e-02
31640000	-4.499967e+03	-7.426174e+02	4.255614e+00	3.221467e+01	1.162791e-02	2.610892e+00	4.352566e-03	9.975977e-01	1.426504e-03	2.668716e+00	2.704246e-02
31660000	-4.494886e+03	-7.628628e+02	3.393926e+00	2.586950e+01	1.162791e-02	3.435159e+00	2.728512e-03	9.966120e-01	9.429676e-03	2.947580e+00	2.145716e-02
31680000	-4.490749e+03	-7.320216e+02	3.425902e+00	2.613074e+01	2.325581e-02	2.575471e+00	1.426772e-02	9.859921e-01	5.435715e-03	2.511931e+00	2.179481e-02
31700000	-4.502075e+03	-7.316009e+02	4.036943e+00	2.921755e+01	1.162791e-02	2.274908e+00	8.690606e-03	9.911536e-01	5.268670e-03	2.391491e+00	2.574910e-02
31720000	-4.506933e+03	-7.245729e+02	4.067522e+00	2.914481e+01	4.651163e-02	3.978508e+00	1.038797e-02	9.862291e-01	1.098291e-02	2.014540e+00	2.597165e-02
31740000	-4.503149e+03	-7.180052e+02	3.878000e+00	2.866092e+01	0.000000e+00	2.516016e+00	3.037507e-02	9.770009e-01	4.233829e-03	1.674140e+00	2.475804e-02
31760000	-4.501234e+03	-7.798218e+02	3.479180e+00	2.540838e+01	1.162791e-02	3.361511e+00	2.412866e-02	9.771815e-01	5.460198e-03	2.884382e+00	2.231271e-02
31780000	-4.512775e+03	-7.448908e+02	3.214093e+00	2.256414e+01	3.488372e-02	2.644582e+00	1.666485e-02	9.776926e-01	1.433757e-02	3.254175e+00	2.066129e-02
31800000	-4.502996e+03	-7.434568e+02	3.687900e+00	2.725653e+01	2.325581e-02	2.585809e+00	1.143006e-02	9.829610e-01	1.164148e-02	2.886995e+00	2.373327e-02
31820000	-4.500817e+03	-7.427031e+02	4.216777e+00	3.027952e+01	3.488372e-02	2.750285e+00	1.527672e-02	9.844367e-01	5.354931e-03	2.807637e+00	2.716937e-02
31840000	-4.491942e+03	-7.674495e+02	3.649636e+00	2.776530e+01	5.813953e-02	2.221035e+00	1.126156e-02	9.881752e-01	5.915685e-03	3.105429e+00	2.341181e-02
31860000	-4.489577e+03	-7.898683e+02	3.461969e+00	2.607128e+01	2.325581e-02	2.389071e+00	2.229055e-02	9.700594e-01	1.064047e-02	3.399096e+00	2.229059e-02
31880000	-4.516513e+03	-7.561269e+02	3.353063e+00	2.486084e+01	2.325581e-02	2.460613e+00	5.934736e-03	9.921252e-01	1.139955e-02	2.467442e+00	2.151436e-02
31900000	-4.512995e+03	-7.595696e+02	2.953452e+00	2.298605e+01	2.325581e-02	3.023984e+00	4.024462e-03	9.965622e-01	5.210858e-03	1.838086e+00	1.880518e-02
31920000	-4.506510e+03	-7.223143e+02	3.382263e+00	2.336018e+01	1.162791e-02	2.852209e+00	7.132618e-03	9.941134e-01	6.041067e-03	1.852113e+00	2.160253e-02
31940000	-4.513591e+03	-7.207736e+02	3.895207e+00	2.703940e+01	2.325581e-02	3.530955e+00	1.884588e-02	9.793240e-01	7.616647e-03	1.816476e+00	2.490167e-02
31960000	-4.518914e+03	-7.188466e+02	3.477243e+00	2.651021e+01	1.162791e-02	3.841792e+00	8.445167e-03	9.881367e-01	1.115526e-02	1.791037e+00	2.222514e-02
31980000	-4.525030e+03	-7.229484e+02	3.016860e+00	2.292332e+01	0.000000e+00	2.962595e+00	1.699421e-02	9.801127e-01	8.552422e-03	1.797929e+00	1.932163e-02
32000000	-4.505382e+03	-7.689607e+02	3.124271e+00	2.485481e+01	1.162791e-02	2.858002e+00	2.976719e-02	9.629636e-01	8.210961e-03	2.355522e+00	2.006459e-02
32020000	-4.522107e+03	-7.152700e+02	3.522999e+00	2.549970e+01	0.000000e+00	2.293642e+00	9.280304e-03	9.950442e-01	1.292763e-03	1.524812e+00	2.264360e-02
32040000	-4.506969e+03	-7.630410e+02	3.232548e+00	2.413223e+01	0.000000e+00	3.447480e+00	1.287943e-02	9.911070e-01	2.881583e-03	2.131374e+00	2.064900e-02
32060000	-4.509645e+03	-7.638172e+02	3.361986e+00	2.461337e+01	1.162791e-02	2.271509e+00	2.751425e-02	9.930699e-01	3.859529e-04	1.856268e+00	2.140250e-02
32080000	-4.509382e+03	-7.781499e+02	3.088204e+00	2.324533e+01	3.488372e-02	2.341070e+00	8.706923e-03	9.941365e-01	2.915717e-03	2.711210e+00	1.988036e-02
32100000	-4.496877e+03	-7.882789e+02	3.251132e+00	2.426534e+01	2.325581e-02	2.383029e+00	7.323010e-03	9.918864e-01	6.267590e-03	3.367598e+00	2.090512e-02
32120000	-4.495628e+03	-7.767338e+02	3.402126e+00	2.545561e+01	4.651163e-02	2.343782e+00	7.363939e-03	9.888984e-01	1.291953e-02	3.162218e+00	2.180117e-02
32140000	-4.507953e+03	-7.739332e+02	4.110421e+00	2.805769e+01	1.162791e-02	2.179161e+00	1.623532e-02	9.800953e-01	9.183917e-03	3.611275e+00	2.630977e-02
32160000	-4.489902e+03	-7.728205e+02	3.946181e+00	2.694291e+01	8.139535e-02	2.311826e+00	1.034359e-02	9.869810e-01	8.990959e-03	4.045727e+00	2.525849e-02
32180000	-4.507824e+03	-7.724721e+02	3.706691e+00	2.731262e+01	3.488372e-02	4.033614e+00	1.805539e-02	9.742905e-01	1.189688e-02	2.741593e+00	2.366293e-02
32200000	-4.485993e+03	-8.103495e+02	3.524103e+00	2.673318e+01	2.325581e-02	2.630618e+00	1.254382e-02	9.863327e-01	6.650067e-03	4.074235e+00	2.201610e-02
32220000	-4.486744e+03	-8.037768e+02	3.532590e+00	2.707774e+01	2.325581e-02	3.014688e+00	1.470368e-02	9.804766e-01	8.759013e-03	4.542030e+00	2.234033e-02
32240000	-4.484925e+03	-8.036405e+02	3.302673e+00	2.568583e+01	3.488372e-02	2.861589e+00	1.499724e-02	9.736317e-01	1.491290e-02	5.113418e+00	2.103751e-02
32260000	-4.500941e+03	-7.921066e+02	3.443293e+00	2.708846e+01	3.488372e-02	3.431193e+00	5.836562e-03	9.931558e-01	6.452886e-03	3.870033e+00	2.202462e-02
32280000	-4.494954e+03	-7.726780e+02	3.060728e+00	2.377484e+01	0.000000e+00	2.500044e+00	7.722145e-03	9.958151e-01	1.586114e-03	3.029229e+00	1.963357e-02
32300000	-4.506321e+03	-7.925038e+02	3.119609e+00	2.307352e+01	0.000000e+00	2.834739e+00	8.880242e-03	9.961320e-01	1.108974e-03	3.154928e+00	2.000907e-02
32320000	-4.510480e+03	-8.031206e+02	2.999502e+00	2.203023e+01	5.813953e-02	2.615672e+00	2.979945e-03	9.955940e-01	1.467611e-02	2.729562e+00	1.921092e-02
32340000	-4.507006e+03	-7.894070e+02	2.332449e+00	1.738585e+01	1.162791e-02	3.897243e+00	1.509962e-02	9.878291e-01	4.172739e-03	2.762627e+00	1.496758e-02
32360000	-4.517338e+03	-8.093024e+02	2.450355e+00	1.818023e+01	0.000000e+00	3.020678e+00	1.189178e-02	9.921412e-01	2.505180e-03	3.646735e+00	1.572265e-02
32380000	-4.506940e+03	-8.243615e+02	2.878004e+00	2.020703e+01	5.813953e-02	2.549629e+00	1.236239e-02	9.822534e-01	1.540634e-02	4.580462e+00	1.841712e-02
32400000	-4.490903e+03	-8.166597e+02	3.130900e+00	2.471313e+01	4.651163e-02	2.587164e+00	1.247578e-02	9.867263e-01	5.075561e-03	5.577192e+00	2.017831e-02
32420000	-4.492705e+03	-7.863530e+02	2.744027e+00	2.026422e+01	2.325581e-02	2.811233e+00	1.961023e-02	9.785467e-01	5.658792e-03	3.941154e+00	1.766684e-02
32440000	-4.497207e+03	-8.000831e+02	3.052170e+00	2.312378e+01	1.162791e-02	3.973650e+00	1.048336e-02	9.924924e-01	2.444562e-03	4.701271e+00	1.952784e-02
32460000	-4.485893e+03	-8.035638e+02	3.412288e+00	2.463939e+01	6.976744e-02	1.981187e+00	1.718238e-02	9.834165e-01	5.375389e-03	5.465185e+00	2.191416e-02
32480000	-4.470757e+03	-8.018032e+02	3.309829e+00	2.407381e+01	2.325581e-02	2.661795e+00	5.136805e-03	9.929825e-01	1.276525e-02	5.171650e+00	2.116954e-02
32500000	-4.484404e+03	-7.973369e+02	3.152516e+00	2.441296e+01	6.976744e-02	2.565507e+00	1.748442e-03	9.961013e-01	1.864741e-02	4.496072e+00	2.014022e-02
32520000	-4.495917e+03	-7.719772e+02	3.430687e+00	2.516075e+01	6.976744e-02	2.529874e+00	2.358404e-03	9.955816e-01	1.809077e-02	4.062304e+00	2.193588e-02
32540000	-4.495252e+03	-7.680360e+02	3.060781e+00	2.345203e+01	2.325581e-02	3.104254e+00	1.565756e-02	9.851276e-01	4.545731e-03	3.044339e+00	1.959753e-02
32560000	-4.488044e+03	-8.000238e+02	2.916463e+00	2.263484e+01	1.162791e-02	2.536847e+00	8.592086e-03	9.916837e-01	6.171730e-03	3.090911e+00	1.868229e-02
32580000	-4.496808e+03	-7.823231e+02	3.539621e+00	2.565995e+01	1.162791e-02	2.630626e+00	6.784644e-03	9.967716e-01	1.224245e-03	3.635333e+00	2.258692e-02
32600000	-4.481566e+03	-8.035491e+02	3.440066e+00	2.563051e+01	5.813953e-02	3.244560e+00	3.487176e-03	9.882749e-01	4.570784e-02	3.369061e+00	2.189281e-02
32620000	-4.488537e+03	-8.026592e+02	3.343811e+00	2.513760e+01	2.325581e-02	3.237676e+00	1.108233e-02	9.859548e-01	7.449914e-03	3.767481e+00	2.124517e-02
32640000	-4.494658e+03	-8.073132e+02	3.100937e+00	2.316479e+01	3.488372e-02	3.300072e+00	3.152098e-02	9.349366e-01	2.083526e-02	4.564631e+00	1.967587e-02
32660000	-4.488904e+03	-8.077993e+02	3.525942e+00	2.670344e+01	3.488372e-02	2.743957e+00	7.128275e-03	9.899326e-01	9.678784e-03	5.558698e+00	2.247576e-02
32680000	-4.491054e+03	-7.866073e+02	3.609618e+00	2.621461e+01	3.488372e-02	2.793570e+00	2.351125e-02	9.582008e-01	1.636690e-02	3.033777e+00	2.303454e-02
32700000	-4.499576e+03	-7.949218e+02	3.275900e+00	2.504897e+01	5.813953e-02	2.187665e+00	2.553750e-02	9.727243e-01	6.467228e-03	3.117845e+00	2.097304e-02
32720000	-4.497148e+03	-7.770825e+02	3.264315e+00	2.465258e+01	1.162791e-02	2.357127e+00	1.749801e-02	9.763882e-01	9.880410e-03	3.284228e+00	2.094656e-02
32740000	-4.497447e+03	-8.206789e+02	3.044821e+00	2.389705e+01	6.976744e-02	2.568003e+00	1.360241e-02	9.652626e-01	2.383281e-02	3.559626e+00	1.950419e-02
32760000	-4.491671e+03	-7.714060e+02	3.315755e+00	2.541931e+01	0.000000e+00	2.889192e+00	7.473215e-03	9.902563e-01	8.409324e-03	2.702864e+00	2.114794e-02
32780000	-4.477016e+03	-7.814739e+02	3.232917e+00	2.410732e+01	2.325581e-02	2.508165e+00	2.160919e-02	9.790853e-01	4.516889e-03	3.058424e+00	2.074948e-02
32800000	-4.479518e+03	-7.700871e+02	3.502202e+00	2.764805e+01	3.488372e-02	2.822044e+00	1.361196e-02	9.918535e-01	1.901888e-03	3.132053e+00	2.250924e-02
32820000	-4.504788e+03	-7.564906e+02	3.876001e+00	2.912742e+01	2.325581e-02	2.913657e+00	1.684087e-02	9.833159e-01	4.641941e-03	2.928204e+00	2.481809e-02
32840000	-4.498941e+03	-7.832543e+02	2.885949e+00	2.077321e+01	1.162791e-02	2.676221e+00	1.436152e-02	9.886076e-01	3.729854e-03	3.241798e+00	1.844872e-02
32860000	-4.493942e+03	-7.679604e+02	3.079248e+00	2.343446e+01	0.000000e+00	3.042791e+00	1.319229e-02	9.922335e-01	1.588210e-03	3.638263e+00	1.983785e-02
32880000	-4.501537e+03	-7.817725e+02	2.751591e+00	2.083748e+01	3.488372e-02	2.156078e+00	6.777882e-03	9.929863e-01	5.157281e-03	3.329988e+00	1.766862e-02
32900000	-4.495394e+03	-7.884305e+02	2.672614e+00	2.162907e+01	3.488372e-02	3.043099e+00	6.666742e-03	9.949125e-01	2.826736e-03	3.866723e+00	1.717671e-02
32920000	-4.494148e+03	-8.080928e+02	2.988868e+00	2.449786e+01	4.651163e-02	3.085167e+00	4.074046e-03	9.963222e-01	3.579964e-03	3.097630e+00	1.921672e-02
32940000	-4.483759e+03	-7.853796e+02	3.468230e+00	2.704965e+01	6.976744e-02	3.002170e+00	5.633655e-03	9.919184e-01	1.318319e-02	4.540457e+00	2.235050e-02
32960000	-4.493743e+03	-7.452982e+02	3.479792e+00	2.633062e+01	3.488372e-02	2.579218e+00	2.088064e-02	9.590269e-01	1.857045e-02	3.119491e+00	2.237480e-02
32980000	-4.497445e+03	-7.696441e+02	3.259640e+00	2.532852e+01	2.325581e-02	2.705476e+00	2.016505e-02	9.600804e-01	1.967776e-02	2.710446e+00	2.100120e-02
33000000	-4.478233e+03	-7.745311e+02	3.421767e+00	2.636084e+01	2.325581e-02	2.528200e+00	2.335885e-02	9.778966e-01	3.978176e-03	3.240977e+00	2.194049e-02
33020000	-4.503249e+03	-7.758089e+02	3.310799e+00	2.452485e+01	5.813953e-02	2.666269e+00	1.384978e-02	9.871016e-01	4.727366e-03	3.281345e+00	2.109336e-02
33040000	-4.492973e+03	-8.030189e+02	3.408146e+00	2.518052e+01	5.813953e-02	2.749257e+00	1.155933e-02	9.738708e-01	2.829617e-02	4.000591e+00	2.189347e-02
33060000	-4.491245e+03	-8.085781e+02	3.270901e+00	2.450877e+01	1.162791e-02	2.392777e+00	1.613504e-03	9.987862e-01	3.205684e-03	3.845262e+00	2.097974e-02
33080000	-4.484641e+03	-7.692757e+02	3.467360e+00	2.502339e+01	3.488372e-02	2.552218e+00	4.646125e-03	9.962777e-01	4.345647e-03	4.170262e+00	2.224844e-02
33100000	-4.491464e+03	-8.354515e+02	2.682107e+00	2.107947e+01	2.325581e-02	3.496698e+00	1.889056e-03	9.968967e-01	1.079721e-02	5.555587e+00	1.712945e-02
33120000	-4.506399e+03	-7.933529e+02	2.929618e+00	2.231314e+01	0.000000e+00	2.792683e+00	2.326118e-03	9.981457e-01	3.243039e-03	3.346528e+00	1.875356e-02
33140000	-4.496512e+03	-7.850461e+02	3.258086e+00	2.391713e+01	2.325581e-02	2.582629e+00	2.627301e-02	9.710816e-01	6.199726e-03	3.507557e+00	2.087854e-02
33160000	-4.497251e+03	-7.837099e+02	2.842900e+00	1.976994e+01	2.325581e-02	2.578549e+00	2.013960e-02	9.708135e-01	1.338660e-02	2.449322e+00	1.820223e-02
33180000	-4.499096e+03	-7.536383e+02	3.139701e+00	2.235571e+01	4.651163e-02	3.232046e+00	8.877195e-03	9.867854e-01	1.273419e-02	2.205908e+00	2.013321e-02
33200000	-4.494324e+03	-7.916844e+02	2.871754e+00	2.123059e+01	1.162791e-02	2.865995e+00	1.311299e-02	9.844534e-01	7.099468e-03	2.959012e+00	1.838122e-02
33220000	-4.497623e+03	-7.845314e+02	2.680174e+00	1.895722e+01	4.651163e-02	2.336048e+00	2.506852e-02	9.757845e-01	6.295601e-03	4.043854e+00	1.727119e-02
33240000	-4.486317e+03	-7.840860e+02	2.942636e+00	2.225267e+01	2.325581e-02	3.318798e+00	2.313362e-02	9.719819e-01	5.387914e-03	4.038362e+00	1.893498e-02
33260000	-4.483119e+03	-7.972461e+02	3.211711e+00	2.465142e+01	3.488372e-02	2.766355e+00	1.774224e-02	9.806071e-01	6.531663e-03	4.101057e+00	2.061920e-02
33280000	-4.491408e+03	-7.577420e+02	3.075233e+00	2.275076e+01	4.651163e-02	2.675098e+00	1.609575e-02	9.750155e-01	1.391885e-02	2.854080e+00	1.977609e-02
33300000	-4.480126e+03	-8.053126e+02	2.964593e+00	2.378855e+01	4.651163e-02	3.080669e+00	1.601560e-02	9.816791e-01	4.879379e-03	4.365932e+00	1.907437e-02
33320000	-4.472896e+03	-8.138573e+02	3.281989e+00	2.620854e+01	1.162791e-02	2.068130e+00	9.581650e-03	9.931191e-01	2.119952e-03	5.483335e+00	2.113098e-02
33340000	-4.482458e+03	-7.869362e+02	3.531871e+00	2.707255e+01	3.488372e-02	1.922357e+00	3.061548e-03	9.963655e-01	6.521913e-03	5.524847e+00	2.260112e-02
33360000	-4.486355e+03	-7.611186e+02	3.765236e+00	2.794165e+01	1.162791e-02	2.632608e+00	3.711587e-03	9.972557e-01	3.009973e-03	3.603266e+00	2.414648e-02
33380000	-4.485347e+03	-7.736074e+02	3.798435e+00	2.903217e+01	1.162791e-02	2.915163e+00	2.460190e-03	9.966289e-01	9.998510e-03	4.631961e+00	2.425708e-02
33400000	-4.478350e+03	-7.789331e+02	3.817719e+00	2.918061e+01	0.000000e+00	2.424916e+00	3.553764e-03	9.963471e-01	6.163827e-03	3.700878e+00	2.440862e-02
33420000	-4.478730e+03	-8.002747e+02	3.451050e+00	2.654533e+01	4.651163e-02	2.625327e+00	5.741597e-03	9.898140e-01	1.260763e-02	4.591357e+00	2.207077e-02
33440000	-4.477922e+03	-7.690419e+02	3.820309e+00	2.963920e+01	3.488372e-02	2.869651e+00	8.186975e-03	9.900776e-01	6.500148e-03	5.119112e+00	2.433630e-02
33460000	-4.483545e+03	-7.785522e+02	3.273250e+00	2.552995e+01	3.488372e-02	2.369849e+00	9.111537e-03	9.805569e-01	2.246094e-02	5.033027e+00	2.093067e-02
33480000	-4.486934e+03	-7.878814e+02	3.542656e+00	2.708709e+01	3.488372e-02	3.050999e+00	1.873811e-02	9.834483e-01	4.551084e-03	4.877763e+00	2.267708e-02
33500000	-4.487033e+03	-7.781213e+02	3.520270e+00	2.528304e+01	5.813953e-02	2.556058e+00	1.234741e-02	9.803811e-01	1.227412e-02	4.878864e+00	2.261256e-02
33520000	-4.480336e+03	-7.732007e+02	3.668934e+00	2.799145e+01	5.813953e-02	2.164447e+00	1.237733e-02	9.821143e-01	9.288188e-03	5.497023e+00	2.353080e-02
33540000	-4.498671e+03	-7.661496e+02	3.427262e+00	2.617653e+01	4.651163e-02	2.604363e+00	1.156276e-02	9.912644e-01	2.658493e-03	3.027645e+00	2.203081e-02
33560000	-4.509901e+03	-7.370067e+02	3.484459e+00	2.592395e+01	3.488372e-02	2.708152e+00	7.802764e-03	9.887063e-01	1.103981e-02	2.434126e+00	2.241849e-02
33580000	-4.493269e+03	-7.700588e+02	3.308139e+00	2.612400e+01	0.000000e+00	3.012565e+00	1.304205e-02	9.854067e-01	6.563356e-03	2.481373e+00	2.124082e-02
33600000	-4.484919e+03	-7.417647e+02	3.850258e+00	2.929420e+01	0.000000e+00	3.071393e+00	2.417376e-02	9.808926e-01	3.162835e-03	2.795083e+00	2.482898e-02
33620000	-4.499929e+03	-7.292371e+02	3.465395e+00	2.633128e+01	1.162791e-02	2.383174e+00	7.646583e-03	9.914365e-01	7.355592e-03	1.952904e+00	2.224326e-02
33640000	-4.479846e+03	-7.706671e+02	4.086045e+00	3.276922e+01	0.000000e+00	2.204192e+00	1.265428e-02	9.955284e-01	6.976118e-04	2.512031e+00	2.633855e-02
33660000	-4.508441e+03	-7.450538e+02	3.929085e+00	2.990488e+01	2.325581e-02	3.962386e+00	8.589861e-03	9.898817e-01	7.854128e-03	2.819471e+00	2.518574e-02
33680000	-4.491853e+03	-7.260951e+02	3.673693e+00	2.761102e+01	1.162791e-02	3.287313e+00	2.465219e-02	9.742529e-01	5.217558e-03	2.021170e+00	2.359326e-02
33700000	-4.486709e+03	-7.540379e+02	3.882503e+00	2.974400e+01	2.325581e-02	3.042716e+00	1.575939e-02	9.899911e-01	2.264992e-03	2.570368e+00	2.490221e-02
33720000	-4.499785e+03	-7.610720e+02	4.470062e+00	3.505158e+01	2.325581e-02	2.995979e+00	9.164504e-03	9.942514e-01	2.589260e-03	2.888135e+00	2.872389e-02
33740000	-4.490397e+03	-7.320294e+02	4.248913e+00	3.301204e+01	0.000000e+00	2.474761e+00	5.601468e-03	9.971996e-01	8.955501e-04	1.909511e+00	2.731915e-02
33760000	-4.493375e+03	-7.271703e+02	4.264824e+00	3.329311e+01	2.325581e-02	2.684368e+00	1.468778e-02	9.917712e-01	1.836300e-03	2.449164e+00	2.741767e-02
33780000	-4.491557e+03	-7.273811e+02	4.745349e+00	3.820987e+01	3.488372e-02	1.613148e+00	2.134312e-02	9.679011e-01	1.106572e-02	3.346363e+00	3.045092e-02
33800000	-4.499935e+03	-7.594786e+02	3.880142e+00	3.128128e+01	2.325581e-02	2.365573e+00	8.364579e-03	9.881485e-01	1.250182e-02	3.598554e+00	2.471492e-02
33820000	-4.496472e+03	-7.384303e+02	3.453707e+00	2.767379e+01	2.325581e-02	2.580938e+00	9.010681e-03	9.925480e-01	3.476200e-03	3.561191e+00	2.204517e-02
33840000	-4.481403e+03	-7.609605e+02	3.558417e+00	2.974617e+01	0.000000e+00	2.269167e+00	5.419589e-03	9.955378e-01	2.543210e-03	2.891639e+00	2.293765e-02
33860000	-4.478199e+03	-7.466355e+02	4.206899e+00	3.574073e+01	3.488372e-02	2.854318e+00	4.026601e-03	9.961158e-01	4.164692e-03	3.467405e+00	2.713141e-02
33880000	-4.500668e+03	-7.190096e+02	3.673402e+00	2.906151e+01	0.000000e+00	3.346421e+00	2.050711e-02	9.884969e-01	1.518832e-03	2.157540e+00	2.360754e-02
33900000	-4.487736e+03	-7.593337e+02	3.476562e+00	2.671934e+01	1.162791e-02	3.191338e+00	1.089983e-02	9.905384e-01	3.418326e-03	2.383126e+00	2.231013e-02
33920000	-4.509283e+03	-7.306113e+02	3.681205e+00	2.718137e+01	0.000000e+00	2.328446e+00	1.171875e-02	9.859837e-01	1.031913e-02	2.258082e+00	2.370380e-02
33940000	-4.522006e+03	-7.476747e+02	3.528791e+00	2.632564e+01	3.488372e-02	2.049249e+00	2.126586e-02	9.865394e-01	2.237402e-03	3.204671e+00	2.271894e-02
33960000	-4.515568e+03	-7.873802e+02	3.048117e+00	2.230321e+01	1.162791e-02	2.474522e+00	1.160203e-02	9.892303e-01	5.048778e-03	3.804274e+00	1.955624e-02
33980000	-4.497934e+03	-7.698565e+02	3.479580e+00	2.478220e+01	1.162791e-02	2.429930e+00	1.866746e-02	9.833180e-01	5.232485e-03	3.390763e+00	2.235175e-02
34000000	-4.511000e+03	-7.675156e+02	3.136043e+00	2.226330e+01	1.162791e-02	2.181211e+00	1.265066e-02	9.820440e-01	1.361062e-02	3.170936e+00	2.003068e-02
34020000	-4.504581e+03	-7.789788e+02	3.415327e+00	2.621433e+01	4.651163e-02	2.192438e+00	1.862794e-02	9.815593e-01	5.259361e-03	3.496067e+00	2.195934e-02
34040000	-4.503367e+03	-8.058755e+02	2.987184e+00	2.221287e+01	4.651163e-02	2.566625e+00	3.920805e-02	9.337374e-01	1.995016e-02	4.397426e+00	1.917113e-02
34060000	-4.503010e+03	-7.779353e+02	3.468886e+00	2.293511e+01	4.651163e-02	2.583646e+00	1.169555e-02	9.800444e-01	1.662162e-02	3.807176e+00	2.227627e-02
34080000	-4.503222e+03	-7.737015e+02	2.966098e+00	2.147414e+01	4.651163e-02	2.245546e+00	1.654035e-02	9.760820e-01	1.341115e-02	2.852680e+00	1.899571e-02
34100000	-4.495551e+03	-8.358668e+02	3.008924e+00	2.293879e+01	4.651163e-02	2.646016e+00	1.480819e-02	9.821708e-01	8.566306e-03	4.377442e+00	1.930730e-02
34120000	-4.466844e+03	-8.186470e+02	2.859419e+00	2.292962e+01	1.162791e-02	2.793327e+00	1.020501e-02	9.909322e-01	3.562307e-03	5.733704e+00	1.841844e-02
34140000	-4.482877e+03	-8.024244e+02	3.265110e+00	2.567808e+01	1.162791e-02	2.109025e+00	8.696617e-03	9.946178e-01	1.618776e-03	3.978527e+00	2.098818e-02
34160000	-4.507253e+03	-7.997731e+02	3.327216e+00	2.541672e+01	2.325581e-02	2.818929e+00	4.874262e-03	9.955369e-01	4.337040e-03	4.337351e+00	2.135983e-02
34180000	-4.508811e+03	-7.917928e+02	2.587103e+00	1.967344e+01	5.813953e-02	2.680558e+00	2.345042e-02	9.550373e-01	2.288780e-02	2.564288e+00	1.666179e-02
34200000	-4.497879e+03	-7.887519e+02	2.829148e+00	2.162542e+01	3.488372e-02	2.843283e+00	2.406384e-02	9.762136e-01	4.697034e-03	2.700687e+00	1.815493e-02
34220000	-4.488752e+03	-8.104889e+02	2.499778e+00	1.903003e+01	1.162791e-02	2.646439e+00	2.228251e-02	9.844830e-01	2.901817e-03	4.123920e+00	1.606921e-02
34240000	-4.484200e+03	-7.896619e+02	2.886192e+00	2.163109e+01	4.651163e-02	2.799728e+00	1.753016e-02	9.892220e-01	2.270610e-03	3.095470e+00	1.850952e-02
34260000	-4.478217e+03	-8.071055e+02	2.994584e+00	2.259422e+01	2.325581e-02	2.965963e+00	1.305549e-02	9.937930e-01	1.332080e-03	4.558376e+00	1.921506e-02
34280000	-4.503651e+03	-8.137813e+02	2.453418e+00	1.752346e+01	1.162791e-02	2.045940e+00	1.284535e-02	9.899372e-01	3.265843e-03	3.330834e+00	1.572477e-02
34300000	-4.495844e+03	-8.259895e+02	2.538370e+00	1.944333e+01	1.162791e-02	3.168964e+00	2.805972e-02	9.719356e-01	5.651850e-03	3.593816e+00	1.597956e-02
34320000	-4.486346e+03	-8.256659e+02	2.642910e+00	1.972113e+01	5.813953e-02	3.136114e+00	1.922193e-02	9.687647e-01	1.439620e-02	5.739616e+00	1.683670e-02
34340000	-4.490542e+03	-8.337113e+02	2.468144e+00	1.943778e+01	2.325581e-02	2.277972e+00	9.930599e-03	9.888429e-01	6.887485e-03	4.858354e+00	1.571122e-02
34360000	-4.474169e+03	-8.426050e+02	2.469890e+00	1.965638e+01	4.651163e-02	3.202354e+00	2.097732e-02	9.714153e-01	7.545970e-03	6.031784e+00	1.584460e-02
34380000	-4.483650e+03	-8.110912e+02	2.545845e+00	1.897800e+01	1.162791e-02	2.999965e+00	1.635399e-02	9.861331e-01	4.447723e-03	4.837669e+00	1.634028e-02
34400000	-4.488491e+03	-8.279160e+02	2.836614e+00	2.137368e+01	3.488372e-02	2.782516e+00	1.425562e-02	9.821596e-01	8.018047e-03	6.818599e+00	1.826008e-02
34420000	-4.475220e+03	-8.098496e+02	3.164829e+00	2.371977e+01	3.488372e-02	2.560505e+00	1.150079e-02	9.836141e-01	1.072462e-02	6.519298e+00	2.036000e-02
34440000	-4.476316e+03	-7.936906e+02	3.296943e+00	2.573091e+01	4.651163e-02	2.493138e+00	1.270366e-02	9.904603e-01	2.252759e-03	5.311664e+00	2.125031e-02
34460000	-4.475902e+03	-7.996786e+02	3.037633e+00	2.468613e+01	3.488372e-02	2.861129e+00	1.353705e-02	9.892376e-01	3.162412e-03	6.108090e+00	1.959144e-02
34480000	-4.490034e+03	-8.140175e+02	2.752634e+00	2.195883e+01	2.325581e-02	2.688914e+00	1.153136e-02	9.909045e-01	3.364761e-03	5.634226e+00	1.771270e-02
34500000	-4.488675e+03	-8.009247e+02	2.855370e+00	2.205653e+01	3.488372e-02	2.731428e+00	1.725445e-02	9.811168e-01	6.445595e-03	5.655652e+00	1.833819e-02
34520000	-4.486775e+03	-8.121451e+02	3.225380e+00	2.454769e+01	5.813953e-02	2.186126e+00	2.316786e-02	9.732643e-01	7.288385e-03	5.042974e+00	2.068483e-02
34540000	-4.485669e+03	-8.317628e+02	2.945032e+00	2.296670e+01	3.488372e-02	3.224924e+00	1.424171e-02	9.649902e-01	3.022160e-02	5.482056e+00	1.888460e-02
34560000	-4.477846e+03	-8.261916e+02	2.762497e+00	2.288103e+01	4.651163e-02	3.052788e+00	1.129294e-02	9.846745e-01	9.532578e-03	5.127442e+00	1.776790e-02
34580000	-4.485304e+03	-8.031587e+02	2.858545e+00	2.177111e+01	1.162791e-02	2.236909e+00	1.146753e-02	9.923121e-01	2.439751e-03	5.434172e+00	1.835323e-02
34600000	-4.492974e+03	-8.099387e+02	2.932639e+00	2.266998e+01	4.651163e-02	3.635990e+00	1.279711e-02	9.847326e-01	7.936829e-03	3.950697e+00	1.878850e-02
34620000	-4.485815e+03	-8.095217e+02	3.219731e+00	2.520821e+01	6.976744e-02	3.051475e+00	7.458253e-03	9.875608e-01	1.476392e-02	5.392950e+00	2.059559e-02
34640000	-4.487439e+03	-8.052956e+02	3.514344e+00	2.825989e+01	2.325581e-02	2.227244e+00	1.046600e-02	9.883069e-01	6.178798e-03	6.283505e+00	2.266618e-02
34660000	-4.472934e+03	-7.799859e+02	4.034440e+00	3.217709e+01	4.651163e-02	2.314819e+00	8.478859e-03	9.900280e-01	5.229535e-03	5.288056e+00	2.598520e-02
34680000	-4.480995e+03	-7.680025e+02	3.422904e+00	2.752335e+01	4.651163e-02	2.218735e+00	7.373200e-03	9.850827e-01	1.788202e-02	3.875663e+00	2.202684e-02
34700000	-4.478363e+03	-7.725123e+02	3.141315e+00	2.437774e+01	2.325581e-02	2.667155e+00	1.515809e-02	9.756653e-01	1.496861e-02	3.928350e+00	2.025555e-02
34720000	-4.472798e+03	-7.881587e+02	3.339681e+00	2.594106e+01	1.162791e-02	2.836433e+00	1.967047e-02	9.701979e-01	1.187155e-02	5.701016e+00	2.148704e-02
34740000	-4.461886e+03	-8.076419e+02	3.481402e+00	2.629477e+01	3.488372e-02	2.838287e+00	1.069287e-02	9.820522e-01	1.449124e-02	4.510047e+00	2.243851e-02
34760000	-4.479694e+03	-7.840747e+02	3.204895e+00	2.530997e+01	1.162791e-02	2.551197e+00	1.378652e-02	9.836698e-01	5.738556e-03	4.907698e+00	2.065578e-02
34780000	-4.498051e+03	-7.748416e+02	3.522363e+00	2.750123e+01	3.488372e-02	2.133364e+00	9.986417e-03	9.861280e-01	9.651723e-03	3.899731e+00	2.269582e-02
34800000	-4.480038e+03	-8.060544e+02	3.515109e+00	2.740369e+01	3.488372e-02	2.864606e+00	1.508609e-02	9.900064e-01	1.865450e-03	4.199634e+00	2.261473e-02
34820000	-4.495579e+03	-7.615338e+02	3.518047e+00	2.718081e+01	3.488372e-02	2.115351e+00	2.303286e-02	9.799363e-01	4.212118e-03	2.748002e+00	2.245126e-02
34840000	-4.495712e+03	-7.468373e+02	3.484693e+00	2.626883e+01	1.162791e-02	2.293256e+00	6.285199e-03	9.927560e-01	7.770043e-03	3.745220e+00	2.240511e-02
34860000	-4.483523e+03	-7.398941e+02	4.253086e+00	3.229711e+01	1.162791e-02	2.657618e+00	1.086089e-02	9.905498e-01	4.361492e-03	1.765825e+00	2.720681e-02
34880000	-4.505404e+03	-7.706049e+02	3.654925e+00	2.904390e+01	1.162791e-02	2.573267e+00	9.552271e-03	9.873141e-01	7.099772e-03	4.331509e+00	2.301655e-02
34900000	-4.500992e+03	-7.483955e+02	4.227125e+00	3.274821e+01	2.325581e-02	2.223140e+00	1.420009e-02	9.835255e-01	5.815847e-03	2.944012e+00	2.683843e-02
34920000	-4.479886e+03	-7.596083e+02	4.077014e+00	3.116358e+01	4.651163e-02	2.788808e+00	2.101883e-02	9.660727e-01	1.607864e-02	2.912085e+00	2.575115e-02
34940000	-4.509566e+03	-7.798942e+02	3.881989e+00	3.087294e+01	4.651163e-02	2.817064e+00	1.244205e-02	9.825620e-01	8.881532e-03	3.345779e+00	2.456107e-02
34960000	-4.506268e+03	-7.448522e+02	3.494638e+00	2.586520e+01	2.325581e-02	2.182682e+00	5.801242e-03	9.936232e-01	6.632683e-03	3.040695e+00	2.253299e-02
34980000	-4.495812e+03	-7.589773e+02	3.185145e+00	2.446864e+01	3.488372e-02	2.103477e+00	9.572437e-03	9.872931e-01	7.864037e-03	3.069144e+00	2.047962e-02
35000000	-4.506655e+03	-7.534268e+02	3.744079e+00	2.726909e+01	5.813953e-02	3.697567e+00	9.227581e-03	9.867746e-01	1.042889e-02	3.075324e+00	2.367946e-02
35020000	-4.514256e+03	-7.793047e+02	2.998977e+00	2.276879e+01	2.325581e-02	2.335105e+00	1.273203e-02	9.866493e-01	6.391467e-03	4.059726e+00	1.915436e-02
35040000	-4.499756e+03	-7.682244e+02	3.923264e+00	3.076338e+01	3.488372e-02	2.729358e+00	7.763607e-03	9.924850e-01	4.010415e-03	3.680700e+00	2.505302e-02
35060000	-4.484475e+03	-7.604187e+02	4.051355e+00	3.048888e+01	2.325581e-02	2.771396e+00	6.044010e-03	9.875979e-01	1.779309e-02	3.312751e+00	2.587022e-02
35080000	-4.499690e+03	-7.723947e+02	3.579984e+00	2.707921e+01	1.162791e-02	2.421162e+00	2.346293e-02	9.847526e-01	2.902409e-03	4.289266e+00	2.290180e-02
35100000	-4.483490e+03	-7.730680e+02	3.884484e+00	3.075365e+01	0.000000e+00	2.636642e+00	1.518970e-02	9.809880e-01	7.570929e-03	4.086861e+00	2.480040e-02
35120000	-4.486548e+03	-7.608879e+02	3.931043e+00	2.919513e+01	2.325581e-02	2.091063e+00	1.439933e-02	9.887086e-01	2.996970e-03	2.742682e+00	2.512535e-02
35140000	-4.470769e+03	-7.842479e+02	4.333271e+00	3.350290e+01	2.325581e-02	2.392466e+00	3.136734e-02	9.657787e-01	6.561646e-03	3.740261e+00	2.791446e-02
35160000	-4.491714e+03	-7.452400e+02	4.233180e+00	3.164904e+01	3.488372e-02	2.912095e+00	1.694764e-02	9.803018e-01	7.439990e-03	3.253654e+00	2.718217e-02
35180000	-4.473410e+03	-7.975368e+02	3.352021e+00	2.589100e+01	6.976744e-02	2.853583e+00	1.812944e-02	9.672011e-01	1.561620e-02	4.381027e+00	2.158322e-02
35200000	-4.493070e+03	-7.753667e+02	3.533850e+00	2.578047e+01	1.162791e-02	3.040222e+00	1.884983e-02	9.838450e-01	3.506074e-03	4.146731e+00	2.261243e-02
35220000	-4.481356e+03	-8.121395e+02	3.117776e+00	2.468130e+01	2.325581e-02	2.888731e+00	1.128864e-02	9.895930e-01	4.415743e-03	4.048774e+00	2.010087e-02
35240000	-4.506720e+03	-7.819787e+02	3.047124e+00	2.405970e+01	1.162791e-02	2.506538e+00	1.187121e-02	9.913856e-01	2.489670e-03	3.563131e+00	1.954505e-02
35260000	-4.476706e+03	-7.951993e+02	3.039124e+00	2.366221e+01	1.162791e-02	3.596134e+00	1.821839e-02	9.858116e-01	3.118487e-03	3.767825e+00	1.938620e-02
35280000	-4.481428e+03	-7.965561e+02	3.018639e+00	2.321358e+01	4.651163e-02	2.792388e+00	8.476655e-03	9.895007e-01	7.348797e-03	4.419384e+00	1.930560e-02
35300000	-4.509883e+03	-7.772006e+02	2.967167e+00	2.285673e+01	2.325581e-02	2.647393e+00	5.493328e-03	9.941462e-01	4.890565e-03	2.477379e+00	1.891459e-02
35320000	-4.502801e+03	-7.412084e+02	3.132802e+00	2.421942e+01	1.162791e-02	2.622953e+00	6.959809e-03	9.926851e-01	4.760748e-03	2.019512e+00	2.000009e-02
35340000	-4.494838e+03	-7.693763e+02	3.073733e+00	2.380205e+01	1.162791e-02	3.008838e+00	1.571662e-02	9.867272e-01	4.225497e-03	3.169841e+00	1.963100e-02
35360000	-4.502973e+03	-7.948159e+02	2.989228e+00	2.339437e+01	3.488372e-02	3.971241e+00	1.504726e-02	9.664402e-01	2.349669e-02	3.281528e+00	1.907190e-02
35380000	-4.495585e+03	-7.636027e+02	2.698331e+00	1.927798e+01	1.162791e-02	2.485220e+00	1.466666e-02	9.879628e-01	3.673390e-03	2.832335e+00	1.712213e-02
35400000	-4.515401e+03	-8.247659e+02	2.777697e+00	2.187101e+01	0.000000e+00	2.566902e+00	1.316773e-02	9.822608e-01	9.949273e-03	3.992764e+00	1.772976e-02
35420000	-4.491073e+03	-8.070768e+02	2.786549e+00	2.068999e+01	4.651163e-02	2.602249e+00	2.150679e-02	9.747822e-01	7.644317e-03	3.429748e+00	1.787213e-02
35440000	-4.507408e+03	-8.403599e+02	2.804425e+00	2.069357e+01	3.488372e-02	2.311591e+00	1.580932e-02	9.832682e-01	6.718531e-03	7.037233e+00	1.789406e-02
35460000	-4.499407e+03	-8.058097e+02	3.171118e+00	2.432581e+01	1.162791e-02	2.767896e+00	1.085996e-02	9.852644e-01	9.873682e-03	4.093734e+00	2.026946e-02
35480000	-4.501548e+03	-8.005758e+02	3.055476e+00	2.281553e+01	3.488372e-02	2.150381e+00	8.012489e-03	9.860245e-01	1.444111e-02	3.892588e+00	1.963655e-02
35500000	-4.491399e+03	-7.910937e+02	3.149006e+00	2.435404e+01	2.325581e-02	2.141172e+00	1.970890e-02	9.809014e-01	4.680742e-03	2.633908e+00	2.031290e-02
35520000	-4.483673e+03	-7.869558e+02	3.388863e+00	2.550914e+01	4.651163e-02	2.867241e+00	7.137811e-03	9.845840e-01	2.752998e-02	4.654512e+00	2.182432e-02
35540000	-4.495642e+03	-7.738322e+02	3.365306e+00	2.583705e+01	2.325581e-02	2.522438e+00	1.380682e-02	9.818829e-01	8.281844e-03	2.923493e+00	2.170575e-02
35560000	-4.486374e+03	-7.913500e+02	2.887423e+00	2.160067e+01	2.325581e-02	2.799167e+00	1.047743e-02	9.845554e-01	1.030406e-02	4.068347e+00	1.861592e-02
35580000	-4.485641e+03	-7.956343e+02	3.143291e+00	2.409080e+01	1.162791e-02	3.168293e+00	1.269697e-02	9.837144e-01	8.096581e-03	4.184990e+00	2.018851e-02
35600000	-4.484578e+03	-7.943731e+02	3.368959e+00	2.434063e+01	4.651163e-02	2.789079e+00	3.630791e-02	9.839354e-01	1.341136e-03	3.699673e+00	2.170733e-02
35620000	-4.500197e+03	-7.792985e+02	3.112819e+00	2.345062e+01	2.325581e-02	2.910546e+00	2.373185e-02	9.858071e-01	1.697281e-03	4.222909e+00	1.993640e-02
35640000	-4.489784e+03	-7.999393e+02	3.267442e+00	2.581037e+01	4.651163e-02	2.705673e+00	2.600997e-02	9.807875e-01	2.583623e-03	3.671310e+00	2.093685e-02
35660000	-4.486788e+03	-7.932737e+02	3.163112e+00	2.238342e+01	3.488372e-02	2.139272e+00	1.868583e-02	9.802762e-01	8.710349e-03	4.633553e+00	2.010899e-02
35680000	-4.483373e+03	-8.284580e+02	2.770142e+00	2.199795e+01	2.325581e-02	2.237393e+00	5.406739e-03	9.937921e-01	5.614287e-03	4.531622e+00	1.779755e-02
35700000	-4.504483e+03	-8.234888e+02	2.620832e+00	2.017371e+01	3.488372e-02	2.863139e+00	2.787327e-02	9.704624e-01	6.471962e-03	4.497867e+00	1.675049e-02
35720000	-4.500576e+03	-8.185443e+02	2.818502e+00	2.084102e+01	5.813953e-02	1.920338e+00	6.714220e-03	9.881164e-01	1.245325e-02	4.387628e+00	1.805547e-02
35740000	-4.485851e+03	-8.129068e+02	3.022893e+00	2.223849e+01	1.162791e-02	3.068410e+00	2.082463e-02	9.907096e-01	1.156625e-03	4.075090e+00	1.938551e-02
35760000	-4.491685e+03	-8.142764e+02	2.834189e+00	2.122777e+01	1.162791e-02	2.321540e+00	2.355247e-02	9.854839e-01	1.768923e-03	3.327298e+00	1.807927e-02
35780000	-4.504455e+03	-7.783612e+02	2.944284e+00	2.193293e+01	0.000000e+00	2.610627e+00	6.493727e-03	9.895562e-01	1.602744e-02	2.869554e+00	1.884229e-02
35800000	-4.486341e+03	-8.133805e+02	2.729897e+00	2.187047e+01	2.325581e-02	2.636303e+00	1.154038e-02	9.851105e-01	8.827124e-03	4.316840e+00	1.748559e-02
35820000	-4.488838e+03	-7.845378e+02	2.814139e+00	2.104036e+01	4.651163e-02	2.475383e+00	7.777226e-03	9.826460e-01	2.497582e-02	3.091181e+00	1.803611e-02
35840000	-4.488124e+03	-7.920471e+02	2.989568e+00	2.321404e+01	2.325581e-02	2.359418e+00	7.389615e-03	9.898706e-01	8.302755e-03	3.343265e+00	1.916610e-02
35860000	-4.471747e+03	-8.044420e+02	2.848266e+00	2.243762e+01	1.162791e-02	2.681240e+00	1.042894e-02	9.831688e-01	1.094515e-02	3.188848e+00	1.822047e-02
35880000	-4.501550e+03	-7.950841e+02	2.927006e+00	2.222280e+01	3.488372e-02	2.372470e+00	2.521970e-02	9.733313e-01	6.450659e-03	4.408370e+00	1.875428e-02
35900000	-4.493092e+03	-8.120008e+02	2.632503e+00	1.997835e+01	2.325581e-02	3.082395e+00	1.278770e-02	9.843459e-01	8.795922e-03	5.265552e+00	1.677132e-02
35920000	-4.518860e+03	-8.141956e+02	2.774186e+00	2.033065e+01	4.651163e-02	2.473171e+00	2.108356e-02	9.709361e-01	1.300164e-02	3.903757e+00	1.769635e-02
35940000	-4.499520e+03	-8.261708e+02	2.443005e+00	1.846052e+01	5.813953e-02	2.641081e+00	2.420694e-02	9.621093e-01	1.162260e-02	4.506887e+00	1.560825e-02
35960000	-4.505284e+03	-8.060833e+02	2.886509e+00	2.114392e+01	1.162791e-02	2.389526e+00	2.842543e-02	9.723053e-01	5.725342e-03	4.215634e+00	1.841502e-02
35980000	-4.493137e+03	-8.166384e+02	2.822018e+00	2.117603e+01	2.325581e-02	3.921053e+00	1.187823e-02	9.971256e-01	2.934122e-04	4.671349e+00	1.798843e-02
36000000	-4.504316e+03	-8.394641e+02	2.556087e+00	1.955500e+01	0.000000e+00	1.971941e+00	1.490911e-02	9.943356e-01	6.860456e-04	5.118658e+00	1.629152e-02
36020000	-4.505722e+03	-8.240224e+02	2.684143e+00	2.035041e+01	1.162791e-02	2.646887e+00	7.553630e-03	9.923694e-01	6.300414e-03	3.984261e+00	1.711967e-02
36040000	-4.510516e+03	-8.068608e+02	2.850951e+00	2.072384e+01	3.488372e-02	2.696075e+00	1.669423e-02	9.940621e-01	8.439261e-04	4.541582e+00	1.815846e-02
36060000	-4.487138e+03	-8.166216e+02	3.025520e+00	2.294731e+01	6.976744e-02	3.361774e+00	1.395068e-02	9.766838e-01	1.145978e-02	4.607756e+00	1.931480e-02
36080000	-4.484722e+03	-8.108135e+02	2.601503e+00	2.024547e+01	2.325581e-02	2.803358e+00	1.120513e-02	9.822774e-01	1.189769e-02	3.984455e+00	1.658933e-02
36100000	-4.482183e+03	-8.100923e+02	3.038122e+00	2.267921e+01	5.813953e-02	2.753146e+00	3.106041e-02	9.719744e-01	4.966844e-03	4.355824e+00	1.940622e-02
36120000	-4.511136e+03	-7.711287e+02	2.841057e+00	2.060498e+01	0.000000e+00	3.547148e+00	1.068260e-02	9.939948e-01	1.993092e-03	2.887292e+00	1.818827e-02
36140000	-4.511012e+03	-7.340127e+02	2.842355e+00	1.957235e+01	1.162791e-02	2.564501e+00	1.487984e-02	9.968199e-01	2.493380e-04	2.144048e+00	1.816230e-02
36160000	-4.494751e+03	-7.770523e+02	2.843866e+00	2.057967e+01	1.162791e-02	3.533588e+00	1.210569e-02	9.966900e-01	3.901003e-04	2.823800e+00	1.810176e-02
36180000	-4.489151e+03	-7.852328e+02	3.069808e+00	2.372646e+01	3.488372e-02	2.157639e+00	6.205794e-03	9.963369e-01	1.854666e-03	2.713524e+00	1.956777e-02
36200000	-4.492906e+03	-8.176535e+02	2.542997e+00	1.899080e+01	8.139535e-02	2.522452e+00	1.903411e-02	9.661875e-01	1.367663e-02	3.089213e+00	1.638137e-02
36220000	-4.489246e+03	-7.971278e+02	3.139148e+00	2.318743e+01	4.651163e-02	3.001271e+00	1.434764e-02	9.887192e-01	2.678520e-03	4.391441e+00	2.006684e-02
36240000	-4.489249e+03	-8.084782e+02	3.312648e+00	2.462792e+01	4.651163e-02	2.579232e+00	1.283899e-02	9.827229e-01	8.976213e-03	6.247539e+00	2.107613e-02
36260000	-4.490359e+03	-8.177468e+02	2.854830e+00	2.224620e+01	5.813953e-02	2.548178e+00	8.446947e-03	9.884961e-01	1.064477e-02	4.853678e+00	1.825857e-02
36280000	-4.478660e+03	-7.843083e+02	2.846554e+00	2.082455e+01	0.000000e+00	3.548561e+00	1.540661e-02	9.864744e-01	4.747524e-03	3.890211e+00	1.819756e-02
36300000	-4.486297e+03	-8.064378e+02	2.817635e+00	2.099292e+01	3.488372e-02	2.876380e+00	1.170278e-02	9.797894e-01	1.580984e-02	4.320056e+00	1.784288e-02
36320000	-4.506083e+03	-8.054433e+02	2.516890e+00	2.025770e+01	6.976744e-02	3.634311e+00	6.980215e-03	9.913656e-01	5.627358e-03	3.675722e+00	1.598389e-02
36340000	-4.497008e+03	-7.929951e+02	2.607709e+00	1.928029e+01	1.162791e-02	3.460161e+00	4.132192e-03	9.943144e-01	6.623801e-03	3.932522e+00	1.644404e-02
36360000	-4.505022e+03	-8.020192e+02	2.893828e+00	2.209402e+01	3.488372e-02	2.095873e+00	7.057120e-03	9.945127e-01	3.558772e-03	3.498090e+00	1.820873e-02
36380000	-4.502712e+03	-8.021690e+02	2.469364e+00	1.921855e+01	1.162791e-02	2.738417e+00	2.259064e-03	9.973523e-01	8.435404e-03	3.278223e+00	1.577982e-02
36400000	-4.498659e+03	-8.158617e+02	2.839146e+00	2.184421e+01	3.488372e-02	2.759010e+00	4.316919e-03	9.954215e-01	5.140529e-03	2.803149e+00	1.810751e-02
36420000	-4.481201e+03	-8.141535e+02	2.444513e+00	1.905869e+01	2.325581e-02	3.246165e+00	1.147570e-02	9.825356e-01	1.017462e-02	3.833865e+00	1.563989e-02
36440000	-4.492591e+03	-8.200329e+02	2.611910e+00	1.935782e+01	3.488372e-02	3.145324e+00	1.713131e-02	9.670406e-01	2.090671e-02	5.180070e+00	1.670585e-02
36460000	-4.464013e+03	-8.142479e+02	2.947512e+00	2.327535e+01	4.651163e-02	3.254370e+00	1.231967e-02	9.910183e-01	2.370663e-03	5.529573e+00	1.889769e-02
36480000	-4.493975e+03	-8.683947e+02	2.660106e+00	1.976840e+01	2.325581e-02	2.532209e+00	2.471779e-03	9.946503e-01	1.694259e-02	6.500007e+00	1.704691e-02
36500000	-4.481438e+03	-8.150640e+02	2.741815e+00	2.174786e+01	1.162791e-02	3.119066e+00	4.497787e-03	9.948023e-01	5.242113e-03	4.000968e+00	1.753137e-02
36520000	-4.508170e+03	-7.977236e+02	2.492124e+00	1.926930e+01	8.139535e-02	2.599207e+00	6.537411e-03	9.814073e-01	3.209305e-02	2.856695e+00	1.605096e-02
36540000	-4.503330e+03	-7.969612e+02	2.848980e+00	2.122342e+01	2.325581e-02	2.480728e+00	2.087820e-02	9.793234e-01	6.158526e-03	3.650712e+00	1.816797e-02
36560000	-4.511422e+03	-7.975223e+02	2.593475e+00	1.870927e+01	2.325581e-02	2.973414e+00	2.738524e-02	9.563600e-01	1.377907e-02	3.504556e+00	1.663466e-02
36580000	-4.489688e+03	-8.174468e+02	2.864419e+00	2.175430e+01	2.325581e-02	2.513388e+00	1.642838e-02	9.808359e-01	6.331665e-03	2.953933e+00	1.841703e-02
36600000	-4.502548e+03	-8.192853e+02	2.719406e+00	2.040789e+01	3.488372e-02	2.673934e+00	1.325639e-02	9.708730e-01	2.150697e-02	3.903860e+00	1.727292e-02
36620000	-4.498361e+03	-8.094048e+02	2.741262e+00	2.139832e+01	3.488372e-02	2.610084e+00	2.933364e-02	9.726445e-01	4.091407e-03	2.549423e+00	1.750600e-02
36640000	-4.507337e+03	-8.110011e+02	2.464017e+00	2.001651e+01	2.325581e-02	2.483550e+00	2.272455e-02	9.825192e-01	2.289754e-03	3.470778e+00	1.578204e-02
36660000	-4.488001e+03	-8.220833e+02	2.555572e+00	2.031292e+01	3.488372e-02	2.460982e+00	2.593426e-02	9.823029e-01	1.735777e-03	3.109522e+00	1.643751e-02
36680000	-4.492132e+03	-8.531264e+02	2.599810e+00	1.988067e+01	5.813953e-02	3.105521e+00	1.240155e-02	9.755501e-01	1.739254e-02	5.685854e+00	1.668074e-02
36700000	-4.480843e+03	-8.137084e+02	2.781052e+00	2.052348e+01	1.162791e-02	2.635111e+00	1.288237e-02	9.920467e-01	1.966220e-03	3.808276e+00	1.779249e-02
36720000	-4.495438e+03	-8.075004e+02	3.078152e+00	2.372633e+01	2.325581e-02	3.104356e+00	1.059058e-02	9.877587e-01	6.071177e-03	6.089867e+00	1.975322e-02
36740000	-4.491153e+03	-7.764853e+02	3.342091e+00	2.608917e+01	2.325581e-02	2.283153e+00	7.344709e-03	9.928101e-01	4.896145e-03	3.820366e+00	2.155422e-02
36760000	-4.483060e+03	-7.755136e+02	3.335657e+00	2.421795e+01	3.488372e-02	2.478239e+00	4.566706e-03	9.946101e-01	6.148273e-03	4.180363e+00	2.143947e-02
36780000	-4.496174e+03	-7.674053e+02	3.315013e+00	2.471473e+01	1.162791e-02	2.494640e+00	4.281427e-03	9.935725e-01	1.054283e-02	2.872007e+00	2.135017e-02
36800000	-4.507171e+03	-7.678902e+02	3.089246e+00	2.250502e+01	5.813953e-02	2.352297e+00	2.672480e-02	9.615303e-01	1.108608e-02	2.942136e+00	1.981382e-02
36820000	-4.501919e+03	-7.870694e+02	3.085565e+00	2.234034e+01	5.813953e-02	3.227359e+00	1.941608e-03	9.968708e-01	1.581731e-02	3.016339e+00	1.982879e-02
36840000	-4.482109e+03	-7.656159e+02	2.996348e+00	2.141379e+01	3.488372e-02	2.633619e+00	7.762355e-03	9.967727e-01	7.702958e-04	3.135148e+00	1.926807e-02
36860000	-4.486273e+03	-7.816067e+02	3.067728e+00	2.168806e+01	1.162791e-02	2.537971e+00	2.859916e-03	9.968498e-01	8.167700e-03	3.119910e+00	1.969101e-02
36880000	-4.495867e+03	-7.949110e+02	3.002655e+00	2.265346e+01	2.325581e-02	2.868264e+00	4.915471e-03	9.954043e-01	5.896782e-03	4.408155e+00	1.918407e-02
36900000	-4.492957e+03	-7.655317e+02	3.717141e+00	2.615044e+01	1.162791e-02	3.942977e+00	1.460918e-02	9.895961e-01	2.772159e-03	3.142008e+00	2.379314e-02
36920000	-4.480141e+03	-7.970750e+02	3.066170e+00	2.302143e+01	1.162791e-02	2.540938e+00	9.113291e-03	9.972231e-01	5.152567e-04	3.833930e+00	1.959536e-02
36940000	-4.501212e+03	-7.795532e+02	3.299929e+00	2.445241e+01	0.000000e+00	2.572388e+00	6.942931e-03	9.979428e-01	7.140441e-04	3.542100e+00	2.115425e-02
36960000	-4.509446e+03	-7.464150e+02	3.426813e+00	2.464267e+01	3.488372e-02	3.258973e+00	1.855696e-02	9.893987e-01	1.687729e-03	2.797499e+00	2.184727e-02
36980000	-4.507381e+03	-7.569193e+02	3.250605e+00	2.523940e+01	2.325581e-02	3.124839e+00	1.290314e-02	9.814506e-01	1.231267e-02	2.268724e+00	2.068263e-02
37000000	-4.493145e+03	-8.051474e+02	3.230352e+00	2.523044e+01	3.488372e-02	2.386762e+00	7.784282e-03	9.904689e-01	8.816022e-03	4.460112e+00	2.061324e-02
37020000	-4.490771e+03	-7.671331e+02	3.509595e+00	2.796297e+01	0.000000e+00	2.469178e+00	6.323309e-03	9.954348e-01	2.953141e-03	3.163940e+00	2.220946e-02
37040000	-4.490704e+03	-7.617740e+02	3.404804e+00	2.741246e+01	2.325581e-02	2.800324e+00	3.378940e-03	9.961220e-01	4.887373e-03	3.270104e+00	2.171777e-02
37060000	-4.482747e+03	-7.483941e+02	3.749227e+00	3.044565e+01	3.488372e-02	3.088606e+00	9.760966e-03	9.911030e-01	4.123879e-03	3.369301e+00	2.390734e-02
37080000	-4.478000e+03	-7.828009e+02	4.046796e+00	3.327167e+01	3.488372e-02	2.683975e+00	2.515525e-02	9.814512e-01	1.768617e-03	4.565950e+00	2.607503e-02
37100000	-4.490684e+03	-7.793213e+02	3.806532e+00	2.918445e+01	4.651163e-02	3.852307e+00	1.466017e-02	9.806581e-01	8.791857e-03	4.736153e+00	2.433286e-02
37120000	-4.483849e+03	-7.504063e+02	4.387917e+00	3.287541e+01	1.162791e-02	2.683617e+00	2.102073e-02	9.828416e-01	3.221186e-03	3.731167e+00	2.804503e-02
37140000	-4.492144e+03	-7.643182e+02	3.659808e+00	2.802426e+01	1.162791e-02	3.209473e+00	1.262512e-02	9.842234e-01	6.586784e-03	3.195376e+00	2.322315e-02
37160000	-4.509104e+03	-7.844356e+02	2.966632e+00	2.338590e+01	2.325581e-02	3.130920e+00	1.347171e-02	9.779932e-01	1.319871e-02	3.439739e+00	1.907385e-02
37180000	-4.475035e+03	-7.667916e+02	4.038619e+00	3.065659e+01	8.139535e-02	2.954360e+00	2.061942e-02	9.640731e-01	2.018227e-02	3.941856e+00	2.589067e-02
37200000	-4.495831e+03	-7.406160e+02	4.256656e+00	3.212097e+01	2.325581e-02	3.020347e+00	4.062794e-03	9.922115e-01	1.534474e-02	3.031851e+00	2.723841e-02
37220000	-4.477592e+03	-7.851153e+02	3.273890e+00	2.662538e+01	1.162791e-02	3.338653e+00	5.028982e-03	9.972823e-01	1.424136e-03	4.079966e+00	2.087711e-02
37240000	-4.491063e+03	-7.573949e+02	3.959631e+00	3.125182e+01	0.000000e+00	2.397717e+00	9.320569e-03	9.947461e-01	1.313495e-03	3.577827e+00	2.524993e-02
37260000	-4.489613e+03	-7.366592e+02	4.166155e+00	3.160018e+01	2.325581e-02	2.139940e+00	9.655423e-03	9.885804e-01	8.617512e-03	2.575960e+00	2.681278e-02
37280000	-4.506983e+03	-7.495451e+02	3.497190e+00	2.630664e+01	3.488372e-02	2.758744e+00	2.022360e-02	9.901607e-01	1.321410e-03	2.941086e+00	2.252407e-02
37300000	-4.497818e+03	-7.211665e+02	4.429157e+00	3.177075e+01	1.162791e-02	2.491382e+00	9.288086e-03	9.964760e-01	6.923097e-04	1.651989e+00	2.855402e-02
37320000	-4.486565e+03	-7.518142e+02	3.444737e+00	2.638461e+01	1.162791e-02	3.024607e+00	2.685063e-03	9.973951e-01	4.797378e-03	3.084349e+00	2.220756e-02
37340000	-4.503912e+03	-7.677450e+02	3.673559e+00	2.681133e+01	2.325581e-02	2.029576e+00	2.113058e-03	9.978332e-01	5.985010e-03	3.526822e+00	2.365726e-02
37360000	-4.492444e+03	-7.653367e+02	3.476574e+00	2.618351e+01	6.976744e-02	2.443403e+00	4.390670e-03	9.891841e-01	2.169439e-02	3.285321e+00	2.238776e-02
37380000	-4.493044e+03	-7.597222e+02	3.626447e+00	2.730265e+01	1.162791e-02	2.352348e+00	8.532295e-03	9.946627e-01	2.072885e-03	2.895353e+00	2.339584e-02
37400000	-4.485457e+03	-7.622569e+02	3.989722e+00	3.040241e+01	2.325581e-02	2.270362e+00	7.606628e-03	9.963851e-01	9.612848e-04	3.734690e+00	2.573782e-02
37420000	-4.488939e+03	-7.565197e+02	3.712244e+00	2.743063e+01	0.000000e+00	3.689282e+00	1.161488e-02	9.950382e-01	1.021678e-03	3.353641e+00	2.391032e-02
37440000	-4.496748e+03	-7.690423e+02	3.598648e+00	2.774888e+01	5.813953e-02	3.316787e+00	4.019400e-03	9.965554e-01	3.870826e-03	2.575785e+00	2.317542e-02
37460000	-4.493816e+03	-7.545618e+02	3.365489e+00	2.583198e+01	2.325581e-02	2.768331e+00	1.219256e-02	9.843884e-01	7.946366e-03	3.072838e+00	2.165901e-02
37480000	-4.492979e+03	-7.370662e+02	4.479848e+00	3.418159e+01	2.325581e-02	2.705914e+00	1.144983e-02	9.937885e-01	1.354758e-03	2.097880e+00	2.887948e-02
37500000	-4.495089e+03	-7.400090e+02	3.624319e+00	2.745240e+01	2.325581e-02	2.394109e+00	1.904774e-02	9.842983e-01	4.569798e-03	2.191875e+00	2.338206e-02
37520000	-4.509737e+03	-7.211172e+02	3.950811e+00	2.935636e+01	3.488372e-02	2.511858e+00	1.413375e-02	9.864268e-01	4.733400e-03	2.164099e+00	2.547777e-02
37540000	-4.513106e+03	-6.841251e+02	4.681338e+00	3.256853e+01	2.325581e-02	2.897225e+00	3.100930e-02	9.695691e-01	5.154841e-03	1.111385e+00	2.993279e-02
37560000	-4.514985e+03	-7.070707e+02	4.502033e+00	3.242761e+01	1.162791e-02	1.885429e+00	2.272678e-02	9.845136e-01	2.634046e-03	1.484670e+00	2.886893e-02
37580000	-4.491589e+03	-7.573767e+02	3.656418e+00	2.769323e+01	1.162791e-02	2.567225e+00	2.597875e-02	9.700485e-01	1.032102e-02	2.871291e+00	2.342485e-02
37600000	-4.518412e+03	-7.111827e+02	4.344089e+00	3.070591e+01	1.162791e-02	3.190575e+00	3.599619e-02	9.525411e-01	8.860080e-03	2.070533e+00	2.791690e-02
37620000	-4.478908e+03	-7.415588e+02	3.792699e+00	2.803741e+01	0.000000e+00	2.530522e+00	1.861367e-02	9.771825e-01	9.192253e-03	3.630420e+00	2.424175e-02
37640000	-4.490555e+03	-7.236242e+02	4.721284e+00	3.464143e+01	0.000000e+00	2.991392e+00	2.179366e-02	9.845297e-01	2.858522e-03	2.924244e+00	3.021009e-02
37660000	-4.503930e+03	-7.001312e+02	3.976254e+00	2.865634e+01	1.162791e-02	1.923930e+00	2.287140e-02	9.816061e-01	4.317557e-03	2.374244e+00	2.531466e-02
37680000	-4.490625e+03	-7.126937e+02	3.941926e+00	2.947399e+01	1.162791e-02	2.820256e+00	5.985318e-03	9.939831e-01	5.153920e-03	2.982619e+00	2.521640e-02
37700000	-4.505989e+03	-7.208573e+02	4.008544e+00	2.942128e+01	2.325581e-02	3.897795e+00	1.811546e-02	9.862416e-01	3.142145e-03	2.819622e+00	2.580953e-02
37720000	-4.480970e+03	-7.378349e+02	4.102648e+00	3.042066e+01	4.651163e-02	2.711733e+00	3.017473e-02	9.686065e-01	4.810187e-03	3.102135e+00	2.637545e-02
37740000	-4.481391e+03	-7.685565e+02	3.907865e+00	3.068670e+01	2.325581e-02	2.488169e+00	9.648093e-03	9.848650e-01	9.684250e-03	3.515213e+00	2.509301e-02
37760000	-4.506925e+03	-7.485979e+02	4.013011e+00	3.048537e+01	1.162791e-02	3.049570e+00	9.252100e-03	9.918404e-01	3.898867e-03	2.651039e+00	2.577680e-02
37780000	-4.488214e+03	-7.340471e+02	3.681283e+00	2.717350e+01	2.325581e-02	2.400477e+00	6.210074e-03	9.911288e-01	9.599554e-03	2.967674e+00	2.364865e-02
37800000	-4.500707e+03	-7.262395e+02	4.019134e+00	2.699298e+01	5.813953e-02	2.568373e+00	1.284150e-02	9.885642e-01	4.867306e-03	2.832123e+00	2.584914e-02
37820000	-4.494611e+03	-7.486081e+02	3.435272e+00	2.467276e+01	2.325581e-02	2.461850e+00	1.951040e-02	9.855805e-01	3.347299e-03	2.803062e+00	2.211337e-02
37840000	-4.498915e+03	-7.263144e+02	3.902692e+00	2.914734e+01	2.325581e-02	3.035361e+00	2.757818e-02	9.802987e-01	3.016182e-03	2.689659e+00	2.512624e-02
37860000	-4.482358e+03	-7.200525e+02	4.861155e+00	3.701028e+01	5.813953e-02	2.420380e+00	5.245092e-03	9.911667e-01	1.798094e-02	2.809269e+00	3.126404e-02
37880000	-4.491074e+03	-6.952931e+02	4.580780e+00	3.500883e+01	1.162791e-02	2.505354e+00	3.219554e-03	9.962947e-01	6.466371e-03	3.118021e+00	2.946592e-02
37900000	-4.497217e+03	-7.123337e+02	5.548836e+00	4.218188e+01	4.651163e-02	3.200582e+00	3.741893e-03	9.917118e-01	2.177518e-02	3.304183e+00	3.576140e-02
37920000	-4.493129e+03	-7.037401e+02	5.153582e+00	3.822105e+01	3.488372e-02	2.661059e+00	3.472957e-03	9.915729e-01	2.823442e-02	2.435063e+00	3.317736e-02
37940000	-4.495106e+03	-6.840544e+02	5.532286e+00	4.317239e+01	0.000000e+00	2.785830e+00	1.398619e-02	9.889729e-01	2.953615e-03	1.698290e+00	3.557331e-02
37960000	-4.495915e+03	-6.944530e+02	5.181579e+00	3.935437e+01	3.488372e-02	2.524384e+00	2.156006e-02	9.882897e-01	1.190376e-03	2.134673e+00	3.329936e-02
37980000	-4.475800e+03	-7.067419e+02	4.628160e+00	3.751776e+01	2.325581e-02	2.548329e+00	7.522639e-03	9.895436e-01	8.006195e-03	2.977253e+00	2.977415e-02
38000000	-4.481699e+03	-7.231200e+02	5.056886e+00	3.938163e+01	4.651163e-02	2.304216e+00	1.367275e-02	9.839469e-01	7.018210e-03	3.619204e+00	3.251824e-02
38020000	-4.479667e+03	-6.831316e+02	5.735717e+00	4.616698e+01	2.325581e-02	2.262413e+00	4.323309e-03	9.949668e-01	6.013976e-03	2.935796e+00	3.690224e-02
38040000	-4.493150e+03	-7.378976e+02	4.802589e+00	3.718989e+01	1.162791e-02	2.825358e+00	8.608834e-03	9.913465e-01	4.624861e-03	4.326116e+00	3.084414e-02
38060000	-4.480866e+03	-7.360639e+02	4.706547e+00	3.747978e+01	1.162791e-02	2.391786e+00	8.613519e-03	9.941549e-01	2.429006e-03	3.397933e+00	3.033362e-02
38080000	-4.480643e+03	-7.644748e+02	4.317914e+00	3.414616e+01	0.000000e+00	2.467450e+00	1.502239e-02	9.937809e-01	1.091496e-03	4.470307e+00	2.783312e-02
38100000	-4.478702e+03	-7.177899e+02	4.737772e+00	3.697753e+01	5.813953e-02	2.403443e+00	2.748292e-03	9.966796e-01	8.409917e-03	3.553243e+00	3.052845e-02
38120000	-4.504073e+03	-7.129930e+02	4.546733e+00	3.592441e+01	1.162791e-02	2.228511e+00	7.247323e-03	9.930497e-01	3.344920e-03	3.142077e+00	2.924696e-02
38140000	-4.488400e+03	-7.199583e+02	5.078829e+00	3.900705e+01	2.325581e-02	2.509664e+00	1.688672e-03	9.982177e-01	5.227431e-03	3.089646e+00	3.266902e-02
38160000	-4.490118e+03	-7.025827e+02	5.362440e+00	4.082781e+01	3.488372e-02	2.177783e+00	4.049519e-03	9.939579e-01	1.032601e-02	2.275680e+00	3.459535e-02
38180000	-4.481226e+03	-7.143671e+02	4.499004e+00	3.473638e+01	3.488372e-02	3.005106e+00	2.895750e-02	9.798216e-01	2.334496e-03	2.926984e+00	2.899795e-02
38200000	-4.489192e+03	-7.252213e+02	4.234807e+00	3.092234e+01	3.488372e-02	3.400911e+00	2.580412e-02	9.698549e-01	8.102135e-03	3.285582e+00	2.728056e-02
38220000	-4.496400e+03	-7.316906e+02	4.524364e+00	3.397497e+01	2.325581e-02	3.164182e+00	1.590021e-02	9.722793e-01	1.949771e-02	2.822060e+00	2.911898e-02
38240000	-4.514348e+03	-7.310181e+02	3.673181e+00	2.894318e+01	0.000000e+00	3.842606e+00	2.062445e-02	9.866250e-01	2.590552e-03	2.235112e+00	2.369550e-02
38260000	-4.509905e+03	-7.330972e+02	3.768762e+00	2.991174e+01	2.325581e-02	3.154272e+00	2.560422e-02	9.831678e-01	2.066725e-03	2.213339e+00	2.429826e-02
38280000	-4.508037e+03	-7.319145e+02	3.852319e+00	3.092447e+01	3.488372e-02	2.763650e+00	2.744725e-02	9.599753e-01	1.130758e-02	2.830015e+00	2.483250e-02
38300000	-4.491569e+03	-7.146984e+02	4.670072e+00	3.399716e+01	2.325581e-02	2.688103e+00	1.806587e-02	9.769742e-01	8.396005e-03	2.792889e+00	3.001904e-02
38320000	-4.488596e+03	-6.792524e+02	5.469936e+00	4.125228e+01	1.162791e-02	3.030755e+00	2.013048e-02	9.744977e-01	7.650601e-03	1.534181e+00	3.527180e-02
38340000	-4.502266e+03	-6.963565e+02	4.874210e+00	3.592132e+01	1.162791e-02	2.698175e+00	3.314644e-02	9.715272e-01	4.417566e-03	1.772472e+00	3.141612e-02
38360000	-4.497144e+03	-7.007594e+02	4.866833e+00	3.629833e+01	2.325581e-02	2.976530e+00	9.283966e-03	9.824010e-01	2.072902e-02	2.222557e+00	3.124283e-02
38380000	-4.499574e+03	-6.719167e+02	5.036708e+00	3.755953e+01	0.000000e+00	2.879074e+00	8.667718e-03	9.906576e-01	6.289596e-03	1.338456e+00	3.231853e-02
38400000	-4.482172e+03	-7.022568e+02	5.137291e+00	4.027760e+01	1.162791e-02	2.717409e+00	7.517637e-03	9.885871e-01	8.842807e-03	2.918245e+00	3.298428e-02
38420000	-4.479831e+03	-6.913953e+02	4.842698e+00	3.989792e+01	0.000000e+00	2.901910e+00	9.074810e-03	9.865222e-01	1.106549e-02	1.945059e+00	3.104993e-02
38440000	-4.509347e+03	-7.065268e+02	5.208830e+00	4.144376e+01	2.325581e-02	2.626085e+00	1.150230e-02	9.885942e-01	5.383258e-03	2.295817e+00	3.329740e-02
38460000	-4.499531e+03	-6.940417e+02	4.834311e+00	3.919533e+01	0.000000e+00	2.733520e+00	1.638811e-02	9.931863e-01	7.642264e-04	1.879445e+00	3.092898e-02
38480000	-4.506655e+03	-7.173019e+02	4.496373e+00	3.551007e+01	0.000000e+00	2.514820e+00	9.224415e-03	9.965214e-01	4.811432e-04	2.860859e+00	2.876030e-02
38500000	-4.484993e+03	-7.306484e+02	4.238343e+00	3.402627e+01	1.162791e-02	2.447779e+00	3.219544e-03	9.980157e-01	1.585135e-03	3.661146e+00	2.734302e-02
38520000	-4.500275e+03	-7.310897e+02	4.436645e+00	3.504342e+01	2.325581e-02	2.417904e+00	1.032605e-02	9.939217e-01	1.540345e-03	2.516697e+00	2.860590e-02
38540000	-4.488060e+03	-7.208519e+02	4.556957e+00	3.551761e+01	1.162791e-02	2.821737e+00	1.439437e-02	9.741915e-01	1.489559e-02	2.233251e+00	2.939503e-02
38560000	-4.496799e+03	-7.449482e+02	3.995377e+00	3.103785e+01	2.325581e-02	3.542095e+00	3.070042e-02	9.367829e-01	2.401380e-02	2.612091e+00	2.575534e-02
38580000	-4.497171e+03	-7.343601e+02	4.480582e+00	3.561171e+01	2.325581e-02	2.669280e+00	1.420103e-02	9.896683e-01	2.632259e-03	2.197964e+00	2.890610e-02
38600000	-4.480307e+03	-7.159061e+02	4.103479e+00	3.088843e+01	1.162791e-02	2.275485e+00	1.324569e-02	9.907249e-01	2.626730e-03	2.922644e+00	2.644109e-02
38620000	-4.487211e+03	-7.266869e+02	4.463518e+00	3.466428e+01	1.162791e-02	3.276193e+00	8.086708e-03	9.936022e-01	3.816490e-03	3.387693e+00	2.874452e-02
38640000	-4.482607e+03	-7.437689e+02	3.989700e+00	3.148455e+01	1.162791e-02	2.965579e+00	8.118096e-03	9.965622e-01	9.769152e-04	3.427499e+00	2.573391e-02
38660000	-4.481773e+03	-7.885371e+02	4.199371e+00	3.302052e+01	4.651163e-02	2.671404e+00	6.245857e-03	9.936450e-01	5.902646e-03	3.089728e+00	2.708868e-02
38680000	-4.490064e+03	-7.516321e+02	4.228824e+00	3.275554e+01	1.162791e-02	2.485010e+00	7.705191e-03	9.914346e-01	7.586741e-03	2.595193e+00	2.724835e-02
38700000	-4.457740e+03	-7.843435e+02	3.400749e+00	2.829293e+01	4.651163e-02	2.941817e+00	1.196609e-02	9.773823e-01	1.320800e-02	4.927550e+00	2.191029e-02
38720000	-4.493198e+03	-7.725541e+02	3.774130e+00	3.001333e+01	4.651163e-02	2.341603e+00	9.489463e-03	9.796784e-01	2.237283e-02	4.183799e+00	2.432966e-02
38740000	-4.489934e+03	-7.480325e+02	4.014893e+00	3.152358e+01	3.488372e-02	2.880149e+00	1.274638e-02	9.776024e-01	1.412865e-02	3.326858e+00	2.572735e-02
38760000	-4.470799e+03	-7.472762e+02	4.228050e+00	3.308643e+01	1.162791e-02	2.274966e+00	1.148705e-02	9.852547e-01	8.315348e-03	3.207714e+00	2.682859e-02
38780000	-4.498924e+03	-7.593334e+02	4.301948e+00	3.360640e+01	4.651163e-02	3.121466e+00	6.230510e-03	9.952091e-01	3.046192e-03	3.638880e+00	2.738125e-02
38800000	-4.492763e+03	-7.421540e+02	3.742825e+00	2.966201e+01	0.000000e+00	3.118078e+00	1.037836e-02	9.958620e-01	8.949553e-04	2.874915e+00	2.383244e-02
38820000	-4.487605e+03	-7.173779e+02	4.387659e+00	3.389063e+01	0.000000e+00	2.325812e+00	9.391354e-03	9.961976e-01	7.995415e-04	2.507944e+00	2.796020e-02
38840000	-4.495397e+03	-7.421025e+02	4.072036e+00	3.080201e+01	2.325581e-02	3.050213e+00	3.272308e-03	9.972511e-01	3.665370e-03	2.232428e+00	2.596771e-02
38860000	-4.508573e+03	-7.265494e+02	4.630572e+00	3.521963e+01	2.325581e-02	2.566649e+00	1.183554e-02	9.932816e-01	1.808160e-03	2.573029e+00	2.952548e-02
38880000	-4.492425e+03	-7.362877e+02	4.993070e+00	3.535103e+01	3.488372e-02	4.219097e+00	1.882251e-02	9.890605e-01	1.857356e-03	3.385901e+00	3.218335e-02
38900000	-4.488759e+03	-7.129138e+02	4.851066e+00	3.574139e+01	0.000000e+00	2.604757e+00	1.022343e-02	9.944518e-01	1.278186e-03	3.236062e+00	3.114839e-02
38920000	-4.494425e+03	-7.230463e+02	4.954111e+00	3.611381e+01	2.325581e-02	2.644523e+00	4.901081e-03	9.959303e-01	3.802853e-03	2.704364e+00	3.182157e-02
38940000	-4.468963e+03	-7.297928e+02	5.381138e+00	3.824787e+01	2.325581e-02	2.759783e+00	2.952049e-02	9.785754e-01	3.563957e-03	3.767278e+00	3.440024e-02
38960000	-4.480344e+03	-7.188651e+02	5.132333e+00	3.828389e+01	5.813953e-02	2.482120e+00	3.490509e-02	9.594363e-01	8.056092e-03	3.753112e+00	3.288493e-02
38980000	-4.498046e+03	-7.204683e+02	4.641558e+00	3.462566e+01	6.976744e-02	2.944343e+00	1.654485e-02	9.725027e-01	1.502468e-02	2.717314e+00	2.968779e-02
39000000	-4.476937e+03	-7.347712e+02	4.901766e+00	3.642558e+01	0.000000e+00	2.444504e+00	1.658370e-02	9.914641e-01	1.364909e-03	4.567813e+00	3.148652e-02
39020000	-4.496886e+03	-7.316599e+02	4.958294e+00	3.887338e+01	1.162791e-02	3.184154e+00	1.273199e-02	9.810261e-01	1.006781e-02	2.349292e+00	3.182513e-02
39040000	-4.491626e+03	-7.180781e+02	5.057915e+00	3.868044e+01	1.162791e-02	3.079078e+00	7.323841e-03	9.902823e-01	8.024798e-03	3.621510e+00	3.257084e-02
39060000	-4.468885e+03	-7.261517e+02	4.990544e+00	3.969166e+01	2.325581e-02	3.248717e+00	5.980173e-03	9.937985e-01	4.736125e-03	2.216118e+00	3.209909e-02
39080000	-4.497749e+03	-7.289089e+02	5.045447e+00	3.948052e+01	5.813953e-02	2.890997e+00	1.115191e-02	9.887914e-01	5.577229e-03	2.397193e+00	3.237428e-02
39100000	-4.484674e+03	-7.189013e+02	5.134117e+00	3.952896e+01	2.325581e-02	2.877739e+00	2.416326e-02	9.822134e-01	2.414764e-03	2.092282e+00	3.304736e-02
39120000	-4.475993e+03	-7.144661e+02	5.890113e+00	4.452568e+01	4.651163e-02	2.912780e+00	4.514615e-03	9.960080e-01	5.441010e-03	2.636832e+00	3.796029e-02
39140000	-4.491081e+03	-7.000364e+02	6.256165e+00	4.793277e+01	1.162791e-02	2.247338e+00	4.026814e-03	9.954105e-01	5.192057e-03	2.611915e+00	4.013944e-02
39160000	-4.480262e+03	-7.134966e+02	5.002630e+00	3.865561e+01	0.000000e+00	2.962569e+00	3.478113e-03	9.969344e-01	5.519049e-03	4.091275e+00	3.205206e-02
39180000	-4.497622e+03	-7.133080e+02	4.727164e+00	3.497611e+01	3.488372e-02	2.869011e+00	4.430822e-03	9.936573e-01	1.001980e-02	3.063513e+00	3.038140e-02
39200000	-4.483922e+03	-7.424101e+02	4.374779e+00	3.333999e+01	1.162791e-02	3.032650e+00	6.247729e-03	9.956734e-01	2.236594e-03	3.504769e+00	2.807026e-02
39220000	-4.490336e+03	-6.805579e+02	4.936347e+00	3.599615e+01	1.162791e-02	2.794932e+00	3.367818e-03	9.982239e-01	1.355557e-03	2.497660e+00	3.174517e-02
39240000	-4.482448e+03	-7.376586e+02	4.295226e+00	3.234915e+01	0.000000e+00	3.394667e+00	4.923108e-03	9.979903e-01	7.537714e-04	3.826929e+00	2.761464e-02
39260000	-4.479483e+03	-7.503708e+02	4.216058e+00	3.367584e+01	2.325581e-02	2.625185e+00	9.374713e-03	9.913253e-01	3.812579e-03	4.007728e+00	2.711328e-02
39280000	-4.494760e+03	-7.446123e+02	3.417024e+00	2.590911e+01	2.325581e-02	2.070100e+00	2.671329e-02	9.725765e-01	6.924377e-03	3.786352e+00	2.197148e-02
39300000	-4.493195e+03	-7.591803e+02	3.604337e+00	2.645185e+01	2.325581e-02	2.708187e+00	2.154946e-02	9.819071e-01	4.415165e-03	2.980650e+00	2.323186e-02
39320000	-4.489058e+03	-7.394403e+02	4.138446e+00	3.283170e+01	2.325581e-02	2.389204e+00	1.802345e-02	9.737277e-01	9.793982e-03	2.475986e+00	2.659336e-02
39340000	-4.475657e+03	-7.424062e+02	4.165238e+00	3.043598e+01	2.325581e-02	2.097088e+00	1.673426e-02	9.837734e-01	4.394906e-03	3.746208e+00	2.674249e-02
39360000	-4.473606e+03	-7.759791e+02	3.356991e+00	2.568639e+01	2.325581e-02	2.745983e+00	1.509353e-02	9.771791e-01	1.289988e-02	5.121492e+00	2.163874e-02
39380000	-4.484296e+03	-7.156655e+02	4.327579e+00	3.189214e+01	3.488372e-02	2.725935e+00	2.552580e-02	9.595419e-01	1.233943e-02	2.887373e+00	2.783995e-02
39400000	-4.481313e+03	-7.510218e+02	4.558213e+00	3.439471e+01	1.162791e-02	2.003431e+00	2.424007e-02	9.749288e-01	6.506432e-03	3.188705e+00	2.936068e-02
39420000	-4.476649e+03	-7.316164e+02	4.956770e+00	3.600891e+01	4.651163e-02	2.634404e+00	1.540793e-02	9.865282e-01	4.107308e-03	2.946815e+00	3.197802e-02
39440000	-4.493563e+03	-7.636946e+02	4.292760e+00	3.375635e+01	4.651163e-02	3.250463e+00	1.887188e-02	9.869576e-01	2.728517e-03	4.290924e+00	2.764109e-02
39460000	-4.478991e+03	-7.766331e+02	3.848975e+00	3.081599e+01	4.651163e-02	4.065869e+00	5.356787e-03	9.946033e-01	4.676761e-03	4.117153e+00	2.471726e-02
39480000	-4.495440e+03	-7.682501e+02	3.786925e+00	2.901270e+01	1.162791e-02	2.180140e+00	3.446049e-03	9.967781e-01	4.647209e-03	4.153607e+00	2.438666e-02
39500000	-4.493619e+03	-7.459922e+02	4.021042e+00	2.936712e+01	1.162791e-02	3.737894e+00	5.486780e-03	9.965468e-01	2.096150e-03	3.474911e+00	2.563150e-02
39520000	-4.499055e+03	-7.376768e+02	3.737471e+00	2.718049e+01	1.162791e-02	2.557318e+00	2.395686e-03	9.982035e-01	3.089602e-03	2.449163e+00	2.382039e-02
39540000	-4.513072e+03	-7.549054e+02	3.582452e+00	2.788907e+01	2.325581e-02	3.145681e+00	2.747167e-03	9.985084e-01	1.790794e-03	2.931909e+00	2.280593e-02
39560000	-4.488056e+03	-7.621180e+02	3.903237e+00	2.761190e+01	1.162791e-02	3.702591e+00	6.512492e-03	9.978761e-01	5.823306e-04	4.231529e+00	2.510031e-02
39580000	-4.483889e+03	-7.621722e+02	3.627050e+00	2.787626e+01	1.162791e-02	2.179492e+00	1.065307e-02	9.956619e-01	1.103790e-03	2.747520e+00	2.333721e-02
39600000	-4.497184e+03	-7.271959e+02	3.684592e+00	2.785819e+01	1.162791e-02	2.421109e+00	2.709713e-03	9.959376e-01	1.401477e-02	2.424524e+00	2.368677e-02
39620000	-4.505541e+03	-7.181141e+02	4.170313e+00	3.080116e+01	0.000000e+00	2.419592e+00	2.629061e-02	9.750052e-01	4.562947e-03	2.737090e+00	2.675962e-02
39640000	-4.502160e+03	-7.118201e+02	4.846220e+00	3.491254e+01	1.162791e-02	2.804421e+00	1.997915e-02	9.849631e-01	3.817615e-03	2.301920e+00	3.120819e-02
39660000	-4.486164e+03	-7.469385e+02	4.686871e+00	3.506695e+01	3.488372e-02	2.639854e+00	3.028790e-02	9.792902e-01	2.883893e-03	3.650439e+00	3.019002e-02
39680000	-4.491878e+03	-7.147617e+02	4.875725e+00	3.695080e+01	2.325581e-02	2.474795e+00	2.840139e-02	9.816969e-01	2.508942e-03	2.527887e+00	3.131511e-02
39700000	-4.476594e+03	-7.437944e+02	4.917480e+00	3.610762e+01	0.000000e+00	2.843987e+00	5.905164e-03	9.933283e-01	6.789038e-03	3.175222e+00	3.167394e-02
39720000	-4.485584e+03	-7.361335e+02	4.627918e+00	3.410226e+01	1.162791e-02	2.430268e+00	1.915041e-02	9.833274e-01	4.996828e-03	3.831861e+00	2.983060e-02
39740000	-4.502527e+03	-7.173858e+02	4.201232e+00	3.153643e+01	2.325581e-02	3.230946e+00	7.208994e-03	9.914085e-01	8.968743e-03	2.075255e+00	2.705206e-02
39760000	-4.489511e+03	-7.285131e+02	4.348203e+00	3.340604e+01	3.488372e-02	2.345356e+00	1.372027e-02	9.737151e-01	1.724801e-02	2.516632e+00	2.796733e-02
39780000	-4.499660e+03	-7.438422e+02	4.320919e+00	3.259258e+01	4.651163e-02	2.349379e+00	1.191086e-02	9.845875e-01	9.154261e-03	2.700492e+00	2.779258e-02
39800000	-4.494204e+03	-7.524805e+02	4.395798e+00	3.505605e+01	2.325581e-02	2.135836e+00	9.239515e-03	9.886618e-01	6.711375e-03	3.398200e+00	2.830171e-02
39820000	-4.495771e+03	-7.227080e+02	4.620760e+00	3.592328e+01	2.325581e-02	2.468278e+00	1.008953e-02	9.876844e-01	5.360735e-03	3.125215e+00	2.980550e-02
39840000	-4.478449e+03	-7.467927e+02	4.202074e+00	3.186816e+01	2.325581e-02	2.562343e+00	5.551289e-03	9.894688e-01	2.075471e-02	4.836425e+00	2.708442e-02
39860000	-4.498321e+03	-7.555393e+02	4.033221e+00	2.983842e+01	1.162791e-02	2.285938e+00	8.397209e-03	9.844334e-01	1.573518e-02	3.231861e+00	2.598838e-02
39880000	-4.483463e+03	-8.044203e+02	3.461661e+00	2.688282e+01	2.325581e-02	2.542257e+00	2.478461e-02	9.656219e-01	1.094559e-02	4.652745e+00	2.222232e-02
39900000	-4.476836e+03	-7.986706e+02	3.496204e+00	2.698216e+01	5.813953e-02	3.203979e+00	2.537019e-02	9.742983e-01	6.043461e-03	3.753588e+00	2.252776e-02
39920000	-4.489071e+03	-7.885884e+02	3.774552e+00	2.817808e+01	2.325581e-02	2.223838e+00	1.597703e-02	9.866476e-01	5.012396e-03	3.146368e+00	2.428147e-02
39940000	-4.493112e+03	-8.138441e+02	3.224420e+00	2.478447e+01	3.488372e-02	3.398438e+00	1.161260e-02	9.811559e-01	1.376238e-02	4.234185e+00	2.060815e-02
[truncated: 18,003 more rows]
