# Supplementary material for: The rapid evolution of lungfish durophagy
Source: Nat Commun. 2022 May 2;13:2390. doi: 10.1038/s41467-022-30091-3 (PMC9061808; doi:10.1038/s41467-022-30091-3)
Supplement: Supplementary file 5 — Supplementary Software [file 41467_2022_30091_MOESM5_ESM.zip › Supplementary Software/MrBayes_tip_dating_analyses/unpartition_constraint_TK02_(not_converged∩╝ë/Cui_2021_5.run1.p]

[ID: 9524133193]
Gen	LnL	LnPr	TH	TL	prop_ancfossil	alpha	net_speciation	relative_extinction	relative_fossilization	tk02var	clockrate
0	-5.288239e+03	-2.712866e+03	5.812500e+00	8.601082e+01	0.000000e+00	1.000000e+00	1.000000e-01	9.000000e-01	1.000000e-01	2.000000e+00	2.500000e-02
20000	-4.678205e+03	-7.147319e+02	1.015489e+00	1.257845e+01	1.162791e-02	2.353405e+00	5.505379e-03	9.894956e-01	4.037719e-03	9.279394e-02	4.408656e-03
40000	-4.643942e+03	-6.646775e+02	1.146403e+00	1.322595e+01	0.000000e+00	3.081797e+00	1.065481e-02	9.764473e-01	4.524467e-03	7.536560e-02	5.094195e-03
60000	-4.649412e+03	-6.742008e+02	1.066543e+00	1.253163e+01	1.162791e-02	3.196500e+00	6.755782e-03	9.850273e-01	5.940963e-03	9.648595e-02	4.800143e-03
80000	-4.632891e+03	-6.558139e+02	1.298345e+00	1.460296e+01	0.000000e+00	2.115426e+00	1.410337e-02	9.752567e-01	4.993750e-03	5.835959e-02	5.861445e-03
100000	-4.650600e+03	-6.338039e+02	1.279599e+00	1.414592e+01	0.000000e+00	2.498493e+00	1.103868e-02	9.571648e-01	1.834489e-02	3.907138e-02	5.802283e-03
120000	-4.649379e+03	-6.571835e+02	1.245630e+00	1.415938e+01	1.162791e-02	2.646797e+00	4.467742e-03	9.862215e-01	1.056456e-02	6.023851e-02	5.713399e-03
140000	-4.636028e+03	-6.048705e+02	1.289021e+00	1.383977e+01	0.000000e+00	3.672035e+00	2.814103e-03	9.903753e-01	1.374492e-02	3.768424e-02	5.892749e-03
160000	-4.655230e+03	-6.588712e+02	1.166558e+00	1.268976e+01	1.162791e-02	3.418634e+00	3.205844e-03	9.918327e-01	1.123622e-02	7.510778e-02	5.477128e-03
180000	-4.630238e+03	-6.648055e+02	1.305487e+00	1.341379e+01	0.000000e+00	3.228206e+00	6.355896e-03	9.902727e-01	3.425676e-03	7.827098e-02	6.011839e-03
200000	-4.631288e+03	-6.367270e+02	1.381682e+00	1.394125e+01	1.162791e-02	3.138165e+00	1.014273e-02	9.895748e-01	1.908226e-03	6.405498e-02	6.367336e-03
220000	-4.646458e+03	-6.224306e+02	1.304477e+00	1.273907e+01	0.000000e+00	3.412921e+00	5.016575e-03	9.947831e-01	1.802086e-03	6.645041e-02	5.910198e-03
240000	-4.649487e+03	-5.772724e+02	1.364240e+00	1.377750e+01	0.000000e+00	2.824439e+00	7.277348e-03	9.928440e-01	2.436683e-03	3.400936e-02	6.349109e-03
260000	-4.653131e+03	-5.767433e+02	1.254772e+00	1.208453e+01	0.000000e+00	2.423420e+00	1.174197e-02	9.859865e-01	2.622511e-03	4.776377e-02	5.865406e-03
280000	-4.661494e+03	-5.548084e+02	1.371061e+00	1.368840e+01	0.000000e+00	3.205277e+00	1.287107e-02	9.890325e-01	1.212048e-03	2.867195e-02	6.738334e-03
300000	-4.643295e+03	-5.066043e+02	1.368080e+00	1.377400e+01	0.000000e+00	2.817671e+00	1.389914e-02	9.879922e-01	1.624475e-03	1.951969e-02	6.816521e-03
320000	-4.649558e+03	-5.136726e+02	1.298832e+00	1.312503e+01	0.000000e+00	2.532124e+00	9.913532e-03	9.882915e-01	2.064477e-03	2.096010e-02	6.504156e-03
340000	-4.632748e+03	-5.228268e+02	1.522282e+00	1.465004e+01	1.162791e-02	2.781213e+00	7.069578e-03	9.816229e-01	1.109329e-02	2.415225e-02	7.710216e-03
360000	-4.659526e+03	-4.839383e+02	1.601354e+00	1.509421e+01	0.000000e+00	2.792590e+00	1.072457e-02	9.830768e-01	4.771667e-03	1.341070e-02	8.042866e-03
380000	-4.650408e+03	-5.001971e+02	1.345190e+00	1.292908e+01	1.162791e-02	2.804674e+00	7.674414e-03	9.858365e-01	6.745356e-03	2.075642e-02	6.818631e-03
400000	-4.630744e+03	-4.470606e+02	1.332165e+00	1.286233e+01	0.000000e+00	3.616417e+00	8.371643e-03	9.864764e-01	5.432017e-03	1.088383e-02	6.750077e-03
420000	-4.654251e+03	-4.067191e+02	1.501727e+00	1.341839e+01	0.000000e+00	2.972416e+00	6.350392e-03	9.909986e-01	4.972204e-03	7.839964e-03	7.573174e-03
440000	-4.637493e+03	-4.168683e+02	1.540374e+00	1.368284e+01	0.000000e+00	2.241009e+00	4.789015e-03	9.930321e-01	4.900015e-03	9.533454e-03	7.749121e-03
460000	-4.648326e+03	-4.096424e+02	1.516297e+00	1.374617e+01	0.000000e+00	2.299048e+00	6.007032e-03	9.929025e-01	3.616287e-03	9.426925e-03	7.757152e-03
480000	-4.639181e+03	-4.450766e+02	1.442296e+00	1.375076e+01	0.000000e+00	2.206669e+00	7.502917e-03	9.931053e-01	1.878397e-03	1.179754e-02	7.593652e-03
500000	-4.639552e+03	-3.990995e+02	1.480174e+00	1.339353e+01	2.325581e-02	2.970945e+00	7.832027e-03	9.909553e-01	3.786195e-03	7.528766e-03	7.834963e-03
520000	-4.643086e+03	-3.951255e+02	1.580113e+00	1.372269e+01	0.000000e+00	2.480980e+00	4.669598e-03	9.897761e-01	1.216264e-02	5.456464e-03	8.380692e-03
540000	-4.638970e+03	-3.941001e+02	1.665005e+00	1.420081e+01	0.000000e+00	3.054381e+00	1.573174e-02	9.886063e-01	1.466896e-03	9.904531e-03	8.965428e-03
560000	-4.648265e+03	-3.964791e+02	1.479563e+00	1.295889e+01	0.000000e+00	3.374511e+00	2.115903e-02	9.757675e-01	3.753743e-03	8.901558e-03	8.105885e-03
580000	-4.643352e+03	-3.791588e+02	1.530735e+00	1.319246e+01	0.000000e+00	2.364719e+00	1.740732e-02	9.789822e-01	4.764306e-03	7.612151e-03	8.472688e-03
600000	-4.640086e+03	-3.842662e+02	1.505371e+00	1.340076e+01	0.000000e+00	2.751168e+00	2.033518e-02	9.675757e-01	6.556187e-03	7.169804e-03	8.272780e-03
620000	-4.643869e+03	-4.240164e+02	1.531512e+00	1.300344e+01	0.000000e+00	3.040872e+00	2.049153e-02	9.728335e-01	6.420436e-03	1.112911e-02	8.222236e-03
640000	-4.647390e+03	-4.269716e+02	1.760221e+00	1.431950e+01	0.000000e+00	3.097570e+00	1.584254e-02	9.731662e-01	7.090793e-03	1.416879e-02	9.478944e-03
660000	-4.636543e+03	-4.043401e+02	1.558771e+00	1.338403e+01	0.000000e+00	2.659897e+00	1.274773e-02	9.802754e-01	6.497449e-03	1.035331e-02	8.550265e-03
680000	-4.641702e+03	-4.055709e+02	1.694028e+00	1.430946e+01	0.000000e+00	2.358154e+00	1.120335e-02	9.844805e-01	5.320500e-03	9.020625e-03	9.309204e-03
700000	-4.643163e+03	-3.592376e+02	1.765104e+00	1.509882e+01	0.000000e+00	3.056784e+00	3.633915e-03	9.967105e-01	3.233121e-03	5.975955e-03	1.009121e-02
720000	-4.647080e+03	-3.837994e+02	1.569289e+00	1.384656e+01	1.162791e-02	2.689490e+00	1.886024e-03	9.973908e-01	5.034262e-03	8.732447e-03	8.993057e-03
740000	-4.642194e+03	-3.802925e+02	1.724593e+00	1.489607e+01	0.000000e+00	2.795723e+00	6.535104e-03	9.955481e-01	1.450804e-03	7.675796e-03	9.827820e-03
760000	-4.639934e+03	-3.472143e+02	1.662004e+00	1.409213e+01	0.000000e+00	3.438866e+00	3.348581e-03	9.976827e-01	1.511725e-03	6.586068e-03	9.451634e-03
780000	-4.646809e+03	-3.807548e+02	1.602251e+00	1.316510e+01	0.000000e+00	3.040623e+00	1.739697e-03	9.989496e-01	1.198809e-03	7.478045e-03	9.135291e-03
800000	-4.646228e+03	-3.658940e+02	1.796513e+00	1.429001e+01	0.000000e+00	2.885357e+00	2.040033e-03	9.989322e-01	1.070771e-03	7.590795e-03	1.028175e-02
820000	-4.652577e+03	-3.679438e+02	1.750196e+00	1.424418e+01	0.000000e+00	3.294103e+00	1.435739e-03	9.991195e-01	1.478071e-03	7.882199e-03	1.001246e-02
840000	-4.663300e+03	-3.793814e+02	1.783528e+00	1.390909e+01	1.162791e-02	2.787200e+00	1.195744e-03	9.990651e-01	2.281375e-03	1.019023e-02	1.038624e-02
860000	-4.646403e+03	-3.955426e+02	1.717868e+00	1.340341e+01	0.000000e+00	3.054630e+00	1.259769e-03	9.989163e-01	3.560742e-03	1.252984e-02	1.001436e-02
880000	-4.639005e+03	-3.495046e+02	1.833901e+00	1.469865e+01	0.000000e+00	2.816813e+00	1.253940e-03	9.989068e-01	3.463594e-03	6.345396e-03	1.068395e-02
900000	-4.650816e+03	-3.228179e+02	1.735552e+00	1.340033e+01	0.000000e+00	2.726352e+00	1.525989e-03	9.985970e-01	3.078004e-03	5.589721e-03	1.006204e-02
920000	-4.649275e+03	-3.219134e+02	1.813498e+00	1.507184e+01	0.000000e+00	3.461871e+00	1.540036e-03	9.986031e-01	2.718374e-03	3.846717e-03	1.059047e-02
940000	-4.636980e+03	-3.286452e+02	1.775055e+00	1.492394e+01	0.000000e+00	3.459896e+00	1.847381e-03	9.986992e-01	1.453694e-03	4.423817e-03	1.037280e-02
960000	-4.642761e+03	-3.564994e+02	1.630710e+00	1.398039e+01	0.000000e+00	4.254809e+00	2.296144e-03	9.979877e-01	2.179363e-03	5.721838e-03	9.517433e-03
980000	-4.626149e+03	-3.265163e+02	1.662470e+00	1.366206e+01	0.000000e+00	2.878545e+00	5.681291e-03	9.971071e-01	7.338692e-04	5.960927e-03	9.683091e-03
1000000	-4.639730e+03	-3.662478e+02	1.853425e+00	1.539460e+01	0.000000e+00	2.417542e+00	7.177485e-03	9.973893e-01	7.338692e-04	7.124792e-03	1.074940e-02
1020000	-4.640715e+03	-3.536127e+02	1.749280e+00	1.449088e+01	0.000000e+00	3.393775e+00	1.375169e-02	9.942846e-01	7.627839e-04	5.234699e-03	1.014917e-02
1040000	-4.647043e+03	-3.486960e+02	1.840746e+00	1.541611e+01	0.000000e+00	2.352226e+00	9.392163e-03	9.950411e-01	9.346951e-04	6.112321e-03	1.079068e-02
1060000	-4.644008e+03	-3.152022e+02	1.676170e+00	1.399202e+01	0.000000e+00	2.893415e+00	1.298814e-02	9.925956e-01	1.352603e-03	4.164384e-03	9.800352e-03
1080000	-4.652681e+03	-3.038323e+02	1.671765e+00	1.419721e+01	1.162791e-02	2.555704e+00	6.495088e-03	9.911839e-01	4.935759e-03	3.247384e-03	9.765042e-03
1100000	-4.643578e+03	-3.356860e+02	1.542083e+00	1.320394e+01	0.000000e+00	2.643291e+00	3.484141e-03	9.933931e-01	1.138155e-02	5.300935e-03	8.866367e-03
1120000	-4.644044e+03	-3.251528e+02	1.520341e+00	1.314701e+01	0.000000e+00	2.615962e+00	1.206438e-02	9.932338e-01	1.458616e-03	3.988951e-03	8.639427e-03
1140000	-4.641260e+03	-3.314177e+02	1.600109e+00	1.368872e+01	0.000000e+00	3.240253e+00	1.151639e-02	9.942557e-01	9.594939e-04	5.256256e-03	9.085564e-03
1160000	-4.641620e+03	-3.328468e+02	1.900780e+00	1.638257e+01	0.000000e+00	2.703806e+00	5.353867e-03	9.959434e-01	2.018221e-03	4.220536e-03	1.078551e-02
1180000	-4.638509e+03	-3.216218e+02	1.602271e+00	1.392072e+01	0.000000e+00	3.027202e+00	1.126612e-02	9.904177e-01	2.853916e-03	4.215889e-03	9.064040e-03
1200000	-4.637738e+03	-2.816650e+02	1.640595e+00	1.393947e+01	0.000000e+00	2.976269e+00	8.016689e-03	9.921966e-01	2.736583e-03	2.947627e-03	9.158020e-03
1220000	-4.657970e+03	-3.120828e+02	1.566135e+00	1.306391e+01	0.000000e+00	3.700175e+00	7.534927e-03	9.953917e-01	1.713038e-03	3.734009e-03	8.737947e-03
1240000	-4.631988e+03	-3.021421e+02	1.815870e+00	1.488498e+01	0.000000e+00	3.091754e+00	1.507376e-02	9.902619e-01	1.608157e-03	3.098200e-03	1.013211e-02
1260000	-4.636755e+03	-3.033830e+02	1.739434e+00	1.479387e+01	0.000000e+00	2.366258e+00	1.084078e-02	9.907048e-01	2.044049e-03	2.911209e-03	9.680536e-03
1280000	-4.649297e+03	-3.231871e+02	1.647168e+00	1.432971e+01	0.000000e+00	2.206987e+00	1.291768e-02	9.865531e-01	3.577755e-03	3.690493e-03	9.154328e-03
1300000	-4.638749e+03	-2.923299e+02	1.777362e+00	1.451832e+01	0.000000e+00	2.286185e+00	6.338428e-03	9.938504e-01	3.638093e-03	3.244719e-03	9.954386e-03
1320000	-4.646761e+03	-3.302625e+02	1.693784e+00	1.382707e+01	0.000000e+00	2.876354e+00	6.780854e-03	9.951181e-01	1.723794e-03	5.428490e-03	9.479678e-03
1340000	-4.645532e+03	-2.851123e+02	1.777246e+00	1.426950e+01	0.000000e+00	3.146023e+00	5.844198e-03	9.931128e-01	5.071944e-03	3.386940e-03	1.010834e-02
1360000	-4.644360e+03	-2.901987e+02	1.723266e+00	1.378590e+01	0.000000e+00	2.100609e+00	4.083096e-03	9.946893e-01	7.484742e-03	3.279974e-03	9.820388e-03
1380000	-4.649489e+03	-2.482929e+02	1.840846e+00	1.425672e+01	1.162791e-02	2.322589e+00	6.026027e-03	9.951240e-01	2.354947e-03	1.924955e-03	1.050982e-02
1400000	-4.659834e+03	-2.355075e+02	1.672870e+00	1.348989e+01	0.000000e+00	2.739980e+00	5.494102e-03	9.951203e-01	2.590595e-03	2.050566e-03	9.575888e-03
1420000	-4.663148e+03	-2.242495e+02	1.730234e+00	1.386350e+01	0.000000e+00	3.304344e+00	9.681610e-03	9.902478e-01	3.548421e-03	1.518846e-03	9.984206e-03
1440000	-4.649830e+03	-1.919510e+02	1.952906e+00	1.526138e+01	0.000000e+00	2.316559e+00	9.789742e-03	9.899481e-01	5.648702e-03	8.944805e-04	1.119088e-02
1460000	-4.646910e+03	-2.030160e+02	1.786562e+00	1.424589e+01	0.000000e+00	2.533139e+00	1.600170e-02	9.856073e-01	3.056241e-03	1.145138e-03	1.023443e-02
1480000	-4.650452e+03	-2.296256e+02	1.902858e+00	1.466994e+01	0.000000e+00	2.496800e+00	1.264939e-02	9.836148e-01	6.144609e-03	1.741744e-03	1.083651e-02
1500000	-4.644686e+03	-2.581686e+02	1.642766e+00	1.273002e+01	1.162791e-02	2.728160e+00	1.449730e-02	9.839772e-01	5.031259e-03	2.493263e-03	9.348885e-03
1520000	-4.643174e+03	-2.631229e+02	1.582680e+00	1.250462e+01	1.162791e-02	2.279726e+00	9.675237e-03	9.886097e-01	5.524168e-03	2.271226e-03	8.980295e-03
1540000	-4.653274e+03	-2.517491e+02	1.662720e+00	1.299318e+01	0.000000e+00	3.240738e+00	1.337956e-02	9.914744e-01	1.755258e-03	1.745629e-03	9.522444e-03
1560000	-4.639618e+03	-2.432877e+02	1.759125e+00	1.410754e+01	0.000000e+00	3.279240e+00	3.185022e-02	9.620745e-01	5.860880e-03	1.822712e-03	9.981150e-03
1580000	-4.644662e+03	-2.366814e+02	1.698555e+00	1.406323e+01	0.000000e+00	2.665035e+00	2.119211e-02	9.742382e-01	6.060972e-03	1.409384e-03	9.621052e-03
1600000	-4.644868e+03	-2.437872e+02	1.920770e+00	1.536236e+01	0.000000e+00	2.881705e+00	1.427060e-02	9.833064e-01	3.849378e-03	1.765270e-03	1.101096e-02
1620000	-4.629212e+03	-2.386146e+02	1.624667e+00	1.271882e+01	0.000000e+00	2.647840e+00	1.263877e-02	9.795378e-01	9.476729e-03	2.043110e-03	9.350406e-03
1640000	-4.647058e+03	-2.350016e+02	1.781395e+00	1.433033e+01	0.000000e+00	2.719582e+00	2.627642e-02	9.656506e-01	7.338204e-03	1.576042e-03	1.024779e-02
1660000	-4.642697e+03	-2.247782e+02	1.851802e+00	1.456171e+01	0.000000e+00	2.263012e+00	1.425777e-02	9.880858e-01	3.108226e-03	1.756787e-03	1.059752e-02
1680000	-4.649269e+03	-2.685290e+02	1.619917e+00	1.338490e+01	0.000000e+00	2.981785e+00	1.158290e-02	9.956470e-01	5.747176e-04	2.533530e-03	9.293856e-03
1700000	-4.648732e+03	-2.565356e+02	1.820830e+00	1.359819e+01	0.000000e+00	2.586810e+00	1.135733e-02	9.961256e-01	4.693166e-04	2.582640e-03	1.045780e-02
1720000	-4.650930e+03	-2.670495e+02	1.686586e+00	1.330505e+01	0.000000e+00	3.487279e+00	9.379875e-03	9.963688e-01	5.834930e-04	2.667615e-03	9.662287e-03
1740000	-4.637088e+03	-2.810672e+02	1.898052e+00	1.512792e+01	0.000000e+00	2.674171e+00	1.404025e-02	9.947886e-01	6.617268e-04	3.002594e-03	1.080591e-02
1760000	-4.625743e+03	-2.406012e+02	1.781945e+00	1.405794e+01	0.000000e+00	2.801362e+00	2.118944e-02	9.897442e-01	7.887905e-04	2.510290e-03	1.017426e-02
1780000	-4.646697e+03	-2.419238e+02	1.764198e+00	1.417542e+01	0.000000e+00	2.324039e+00	1.214488e-02	9.844862e-01	5.123308e-03	1.859577e-03	1.007339e-02
1800000	-4.650615e+03	-2.587274e+02	1.847414e+00	1.504323e+01	0.000000e+00	2.535998e+00	7.977105e-03	9.914403e-01	3.911746e-03	1.998998e-03	1.053053e-02
1820000	-4.642268e+03	-2.557685e+02	1.754890e+00	1.414207e+01	0.000000e+00	2.505946e+00	1.397844e-02	9.899784e-01	1.864508e-03	1.957134e-03	9.873756e-03
1840000	-4.630538e+03	-2.582866e+02	1.579869e+00	1.288293e+01	0.000000e+00	3.187844e+00	1.313830e-02	9.873145e-01	3.402766e-03	2.194379e-03	8.906527e-03
1860000	-4.650922e+03	-2.688129e+02	1.587578e+00	1.362152e+01	0.000000e+00	2.660554e+00	7.126950e-03	9.883109e-01	1.038854e-02	2.330393e-03	8.954981e-03
1880000	-4.641706e+03	-2.777229e+02	1.557493e+00	1.341242e+01	0.000000e+00	3.119411e+00	1.103745e-02	9.921369e-01	2.072090e-03	1.853916e-03	8.804555e-03
1900000	-4.640204e+03	-2.563977e+02	1.718290e+00	1.482226e+01	1.162791e-02	2.325189e+00	3.613569e-03	9.952435e-01	5.011186e-03	1.624385e-03	9.795686e-03
1920000	-4.631203e+03	-2.648203e+02	1.584091e+00	1.365588e+01	0.000000e+00	3.063035e+00	6.592489e-03	9.916714e-01	5.219313e-03	1.585234e-03	9.068518e-03
1940000	-4.654551e+03	-2.646698e+02	1.649455e+00	1.355230e+01	1.162791e-02	3.725794e+00	1.362481e-02	9.823173e-01	6.359623e-03	1.995137e-03	9.510365e-03
1960000	-4.648867e+03	-2.619369e+02	1.537278e+00	1.263165e+01	0.000000e+00	2.508661e+00	1.029329e-02	9.854595e-01	1.017750e-02	2.536049e-03	8.891549e-03
1980000	-4.640494e+03	-2.679936e+02	1.649273e+00	1.387399e+01	0.000000e+00	3.104344e+00	8.766702e-03	9.871632e-01	1.015139e-02	2.516097e-03	9.547765e-03
2000000	-4.641332e+03	-2.647006e+02	1.818322e+00	1.499809e+01	0.000000e+00	2.674956e+00	1.753577e-02	9.809349e-01	5.538972e-03	2.100573e-03	1.054619e-02
2020000	-4.658195e+03	-2.572960e+02	1.743796e+00	1.448469e+01	0.000000e+00	3.373618e+00	6.472466e-03	9.922515e-01	3.474384e-03	1.814827e-03	1.011909e-02
2040000	-4.644857e+03	-2.485180e+02	1.769342e+00	1.473832e+01	0.000000e+00	2.849275e+00	4.808055e-03	9.961363e-01	2.339678e-03	1.752462e-03	1.021503e-02
2060000	-4.648370e+03	-2.269525e+02	1.746390e+00	1.443197e+01	0.000000e+00	3.718609e+00	4.731251e-03	9.964629e-01	1.432981e-03	1.411281e-03	1.006868e-02
2080000	-4.645830e+03	-2.458751e+02	1.577024e+00	1.322108e+01	0.000000e+00	2.683111e+00	1.024636e-02	9.876935e-01	5.203483e-03	1.699488e-03	9.061739e-03
2100000	-4.647737e+03	-2.238537e+02	1.698030e+00	1.373340e+01	0.000000e+00	2.691006e+00	1.606405e-02	9.873354e-01	2.361772e-03	1.539209e-03	9.790779e-03
2120000	-4.639107e+03	-2.583474e+02	1.784704e+00	1.506487e+01	0.000000e+00	2.316232e+00	1.908678e-02	9.861727e-01	1.935353e-03	1.829079e-03	1.027145e-02
2140000	-4.645020e+03	-2.415235e+02	1.635440e+00	1.354942e+01	0.000000e+00	2.222334e+00	1.682216e-02	9.882061e-01	2.046826e-03	1.576453e-03	9.371666e-03
2160000	-4.652920e+03	-2.194347e+02	1.537805e+00	1.297271e+01	0.000000e+00	2.353656e+00	1.506317e-02	9.806390e-01	4.416207e-03	1.243198e-03	8.752763e-03
2180000	-4.650373e+03	-2.090763e+02	1.946506e+00	1.591063e+01	0.000000e+00	2.199713e+00	8.276655e-03	9.929004e-01	1.956289e-03	1.348541e-03	1.091162e-02
2200000	-4.654214e+03	-2.370779e+02	1.827709e+00	1.475099e+01	0.000000e+00	2.609609e+00	8.189335e-03	9.936389e-01	1.778478e-03	1.973794e-03	1.025105e-02
2220000	-4.636178e+03	-2.149383e+02	1.808847e+00	1.472461e+01	0.000000e+00	2.313231e+00	1.112971e-02	9.935421e-01	1.110779e-03	1.168839e-03	1.008912e-02
2240000	-4.652292e+03	-2.139591e+02	1.687475e+00	1.348612e+01	0.000000e+00	3.546986e+00	1.402629e-02	9.895634e-01	2.687137e-03	1.502225e-03	9.433755e-03
2260000	-4.645640e+03	-1.939231e+02	1.774883e+00	1.410708e+01	0.000000e+00	2.960153e+00	1.383613e-02	9.802671e-01	6.374146e-03	1.121374e-03	9.807982e-03
2280000	-4.652378e+03	-2.117752e+02	1.839440e+00	1.502996e+01	0.000000e+00	2.505086e+00	5.234852e-03	9.934440e-01	5.961437e-03	1.160195e-03	1.015367e-02
2300000	-4.657318e+03	-2.294798e+02	1.769464e+00	1.434259e+01	0.000000e+00	2.899299e+00	1.009043e-02	9.910377e-01	2.913348e-03	1.681129e-03	1.003504e-02
2320000	-4.649646e+03	-2.410342e+02	1.700976e+00	1.457287e+01	1.162791e-02	3.066504e+00	6.872171e-03	9.943886e-01	2.790300e-03	1.369272e-03	9.647589e-03
2340000	-4.640001e+03	-2.405671e+02	1.616369e+00	1.361267e+01	0.000000e+00	2.973618e+00	4.483839e-03	9.960933e-01	2.795854e-03	1.507374e-03	9.139118e-03
2360000	-4.639993e+03	-2.588998e+02	1.684181e+00	1.367009e+01	0.000000e+00	3.019978e+00	3.466247e-03	9.933817e-01	1.071767e-02	2.224585e-03	9.541023e-03
2380000	-4.641322e+03	-2.739537e+02	1.725377e+00	1.465837e+01	0.000000e+00	2.808620e+00	5.844021e-03	9.921113e-01	4.162900e-03	2.324447e-03	9.866082e-03
2400000	-4.640737e+03	-2.370471e+02	1.606747e+00	1.324943e+01	0.000000e+00	2.874565e+00	9.846514e-03	9.878498e-01	6.441095e-03	2.359440e-03	9.180272e-03
2420000	-4.644951e+03	-2.330339e+02	1.797587e+00	1.542184e+01	1.162791e-02	1.913356e+00	1.457020e-02	9.876479e-01	2.733589e-03	1.337354e-03	1.028395e-02
2440000	-4.652580e+03	-2.102776e+02	1.944858e+00	1.624434e+01	0.000000e+00	1.992669e+00	1.832336e-02	9.892765e-01	1.207339e-03	1.186176e-03	1.113242e-02
2460000	-4.643849e+03	-1.992159e+02	1.674571e+00	1.430262e+01	0.000000e+00	2.955892e+00	1.849343e-02	9.913010e-01	8.115062e-04	1.017553e-03	9.579511e-03
2480000	-4.657956e+03	-2.070380e+02	1.404716e+00	1.223698e+01	0.000000e+00	3.126808e+00	1.558872e-02	9.882720e-01	2.379670e-03	1.301533e-03	8.009937e-03
2500000	-4.644084e+03	-2.249600e+02	1.606595e+00	1.402900e+01	0.000000e+00	3.312942e+00	5.742274e-03	9.932673e-01	3.383470e-03	1.044502e-03	9.195109e-03
2520000	-4.649895e+03	-2.483980e+02	1.360248e+00	1.252132e+01	0.000000e+00	3.183834e+00	1.020469e-02	9.796680e-01	1.440578e-02	1.508421e-03	7.652256e-03
2540000	-4.634555e+03	-2.497651e+02	1.647285e+00	1.452750e+01	0.000000e+00	2.878463e+00	9.979501e-03	9.809339e-01	1.299155e-02	1.513490e-03	9.266231e-03
2560000	-4.646949e+03	-2.189075e+02	1.847935e+00	1.488871e+01	0.000000e+00	2.334117e+00	6.123240e-03	9.943697e-01	3.747628e-03	1.612851e-03	1.050805e-02
2580000	-4.630584e+03	-2.545836e+02	1.622588e+00	1.367971e+01	0.000000e+00	2.597658e+00	2.217124e-02	9.729361e-01	4.540959e-03	1.841450e-03	9.228777e-03
2600000	-4.640342e+03	-2.625778e+02	1.634133e+00	1.390847e+01	0.000000e+00	2.895644e+00	7.975712e-03	9.831899e-01	1.144415e-02	1.925562e-03	9.318048e-03
2620000	-4.658389e+03	-2.227618e+02	1.640101e+00	1.313707e+01	0.000000e+00	2.310529e+00	9.526535e-03	9.882299e-01	6.717290e-03	1.566748e-03	9.328809e-03
2640000	-4.653042e+03	-2.609853e+02	1.860000e+00	1.555170e+01	0.000000e+00	3.300277e+00	1.072840e-02	9.850030e-01	7.060640e-03	2.315160e-03	1.053995e-02
2660000	-4.641625e+03	-2.340385e+02	1.643443e+00	1.364256e+01	0.000000e+00	3.123326e+00	1.229658e-02	9.820495e-01	7.625209e-03	1.388515e-03	9.357255e-03
2680000	-4.648865e+03	-2.830220e+02	1.596132e+00	1.368686e+01	0.000000e+00	3.111602e+00	1.053382e-02	9.902980e-01	3.437259e-03	2.737476e-03	9.016243e-03
2700000	-4.643059e+03	-2.432942e+02	1.633460e+00	1.414667e+01	0.000000e+00	1.895629e+00	1.098412e-02	9.864666e-01	4.389021e-03	1.685496e-03	9.249606e-03
2720000	-4.646566e+03	-2.852070e+02	1.585053e+00	1.414232e+01	0.000000e+00	2.814276e+00	1.387381e-02	9.915691e-01	1.091622e-03	2.461423e-03	8.986578e-03
2740000	-4.636066e+03	-2.412034e+02	1.802592e+00	1.521446e+01	0.000000e+00	2.770050e+00	9.854961e-03	9.915320e-01	2.021037e-03	1.781624e-03	1.025690e-02
2760000	-4.640583e+03	-2.885049e+02	1.605896e+00	1.422861e+01	0.000000e+00	2.404521e+00	8.854972e-03	9.926681e-01	2.091737e-03	2.434079e-03	9.102770e-03
2780000	-4.631665e+03	-2.375753e+02	1.529695e+00	1.267402e+01	0.000000e+00	3.735131e+00	5.187164e-03	9.942297e-01	3.289806e-03	1.880069e-03	8.678455e-03
2800000	-4.639587e+03	-2.203776e+02	1.712771e+00	1.431529e+01	0.000000e+00	2.410820e+00	6.866646e-03	9.944350e-01	2.526413e-03	1.309486e-03	9.692089e-03
2820000	-4.635071e+03	-1.872307e+02	1.768577e+00	1.423428e+01	0.000000e+00	2.406475e+00	2.870928e-03	9.958857e-01	6.182474e-03	1.074725e-03	1.002679e-02
2840000	-4.648427e+03	-2.020623e+02	1.820049e+00	1.423849e+01	0.000000e+00	3.120262e+00	5.365661e-03	9.952047e-01	3.117049e-03	1.180653e-03	1.025735e-02
2860000	-4.643581e+03	-2.188538e+02	1.588512e+00	1.222482e+01	0.000000e+00	3.378046e+00	2.263379e-03	9.977986e-01	4.342426e-03	1.784725e-03	8.949893e-03
2880000	-4.640743e+03	-2.423441e+02	1.738498e+00	1.398497e+01	0.000000e+00	2.922056e+00	7.293673e-04	9.988294e-01	8.389598e-03	1.813358e-03	9.765250e-03
2900000	-4.629740e+03	-2.752570e+02	1.580390e+00	1.296672e+01	0.000000e+00	3.042384e+00	9.624161e-04	9.986213e-01	9.928475e-03	2.442942e-03	8.900724e-03
2920000	-4.635676e+03	-2.334996e+02	1.620662e+00	1.332451e+01	0.000000e+00	3.229409e+00	1.297587e-03	9.982502e-01	5.907554e-03	1.945645e-03	9.142119e-03
2940000	-4.650609e+03	-2.347170e+02	1.700786e+00	1.347078e+01	0.000000e+00	2.413479e+00	4.396766e-03	9.974874e-01	1.565944e-03	1.868488e-03	9.559424e-03
2960000	-4.653143e+03	-1.971818e+02	1.691716e+00	1.319216e+01	0.000000e+00	3.285496e+00	2.287067e-03	9.968351e-01	6.331017e-03	8.782700e-04	9.593698e-03
2980000	-4.643371e+03	-2.035144e+02	1.786711e+00	1.486186e+01	0.000000e+00	2.795604e+00	3.258774e-03	9.965875e-01	4.438230e-03	9.154243e-04	1.011044e-02
3000000	-4.650191e+03	-2.086345e+02	1.636018e+00	1.368011e+01	0.000000e+00	2.873531e+00	1.834273e-03	9.978025e-01	6.073051e-03	1.189476e-03	9.259047e-03
3020000	-4.644253e+03	-1.941160e+02	1.770400e+00	1.494470e+01	0.000000e+00	2.749402e+00	3.156300e-03	9.974899e-01	1.526109e-03	9.416263e-04	9.997182e-03
3040000	-4.649701e+03	-1.930794e+02	1.659072e+00	1.365672e+01	0.000000e+00	2.617584e+00	3.365493e-03	9.980376e-01	1.547827e-03	9.890904e-04	9.415474e-03
3060000	-4.646832e+03	-1.842143e+02	1.668942e+00	1.367064e+01	0.000000e+00	3.016930e+00	9.267997e-03	9.952484e-01	1.133036e-03	1.034487e-03	9.482585e-03
3080000	-4.649860e+03	-2.406212e+02	1.618040e+00	1.268034e+01	0.000000e+00	3.319727e+00	1.206022e-02	9.901826e-01	2.180415e-03	2.310148e-03	9.441196e-03
3100000	-4.644147e+03	-2.227424e+02	1.791316e+00	1.393584e+01	0.000000e+00	2.900293e+00	9.091398e-03	9.900650e-01	3.429025e-03	1.591421e-03	1.042216e-02
3120000	-4.652826e+03	-1.885938e+02	1.756809e+00	1.365676e+01	0.000000e+00	2.469711e+00	1.970719e-02	9.710977e-01	7.811669e-03	1.182771e-03	1.020750e-02
3140000	-4.643906e+03	-2.373301e+02	1.539311e+00	1.230256e+01	0.000000e+00	2.669736e+00	1.981092e-02	9.652966e-01	1.346468e-02	1.934725e-03	8.902503e-03
3160000	-4.646866e+03	-2.158316e+02	1.889233e+00	1.503556e+01	0.000000e+00	2.928587e+00	1.561176e-02	9.757541e-01	9.970828e-03	1.233675e-03	1.093971e-02
3180000	-4.640472e+03	-1.678826e+02	1.925655e+00	1.491466e+01	0.000000e+00	2.505828e+00	1.942005e-02	9.786947e-01	3.768600e-03	8.861602e-04	1.114585e-02
3200000	-4.648611e+03	-1.748625e+02	1.792770e+00	1.431312e+01	0.000000e+00	2.124767e+00	1.501676e-02	9.888207e-01	2.122394e-03	8.203248e-04	1.039368e-02
3220000	-4.648708e+03	-1.676095e+02	1.991824e+00	1.583611e+01	0.000000e+00	2.551052e+00	1.199053e-02	9.927768e-01	1.479637e-03	7.614863e-04	1.156613e-02
3240000	-4.635123e+03	-1.773628e+02	1.966744e+00	1.554412e+01	0.000000e+00	2.987697e+00	1.090273e-02	9.919890e-01	2.062217e-03	7.587479e-04	1.141700e-02
3260000	-4.635747e+03	-1.708910e+02	1.900815e+00	1.451873e+01	0.000000e+00	2.616583e+00	5.266351e-03	9.916736e-01	1.002015e-02	1.064051e-03	1.097371e-02
3280000	-4.655464e+03	-1.741413e+02	1.684320e+00	1.318624e+01	1.162791e-02	2.181896e+00	7.815340e-03	9.880095e-01	8.404561e-03	9.714326e-04	9.726701e-03
3300000	-4.637722e+03	-2.011791e+02	1.965104e+00	1.517458e+01	0.000000e+00	2.538047e+00	7.635746e-03	9.881181e-01	9.431843e-03	1.299745e-03	1.134488e-02
3320000	-4.635668e+03	-2.118659e+02	1.872337e+00	1.413034e+01	0.000000e+00	2.685482e+00	1.847058e-02	9.880116e-01	1.814234e-03	1.294505e-03	1.080437e-02
3340000	-4.655453e+03	-1.791630e+02	1.853794e+00	1.431719e+01	0.000000e+00	3.276715e+00	1.309391e-02	9.871542e-01	5.104671e-03	7.916949e-04	1.061534e-02
3360000	-4.634218e+03	-2.320262e+02	1.850775e+00	1.457803e+01	0.000000e+00	3.089352e+00	1.201047e-02	9.822558e-01	9.361410e-03	1.485585e-03	1.061713e-02
3380000	-4.628634e+03	-2.384956e+02	1.734747e+00	1.401624e+01	0.000000e+00	3.182937e+00	7.697104e-03	9.943093e-01	2.334772e-03	1.577166e-03	9.911866e-03
3400000	-4.651365e+03	-2.607435e+02	1.861840e+00	1.457608e+01	0.000000e+00	2.759009e+00	7.707799e-03	9.923367e-01	3.144398e-03	2.315472e-03	1.063891e-02
3420000	-4.656928e+03	-1.963481e+02	1.843130e+00	1.463392e+01	0.000000e+00	2.640210e+00	2.819444e-02	9.836476e-01	1.393918e-03	1.204458e-03	1.071907e-02
3440000	-4.648526e+03	-2.265983e+02	1.609235e+00	1.355744e+01	0.000000e+00	2.690137e+00	2.459371e-02	9.850440e-01	1.894715e-03	1.553003e-03	9.368230e-03
3460000	-4.659980e+03	-2.123382e+02	1.827777e+00	1.388022e+01	0.000000e+00	2.761996e+00	1.384604e-02	9.904783e-01	1.955434e-03	1.823252e-03	1.058762e-02
3480000	-4.631161e+03	-1.886090e+02	1.786856e+00	1.406296e+01	0.000000e+00	2.492958e+00	1.250911e-02	9.840707e-01	6.694843e-03	1.431816e-03	1.032066e-02
3500000	-4.637203e+03	-1.955232e+02	1.804338e+00	1.399398e+01	0.000000e+00	2.479675e+00	1.367859e-02	9.797531e-01	8.741732e-03	1.322174e-03	1.038790e-02
3520000	-4.653878e+03	-1.825376e+02	1.584018e+00	1.289823e+01	0.000000e+00	2.386706e+00	1.022624e-02	9.865429e-01	5.874913e-03	1.149280e-03	9.118368e-03
3540000	-4.632742e+03	-1.741126e+02	1.758532e+00	1.406871e+01	0.000000e+00	3.113170e+00	2.219730e-02	9.807957e-01	3.524558e-03	7.993413e-04	1.013027e-02
3560000	-4.652462e+03	-2.026615e+02	1.629665e+00	1.319298e+01	0.000000e+00	4.055727e+00	9.695344e-03	9.855408e-01	8.700714e-03	1.198197e-03	9.408952e-03
3580000	-4.638583e+03	-2.006790e+02	1.773154e+00	1.482335e+01	0.000000e+00	2.666256e+00	1.822514e-02	9.804903e-01	3.674396e-03	1.090708e-03	1.024806e-02
3600000	-4.659620e+03	-2.099353e+02	1.699537e+00	1.399647e+01	0.000000e+00	2.876860e+00	2.009558e-02	9.787485e-01	4.075017e-03	1.280967e-03	9.854415e-03
3620000	-4.658559e+03	-2.219197e+02	1.641681e+00	1.398600e+01	1.162791e-02	2.449766e+00	1.348371e-02	9.875106e-01	3.049963e-03	1.116944e-03	9.525111e-03
3640000	-4.647901e+03	-2.445705e+02	1.682258e+00	1.497000e+01	0.000000e+00	2.455287e+00	1.073511e-02	9.778790e-01	1.231157e-02	1.421392e-03	9.713240e-03
3660000	-4.644205e+03	-2.318604e+02	1.580350e+00	1.301628e+01	0.000000e+00	2.892416e+00	1.244121e-02	9.894611e-01	2.622924e-03	1.902080e-03	9.150009e-03
3680000	-4.648760e+03	-1.975543e+02	1.850434e+00	1.496215e+01	0.000000e+00	3.128678e+00	2.117547e-02	9.698100e-01	6.918025e-03	1.137436e-03	1.070287e-02
3700000	-4.654376e+03	-2.301684e+02	1.758771e+00	1.462265e+01	0.000000e+00	2.471471e+00	1.868042e-02	9.782102e-01	5.390547e-03	1.227240e-03	1.018948e-02
3720000	-4.641604e+03	-2.311310e+02	1.753382e+00	1.398020e+01	0.000000e+00	2.499561e+00	2.431649e-02	9.810522e-01	2.686228e-03	1.253408e-03	1.015786e-02
3740000	-4.652064e+03	-2.366279e+02	1.700579e+00	1.384136e+01	0.000000e+00	2.280476e+00	2.510277e-02	9.785368e-01	2.923100e-03	1.586408e-03	9.835602e-03
3760000	-4.637812e+03	-2.213668e+02	1.641365e+00	1.333154e+01	0.000000e+00	3.568356e+00	5.882036e-03	9.948496e-01	3.400594e-03	1.407009e-03	9.485373e-03
3780000	-4.649431e+03	-2.395882e+02	1.644661e+00	1.358589e+01	0.000000e+00	3.505254e+00	3.555344e-03	9.970792e-01	2.583613e-03	1.750790e-03	9.613811e-03
3800000	-4.658399e+03	-2.279023e+02	1.580176e+00	1.289657e+01	1.162791e-02	2.815675e+00	3.702138e-03	9.969467e-01	2.871165e-03	1.713745e-03	9.192568e-03
3820000	-4.649239e+03	-1.980379e+02	1.626819e+00	1.276189e+01	0.000000e+00	3.678388e+00	4.783598e-03	9.968767e-01	1.867446e-03	1.291023e-03	9.493007e-03
3840000	-4.660599e+03	-2.166825e+02	1.634543e+00	1.296593e+01	0.000000e+00	2.669361e+00	3.033596e-03	9.975347e-01	2.489329e-03	1.906504e-03	9.527837e-03
3860000	-4.637864e+03	-2.116325e+02	1.644883e+00	1.309048e+01	0.000000e+00	2.994636e+00	4.337572e-03	9.947221e-01	5.014848e-03	1.671217e-03	9.587089e-03
3880000	-4.647478e+03	-2.381150e+02	1.677673e+00	1.332770e+01	0.000000e+00	2.837182e+00	4.488414e-03	9.938573e-01	7.402281e-03	2.314476e-03	9.759935e-03
3900000	-4.655434e+03	-2.587175e+02	1.762543e+00	1.344240e+01	0.000000e+00	2.913787e+00	1.070246e-02	9.875342e-01	6.703984e-03	2.441892e-03	1.027013e-02
3920000	-4.647769e+03	-2.580610e+02	1.583497e+00	1.311224e+01	1.162791e-02	2.684388e+00	1.245472e-02	9.814930e-01	5.969462e-03	2.377490e-03	9.185486e-03
3940000	-4.645760e+03	-2.286950e+02	1.793917e+00	1.419986e+01	0.000000e+00	2.348275e+00	2.462367e-02	9.815350e-01	2.734877e-03	1.814786e-03	1.050736e-02
3960000	-4.641111e+03	-2.321407e+02	1.773924e+00	1.382473e+01	0.000000e+00	2.546506e+00	1.597334e-02	9.764897e-01	1.094813e-02	2.365668e-03	1.042650e-02
3980000	-4.637605e+03	-2.331440e+02	1.831764e+00	1.417693e+01	0.000000e+00	2.820181e+00	3.217283e-02	9.755107e-01	2.779042e-03	2.187412e-03	1.074193e-02
4000000	-4.653146e+03	-2.191828e+02	2.018210e+00	1.542264e+01	0.000000e+00	1.725617e+00	8.368689e-03	9.896088e-01	5.664176e-03	1.421455e-03	1.184295e-02
4020000	-4.642735e+03	-2.118471e+02	1.856732e+00	1.458294e+01	2.325581e-02	2.205180e+00	6.049761e-03	9.917681e-01	8.198931e-03	1.356915e-03	1.088841e-02
4040000	-4.642466e+03	-2.126914e+02	1.921299e+00	1.477999e+01	0.000000e+00	3.158211e+00	6.705144e-03	9.917554e-01	5.868756e-03	1.461031e-03	1.131128e-02
4060000	-4.634645e+03	-2.331550e+02	1.824600e+00	1.436403e+01	0.000000e+00	2.829421e+00	1.256256e-02	9.884465e-01	3.749807e-03	1.797761e-03	1.074403e-02
4080000	-4.637835e+03	-2.151623e+02	1.702028e+00	1.367488e+01	0.000000e+00	3.260063e+00	1.519093e-02	9.795193e-01	8.197525e-03	1.323090e-03	1.004476e-02
4100000	-4.647993e+03	-2.110674e+02	1.778594e+00	1.451118e+01	0.000000e+00	2.459759e+00	1.331959e-02	9.863135e-01	3.865225e-03	1.499528e-03	1.053068e-02
4120000	-4.657576e+03	-2.182390e+02	1.715706e+00	1.360174e+01	0.000000e+00	2.449201e+00	1.347572e-02	9.875076e-01	3.375539e-03	1.518604e-03	1.012764e-02
4140000	-4.655402e+03	-2.073206e+02	1.689282e+00	1.380068e+01	0.000000e+00	3.272758e+00	1.043701e-02	9.877494e-01	6.474860e-03	1.474145e-03	9.971863e-03
4160000	-4.651441e+03	-2.065637e+02	1.717074e+00	1.392859e+01	1.162791e-02	2.118911e+00	1.395879e-02	9.854659e-01	3.843294e-03	1.329371e-03	1.022248e-02
4180000	-4.652175e+03	-2.075830e+02	1.725420e+00	1.365380e+01	0.000000e+00	2.003791e+00	1.811263e-02	9.870590e-01	2.431957e-03	1.511680e-03	1.027233e-02
4200000	-4.648898e+03	-1.971595e+02	1.619496e+00	1.358496e+01	0.000000e+00	3.501621e+00	1.218503e-02	9.915437e-01	1.743420e-03	1.165520e-03	9.606207e-03
4220000	-4.644748e+03	-2.365680e+02	1.700360e+00	1.433262e+01	0.000000e+00	2.586390e+00	4.891478e-03	9.962814e-01	1.723999e-03	1.545711e-03	1.011143e-02
4240000	-4.639431e+03	-2.430099e+02	1.750646e+00	1.378772e+01	0.000000e+00	3.672097e+00	1.367260e-02	9.840343e-01	4.653818e-03	1.983688e-03	1.039092e-02
4260000	-4.643635e+03	-2.215241e+02	1.749385e+00	1.395944e+01	0.000000e+00	2.452981e+00	1.399883e-02	9.792961e-01	1.014589e-02	1.984375e-03	1.036709e-02
4280000	-4.658672e+03	-2.122826e+02	1.756459e+00	1.395776e+01	0.000000e+00	2.208592e+00	1.402516e-02	9.801467e-01	7.785494e-03	1.483930e-03	1.036216e-02
4300000	-4.639926e+03	-2.198707e+02	1.795606e+00	1.376489e+01	0.000000e+00	3.219599e+00	1.463544e-02	9.880315e-01	3.795359e-03	1.739956e-03	1.064712e-02
4320000	-4.649570e+03	-2.315077e+02	1.896999e+00	1.514047e+01	0.000000e+00	2.455809e+00	1.532137e-02	9.768718e-01	8.931850e-03	1.588427e-03	1.121393e-02
4340000	-4.645156e+03	-1.824126e+02	1.712624e+00	1.359260e+01	0.000000e+00	1.909748e+00	1.789561e-02	9.814377e-01	4.333458e-03	1.264435e-03	1.013893e-02
4360000	-4.641419e+03	-1.886871e+02	1.775932e+00	1.335401e+01	0.000000e+00	2.682156e+00	2.167943e-02	9.821583e-01	3.743330e-03	1.247602e-03	1.048128e-02
4380000	-4.652900e+03	-1.542187e+02	1.719530e+00	1.274752e+01	0.000000e+00	3.171555e+00	1.108923e-02	9.908241e-01	3.509866e-03	1.075153e-03	1.011148e-02
4400000	-4.650830e+03	-2.258967e+02	1.798291e+00	1.444290e+01	0.000000e+00	2.781828e+00	8.276822e-03	9.923034e-01	4.058079e-03	1.702649e-03	1.056453e-02
4420000	-4.638325e+03	-2.032461e+02	1.856556e+00	1.516327e+01	0.000000e+00	2.353860e+00	1.745680e-02	9.842341e-01	3.543747e-03	9.230870e-04	1.091335e-02
4440000	-4.655969e+03	-2.227038e+02	1.709528e+00	1.410324e+01	0.000000e+00	2.275095e+00	1.346028e-02	9.856073e-01	4.696041e-03	1.379916e-03	1.005547e-02
4460000	-4.650486e+03	-1.938592e+02	1.847621e+00	1.468570e+01	0.000000e+00	2.433938e+00	1.103075e-02	9.890700e-01	3.512522e-03	1.235822e-03	1.085686e-02
4480000	-4.648136e+03	-2.143924e+02	1.854076e+00	1.511277e+01	0.000000e+00	2.352460e+00	5.331898e-03	9.953638e-01	2.632707e-03	1.689074e-03	1.093200e-02
4500000	-4.654119e+03	-2.444987e+02	1.673903e+00	1.335725e+01	0.000000e+00	3.602871e+00	7.971743e-03	9.945702e-01	1.432433e-03	2.505242e-03	9.879093e-03
4520000	-4.657788e+03	-2.863608e+02	1.815045e+00	1.508466e+01	0.000000e+00	2.506464e+00	2.046687e-02	9.815674e-01	2.427291e-03	2.743137e-03	1.063607e-02
4540000	-4.634665e+03	-2.700671e+02	1.808400e+00	1.507391e+01	0.000000e+00	2.529434e+00	9.432213e-03	9.938899e-01	1.284123e-03	2.229973e-03	1.060722e-02
4560000	-4.658380e+03	-2.426549e+02	1.727164e+00	1.336575e+01	0.000000e+00	2.426538e+00	1.441163e-02	9.864255e-01	3.481513e-03	1.905301e-03	1.001043e-02
4580000	-4.652053e+03	-2.617048e+02	1.816146e+00	1.515351e+01	1.162791e-02	2.594118e+00	1.596246e-02	9.780765e-01	5.606589e-03	1.882530e-03	1.047668e-02
4600000	-4.650455e+03	-2.597064e+02	1.802530e+00	1.449652e+01	0.000000e+00	3.283386e+00	6.831938e-03	9.926114e-01	4.531856e-03	2.571602e-03	1.039384e-02
4620000	-4.660496e+03	-2.125971e+02	2.011489e+00	1.523222e+01	0.000000e+00	3.460941e+00	1.083988e-02	9.920427e-01	2.678628e-03	1.624062e-03	1.172102e-02
4640000	-4.653613e+03	-2.196582e+02	1.953563e+00	1.532841e+01	0.000000e+00	2.431709e+00	2.300264e-02	9.900490e-01	8.565917e-04	1.557125e-03	1.139475e-02
4660000	-4.640765e+03	-2.077096e+02	1.738484e+00	1.381181e+01	1.162791e-02	3.244008e+00	2.825336e-02	9.820348e-01	2.095719e-03	1.326838e-03	1.010217e-02
4680000	-4.635450e+03	-1.890665e+02	1.767609e+00	1.367599e+01	0.000000e+00	2.579907e+00	5.753268e-03	9.888391e-01	1.509983e-02	1.132139e-03	1.026650e-02
4700000	-4.645000e+03	-1.658439e+02	1.872586e+00	1.442650e+01	0.000000e+00	2.397114e+00	1.280131e-02	9.929074e-01	1.197028e-03	9.453644e-04	1.075041e-02
4720000	-4.655220e+03	-1.840869e+02	1.961746e+00	1.527484e+01	0.000000e+00	2.783035e+00	1.085968e-02	9.937314e-01	1.177070e-03	1.070197e-03	1.142755e-02
4740000	-4.667272e+03	-1.630925e+02	1.597671e+00	1.260030e+01	0.000000e+00	2.842863e+00	6.136100e-03	9.965698e-01	1.246152e-03	9.531009e-04	9.280783e-03
4760000	-4.650108e+03	-1.638888e+02	1.824404e+00	1.502615e+01	0.000000e+00	2.197981e+00	7.464801e-03	9.957292e-01	1.159984e-03	8.239380e-04	1.063970e-02
4780000	-4.643993e+03	-1.438280e+02	1.704737e+00	1.351432e+01	0.000000e+00	2.542542e+00	1.042752e-02	9.951302e-01	7.939376e-04	7.251174e-04	9.981133e-03
4800000	-4.647772e+03	-1.327517e+02	1.839807e+00	1.454185e+01	0.000000e+00	2.292662e+00	2.175424e-02	9.901176e-01	7.709193e-04	5.598262e-04	1.075647e-02
4820000	-4.638784e+03	-1.542126e+02	1.716396e+00	1.419191e+01	0.000000e+00	2.791268e+00	3.907000e-03	9.959360e-01	4.168629e-03	6.037203e-04	1.008509e-02
4840000	-4.656313e+03	-1.174606e+02	1.992690e+00	1.572542e+01	0.000000e+00	3.141904e+00	8.812463e-03	9.943852e-01	1.867634e-03	4.145726e-04	1.168906e-02
4860000	-4.647070e+03	-1.506683e+02	1.865813e+00	1.525915e+01	0.000000e+00	2.802945e+00	3.361129e-03	9.963707e-01	5.386953e-03	5.929642e-04	1.097269e-02
4880000	-4.637436e+03	-1.946242e+02	1.702941e+00	1.372921e+01	0.000000e+00	3.017519e+00	6.172948e-03	9.953598e-01	2.007038e-03	1.134816e-03	1.001074e-02
4900000	-4.637747e+03	-2.098945e+02	1.664717e+00	1.339312e+01	0.000000e+00	2.346217e+00	2.256174e-03	9.969355e-01	6.134834e-03	1.438773e-03	9.801210e-03
4920000	-4.658671e+03	-1.908341e+02	1.721465e+00	1.368483e+01	0.000000e+00	3.155253e+00	1.006995e-02	9.961173e-01	6.824531e-04	1.193597e-03	1.012872e-02
4940000	-4.633733e+03	-1.763796e+02	1.783828e+00	1.419127e+01	0.000000e+00	2.880322e+00	8.673185e-03	9.940952e-01	1.752736e-03	9.404579e-04	1.049517e-02
4960000	-4.647640e+03	-1.516580e+02	1.752463e+00	1.403442e+01	0.000000e+00	2.403530e+00	4.173014e-03	9.935881e-01	8.084515e-03	7.681667e-04	1.030423e-02
4980000	-4.650671e+03	-2.185428e+02	1.467707e+00	1.222218e+01	0.000000e+00	2.895244e+00	1.162434e-02	9.873612e-01	3.841450e-03	1.695266e-03	8.629052e-03
5000000	-4.658159e+03	-1.755433e+02	1.928656e+00	1.540105e+01	0.000000e+00	2.712347e+00	7.950610e-03	9.908747e-01	4.436126e-03	9.145507e-04	1.136643e-02
5020000	-4.654273e+03	-1.722092e+02	1.973010e+00	1.533827e+01	0.000000e+00	2.809659e+00	4.661692e-03	9.965828e-01	2.257739e-03	7.844175e-04	1.164300e-02
5040000	-4.654662e+03	-1.776854e+02	1.651135e+00	1.315301e+01	0.000000e+00	2.326779e+00	4.893637e-03	9.940515e-01	6.146273e-03	9.842863e-04	9.764681e-03
5060000	-4.649425e+03	-1.600168e+02	1.956715e+00	1.628768e+01	0.000000e+00	1.931362e+00	4.300546e-03	9.973503e-01	1.424579e-03	5.993797e-04	1.159155e-02
5080000	-4.641904e+03	-1.505907e+02	1.904277e+00	1.484233e+01	0.000000e+00	2.686110e+00	7.799926e-03	9.960124e-01	1.418684e-03	8.361060e-04	1.132295e-02
5100000	-4.659442e+03	-1.321485e+02	1.667201e+00	1.305291e+01	1.162791e-02	4.219047e+00	9.311747e-03	9.936089e-01	1.846302e-03	5.567599e-04	9.913482e-03
5120000	-4.641343e+03	-1.300350e+02	1.727359e+00	1.350158e+01	0.000000e+00	2.655584e+00	7.223047e-03	9.901591e-01	6.374790e-03	6.470634e-04	1.025784e-02
5140000	-4.667884e+03	-1.679438e+02	2.032739e+00	1.594382e+01	0.000000e+00	2.695171e+00	7.977815e-03	9.933062e-01	2.495921e-03	8.640632e-04	1.207799e-02
5160000	-4.650774e+03	-1.479723e+02	2.041811e+00	1.499756e+01	0.000000e+00	2.685020e+00	2.154205e-02	9.908394e-01	7.935504e-04	8.331318e-04	1.215478e-02
5180000	-4.653386e+03	-1.668082e+02	1.944299e+00	1.510710e+01	0.000000e+00	2.306656e+00	2.715764e-02	9.855427e-01	1.191848e-03	7.431715e-04	1.155760e-02
5200000	-4.659199e+03	-1.807000e+02	1.775929e+00	1.357161e+01	0.000000e+00	2.439310e+00	2.909248e-02	9.617788e-01	9.577264e-03	1.166091e-03	1.063173e-02
5220000	-4.660788e+03	-1.889522e+02	1.738531e+00	1.408712e+01	0.000000e+00	3.173018e+00	1.108880e-02	9.858453e-01	7.767982e-03	1.084370e-03	1.043324e-02
5240000	-4.649229e+03	-1.638493e+02	1.752638e+00	1.369163e+01	0.000000e+00	3.125304e+00	6.944732e-03	9.945322e-01	1.975017e-03	9.163287e-04	1.042900e-02
5260000	-4.652174e+03	-1.813402e+02	1.853104e+00	1.440785e+01	0.000000e+00	3.996247e+00	1.525477e-02	9.934800e-01	6.637650e-04	1.123330e-03	1.099707e-02
5280000	-4.648604e+03	-1.570755e+02	1.814584e+00	1.458657e+01	0.000000e+00	2.535392e+00	5.011396e-03	9.982072e-01	3.754470e-04	7.220655e-04	1.067737e-02
5300000	-4.664917e+03	-1.630604e+02	1.738488e+00	1.436407e+01	0.000000e+00	2.564831e+00	2.065214e-02	9.949744e-01	2.621957e-04	7.735738e-04	1.026270e-02
5320000	-4.660126e+03	-1.916346e+02	1.640494e+00	1.287317e+01	0.000000e+00	2.836276e+00	2.182010e-02	9.950086e-01	1.929004e-04	1.136407e-03	9.707469e-03
5340000	-4.660329e+03	-2.077553e+02	1.876184e+00	1.496364e+01	0.000000e+00	2.491756e+00	1.525205e-02	9.961669e-01	2.557452e-04	1.203229e-03	1.106993e-02
5360000	-4.671862e+03	-1.756960e+02	1.796353e+00	1.437026e+01	0.000000e+00	2.890050e+00	2.182016e-02	9.934365e-01	3.648829e-04	9.170650e-04	1.060125e-02
5380000	-4.662704e+03	-2.016741e+02	1.861008e+00	1.567738e+01	0.000000e+00	2.490367e+00	1.167340e-02	9.960607e-01	3.210926e-04	8.606844e-04	1.095913e-02
5400000	-4.664274e+03	-2.361049e+02	1.784772e+00	1.446084e+01	0.000000e+00	2.509518e+00	1.135658e-02	9.964829e-01	4.181403e-04	2.134223e-03	1.052998e-02
5420000	-4.655971e+03	-2.222201e+02	1.745776e+00	1.403977e+01	0.000000e+00	2.619201e+00	1.833337e-02	9.964729e-01	1.611208e-04	1.720069e-03	1.033434e-02
5440000	-4.653745e+03	-2.153692e+02	1.674045e+00	1.328462e+01	0.000000e+00	2.594676e+00	1.599342e-02	9.956040e-01	3.533251e-04	1.672350e-03	9.939876e-03
5460000	-4.652004e+03	-2.502414e+02	1.571882e+00	1.292591e+01	0.000000e+00	2.781799e+00	9.416361e-03	9.964833e-01	5.074097e-04	2.417758e-03	9.263270e-03
5480000	-4.643369e+03	-2.100994e+02	1.726744e+00	1.439724e+01	0.000000e+00	2.879457e+00	1.026692e-02	9.968017e-01	3.588660e-04	1.041925e-03	1.008172e-02
5500000	-4.647250e+03	-1.995371e+02	1.905086e+00	1.510430e+01	0.000000e+00	2.952151e+00	1.719703e-02	9.911164e-01	1.073903e-03	1.183701e-03	1.114890e-02
5520000	-4.646759e+03	-2.030372e+02	1.815818e+00	1.406716e+01	0.000000e+00	2.511822e+00	2.392192e-02	9.867226e-01	1.106165e-03	1.261629e-03	1.075562e-02
5540000	-4.660765e+03	-2.005402e+02	1.745266e+00	1.369639e+01	1.162791e-02	2.990207e+00	1.529852e-02	9.920852e-01	1.097338e-03	1.273720e-03	1.034276e-02
5560000	-4.653767e+03	-2.259988e+02	1.779230e+00	1.448301e+01	0.000000e+00	2.915538e+00	6.612742e-03	9.898205e-01	9.209407e-03	1.874015e-03	1.051235e-02
5580000	-4.645895e+03	-2.371631e+02	1.690383e+00	1.359682e+01	0.000000e+00	2.690087e+00	7.193638e-03	9.950361e-01	1.786829e-03	2.135639e-03	9.982697e-03
5600000	-4.648309e+03	-2.271952e+02	1.922750e+00	1.514796e+01	0.000000e+00	2.756682e+00	8.367843e-03	9.938300e-01	2.163589e-03	1.742937e-03	1.141961e-02
5620000	-4.653152e+03	-2.105633e+02	1.866226e+00	1.463641e+01	0.000000e+00	2.298384e+00	1.043668e-02	9.936634e-01	1.995404e-03	1.618529e-03	1.104855e-02
5640000	-4.667875e+03	-2.253559e+02	1.750875e+00	1.448541e+01	0.000000e+00	2.627690e+00	1.101498e-02	9.937193e-01	1.263129e-03	1.408597e-03	1.036292e-02
5660000	-4.645634e+03	-1.695835e+02	1.925787e+00	1.460600e+01	0.000000e+00	2.373739e+00	9.708312e-03	9.950955e-01	9.964907e-04	1.048648e-03	1.135927e-02
5680000	-4.647722e+03	-1.577099e+02	1.822893e+00	1.471686e+01	1.162791e-02	2.967238e+00	4.048140e-03	9.976528e-01	1.332733e-03	7.378012e-04	1.075830e-02
5700000	-4.663465e+03	-1.649182e+02	1.683037e+00	1.357278e+01	0.000000e+00	3.066944e+00	4.009981e-03	9.984049e-01	7.702877e-04	9.746261e-04	9.956323e-03
5720000	-4.653738e+03	-1.544875e+02	1.736468e+00	1.324814e+01	0.000000e+00	2.442038e+00	2.971215e-03	9.980430e-01	1.643956e-03	1.066964e-03	1.027578e-02
5740000	-4.654520e+03	-1.712458e+02	1.891191e+00	1.487381e+01	0.000000e+00	2.951168e+00	3.758793e-03	9.962206e-01	4.910676e-03	9.343393e-04	1.123412e-02
5760000	-4.642558e+03	-1.471911e+02	1.905342e+00	1.475647e+01	0.000000e+00	2.388223e+00	5.487227e-03	9.912164e-01	7.748508e-03	7.093073e-04	1.127181e-02
5780000	-4.639470e+03	-1.410640e+02	1.822655e+00	1.438068e+01	0.000000e+00	2.691819e+00	6.089567e-03	9.947471e-01	2.387705e-03	5.140368e-04	1.077704e-02
5800000	-4.645638e+03	-1.229218e+02	1.639107e+00	1.263446e+01	0.000000e+00	2.673687e+00	1.138392e-02	9.952950e-01	9.119873e-04	6.484767e-04	9.708478e-03
5820000	-4.646240e+03	-1.328246e+02	1.823341e+00	1.412885e+01	0.000000e+00	2.889434e+00	1.335001e-02	9.930687e-01	1.159944e-03	6.832061e-04	1.080107e-02
5840000	-4.663088e+03	-1.548610e+02	1.984501e+00	1.534412e+01	0.000000e+00	3.348871e+00	1.568963e-02	9.889623e-01	1.894777e-03	7.431839e-04	1.158906e-02
5860000	-4.643690e+03	-1.591009e+02	1.759054e+00	1.397730e+01	0.000000e+00	2.963018e+00	1.547095e-02	9.902477e-01	1.318274e-03	8.557345e-04	1.029808e-02
5880000	-4.657428e+03	-1.860138e+02	1.545341e+00	1.256118e+01	0.000000e+00	3.639323e+00	1.142915e-02	9.912330e-01	1.788037e-03	1.013443e-03	9.008783e-03
5900000	-4.654476e+03	-1.812084e+02	1.876703e+00	1.545239e+01	0.000000e+00	2.621932e+00	8.743354e-03	9.954485e-01	1.117463e-03	7.755205e-04	1.093367e-02
5920000	-4.652582e+03	-1.752548e+02	1.771406e+00	1.416165e+01	0.000000e+00	3.913585e+00	8.732374e-03	9.914833e-01	3.946339e-03	1.042020e-03	1.034366e-02
5940000	-4.658358e+03	-1.959659e+02	1.933985e+00	1.505109e+01	0.000000e+00	2.321223e+00	1.163106e-02	9.862708e-01	5.039031e-03	1.120306e-03	1.117226e-02
5960000	-4.655834e+03	-1.740373e+02	2.180370e+00	1.679013e+01	0.000000e+00	2.061477e+00	7.862733e-03	9.903921e-01	6.155601e-03	8.586536e-04	1.263474e-02
5980000	-4.651774e+03	-1.701756e+02	1.809216e+00	1.414849e+01	0.000000e+00	2.691064e+00	1.471835e-02	9.856712e-01	4.042849e-03	7.768469e-04	1.042886e-02
6000000	-4.646019e+03	-1.955433e+02	1.802512e+00	1.430580e+01	1.162791e-02	2.664990e+00	1.066875e-02	9.877978e-01	5.581212e-03	1.205817e-03	1.048127e-02
6020000	-4.646293e+03	-1.740307e+02	1.738928e+00	1.371540e+01	0.000000e+00	2.802360e+00	6.577626e-03	9.959122e-01	1.784359e-03	8.509936e-04	1.011279e-02
6040000	-4.643565e+03	-1.678031e+02	1.713326e+00	1.397966e+01	0.000000e+00	2.406845e+00	6.771976e-03	9.889275e-01	9.423961e-03	8.915412e-04	9.945669e-03
6060000	-4.648710e+03	-1.830657e+02	1.851211e+00	1.530750e+01	0.000000e+00	2.540978e+00	5.071783e-03	9.971769e-01	8.835155e-04	9.745150e-04	1.062840e-02
6080000	-4.647246e+03	-2.064609e+02	1.637381e+00	1.385373e+01	0.000000e+00	2.561746e+00	4.327739e-03	9.946655e-01	5.158274e-03	9.552389e-04	9.395153e-03
6100000	-4.667374e+03	-2.056772e+02	1.750734e+00	1.459051e+01	0.000000e+00	3.064217e+00	1.321304e-02	9.876383e-01	2.823723e-03	1.104612e-03	1.003915e-02
6120000	-4.639134e+03	-1.327009e+02	1.752184e+00	1.418451e+01	0.000000e+00	2.233680e+00	1.606096e-02	9.842993e-01	2.946522e-03	6.524332e-04	1.020607e-02
6140000	-4.641805e+03	-1.500229e+02	1.723919e+00	1.398263e+01	0.000000e+00	3.178209e+00	1.813411e-02	9.900158e-01	1.318959e-03	7.278340e-04	1.007713e-02
6160000	-4.635774e+03	-1.383088e+02	1.793945e+00	1.487569e+01	0.000000e+00	2.986104e+00	2.155261e-02	9.840105e-01	1.962433e-03	5.676678e-04	1.047773e-02
6180000	-4.646634e+03	-1.092436e+02	1.738014e+00	1.420413e+01	0.000000e+00	2.745073e+00	1.449234e-02	9.758811e-01	9.604989e-03	4.907418e-04	1.020494e-02
6200000	-4.652906e+03	-1.509486e+02	1.765761e+00	1.533161e+01	0.000000e+00	3.008908e+00	1.473350e-02	9.875048e-01	2.122738e-03	5.009916e-04	1.024919e-02
6220000	-4.647848e+03	-1.674591e+02	1.687615e+00	1.411750e+01	0.000000e+00	3.532598e+00	6.393685e-03	9.830313e-01	1.708615e-02	6.574345e-04	9.838537e-03
6240000	-4.657816e+03	-1.575271e+02	1.859254e+00	1.560930e+01	0.000000e+00	1.995970e+00	2.619831e-02	9.816788e-01	1.520874e-03	6.434558e-04	1.080290e-02
6260000	-4.634626e+03	-1.210480e+02	1.734742e+00	1.463794e+01	0.000000e+00	2.254087e+00	1.489831e-02	9.889660e-01	2.011523e-03	4.376665e-04	1.014887e-02
6280000	-4.634604e+03	-1.306890e+02	1.613009e+00	1.364642e+01	0.000000e+00	3.083080e+00	1.701281e-02	9.704514e-01	1.202680e-02	5.210798e-04	9.402784e-03
6300000	-4.654137e+03	-1.594997e+02	1.774082e+00	1.421437e+01	0.000000e+00	3.149253e+00	2.392779e-02	9.746950e-01	5.667477e-03	7.809257e-04	1.033089e-02
6320000	-4.656219e+03	-1.740717e+02	1.656752e+00	1.419272e+01	0.000000e+00	2.522172e+00	1.177645e-02	9.819836e-01	7.903728e-03	8.604790e-04	9.780638e-03
6340000	-4.657385e+03	-1.481773e+02	1.775473e+00	1.467623e+01	0.000000e+00	2.933216e+00	1.942946e-02	9.903101e-01	8.789529e-04	7.126169e-04	1.051036e-02
6360000	-4.663499e+03	-1.583179e+02	1.757528e+00	1.451668e+01	0.000000e+00	2.896936e+00	2.591742e-02	9.886430e-01	8.559427e-04	7.819514e-04	1.042757e-02
6380000	-4.659615e+03	-1.438017e+02	1.733200e+00	1.372462e+01	0.000000e+00	2.156933e+00	2.599902e-02	9.728063e-01	5.445058e-03	6.576021e-04	1.011689e-02
6400000	-4.639255e+03	-1.527082e+02	1.741635e+00	1.409383e+01	0.000000e+00	3.193923e+00	1.430857e-02	9.867636e-01	3.530685e-03	5.981298e-04	9.881178e-03
6420000	-4.647064e+03	-1.760561e+02	1.866045e+00	1.448777e+01	0.000000e+00	3.054094e+00	8.905357e-03	9.905687e-01	4.601014e-03	8.584601e-04	1.064338e-02
6440000	-4.654337e+03	-1.622612e+02	1.905147e+00	1.523880e+01	0.000000e+00	2.501505e+00	1.012114e-02	9.888333e-01	4.353618e-03	5.826275e-04	1.085705e-02
6460000	-4.642937e+03	-1.716885e+02	1.645818e+00	1.368287e+01	0.000000e+00	2.551657e+00	1.378192e-02	9.815563e-01	4.313034e-03	6.929934e-04	9.387169e-03
6480000	-4.638579e+03	-1.949249e+02	1.652697e+00	1.393299e+01	0.000000e+00	2.527516e+00	1.402784e-02	9.842559e-01	4.677105e-03	1.001538e-03	9.438738e-03
6500000	-4.641475e+03	-2.176434e+02	1.840176e+00	1.487775e+01	0.000000e+00	2.315204e+00	2.476577e-02	9.741559e-01	5.373037e-03	1.526346e-03	1.048649e-02
6520000	-4.642392e+03	-2.096936e+02	1.576728e+00	1.336660e+01	0.000000e+00	2.938262e+00	2.333353e-02	9.729394e-01	4.492885e-03	9.483244e-04	8.955399e-03
6540000	-4.643409e+03	-1.587470e+02	1.809115e+00	1.495756e+01	0.000000e+00	2.841308e+00	1.955088e-02	9.736366e-01	5.345838e-03	6.728960e-04	1.026428e-02
6560000	-4.646120e+03	-1.477358e+02	1.580570e+00	1.279180e+01	0.000000e+00	2.821990e+00	1.866450e-02	9.792626e-01	4.898187e-03	6.485505e-04	8.972304e-03
6580000	-4.639868e+03	-1.870212e+02	1.676367e+00	1.392757e+01	0.000000e+00	3.080616e+00	1.153022e-02	9.801901e-01	1.137526e-02	8.138315e-04	9.492505e-03
6600000	-4.633181e+03	-1.655206e+02	1.797641e+00	1.522366e+01	0.000000e+00	3.102600e+00	1.349205e-02	9.858331e-01	3.449152e-03	6.551469e-04	1.013559e-02
6620000	-4.643318e+03	-2.109836e+02	1.658049e+00	1.366035e+01	0.000000e+00	2.093347e+00	1.484749e-02	9.818545e-01	7.193174e-03	9.417334e-04	9.404648e-03
6640000	-4.645222e+03	-1.899425e+02	1.716660e+00	1.442547e+01	0.000000e+00	3.597502e+00	6.873311e-03	9.943954e-01	2.579574e-03	1.026175e-03	9.724659e-03
6660000	-4.659889e+03	-1.805089e+02	1.520107e+00	1.252410e+01	0.000000e+00	2.057401e+00	7.359589e-03	9.934859e-01	2.651758e-03	1.139132e-03	8.577070e-03
6680000	-4.632505e+03	-1.898201e+02	1.793757e+00	1.473728e+01	0.000000e+00	2.486075e+00	6.757976e-03	9.969154e-01	7.586019e-04	1.016231e-03	1.012904e-02
6700000	-4.634973e+03	-1.692581e+02	1.560722e+00	1.322071e+01	0.000000e+00	3.184186e+00	1.381177e-02	9.940588e-01	5.887482e-04	7.362458e-04	8.814047e-03
6720000	-4.643027e+03	-1.999482e+02	1.668280e+00	1.413478e+01	0.000000e+00	2.213969e+00	8.365240e-03	9.963495e-01	7.261704e-04	8.581526e-04	9.411406e-03
6740000	-4.643419e+03	-1.702151e+02	1.649346e+00	1.362642e+01	0.000000e+00	2.661759e+00	9.542048e-03	9.971475e-01	2.651762e-04	7.210777e-04	9.278322e-03
6760000	-4.646780e+03	-2.268333e+02	1.816422e+00	1.505723e+01	0.000000e+00	2.298988e+00	3.475817e-03	9.972387e-01	2.193069e-03	1.517488e-03	1.029342e-02
6780000	-4.636599e+03	-2.001962e+02	1.690502e+00	1.373478e+01	0.000000e+00	2.764893e+00	6.798758e-03	9.928544e-01	4.409804e-03	1.056663e-03	9.597352e-03
6800000	-4.632518e+03	-1.999344e+02	1.761616e+00	1.405465e+01	0.000000e+00	2.162612e+00	1.015192e-02	9.886444e-01	4.460641e-03	1.004349e-03	1.001136e-02
6820000	-4.659844e+03	-2.346184e+02	1.763368e+00	1.463270e+01	0.000000e+00	2.688277e+00	3.477332e-02	9.807413e-01	1.203155e-03	1.558304e-03	1.000456e-02
6840000	-4.655083e+03	-2.233820e+02	1.726048e+00	1.441440e+01	0.000000e+00	2.912392e+00	1.518564e-02	9.785086e-01	6.425389e-03	1.207465e-03	9.695649e-03
6860000	-4.646646e+03	-2.204104e+02	1.665619e+00	1.485890e+01	0.000000e+00	2.644705e+00	1.285023e-02	9.820902e-01	5.991131e-03	1.192857e-03	9.365485e-03
6880000	-4.641016e+03	-1.895675e+02	1.607151e+00	1.320122e+01	0.000000e+00	2.915741e+00	1.238237e-02	9.833301e-01	5.612862e-03	9.653315e-04	9.044385e-03
6900000	-4.653171e+03	-2.014311e+02	1.659310e+00	1.375895e+01	0.000000e+00	3.306513e+00	3.141397e-02	9.750123e-01	2.746029e-03	8.916540e-04	9.380847e-03
6920000	-4.647615e+03	-2.330010e+02	1.593030e+00	1.366261e+01	0.000000e+00	3.576654e+00	1.746942e-02	9.769600e-01	4.817543e-03	1.174795e-03	8.955909e-03
6940000	-4.646032e+03	-2.111061e+02	1.687766e+00	1.397846e+01	0.000000e+00	2.644794e+00	9.241723e-03	9.838030e-01	1.010342e-02	1.018667e-03	9.627163e-03
6960000	-4.649695e+03	-1.946613e+02	1.839599e+00	1.488879e+01	0.000000e+00	2.977633e+00	5.940294e-03	9.924608e-01	4.772249e-03	9.783061e-04	1.040226e-02
6980000	-4.652231e+03	-1.626017e+02	1.582966e+00	1.290130e+01	0.000000e+00	2.155473e+00	1.094762e-02	9.933323e-01	1.219418e-03	8.191127e-04	8.902183e-03
7000000	-4.648265e+03	-1.836434e+02	1.638555e+00	1.306172e+01	0.000000e+00	2.307200e+00	1.444061e-02	9.751524e-01	9.716983e-03	1.030672e-03	9.105377e-03
7020000	-4.647482e+03	-2.123815e+02	1.703517e+00	1.386790e+01	0.000000e+00	2.643206e+00	1.165516e-02	9.930875e-01	1.038971e-03	1.149364e-03	9.492159e-03
7040000	-4.648264e+03	-2.299758e+02	1.688712e+00	1.391373e+01	0.000000e+00	3.026940e+00	5.341934e-03	9.947083e-01	3.611418e-03	1.461735e-03	9.395286e-03
7060000	-4.632849e+03	-2.038793e+02	1.806784e+00	1.476896e+01	0.000000e+00	2.545102e+00	2.169281e-03	9.974518e-01	4.513053e-03	1.010404e-03	1.018017e-02
7080000	-4.651261e+03	-2.143340e+02	1.611115e+00	1.362755e+01	0.000000e+00	3.124074e+00	5.361795e-03	9.962696e-01	1.480893e-03	1.247589e-03	9.065000e-03
7100000	-4.657017e+03	-2.106576e+02	1.832357e+00	1.402107e+01	0.000000e+00	2.302417e+00	1.131108e-02	9.939384e-01	9.473845e-04	1.412773e-03	1.025483e-02
7120000	-4.657147e+03	-2.286777e+02	1.868234e+00	1.472037e+01	0.000000e+00	2.480387e+00	1.221339e-02	9.856031e-01	5.780385e-03	1.616468e-03	1.044686e-02
7140000	-4.656105e+03	-1.982662e+02	1.927723e+00	1.566400e+01	0.000000e+00	2.128970e+00	9.039535e-03	9.929895e-01	2.572145e-03	1.151863e-03	1.078294e-02
7160000	-4.651151e+03	-1.821981e+02	1.659576e+00	1.435496e+01	0.000000e+00	1.913248e+00	1.015662e-02	9.893750e-01	4.181078e-03	8.835508e-04	9.231441e-03
7180000	-4.668300e+03	-1.471568e+02	1.810607e+00	1.509669e+01	0.000000e+00	2.682232e+00	1.746080e-02	9.908145e-01	8.513404e-04	5.226579e-04	1.013164e-02
7200000	-4.661240e+03	-1.438813e+02	1.619953e+00	1.388603e+01	0.000000e+00	3.571994e+00	1.371311e-02	9.865296e-01	3.110604e-03	5.561919e-04	9.073359e-03
7220000	-4.657457e+03	-1.580345e+02	1.573702e+00	1.290120e+01	0.000000e+00	3.485178e+00	2.299506e-02	9.916600e-01	5.070529e-04	8.096829e-04	8.891657e-03
7240000	-4.647867e+03	-1.812257e+02	1.588339e+00	1.327684e+01	0.000000e+00	2.715525e+00	1.358070e-02	9.963037e-01	3.096353e-04	7.351435e-04	8.939256e-03
7260000	-4.649656e+03	-1.946602e+02	1.698259e+00	1.444573e+01	0.000000e+00	2.502692e+00	5.196267e-03	9.972514e-01	8.934543e-04	9.990861e-04	9.591461e-03
7280000	-4.653334e+03	-1.669769e+02	1.796767e+00	1.489219e+01	0.000000e+00	2.709968e+00	1.044526e-02	9.972011e-01	2.678251e-04	6.686673e-04	1.015472e-02
7300000	-4.658894e+03	-1.693115e+02	1.928181e+00	1.556459e+01	0.000000e+00	2.389017e+00	9.615803e-03	9.965887e-01	5.148170e-04	7.138567e-04	1.099568e-02
7320000	-4.638277e+03	-1.986973e+02	1.520402e+00	1.297711e+01	0.000000e+00	2.729085e+00	4.549712e-03	9.965860e-01	1.596744e-03	1.025361e-03	8.655501e-03
7340000	-4.656406e+03	-2.141795e+02	1.470868e+00	1.352521e+01	0.000000e+00	3.540380e+00	1.201903e-02	9.944946e-01	5.126150e-04	1.025881e-03	8.326589e-03
7360000	-4.666307e+03	-1.745208e+02	1.588178e+00	1.465975e+01	0.000000e+00	2.854174e+00	1.858613e-03	9.986701e-01	1.678293e-03	5.278663e-04	8.981496e-03
7380000	-4.653425e+03	-2.016945e+02	1.490070e+00	1.396189e+01	0.000000e+00	3.134847e+00	1.022274e-02	9.933808e-01	1.024055e-03	1.023209e-03	8.429713e-03
7400000	-4.644785e+03	-1.406099e+02	1.572995e+00	1.377812e+01	0.000000e+00	2.906217e+00	3.181221e-03	9.958819e-01	5.469185e-03	5.406864e-04	8.920486e-03
7420000	-4.658162e+03	-1.566942e+02	1.607860e+00	1.458860e+01	0.000000e+00	2.806403e+00	1.323997e-02	9.944484e-01	5.698178e-04	5.715338e-04	9.125604e-03
7440000	-4.658651e+03	-1.446708e+02	1.677775e+00	1.421403e+01	0.000000e+00	2.249627e+00	6.969496e-03	9.958527e-01	1.602174e-03	4.740379e-04	9.528810e-03
7460000	-4.653131e+03	-1.107174e+02	1.748072e+00	1.477511e+01	0.000000e+00	2.155785e+00	2.700077e-03	9.964244e-01	5.643689e-03	4.209977e-04	9.919775e-03
7480000	-4.652956e+03	-1.052234e+02	1.690687e+00	1.405593e+01	0.000000e+00	2.546985e+00	1.105280e-02	9.898892e-01	3.051501e-03	3.296721e-04	9.588469e-03
7500000	-4.647997e+03	-1.551283e+02	1.637476e+00	1.373111e+01	0.000000e+00	3.265511e+00	1.235176e-02	9.843690e-01	5.345752e-03	5.886589e-04	9.244251e-03
7520000	-4.650510e+03	-1.601094e+02	1.646073e+00	1.433996e+01	0.000000e+00	2.799487e+00	1.050924e-02	9.914552e-01	1.827969e-03	5.394541e-04	9.283512e-03
7540000	-4.661868e+03	-1.718987e+02	1.416238e+00	1.287918e+01	0.000000e+00	3.203850e+00	1.246658e-02	9.895777e-01	2.092715e-03	6.556421e-04	7.930442e-03
7560000	-4.637375e+03	-1.688353e+02	1.619203e+00	1.415708e+01	0.000000e+00	2.890059e+00	5.381185e-03	9.910182e-01	7.123444e-03	6.234374e-04	9.069007e-03
7580000	-4.635140e+03	-1.893692e+02	1.634743e+00	1.447191e+01	0.000000e+00	2.697883e+00	1.946613e-02	9.725591e-01	6.199270e-03	8.019219e-04	9.097379e-03
7600000	-4.638021e+03	-1.460823e+02	1.605316e+00	1.426238e+01	0.000000e+00	3.079876e+00	1.018261e-02	9.888274e-01	3.053281e-03	4.336693e-04	8.926026e-03
7620000	-4.655103e+03	-1.459136e+02	1.607709e+00	1.370415e+01	0.000000e+00	3.589434e+00	4.385198e-03	9.954985e-01	3.352921e-03	5.185752e-04	9.005510e-03
7640000	-4.648043e+03	-1.326800e+02	1.650158e+00	1.391241e+01	0.000000e+00	2.586807e+00	4.603048e-03	9.957199e-01	3.143622e-03	4.306438e-04	9.302104e-03
7660000	-4.643470e+03	-1.693613e+02	1.658117e+00	1.455579e+01	0.000000e+00	2.398848e+00	4.348225e-03	9.949830e-01	4.482868e-03	4.863861e-04	9.338268e-03
7680000	-4.631945e+03	-1.418666e+02	1.716997e+00	1.413080e+01	0.000000e+00	3.271626e+00	6.545463e-03	9.943536e-01	1.777724e-03	5.140212e-04	9.670549e-03
7700000	-4.643955e+03	-1.589219e+02	1.461969e+00	1.255695e+01	0.000000e+00	3.489323e+00	5.822081e-03	9.936589e-01	3.404550e-03	7.230105e-04	8.169619e-03
7720000	-4.656765e+03	-1.058873e+02	1.784951e+00	1.505607e+01	0.000000e+00	2.753379e+00	8.845278e-03	9.914794e-01	2.804662e-03	2.567474e-04	1.000557e-02
7740000	-4.658181e+03	-1.174350e+02	1.637144e+00	1.406511e+01	0.000000e+00	2.431616e+00	8.777743e-03	9.934734e-01	2.110703e-03	3.746863e-04	9.297984e-03
7760000	-4.656807e+03	-1.722028e+02	1.629306e+00	1.457636e+01	0.000000e+00	2.361858e+00	1.093814e-02	9.868195e-01	3.129367e-03	5.470932e-04	9.231416e-03
7780000	-4.651143e+03	-1.552801e+02	1.731534e+00	1.518115e+01	0.000000e+00	2.957820e+00	1.314950e-02	9.841335e-01	4.620111e-03	5.634472e-04	9.895950e-03
7800000	-4.646993e+03	-1.266669e+02	1.703461e+00	1.484267e+01	0.000000e+00	2.733085e+00	1.234710e-02	9.818284e-01	5.932138e-03	3.306301e-04	9.696029e-03
7820000	-4.639883e+03	-1.069622e+02	1.662511e+00	1.380730e+01	0.000000e+00	2.431318e+00	7.669676e-03	9.935486e-01	3.024927e-03	3.840584e-04	9.426502e-03
7840000	-4.649402e+03	-1.286652e+02	1.783148e+00	1.485113e+01	0.000000e+00	2.773019e+00	7.031411e-03	9.935284e-01	2.721935e-03	4.820665e-04	1.014062e-02
7860000	-4.649926e+03	-1.073411e+02	1.735663e+00	1.429205e+01	1.162791e-02	2.975395e+00	1.048558e-02	9.930933e-01	1.867903e-03	3.730046e-04	9.915985e-03
7880000	-4.660458e+03	-9.063269e+01	1.882291e+00	1.487254e+01	0.000000e+00	2.298125e+00	7.639555e-03	9.924594e-01	3.789899e-03	3.637529e-04	1.090714e-02
7900000	-4.652362e+03	-1.040189e+02	1.883967e+00	1.492903e+01	0.000000e+00	2.556640e+00	4.278469e-03	9.955540e-01	4.658923e-03	3.333309e-04	1.085392e-02
7920000	-4.649604e+03	-1.148440e+02	1.822705e+00	1.497040e+01	0.000000e+00	2.566898e+00	6.131518e-03	9.947288e-01	2.183013e-03	3.993379e-04	1.036385e-02
7940000	-4.663248e+03	-1.025279e+02	1.914642e+00	1.515361e+01	0.000000e+00	2.090736e+00	1.031335e-02	9.872332e-01	6.027088e-03	3.393585e-04	1.092248e-02
7960000	-4.668835e+03	-9.062014e+01	1.755560e+00	1.418795e+01	0.000000e+00	3.804809e+00	1.368668e-02	9.865316e-01	4.782765e-03	3.228827e-04	1.005495e-02
7980000	-4.642441e+03	-6.956855e+01	1.707798e+00	1.391500e+01	0.000000e+00	2.303176e+00	8.864264e-03	9.939183e-01	1.484422e-03	2.380001e-04	9.713298e-03
8000000	-4.654157e+03	-8.305957e+01	1.768034e+00	1.447866e+01	0.000000e+00	2.719314e+00	1.402995e-02	9.927302e-01	1.240772e-03	3.008035e-04	1.022880e-02
8020000	-4.647726e+03	-1.020569e+02	1.756710e+00	1.450414e+01	0.000000e+00	2.708921e+00	1.148127e-02	9.930579e-01	1.546143e-03	3.372073e-04	1.015671e-02
8040000	-4.642453e+03	-8.540762e+01	1.743952e+00	1.429786e+01	0.000000e+00	2.541619e+00	4.952939e-03	9.931251e-01	5.474990e-03	3.112844e-04	1.002890e-02
8060000	-4.641504e+03	-7.626113e+01	1.637425e+00	1.344580e+01	0.000000e+00	2.829645e+00	2.397075e-02	9.816455e-01	2.519911e-03	3.336318e-04	9.281219e-03
8080000	-4.645649e+03	-8.764158e+01	1.803802e+00	1.510234e+01	0.000000e+00	2.801994e+00	3.801903e-03	9.929874e-01	1.151000e-02	1.875926e-04	1.016653e-02
8100000	-4.665973e+03	-1.405276e+02	1.613670e+00	1.399961e+01	0.000000e+00	2.660049e+00	1.125313e-02	9.931886e-01	1.188583e-03	4.688385e-04	9.107317e-03
8120000	-4.646391e+03	-1.333506e+02	1.731435e+00	1.380843e+01	0.000000e+00	2.670692e+00	1.348071e-02	9.878767e-01	3.094030e-03	5.245806e-04	9.686093e-03
8140000	-4.645060e+03	-1.206167e+02	1.689601e+00	1.448208e+01	0.000000e+00	2.480938e+00	1.462508e-02	9.856477e-01	3.254096e-03	3.783291e-04	9.486366e-03
8160000	-4.647841e+03	-1.187412e+02	1.790584e+00	1.468572e+01	0.000000e+00	2.514584e+00	1.435685e-02	9.893743e-01	1.581680e-03	3.486709e-04	1.007302e-02
8180000	-4.644917e+03	-1.592669e+02	1.596587e+00	1.379083e+01	0.000000e+00	3.003644e+00	2.107087e-02	9.718378e-01	5.351616e-03	5.597577e-04	9.028000e-03
8200000	-4.666470e+03	-1.932277e+02	1.686719e+00	1.491346e+01	0.000000e+00	2.905630e+00	1.564213e-02	9.808566e-01	6.844668e-03	7.562454e-04	9.455938e-03
8220000	-4.641913e+03	-2.454424e+02	1.541001e+00	1.412263e+01	0.000000e+00	2.692128e+00	2.263819e-02	9.789776e-01	2.323098e-03	1.309464e-03	8.557245e-03
8240000	-4.642940e+03	-2.080954e+02	1.581505e+00	1.409812e+01	0.000000e+00	2.448285e+00	1.008470e-02	9.942143e-01	1.013260e-03	9.869973e-04	8.839440e-03
8260000	-4.646886e+03	-2.468391e+02	1.576826e+00	1.435621e+01	0.000000e+00	2.532109e+00	4.279391e-03	9.974385e-01	1.197532e-03	1.500723e-03	8.814781e-03
8280000	-4.649027e+03	-2.164300e+02	1.573760e+00	1.397349e+01	0.000000e+00	2.572396e+00	6.392117e-03	9.967097e-01	7.259422e-04	1.035750e-03	8.802239e-03
8300000	-4.634458e+03	-2.358152e+02	1.582969e+00	1.411254e+01	0.000000e+00	3.150873e+00	6.011862e-03	9.970688e-01	7.253724e-04	1.523186e-03	8.804403e-03
8320000	-4.649037e+03	-1.886827e+02	1.557471e+00	1.413982e+01	0.000000e+00	2.301599e+00	9.502570e-03	9.955520e-01	7.473543e-04	6.705091e-04	8.696250e-03
8340000	-4.639486e+03	-1.669814e+02	1.633544e+00	1.418369e+01	0.000000e+00	2.822667e+00	8.497943e-03	9.950064e-01	1.223674e-03	6.805494e-04	9.090521e-03
8360000	-4.647465e+03	-1.899306e+02	1.581312e+00	1.388821e+01	0.000000e+00	2.480030e+00	6.415689e-03	9.922683e-01	3.028917e-03	5.881544e-04	8.778820e-03
8380000	-4.642020e+03	-1.345278e+02	1.700923e+00	1.363480e+01	0.000000e+00	2.639436e+00	2.611025e-02	9.837019e-01	1.270696e-03	4.981601e-04	9.491992e-03
8400000	-4.647910e+03	-1.409219e+02	1.618471e+00	1.397329e+01	0.000000e+00	2.737041e+00	1.252369e-02	9.901518e-01	2.181522e-03	4.862292e-04	9.074573e-03
8420000	-4.649954e+03	-1.340144e+02	1.676493e+00	1.423324e+01	0.000000e+00	2.469958e+00	1.166047e-02	9.821637e-01	7.086604e-03	3.822689e-04	9.403447e-03
8440000	-4.639821e+03	-1.241347e+02	1.633641e+00	1.359579e+01	0.000000e+00	2.901137e+00	9.052638e-03	9.918439e-01	3.165038e-03	4.703282e-04	9.186914e-03
8460000	-4.635505e+03	-1.685317e+02	1.791564e+00	1.474325e+01	0.000000e+00	2.601042e+00	6.375027e-03	9.930250e-01	4.523528e-03	8.104945e-04	1.013653e-02
8480000	-4.651863e+03	-1.604860e+02	1.621785e+00	1.303666e+01	0.000000e+00	2.258108e+00	6.596022e-03	9.962014e-01	1.234763e-03	9.248995e-04	9.388264e-03
8500000	-4.639533e+03	-1.207110e+02	1.849352e+00	1.558819e+01	0.000000e+00	2.662025e+00	6.408799e-03	9.961166e-01	1.687973e-03	4.532683e-04	1.083286e-02
8520000	-4.658870e+03	-1.210081e+02	1.809915e+00	1.472712e+01	0.000000e+00	2.222354e+00	4.541931e-03	9.972443e-01	1.519288e-03	6.344738e-04	1.063658e-02
8540000	-4.641921e+03	-1.387542e+02	1.592247e+00	1.290570e+01	0.000000e+00	2.335919e+00	8.163734e-03	9.964910e-01	7.384491e-04	6.417032e-04	9.364718e-03
8560000	-4.651574e+03	-1.730634e+02	1.645521e+00	1.321913e+01	0.000000e+00	3.417546e+00	1.104453e-02	9.934727e-01	1.072333e-03	9.129207e-04	9.602025e-03
8580000	-4.647523e+03	-1.365653e+02	1.662732e+00	1.410344e+01	0.000000e+00	2.181135e+00	9.076232e-03	9.864738e-01	6.455068e-03	6.557379e-04	9.793722e-03
8600000	-4.657961e+03	-1.144747e+02	1.652303e+00	1.412455e+01	0.000000e+00	2.383803e+00	1.371342e-02	9.876214e-01	3.251666e-03	4.652465e-04	9.676313e-03
8620000	-4.654816e+03	-1.650504e+02	1.711837e+00	1.391591e+01	0.000000e+00	2.297800e+00	1.249832e-02	9.950624e-01	7.480087e-04	8.133288e-04	9.894428e-03
8640000	-4.647800e+03	-1.452759e+02	1.658667e+00	1.407088e+01	0.000000e+00	3.392489e+00	1.129668e-02	9.862867e-01	5.918957e-03	5.622177e-04	9.517748e-03
8660000	-4.656563e+03	-1.502711e+02	1.592197e+00	1.376027e+01	0.000000e+00	3.638332e+00	1.381184e-02	9.761000e-01	1.107740e-02	5.642574e-04	9.150906e-03
8680000	-4.646109e+03	-1.347580e+02	1.664004e+00	1.355783e+01	0.000000e+00	3.115780e+00	1.639726e-02	9.836941e-01	3.482670e-03	5.195862e-04	9.576588e-03
8700000	-4.645859e+03	-1.417215e+02	1.612182e+00	1.342677e+01	0.000000e+00	2.154952e+00	9.081413e-03	9.904719e-01	3.339550e-03	4.893721e-04	9.281032e-03
8720000	-4.642897e+03	-1.451706e+02	1.942331e+00	1.553973e+01	0.000000e+00	3.026101e+00	1.107900e-02	9.934875e-01	9.635325e-04	5.953913e-04	1.115733e-02
8740000	-4.655496e+03	-1.246693e+02	1.744895e+00	1.402468e+01	0.000000e+00	3.339033e+00	3.154873e-03	9.961515e-01	4.854768e-03	4.734917e-04	9.855101e-03
8760000	-4.637665e+03	-1.409407e+02	1.815950e+00	1.445065e+01	0.000000e+00	2.604216e+00	3.237768e-03	9.951237e-01	1.168850e-02	6.330629e-04	1.028624e-02
8780000	-4.662499e+03	-1.616721e+02	1.675383e+00	1.444550e+01	0.000000e+00	3.170813e+00	3.943527e-03	9.952531e-01	3.836969e-03	5.999431e-04	9.431058e-03
8800000	-4.661970e+03	-1.412853e+02	1.706583e+00	1.431312e+01	0.000000e+00	2.966260e+00	4.837730e-03	9.942747e-01	5.293233e-03	5.050766e-04	9.582399e-03
8820000	-4.635975e+03	-9.591988e+01	1.714870e+00	1.351622e+01	0.000000e+00	2.562946e+00	7.745186e-03	9.943971e-01	2.481858e-03	4.165586e-04	9.651436e-03
8840000	-4.639202e+03	-8.204811e+01	1.740126e+00	1.350758e+01	0.000000e+00	3.316228e+00	2.613321e-02	9.791379e-01	2.501716e-03	3.242589e-04	9.818969e-03
8860000	-4.633760e+03	-1.182957e+02	1.703915e+00	1.370938e+01	0.000000e+00	3.043690e+00	8.573514e-03	9.932860e-01	2.073274e-03	4.494437e-04	9.597982e-03
8880000	-4.638058e+03	-9.792645e+01	1.619159e+00	1.351123e+01	0.000000e+00	3.050247e+00	5.030528e-03	9.965479e-01	1.462775e-03	3.901221e-04	9.180219e-03
8900000	-4.653845e+03	-6.868999e+01	1.670933e+00	1.335267e+01	0.000000e+00	3.120342e+00	3.448346e-03	9.952217e-01	6.209788e-03	3.221714e-04	9.525187e-03
8920000	-4.650154e+03	-1.052810e+02	1.624093e+00	1.356142e+01	0.000000e+00	3.428829e+00	8.003135e-03	9.889404e-01	8.072139e-03	3.742258e-04	9.243271e-03
8940000	-4.644278e+03	-1.111516e+02	1.661207e+00	1.359467e+01	0.000000e+00	2.797333e+00	1.636405e-02	9.726919e-01	1.104797e-02	4.510940e-04	9.487725e-03
8960000	-4.656016e+03	-8.455548e+01	1.614449e+00	1.315391e+01	0.000000e+00	2.731739e+00	1.295484e-02	9.846882e-01	5.637684e-03	3.240761e-04	9.213789e-03
8980000	-4.641303e+03	-1.034496e+02	1.664217e+00	1.328350e+01	0.000000e+00	2.258884e+00	1.018759e-02	9.918137e-01	2.958568e-03	4.851524e-04	9.492612e-03
9000000	-4.641997e+03	-1.203471e+02	1.967234e+00	1.604567e+01	0.000000e+00	2.586358e+00	1.533663e-02	9.893115e-01	1.921586e-03	4.074603e-04	1.124049e-02
9020000	-4.651503e+03	-1.327921e+02	1.544661e+00	1.334673e+01	0.000000e+00	3.287138e+00	3.076184e-03	9.938651e-01	8.694334e-03	4.370269e-04	8.823077e-03
9040000	-4.657363e+03	-1.140572e+02	1.862516e+00	1.518345e+01	0.000000e+00	3.035872e+00	1.246505e-02	9.895841e-01	2.492974e-03	3.895683e-04	1.064227e-02
9060000	-4.644741e+03	-1.146411e+02	1.722757e+00	1.421065e+01	0.000000e+00	3.030637e+00	7.184757e-03	9.959335e-01	1.321771e-03	3.564847e-04	9.830492e-03
9080000	-4.653474e+03	-1.385844e+02	1.597050e+00	1.375252e+01	1.162791e-02	3.294341e+00	3.936443e-03	9.945531e-01	6.438472e-03	4.611009e-04	9.018085e-03
9100000	-4.652206e+03	-1.263864e+02	1.674725e+00	1.348819e+01	0.000000e+00	3.295629e+00	9.128646e-03	9.930241e-01	1.566267e-03	5.726798e-04	9.499594e-03
9120000	-4.653386e+03	-1.088278e+02	1.768002e+00	1.409975e+01	0.000000e+00	3.074727e+00	1.736499e-02	9.948844e-01	4.007643e-04	3.436539e-04	1.000571e-02
9140000	-4.649528e+03	-1.232446e+02	1.817203e+00	1.502381e+01	0.000000e+00	3.021307e+00	5.127751e-03	9.952889e-01	2.631873e-03	4.463694e-04	1.029716e-02
9160000	-4.653052e+03	-1.571712e+02	1.721023e+00	1.437139e+01	0.000000e+00	2.655736e+00	4.023381e-03	9.956152e-01	3.820286e-03	5.086739e-04	9.759080e-03
9180000	-4.634963e+03	-1.908509e+02	1.570498e+00	1.362832e+01	0.000000e+00	3.040805e+00	7.454109e-03	9.942719e-01	1.911473e-03	1.162241e-03	8.889460e-03
9200000	-4.632358e+03	-1.410611e+02	1.759725e+00	1.472224e+01	0.000000e+00	3.282427e+00	4.341217e-03	9.956914e-01	3.911117e-03	5.598308e-04	9.957637e-03
9220000	-4.646885e+03	-1.373967e+02	1.684632e+00	1.428952e+01	0.000000e+00	2.668830e+00	1.024734e-03	9.978048e-01	1.415646e-02	5.076348e-04	9.549826e-03
9240000	-4.638574e+03	-1.067168e+02	1.616821e+00	1.371319e+01	0.000000e+00	2.765089e+00	3.561304e-03	9.967262e-01	2.582897e-03	3.597083e-04	9.140142e-03
9260000	-4.634416e+03	-9.675023e+01	1.709250e+00	1.412148e+01	0.000000e+00	2.474717e+00	5.627908e-03	9.963565e-01	1.853634e-03	3.849107e-04	9.686261e-03
9280000	-4.648357e+03	-9.675027e+01	1.657312e+00	1.336494e+01	0.000000e+00	2.612858e+00	1.243061e-02	9.916711e-01	1.602519e-03	3.836644e-04	9.426209e-03
9300000	-4.641216e+03	-7.003928e+01	1.741407e+00	1.429414e+01	0.000000e+00	2.223928e+00	1.616376e-02	9.691051e-01	1.343012e-02	2.739556e-04	9.945411e-03
9320000	-4.653840e+03	-9.114138e+01	1.685447e+00	1.405436e+01	0.000000e+00	2.212320e+00	1.468027e-02	9.884229e-01	2.195758e-03	3.016405e-04	9.543155e-03
9340000	-4.639272e+03	-1.136781e+02	1.618622e+00	1.424724e+01	0.000000e+00	3.267889e+00	1.230105e-02	9.810134e-01	6.014032e-03	3.436900e-04	9.115050e-03
9360000	-4.651180e+03	-1.100327e+02	1.830680e+00	1.471973e+01	0.000000e+00	2.536200e+00	1.159711e-02	9.888194e-01	3.014057e-03	3.424717e-04	1.027475e-02
9380000	-4.640245e+03	-1.360618e+02	1.754744e+00	1.501777e+01	0.000000e+00	2.737472e+00	7.981813e-03	9.936354e-01	2.291918e-03	4.605941e-04	9.887337e-03
9400000	-4.638368e+03	-9.674280e+01	1.592660e+00	1.327602e+01	0.000000e+00	2.482573e+00	8.085813e-03	9.922940e-01	3.304821e-03	3.045691e-04	9.005144e-03
9420000	-4.662569e+03	-1.003516e+02	1.833241e+00	1.461404e+01	0.000000e+00	2.373214e+00	8.644893e-03	9.930944e-01	1.794977e-03	3.431067e-04	1.036864e-02
9440000	-4.654240e+03	-6.807246e+01	1.748765e+00	1.486610e+01	0.000000e+00	3.093985e+00	7.770050e-03	9.961706e-01	1.081459e-03	2.256369e-04	1.006415e-02
9460000	-4.660865e+03	-8.622236e+01	1.823277e+00	1.462243e+01	0.000000e+00	2.415481e+00	7.056648e-03	9.956244e-01	1.332214e-03	2.547166e-04	1.047649e-02
9480000	-4.653762e+03	-7.655689e+01	2.266809e+00	1.741324e+01	0.000000e+00	2.115840e+00	6.281884e-03	9.954891e-01	2.398459e-03	2.408180e-04	1.310555e-02
9500000	-4.656464e+03	-1.133159e+02	1.551587e+00	1.264182e+01	0.000000e+00	2.481860e+00	9.093194e-03	9.924729e-01	2.488438e-03	5.598025e-04	8.967884e-03
9520000	-4.637468e+03	-1.172182e+02	1.709356e+00	1.348999e+01	0.000000e+00	3.172745e+00	1.186969e-02	9.866341e-01	5.887008e-03	4.243131e-04	9.877874e-03
9540000	-4.651992e+03	-1.362167e+02	1.703010e+00	1.399896e+01	0.000000e+00	2.587371e+00	1.942799e-03	9.983770e-01	2.408237e-03	4.964536e-04	9.785653e-03
9560000	-4.659773e+03	-1.520046e+02	1.653374e+00	1.366233e+01	0.000000e+00	2.867150e+00	3.967259e-03	9.983824e-01	5.966349e-04	6.351361e-04	9.513428e-03
9580000	-4.648224e+03	-1.225428e+02	1.755643e+00	1.372421e+01	0.000000e+00	3.520381e+00	2.412179e-03	9.989881e-01	8.247050e-04	5.023636e-04	1.010136e-02
9600000	-4.651259e+03	-1.597777e+02	1.762245e+00	1.434610e+01	0.000000e+00	2.769453e+00	3.589398e-03	9.977175e-01	1.138697e-03	6.912139e-04	1.016440e-02
9620000	-4.643702e+03	-1.496419e+02	1.649029e+00	1.302876e+01	0.000000e+00	2.800025e+00	1.665385e-02	9.963153e-01	1.734397e-04	7.796850e-04	9.543870e-03
9640000	-4.634248e+03	-1.456283e+02	1.745744e+00	1.462086e+01	0.000000e+00	3.687814e+00	2.095225e-02	9.939840e-01	2.334953e-04	6.997191e-04	1.011638e-02
9660000	-4.656328e+03	-1.523171e+02	1.855306e+00	1.480500e+01	0.000000e+00	2.691348e+00	8.193721e-03	9.961281e-01	6.704078e-04	7.069282e-04	1.073611e-02
9680000	-4.644721e+03	-1.370535e+02	1.552129e+00	1.298971e+01	0.000000e+00	4.127434e+00	5.437015e-03	9.938814e-01	4.151214e-03	5.628784e-04	9.025147e-03
9700000	-4.645506e+03	-1.528089e+02	1.649067e+00	1.384116e+01	0.000000e+00	2.956702e+00	1.202357e-02	9.895907e-01	2.411115e-03	6.557217e-04	9.589529e-03
9720000	-4.634005e+03	-1.550320e+02	1.616904e+00	1.331261e+01	0.000000e+00	3.478734e+00	1.137932e-02	9.921566e-01	1.810294e-03	6.938550e-04	9.460255e-03
9740000	-4.637746e+03	-1.421824e+02	1.962224e+00	1.637917e+01	0.000000e+00	2.718804e+00	7.287723e-03	9.972331e-01	4.458144e-04	4.900858e-04	1.146243e-02
9760000	-4.659206e+03	-1.552219e+02	1.612728e+00	1.302875e+01	0.000000e+00	3.735180e+00	1.211247e-02	9.961538e-01	3.619929e-04	7.966002e-04	9.315673e-03
9780000	-4.646473e+03	-1.590090e+02	1.782235e+00	1.392877e+01	0.000000e+00	2.937455e+00	8.731163e-03	9.932381e-01	2.379993e-03	7.765159e-04	1.028306e-02
9800000	-4.642038e+03	-1.517285e+02	1.671063e+00	1.403299e+01	0.000000e+00	2.782037e+00	5.444859e-03	9.946862e-01	2.995891e-03	6.164547e-04	9.578130e-03
9820000	-4.643981e+03	-1.887896e+02	1.798934e+00	1.467513e+01	0.000000e+00	2.292823e+00	1.500168e-02	9.963037e-01	2.058657e-04	1.000588e-03	1.027317e-02
9840000	-4.654119e+03	-1.723220e+02	1.664708e+00	1.359677e+01	0.000000e+00	3.020151e+00	8.696932e-03	9.981404e-01	1.837911e-04	9.298287e-04	9.628239e-03
9860000	-4.653261e+03	-1.690213e+02	1.792818e+00	1.472957e+01	0.000000e+00	3.044658e+00	1.024701e-02	9.982719e-01	1.034612e-04	8.915714e-04	1.050528e-02
9880000	-4.658022e+03	-1.947250e+02	1.811418e+00	1.451192e+01	0.000000e+00	2.823611e+00	1.736636e-02	9.973119e-01	1.185046e-04	1.190857e-03	1.059503e-02
9900000	-4.662336e+03	-1.830928e+02	1.814750e+00	1.440883e+01	0.000000e+00	3.163795e+00	9.123933e-03	9.984867e-01	1.044856e-04	1.081985e-03	1.053081e-02
9920000	-4.649293e+03	-1.827206e+02	1.787563e+00	1.434246e+01	0.000000e+00	3.014179e+00	5.823858e-03	9.985697e-01	2.172665e-04	9.325325e-04	1.037365e-02
9940000	-4.644224e+03	-1.172345e+02	1.913731e+00	1.536115e+01	0.000000e+00	2.384582e+00	1.073085e-02	9.972731e-01	2.189723e-04	4.222316e-04	1.110895e-02
9960000	-4.642235e+03	-1.326290e+02	1.803960e+00	1.519518e+01	0.000000e+00	2.393796e+00	1.142293e-02	9.920509e-01	2.269447e-03	4.768282e-04	1.045841e-02
9980000	-4.641852e+03	-1.328890e+02	1.807605e+00	1.445082e+01	0.000000e+00	2.633171e+00	6.249945e-03	9.950549e-01	2.480510e-03	5.810162e-04	1.053284e-02
10000000	-4.652605e+03	-1.352361e+02	1.639276e+00	1.335411e+01	1.162791e-02	2.873144e+00	1.701031e-02	9.903498e-01	1.459244e-03	5.927883e-04	9.534311e-03
10020000	-4.646554e+03	-1.337490e+02	1.770699e+00	1.436710e+01	0.000000e+00	3.028654e+00	4.018991e-03	9.966831e-01	2.761392e-03	6.087900e-04	1.035981e-02
10040000	-4.651765e+03	-9.379110e+01	1.836888e+00	1.472287e+01	0.000000e+00	2.366355e+00	5.516934e-03	9.964373e-01	1.860550e-03	3.731247e-04	1.075395e-02
10060000	-4.667882e+03	-1.211235e+02	1.843193e+00	1.437713e+01	0.000000e+00	3.517028e+00	3.461877e-03	9.970881e-01	2.595387e-03	5.845122e-04	1.076343e-02
10080000	-4.658501e+03	-1.499320e+02	1.886182e+00	1.513524e+01	0.000000e+00	2.470956e+00	1.720941e-02	9.929998e-01	7.934705e-04	6.133060e-04	1.103494e-02
10100000	-4.649858e+03	-1.881125e+02	1.788450e+00	1.452702e+01	0.000000e+00	3.564581e+00	1.024946e-02	9.883684e-01	5.304063e-03	9.551182e-04	1.041157e-02
10120000	-4.658335e+03	-1.769543e+02	2.008399e+00	1.588101e+01	0.000000e+00	2.039615e+00	6.693630e-03	9.970910e-01	6.810541e-04	8.192382e-04	1.174550e-02
10140000	-4.657560e+03	-1.896623e+02	1.766007e+00	1.469917e+01	0.000000e+00	2.917139e+00	9.518229e-03	9.961546e-01	6.711822e-04	6.261471e-04	1.032677e-02
10160000	-4.670997e+03	-1.798225e+02	1.967856e+00	1.629106e+01	0.000000e+00	2.718918e+00	1.271487e-02	9.958558e-01	4.204112e-04	8.393107e-04	1.153323e-02
10180000	-4.645127e+03	-1.384280e+02	1.739202e+00	1.411055e+01	0.000000e+00	2.396796e+00	9.283469e-03	9.932108e-01	2.217893e-03	6.448485e-04	1.016996e-02
10200000	-4.668506e+03	-1.634502e+02	1.582102e+00	1.295034e+01	0.000000e+00	2.868296e+00	1.069823e-02	9.961613e-01	4.737121e-04	7.402983e-04	9.206472e-03
10220000	-4.639267e+03	-1.374571e+02	1.595041e+00	1.310361e+01	0.000000e+00	3.395395e+00	9.906295e-03	9.921793e-01	2.197563e-03	6.883316e-04	9.289984e-03
10240000	-4.638638e+03	-1.721108e+02	1.997808e+00	1.658269e+01	0.000000e+00	2.257657e+00	1.855299e-02	9.816201e-01	3.543663e-03	7.170268e-04	1.154520e-02
10260000	-4.641231e+03	-1.881438e+02	1.636440e+00	1.341770e+01	0.000000e+00	2.724287e+00	2.545387e-02	9.913735e-01	4.605456e-04	9.586527e-04	9.483587e-03
10280000	-4.656094e+03	-1.724766e+02	1.951493e+00	1.625131e+01	0.000000e+00	2.806053e+00	1.328171e-02	9.831150e-01	5.539145e-03	7.870063e-04	1.143716e-02
10300000	-4.650319e+03	-1.564549e+02	1.827635e+00	1.539552e+01	0.000000e+00	2.623294e+00	7.347094e-03	9.930501e-01	2.475994e-03	5.856384e-04	1.063717e-02
10320000	-4.640427e+03	-1.307543e+02	1.933425e+00	1.511345e+01	0.000000e+00	2.679340e+00	1.140660e-02	9.915293e-01	2.559925e-03	4.952693e-04	1.131714e-02
10340000	-4.634611e+03	-1.553400e+02	1.901540e+00	1.509008e+01	0.000000e+00	2.292859e+00	1.916177e-02	9.738563e-01	7.697550e-03	6.363946e-04	1.109592e-02
10360000	-4.658138e+03	-1.252670e+02	1.843848e+00	1.447840e+01	0.000000e+00	2.691120e+00	2.077454e-02	9.754395e-01	6.258313e-03	4.752653e-04	1.068772e-02
10380000	-4.663718e+03	-1.505012e+02	1.862589e+00	1.543741e+01	0.000000e+00	3.173934e+00	8.304139e-03	9.937438e-01	1.731621e-03	5.447988e-04	1.075472e-02
10400000	-4.663918e+03	-2.142108e+02	1.767802e+00	1.413522e+01	1.162791e-02	3.508838e+00	6.926332e-03	9.931606e-01	4.688849e-03	1.249404e-03	1.021069e-02
10420000	-4.651513e+03	-1.536371e+02	1.745545e+00	1.403155e+01	0.000000e+00	2.378109e+00	5.806710e-03	9.965934e-01	1.505560e-03	7.353826e-04	1.005110e-02
10440000	-4.668944e+03	-1.806854e+02	1.717912e+00	1.451742e+01	0.000000e+00	2.948876e+00	1.013816e-02	9.956073e-01	6.665058e-04	6.224895e-04	9.813491e-03
10460000	-4.651884e+03	-2.153336e+02	1.639307e+00	1.398747e+01	0.000000e+00	2.329045e+00	1.083435e-02	9.846629e-01	5.942525e-03	1.243921e-03	9.397554e-03
10480000	-4.655474e+03	-1.947749e+02	1.625125e+00	1.426573e+01	0.000000e+00	3.026236e+00	2.610559e-03	9.949732e-01	1.203563e-02	8.311292e-04	9.222981e-03
10500000	-4.652955e+03	-1.820182e+02	1.633056e+00	1.455929e+01	0.000000e+00	2.491044e+00	6.715192e-03	9.943654e-01	2.301429e-03	7.300369e-04	9.268158e-03
10520000	-4.645932e+03	-1.650840e+02	1.700132e+00	1.440792e+01	0.000000e+00	2.741801e+00	1.774083e-02	9.860042e-01	2.615298e-03	7.425186e-04	9.716012e-03
10540000	-4.667635e+03	-1.740466e+02	1.495773e+00	1.306850e+01	0.000000e+00	3.885247e+00	1.217264e-02	9.947546e-01	5.823804e-04	5.976623e-04	8.591818e-03
10560000	-4.636266e+03	-1.243614e+02	1.556327e+00	1.311695e+01	0.000000e+00	2.925586e+00	1.464895e-02	9.941675e-01	5.533446e-04	4.589346e-04	8.835227e-03
10580000	-4.634821e+03	-1.315442e+02	1.591842e+00	1.360976e+01	0.000000e+00	2.266285e+00	1.432846e-02	9.892331e-01	1.606362e-03	4.237012e-04	8.984345e-03
10600000	-4.655290e+03	-1.290994e+02	1.576886e+00	1.421321e+01	0.000000e+00	2.794378e+00	8.796069e-03	9.807011e-01	1.458562e-02	3.480164e-04	8.903375e-03
10620000	-4.649772e+03	-1.159237e+02	1.765386e+00	1.541141e+01	0.000000e+00	2.447688e+00	7.934061e-03	9.924873e-01	2.827269e-03	3.646672e-04	9.994565e-03
10640000	-4.632872e+03	-1.092983e+02	1.662831e+00	1.407905e+01	0.000000e+00	2.614832e+00	2.568307e-02	9.694760e-01	6.232874e-03	4.121842e-04	9.476901e-03
10660000	-4.662948e+03	-1.519073e+02	1.557894e+00	1.338590e+01	0.000000e+00	2.487596e+00	1.036037e-02	9.882360e-01	4.425027e-03	5.770954e-04	8.867699e-03
10680000	-4.646549e+03	-1.148899e+02	1.824322e+00	1.471477e+01	0.000000e+00	2.525450e+00	2.651023e-02	9.589757e-01	9.740278e-03	3.962533e-04	1.050630e-02
10700000	-4.646452e+03	-1.025728e+02	1.864105e+00	1.480929e+01	0.000000e+00	2.826028e+00	1.660583e-02	9.772418e-01	5.835511e-03	4.147817e-04	1.074973e-02
10720000	-4.638651e+03	-1.016928e+02	1.670483e+00	1.404974e+01	0.000000e+00	3.103930e+00	7.756728e-03	9.952948e-01	1.213434e-03	4.205087e-04	9.680621e-03
10740000	-4.650396e+03	-1.296900e+02	1.645438e+00	1.407351e+01	0.000000e+00	2.791303e+00	7.265665e-03	9.967993e-01	6.381496e-04	5.131318e-04	9.473073e-03
10760000	-4.645875e+03	-1.554577e+02	1.720400e+00	1.393802e+01	0.000000e+00	3.006020e+00	8.008696e-03	9.967164e-01	6.208073e-04	7.865966e-04	9.973496e-03
10780000	-4.640780e+03	-2.086086e+02	1.598699e+00	1.309234e+01	0.000000e+00	2.847616e+00	3.701931e-03	9.953374e-01	6.766311e-03	1.249784e-03	9.278746e-03
10800000	-4.644626e+03	-1.729606e+02	1.689527e+00	1.430647e+01	0.000000e+00	3.347993e+00	1.039582e-02	9.827471e-01	8.155300e-03	8.953329e-04	9.822584e-03
10820000	-4.635981e+03	-1.830199e+02	1.671914e+00	1.421966e+01	0.000000e+00	2.964623e+00	1.007355e-02	9.928224e-01	1.900692e-03	8.246086e-04	9.665535e-03
10840000	-4.632456e+03	-1.553516e+02	1.738818e+00	1.449044e+01	0.000000e+00	3.206450e+00	8.790871e-03	9.942222e-01	1.827433e-03	5.329245e-04	9.994699e-03
10860000	-4.649415e+03	-1.552913e+02	1.828612e+00	1.540222e+01	0.000000e+00	2.565526e+00	2.227149e-03	9.989389e-01	8.750905e-04	6.609700e-04	1.056005e-02
10880000	-4.653860e+03	-1.573809e+02	1.799421e+00	1.527259e+01	0.000000e+00	2.396361e+00	7.785108e-03	9.964545e-01	8.551532e-04	4.540130e-04	1.038761e-02
10900000	-4.646589e+03	-1.579295e+02	1.526218e+00	1.268053e+01	0.000000e+00	2.568454e+00	1.076277e-02	9.912769e-01	1.739893e-03	7.526896e-04	8.785310e-03
10920000	-4.641609e+03	-1.831448e+02	1.761530e+00	1.477547e+01	0.000000e+00	2.284738e+00	6.674709e-03	9.959993e-01	1.494713e-03	7.677173e-04	1.005236e-02
10940000	-4.638380e+03	-1.712669e+02	1.808359e+00	1.551242e+01	0.000000e+00	2.945916e+00	6.798989e-03	9.887421e-01	1.075295e-02	6.860686e-04	1.036830e-02
10960000	-4.651337e+03	-1.326514e+02	1.773361e+00	1.442298e+01	0.000000e+00	2.627188e+00	1.482593e-02	9.899327e-01	1.691960e-03	5.105366e-04	1.017181e-02
10980000	-4.640402e+03	-1.572435e+02	1.669021e+00	1.339475e+01	0.000000e+00	2.857880e+00	8.718488e-03	9.964298e-01	7.554738e-04	7.951242e-04	9.680107e-03
11000000	-4.648522e+03	-1.474188e+02	1.715003e+00	1.402604e+01	0.000000e+00	2.849537e+00	3.751046e-03	9.975876e-01	1.315848e-03	6.346989e-04	9.986646e-03
11020000	-4.656977e+03	-1.596920e+02	1.726597e+00	1.464967e+01	0.000000e+00	2.141775e+00	8.516731e-04	9.989597e-01	4.570916e-03	6.629458e-04	9.922308e-03
11040000	-4.644075e+03	-1.368487e+02	1.718443e+00	1.343675e+01	0.000000e+00	2.621104e+00	2.493768e-03	9.987700e-01	1.055007e-03	6.928816e-04	9.932760e-03
11060000	-4.654101e+03	-1.145170e+02	1.693266e+00	1.403634e+01	0.000000e+00	2.199419e+00	3.211118e-03	9.975110e-01	2.183469e-03	5.359019e-04	9.723518e-03
11080000	-4.634768e+03	-1.600365e+02	1.744108e+00	1.442203e+01	0.000000e+00	2.999267e+00	7.508620e-03	9.968895e-01	7.522278e-04	6.134372e-04	9.938226e-03
11100000	-4.641632e+03	-1.587968e+02	1.697747e+00	1.390987e+01	0.000000e+00	2.891667e+00	1.451237e-02	9.839249e-01	4.516555e-03	6.516227e-04	9.719299e-03
11120000	-4.636216e+03	-1.498141e+02	1.736012e+00	1.419951e+01	0.000000e+00	2.529146e+00	2.307964e-02	9.800395e-01	3.392655e-03	6.914779e-04	9.927620e-03
11140000	-4.649729e+03	-1.464924e+02	1.793791e+00	1.511662e+01	0.000000e+00	2.500253e+00	1.220982e-02	9.966827e-01	2.856147e-04	6.287754e-04	1.033481e-02
11160000	-4.638988e+03	-1.408319e+02	1.700874e+00	1.395371e+01	0.000000e+00	2.748865e+00	9.924516e-03	9.966975e-01	3.715465e-04	5.608690e-04	9.840213e-03
11180000	-4.647412e+03	-1.659640e+02	1.660175e+00	1.396417e+01	0.000000e+00	3.276657e+00	7.258046e-03	9.972662e-01	4.717248e-04	8.464081e-04	9.607321e-03
11200000	-4.656180e+03	-1.743771e+02	1.717923e+00	1.428103e+01	0.000000e+00	2.613455e+00	1.244837e-02	9.900707e-01	2.472446e-03	9.684964e-04	9.956162e-03
11220000	-4.638221e+03	-1.281240e+02	1.623020e+00	1.348404e+01	0.000000e+00	3.377619e+00	3.591639e-03	9.947425e-01	6.033710e-03	5.606498e-04	9.399569e-03
11240000	-4.647051e+03	-1.172902e+02	1.711898e+00	1.408187e+01	0.000000e+00	3.239826e+00	1.943239e-02	9.889750e-01	1.202439e-03	5.084207e-04	9.997214e-03
11260000	-4.632838e+03	-1.255263e+02	1.700591e+00	1.411377e+01	0.000000e+00	2.541511e+00	7.465524e-03	9.932950e-01	4.200960e-03	5.606286e-04	9.930379e-03
11280000	-4.626216e+03	-9.156738e+01	1.825103e+00	1.466157e+01	0.000000e+00	2.741884e+00	1.518624e-02	9.934181e-01	9.619381e-04	4.104430e-04	1.066942e-02
11300000	-4.649244e+03	-1.299921e+02	1.644839e+00	1.405511e+01	0.000000e+00	2.911503e+00	1.730379e-02	9.900260e-01	1.235701e-03	5.621541e-04	9.595198e-03
11320000	-4.642695e+03	-1.485345e+02	1.593220e+00	1.382019e+01	0.000000e+00	3.794247e+00	5.221678e-03	9.959801e-01	2.262932e-03	6.157809e-04	9.284950e-03
11340000	-4.663300e+03	-1.697792e+02	1.709587e+00	1.456925e+01	0.000000e+00	2.819533e+00	5.554962e-03	9.957619e-01	1.878263e-03	9.038469e-04	9.989222e-03
11360000	-4.638255e+03	-1.779458e+02	1.890836e+00	1.499024e+01	0.000000e+00	2.493603e+00	8.911671e-03	9.951813e-01	1.279430e-03	9.046124e-04	1.105034e-02
11380000	-4.642140e+03	-1.726534e+02	1.767031e+00	1.484660e+01	0.000000e+00	3.127550e+00	1.160983e-02	9.898146e-01	2.508229e-03	9.341543e-04	1.034520e-02
11400000	-4.668127e+03	-1.641094e+02	1.857711e+00	1.425156e+01	0.000000e+00	2.428983e+00	5.947694e-03	9.923074e-01	6.064497e-03	6.944027e-04	1.089755e-02
11420000	-4.652238e+03	-1.261380e+02	1.671170e+00	1.322996e+01	0.000000e+00	2.389356e+00	7.255618e-03	9.941364e-01	2.789534e-03	5.608804e-04	9.738061e-03
11440000	-4.658556e+03	-1.124603e+02	1.708670e+00	1.381045e+01	0.000000e+00	2.041555e+00	2.703060e-03	9.977792e-01	3.029920e-03	4.330512e-04	1.003165e-02
11460000	-4.659332e+03	-1.465635e+02	1.774298e+00	1.449743e+01	0.000000e+00	2.101872e+00	2.071949e-03	9.985409e-01	2.072037e-03	7.628101e-04	1.045678e-02
11480000	-4.646233e+03	-9.599586e+01	1.702974e+00	1.363024e+01	0.000000e+00	2.745489e+00	1.921878e-03	9.979257e-01	5.059467e-03	4.128848e-04	9.960946e-03
11500000	-4.646467e+03	-1.002388e+02	1.852856e+00	1.493753e+01	0.000000e+00	2.431724e+00	3.322645e-03	9.964629e-01	4.117397e-03	4.065691e-04	1.087912e-02
11520000	-4.659314e+03	-1.270554e+02	1.846168e+00	1.494088e+01	0.000000e+00	2.385262e+00	1.289848e-02	9.962994e-01	3.646451e-04	4.420739e-04	1.084221e-02
11540000	-4.650293e+03	-7.804303e+01	1.704882e+00	1.347821e+01	0.000000e+00	3.218289e+00	9.695950e-03	9.947280e-01	1.264313e-03	3.576384e-04	1.001482e-02
11560000	-4.644239e+03	-1.330375e+02	1.772692e+00	1.456247e+01	0.000000e+00	2.952085e+00	6.704577e-03	9.941317e-01	3.409847e-03	4.694520e-04	1.038759e-02
11580000	-4.648737e+03	-1.932606e+02	1.545353e+00	1.325930e+01	0.000000e+00	2.265907e+00	7.726886e-03	9.936792e-01	2.197765e-03	1.157937e-03	9.026922e-03
11600000	-4.644620e+03	-1.919931e+02	1.744172e+00	1.475960e+01	0.000000e+00	3.105487e+00	9.090138e-03	9.940587e-01	1.430735e-03	9.257241e-04	1.017730e-02
11620000	-4.663141e+03	-1.763390e+02	1.941767e+00	1.607478e+01	0.000000e+00	2.838021e+00	2.318809e-02	9.858772e-01	1.638225e-03	6.683739e-04	1.131601e-02
11640000	-4.639444e+03	-1.347047e+02	1.819894e+00	1.510947e+01	0.000000e+00	2.534180e+00	1.284090e-02	9.933936e-01	1.036619e-03	5.789493e-04	1.060555e-02
11660000	-4.656971e+03	-1.109987e+02	1.853946e+00	1.438787e+01	0.000000e+00	2.283443e+00	1.340192e-02	9.874350e-01	3.391858e-03	4.320826e-04	1.081809e-02
11680000	-4.638754e+03	-1.594986e+02	1.773996e+00	1.428274e+01	0.000000e+00	2.652289e+00	3.228811e-03	9.939860e-01	1.294320e-02	6.483506e-04	1.039732e-02
11700000	-4.662155e+03	-1.253061e+02	1.984607e+00	1.600693e+01	0.000000e+00	1.951548e+00	4.517825e-03	9.942184e-01	6.631782e-03	5.313375e-04	1.169176e-02
11720000	-4.644661e+03	-9.693231e+01	1.636193e+00	1.317550e+01	0.000000e+00	3.364403e+00	6.561910e-03	9.959943e-01	1.624599e-03	4.020550e-04	9.615067e-03
11740000	-4.649049e+03	-1.084771e+02	1.754950e+00	1.327263e+01	0.000000e+00	3.290676e+00	1.057778e-02	9.940725e-01	1.650031e-03	6.082948e-04	1.035009e-02
11760000	-4.640462e+03	-1.138085e+02	1.911453e+00	1.472541e+01	0.000000e+00	2.182969e+00	2.161080e-02	9.846425e-01	2.349771e-03	5.460941e-04	1.122525e-02
11780000	-4.651744e+03	-1.280061e+02	1.928928e+00	1.430155e+01	0.000000e+00	3.200095e+00	2.108324e-02	9.891974e-01	1.357756e-03	6.827274e-04	1.137921e-02
11800000	-4.655856e+03	-1.310045e+02	1.903753e+00	1.471980e+01	0.000000e+00	2.131818e+00	1.811792e-02	9.833606e-01	3.387009e-03	4.683305e-04	1.109526e-02
11820000	-4.654071e+03	-1.305940e+02	1.817098e+00	1.386551e+01	0.000000e+00	2.659356e+00	4.543755e-03	9.966424e-01	2.196059e-03	7.426181e-04	1.057556e-02
11840000	-4.667029e+03	-1.616866e+02	2.065278e+00	1.638172e+01	0.000000e+00	1.931877e+00	1.684933e-02	9.931600e-01	7.629883e-04	6.607422e-04	1.200618e-02
11860000	-4.644499e+03	-1.434930e+02	1.811497e+00	1.476915e+01	0.000000e+00	2.478306e+00	1.226311e-02	9.927098e-01	1.252503e-03	5.355231e-04	1.052108e-02
11880000	-4.645608e+03	-1.367684e+02	1.929622e+00	1.507373e+01	0.000000e+00	2.527306e+00	2.574408e-02	9.738407e-01	4.110255e-03	5.143425e-04	1.116471e-02
11900000	-4.646935e+03	-1.328770e+02	1.999340e+00	1.581751e+01	1.162791e-02	2.471088e+00	3.083262e-03	9.971967e-01	3.358897e-03	5.219817e-04	1.163036e-02
11920000	-4.653325e+03	-1.595718e+02	1.915665e+00	1.471255e+01	0.000000e+00	2.552731e+00	4.560259e-03	9.970602e-01	1.783449e-03	7.367107e-04	1.113471e-02
11940000	-4.652275e+03	-1.339773e+02	1.784397e+00	1.381653e+01	0.000000e+00	2.354301e+00	3.704640e-03	9.983065e-01	7.722578e-04	6.947480e-04	1.038088e-02
11960000	-4.662929e+03	-8.479313e+01	1.943812e+00	1.507061e+01	0.000000e+00	2.295370e+00	1.571109e-02	9.961183e-01	2.672756e-04	3.685107e-04	1.132611e-02
11980000	-4.660885e+03	-9.195344e+01	1.693414e+00	1.342810e+01	0.000000e+00	2.672937e+00	9.128969e-03	9.948401e-01	1.548599e-03	3.722016e-04	9.856067e-03
12000000	-4.646228e+03	-8.659915e+01	1.828740e+00	1.442109e+01	0.000000e+00	2.577135e+00	1.582603e-02	9.925748e-01	9.874180e-04	3.385918e-04	1.062466e-02
12020000	-4.649317e+03	-1.359672e+02	1.556565e+00	1.325263e+01	0.000000e+00	2.780286e+00	4.426587e-03	9.976417e-01	9.817580e-04	5.842408e-04	9.052162e-03
12040000	-4.659795e+03	-1.142322e+02	1.714135e+00	1.477787e+01	0.000000e+00	2.443638e+00	4.844898e-03	9.932609e-01	5.310570e-03	3.972625e-04	9.939816e-03
12060000	-4.661285e+03	-1.071525e+02	1.830799e+00	1.513533e+01	0.000000e+00	3.447991e+00	2.170042e-02	9.842111e-01	1.809469e-03	3.591969e-04	1.054692e-02
12080000	-4.663864e+03	-1.370896e+02	1.571482e+00	1.364230e+01	0.000000e+00	3.648574e+00	1.351704e-02	9.920541e-01	1.056194e-03	4.786651e-04	9.044046e-03
12100000	-4.648037e+03	-1.205143e+02	1.887905e+00	1.518531e+01	0.000000e+00	2.708879e+00	1.381991e-02	9.952769e-01	5.698348e-04	4.031513e-04	1.104631e-02
12120000	-4.665080e+03	-1.189858e+02	2.059362e+00	1.608432e+01	0.000000e+00	3.218275e+00	1.049174e-02	9.916278e-01	3.612084e-03	4.415866e-04	1.200576e-02
12140000	-4.639132e+03	-1.387466e+02	1.798609e+00	1.433964e+01	0.000000e+00	3.624500e+00	1.484174e-02	9.786080e-01	6.822364e-03	6.860131e-04	1.050921e-02
12160000	-4.639941e+03	-1.186345e+02	1.942070e+00	1.631559e+01	0.000000e+00	2.466722e+00	7.777827e-03	9.905156e-01	5.035410e-03	4.697333e-04	1.132060e-02
12180000	-4.665627e+03	-1.607033e+02	1.672228e+00	1.435810e+01	0.000000e+00	2.581314e+00	2.938329e-03	9.958260e-01	6.032853e-03	7.270397e-04	9.714562e-03
12200000	-4.634120e+03	-1.414613e+02	1.653236e+00	1.387913e+01	0.000000e+00	2.922727e+00	6.954646e-03	9.955053e-01	1.800469e-03	5.461912e-04	9.611915e-03
12220000	-4.640861e+03	-1.217090e+02	1.764838e+00	1.412878e+01	0.000000e+00	2.968295e+00	2.056522e-02	9.846241e-01	1.842200e-03	4.099752e-04	1.027789e-02
12240000	-4.651634e+03	-1.369657e+02	1.612819e+00	1.370649e+01	0.000000e+00	2.733861e+00	8.874985e-03	9.953924e-01	9.682204e-04	4.342680e-04	9.324546e-03
12260000	-4.645628e+03	-1.519350e+02	1.535450e+00	1.258021e+01	0.000000e+00	3.215260e+00	2.548782e-02	9.814796e-01	2.056487e-03	6.983820e-04	8.899788e-03
12280000	-4.657094e+03	-1.465714e+02	1.785110e+00	1.467603e+01	0.000000e+00	2.807458e+00	3.508466e-03	9.966884e-01	2.996387e-03	4.895175e-04	1.037039e-02
12300000	-4.637879e+03	-1.547256e+02	1.761585e+00	1.438916e+01	0.000000e+00	2.680912e+00	7.481780e-03	9.956059e-01	1.049966e-03	5.860415e-04	1.024435e-02
12320000	-4.650936e+03	-1.937259e+02	1.803700e+00	1.449152e+01	0.000000e+00	2.761551e+00	8.126365e-03	9.920753e-01	3.177774e-03	1.150083e-03	1.054470e-02
12340000	-4.652936e+03	-1.415293e+02	1.704631e+00	1.367791e+01	0.000000e+00	2.861005e+00	1.542803e-02	9.860052e-01	3.667270e-03	8.717451e-04	9.933964e-03
12360000	-4.642141e+03	-1.271917e+02	1.767769e+00	1.472653e+01	0.000000e+00	2.602890e+00	8.964387e-03	9.928111e-01	2.358962e-03	4.711304e-04	1.034573e-02
12380000	-4.653101e+03	-1.043598e+02	1.944851e+00	1.496373e+01	0.000000e+00	2.428529e+00	1.038247e-02	9.853791e-01	9.012616e-03	4.540340e-04	1.131483e-02
12400000	-4.657006e+03	-9.265362e+01	1.694653e+00	1.328506e+01	0.000000e+00	3.334878e+00	1.276321e-02	9.661951e-01	2.664610e-02	3.592869e-04	9.940749e-03
12420000	-4.656514e+03	-5.299987e+01	1.993199e+00	1.486916e+01	0.000000e+00	2.730815e+00	1.378420e-02	9.861178e-01	5.528420e-03	2.753787e-04	1.188905e-02
12440000	-4.640274e+03	-9.863494e+01	1.835452e+00	1.480437e+01	0.000000e+00	2.715963e+00	9.371683e-03	9.876072e-01	7.024037e-03	3.385431e-04	1.092886e-02
12460000	-4.660597e+03	-9.058515e+01	2.026334e+00	1.554459e+01	0.000000e+00	2.333447e+00	1.146373e-02	9.933494e-01	1.918937e-03	3.033964e-04	1.208461e-02
12480000	-4.650981e+03	-9.889320e+01	1.961384e+00	1.530469e+01	0.000000e+00	2.821251e+00	1.285181e-02	9.949855e-01	7.652043e-04	3.451565e-04	1.170346e-02
12500000	-4.657813e+03	-1.057135e+02	1.794569e+00	1.388222e+01	0.000000e+00	2.445578e+00	6.342440e-03	9.974521e-01	7.824144e-04	4.067361e-04	1.066606e-02
12520000	-4.654327e+03	-8.187333e+01	1.744830e+00	1.388967e+01	0.000000e+00	3.179060e+00	4.120656e-03	9.971326e-01	1.392092e-03	3.513182e-04	1.044133e-02
12540000	-4.644812e+03	-9.750514e+01	1.830142e+00	1.497734e+01	0.000000e+00	2.499333e+00	1.265321e-03	9.986181e-01	4.913403e-03	4.313875e-04	1.102912e-02
12560000	-4.654588e+03	-6.679488e+01	1.944634e+00	1.486705e+01	0.000000e+00	2.839497e+00	3.444017e-03	9.981442e-01	1.680859e-03	2.985470e-04	1.172458e-02
12580000	-4.677255e+03	-8.647688e+01	1.929995e+00	1.495059e+01	0.000000e+00	2.513048e+00	3.548549e-03	9.976003e-01	2.383230e-03	3.535717e-04	1.158806e-02
12600000	-4.646392e+03	-5.972196e+01	1.781113e+00	1.373258e+01	0.000000e+00	3.136423e+00	1.168321e-03	9.980487e-01	1.114285e-02	2.846249e-04	1.070378e-02
12620000	-4.670794e+03	-5.342664e+01	1.740238e+00	1.332645e+01	0.000000e+00	2.658326e+00	3.720010e-03	9.969343e-01	2.987893e-03	2.635241e-04	1.037638e-02
12640000	-4.650584e+03	-4.474217e+01	1.788791e+00	1.392497e+01	0.000000e+00	3.512045e+00	8.840101e-03	9.957040e-01	1.184632e-03	2.561783e-04	1.064275e-02
12660000	-4.668573e+03	-8.974349e+01	1.941986e+00	1.583894e+01	0.000000e+00	2.086827e+00	2.445089e-02	9.675596e-01	6.110324e-03	3.657546e-04	1.155919e-02
12680000	-4.660883e+03	-6.739429e+01	1.848705e+00	1.478324e+01	0.000000e+00	2.123017e+00	4.777085e-03	9.953039e-01	4.486330e-03	2.330661e-04	1.097531e-02
12700000	-4.666516e+03	-3.547226e+01	1.886201e+00	1.496432e+01	0.000000e+00	2.347118e+00	8.190752e-03	9.964989e-01	6.466098e-04	1.595761e-04	1.121624e-02
12720000	-4.653650e+03	-1.633354e+01	1.969873e+00	1.479087e+01	0.000000e+00	2.412742e+00	3.486039e-02	9.744661e-01	2.723592e-03	2.206040e-04	1.173878e-02
12740000	-4.650991e+03	-1.665877e+01	1.965754e+00	1.533885e+01	0.000000e+00	2.068975e+00	1.184247e-02	9.820845e-01	9.796998e-03	1.432032e-04	1.170150e-02
12760000	-4.655081e+03	-3.837292e+01	2.250271e+00	1.707438e+01	0.000000e+00	2.678281e+00	8.508155e-03	9.955618e-01	9.683356e-04	1.828808e-04	1.337205e-02
12780000	-4.646258e+03	-7.948148e+01	1.854054e+00	1.411163e+01	0.000000e+00	2.760257e+00	2.196323e-03	9.974398e-01	6.568659e-03	3.690107e-04	1.104647e-02
12800000	-4.671564e+03	-9.889832e+01	1.973818e+00	1.585338e+01	0.000000e+00	2.486997e+00	4.346789e-03	9.958070e-01	4.055330e-03	4.178195e-04	1.179369e-02
12820000	-4.639620e+03	-1.059487e+02	1.792791e+00	1.439175e+01	0.000000e+00	2.496056e+00	7.722954e-03	9.924122e-01	4.330671e-03	4.544239e-04	1.069996e-02
12840000	-4.640166e+03	-9.866279e+01	2.097317e+00	1.601306e+01	0.000000e+00	2.672860e+00	4.749027e-03	9.961494e-01	2.666664e-03	3.444457e-04	1.256332e-02
12860000	-4.661136e+03	-1.484780e+02	1.846631e+00	1.517617e+01	0.000000e+00	2.388600e+00	1.766307e-02	9.886362e-01	1.422704e-03	6.237160e-04	1.104098e-02
12880000	-4.655048e+03	-1.355738e+02	1.914965e+00	1.544816e+01	0.000000e+00	2.300634e+00	1.312132e-02	9.924032e-01	1.769606e-03	5.773345e-04	1.140592e-02
12900000	-4.639427e+03	-1.072730e+02	1.760497e+00	1.411052e+01	0.000000e+00	3.057924e+00	1.626427e-02	9.769023e-01	7.058531e-03	4.072277e-04	1.044069e-02
12920000	-4.660528e+03	-1.115438e+02	1.625650e+00	1.304237e+01	0.000000e+00	3.063484e+00	1.233896e-02	9.959059e-01	4.060576e-04	4.289678e-04	9.762532e-03
12940000	-4.657940e+03	-1.034260e+02	1.932417e+00	1.546036e+01	0.000000e+00	2.922259e+00	5.779516e-03	9.985297e-01	2.490561e-04	4.209759e-04	1.161705e-02
12960000	-4.646364e+03	-1.403627e+02	1.759055e+00	1.373725e+01	0.000000e+00	2.584158e+00	6.374457e-03	9.989783e-01	9.673250e-05	7.321584e-04	1.054374e-02
12980000	-4.644948e+03	-1.424017e+02	1.759890e+00	1.369686e+01	0.000000e+00	2.984237e+00	4.323571e-03	9.977167e-01	9.666467e-04	6.222406e-04	1.052230e-02
13000000	-4.650845e+03	-1.555563e+02	1.674740e+00	1.390280e+01	0.000000e+00	3.325894e+00	6.325016e-03	9.951220e-01	2.086889e-03	7.872640e-04	9.982291e-03
13020000	-4.652916e+03	-1.326927e+02	1.704227e+00	1.378244e+01	0.000000e+00	2.716882e+00	8.935250e-03	9.924658e-01	2.758914e-03	6.049550e-04	1.003914e-02
13040000	-4.651581e+03	-1.364341e+02	1.746851e+00	1.416733e+01	0.000000e+00	2.565124e+00	5.864376e-03	9.952074e-01	2.472356e-03	7.094231e-04	1.029277e-02
13060000	-4.643449e+03	-1.504215e+02	1.725779e+00	1.382447e+01	0.000000e+00	3.171650e+00	1.471948e-02	9.837126e-01	3.969577e-03	7.510236e-04	1.004127e-02
13080000	-4.638874e+03	-1.530396e+02	1.803431e+00	1.513875e+01	0.000000e+00	2.925257e+00	9.087699e-03	9.944458e-01	1.568523e-03	5.952238e-04	1.046943e-02
13100000	-4.642934e+03	-1.281399e+02	1.923459e+00	1.530137e+01	0.000000e+00	3.229872e+00	8.524531e-03	9.897583e-01	4.202871e-03	4.339538e-04	1.117610e-02
13120000	-4.648481e+03	-1.151066e+02	1.681676e+00	1.437131e+01	0.000000e+00	2.234703e+00	1.038505e-02	9.796175e-01	1.495115e-02	4.008862e-04	9.722265e-03
13140000	-4.644446e+03	-1.096405e+02	1.661578e+00	1.351146e+01	0.000000e+00	3.499345e+00	1.570070e-02	9.933604e-01	8.441133e-04	3.742477e-04	9.620063e-03
13160000	-4.643589e+03	-1.417210e+02	1.762147e+00	1.446608e+01	0.000000e+00	3.187090e+00	2.201713e-03	9.982987e-01	2.453756e-03	5.759179e-04	1.016101e-02
13180000	-4.661967e+03	-1.202007e+02	1.787978e+00	1.489296e+01	0.000000e+00	2.080015e+00	5.570263e-03	9.984852e-01	2.045454e-04	3.742186e-04	1.034050e-02
13200000	-4.662834e+03	-1.455918e+02	1.571532e+00	1.312549e+01	0.000000e+00	3.508865e+00	1.018462e-02	9.966727e-01	3.290418e-04	5.757482e-04	9.081276e-03
13220000	-4.657454e+03	-1.275481e+02	1.791349e+00	1.483951e+01	0.000000e+00	3.181759e+00	1.341043e-02	9.943230e-01	6.331065e-04	5.627644e-04	1.033634e-02
13240000	-4.649504e+03	-1.344469e+02	1.692475e+00	1.451111e+01	0.000000e+00	2.370470e+00	7.582826e-03	9.958440e-01	1.195219e-03	4.259736e-04	9.693888e-03
13260000	-4.641967e+03	-9.789727e+01	1.711232e+00	1.397291e+01	0.000000e+00	2.477585e+00	5.680550e-03	9.946153e-01	3.603570e-03	3.139118e-04	9.795188e-03
13280000	-4.650223e+03	-9.175976e+01	1.675580e+00	1.436664e+01	0.000000e+00	2.313898e+00	5.789854e-03	9.928008e-01	4.884325e-03	3.568102e-04	9.565382e-03
13300000	-4.649965e+03	-9.083244e+01	1.799151e+00	1.483132e+01	0.000000e+00	2.486928e+00	8.628691e-03	9.918662e-01	2.669432e-03	3.564454e-04	1.027899e-02
13320000	-4.660334e+03	-7.864831e+01	1.915993e+00	1.569647e+01	0.000000e+00	2.592628e+00	1.403865e-02	9.835860e-01	4.767089e-03	2.724407e-04	1.090876e-02
13340000	-4.639338e+03	-7.509440e+01	1.786897e+00	1.400908e+01	0.000000e+00	2.738090e+00	1.042283e-02	9.786483e-01	1.645016e-02	2.660516e-04	1.015073e-02
13360000	-4.646275e+03	-9.002637e+01	1.627577e+00	1.393459e+01	0.000000e+00	3.226627e+00	1.140780e-02	9.837963e-01	7.446504e-03	3.108353e-04	9.230687e-03
13380000	-4.654225e+03	-5.349668e+01	1.894983e+00	1.594348e+01	0.000000e+00	3.131507e+00	1.614453e-02	9.819229e-01	3.547899e-03	1.588813e-04	1.071320e-02
13400000	-4.657918e+03	-1.558869e+01	1.893083e+00	1.503488e+01	0.000000e+00	2.686123e+00	7.038252e-03	9.907896e-01	8.896560e-03	1.218057e-04	1.075153e-02
13420000	-4.649307e+03	-8.803564e+00	1.774924e+00	1.407315e+01	0.000000e+00	2.905182e+00	7.280170e-03	9.877341e-01	1.051685e-02	1.313331e-04	1.016571e-02
13440000	-4.634998e+03	-5.633109e+01	1.812804e+00	1.508087e+01	0.000000e+00	2.663934e+00	1.301763e-02	9.884218e-01	2.901299e-03	2.117468e-04	1.039900e-02
13460000	-4.628984e+03	-6.217747e+01	1.766404e+00	1.469045e+01	0.000000e+00	2.212774e+00	8.955498e-03	9.916106e-01	3.527146e-03	2.344461e-04	1.014024e-02
13480000	-4.649901e+03	-5.517655e+01	1.714714e+00	1.394362e+01	1.162791e-02	2.326228e+00	4.589945e-03	9.928778e-01	8.083360e-03	2.178189e-04	9.824345e-03
13500000	-4.654233e+03	-8.149909e+01	1.648717e+00	1.434356e+01	0.000000e+00	2.609683e+00	4.201649e-03	9.956336e-01	4.488316e-03	2.106245e-04	9.438660e-03
13520000	-4.641313e+03	-5.674194e+01	1.701182e+00	1.439905e+01	0.000000e+00	2.332016e+00	2.573778e-03	9.984490e-01	1.726517e-03	1.901358e-04	9.740647e-03
13540000	-4.653200e+03	-6.675558e+01	1.651629e+00	1.342837e+01	0.000000e+00	2.492487e+00	1.701199e-03	9.975562e-01	6.193219e-03	2.467171e-04	9.468292e-03
13560000	-4.664363e+03	-6.004473e+01	1.764891e+00	1.459109e+01	0.000000e+00	3.053504e+00	9.448223e-03	9.960113e-01	6.565510e-04	2.352297e-04	1.012732e-02
13580000	-4.659807e+03	-1.017303e+02	1.880502e+00	1.475865e+01	0.000000e+00	2.324481e+00	1.818016e-03	9.973076e-01	8.972850e-03	3.006454e-04	1.083995e-02
13600000	-4.646857e+03	-7.232001e+01	1.812019e+00	1.499014e+01	0.000000e+00	2.454294e+00	2.590629e-03	9.986402e-01	9.779706e-04	2.752095e-04	1.043122e-02
13620000	-4.638480e+03	-1.030089e+02	1.644346e+00	1.372777e+01	0.000000e+00	2.512531e+00	3.369422e-03	9.983593e-01	9.904846e-04	3.376848e-04	9.431207e-03
13640000	-4.656795e+03	-9.328961e+01	1.625629e+00	1.415715e+01	0.000000e+00	3.973508e+00	4.232661e-03	9.979685e-01	8.515029e-04	2.526142e-04	9.341009e-03
13660000	-4.632403e+03	-8.524360e+01	1.706613e+00	1.451983e+01	0.000000e+00	2.565242e+00	5.576432e-03	9.914619e-01	7.405040e-03	2.483742e-04	9.874189e-03
13680000	-4.654011e+03	-7.951189e+01	1.502146e+00	1.334274e+01	0.000000e+00	2.559719e+00	1.415975e-02	9.909693e-01	1.384333e-03	2.345266e-04	8.662882e-03
13700000	-4.636535e+03	-7.058877e+01	1.789967e+00	1.489203e+01	0.000000e+00	2.675426e+00	1.388417e-02	9.824351e-01	4.907579e-03	2.307616e-04	1.035870e-02
13720000	-4.644518e+03	-9.656093e+01	1.639235e+00	1.352483e+01	0.000000e+00	3.076892e+00	1.766085e-02	9.901345e-01	1.578806e-03	3.681427e-04	9.507529e-03
13740000	-4.636742e+03	-7.880631e+01	1.931303e+00	1.502947e+01	0.000000e+00	2.335222e+00	2.387515e-02	9.892285e-01	8.329925e-04	3.724111e-04	1.120000e-02
13760000	-4.643114e+03	-8.046605e+01	1.737254e+00	1.441716e+01	0.000000e+00	3.076316e+00	1.196674e-02	9.928188e-01	1.446124e-03	2.776076e-04	1.005268e-02
13780000	-4.640751e+03	-8.522926e+01	1.659089e+00	1.366210e+01	0.000000e+00	2.948390e+00	8.681828e-03	9.928461e-01	1.964937e-03	3.522667e-04	9.693045e-03
13800000	-4.644544e+03	-1.143052e+02	1.735939e+00	1.473325e+01	0.000000e+00	2.883243e+00	4.190481e-03	9.970342e-01	1.537800e-03	4.035779e-04	1.013728e-02
13820000	-4.650433e+03	-8.889953e+01	1.978042e+00	1.654508e+01	0.000000e+00	3.284869e+00	7.865985e-03	9.968633e-01	5.111847e-04	2.986461e-04	1.160387e-02
13840000	-4.669003e+03	-1.026360e+02	1.766073e+00	1.372731e+01	0.000000e+00	3.172078e+00	1.658387e-02	9.913520e-01	1.110404e-03	3.833661e-04	1.017907e-02
13860000	-4.648783e+03	-9.580375e+01	1.717531e+00	1.384279e+01	0.000000e+00	2.769624e+00	1.325124e-02	9.932238e-01	1.138261e-03	4.441476e-04	9.879291e-03
13880000	-4.649602e+03	-1.182714e+02	1.782191e+00	1.464094e+01	0.000000e+00	2.896630e+00	1.604769e-02	9.944680e-01	4.612667e-04	3.481471e-04	1.022047e-02
13900000	-4.658574e+03	-1.139209e+02	1.749181e+00	1.477753e+01	0.000000e+00	3.300333e+00	6.896387e-03	9.978168e-01	3.632259e-04	4.787673e-04	1.007037e-02
13920000	-4.651853e+03	-1.538806e+02	1.671721e+00	1.420832e+01	0.000000e+00	2.910021e+00	3.660850e-03	9.991144e-01	1.905782e-04	5.663990e-04	9.597389e-03
13940000	-4.640456e+03	-1.795267e+02	1.758773e+00	1.497564e+01	0.000000e+00	2.926105e+00	4.045744e-03	9.986954e-01	3.487362e-04	7.115699e-04	1.012042e-02
13960000	-4.639018e+03	-1.687892e+02	1.846979e+00	1.488971e+01	0.000000e+00	2.809221e+00	6.862803e-03	9.967284e-01	9.252960e-04	7.133687e-04	1.060507e-02
13980000	-4.669224e+03	-1.628717e+02	1.861109e+00	1.499023e+01	0.000000e+00	1.899599e+00	5.035483e-03	9.933700e-01	7.393262e-03	7.322568e-04	1.066664e-02
14000000	-4.663121e+03	-1.851704e+02	1.747522e+00	1.498355e+01	0.000000e+00	3.176752e+00	3.797319e-03	9.976065e-01	1.112994e-03	9.402320e-04	1.006266e-02
14020000	-4.646719e+03	-2.020057e+02	1.625930e+00	1.359240e+01	0.000000e+00	2.747135e+00	4.027600e-03	9.983669e-01	4.901944e-04	1.135451e-03	9.396619e-03
14040000	-4.651749e+03	-1.750886e+02	1.877791e+00	1.572022e+01	0.000000e+00	2.977070e+00	2.416236e-03	9.989770e-01	6.624249e-04	8.835419e-04	1.089557e-02
14060000	-4.645619e+03	-1.578145e+02	1.728557e+00	1.396377e+01	0.000000e+00	3.434814e+00	4.796576e-03	9.967628e-01	1.403258e-03	6.968984e-04	1.003297e-02
14080000	-4.647585e+03	-1.293733e+02	1.689299e+00	1.445952e+01	0.000000e+00	2.554722e+00	5.942612e-03	9.961550e-01	1.231995e-03	3.749432e-04	9.824976e-03
14100000	-4.645373e+03	-1.026857e+02	1.867527e+00	1.428847e+01	0.000000e+00	2.551982e+00	1.524228e-02	9.928829e-01	1.135176e-03	4.336967e-04	1.100506e-02
14120000	-4.633799e+03	-1.051463e+02	1.742836e+00	1.396447e+01	0.000000e+00	3.055331e+00	1.644774e-02	9.823843e-01	4.387966e-03	4.449589e-04	1.016532e-02
14140000	-4.642020e+03	-1.178560e+02	1.866051e+00	1.489466e+01	0.000000e+00	3.332560e+00	6.125795e-03	9.953153e-01	2.363563e-03	4.896744e-04	1.094340e-02
14160000	-4.650961e+03	-9.039110e+01	1.801286e+00	1.382074e+01	0.000000e+00	2.340756e+00	9.292873e-03	9.966006e-01	5.886855e-04	4.528262e-04	1.061051e-02
14180000	-4.647648e+03	-9.104883e+01	1.724542e+00	1.420605e+01	0.000000e+00	2.780773e+00	2.744287e-03	9.977527e-01	2.545629e-03	3.612250e-04	1.011930e-02
14200000	-4.650112e+03	-6.624457e+01	1.612448e+00	1.310867e+01	0.000000e+00	2.665594e+00	3.626321e-03	9.958824e-01	6.094599e-03	2.924372e-04	9.504222e-03
14220000	-4.643248e+03	-7.182138e+01	1.665446e+00	1.372585e+01	0.000000e+00	3.525093e+00	8.978828e-03	9.917008e-01	2.506767e-03	2.270137e-04	9.757585e-03
14240000	-4.644600e+03	-9.526579e+01	1.750741e+00	1.369741e+01	0.000000e+00	2.399092e+00	5.067460e-03	9.932374e-01	7.251032e-03	4.342884e-04	1.023197e-02
14260000	-4.645129e+03	-7.097592e+01	1.851170e+00	1.500436e+01	0.000000e+00	3.479331e+00	2.414486e-02	9.886445e-01	8.855359e-04	2.255390e-04	1.081685e-02
14280000	-4.651231e+03	-1.292052e+02	2.036473e+00	1.644510e+01	0.000000e+00	2.444413e+00	1.123724e-02	9.912813e-01	2.206869e-03	4.537806e-04	1.196178e-02
14300000	-4.648086e+03	-1.320352e+02	1.764026e+00	1.415108e+01	0.000000e+00	3.038639e+00	1.167958e-02	9.890622e-01	3.746036e-03	5.488859e-04	1.038047e-02
14320000	-4.657306e+03	-1.400350e+02	1.691231e+00	1.344485e+01	0.000000e+00	2.751814e+00	1.264054e-02	9.914432e-01	1.955279e-03	7.549924e-04	9.977500e-03
14340000	-4.652827e+03	-1.557479e+02	1.778383e+00	1.419495e+01	0.000000e+00	2.108474e+00	1.396540e-02	9.867800e-01	3.922435e-03	8.329986e-04	1.046660e-02
14360000	-4.645238e+03	-9.572607e+01	1.743639e+00	1.338948e+01	0.000000e+00	2.868220e+00	3.418058e-02	9.721575e-01	2.356952e-03	3.965209e-04	1.023841e-02
14380000	-4.664851e+03	-8.128784e+01	1.888539e+00	1.544838e+01	0.000000e+00	2.291353e+00	2.320328e-02	9.890183e-01	8.527503e-04	2.533782e-04	1.113122e-02
14400000	-4.646616e+03	-9.646328e+01	1.855963e+00	1.531846e+01	0.000000e+00	2.472855e+00	1.167282e-02	9.878029e-01	3.832321e-03	3.269553e-04	1.091233e-02
14420000	-4.652876e+03	-8.814366e+01	1.645448e+00	1.362195e+01	0.000000e+00	2.396028e+00	5.809522e-03	9.957163e-01	2.587288e-03	3.480872e-04	9.776126e-03
14440000	-4.668712e+03	-1.015865e+02	1.814731e+00	1.435537e+01	0.000000e+00	2.537139e+00	1.244613e-02	9.851027e-01	5.595969e-03	4.080678e-04	1.082784e-02
14460000	-4.657229e+03	-7.790970e+01	1.720184e+00	1.404766e+01	0.000000e+00	2.497499e+00	2.384939e-02	9.777785e-01	3.057721e-03	3.446612e-04	1.019485e-02
14480000	-4.651314e+03	-9.112861e+01	1.877370e+00	1.493151e+01	0.000000e+00	2.648873e+00	1.148970e-02	9.924411e-01	1.805657e-03	3.355858e-04	1.114296e-02
14500000	-4.662714e+03	-8.277748e+01	1.756748e+00	1.443233e+01	0.000000e+00	3.492762e+00	1.213264e-02	9.966994e-01	3.256502e-04	3.340282e-04	1.043756e-02
14520000	-4.641530e+03	-6.313620e+01	1.985133e+00	1.543549e+01	0.000000e+00	2.848397e+00	5.242012e-03	9.982092e-01	5.806632e-04	2.635240e-04	1.175464e-02
14540000	-4.641846e+03	-7.715240e+01	1.941865e+00	1.441509e+01	0.000000e+00	3.232738e+00	1.145298e-02	9.902722e-01	2.835352e-03	3.598894e-04	1.151881e-02
14560000	-4.646676e+03	-8.339293e+01	1.611900e+00	1.273228e+01	0.000000e+00	2.710583e+00	1.101353e-02	9.916349e-01	2.168560e-03	4.040833e-04	9.472100e-03
14580000	-4.657831e+03	-4.322662e+01	1.816019e+00	1.427987e+01	0.000000e+00	2.845673e+00	1.079571e-02	9.920103e-01	3.049750e-03	2.224454e-04	1.074167e-02
14600000	-4.658281e+03	-5.809323e+01	1.769188e+00	1.400263e+01	0.000000e+00	3.048593e+00	1.311324e-02	9.933377e-01	9.388312e-04	2.720922e-04	1.042893e-02
14620000	-4.668411e+03	-9.315900e+01	1.630937e+00	1.346191e+01	0.000000e+00	2.979926e+00	1.428255e-02	9.858781e-01	3.760774e-03	3.858651e-04	9.607704e-03
14640000	-4.647346e+03	-1.371208e+02	1.696868e+00	1.437201e+01	0.000000e+00	2.421756e+00	9.562427e-03	9.853387e-01	8.338646e-03	4.963167e-04	9.988458e-03
14660000	-4.645643e+03	-1.408153e+02	1.787051e+00	1.451480e+01	1.162791e-02	2.665815e+00	5.911634e-03	9.906200e-01	1.090523e-02	6.631262e-04	1.056185e-02
14680000	-4.649784e+03	-1.469297e+02	1.640737e+00	1.378566e+01	0.000000e+00	3.238628e+00	1.115447e-02	9.866218e-01	4.575738e-03	6.852441e-04	9.703588e-03
14700000	-4.644916e+03	-1.441416e+02	1.635517e+00	1.349851e+01	0.000000e+00	2.726986e+00	7.181327e-03	9.893589e-01	9.681026e-03	5.144873e-04	9.688447e-03
14720000	-4.648001e+03	-1.608231e+02	1.709164e+00	1.401371e+01	0.000000e+00	2.549358e+00	9.647660e-03	9.891940e-01	5.332917e-03	8.524544e-04	1.009376e-02
14740000	-4.658628e+03	-1.546656e+02	1.715711e+00	1.407483e+01	0.000000e+00	2.675012e+00	1.981422e-02	9.865854e-01	1.730857e-03	6.655833e-04	1.015715e-02
14760000	-4.650176e+03	-1.365196e+02	1.810122e+00	1.484754e+01	0.000000e+00	3.063688e+00	1.198163e-02	9.859911e-01	4.096909e-03	6.670237e-04	1.069925e-02
14780000	-4.647287e+03	-1.137495e+02	1.688502e+00	1.341275e+01	0.000000e+00	3.825015e+00	3.960903e-03	9.973116e-01	2.208852e-03	5.066960e-04	1.000482e-02
14800000	-4.652947e+03	-1.443921e+02	1.756340e+00	1.451082e+01	1.162791e-02	2.665652e+00	7.132331e-03	9.943332e-01	3.182973e-03	4.597787e-04	1.042619e-02
14820000	-4.659373e+03	-1.257391e+02	1.848151e+00	1.448906e+01	0.000000e+00	2.536302e+00	9.484758e-03	9.850604e-01	7.878979e-03	5.947746e-04	1.101967e-02
14840000	-4.650606e+03	-1.247340e+02	1.906584e+00	1.487283e+01	1.162791e-02	2.845028e+00	8.313703e-03	9.918483e-01	3.768554e-03	6.278900e-04	1.138823e-02
14860000	-4.643372e+03	-9.874314e+01	2.010712e+00	1.551046e+01	0.000000e+00	2.754589e+00	5.088990e-03	9.958543e-01	2.960553e-03	4.037499e-04	1.203557e-02
14880000	-4.657534e+03	-1.371623e+02	1.946748e+00	1.552322e+01	0.000000e+00	2.398630e+00	5.989787e-03	9.929084e-01	6.856967e-03	6.216472e-04	1.164361e-02
14900000	-4.653935e+03	-1.665052e+02	1.876349e+00	1.511673e+01	0.000000e+00	2.893762e+00	1.120261e-02	9.897832e-01	3.259263e-03	6.932626e-04	1.117056e-02
14920000	-4.645861e+03	-1.472221e+02	1.752166e+00	1.439380e+01	0.000000e+00	2.845177e+00	8.429969e-03	9.949768e-01	1.497529e-03	6.321431e-04	1.041684e-02
14940000	-4.648518e+03	-1.712112e+02	1.595952e+00	1.318049e+01	0.000000e+00	3.049765e+00	1.088788e-02	9.937849e-01	1.676312e-03	7.921331e-04	9.460772e-03
14960000	-4.659098e+03	-1.822369e+02	1.687591e+00	1.386178e+01	0.000000e+00	2.864854e+00	9.705551e-03	9.914015e-01	3.569407e-03	1.019648e-03	1.004057e-02
14980000	-4.637440e+03	-1.644565e+02	1.876760e+00	1.560624e+01	0.000000e+00	2.775315e+00	1.393172e-02	9.765815e-01	1.057945e-02	6.456075e-04	1.111852e-02
15000000	-4.651887e+03	-1.415058e+02	1.883962e+00	1.479573e+01	0.000000e+00	2.673245e+00	8.462768e-03	9.934224e-01	2.479410e-03	5.802953e-04	1.118136e-02
15020000	-4.644951e+03	-1.420006e+02	2.022502e+00	1.626955e+01	0.000000e+00	2.976672e+00	1.812411e-02	9.905808e-01	1.141001e-03	6.170995e-04	1.203935e-02
15040000	-4.661418e+03	-1.734944e+02	1.951923e+00	1.554069e+01	0.000000e+00	2.196479e+00	1.149017e-02	9.927894e-01	1.238326e-03	8.315848e-04	1.165210e-02
15060000	-4.649667e+03	-1.843466e+02	1.828027e+00	1.483366e+01	1.162791e-02	2.311128e+00	1.172668e-02	9.924462e-01	1.567907e-03	8.826193e-04	1.091372e-02
15080000	-4.643562e+03	-1.929762e+02	1.797298e+00	1.492613e+01	0.000000e+00	2.627437e+00	1.649049e-02	9.839235e-01	2.918422e-03	9.568027e-04	1.074141e-02
15100000	-4.662011e+03	-1.728786e+02	1.759448e+00	1.394073e+01	0.000000e+00	3.013922e+00	1.520659e-02	9.876066e-01	2.194066e-03	8.671012e-04	1.043110e-02
15120000	-4.669320e+03	-1.567290e+02	1.758451e+00	1.413816e+01	0.000000e+00	2.728800e+00	1.556646e-02	9.889351e-01	1.987773e-03	7.590598e-04	1.036876e-02
15140000	-4.648095e+03	-1.479903e+02	1.736633e+00	1.458812e+01	0.000000e+00	2.660278e+00	9.504531e-03	9.936118e-01	1.767553e-03	6.029657e-04	1.021421e-02
15160000	-4.630425e+03	-1.294289e+02	1.738567e+00	1.361019e+01	0.000000e+00	3.292268e+00	3.763567e-03	9.967269e-01	3.699184e-03	6.179030e-04	1.024558e-02
15180000	-4.653201e+03	-1.777225e+02	1.914109e+00	1.594023e+01	0.000000e+00	2.215132e+00	2.810715e-03	9.976711e-01	3.512890e-03	5.963389e-04	1.124048e-02
15200000	-4.654196e+03	-1.235795e+02	1.909928e+00	1.603905e+01	0.000000e+00	2.414757e+00	5.687062e-03	9.984468e-01	2.563517e-04	4.543828e-04	1.125212e-02
15220000	-4.646706e+03	-1.137550e+02	1.926127e+00	1.565939e+01	0.000000e+00	2.720110e+00	2.995404e-03	9.985864e-01	9.447864e-04	3.982862e-04	1.131412e-02
15240000	-4.650015e+03	-8.480270e+01	1.757673e+00	1.403645e+01	0.000000e+00	2.758837e+00	4.563568e-03	9.967186e-01	2.331999e-03	3.797933e-04	1.030824e-02
15260000	-4.664426e+03	-8.053386e+01	1.679451e+00	1.324696e+01	0.000000e+00	2.722073e+00	2.503521e-03	9.986732e-01	1.134063e-03	4.445894e-04	9.877238e-03
15280000	-4.658141e+03	-7.770459e+01	1.842141e+00	1.425647e+01	0.000000e+00	2.462202e+00	3.841382e-03	9.981272e-01	9.909707e-04	2.883381e-04	1.075504e-02
15300000	-4.663276e+03	-1.236306e+02	1.754420e+00	1.444958e+01	0.000000e+00	3.290143e+00	1.667844e-02	9.939150e-01	5.452842e-04	4.878119e-04	1.018464e-02
15320000	-4.646824e+03	-9.522766e+01	1.750579e+00	1.440029e+01	0.000000e+00	3.230163e+00	8.927304e-03	9.936814e-01	1.933880e-03	3.715504e-04	1.014128e-02
15340000	-4.642810e+03	-9.825253e+01	1.866039e+00	1.489387e+01	0.000000e+00	1.979181e+00	1.035825e-02	9.899540e-01	2.871387e-03	3.500005e-04	1.081224e-02
15360000	-4.661070e+03	-1.275613e+02	1.951982e+00	1.672615e+01	0.000000e+00	2.284239e+00	1.464817e-02	9.919817e-01	1.404994e-03	3.883304e-04	1.132809e-02
15380000	-4.659805e+03	-1.344754e+02	1.758331e+00	1.434964e+01	0.000000e+00	2.718599e+00	2.967783e-02	9.682787e-01	3.916735e-03	5.134244e-04	1.025295e-02
15400000	-4.640698e+03	-1.244436e+02	1.861381e+00	1.464003e+01	0.000000e+00	2.720746e+00	9.220870e-03	9.931284e-01	2.075897e-03	4.896987e-04	1.090173e-02
15420000	-4.650162e+03	-1.223319e+02	1.918866e+00	1.477460e+01	0.000000e+00	2.170872e+00	8.061983e-03	9.954696e-01	1.346023e-03	5.253231e-04	1.145089e-02
15440000	-4.657013e+03	-1.385613e+02	1.922672e+00	1.505110e+01	0.000000e+00	2.353259e+00	3.368841e-03	9.982216e-01	1.503595e-03	6.614736e-04	1.151023e-02
15460000	-4.663314e+03	-1.305864e+02	1.919901e+00	1.429109e+01	0.000000e+00	2.267709e+00	6.757325e-03	9.985349e-01	2.872732e-04	6.194119e-04	1.151125e-02
15480000	-4.648389e+03	-1.143962e+02	2.111403e+00	1.562902e+01	0.000000e+00	2.271312e+00	8.045094e-03	9.967343e-01	5.855472e-04	6.596101e-04	1.266367e-02
15500000	-4.677416e+03	-7.672253e+01	2.206130e+00	1.580808e+01	0.000000e+00	2.468247e+00	1.642506e-02	9.931055e-01	8.618162e-04	3.752116e-04	1.324482e-02
15520000	-4.643912e+03	-9.657556e+01	2.167545e+00	1.584350e+01	0.000000e+00	2.523119e+00	1.352126e-02	9.937670e-01	1.064000e-03	4.229116e-04	1.296440e-02
15540000	-4.640383e+03	-1.019403e+02	1.970852e+00	1.507891e+01	0.000000e+00	2.450683e+00	7.259082e-03	9.924542e-01	4.617936e-03	4.606461e-04	1.175731e-02
15560000	-4.648217e+03	-1.117399e+02	2.226938e+00	1.699164e+01	0.000000e+00	2.261603e+00	1.132640e-02	9.894118e-01	3.744433e-03	5.233844e-04	1.325232e-02
15580000	-4.656671e+03	-1.415580e+02	1.873641e+00	1.468067e+01	0.000000e+00	3.287737e+00	2.899112e-02	9.792140e-01	2.305699e-03	6.757820e-04	1.115659e-02
15600000	-4.644822e+03	-1.195733e+02	1.756259e+00	1.414262e+01	0.000000e+00	3.468496e+00	1.358102e-02	9.878530e-01	3.533843e-03	5.331261e-04	1.043116e-02
15620000	-4.643309e+03	-1.000989e+02	1.886115e+00	1.515487e+01	0.000000e+00	2.892289e+00	1.694999e-02	9.753277e-01	8.464298e-03	4.280508e-04	1.132241e-02
15640000	-4.648719e+03	-1.047029e+02	1.695349e+00	1.324801e+01	0.000000e+00	3.113368e+00	1.378289e-02	9.801947e-01	8.975233e-03	4.381932e-04	1.020926e-02
15660000	-4.649366e+03	-1.261709e+02	1.727402e+00	1.433755e+01	0.000000e+00	2.545820e+00	2.183715e-02	9.749355e-01	6.310923e-03	4.287779e-04	1.047037e-02
15680000	-4.661838e+03	-1.370900e+02	1.729021e+00	1.457799e+01	0.000000e+00	3.109835e+00	1.240028e-02	9.931196e-01	1.127492e-03	6.353656e-04	1.043453e-02
15700000	-4.645473e+03	-1.036689e+02	1.730828e+00	1.340671e+01	0.000000e+00	3.311313e+00	1.324739e-02	9.894762e-01	2.924038e-03	6.250156e-04	1.052699e-02
15720000	-4.659321e+03	-1.364262e+02	1.947688e+00	1.576745e+01	0.000000e+00	2.468556e+00	2.270018e-02	9.677910e-01	7.917838e-03	6.878740e-04	1.184735e-02
15740000	-4.653818e+03	-1.161736e+02	1.840092e+00	1.435829e+01	0.000000e+00	2.737649e+00	9.695010e-03	9.932430e-01	1.873630e-03	5.436300e-04	1.117730e-02
15760000	-4.654727e+03	-1.243216e+02	2.049362e+00	1.646229e+01	0.000000e+00	2.091828e+00	6.457406e-03	9.978261e-01	4.489705e-04	4.441288e-04	1.241903e-02
15780000	-4.654363e+03	-1.199684e+02	1.997339e+00	1.485067e+01	0.000000e+00	2.438291e+00	1.436619e-02	9.940538e-01	1.109841e-03	5.249891e-04	1.211361e-02
15800000	-4.650722e+03	-1.277404e+02	1.980348e+00	1.496162e+01	0.000000e+00	2.232318e+00	8.952744e-03	9.843472e-01	1.379021e-02	5.745840e-04	1.199985e-02
15820000	-4.653368e+03	-1.323157e+02	1.997142e+00	1.548216e+01	0.000000e+00	2.511066e+00	1.797946e-02	9.889603e-01	2.276831e-03	6.645630e-04	1.205101e-02
15840000	-4.657778e+03	-1.514889e+02	1.979781e+00	1.547966e+01	0.000000e+00	2.501643e+00	7.293257e-03	9.967520e-01	7.191456e-04	6.668983e-04	1.188066e-02
15860000	-4.662507e+03	-1.383171e+02	1.812298e+00	1.417182e+01	1.162791e-02	2.441338e+00	1.597831e-02	9.921264e-01	1.071878e-03	6.521359e-04	1.086676e-02
15880000	-4.642178e+03	-1.652467e+02	1.902048e+00	1.504137e+01	0.000000e+00	2.630341e+00	7.022255e-03	9.883275e-01	9.457211e-03	7.997436e-04	1.142404e-02
15900000	-4.655273e+03	-1.088224e+02	2.181624e+00	1.634661e+01	0.000000e+00	2.363327e+00	8.263095e-03	9.929582e-01	4.183398e-03	5.224545e-04	1.294816e-02
15920000	-4.635115e+03	-1.340134e+02	1.945347e+00	1.472287e+01	0.000000e+00	2.878994e+00	1.899769e-02	9.758425e-01	6.465125e-03	6.220309e-04	1.151620e-02
15940000	-4.653157e+03	-1.425432e+02	1.950026e+00	1.548453e+01	0.000000e+00	2.178019e+00	1.423354e-02	9.924390e-01	1.346400e-03	6.800970e-04	1.153496e-02
15960000	-4.647277e+03	-9.279909e+01	1.835764e+00	1.450953e+01	0.000000e+00	2.180412e+00	9.522943e-03	9.932533e-01	2.474153e-03	3.657570e-04	1.083759e-02
15980000	-4.654809e+03	-9.822711e+01	1.792626e+00	1.385477e+01	0.000000e+00	3.096471e+00	1.384748e-02	9.805221e-01	8.810432e-03	5.311838e-04	1.059585e-02
16000000	-4.643317e+03	-7.930062e+01	1.961257e+00	1.526051e+01	0.000000e+00	2.208989e+00	1.770087e-02	9.849775e-01	3.435386e-03	3.008135e-04	1.155295e-02
16020000	-4.649445e+03	-1.301110e+02	1.810804e+00	1.481810e+01	0.000000e+00	1.941666e+00	5.506983e-03	9.894934e-01	1.364587e-02	4.905238e-04	1.066254e-02
16040000	-4.655600e+03	-1.150272e+02	1.733634e+00	1.476999e+01	0.000000e+00	3.245362e+00	1.895924e-02	9.594942e-01	1.375717e-02	4.853654e-04	1.025105e-02
16060000	-4.648061e+03	-1.273084e+02	1.763713e+00	1.447895e+01	0.000000e+00	2.532341e+00	1.658659e-02	9.886197e-01	2.282311e-03	4.550751e-04	1.041794e-02
16080000	-4.653926e+03	-1.058987e+02	1.754328e+00	1.399026e+01	0.000000e+00	2.838418e+00	1.513665e-02	9.855055e-01	4.211633e-03	5.174631e-04	1.037234e-02
16100000	-4.660217e+03	-1.116615e+02	1.926369e+00	1.536270e+01	0.000000e+00	2.790705e+00	9.103141e-03	9.957653e-01	9.048084e-04	4.194126e-04	1.140524e-02
16120000	-4.662299e+03	-1.476417e+02	1.601775e+00	1.332761e+01	0.000000e+00	3.492884e+00	1.326312e-02	9.814146e-01	6.408099e-03	6.727304e-04	9.463085e-03
16140000	-4.677954e+03	-1.455134e+02	1.669693e+00	1.427354e+01	0.000000e+00	2.874599e+00	1.547380e-02	9.912352e-01	1.175816e-03	6.228952e-04	9.828082e-03
16160000	-4.657317e+03	-1.304247e+02	1.866005e+00	1.558397e+01	0.000000e+00	2.792497e+00	1.462198e-02	9.960400e-01	3.134785e-04	5.664622e-04	1.087179e-02
16180000	-4.648916e+03	-1.113583e+02	1.700855e+00	1.420279e+01	0.000000e+00	2.597485e+00	1.215513e-02	9.909786e-01	1.880418e-03	4.141386e-04	9.843661e-03
16200000	-4.642888e+03	-1.139187e+02	1.762186e+00	1.492873e+01	0.000000e+00	4.108396e+00	2.263848e-02	9.860361e-01	1.314852e-03	3.331774e-04	1.015684e-02
16220000	-4.663677e+03	-1.105903e+02	1.814849e+00	1.518340e+01	0.000000e+00	2.805044e+00	1.846593e-02	9.888237e-01	1.282565e-03	4.133692e-04	1.047820e-02
16240000	-4.656891e+03	-7.946467e+01	1.747191e+00	1.404981e+01	0.000000e+00	2.077925e+00	1.149862e-02	9.936543e-01	1.053235e-03	3.663473e-04	1.010081e-02
16260000	-4.658212e+03	-1.036100e+02	1.764309e+00	1.475903e+01	0.000000e+00	2.345456e+00	6.955114e-03	9.954215e-01	1.311275e-03	3.849728e-04	1.022631e-02
16280000	-4.656843e+03	-1.072956e+02	1.741717e+00	1.398972e+01	0.000000e+00	2.865085e+00	7.807031e-03	9.962259e-01	8.872406e-04	4.752693e-04	1.005285e-02
16300000	-4.651546e+03	-1.073448e+02	1.864992e+00	1.512754e+01	0.000000e+00	2.166708e+00	5.846195e-03	9.955354e-01	1.941828e-03	4.546460e-04	1.078077e-02
16320000	-4.651274e+03	-1.503412e+02	1.573268e+00	1.349026e+01	0.000000e+00	2.818593e+00	7.672323e-03	9.949452e-01	1.709561e-03	7.140200e-04	9.134597e-03
16340000	-4.654516e+03	-1.110608e+02	1.709302e+00	1.394378e+01	0.000000e+00	2.577841e+00	7.944627e-03	9.912774e-01	4.854076e-03	5.266568e-04	9.914486e-03
16360000	-4.650012e+03	-6.789248e+01	1.722824e+00	1.415953e+01	0.000000e+00	2.362833e+00	1.928681e-02	9.846342e-01	2.424150e-03	2.327094e-04	9.990536e-03
16380000	-4.655707e+03	-4.334206e+01	1.577919e+00	1.321871e+01	0.000000e+00	2.599439e+00	3.209964e-02	9.566987e-01	7.427803e-03	1.967739e-04	9.146410e-03
16400000	-4.649994e+03	-5.107126e+01	1.572321e+00	1.370701e+01	0.000000e+00	2.453458e+00	2.830027e-02	9.815963e-01	1.520123e-03	1.792980e-04	9.057101e-03
16420000	-4.663453e+03	-4.822178e+01	1.635031e+00	1.448899e+01	0.000000e+00	1.931699e+00	5.722235e-03	9.954623e-01	2.374089e-03	1.541491e-04	9.422715e-03
16440000	-4.648823e+03	-3.127725e+01	1.801652e+00	1.519090e+01	0.000000e+00	2.837979e+00	1.059022e-02	9.947562e-01	9.482623e-04	1.529606e-04	1.037628e-02
16460000	-4.672070e+03	-3.687513e+01	1.702778e+00	1.431893e+01	0.000000e+00	2.064912e+00	1.235253e-02	9.884075e-01	3.472915e-03	1.699448e-04	9.884156e-03
16480000	-4.638029e+03	-4.153616e+01	1.663701e+00	1.369883e+01	0.000000e+00	2.881451e+00	1.112220e-02	9.824913e-01	7.845747e-03	2.270813e-04	9.564511e-03
16500000	-4.646545e+03	-5.023819e+01	1.561571e+00	1.335855e+01	0.000000e+00	3.013971e+00	1.444790e-02	9.895272e-01	1.630308e-03	2.157018e-04	9.013726e-03
16520000	-4.641710e+03	-9.916573e+01	1.719916e+00	1.455949e+01	0.000000e+00	2.511538e+00	3.907406e-03	9.946160e-01	8.034435e-03	3.543016e-04	9.927784e-03
16540000	-4.656644e+03	-8.469661e+01	1.792238e+00	1.498331e+01	0.000000e+00	2.820891e+00	9.182495e-03	9.917380e-01	2.688133e-03	2.520864e-04	1.034387e-02
16560000	-4.650590e+03	-6.491703e+01	1.724456e+00	1.503144e+01	0.000000e+00	2.423859e+00	5.749387e-03	9.966289e-01	7.420826e-04	2.106371e-04	9.990202e-03
16580000	-4.641453e+03	-7.238376e+01	1.719600e+00	1.422012e+01	0.000000e+00	2.009211e+00	1.280187e-02	9.978603e-01	1.193598e-04	2.446100e-04	9.958471e-03
16600000	-4.659077e+03	-8.148903e+01	1.569205e+00	1.339306e+01	0.000000e+00	3.583465e+00	1.145238e-02	9.980940e-01	1.118017e-04	2.748622e-04	9.120833e-03
16620000	-4.658499e+03	-6.965777e+01	1.660059e+00	1.371372e+01	0.000000e+00	2.846296e+00	1.716891e-02	9.960674e-01	2.370849e-04	2.539047e-04	9.612549e-03
16640000	-4.637653e+03	-8.562791e+01	1.835775e+00	1.540507e+01	0.000000e+00	2.643562e+00	1.224605e-02	9.946488e-01	6.784224e-04	2.934620e-04	1.065172e-02
16660000	-4.652012e+03	-4.872230e+01	1.695021e+00	1.467810e+01	0.000000e+00	3.746634e+00	9.974317e-03	9.963933e-01	4.452231e-04	1.942218e-04	9.831247e-03
16680000	-4.656344e+03	-7.803555e+01	1.555946e+00	1.333993e+01	0.000000e+00	2.594212e+00	7.216056e-03	9.963858e-01	9.942832e-04	2.508689e-04	9.033693e-03
16700000	-4.652860e+03	-5.682806e+01	1.711301e+00	1.390924e+01	0.000000e+00	3.696112e+00	4.228292e-03	9.964169e-01	2.443130e-03	2.221363e-04	1.000487e-02
16720000	-4.662515e+03	-6.488956e+01	1.811078e+00	1.513852e+01	0.000000e+00	3.044550e+00	2.215967e-03	9.978839e-01	3.195544e-03	2.165093e-04	1.057103e-02
16740000	-4.650351e+03	-2.474189e+01	1.800315e+00	1.426183e+01	0.000000e+00	2.483764e+00	2.186680e-02	9.938886e-01	3.018360e-04	1.996633e-04	1.053864e-02
16760000	-4.652724e+03	-3.394981e+01	1.926203e+00	1.580810e+01	0.000000e+00	2.353725e+00	1.919013e-02	9.957856e-01	1.913828e-04	1.530342e-04	1.128291e-02
16780000	-4.643898e+03	-4.278841e+01	1.742006e+00	1.421658e+01	0.000000e+00	2.057213e+00	8.078216e-03	9.926101e-01	3.638077e-03	1.533723e-04	1.018896e-02
16800000	-4.648009e+03	-3.950498e+01	1.758661e+00	1.431736e+01	0.000000e+00	2.878461e+00	9.684607e-03	9.935023e-01	2.191381e-03	2.035727e-04	1.031183e-02
16820000	-4.647513e+03	-4.481644e+01	1.955129e+00	1.553231e+01	0.000000e+00	2.244741e+00	1.627242e-02	9.886631e-01	2.336823e-03	1.847855e-04	1.133394e-02
16840000	-4.656081e+03	1.047510e+01	1.847242e+00	1.453653e+01	0.000000e+00	3.419993e+00	1.355613e-02	9.821785e-01	6.798055e-03	1.165202e-04	1.083275e-02
16860000	-4.649246e+03	-2.748787e+01	1.963649e+00	1.556570e+01	0.000000e+00	3.273178e+00	9.999744e-03	9.869238e-01	6.129581e-03	1.707276e-04	1.155551e-02
16880000	-4.641280e+03	-1.833814e+01	1.897323e+00	1.484806e+01	0.000000e+00	3.356248e+00	1.711990e-02	9.863592e-01	2.360510e-03	1.711763e-04	1.114139e-02
16900000	-4.650757e+03	-2.702406e+01	1.771984e+00	1.361497e+01	0.000000e+00	3.117389e+00	1.196861e-02	9.894890e-01	3.054730e-03	2.213833e-04	1.037231e-02
16920000	-4.646830e+03	-3.654323e+01	1.827563e+00	1.417102e+01	0.000000e+00	3.414044e+00	5.344669e-03	9.932808e-01	6.621709e-03	1.697690e-04	1.067641e-02
16940000	-4.662669e+03	-1.513775e+01	1.922036e+00	1.478425e+01	0.000000e+00	2.937103e+00	2.043734e-02	9.759624e-01	5.738720e-03	1.557099e-04	1.134559e-02
16960000	-4.648447e+03	-3.031429e-01	1.809438e+00	1.448355e+01	0.000000e+00	3.170571e+00	8.660302e-03	9.931973e-01	3.253882e-03	1.427553e-04	1.061822e-02
16980000	-4.646711e+03	2.558920e+00	1.885267e+00	1.499624e+01	0.000000e+00	2.461866e+00	2.164714e-03	9.969382e-01	8.028311e-03	1.029317e-04	1.083515e-02
17000000	-4.646817e+03	-1.673928e+01	1.939305e+00	1.526129e+01	0.000000e+00	2.694009e+00	5.559041e-03	9.938253e-01	4.480450e-03	1.212482e-04	1.112103e-02
17020000	-4.654165e+03	1.220642e+01	1.716414e+00	1.391105e+01	0.000000e+00	2.613622e+00	1.219565e-02	9.949208e-01	8.572100e-04	1.205132e-04	1.007617e-02
17040000	-4.648503e+03	-1.388184e+01	1.815092e+00	1.454078e+01	0.000000e+00	2.418339e+00	1.760257e-02	9.911330e-01	9.145274e-04	1.287470e-04	1.063386e-02
17060000	-4.631952e+03	1.158312e+01	1.811191e+00	1.471797e+01	0.000000e+00	2.752136e+00	1.241166e-02	9.922724e-01	1.617844e-03	1.083567e-04	1.060375e-02
17080000	-4.659672e+03	-9.915901e-01	1.777334e+00	1.430316e+01	0.000000e+00	2.439053e+00	1.813676e-02	9.858272e-01	2.644266e-03	1.363890e-04	1.041351e-02
17100000	-4.639131e+03	1.149422e+01	1.833754e+00	1.467090e+01	0.000000e+00	3.028544e+00	1.384068e-02	9.898576e-01	1.774897e-03	1.074915e-04	1.073554e-02
17120000	-4.652384e+03	-4.047169e+00	1.876599e+00	1.494340e+01	0.000000e+00	2.564082e+00	9.597458e-03	9.912375e-01	3.014070e-03	1.621126e-04	1.098077e-02
17140000	-4.649124e+03	1.638722e+01	1.862950e+00	1.500436e+01	0.000000e+00	2.925842e+00	1.284756e-02	9.931008e-01	1.192900e-03	1.067587e-04	1.091303e-02
17160000	-4.656844e+03	6.952407e+00	1.829369e+00	1.495090e+01	0.000000e+00	2.949138e+00	9.205257e-03	9.889220e-01	6.431961e-03	1.014453e-04	1.071354e-02
17180000	-4.646371e+03	3.549294e+01	1.790091e+00	1.381973e+01	0.000000e+00	2.189771e+00	1.303826e-02	9.827023e-01	1.030246e-02	9.412631e-05	1.056622e-02
17200000	-4.659044e+03	2.392171e+01	1.710974e+00	1.335023e+01	0.000000e+00	2.735197e+00	1.552196e-02	9.895282e-01	1.854767e-03	1.324040e-04	1.014272e-02
17220000	-4.656955e+03	1.409781e+01	2.022280e+00	1.629534e+01	0.000000e+00	2.923029e+00	7.326824e-03	9.942921e-01	2.850325e-03	8.466266e-05	1.194887e-02
17240000	-4.647682e+03	-1.526033e+01	1.730357e+00	1.401190e+01	0.000000e+00	2.438046e+00	1.042596e-02	9.888996e-01	3.417861e-03	1.674265e-04	1.019575e-02
17260000	-4.645756e+03	1.403265e+01	1.731778e+00	1.453076e+01	0.000000e+00	2.001814e+00	9.219091e-03	9.851353e-01	8.673139e-03	9.810384e-05	1.020163e-02
17280000	-4.643623e+03	-1.368651e+00	1.731105e+00	1.512587e+01	0.000000e+00	2.769873e+00	9.309922e-03	9.875699e-01	5.934715e-03	1.074322e-04	1.021043e-02
17300000	-4.659027e+03	-2.242231e+01	1.555418e+00	1.433511e+01	0.000000e+00	3.504346e+00	1.128476e-02	9.947160e-01	7.282892e-04	1.277103e-04	9.214882e-03
17320000	-4.664758e+03	1.070526e+00	1.757964e+00	1.484617e+01	0.000000e+00	2.661686e+00	6.442440e-03	9.960055e-01	1.911207e-03	1.018388e-04	1.038630e-02
17340000	-4.643664e+03	1.975088e+01	1.738537e+00	1.421635e+01	0.000000e+00	2.268780e+00	5.943360e-03	9.953676e-01	2.292029e-03	9.813171e-05	1.024205e-02
17360000	-4.638928e+03	-4.232712e+00	1.735614e+00	1.453991e+01	0.000000e+00	2.385669e+00	1.125106e-02	9.934344e-01	1.349542e-03	1.014889e-04	1.020146e-02
17380000	-4.658584e+03	3.076250e+01	2.050914e+00	1.644145e+01	0.000000e+00	2.850751e+00	2.726962e-02	9.853259e-01	1.220999e-03	8.865520e-05	1.205035e-02
17400000	-4.646556e+03	4.180935e+00	1.694745e+00	1.329319e+01	0.000000e+00	2.585602e+00	1.853977e-02	9.918760e-01	1.039409e-03	1.289914e-04	9.957308e-03
17420000	-4.653360e+03	1.328986e+01	1.884301e+00	1.469440e+01	0.000000e+00	3.045373e+00	9.134019e-03	9.976835e-01	2.832658e-04	1.175690e-04	1.111134e-02
17440000	-4.649136e+03	7.402073e+00	1.858543e+00	1.418369e+01	0.000000e+00	3.533565e+00	1.415212e-02	9.950740e-01	5.279566e-04	1.337216e-04	1.104425e-02
17460000	-4.661151e+03	5.279340e+01	1.861544e+00	1.463835e+01	0.000000e+00	3.116825e+00	1.081623e-02	9.948423e-01	8.212584e-04	7.111669e-05	1.107499e-02
17480000	-4.660494e+03	6.358439e+01	1.831923e+00	1.483014e+01	0.000000e+00	3.058354e+00	1.399813e-02	9.869528e-01	2.749616e-03	5.998481e-05	1.083915e-02
17500000	-4.650600e+03	6.732625e+01	1.679646e+00	1.380508e+01	0.000000e+00	2.907154e+00	2.182901e-02	9.701490e-01	9.549742e-03	6.605463e-05	9.912829e-03
17520000	-4.654147e+03	-2.503992e+00	1.815166e+00	1.493391e+01	1.162791e-02	2.542862e+00	8.602205e-03	9.888148e-01	6.310413e-03	1.195801e-04	1.072220e-02
17540000	-4.661058e+03	-1.677437e+01	1.708855e+00	1.415161e+01	0.000000e+00	3.103632e+00	1.703366e-02	9.760840e-01	7.604078e-03	1.392366e-04	1.005385e-02
17560000	-4.661058e+03	-2.855022e+01	1.795929e+00	1.525563e+01	0.000000e+00	2.605183e+00	9.437120e-03	9.927639e-01	1.393894e-03	1.092979e-04	1.038658e-02
17580000	-4.657057e+03	-2.514491e+01	1.751712e+00	1.490965e+01	0.000000e+00	3.226918e+00	4.238446e-03	9.886741e-01	1.751541e-02	1.226280e-04	1.027761e-02
17600000	-4.651699e+03	3.972161e+01	1.970283e+00	1.481878e+01	0.000000e+00	2.264911e+00	5.887799e-03	9.979831e-01	6.825786e-04	8.774208e-05	1.164082e-02
17620000	-4.659915e+03	3.125144e+00	1.837913e+00	1.456109e+01	0.000000e+00	2.732337e+00	4.527293e-03	9.986327e-01	3.425483e-04	1.330619e-04	1.079627e-02
17640000	-4.650712e+03	-1.001055e+01	1.857207e+00	1.515119e+01	0.000000e+00	3.388565e+00	6.787450e-03	9.987684e-01	1.518351e-04	1.107207e-04	1.089826e-02
17660000	-4.655682e+03	5.516772e+01	1.867042e+00	1.490079e+01	0.000000e+00	2.426211e+00	2.619956e-03	9.974859e-01	3.085917e-03	7.033394e-05	1.096051e-02
17680000	-4.650884e+03	3.515658e+01	2.030606e+00	1.561316e+01	0.000000e+00	2.866827e+00	9.312381e-03	9.975309e-01	2.751146e-04	9.625002e-05	1.191834e-02
17700000	-4.671503e+03	2.121830e+01	1.811211e+00	1.488577e+01	0.000000e+00	2.637672e+00	2.990653e-03	9.979784e-01	1.460327e-03	9.941702e-05	1.058919e-02
17720000	-4.641718e+03	9.500652e+00	1.540550e+00	1.321942e+01	0.000000e+00	3.424420e+00	2.985629e-03	9.981065e-01	1.233454e-03	1.002261e-04	9.024585e-03
17740000	-4.661677e+03	-7.719168e+00	1.632624e+00	1.422185e+01	0.000000e+00	2.463849e+00	4.049796e-03	9.972945e-01	1.392468e-03	1.392167e-04	9.590550e-03
17760000	-4.663314e+03	7.985826e-01	1.919289e+00	1.583425e+01	0.000000e+00	2.468491e+00	7.629267e-03	9.934329e-01	3.175395e-03	9.386763e-05	1.135651e-02
17780000	-4.660852e+03	-7.920304e+00	1.785405e+00	1.429865e+01	0.000000e+00	2.672043e+00	1.250084e-02	9.902560e-01	2.578424e-03	1.394206e-04	1.055946e-02
17800000	-4.660638e+03	7.337551e+00	1.833441e+00	1.516865e+01	0.000000e+00	2.274853e+00	7.122435e-03	9.935676e-01	2.844475e-03	1.116572e-04	1.082780e-02
17820000	-4.644792e+03	-1.175930e+01	1.657276e+00	1.364272e+01	0.000000e+00	2.736328e+00	6.678820e-03	9.959102e-01	1.364453e-03	1.562918e-04	9.761470e-03
17840000	-4.656071e+03	-2.084258e+01	2.042769e+00	1.655572e+01	0.000000e+00	2.404182e+00	1.190545e-02	9.887667e-01	3.524528e-03	1.491542e-04	1.213881e-02
17860000	-4.642219e+03	-5.566971e+01	1.786800e+00	1.480261e+01	0.000000e+00	2.466330e+00	1.558253e-02	9.848600e-01	3.480512e-03	2.532704e-04	1.060211e-02
17880000	-4.656120e+03	-4.794354e+01	1.834557e+00	1.546001e+01	0.000000e+00	2.991583e+00	1.086433e-02	9.862240e-01	7.042614e-03	1.991010e-04	1.087180e-02
17900000	-4.648558e+03	6.490319e-01	1.917078e+00	1.488265e+01	0.000000e+00	3.333191e+00	1.440738e-02	9.849421e-01	4.332761e-03	1.384410e-04	1.137337e-02
17920000	-4.653084e+03	-1.017170e+01	1.950097e+00	1.518398e+01	0.000000e+00	2.965920e+00	1.179794e-02	9.854284e-01	5.338499e-03	1.257637e-04	1.158427e-02
17940000	-4.654643e+03	-1.710134e+01	1.923991e+00	1.458271e+01	0.000000e+00	2.631686e+00	1.439596e-02	9.870608e-01	4.345799e-03	1.849837e-04	1.145039e-02
17960000	-4.644697e+03	-1.506032e+01	1.832506e+00	1.450553e+01	0.000000e+00	3.330863e+00	1.500235e-02	9.842636e-01	4.289406e-03	1.383087e-04	1.097974e-02
17980000	-4.663100e+03	2.049934e+01	1.848865e+00	1.419970e+01	0.000000e+00	3.258136e+00	9.739643e-03	9.924569e-01	2.208263e-03	8.807215e-05	1.099751e-02
18000000	-4.652526e+03	2.724606e+01	2.005714e+00	1.588505e+01	0.000000e+00	2.684293e+00	2.203560e-02	9.736409e-01	5.649505e-03	8.629887e-05	1.201960e-02
18020000	-4.643988e+03	4.410167e+01	1.886658e+00	1.439155e+01	0.000000e+00	2.673707e+00	2.336460e-02	9.782015e-01	3.262892e-03	1.034542e-04	1.124733e-02
18040000	-4.656601e+03	2.873470e+01	2.059921e+00	1.511778e+01	0.000000e+00	2.792978e+00	8.970768e-03	9.897733e-01	5.162092e-03	1.068855e-04	1.223139e-02
18060000	-4.660522e+03	7.026880e+01	2.131708e+00	1.561453e+01	0.000000e+00	3.439247e+00	3.857689e-03	9.944310e-01	7.494665e-03	6.926270e-05	1.254311e-02
18080000	-4.644557e+03	8.301234e+01	1.953309e+00	1.442159e+01	0.000000e+00	2.933845e+00	7.923935e-03	9.917027e-01	5.017311e-03	7.053988e-05	1.146186e-02
18100000	-4.652114e+03	4.855338e+01	2.026851e+00	1.496150e+01	0.000000e+00	2.635058e+00	1.425768e-02	9.903025e-01	2.138869e-03	9.697684e-05	1.196419e-02
18120000	-4.643587e+03	4.018353e+01	1.926632e+00	1.468656e+01	1.162791e-02	2.632138e+00	1.459999e-02	9.871503e-01	3.307739e-03	7.962395e-05	1.140236e-02
18140000	-4.646308e+03	4.512497e+01	1.972455e+00	1.547130e+01	0.000000e+00	3.300819e+00	2.134112e-02	9.814877e-01	3.142573e-03	7.039344e-05	1.159471e-02
18160000	-4.649791e+03	5.547907e+01	1.818614e+00	1.384159e+01	0.000000e+00	2.319013e+00	1.233474e-02	9.855232e-01	5.907557e-03	6.809968e-05	1.067905e-02
18180000	-4.652338e+03	2.275627e+01	1.735968e+00	1.335661e+01	0.000000e+00	3.415127e+00	4.525951e-03	9.976606e-01	1.083860e-03	1.358966e-04	1.021200e-02
18200000	-4.647882e+03	8.249776e+00	1.765875e+00	1.381999e+01	0.000000e+00	2.812721e+00	2.952743e-03	9.973541e-01	3.136386e-03	1.312452e-04	1.037575e-02
18220000	-4.637242e+03	3.194983e+01	1.706058e+00	1.420729e+01	0.000000e+00	2.166381e+00	4.946007e-03	9.961955e-01	2.509527e-03	7.215294e-05	9.942386e-03
18240000	-4.670671e+03	4.485703e+01	1.698081e+00	1.435152e+01	0.000000e+00	2.586717e+00	7.505799e-03	9.958044e-01	1.098737e-03	6.164018e-05	9.882537e-03
18260000	-4.648288e+03	3.473391e+01	1.710703e+00	1.397264e+01	0.000000e+00	3.833252e+00	1.044722e-02	9.930759e-01	1.520763e-03	7.976403e-05	9.989741e-03
18280000	-4.651660e+03	5.692805e+01	1.750778e+00	1.439033e+01	0.000000e+00	2.427469e+00	1.139440e-02	9.825808e-01	1.045524e-02	5.461886e-05	1.021245e-02
18300000	-4.657836e+03	3.022015e+01	1.787512e+00	1.455729e+01	0.000000e+00	3.217212e+00	1.270686e-02	9.938026e-01	8.191087e-04	1.012870e-04	1.041620e-02
18320000	-4.638216e+03	7.454003e+01	1.826944e+00	1.460882e+01	0.000000e+00	2.543569e+00	1.547264e-02	9.965797e-01	2.045792e-04	4.414898e-05	1.064636e-02
18340000	-4.647064e+03	6.729670e+01	1.844404e+00	1.503712e+01	0.000000e+00	2.901956e+00	5.659501e-03	9.930863e-01	5.226221e-03	5.574058e-05	1.077052e-02
18360000	-4.664311e+03	6.256963e+01	1.999478e+00	1.634166e+01	0.000000e+00	2.805252e+00	9.922061e-03	9.814263e-01	1.441134e-02	4.962559e-05	1.170004e-02
18380000	-4.649142e+03	7.365890e+01	2.010122e+00	1.547833e+01	0.000000e+00	2.349671e+00	2.165177e-02	9.827664e-01	3.720369e-03	5.795123e-05	1.156705e-02
18400000	-4.638323e+03	-2.624119e+01	1.870754e+00	1.498958e+01	0.000000e+00	2.500256e+00	5.737574e-03	9.966362e-01	1.524573e-03	1.547518e-04	1.081400e-02
18420000	-4.654502e+03	-6.643896e+00	1.661967e+00	1.313999e+01	0.000000e+00	3.385676e+00	2.649799e-03	9.976226e-01	3.057582e-03	1.640972e-04	9.596847e-03
18440000	-4.655689e+03	-3.946818e+00	1.810775e+00	1.384550e+01	0.000000e+00	3.053950e+00	3.850615e-03	9.977591e-01	1.433374e-03	1.391634e-04	1.050258e-02
18460000	-4.654370e+03	-2.793847e+01	1.795904e+00	1.423037e+01	0.000000e+00	3.063906e+00	7.005702e-03	9.956216e-01	1.641108e-03	1.653437e-04	1.035987e-02
18480000	-4.658814e+03	9.119086e+00	1.749781e+00	1.312426e+01	0.000000e+00	2.735172e+00	6.893246e-03	9.956551e-01	1.977382e-03	1.465654e-04	1.011461e-02
18500000	-4.650259e+03	1.284004e+01	1.957570e+00	1.487338e+01	0.000000e+00	2.333633e+00	1.669595e-02	9.942843e-01	5.519907e-04	1.109279e-04	1.135366e-02
18520000	-4.659661e+03	2.580097e+01	1.945429e+00	1.491097e+01	0.000000e+00	2.217024e+00	9.945145e-03	9.891232e-01	4.372937e-03	9.275435e-05	1.137888e-02
18540000	-4.653898e+03	8.993296e-01	1.713861e+00	1.393205e+01	1.162791e-02	2.651943e+00	7.971625e-03	9.918666e-01	3.441739e-03	1.007564e-04	9.989191e-03
18560000	-4.653512e+03	-6.242132e-01	1.755235e+00	1.473310e+01	0.000000e+00	2.433336e+00	1.241143e-02	9.687698e-01	2.354576e-02	1.040805e-04	1.021487e-02
18580000	-4.654156e+03	3.429462e+01	1.883834e+00	1.501526e+01	0.000000e+00	2.376905e+00	1.591833e-02	9.755444e-01	7.305802e-03	8.363784e-05	1.091266e-02
18600000	-4.657019e+03	9.396463e+00	1.660387e+00	1.401369e+01	0.000000e+00	2.974758e+00	1.141514e-02	9.914999e-01	1.940696e-03	9.237867e-05	9.630887e-03
18620000	-4.658171e+03	1.160834e+00	1.777923e+00	1.398777e+01	0.000000e+00	3.069059e+00	1.625143e-02	9.826991e-01	3.586935e-03	1.285192e-04	1.015901e-02
18640000	-4.641761e+03	-4.265137e+01	1.859702e+00	1.522777e+01	0.000000e+00	2.868729e+00	1.407756e-02	9.824745e-01	4.746567e-03	1.835903e-04	1.047085e-02
18660000	-4.649455e+03	-1.019544e+01	1.690920e+00	1.454675e+01	0.000000e+00	2.876579e+00	1.745911e-02	9.677609e-01	1.232759e-02	1.196208e-04	9.514175e-03
18680000	-4.642742e+03	3.881756e+01	1.735722e+00	1.370174e+01	0.000000e+00	3.310960e+00	1.173451e-02	9.899597e-01	2.436455e-03	7.063123e-05	9.541994e-03
18700000	-4.649442e+03	3.285236e+01	1.843671e+00	1.534001e+01	0.000000e+00	1.952378e+00	1.161079e-02	9.891615e-01	3.137873e-03	5.464509e-05	1.017241e-02
18720000	-4.645696e+03	-2.742552e+01	1.749968e+00	1.407003e+01	0.000000e+00	2.413465e+00	7.539430e-03	9.921371e-01	3.944136e-03	1.379764e-04	9.718914e-03
18740000	-4.641974e+03	-1.028762e+01	1.836284e+00	1.495246e+01	0.000000e+00	2.422779e+00	5.456621e-03	9.899999e-01	9.180179e-03	1.111538e-04	1.018889e-02
18760000	-4.657108e+03	-3.305325e+01	1.662351e+00	1.386048e+01	0.000000e+00	2.905461e+00	1.216772e-02	9.895521e-01	2.639038e-03	1.521759e-04	9.078453e-03
18780000	-4.660598e+03	-3.668604e+01	1.623120e+00	1.408384e+01	0.000000e+00	3.046503e+00	1.580799e-02	9.835441e-01	3.266793e-03	1.452463e-04	8.807719e-03
18800000	-4.642090e+03	-1.480514e+01	1.624985e+00	1.438066e+01	0.000000e+00	2.306524e+00	7.003778e-03	9.959339e-01	9.063938e-04	9.940902e-05	8.821545e-03
18820000	-4.649239e+03	-3.296755e+01	1.657651e+00	1.494201e+01	0.000000e+00	2.310229e+00	2.983137e-03	9.978275e-01	1.314293e-03	1.409430e-04	8.978285e-03
18840000	-4.657438e+03	-5.152428e+01	1.565192e+00	1.460412e+01	0.000000e+00	2.182361e+00	3.208757e-03	9.976451e-01	1.583775e-03	1.206311e-04	8.706850e-03
18860000	-4.660976e+03	-4.606236e+01	1.537412e+00	1.395885e+01	0.000000e+00	2.130221e+00	2.336103e-03	9.971832e-01	4.133400e-03	1.427083e-04	8.479048e-03
18880000	-4.648808e+03	-5.155831e+01	1.519151e+00	1.451611e+01	0.000000e+00	2.429116e+00	3.842561e-03	9.981456e-01	4.818637e-04	1.304362e-04	8.343955e-03
18900000	-4.664158e+03	-3.625948e+01	1.462127e+00	1.315010e+01	0.000000e+00	2.245899e+00	1.093996e-03	9.990954e-01	1.531016e-03	1.283752e-04	8.042418e-03
18920000	-4.639697e+03	-4.578668e+00	1.529926e+00	1.296064e+01	0.000000e+00	2.269467e+00	1.774609e-03	9.981200e-01	3.295636e-03	1.152896e-04	8.452153e-03
18940000	-4.655673e+03	-2.889654e+01	1.679421e+00	1.476714e+01	0.000000e+00	3.362119e+00	8.835303e-03	9.976415e-01	2.062698e-04	1.205926e-04	9.310486e-03
18960000	-4.663671e+03	3.777613e+01	1.702912e+00	1.469977e+01	0.000000e+00	2.998420e+00	9.536859e-03	9.911647e-01	3.189401e-03	5.981176e-05	9.504398e-03
18980000	-4.657196e+03	3.351049e+01	1.709483e+00	1.432521e+01	0.000000e+00	2.694390e+00	8.078463e-03	9.971930e-01	3.860190e-04	7.905571e-05	9.686473e-03
19000000	-4.667014e+03	2.257140e+01	1.544136e+00	1.293120e+01	0.000000e+00	2.450875e+00	1.018311e-02	9.975285e-01	1.929987e-04	7.024115e-05	8.752475e-03
19020000	-4.653862e+03	1.179029e+01	1.629856e+00	1.426548e+01	0.000000e+00	2.166679e+00	1.201693e-02	9.893596e-01	3.347036e-03	9.100964e-05	9.403424e-03
19040000	-4.653655e+03	5.599350e+00	1.856614e+00	1.552351e+01	0.000000e+00	2.486053e+00	2.075325e-02	9.721489e-01	6.055938e-03	9.376480e-05	1.074912e-02
19060000	-4.634741e+03	-9.444574e+00	1.585126e+00	1.349117e+01	0.000000e+00	3.149244e+00	5.392247e-03	9.922557e-01	8.450734e-03	1.401613e-04	9.183236e-03
19080000	-4.649273e+03	-3.255209e+00	1.551441e+00	1.291825e+01	0.000000e+00	2.718825e+00	4.097636e-03	9.953818e-01	4.634770e-03	1.357410e-04	8.997694e-03
19100000	-4.644446e+03	5.116866e+00	1.708986e+00	1.451462e+01	0.000000e+00	2.274635e+00	7.377467e-03	9.948783e-01	1.899643e-03	1.018986e-04	1.001573e-02
19120000	-4.660219e+03	-1.993049e+01	1.560030e+00	1.388501e+01	0.000000e+00	2.631344e+00	8.148179e-03	9.949358e-01	9.911573e-04	1.054719e-04	8.920473e-03
19140000	-4.655305e+03	-2.260500e+01	1.635881e+00	1.416002e+01	0.000000e+00	2.551996e+00	8.524469e-03	9.917853e-01	3.611152e-03	1.301964e-04	9.319214e-03
19160000	-4.650483e+03	2.492140e+00	1.640794e+00	1.405596e+01	0.000000e+00	3.145939e+00	1.624943e-02	9.767246e-01	7.782882e-03	1.034068e-04	9.432937e-03
19180000	-4.649014e+03	-3.573881e+01	1.718846e+00	1.509742e+01	0.000000e+00	3.062365e+00	3.234156e-02	9.413406e-01	1.224996e-02	1.646131e-04	9.905872e-03
19200000	-4.648522e+03	-3.749261e+01	1.690192e+00	1.438157e+01	0.000000e+00	2.609527e+00	1.168210e-02	9.873472e-01	4.161233e-03	1.927534e-04	9.714727e-03
19220000	-4.647060e+03	-3.187061e+01	1.647435e+00	1.435309e+01	0.000000e+00	2.649638e+00	1.516548e-02	9.754516e-01	8.463072e-03	1.505549e-04	9.426114e-03
19240000	-4.657584e+03	3.720794e+00	1.495950e+00	1.312993e+01	0.000000e+00	2.424886e+00	1.506568e-02	9.915367e-01	8.615785e-04	1.130082e-04	8.611301e-03
19260000	-4.660309e+03	3.101161e+01	1.686171e+00	1.374645e+01	0.000000e+00	2.509383e+00	6.185934e-03	9.952443e-01	2.613236e-03	8.682277e-05	9.811704e-03
19280000	-4.650256e+03	5.785644e+01	1.942747e+00	1.602351e+01	0.000000e+00	2.783240e+00	2.081102e-02	9.828238e-01	3.015674e-03	6.208499e-05	1.137198e-02
19300000	-4.669926e+03	2.731512e+01	1.772861e+00	1.422205e+01	0.000000e+00	2.779016e+00	1.421113e-02	9.859858e-01	2.843028e-03	8.167480e-05	1.041356e-02
19320000	-4.672518e+03	1.862680e+01	1.749768e+00	1.381568e+01	0.000000e+00	2.652788e+00	1.394669e-02	9.889990e-01	3.096891e-03	9.474318e-05	1.026875e-02
19340000	-4.655555e+03	-7.773543e+00	1.686109e+00	1.491848e+01	0.000000e+00	2.704747e+00	1.471992e-02	9.821756e-01	5.273589e-03	1.167005e-04	9.883248e-03
19360000	-4.654830e+03	1.415273e+01	1.835826e+00	1.479071e+01	0.000000e+00	2.893152e+00	2.221547e-02	9.889585e-01	1.036255e-03	1.060655e-04	1.075240e-02
19380000	-4.647738e+03	2.794842e+00	1.654473e+00	1.350555e+01	0.000000e+00	3.076382e+00	1.953160e-02	9.825368e-01	2.636392e-03	1.221897e-04	9.718676e-03
19400000	-4.651423e+03	-2.791248e+00	1.697988e+00	1.400292e+01	0.000000e+00	2.400636e+00	1.269728e-02	9.894732e-01	2.602908e-03	1.357610e-04	9.942288e-03
19420000	-4.664750e+03	-1.017086e+00	1.713413e+00	1.396918e+01	0.000000e+00	2.468443e+00	1.324940e-02	9.945180e-01	6.009463e-04	1.344129e-04	1.004097e-02
19440000	-4.650831e+03	-1.739987e+01	1.810283e+00	1.396124e+01	0.000000e+00	2.286122e+00	2.159835e-02	9.807455e-01	3.763904e-03	2.044861e-04	1.068534e-02
19460000	-4.654413e+03	1.702900e+01	1.937646e+00	1.581332e+01	0.000000e+00	2.418777e+00	1.440116e-02	9.807224e-01	8.217763e-03	8.038942e-05	1.141069e-02
19480000	-4.655466e+03	-6.858273e+00	1.530298e+00	1.297408e+01	0.000000e+00	2.245323e+00	7.767357e-03	9.896022e-01	7.991472e-03	1.463322e-04	9.003709e-03
19500000	-4.674838e+03	-1.484165e+01	1.813122e+00	1.633624e+01	0.000000e+00	2.492022e+00	5.173416e-03	9.975565e-01	6.010493e-04	8.688651e-05	1.064749e-02
19520000	-4.661615e+03	1.823761e+01	1.681676e+00	1.418714e+01	0.000000e+00	2.492039e+00	6.456298e-03	9.977499e-01	4.519459e-04	7.681104e-05	9.846539e-03
19540000	-4.650930e+03	3.163042e+01	1.790240e+00	1.472757e+01	0.000000e+00	2.287447e+00	4.934805e-03	9.944027e-01	5.512557e-03	9.268820e-05	1.052843e-02
19560000	-4.665500e+03	3.164943e+01	1.926871e+00	1.551179e+01	0.000000e+00	2.686054e+00	8.661097e-03	9.914994e-01	3.970671e-03	7.975862e-05	1.134044e-02
19580000	-4.644299e+03	-6.953364e-01	1.670347e+00	1.379661e+01	0.000000e+00	3.273483e+00	9.722000e-03	9.951369e-01	9.371741e-04	1.545454e-04	9.891930e-03
19600000	-4.646860e+03	-1.764335e+01	1.870890e+00	1.529333e+01	0.000000e+00	2.508749e+00	9.729524e-03	9.940634e-01	1.391807e-03	1.379717e-04	1.105222e-02
19620000	-4.645131e+03	-1.731309e+01	1.617680e+00	1.381932e+01	0.000000e+00	3.142713e+00	1.184476e-02	9.923448e-01	1.128478e-03	1.482601e-04	9.538090e-03
19640000	-4.649781e+03	5.613003e+00	1.765385e+00	1.496292e+01	0.000000e+00	2.785389e+00	1.547076e-02	9.533391e-01	3.631905e-02	9.490345e-05	1.036308e-02
19660000	-4.665899e+03	4.236703e+01	2.136129e+00	1.686502e+01	0.000000e+00	2.314998e+00	9.190893e-03	9.875613e-01	8.194562e-03	6.733290e-05	1.263516e-02
19680000	-4.643899e+03	2.711526e+01	1.968393e+00	1.551912e+01	0.000000e+00	2.516274e+00	1.015051e-02	9.894057e-01	4.373919e-03	7.746234e-05	1.171404e-02
19700000	-4.658801e+03	5.301633e+01	1.760917e+00	1.504269e+01	0.000000e+00	2.645754e+00	1.155510e-02	9.921889e-01	1.493578e-03	6.073927e-05	1.042235e-02
19720000	-4.661249e+03	4.459939e+01	1.706419e+00	1.441653e+01	0.000000e+00	2.377443e+00	8.762119e-03	9.913871e-01	3.066819e-03	5.796572e-05	1.011397e-02
19740000	-4.669537e+03	2.234090e+01	1.790078e+00	1.474359e+01	0.000000e+00	2.645531e+00	1.951748e-02	9.844419e-01	2.616986e-03	7.997859e-05	1.059890e-02
19760000	-4.659108e+03	3.124199e+01	1.804258e+00	1.506785e+01	0.000000e+00	2.719033e+00	5.780326e-03	9.944760e-01	3.428174e-03	7.507983e-05	1.070543e-02
19780000	-4.639917e+03	5.252918e+01	1.848894e+00	1.497636e+01	0.000000e+00	3.051528e+00	1.180791e-02	9.949108e-01	8.010266e-04	6.199700e-05	1.099638e-02
19800000	-4.658843e+03	3.115318e+01	1.877998e+00	1.522516e+01	0.000000e+00	2.738509e+00	6.915411e-03	9.958607e-01	1.282137e-03	8.066879e-05	1.115581e-02
19820000	-4.661156e+03	1.683988e+00	1.688355e+00	1.437780e+01	0.000000e+00	2.445453e+00	7.722008e-03	9.858953e-01	1.184225e-02	1.086743e-04	9.987214e-03
19840000	-4.646232e+03	3.060374e+01	1.777468e+00	1.481261e+01	0.000000e+00	2.578149e+00	3.212852e-02	9.622580e-01	4.852216e-03	6.057781e-05	1.040782e-02
19860000	-4.655266e+03	3.399506e+01	1.750464e+00	1.534925e+01	0.000000e+00	2.881539e+00	6.243608e-03	9.913059e-01	7.398169e-03	6.770050e-05	1.031415e-02
19880000	-4.651785e+03	4.003438e+01	1.699678e+00	1.422591e+01	0.000000e+00	2.696937e+00	1.006073e-02	9.912669e-01	2.785665e-03	7.177470e-05	1.000608e-02
19900000	-4.648958e+03	2.405976e+01	1.723778e+00	1.449933e+01	0.000000e+00	2.653177e+00	1.535022e-02	9.900980e-01	1.417705e-03	7.497572e-05	1.015183e-02
19920000	-4.649016e+03	5.029762e+01	1.870057e+00	1.567861e+01	0.000000e+00	2.507983e+00	1.646201e-02	9.870335e-01	2.090308e-03	5.998291e-05	1.103466e-02
19940000	-4.650980e+03	7.141529e+01	1.800698e+00	1.522104e+01	0.000000e+00	3.418979e+00	1.703972e-02	9.728196e-01	8.853086e-03	4.917634e-05	1.059999e-02
19960000	-4.658551e+03	5.286667e+01	1.935544e+00	1.632386e+01	0.000000e+00	2.223296e+00	1.426142e-02	9.903957e-01	1.758326e-03	6.107256e-05	1.138467e-02
19980000	-4.661131e+03	7.163111e+01	1.827776e+00	1.482642e+01	0.000000e+00	2.593277e+00	2.192209e-02	9.849167e-01	1.702778e-03	5.096193e-05	1.080630e-02
20000000	-4.643907e+03	7.267930e+01	1.801341e+00	1.476391e+01	0.000000e+00	2.439644e+00	2.118257e-02	9.877362e-01	1.312659e-03	6.191573e-05	1.065505e-02
20020000	-4.642505e+03	9.538112e+01	2.021289e+00	1.599390e+01	0.000000e+00	2.696242e+00	8.781043e-03	9.909779e-01	4.435564e-03	3.525878e-05	1.202820e-02
20040000	-4.653805e+03	5.940332e+01	1.696588e+00	1.406090e+01	0.000000e+00	2.744149e+00	6.679651e-03	9.942838e-01	2.705231e-03	5.284113e-05	1.012042e-02
20060000	-4.658978e+03	7.786597e+01	1.877524e+00	1.498893e+01	0.000000e+00	2.710370e+00	1.728090e-02	9.872513e-01	2.355055e-03	5.264649e-05	1.112071e-02
20080000	-4.646654e+03	9.276198e+01	1.845996e+00	1.500069e+01	0.000000e+00	2.902428e+00	7.395108e-03	9.959546e-01	1.347318e-03	3.679231e-05	1.084942e-02
20100000	-4.644678e+03	5.871383e+01	1.702989e+00	1.397775e+01	0.000000e+00	2.326150e+00	1.779227e-02	9.923930e-01	7.390666e-04	6.845558e-05	1.001762e-02
20120000	-4.650010e+03	5.417973e+01	1.897050e+00	1.536916e+01	0.000000e+00	2.720351e+00	1.146124e-02	9.882427e-01	4.832857e-03	6.301898e-05	1.112476e-02
20140000	-4.648480e+03	6.990338e+01	1.946019e+00	1.571194e+01	0.000000e+00	2.579310e+00	1.821866e-02	9.912036e-01	7.516831e-04	5.082404e-05	1.139186e-02
20160000	-4.656970e+03	7.177072e+01	1.944583e+00	1.515748e+01	0.000000e+00	2.545318e+00	2.472454e-02	9.805977e-01	3.259408e-03	4.488640e-05	1.138083e-02
20180000	-4.659592e+03	9.481437e+01	1.831340e+00	1.430566e+01	0.000000e+00	3.045335e+00	1.449570e-02	9.941358e-01	1.098655e-03	3.878197e-05	1.066119e-02
20200000	-4.652040e+03	5.339068e+01	1.878770e+00	1.474804e+01	0.000000e+00	2.215176e+00	1.233433e-02	9.921925e-01	2.042218e-03	7.353329e-05	1.095362e-02
20220000	-4.647371e+03	4.498706e+01	1.999385e+00	1.590688e+01	0.000000e+00	2.907368e+00	8.201338e-03	9.923224e-01	2.831908e-03	7.357590e-05	1.171994e-02
20240000	-4.659312e+03	2.113230e+01	1.833830e+00	1.556300e+01	0.000000e+00	2.508369e+00	5.676509e-03	9.979247e-01	4.932612e-04	8.605240e-05	1.070571e-02
20260000	-4.654332e+03	4.425805e+01	1.937959e+00	1.525837e+01	0.000000e+00	3.066263e+00	1.442859e-03	9.983091e-01	5.095803e-03	6.172609e-05	1.139883e-02
20280000	-4.655429e+03	5.451299e+01	1.790098e+00	1.440806e+01	0.000000e+00	3.387068e+00	2.154565e-03	9.991013e-01	6.680072e-04	6.906400e-05	1.039105e-02
20300000	-4.654910e+03	4.617160e+01	2.009535e+00	1.593874e+01	0.000000e+00	2.858486e+00	1.151135e-03	9.987126e-01	5.730344e-03	5.774599e-05	1.165268e-02
20320000	-4.640844e+03	5.411728e+01	1.691677e+00	1.359038e+01	0.000000e+00	2.833297e+00	7.861715e-04	9.991142e-01	5.236086e-03	6.690967e-05	9.789912e-03
20340000	-4.655157e+03	7.489237e+01	1.868110e+00	1.428878e+01	0.000000e+00	2.084965e+00	3.289272e-03	9.962038e-01	6.007130e-03	5.547464e-05	1.085538e-02
20360000	-4.653441e+03	3.655093e+01	1.638620e+00	1.310322e+01	0.000000e+00	3.458381e+00	6.951172e-03	9.949975e-01	1.601525e-03	8.718572e-05	9.510174e-03
20380000	-4.655111e+03	4.821434e+01	1.858764e+00	1.544574e+01	0.000000e+00	2.824815e+00	1.319571e-02	9.858245e-01	4.425006e-03	5.956786e-05	1.082432e-02
20400000	-4.638021e+03	1.840478e+01	1.830412e+00	1.516876e+01	0.000000e+00	2.668291e+00	9.023652e-03	9.931357e-01	2.292076e-03	7.609783e-05	1.052150e-02
20420000	-4.658255e+03	1.736458e+01	1.736712e+00	1.475078e+01	0.000000e+00	2.371840e+00	1.807519e-02	9.903939e-01	9.701903e-04	9.389161e-05	1.000617e-02
20440000	-4.645458e+03	5.388006e+00	1.752523e+00	1.425475e+01	0.000000e+00	2.654474e+00	1.591934e-02	9.850496e-01	4.137660e-03	1.338824e-04	1.011489e-02
20460000	-4.649458e+03	2.626982e+01	1.747656e+00	1.462060e+01	0.000000e+00	2.568685e+00	1.398189e-02	9.809532e-01	6.891327e-03	8.437273e-05	1.007230e-02
20480000	-4.640753e+03	6.476559e+00	1.739016e+00	1.412588e+01	0.000000e+00	2.869220e+00	2.155153e-02	9.719975e-01	7.978796e-03	1.043611e-04	1.002793e-02
20500000	-4.646000e+03	-1.610912e+01	1.661149e+00	1.351321e+01	0.000000e+00	2.007828e+00	9.708336e-03	9.932870e-01	2.482386e-03	1.557364e-04	9.592159e-03
20520000	-4.650437e+03	1.142036e+01	1.892859e+00	1.519872e+01	0.000000e+00	2.733344e+00	1.845373e-02	9.856236e-01	2.418670e-03	1.061330e-04	1.106542e-02
20540000	-4.646404e+03	2.478223e+01	1.946638e+00	1.500667e+01	0.000000e+00	2.543368e+00	1.974031e-02	9.802400e-01	5.562972e-03	1.020342e-04	1.140147e-02
20560000	-4.630599e+03	3.874843e+01	1.830559e+00	1.447773e+01	0.000000e+00	2.300412e+00	1.903754e-02	9.910323e-01	1.118963e-03	8.950011e-05	1.072554e-02
20580000	-4.646791e+03	-1.855637e+01	2.087350e+00	1.638888e+01	0.000000e+00	2.306229e+00	1.774949e-02	9.772951e-01	5.648943e-03	1.153650e-04	1.228647e-02
20600000	-4.657797e+03	3.173041e+01	1.754070e+00	1.381331e+01	0.000000e+00	3.004062e+00	1.319179e-02	9.881889e-01	3.690989e-03	8.268370e-05	1.023219e-02
20620000	-4.639436e+03	2.718285e+01	1.813430e+00	1.456911e+01	0.000000e+00	3.162032e+00	6.748618e-03	9.944150e-01	2.419442e-03	8.746029e-05	1.066005e-02
20640000	-4.650703e+03	-5.467024e-01	1.890600e+00	1.544388e+01	0.000000e+00	3.028388e+00	7.515510e-03	9.954763e-01	1.589847e-03	1.308783e-04	1.110841e-02
20660000	-4.658475e+03	-2.278706e+01	1.978708e+00	1.507792e+01	0.000000e+00	2.531081e+00	1.362871e-02	9.939585e-01	8.531118e-04	1.685836e-04	1.151336e-02
20680000	-4.647676e+03	-1.995682e+01	1.851319e+00	1.465525e+01	1.162791e-02	3.144500e+00	6.225053e-03	9.957352e-01	2.282770e-03	1.380636e-04	1.076914e-02
20700000	-4.641966e+03	-3.980342e+01	1.943867e+00	1.599727e+01	0.000000e+00	2.423423e+00	6.626529e-03	9.941306e-01	2.201624e-03	1.596543e-04	1.132380e-02
20720000	-4.657522e+03	-3.966606e+01	1.801022e+00	1.474648e+01	0.000000e+00	2.981178e+00	8.735289e-03	9.950477e-01	9.071010e-04	1.958607e-04	1.046604e-02
20740000	-4.642959e+03	-3.460862e+01	1.927767e+00	1.534779e+01	0.000000e+00	2.351569e+00	7.996149e-03	9.915763e-01	4.655121e-03	2.220948e-04	1.119091e-02
20760000	-4.648177e+03	-5.368764e+01	1.809804e+00	1.471520e+01	0.000000e+00	2.467595e+00	1.150995e-02	9.924599e-01	1.704283e-03	2.313068e-04	1.044673e-02
20780000	-4.649214e+03	-6.742731e+01	1.589116e+00	1.356689e+01	0.000000e+00	3.058898e+00	7.181428e-03	9.883568e-01	9.743877e-03	2.561671e-04	9.183273e-03
20800000	-4.649187e+03	-4.641448e+01	1.670999e+00	1.383425e+01	0.000000e+00	2.981680e+00	5.149911e-03	9.960191e-01	2.217742e-03	2.104174e-04	9.620584e-03
20820000	-4.646803e+03	-7.550185e+01	1.663076e+00	1.412940e+01	0.000000e+00	3.565062e+00	9.017464e-03	9.880699e-01	4.861017e-03	2.169703e-04	9.558831e-03
20840000	-4.643200e+03	-4.620987e+01	1.695567e+00	1.414616e+01	0.000000e+00	2.470348e+00	1.815346e-02	9.848294e-01	2.457342e-03	1.855849e-04	9.790252e-03
20860000	-4.658430e+03	-7.471441e+01	1.601654e+00	1.367867e+01	0.000000e+00	3.385336e+00	1.411345e-02	9.852735e-01	4.009645e-03	2.269846e-04	9.316570e-03
20880000	-4.648722e+03	-4.738115e+01	1.775587e+00	1.460117e+01	0.000000e+00	2.537260e+00	1.119407e-02	9.869795e-01	3.618788e-03	1.936379e-04	1.019154e-02
20900000	-4.651706e+03	-6.277476e+01	1.643571e+00	1.423392e+01	0.000000e+00	2.477050e+00	1.389463e-02	9.831282e-01	3.643051e-03	1.682776e-04	9.454352e-03
20920000	-4.650441e+03	-7.160614e+01	1.700154e+00	1.456388e+01	0.000000e+00	3.009705e+00	8.893176e-03	9.859991e-01	5.729255e-03	2.481032e-04	9.884046e-03
20940000	-4.649266e+03	-4.557347e+01	1.740832e+00	1.494446e+01	0.000000e+00	2.627147e+00	1.302716e-02	9.844793e-01	5.737749e-03	1.638135e-04	1.015147e-02
20960000	-4.653826e+03	-4.426308e+01	1.654839e+00	1.430340e+01	0.000000e+00	2.736294e+00	1.509869e-02	9.932295e-01	8.164570e-04	1.945435e-04	9.637322e-03
20980000	-4.646850e+03	-3.500775e+01	1.816312e+00	1.452529e+01	0.000000e+00	3.904521e+00	3.865538e-03	9.949934e-01	6.365966e-03	1.613480e-04	1.061759e-02
21000000	-4.658656e+03	-6.348737e+01	1.812398e+00	1.563558e+01	0.000000e+00	2.638217e+00	1.098552e-02	9.898940e-01	2.719767e-03	2.087449e-04	1.056101e-02
21020000	-4.654733e+03	-5.342752e+01	1.797781e+00	1.428820e+01	0.000000e+00	3.117575e+00	7.832946e-03	9.936936e-01	2.885240e-03	2.196815e-04	1.052498e-02
21040000	-4.658011e+03	-4.271126e+01	1.650861e+00	1.328946e+01	0.000000e+00	3.162839e+00	1.186645e-02	9.822240e-01	9.020442e-03	1.977965e-04	9.666374e-03
21060000	-4.663330e+03	-4.510052e+01	1.707702e+00	1.413356e+01	0.000000e+00	3.549514e+00	1.546267e-02	9.849582e-01	2.647748e-03	2.280756e-04	9.984279e-03
21080000	-4.641659e+03	-4.616021e+01	1.955705e+00	1.517486e+01	1.162791e-02	2.536708e+00	4.125167e-03	9.956809e-01	5.097770e-03	2.517273e-04	1.154102e-02
21100000	-4.652348e+03	-6.749505e+00	1.923523e+00	1.498983e+01	0.000000e+00	2.462200e+00	1.224481e-02	9.943631e-01	1.045052e-03	1.434697e-04	1.124074e-02
21120000	-4.647448e+03	-2.384329e+01	1.948132e+00	1.534309e+01	0.000000e+00	2.755486e+00	5.892897e-03	9.934533e-01	5.549807e-03	1.253728e-04	1.145461e-02
21140000	-4.645427e+03	-2.943035e+01	2.087731e+00	1.622675e+01	0.000000e+00	2.481296e+00	9.149244e-03	9.881991e-01	7.906009e-03	1.411039e-04	1.222670e-02
21160000	-4.631543e+03	-3.228913e+01	1.772847e+00	1.423545e+01	0.000000e+00	2.794980e+00	1.291094e-02	9.934252e-01	1.330327e-03	1.629066e-04	1.039088e-02
21180000	-4.636980e+03	-4.138309e+01	1.772517e+00	1.407049e+01	0.000000e+00	2.837710e+00	6.971544e-03	9.893267e-01	6.651695e-03	1.972324e-04	1.042534e-02
21200000	-4.641644e+03	-7.689137e+01	1.875497e+00	1.520629e+01	0.000000e+00	2.604736e+00	4.400777e-03	9.971720e-01	1.525158e-03	2.973608e-04	1.101357e-02
21220000	-4.644359e+03	-8.641788e+01	1.779219e+00	1.390318e+01	0.000000e+00	2.148794e+00	2.751825e-03	9.985431e-01	1.234562e-03	3.480939e-04	1.039905e-02
21240000	-4.644582e+03	-7.931721e+01	1.778193e+00	1.452843e+01	0.000000e+00	3.022942e+00	3.637475e-03	9.971985e-01	2.641286e-03	3.078721e-04	1.022538e-02
21260000	-4.661414e+03	-1.129567e+02	1.924792e+00	1.520457e+01	0.000000e+00	2.730883e+00	9.343095e-03	9.964351e-01	5.952628e-04	4.573534e-04	1.108628e-02
21280000	-4.642726e+03	-9.762334e+01	1.764623e+00	1.491123e+01	0.000000e+00	3.223724e+00	5.572296e-03	9.950944e-01	3.179339e-03	2.971781e-04	1.011190e-02
21300000	-4.637691e+03	-8.796170e+01	1.584671e+00	1.388474e+01	0.000000e+00	2.978295e+00	1.060857e-02	9.912689e-01	2.108401e-03	2.786462e-04	9.039836e-03
21320000	-4.660026e+03	-7.648777e+01	1.531995e+00	1.286347e+01	0.000000e+00	2.580164e+00	5.896067e-03	9.928877e-01	4.932960e-03	3.220278e-04	8.757360e-03
21340000	-4.645491e+03	-6.091338e+01	1.889942e+00	1.554381e+01	0.000000e+00	2.257032e+00	1.012182e-02	9.909737e-01	2.487200e-03	1.900983e-04	1.079664e-02
21360000	-4.659786e+03	-6.291614e+01	1.826817e+00	1.550131e+01	0.000000e+00	2.159445e+00	1.254374e-02	9.924337e-01	1.245800e-03	2.217143e-04	1.045047e-02
21380000	-4.646388e+03	-4.339553e+01	1.837320e+00	1.488912e+01	0.000000e+00	2.242807e+00	8.936650e-03	9.865449e-01	7.268656e-03	1.954803e-04	1.045073e-02
21400000	-4.650189e+03	-1.342295e+01	1.640699e+00	1.419248e+01	0.000000e+00	2.872405e+00	8.407110e-03	9.930779e-01	1.778405e-03	1.087184e-04	9.360668e-03
21420000	-4.649021e+03	-3.757600e+01	1.740760e+00	1.421232e+01	0.000000e+00	3.328920e+00	6.675832e-03	9.972619e-01	7.007310e-04	1.279165e-04	9.929349e-03
21440000	-4.659996e+03	-8.840162e+00	1.832710e+00	1.507314e+01	0.000000e+00	3.001586e+00	7.136091e-03	9.962435e-01	7.019496e-04	1.047293e-04	1.041479e-02
21460000	-4.659396e+03	-2.463333e+01	1.665799e+00	1.407082e+01	0.000000e+00	3.072261e+00	5.311516e-03	9.939898e-01	4.707157e-03	1.541406e-04	9.425604e-03
21480000	-4.642913e+03	-6.649871e+01	1.487886e+00	1.346923e+01	0.000000e+00	2.924756e+00	4.817999e-03	9.949534e-01	3.698889e-03	2.032304e-04	8.440048e-03
21500000	-4.643352e+03	-4.958013e+01	1.703168e+00	1.454225e+01	0.000000e+00	3.430390e+00	4.645036e-03	9.925240e-01	8.238094e-03	1.526367e-04	9.673784e-03
21520000	-4.644294e+03	-3.788115e+01	1.619654e+00	1.358773e+01	0.000000e+00	3.888600e+00	3.633570e-03	9.965054e-01	3.029259e-03	2.028133e-04	9.201601e-03
21540000	-4.653600e+03	-1.981000e+01	1.610749e+00	1.353496e+01	0.000000e+00	2.388880e+00	2.891285e-03	9.965766e-01	4.207498e-03	1.480400e-04	9.155259e-03
21560000	-4.663645e+03	-9.564744e+00	1.532684e+00	1.298132e+01	0.000000e+00	3.560035e+00	5.304234e-03	9.952433e-01	2.716080e-03	1.232827e-04	8.748661e-03
21580000	-4.643763e+03	7.914801e+00	1.628146e+00	1.359030e+01	0.000000e+00	2.642258e+00	1.334714e-02	9.921892e-01	1.623138e-03	9.590542e-05	9.268218e-03
21600000	-4.642427e+03	1.016233e+01	1.826465e+00	1.490385e+01	0.000000e+00	2.944017e+00	8.165263e-03	9.837753e-01	1.116424e-02	7.470173e-05	1.044658e-02
21620000	-4.650566e+03	5.931354e-01	1.834304e+00	1.460557e+01	0.000000e+00	3.347476e+00	4.744956e-03	9.919498e-01	1.076999e-02	1.110869e-04	1.055334e-02
21640000	-4.641512e+03	-9.354223e+00	1.735152e+00	1.451232e+01	0.000000e+00	3.157282e+00	8.943630e-03	9.924303e-01	2.561938e-03	1.328893e-04	9.965510e-03
21660000	-4.659119e+03	-2.206073e+00	1.830307e+00	1.495568e+01	0.000000e+00	2.513020e+00	8.745806e-03	9.888354e-01	5.956695e-03	1.201342e-04	1.071441e-02
21680000	-4.643336e+03	-1.279405e+01	1.600629e+00	1.329444e+01	0.000000e+00	3.166713e+00	1.424233e-02	9.895067e-01	2.029484e-03	1.643953e-04	9.372261e-03
21700000	-4.644359e+03	-1.587067e+01	1.618945e+00	1.347901e+01	0.000000e+00	2.789150e+00	1.074976e-02	9.958453e-01	6.916705e-04	1.223007e-04	9.542963e-03
21720000	-4.645487e+03	-2.003722e+00	1.807829e+00	1.414977e+01	0.000000e+00	2.864378e+00	1.467640e-02	9.886309e-01	2.654414e-03	1.127853e-04	1.062311e-02
21740000	-4.677458e+03	2.841888e+01	1.907848e+00	1.475367e+01	0.000000e+00	2.506124e+00	7.006217e-03	9.925507e-01	3.610766e-03	1.052555e-04	1.120066e-02
21760000	-4.654750e+03	3.060428e+01	1.908908e+00	1.458622e+01	0.000000e+00	3.398274e+00	8.274581e-03	9.919784e-01	4.699785e-03	9.737260e-05	1.120412e-02
21780000	-4.658909e+03	9.088270e+00	1.754724e+00	1.375296e+01	0.000000e+00	2.809983e+00	1.268089e-02	9.888123e-01	2.631094e-03	1.259396e-04	1.036003e-02
21800000	-4.652219e+03	5.350126e+01	1.870102e+00	1.452062e+01	0.000000e+00	3.210449e+00	2.047640e-02	9.862544e-01	1.654436e-03	6.821841e-05	1.101242e-02
21820000	-4.651853e+03	2.489639e+01	1.797869e+00	1.519353e+01	0.000000e+00	2.205250e+00	1.407933e-02	9.907690e-01	1.520772e-03	6.973869e-05	1.055651e-02
21840000	-4.639481e+03	2.625730e+01	1.898543e+00	1.478749e+01	0.000000e+00	3.253310e+00	8.360729e-03	9.868082e-01	1.072305e-02	1.079013e-04	1.111575e-02
21860000	-4.662732e+03	1.108329e+01	1.732573e+00	1.432354e+01	0.000000e+00	2.681633e+00	6.082901e-03	9.954766e-01	2.157179e-03	9.716013e-05	1.014927e-02
21880000	-4.648016e+03	4.661920e+00	1.916898e+00	1.589059e+01	0.000000e+00	3.134281e+00	1.117820e-02	9.845637e-01	6.405418e-03	9.482887e-05	1.124093e-02
21900000	-4.650917e+03	3.151005e+01	1.723210e+00	1.459409e+01	0.000000e+00	3.201109e+00	1.049676e-02	9.928685e-01	1.695364e-03	9.366631e-05	1.016668e-02
21920000	-4.647323e+03	1.674212e+01	1.773924e+00	1.509173e+01	0.000000e+00	2.931535e+00	5.410943e-03	9.954270e-01	2.550836e-03	7.880249e-05	1.040341e-02
21940000	-4.663495e+03	3.673779e+01	1.665961e+00	1.424119e+01	0.000000e+00	2.691199e+00	6.819278e-03	9.954109e-01	1.705487e-03	6.958138e-05	9.750384e-03
21960000	-4.656436e+03	2.563488e+01	1.727691e+00	1.420614e+01	0.000000e+00	2.902791e+00	6.012753e-03	9.982539e-01	3.363037e-04	7.613006e-05	1.008263e-02
21980000	-4.652850e+03	-8.576926e+00	1.776692e+00	1.548851e+01	0.000000e+00	2.608331e+00	1.634422e-02	9.937101e-01	5.561930e-04	9.749059e-05	1.034442e-02
22000000	-4.652398e+03	-3.292533e+01	1.471881e+00	1.329518e+01	0.000000e+00	3.531714e+00	1.754801e-02	9.930732e-01	5.157010e-04	1.509075e-04	8.567359e-03
22020000	-4.645461e+03	-4.036131e+01	1.560737e+00	1.372260e+01	0.000000e+00	2.935434e+00	1.137109e-02	9.939551e-01	9.706907e-04	1.731330e-04	9.116190e-03
22040000	-4.652780e+03	-1.357782e+01	1.673589e+00	1.459877e+01	0.000000e+00	2.590368e+00	7.842776e-03	9.890980e-01	8.033268e-03	1.276917e-04	9.801845e-03
22060000	-4.659078e+03	1.981518e+01	1.836462e+00	1.469076e+01	0.000000e+00	2.552474e+00	5.476465e-03	9.928962e-01	6.283790e-03	8.457249e-05	1.073719e-02
22080000	-4.661283e+03	-1.727188e+01	2.039701e+00	1.655059e+01	0.000000e+00	2.159809e+00	5.904302e-03	9.917337e-01	5.523049e-03	1.063206e-04	1.183725e-02
22100000	-4.656420e+03	8.865891e+00	1.812108e+00	1.485436e+01	0.000000e+00	2.101816e+00	9.631909e-03	9.904446e-01	3.626795e-03	1.001574e-04	1.049956e-02
22120000	-4.659189e+03	-8.572397e-02	1.713941e+00	1.398082e+01	1.162791e-02	2.215365e+00	1.606749e-02	9.841036e-01	3.498664e-03	1.231710e-04	9.931735e-03
22140000	-4.641977e+03	2.674848e+01	1.674761e+00	1.387101e+01	0.000000e+00	2.981128e+00	8.725032e-03	9.909495e-01	4.343803e-03	7.474294e-05	9.681282e-03
22160000	-4.654348e+03	2.445224e+01	1.658606e+00	1.402123e+01	0.000000e+00	2.975554e+00	1.280548e-02	9.879547e-01	2.648931e-03	6.445125e-05	9.561933e-03
22180000	-4.658676e+03	7.285813e+01	1.942723e+00	1.538900e+01	0.000000e+00	2.613740e+00	1.770867e-02	9.892753e-01	1.695527e-03	3.711519e-05	1.113305e-02
22200000	-4.651764e+03	7.207752e+01	1.948724e+00	1.573215e+01	0.000000e+00	2.584397e+00	1.261624e-02	9.799916e-01	1.118486e-02	4.303553e-05	1.117386e-02
22220000	-4.652640e+03	5.400024e+01	2.023788e+00	1.567843e+01	0.000000e+00	2.710202e+00	1.453182e-02	9.893836e-01	2.750426e-03	6.461118e-05	1.163467e-02
22240000	-4.658787e+03	4.313240e+01	1.863054e+00	1.475573e+01	0.000000e+00	2.081900e+00	1.064848e-02	9.863244e-01	7.461984e-03	7.044610e-05	1.076390e-02
22260000	-4.653289e+03	4.408449e+01	1.987139e+00	1.576993e+01	0.000000e+00	2.662420e+00	1.701347e-02	9.825158e-01	4.719129e-03	6.887082e-05	1.149880e-02
22280000	-4.662122e+03	5.364333e+01	2.015936e+00	1.559287e+01	0.000000e+00	2.112033e+00	3.737955e-03	9.944560e-01	9.025207e-03	7.142429e-05	1.167101e-02
22300000	-4.658419e+03	7.513371e+01	1.904496e+00	1.475808e+01	0.000000e+00	2.675195e+00	1.175388e-02	9.930715e-01	1.621921e-03	4.775255e-05	1.103115e-02
22320000	-4.656818e+03	2.907746e+01	1.783904e+00	1.349791e+01	0.000000e+00	2.100325e+00	8.617948e-03	9.945594e-01	1.431919e-03	1.085272e-04	1.025858e-02
22340000	-4.658300e+03	5.074163e+01	1.977427e+00	1.557249e+01	0.000000e+00	2.485097e+00	1.171461e-02	9.828799e-01	8.410915e-03	6.025079e-05	1.139808e-02
22360000	-4.641395e+03	1.886191e+01	1.903756e+00	1.498980e+01	0.000000e+00	2.786605e+00	1.480433e-02	9.892172e-01	2.488210e-03	1.094253e-04	1.102692e-02
22380000	-4.658581e+03	-2.089674e+01	1.771287e+00	1.427963e+01	1.162791e-02	2.732498e+00	7.852704e-03	9.882942e-01	6.293131e-03	1.390609e-04	1.024533e-02
22400000	-4.649037e+03	-1.840906e+01	1.718913e+00	1.499252e+01	0.000000e+00	2.800082e+00	7.154070e-03	9.945797e-01	2.494689e-03	1.239624e-04	9.958564e-03
22420000	-4.641784e+03	-2.102297e+01	1.790505e+00	1.448036e+01	0.000000e+00	2.857838e+00	1.837561e-02	9.808143e-01	5.835218e-03	1.449309e-04	1.043398e-02
22440000	-4.651476e+03	-1.888003e+01	1.776538e+00	1.459320e+01	0.000000e+00	2.386210e+00	1.069623e-02	9.918388e-01	2.669297e-03	1.497519e-04	1.033958e-02
22460000	-4.644549e+03	-4.489236e+01	1.882792e+00	1.586603e+01	0.000000e+00	2.973539e+00	3.471467e-03	9.930597e-01	1.470707e-02	2.308403e-04	1.095595e-02
22480000	-4.645732e+03	-2.836987e+01	1.852630e+00	1.492075e+01	0.000000e+00	3.130214e+00	1.709634e-02	9.816271e-01	4.241083e-03	1.715153e-04	1.073929e-02
22500000	-4.651158e+03	-1.127686e+01	1.875431e+00	1.523083e+01	0.000000e+00	2.898561e+00	9.446272e-03	9.858887e-01	6.107328e-03	1.143621e-04	1.085494e-02
22520000	-4.649235e+03	-2.889496e+01	1.710293e+00	1.413995e+01	0.000000e+00	2.897984e+00	4.190078e-03	9.970396e-01	1.551491e-03	1.635438e-04	1.000438e-02
22540000	-4.654507e+03	-4.114961e+01	1.723042e+00	1.442472e+01	0.000000e+00	2.826172e+00	7.984045e-03	9.948551e-01	1.234521e-03	1.633660e-04	9.932707e-03
22560000	-4.652453e+03	-3.438454e+01	1.921541e+00	1.592564e+01	0.000000e+00	2.382573e+00	1.130522e-02	9.896190e-01	3.698208e-03	1.273196e-04	1.109203e-02
22580000	-4.651639e+03	-2.234860e+01	1.666423e+00	1.425726e+01	0.000000e+00	1.983612e+00	6.276748e-03	9.912631e-01	6.753698e-03	1.546621e-04	9.604858e-03
22600000	-4.646431e+03	-4.881464e+01	1.868647e+00	1.460012e+01	0.000000e+00	2.937597e+00	5.857045e-03	9.954295e-01	2.865115e-03	2.244455e-04	1.092150e-02
22620000	-4.659799e+03	-5.268221e+01	1.765057e+00	1.443653e+01	0.000000e+00	3.318975e+00	9.852426e-03	9.882277e-01	3.225999e-03	1.886233e-04	1.034216e-02
22640000	-4.662675e+03	-4.888184e+01	1.710955e+00	1.433220e+01	0.000000e+00	2.518668e+00	1.611064e-02	9.835310e-01	2.910427e-03	2.251832e-04	1.001645e-02
22660000	-4.650963e+03	6.622656e+00	1.850640e+00	1.508261e+01	0.000000e+00	2.078352e+00	1.624085e-02	9.818048e-01	4.689630e-03	1.225749e-04	1.086960e-02
22680000	-4.654855e+03	2.786239e+01	1.724255e+00	1.405975e+01	0.000000e+00	2.455364e+00	7.142350e-03	9.929151e-01	2.900088e-03	8.409588e-05	1.016032e-02
22700000	-4.645195e+03	4.188688e+01	1.825071e+00	1.422159e+01	0.000000e+00	3.220381e+00	1.733581e-02	9.872736e-01	3.234957e-03	9.761963e-05	1.083825e-02
22720000	-4.653524e+03	7.710712e+01	1.821654e+00	1.428215e+01	0.000000e+00	3.607864e+00	1.179156e-02	9.925339e-01	1.479143e-03	5.617123e-05	1.075736e-02
22740000	-4.676674e+03	2.467813e+01	1.881638e+00	1.531898e+01	0.000000e+00	3.809808e+00	4.105775e-03	9.942360e-01	8.263998e-03	7.752613e-05	1.112721e-02
22760000	-4.642892e+03	2.800771e+01	1.866948e+00	1.583928e+01	0.000000e+00	2.719150e+00	1.339523e-02	9.912472e-01	1.591684e-03	7.357329e-05	1.103421e-02
22780000	-4.658082e+03	3.219481e+01	1.639804e+00	1.330341e+01	0.000000e+00	2.600540e+00	1.153755e-02	9.966814e-01	3.376135e-04	1.002262e-04	9.691837e-03
22800000	-4.652161e+03	2.068432e+01	1.791459e+00	1.452467e+01	0.000000e+00	2.492841e+00	1.047029e-02	9.969201e-01	3.209417e-04	9.957146e-05	1.045857e-02
22820000	-4.667565e+03	4.030891e+01	1.927676e+00	1.526048e+01	0.000000e+00	2.050393e+00	1.071637e-02	9.888444e-01	3.869864e-03	7.558580e-05	1.114371e-02
22840000	-4.660870e+03	3.346409e+01	1.887580e+00	1.520697e+01	0.000000e+00	2.082048e+00	1.448020e-02	9.844059e-01	3.486158e-03	6.606299e-05	1.112760e-02
22860000	-4.666997e+03	5.481650e+01	2.040077e+00	1.592677e+01	0.000000e+00	2.453757e+00	1.094644e-02	9.947794e-01	1.201136e-03	5.661675e-05	1.211057e-02
22880000	-4.656769e+03	5.602173e+01	2.120856e+00	1.566765e+01	0.000000e+00	3.054059e+00	1.164393e-02	9.925254e-01	2.225159e-03	6.083208e-05	1.258113e-02
22900000	-4.654623e+03	2.581031e+01	1.777298e+00	1.419930e+01	0.000000e+00	2.434459e+00	4.956961e-03	9.935191e-01	6.332551e-03	1.009552e-04	1.063095e-02
22920000	-4.648036e+03	2.557948e+01	1.843181e+00	1.430256e+01	0.000000e+00	2.936827e+00	1.140348e-02	9.907234e-01	3.263056e-03	1.154998e-04	1.092008e-02
22940000	-4.658672e+03	1.086660e+01	1.965777e+00	1.512987e+01	0.000000e+00	2.693635e+00	2.359471e-02	9.651253e-01	6.945789e-03	9.598613e-05	1.160859e-02
22960000	-4.665982e+03	1.889570e+01	1.750446e+00	1.445281e+01	0.000000e+00	3.614001e+00	1.816504e-02	9.846505e-01	2.835779e-03	9.733838e-05	1.037046e-02
22980000	-4.656740e+03	7.154008e+01	1.808782e+00	1.391702e+01	0.000000e+00	2.510335e+00	1.773063e-02	9.876711e-01	1.671945e-03	7.148994e-05	1.071747e-02
23000000	-4.659403e+03	4.645372e+01	1.728882e+00	1.362583e+01	0.000000e+00	2.436630e+00	1.603528e-02	9.769397e-01	7.039156e-03	7.547798e-05	1.026500e-02
23020000	-4.655172e+03	2.236439e+01	1.931696e+00	1.582592e+01	0.000000e+00	1.888114e+00	6.913594e-03	9.969743e-01	9.532695e-04	8.586797e-05	1.139702e-02
23040000	-4.663643e+03	2.454540e+01	1.566612e+00	1.277247e+01	0.000000e+00	2.689152e+00	4.691455e-03	9.971071e-01	1.469273e-03	1.059981e-04	9.277114e-03
23060000	-4.651464e+03	4.902823e+01	1.941081e+00	1.545386e+01	0.000000e+00	2.375063e+00	1.260287e-02	9.958839e-01	4.808459e-04	5.977965e-05	1.153259e-02
23080000	-4.664851e+03	8.547447e+01	1.848310e+00	1.452575e+01	0.000000e+00	2.398592e+00	1.170784e-02	9.931574e-01	1.499386e-03	4.936687e-05	1.095884e-02
23100000	-4.652238e+03	7.687876e+01	1.812011e+00	1.458223e+01	0.000000e+00	2.217529e+00	3.067710e-02	9.808229e-01	1.375827e-03	5.942868e-05	1.072154e-02
23120000	-4.651706e+03	6.531314e+01	1.802229e+00	1.481688e+01	0.000000e+00	3.068844e+00	1.443383e-02	9.882570e-01	2.391431e-03	6.297118e-05	1.063252e-02
23140000	-4.649195e+03	3.098579e+01	1.670058e+00	1.412670e+01	0.000000e+00	2.776847e+00	7.609823e-03	9.968625e-01	5.671351e-04	8.519054e-05	9.865637e-03
23160000	-4.662942e+03	6.715682e+01	1.803190e+00	1.425924e+01	0.000000e+00	2.812856e+00	4.879026e-03	9.964819e-01	2.131161e-03	5.715882e-05	1.069428e-02
23180000	-4.660840e+03	2.523868e+01	1.985120e+00	1.468497e+01	0.000000e+00	3.383824e+00	2.587253e-02	9.911403e-01	4.831826e-04	1.212159e-04	1.180034e-02
23200000	-4.649425e+03	3.325096e+01	2.079246e+00	1.618555e+01	0.000000e+00	1.980654e+00	9.851471e-03	9.922072e-01	2.714084e-03	8.302597e-05	1.240247e-02
23220000	-4.652531e+03	5.084631e+01	1.919133e+00	1.514830e+01	0.000000e+00	2.609668e+00	6.591686e-03	9.947286e-01	2.922334e-03	7.986295e-05	1.145503e-02
23240000	-4.648359e+03	3.981777e+01	1.983732e+00	1.556246e+01	0.000000e+00	2.579515e+00	5.519875e-03	9.952245e-01	4.249901e-03	8.413214e-05	1.186508e-02
23260000	-4.657710e+03	4.804841e+01	1.948772e+00	1.549664e+01	0.000000e+00	2.555790e+00	9.426362e-03	9.957752e-01	9.559463e-04	6.597517e-05	1.166413e-02
23280000	-4.664084e+03	6.431729e+01	1.823000e+00	1.415646e+01	0.000000e+00	3.054425e+00	1.635108e-02	9.866858e-01	2.250206e-03	6.326451e-05	1.092841e-02
23300000	-4.656037e+03	9.773258e+01	1.920931e+00	1.522706e+01	0.000000e+00	2.310022e+00	1.193149e-02	9.803833e-01	1.361264e-02	4.294499e-05	1.155309e-02
23320000	-4.652880e+03	1.139123e+02	1.849107e+00	1.516068e+01	0.000000e+00	2.649362e+00	8.105806e-03	9.875825e-01	8.423096e-03	3.976272e-05	1.103946e-02
23340000	-4.647539e+03	1.084402e+02	1.877622e+00	1.457559e+01	0.000000e+00	2.636247e+00	8.526918e-03	9.909870e-01	4.050290e-03	3.518855e-05	1.089990e-02
23360000	-4.655898e+03	1.008507e+02	1.715801e+00	1.370848e+01	0.000000e+00	3.039537e+00	9.857632e-03	9.911796e-01	4.462657e-03	4.136846e-05	9.980692e-03
23380000	-4.646864e+03	6.184585e+01	1.865885e+00	1.539253e+01	0.000000e+00	2.812263e+00	1.501384e-02	9.914334e-01	1.055007e-03	5.676411e-05	1.084975e-02
23400000	-4.651548e+03	4.617208e+01	1.771734e+00	1.450674e+01	0.000000e+00	2.203346e+00	8.810245e-03	9.906210e-01	4.016297e-03	6.561222e-05	1.030253e-02
23420000	-4.647767e+03	7.632343e+01	1.666225e+00	1.373893e+01	0.000000e+00	3.193120e+00	2.558815e-02	9.753825e-01	3.070522e-03	4.313518e-05	9.565107e-03
23440000	-4.644224e+03	6.036506e+01	1.772648e+00	1.441988e+01	0.000000e+00	2.213568e+00	2.645375e-02	9.849546e-01	1.156988e-03	5.870750e-05	1.021763e-02
23460000	-4.645032e+03	7.161858e+01	1.676432e+00	1.341953e+01	0.000000e+00	3.715670e+00	7.812899e-03	9.888331e-01	8.958586e-03	5.314107e-05	9.680698e-03
23480000	-4.665006e+03	1.013188e+02	1.893256e+00	1.503905e+01	0.000000e+00	2.371411e+00	7.643142e-03	9.945991e-01	2.045678e-03	5.192690e-05	1.105285e-02
23500000	-4.652366e+03	8.254915e+01	1.762678e+00	1.474663e+01	0.000000e+00	2.315514e+00	1.234099e-02	9.907568e-01	1.802739e-03	4.086531e-05	1.026560e-02
23520000	-4.646035e+03	5.953413e+01	1.851292e+00	1.534702e+01	0.000000e+00	2.390503e+00	1.612439e-02	9.825406e-01	6.038324e-03	5.782256e-05	1.066242e-02
23540000	-4.644423e+03	5.021859e+01	1.759714e+00	1.450292e+01	0.000000e+00	2.897038e+00	1.010851e-02	9.785142e-01	1.552001e-02	5.882850e-05	1.015026e-02
23560000	-4.644042e+03	3.016872e+01	1.600788e+00	1.316511e+01	0.000000e+00	3.131702e+00	2.059790e-02	9.790800e-01	3.240133e-03	8.534809e-05	8.976381e-03
23580000	-4.654987e+03	3.888889e+01	1.722974e+00	1.453863e+01	0.000000e+00	2.381053e+00	1.193461e-02	9.695312e-01	1.600467e-02	6.182504e-05	9.763049e-03
23600000	-4.646073e+03	3.860614e+01	1.629332e+00	1.390300e+01	0.000000e+00	2.332214e+00	2.400336e-02	9.838575e-01	1.773798e-03	6.130910e-05	9.198357e-03
23620000	-4.653772e+03	2.180585e+01	1.574232e+00	1.336630e+01	0.000000e+00	2.783705e+00	2.951621e-03	9.957374e-01	5.691177e-03	9.000735e-05	8.869925e-03
23640000	-4.648798e+03	5.190766e+01	1.667765e+00	1.461940e+01	0.000000e+00	2.298849e+00	4.895691e-03	9.948150e-01	3.663286e-03	4.573814e-05	9.384170e-03
23660000	-4.649578e+03	4.346115e+01	1.488265e+00	1.301530e+01	0.000000e+00	2.212803e+00	4.761534e-03	9.970538e-01	1.418919e-03	6.800663e-05	8.492045e-03
23680000	-4.670537e+03	5.706334e+00	1.517033e+00	1.341572e+01	1.162791e-02	2.319790e+00	2.388442e-02	9.671538e-01	5.627440e-03	9.686056e-05	8.658740e-03
23700000	-4.664588e+03	2.971554e+01	1.672808e+00	1.431510e+01	0.000000e+00	3.212678e+00	1.925272e-02	9.889510e-01	1.175711e-03	7.160506e-05	9.583049e-03
23720000	-4.651013e+03	5.754765e+01	1.693985e+00	1.434986e+01	0.000000e+00	2.823185e+00	6.598341e-03	9.969303e-01	7.390434e-04	5.284184e-05	9.733625e-03
23740000	-4.660893e+03	6.614453e+01	1.756876e+00	1.432348e+01	0.000000e+00	3.282184e+00	1.165061e-02	9.904293e-01	2.693558e-03	5.345323e-05	1.011678e-02
23760000	-4.658098e+03	5.945425e+01	1.849919e+00	1.543856e+01	0.000000e+00	2.218190e+00	3.543399e-03	9.973074e-01	2.495843e-03	6.106437e-05	1.061742e-02
23780000	-4.649438e+03	9.390445e+01	1.894513e+00	1.559743e+01	0.000000e+00	2.700630e+00	5.719194e-03	9.977573e-01	5.607978e-04	3.883717e-05	1.087021e-02
23800000	-4.666598e+03	7.378744e+01	1.814669e+00	1.456303e+01	0.000000e+00	2.672219e+00	4.672380e-03	9.953174e-01	3.658099e-03	5.841942e-05	1.046386e-02
23820000	-4.650071e+03	8.070500e+01	1.673403e+00	1.329603e+01	0.000000e+00	3.143939e+00	1.297944e-02	9.900369e-01	2.793542e-03	4.463490e-05	9.627528e-03
23840000	-4.642836e+03	6.574437e+01	1.980590e+00	1.630545e+01	0.000000e+00	2.595462e+00	1.750716e-03	9.979036e-01	4.705374e-03	4.641883e-05	1.144223e-02
23860000	-4.658246e+03	5.096517e+01	1.693498e+00	1.376507e+01	0.000000e+00	2.608020e+00	3.530527e-03	9.982963e-01	9.101593e-04	5.958461e-05	9.796229e-03
23880000	-4.643303e+03	8.975331e+01	1.828374e+00	1.509994e+01	0.000000e+00	2.520211e+00	8.077335e-03	9.920143e-01	4.190150e-03	4.173039e-05	1.059010e-02
23900000	-4.659464e+03	9.036291e+01	1.898355e+00	1.515080e+01	0.000000e+00	3.442566e+00	1.515500e-02	9.882620e-01	1.942498e-03	3.567061e-05	1.112810e-02
23920000	-4.659105e+03	4.128050e+01	1.857174e+00	1.555606e+01	0.000000e+00	2.959216e+00	1.049108e-02	9.870209e-01	5.695588e-03	6.189981e-05	1.084362e-02
23940000	-4.658427e+03	6.733558e+01	1.848449e+00	1.522576e+01	0.000000e+00	2.190264e+00	1.157030e-02	9.871595e-01	4.700142e-03	4.958199e-05	1.080693e-02
23960000	-4.655572e+03	1.152484e+02	1.743100e+00	1.397652e+01	0.000000e+00	2.681278e+00	1.893018e-02	9.853393e-01	2.867844e-03	3.831332e-05	1.022689e-02
23980000	-4.656580e+03	1.469180e+02	1.901285e+00	1.390464e+01	0.000000e+00	2.859634e+00	2.121152e-02	9.799508e-01	4.829978e-03	2.674772e-05	1.115936e-02
24000000	-4.651947e+03	1.471411e+02	1.898935e+00	1.495210e+01	0.000000e+00	2.809001e+00	2.007710e-02	9.660716e-01	1.447123e-02	2.018275e-05	1.116204e-02
24020000	-4.653284e+03	1.128586e+02	1.907768e+00	1.566223e+01	0.000000e+00	2.756826e+00	1.737551e-02	9.898481e-01	1.364441e-03	3.648812e-05	1.120731e-02
24040000	-4.653455e+03	1.045090e+02	1.889129e+00	1.546970e+01	0.000000e+00	2.692821e+00	1.570490e-02	9.874981e-01	2.389596e-03	3.023253e-05	1.109125e-02
24060000	-4.667487e+03	7.699249e+01	1.635636e+00	1.421238e+01	0.000000e+00	3.051388e+00	8.875723e-03	9.934844e-01	1.627130e-03	4.374386e-05	9.579138e-03
24080000	-4.655416e+03	8.913585e+01	1.822516e+00	1.548826e+01	0.000000e+00	2.099640e+00	1.001521e-02	9.919830e-01	1.881089e-03	3.709907e-05	1.064611e-02
24100000	-4.650303e+03	1.069364e+02	1.751849e+00	1.445666e+01	0.000000e+00	3.380691e+00	6.412009e-03	9.943351e-01	4.352388e-03	3.333493e-05	1.020561e-02
24120000	-4.650039e+03	1.100515e+02	1.700473e+00	1.391369e+01	0.000000e+00	2.893023e+00	4.008896e-03	9.936776e-01	7.001999e-03	2.852081e-05	9.953461e-03
24140000	-4.635545e+03	9.704756e+01	1.670239e+00	1.378844e+01	0.000000e+00	3.260755e+00	4.037807e-03	9.964102e-01	3.203148e-03	3.568561e-05	9.778964e-03
24160000	-4.648381e+03	1.199528e+02	1.765871e+00	1.445817e+01	0.000000e+00	2.624837e+00	4.271401e-03	9.971768e-01	1.506131e-03	2.456036e-05	1.035383e-02
24180000	-4.655915e+03	1.236935e+02	1.826823e+00	1.464135e+01	0.000000e+00	2.890545e+00	2.220962e-03	9.973286e-01	4.758120e-03	2.817863e-05	1.065759e-02
24200000	-4.649904e+03	6.898076e+01	1.760390e+00	1.442413e+01	0.000000e+00	2.625778e+00	2.159068e-02	9.933737e-01	4.961954e-04	5.939091e-05	1.035009e-02
24220000	-4.659559e+03	1.152039e+02	1.827364e+00	1.458876e+01	0.000000e+00	2.803326e+00	1.325524e-02	9.763810e-01	1.108910e-02	3.231922e-05	1.073464e-02
24240000	-4.659057e+03	6.062695e+01	1.744103e+00	1.430560e+01	0.000000e+00	3.665561e+00	7.052060e-03	9.919258e-01	6.007856e-03	5.703638e-05	1.000671e-02
24260000	-4.663495e+03	1.168883e+02	1.651264e+00	1.297142e+01	0.000000e+00	2.637605e+00	1.805131e-02	9.934636e-01	5.592960e-04	3.675120e-05	9.445551e-03
24280000	-4.643070e+03	8.235316e+01	1.703406e+00	1.474690e+01	0.000000e+00	2.814714e+00	1.444153e-02	9.962825e-01	2.550227e-04	3.810801e-05	9.763441e-03
24300000	-4.644117e+03	8.586910e+01	1.686614e+00	1.406552e+01	0.000000e+00	3.190207e+00	7.749880e-03	9.896950e-01	7.328472e-03	3.680640e-05	9.647370e-03
24320000	-4.652856e+03	6.625724e+01	1.609983e+00	1.469211e+01	0.000000e+00	2.640025e+00	9.044847e-03	9.949852e-01	8.391918e-04	4.064191e-05	9.186730e-03
24340000	-4.659321e+03	7.988707e+00	1.631601e+00	1.439959e+01	0.000000e+00	1.952093e+00	6.992042e-03	9.944023e-01	2.080253e-03	7.906245e-05	9.297640e-03
24360000	-4.654837e+03	1.005954e+01	1.739413e+00	1.498816e+01	0.000000e+00	3.057535e+00	7.215408e-03	9.903362e-01	4.925705e-03	8.862281e-05	9.892836e-03
24380000	-4.651443e+03	2.587104e+01	1.608857e+00	1.364439e+01	0.000000e+00	2.276746e+00	2.308586e-03	9.977280e-01	3.910991e-03	8.266702e-05	9.181635e-03
24400000	-4.651357e+03	8.235980e+01	1.901438e+00	1.578687e+01	0.000000e+00	2.151489e+00	1.165192e-02	9.892559e-01	3.170594e-03	4.344675e-05	1.090439e-02
24420000	-4.661760e+03	9.565065e+01	1.611217e+00	1.282642e+01	0.000000e+00	2.234302e+00	1.079130e-02	9.930910e-01	1.321324e-03	5.616425e-05	9.301617e-03
24440000	-4.654472e+03	6.220662e+01	2.038117e+00	1.654251e+01	0.000000e+00	2.336522e+00	2.080906e-02	9.856885e-01	1.710171e-03	4.392399e-05	1.170556e-02
24460000	-4.653068e+03	8.119354e+01	1.813488e+00	1.423006e+01	0.000000e+00	2.646846e+00	1.800701e-02	9.771035e-01	7.312503e-03	5.841643e-05	1.050949e-02
24480000	-4.663200e+03	1.021318e+02	1.794465e+00	1.419630e+01	0.000000e+00	2.691847e+00	1.776378e-02	9.748373e-01	7.389095e-03	4.113257e-05	1.034679e-02
24500000	-4.660708e+03	1.543305e+02	1.915076e+00	1.485101e+01	0.000000e+00	3.720835e+00	1.027944e-02	9.900492e-01	4.303725e-03	2.156683e-05	1.104823e-02
24520000	-4.653801e+03	1.458653e+02	2.095510e+00	1.751325e+01	0.000000e+00	2.407949e+00	2.021251e-02	9.665260e-01	8.616451e-03	1.613548e-05	1.205516e-02
24540000	-4.647433e+03	1.310584e+02	1.814389e+00	1.443053e+01	0.000000e+00	3.517844e+00	1.660836e-02	9.840792e-01	4.695155e-03	3.042340e-05	1.044351e-02
24560000	-4.665860e+03	1.750357e+02	1.811793e+00	1.475393e+01	0.000000e+00	3.233396e+00	1.266360e-02	9.937761e-01	7.378892e-04	1.508974e-05	1.041932e-02
24580000	-4.651802e+03	1.220433e+02	1.679890e+00	1.492435e+01	0.000000e+00	2.955555e+00	1.038664e-02	9.878038e-01	4.167724e-03	2.151738e-05	9.635710e-03
24600000	-4.656519e+03	1.304931e+02	1.669797e+00	1.381651e+01	0.000000e+00	2.897230e+00	1.152983e-02	9.927418e-01	1.644456e-03	2.716184e-05	9.501542e-03
24620000	-4.639044e+03	1.111744e+02	1.630469e+00	1.350923e+01	0.000000e+00	3.011836e+00	1.048461e-02	9.910896e-01	2.685734e-03	4.079898e-05	9.285983e-03
24640000	-4.656523e+03	1.453748e+02	1.781599e+00	1.529616e+01	0.000000e+00	2.862277e+00	5.307551e-03	9.937506e-01	4.292483e-03	1.746922e-05	1.004843e-02
24660000	-4.643040e+03	1.218893e+02	1.777387e+00	1.537902e+01	0.000000e+00	2.331821e+00	9.580306e-03	9.932274e-01	1.752374e-03	2.487813e-05	1.001473e-02
24680000	-4.658724e+03	1.539576e+02	1.660923e+00	1.413250e+01	0.000000e+00	2.396275e+00	9.172132e-03	9.905474e-01	3.429674e-03	1.844434e-05	9.525766e-03
24700000	-4.652645e+03	1.672837e+02	1.767188e+00	1.504636e+01	0.000000e+00	3.296981e+00	1.899173e-02	9.901080e-01	9.614401e-04	1.448709e-05	1.008711e-02
24720000	-4.629363e+03	1.420691e+02	1.639933e+00	1.411203e+01	0.000000e+00	2.111498e+00	1.334079e-02	9.897682e-01	2.344674e-03	2.253497e-05	9.408746e-03
24740000	-4.640249e+03	1.448523e+02	1.578297e+00	1.356581e+01	0.000000e+00	3.105361e+00	2.254830e-02	9.853893e-01	1.633921e-03	1.691231e-05	9.004418e-03
24760000	-4.659876e+03	1.178079e+02	1.676083e+00	1.453877e+01	0.000000e+00	2.562206e+00	1.083237e-02	9.883825e-01	4.588989e-03	2.833355e-05	9.622393e-03
24780000	-4.642010e+03	1.549021e+02	1.793078e+00	1.505564e+01	0.000000e+00	3.066326e+00	9.296578e-03	9.821751e-01	8.779798e-03	1.507385e-05	1.029372e-02
24800000	-4.651370e+03	1.105275e+02	1.677295e+00	1.483337e+01	0.000000e+00	2.118762e+00	8.163813e-03	9.910542e-01	3.981920e-03	2.705965e-05	9.623685e-03
24820000	-4.650364e+03	1.168865e+02	1.672995e+00	1.412805e+01	0.000000e+00	3.608218e+00	1.802334e-02	9.771072e-01	5.220746e-03	3.148769e-05	9.706509e-03
24840000	-4.636980e+03	1.270523e+02	1.661493e+00	1.440131e+01	0.000000e+00	3.226665e+00	1.709010e-02	9.809953e-01	3.575567e-03	1.882620e-05	9.631433e-03
24860000	-4.656005e+03	2.033771e+02	1.942879e+00	1.566246e+01	0.000000e+00	2.566788e+00	1.466694e-02	9.867174e-01	2.681683e-03	1.146466e-05	1.124897e-02
24880000	-4.659302e+03	1.661177e+02	1.796074e+00	1.449311e+01	0.000000e+00	2.401538e+00	9.662221e-03	9.942937e-01	1.183039e-03	1.740743e-05	1.038960e-02
24900000	-4.652197e+03	1.708953e+02	1.702521e+00	1.365187e+01	0.000000e+00	2.519482e+00	8.913466e-03	9.889748e-01	5.296127e-03	1.583768e-05	9.879679e-03
24920000	-4.653629e+03	1.697425e+02	1.997170e+00	1.560036e+01	0.000000e+00	2.978542e+00	1.750663e-02	9.794861e-01	4.032492e-03	1.768832e-05	1.163379e-02
24940000	-4.661525e+03	1.988940e+02	1.952446e+00	1.542633e+01	0.000000e+00	2.596042e+00	4.732704e-03	9.959508e-01	3.381377e-03	1.488198e-05	1.137103e-02
24960000	-4.642468e+03	1.800874e+02	1.911944e+00	1.458824e+01	0.000000e+00	2.625897e+00	1.554201e-02	9.924369e-01	1.022774e-03	1.835817e-05	1.080707e-02
24980000	-4.652913e+03	1.871861e+02	1.675099e+00	1.344963e+01	0.000000e+00	2.691560e+00	1.219667e-02	9.862993e-01	4.336658e-03	1.226901e-05	9.417710e-03
25000000	-4.648601e+03	1.560956e+02	1.690789e+00	1.368493e+01	0.000000e+00	2.547594e+00	1.606328e-02	9.912380e-01	1.190532e-03	1.675236e-05	9.177645e-03
25020000	-4.666009e+03	1.640278e+02	1.743217e+00	1.435286e+01	0.000000e+00	3.357049e+00	1.460288e-02	9.933939e-01	6.713217e-04	1.549733e-05	9.621182e-03
25040000	-4.646427e+03	1.657554e+02	1.602328e+00	1.338242e+01	0.000000e+00	2.840162e+00	4.817362e-03	9.928825e-01	8.106424e-03	1.798511e-05	8.904706e-03
25060000	-4.650431e+03	1.419990e+02	1.730563e+00	1.459221e+01	0.000000e+00	2.540821e+00	7.488931e-03	9.896112e-01	7.160193e-03	1.688335e-05	9.617233e-03
25080000	-4.654428e+03	1.298495e+02	1.848531e+00	1.606977e+01	0.000000e+00	3.026311e+00	9.276535e-03	9.875409e-01	6.731741e-03	1.831704e-05	1.048298e-02
25100000	-4.650643e+03	7.954578e+01	1.609108e+00	1.410291e+01	0.000000e+00	3.808731e+00	1.308360e-02	9.917668e-01	1.502027e-03	3.422455e-05	9.143409e-03
25120000	-4.669207e+03	1.360773e+02	1.521809e+00	1.370370e+01	0.000000e+00	2.235847e+00	5.391534e-03	9.948220e-01	2.340090e-03	2.088376e-05	8.667331e-03
25140000	-4.651218e+03	1.043691e+02	1.675552e+00	1.419992e+01	0.000000e+00	3.094454e+00	1.011071e-02	9.901139e-01	3.059291e-03	2.314179e-05	9.458371e-03
25160000	-4.668795e+03	1.340241e+02	1.748916e+00	1.421253e+01	0.000000e+00	2.833814e+00	1.099127e-02	9.901096e-01	3.669607e-03	2.714257e-05	9.959925e-03
25180000	-4.670986e+03	9.827700e+01	1.611720e+00	1.396008e+01	0.000000e+00	2.922492e+00	2.084430e-02	9.788012e-01	3.921683e-03	3.302193e-05	9.312819e-03
25200000	-4.653658e+03	1.389679e+02	1.738939e+00	1.344213e+01	0.000000e+00	2.849003e+00	1.009027e-02	9.907492e-01	2.998856e-03	2.969719e-05	1.007311e-02
25220000	-4.638750e+03	1.218238e+02	1.718614e+00	1.363764e+01	0.000000e+00	3.215717e+00	1.475552e-02	9.879442e-01	2.863024e-03	2.734308e-05	1.001604e-02
25240000	-4.648248e+03	1.013593e+02	1.830444e+00	1.468212e+01	0.000000e+00	3.289695e+00	1.050289e-02	9.891123e-01	5.015102e-03	3.377959e-05	1.059406e-02
25260000	-4.662882e+03	1.475200e+02	1.766240e+00	1.354880e+01	0.000000e+00	3.422294e+00	2.695842e-02	9.794844e-01	2.683284e-03	2.240053e-05	1.024373e-02
25280000	-4.645066e+03	1.091287e+02	1.694006e+00	1.406930e+01	0.000000e+00	3.380235e+00	9.062584e-03	9.840682e-01	1.176985e-02	2.734847e-05	9.746180e-03
25300000	-4.647456e+03	1.447114e+02	1.766937e+00	1.368678e+01	0.000000e+00	3.398866e+00	1.032243e-02	9.900459e-01	2.965610e-03	2.466581e-05	1.016491e-02
25320000	-4.650755e+03	6.491167e+01	1.730241e+00	1.416640e+01	0.000000e+00	3.008524e+00	6.324430e-03	9.952341e-01	2.046941e-03	5.091223e-05	9.948759e-03
25340000	-4.654310e+03	7.906777e+01	1.669238e+00	1.365568e+01	0.000000e+00	3.373134e+00	1.228734e-02	9.906555e-01	2.114711e-03	4.823117e-05	9.649751e-03
25360000	-4.645372e+03	1.161627e+02	1.774022e+00	1.466500e+01	0.000000e+00	2.412544e+00	6.227496e-03	9.967925e-01	1.131323e-03	3.215156e-05	1.017305e-02
25380000	-4.649336e+03	1.158301e+02	1.759023e+00	1.464158e+01	0.000000e+00	2.380243e+00	7.482575e-03	9.956501e-01	1.246842e-03	3.093024e-05	1.013839e-02
25400000	-4.650860e+03	1.358769e+02	1.997881e+00	1.586409e+01	0.000000e+00	1.915050e+00	1.377492e-02	9.861642e-01	3.395171e-03	2.359286e-05	1.162807e-02
25420000	-4.663682e+03	1.277048e+02	1.840636e+00	1.397376e+01	0.000000e+00	2.456046e+00	9.060900e-03	9.893751e-01	5.173218e-03	4.174207e-05	1.070508e-02
25440000	-4.655335e+03	1.067490e+02	1.868120e+00	1.433291e+01	0.000000e+00	2.482669e+00	1.448647e-02	9.889087e-01	2.611668e-03	4.138334e-05	1.088864e-02
25460000	-4.660607e+03	9.229126e+01	1.908773e+00	1.447889e+01	0.000000e+00	2.368564e+00	1.856268e-02	9.686974e-01	1.057088e-02	4.881607e-05	1.109998e-02
25480000	-4.647992e+03	6.292718e+01	1.915404e+00	1.427152e+01	0.000000e+00	3.220560e+00	1.751449e-02	9.840572e-01	4.002357e-03	7.393465e-05	1.113730e-02
25500000	-4.661709e+03	8.307373e+01	1.739859e+00	1.295906e+01	0.000000e+00	2.981338e+00	1.386932e-02	9.889715e-01	2.690739e-03	7.626360e-05	1.011396e-02
25520000	-4.651705e+03	8.274136e+01	1.743152e+00	1.354374e+01	0.000000e+00	2.293040e+00	1.602932e-02	9.835331e-01	5.168462e-03	5.513113e-05	1.011339e-02
25540000	-4.662491e+03	7.584456e+01	1.613169e+00	1.294187e+01	0.000000e+00	2.679411e+00	1.924726e-02	9.837052e-01	2.230509e-03	5.350375e-05	9.313977e-03
25560000	-4.654531e+03	5.357541e+01	1.686108e+00	1.357766e+01	0.000000e+00	2.437621e+00	1.516316e-02	9.878024e-01	3.375862e-03	6.840401e-05	9.786322e-03
25580000	-4.643567e+03	5.939209e+01	1.966731e+00	1.556249e+01	0.000000e+00	2.952790e+00	1.303605e-02	9.901524e-01	2.180647e-03	6.771438e-05	1.138543e-02
25600000	-4.645755e+03	1.898821e+01	1.773530e+00	1.411600e+01	0.000000e+00	2.219396e+00	1.791449e-02	9.887078e-01	2.004054e-03	1.064283e-04	1.024327e-02
25620000	-4.640493e+03	-2.177089e+01	1.733415e+00	1.407694e+01	0.000000e+00	2.650545e+00	8.030718e-03	9.948736e-01	1.888514e-03	1.614693e-04	1.000095e-02
25640000	-4.672543e+03	-3.431373e+01	1.849394e+00	1.465268e+01	0.000000e+00	3.011778e+00	9.541272e-03	9.898732e-01	5.219334e-03	1.843417e-04	1.057069e-02
25660000	-4.646647e+03	-4.726709e+01	1.765791e+00	1.449632e+01	0.000000e+00	3.264047e+00	1.706964e-02	9.851467e-01	3.617026e-03	1.840505e-04	1.014748e-02
25680000	-4.638427e+03	-4.721069e-01	1.812097e+00	1.502928e+01	0.000000e+00	2.857476e+00	1.228445e-02	9.909563e-01	1.750846e-03	1.120768e-04	1.051518e-02
25700000	-4.653480e+03	-1.084170e+01	1.763795e+00	1.457907e+01	0.000000e+00	2.323687e+00	1.331860e-02	9.921385e-01	1.152698e-03	1.256415e-04	1.025440e-02
25720000	-4.652199e+03	-4.450579e+01	1.896548e+00	1.643018e+01	0.000000e+00	2.393610e+00	4.741877e-03	9.956030e-01	3.769013e-03	1.325604e-04	1.105095e-02
25740000	-4.650360e+03	-2.246847e+01	1.716462e+00	1.404353e+01	0.000000e+00	2.425907e+00	6.129822e-03	9.974518e-01	6.897006e-04	1.770440e-04	9.956629e-03
25760000	-4.662490e+03	-1.463283e+01	1.827638e+00	1.537693e+01	0.000000e+00	3.727543e+00	1.152965e-02	9.914759e-01	2.152165e-03	1.147446e-04	1.060406e-02
25780000	-4.656558e+03	-1.869792e+01	1.621551e+00	1.401780e+01	0.000000e+00	3.406561e+00	1.550621e-02	9.797761e-01	5.841970e-03	1.338777e-04	9.448071e-03
25800000	-4.652227e+03	-6.180019e+00	1.778601e+00	1.460330e+01	0.000000e+00	2.754857e+00	1.272958e-02	9.838475e-01	6.681291e-03	1.244562e-04	1.037767e-02
25820000	-4.652661e+03	4.796145e+00	1.594532e+00	1.330199e+01	0.000000e+00	2.502749e+00	8.782011e-03	9.953097e-01	9.909469e-04	1.087800e-04	9.293058e-03
25840000	-4.663211e+03	7.313238e+01	1.776252e+00	1.394576e+01	0.000000e+00	3.017225e+00	8.590684e-03	9.935566e-01	2.568018e-03	5.322973e-05	1.045967e-02
25860000	-4.653603e+03	3.078925e+01	1.909398e+00	1.510052e+01	0.000000e+00	3.689979e+00	8.615793e-03	9.948165e-01	1.390070e-03	8.706981e-05	1.129450e-02
25880000	-4.668438e+03	1.329910e+01	1.944656e+00	1.584562e+01	0.000000e+00	2.263264e+00	3.983332e-03	9.967611e-01	2.036379e-03	1.054302e-04	1.145880e-02
25900000	-4.652828e+03	-8.214174e+00	1.625994e+00	1.423940e+01	0.000000e+00	2.471464e+00	4.069618e-03	9.958734e-01	3.696899e-03	1.143322e-04	9.555291e-03
25920000	-4.664254e+03	-8.092593e+00	1.710992e+00	1.465147e+01	0.000000e+00	2.185837e+00	5.674781e-03	9.946449e-01	3.582860e-03	1.197651e-04	1.007858e-02
25940000	-4.641344e+03	-1.992272e+00	1.762921e+00	1.467635e+01	1.162791e-02	3.042885e+00	7.951466e-03	9.899259e-01	5.360613e-03	1.321612e-04	1.044241e-02
25960000	-4.645627e+03	4.602830e+00	1.832120e+00	1.527452e+01	0.000000e+00	2.608028e+00	2.485287e-02	9.818851e-01	2.160792e-03	9.820719e-05	1.079980e-02
25980000	-4.668378e+03	4.490128e+01	1.923966e+00	1.534240e+01	0.000000e+00	2.943683e+00	1.296414e-02	9.909387e-01	1.811733e-03	7.635016e-05	1.138006e-02
26000000	-4.646377e+03	3.998055e+01	1.768637e+00	1.437451e+01	0.000000e+00	2.994109e+00	7.915079e-03	9.919097e-01	4.587214e-03	8.114870e-05	1.048771e-02
26020000	-4.652579e+03	4.756559e+01	1.800206e+00	1.460173e+01	0.000000e+00	2.354480e+00	6.267607e-03	9.929579e-01	5.781173e-03	6.299692e-05	1.064572e-02
26040000	-4.653664e+03	6.709551e+01	1.966498e+00	1.579194e+01	0.000000e+00	2.340672e+00	7.703804e-03	9.919811e-01	4.531911e-03	7.229096e-05	1.163461e-02
26060000	-4.659293e+03	5.754546e+01	1.668625e+00	1.325354e+01	0.000000e+00	3.064334e+00	9.991105e-03	9.857617e-01	7.240449e-03	8.388154e-05	9.808583e-03
26080000	-4.660160e+03	8.154116e+01	1.869580e+00	1.513613e+01	0.000000e+00	2.850975e+00	8.067067e-03	9.950510e-01	1.561717e-03	4.777453e-05	1.103217e-02
26100000	-4.652218e+03	9.596457e+01	1.956813e+00	1.525942e+01	0.000000e+00	3.302942e+00	8.258049e-03	9.884159e-01	8.696093e-03	4.842383e-05	1.154916e-02
26120000	-4.658762e+03	9.490878e+01	1.940588e+00	1.543897e+01	0.000000e+00	2.329184e+00	9.048388e-03	9.944283e-01	1.722057e-03	5.635482e-05	1.144746e-02
26140000	-4.668047e+03	8.599143e+01	2.002886e+00	1.549182e+01	0.000000e+00	3.066264e+00	1.977114e-02	9.915500e-01	9.875416e-04	4.407574e-05	1.184123e-02
26160000	-4.650776e+03	7.503705e+01	1.818590e+00	1.383579e+01	0.000000e+00	2.825091e+00	8.592402e-03	9.958802e-01	1.150065e-03	6.800123e-05	1.075612e-02
26180000	-4.662602e+03	5.411886e+01	2.131599e+00	1.695400e+01	1.162791e-02	2.505940e+00	1.437578e-02	9.946463e-01	4.035837e-04	5.031393e-05	1.263343e-02
26200000	-4.675782e+03	9.279045e+01	2.075334e+00	1.579164e+01	0.000000e+00	3.411457e+00	2.222511e-02	9.852446e-01	2.438865e-03	4.242678e-05	1.224736e-02
26220000	-4.656874e+03	4.670081e+01	1.973289e+00	1.562014e+01	0.000000e+00	3.104901e+00	1.450913e-02	9.860717e-01	3.377934e-03	5.048547e-05	1.158922e-02
26240000	-4.656375e+03	1.049999e+02	2.080752e+00	1.548799e+01	0.000000e+00	3.088541e+00	1.390054e-02	9.837372e-01	5.639975e-03	3.905337e-05	1.223062e-02
26260000	-4.655050e+03	1.367446e+02	2.014967e+00	1.544111e+01	0.000000e+00	2.884045e+00	6.227595e-03	9.969374e-01	9.433263e-04	2.908145e-05	1.188321e-02
26280000	-4.668699e+03	1.129218e+02	1.953994e+00	1.550979e+01	0.000000e+00	2.310091e+00	9.521318e-03	9.981955e-01	1.327650e-04	3.409856e-05	1.151847e-02
26300000	-4.659342e+03	1.151585e+02	2.055996e+00	1.612469e+01	0.000000e+00	3.019921e+00	9.184996e-03	9.965999e-01	6.410978e-04	3.252624e-05	1.220894e-02
26320000	-4.661357e+03	9.929756e+01	1.930171e+00	1.530451e+01	0.000000e+00	2.348821e+00	1.436961e-02	9.931368e-01	9.773553e-04	3.362273e-05	1.153698e-02
26340000	-4.644071e+03	1.126235e+02	1.982820e+00	1.507116e+01	0.000000e+00	2.734777e+00	1.845840e-02	9.876405e-01	2.168473e-03	4.083625e-05	1.188633e-02
26360000	-4.660881e+03	6.258622e+01	1.870965e+00	1.547977e+01	0.000000e+00	2.708799e+00	9.362485e-03	9.907303e-01	4.348218e-03	5.136636e-05	1.122791e-02
26380000	-4.655669e+03	2.450657e+01	1.960121e+00	1.550856e+01	0.000000e+00	2.290428e+00	6.713311e-03	9.915783e-01	7.152855e-03	9.912621e-05	1.173548e-02
26400000	-4.655824e+03	4.724610e+01	2.017957e+00	1.544506e+01	0.000000e+00	2.617221e+00	8.872078e-03	9.893091e-01	7.015416e-03	8.074370e-05	1.210977e-02
26420000	-4.655185e+03	3.302294e+01	1.681115e+00	1.326821e+01	0.000000e+00	3.248424e+00	2.070931e-02	9.777957e-01	5.448774e-03	1.163037e-04	1.011085e-02
26440000	-4.649236e+03	8.933523e+01	1.979016e+00	1.571620e+01	0.000000e+00	2.542757e+00	1.388578e-02	9.914538e-01	1.769569e-03	4.953372e-05	1.191538e-02
26460000	-4.664114e+03	8.088497e+01	1.911163e+00	1.514456e+01	0.000000e+00	3.120399e+00	7.929999e-03	9.966354e-01	9.588920e-04	5.230350e-05	1.151018e-02
26480000	-4.655712e+03	4.625253e+01	1.743882e+00	1.425134e+01	0.000000e+00	3.721420e+00	1.039608e-02	9.936314e-01	1.806325e-03	7.987643e-05	1.053789e-02
26500000	-4.657869e+03	7.536781e+01	1.881991e+00	1.449808e+01	0.000000e+00	2.509142e+00	1.233248e-02	9.890147e-01	3.377185e-03	6.269923e-05	1.137499e-02
26520000	-4.654991e+03	9.470946e+01	1.999174e+00	1.605326e+01	0.000000e+00	2.655489e+00	1.990663e-02	9.836049e-01	3.780639e-03	3.587576e-05	1.205392e-02
26540000	-4.651362e+03	1.087743e+02	2.023109e+00	1.597546e+01	0.000000e+00	2.581005e+00	8.317884e-03	9.932191e-01	2.728143e-03	3.945959e-05	1.221261e-02
26560000	-4.649990e+03	8.416534e+01	1.918683e+00	1.491093e+01	0.000000e+00	2.496794e+00	3.148220e-03	9.980144e-01	2.103300e-03	6.063264e-05	1.157841e-02
26580000	-4.663072e+03	1.107801e+02	1.839084e+00	1.460468e+01	0.000000e+00	3.394736e+00	1.757469e-03	9.989992e-01	1.377085e-03	3.971940e-05	1.100874e-02
26600000	-4.650132e+03	1.096936e+02	1.890509e+00	1.454834e+01	0.000000e+00	2.705472e+00	2.512907e-03	9.987789e-01	9.622888e-04	3.769709e-05	1.137228e-02
26620000	-4.659946e+03	1.151021e+02	1.961063e+00	1.508187e+01	0.000000e+00	3.194151e+00	4.562539e-03	9.985997e-01	4.000781e-04	3.367985e-05	1.189616e-02
26640000	-4.675643e+03	1.231699e+02	1.799137e+00	1.399471e+01	0.000000e+00	2.838947e+00	5.992084e-03	9.971398e-01	1.083675e-03	3.435395e-05	1.088276e-02
26660000	-4.665742e+03	1.103715e+02	2.051572e+00	1.557202e+01	0.000000e+00	2.537121e+00	2.094906e-02	9.848400e-01	2.689122e-03	3.519547e-05	1.254567e-02
26680000	-4.651543e+03	1.118723e+02	1.951008e+00	1.469398e+01	0.000000e+00	2.095068e+00	1.640479e-02	9.845252e-01	4.097765e-03	4.990552e-05	1.190433e-02
26700000	-4.669241e+03	1.305590e+02	1.951196e+00	1.491186e+01	0.000000e+00	2.571071e+00	1.885197e-02	9.878569e-01	2.066422e-03	3.863707e-05	1.199737e-02
26720000	-4.656624e+03	1.486764e+02	1.815260e+00	1.446151e+01	0.000000e+00	2.638147e+00	7.183559e-03	9.960468e-01	1.499157e-03	2.869638e-05	1.116932e-02
26740000	-4.650036e+03	1.409246e+02	1.983200e+00	1.492409e+01	0.000000e+00	2.633972e+00	7.193102e-03	9.940620e-01	3.776778e-03	3.518167e-05	1.225045e-02
26760000	-4.650601e+03	1.293705e+02	2.067705e+00	1.539112e+01	0.000000e+00	2.355979e+00	7.901120e-03	9.895014e-01	7.881861e-03	3.304257e-05	1.272612e-02
26780000	-4.667101e+03	1.028723e+02	1.970842e+00	1.540045e+01	0.000000e+00	2.719820e+00	8.427942e-03	9.942309e-01	2.125130e-03	4.770886e-05	1.212435e-02
26800000	-4.654272e+03	8.496630e+01	1.813907e+00	1.462194e+01	0.000000e+00	2.696743e+00	1.626035e-02	9.803293e-01	4.863588e-03	5.127479e-05	1.103233e-02
26820000	-4.662147e+03	1.095421e+02	1.860735e+00	1.395159e+01	0.000000e+00	2.473303e+00	1.617846e-02	9.906057e-01	1.504362e-03	4.653248e-05	1.141312e-02
26840000	-4.667175e+03	9.006957e+01	1.734678e+00	1.400743e+01	0.000000e+00	1.920325e+00	6.083174e-03	9.966010e-01	1.470997e-03	5.278850e-05	1.062489e-02
26860000	-4.647595e+03	1.252726e+02	1.845080e+00	1.476374e+01	0.000000e+00	2.426969e+00	1.480653e-03	9.989727e-01	2.134216e-03	3.692192e-05	1.132645e-02
26880000	-4.662353e+03	1.317363e+02	1.871890e+00	1.456722e+01	0.000000e+00	2.392628e+00	5.284914e-03	9.985812e-01	3.611148e-04	3.976846e-05	1.148805e-02
26900000	-4.653647e+03	1.610105e+02	2.031096e+00	1.567754e+01	0.000000e+00	2.687649e+00	3.155768e-03	9.991084e-01	4.286542e-04	1.922797e-05	1.243205e-02
26920000	-4.647660e+03	1.378233e+02	1.924650e+00	1.498500e+01	0.000000e+00	2.697682e+00	3.742622e-03	9.988386e-01	4.929488e-04	2.836424e-05	1.178168e-02
26940000	-4.658317e+03	1.064704e+02	1.826857e+00	1.440439e+01	0.000000e+00	2.746143e+00	1.337383e-02	9.973223e-01	1.883994e-04	4.055439e-05	1.117140e-02
26960000	-4.656880e+03	1.207186e+02	1.898114e+00	1.511180e+01	0.000000e+00	1.959049e+00	3.294711e-03	9.979520e-01	1.594719e-03	3.746130e-05	1.159605e-02
26980000	-4.654326e+03	1.063438e+02	1.912024e+00	1.485713e+01	0.000000e+00	2.958030e+00	7.360740e-03	9.936045e-01	3.610615e-03	4.122489e-05	1.170876e-02
27000000	-4.672788e+03	5.593270e+01	1.882390e+00	1.573919e+01	0.000000e+00	2.547339e+00	9.605785e-03	9.939020e-01	2.312939e-03	5.469458e-05	1.157937e-02
27020000	-4.664363e+03	6.876508e+01	1.986085e+00	1.545886e+01	0.000000e+00	2.875740e+00	8.548186e-03	9.919691e-01	3.443053e-03	5.776618e-05	1.210294e-02
27040000	-4.660754e+03	6.077007e+01	2.136415e+00	1.695946e+01	0.000000e+00	2.333361e+00	1.859993e-02	9.769539e-01	8.385718e-03	5.627099e-05	1.301896e-02
27060000	-4.654964e+03	9.077442e+01	1.951182e+00	1.573144e+01	0.000000e+00	2.683322e+00	1.567225e-02	9.920914e-01	1.050529e-03	4.841809e-05	1.186914e-02
27080000	-4.661138e+03	7.717617e+01	1.858853e+00	1.503827e+01	0.000000e+00	2.571437e+00	6.438044e-03	9.914737e-01	6.589437e-03	4.898085e-05	1.128524e-02
27100000	-4.674340e+03	5.509949e+01	1.787090e+00	1.482286e+01	0.000000e+00	2.540562e+00	1.023030e-02	9.923754e-01	1.636803e-03	4.918829e-05	1.085027e-02
27120000	-4.664262e+03	4.443271e+01	1.956570e+00	1.536477e+01	0.000000e+00	2.349793e+00	1.176972e-02	9.939853e-01	1.120613e-03	9.606939e-05	1.182609e-02
27140000	-4.663678e+03	3.478413e+01	1.865633e+00	1.456275e+01	0.000000e+00	2.161277e+00	1.274594e-02	9.849968e-01	7.162692e-03	8.789277e-05	1.109540e-02
27160000	-4.659268e+03	2.651142e+01	2.014936e+00	1.637822e+01	0.000000e+00	2.341812e+00	2.040425e-03	9.973548e-01	7.662086e-03	8.921034e-05	1.193761e-02
27180000	-4.650414e+03	-5.655890e+00	1.843355e+00	1.494956e+01	0.000000e+00	2.512230e+00	1.519356e-02	9.808847e-01	7.484176e-03	1.074439e-04	1.088452e-02
27200000	-4.661247e+03	5.288186e+01	1.862254e+00	1.482107e+01	0.000000e+00	2.940022e+00	1.185682e-02	9.860946e-01	6.048182e-03	6.389707e-05	1.098493e-02
27220000	-4.657592e+03	-2.199220e+00	1.785437e+00	1.469881e+01	0.000000e+00	2.947795e+00	3.515512e-03	9.942871e-01	9.355323e-03	1.299803e-04	1.051811e-02
27240000	-4.656722e+03	-4.655132e-01	1.721359e+00	1.470353e+01	0.000000e+00	3.218735e+00	1.157588e-02	9.937175e-01	1.350625e-03	1.056238e-04	1.013435e-02
27260000	-4.655765e+03	-6.184804e+00	1.721397e+00	1.591830e+01	0.000000e+00	3.029935e+00	7.226341e-03	9.906460e-01	5.876627e-03	9.040383e-05	1.017084e-02
27280000	-4.661931e+03	1.083722e+01	1.499541e+00	1.275789e+01	0.000000e+00	2.733042e+00	2.780418e-02	9.850897e-01	1.112577e-03	1.130316e-04	8.890147e-03
27300000	-4.657293e+03	4.758858e+01	1.756345e+00	1.491757e+01	0.000000e+00	2.690305e+00	1.142707e-02	9.828360e-01	8.510528e-03	7.005127e-05	1.042827e-02
27320000	-4.660713e+03	2.505526e+01	1.739610e+00	1.487107e+01	0.000000e+00	2.956173e+00	2.072317e-02	9.702517e-01	9.650293e-03	7.110796e-05	1.031269e-02
27340000	-4.660895e+03	5.151938e+01	1.684327e+00	1.374927e+01	0.000000e+00	2.324626e+00	1.098035e-02	9.949001e-01	7.764547e-04	7.093673e-05	9.873050e-03
27360000	-4.654546e+03	6.375400e+01	1.589818e+00	1.349634e+01	0.000000e+00	2.148411e+00	1.394258e-02	9.943913e-01	6.836887e-04	4.731407e-05	9.379230e-03
27380000	-4.654688e+03	5.490320e+01	1.660280e+00	1.379133e+01	0.000000e+00	4.005712e+00	2.109464e-02	9.722874e-01	7.864594e-03	4.662709e-05	9.788638e-03
27400000	-4.653580e+03	9.937293e+01	1.756248e+00	1.404395e+01	0.000000e+00	2.341670e+00	5.465999e-03	9.932272e-01	5.533469e-03	4.233361e-05	1.036613e-02
27420000	-4.652555e+03	7.073899e+01	1.950797e+00	1.525275e+01	0.000000e+00	2.208064e+00	7.094586e-03	9.920605e-01	4.162049e-03	5.634670e-05	1.153877e-02
27440000	-4.661096e+03	5.298537e+01	1.921406e+00	1.545846e+01	0.000000e+00	2.208784e+00	1.763254e-02	9.747625e-01	8.650186e-03	7.198193e-05	1.136714e-02
27460000	-4.643505e+03	3.315404e+01	1.650426e+00	1.399958e+01	0.000000e+00	3.548846e+00	1.637589e-02	9.894897e-01	1.715775e-03	7.968672e-05	9.750768e-03
27480000	-4.650698e+03	3.282651e+01	1.632022e+00	1.316942e+01	0.000000e+00	2.827629e+00	1.704963e-02	9.833005e-01	2.871562e-03	9.185354e-05	9.657766e-03
27500000	-4.648395e+03	-5.891714e+00	1.681315e+00	1.375762e+01	0.000000e+00	2.612137e+00	9.201356e-03	9.944944e-01	1.953562e-03	1.424306e-04	9.926627e-03
27520000	-4.656123e+03	-9.478231e+00	1.680336e+00	1.390848e+01	0.000000e+00	3.241461e+00	3.311328e-03	9.950403e-01	7.497902e-03	1.184750e-04	9.945425e-03
27540000	-4.659951e+03	1.986845e-01	2.017630e+00	1.602647e+01	0.000000e+00	2.359797e+00	6.594367e-03	9.910479e-01	7.335359e-03	1.333252e-04	1.195125e-02
27560000	-4.653166e+03	1.127219e+01	1.718641e+00	1.345196e+01	0.000000e+00	2.419715e+00	5.828188e-03	9.971564e-01	1.287728e-03	1.240360e-04	1.027596e-02
27580000	-4.655243e+03	-2.783815e+01	1.875179e+00	1.541258e+01	0.000000e+00	2.159274e+00	1.355188e-02	9.935137e-01	7.647450e-04	1.949099e-04	1.113694e-02
27600000	-4.649469e+03	-2.405691e+01	1.811592e+00	1.453165e+01	0.000000e+00	2.787108e+00	7.830783e-03	9.921161e-01	3.591015e-03	1.913746e-04	1.070845e-02
27620000	-4.664466e+03	1.688663e+01	1.911234e+00	1.485066e+01	0.000000e+00	2.859536e+00	1.799543e-02	9.788488e-01	5.105692e-03	9.712514e-05	1.119749e-02
27640000	-4.650391e+03	1.935637e+00	1.808002e+00	1.392360e+01	0.000000e+00	2.747632e+00	2.878017e-02	9.870110e-01	1.062848e-03	1.722147e-04	1.059093e-02
27660000	-4.655532e+03	3.317545e+01	1.873506e+00	1.441609e+01	0.000000e+00	2.813724e+00	2.324539e-02	9.657782e-01	8.952016e-03	8.146090e-05	1.094585e-02
27680000	-4.642689e+03	1.756293e+01	1.749107e+00	1.443655e+01	0.000000e+00	2.608552e+00	9.430619e-03	9.877780e-01	6.262491e-03	8.772453e-05	1.017064e-02
27700000	-4.645794e+03	2.091639e+01	1.852195e+00	1.447376e+01	0.000000e+00	2.510657e+00	2.127402e-02	9.773006e-01	4.986137e-03	8.875107e-05	1.075314e-02
27720000	-4.653591e+03	2.881925e+01	1.643758e+00	1.349436e+01	0.000000e+00	2.608704e+00	1.123754e-02	9.911780e-01	2.494601e-03	8.519599e-05	9.548629e-03
27740000	-4.661009e+03	6.468064e+00	1.716714e+00	1.427122e+01	0.000000e+00	2.412493e+00	4.908483e-03	9.949604e-01	3.898463e-03	9.785877e-05	9.955179e-03
27760000	-4.648818e+03	-1.270824e+01	1.741343e+00	1.475211e+01	0.000000e+00	2.502557e+00	1.725481e-02	9.921155e-01	7.131078e-04	1.100417e-04	1.010544e-02
27780000	-4.655059e+03	-2.426504e+01	1.885699e+00	1.512820e+01	0.000000e+00	2.407488e+00	1.844802e-02	9.939865e-01	4.285397e-04	1.447818e-04	1.093047e-02
27800000	-4.648477e+03	-1.515623e+00	1.778762e+00	1.451214e+01	0.000000e+00	2.620093e+00	1.069725e-02	9.940177e-01	1.220355e-03	1.128868e-04	1.027878e-02
27820000	-4.653625e+03	-5.444457e+00	1.710614e+00	1.432760e+01	0.000000e+00	2.480287e+00	1.136948e-02	9.922363e-01	1.362731e-03	9.963110e-05	9.892114e-03
27840000	-4.655173e+03	2.443155e+01	1.692698e+00	1.413274e+01	0.000000e+00	2.917691e+00	8.665299e-03	9.937684e-01	1.442254e-03	1.018424e-04	9.755844e-03
27860000	-4.649814e+03	-9.672585e+00	1.609122e+00	1.343396e+01	0.000000e+00	2.850448e+00	8.003263e-03	9.972374e-01	5.169903e-04	1.026100e-04	9.309252e-03
27880000	-4.658105e+03	-3.039480e+01	1.601143e+00	1.313911e+01	0.000000e+00	3.000532e+00	1.168768e-02	9.887121e-01	2.698215e-03	1.932759e-04	9.135009e-03
27900000	-4.649059e+03	-1.781848e+01	1.814545e+00	1.495126e+01	0.000000e+00	2.272576e+00	8.124647e-03	9.885466e-01	7.917268e-03	1.482328e-04	1.035392e-02
27920000	-4.645321e+03	-2.730834e+01	1.729029e+00	1.451107e+01	0.000000e+00	2.282742e+00	1.376039e-02	9.905445e-01	1.663181e-03	1.554506e-04	9.854914e-03
27940000	-4.664909e+03	-3.774654e+01	1.705142e+00	1.425815e+01	0.000000e+00	1.827723e+00	9.075050e-03	9.916095e-01	3.351298e-03	1.537664e-04	9.813476e-03
27960000	-4.652468e+03	-3.664664e+01	1.657887e+00	1.363475e+01	0.000000e+00	2.451974e+00	9.550387e-03	9.951868e-01	8.786967e-04	2.076972e-04	9.744819e-03
27980000	-4.662585e+03	1.318734e+00	1.891907e+00	1.458822e+01	0.000000e+00	2.780665e+00	7.654776e-03	9.969644e-01	6.995637e-04	1.577587e-04	1.114844e-02
28000000	-4.666044e+03	-5.170421e-01	1.950749e+00	1.493585e+01	0.000000e+00	2.421705e+00	1.034479e-02	9.944380e-01	1.617269e-03	1.197845e-04	1.154421e-02
28020000	-4.641363e+03	3.218443e+01	2.052405e+00	1.535473e+01	0.000000e+00	2.036942e+00	9.225872e-03	9.935321e-01	2.472138e-03	8.839083e-05	1.217092e-02
28040000	-4.659224e+03	1.399211e+00	1.870950e+00	1.486834e+01	0.000000e+00	2.777235e+00	1.524360e-02	9.876184e-01	2.947745e-03	1.312725e-04	1.106628e-02
28060000	-4.647895e+03	2.642707e+01	1.956796e+00	1.487048e+01	0.000000e+00	2.244337e+00	1.110987e-02	9.902173e-01	4.275502e-03	9.966539e-05	1.156821e-02
28080000	-4.661810e+03	2.077620e+01	2.160931e+00	1.707903e+01	0.000000e+00	2.001487e+00	1.387532e-02	9.856168e-01	2.753131e-03	1.020346e-04	1.275401e-02
28100000	-4.657010e+03	2.588178e+01	1.961670e+00	1.546610e+01	0.000000e+00	3.141700e+00	5.632939e-03	9.945519e-01	4.006216e-03	9.796588e-05	1.154445e-02
28120000	-4.664039e+03	2.385385e+01	1.606048e+00	1.323797e+01	0.000000e+00	2.332199e+00	8.063137e-03	9.947675e-01	1.683720e-03	1.091651e-04	9.354778e-03
28140000	-4.657246e+03	3.304928e+01	1.798236e+00	1.421569e+01	0.000000e+00	3.113305e+00	5.902111e-03	9.976363e-01	6.348786e-04	8.453454e-05	1.065284e-02
28160000	-4.664704e+03	2.303988e+01	1.732498e+00	1.393108e+01	0.000000e+00	2.306331e+00	3.774606e-03	9.981497e-01	1.022377e-03	1.163805e-04	1.025616e-02
28180000	-4.657089e+03	1.491764e+01	2.102706e+00	1.673965e+01	0.000000e+00	2.648087e+00	1.014653e-02	9.931824e-01	2.359226e-03	9.216359e-05	1.245026e-02
28200000	-4.654981e+03	1.199383e+01	1.789230e+00	1.397221e+01	0.000000e+00	2.361648e+00	5.242979e-03	9.965645e-01	2.214008e-03	1.448371e-04	1.059574e-02
28220000	-4.660047e+03	8.416032e+00	1.769323e+00	1.402872e+01	0.000000e+00	2.396760e+00	1.591619e-02	9.805712e-01	6.987621e-03	1.378267e-04	1.045978e-02
28240000	-4.670170e+03	6.764687e+00	1.861534e+00	1.465083e+01	0.000000e+00	2.701970e+00	2.076984e-02	9.758088e-01	2.746542e-03	1.187367e-04	1.103998e-02
28260000	-4.652134e+03	4.274066e+01	1.909657e+00	1.453592e+01	0.000000e+00	2.581323e+00	1.194741e-02	9.934449e-01	1.233329e-03	1.033599e-04	1.143449e-02
28280000	-4.648305e+03	4.516517e+01	2.174264e+00	1.614272e+01	0.000000e+00	2.461349e+00	1.176040e-02	9.889551e-01	4.240637e-03	8.437557e-05	1.308663e-02
28300000	-4.646065e+03	1.361998e+01	2.148821e+00	1.573091e+01	0.000000e+00	2.518327e+00	9.267133e-03	9.900914e-01	6.134785e-03	1.195769e-04	1.301739e-02
28320000	-4.648392e+03	-2.088857e+01	2.060757e+00	1.532610e+01	0.000000e+00	2.540170e+00	1.234836e-02	9.817619e-01	1.051903e-02	1.611093e-04	1.250165e-02
28340000	-4.661302e+03	-4.590370e+01	2.025750e+00	1.509837e+01	0.000000e+00	2.435584e+00	8.727864e-03	9.871554e-01	1.232428e-02	3.186377e-04	1.234099e-02
28360000	-4.646853e+03	-4.084968e+01	1.894398e+00	1.423032e+01	0.000000e+00	3.174648e+00	2.830828e-02	9.771498e-01	3.936144e-03	2.618075e-04	1.156053e-02
28380000	-4.671086e+03	-5.282931e+01	1.790035e+00	1.389148e+01	0.000000e+00	2.800211e+00	1.759958e-02	9.867218e-01	3.032960e-03	2.480516e-04	1.089866e-02
28400000	-4.642646e+03	-8.362382e+00	1.918335e+00	1.451626e+01	0.000000e+00	2.831049e+00	8.851754e-03	9.935396e-01	2.282013e-03	1.832385e-04	1.168368e-02
28420000	-4.650117e+03	-5.801509e+01	1.777266e+00	1.400669e+01	0.000000e+00	2.834783e+00	7.487780e-03	9.956457e-01	1.466381e-03	3.022333e-04	1.079832e-02
28440000	-4.671187e+03	-7.813044e+01	1.802461e+00	1.415616e+01	0.000000e+00	3.505950e+00	8.888405e-03	9.906362e-01	4.531061e-03	3.575281e-04	1.099565e-02
28460000	-4.661713e+03	-4.800031e+01	1.850356e+00	1.433253e+01	0.000000e+00	3.727983e+00	1.008589e-02	9.888154e-01	5.466370e-03	2.212415e-04	1.113724e-02
28480000	-4.658197e+03	-7.136639e+01	1.767709e+00	1.405349e+01	0.000000e+00	2.548060e+00	1.316899e-02	9.802244e-01	5.130299e-03	2.418509e-04	1.071556e-02
28500000	-4.656282e+03	9.029904e-01	1.815192e+00	1.483242e+01	0.000000e+00	2.547653e+00	1.061174e-02	9.931847e-01	2.191512e-03	1.179102e-04	1.101132e-02
28520000	-4.665233e+03	1.055537e+01	1.806122e+00	1.462254e+01	0.000000e+00	2.305099e+00	1.173150e-02	9.957205e-01	5.677320e-04	1.214436e-04	1.095980e-02
28540000	-4.652970e+03	4.217586e+01	1.908806e+00	1.452036e+01	0.000000e+00	3.128182e+00	1.503466e-02	9.871273e-01	3.072264e-03	1.006466e-04	1.160657e-02
28560000	-4.657680e+03	4.199430e+00	1.834591e+00	1.450623e+01	0.000000e+00	2.768889e+00	1.291410e-02	9.870688e-01	3.970497e-03	1.191475e-04	1.113564e-02
28580000	-4.660537e+03	2.101535e+01	1.865785e+00	1.455286e+01	0.000000e+00	3.275638e+00	1.643160e-02	9.920364e-01	1.062017e-03	1.399951e-04	1.124944e-02
28600000	-4.648945e+03	-4.701713e-01	1.981091e+00	1.500139e+01	0.000000e+00	2.542091e+00	2.120943e-02	9.741421e-01	5.985837e-03	1.295681e-04	1.193965e-02
28620000	-4.663528e+03	5.445231e+01	2.027785e+00	1.475003e+01	0.000000e+00	2.183641e+00	1.192212e-02	9.916706e-01	2.782687e-03	7.252406e-05	1.220958e-02
28640000	-4.655477e+03	2.476182e+01	1.826790e+00	1.428337e+01	0.000000e+00	2.294805e+00	1.219187e-02	9.915462e-01	1.960253e-03	1.084753e-04	1.101004e-02
28660000	-4.665679e+03	1.160010e+01	2.082470e+00	1.655340e+01	0.000000e+00	2.161766e+00	1.425912e-02	9.892471e-01	2.314814e-03	9.280631e-05	1.254622e-02
28680000	-4.663986e+03	5.087357e+00	1.797968e+00	1.410936e+01	0.000000e+00	2.899498e+00	1.417775e-02	9.936889e-01	8.067483e-04	1.283494e-04	1.083906e-02
28700000	-4.669113e+03	3.186751e+01	2.084180e+00	1.556256e+01	0.000000e+00	1.836505e+00	1.337363e-02	9.954692e-01	6.300147e-04	1.152440e-04	1.253933e-02
28720000	-4.655193e+03	-1.703301e+00	1.868551e+00	1.395957e+01	0.000000e+00	3.565882e+00	4.279977e-03	9.975011e-01	1.365753e-03	1.770009e-04	1.129540e-02
28740000	-4.658032e+03	-2.243879e+01	1.803725e+00	1.404269e+01	0.000000e+00	3.501979e+00	8.321766e-03	9.945087e-01	2.025231e-03	2.115319e-04	1.083863e-02
28760000	-4.654903e+03	1.419184e+01	1.949973e+00	1.493545e+01	1.162791e-02	2.396028e+00	1.805502e-02	9.856609e-01	2.859046e-03	1.056217e-04	1.161850e-02
28780000	-4.647778e+03	4.985358e+00	1.976203e+00	1.539718e+01	0.000000e+00	2.549777e+00	8.853296e-03	9.931697e-01	2.604453e-03	1.280949e-04	1.178360e-02
28800000	-4.658653e+03	2.896266e+01	2.050149e+00	1.574532e+01	0.000000e+00	2.417246e+00	2.911106e-03	9.980342e-01	1.851657e-03	9.158751e-05	1.226766e-02
28820000	-4.659582e+03	3.576120e+01	2.088002e+00	1.561608e+01	0.000000e+00	2.708305e+00	6.834028e-03	9.965197e-01	1.309646e-03	1.127049e-04	1.252211e-02
28840000	-4.643963e+03	5.704742e+01	2.069381e+00	1.489631e+01	0.000000e+00	2.786991e+00	3.642815e-03	9.983100e-01	1.006792e-03	7.722753e-05	1.246995e-02
28860000	-4.650895e+03	3.849721e+01	2.149300e+00	1.644977e+01	0.000000e+00	2.273281e+00	3.912891e-03	9.981135e-01	1.149283e-03	1.004232e-04	1.296056e-02
28880000	-4.647119e+03	-3.423688e+01	1.809264e+00	1.406206e+01	1.162791e-02	2.481276e+00	3.112433e-03	9.978374e-01	1.652715e-03	2.636363e-04	1.088878e-02
28900000	-4.653250e+03	3.043700e+01	1.965743e+00	1.553685e+01	0.000000e+00	2.940742e+00	2.655837e-03	9.986480e-01	9.884806e-04	1.000598e-04	1.173563e-02
28920000	-4.673035e+03	2.795753e+01	1.961793e+00	1.566658e+01	0.000000e+00	2.417951e+00	1.081370e-02	9.969858e-01	4.440880e-04	8.915868e-05	1.175077e-02
28940000	-4.645015e+03	-1.762893e+01	1.894980e+00	1.452209e+01	0.000000e+00	2.909658e+00	1.147192e-02	9.928981e-01	1.777593e-03	1.747641e-04	1.130987e-02
28960000	-4.670235e+03	-5.184347e+01	1.845797e+00	1.458982e+01	0.000000e+00	3.030840e+00	1.933685e-02	9.917463e-01	7.771116e-04	2.493504e-04	1.105077e-02
28980000	-4.657136e+03	-5.731261e+01	1.703242e+00	1.364567e+01	0.000000e+00	2.657385e+00	2.239658e-02	9.885132e-01	8.669356e-04	2.331446e-04	1.023619e-02
29000000	-4.654591e+03	-4.747408e+01	1.951022e+00	1.560596e+01	0.000000e+00	2.554714e+00	7.310803e-03	9.919218e-01	5.455729e-03	1.820380e-04	1.163659e-02
29020000	-4.664835e+03	-3.813225e+01	1.779394e+00	1.436182e+01	0.000000e+00	2.495021e+00	1.621477e-02	9.930930e-01	7.458261e-04	2.242243e-04	1.062658e-02
29040000	-4.658249e+03	-3.789961e+01	1.742227e+00	1.437856e+01	0.000000e+00	2.445485e+00	1.786215e-02	9.866609e-01	2.275890e-03	1.979076e-04	1.039673e-02
29060000	-4.661867e+03	-1.039357e+00	1.906347e+00	1.476716e+01	0.000000e+00	3.297619e+00	1.714321e-02	9.895522e-01	2.224719e-03	1.372606e-04	1.140823e-02
29080000	-4.655778e+03	2.548319e+01	1.884496e+00	1.454762e+01	0.000000e+00	2.707819e+00	1.172104e-02	9.928124e-01	2.365483e-03	8.827530e-05	1.127703e-02
29100000	-4.656926e+03	-1.612578e+01	2.080434e+00	1.542441e+01	0.000000e+00	2.475072e+00	1.691470e-02	9.949166e-01	4.546622e-04	1.756853e-04	1.247295e-02
29120000	-4.658841e+03	-5.941055e+01	1.859045e+00	1.558318e+01	0.000000e+00	2.760695e+00	1.984710e-02	9.909987e-01	7.769808e-04	2.518560e-04	1.119754e-02
29140000	-4.671980e+03	-6.501398e+00	2.027185e+00	1.567047e+01	0.000000e+00	2.322427e+00	2.104407e-02	9.832496e-01	2.472297e-03	1.600940e-04	1.218184e-02
29160000	-4.650858e+03	-3.480415e+01	1.808545e+00	1.488606e+01	0.000000e+00	2.851921e+00	1.120455e-02	9.944405e-01	1.079342e-03	1.681470e-04	1.083539e-02
29180000	-4.639567e+03	-4.420277e+01	1.906024e+00	1.535867e+01	0.000000e+00	3.070935e+00	8.713477e-03	9.902016e-01	3.950277e-03	2.234996e-04	1.138460e-02
29200000	-4.648261e+03	-4.295967e+01	1.790619e+00	1.451791e+01	0.000000e+00	2.705561e+00	2.660096e-02	9.819822e-01	2.265211e-03	2.117682e-04	1.071011e-02
29220000	-4.656425e+03	-1.664376e+01	2.121089e+00	1.622569e+01	0.000000e+00	2.645759e+00	1.597753e-02	9.897270e-01	2.074697e-03	1.842148e-04	1.268490e-02
29240000	-4.643632e+03	-1.454378e+01	2.110451e+00	1.596847e+01	0.000000e+00	2.190143e+00	5.699057e-03	9.939613e-01	4.925930e-03	1.803007e-04	1.261803e-02
29260000	-4.659076e+03	-3.986159e+01	2.012024e+00	1.537836e+01	0.000000e+00	3.075706e+00	1.304346e-02	9.915291e-01	2.047276e-03	2.396433e-04	1.198316e-02
29280000	-4.644686e+03	-6.852921e+01	1.897141e+00	1.451446e+01	0.000000e+00	2.402415e+00	1.046771e-02	9.902818e-01	3.685212e-03	3.710134e-04	1.131504e-02
29300000	-4.640207e+03	-4.954876e+01	1.778720e+00	1.407365e+01	0.000000e+00	2.047928e+00	2.236790e-02	9.859709e-01	1.538128e-03	3.095843e-04	1.070243e-02
29320000	-4.649169e+03	-2.526324e+01	1.749854e+00	1.425146e+01	0.000000e+00	3.330511e+00	1.514405e-02	9.754009e-01	9.186591e-03	1.978191e-04	1.042532e-02
29340000	-4.653373e+03	-1.433926e+01	1.803903e+00	1.410424e+01	0.000000e+00	3.164329e+00	2.952236e-02	9.777227e-01	2.834277e-03	1.696023e-04	1.072085e-02
29360000	-4.641399e+03	-1.160632e+01	1.751723e+00	1.395554e+01	0.000000e+00	3.203219e+00	1.328288e-02	9.843804e-01	7.527637e-03	1.662302e-04	1.040127e-02
29380000	-4.659257e+03	-1.390972e+01	1.812889e+00	1.413464e+01	0.000000e+00	2.924590e+00	2.056904e-02	9.833909e-01	2.502279e-03	2.009307e-04	1.078998e-02
29400000	-4.666828e+03	-3.868076e+01	1.811173e+00	1.499106e+01	0.000000e+00	3.045344e+00	1.057264e-02	9.940808e-01	1.467050e-03	2.212824e-04	1.070752e-02
29420000	-4.649447e+03	-3.140240e+00	2.008299e+00	1.595022e+01	0.000000e+00	2.827703e+00	1.677567e-02	9.917979e-01	9.058768e-04	1.179797e-04	1.199610e-02
29440000	-4.665456e+03	-3.173538e+01	1.864584e+00	1.575765e+01	0.000000e+00	2.537508e+00	5.005584e-03	9.937247e-01	6.436230e-03	1.370233e-04	1.112352e-02
29460000	-4.646082e+03	1.196571e+01	1.864307e+00	1.517393e+01	0.000000e+00	2.750362e+00	1.373890e-02	9.929811e-01	1.149889e-03	1.173311e-04	1.119270e-02
29480000	-4.650701e+03	-4.068192e+00	1.962876e+00	1.627455e+01	0.000000e+00	2.093648e+00	8.651719e-03	9.891561e-01	6.045082e-03	1.293770e-04	1.181183e-02
29500000	-4.657547e+03	-3.600341e-01	1.815986e+00	1.463966e+01	0.000000e+00	2.709938e+00	1.729963e-02	9.762734e-01	6.960561e-03	1.522088e-04	1.089139e-02
29520000	-4.663113e+03	-1.251188e+01	1.918085e+00	1.532711e+01	0.000000e+00	2.260012e+00	4.940329e-03	9.940253e-01	5.944575e-03	1.219725e-04	1.150685e-02
29540000	-4.652934e+03	-2.394198e+01	2.040862e+00	1.648468e+01	0.000000e+00	2.348822e+00	2.155425e-02	9.673860e-01	1.040072e-02	1.512991e-04	1.222591e-02
29560000	-4.656674e+03	-5.516173e+00	2.031737e+00	1.653080e+01	0.000000e+00	1.880497e+00	1.949314e-02	9.893639e-01	1.256747e-03	1.722748e-04	1.219106e-02
29580000	-4.651873e+03	-1.417995e+00	1.781242e+00	1.424692e+01	0.000000e+00	3.470275e+00	1.757290e-02	9.764991e-01	9.103799e-03	1.421921e-04	1.065787e-02
29600000	-4.663044e+03	3.035528e+01	1.898231e+00	1.462807e+01	0.000000e+00	2.541664e+00	1.289883e-02	9.855907e-01	6.395437e-03	9.262293e-05	1.138500e-02
29620000	-4.645292e+03	-4.612440e+00	1.932582e+00	1.455981e+01	0.000000e+00	3.069008e+00	1.669969e-02	9.638161e-01	1.967859e-02	1.694266e-04	1.158266e-02
29640000	-4.653920e+03	1.474376e+01	1.861927e+00	1.412311e+01	0.000000e+00	3.171282e+00	7.696276e-03	9.958911e-01	1.212854e-03	1.735200e-04	1.117513e-02
29660000	-4.651475e+03	9.928256e+00	1.766302e+00	1.399256e+01	0.000000e+00	2.813629e+00	1.762244e-02	9.872514e-01	2.704482e-03	1.242303e-04	1.063231e-02
29680000	-4.650828e+03	2.612661e+01	1.817540e+00	1.387894e+01	0.000000e+00	2.688183e+00	8.403405e-03	9.940232e-01	2.860828e-03	1.300272e-04	1.098398e-02
29700000	-4.651155e+03	-6.763777e+00	1.708931e+00	1.387850e+01	0.000000e+00	3.432086e+00	1.549584e-02	9.954025e-01	3.676515e-04	1.351883e-04	1.030482e-02
29720000	-4.661886e+03	3.149927e+01	1.948096e+00	1.488461e+01	0.000000e+00	2.753492e+00	7.267048e-03	9.972977e-01	6.246477e-04	1.209024e-04	1.172182e-02
29740000	-4.657788e+03	1.508284e+00	1.908488e+00	1.538246e+01	0.000000e+00	2.217002e+00	5.743470e-03	9.979296e-01	4.625586e-04	1.112098e-04	1.138488e-02
29760000	-4.647428e+03	2.207219e+01	1.906753e+00	1.495134e+01	0.000000e+00	2.733659e+00	3.610109e-03	9.965528e-01	4.289900e-03	1.085175e-04	1.133711e-02
29780000	-4.652008e+03	-3.527217e+00	1.799156e+00	1.493589e+01	0.000000e+00	2.707664e+00	1.179629e-02	9.899472e-01	2.569934e-03	1.333728e-04	1.074983e-02
29800000	-4.654369e+03	-8.195346e+00	1.990897e+00	1.537278e+01	0.000000e+00	2.323447e+00	1.604622e-02	9.906299e-01	1.096049e-03	1.573399e-04	1.194467e-02
29820000	-4.669118e+03	-4.645316e+01	1.965091e+00	1.609549e+01	0.000000e+00	3.215245e+00	4.621487e-03	9.960961e-01	3.319080e-03	1.636532e-04	1.177802e-02
29840000	-4.646589e+03	-6.968405e+01	1.684774e+00	1.364703e+01	0.000000e+00	3.015996e+00	7.458434e-03	9.883223e-01	1.012281e-02	2.879472e-04	1.008552e-02
29860000	-4.650320e+03	-3.864210e+01	1.807400e+00	1.447227e+01	0.000000e+00	3.745584e+00	8.781495e-03	9.937708e-01	1.669836e-03	2.058395e-04	1.084685e-02
29880000	-4.649614e+03	-5.090141e+01	1.936983e+00	1.497631e+01	0.000000e+00	2.623355e+00	9.462148e-03	9.899263e-01	4.306367e-03	2.574465e-04	1.160357e-02
29900000	-4.647964e+03	-2.636647e+01	1.633829e+00	1.350582e+01	0.000000e+00	3.088632e+00	9.829687e-03	9.914671e-01	3.282020e-03	1.727217e-04	9.720315e-03
29920000	-4.656622e+03	-5.592584e+01	1.721715e+00	1.462800e+01	0.000000e+00	2.927520e+00	2.425647e-02	9.856930e-01	1.703369e-03	1.904554e-04	1.024586e-02
29940000	-4.645993e+03	-2.361027e+01	1.557653e+00	1.309429e+01	0.000000e+00	3.978851e+00	1.005635e-02	9.847504e-01	9.442922e-03	1.196444e-04	9.254272e-03
29960000	-4.657456e+03	-1.424783e+01	1.810479e+00	1.521173e+01	1.162791e-02	3.812470e+00	1.407842e-02	9.815752e-01	6.298354e-03	1.228872e-04	1.074213e-02
29980000	-4.661022e+03	-4.897448e+01	1.743886e+00	1.462706e+01	0.000000e+00	2.747693e+00	1.832307e-02	9.895570e-01	1.271428e-03	1.638822e-04	1.029536e-02
30000000	-4.654025e+03	-3.332223e+01	1.734411e+00	1.454941e+01	0.000000e+00	2.473175e+00	1.149032e-02	9.851988e-01	6.703304e-03	1.779561e-04	1.025838e-02
30020000	-4.653632e+03	-2.895383e+01	1.737212e+00	1.483088e+01	0.000000e+00	2.485730e+00	1.150873e-02	9.906196e-01	2.940750e-03	1.549149e-04	1.018120e-02
30040000	-4.661731e+03	-7.977828e+01	1.773627e+00	1.516823e+01	0.000000e+00	2.658211e+00	1.888365e-02	9.830742e-01	3.678215e-03	1.692653e-04	1.042137e-02
30060000	-4.651666e+03	-4.293386e+01	1.734822e+00	1.436812e+01	0.000000e+00	2.176986e+00	1.541233e-02	9.771893e-01	8.173003e-03	2.010792e-04	1.023726e-02
30080000	-4.648938e+03	-4.757096e+01	1.783346e+00	1.515486e+01	0.000000e+00	3.136989e+00	1.208403e-02	9.914671e-01	2.324565e-03	1.890302e-04	1.047725e-02
30100000	-4.661815e+03	-5.429477e+01	1.844044e+00	1.432116e+01	0.000000e+00	2.499383e+00	2.370473e-02	9.710898e-01	6.690009e-03	2.504082e-04	1.100845e-02
30120000	-4.653716e+03	-5.843025e+01	1.771650e+00	1.391298e+01	0.000000e+00	3.209142e+00	2.021560e-02	9.832213e-01	2.887008e-03	2.893093e-04	1.057429e-02
30140000	-4.647183e+03	-5.485526e+01	1.830124e+00	1.496265e+01	0.000000e+00	2.823118e+00	6.312133e-03	9.913582e-01	8.533807e-03	1.805449e-04	1.097136e-02
30160000	-4.656156e+03	-2.922160e+01	1.861535e+00	1.465550e+01	0.000000e+00	3.195573e+00	1.188076e-02	9.931398e-01	1.846227e-03	1.841888e-04	1.131433e-02
30180000	-4.663196e+03	-3.837898e+01	2.005118e+00	1.541269e+01	0.000000e+00	2.422421e+00	1.637688e-02	9.840338e-01	3.794669e-03	1.936733e-04	1.220248e-02
30200000	-4.655909e+03	-2.195440e+01	1.989413e+00	1.508397e+01	0.000000e+00	2.803750e+00	1.066880e-02	9.882579e-01	5.759879e-03	1.684272e-04	1.209313e-02
30220000	-4.636107e+03	1.161939e+01	2.063844e+00	1.578761e+01	0.000000e+00	2.991207e+00	1.960269e-02	9.844662e-01	3.753799e-03	1.193360e-04	1.255255e-02
30240000	-4.653744e+03	-5.199706e+00	1.957261e+00	1.551446e+01	0.000000e+00	2.542654e+00	9.689046e-03	9.932424e-01	2.037736e-03	1.336138e-04	1.185380e-02
30260000	-4.646297e+03	-3.924760e+01	1.811529e+00	1.484160e+01	0.000000e+00	2.705304e+00	7.850864e-03	9.925706e-01	4.548797e-03	2.190090e-04	1.098748e-02
30280000	-4.662848e+03	1.493748e+01	2.001996e+00	1.529820e+01	0.000000e+00	2.427428e+00	7.008233e-03	9.936632e-01	3.548100e-03	1.208820e-04	1.210879e-02
30300000	-4.663971e+03	-1.729975e+01	2.023313e+00	1.565809e+01	0.000000e+00	2.599837e+00	8.993987e-03	9.925650e-01	3.024548e-03	1.580941e-04	1.227716e-02
30320000	-4.672728e+03	-5.330063e+00	1.967959e+00	1.560806e+01	0.000000e+00	1.929214e+00	1.669299e-02	9.888372e-01	2.366014e-03	1.681326e-04	1.191206e-02
30340000	-4.663332e+03	-7.429241e+00	2.008956e+00	1.592645e+01	0.000000e+00	2.950743e+00	6.105647e-03	9.965461e-01	1.685495e-03	1.246073e-04	1.213777e-02
30360000	-4.659972e+03	-9.979875e+00	1.943233e+00	1.440281e+01	0.000000e+00	2.781474e+00	1.469390e-02	9.940904e-01	1.018792e-03	1.946564e-04	1.172008e-02
30380000	-4.665459e+03	-7.330480e+01	1.972109e+00	1.429208e+01	0.000000e+00	2.643428e+00	1.483932e-02	9.940061e-01	7.531464e-04	4.045703e-04	1.186712e-02
30400000	-4.650277e+03	-2.923482e+01	2.047025e+00	1.579588e+01	0.000000e+00	2.522405e+00	7.300258e-03	9.935015e-01	4.691699e-03	1.969946e-04	1.231691e-02
30420000	-4.666843e+03	-2.564286e+01	2.000881e+00	1.546957e+01	0.000000e+00	2.168993e+00	5.979357e-03	9.926107e-01	8.916862e-03	1.532594e-04	1.206001e-02
30440000	-4.648368e+03	-2.919021e+01	1.996233e+00	1.567106e+01	0.000000e+00	2.622505e+00	8.317773e-03	9.952389e-01	1.396495e-03	1.865410e-04	1.215305e-02
30460000	-4.652723e+03	-2.781021e+01	1.982183e+00	1.559613e+01	0.000000e+00	2.756063e+00	1.926305e-02	9.934919e-01	4.972495e-04	1.856239e-04	1.202506e-02
30480000	-4.664816e+03	-1.991171e+01	1.723599e+00	1.295013e+01	0.000000e+00	2.376992e+00	4.202134e-03	9.942752e-01	1.030570e-02	1.989548e-04	1.048663e-02
30500000	-4.661190e+03	-1.056472e+00	2.145718e+00	1.648030e+01	0.000000e+00	2.463105e+00	3.967542e-03	9.971259e-01	2.360354e-03	1.384673e-04	1.301139e-02
30520000	-4.663809e+03	1.120052e+01	1.925668e+00	1.494477e+01	0.000000e+00	2.557403e+00	5.480764e-03	9.958733e-01	2.580250e-03	1.324671e-04	1.170506e-02
30540000	-4.649658e+03	-2.224980e+01	1.864800e+00	1.508475e+01	0.000000e+00	2.982441e+00	3.293656e-03	9.981766e-01	1.093301e-03	1.542428e-04	1.135869e-02
30560000	-4.655876e+03	-1.262943e+01	1.937791e+00	1.496157e+01	0.000000e+00	2.456734e+00	2.576407e-03	9.982897e-01	2.304788e-03	1.545234e-04	1.179458e-02
30580000	-4.653102e+03	-5.977511e+01	1.898434e+00	1.419768e+01	1.162791e-02	2.518611e+00	1.789786e-03	9.985275e-01	3.508454e-03	3.432262e-04	1.153730e-02
30600000	-4.642772e+03	-4.683810e+01	1.940648e+00	1.557493e+01	0.000000e+00	3.213925e+00	2.425726e-03	9.988826e-01	9.586030e-04	2.408655e-04	1.176740e-02
30620000	-4.651731e+03	-3.211613e+01	2.081257e+00	1.629595e+01	0.000000e+00	2.903642e+00	3.397310e-03	9.979952e-01	1.431604e-03	2.028633e-04	1.261888e-02
30640000	-4.648205e+03	-4.563222e+01	2.225847e+00	1.655446e+01	0.000000e+00	2.617934e+00	6.849978e-03	9.940271e-01	3.579077e-03	2.223760e-04	1.354624e-02
30660000	-4.660652e+03	-6.570137e+01	1.875244e+00	1.432299e+01	0.000000e+00	2.728239e+00	1.171507e-02	9.896977e-01	3.720873e-03	3.202546e-04	1.140028e-02
30680000	-4.666952e+03	-4.790663e+01	1.732024e+00	1.369709e+01	0.000000e+00	3.547832e+00	7.787519e-03	9.948457e-01	2.156747e-03	2.625543e-04	1.052170e-02
30700000	-4.656619e+03	-7.164610e+01	2.002301e+00	1.500414e+01	0.000000e+00	2.393443e+00	8.241832e-03	9.961651e-01	1.135068e-03	3.818576e-04	1.218477e-02
30720000	-4.661959e+03	-5.741298e+01	2.016051e+00	1.491898e+01	0.000000e+00	2.111106e+00	7.712426e-03	9.915990e-01	4.514102e-03	2.887615e-04	1.225580e-02
30740000	-4.660471e+03	-5.268952e+01	1.799898e+00	1.334545e+01	0.000000e+00	2.547657e+00	1.562828e-02	9.865477e-01	3.833381e-03	3.322786e-04	1.095465e-02
30760000	-4.657757e+03	-5.684180e+01	2.073552e+00	1.567015e+01	0.000000e+00	2.710045e+00	1.693045e-02	9.894969e-01	2.393128e-03	3.091233e-04	1.262856e-02
30780000	-4.667074e+03	-3.955371e+01	1.955969e+00	1.457229e+01	0.000000e+00	1.938507e+00	6.194339e-03	9.958944e-01	1.822429e-03	2.404652e-04	1.199822e-02
30800000	-4.660339e+03	-3.254437e+01	2.134041e+00	1.571938e+01	0.000000e+00	2.083687e+00	9.265998e-03	9.932168e-01	2.309607e-03	1.990424e-04	1.307510e-02
30820000	-4.673389e+03	-5.871536e+01	1.990861e+00	1.519606e+01	0.000000e+00	2.582469e+00	7.869135e-03	9.905033e-01	6.380615e-03	2.608063e-04	1.213063e-02
30840000	-4.657968e+03	-7.245937e+01	1.884080e+00	1.481784e+01	0.000000e+00	2.407262e+00	1.596584e-02	9.910289e-01	1.440093e-03	3.229647e-04	1.148560e-02
30860000	-4.662241e+03	-8.425546e+01	1.812215e+00	1.439212e+01	0.000000e+00	3.164797e+00	8.382949e-03	9.959277e-01	1.020000e-03	4.214876e-04	1.104567e-02
30880000	-4.669946e+03	-6.562312e+01	1.791027e+00	1.399059e+01	0.000000e+00	3.211461e+00	1.598496e-02	9.904647e-01	1.455691e-03	3.350692e-04	1.093354e-02
30900000	-4.658683e+03	-8.558781e+01	1.978138e+00	1.617102e+01	0.000000e+00	3.297673e+00	4.318948e-03	9.954640e-01	4.281838e-03	3.048070e-04	1.202366e-02
30920000	-4.657011e+03	-6.958915e+01	1.800191e+00	1.459457e+01	0.000000e+00	3.024768e+00	3.797070e-03	9.964268e-01	3.911548e-03	3.277177e-04	1.088870e-02
30940000	-4.654227e+03	-7.424959e+01	1.854771e+00	1.454579e+01	0.000000e+00	2.859334e+00	1.955910e-02	9.878600e-01	1.741841e-03	3.126547e-04	1.123248e-02
30960000	-4.657512e+03	-3.676389e+01	1.854248e+00	1.426537e+01	0.000000e+00	2.214610e+00	1.675764e-02	9.887422e-01	1.957848e-03	1.811278e-04	1.122241e-02
30980000	-4.656169e+03	-7.667594e-01	1.887749e+00	1.424922e+01	0.000000e+00	2.573629e+00	1.161943e-02	9.934534e-01	1.736665e-03	1.794011e-04	1.142418e-02
31000000	-4.658535e+03	2.121122e+01	2.157230e+00	1.649366e+01	0.000000e+00	2.259264e+00	4.168705e-03	9.926231e-01	1.214014e-02	1.001045e-04	1.306565e-02
31020000	-4.663991e+03	-7.623346e+00	1.966389e+00	1.526180e+01	0.000000e+00	2.678545e+00	1.415119e-02	9.873319e-01	3.249719e-03	1.687420e-04	1.191167e-02
31040000	-4.656775e+03	-3.608341e+01	1.822423e+00	1.436137e+01	0.000000e+00	3.692783e+00	1.374541e-02	9.913613e-01	1.231467e-03	1.922512e-04	1.102840e-02
31060000	-4.659901e+03	-2.967483e+01	2.088691e+00	1.645808e+01	0.000000e+00	2.493764e+00	6.302590e-03	9.929065e-01	6.397114e-03	2.004355e-04	1.264902e-02
31080000	-4.669831e+03	-2.510832e+01	2.108444e+00	1.624351e+01	0.000000e+00	2.753433e+00	4.372410e-03	9.974459e-01	1.442020e-03	1.778609e-04	1.286471e-02
31100000	-4.670413e+03	4.044224e+00	1.932158e+00	1.513408e+01	0.000000e+00	2.121485e+00	1.406634e-02	9.890536e-01	3.075877e-03	1.276294e-04	1.174067e-02
31120000	-4.663127e+03	-1.979599e+01	1.995102e+00	1.507240e+01	0.000000e+00	2.532213e+00	9.651187e-03	9.918041e-01	3.645719e-03	1.587764e-04	1.213326e-02
31140000	-4.667147e+03	-5.516612e+01	2.014727e+00	1.553205e+01	0.000000e+00	2.333664e+00	9.448165e-03	9.892639e-01	5.514110e-03	2.886621e-04	1.224278e-02
31160000	-4.661127e+03	-4.793934e+01	2.187775e+00	1.689732e+01	0.000000e+00	2.054512e+00	2.178139e-02	9.899794e-01	9.797039e-04	1.800871e-04	1.331267e-02
31180000	-4.645425e+03	-5.461937e+01	1.733881e+00	1.438885e+01	0.000000e+00	2.939436e+00	2.020425e-02	9.866446e-01	1.499026e-03	2.211709e-04	1.051704e-02
31200000	-4.662733e+03	-3.953029e+01	1.782100e+00	1.509911e+01	0.000000e+00	3.279955e+00	1.350520e-02	9.877733e-01	3.281013e-03	1.834926e-04	1.084232e-02
31220000	-4.653742e+03	-1.226391e+00	1.700848e+00	1.385965e+01	0.000000e+00	2.674204e+00	3.590334e-03	9.945217e-01	8.297163e-03	1.368492e-04	1.037849e-02
31240000	-4.642724e+03	-4.245526e+00	1.814905e+00	1.464329e+01	0.000000e+00	3.121370e+00	2.382952e-03	9.973698e-01	4.672861e-03	1.295691e-04	1.102102e-02
31260000	-4.643824e+03	-8.668925e+00	1.790158e+00	1.466484e+01	0.000000e+00	2.605119e+00	1.098001e-02	9.962512e-01	4.131720e-04	1.312247e-04	1.087784e-02
31280000	-4.681460e+03	7.274771e+00	1.916681e+00	1.557221e+01	0.000000e+00	1.965690e+00	7.277081e-03	9.979153e-01	2.987633e-04	1.122600e-04	1.166793e-02
31300000	-4.665905e+03	9.747052e+00	1.971062e+00	1.554707e+01	0.000000e+00	2.285730e+00	1.639402e-03	9.981350e-01	5.560728e-03	1.172420e-04	1.192743e-02
31320000	-4.655775e+03	-2.648959e+01	2.031635e+00	1.637468e+01	0.000000e+00	2.199714e+00	3.844243e-03	9.980465e-01	8.522355e-04	1.755743e-04	1.231958e-02
31340000	-4.664513e+03	-4.513832e+01	1.906343e+00	1.519645e+01	0.000000e+00	2.992144e+00	3.374249e-03	9.989080e-01	5.020425e-04	2.059086e-04	1.155905e-02
31360000	-4.646364e+03	-1.142363e+01	1.883491e+00	1.429064e+01	0.000000e+00	2.914419e+00	1.566662e-03	9.995163e-01	4.073927e-04	1.595357e-04	1.142635e-02
31380000	-4.666834e+03	-4.912999e+00	1.854887e+00	1.449377e+01	0.000000e+00	2.438716e+00	5.125701e-03	9.982860e-01	5.337935e-04	1.505655e-04	1.123924e-02
31400000	-4.653515e+03	4.418821e+00	2.011183e+00	1.502707e+01	0.000000e+00	2.751116e+00	7.437863e-03	9.964120e-01	9.057794e-04	1.468196e-04	1.223224e-02
31420000	-4.665278e+03	3.024743e+00	2.042046e+00	1.540205e+01	0.000000e+00	2.467745e+00	2.757561e-02	9.905204e-01	6.666107e-04	1.528279e-04	1.233872e-02
31440000	-4.660841e+03	-1.012999e+01	2.053053e+00	1.617162e+01	0.000000e+00	2.973003e+00	1.040576e-02	9.874364e-01	6.741162e-03	1.321221e-04	1.245495e-02
31460000	-4.655859e+03	-2.650391e+00	2.019354e+00	1.584788e+01	0.000000e+00	2.502197e+00	1.558739e-02	9.879125e-01	2.993581e-03	1.524824e-04	1.227299e-02
31480000	-4.655153e+03	-6.180040e+01	1.757692e+00	1.391151e+01	0.000000e+00	3.399651e+00	4.405494e-03	9.963194e-01	3.057591e-03	2.900411e-04	1.061291e-02
31500000	-4.655660e+03	-3.613965e+01	1.922208e+00	1.490533e+01	0.000000e+00	2.582947e+00	6.264025e-03	9.959677e-01	1.835919e-03	1.982880e-04	1.161913e-02
31520000	-4.655021e+03	-2.869919e+01	1.855109e+00	1.556644e+01	0.000000e+00	2.686702e+00	8.034621e-03	9.952039e-01	1.162626e-03	1.385243e-04	1.108045e-02
31540000	-4.649927e+03	-6.929659e+01	1.713765e+00	1.413016e+01	0.000000e+00	2.690349e+00	6.600366e-03	9.971369e-01	7.716041e-04	3.099850e-04	1.025829e-02
31560000	-4.652815e+03	-3.750288e+01	1.617617e+00	1.387649e+01	0.000000e+00	3.128685e+00	5.098598e-03	9.970000e-01	1.179290e-03	1.940201e-04	9.615944e-03
31580000	-4.669636e+03	-5.614952e+01	1.804700e+00	1.415521e+01	0.000000e+00	4.697307e+00	4.289953e-03	9.984151e-01	5.577866e-04	2.640349e-04	1.075626e-02
31600000	-4.648831e+03	-5.835748e+01	1.849798e+00	1.498614e+01	0.000000e+00	2.539937e+00	2.572353e-03	9.976658e-01	3.749995e-03	2.159818e-04	1.101159e-02
31620000	-4.652659e+03	-2.519351e+01	1.772913e+00	1.446549e+01	0.000000e+00	2.780228e+00	4.168964e-03	9.983342e-01	7.421743e-04	1.641217e-04	1.056417e-02
31640000	-4.646081e+03	-4.528255e+01	1.785068e+00	1.526122e+01	0.000000e+00	3.094093e+00	1.483952e-02	9.928149e-01	8.702504e-04	1.541030e-04	1.058844e-02
31660000	-4.630203e+03	-3.305482e+01	1.850015e+00	1.496591e+01	0.000000e+00	2.742781e+00	9.182015e-03	9.920967e-01	3.140312e-03	2.063265e-04	1.095481e-02
31680000	-4.644332e+03	-3.394978e+01	1.855014e+00	1.531859e+01	0.000000e+00	3.053846e+00	1.064177e-02	9.934826e-01	1.306784e-03	1.914435e-04	1.101383e-02
31700000	-4.636982e+03	-2.528091e+01	1.869423e+00	1.477478e+01	0.000000e+00	2.719545e+00	1.436810e-02	9.916096e-01	1.699594e-03	1.651153e-04	1.114447e-02
31720000	-4.650103e+03	-2.462482e+00	1.653505e+00	1.351496e+01	0.000000e+00	2.748847e+00	1.423604e-02	9.894178e-01	2.144241e-03	1.501254e-04	9.827730e-03
31740000	-4.656137e+03	8.839568e+00	1.949856e+00	1.550176e+01	0.000000e+00	2.437711e+00	1.755589e-02	9.946810e-01	3.508446e-04	1.297556e-04	1.158278e-02
31760000	-4.655153e+03	1.785403e+01	2.177521e+00	1.668872e+01	0.000000e+00	2.306167e+00	8.987931e-03	9.950304e-01	1.475940e-03	9.749919e-05	1.297024e-02
31780000	-4.653456e+03	-2.022298e+00	1.886242e+00	1.477414e+01	0.000000e+00	2.715835e+00	2.168771e-02	9.933555e-01	3.744831e-04	1.274288e-04	1.120103e-02
31800000	-4.659342e+03	-4.432656e+01	1.632305e+00	1.377198e+01	0.000000e+00	2.316937e+00	1.151431e-02	9.880319e-01	3.197894e-03	1.803929e-04	9.693934e-03
31820000	-4.647330e+03	-3.254071e+01	1.793912e+00	1.435603e+01	0.000000e+00	2.587265e+00	2.193737e-02	9.908106e-01	6.895562e-04	1.897662e-04	1.064204e-02
31840000	-4.662533e+03	-3.765607e+01	1.864833e+00	1.565293e+01	0.000000e+00	2.298020e+00	1.039398e-02	9.911410e-01	2.717156e-03	1.688598e-04	1.115105e-02
31860000	-4.659904e+03	-4.939612e+01	1.725632e+00	1.387528e+01	0.000000e+00	2.373564e+00	1.145679e-02	9.961687e-01	4.825857e-04	3.022231e-04	1.037376e-02
31880000	-4.660736e+03	-6.835474e+01	1.961047e+00	1.532303e+01	0.000000e+00	2.066210e+00	6.635515e-03	9.932838e-01	3.873557e-03	2.486556e-04	1.179048e-02
31900000	-4.649321e+03	-4.355295e+01	2.052812e+00	1.581119e+01	0.000000e+00	2.946177e+00	8.168800e-03	9.923789e-01	3.756340e-03	2.059127e-04	1.236552e-02
31920000	-4.641398e+03	-1.346452e+01	1.942487e+00	1.594887e+01	0.000000e+00	2.485733e+00	7.400763e-03	9.892926e-01	1.035926e-02	1.152819e-04	1.168940e-02
31940000	-4.665822e+03	1.687636e+01	1.878031e+00	1.505206e+01	0.000000e+00	2.579221e+00	1.147249e-02	9.892641e-01	3.876991e-03	1.214947e-04	1.136026e-02
31960000	-4.652481e+03	2.701200e+01	1.872131e+00	1.431332e+01	0.000000e+00	2.372921e+00	4.936091e-03	9.955600e-01	2.861430e-03	1.127601e-04	1.136609e-02
31980000	-4.671278e+03	3.527934e+01	2.074489e+00	1.555427e+01	0.000000e+00	2.732708e+00	1.246775e-02	9.914443e-01	2.267439e-03	9.124059e-05	1.259880e-02
32000000	-4.675799e+03	3.881923e+01	1.871989e+00	1.414618e+01	0.000000e+00	2.559547e+00	1.885309e-02	9.835941e-01	3.516436e-03	9.750984e-05	1.137397e-02
32020000	-4.676439e+03	3.309378e+01	1.792477e+00	1.471977e+01	0.000000e+00	2.223316e+00	1.414794e-02	9.851143e-01	5.431679e-03	9.922165e-05	1.085741e-02
32040000	-4.659126e+03	1.446512e+01	1.740975e+00	1.452406e+01	0.000000e+00	3.137437e+00	1.182561e-02	9.931740e-01	1.392685e-03	1.130742e-04	1.056381e-02
32060000	-4.659346e+03	2.461589e+01	1.804689e+00	1.448483e+01	0.000000e+00	3.694595e+00	1.049655e-02	9.839087e-01	9.030827e-03	1.051927e-04	1.097597e-02
32080000	-4.680439e+03	3.478729e+01	2.043502e+00	1.584647e+01	0.000000e+00	2.350638e+00	1.071762e-02	9.837192e-01	1.124453e-02	8.532724e-05	1.244992e-02
32100000	-4.657139e+03	4.492161e+01	1.892612e+00	1.448575e+01	0.000000e+00	2.823657e+00	6.460802e-03	9.923079e-01	5.416441e-03	7.564949e-05	1.152689e-02
32120000	-4.669423e+03	6.314980e+01	2.280554e+00	1.732927e+01	0.000000e+00	2.150667e+00	1.778634e-02	9.911191e-01	1.141380e-03	5.518603e-05	1.386084e-02
32140000	-4.654116e+03	-3.955157e+00	1.765168e+00	1.393102e+01	0.000000e+00	2.939914e+00	1.119321e-02	9.973858e-01	2.446726e-04	1.672573e-04	1.080349e-02
32160000	-4.658611e+03	2.179050e+01	1.927041e+00	1.544918e+01	0.000000e+00	2.363411e+00	1.704676e-02	9.904008e-01	1.581534e-03	1.075574e-04	1.183328e-02
32180000	-4.657022e+03	1.261547e+01	2.001925e+00	1.486016e+01	0.000000e+00	3.623805e+00	9.691322e-03	9.911969e-01	4.183267e-03	1.498266e-04	1.230349e-02
32200000	-4.647089e+03	1.071890e+01	1.711032e+00	1.338493e+01	0.000000e+00	2.787204e+00	6.340913e-03	9.939985e-01	3.136223e-03	1.428547e-04	1.045059e-02
32220000	-4.662324e+03	-1.758341e+01	1.874384e+00	1.472215e+01	0.000000e+00	3.413622e+00	9.824898e-03	9.948498e-01	1.479005e-03	1.636863e-04	1.143271e-02
32240000	-4.651575e+03	-6.077256e+00	1.814326e+00	1.461701e+01	0.000000e+00	2.045527e+00	7.923876e-03	9.909451e-01	3.947636e-03	1.468140e-04	1.103683e-02
32260000	-4.654134e+03	-1.707308e+00	2.049671e+00	1.566887e+01	0.000000e+00	2.397618e+00	9.613974e-03	9.885108e-01	5.353034e-03	1.469618e-04	1.247875e-02
32280000	-4.669295e+03	-4.441397e+01	1.855612e+00	1.539676e+01	0.000000e+00	3.139197e+00	1.280892e-02	9.832172e-01	5.802130e-03	1.949634e-04	1.130448e-02
32300000	-4.662406e+03	-5.260805e+00	1.906246e+00	1.501779e+01	0.000000e+00	3.544092e+00	2.069549e-02	9.841181e-01	2.346368e-03	1.506628e-04	1.158296e-02
32320000	-4.669082e+03	-1.575099e+01	1.861935e+00	1.450959e+01	0.000000e+00	2.412290e+00	2.056325e-02	9.875295e-01	2.245033e-03	2.074069e-04	1.138701e-02
32340000	-4.657502e+03	2.556024e+00	2.008107e+00	1.518311e+01	0.000000e+00	2.155516e+00	9.586417e-03	9.937552e-01	1.672522e-03	1.591680e-04	1.229320e-02
32360000	-4.650808e+03	9.514746e+00	2.035491e+00	1.553887e+01	0.000000e+00	2.311870e+00	9.696055e-03	9.878998e-01	7.886741e-03	1.270126e-04	1.248445e-02
32380000	-4.653036e+03	3.508620e+01	2.133567e+00	1.522101e+01	0.000000e+00	2.400848e+00	1.097424e-02	9.915692e-01	2.916130e-03	1.019959e-04	1.306794e-02
32400000	-4.659457e+03	5.718032e+01	2.039989e+00	1.421443e+01	0.000000e+00	3.129036e+00	1.649078e-02	9.874276e-01	3.302717e-03	9.815298e-05	1.249999e-02
32420000	-4.659271e+03	2.791497e+01	1.958125e+00	1.406839e+01	0.000000e+00	2.904470e+00	1.127453e-02	9.907574e-01	2.441010e-03	1.191405e-04	1.200528e-02
32440000	-4.656016e+03	1.754756e+01	1.976523e+00	1.473176e+01	0.000000e+00	2.646807e+00	1.084026e-02	9.888914e-01	4.669533e-03	1.321295e-04	1.213380e-02
32460000	-4.672351e+03	-1.372743e+01	1.884446e+00	1.416213e+01	0.000000e+00	2.690642e+00	1.566136e-02	9.952280e-01	5.054278e-04	1.577139e-04	1.155139e-02
32480000	-4.664410e+03	-3.613604e+01	1.716761e+00	1.299940e+01	0.000000e+00	2.877099e+00	5.970341e-03	9.946675e-01	3.329309e-03	2.487495e-04	1.055355e-02
32500000	-4.665677e+03	-3.101369e+01	1.785938e+00	1.381628e+01	0.000000e+00	3.824478e+00	4.053656e-03	9.969662e-01	2.356459e-03	1.740008e-04	1.088345e-02
32520000	-4.669849e+03	-3.101361e+01	1.905890e+00	1.456595e+01	0.000000e+00	3.037327e+00	6.545104e-03	9.963336e-01	1.107912e-03	2.024264e-04	1.163772e-02
32540000	-4.658665e+03	-1.763483e+01	1.855288e+00	1.489876e+01	0.000000e+00	2.444114e+00	7.222403e-03	9.878777e-01	1.144273e-02	1.327607e-04	1.128469e-02
32560000	-4.656592e+03	-3.159224e+00	1.979321e+00	1.540544e+01	0.000000e+00	3.031536e+00	5.390896e-03	9.946078e-01	5.097230e-03	1.734323e-04	1.197582e-02
32580000	-4.651876e+03	-2.324751e+01	1.914938e+00	1.544984e+01	0.000000e+00	3.020690e+00	2.332297e-02	9.837054e-01	1.891163e-03	1.673754e-04	1.157505e-02
32600000	-4.654132e+03	-2.152536e+01	1.905803e+00	1.513352e+01	0.000000e+00	2.366532e+00	1.568736e-02	9.801980e-01	7.140259e-03	1.492488e-04	1.147484e-02
32620000	-4.641921e+03	-1.965209e+01	1.704652e+00	1.347357e+01	0.000000e+00	2.387180e+00	2.262950e-02	9.817524e-01	3.233689e-03	2.154186e-04	1.013821e-02
32640000	-4.654870e+03	-4.989014e+01	1.881343e+00	1.523960e+01	0.000000e+00	3.434605e+00	1.829747e-02	9.917179e-01	7.920469e-04	2.641374e-04	1.119153e-02
32660000	-4.643790e+03	-6.317252e+01	1.719306e+00	1.468005e+01	0.000000e+00	3.188712e+00	3.519586e-03	9.937544e-01	1.067910e-02	2.466702e-04	1.020701e-02
32680000	-4.657414e+03	-1.067542e+02	2.008096e+00	1.633874e+01	0.000000e+00	2.231171e+00	5.351751e-03	9.954342e-01	2.660083e-03	4.531196e-04	1.189935e-02
32700000	-4.634773e+03	-6.931971e+01	1.840525e+00	1.473413e+01	0.000000e+00	2.486094e+00	4.450788e-03	9.898125e-01	2.365112e-02	3.200585e-04	1.094196e-02
32720000	-4.649598e+03	-6.736384e+01	1.631033e+00	1.369083e+01	0.000000e+00	2.757993e+00	2.045094e-02	9.860488e-01	1.515357e-03	2.507095e-04	9.695995e-03
32740000	-4.644357e+03	-4.600359e+01	1.843137e+00	1.502011e+01	0.000000e+00	2.909906e+00	1.202808e-02	9.923340e-01	1.225089e-03	2.469509e-04	1.093478e-02
32760000	-4.648126e+03	-8.144687e+01	2.029661e+00	1.572484e+01	0.000000e+00	2.814600e+00	1.044586e-02	9.923967e-01	2.140256e-03	4.046713e-04	1.202916e-02
32780000	-4.663919e+03	-2.574718e+01	1.756798e+00	1.432638e+01	0.000000e+00	2.989763e+00	9.576581e-03	9.935955e-01	1.722568e-03	2.016443e-04	1.039852e-02
32800000	-4.660253e+03	-4.128474e+01	1.731174e+00	1.472132e+01	0.000000e+00	2.227427e+00	1.213077e-02	9.867174e-01	5.415745e-03	1.842290e-04	1.011789e-02
32820000	-4.652686e+03	-6.068519e+01	1.668492e+00	1.427253e+01	0.000000e+00	2.543139e+00	1.000796e-02	9.914934e-01	2.090925e-03	2.572237e-04	9.758262e-03
32840000	-4.653760e+03	-4.616263e+01	1.760333e+00	1.437591e+01	0.000000e+00	3.019111e+00	5.913571e-03	9.943224e-01	3.439330e-03	1.734694e-04	1.034640e-02
32860000	-4.662237e+03	-1.708989e+01	1.781474e+00	1.474718e+01	0.000000e+00	3.158019e+00	3.110776e-03	9.931190e-01	1.504000e-02	1.338397e-04	1.050478e-02
32880000	-4.654489e+03	-2.067110e+01	1.781951e+00	1.466881e+01	0.000000e+00	2.201697e+00	9.765277e-03	9.852955e-01	1.014917e-02	1.290992e-04	1.051885e-02
32900000	-4.666641e+03	-4.690175e+01	1.780274e+00	1.513201e+01	0.000000e+00	3.095424e+00	1.768945e-02	9.772072e-01	4.618303e-03	2.012863e-04	1.048920e-02
32920000	-4.654713e+03	-1.334703e+01	1.644519e+00	1.321062e+01	0.000000e+00	3.106033e+00	2.501910e-02	9.784465e-01	2.938503e-03	1.524344e-04	9.707546e-03
32940000	-4.658226e+03	-1.492216e+01	1.867147e+00	1.481831e+01	0.000000e+00	2.855800e+00	1.855976e-02	9.853517e-01	2.219792e-03	1.480463e-04	1.097663e-02
32960000	-4.650841e+03	-2.417355e+01	1.666094e+00	1.375418e+01	0.000000e+00	3.424631e+00	1.131734e-02	9.914161e-01	2.250229e-03	1.662264e-04	9.770965e-03
32980000	-4.667186e+03	-3.051812e+01	1.827048e+00	1.496485e+01	0.000000e+00	2.646081e+00	1.147552e-02	9.939812e-01	1.007770e-03	1.691114e-04	1.071945e-02
33000000	-4.669594e+03	-1.744449e+01	1.825987e+00	1.444879e+01	0.000000e+00	2.605465e+00	5.350580e-03	9.958377e-01	1.846060e-03	1.601749e-04	1.074508e-02
33020000	-4.651600e+03	-2.473872e+01	1.628004e+00	1.359030e+01	0.000000e+00	2.641929e+00	7.890957e-03	9.949366e-01	1.320828e-03	1.759061e-04	9.580458e-03
33040000	-4.648452e+03	-5.279210e+01	1.741429e+00	1.466886e+01	0.000000e+00	2.272246e+00	4.932420e-03	9.960590e-01	2.558684e-03	2.072343e-04	1.030179e-02
33060000	-4.651340e+03	-5.494975e+01	1.656395e+00	1.377218e+01	0.000000e+00	2.554827e+00	1.018337e-02	9.938279e-01	1.608565e-03	2.365005e-04	9.792845e-03
33080000	-4.668232e+03	-4.219028e+01	1.900984e+00	1.479262e+01	0.000000e+00	2.947032e+00	2.088228e-02	9.818935e-01	4.172410e-03	2.265288e-04	1.125835e-02
33100000	-4.653580e+03	-2.866525e+01	1.997744e+00	1.525308e+01	0.000000e+00	2.492018e+00	9.863649e-03	9.933377e-01	2.191261e-03	1.795724e-04	1.188151e-02
33120000	-4.655448e+03	-1.791376e+01	1.863326e+00	1.411113e+01	0.000000e+00	2.112117e+00	1.597432e-02	9.909548e-01	1.304507e-03	1.944939e-04	1.109543e-02
33140000	-4.659004e+03	4.879417e+00	1.780558e+00	1.422598e+01	0.000000e+00	2.438384e+00	1.176207e-02	9.848597e-01	7.095338e-03	1.380367e-04	1.061786e-02
33160000	-4.653599e+03	1.844285e+01	1.705620e+00	1.352580e+01	0.000000e+00	2.551294e+00	1.631698e-02	9.874051e-01	2.504936e-03	1.184997e-04	1.014441e-02
33180000	-4.642322e+03	2.747462e+01	1.885074e+00	1.512742e+01	0.000000e+00	2.148349e+00	5.828372e-03	9.956445e-01	2.124808e-03	7.890583e-05	1.120757e-02
33200000	-4.656445e+03	5.468070e+00	1.821356e+00	1.416676e+01	0.000000e+00	2.988010e+00	1.610770e-02	9.954250e-01	4.340250e-04	1.369689e-04	1.078873e-02
33220000	-4.650619e+03	3.206784e+01	1.896436e+00	1.481502e+01	0.000000e+00	2.872561e+00	1.656975e-02	9.821191e-01	4.837243e-03	9.035440e-05	1.123366e-02
33240000	-4.651087e+03	-1.911123e+01	1.647400e+00	1.386531e+01	1.162791e-02	3.107717e+00	6.527348e-03	9.896018e-01	7.470004e-03	1.212987e-04	9.699091e-03
33260000	-4.649486e+03	2.383026e+01	1.864869e+00	1.424657e+01	0.000000e+00	3.133712e+00	1.521502e-02	9.836227e-01	5.219845e-03	1.031232e-04	1.093274e-02
33280000	-4.643073e+03	-3.580130e+00	1.767752e+00	1.449195e+01	0.000000e+00	3.010552e+00	3.879400e-03	9.960949e-01	3.722608e-03	1.336202e-04	1.033612e-02
33300000	-4.648091e+03	-1.888657e+01	1.932439e+00	1.529985e+01	0.000000e+00	3.386162e+00	5.779651e-03	9.963942e-01	1.239135e-03	1.341402e-04	1.131860e-02
33320000	-4.649636e+03	-2.677508e+01	1.803285e+00	1.504937e+01	0.000000e+00	2.195192e+00	1.365183e-02	9.956485e-01	4.602560e-04	1.610035e-04	1.057417e-02
33340000	-4.674236e+03	-5.870488e+00	1.605988e+00	1.311808e+01	0.000000e+00	2.209656e+00	9.613541e-03	9.960555e-01	7.249991e-04	1.383713e-04	9.419488e-03
33360000	-4.636436e+03	9.196420e+00	1.833205e+00	1.512655e+01	0.000000e+00	2.460841e+00	5.739187e-03	9.933454e-01	5.103117e-03	1.016935e-04	1.074579e-02
33380000	-4.643896e+03	-8.944877e+00	1.768401e+00	1.454108e+01	0.000000e+00	3.200213e+00	6.282254e-03	9.972817e-01	8.381860e-04	1.294519e-04	1.037978e-02
33400000	-4.646853e+03	-2.117112e+01	1.840570e+00	1.523341e+01	0.000000e+00	2.730542e+00	3.159918e-03	9.959948e-01	5.353157e-03	1.609675e-04	1.075814e-02
33420000	-4.663878e+03	-8.287874e-01	1.805480e+00	1.477272e+01	0.000000e+00	2.624596e+00	3.822215e-03	9.947958e-01	6.364746e-03	1.131489e-04	1.055530e-02
33440000	-4.670488e+03	2.080769e+01	1.864328e+00	1.512595e+01	0.000000e+00	2.144146e+00	4.846796e-03	9.948086e-01	3.951561e-03	8.875139e-05	1.092796e-02
33460000	-4.652180e+03	-1.935851e+01	1.835502e+00	1.454791e+01	0.000000e+00	2.814326e+00	4.336711e-03	9.954457e-01	6.069861e-03	1.479473e-04	1.079131e-02
33480000	-4.659845e+03	-1.545942e+01	1.734143e+00	1.478133e+01	0.000000e+00	3.614773e+00	9.738651e-03	9.950910e-01	7.984453e-04	1.409519e-04	1.015822e-02
33500000	-4.652843e+03	1.698336e+01	1.744007e+00	1.416296e+01	0.000000e+00	2.791945e+00	2.020216e-02	9.888088e-01	1.096788e-03	9.149794e-05	1.005256e-02
33520000	-4.648288e+03	2.562674e+01	1.919724e+00	1.518302e+01	0.000000e+00	2.636671e+00	4.586555e-03	9.925650e-01	1.034750e-02	7.655419e-05	1.100647e-02
33540000	-4.653351e+03	-1.115357e+01	1.914665e+00	1.474136e+01	0.000000e+00	2.796338e+00	1.950922e-02	9.847330e-01	2.802407e-03	1.348282e-04	1.098578e-02
33560000	-4.654098e+03	-1.533801e+01	1.710018e+00	1.367400e+01	1.162791e-02	2.444274e+00	1.247543e-02	9.837302e-01	6.798598e-03	1.321406e-04	9.750246e-03
33580000	-4.644984e+03	3.365955e+01	1.882828e+00	1.503260e+01	0.000000e+00	3.097556e+00	9.826057e-03	9.960393e-01	6.154718e-04	7.579484e-05	1.079673e-02
33600000	-4.656645e+03	-1.584116e+01	1.833198e+00	1.413660e+01	0.000000e+00	3.324971e+00	1.694765e-02	9.881439e-01	1.542720e-03	1.843338e-04	1.055437e-02
33620000	-4.639294e+03	-5.095964e+01	1.677995e+00	1.333338e+01	0.000000e+00	2.303454e+00	1.697823e-02	9.829648e-01	4.115343e-03	2.536405e-04	9.694338e-03
33640000	-4.667633e+03	-4.221244e+01	1.854833e+00	1.535966e+01	0.000000e+00	2.996830e+00	1.290851e-02	9.852235e-01	4.365925e-03	2.076863e-04	1.076698e-02
33660000	-4.666599e+03	-2.733821e+01	1.705634e+00	1.458098e+01	0.000000e+00	3.027395e+00	1.792940e-02	9.891951e-01	1.627902e-03	1.411761e-04	9.921703e-03
33680000	-4.646057e+03	7.960368e+00	1.855636e+00	1.474260e+01	0.000000e+00	2.379545e+00	6.337674e-03	9.947660e-01	2.804487e-03	1.134936e-04	1.066316e-02
33700000	-4.654351e+03	-2.985927e+00	1.850407e+00	1.573851e+01	0.000000e+00	2.234478e+00	3.406780e-03	9.969848e-01	2.062222e-03	1.017308e-04	1.061571e-02
33720000	-4.663562e+03	-2.282485e+01	1.625905e+00	1.361731e+01	0.000000e+00	4.084086e+00	6.583348e-03	9.968654e-01	8.892482e-04	1.421657e-04	9.396138e-03
33740000	-4.654065e+03	-1.637441e+01	1.914941e+00	1.568655e+01	0.000000e+00	2.636013e+00	7.607323e-03	9.979220e-01	3.236174e-04	1.291758e-04	1.109482e-02
33760000	-4.648111e+03	1.202236e+01	1.743016e+00	1.410101e+01	0.000000e+00	2.974157e+00	3.731481e-03	9.988154e-01	3.887659e-04	1.054530e-04	1.007477e-02
33780000	-4.649556e+03	7.444301e+00	1.739172e+00	1.425998e+01	0.000000e+00	2.611763e+00	1.662235e-03	9.989309e-01	1.661144e-03	1.067648e-04	1.003734e-02
33800000	-4.661655e+03	2.031403e+01	1.898370e+00	1.545626e+01	0.000000e+00	2.942666e+00	1.665233e-03	9.988934e-01	1.423600e-03	8.073430e-05	1.096224e-02
33820000	-4.660504e+03	-2.789767e+01	1.629382e+00	1.377788e+01	0.000000e+00	2.990717e+00	4.971249e-03	9.956270e-01	2.220902e-03	1.283292e-04	9.412227e-03
33840000	-4.654863e+03	-1.100834e+01	1.619331e+00	1.340293e+01	0.000000e+00	2.291600e+00	1.515059e-02	9.935694e-01	8.259406e-04	1.365220e-04	9.345849e-03
33860000	-4.642063e+03	7.332365e+00	1.626743e+00	1.372169e+01	0.000000e+00	2.578788e+00	7.375326e-03	9.928511e-01	3.822054e-03	1.057496e-04	9.414522e-03
33880000	-4.648371e+03	-1.388365e+01	1.484634e+00	1.304018e+01	0.000000e+00	4.306565e+00	6.307089e-03	9.951074e-01	2.165843e-03	1.336139e-04	8.546717e-03
33900000	-4.642018e+03	2.161873e+01	1.786261e+00	1.490464e+01	0.000000e+00	3.442420e+00	1.247835e-02	9.932224e-01	1.053968e-03	9.155692e-05	1.031558e-02
33920000	-4.658465e+03	-3.143574e+01	1.710524e+00	1.455728e+01	0.000000e+00	2.568042e+00	4.435621e-03	9.969921e-01	2.146163e-03	1.614447e-04	9.915556e-03
33940000	-4.641663e+03	-2.951792e+00	1.827945e+00	1.501743e+01	0.000000e+00	1.932633e+00	8.199150e-03	9.943854e-01	1.914639e-03	1.147181e-04	1.057209e-02
33960000	-4.642084e+03	3.676073e+01	1.676226e+00	1.310446e+01	0.000000e+00	2.986205e+00	1.124542e-02	9.860990e-01	5.196370e-03	8.382111e-05	9.774923e-03
33980000	-4.646932e+03	5.607978e+01	1.683942e+00	1.391897e+01	0.000000e+00	2.932608e+00	2.401043e-02	9.800414e-01	2.547743e-03	5.576779e-05	9.805631e-03
34000000	-4.659157e+03	2.809121e+01	1.730580e+00	1.433346e+01	0.000000e+00	2.479533e+00	1.407275e-02	9.914996e-01	1.534904e-03	8.221116e-05	9.942757e-03
34020000	-4.646551e+03	-2.748228e+01	1.838238e+00	1.565620e+01	0.000000e+00	2.842063e+00	1.855587e-02	9.879602e-01	1.250164e-03	1.386889e-04	1.056806e-02
34040000	-4.659441e+03	-5.421832e+01	1.727270e+00	1.475125e+01	0.000000e+00	2.398669e+00	1.173099e-02	9.941780e-01	9.125080e-04	1.596831e-04	9.960485e-03
34060000	-4.664729e+03	-1.260771e+01	1.772985e+00	1.447875e+01	0.000000e+00	3.288833e+00	8.305008e-03	9.937924e-01	2.087113e-03	1.130532e-04	1.023478e-02
34080000	-4.666775e+03	-2.843277e+01	1.791270e+00	1.511525e+01	0.000000e+00	2.760374e+00	2.083094e-02	9.777903e-01	5.291763e-03	1.430933e-04	1.030495e-02
34100000	-4.670012e+03	3.243140e+01	1.955600e+00	1.577349e+01	0.000000e+00	3.184347e+00	1.051851e-02	9.941914e-01	1.103378e-03	6.395387e-05	1.124866e-02
34120000	-4.651540e+03	-2.716993e+01	1.654020e+00	1.402560e+01	0.000000e+00	3.371812e+00	1.252592e-02	9.863738e-01	3.968946e-03	1.140598e-04	9.499774e-03
34140000	-4.658820e+03	2.618146e+01	1.711719e+00	1.422500e+01	0.000000e+00	2.944000e+00	1.122416e-02	9.832668e-01	8.208810e-03	7.036413e-05	9.883247e-03
34160000	-4.652709e+03	4.399226e+01	1.561295e+00	1.340686e+01	0.000000e+00	2.737687e+00	1.194325e-02	9.858793e-01	4.706598e-03	6.345244e-05	9.029144e-03
34180000	-4.644340e+03	9.008535e+00	1.702830e+00	1.433159e+01	0.000000e+00	2.211079e+00	5.533587e-03	9.908919e-01	9.136955e-03	1.099166e-04	9.847243e-03
34200000	-4.645426e+03	1.661866e+01	1.738839e+00	1.409254e+01	0.000000e+00	2.465737e+00	2.409652e-02	9.867933e-01	1.455374e-03	9.814193e-05	1.004830e-02
34220000	-4.651958e+03	2.333223e+01	1.634947e+00	1.432644e+01	0.000000e+00	2.766916e+00	1.281937e-02	9.864301e-01	3.875209e-03	6.697947e-05	9.429246e-03
34240000	-4.644205e+03	4.266739e+01	1.750381e+00	1.449816e+01	0.000000e+00	2.552590e+00	1.116112e-02	9.903137e-01	2.455354e-03	7.252657e-05	1.009675e-02
34260000	-4.655619e+03	3.626671e+01	1.838006e+00	1.491296e+01	0.000000e+00	2.470352e+00	1.629880e-02	9.922548e-01	1.003248e-03	7.516894e-05	1.062116e-02
34280000	-4.658545e+03	3.913761e+01	1.747718e+00	1.454255e+01	0.000000e+00	2.226990e+00	1.439202e-02	9.869749e-01	2.929535e-03	6.467058e-05	1.018311e-02
34300000	-4.646644e+03	1.980399e+01	1.783889e+00	1.502103e+01	0.000000e+00	2.390085e+00	2.067959e-02	9.731812e-01	6.957936e-03	6.842338e-05	1.024825e-02
34320000	-4.637851e+03	2.555193e+01	1.678642e+00	1.415748e+01	0.000000e+00	3.385360e+00	1.755890e-02	9.780961e-01	5.477014e-03	7.641400e-05	9.693701e-03
34340000	-4.644574e+03	5.477018e+01	1.708710e+00	1.396384e+01	0.000000e+00	2.721772e+00	1.644287e-02	9.854453e-01	3.074497e-03	7.035066e-05	9.880358e-03
34360000	-4.648672e+03	6.138680e+01	1.666095e+00	1.355456e+01	0.000000e+00	2.942929e+00	2.090684e-02	9.677516e-01	1.012706e-02	4.997543e-05	9.660989e-03
34380000	-4.661695e+03	3.997241e+01	1.824655e+00	1.413676e+01	0.000000e+00	2.264916e+00	1.812428e-02	9.674290e-01	1.037509e-02	8.313307e-05	1.064225e-02
34400000	-4.656510e+03	4.147330e+01	1.809540e+00	1.460347e+01	0.000000e+00	2.372685e+00	1.153471e-02	9.913045e-01	2.615431e-03	8.062900e-05	1.077413e-02
34420000	-4.650992e+03	5.412898e+01	1.825151e+00	1.450172e+01	0.000000e+00	2.755163e+00	9.104560e-03	9.895680e-01	5.520450e-03	6.150791e-05	1.079129e-02
34440000	-4.666362e+03	3.196879e+01	1.805205e+00	1.464761e+01	0.000000e+00	3.925820e+00	1.165815e-02	9.890337e-01	4.103085e-03	7.116380e-05	1.069316e-02
34460000	-4.646602e+03	7.106172e+01	1.964871e+00	1.481561e+01	0.000000e+00	3.455258e+00	3.872749e-03	9.973022e-01	2.503602e-03	6.841297e-05	1.163488e-02
34480000	-4.642250e+03	7.323688e+01	1.736184e+00	1.339993e+01	0.000000e+00	2.830086e+00	3.989330e-03	9.967009e-01	3.118359e-03	7.391166e-05	1.027283e-02
34500000	-4.638941e+03	6.319289e+01	1.701418e+00	1.376197e+01	0.000000e+00	3.353240e+00	1.578334e-02	9.827312e-01	6.071463e-03	6.702223e-05	1.005021e-02
34520000	-4.645449e+03	7.270997e+01	1.714889e+00	1.408707e+01	0.000000e+00	2.747441e+00	1.090583e-02	9.922999e-01	1.699332e-03	5.753259e-05	1.017275e-02
34540000	-4.652326e+03	2.266492e+01	1.653832e+00	1.380494e+01	0.000000e+00	2.306737e+00	5.845593e-03	9.947193e-01	3.392026e-03	9.378329e-05	9.759651e-03
34560000	-4.652902e+03	4.934578e+00	1.870617e+00	1.510147e+01	0.000000e+00	2.379607e+00	9.630196e-03	9.937107e-01	1.597160e-03	9.184509e-05	1.095119e-02
34580000	-4.638846e+03	3.386452e+01	1.674544e+00	1.420987e+01	0.000000e+00	3.226239e+00	4.959959e-03	9.961470e-01	1.963493e-03	7.952672e-05	9.814091e-03
34600000	-4.650029e+03	7.158964e+00	1.733603e+00	1.458126e+01	0.000000e+00	2.948365e+00	1.191475e-02	9.854693e-01	6.848275e-03	8.782076e-05	1.014226e-02
34620000	-4.649124e+03	1.238816e+01	1.787053e+00	1.516915e+01	0.000000e+00	3.327078e+00	5.977838e-03	9.962401e-01	1.642575e-03	8.108006e-05	1.043446e-02
34640000	-4.666047e+03	2.045732e+01	1.847028e+00	1.477757e+01	0.000000e+00	2.559193e+00	1.379314e-03	9.980532e-01	7.269605e-03	9.861649e-05	1.081958e-02
34660000	-4.653049e+03	4.179209e+01	1.940387e+00	1.510223e+01	0.000000e+00	2.706470e+00	4.375666e-03	9.976903e-01	1.429027e-03	8.361461e-05	1.144328e-02
34680000	-4.658001e+03	4.233667e+01	1.829884e+00	1.452782e+01	0.000000e+00	2.458801e+00	4.385073e-03	9.977827e-01	1.277283e-03	7.953792e-05	1.083694e-02
34700000	-4.646486e+03	-6.981457e+00	1.778236e+00	1.463479e+01	0.000000e+00	3.857319e+00	6.948428e-03	9.957601e-01	1.599234e-03	1.231067e-04	1.053061e-02
34720000	-4.656761e+03	1.105562e+01	1.924718e+00	1.454295e+01	0.000000e+00	2.545263e+00	8.168548e-03	9.813571e-01	2.076545e-02	1.220863e-04	1.141565e-02
34740000	-4.653080e+03	-1.432887e+01	1.902064e+00	1.475081e+01	1.162791e-02	3.004391e+00	6.575562e-03	9.961869e-01	1.539223e-03	1.362027e-04	1.129414e-02
34760000	-4.654481e+03	-3.936319e+01	1.954128e+00	1.506790e+01	0.000000e+00	2.846810e+00	1.026747e-02	9.954059e-01	1.178861e-03	2.321702e-04	1.159857e-02
34780000	-4.646345e+03	-2.572630e+01	1.684543e+00	1.360661e+01	0.000000e+00	3.548588e+00	1.343194e-02	9.874202e-01	3.224928e-03	1.663119e-04	9.991768e-03
34800000	-4.661551e+03	3.839945e+01	1.761254e+00	1.387299e+01	0.000000e+00	3.211137e+00	6.340577e-03	9.955276e-01	1.795549e-03	1.052604e-04	1.042768e-02
34820000	-4.656399e+03	3.651584e+01	1.827934e+00	1.453612e+01	0.000000e+00	4.096181e+00	1.780753e-02	9.706631e-01	8.565826e-03	8.668388e-05	1.084128e-02
34840000	-4.657335e+03	2.463203e+01	1.719502e+00	1.372799e+01	0.000000e+00	3.226012e+00	8.683483e-03	9.900792e-01	4.816536e-03	1.313455e-04	1.021017e-02
34860000	-4.659062e+03	6.379275e+01	1.744518e+00	1.360471e+01	0.000000e+00	2.269446e+00	5.104524e-03	9.934847e-01	6.815353e-03	6.156329e-05	1.028249e-02
34880000	-4.655287e+03	2.293277e+01	1.793798e+00	1.433693e+01	0.000000e+00	2.411455e+00	7.249947e-03	9.947062e-01	1.891613e-03	8.967488e-05	1.058681e-02
34900000	-4.661485e+03	3.773584e+01	1.944252e+00	1.505591e+01	0.000000e+00	2.933570e+00	4.162095e-03	9.942322e-01	7.348761e-03	8.351848e-05	1.146773e-02
34920000	-4.654297e+03	8.404606e+01	2.183152e+00	1.602470e+01	0.000000e+00	2.290565e+00	1.895244e-03	9.987349e-01	1.703788e-03	5.743642e-05	1.289122e-02
34940000	-4.641543e+03	6.459422e+01	2.239033e+00	1.694473e+01	0.000000e+00	2.017390e+00	1.446255e-03	9.989250e-01	2.356213e-03	5.697830e-05	1.322194e-02
34960000	-4.641664e+03	4.098827e+01	1.888733e+00	1.463094e+01	0.000000e+00	3.188537e+00	1.589254e-03	9.986873e-01	3.099772e-03	8.147201e-05	1.122086e-02
34980000	-4.649000e+03	7.082150e+01	2.005800e+00	1.536763e+01	0.000000e+00	2.617913e+00	2.981362e-03	9.979318e-01	1.978585e-03	5.995773e-05	1.194714e-02
35000000	-4.651910e+03	5.482781e+01	1.867244e+00	1.451781e+01	0.000000e+00	2.537820e+00	1.163006e-02	9.924488e-01	1.600574e-03	7.711238e-05	1.109552e-02
35020000	-4.663777e+03	7.657565e+01	1.833205e+00	1.439168e+01	0.000000e+00	2.446185e+00	2.471589e-02	9.789026e-01	4.111227e-03	4.468066e-05	1.089466e-02
35040000	-4.666407e+03	8.454088e+01	1.933184e+00	1.437285e+01	0.000000e+00	4.694755e+00	6.188572e-03	9.952085e-01	3.141613e-03	6.057468e-05	1.151126e-02
35060000	-4.660011e+03	9.181591e+01	1.807070e+00	1.386139e+01	0.000000e+00	2.320836e+00	6.992548e-03	9.972173e-01	8.476275e-04	5.543856e-05	1.065413e-02
35080000	-4.657061e+03	8.615058e+01	1.944632e+00	1.526194e+01	0.000000e+00	2.366727e+00	7.588824e-03	9.967443e-01	7.961913e-04	4.239141e-05	1.143724e-02
35100000	-4.651931e+03	7.915859e+01	1.797838e+00	1.402565e+01	0.000000e+00	3.424990e+00	1.420649e-02	9.948110e-01	4.643335e-04	5.693606e-05	1.059548e-02
35120000	-4.657393e+03	5.543884e+01	1.811106e+00	1.419301e+01	0.000000e+00	2.904193e+00	8.602070e-03	9.943763e-01	1.528958e-03	7.901657e-05	1.068906e-02
35140000	-4.657931e+03	5.560910e+01	1.880804e+00	1.420382e+01	0.000000e+00	3.000994e+00	1.788758e-02	9.904699e-01	1.419433e-03	7.910988e-05	1.109445e-02
35160000	-4.653063e+03	3.149067e+01	1.816911e+00	1.512855e+01	0.000000e+00	2.362282e+00	9.162915e-03	9.903802e-01	3.550152e-03	7.056564e-05	1.065541e-02
35180000	-4.656075e+03	5.107958e+01	1.810229e+00	1.456164e+01	0.000000e+00	2.686376e+00	3.381449e-03	9.962467e-01	6.441948e-03	7.265568e-05	1.060069e-02
35200000	-4.647692e+03	8.052773e+01	1.584382e+00	1.354854e+01	0.000000e+00	2.935370e+00	1.049203e-02	9.898266e-01	2.701453e-03	4.836953e-05	9.281770e-03
35220000	-4.665987e+03	4.923170e+01	1.725080e+00	1.542199e+01	0.000000e+00	3.589945e+00	7.333500e-03	9.913365e-01	4.143284e-03	5.057067e-05	1.005901e-02
35240000	-4.655859e+03	8.141526e+01	1.693494e+00	1.393214e+01	0.000000e+00	2.685405e+00	1.045686e-02	9.922857e-01	2.245708e-03	4.259045e-05	9.823110e-03
35260000	-4.656891e+03	2.541171e+01	1.706514e+00	1.407304e+01	0.000000e+00	3.849368e+00	1.022681e-02	9.925792e-01	1.642170e-03	8.279093e-05	9.933297e-03
35280000	-4.648899e+03	2.157556e+01	1.709608e+00	1.423283e+01	0.000000e+00	2.794731e+00	1.353706e-02	9.881817e-01	3.252984e-03	7.035310e-05	9.956021e-03
35300000	-4.647729e+03	3.343403e+01	1.731692e+00	1.445546e+01	0.000000e+00	2.731343e+00	5.789565e-03	9.983408e-01	2.779336e-04	7.439572e-05	1.003258e-02
35320000	-4.650215e+03	5.024657e+01	1.883397e+00	1.563918e+01	0.000000e+00	3.773850e+00	4.222166e-03	9.981788e-01	5.196024e-04	4.971374e-05	1.087988e-02
35340000	-4.638667e+03	4.099739e+01	1.594799e+00	1.316343e+01	0.000000e+00	2.416088e+00	1.510166e-02	9.919791e-01	9.711898e-04	7.238768e-05	9.195233e-03
35360000	-4.652628e+03	5.752861e+01	1.766156e+00	1.520891e+01	0.000000e+00	2.724585e+00	9.825362e-03	9.911095e-01	2.699684e-03	5.044844e-05	1.017465e-02
35380000	-4.653339e+03	2.565880e+01	1.637116e+00	1.400901e+01	0.000000e+00	2.718713e+00	1.118185e-02	9.923007e-01	2.027441e-03	6.460511e-05	9.508564e-03
35400000	-4.651598e+03	8.980178e+01	1.861560e+00	1.538085e+01	0.000000e+00	2.308603e+00	1.936679e-02	9.784623e-01	3.253214e-03	3.910304e-05	1.083663e-02
35420000	-4.649783e+03	1.180030e+02	1.618311e+00	1.330277e+01	0.000000e+00	3.000773e+00	3.482375e-03	9.946004e-01	8.179984e-03	3.576302e-05	9.373711e-03
35440000	-4.652238e+03	8.134353e+01	1.873683e+00	1.592142e+01	0.000000e+00	2.876704e+00	1.069628e-02	9.876186e-01	4.166481e-03	4.267644e-05	1.085435e-02
35460000	-4.659420e+03	1.385670e+02	1.747570e+00	1.400651e+01	0.000000e+00	3.008738e+00	1.642611e-02	9.752843e-01	1.023321e-02	2.087782e-05	1.011885e-02
35480000	-4.655711e+03	1.266369e+02	1.705961e+00	1.363212e+01	0.000000e+00	2.310020e+00	6.911616e-03	9.906755e-01	5.824180e-03	2.800722e-05	9.760427e-03
35500000	-4.652008e+03	6.958265e+01	1.552740e+00	1.282889e+01	0.000000e+00	2.379198e+00	1.115068e-02	9.951948e-01	7.079628e-04	5.414254e-05	8.895403e-03
35520000	-4.654357e+03	9.160005e+01	1.642652e+00	1.388933e+01	0.000000e+00	2.455760e+00	1.462496e-02	9.893340e-01	1.457624e-03	3.547132e-05	9.420677e-03
35540000	-4.652655e+03	1.039801e+02	1.687787e+00	1.384134e+01	0.000000e+00	2.579594e+00	9.667517e-03	9.926868e-01	2.640716e-03	3.832107e-05	9.709968e-03
35560000	-4.664644e+03	1.032065e+02	1.651598e+00	1.412938e+01	0.000000e+00	2.912187e+00	1.409752e-02	9.892484e-01	2.160398e-03	3.772411e-05	9.736508e-03
35580000	-4.648166e+03	1.397264e+02	1.760752e+00	1.453190e+01	0.000000e+00	2.892782e+00	8.709995e-03	9.896625e-01	4.526205e-03	2.088843e-05	1.038158e-02
35600000	-4.653950e+03	1.362784e+02	1.805910e+00	1.480090e+01	0.000000e+00	2.421063e+00	1.151198e-02	9.950108e-01	6.858390e-04	2.031482e-05	1.065421e-02
35620000	-4.659435e+03	9.056177e+01	1.813259e+00	1.518024e+01	0.000000e+00	2.577540e+00	4.142952e-03	9.962236e-01	2.844008e-03	3.137803e-05	1.063724e-02
35640000	-4.659669e+03	1.465159e+02	1.709958e+00	1.402137e+01	0.000000e+00	2.184207e+00	9.815323e-03	9.957312e-01	7.080281e-04	2.177374e-05	1.003767e-02
35660000	-4.651792e+03	1.024833e+02	1.706601e+00	1.381576e+01	0.000000e+00	2.505581e+00	1.107110e-02	9.891873e-01	3.852150e-03	3.745724e-05	1.005066e-02
35680000	-4.655890e+03	1.309767e+02	1.709358e+00	1.374568e+01	0.000000e+00	2.536182e+00	4.768751e-03	9.957305e-01	3.845988e-03	2.359109e-05	1.006869e-02
35700000	-4.663523e+03	1.160000e+02	1.842794e+00	1.523882e+01	0.000000e+00	3.024082e+00	3.873630e-03	9.981218e-01	9.840059e-04	2.718168e-05	1.089430e-02
35720000	-4.646522e+03	5.692466e+01	1.665252e+00	1.412858e+01	0.000000e+00	3.043505e+00	3.222088e-03	9.963049e-01	4.423662e-03	6.112330e-05	9.829172e-03
35740000	-4.650827e+03	9.057007e+01	1.819745e+00	1.559973e+01	0.000000e+00	3.044807e+00	6.839674e-03	9.896415e-01	8.607891e-03	4.094410e-05	1.069500e-02
35760000	-4.647966e+03	7.344461e+01	1.561099e+00	1.344174e+01	0.000000e+00	3.463918e+00	2.062133e-02	9.866764e-01	1.633613e-03	4.645923e-05	9.174881e-03
35780000	-4.660404e+03	4.050816e+01	1.323630e+00	1.200675e+01	0.000000e+00	2.548062e+00	2.335484e-02	9.663974e-01	6.080313e-03	8.280834e-05	7.786428e-03
35800000	-4.646398e+03	5.576678e+01	1.591881e+00	1.404096e+01	0.000000e+00	3.148803e+00	5.827801e-03	9.939465e-01	2.817767e-03	4.911770e-05	9.360972e-03
35820000	-4.654166e+03	3.291555e+01	1.625090e+00	1.432141e+01	0.000000e+00	2.473772e+00	7.371880e-03	9.898227e-01	5.504341e-03	7.138763e-05	9.563259e-03
35840000	-4.674369e+03	6.555632e+01	1.605538e+00	1.305386e+01	0.000000e+00	3.312185e+00	1.358952e-02	9.912463e-01	1.690469e-03	7.517271e-05	9.416609e-03
35860000	-4.650776e+03	5.777654e+01	1.810617e+00	1.524492e+01	0.000000e+00	2.312086e+00	1.619258e-02	9.855588e-01	3.782949e-03	6.727094e-05	1.062304e-02
35880000	-4.662063e+03	8.612258e+01	1.870506e+00	1.551146e+01	0.000000e+00	2.372258e+00	1.270123e-02	9.851792e-01	4.876069e-03	4.876605e-05	1.100702e-02
35900000	-4.665847e+03	7.986765e+01	1.757818e+00	1.443596e+01	0.000000e+00	2.377945e+00	1.132647e-02	9.857963e-01	5.149496e-03	4.672022e-05	1.039672e-02
35920000	-4.657294e+03	7.508315e+01	1.845925e+00	1.485267e+01	0.000000e+00	2.450826e+00	4.356911e-03	9.961788e-01	2.826509e-03	4.713059e-05	1.091344e-02
35940000	-4.651574e+03	4.340028e+01	1.718557e+00	1.447683e+01	0.000000e+00	2.801876e+00	7.595171e-03	9.852176e-01	1.096686e-02	7.734075e-05	1.015150e-02
35960000	-4.653862e+03	7.212435e+01	1.887727e+00	1.630039e+01	0.000000e+00	2.347374e+00	4.421463e-03	9.930694e-01	7.766076e-03	4.876939e-05	1.122315e-02
35980000	-4.667695e+03	5.725015e+01	1.741206e+00	1.420631e+01	0.000000e+00	2.691735e+00	2.171703e-02	9.821039e-01	2.688628e-03	6.013551e-05	1.029932e-02
36000000	-4.659702e+03	5.288729e+01	1.926548e+00	1.613669e+01	0.000000e+00	2.653783e+00	9.245171e-03	9.899772e-01	5.365229e-03	5.267526e-05	1.141054e-02
36020000	-4.659661e+03	4.850568e+01	2.126774e+00	1.739451e+01	0.000000e+00	2.540098e+00	1.623690e-02	9.791373e-01	7.073359e-03	6.275846e-05	1.259185e-02
36040000	-4.650393e+03	5.385751e+00	1.822490e+00	1.504293e+01	0.000000e+00	2.689981e+00	5.667121e-03	9.924717e-01	7.204892e-03	1.096964e-04	1.078545e-02
36060000	-4.642852e+03	-1.419747e+01	1.877526e+00	1.505253e+01	0.000000e+00	2.469801e+00	1.057369e-02	9.927200e-01	2.153472e-03	1.399910e-04	1.109460e-02
36080000	-4.664037e+03	1.973807e+01	1.838777e+00	1.494220e+01	0.000000e+00	2.355598e+00	1.993023e-02	9.893321e-01	9.017590e-04	9.630541e-05	1.081251e-02
36100000	-4.645183e+03	4.609130e+01	1.798543e+00	1.542799e+01	0.000000e+00	2.296033e+00	1.380816e-02	9.940555e-01	8.568953e-04	5.373596e-05	1.060772e-02
36120000	-4.656193e+03	2.266258e+01	1.743601e+00	1.445332e+01	0.000000e+00	3.034914e+00	1.082768e-02	9.906065e-01	3.256573e-03	8.442698e-05	1.029223e-02
36140000	-4.657030e+03	2.398772e+01	1.655674e+00	1.418208e+01	0.000000e+00	2.409674e+00	1.972146e-02	9.778321e-01	4.961095e-03	9.028484e-05	9.734526e-03
36160000	-4.658516e+03	8.421680e+00	1.777818e+00	1.452239e+01	0.000000e+00	2.191399e+00	1.715326e-02	9.834249e-01	3.196660e-03	1.001965e-04	1.034267e-02
36180000	-4.661159e+03	1.971456e+01	1.772114e+00	1.405574e+01	0.000000e+00	2.016116e+00	1.440571e-02	9.925435e-01	1.222730e-03	9.647756e-05	1.033043e-02
36200000	-4.640920e+03	1.508977e+01	1.645403e+00	1.354475e+01	0.000000e+00	3.330642e+00	1.771406e-02	9.834579e-01	3.081686e-03	9.165730e-05	9.609343e-03
36220000	-4.651750e+03	2.977434e+01	1.759261e+00	1.497918e+01	0.000000e+00	2.197026e+00	1.240416e-02	9.922148e-01	1.411311e-03	7.940177e-05	1.024541e-02
36240000	-4.660110e+03	6.613535e+01	1.701709e+00	1.406674e+01	0.000000e+00	2.714323e+00	5.747594e-03	9.952013e-01	2.538571e-03	4.562296e-05	9.911201e-03
36260000	-4.655423e+03	7.840879e+01	2.047943e+00	1.538097e+01	0.000000e+00	2.597348e+00	1.553177e-02	9.877441e-01	2.300669e-03	4.265530e-05	1.204717e-02
36280000	-4.642867e+03	6.870693e+01	1.805859e+00	1.389166e+01	0.000000e+00	2.729261e+00	1.401449e-02	9.965087e-01	3.041104e-04	6.504581e-05	1.058883e-02
36300000	-4.649238e+03	6.380889e+01	1.784516e+00	1.454427e+01	0.000000e+00	2.112580e+00	4.688706e-03	9.974138e-01	1.053181e-03	6.088643e-05	1.039646e-02
36320000	-4.644399e+03	6.275897e+01	1.657063e+00	1.322386e+01	0.000000e+00	2.725682e+00	1.281704e-02	9.839800e-01	5.940852e-03	6.131891e-05	9.671330e-03
36340000	-4.653962e+03	6.566857e+01	1.742488e+00	1.403734e+01	0.000000e+00	3.542082e+00	1.934389e-02	9.759548e-01	7.084032e-03	5.157005e-05	1.015349e-02
36360000	-4.644848e+03	9.561326e+01	1.733689e+00	1.330002e+01	0.000000e+00	2.231712e+00	2.085332e-02	9.877620e-01	2.127255e-03	4.856337e-05	1.016913e-02
36380000	-4.645122e+03	7.289855e+01	1.800534e+00	1.459927e+01	0.000000e+00	3.071428e+00	1.464926e-02	9.849263e-01	3.756721e-03	5.933295e-05	1.053396e-02
36400000	-4.660731e+03	5.703126e+01	1.820437e+00	1.507668e+01	0.000000e+00	3.315050e+00	1.492909e-02	9.855500e-01	3.475758e-03	5.685234e-05	1.059806e-02
36420000	-4.660128e+03	7.228475e+01	1.810517e+00	1.423212e+01	0.000000e+00	2.720529e+00	2.990805e-02	9.863280e-01	9.549465e-04	4.342250e-05	1.051949e-02
36440000	-4.645628e+03	5.219748e+01	1.651563e+00	1.331173e+01	0.000000e+00	3.292667e+00	5.066898e-03	9.949886e-01	3.301151e-03	7.230178e-05	9.612956e-03
36460000	-4.647835e+03	4.697646e+01	1.886087e+00	1.565368e+01	0.000000e+00	2.750084e+00	6.936504e-03	9.951352e-01	1.545375e-03	6.561278e-05	1.095546e-02
36480000	-4.656754e+03	8.910858e+01	1.864692e+00	1.484432e+01	0.000000e+00	2.309159e+00	6.676940e-03	9.910524e-01	7.291335e-03	4.093330e-05	1.087025e-02
36500000	-4.653012e+03	8.363272e+01	1.762223e+00	1.440111e+01	0.000000e+00	2.981223e+00	1.544835e-02	9.909651e-01	1.342919e-03	3.422453e-05	1.024907e-02
36520000	-4.651964e+03	7.837754e+01	1.846878e+00	1.541015e+01	0.000000e+00	2.820758e+00	1.439263e-02	9.872028e-01	2.794117e-03	4.063068e-05	1.077094e-02
36540000	-4.647904e+03	4.856223e+01	1.797823e+00	1.474992e+01	0.000000e+00	2.799504e+00	1.875428e-02	9.799080e-01	4.460148e-03	5.519504e-05	1.053287e-02
36560000	-4.650786e+03	6.980345e+01	1.760160e+00	1.499685e+01	0.000000e+00	2.453391e+00	1.561690e-02	9.854534e-01	2.997061e-03	4.188759e-05	1.032213e-02
36580000	-4.645515e+03	8.524007e+01	1.704932e+00	1.453156e+01	0.000000e+00	2.932762e+00	3.814894e-03	9.963023e-01	2.713229e-03	3.721621e-05	1.000316e-02
36600000	-4.656005e+03	5.951925e+01	1.635745e+00	1.440973e+01	0.000000e+00	4.314843e+00	5.021098e-03	9.942412e-01	4.523697e-03	5.056560e-05	9.541848e-03
36620000	-4.664677e+03	9.969867e+01	1.559303e+00	1.307983e+01	0.000000e+00	3.057414e+00	9.260762e-03	9.961553e-01	6.090781e-04	4.563396e-05	9.266133e-03
36640000	-4.663442e+03	6.319129e+01	1.702376e+00	1.397780e+01	0.000000e+00	3.117396e+00	7.359965e-03	9.973187e-01	5.857959e-04	6.333819e-05	1.006518e-02
36660000	-4.661016e+03	4.955192e+01	1.856888e+00	1.570084e+01	0.000000e+00	2.842378e+00	1.933702e-03	9.982483e-01	2.558263e-03	7.084014e-05	1.092235e-02
36680000	-4.673927e+03	3.547001e+01	1.556706e+00	1.302570e+01	0.000000e+00	3.106479e+00	5.567365e-03	9.970422e-01	9.980081e-04	8.247978e-05	9.182818e-03
36700000	-4.663167e+03	1.122491e+02	1.761793e+00	1.411266e+01	0.000000e+00	2.361741e+00	1.275466e-02	9.914188e-01	1.529775e-03	3.469439e-05	1.043686e-02
36720000	-4.649121e+03	1.229721e+02	1.713492e+00	1.377725e+01	0.000000e+00	2.960016e+00	5.143060e-03	9.959158e-01	2.628868e-03	3.593049e-05	1.014725e-02
36740000	-4.656236e+03	8.067427e+01	1.949963e+00	1.566216e+01	0.000000e+00	3.016554e+00	4.572644e-03	9.900358e-01	1.837790e-02	4.725670e-05	1.160214e-02
36760000	-4.657171e+03	7.470277e+01	1.987690e+00	1.585512e+01	0.000000e+00	2.109132e+00	1.096897e-02	9.912939e-01	3.332246e-03	4.297916e-05	1.181633e-02
36780000	-4.662443e+03	8.739601e+01	1.927139e+00	1.493152e+01	0.000000e+00	2.297407e+00	6.949098e-03	9.944343e-01	2.955834e-03	4.740990e-05	1.142969e-02
36800000	-4.654441e+03	6.055479e+01	1.714580e+00	1.408765e+01	0.000000e+00	3.136284e+00	1.154539e-02	9.845114e-01	7.069540e-03	5.550029e-05	1.015230e-02
36820000	-4.658811e+03	5.935486e+01	2.004525e+00	1.610518e+01	0.000000e+00	2.294909e+00	1.117412e-02	9.896747e-01	3.646342e-03	7.104631e-05	1.174675e-02
36840000	-4.656520e+03	6.306870e+01	1.661365e+00	1.353267e+01	0.000000e+00	2.336078e+00	8.903412e-03	9.956651e-01	1.007291e-03	5.834264e-05	9.725993e-03
36860000	-4.658551e+03	6.336192e+01	1.741067e+00	1.482124e+01	0.000000e+00	2.693011e+00	9.651712e-03	9.835977e-01	9.840555e-03	4.413622e-05	1.019303e-02
36880000	-4.655852e+03	4.984192e+01	1.674321e+00	1.440527e+01	0.000000e+00	3.611387e+00	8.763992e-03	9.855747e-01	8.648344e-03	6.458833e-05	9.934910e-03
36900000	-4.658860e+03	3.500134e+01	1.848576e+00	1.512839e+01	1.162791e-02	2.831307e+00	2.018961e-02	9.822538e-01	3.157682e-03	5.479150e-05	1.100646e-02
36920000	-4.650634e+03	2.785718e+01	1.948198e+00	1.547264e+01	0.000000e+00	3.387839e+00	1.414829e-02	9.772304e-01	1.191877e-02	9.416715e-05	1.155452e-02
36940000	-4.675835e+03	4.191875e+01	1.815643e+00	1.458335e+01	0.000000e+00	2.493135e+00	1.562157e-02	9.921371e-01	1.315199e-03	7.823041e-05	1.070683e-02
36960000	-4.662235e+03	3.205156e+01	1.733992e+00	1.402550e+01	0.000000e+00	2.413275e+00	1.560792e-02	9.917164e-01	8.714127e-04	8.006407e-05	1.021835e-02
36980000	-4.668869e+03	1.868687e+01	1.762301e+00	1.407584e+01	0.000000e+00	2.451765e+00	1.977528e-02	9.884360e-01	1.597576e-03	1.066130e-04	1.033196e-02
37000000	-4.661239e+03	1.109308e+01	1.610445e+00	1.338590e+01	0.000000e+00	3.349387e+00	2.210187e-02	9.884228e-01	1.022848e-03	8.875927e-05	9.371579e-03
37020000	-4.670733e+03	2.283018e+01	1.972202e+00	1.508850e+01	1.162791e-02	2.482184e+00	5.239949e-03	9.939732e-01	4.713445e-03	7.343076e-05	1.147001e-02
37040000	-4.662019e+03	1.631008e+01	1.803060e+00	1.456398e+01	0.000000e+00	2.887625e+00	5.206526e-03	9.899855e-01	1.194642e-02	1.017903e-04	1.049075e-02
37060000	-4.662016e+03	-4.974513e+00	1.834409e+00	1.496805e+01	0.000000e+00	2.541029e+00	9.546137e-03	9.962627e-01	5.105906e-04	1.099954e-04	1.068772e-02
37080000	-4.660494e+03	3.130725e+01	1.924903e+00	1.524215e+01	0.000000e+00	2.136632e+00	1.122958e-02	9.946418e-01	1.040299e-03	9.701874e-05	1.129552e-02
37100000	-4.644130e+03	1.850947e+01	1.775672e+00	1.449409e+01	0.000000e+00	2.846309e+00	2.281427e-02	9.717929e-01	5.596210e-03	7.071294e-05	1.041127e-02
37120000	-4.670440e+03	3.116851e+01	1.652979e+00	1.362121e+01	0.000000e+00	2.450786e+00	1.410284e-02	9.923219e-01	1.326544e-03	1.121363e-04	9.708551e-03
37140000	-4.645073e+03	1.944620e+01	1.806011e+00	1.493596e+01	0.000000e+00	2.483441e+00	5.044515e-03	9.968858e-01	1.865314e-03	9.636582e-05	1.063471e-02
37160000	-4.660424e+03	-2.393958e+01	1.707830e+00	1.431547e+01	0.000000e+00	2.851155e+00	1.085974e-02	9.924598e-01	1.732671e-03	1.510392e-04	1.001715e-02
37180000	-4.643467e+03	-1.277160e+01	1.756701e+00	1.530903e+01	0.000000e+00	2.576414e+00	4.112106e-03	9.961927e-01	2.756447e-03	1.053559e-04	1.024722e-02
37200000	-4.647102e+03	3.211087e+01	1.694263e+00	1.436854e+01	0.000000e+00	2.529052e+00	7.213952e-03	9.918668e-01	5.613521e-03	7.729957e-05	9.929150e-03
37220000	-4.651042e+03	1.877184e+01	1.630697e+00	1.419133e+01	0.000000e+00	2.429966e+00	6.007179e-03	9.921009e-01	6.449947e-03	8.932353e-05	9.602155e-03
37240000	-4.655155e+03	4.816622e+01	1.985419e+00	1.595425e+01	0.000000e+00	2.138138e+00	1.630414e-02	9.808341e-01	5.450665e-03	6.386947e-05	1.169588e-02
37260000	-4.657699e+03	3.796868e+01	1.763836e+00	1.385004e+01	0.000000e+00	3.111768e+00	2.195282e-02	9.692699e-01	8.631691e-03	7.956993e-05	1.032696e-02
37280000	-4.669417e+03	4.147324e+01	1.932889e+00	1.611014e+01	0.000000e+00	2.219506e+00	9.518995e-03	9.940990e-01	1.407719e-03	6.012612e-05	1.123297e-02
37300000	-4.655839e+03	2.671669e+01	1.808376e+00	1.498675e+01	0.000000e+00	3.224349e+00	2.157883e-02	9.874976e-01	1.304894e-03	8.087504e-05	1.056425e-02
37320000	-4.640988e+03	6.455720e+01	1.657809e+00	1.357017e+01	0.000000e+00	2.672382e+00	6.260639e-03	9.944521e-01	2.698111e-03	6.402975e-05	9.715706e-03
37340000	-4.656804e+03	7.785617e+01	1.778491e+00	1.480390e+01	0.000000e+00	2.589074e+00	1.079235e-02	9.918938e-01	2.148773e-03	4.198287e-05	1.041200e-02
37360000	-4.650589e+03	7.604479e+01	1.708600e+00	1.374806e+01	0.000000e+00	3.889417e+00	1.295198e-02	9.850738e-01	5.458468e-03	5.589745e-05	1.001077e-02
37380000	-4.659751e+03	7.208603e+01	1.665829e+00	1.310368e+01	0.000000e+00	2.589382e+00	1.218701e-02	9.882786e-01	3.339771e-03	6.321089e-05	9.768520e-03
37400000	-4.665619e+03	8.085932e+01	1.667693e+00	1.375428e+01	0.000000e+00	2.567318e+00	1.681884e-02	9.721159e-01	8.788613e-03	4.996081e-05	9.762334e-03
37420000	-4.654117e+03	1.028143e+02	1.949269e+00	1.579781e+01	0.000000e+00	2.056884e+00	1.828103e-02	9.793600e-01	4.882317e-03	3.132782e-05	1.148229e-02
37440000	-4.650011e+03	1.265092e+02	1.850510e+00	1.489754e+01	0.000000e+00	2.461164e+00	2.282424e-02	9.800865e-01	3.804701e-03	3.458114e-05	1.094405e-02
37460000	-4.653663e+03	8.774360e+01	1.838506e+00	1.448447e+01	0.000000e+00	2.898159e+00	1.244435e-02	9.838539e-01	5.926732e-03	4.276989e-05	1.087121e-02
37480000	-4.658581e+03	9.898823e+01	1.835008e+00	1.534638e+01	0.000000e+00	2.505256e+00	5.894301e-03	9.930251e-01	5.469462e-03	3.308525e-05	1.092320e-02
37500000	-4.655545e+03	8.716322e+01	2.010763e+00	1.596281e+01	0.000000e+00	2.285840e+00	2.040081e-02	9.889982e-01	1.320401e-03	4.605084e-05	1.181309e-02
37520000	-4.649694e+03	6.819875e+01	1.781895e+00	1.498143e+01	0.000000e+00	2.810983e+00	9.164309e-03	9.940731e-01	1.573320e-03	4.525140e-05	1.046204e-02
37540000	-4.648988e+03	3.875585e+01	1.689656e+00	1.371743e+01	0.000000e+00	2.443831e+00	9.530994e-03	9.947922e-01	1.153832e-03	8.156077e-05	9.880971e-03
37560000	-4.645601e+03	5.321602e+01	1.747690e+00	1.410202e+01	0.000000e+00	3.809012e+00	6.550141e-03	9.953138e-01	2.021195e-03	6.387443e-05	1.018792e-02
37580000	-4.664685e+03	1.938340e+01	1.770142e+00	1.487862e+01	0.000000e+00	2.987987e+00	1.293096e-02	9.852283e-01	3.841110e-03	8.649757e-05	1.031400e-02
37600000	-4.652395e+03	5.255032e+01	1.529884e+00	1.268363e+01	0.000000e+00	4.255401e+00	1.237577e-02	9.927039e-01	1.586160e-03	7.662399e-05	8.889458e-03
37620000	-4.651440e+03	8.492690e+01	1.669852e+00	1.451240e+01	0.000000e+00	2.294936e+00	9.736556e-03	9.847434e-01	6.737780e-03	3.636009e-05	9.703590e-03
37640000	-4.652150e+03	6.226239e+01	1.758646e+00	1.482986e+01	0.000000e+00	3.224963e+00	5.872415e-03	9.969997e-01	9.072810e-04	4.917557e-05	1.024019e-02
37660000	-4.658126e+03	4.431008e+01	1.744238e+00	1.607136e+01	0.000000e+00	3.032109e+00	1.689254e-02	9.912095e-01	7.470506e-04	5.490031e-05	1.020656e-02
37680000	-4.659431e+03	1.938241e+01	1.626582e+00	1.458607e+01	0.000000e+00	3.139218e+00	8.118138e-03	9.925868e-01	2.754428e-03	7.636408e-05	9.459095e-03
37700000	-4.661438e+03	1.723057e+01	1.572253e+00	1.466889e+01	0.000000e+00	2.784734e+00	1.073844e-02	9.930923e-01	1.470672e-03	7.063523e-05	9.159909e-03
37720000	-4.660578e+03	6.904352e+01	1.723427e+00	1.486889e+01	0.000000e+00	2.879963e+00	1.708519e-02	9.747370e-01	8.261327e-03	4.198439e-05	9.934222e-03
37740000	-4.651508e+03	9.581859e+01	1.658454e+00	1.444807e+01	0.000000e+00	2.804880e+00	1.409976e-02	9.920255e-01	1.178703e-03	3.680977e-05	9.557032e-03
37760000	-4.646427e+03	9.591986e+01	1.670284e+00	1.413319e+01	0.000000e+00	3.725131e+00	2.543948e-02	9.798490e-01	1.897853e-03	3.606511e-05	9.680948e-03
37780000	-4.658630e+03	1.208704e+02	1.636131e+00	1.318635e+01	0.000000e+00	2.651760e+00	1.035931e-02	9.957256e-01	7.461638e-04	3.720104e-05	9.472567e-03
37800000	-4.649261e+03	8.636306e+01	1.738397e+00	1.462912e+01	0.000000e+00	2.170159e+00	2.013811e-02	9.859060e-01	2.098024e-03	3.662522e-05	1.008748e-02
37820000	-4.665928e+03	1.168577e+02	1.927875e+00	1.560911e+01	0.000000e+00	1.979978e+00	4.902448e-03	9.963589e-01	2.412046e-03	3.654506e-05	1.121235e-02
37840000	-4.654038e+03	1.448160e+02	2.075195e+00	1.666818e+01	0.000000e+00	2.382650e+00	1.641167e-02	9.894726e-01	1.785535e-03	2.070554e-05	1.206175e-02
37860000	-4.653180e+03	1.022471e+02	1.722194e+00	1.408210e+01	0.000000e+00	2.995325e+00	5.001951e-03	9.910956e-01	1.505308e-02	3.015013e-05	1.001173e-02
37880000	-4.651683e+03	1.215934e+02	1.983417e+00	1.577086e+01	0.000000e+00	1.970341e+00	1.425797e-02	9.897216e-01	2.286475e-03	3.365779e-05	1.151858e-02
37900000	-4.661612e+03	1.087498e+02	1.788561e+00	1.454774e+01	0.000000e+00	3.443918e+00	2.005831e-02	9.933506e-01	4.791538e-04	3.478249e-05	1.043132e-02
37920000	-4.656997e+03	9.264150e+01	1.727839e+00	1.424958e+01	0.000000e+00	2.284773e+00	9.692078e-03	9.903283e-01	3.539488e-03	3.232066e-05	1.008286e-02
37940000	-4.646558e+03	9.859065e+01	1.836466e+00	1.451725e+01	0.000000e+00	2.981644e+00	1.465080e-02	9.902148e-01	2.049600e-03	3.999325e-05	1.066231e-02
37960000	-4.646227e+03	1.076624e+02	1.578282e+00	1.322598e+01	0.000000e+00	2.811887e+00	7.962176e-03	9.928932e-01	3.046393e-03	3.568318e-05	9.165193e-03
37980000	-4.648710e+03	1.229527e+02	1.864481e+00	1.552300e+01	0.000000e+00	3.145403e+00	1.046019e-02	9.909795e-01	2.477343e-03	2.070528e-05	1.084555e-02
38000000	-4.648002e+03	8.953561e+01	1.850199e+00	1.478656e+01	0.000000e+00	2.232213e+00	6.732430e-03	9.858246e-01	1.629335e-02	3.686167e-05	1.079561e-02
38020000	-4.657449e+03	9.921946e+01	1.961142e+00	1.604231e+01	0.000000e+00	2.333819e+00	1.548236e-02	9.882064e-01	2.424009e-03	3.613247e-05	1.142914e-02
38040000	-4.654734e+03	1.111221e+02	1.801790e+00	1.483250e+01	0.000000e+00	2.950460e+00	7.183987e-03	9.931326e-01	4.012624e-03	3.806725e-05	1.046884e-02
38060000	-4.653571e+03	8.641953e+01	1.758542e+00	1.380349e+01	0.000000e+00	2.388592e+00	8.977793e-03	9.945214e-01	1.883479e-03	4.149240e-05	1.015007e-02
38080000	-4.653713e+03	1.000121e+02	1.772874e+00	1.348462e+01	0.000000e+00	4.052018e+00	6.574312e-03	9.880362e-01	1.253732e-02	3.846970e-05	1.022914e-02
38100000	-4.651840e+03	2.798757e+01	1.871146e+00	1.535315e+01	0.000000e+00	2.036491e+00	1.511412e-02	9.861506e-01	4.155733e-03	7.148733e-05	1.076509e-02
38120000	-4.653660e+03	-7.506815e+00	1.850130e+00	1.506945e+01	0.000000e+00	2.745800e+00	7.919170e-03	9.910320e-01	5.597782e-03	1.275956e-04	1.065700e-02
38140000	-4.640929e+03	-1.149346e+01	1.889057e+00	1.508620e+01	0.000000e+00	2.869433e+00	3.187681e-03	9.964030e-01	5.763612e-03	1.224062e-04	1.093010e-02
38160000	-4.652985e+03	2.777406e+01	1.617685e+00	1.379407e+01	0.000000e+00	2.644445e+00	1.021244e-02	9.889449e-01	3.672737e-03	9.727707e-05	9.297093e-03
38180000	-4.652547e+03	3.916138e+01	1.721127e+00	1.332438e+01	0.000000e+00	2.466930e+00	7.130575e-03	9.941030e-01	2.975147e-03	1.099391e-04	9.959535e-03
38200000	-4.651235e+03	-7.879228e+00	1.840132e+00	1.420034e+01	0.000000e+00	2.932456e+00	2.792162e-02	9.750639e-01	2.914859e-03	1.233720e-04	1.064097e-02
38220000	-4.656061e+03	1.252037e+01	1.849827e+00	1.480347e+01	0.000000e+00	2.547313e+00	1.023404e-02	9.918382e-01	2.324829e-03	9.791555e-05	1.065910e-02
38240000	-4.648117e+03	3.939297e+00	1.651358e+00	1.363812e+01	0.000000e+00	3.311210e+00	1.346996e-02	9.914513e-01	1.648722e-03	1.207900e-04	9.499650e-03
38260000	-4.654057e+03	1.178689e-02	1.781785e+00	1.518064e+01	0.000000e+00	2.461451e+00	2.370367e-03	9.972760e-01	4.494723e-03	1.073364e-04	1.025453e-02
38280000	-4.643758e+03	-7.665821e-01	1.803668e+00	1.483742e+01	0.000000e+00	2.794234e+00	2.614692e-03	9.971425e-01	4.648479e-03	1.122902e-04	1.037473e-02
38300000	-4.652395e+03	6.544605e+01	1.949001e+00	1.474710e+01	0.000000e+00	2.679222e+00	2.881029e-03	9.985112e-01	1.202175e-03	6.511801e-05	1.125490e-02
38320000	-4.665932e+03	6.032216e+01	1.693910e+00	1.345566e+01	0.000000e+00	3.606979e+00	3.589285e-03	9.985380e-01	6.268162e-04	7.533663e-05	9.854295e-03
38340000	-4.653786e+03	6.600284e+01	1.905541e+00	1.499169e+01	0.000000e+00	2.186993e+00	3.656573e-03	9.976386e-01	1.579665e-03	5.848446e-05	1.116505e-02
38360000	-4.655623e+03	7.439870e+01	1.793069e+00	1.414264e+01	0.000000e+00	3.885822e+00	4.778822e-03	9.973137e-01	1.112646e-03	4.457029e-05	1.044290e-02
38380000	-4.653673e+03	4.891241e+01	1.715501e+00	1.414971e+01	0.000000e+00	2.550278e+00	5.381181e-03	9.947947e-01	3.875696e-03	6.626773e-05	9.796404e-03
38400000	-4.662254e+03	4.472750e+01	1.895749e+00	1.549181e+01	0.000000e+00	1.984165e+00	1.058294e-02	9.946451e-01	1.066695e-03	6.486833e-05	1.078511e-02
38420000	-4.647338e+03	2.870644e+01	1.752709e+00	1.483877e+01	0.000000e+00	2.719841e+00	2.116419e-02	9.687268e-01	7.361107e-03	7.293691e-05	9.963673e-03
38440000	-4.653142e+03	-4.630858e+00	1.763200e+00	1.421272e+01	0.000000e+00	2.875324e+00	1.191571e-02	9.911620e-01	1.680297e-03	1.167557e-04	1.002123e-02
38460000	-4.642597e+03	-4.872845e+01	1.803501e+00	1.453188e+01	0.000000e+00	3.437812e+00	2.263052e-02	9.736420e-01	5.587228e-03	1.610052e-04	1.023616e-02
38480000	-4.640463e+03	-6.353775e+01	1.676407e+00	1.375435e+01	0.000000e+00	3.088989e+00	3.504350e-03	9.977417e-01	1.658716e-03	2.238913e-04	9.532587e-03
38500000	-4.655908e+03	-2.521127e+01	1.670995e+00	1.406350e+01	0.000000e+00	3.003364e+00	6.953290e-03	9.925132e-01	3.826081e-03	1.286520e-04	9.522368e-03
38520000	-4.640961e+03	-2.079522e+01	1.759942e+00	1.449199e+01	0.000000e+00	2.429612e+00	4.801427e-03	9.930806e-01	8.458307e-03	1.300623e-04	9.977330e-03
38540000	-4.654862e+03	-1.788069e+01	1.823597e+00	1.535753e+01	0.000000e+00	2.595382e+00	6.932960e-03	9.939744e-01	3.475026e-03	1.263334e-04	1.036860e-02
38560000	-4.651972e+03	2.293058e+00	1.712029e+00	1.418143e+01	0.000000e+00	2.784778e+00	1.125597e-02	9.939631e-01	1.108257e-03	9.784715e-05	9.717088e-03
38580000	-4.652600e+03	1.498430e+01	1.781636e+00	1.511437e+01	0.000000e+00	2.934461e+00	8.222105e-03	9.913927e-01	4.021996e-03	7.866041e-05	1.009355e-02
38600000	-4.661775e+03	3.966042e+01	1.512182e+00	1.259447e+01	0.000000e+00	2.433118e+00	2.041074e-02	9.797823e-01	3.802965e-03	8.305823e-05	8.515328e-03
38620000	-4.662351e+03	6.306241e+01	1.736716e+00	1.398262e+01	0.000000e+00	2.866454e+00	6.734545e-03	9.953784e-01	1.682326e-03	6.549053e-05	9.874474e-03
38640000	-4.653505e+03	1.327319e+01	1.829128e+00	1.462430e+01	0.000000e+00	2.814922e+00	9.409237e-03	9.938582e-01	2.291294e-03	7.995357e-05	1.041925e-02
38660000	-4.656498e+03	-1.429967e+01	1.532135e+00	1.334393e+01	0.000000e+00	3.492621e+00	1.425101e-02	9.894101e-01	1.450623e-03	1.435709e-04	8.778841e-03
38680000	-4.643015e+03	3.991977e+00	1.848207e+00	1.509054e+01	0.000000e+00	2.699641e+00	8.854347e-03	9.936632e-01	2.416862e-03	1.094414e-04	1.058849e-02
38700000	-4.657602e+03	2.776233e+01	1.659741e+00	1.395702e+01	0.000000e+00	2.444717e+00	1.260246e-02	9.883498e-01	3.415557e-03	8.727118e-05	9.521653e-03
38720000	-4.643471e+03	3.989664e+01	1.730113e+00	1.438936e+01	0.000000e+00	2.326363e+00	7.335228e-03	9.923753e-01	3.911745e-03	7.079524e-05	9.944732e-03
38740000	-4.651264e+03	2.135778e+01	1.837304e+00	1.463659e+01	0.000000e+00	2.102758e+00	1.832104e-02	9.847565e-01	3.042896e-03	1.248986e-04	1.056217e-02
38760000	-4.647595e+03	-1.295988e+01	1.730125e+00	1.466584e+01	0.000000e+00	3.288604e+00	9.796978e-03	9.937376e-01	1.458395e-03	9.995951e-05	9.994125e-03
38780000	-4.657599e+03	-2.765055e+01	1.892574e+00	1.556309e+01	0.000000e+00	2.529508e+00	1.008360e-02	9.836771e-01	8.903079e-03	1.404360e-04	1.096473e-02
38800000	-4.646893e+03	-6.631787e+00	1.825259e+00	1.514339e+01	0.000000e+00	2.574519e+00	1.096150e-02	9.943891e-01	8.977935e-04	1.149399e-04	1.054262e-02
38820000	-4.640239e+03	-3.033891e+01	1.712970e+00	1.491090e+01	0.000000e+00	3.006446e+00	1.610785e-02	9.875616e-01	1.789308e-03	1.459608e-04	9.924513e-03
38840000	-4.654962e+03	-3.111540e+01	1.705947e+00	1.482328e+01	0.000000e+00	2.525025e+00	1.202094e-02	9.831925e-01	7.818730e-03	1.118044e-04	9.888521e-03
38860000	-4.646893e+03	1.538346e+01	1.727994e+00	1.448939e+01	0.000000e+00	2.186131e+00	1.414011e-02	9.840723e-01	5.499172e-03	9.119987e-05	1.006071e-02
38880000	-4.652752e+03	4.456676e+01	1.667742e+00	1.438471e+01	0.000000e+00	2.583903e+00	1.973477e-02	9.719784e-01	8.973735e-03	6.361905e-05	9.707073e-03
38900000	-4.648395e+03	2.925515e+01	1.847622e+00	1.518586e+01	0.000000e+00	2.598863e+00	1.818795e-02	9.800839e-01	3.831155e-03	6.440706e-05	1.072840e-02
38920000	-4.646572e+03	1.900205e+01	1.767127e+00	1.526401e+01	0.000000e+00	2.763108e+00	2.060919e-02	9.841680e-01	1.859346e-03	7.197364e-05	1.025211e-02
38940000	-4.657369e+03	5.144650e+00	1.573531e+00	1.310461e+01	0.000000e+00	3.277583e+00	2.385099e-02	9.845687e-01	1.946304e-03	9.712072e-05	9.136613e-03
38960000	-4.650745e+03	-1.946389e+01	1.656116e+00	1.375256e+01	0.000000e+00	2.845060e+00	1.388002e-02	9.899992e-01	2.078743e-03	1.485550e-04	9.627147e-03
38980000	-4.655957e+03	-5.125592e+00	1.776114e+00	1.447460e+01	0.000000e+00	2.274404e+00	1.229196e-02	9.923429e-01	1.312487e-03	1.328554e-04	1.035603e-02
39000000	-4.648777e+03	1.373524e+01	1.940578e+00	1.526867e+01	0.000000e+00	2.438157e+00	9.201776e-03	9.917989e-01	3.656733e-03	9.742385e-05	1.128087e-02
39020000	-4.655550e+03	-1.151720e+01	1.871267e+00	1.461765e+01	0.000000e+00	2.275567e+00	1.874914e-02	9.815596e-01	3.968464e-03	1.533942e-04	1.084508e-02
39040000	-4.653624e+03	-5.403069e+01	1.826910e+00	1.429861e+01	0.000000e+00	2.343328e+00	2.439561e-02	9.794961e-01	3.229892e-03	2.343312e-04	1.055907e-02
39060000	-4.670459e+03	3.740295e+00	1.947814e+00	1.511471e+01	0.000000e+00	2.996303e+00	1.251229e-02	9.843519e-01	5.409216e-03	9.713096e-05	1.122877e-02
39080000	-4.651931e+03	-6.809741e+01	1.873289e+00	1.447243e+01	0.000000e+00	2.599742e+00	2.480028e-03	9.967549e-01	6.690793e-03	3.365666e-04	1.080081e-02
39100000	-4.651039e+03	-1.653102e+01	1.775895e+00	1.397176e+01	0.000000e+00	2.661498e+00	3.467767e-03	9.961394e-01	5.743654e-03	1.465617e-04	1.018705e-02
39120000	-4.647229e+03	-4.112348e+01	1.735309e+00	1.366303e+01	0.000000e+00	1.866535e+00	5.071140e-03	9.954550e-01	2.948500e-03	2.245499e-04	9.942181e-03
39140000	-4.627593e+03	-2.086111e+01	1.856058e+00	1.434484e+01	0.000000e+00	2.547415e+00	9.853958e-03	9.922390e-01	2.363675e-03	1.938302e-04	1.063292e-02
39160000	-4.656720e+03	-2.506536e+00	1.891151e+00	1.458041e+01	0.000000e+00	2.788916e+00	1.260429e-02	9.807166e-01	1.111193e-02	1.245547e-04	1.084989e-02
39180000	-4.653775e+03	1.417283e+01	1.875511e+00	1.476729e+01	0.000000e+00	3.127916e+00	1.128595e-02	9.870619e-01	4.861512e-03	1.069828e-04	1.072188e-02
39200000	-4.659287e+03	8.280293e+00	1.789442e+00	1.419624e+01	0.000000e+00	3.424936e+00	2.298629e-02	9.817169e-01	2.896762e-03	1.280937e-04	1.028277e-02
39220000	-4.646336e+03	2.604027e+01	1.801365e+00	1.470547e+01	0.000000e+00	3.496091e+00	8.090658e-03	9.947077e-01	1.665909e-03	8.334130e-05	1.040346e-02
39240000	-4.645878e+03	1.952139e+01	1.625751e+00	1.383776e+01	0.000000e+00	2.800963e+00	6.986645e-03	9.940307e-01	2.571269e-03	9.780878e-05	9.368418e-03
39260000	-4.653955e+03	4.145704e+01	1.926568e+00	1.541391e+01	0.000000e+00	2.336725e+00	8.037556e-03	9.911871e-01	4.008827e-03	7.119964e-05	1.110838e-02
39280000	-4.662836e+03	1.447839e+01	1.842354e+00	1.509505e+01	0.000000e+00	2.745260e+00	1.120666e-02	9.876178e-01	5.403219e-03	1.235540e-04	1.062212e-02
39300000	-4.642964e+03	2.283586e+01	1.756144e+00	1.410824e+01	0.000000e+00	2.545197e+00	1.221236e-02	9.838078e-01	7.952403e-03	1.010931e-04	1.011356e-02
39320000	-4.648290e+03	2.821273e+01	1.803728e+00	1.507795e+01	0.000000e+00	2.568013e+00	6.931970e-03	9.960837e-01	1.054302e-03	8.071999e-05	1.037573e-02
39340000	-4.640155e+03	-2.215999e+00	1.480606e+00	1.281914e+01	0.000000e+00	3.196535e+00	1.757016e-02	9.854325e-01	2.372905e-03	1.178951e-04	8.570280e-03
39360000	-4.642600e+03	4.227311e+00	1.577661e+00	1.430133e+01	0.000000e+00	2.528232e+00	1.311829e-02	9.856457e-01	3.206356e-03	9.129369e-05	9.082809e-03
39380000	-4.669924e+03	3.857503e+01	1.616439e+00	1.387742e+01	0.000000e+00	3.352593e+00	1.185234e-02	9.633876e-01	3.154791e-02	5.754149e-05	9.300046e-03
39400000	-4.658951e+03	3.656340e+01	1.709847e+00	1.505569e+01	0.000000e+00	2.981373e+00	1.445999e-02	9.802171e-01	5.175340e-03	5.328797e-05	9.862866e-03
39420000	-4.647131e+03	4.653196e+01	1.643929e+00	1.449711e+01	0.000000e+00	3.086196e+00	1.447257e-02	9.868070e-01	3.279474e-03	6.193983e-05	9.574641e-03
39440000	-4.660718e+03	5.696061e+01	1.592871e+00	1.365382e+01	0.000000e+00	3.475543e+00	2.135641e-02	9.740361e-01	5.987678e-03	6.163791e-05	9.279472e-03
39460000	-4.667939e+03	3.461169e+01	1.715592e+00	1.458008e+01	0.000000e+00	2.580875e+00	1.773060e-02	9.841814e-01	3.437356e-03	8.648462e-05	9.978140e-03
39480000	-4.651860e+03	5.063799e+01	1.626476e+00	1.362359e+01	0.000000e+00	2.767866e+00	1.094708e-02	9.927355e-01	1.632749e-03	6.722777e-05	9.471995e-03
39500000	-4.651204e+03	6.560325e+01	1.704566e+00	1.414521e+01	0.000000e+00	2.473978e+00	2.383884e-02	9.830718e-01	1.972203e-03	4.788823e-05	9.955513e-03
39520000	-4.669523e+03	6.226985e+01	1.662257e+00	1.334459e+01	0.000000e+00	2.644021e+00	9.087644e-03	9.938286e-01	1.854414e-03	5.657554e-05	9.690886e-03
39540000	-4.662232e+03	8.870074e+01	1.645473e+00	1.389075e+01	0.000000e+00	2.667507e+00	1.310735e-02	9.890935e-01	3.285751e-03	3.499923e-05	9.560432e-03
39560000	-4.659432e+03	1.243318e+02	1.778394e+00	1.430327e+01	0.000000e+00	2.066030e+00	1.223497e-02	9.917149e-01	2.029530e-03	3.234622e-05	1.035068e-02
39580000	-4.659895e+03	8.630554e+01	2.000159e+00	1.536810e+01	0.000000e+00	2.984107e+00	1.375875e-02	9.756684e-01	1.224245e-02	5.146290e-05	1.147916e-02
39600000	-4.668651e+03	9.989027e+01	1.947447e+00	1.448542e+01	0.000000e+00	2.189309e+00	1.602999e-02	9.936749e-01	6.955958e-04	4.816939e-05	1.130346e-02
39620000	-4.648104e+03	9.515025e+01	1.844005e+00	1.436488e+01	0.000000e+00	2.601701e+00	1.089032e-02	9.944934e-01	1.265979e-03	5.040858e-05	1.067016e-02
39640000	-4.660545e+03	7.460172e+01	1.709816e+00	1.416961e+01	0.000000e+00	2.933814e+00	1.117225e-02	9.922208e-01	1.471512e-03	4.430998e-05	1.002728e-02
39660000	-4.645775e+03	8.578725e+01	1.693947e+00	1.404958e+01	0.000000e+00	3.260693e+00	1.357111e-02	9.840944e-01	5.226678e-03	3.518736e-05	9.960829e-03
39680000	-4.645845e+03	7.565987e+01	1.879533e+00	1.557133e+01	0.000000e+00	2.676523e+00	3.641427e-03	9.948003e-01	7.004655e-03	5.621626e-05	1.103838e-02
39700000	-4.661397e+03	6.912342e+01	1.829755e+00	1.504986e+01	0.000000e+00	2.603676e+00	2.898488e-03	9.985938e-01	8.664533e-04	5.631616e-05	1.071546e-02
39720000	-4.645361e+03	1.067883e+02	1.719336e+00	1.442842e+01	0.000000e+00	2.611057e+00	3.200542e-03	9.966477e-01	3.963691e-03	3.566133e-05	1.011077e-02
39740000	-4.660462e+03	7.764019e+01	1.623685e+00	1.375326e+01	0.000000e+00	3.504904e+00	7.936117e-03	9.941062e-01	1.924467e-03	5.299693e-05	9.547311e-03
39760000	-4.656614e+03	7.490455e+01	1.764057e+00	1.467087e+01	0.000000e+00	2.740858e+00	1.580441e-02	9.828256e-01	4.507586e-03	4.997396e-05	1.040000e-02
39780000	-4.654232e+03	9.200549e+01	1.824644e+00	1.468948e+01	0.000000e+00	2.421153e+00	1.059041e-02	9.889102e-01	4.244767e-03	4.774410e-05	1.071289e-02
39800000	-4.642260e+03	9.321990e+01	1.829502e+00	1.543608e+01	0.000000e+00	2.627299e+00	6.222152e-03	9.904009e-01	9.628936e-03	3.910915e-05	1.076989e-02
39820000	-4.655914e+03	1.041865e+02	1.724558e+00	1.383434e+01	0.000000e+00	2.087274e+00	1.687852e-02	9.794617e-01	5.349377e-03	3.780177e-05	1.018440e-02
39840000	-4.656773e+03	6.763983e+01	1.838348e+00	1.450260e+01	0.000000e+00	2.904740e+00	1.806622e-02	9.764682e-01	8.375208e-03	6.317479e-05	1.088860e-02
39860000	-4.667207e+03	7.146495e+01	1.893352e+00	1.572068e+01	0.000000e+00	3.027994e+00	1.359278e-02	9.777476e-01	8.989188e-03	3.457516e-05	1.115948e-02
39880000	-4.665422e+03	1.050713e+02	1.666989e+00	1.403609e+01	0.000000e+00	3.514948e+00	1.558778e-02	9.873073e-01	2.276734e-03	3.071587e-05	9.850723e-03
39900000	-4.649297e+03	1.521713e+02	1.731593e+00	1.357284e+01	0.000000e+00	3.098702e+00	8.530738e-03	9.825432e-01	1.602435e-02	2.071127e-05	1.022283e-02
39920000	-4.650306e+03	1.003543e+02	1.801845e+00	1.496368e+01	0.000000e+00	3.023585e+00	7.243912e-03	9.838048e-01	2.117504e-02	2.780101e-05	1.060319e-02
39940000	-4.661930e+03	8.079374e+01	1.599167e+00	1.337290e+01	0.000000e+00	3.628136e+00	7.766556e-03	9.936168e-01	2.429323e-03	4.849094e-05	9.464840e-03
[truncated: 18,003 more rows]
