# Supplementary material for: The rapid evolution of lungfish durophagy
Source: Nat Commun. 2022 May 2;13:2390. doi: 10.1038/s41467-022-30091-3 (PMC9061808; doi:10.1038/s41467-022-30091-3)
Supplement: Supplementary file 5 — Supplementary Software [file 41467_2022_30091_MOESM5_ESM.zip › Supplementary Software/MrBayes_tip_dating_analyses/unpartition_constraint_TK02_(not_converged∩╝ë/Cui_2021_5.parts]

[ID: 9524133193]
ID	Partition
0	****************************************************************************************
1	*.......................................................................................
2	.*......................................................................................
3	..*.....................................................................................
4	...*....................................................................................
5	....*...................................................................................
6	.....*..................................................................................
7	......*.................................................................................
8	.......*................................................................................
9	........*...............................................................................
10	.........*..............................................................................
11	..........*.............................................................................
12	...........*............................................................................
13	............*...........................................................................
14	.............*..........................................................................
15	..............*.........................................................................
16	...............*........................................................................
17	................*.......................................................................
18	.................*......................................................................
19	..................*.....................................................................
20	...................*....................................................................
21	....................*...................................................................
22	.....................*..................................................................
23	......................*.................................................................
24	.......................*................................................................
25	........................*...............................................................
26	.........................*..............................................................
27	..........................*.............................................................
28	...........................*............................................................
29	............................*...........................................................
30	.............................*..........................................................
31	..............................*.........................................................
32	...............................*........................................................
33	................................*.......................................................
34	.................................*......................................................
35	..................................*.....................................................
36	...................................*....................................................
37	....................................*...................................................
38	.....................................*..................................................
39	......................................*.................................................
40	.......................................*................................................
41	........................................*...............................................
42	.........................................*..............................................
43	..........................................*.............................................
44	...........................................*............................................
45	............................................*...........................................
46	.............................................*..........................................
47	..............................................*.........................................
48	...............................................*........................................
49	................................................*.......................................
50	.................................................*......................................
51	..................................................*.....................................
52	...................................................*....................................
53	....................................................*...................................
54	.....................................................*..................................
55	......................................................*.................................
56	.......................................................*................................
57	........................................................*...............................
58	.........................................................*..............................
59	..........................................................*.............................
60	...........................................................*............................
61	............................................................*...........................
62	.............................................................*..........................
63	..............................................................*.........................
64	...............................................................*........................
65	................................................................*.......................
66	.................................................................*......................
67	..................................................................*.....................
68	...................................................................*....................
69	....................................................................*...................
70	.....................................................................*..................
71	......................................................................*.................
72	.......................................................................*................
73	........................................................................*...............
74	.........................................................................*..............
75	..........................................................................*.............
76	...........................................................................*............
77	............................................................................*...........
78	.............................................................................*..........
79	..............................................................................*.........
80	...............................................................................*........
81	................................................................................*.......
82	.................................................................................*......
83	..................................................................................*.....
84	...................................................................................*....
85	....................................................................................*...
86	.....................................................................................*..
87	......................................................................................*.
88	.......................................................................................*
89	.***************************************************************************************
90	.********************************************************************************.******
91	..*.*..................*.....*..*.......................................................
92	...............................................*.**********............*................
93	.****.***.***....**********.***************.*..**************...*****.****..............
94	.....*...*..............................................................................
95	....................***.*...............................................................
96	..................*.....................*...................*...........................
97	..................*.........................................*...........................
98	...................................................*..*...*.............................
99	.....................................*..................................*...............
100	.......................*........*.......................................................
101	...........................................*.........................*..................
102	..*.*............**....*.....*..*.......*......************.*..........*................
103	.....................**.*...............................................................
104	..................................*...............................***...................
105	.****.***.***....**********.***************....**************...*****.****..............
106	.**.*.***.***....**********.***************....**************...*****.****..............
107	..*.*..*.........**....*..*..*..*...*...*......**************..........*................
108	..*.*..*.........**....*..*..*..*.......*......************.*..........*................
109	...............................................*..*.**.***.............*................
110	...............................................*.....*..................................
111	.....*...*...*.**.......................................................................
112	.....................**.................................................................
113	.................*.............................************............*................
114	.*************.************.******************.**************...**********..............
115	.*************************************************************************..............
116	.*************.************.***************.**.**************...*****.****..............
117	.............................................................................**.*.......
118	............................................................................***.*.......
119	.****.***.***....**********.***************.**.**************...*****.****..............
120	..............................................................................*.*.......
121	...............................................*..*.**...*.............*................
122	......................................................................................**
123	.....................................................................................***
124	...............................................*..*********............*................
125	..................................*................................*....................
126	......*..................*..............................................................
127	.********************************************************************************.***...
128	..........................................................................*******..*....
129	......*..................*.......................................*......................
130	......*..................*.............*.........................*......................
131	............................................................................*****.......
132	....................................................*..................*................
133	...................................................*......*.............................
134	..................................*...............................**....................
135	.*************************************************************************........*.*...
136	.*************************************************************************..........*...
137	.......*..................*.............................................................
138	...............................................*..*.**.................*................
139	..........................................................................*.*****.......
140	..*..........................*..........................................................
141	..........................................................................*******.......
142	..*.*............*.....*.....*..*..............************............*................
143	..................................................*.*..................*................
144	.......................................................**...............................
145	.........................................*............................*.................
146	....................***.*................*............................*.................
147	...............................................************............*................
148	......*.............***.**.............*.*.......................*....*.................
149	....................................*......................*............................
150	..*.*........................*..........................................................
151	.**.*.***.***....**********.**.************....**************...*****.****..............
152	..............*...............................................**........................
153	......*.............***.**.....*.......*.*.......................*....*.................
154	..............*............*.................................***........................
155	...................*........*....*.*....................................................
156	..............*............*..................*..............***........................
157	..*.*..*.........**....*..*..*..*.*.**..*......**************.....***..**...............
158	..............................................................**........................
159	.**.*..**.***....**....*..*..*..*.*.***.*.*....**************...*.***..***..............
160	...........................*.................................*..........................
161	.*......*..**...........................................................................
162	..........*...........................*.................................................
163	.*..........*...........................................................................
164	..................................*..*............................***...*...............
165	...................*...............*....................................................
166	...................*........*......*....................................................
167	.*......*.***.........................*..................................*..............
168	.*......*...*...........................................................................
169	.**.*..**.***....***...*..*.**..*******.*.*....**************...*.***..***..............
170	.....*...*...*..........................................................................
171	..............*...............................................*.........................
172	.....*...*...*..*.......................................................................
173	..*.*..*.........**....*..*..*..*.*.**..*......**************...*.***..**...............
174	.**.*.***.***....**.*******..*.**.*.*******....**************...*****.****..............
175	........*...*...........................................................................
176	.*......*.***.........................*.................................................
177	.....*...*......*.......................................................................
178	..............*............*..................................**........................
179	..*.*..*.........**....*..*..*..*...**..*......**************..........**...............
180	.*......*.***.........................*...*..............................*..............
181	..............*..............................................***........................
182	..........*...........................*..................................*..............
183	.*......*..**.........................*.................................................
184	.............*.*........................................................................
185	............................*....*......................................................
186	.............*..*.......................................................................
187	.*.........**...........................................................................
188	...............**.......................................................................
189	...................*........*...........................................................
190	.....*...*...*.*........................................................................
191	.*.........*............................................................................
192	........*..*............................................................................
193	...................*.............*.*....................................................
194	......*............****.**..*..*.*.*...*.*.......................*....*.................
195	.....*...*.....*........................................................................
196	.*********************************************.***************************..............
197	.............*.**.......................................................................
198	..........*..............................................................*..............
199	.....*...*.....**.......................................................................
200	.................................*.*....................................................
201	............................*......*....................................................
202	.*......*.***.........................*...*.....................*........*..............
203	.**.*..**.***....**....*..*..*..*.*.***.*......**************...*.***..***..............
204	..*.*..*.........**....*..*..*..*...*...*......**************...*......*................
205	..*.*..*.........**....*..*..*..*.*.**..*......**************...*.***..***..............
206	...........*..........................*.................................................
207	.*......*.***.........................*.........................*........*..............
208	..*.*..*.........**....*..*..*..*.*.**..*......**************.....***..***..............
209	..........................................*.....................*.......................
210	...................*.............*......................................................
211	........*..........*...............*....................................................
212	.**.*.***.***....**.*******..*.****.*******....**************...*****.****..............
213	.**.*.***.***....**********..*.************....**************...*****.****..............
ID	Partition
0	****************************************************************************************
1	*.......................................................................................
2	.*......................................................................................
3	..*.....................................................................................
4	...*....................................................................................
5	....*...................................................................................
6	.....*..................................................................................
7	......*.................................................................................
8	.......*................................................................................
9	........*...............................................................................
10	.........*..............................................................................
11	..........*.............................................................................
12	...........*............................................................................
13	............*...........................................................................
14	.............*..........................................................................
15	..............*.........................................................................
16	...............*........................................................................
17	................*.......................................................................
18	.................*......................................................................
19	..................*.....................................................................
20	...................*....................................................................
21	....................*...................................................................
22	.....................*..................................................................
23	......................*.................................................................
24	.......................*................................................................
25	........................*...............................................................
26	.........................*..............................................................
27	..........................*.............................................................
28	...........................*............................................................
29	............................*...........................................................
30	.............................*..........................................................
31	..............................*.........................................................
32	...............................*........................................................
33	................................*.......................................................
34	.................................*......................................................
35	..................................*.....................................................
36	...................................*....................................................
37	....................................*...................................................
38	.....................................*..................................................
39	......................................*.................................................
40	.......................................*................................................
41	........................................*...............................................
42	.........................................*..............................................
43	..........................................*.............................................
44	...........................................*............................................
45	............................................*...........................................
46	.............................................*..........................................
47	..............................................*.........................................
48	...............................................*........................................
49	................................................*.......................................
50	.................................................*......................................
51	..................................................*.....................................
52	...................................................*....................................
53	....................................................*...................................
54	.....................................................*..................................
55	......................................................*.................................
56	.......................................................*................................
57	........................................................*...............................
58	.........................................................*..............................
59	..........................................................*.............................
60	...........................................................*............................
61	............................................................*...........................
62	.............................................................*..........................
63	..............................................................*.........................
64	...............................................................*........................
65	................................................................*.......................
66	.................................................................*......................
67	..................................................................*.....................
68	...................................................................*....................
69	....................................................................*...................
70	.....................................................................*..................
71	......................................................................*.................
72	.......................................................................*................
73	........................................................................*...............
74	.........................................................................*..............
75	..........................................................................*.............
76	...........................................................................*............
77	............................................................................*...........
78	.............................................................................*..........
79	..............................................................................*.........
80	...............................................................................*........
81	................................................................................*.......
82	.................................................................................*......
83	..................................................................................*.....
84	...................................................................................*....
85	....................................................................................*...
86	.....................................................................................*..
87	......................................................................................*.
88	.......................................................................................*
89	.***************************************************************************************
90	.********************************************************************************.******
91	..*.*..................*.....*..*.......................................................
92	...............................................*.**********............*................
93	.****.***.***....**********.***************.*..**************...*****.****..............
94	.....*...*..............................................................................
95	....................***.*...............................................................
96	..................*.....................*...................*...........................
97	..................*.........................................*...........................
98	...................................................*..*...*.............................
99	.....................................*..................................*...............
100	.......................*........*.......................................................
101	...........................................*.........................*..................
102	..*.*............**....*.....*..*.......*......************.*..........*................
103	.....................**.*...............................................................
104	..................................*...............................***...................
105	.****.***.***....**********.***************....**************...*****.****..............
106	.**.*.***.***....**********.***************....**************...*****.****..............
107	..*.*..*.........**....*..*..*..*...*...*......**************..........*................
108	..*.*..*.........**....*..*..*..*.......*......************.*..........*................
109	...............................................*..*.**.***.............*................
110	...............................................*.....*..................................
111	.....*...*...*.**.......................................................................
112	.....................**.................................................................
113	.................*.............................************............*................
114	.*************.************.******************.**************...**********..............
115	.*************************************************************************..............
116	.*************.************.***************.**.**************...*****.****..............
117	.............................................................................**.*.......
118	............................................................................***.*.......
119	.****.***.***....**********.***************.**.**************...*****.****..............
120	..............................................................................*.*.......
121	...............................................*..*.**...*.............*................
122	......................................................................................**
123	.....................................................................................***
124	...............................................*..*********............*................
125	..................................*................................*....................
126	......*..................*..............................................................
127	.********************************************************************************.***...
128	..........................................................................*******..*....
129	......*..................*.......................................*......................
130	......*..................*.............*.........................*......................
131	............................................................................*****.......
132	....................................................*..................*................
133	...................................................*......*.............................
134	..................................*...............................**....................
135	.*************************************************************************........*.*...
136	.*************************************************************************..........*...
137	.......*..................*.............................................................
138	...............................................*..*.**.................*................
139	..........................................................................*.*****.......
140	..*..........................*..........................................................
141	..........................................................................*******.......
142	..*.*............*.....*.....*..*..............************............*................
143	..................................................*.*..................*................
144	.......................................................**...............................
145	.........................................*............................*.................
146	....................***.*................*............................*.................
147	...............................................************............*................
148	......*.............***.**.............*.*.......................*....*.................
149	....................................*......................*............................
150	..*.*........................*..........................................................
151	.**.*.***.***....**********.**.************....**************...*****.****..............
152	..............*...............................................**........................
153	......*.............***.**.....*.......*.*.......................*....*.................
154	..............*............*.................................***........................
155	...................*........*....*.*....................................................
156	..............*............*..................*..............***........................
157	..*.*..*.........**....*..*..*..*.*.**..*......**************.....***..**...............
158	..............................................................**........................
159	.**.*..**.***....**....*..*..*..*.*.***.*.*....**************...*.***..***..............
160	...........................*.................................*..........................
161	.*......*..**...........................................................................
162	..........*...........................*.................................................
163	.*..........*...........................................................................
164	..................................*..*............................***...*...............
165	...................*...............*....................................................
166	...................*........*......*....................................................
167	.*......*.***.........................*..................................*..............
168	.*......*...*...........................................................................
169	.**.*..**.***....***...*..*.**..*******.*.*....**************...*.***..***..............
170	.....*...*...*..........................................................................
171	..............*...............................................*.........................
172	.....*...*...*..*.......................................................................
173	..*.*..*.........**....*..*..*..*.*.**..*......**************...*.***..**...............
174	.**.*.***.***....**.*******..*.**.*.*******....**************...*****.****..............
175	........*...*...........................................................................
176	.*......*.***.........................*.................................................
177	.....*...*......*.......................................................................
178	..............*............*..................................**........................
179	..*.*..*.........**....*..*..*..*...**..*......**************..........**...............
180	.*......*.***.........................*...*..............................*..............
181	..............*..............................................***........................
182	..........*...........................*..................................*..............
183	.*......*..**.........................*.................................................
184	.............*.*........................................................................
185	............................*....*......................................................
186	.............*..*.......................................................................
187	.*.........**...........................................................................
188	...............**.......................................................................
189	...................*........*...........................................................
190	.....*...*...*.*........................................................................
191	.*.........*............................................................................
192	........*..*............................................................................
193	...................*.............*.*....................................................
194	......*............****.**..*..*.*.*...*.*.......................*....*.................
195	.....*...*.....*........................................................................
196	.*********************************************.***************************..............
197	.............*.**.......................................................................
198	..........*..............................................................*..............
199	.....*...*.....**.......................................................................
200	.................................*.*....................................................
201	............................*......*....................................................
202	.*......*.***.........................*...*.....................*........*..............
203	.**.*..**.***....**....*..*..*..*.*.***.*......**************...*.***..***..............
204	..*.*..*.........**....*..*..*..*...*...*......**************...*......*................
205	..*.*..*.........**....*..*..*..*.*.**..*......**************...*.***..***..............
206	...........*..........................*.................................................
207	.*......*.***.........................*.........................*........*..............
208	..*.*..*.........**....*..*..*..*.*.**..*......**************.....***..***..............
209	..........................................*.....................*.......................
210	...................*.............*......................................................
211	........*..........*...............*....................................................
212	.**.*.***.***....**.*******..*.****.*******....**************...*****.****..............
213	.**.*.***.***....**********..*.************....**************...*****.****..............
