# Supplementary material for: The rapid evolution of lungfish durophagy
Source: Nat Commun. 2022 May 2;13:2390. doi: 10.1038/s41467-022-30091-3 (PMC9061808; doi:10.1038/s41467-022-30091-3)
Supplement: Supplementary file 5 — Supplementary Software [file 41467_2022_30091_MOESM5_ESM.zip › Supplementary Software/MrBayes_tip_dating_analyses/unpartition_constraint_TK02_(not_converged∩╝ë/Cui_2021.nex.log]

                            MrBayes 3.2.7b x86_64

                      (Bayesian Analysis of Phylogeny)

                             (Parallel version)
                         (8 processors available)

              Distributed under the GNU General Public License


               Type "help" or "help <command>" for information
                     on the commands that are available.

                   Type "about" for authorship and general
                       information about the program.


   Executing file "Cui_2021.nex"
   UNIX line termination
   Longest line length = 1854
   Parsing file
   Reading data block
      Allocated taxon set
      Allocated matrix
      Defining new matrix with 88 taxa and 277 characters
      Data is Standard
      Gaps coded as -
      Missing data coded as ?
      WARNING: MrBayes does not support 'symbols' specification; default symbols assumed
      Taxon  1 -> Guiyu_oneris
      Taxon  2 -> Adololopas_moyasmithae
      Taxon  3 -> Adelargo_schultzei
      Taxon  4 -> Amadeodipterus_kencampbelli
      Taxon  5 -> Andreyevichthys_epitomus
      Taxon  6 -> Archaeonectes_pertusus
      Taxon  7 -> Asthenorhynchus_meemannae
      Taxon  8 -> Barwickia_downunda
      Taxon  9 -> Chirodipterus_australis
      Taxon 10 -> Chirodipterus_onawayensis
      Taxon 11 -> Dipterus_valenciennesi
      Taxon 12 -> Chirodipterus_wildungensis
      Taxon 13 -> Chirodipterus_liangchengi
      Taxon 14 -> Dipnorhynchus_cathlesae
      Taxon 15 -> Dipnorhynchus_sussmilchi
      Taxon 16 -> Dipnorhynchus_kiandrensis
      Taxon 17 -> Dipnorhynchus_kurikae
      Taxon 18 -> Eoctenodus_microsoma
      Taxon 19 -> Fleurantia_denticulata
      Taxon 20 -> Gogodipterus_paddyensis
      Taxon 21 -> Griphognathus_minutidens
      Taxon 22 -> Griphognathus_sculpta
      Taxon 23 -> Griphognathus_whitei
      Taxon 24 -> Grossipterus_crassus
      Taxon 25 -> Holodipterus_elderae
      Taxon 26 -> Holodipterus_gogoensis
      Taxon 27 -> Howidipterus_donnae
      Taxon 28 -> Ichnomylax_kurnai
      Taxon 29 -> Iowadipterus_halli
      Taxon 30 -> Jarvikia_arctica
      Taxon 31 -> Jessenia_concentrica
      Taxon 32 -> Melanognathus_canadensis
      Taxon 33 -> Nielsenia_nordica
      Taxon 34 -> Oervigia_nordica
      Taxon 35 -> Orlovichthys_limnatis
      Taxon 36 -> Palaeodaphus_insignis
      Taxon 37 -> Pentlandia_macroptera
      Taxon 38 -> Phaneropleuron_andersoni
      Taxon 39 -> Pillararhynchus_longi
      Taxon 40 -> Robinsondipterus_longi
      Taxon 41 -> Scaumenacia_curta
      Taxon 42 -> Soederberghia_groenlandica
      Taxon 43 -> Sorbitorhynchus_deleaskitus
      Taxon 44 -> Speonesydrion_iani
      Taxon 45 -> Stomiahykus_thlaodus
      Taxon 46 -> Tarachomylax_oepiki
      Taxon 47 -> Uranolophus_wyomingensis
      Taxon 48 -> Conchopoma_gadiforme
      Taxon 49 -> Delatitia_breviceps
      Taxon 50 -> Uronemus_splendens
      Taxon 51 -> Gnathorhiza_serrata
      Taxon 52 -> Megapleuron_zangerli
      Taxon 53 -> Palaeophichthys_parvulus
      Taxon 54 -> Parasagenodus_sibiricus
      Taxon 55 -> Sagenodus_inaequalis
      Taxon 56 -> Straitonia_waterstoni
      Taxon 57 -> Tranodis_castrensis
      Taxon 58 -> Ctenodus
      Taxon 59 -> Xylognathus_macrustenus
      Taxon 60 -> Limanichthys_fraseri
      Taxon 61 -> Apatorhynchus_opistheretmus
      Taxon 62 -> Erikia_jarviki
      Taxon 63 -> Dipnotuberculus_gnathodus
      Taxon 64 -> Cathlorhynchus_trismodipterus
      Taxon 65 -> Harajicadipterus_youngi
      Taxon 66 -> Xeradipterus_hatcheri
      Taxon 67 -> Rhinodipterus_ulrichi
      Taxon 68 -> Rhinodipterus_kimberleyensis
      Taxon 69 -> Rhinodipterus_secans
      Taxon 70 -> Westollrhynchus_lehmanni
      Taxon 71 -> Rhynchodipterus_elginensis
      Taxon 72 -> Persephonichthys
      Taxon 73 -> Celsiodon
      Taxon 74 -> Sinodipterus_beibei
      Taxon 75 -> Porolepis
      Taxon 76 -> Durialepis
      Taxon 77 -> Glyptolepis
      Taxon 78 -> Holoptychius
      Taxon 79 -> Laccognathus
      Taxon 80 -> Nasogaluakus_chorni
      Taxon 81 -> Quebecius_quebecensis
      Taxon 82 -> Psarolepis
      Taxon 83 -> Youngolepis
      Taxon 84 -> Powichthys
      Taxon 85 -> Diabolepis_speratus
      Taxon 86 -> Meemannia
      Taxon 87 -> Raynerius_splendens
      Taxon 88 -> Cheirolepis
      Successfully read matrix
      Matrix contains polymorphisms, interpreted as ambiguity
      Setting default partition (does not divide up characters)
      Setting model defaults
      Seed (for generating default start values) = 1644308245
      WARNING: There are 5 characters incompatible with the specified
               coding bias. These characters will be excluded.
      Setting output file names to "Cui_2021.nex.run<i>.<p|t>"
   Reading mrbayes block
      Setting autoclose to yes
      Setting nowarnings to yes
      Setting userlevel to Developer
      WARNING: There are 5 characters incompatible with the specified
               coding bias. These characters will be excluded.
      Setting characters to ordered
      Ctype was applied to 5 standard characters
      Enabling Coding Variable
      Setting Rates to Gamma
      Successfully set likelihood model parameters
      WARNING: There are 5 characters incompatible with the specified
               coding bias. These characters will be excluded.
      Setting Clockratepr to Exponential(40.00)
      Successfully set prior model parameters
      WARNING: There are 5 characters incompatible with the specified
               coding bias. These characters will be excluded.
      Setting Clockvarpr to TK02
      Successfully set prior model parameters
      WARNING: There are 5 characters incompatible with the specified
               coding bias. These characters will be excluded.
      Setting TK02varpr to Exponential(1.00)
      Successfully set prior model parameters
      WARNING: There are 5 characters incompatible with the specified
               coding bias. These characters will be excluded.
      Defining constraint called 'node1'
      Defining constraint called 'node2'
      Defining constraint called 'node3'
      Defining constraint called 'node4'
      Defining constraint called 'node5'
      Defining constraint called 'node6'
      Defining constraint called 'node7'
      Defining constraint called 'node8'
      Defining constraint called 'node9'
      Defining constraint called 'node10'
      Defining constraint called 'node11'
      Defining constraint called 'node12'
      Defining constraint called 'node13'
      Defining constraint called 'node14'
      Defining constraint called 'node15'
      Defining constraint called 'node16'
      Defining constraint called 'node17'
      Defining constraint called 'node18'
      Defining constraint called 'node19'
      Defining constraint called 'node20'
      Defining constraint called 'node21'
      Defining constraint called 'node22'
      Defining constraint called 'node23'
      Defining constraint called 'node24'
      Defining constraint called 'node25'
      Defining constraint called 'node26'
      Defining constraint called 'node27'
      Defining constraint called 'node28'
      Defining constraint called 'node29'
      Defining constraint called 'node30'
      Defining constraint called 'node31'
      Defining constraint called 'node32'
      Defining constraint called 'node33'
      Defining constraint called 'node34'
      Defining constraint called 'node35'
      Defining constraint called 'node36'
      Defining constraint called 'node37'
      Defining constraint called 'node38'
      Defining constraint called 'node39'
      Defining constraint called 'node40'
      Defining constraint called 'node41'
      Defining constraint called 'node42'
      Defining constraint called 'node43'
      Defining constraint called 'node44'
      Defining constraint called 'node45'
      Defining constraint called 'node46'
      Defining constraint called 'node47'
      Defining constraint called 'node48'
      Defining constraint called 'node49'
      Defining constraint called 'node50'
      Defining constraint called 'node51'
      Defining constraint called 'node52'
      Defining constraint called 'node53'
      Defining constraint called 'node54'
      Defining constraint called 'node55'
      Setting age of taxon 'Conchopoma_gadiforme' to Fixed(0.00)
      Setting age of taxon 'Gnathorhiza_serrata' to Fixed(0.00)
      Setting age of taxon 'Persephonichthys' to Uniform(20.57,25.95)
      Setting age of taxon 'Ctenodus' to Uniform(25.95,85.95)
      Setting age of taxon 'Sagenodus_inaequalis' to Uniform(25.95,50.25)
      Setting age of taxon 'Palaeophichthys_parvulus' to Uniform(34.05,42.25)
      Setting age of taxon 'Megapleuron_zangerli' to Uniform(34.05,42.25)
      Setting age of taxon 'Tranodis_castrensis' to Uniform(50.25,57.95)
      Setting age of taxon 'Uronemus_splendens' to Uniform(50.25,73.75)
      Setting age of taxon 'Straitonia_waterstoni' to Uniform(57.95,73.75)
      Setting age of taxon 'Delatitia_breviceps' to Uniform(73.75,85.95)
      Setting age of taxon 'Limanichthys_fraseri' to Uniform(73.75,85.95)
      Setting age of taxon 'Xylognathus_macrustenus' to Uniform(73.75,85.95)
      Setting age of taxon 'Parasagenodus_sibiricus' to Uniform(73.75,85.95)
      Setting age of taxon 'Phaneropleuron_andersoni' to Uniform(85.95,99.25)
      Setting age of taxon 'Rhynchodipterus_elginensis' to Uniform(85.95,99.25)
      Setting age of taxon 'Apatorhynchus_opistheretmus' to Uniform(85.95,99.25)
      Setting age of taxon 'Jarvikia_arctica' to Uniform(85.95,99.25)
      Setting age of taxon 'Nielsenia_nordica' to Uniform(85.95,99.25)
      Setting age of taxon 'Holoptychius' to Uniform(85.95,109.75)
      Setting age of taxon 'Adelargo_schultzei' to Uniform(85.95,99.25)
      Setting age of taxon 'Celsiodon' to Uniform(85.95,99.25)
      Setting age of taxon 'Oervigia_nordica' to Uniform(85.95,99.25)
      Setting age of taxon 'Soederberghia_groenlandica' to Uniform(85.95,99.25)
      Setting age of taxon 'Andreyevichthys_epitomus' to Uniform(85.95,99.25)
      Setting age of taxon 'Orlovichthys_limnatis' to Uniform(85.95,99.25)
      Setting age of taxon 'Griphognathus_sculpta' to Uniform(99.25,109.75)
      Setting age of taxon 'Adololopas_moyasmithae' to Uniform(99.25,109.75)
      Setting age of taxon 'Asthenorhynchus_meemannae' to Uniform(99.25,109.75)
      Setting age of taxon 'Chirodipterus_australis' to Uniform(99.25,109.75)
      Setting age of taxon 'Fleurantia_denticulata' to Uniform(99.25,109.75)
      Setting age of taxon 'Gogodipterus_paddyensis' to Uniform(99.25,109.75)
      Setting age of taxon 'Griphognathus_whitei' to Uniform(99.25,109.75)
      Setting age of taxon 'Holodipterus_elderae' to Uniform(99.25,109.75)
      Setting age of taxon 'Holodipterus_gogoensis' to Uniform(99.25,109.75)
      Setting age of taxon 'Pillararhynchus_longi' to Uniform(99.25,109.75)
      Setting age of taxon 'Robinsondipterus_longi' to Uniform(99.25,109.75)
      Setting age of taxon 'Scaumenacia_curta' to Uniform(99.25,109.75)
      Setting age of taxon 'Xeradipterus_hatcheri' to Uniform(99.25,109.75)
      Setting age of taxon 'Glyptolepis' to Uniform(99.25,120.35)
      Setting age of taxon 'Chirodipterus_liangchengi' to Uniform(99.25,109.75)
      Setting age of taxon 'Palaeodaphus_insignis' to Uniform(99.25,109.75)
      Setting age of taxon 'Quebecius_quebecensis' to Uniform(99.25,109.75)
      Setting age of taxon 'Cheirolepis' to Uniform(99.25,114.75)
      Setting age of taxon 'Harajicadipterus_youngi' to Uniform(99.25,114.75)
      Setting age of taxon 'Iowadipterus_halli' to Uniform(99.25,114.75)
      Setting age of taxon 'Rhinodipterus_ulrichi' to Uniform(99.25,114.75)
      Setting age of taxon 'Laccognathus' to Uniform(99.25,114.75)
      Setting age of taxon 'Chirodipterus_wildungensis' to Uniform(99.25,109.75)
      Setting age of taxon 'Rhinodipterus_kimberleyensis' to Uniform(99.25,114.75)
      Setting age of taxon 'Raynerius_splendens' to Uniform(99.25,109.75)
      Setting age of taxon 'Eoctenodus_microsoma' to Uniform(99.25,114.75)
      Setting age of taxon 'Dipterus_valenciennesi' to Uniform(109.75,114.75)
      Setting age of taxon 'Archaeonectes_pertusus' to Uniform(109.75,114.75)
      Setting age of taxon 'Dipnotuberculus_gnathodus' to Uniform(109.75,114.75)
      Setting age of taxon 'Barwickia_downunda' to Uniform(109.75,114.75)
      Setting age of taxon 'Howidipterus_donnae' to Uniform(109.75,114.75)
      Setting age of taxon 'Pentlandia_macroptera' to Uniform(109.75,114.75)
      Setting age of taxon 'Griphognathus_minutidens' to Uniform(109.75,114.75)
      Setting age of taxon 'Grossipterus_crassus' to Uniform(109.75,114.75)
      Setting age of taxon 'Rhinodipterus_secans' to Uniform(109.75,114.75)
      Setting age of taxon 'Chirodipterus_onawayensis' to Uniform(109.75,114.75)
      Setting age of taxon 'Stomiahykus_thlaodus' to Uniform(114.75,120.35)
      Setting age of taxon 'Amadeodipterus_kencampbelli' to Uniform(114.75,134.65)
      Setting age of taxon 'Sinodipterus_beibei' to Uniform(114.75,120.35)
      Setting age of taxon 'Durialepis' to Uniform(120.35,134.65)
      Setting age of taxon 'Erikia_jarviki' to Uniform(120.35,134.65)
      Setting age of taxon 'Jessenia_concentrica' to Uniform(120.35,134.65)
      Setting age of taxon 'Cathlorhynchus_trismodipterus' to Uniform(120.35,134.65)
      Setting age of taxon 'Dipnorhynchus_kiandrensis' to Uniform(120.35,134.65)
      Setting age of taxon 'Dipnorhynchus_kurikae' to Uniform(120.35,134.65)
      Setting age of taxon 'Dipnorhynchus_sussmilchi' to Uniform(120.35,134.65)
      Setting age of taxon 'Melanognathus_canadensis' to Uniform(120.35,134.65)
      Setting age of taxon 'Nasogaluakus_chorni' to Uniform(120.35,134.65)
      Setting age of taxon 'Sorbitorhynchus_deleaskitus' to Uniform(120.35,134.65)
      Setting age of taxon 'Speonesydrion_iani' to Uniform(120.35,134.65)
      Setting age of taxon 'Tarachomylax_oepiki' to Uniform(120.35,134.65)
      Setting age of taxon 'Dipnorhynchus_cathlesae' to Uniform(120.35,134.65)
      Setting age of taxon 'Ichnomylax_kurnai' to Uniform(120.35,137.85)
      Setting age of taxon 'Porolepis' to Uniform(120.35,137.85)
      Setting age of taxon 'Powichthys' to Uniform(134.65,146.25)
      Setting age of taxon 'Uranolophus_wyomingensis' to Uniform(134.65,137.85)
      Setting age of taxon 'Westollrhynchus_lehmanni' to Uniform(134.65,137.85)
      Setting age of taxon 'Diabolepis_speratus' to Uniform(137.85,146.25)
      Setting age of taxon 'Youngolepis' to Uniform(137.85,146.25)
      Setting age of taxon 'Meemannia' to Uniform(137.85,146.25)
      Setting age of taxon 'Psarolepis' to Uniform(137.85,154.45)
      Setting age of taxon 'Guiyu_oneris' to Uniform(150.05,154.45)
      Setting Nodeagepr to Calibrated
      Successfully set prior model parameters
      WARNING: There are 5 characters incompatible with the specified
               coding bias. These characters will be excluded.
      Setting Brlenspr to Clock:Fossilization
      Successfully set prior model parameters
      WARNING: There are 5 characters incompatible with the specified
               coding bias. These characters will be excluded.
      Setting SampleStrat to Random
      Successfully set prior model parameters
      WARNING: There are 5 characters incompatible with the specified
               coding bias. These characters will be excluded.
      Setting Sampleprob to 1.00000000
      Successfully set prior model parameters
      WARNING: There are 5 characters incompatible with the specified
               coding bias. These characters will be excluded.
      Setting Speciationpr to Uniform(0.00,10.00)
      Successfully set prior model parameters
      WARNING: There are 5 characters incompatible with the specified
               coding bias. These characters will be excluded.
      Setting Extinctionpr to Beta(1.00,1.00)
      Successfully set prior model parameters
      WARNING: There are 5 characters incompatible with the specified
               coding bias. These characters will be excluded.
      Setting Fossilizationpr to Beta(1.00,1.00)
      Successfully set prior model parameters
      WARNING: There are 5 characters incompatible with the specified
               coding bias. These characters will be excluded.
      Setting Treeagepr to Offsetexponential(155.00,160.00)
      Successfully set prior model parameters
      WARNING: There are 5 characters incompatible with the specified
               coding bias. These characters will be excluded.
      Setting Topologypr to Constraints
      Successfully set prior model parameters
      WARNING: There are 5 characters incompatible with the specified
               coding bias. These characters will be excluded.
      Setting number of generations to 400000000
      Setting sample frequency to 20000
      Setting print frequency to 50000
      Setting diagnosing frequency to 500000
      Successfully set chain parameters
      Setting heating parameter to 0.080000
      Setting chain output file names to "Cui_2021_5.run<i>.<p/t>"
      Successfully set chain parameters
      Running Markov chain
      MCMC stamp = 9524133193
      Seed = 1189597755
      Swapseed = 1644308245
      Model settings:

         Data not partitioned --
            Datatype  = Standard
            Coding    = Variable
            # States  = Variable, up to 24
                        State frequencies are fixed to be equal
            Rates     = Gamma
                        The distribution is approximated using 4 categories.
                        Shape parameter is exponentially
                        distributed with parameter (1.00).

      Active parameters: 

         Parameters
         ---------------------
         Statefreq           1
         Shape               2
         Ratemultiplier      3
         Topology            4
         Brlens              5
         Speciationrate      6
         Extinctionrate      7
         Fossilizationrate   8
         TK02var             9
         TK02branchrates    10
         Clockrate          11
         ---------------------

         1 --  Parameter  = Alpha_symdir
               Type       = Symmetric diricihlet/beta distribution alpha_i parameter
               Prior      = Symmetric dirichlet with all parameters fixed to infinity

         2 --  Parameter  = Alpha
               Type       = Shape of scaled gamma distribution of site rates
               Prior      = Exponential(1.00)

         3 --  Parameter  = Ratemultiplier
               Type       = Partition-specific rate multiplier
               Prior      = Fixed(1.0)

         4 --  Parameter  = Tau
               Type       = Topology
               Prior      = Prior on topology obeys the following constraints:
                            -- Hard constraint "node1"
                            -- Hard constraint "node2"
                            -- Hard constraint "node3"
                            -- Hard constraint "node4"
                            -- Hard constraint "node5"
                            -- Hard constraint "node6"
                            -- Hard constraint "node7"
                            -- Hard constraint "node8"
                            -- Hard constraint "node9"
                            -- Hard constraint "node10"
                            -- Hard constraint "node11"
                            -- Hard constraint "node12"
                            -- Hard constraint "node13"
                            -- Hard constraint "node14"
                            -- Hard constraint "node15"
                            -- Hard constraint "node16"
                            -- Hard constraint "node17"
                            -- Hard constraint "node18"
                            -- Hard constraint "node19"
                            -- Hard constraint "node20"
                            -- Hard constraint "node21"
                            -- Hard constraint "node22"
                            -- Hard constraint "node23"
                            -- Hard constraint "node24"
                            -- Hard constraint "node25"
                            -- Hard constraint "node26"
                            -- Hard constraint "node27"
                            -- Hard constraint "node28"
                            -- Hard constraint "node29"
                            -- Hard constraint "node30"
                            -- Hard constraint "node31"
                            -- Hard constraint "node32"
                            -- Hard constraint "node33"
                            -- Hard constraint "node34"
                            -- Hard constraint "node35"
                            -- Hard constraint "node36"
                            -- Hard constraint "node37"
                            -- Hard constraint "node38"
                            -- Hard constraint "node39"
                            -- Hard constraint "node40"
                            -- Hard constraint "node41"
                            -- Hard constraint "node42"
                            -- Hard constraint "node43"
                            -- Hard constraint "node44"
                            -- Hard constraint "node45"
                            -- Hard constraint "node46"
                            -- Hard constraint "node47"
                            -- Hard constraint "node48"
                            -- Hard constraint "node49"
                            -- Hard constraint "node50"
                            -- Hard constraint "node51"
                            -- Hard constraint "node52"
                            -- Hard constraint "node53"
                            -- Hard constraint "node54"
                            -- Hard constraint "node55"
               Subparam.  = V

         5 --  Parameter  = V
               Type       = Branch lengths
               Prior      = Clock:Fossilization
                            Node depths are constrained by the following age constraints:
                            -- The age of terminal "Guiyu_oneris" is Uniform(150.05,154.45)
                            -- The age of terminal "Adololopas_moyasmithae" is Uniform(99.25,109.75)
                            -- The age of terminal "Adelargo_schultzei" is Uniform(85.95,99.25)
                            -- The age of terminal "Amadeodipterus_kencampbelli" is Uniform(114.75,134.65)
                            -- The age of terminal "Andreyevichthys_epitomus" is Uniform(85.95,99.25)
                            -- The age of terminal "Archaeonectes_pertusus" is Uniform(109.75,114.75)
                            -- The age of terminal "Asthenorhynchus_meemannae" is Uniform(99.25,109.75)
                            -- The age of terminal "Barwickia_downunda" is Uniform(109.75,114.75)
                            -- The age of terminal "Chirodipterus_australis" is Uniform(99.25,109.75)
                            -- The age of terminal "Chirodipterus_onawayensis" is Uniform(109.75,114.75)
                            -- The age of terminal "Dipterus_valenciennesi" is Uniform(109.75,114.75)
                            -- The age of terminal "Chirodipterus_wildungensis" is Uniform(99.25,109.75)
                            -- The age of terminal "Chirodipterus_liangchengi" is Uniform(99.25,109.75)
                            -- The age of terminal "Dipnorhynchus_cathlesae" is Uniform(120.35,134.65)
                            -- The age of terminal "Dipnorhynchus_sussmilchi" is Uniform(120.35,134.65)
                            -- The age of terminal "Dipnorhynchus_kiandrensis" is Uniform(120.35,134.65)
                            -- The age of terminal "Dipnorhynchus_kurikae" is Uniform(120.35,134.65)
                            -- The age of terminal "Eoctenodus_microsoma" is Uniform(99.25,114.75)
                            -- The age of terminal "Fleurantia_denticulata" is Uniform(99.25,109.75)
                            -- The age of terminal "Gogodipterus_paddyensis" is Uniform(99.25,109.75)
                            -- The age of terminal "Griphognathus_minutidens" is Uniform(109.75,114.75)
                            -- The age of terminal "Griphognathus_sculpta" is Uniform(99.25,109.75)
                            -- The age of terminal "Griphognathus_whitei" is Uniform(99.25,109.75)
                            -- The age of terminal "Grossipterus_crassus" is Uniform(109.75,114.75)
                            -- The age of terminal "Holodipterus_elderae" is Uniform(99.25,109.75)
                            -- The age of terminal "Holodipterus_gogoensis" is Uniform(99.25,109.75)
                            -- The age of terminal "Howidipterus_donnae" is Uniform(109.75,114.75)
                            -- The age of terminal "Ichnomylax_kurnai" is Uniform(120.35,137.85)
                            -- The age of terminal "Iowadipterus_halli" is Uniform(99.25,114.75)
                            -- The age of terminal "Jarvikia_arctica" is Uniform(85.95,99.25)
                            -- The age of terminal "Jessenia_concentrica" is Uniform(120.35,134.65)
                            -- The age of terminal "Melanognathus_canadensis" is Uniform(120.35,134.65)
                            -- The age of terminal "Nielsenia_nordica" is Uniform(85.95,99.25)
                            -- The age of terminal "Oervigia_nordica" is Uniform(85.95,99.25)
                            -- The age of terminal "Orlovichthys_limnatis" is Uniform(85.95,99.25)
                            -- The age of terminal "Palaeodaphus_insignis" is Uniform(99.25,109.75)
                            -- The age of terminal "Pentlandia_macroptera" is Uniform(109.75,114.75)
                            -- The age of terminal "Phaneropleuron_andersoni" is Uniform(85.95,99.25)
                            -- The age of terminal "Pillararhynchus_longi" is Uniform(99.25,109.75)
                            -- The age of terminal "Robinsondipterus_longi" is Uniform(99.25,109.75)
                            -- The age of terminal "Scaumenacia_curta" is Uniform(99.25,109.75)
                            -- The age of terminal "Soederberghia_groenlandica" is Uniform(85.95,99.25)
                            -- The age of terminal "Sorbitorhynchus_deleaskitus" is Uniform(120.35,134.65)
                            -- The age of terminal "Speonesydrion_iani" is Uniform(120.35,134.65)
                            -- The age of terminal "Stomiahykus_thlaodus" is Uniform(114.75,120.35)
                            -- The age of terminal "Tarachomylax_oepiki" is Uniform(120.35,134.65)
                            -- The age of terminal "Uranolophus_wyomingensis" is Uniform(134.65,137.85)
                            -- The age of terminal "Conchopoma_gadiforme" is Fixed(0.00)
                            -- The age of terminal "Delatitia_breviceps" is Uniform(73.75,85.95)
                            -- The age of terminal "Uronemus_splendens" is Uniform(50.25,73.75)
                            -- The age of terminal "Gnathorhiza_serrata" is Fixed(0.00)
                            -- The age of terminal "Megapleuron_zangerli" is Uniform(34.05,42.25)
                            -- The age of terminal "Palaeophichthys_parvulus" is Uniform(34.05,42.25)
                            -- The age of terminal "Parasagenodus_sibiricus" is Uniform(73.75,85.95)
                            -- The age of terminal "Sagenodus_inaequalis" is Uniform(25.95,50.25)
                            -- The age of terminal "Straitonia_waterstoni" is Uniform(57.95,73.75)
                            -- The age of terminal "Tranodis_castrensis" is Uniform(50.25,57.95)
                            -- The age of terminal "Ctenodus" is Uniform(25.95,85.95)
                            -- The age of terminal "Xylognathus_macrustenus" is Uniform(73.75,85.95)
                            -- The age of terminal "Limanichthys_fraseri" is Uniform(73.75,85.95)
                            -- The age of terminal "Apatorhynchus_opistheretmus" is Uniform(85.95,99.25)
                            -- The age of terminal "Erikia_jarviki" is Uniform(120.35,134.65)
                            -- The age of terminal "Dipnotuberculus_gnathodus" is Uniform(109.75,114.75)
                            -- The age of terminal "Cathlorhynchus_trismodipterus" is Uniform(120.35,134.65)
                            -- The age of terminal "Harajicadipterus_youngi" is Uniform(99.25,114.75)
                            -- The age of terminal "Xeradipterus_hatcheri" is Uniform(99.25,109.75)
                            -- The age of terminal "Rhinodipterus_ulrichi" is Uniform(99.25,114.75)
                            -- The age of terminal "Rhinodipterus_kimberleyensis" is Uniform(99.25,114.75)
                            -- The age of terminal "Rhinodipterus_secans" is Uniform(109.75,114.75)
                            -- The age of terminal "Westollrhynchus_lehmanni" is Uniform(134.65,137.85)
                            -- The age of terminal "Rhynchodipterus_elginensis" is Uniform(85.95,99.25)
                            -- The age of terminal "Persephonichthys" is Uniform(20.57,25.95)
                            -- The age of terminal "Celsiodon" is Uniform(85.95,99.25)
                            -- The age of terminal "Sinodipterus_beibei" is Uniform(114.75,120.35)
                            -- The age of terminal "Porolepis" is Uniform(120.35,137.85)
                            -- The age of terminal "Durialepis" is Uniform(120.35,134.65)
                            -- The age of terminal "Glyptolepis" is Uniform(99.25,120.35)
                            -- The age of terminal "Holoptychius" is Uniform(85.95,109.75)
                            -- The age of terminal "Laccognathus" is Uniform(99.25,114.75)
                            -- The age of terminal "Nasogaluakus_chorni" is Uniform(120.35,134.65)
                            -- The age of terminal "Quebecius_quebecensis" is Uniform(99.25,109.75)
                            -- The age of terminal "Psarolepis" is Uniform(137.85,154.45)
                            -- The age of terminal "Youngolepis" is Uniform(137.85,146.25)
                            -- The age of terminal "Powichthys" is Uniform(134.65,146.25)
                            -- The age of terminal "Diabolepis_speratus" is Uniform(137.85,146.25)
                            -- The age of terminal "Meemannia" is Uniform(137.85,146.25)
                            -- The age of terminal "Raynerius_splendens" is Uniform(99.25,109.75)
                            -- The age of terminal "Cheirolepis" is Uniform(99.25,114.75)
                            -- Tree age has a Offsetexponential(155.00,160.00) distribution
               Subparam.  = TK02Brlens

         6 --  Parameter  = Net_speciation
               Type       = Speciation rate
               Prior      = Uniform(0.00,10.00)

         7 --  Parameter  = Relative_extinction
               Type       = Extinction rate
               Prior      = Beta(1.00,1.00)

         8 --  Parameter  = Relative_fossilization
               Type       = Fossilization rate
               Prior      = Beta(1.00,1.00)

         9 --  Parameter  = TK02var
               Type       = Variance of lognormal distribution of branch rates
               Prior      = Exponential(1.00)
               Subparam.  = TK02Brlens

        10 --  Parameter  = TK02Brlens
               Type       = Branch rates of TK02 relaxed clock
               Prior      = LogNormal (expectation = r_0, variance = TK02var * v) 
                               [r_0 is beginning rate of branch, v is branch length]

        11 --  Parameter  = Clockrate
               Type       = Base rate of clock
               Prior      = Exponential(40.00)
                            The clock rate varies according to a autocorrelated lognormal model


      Number of chains per MPI processor = 1

      The MCMC sampler will use the following moves:
         With prob.  Chain will use move
            0.77 %   Multiplier(Alpha)
            9.23 %   ExtSPRClock(Tau,V)
           15.38 %   NNIClock(Tau,V)
            6.15 %   ParsSPRClock(Tau,V)
            6.15 %   AddBranch(V)
            6.15 %   DelBranch(V)
           23.08 %   NodesliderClock(V)
            2.31 %   TreeStretch(V)
            2.31 %   Multiplier(Net_speciation)
            2.31 %   Slider(Relative_extinction)
            2.31 %   Slider(Relative_fossilization)
            1.54 %   Multiplier(TK02var)
           19.23 %   Multiplier(TK02Brlens)
            3.08 %   Multiplier(Clockrate)

      Division 1 has 274 unique site patterns
      Initializing conditional likelihoods
      Using standard non-SSE likelihood calculator for division 1 (single-precision)

      Initial log likelihoods and log prior probs for run 1:
         Chain 1 -- -5288.238761 -- -2712.865844

      There are 7 more chains on other processor(s)


      Using a relative burnin of 25.0 % for diagnostics

      Chain results (400000000 generations requested):

         0 -- [-5288.239] [...7 remote chains...] 
      50000 -- (-4648.942) [...7 remote chains...] -- 122:12:25
      100000 -- (-4636.406) [...7 remote chains...] -- 121:04:51
      150000 -- (-4612.874) [...7 remote chains...] -- 122:10:35
      200000 -- (-4617.663) [...7 remote chains...] -- 122:09:40
      250000 -- (-4588.987) [...7 remote chains...] -- 122:08:45
      300000 -- (-4580.112) [...7 remote chains...] -- 122:07:50
      350000 -- (-4545.441) [...7 remote chains...] -- 122:25:56
      400000 -- (-4569.686) [...7 remote chains...] -- 122:39:18
      450000 -- (-4582.717) [...7 remote chains...] -- 122:34:40
      500000 -- (-4573.953) [...7 remote chains...] -- 122:57:26

      Average standard deviation of split frequencies: 0.055050

      550000 -- (-4551.296) [...7 remote chains...] -- 122:51:40
      600000 -- (-4551.020) [...7 remote chains...] -- 122:57:48
      650000 -- (-4554.300) [...7 remote chains...] -- 123:02:51
      700000 -- (-4541.624) [...7 remote chains...] -- 123:07:03
      750000 -- (-4561.398) [...7 remote chains...] -- 123:10:33
      800000 -- (-4554.046) [...7 remote chains...] -- 123:13:31
      850000 -- (-4527.932) [...7 remote chains...] -- 123:23:50
      900000 -- (-4512.817) [...7 remote chains...] -- 123:18:07
      950000 -- (-4544.833) [...7 remote chains...] -- 123:33:55
      1000000 -- (-4537.127) [...7 remote chains...] -- 123:34:45

      Average standard deviation of split frequencies: 0.042174

      1050000 -- (-4529.318) [...7 remote chains...] -- 123:35:24
      1100000 -- (-4528.351) [...7 remote chains...] -- 123:35:54
      1150000 -- (-4521.826) [...7 remote chains...] -- 123:42:04
      1200000 -- (-4488.136) [...7 remote chains...] -- 123:47:39
      1250000 -- (-4502.015) [...7 remote chains...] -- 123:47:23
      1300000 -- (-4494.122) [...7 remote chains...] -- 123:47:03
      1350000 -- (-4515.885) [...7 remote chains...] -- 123:51:37
      1400000 -- (-4509.392) [...7 remote chains...] -- 123:51:02
      1450000 -- (-4532.590) [...7 remote chains...] -- 123:50:26
      1500000 -- (-4533.215) [...7 remote chains...] -- 123:49:48

      Average standard deviation of split frequencies: 0.035665

      1550000 -- (-4502.113) [...7 remote chains...] -- 123:53:26
      1600000 -- (-4508.953) [...7 remote chains...] -- 123:52:39
      1650000 -- (-4507.392) [...7 remote chains...] -- 123:51:50
      1700000 -- (-4510.856) [...7 remote chains...] -- 123:51:01
      1750000 -- (-4518.879) [...7 remote chains...] -- 123:53:59
      1800000 -- (-4525.639) [...7 remote chains...] -- 123:53:03
      1850000 -- (-4526.091) [...7 remote chains...] -- 123:52:07
      1900000 -- (-4503.221) [...7 remote chains...] -- 123:51:11
      1950000 -- (-4537.912) [...7 remote chains...] -- 123:50:15
      2000000 -- (-4502.162) [...7 remote chains...] -- 123:52:39

      Average standard deviation of split frequencies: 0.022902

      2050000 -- (-4510.846) [...7 remote chains...] -- 123:51:38
      2100000 -- (-4536.152) [...7 remote chains...] -- 123:53:46
      2150000 -- (-4530.377) [...7 remote chains...] -- 123:52:42
      2200000 -- (-4528.396) [...7 remote chains...] -- 123:51:37
      2250000 -- (-4541.689) [...7 remote chains...] -- 123:53:30
      2300000 -- (-4568.216) [...7 remote chains...] -- 123:55:15
      2350000 -- (-4521.077) [...7 remote chains...] -- 123:56:54
      2400000 -- (-4528.198) [...7 remote chains...] -- 123:55:40
      2450000 -- (-4512.499) [...7 remote chains...] -- 123:57:09
      2500000 -- (-4520.192) [...7 remote chains...] -- 123:55:54

      Average standard deviation of split frequencies: 0.018844

      2550000 -- (-4518.111) [...7 remote chains...] -- 123:54:39
      2600000 -- (-4534.346) [...7 remote chains...] -- 123:58:30
      2650000 -- (-4525.219) [...7 remote chains...] -- 123:57:11
      2700000 -- (-4503.912) [...7 remote chains...] -- 123:58:20
      2750000 -- (-4517.735) [...7 remote chains...] -- 123:57:00
      2800000 -- (-4520.935) [...7 remote chains...] -- 124:00:24
      2850000 -- (-4522.986) [...7 remote chains...] -- 123:59:00
      2900000 -- (-4522.707) [...7 remote chains...] -- 123:59:55
      2950000 -- (-4520.818) [...7 remote chains...] -- 123:58:31
      3000000 -- (-4521.102) [...7 remote chains...] -- 123:57:08

      Average standard deviation of split frequencies: 0.018017

      3050000 -- (-4519.992) [...7 remote chains...] -- 123:57:55
      3100000 -- (-4511.418) [...7 remote chains...] -- 124:00:48
      3150000 -- (-4522.287) [...7 remote chains...] -- 123:59:21
      3200000 -- (-4516.799) [...7 remote chains...] -- 123:59:59
      3250000 -- (-4503.834) [...7 remote chains...] -- 124:00:35
      3300000 -- (-4517.121) [...7 remote chains...] -- 123:59:07
      3350000 -- (-4508.670) [...7 remote chains...] -- 124:01:37
      3400000 -- (-4518.517) [...7 remote chains...] -- 124:02:04
      3450000 -- (-4494.689) [...7 remote chains...] -- 124:02:29
      3500000 -- (-4510.683) [...7 remote chains...] -- 124:00:59

      Average standard deviation of split frequencies: 0.016767

      3550000 -- (-4508.919) [...7 remote chains...] -- 124:01:20
      3600000 -- (-4502.222) [...7 remote chains...] -- 124:01:40
      3650000 -- (-4521.027) [...7 remote chains...] -- 124:01:58
      3700000 -- (-4517.181) [...7 remote chains...] -- 124:00:26
      3750000 -- (-4511.514) [...7 remote chains...] -- 124:00:41
      3800000 -- (-4496.904) [...7 remote chains...] -- 124:00:54
      3850000 -- (-4512.347) [...7 remote chains...] -- 124:02:49
      3900000 -- (-4497.423) [...7 remote chains...] -- 124:02:57
      3950000 -- (-4516.177) [...7 remote chains...] -- 124:03:03
      4000000 -- (-4524.004) [...7 remote chains...] -- 124:03:09

      Average standard deviation of split frequencies: 0.016138

      4050000 -- (-4523.994) [...7 remote chains...] -- 124:03:12
      4100000 -- (-4506.203) [...7 remote chains...] -- 124:03:14
      4150000 -- (-4515.549) [...7 remote chains...] -- 124:04:50
      4200000 -- (-4495.758) [...7 remote chains...] -- 124:03:14
      4250000 -- (-4520.867) [...7 remote chains...] -- 124:04:45
      4300000 -- (-4533.552) [...7 remote chains...] -- 124:04:40
      4350000 -- (-4531.240) [...7 remote chains...] -- 124:06:06
      4400000 -- (-4510.055) [...7 remote chains...] -- 124:05:58
      4450000 -- (-4508.662) [...7 remote chains...] -- 124:07:18
      4500000 -- (-4506.031) [...7 remote chains...] -- 124:08:35

      Average standard deviation of split frequencies: 0.014203

      4550000 -- (-4512.327) [...7 remote chains...] -- 124:08:21
      4600000 -- (-4489.888) [...7 remote chains...] -- 124:09:33
      4650000 -- (-4514.650) [...7 remote chains...] -- 124:10:43
      4700000 -- (-4524.380) [...7 remote chains...] -- 124:10:25
      4750000 -- (-4513.982) [...7 remote chains...] -- 124:10:06
      4800000 -- (-4507.684) [...7 remote chains...] -- 124:09:47
      4850000 -- (-4499.297) [...7 remote chains...] -- 124:09:27
      4900000 -- (-4517.839) [...7 remote chains...] -- 124:11:48
      4950000 -- (-4531.555) [...7 remote chains...] -- 124:11:24
      5000000 -- (-4498.365) [...7 remote chains...] -- 124:09:42

      Average standard deviation of split frequencies: 0.014696

      5050000 -- (-4514.549) [...7 remote chains...] -- 124:10:36
      5100000 -- (-4520.735) [...7 remote chains...] -- 124:10:11
      5150000 -- (-4509.438) [...7 remote chains...] -- 124:11:02
      5200000 -- (-4517.717) [...7 remote chains...] -- 124:11:51
      5250000 -- (-4524.204) [...7 remote chains...] -- 124:11:22
      5300000 -- (-4517.417) [...7 remote chains...] -- 124:12:08
      5350000 -- (-4496.025) [...7 remote chains...] -- 124:11:37
      5400000 -- (-4507.430) [...7 remote chains...] -- 124:11:07
      5450000 -- (-4511.387) [...7 remote chains...] -- 124:13:00
      5500000 -- (-4516.874) [...7 remote chains...] -- 124:12:27

      Average standard deviation of split frequencies: 0.012852

      5550000 -- (-4536.496) [...7 remote chains...] -- 124:13:05
      5600000 -- (-4504.727) [...7 remote chains...] -- 124:12:31
      5650000 -- (-4519.329) [...7 remote chains...] -- 124:13:05
      5700000 -- (-4522.189) [...7 remote chains...] -- 124:13:39
      5750000 -- (-4522.189) [...7 remote chains...] -- 124:13:02
      5800000 -- (-4514.172) [...7 remote chains...] -- 124:13:33
      5850000 -- (-4503.737) [...7 remote chains...] -- 124:14:02
      5900000 -- (-4495.145) [...7 remote chains...] -- 124:13:23
      5950000 -- (-4532.718) [...7 remote chains...] -- 124:14:56
      6000000 -- (-4501.664) [...7 remote chains...] -- 124:14:15

      Average standard deviation of split frequencies: 0.014743

      6050000 -- (-4518.948) [...7 remote chains...] -- 124:13:34
      6100000 -- (-4506.035) [...7 remote chains...] -- 124:13:57
      6150000 -- (-4502.057) [...7 remote chains...] -- 124:13:15
      6200000 -- (-4526.403) [...7 remote chains...] -- 124:13:37
      6250000 -- (-4502.797) [...7 remote chains...] -- 124:13:57
      6300000 -- (-4515.750) [...7 remote chains...] -- 124:14:15
      6350000 -- (-4534.187) [...7 remote chains...] -- 124:14:33
      6400000 -- (-4523.495) [...7 remote chains...] -- 124:14:49
      6450000 -- (-4513.041) [...7 remote chains...] -- 124:15:04
      6500000 -- (-4520.965) [...7 remote chains...] -- 124:16:19

      Average standard deviation of split frequencies: 0.014920

      6550000 -- (-4517.133) [...7 remote chains...] -- 124:15:31
      6600000 -- (-4511.159) [...7 remote chains...] -- 124:15:43
      6650000 -- (-4497.704) [...7 remote chains...] -- 124:15:54
      6700000 -- (-4506.922) [...7 remote chains...] -- 124:15:05
      6750000 -- (-4509.447) [...7 remote chains...] -- 124:16:12
      6800000 -- (-4518.150) [...7 remote chains...] -- 124:16:20
      6850000 -- (-4517.828) [...7 remote chains...] -- 124:15:30
      6900000 -- (-4500.860) [...7 remote chains...] -- 124:15:36
      6950000 -- (-4516.019) [...7 remote chains...] -- 124:15:41
      7000000 -- (-4503.213) [...7 remote chains...] -- 124:16:42

      Average standard deviation of split frequencies: 0.016795

      7050000 -- (-4512.020) [...7 remote chains...] -- 124:15:49
      7100000 -- (-4508.859) [...7 remote chains...] -- 124:16:47
      7150000 -- (-4522.621) [...7 remote chains...] -- 124:15:54
      7200000 -- (-4501.242) [...7 remote chains...] -- 124:15:55
      7250000 -- (-4527.210) [...7 remote chains...] -- 124:16:49
      7300000 -- (-4497.752) [...7 remote chains...] -- 124:15:55
      7350000 -- (-4520.988) [...7 remote chains...] -- 124:16:47
      7400000 -- (-4497.874) [...7 remote chains...] -- 124:16:44
      7450000 -- (-4541.283) [...7 remote chains...] -- 124:16:41
      7500000 -- (-4527.082) [...7 remote chains...] -- 124:16:37

      Average standard deviation of split frequencies: 0.015908

      7550000 -- (-4520.188) [...7 remote chains...] -- 124:17:24
      7600000 -- (-4503.514) [...7 remote chains...] -- 124:17:19
      7650000 -- (-4516.183) [...7 remote chains...] -- 124:16:21
      7700000 -- (-4530.655) [...7 remote chains...] -- 124:15:23
      7750000 -- (-4522.327) [...7 remote chains...] -- 124:15:16
      7800000 -- (-4511.947) [...7 remote chains...] -- 124:15:09
      7850000 -- (-4510.536) [...7 remote chains...] -- 124:14:10
      7900000 -- (-4518.645) [...7 remote chains...] -- 124:14:02
      7950000 -- (-4511.728) [...7 remote chains...] -- 124:13:52
      8000000 -- (-4506.321) [...7 remote chains...] -- 124:13:43

      Average standard deviation of split frequencies: 0.015039

      8050000 -- (-4503.347) [...7 remote chains...] -- 124:13:32
      8100000 -- (-4510.375) [...7 remote chains...] -- 124:13:21
      8150000 -- (-4506.894) [...7 remote chains...] -- 124:13:09
      8200000 -- (-4522.331) [...7 remote chains...] -- 124:12:57
      8250000 -- (-4517.947) [...7 remote chains...] -- 124:12:44
      8300000 -- (-4511.709) [...7 remote chains...] -- 124:12:31
      8350000 -- (-4504.546) [...7 remote chains...] -- 124:12:17
      8400000 -- (-4500.284) [...7 remote chains...] -- 124:12:03
      8450000 -- (-4530.321) [...7 remote chains...] -- 124:11:48
      8500000 -- (-4500.898) [...7 remote chains...] -- 124:10:46

      Average standard deviation of split frequencies: 0.016127

      8550000 -- (-4524.049) [...7 remote chains...] -- 124:11:17
      8600000 -- (-4509.763) [...7 remote chains...] -- 124:11:46
      8650000 -- (-4538.202) [...7 remote chains...] -- 124:11:29
      8700000 -- (-4505.954) [...7 remote chains...] -- 124:11:11
      8750000 -- (-4500.262) [...7 remote chains...] -- 124:10:08
      8800000 -- (-4497.529) [...7 remote chains...] -- 124:11:19
      8850000 -- (-4535.836) [...7 remote chains...] -- 124:11:00
      8900000 -- (-4489.487) [...7 remote chains...] -- 124:09:56
      8950000 -- (-4500.709) [...7 remote chains...] -- 124:09:36
      9000000 -- (-4500.153) [...7 remote chains...] -- 124:09:59

      Average standard deviation of split frequencies: 0.017254

      9050000 -- (-4512.935) [...7 remote chains...] -- 124:09:38
      9100000 -- (-4512.925) [...7 remote chains...] -- 124:09:17
      9150000 -- (-4504.387) [...7 remote chains...] -- 124:08:55
      9200000 -- (-4522.614) [...7 remote chains...] -- 124:08:33
      9250000 -- (-4522.120) [...7 remote chains...] -- 124:08:11
      9300000 -- (-4515.596) [...7 remote chains...] -- 124:07:06
      9350000 -- (-4498.571) [...7 remote chains...] -- 124:08:06
      9400000 -- (-4513.367) [...7 remote chains...] -- 124:07:43
      9450000 -- (-4500.456) [...7 remote chains...] -- 124:06:37
      9500000 -- (-4524.275) [...7 remote chains...] -- 124:06:13

      Average standard deviation of split frequencies: 0.017573

      9550000 -- (-4541.018) [...7 remote chains...] -- 124:05:07
      9600000 -- (-4510.343) [...7 remote chains...] -- 124:05:23
      9650000 -- (-4528.535) [...7 remote chains...] -- 124:04:57
      9700000 -- (-4513.294) [...7 remote chains...] -- 124:04:32
      9750000 -- (-4534.627) [...7 remote chains...] -- 124:04:06
      9800000 -- (-4501.112) [...7 remote chains...] -- 124:02:59
      9850000 -- (-4504.040) [...7 remote chains...] -- 124:02:33
      9900000 -- (-4504.856) [...7 remote chains...] -- 124:02:06
      9950000 -- (-4521.693) [...7 remote chains...] -- 124:01:39
      10000000 -- (-4511.199) [...7 remote chains...] -- 124:01:12

      Average standard deviation of split frequencies: 0.017448

      10050000 -- (-4516.548) [...7 remote chains...] -- 124:00:44
      10100000 -- (-4511.174) [...7 remote chains...] -- 124:00:16
      10150000 -- (-4493.794) [...7 remote chains...] -- 123:59:09
      10200000 -- (-4507.641) [...7 remote chains...] -- 123:58:41
      10250000 -- (-4527.551) [...7 remote chains...] -- 123:58:12
      10300000 -- (-4510.717) [...7 remote chains...] -- 123:57:43
      10350000 -- (-4533.083) [...7 remote chains...] -- 123:58:29
      10400000 -- (-4522.311) [...7 remote chains...] -- 123:57:21
      10450000 -- (-4515.331) [...7 remote chains...] -- 123:56:51
      10500000 -- (-4547.318) [...7 remote chains...] -- 123:56:21

      Average standard deviation of split frequencies: 0.019316

      10550000 -- (-4529.720) [...7 remote chains...] -- 123:55:14
      10600000 -- (-4514.498) [...7 remote chains...] -- 123:55:20
      10650000 -- (-4513.842) [...7 remote chains...] -- 123:54:49
      10700000 -- (-4503.570) [...7 remote chains...] -- 123:54:17
      10750000 -- (-4522.057) [...7 remote chains...] -- 123:53:09
      10800000 -- (-4542.982) [...7 remote chains...] -- 123:52:02
      10850000 -- (-4503.667) [...7 remote chains...] -- 123:51:30
      10900000 -- (-4528.646) [...7 remote chains...] -- 123:50:58
      10950000 -- (-4529.802) [...7 remote chains...] -- 123:50:26
      11000000 -- (-4508.306) [...7 remote chains...] -- 123:49:54

      Average standard deviation of split frequencies: 0.019236

      11050000 -- (-4512.163) [...7 remote chains...] -- 123:48:46
      11100000 -- (-4536.012) [...7 remote chains...] -- 123:48:13
      11150000 -- (-4503.800) [...7 remote chains...] -- 123:47:40
      11200000 -- (-4502.603) [...7 remote chains...] -- 123:47:07
      11250000 -- (-4521.050) [...7 remote chains...] -- 123:46:33
      11300000 -- (-4500.794) [...7 remote chains...] -- 123:45:25
      11350000 -- (-4504.733) [...7 remote chains...] -- 123:45:26
      11400000 -- (-4544.272) [...7 remote chains...] -- 123:44:52
      11450000 -- (-4494.057) [...7 remote chains...] -- 123:44:18
      11500000 -- (-4512.145) [...7 remote chains...] -- 123:44:17

      Average standard deviation of split frequencies: 0.019253

      11550000 -- (-4537.168) [...7 remote chains...] -- 123:43:09
      11600000 -- (-4505.275) [...7 remote chains...] -- 123:42:34
      11650000 -- (-4504.907) [...7 remote chains...] -- 123:41:59
      11700000 -- (-4519.620) [...7 remote chains...] -- 123:41:23
      11750000 -- (-4538.379) [...7 remote chains...] -- 123:40:48
      11800000 -- (-4509.204) [...7 remote chains...] -- 123:39:39
      11850000 -- (-4493.385) [...7 remote chains...] -- 123:39:04
      11900000 -- (-4528.130) [...7 remote chains...] -- 123:39:00
      11950000 -- (-4518.188) [...7 remote chains...] -- 123:37:52
      12000000 -- (-4499.501) [...7 remote chains...] -- 123:37:16

      Average standard deviation of split frequencies: 0.020357

      12050000 -- (-4496.124) [...7 remote chains...] -- 123:36:39
      12100000 -- (-4492.068) [...7 remote chains...] -- 123:36:02
      12150000 -- (-4493.718) [...7 remote chains...] -- 123:35:26
      12200000 -- (-4511.609) [...7 remote chains...] -- 123:34:49
      12250000 -- (-4500.603) [...7 remote chains...] -- 123:34:12
      12300000 -- (-4510.308) [...7 remote chains...] -- 123:33:03
      12350000 -- (-4519.145) [...7 remote chains...] -- 123:32:25
      12400000 -- (-4514.690) [...7 remote chains...] -- 123:31:48
      12450000 -- (-4524.234) [...7 remote chains...] -- 123:31:10
      12500000 -- (-4498.521) [...7 remote chains...] -- 123:30:33

      Average standard deviation of split frequencies: 0.019862

      12550000 -- (-4499.593) [...7 remote chains...] -- 123:29:55
      12600000 -- (-4540.876) [...7 remote chains...] -- 123:29:16
      12650000 -- (-4520.912) [...7 remote chains...] -- 123:28:38
      12700000 -- (-4525.666) [...7 remote chains...] -- 123:28:00
      12750000 -- (-4503.979) [...7 remote chains...] -- 123:27:21
      12800000 -- (-4515.972) [...7 remote chains...] -- 123:26:12
      12850000 -- (-4514.741) [...7 remote chains...] -- 123:25:33
      12900000 -- (-4487.505) [...7 remote chains...] -- 123:24:54
      12950000 -- (-4504.491) [...7 remote chains...] -- 123:24:15
      13000000 -- (-4516.084) [...7 remote chains...] -- 123:23:36

      Average standard deviation of split frequencies: 0.020897

      13050000 -- (-4516.961) [...7 remote chains...] -- 123:22:27
      13100000 -- (-4518.868) [...7 remote chains...] -- 123:21:48
      13150000 -- (-4496.715) [...7 remote chains...] -- 123:21:08
      13200000 -- (-4511.321) [...7 remote chains...] -- 123:20:28
      13250000 -- (-4487.937) [...7 remote chains...] -- 123:20:18
      13300000 -- (-4490.301) [...7 remote chains...] -- 123:19:38
      13350000 -- (-4496.272) [...7 remote chains...] -- 123:18:57
      13400000 -- (-4508.371) [...7 remote chains...] -- 123:18:17
      13450000 -- (-4488.667) [...7 remote chains...] -- 123:17:37
      13500000 -- (-4492.669) [...7 remote chains...] -- 123:16:27

      Average standard deviation of split frequencies: 0.021521

      13550000 -- (-4500.164) [...7 remote chains...] -- 123:15:47
      13600000 -- (-4486.111) [...7 remote chains...] -- 123:14:38
      13650000 -- (-4496.155) [...7 remote chains...] -- 123:13:57
      13700000 -- (-4494.936) [...7 remote chains...] -- 123:13:16
      13750000 -- (-4504.131) [...7 remote chains...] -- 123:12:35
      13800000 -- (-4491.615) [...7 remote chains...] -- 123:11:54
      13850000 -- (-4500.165) [...7 remote chains...] -- 123:11:13
      13900000 -- (-4485.847) [...7 remote chains...] -- 123:10:31
      13950000 -- (-4482.359) [...7 remote chains...] -- 123:09:22
      14000000 -- (-4490.186) [...7 remote chains...] -- 123:08:41

      Average standard deviation of split frequencies: 0.021717

      14050000 -- (-4487.262) [...7 remote chains...] -- 123:07:59
      14100000 -- (-4515.726) [...7 remote chains...] -- 123:07:17
      14150000 -- (-4527.273) [...7 remote chains...] -- 123:06:08
      14200000 -- (-4513.218) [...7 remote chains...] -- 123:05:53
      14250000 -- (-4512.826) [...7 remote chains...] -- 123:05:11
      14300000 -- (-4519.281) [...7 remote chains...] -- 123:04:29
      14350000 -- (-4517.839) [...7 remote chains...] -- 123:03:47
      14400000 -- (-4505.004) [...7 remote chains...] -- 123:03:04
      14450000 -- (-4500.263) [...7 remote chains...] -- 123:02:22
      14500000 -- (-4503.233) [...7 remote chains...] -- 123:01:39

      Average standard deviation of split frequencies: 0.023302

      14550000 -- (-4511.560) [...7 remote chains...] -- 123:00:56
      14600000 -- (-4492.330) [...7 remote chains...] -- 123:00:14
      14650000 -- (-4490.027) [...7 remote chains...] -- 122:59:31
      14700000 -- (-4485.885) [...7 remote chains...] -- 122:58:48
      14750000 -- (-4510.557) [...7 remote chains...] -- 122:58:04
      14800000 -- (-4487.675) [...7 remote chains...] -- 122:56:55
      14850000 -- (-4517.221) [...7 remote chains...] -- 122:56:12
      14900000 -- (-4511.237) [...7 remote chains...] -- 122:55:29
      14950000 -- (-4490.176) [...7 remote chains...] -- 122:54:45
      15000000 -- (-4515.232) [...7 remote chains...] -- 122:54:02

      Average standard deviation of split frequencies: 0.023420

      15050000 -- (-4499.340) [...7 remote chains...] -- 122:53:18
      15100000 -- (-4499.482) [...7 remote chains...] -- 122:52:34
      15150000 -- (-4494.075) [...7 remote chains...] -- 122:51:25
      15200000 -- (-4515.735) [...7 remote chains...] -- 122:50:41
      15250000 -- (-4492.747) [...7 remote chains...] -- 122:49:57
      15300000 -- (-4492.949) [...7 remote chains...] -- 122:49:38
      15350000 -- (-4509.413) [...7 remote chains...] -- 122:48:29
      15400000 -- (-4499.619) [...7 remote chains...] -- 122:47:45
      15450000 -- (-4525.016) [...7 remote chains...] -- 122:47:25
      15500000 -- (-4508.684) [...7 remote chains...] -- 122:46:41

      Average standard deviation of split frequencies: 0.022918

      15550000 -- (-4497.169) [...7 remote chains...] -- 122:45:32
      15600000 -- (-4505.896) [...7 remote chains...] -- 122:44:47
      15650000 -- (-4507.691) [...7 remote chains...] -- 122:44:02
      15700000 -- (-4499.742) [...7 remote chains...] -- 122:42:53
      15750000 -- (-4505.340) [...7 remote chains...] -- 122:42:08
      15800000 -- (-4500.667) [...7 remote chains...] -- 122:41:24
      15850000 -- (-4507.303) [...7 remote chains...] -- 122:40:39
      15900000 -- (-4496.531) [...7 remote chains...] -- 122:39:54
      15950000 -- (-4518.877) [...7 remote chains...] -- 122:39:09
      16000000 -- (-4523.166) [...7 remote chains...] -- 122:38:24

      Average standard deviation of split frequencies: 0.023578

      16050000 -- (-4515.654) [...7 remote chains...] -- 122:37:14
      16100000 -- (-4496.870) [...7 remote chains...] -- 122:36:05
      16150000 -- (-4508.089) [...7 remote chains...] -- 122:35:20
      16200000 -- (-4483.069) [...7 remote chains...] -- 122:34:35
      16250000 -- (-4497.820) [...7 remote chains...] -- 122:33:26
      16300000 -- (-4510.179) [...7 remote chains...] -- 122:32:40
      16350000 -- (-4499.530) [...7 remote chains...] -- 122:31:55
      16400000 -- (-4484.049) [...7 remote chains...] -- 122:31:09
      16450000 -- (-4492.591) [...7 remote chains...] -- 122:30:24
      16500000 -- (-4489.070) [...7 remote chains...] -- 122:29:38

      Average standard deviation of split frequencies: 0.023120

      16550000 -- (-4495.214) [...7 remote chains...] -- 122:28:52
      16600000 -- (-4493.457) [...7 remote chains...] -- 122:28:06
      16650000 -- (-4494.292) [...7 remote chains...] -- 122:27:20
      16700000 -- (-4497.151) [...7 remote chains...] -- 122:26:12
      16750000 -- (-4488.205) [...7 remote chains...] -- 122:25:26
      16800000 -- (-4493.241) [...7 remote chains...] -- 122:24:40
      16850000 -- (-4488.399) [...7 remote chains...] -- 122:23:53
      16900000 -- (-4504.154) [...7 remote chains...] -- 122:23:07
      16950000 -- (-4485.706) [...7 remote chains...] -- 122:22:21
      17000000 -- (-4501.840) [...7 remote chains...] -- 122:21:35

      Average standard deviation of split frequencies: 0.023533

      17050000 -- (-4485.029) [...7 remote chains...] -- 122:21:11
      17100000 -- (-4513.226) [...7 remote chains...] -- 122:20:24
      17150000 -- (-4514.920) [...7 remote chains...] -- 122:19:15
      17200000 -- (-4508.630) [...7 remote chains...] -- 122:18:29
      17250000 -- (-4490.278) [...7 remote chains...] -- 122:17:20
      17300000 -- (-4486.801) [...7 remote chains...] -- 122:16:33
      17350000 -- (-4505.956) [...7 remote chains...] -- 122:15:46
      17400000 -- (-4481.942) [...7 remote chains...] -- 122:14:59
      17450000 -- (-4489.898) [...7 remote chains...] -- 122:14:13
      17500000 -- (-4510.524) [...7 remote chains...] -- 122:13:04

      Average standard deviation of split frequencies: 0.023643

      17550000 -- (-4518.324) [...7 remote chains...] -- 122:12:39
      17600000 -- (-4491.266) [...7 remote chains...] -- 122:11:52
      17650000 -- (-4504.263) [...7 remote chains...] -- 122:11:04
      17700000 -- (-4488.883) [...7 remote chains...] -- 122:09:56
      17750000 -- (-4483.548) [...7 remote chains...] -- 122:09:09
      17800000 -- (-4489.046) [...7 remote chains...] -- 122:08:21
      17850000 -- (-4500.111) [...7 remote chains...] -- 122:07:34
      17900000 -- (-4509.664) [...7 remote chains...] -- 122:07:08
      17950000 -- (-4489.174) [...7 remote chains...] -- 122:06:20
      18000000 -- (-4494.250) [...7 remote chains...] -- 122:05:12

      Average standard deviation of split frequencies: 0.023112

      18050000 -- (-4492.382) [...7 remote chains...] -- 122:04:24
      18100000 -- (-4499.632) [...7 remote chains...] -- 122:03:37
      18150000 -- (-4519.198) [...7 remote chains...] -- 122:02:49
      18200000 -- (-4537.188) [...7 remote chains...] -- 122:02:01
      18250000 -- (-4518.646) [...7 remote chains...] -- 122:01:13
      18300000 -- (-4510.542) [...7 remote chains...] -- 122:00:26
      18350000 -- (-4510.139) [...7 remote chains...] -- 121:59:17
      18400000 -- (-4498.106) [...7 remote chains...] -- 121:58:29
      18450000 -- (-4487.261) [...7 remote chains...] -- 121:57:41
      18500000 -- (-4517.005) [...7 remote chains...] -- 121:57:14

      Average standard deviation of split frequencies: 0.023516

      18550000 -- (-4502.446) [...7 remote chains...] -- 121:56:05
      18600000 -- (-4492.730) [...7 remote chains...] -- 121:55:17
      18650000 -- (-4513.569) [...7 remote chains...] -- 121:54:49
      18700000 -- (-4518.941) [...7 remote chains...] -- 121:53:41
      18750000 -- (-4473.564) [...7 remote chains...] -- 121:52:53
      18800000 -- (-4496.726) [...7 remote chains...] -- 121:52:04
      18850000 -- (-4505.625) [...7 remote chains...] -- 121:51:16
      18900000 -- (-4506.551) [...7 remote chains...] -- 121:50:07
      18950000 -- (-4488.753) [...7 remote chains...] -- 121:49:19
      19000000 -- (-4501.498) [...7 remote chains...] -- 121:48:10

      Average standard deviation of split frequencies: 0.023273

      19050000 -- (-4506.076) [...7 remote chains...] -- 121:47:22
      19100000 -- (-4502.313) [...7 remote chains...] -- 121:46:14
      19150000 -- (-4509.276) [...7 remote chains...] -- 121:45:25
      19200000 -- (-4504.831) [...7 remote chains...] -- 121:44:17
      19250000 -- (-4476.786) [...7 remote chains...] -- 121:43:28
      19300000 -- (-4501.171) [...7 remote chains...] -- 121:42:20
      19350000 -- (-4501.083) [...7 remote chains...] -- 121:41:31
      19400000 -- (-4501.013) [...7 remote chains...] -- 121:40:23
      19450000 -- (-4505.617) [...7 remote chains...] -- 121:39:15
      19500000 -- (-4508.783) [...7 remote chains...] -- 121:38:26

      Average standard deviation of split frequencies: 0.023098

      19550000 -- (-4511.422) [...7 remote chains...] -- 121:37:38
      19600000 -- (-4518.028) [...7 remote chains...] -- 121:36:49
      19650000 -- (-4505.511) [...7 remote chains...] -- 121:36:00
      19700000 -- (-4487.741) [...7 remote chains...] -- 121:35:31
      19750000 -- (-4491.104) [...7 remote chains...] -- 121:34:42
      19800000 -- (-4499.016) [...7 remote chains...] -- 121:33:53
      19850000 -- (-4484.785) [...7 remote chains...] -- 121:33:04
      19900000 -- (-4480.180) [...7 remote chains...] -- 121:32:15
      19950000 -- (-4493.065) [...7 remote chains...] -- 121:31:45
      20000000 -- (-4520.421) [...7 remote chains...] -- 121:30:56

      Average standard deviation of split frequencies: 0.023501

      20050000 -- (-4487.069) [...7 remote chains...] -- 121:30:06
      20100000 -- (-4500.784) [...7 remote chains...] -- 121:28:58
      20150000 -- (-4493.730) [...7 remote chains...] -- 121:28:09
      20200000 -- (-4495.356) [...7 remote chains...] -- 121:27:20
      20250000 -- (-4477.282) [...7 remote chains...] -- 121:26:30
      20300000 -- (-4483.387) [...7 remote chains...] -- 121:25:22
      20350000 -- (-4469.774) [...7 remote chains...] -- 121:24:33
      20400000 -- (-4506.645) [...7 remote chains...] -- 121:23:43
      20450000 -- (-4496.068) [...7 remote chains...] -- 121:23:12
      20500000 -- (-4490.051) [...7 remote chains...] -- 121:22:23

      Average standard deviation of split frequencies: 0.024028

      20550000 -- (-4498.480) [...7 remote chains...] -- 121:21:33
      20600000 -- (-4499.827) [...7 remote chains...] -- 121:20:44
      20650000 -- (-4489.259) [...7 remote chains...] -- 121:19:36
      20700000 -- (-4510.985) [...7 remote chains...] -- 121:18:46
      20750000 -- (-4487.311) [...7 remote chains...] -- 121:17:56
      20800000 -- (-4500.554) [...7 remote chains...] -- 121:17:06
      20850000 -- (-4493.611) [...7 remote chains...] -- 121:16:17
      20900000 -- (-4519.423) [...7 remote chains...] -- 121:15:27
      20950000 -- (-4505.452) [...7 remote chains...] -- 121:14:19
      21000000 -- (-4518.303) [...7 remote chains...] -- 121:13:29

      Average standard deviation of split frequencies: 0.023868

      21050000 -- (-4518.724) [...7 remote chains...] -- 121:12:39
      21100000 -- (-4523.190) [...7 remote chains...] -- 121:11:49
      21150000 -- (-4490.493) [...7 remote chains...] -- 121:10:59
      21200000 -- (-4488.353) [...7 remote chains...] -- 121:10:09
      21250000 -- (-4490.842) [...7 remote chains...] -- 121:09:37
      21300000 -- (-4510.334) [...7 remote chains...] -- 121:08:29
      21350000 -- (-4505.348) [...7 remote chains...] -- 121:07:39
      21400000 -- (-4511.310) [...7 remote chains...] -- 121:06:31
      21450000 -- (-4506.636) [...7 remote chains...] -- 121:05:41
      21500000 -- (-4493.045) [...7 remote chains...] -- 121:04:51

      Average standard deviation of split frequencies: 0.024506

      21550000 -- (-4500.268) [...7 remote chains...] -- 121:03:43
      21600000 -- (-4509.610) [...7 remote chains...] -- 121:02:53
      21650000 -- (-4500.592) [...7 remote chains...] -- 121:01:45
      21700000 -- (-4528.797) [...7 remote chains...] -- 121:00:55
      21750000 -- (-4503.231) [...7 remote chains...] -- 121:00:04
      21800000 -- (-4488.391) [...7 remote chains...] -- 120:59:14
      21850000 -- (-4494.057) [...7 remote chains...] -- 120:58:06
      21900000 -- (-4504.552) [...7 remote chains...] -- 120:57:16
      21950000 -- (-4480.659) [...7 remote chains...] -- 120:56:26
      22000000 -- (-4472.959) [...7 remote chains...] -- 120:55:35

      Average standard deviation of split frequencies: 0.024467

      22050000 -- (-4497.858) [...7 remote chains...] -- 120:54:45
      22100000 -- (-4484.704) [...7 remote chains...] -- 120:53:54
      22150000 -- (-4489.679) [...7 remote chains...] -- 120:52:47
      22200000 -- (-4494.623) [...7 remote chains...] -- 120:51:56
      22250000 -- (-4499.275) [...7 remote chains...] -- 120:50:49
      22300000 -- (-4519.748) [...7 remote chains...] -- 120:49:58
      22350000 -- (-4507.733) [...7 remote chains...] -- 120:48:51
      22400000 -- (-4485.815) [...7 remote chains...] -- 120:48:00
      22450000 -- (-4502.890) [...7 remote chains...] -- 120:46:53
      22500000 -- (-4489.320) [...7 remote chains...] -- 120:46:02

      Average standard deviation of split frequencies: 0.024629

      22550000 -- (-4501.407) [...7 remote chains...] -- 120:45:11
      22600000 -- (-4481.865) [...7 remote chains...] -- 120:44:21
      22650000 -- (-4486.418) [...7 remote chains...] -- 120:43:13
      22700000 -- (-4516.721) [...7 remote chains...] -- 120:42:39
      22750000 -- (-4500.775) [...7 remote chains...] -- 120:41:32
      22800000 -- (-4490.989) [...7 remote chains...] -- 120:40:58
      22850000 -- (-4494.069) [...7 remote chains...] -- 120:40:07
      22900000 -- (-4517.393) [...7 remote chains...] -- 120:39:00
      22950000 -- (-4498.148) [...7 remote chains...] -- 120:38:09
      23000000 -- (-4497.927) [...7 remote chains...] -- 120:37:18

      Average standard deviation of split frequencies: 0.024860

      23050000 -- (-4492.267) [...7 remote chains...] -- 120:36:27
      23100000 -- (-4522.896) [...7 remote chains...] -- 120:35:36
      23150000 -- (-4486.338) [...7 remote chains...] -- 120:34:45
      23200000 -- (-4519.877) [...7 remote chains...] -- 120:33:38
      23250000 -- (-4494.960) [...7 remote chains...] -- 120:32:47
      23300000 -- (-4505.006) [...7 remote chains...] -- 120:31:56
      23350000 -- (-4483.012) [...7 remote chains...] -- 120:31:05
      23400000 -- (-4500.368) [...7 remote chains...] -- 120:30:14
      23450000 -- (-4503.441) [...7 remote chains...] -- 120:29:07
      23500000 -- (-4506.524) [...7 remote chains...] -- 120:27:59

      Average standard deviation of split frequencies: 0.024988

      23550000 -- (-4524.799) [...7 remote chains...] -- 120:27:08
      23600000 -- (-4481.606) [...7 remote chains...] -- 120:26:17
      23650000 -- (-4506.616) [...7 remote chains...] -- 120:25:26
      23700000 -- (-4481.385) [...7 remote chains...] -- 120:24:35
      23750000 -- (-4514.317) [...7 remote chains...] -- 120:23:44
      23800000 -- (-4487.434) [...7 remote chains...] -- 120:22:37
      23850000 -- (-4496.584) [...7 remote chains...] -- 120:22:01
      23900000 -- (-4513.618) [...7 remote chains...] -- 120:20:54
      23950000 -- (-4506.873) [...7 remote chains...] -- 120:19:47
      24000000 -- (-4494.480) [...7 remote chains...] -- 120:18:56

      Average standard deviation of split frequencies: 0.025338

      24050000 -- (-4498.451) [...7 remote chains...] -- 120:17:33
      24100000 -- (-4499.168) [...7 remote chains...] -- 120:16:58
      24150000 -- (-4492.272) [...7 remote chains...] -- 120:15:51
      24200000 -- (-4495.266) [...7 remote chains...] -- 120:14:59
      24250000 -- (-4488.768) [...7 remote chains...] -- 120:14:08
      24300000 -- (-4502.104) [...7 remote chains...] -- 120:13:01
      24350000 -- (-4501.105) [...7 remote chains...] -- 120:12:25
      24400000 -- (-4495.031) [...7 remote chains...] -- 120:11:34
      24450000 -- (-4514.701) [...7 remote chains...] -- 120:10:42
      24500000 -- (-4514.961) [...7 remote chains...] -- 120:09:51

      Average standard deviation of split frequencies: 0.025339

      24550000 -- (-4499.611) [...7 remote chains...] -- 120:08:44
      24600000 -- (-4503.759) [...7 remote chains...] -- 120:07:53
      24650000 -- (-4524.115) [...7 remote chains...] -- 120:06:46
      24700000 -- (-4520.187) [...7 remote chains...] -- 120:05:54
      24750000 -- (-4495.465) [...7 remote chains...] -- 120:05:03
      24800000 -- (-4497.354) [...7 remote chains...] -- 120:04:11
      24850000 -- (-4510.761) [...7 remote chains...] -- 120:03:04
      24900000 -- (-4501.092) [...7 remote chains...] -- 120:02:13
      24950000 -- (-4504.506) [...7 remote chains...] -- 120:01:06
      25000000 -- (-4510.973) [...7 remote chains...] -- 120:00:15

      Average standard deviation of split frequencies: 0.025747

      25050000 -- (-4503.895) [...7 remote chains...] -- 119:59:23
      25100000 -- (-4496.384) [...7 remote chains...] -- 119:58:31
      25150000 -- (-4502.242) [...7 remote chains...] -- 119:57:39
      25200000 -- (-4481.555) [...7 remote chains...] -- 119:56:48
      25250000 -- (-4493.553) [...7 remote chains...] -- 119:55:56
      25300000 -- (-4519.285) [...7 remote chains...] -- 119:54:49
      25350000 -- (-4506.199) [...7 remote chains...] -- 119:53:58
      25400000 -- (-4497.063) [...7 remote chains...] -- 119:53:06
      25450000 -- (-4493.074) [...7 remote chains...] -- 119:52:14
      25500000 -- (-4491.846) [...7 remote chains...] -- 119:51:08

      Average standard deviation of split frequencies: 0.025779

      25550000 -- (-4490.748) [...7 remote chains...] -- 119:50:16
      25600000 -- (-4502.044) [...7 remote chains...] -- 119:49:24
      25650000 -- (-4481.160) [...7 remote chains...] -- 119:48:32
      25700000 -- (-4487.982) [...7 remote chains...] -- 119:47:26
      25750000 -- (-4497.777) [...7 remote chains...] -- 119:46:48
      25800000 -- (-4502.808) [...7 remote chains...] -- 119:45:56
      25850000 -- (-4480.859) [...7 remote chains...] -- 119:44:50
      25900000 -- (-4516.382) [...7 remote chains...] -- 119:44:12
      25950000 -- (-4514.711) [...7 remote chains...] -- 119:43:20
      26000000 -- (-4507.496) [...7 remote chains...] -- 119:42:28

      Average standard deviation of split frequencies: 0.025775

      26050000 -- (-4500.469) [...7 remote chains...] -- 119:41:36
      26100000 -- (-4504.843) [...7 remote chains...] -- 119:40:30
      26150000 -- (-4499.665) [...7 remote chains...] -- 119:39:38
      26200000 -- (-4503.099) [...7 remote chains...] -- 119:38:46
      26250000 -- (-4512.452) [...7 remote chains...] -- 119:37:53
      26300000 -- (-4505.946) [...7 remote chains...] -- 119:37:01
      26350000 -- (-4496.399) [...7 remote chains...] -- 119:35:55
      26400000 -- (-4498.572) [...7 remote chains...] -- 119:35:03
      26450000 -- (-4502.602) [...7 remote chains...] -- 119:34:11
      26500000 -- (-4484.035) [...7 remote chains...] -- 119:33:18

      Average standard deviation of split frequencies: 0.025538

      26550000 -- (-4517.545) [...7 remote chains...] -- 119:32:12
      26600000 -- (-4503.575) [...7 remote chains...] -- 119:31:20
      26650000 -- (-4511.007) [...7 remote chains...] -- 119:30:28
      26700000 -- (-4514.426) [...7 remote chains...] -- 119:29:35
      26750000 -- (-4513.023) [...7 remote chains...] -- 119:28:29
      26800000 -- (-4501.963) [...7 remote chains...] -- 119:27:37
      26850000 -- (-4502.901) [...7 remote chains...] -- 119:26:58
      26900000 -- (-4498.453) [...7 remote chains...] -- 119:26:06
      26950000 -- (-4494.923) [...7 remote chains...] -- 119:25:14
      27000000 -- (-4495.418) [...7 remote chains...] -- 119:24:21

      Average standard deviation of split frequencies: 0.025172

      27050000 -- (-4505.893) [...7 remote chains...] -- 119:23:15
      27100000 -- (-4511.056) [...7 remote chains...] -- 119:22:23
      27150000 -- (-4499.452) [...7 remote chains...] -- 119:21:17
      27200000 -- (-4518.525) [...7 remote chains...] -- 119:20:38
      27250000 -- (-4485.201) [...7 remote chains...] -- 119:19:45
      27300000 -- (-4489.046) [...7 remote chains...] -- 119:18:39
      27350000 -- (-4501.552) [...7 remote chains...] -- 119:17:47
      27400000 -- (-4521.031) [...7 remote chains...] -- 119:16:54
      27450000 -- (-4508.607) [...7 remote chains...] -- 119:15:48
      27500000 -- (-4504.357) [...7 remote chains...] -- 119:15:09

      Average standard deviation of split frequencies: 0.025187

      27550000 -- (-4475.087) [...7 remote chains...] -- 119:14:17
      27600000 -- (-4491.226) [...7 remote chains...] -- 119:13:11
      27650000 -- (-4494.982) [...7 remote chains...] -- 119:12:18
      27700000 -- (-4503.329) [...7 remote chains...] -- 119:11:12
      27750000 -- (-4494.539) [...7 remote chains...] -- 119:10:33
      27800000 -- (-4504.583) [...7 remote chains...] -- 119:09:27
      27850000 -- (-4490.153) [...7 remote chains...] -- 119:08:34
      27900000 -- (-4499.829) [...7 remote chains...] -- 119:07:41
      27950000 -- (-4485.212) [...7 remote chains...] -- 119:06:35
      28000000 -- (-4503.871) [...7 remote chains...] -- 119:05:56

      Average standard deviation of split frequencies: 0.025186

      28050000 -- (-4494.907) [...7 remote chains...] -- 119:05:03
      28100000 -- (-4494.346) [...7 remote chains...] -- 119:04:11
      28150000 -- (-4504.123) [...7 remote chains...] -- 119:03:05
      28200000 -- (-4495.206) [...7 remote chains...] -- 119:02:12
      28250000 -- (-4496.315) [...7 remote chains...] -- 119:01:32
      28300000 -- (-4511.869) [...7 remote chains...] -- 119:00:26
      28350000 -- (-4483.629) [...7 remote chains...] -- 118:59:34
      28400000 -- (-4496.084) [...7 remote chains...] -- 118:58:28
      28450000 -- (-4501.029) [...7 remote chains...] -- 118:57:35
      28500000 -- (-4500.675) [...7 remote chains...] -- 118:56:55

      Average standard deviation of split frequencies: 0.025241

      28550000 -- (-4497.565) [...7 remote chains...] -- 118:55:49
      28600000 -- (-4528.460) [...7 remote chains...] -- 118:54:56
      28650000 -- (-4522.408) [...7 remote chains...] -- 118:54:04
      28700000 -- (-4494.109) [...7 remote chains...] -- 118:53:11
      28750000 -- (-4503.371) [...7 remote chains...] -- 118:52:18
      28800000 -- (-4492.443) [...7 remote chains...] -- 118:51:25
      28850000 -- (-4510.412) [...7 remote chains...] -- 118:50:32
      28900000 -- (-4483.223) [...7 remote chains...] -- 118:49:39
      28950000 -- (-4511.797) [...7 remote chains...] -- 118:48:59
      29000000 -- (-4531.274) [...7 remote chains...] -- 118:48:06

      Average standard deviation of split frequencies: 0.025318

      29050000 -- (-4491.361) [...7 remote chains...] -- 118:47:13
      29100000 -- (-4504.387) [...7 remote chains...] -- 118:46:07
      29150000 -- (-4489.048) [...7 remote chains...] -- 118:45:14
      29200000 -- (-4493.085) [...7 remote chains...] -- 118:44:21
      29250000 -- (-4506.588) [...7 remote chains...] -- 118:43:28
      29300000 -- (-4489.169) [...7 remote chains...] -- 118:42:47
      29350000 -- (-4499.957) [...7 remote chains...] -- 118:41:54
      29400000 -- (-4503.694) [...7 remote chains...] -- 118:41:01
      29450000 -- (-4513.558) [...7 remote chains...] -- 118:40:08
      29500000 -- (-4494.574) [...7 remote chains...] -- 118:39:15

      Average standard deviation of split frequencies: 0.025176

      29550000 -- (-4490.902) [...7 remote chains...] -- 118:38:21
      29600000 -- (-4513.888) [...7 remote chains...] -- 118:37:28
      29650000 -- (-4508.689) [...7 remote chains...] -- 118:36:35
      29700000 -- (-4495.385) [...7 remote chains...] -- 118:35:29
      29750000 -- (-4494.358) [...7 remote chains...] -- 118:34:48
      29800000 -- (-4474.635) [...7 remote chains...] -- 118:33:43
      29850000 -- (-4484.071) [...7 remote chains...] -- 118:32:49
      29900000 -- (-4499.002) [...7 remote chains...] -- 118:31:56
      29950000 -- (-4488.042) [...7 remote chains...] -- 118:30:50
      30000000 -- (-4489.078) [...7 remote chains...] -- 118:29:57

      Average standard deviation of split frequencies: 0.025403

      30050000 -- (-4485.686) [...7 remote chains...] -- 118:29:04
      30100000 -- (-4492.623) [...7 remote chains...] -- 118:28:23
      30150000 -- (-4496.850) [...7 remote chains...] -- 118:27:29
      30200000 -- (-4490.961) [...7 remote chains...] -- 118:26:24
      30250000 -- (-4505.326) [...7 remote chains...] -- 118:25:30
      30300000 -- (-4490.478) [...7 remote chains...] -- 118:24:49
      30350000 -- (-4520.991) [...7 remote chains...] -- 118:23:56
      30400000 -- (-4502.593) [...7 remote chains...] -- 118:22:50
      30450000 -- (-4504.111) [...7 remote chains...] -- 118:21:57
      30500000 -- (-4502.147) [...7 remote chains...] -- 118:20:51

      Average standard deviation of split frequencies: 0.025285

      30550000 -- (-4504.701) [...7 remote chains...] -- 118:19:58
      30600000 -- (-4505.459) [...7 remote chains...] -- 118:19:04
      30650000 -- (-4515.184) [...7 remote chains...] -- 118:18:11
      30700000 -- (-4506.179) [...7 remote chains...] -- 118:17:17
      30750000 -- (-4523.916) [...7 remote chains...] -- 118:16:24
      30800000 -- (-4479.021) [...7 remote chains...] -- 118:15:30
      30850000 -- (-4494.882) [...7 remote chains...] -- 118:14:37
      30900000 -- (-4534.005) [...7 remote chains...] -- 118:13:43
      30950000 -- (-4484.345) [...7 remote chains...] -- 118:12:50
      31000000 -- (-4497.169) [...7 remote chains...] -- 118:11:56

      Average standard deviation of split frequencies: 0.025305

      31050000 -- (-4494.981) [...7 remote chains...] -- 118:11:02
      31100000 -- (-4491.485) [...7 remote chains...] -- 118:10:09
      31150000 -- (-4476.675) [...7 remote chains...] -- 118:09:15
      31200000 -- (-4498.349) [...7 remote chains...] -- 118:08:22
      31250000 -- (-4490.995) [...7 remote chains...] -- 118:07:16
      31300000 -- (-4510.087) [...7 remote chains...] -- 118:06:11
      31350000 -- (-4495.220) [...7 remote chains...] -- 118:05:29
      31400000 -- (-4512.561) [...7 remote chains...] -- 118:04:23
      31450000 -- (-4491.571) [...7 remote chains...] -- 118:03:41
      31500000 -- (-4506.028) [...7 remote chains...] -- 118:02:48

      Average standard deviation of split frequencies: 0.025584

      31550000 -- (-4484.755) [...7 remote chains...] -- 118:01:42
      31600000 -- (-4478.135) [...7 remote chains...] -- 118:01:00
      31650000 -- (-4494.248) [...7 remote chains...] -- 117:59:55
      31700000 -- (-4505.984) [...7 remote chains...] -- 117:59:01
      31750000 -- (-4497.028) [...7 remote chains...] -- 117:58:19
      31800000 -- (-4484.189) [...7 remote chains...] -- 117:57:14
      31850000 -- (-4504.099) [...7 remote chains...] -- 117:56:20
      31900000 -- (-4496.551) [...7 remote chains...] -- 117:55:26
      31950000 -- (-4495.732) [...7 remote chains...] -- 117:54:32
      32000000 -- (-4510.002) [...7 remote chains...] -- 117:53:39

      Average standard deviation of split frequencies: 0.025773

      32050000 -- (-4471.391) [...7 remote chains...] -- 117:52:45
      32100000 -- (-4499.778) [...7 remote chains...] -- 117:51:51
      32150000 -- (-4507.271) [...7 remote chains...] -- 117:51:08
      32200000 -- (-4491.239) [...7 remote chains...] -- 117:50:03
      32250000 -- (-4519.709) [...7 remote chains...] -- 117:49:09
      32300000 -- (-4509.303) [...7 remote chains...] -- 117:48:15
      32350000 -- (-4490.985) [...7 remote chains...] -- 117:47:10
      32400000 -- (-4506.863) [...7 remote chains...] -- 117:46:16
      32450000 -- (-4516.581) [...7 remote chains...] -- 117:45:11
      32500000 -- (-4493.856) [...7 remote chains...] -- 117:44:17

      Average standard deviation of split frequencies: 0.025559

      32550000 -- (-4499.045) [...7 remote chains...] -- 117:43:23
      32600000 -- (-4517.451) [...7 remote chains...] -- 117:42:18
      32650000 -- (-4495.798) [...7 remote chains...] -- 117:41:35
      32700000 -- (-4513.790) [...7 remote chains...] -- 117:40:41
      32750000 -- (-4514.438) [...7 remote chains...] -- 117:39:36
      32800000 -- (-4512.913) [...7 remote chains...] -- 117:38:42
      32850000 -- (-4491.400) [...7 remote chains...] -- 117:37:48
      32900000 -- (-4512.637) [...7 remote chains...] -- 117:36:54
      32950000 -- (-4503.282) [...7 remote chains...] -- 117:36:11
      33000000 -- (-4514.662) [...7 remote chains...] -- 117:35:06

      Average standard deviation of split frequencies: 0.025454

      33050000 -- (-4514.735) [...7 remote chains...] -- 117:34:12
      33100000 -- (-4515.422) [...7 remote chains...] -- 117:33:18
      33150000 -- (-4518.516) [...7 remote chains...] -- 117:32:24
      33200000 -- (-4518.884) [...7 remote chains...] -- 117:31:19
      33250000 -- (-4521.749) [...7 remote chains...] -- 117:30:25
      33300000 -- (-4504.706) [...7 remote chains...] -- 117:29:31
      33350000 -- (-4507.354) [...7 remote chains...] -- 117:28:37
      33400000 -- (-4511.288) [...7 remote chains...] -- 117:27:32
      33450000 -- (-4525.109) [...7 remote chains...] -- 117:26:38
      33500000 -- (-4486.196) [...7 remote chains...] -- 117:25:55

      Average standard deviation of split frequencies: 0.025378

      33550000 -- (-4507.012) [...7 remote chains...] -- 117:25:00
      33600000 -- (-4506.750) [...7 remote chains...] -- 117:23:55
      33650000 -- (-4500.147) [...7 remote chains...] -- 117:23:01
      33700000 -- (-4505.048) [...7 remote chains...] -- 117:22:07
      33750000 -- (-4504.630) [...7 remote chains...] -- 117:21:02
      33800000 -- (-4523.070) [...7 remote chains...] -- 117:20:08
      33850000 -- (-4511.316) [...7 remote chains...] -- 117:19:14
      33900000 -- (-4489.722) [...7 remote chains...] -- 117:18:09
      33950000 -- (-4517.562) [...7 remote chains...] -- 117:17:15
      34000000 -- (-4507.308) [...7 remote chains...] -- 117:16:21

      Average standard deviation of split frequencies: 0.025304

      34050000 -- (-4516.441) [...7 remote chains...] -- 117:15:16
      34100000 -- (-4499.141) [...7 remote chains...] -- 117:14:21
      34150000 -- (-4514.112) [...7 remote chains...] -- 117:13:16
      34200000 -- (-4528.538) [...7 remote chains...] -- 117:12:33
      34250000 -- (-4514.244) [...7 remote chains...] -- 117:11:39
      34300000 -- (-4507.708) [...7 remote chains...] -- 117:10:34
      34350000 -- (-4534.935) [...7 remote chains...] -- 117:09:40
      34400000 -- (-4541.009) [...7 remote chains...] -- 117:08:45
      34450000 -- (-4513.310) [...7 remote chains...] -- 117:07:51
      34500000 -- (-4527.564) [...7 remote chains...] -- 117:06:46

      Average standard deviation of split frequencies: 0.025157

      34550000 -- (-4516.786) [...7 remote chains...] -- 117:05:52
      34600000 -- (-4524.932) [...7 remote chains...] -- 117:04:58
      34650000 -- (-4535.639) [...7 remote chains...] -- 117:03:53
      34700000 -- (-4551.230) [...7 remote chains...] -- 117:02:59
      34750000 -- (-4535.016) [...7 remote chains...] -- 117:02:05
      34800000 -- (-4526.193) [...7 remote chains...] -- 117:01:00
      34850000 -- (-4536.640) [...7 remote chains...] -- 117:00:06
      34900000 -- (-4515.047) [...7 remote chains...] -- 116:59:11
      34950000 -- (-4527.419) [...7 remote chains...] -- 116:58:17
      35000000 -- (-4545.468) [...7 remote chains...] -- 116:57:23

      Average standard deviation of split frequencies: 0.025188

      35050000 -- (-4546.833) [...7 remote chains...] -- 116:56:18
      35100000 -- (-4524.603) [...7 remote chains...] -- 116:55:24
      35150000 -- (-4515.285) [...7 remote chains...] -- 116:54:19
      35200000 -- (-4503.645) [...7 remote chains...] -- 116:53:25
      35250000 -- (-4545.472) [...7 remote chains...] -- 116:52:30
      35300000 -- (-4555.620) [...7 remote chains...] -- 116:51:36
      35350000 -- (-4534.964) [...7 remote chains...] -- 116:50:31
      35400000 -- (-4519.525) [...7 remote chains...] -- 116:49:37
      35450000 -- (-4541.196) [...7 remote chains...] -- 116:48:43
      35500000 -- (-4533.377) [...7 remote chains...] -- 116:47:48

      Average standard deviation of split frequencies: 0.025177

      35550000 -- (-4535.169) [...7 remote chains...] -- 116:46:54
      35600000 -- (-4540.927) [...7 remote chains...] -- 116:45:59
      35650000 -- (-4521.294) [...7 remote chains...] -- 116:45:05
      35700000 -- (-4533.038) [...7 remote chains...] -- 116:44:11
      35750000 -- (-4526.895) [...7 remote chains...] -- 116:43:16
      35800000 -- (-4550.440) [...7 remote chains...] -- 116:42:22
      35850000 -- (-4534.525) [...7 remote chains...] -- 116:41:27
      35900000 -- (-4525.773) [...7 remote chains...] -- 116:40:33
      35950000 -- (-4516.577) [...7 remote chains...] -- 116:39:49
      36000000 -- (-4535.659) [...7 remote chains...] -- 116:38:44

      Average standard deviation of split frequencies: 0.025441

      36050000 -- (-4518.592) [...7 remote chains...] -- 116:37:50
      36100000 -- (-4509.854) [...7 remote chains...] -- 116:36:55
      36150000 -- (-4532.377) [...7 remote chains...] -- 116:36:01
      36200000 -- (-4528.957) [...7 remote chains...] -- 116:34:56
      36250000 -- (-4530.742) [...7 remote chains...] -- 116:34:02
      36300000 -- (-4526.593) [...7 remote chains...] -- 116:33:07
      36350000 -- (-4510.034) [...7 remote chains...] -- 116:32:03
      36400000 -- (-4511.447) [...7 remote chains...] -- 116:31:08
      36450000 -- (-4528.007) [...7 remote chains...] -- 116:30:04
      36500000 -- (-4512.813) [...7 remote chains...] -- 116:29:09

      Average standard deviation of split frequencies: 0.025459

      36550000 -- (-4505.716) [...7 remote chains...] -- 116:28:24
      36600000 -- (-4535.266) [...7 remote chains...] -- 116:27:20
      36650000 -- (-4539.007) [...7 remote chains...] -- 116:26:25
      36700000 -- (-4521.425) [...7 remote chains...] -- 116:25:31
      36750000 -- (-4522.463) [...7 remote chains...] -- 116:24:26
      36800000 -- (-4528.398) [...7 remote chains...] -- 116:23:42
      36850000 -- (-4523.817) [...7 remote chains...] -- 116:22:47
      36900000 -- (-4508.095) [...7 remote chains...] -- 116:21:43
      36950000 -- (-4509.093) [...7 remote chains...] -- 116:20:38
      37000000 -- (-4522.377) [...7 remote chains...] -- 116:19:44

      Average standard deviation of split frequencies: 0.025381

      37050000 -- (-4521.441) [...7 remote chains...] -- 116:18:49
      37100000 -- (-4512.618) [...7 remote chains...] -- 116:17:55
      37150000 -- (-4521.482) [...7 remote chains...] -- 116:16:50
      37200000 -- (-4487.665) [...7 remote chains...] -- 116:15:56
      37250000 -- (-4506.416) [...7 remote chains...] -- 116:14:51
      37300000 -- (-4515.553) [...7 remote chains...] -- 116:13:57
      37350000 -- (-4510.562) [...7 remote chains...] -- 116:13:02
      37400000 -- (-4536.016) [...7 remote chains...] -- 116:12:07
      37450000 -- (-4542.857) [...7 remote chains...] -- 116:11:03
      37500000 -- (-4520.820) [...7 remote chains...] -- 116:10:09

      Average standard deviation of split frequencies: 0.025480

      37550000 -- (-4524.656) [...7 remote chains...] -- 116:09:14
      37600000 -- (-4527.258) [...7 remote chains...] -- 116:08:29
      37650000 -- (-4549.287) [...7 remote chains...] -- 116:07:25
      37700000 -- (-4530.454) [...7 remote chains...] -- 116:06:30
      37750000 -- (-4518.291) [...7 remote chains...] -- 116:05:35
      37800000 -- (-4513.607) [...7 remote chains...] -- 116:04:31
      37850000 -- (-4530.985) [...7 remote chains...] -- 116:03:46
      37900000 -- (-4527.203) [...7 remote chains...] -- 116:02:51
      37950000 -- (-4530.646) [...7 remote chains...] -- 116:01:47
      38000000 -- (-4523.414) [...7 remote chains...] -- 116:00:52

      Average standard deviation of split frequencies: 0.025551

      38050000 -- (-4524.540) [...7 remote chains...] -- 115:59:58
      38100000 -- (-4528.937) [...7 remote chains...] -- 115:59:03
      38150000 -- (-4525.358) [...7 remote chains...] -- 115:57:59
      38200000 -- (-4544.543) [...7 remote chains...] -- 115:57:04
      38250000 -- (-4526.931) [...7 remote chains...] -- 115:56:09
      38300000 -- (-4540.153) [...7 remote chains...] -- 115:55:05
      38350000 -- (-4533.405) [...7 remote chains...] -- 115:54:20
      38400000 -- (-4549.721) [...7 remote chains...] -- 115:53:25
      38450000 -- (-4528.339) [...7 remote chains...] -- 115:52:21
      38500000 -- (-4529.308) [...7 remote chains...] -- 115:51:26

      Average standard deviation of split frequencies: 0.025708

      38550000 -- (-4526.073) [...7 remote chains...] -- 115:50:22
      38600000 -- (-4539.824) [...7 remote chains...] -- 115:49:27
      38650000 -- (-4534.000) [...7 remote chains...] -- 115:48:32
      38700000 -- (-4555.235) [...7 remote chains...] -- 115:47:38
      38750000 -- (-4553.499) [...7 remote chains...] -- 115:46:33
      38800000 -- (-4546.680) [...7 remote chains...] -- 115:45:39
      38850000 -- (-4504.990) [...7 remote chains...] -- 115:44:44
      38900000 -- (-4528.783) [...7 remote chains...] -- 115:43:49
      38950000 -- (-4545.584) [...7 remote chains...] -- 115:42:54
      39000000 -- (-4512.007) [...7 remote chains...] -- 115:41:50

      Average standard deviation of split frequencies: 0.025715

      39050000 -- (-4536.588) [...7 remote chains...] -- 115:40:55
      39100000 -- (-4521.448) [...7 remote chains...] -- 115:40:01
      39150000 -- (-4541.069) [...7 remote chains...] -- 115:39:15
      39200000 -- (-4517.072) [...7 remote chains...] -- 115:38:11
      39250000 -- (-4534.220) [...7 remote chains...] -- 115:37:16
      39300000 -- (-4533.778) [...7 remote chains...] -- 115:36:21
      39350000 -- (-4546.544) [...7 remote chains...] -- 115:35:26
      39400000 -- (-4534.374) [...7 remote chains...] -- 115:34:31
      39450000 -- (-4542.115) [...7 remote chains...] -- 115:33:37
      39500000 -- (-4546.464) [...7 remote chains...] -- 115:32:42

      Average standard deviation of split frequencies: 0.025592

      39550000 -- (-4550.333) [...7 remote chains...] -- 115:31:47
      39600000 -- (-4540.782) [...7 remote chains...] -- 115:30:52
      39650000 -- (-4539.682) [...7 remote chains...] -- 115:29:57
      39700000 -- (-4543.119) [...7 remote chains...] -- 115:29:02
      39750000 -- (-4502.124) [...7 remote chains...] -- 115:28:07
      39800000 -- (-4537.204) [...7 remote chains...] -- 115:27:12
      39850000 -- (-4516.845) [...7 remote chains...] -- 115:26:08
      39900000 -- (-4532.111) [...7 remote chains...] -- 115:25:22
      39950000 -- (-4527.255) [...7 remote chains...] -- 115:24:27
      40000000 -- (-4522.095) [...7 remote chains...] -- 115:23:33

      Average standard deviation of split frequencies: 0.025532

      40050000 -- (-4514.604) [...7 remote chains...] -- 115:22:47
      40100000 -- (-4530.153) [...7 remote chains...] -- 115:21:43
      40150000 -- (-4523.794) [...7 remote chains...] -- 115:20:48
      40200000 -- (-4527.960) [...7 remote chains...] -- 115:19:53
      40250000 -- (-4551.846) [...7 remote chains...] -- 115:18:58
      40300000 -- (-4529.360) [...7 remote chains...] -- 115:17:54
      40350000 -- (-4537.016) [...7 remote chains...] -- 115:16:59
      40400000 -- (-4534.288) [...7 remote chains...] -- 115:16:04
      40450000 -- (-4537.471) [...7 remote chains...] -- 115:15:09
      40500000 -- (-4516.605) [...7 remote chains...] -- 115:14:14

      Average standard deviation of split frequencies: 0.025608

      40550000 -- (-4538.900) [...7 remote chains...] -- 115:13:19
      40600000 -- (-4500.150) [...7 remote chains...] -- 115:12:24
      40650000 -- (-4517.349) [...7 remote chains...] -- 115:11:20
      40700000 -- (-4511.573) [...7 remote chains...] -- 115:10:25
      40750000 -- (-4539.120) [...7 remote chains...] -- 115:09:38
      40800000 -- (-4536.151) [...7 remote chains...] -- 115:08:43
      40850000 -- (-4534.999) [...7 remote chains...] -- 115:07:48
      40900000 -- (-4510.672) [...7 remote chains...] -- 115:06:53
      40950000 -- (-4545.221) [...7 remote chains...] -- 115:05:58
      41000000 -- (-4550.895) [...7 remote chains...] -- 115:05:03

      Average standard deviation of split frequencies: 0.025773

      41050000 -- (-4499.756) [...7 remote chains...] -- 115:04:08
      41100000 -- (-4528.553) [...7 remote chains...] -- 115:03:13
      41150000 -- (-4506.450) [...7 remote chains...] -- 115:02:18
      41200000 -- (-4528.499) [...7 remote chains...] -- 115:01:31
      41250000 -- (-4532.666) [...7 remote chains...] -- 115:00:36
      41300000 -- (-4527.140) [...7 remote chains...] -- 114:59:41
      41350000 -- (-4520.083) [...7 remote chains...] -- 114:58:46
      41400000 -- (-4533.508) [...7 remote chains...] -- 114:57:51
      41450000 -- (-4541.082) [...7 remote chains...] -- 114:56:47
      41500000 -- (-4544.460) [...7 remote chains...] -- 114:55:52

      Average standard deviation of split frequencies: 0.025843

      41550000 -- (-4525.670) [...7 remote chains...] -- 114:54:57
      41600000 -- (-4524.294) [...7 remote chains...] -- 114:54:01
      41650000 -- (-4558.832) [...7 remote chains...] -- 114:52:58
      41700000 -- (-4569.580) [...7 remote chains...] -- 114:52:02
      41750000 -- (-4544.911) [...7 remote chains...] -- 114:51:07
      41800000 -- (-4533.117) [...7 remote chains...] -- 114:50:12
      41850000 -- (-4519.021) [...7 remote chains...] -- 114:49:17
      41900000 -- (-4538.603) [...7 remote chains...] -- 114:48:22
      41950000 -- (-4541.637) [...7 remote chains...] -- 114:47:26
      42000000 -- (-4534.997) [...7 remote chains...] -- 114:46:31

      Average standard deviation of split frequencies: 0.025739

      42050000 -- (-4538.925) [...7 remote chains...] -- 114:45:36
      42100000 -- (-4522.686) [...7 remote chains...] -- 114:44:32
      42150000 -- (-4545.330) [...7 remote chains...] -- 114:43:37
      42200000 -- (-4528.274) [...7 remote chains...] -- 114:42:33
      42250000 -- (-4534.327) [...7 remote chains...] -- 114:41:38
      42300000 -- (-4550.725) [...7 remote chains...] -- 114:40:43
      42350000 -- (-4561.201) [...7 remote chains...] -- 114:39:48
      42400000 -- (-4554.918) [...7 remote chains...] -- 114:38:44
      42450000 -- (-4559.797) [...7 remote chains...] -- 114:37:49
      42500000 -- (-4511.020) [...7 remote chains...] -- 114:36:53

      Average standard deviation of split frequencies: 0.025834

      42550000 -- (-4521.985) [...7 remote chains...] -- 114:36:07
      42600000 -- (-4541.773) [...7 remote chains...] -- 114:35:03
      42650000 -- (-4554.730) [...7 remote chains...] -- 114:34:08
      42700000 -- (-4527.682) [...7 remote chains...] -- 114:33:12
      42750000 -- (-4536.380) [...7 remote chains...] -- 114:32:17
      42800000 -- (-4513.938) [...7 remote chains...] -- 114:31:22
      42850000 -- (-4508.357) [...7 remote chains...] -- 114:30:26
      42900000 -- (-4540.915) [...7 remote chains...] -- 114:29:31
      42950000 -- (-4534.562) [...7 remote chains...] -- 114:28:28
      43000000 -- (-4528.177) [...7 remote chains...] -- 114:27:32

      Average standard deviation of split frequencies: 0.025985

      43050000 -- (-4531.768) [...7 remote chains...] -- 114:26:37
      43100000 -- (-4534.450) [...7 remote chains...] -- 114:25:42
      43150000 -- (-4527.322) [...7 remote chains...] -- 114:24:38
      43200000 -- (-4525.289) [...7 remote chains...] -- 114:23:43
      43250000 -- (-4542.754) [...7 remote chains...] -- 114:22:47
      43300000 -- (-4551.706) [...7 remote chains...] -- 114:21:52
      43350000 -- (-4547.799) [...7 remote chains...] -- 114:20:57
      43400000 -- (-4550.230) [...7 remote chains...] -- 114:20:01
      43450000 -- (-4547.988) [...7 remote chains...] -- 114:19:06
      43500000 -- (-4544.916) [...7 remote chains...] -- 114:18:11

      Average standard deviation of split frequencies: 0.026017

      43550000 -- (-4535.476) [...7 remote chains...] -- 114:17:15
      43600000 -- (-4521.205) [...7 remote chains...] -- 114:16:20
      43650000 -- (-4517.875) [...7 remote chains...] -- 114:15:33
      43700000 -- (-4553.679) [...7 remote chains...] -- 114:14:37
      43750000 -- (-4516.566) [...7 remote chains...] -- 114:13:42
      43800000 -- (-4524.000) [...7 remote chains...] -- 114:12:47
      43850000 -- (-4529.049) [...7 remote chains...] -- 114:11:59
      43900000 -- (-4532.251) [...7 remote chains...] -- 114:10:56
      43950000 -- (-4526.329) [...7 remote chains...] -- 114:10:00
      44000000 -- (-4518.920) [...7 remote chains...] -- 114:09:13

      Average standard deviation of split frequencies: 0.026262

      44050000 -- (-4534.864) [...7 remote chains...] -- 114:08:18
      44100000 -- (-4538.232) [...7 remote chains...] -- 114:07:22
      44150000 -- (-4529.916) [...7 remote chains...] -- 114:06:27
      44200000 -- (-4540.432) [...7 remote chains...] -- 114:05:23
      44250000 -- (-4512.922) [...7 remote chains...] -- 114:04:28
      44300000 -- (-4520.362) [...7 remote chains...] -- 114:03:32
      44350000 -- (-4518.125) [...7 remote chains...] -- 114:02:45
      44400000 -- (-4520.849) [...7 remote chains...] -- 114:01:41
      44450000 -- (-4552.083) [...7 remote chains...] -- 114:00:46
      44500000 -- (-4521.466) [...7 remote chains...] -- 113:59:42

      Average standard deviation of split frequencies: 0.026121

      44550000 -- (-4525.123) [...7 remote chains...] -- 113:58:55
      44600000 -- (-4521.900) [...7 remote chains...] -- 113:57:51
      44650000 -- (-4541.669) [...7 remote chains...] -- 113:56:56
      44700000 -- (-4556.442) [...7 remote chains...] -- 113:55:52
      44750000 -- (-4535.501) [...7 remote chains...] -- 113:54:57
      44800000 -- (-4543.772) [...7 remote chains...] -- 113:54:01
      44850000 -- (-4538.887) [...7 remote chains...] -- 113:53:06
      44900000 -- (-4535.285) [...7 remote chains...] -- 113:52:10
      44950000 -- (-4525.172) [...7 remote chains...] -- 113:51:15
      45000000 -- (-4514.702) [...7 remote chains...] -- 113:50:19

      Average standard deviation of split frequencies: 0.026216

      45050000 -- (-4530.402) [...7 remote chains...] -- 113:49:16
      45100000 -- (-4532.323) [...7 remote chains...] -- 113:48:28
      45150000 -- (-4520.747) [...7 remote chains...] -- 113:47:25
      45200000 -- (-4525.234) [...7 remote chains...] -- 113:46:29
      45250000 -- (-4543.170) [...7 remote chains...] -- 113:45:34
      45300000 -- (-4509.091) [...7 remote chains...] -- 113:44:38
      45350000 -- (-4541.404) [...7 remote chains...] -- 113:43:35
      45400000 -- (-4519.117) [...7 remote chains...] -- 113:42:39
      45450000 -- (-4530.775) [...7 remote chains...] -- 113:41:36
      45500000 -- (-4564.848) [...7 remote chains...] -- 113:40:41

      Average standard deviation of split frequencies: 0.026187

      45550000 -- (-4530.562) [...7 remote chains...] -- 113:39:37
      45600000 -- (-4518.615) [...7 remote chains...] -- 113:38:49
      45650000 -- (-4547.990) [...7 remote chains...] -- 113:37:46
      45700000 -- (-4567.298) [...7 remote chains...] -- 113:36:51
      45750000 -- (-4517.983) [...7 remote chains...] -- 113:35:47
      45800000 -- (-4526.951) [...7 remote chains...] -- 113:34:52
      45850000 -- (-4517.793) [...7 remote chains...] -- 113:33:56
      45900000 -- (-4525.163) [...7 remote chains...] -- 113:33:01
      45950000 -- (-4549.944) [...7 remote chains...] -- 113:32:05
      46000000 -- (-4533.136) [...7 remote chains...] -- 113:31:09

      Average standard deviation of split frequencies: 0.026742

      46050000 -- (-4514.975) [...7 remote chains...] -- 113:30:14
      46100000 -- (-4529.322) [...7 remote chains...] -- 113:29:18
      46150000 -- (-4514.029) [...7 remote chains...] -- 113:28:23
      46200000 -- (-4523.791) [...7 remote chains...] -- 113:27:35
      46250000 -- (-4514.115) [...7 remote chains...] -- 113:26:31
      46300000 -- (-4512.381) [...7 remote chains...] -- 113:25:36
      46350000 -- (-4531.346) [...7 remote chains...] -- 113:24:40
      46400000 -- (-4533.552) [...7 remote chains...] -- 113:23:45
      46450000 -- (-4524.402) [...7 remote chains...] -- 113:22:41
      46500000 -- (-4534.062) [...7 remote chains...] -- 113:21:46

      Average standard deviation of split frequencies: 0.026764

      46550000 -- (-4541.761) [...7 remote chains...] -- 113:20:50
      46600000 -- (-4524.721) [...7 remote chains...] -- 113:19:54
      46650000 -- (-4527.099) [...7 remote chains...] -- 113:18:51
      46700000 -- (-4514.601) [...7 remote chains...] -- 113:17:56
      46750000 -- (-4517.098) [...7 remote chains...] -- 113:16:52
      46800000 -- (-4538.622) [...7 remote chains...] -- 113:15:49
      46850000 -- (-4545.323) [...7 remote chains...] -- 113:14:54
      46900000 -- (-4533.176) [...7 remote chains...] -- 113:14:13
      46950000 -- (-4526.545) [...7 remote chains...] -- 113:13:17
      47000000 -- (-4529.886) [...7 remote chains...] -- 113:12:14

      Average standard deviation of split frequencies: 0.026695

      47050000 -- (-4529.813) [...7 remote chains...] -- 113:11:19
      47100000 -- (-4529.626) [...7 remote chains...] -- 113:10:23
      47150000 -- (-4535.053) [...7 remote chains...] -- 113:09:20
      47200000 -- (-4539.092) [...7 remote chains...] -- 113:08:24
      47250000 -- (-4535.059) [...7 remote chains...] -- 113:07:28
      47300000 -- (-4528.016) [...7 remote chains...] -- 113:06:33
      47350000 -- (-4530.553) [...7 remote chains...] -- 113:05:45
      47400000 -- (-4522.170) [...7 remote chains...] -- 113:04:49
      47450000 -- (-4523.249) [...7 remote chains...] -- 113:04:01
      47500000 -- (-4568.517) [...7 remote chains...] -- 113:03:05

      Average standard deviation of split frequencies: 0.026218

      47550000 -- (-4543.037) [...7 remote chains...] -- 113:02:09
      47600000 -- (-4541.366) [...7 remote chains...] -- 113:01:13
      47650000 -- (-4530.669) [...7 remote chains...] -- 113:00:18
      47700000 -- (-4532.913) [...7 remote chains...] -- 112:59:22
      47750000 -- (-4539.849) [...7 remote chains...] -- 112:58:19
      47800000 -- (-4524.920) [...7 remote chains...] -- 112:57:23
      47850000 -- (-4547.927) [...7 remote chains...] -- 112:56:27
      47900000 -- (-4575.051) [...7 remote chains...] -- 112:55:32
      47950000 -- (-4536.346) [...7 remote chains...] -- 112:54:36
      48000000 -- (-4516.919) [...7 remote chains...] -- 112:53:40

      Average standard deviation of split frequencies: 0.026211

      48050000 -- (-4519.265) [...7 remote chains...] -- 112:52:37
      48100000 -- (-4523.117) [...7 remote chains...] -- 112:51:41
      48150000 -- (-4534.992) [...7 remote chains...] -- 112:50:46
      48200000 -- (-4507.189) [...7 remote chains...] -- 112:49:43
      48250000 -- (-4532.022) [...7 remote chains...] -- 112:48:54
      48300000 -- (-4541.577) [...7 remote chains...] -- 112:47:58
      48350000 -- (-4526.681) [...7 remote chains...] -- 112:47:03
      48400000 -- (-4526.452) [...7 remote chains...] -- 112:46:07
      48450000 -- (-4550.545) [...7 remote chains...] -- 112:45:11
      48500000 -- (-4534.117) [...7 remote chains...] -- 112:44:15

      Average standard deviation of split frequencies: 0.026589

      48550000 -- (-4531.656) [...7 remote chains...] -- 112:43:19
      48600000 -- (-4550.962) [...7 remote chains...] -- 112:42:24
      48650000 -- (-4523.877) [...7 remote chains...] -- 112:41:21
      48700000 -- (-4523.399) [...7 remote chains...] -- 112:40:25
      48750000 -- (-4531.303) [...7 remote chains...] -- 112:39:22
      48800000 -- (-4526.351) [...7 remote chains...] -- 112:38:26
      48850000 -- (-4504.468) [...7 remote chains...] -- 112:37:30
      48900000 -- (-4520.343) [...7 remote chains...] -- 112:36:34
      48950000 -- (-4536.723) [...7 remote chains...] -- 112:35:31
      49000000 -- (-4530.695) [...7 remote chains...] -- 112:34:43

      Average standard deviation of split frequencies: 0.026555

      49050000 -- (-4515.967) [...7 remote chains...] -- 112:33:47
      49100000 -- (-4520.022) [...7 remote chains...] -- 112:32:51
      49150000 -- (-4528.643) [...7 remote chains...] -- 112:31:55
      49200000 -- (-4544.698) [...7 remote chains...] -- 112:30:52
      49250000 -- (-4528.118) [...7 remote chains...] -- 112:30:04
      49300000 -- (-4532.354) [...7 remote chains...] -- 112:29:08
      49350000 -- (-4558.887) [...7 remote chains...] -- 112:28:12
      49400000 -- (-4523.533) [...7 remote chains...] -- 112:27:16
      49450000 -- (-4537.817) [...7 remote chains...] -- 112:26:20
      49500000 -- (-4527.449) [...7 remote chains...] -- 112:25:24

      Average standard deviation of split frequencies: 0.026458

      49550000 -- (-4529.690) [...7 remote chains...] -- 112:24:28
      49600000 -- (-4558.038) [...7 remote chains...] -- 112:23:33
      49650000 -- (-4530.832) [...7 remote chains...] -- 112:22:37
      49700000 -- (-4500.909) [...7 remote chains...] -- 112:21:34
      49750000 -- (-4516.362) [...7 remote chains...] -- 112:20:38
      49800000 -- (-4492.918) [...7 remote chains...] -- 112:19:42
      49850000 -- (-4500.401) [...7 remote chains...] -- 112:18:46
      49900000 -- (-4519.906) [...7 remote chains...] -- 112:17:43
      49950000 -- (-4528.786) [...7 remote chains...] -- 112:16:54
      50000000 -- (-4527.534) [...7 remote chains...] -- 112:16:05

      Average standard deviation of split frequencies: 0.026023

      50050000 -- (-4518.440) [...7 remote chains...] -- 112:15:17
      50100000 -- (-4527.171) [...7 remote chains...] -- 112:14:21
      50150000 -- (-4541.271) [...7 remote chains...] -- 112:13:18
      50200000 -- (-4502.548) [...7 remote chains...] -- 112:12:15
      50250000 -- (-4531.558) [...7 remote chains...] -- 112:11:19
      50300000 -- (-4516.113) [...7 remote chains...] -- 112:10:23
      50350000 -- (-4533.085) [...7 remote chains...] -- 112:09:27
      50400000 -- (-4534.927) [...7 remote chains...] -- 112:08:24
      50450000 -- (-4510.816) [...7 remote chains...] -- 112:07:21
      50500000 -- (-4516.967) [...7 remote chains...] -- 112:06:19

      Average standard deviation of split frequencies: 0.026189

      50550000 -- (-4538.301) [...7 remote chains...] -- 112:05:23
      50600000 -- (-4512.831) [...7 remote chains...] -- 112:04:27
      50650000 -- (-4514.718) [...7 remote chains...] -- 112:03:24
      50700000 -- (-4516.327) [...7 remote chains...] -- 112:02:21
      50750000 -- (-4539.957) [...7 remote chains...] -- 112:01:25
      50800000 -- (-4501.664) [...7 remote chains...] -- 112:00:29
      50850000 -- (-4520.801) [...7 remote chains...] -- 111:59:33
      50900000 -- (-4511.899) [...7 remote chains...] -- 111:58:31
      50950000 -- (-4496.346) [...7 remote chains...] -- 111:57:35
      51000000 -- (-4506.431) [...7 remote chains...] -- 111:56:25

      Average standard deviation of split frequencies: 0.026168

      51050000 -- (-4527.936) [...7 remote chains...] -- 111:55:22
      51100000 -- (-4511.071) [...7 remote chains...] -- 111:54:26
      51150000 -- (-4523.993) [...7 remote chains...] -- 111:53:24
      51200000 -- (-4544.124) [...7 remote chains...] -- 111:52:21
      51250000 -- (-4540.521) [...7 remote chains...] -- 111:51:18
      51300000 -- (-4523.002) [...7 remote chains...] -- 111:50:15
      51350000 -- (-4533.509) [...7 remote chains...] -- 111:49:13
      51400000 -- (-4535.679) [...7 remote chains...] -- 111:48:17
      51450000 -- (-4512.195) [...7 remote chains...] -- 111:47:21
      51500000 -- (-4535.901) [...7 remote chains...] -- 111:46:25

      Average standard deviation of split frequencies: 0.026100

      51550000 -- (-4535.971) [...7 remote chains...] -- 111:45:29
      51600000 -- (-4511.718) [...7 remote chains...] -- 111:44:33
      51650000 -- (-4528.916) [...7 remote chains...] -- 111:43:37
      51700000 -- (-4532.852) [...7 remote chains...] -- 111:42:35
      51750000 -- (-4514.268) [...7 remote chains...] -- 111:41:45
      51800000 -- (-4529.897) [...7 remote chains...] -- 111:40:43
      51850000 -- (-4515.693) [...7 remote chains...] -- 111:39:54
      51900000 -- (-4518.697) [...7 remote chains...] -- 111:38:51
      51950000 -- (-4504.981) [...7 remote chains...] -- 111:37:55
      52000000 -- (-4517.070) [...7 remote chains...] -- 111:36:59

      Average standard deviation of split frequencies: 0.026214

      52050000 -- (-4540.425) [...7 remote chains...] -- 111:36:03
      52100000 -- (-4516.718) [...7 remote chains...] -- 111:35:14
      52150000 -- (-4511.208) [...7 remote chains...] -- 111:34:11
      52200000 -- (-4529.504) [...7 remote chains...] -- 111:33:15
      52250000 -- (-4542.001) [...7 remote chains...] -- 111:32:19
      52300000 -- (-4520.594) [...7 remote chains...] -- 111:31:23
      52350000 -- (-4528.721) [...7 remote chains...] -- 111:30:21
      52400000 -- (-4505.157) [...7 remote chains...] -- 111:29:25
      52450000 -- (-4529.428) [...7 remote chains...] -- 111:28:22
      52500000 -- (-4524.778) [...7 remote chains...] -- 111:27:26

      Average standard deviation of split frequencies: 0.026223

      52550000 -- (-4538.221) [...7 remote chains...] -- 111:26:30
      52600000 -- (-4510.290) [...7 remote chains...] -- 111:25:34
      52650000 -- (-4514.621) [...7 remote chains...] -- 111:24:38
      52700000 -- (-4524.034) [...7 remote chains...] -- 111:23:42
      52750000 -- (-4500.825) [...7 remote chains...] -- 111:22:46
      52800000 -- (-4507.253) [...7 remote chains...] -- 111:21:44
      52850000 -- (-4506.318) [...7 remote chains...] -- 111:20:48
      52900000 -- (-4516.418) [...7 remote chains...] -- 111:19:52
      52950000 -- (-4528.503) [...7 remote chains...] -- 111:18:49
      53000000 -- (-4530.663) [...7 remote chains...] -- 111:17:53

      Average standard deviation of split frequencies: 0.026262

      53050000 -- (-4538.130) [...7 remote chains...] -- 111:16:57
      53100000 -- (-4509.770) [...7 remote chains...] -- 111:15:55
      53150000 -- (-4515.799) [...7 remote chains...] -- 111:15:05
      53200000 -- (-4512.047) [...7 remote chains...] -- 111:14:03
      53250000 -- (-4516.278) [...7 remote chains...] -- 111:13:07
      53300000 -- (-4504.554) [...7 remote chains...] -- 111:12:11
      53350000 -- (-4521.086) [...7 remote chains...] -- 111:11:08
      53400000 -- (-4519.148) [...7 remote chains...] -- 111:10:19
      53450000 -- (-4512.043) [...7 remote chains...] -- 111:09:23
      53500000 -- (-4513.304) [...7 remote chains...] -- 111:08:27

      Average standard deviation of split frequencies: 0.026083

      53550000 -- (-4496.346) [...7 remote chains...] -- 111:07:24
      53600000 -- (-4511.415) [...7 remote chains...] -- 111:06:28
      53650000 -- (-4501.623) [...7 remote chains...] -- 111:05:39
      53700000 -- (-4494.423) [...7 remote chains...] -- 111:04:42
      53750000 -- (-4531.417) [...7 remote chains...] -- 111:03:40
      53800000 -- (-4514.103) [...7 remote chains...] -- 111:02:44
      53850000 -- (-4520.001) [...7 remote chains...] -- 111:01:48
      53900000 -- (-4498.475) [...7 remote chains...] -- 111:00:58
      53950000 -- (-4522.919) [...7 remote chains...] -- 110:59:56
      54000000 -- (-4537.942) [...7 remote chains...] -- 110:59:00

      Average standard deviation of split frequencies: 0.026154

      54050000 -- (-4507.177) [...7 remote chains...] -- 110:58:04
      54100000 -- (-4509.945) [...7 remote chains...] -- 110:57:01
      54150000 -- (-4514.660) [...7 remote chains...] -- 110:56:05
      54200000 -- (-4515.306) [...7 remote chains...] -- 110:55:09
      54250000 -- (-4524.614) [...7 remote chains...] -- 110:54:13
      54300000 -- (-4515.750) [...7 remote chains...] -- 110:53:17
      54350000 -- (-4506.101) [...7 remote chains...] -- 110:52:21
      54400000 -- (-4486.683) [...7 remote chains...] -- 110:51:25
      54450000 -- (-4511.495) [...7 remote chains...] -- 110:50:29
      54500000 -- (-4511.148) [...7 remote chains...] -- 110:49:33

      Average standard deviation of split frequencies: 0.026080

      54550000 -- (-4522.687) [...7 remote chains...] -- 110:48:37
      54600000 -- (-4520.701) [...7 remote chains...] -- 110:47:34
      54650000 -- (-4513.567) [...7 remote chains...] -- 110:46:38
      54700000 -- (-4518.142) [...7 remote chains...] -- 110:45:42
      54750000 -- (-4516.502) [...7 remote chains...] -- 110:44:46
      54800000 -- (-4520.656) [...7 remote chains...] -- 110:43:50
      54850000 -- (-4498.907) [...7 remote chains...] -- 110:42:54
      54900000 -- (-4535.644) [...7 remote chains...] -- 110:41:58
      54950000 -- (-4510.128) [...7 remote chains...] -- 110:41:02
      55000000 -- (-4523.564) [...7 remote chains...] -- 110:40:06

      Average standard deviation of split frequencies: 0.025937

      55050000 -- (-4500.096) [...7 remote chains...] -- 110:39:03
      55100000 -- (-4528.229) [...7 remote chains...] -- 110:38:01
      55150000 -- (-4507.129) [...7 remote chains...] -- 110:37:05
      55200000 -- (-4517.220) [...7 remote chains...] -- 110:36:09
      55250000 -- (-4483.740) [...7 remote chains...] -- 110:35:12
      55300000 -- (-4482.486) [...7 remote chains...] -- 110:34:10
      55350000 -- (-4504.308) [...7 remote chains...] -- 110:33:14
      55400000 -- (-4488.775) [...7 remote chains...] -- 110:32:12
      55450000 -- (-4520.134) [...7 remote chains...] -- 110:31:16
      55500000 -- (-4485.411) [...7 remote chains...] -- 110:30:19

      Average standard deviation of split frequencies: 0.025897

      55550000 -- (-4514.019) [...7 remote chains...] -- 110:29:23
      55600000 -- (-4508.105) [...7 remote chains...] -- 110:28:21
      55650000 -- (-4497.028) [...7 remote chains...] -- 110:27:25
      55700000 -- (-4508.651) [...7 remote chains...] -- 110:26:29
      55750000 -- (-4507.065) [...7 remote chains...] -- 110:25:26
      55800000 -- (-4491.333) [...7 remote chains...] -- 110:24:30
      55850000 -- (-4515.306) [...7 remote chains...] -- 110:23:34
      55900000 -- (-4519.330) [...7 remote chains...] -- 110:22:38
      55950000 -- (-4486.333) [...7 remote chains...] -- 110:21:36
      56000000 -- (-4508.213) [...7 remote chains...] -- 110:20:40

      Average standard deviation of split frequencies: 0.025999

      56050000 -- (-4503.810) [...7 remote chains...] -- 110:19:44
      56100000 -- (-4525.471) [...7 remote chains...] -- 110:18:41
      56150000 -- (-4536.130) [...7 remote chains...] -- 110:17:45
      56200000 -- (-4530.120) [...7 remote chains...] -- 110:16:43
      56250000 -- (-4502.806) [...7 remote chains...] -- 110:15:47
      56300000 -- (-4508.176) [...7 remote chains...] -- 110:14:51
      56350000 -- (-4534.618) [...7 remote chains...] -- 110:13:54
      56400000 -- (-4499.930) [...7 remote chains...] -- 110:12:58
      56450000 -- (-4530.399) [...7 remote chains...] -- 110:12:02
      56500000 -- (-4531.352) [...7 remote chains...] -- 110:11:12

      Average standard deviation of split frequencies: 0.025874

      56550000 -- (-4488.969) [...7 remote chains...] -- 110:10:16
      56600000 -- (-4525.186) [...7 remote chains...] -- 110:09:20
      56650000 -- (-4520.536) [...7 remote chains...] -- 110:08:18
      56700000 -- (-4513.628) [...7 remote chains...] -- 110:07:21
      56750000 -- (-4524.020) [...7 remote chains...] -- 110:06:25
      56800000 -- (-4517.272) [...7 remote chains...] -- 110:05:35
      56850000 -- (-4504.981) [...7 remote chains...] -- 110:04:33
      56900000 -- (-4523.744) [...7 remote chains...] -- 110:03:37
      56950000 -- (-4522.723) [...7 remote chains...] -- 110:02:41
      57000000 -- (-4514.202) [...7 remote chains...] -- 110:01:44

      Average standard deviation of split frequencies: 0.026055

      57050000 -- (-4529.841) [...7 remote chains...] -- 110:00:48
      57100000 -- (-4570.420) [...7 remote chains...] -- 109:59:46
      57150000 -- (-4515.497) [...7 remote chains...] -- 109:58:50
      57200000 -- (-4536.846) [...7 remote chains...] -- 109:57:48
      57250000 -- (-4557.642) [...7 remote chains...] -- 109:56:51
      57300000 -- (-4514.924) [...7 remote chains...] -- 109:56:01
      57350000 -- (-4513.368) [...7 remote chains...] -- 109:54:59
      57400000 -- (-4515.596) [...7 remote chains...] -- 109:54:03
      57450000 -- (-4525.275) [...7 remote chains...] -- 109:53:01
      57500000 -- (-4495.503) [...7 remote chains...] -- 109:52:04

      Average standard deviation of split frequencies: 0.025971

      57550000 -- (-4518.614) [...7 remote chains...] -- 109:51:08
      57600000 -- (-4516.546) [...7 remote chains...] -- 109:50:12
      57650000 -- (-4525.909) [...7 remote chains...] -- 109:49:10
      57700000 -- (-4521.462) [...7 remote chains...] -- 109:48:14
      57750000 -- (-4528.847) [...7 remote chains...] -- 109:47:12
      57800000 -- (-4502.761) [...7 remote chains...] -- 109:46:15
      57850000 -- (-4494.583) [...7 remote chains...] -- 109:45:19
      57900000 -- (-4524.981) [...7 remote chains...] -- 109:44:23
      57950000 -- (-4540.652) [...7 remote chains...] -- 109:43:21
      58000000 -- (-4525.451) [...7 remote chains...] -- 109:42:25

      Average standard deviation of split frequencies: 0.026078

      58050000 -- (-4523.241) [...7 remote chains...] -- 109:41:28
      58100000 -- (-4515.965) [...7 remote chains...] -- 109:40:26
      58150000 -- (-4524.823) [...7 remote chains...] -- 109:39:30
      58200000 -- (-4512.173) [...7 remote chains...] -- 109:38:34
      58250000 -- (-4493.621) [...7 remote chains...] -- 109:37:38
      58300000 -- (-4541.095) [...7 remote chains...] -- 109:36:36
      58350000 -- (-4493.822) [...7 remote chains...] -- 109:35:45
      58400000 -- (-4521.111) [...7 remote chains...] -- 109:34:49
      58450000 -- (-4499.458) [...7 remote chains...] -- 109:33:53
      58500000 -- (-4518.917) [...7 remote chains...] -- 109:32:57

      Average standard deviation of split frequencies: 0.026133

      58550000 -- (-4525.658) [...7 remote chains...] -- 109:31:54
      58600000 -- (-4512.423) [...7 remote chains...] -- 109:30:52
      58650000 -- (-4509.940) [...7 remote chains...] -- 109:30:02
      58700000 -- (-4518.958) [...7 remote chains...] -- 109:29:06
      58750000 -- (-4514.295) [...7 remote chains...] -- 109:28:10
      58800000 -- (-4538.819) [...7 remote chains...] -- 109:27:07
      58850000 -- (-4515.895) [...7 remote chains...] -- 109:26:17
      58900000 -- (-4527.995) [...7 remote chains...] -- 109:25:21
      58950000 -- (-4506.126) [...7 remote chains...] -- 109:24:25
      59000000 -- (-4496.328) [...7 remote chains...] -- 109:23:22

      Average standard deviation of split frequencies: 0.026365

      59050000 -- (-4493.284) [...7 remote chains...] -- 109:22:26
      59100000 -- (-4506.010) [...7 remote chains...] -- 109:21:36
      59150000 -- (-4501.565) [...7 remote chains...] -- 109:20:39
      59200000 -- (-4496.137) [...7 remote chains...] -- 109:19:43
      59250000 -- (-4495.068) [...7 remote chains...] -- 109:18:41
      59300000 -- (-4517.473) [...7 remote chains...] -- 109:17:45
      59350000 -- (-4519.283) [...7 remote chains...] -- 109:16:54
      59400000 -- (-4506.498) [...7 remote chains...] -- 109:16:04
      59450000 -- (-4524.353) [...7 remote chains...] -- 109:15:02
      59500000 -- (-4525.367) [...7 remote chains...] -- 109:14:06

      Average standard deviation of split frequencies: 0.026302

      59550000 -- (-4535.391) [...7 remote chains...] -- 109:13:09
      59600000 -- (-4494.905) [...7 remote chains...] -- 109:12:07
      59650000 -- (-4535.807) [...7 remote chains...] -- 109:11:11
      59700000 -- (-4532.386) [...7 remote chains...] -- 109:10:15
      59750000 -- (-4525.838) [...7 remote chains...] -- 109:09:13
      59800000 -- (-4532.758) [...7 remote chains...] -- 109:08:16
      59850000 -- (-4492.937) [...7 remote chains...] -- 109:07:20
      59900000 -- (-4511.226) [...7 remote chains...] -- 109:06:24
      59950000 -- (-4515.900) [...7 remote chains...] -- 109:05:22
      60000000 -- (-4503.229) [...7 remote chains...] -- 109:04:20

      Average standard deviation of split frequencies: 0.026146

      60050000 -- (-4507.178) [...7 remote chains...] -- 109:03:29
      60100000 -- (-4520.493) [...7 remote chains...] -- 109:02:27
      60150000 -- (-4522.635) [...7 remote chains...] -- 109:01:37
      60200000 -- (-4503.909) [...7 remote chains...] -- 109:00:40
      60250000 -- (-4504.211) [...7 remote chains...] -- 108:59:38
      60300000 -- (-4515.552) [...7 remote chains...] -- 108:58:42
      60350000 -- (-4518.236) [...7 remote chains...] -- 108:57:46
      60400000 -- (-4522.043) [...7 remote chains...] -- 108:56:49
      60450000 -- (-4519.844) [...7 remote chains...] -- 108:55:53
      60500000 -- (-4550.399) [...7 remote chains...] -- 108:54:57

      Average standard deviation of split frequencies: 0.026136

      60550000 -- (-4516.424) [...7 remote chains...] -- 108:54:00
      60600000 -- (-4510.667) [...7 remote chains...] -- 108:52:58
      60650000 -- (-4507.067) [...7 remote chains...] -- 108:52:02
      60700000 -- (-4508.884) [...7 remote chains...] -- 108:51:06
      60750000 -- (-4522.430) [...7 remote chains...] -- 108:50:10
      60800000 -- (-4512.283) [...7 remote chains...] -- 108:49:13
      60850000 -- (-4514.375) [...7 remote chains...] -- 108:48:11
      60900000 -- (-4513.291) [...7 remote chains...] -- 108:47:15
      60950000 -- (-4540.988) [...7 remote chains...] -- 108:46:24
      61000000 -- (-4512.173) [...7 remote chains...] -- 108:45:22

      Average standard deviation of split frequencies: 0.025899

      61050000 -- (-4522.431) [...7 remote chains...] -- 108:44:26
      61100000 -- (-4526.985) [...7 remote chains...] -- 108:43:30
      61150000 -- (-4509.494) [...7 remote chains...] -- 108:42:33
      61200000 -- (-4524.917) [...7 remote chains...] -- 108:41:42
      61250000 -- (-4508.205) [...7 remote chains...] -- 108:40:41
      61300000 -- (-4520.860) [...7 remote chains...] -- 108:39:44
      61350000 -- (-4530.088) [...7 remote chains...] -- 108:38:48
      61400000 -- (-4528.241) [...7 remote chains...] -- 108:37:51
      61450000 -- (-4521.070) [...7 remote chains...] -- 108:36:55
      61500000 -- (-4514.969) [...7 remote chains...] -- 108:35:59

      Average standard deviation of split frequencies: 0.025976

      61550000 -- (-4503.733) [...7 remote chains...] -- 108:34:57
      61600000 -- (-4543.993) [...7 remote chains...] -- 108:34:01
      61650000 -- (-4529.351) [...7 remote chains...] -- 108:33:04
      61700000 -- (-4497.502) [...7 remote chains...] -- 108:32:13
      61750000 -- (-4523.270) [...7 remote chains...] -- 108:31:17
      61800000 -- (-4529.905) [...7 remote chains...] -- 108:30:15
      61850000 -- (-4516.030) [...7 remote chains...] -- 108:29:13
      61900000 -- (-4515.156) [...7 remote chains...] -- 108:28:17
      61950000 -- (-4524.006) [...7 remote chains...] -- 108:27:26
      62000000 -- (-4526.646) [...7 remote chains...] -- 108:26:30

      Average standard deviation of split frequencies: 0.025916

      62050000 -- (-4516.064) [...7 remote chains...] -- 108:25:33
      62100000 -- (-4535.408) [...7 remote chains...] -- 108:24:31
      62150000 -- (-4515.089) [...7 remote chains...] -- 108:23:35
      62200000 -- (-4493.029) [...7 remote chains...] -- 108:22:44
      62250000 -- (-4505.730) [...7 remote chains...] -- 108:21:48
      62300000 -- (-4517.327) [...7 remote chains...] -- 108:20:46
      62350000 -- (-4527.666) [...7 remote chains...] -- 108:19:49
      62400000 -- (-4510.905) [...7 remote chains...] -- 108:18:48
      62450000 -- (-4500.843) [...7 remote chains...] -- 108:17:51
      62500000 -- (-4533.390) [...7 remote chains...] -- 108:17:00

      Average standard deviation of split frequencies: 0.025886

      62550000 -- (-4490.514) [...7 remote chains...] -- 108:16:04
      62600000 -- (-4499.985) [...7 remote chains...] -- 108:15:07
      62650000 -- (-4505.382) [...7 remote chains...] -- 108:14:11
      62700000 -- (-4515.784) [...7 remote chains...] -- 108:13:14
      62750000 -- (-4513.161) [...7 remote chains...] -- 108:12:18
      62800000 -- (-4498.962) [...7 remote chains...] -- 108:11:22
      62850000 -- (-4525.306) [...7 remote chains...] -- 108:10:25
      62900000 -- (-4526.246) [...7 remote chains...] -- 108:09:29
      62950000 -- (-4514.947) [...7 remote chains...] -- 108:08:27
      63000000 -- (-4520.796) [...7 remote chains...] -- 108:07:36

      Average standard deviation of split frequencies: 0.025877

      63050000 -- (-4507.154) [...7 remote chains...] -- 108:06:39
      63100000 -- (-4508.067) [...7 remote chains...] -- 108:05:43
      63150000 -- (-4521.137) [...7 remote chains...] -- 108:04:47
      63200000 -- (-4499.786) [...7 remote chains...] -- 108:03:45
      63250000 -- (-4507.664) [...7 remote chains...] -- 108:02:43
      63300000 -- (-4518.953) [...7 remote chains...] -- 108:01:47
      63350000 -- (-4531.116) [...7 remote chains...] -- 108:00:50
      63400000 -- (-4516.561) [...7 remote chains...] -- 107:59:54
      63450000 -- (-4486.812) [...7 remote chains...] -- 107:58:57
      63500000 -- (-4510.884) [...7 remote chains...] -- 107:58:01

      Average standard deviation of split frequencies: 0.025667

      63550000 -- (-4506.093) [...7 remote chains...] -- 107:57:04
      63600000 -- (-4500.374) [...7 remote chains...] -- 107:56:08
      63650000 -- (-4508.774) [...7 remote chains...] -- 107:55:11
      63700000 -- (-4505.694) [...7 remote chains...] -- 107:54:15
      63750000 -- (-4511.583) [...7 remote chains...] -- 107:53:19
      63800000 -- (-4504.846) [...7 remote chains...] -- 107:52:17
      63850000 -- (-4512.493) [...7 remote chains...] -- 107:51:20
      63900000 -- (-4508.544) [...7 remote chains...] -- 107:50:24
      63950000 -- (-4514.514) [...7 remote chains...] -- 107:49:27
      64000000 -- (-4516.533) [...7 remote chains...] -- 107:48:31

      Average standard deviation of split frequencies: 0.025351

      64050000 -- (-4493.387) [...7 remote chains...] -- 107:47:35
      64100000 -- (-4520.314) [...7 remote chains...] -- 107:46:38
      64150000 -- (-4499.541) [...7 remote chains...] -- 107:45:42
      64200000 -- (-4511.615) [...7 remote chains...] -- 107:44:45
      64250000 -- (-4517.357) [...7 remote chains...] -- 107:43:49
      64300000 -- (-4514.110) [...7 remote chains...] -- 107:42:57
      64350000 -- (-4494.251) [...7 remote chains...] -- 107:41:56
      64400000 -- (-4531.365) [...7 remote chains...] -- 107:40:59
      64450000 -- (-4508.422) [...7 remote chains...] -- 107:40:03
      64500000 -- (-4517.638) [...7 remote chains...] -- 107:39:01

      Average standard deviation of split frequencies: 0.025536

      64550000 -- (-4506.464) [...7 remote chains...] -- 107:38:10
      64600000 -- (-4500.039) [...7 remote chains...] -- 107:37:08
      64650000 -- (-4501.028) [...7 remote chains...] -- 107:36:12
      64700000 -- (-4509.163) [...7 remote chains...] -- 107:35:15
      64750000 -- (-4546.401) [...7 remote chains...] -- 107:34:13
      64800000 -- (-4508.071) [...7 remote chains...] -- 107:33:22
      64850000 -- (-4510.486) [...7 remote chains...] -- 107:32:26
      64900000 -- (-4514.907) [...7 remote chains...] -- 107:31:24
      64950000 -- (-4526.970) [...7 remote chains...] -- 107:30:27
      65000000 -- (-4506.020) [...7 remote chains...] -- 107:29:26

      Average standard deviation of split frequencies: 0.025805

      65050000 -- (-4513.873) [...7 remote chains...] -- 107:28:29
      65100000 -- (-4508.076) [...7 remote chains...] -- 107:27:33
      65150000 -- (-4513.900) [...7 remote chains...] -- 107:26:36
      65200000 -- (-4513.139) [...7 remote chains...] -- 107:25:45
      65250000 -- (-4513.961) [...7 remote chains...] -- 107:24:48
      65300000 -- (-4491.146) [...7 remote chains...] -- 107:23:47
      65350000 -- (-4510.198) [...7 remote chains...] -- 107:22:55
      65400000 -- (-4513.716) [...7 remote chains...] -- 107:21:59
      65450000 -- (-4508.058) [...7 remote chains...] -- 107:21:02
      65500000 -- (-4526.120) [...7 remote chains...] -- 107:20:01

      Average standard deviation of split frequencies: 0.025747

      65550000 -- (-4514.129) [...7 remote chains...] -- 107:19:04
      65600000 -- (-4516.305) [...7 remote chains...] -- 107:18:13
      65650000 -- (-4534.985) [...7 remote chains...] -- 107:17:11
      65700000 -- (-4502.607) [...7 remote chains...] -- 107:16:15
      65750000 -- (-4527.788) [...7 remote chains...] -- 107:15:18
      65800000 -- (-4494.294) [...7 remote chains...] -- 107:14:21
      65850000 -- (-4536.790) [...7 remote chains...] -- 107:13:30
      65900000 -- (-4505.254) [...7 remote chains...] -- 107:12:28
      65950000 -- (-4519.563) [...7 remote chains...] -- 107:11:32
      66000000 -- (-4530.958) [...7 remote chains...] -- 107:10:35

      Average standard deviation of split frequencies: 0.025851

      66050000 -- (-4501.989) [...7 remote chains...] -- 107:09:39
      66100000 -- (-4512.315) [...7 remote chains...] -- 107:08:42
      66150000 -- (-4512.755) [...7 remote chains...] -- 107:07:46
      66200000 -- (-4518.420) [...7 remote chains...] -- 107:06:49
      66250000 -- (-4499.095) [...7 remote chains...] -- 107:05:53
      66300000 -- (-4515.399) [...7 remote chains...] -- 107:04:56
      66350000 -- (-4533.582) [...7 remote chains...] -- 107:03:59
      66400000 -- (-4495.907) [...7 remote chains...] -- 107:03:03
      66450000 -- (-4520.015) [...7 remote chains...] -- 107:02:06
      66500000 -- (-4501.674) [...7 remote chains...] -- 107:01:10

      Average standard deviation of split frequencies: 0.026284

      66550000 -- (-4480.894) [...7 remote chains...] -- 107:00:13
      66600000 -- (-4496.406) [...7 remote chains...] -- 106:59:17
      66650000 -- (-4503.689) [...7 remote chains...] -- 106:58:20
      66700000 -- (-4511.513) [...7 remote chains...] -- 106:57:23
      66750000 -- (-4489.904) [...7 remote chains...] -- 106:56:27
      66800000 -- (-4501.943) [...7 remote chains...] -- 106:55:25
      66850000 -- (-4503.606) [...7 remote chains...] -- 106:54:29
      66900000 -- (-4509.594) [...7 remote chains...] -- 106:53:37
      66950000 -- (-4507.392) [...7 remote chains...] -- 106:52:41
      67000000 -- (-4525.137) [...7 remote chains...] -- 106:51:39

      Average standard deviation of split frequencies: 0.026228

      67050000 -- (-4511.441) [...7 remote chains...] -- 106:50:42
      67100000 -- (-4518.245) [...7 remote chains...] -- 106:49:46
      67150000 -- (-4505.505) [...7 remote chains...] -- 106:48:49
      67200000 -- (-4514.789) [...7 remote chains...] -- 106:47:53
      67250000 -- (-4507.420) [...7 remote chains...] -- 106:46:51
      67300000 -- (-4529.175) [...7 remote chains...] -- 106:45:55
      67350000 -- (-4505.394) [...7 remote chains...] -- 106:44:58
      67400000 -- (-4517.696) [...7 remote chains...] -- 106:44:01
      67450000 -- (-4506.489) [...7 remote chains...] -- 106:43:05
      67500000 -- (-4511.540) [...7 remote chains...] -- 106:42:03

      Average standard deviation of split frequencies: 0.026321

      67550000 -- (-4509.474) [...7 remote chains...] -- 106:41:07
      67600000 -- (-4502.723) [...7 remote chains...] -- 106:40:10
      67650000 -- (-4505.715) [...7 remote chains...] -- 106:39:13
      67700000 -- (-4524.947) [...7 remote chains...] -- 106:38:17
      67750000 -- (-4503.738) [...7 remote chains...] -- 106:37:20
      67800000 -- (-4505.724) [...7 remote chains...] -- 106:36:24
      67850000 -- (-4506.561) [...7 remote chains...] -- 106:35:22
      67900000 -- (-4504.164) [...7 remote chains...] -- 106:34:30
      67950000 -- (-4530.435) [...7 remote chains...] -- 106:33:34
      68000000 -- (-4514.063) [...7 remote chains...] -- 106:32:37

      Average standard deviation of split frequencies: 0.026422

      68050000 -- (-4490.673) [...7 remote chains...] -- 106:31:41
      68100000 -- (-4490.241) [...7 remote chains...] -- 106:30:39
      68150000 -- (-4507.775) [...7 remote chains...] -- 106:29:42
      68200000 -- (-4517.666) [...7 remote chains...] -- 106:28:46
      68250000 -- (-4504.942) [...7 remote chains...] -- 106:27:44
      68300000 -- (-4525.793) [...7 remote chains...] -- 106:26:48
      68350000 -- (-4518.666) [...7 remote chains...] -- 106:25:51
      68400000 -- (-4534.507) [...7 remote chains...] -- 106:24:50
      68450000 -- (-4525.580) [...7 remote chains...] -- 106:23:58
      68500000 -- (-4497.675) [...7 remote chains...] -- 106:22:56

      Average standard deviation of split frequencies: 0.026509

      68550000 -- (-4494.390) [...7 remote chains...] -- 106:22:00
      68600000 -- (-4532.090) [...7 remote chains...] -- 106:21:03
      68650000 -- (-4499.232) [...7 remote chains...] -- 106:20:06
      68700000 -- (-4511.118) [...7 remote chains...] -- 106:19:10
      68750000 -- (-4506.549) [...7 remote chains...] -- 106:18:08
      68800000 -- (-4525.917) [...7 remote chains...] -- 106:17:12
      68850000 -- (-4505.763) [...7 remote chains...] -- 106:16:15
      68900000 -- (-4500.591) [...7 remote chains...] -- 106:15:14
      68950000 -- (-4508.358) [...7 remote chains...] -- 106:14:22
      69000000 -- (-4511.805) [...7 remote chains...] -- 106:13:20

      Average standard deviation of split frequencies: 0.026548

      69050000 -- (-4502.124) [...7 remote chains...] -- 106:12:24
      69100000 -- (-4505.443) [...7 remote chains...] -- 106:11:22
      69150000 -- (-4493.309) [...7 remote chains...] -- 106:10:26
      69200000 -- (-4503.034) [...7 remote chains...] -- 106:09:29
      69250000 -- (-4513.588) [...7 remote chains...] -- 106:08:32
      69300000 -- (-4499.854) [...7 remote chains...] -- 106:07:36
      69350000 -- (-4520.837) [...7 remote chains...] -- 106:06:34
      69400000 -- (-4520.315) [...7 remote chains...] -- 106:05:38
      69450000 -- (-4508.037) [...7 remote chains...] -- 106:04:41
      69500000 -- (-4545.250) [...7 remote chains...] -- 106:03:44

      Average standard deviation of split frequencies: 0.026598

      69550000 -- (-4513.017) [...7 remote chains...] -- 106:02:48
      69600000 -- (-4501.284) [...7 remote chains...] -- 106:01:51
      69650000 -- (-4526.041) [...7 remote chains...] -- 106:00:55
      69700000 -- (-4532.449) [...7 remote chains...] -- 105:59:53
      69750000 -- (-4528.496) [...7 remote chains...] -- 105:59:01
      69800000 -- (-4504.293) [...7 remote chains...] -- 105:58:05
      69850000 -- (-4520.894) [...7 remote chains...] -- 105:57:03
      69900000 -- (-4527.750) [...7 remote chains...] -- 105:56:07
      69950000 -- (-4532.926) [...7 remote chains...] -- 105:55:05
      70000000 -- (-4507.659) [...7 remote chains...] -- 105:54:13

      Average standard deviation of split frequencies: 0.026187

      70050000 -- (-4502.156) [...7 remote chains...] -- 105:53:17
      70100000 -- (-4533.338) [...7 remote chains...] -- 105:52:15
      70150000 -- (-4534.405) [...7 remote chains...] -- 105:51:19
      70200000 -- (-4514.910) [...7 remote chains...] -- 105:50:17
      70250000 -- (-4536.283) [...7 remote chains...] -- 105:49:25
      70300000 -- (-4515.968) [...7 remote chains...] -- 105:48:24
      70350000 -- (-4509.769) [...7 remote chains...] -- 105:47:22
      70400000 -- (-4497.813) [...7 remote chains...] -- 105:46:26
      70450000 -- (-4506.242) [...7 remote chains...] -- 105:45:29
      70500000 -- (-4528.564) [...7 remote chains...] -- 105:44:32

      Average standard deviation of split frequencies: 0.026356

      70550000 -- (-4515.344) [...7 remote chains...] -- 105:43:36
      70600000 -- (-4519.282) [...7 remote chains...] -- 105:42:39
      70650000 -- (-4527.225) [...7 remote chains...] -- 105:41:38
      70700000 -- (-4519.011) [...7 remote chains...] -- 105:40:41
      70750000 -- (-4513.848) [...7 remote chains...] -- 105:39:44
      70800000 -- (-4533.400) [...7 remote chains...] -- 105:38:52
      70850000 -- (-4535.655) [...7 remote chains...] -- 105:37:51
      70900000 -- (-4538.728) [...7 remote chains...] -- 105:36:54
      70950000 -- (-4531.002) [...7 remote chains...] -- 105:35:58
      71000000 -- (-4520.096) [...7 remote chains...] -- 105:35:01

      Average standard deviation of split frequencies: 0.026342

      71050000 -- (-4546.093) [...7 remote chains...] -- 105:34:04
      71100000 -- (-4529.750) [...7 remote chains...] -- 105:33:03
      71150000 -- (-4507.639) [...7 remote chains...] -- 105:32:06
      71200000 -- (-4541.553) [...7 remote chains...] -- 105:31:10
      71250000 -- (-4504.607) [...7 remote chains...] -- 105:30:08
      71300000 -- (-4526.380) [...7 remote chains...] -- 105:29:12
      71350000 -- (-4530.771) [...7 remote chains...] -- 105:28:15
      71400000 -- (-4535.004) [...7 remote chains...] -- 105:27:18
      71450000 -- (-4508.793) [...7 remote chains...] -- 105:26:22
      71500000 -- (-4517.410) [...7 remote chains...] -- 105:25:25

      Average standard deviation of split frequencies: 0.026324

      71550000 -- (-4515.001) [...7 remote chains...] -- 105:24:24
      71600000 -- (-4502.485) [...7 remote chains...] -- 105:23:27
      71650000 -- (-4514.276) [...7 remote chains...] -- 105:22:30
      71700000 -- (-4539.827) [...7 remote chains...] -- 105:21:34
      71750000 -- (-4527.113) [...7 remote chains...] -- 105:20:37
      71800000 -- (-4519.158) [...7 remote chains...] -- 105:19:40
      71850000 -- (-4510.107) [...7 remote chains...] -- 105:18:44
      71900000 -- (-4519.102) [...7 remote chains...] -- 105:17:47
      71950000 -- (-4521.204) [...7 remote chains...] -- 105:16:46
      72000000 -- (-4531.031) [...7 remote chains...] -- 105:15:49

      Average standard deviation of split frequencies: 0.026269

      72050000 -- (-4538.003) [...7 remote chains...] -- 105:14:52
      72100000 -- (-4519.475) [...7 remote chains...] -- 105:13:55
      72150000 -- (-4533.295) [...7 remote chains...] -- 105:12:54
      72200000 -- (-4526.317) [...7 remote chains...] -- 105:11:57
      72250000 -- (-4498.588) [...7 remote chains...] -- 105:11:01
      72300000 -- (-4537.610) [...7 remote chains...] -- 105:10:09
      72350000 -- (-4490.599) [...7 remote chains...] -- 105:09:12
      72400000 -- (-4514.028) [...7 remote chains...] -- 105:08:15
      72450000 -- (-4508.906) [...7 remote chains...] -- 105:07:18
      72500000 -- (-4502.749) [...7 remote chains...] -- 105:06:26

      Average standard deviation of split frequencies: 0.026056

      72550000 -- (-4515.377) [...7 remote chains...] -- 105:05:29
      72600000 -- (-4512.391) [...7 remote chains...] -- 105:04:37
      72650000 -- (-4512.947) [...7 remote chains...] -- 105:03:41
      72700000 -- (-4525.387) [...7 remote chains...] -- 105:02:48
      72750000 -- (-4517.282) [...7 remote chains...] -- 105:01:52
      72800000 -- (-4526.871) [...7 remote chains...] -- 105:00:59
      72850000 -- (-4513.498) [...7 remote chains...] -- 105:00:07
      72900000 -- (-4510.400) [...7 remote chains...] -- 104:59:10
      72950000 -- (-4497.393) [...7 remote chains...] -- 104:58:14
      73000000 -- (-4511.228) [...7 remote chains...] -- 104:57:17

      Average standard deviation of split frequencies: 0.025980

      73050000 -- (-4528.692) [...7 remote chains...] -- 104:56:16
      73100000 -- (-4503.908) [...7 remote chains...] -- 104:55:23
      73150000 -- (-4504.548) [...7 remote chains...] -- 104:54:22
      73200000 -- (-4533.763) [...7 remote chains...] -- 104:53:25
      73250000 -- (-4512.414) [...7 remote chains...] -- 104:52:24
      73300000 -- (-4515.455) [...7 remote chains...] -- 104:51:27
      73350000 -- (-4494.442) [...7 remote chains...] -- 104:50:31
      73400000 -- (-4485.671) [...7 remote chains...] -- 104:49:34
      73450000 -- (-4500.323) [...7 remote chains...] -- 104:48:37
      73500000 -- (-4500.878) [...7 remote chains...] -- 104:47:40

      Average standard deviation of split frequencies: 0.026029

      73550000 -- (-4507.598) [...7 remote chains...] -- 104:46:39
      73600000 -- (-4503.189) [...7 remote chains...] -- 104:45:42
      73650000 -- (-4494.579) [...7 remote chains...] -- 104:44:41
      73700000 -- (-4515.945) [...7 remote chains...] -- 104:43:44
      73750000 -- (-4511.420) [...7 remote chains...] -- 104:42:48
      73800000 -- (-4501.956) [...7 remote chains...] -- 104:41:51
      73850000 -- (-4521.826) [...7 remote chains...] -- 104:40:50
      73900000 -- (-4505.662) [...7 remote chains...] -- 104:39:53
      73950000 -- (-4513.277) [...7 remote chains...] -- 104:38:52
      74000000 -- (-4518.564) [...7 remote chains...] -- 104:37:55

      Average standard deviation of split frequencies: 0.025938

      74050000 -- (-4509.588) [...7 remote chains...] -- 104:36:58
      74100000 -- (-4511.945) [...7 remote chains...] -- 104:36:01
      74150000 -- (-4501.622) [...7 remote chains...] -- 104:35:00
      74200000 -- (-4517.836) [...7 remote chains...] -- 104:34:03
      74250000 -- (-4511.657) [...7 remote chains...] -- 104:33:07
      74300000 -- (-4525.948) [...7 remote chains...] -- 104:32:05
      74350000 -- (-4501.471) [...7 remote chains...] -- 104:31:09
      74400000 -- (-4531.821) [...7 remote chains...] -- 104:30:12
      74450000 -- (-4503.413) [...7 remote chains...] -- 104:29:11
      74500000 -- (-4516.500) [...7 remote chains...] -- 104:28:14

      Average standard deviation of split frequencies: 0.025953

      74550000 -- (-4496.618) [...7 remote chains...] -- 104:27:17
      74600000 -- (-4513.480) [...7 remote chains...] -- 104:26:16
      74650000 -- (-4543.921) [...7 remote chains...] -- 104:25:19
      74700000 -- (-4518.348) [...7 remote chains...] -- 104:24:23
      74750000 -- (-4517.757) [...7 remote chains...] -- 104:23:21
      74800000 -- (-4513.848) [...7 remote chains...] -- 104:22:25
      74850000 -- (-4482.754) [...7 remote chains...] -- 104:21:28
      74900000 -- (-4511.083) [...7 remote chains...] -- 104:20:31
      74950000 -- (-4489.509) [...7 remote chains...] -- 104:19:34
      75000000 -- (-4517.341) [...7 remote chains...] -- 104:18:38

      Average standard deviation of split frequencies: 0.026037

      75050000 -- (-4515.610) [...7 remote chains...] -- 104:17:41
      75100000 -- (-4513.668) [...7 remote chains...] -- 104:16:44
      75150000 -- (-4497.655) [...7 remote chains...] -- 104:15:47
      75200000 -- (-4502.457) [...7 remote chains...] -- 104:14:50
      75250000 -- (-4505.588) [...7 remote chains...] -- 104:13:54
      75300000 -- (-4490.984) [...7 remote chains...] -- 104:12:57
      75350000 -- (-4486.037) [...7 remote chains...] -- 104:12:00
      75400000 -- (-4505.063) [...7 remote chains...] -- 104:10:59
      75450000 -- (-4499.739) [...7 remote chains...] -- 104:10:06
      75500000 -- (-4513.312) [...7 remote chains...] -- 104:09:05

      Average standard deviation of split frequencies: 0.026271

      75550000 -- (-4512.270) [...7 remote chains...] -- 104:08:08
      75600000 -- (-4496.797) [...7 remote chains...] -- 104:07:12
      75650000 -- (-4500.001) [...7 remote chains...] -- 104:06:11
      75700000 -- (-4504.734) [...7 remote chains...] -- 104:05:14
      75750000 -- (-4509.633) [...7 remote chains...] -- 104:04:17
      75800000 -- (-4491.012) [...7 remote chains...] -- 104:03:16
      75850000 -- (-4507.276) [...7 remote chains...] -- 104:02:19
      75900000 -- (-4496.080) [...7 remote chains...] -- 104:01:22
      75950000 -- (-4503.898) [...7 remote chains...] -- 104:00:26
      76000000 -- (-4498.517) [...7 remote chains...] -- 103:59:29

      Average standard deviation of split frequencies: 0.026260

      76050000 -- (-4500.523) [...7 remote chains...] -- 103:58:28
      76100000 -- (-4498.156) [...7 remote chains...] -- 103:57:27
      76150000 -- (-4511.755) [...7 remote chains...] -- 103:56:30
      76200000 -- (-4510.805) [...7 remote chains...] -- 103:55:37
      76250000 -- (-4523.574) [...7 remote chains...] -- 103:54:36
      76300000 -- (-4513.847) [...7 remote chains...] -- 103:53:39
      76350000 -- (-4511.082) [...7 remote chains...] -- 103:52:38
      76400000 -- (-4506.383) [...7 remote chains...] -- 103:51:42
      76450000 -- (-4505.793) [...7 remote chains...] -- 103:50:40
      76500000 -- (-4499.106) [...7 remote chains...] -- 103:49:44

      Average standard deviation of split frequencies: 0.026110

      76550000 -- (-4509.077) [...7 remote chains...] -- 103:48:47
      76600000 -- (-4509.020) [...7 remote chains...] -- 103:47:46
      76650000 -- (-4497.915) [...7 remote chains...] -- 103:46:49
      76700000 -- (-4492.620) [...7 remote chains...] -- 103:45:52
      76750000 -- (-4507.359) [...7 remote chains...] -- 103:44:51
      76800000 -- (-4521.934) [...7 remote chains...] -- 103:43:50
      76850000 -- (-4509.060) [...7 remote chains...] -- 103:42:53
      76900000 -- (-4506.549) [...7 remote chains...] -- 103:41:57
      76950000 -- (-4487.865) [...7 remote chains...] -- 103:41:00
      77000000 -- (-4498.630) [...7 remote chains...] -- 103:39:59

      Average standard deviation of split frequencies: 0.026187

      77050000 -- (-4499.935) [...7 remote chains...] -- 103:39:02
      77100000 -- (-4525.560) [...7 remote chains...] -- 103:38:05
      77150000 -- (-4494.367) [...7 remote chains...] -- 103:37:04
      77200000 -- (-4495.651) [...7 remote chains...] -- 103:36:07
      77250000 -- (-4509.332) [...7 remote chains...] -- 103:35:06
      77300000 -- (-4503.458) [...7 remote chains...] -- 103:34:10
      77350000 -- (-4498.818) [...7 remote chains...] -- 103:33:13
      77400000 -- (-4505.989) [...7 remote chains...] -- 103:32:16
      77450000 -- (-4510.596) [...7 remote chains...] -- 103:31:15
      77500000 -- (-4508.830) [...7 remote chains...] -- 103:30:18

      Average standard deviation of split frequencies: 0.026351

      77550000 -- (-4490.101) [...7 remote chains...] -- 103:29:25
      77600000 -- (-4518.293) [...7 remote chains...] -- 103:28:24
      77650000 -- (-4509.752) [...7 remote chains...] -- 103:27:28
      77700000 -- (-4498.987) [...7 remote chains...] -- 103:26:31
      77750000 -- (-4485.969) [...7 remote chains...] -- 103:25:30
      77800000 -- (-4497.183) [...7 remote chains...] -- 103:24:33
      77850000 -- (-4493.523) [...7 remote chains...] -- 103:23:36
      77900000 -- (-4496.756) [...7 remote chains...] -- 103:22:39
      77950000 -- (-4496.728) [...7 remote chains...] -- 103:21:43
      78000000 -- (-4492.096) [...7 remote chains...] -- 103:20:46

      Average standard deviation of split frequencies: 0.026283

      78050000 -- (-4486.165) [...7 remote chains...] -- 103:19:49
      78100000 -- (-4495.043) [...7 remote chains...] -- 103:18:52
      78150000 -- (-4497.344) [...7 remote chains...] -- 103:17:55
      78200000 -- (-4497.368) [...7 remote chains...] -- 103:16:58
      78250000 -- (-4498.586) [...7 remote chains...] -- 103:16:02
      78300000 -- (-4511.391) [...7 remote chains...] -- 103:15:09
      78350000 -- (-4507.127) [...7 remote chains...] -- 103:14:08
      78400000 -- (-4496.912) [...7 remote chains...] -- 103:13:11
      78450000 -- (-4511.813) [...7 remote chains...] -- 103:12:14
      78500000 -- (-4515.177) [...7 remote chains...] -- 103:11:17

      Average standard deviation of split frequencies: 0.026404

      78550000 -- (-4504.014) [...7 remote chains...] -- 103:10:25
      78600000 -- (-4505.864) [...7 remote chains...] -- 103:09:28
      78650000 -- (-4509.653) [...7 remote chains...] -- 103:08:27
      78700000 -- (-4512.397) [...7 remote chains...] -- 103:07:30
      78750000 -- (-4491.291) [...7 remote chains...] -- 103:06:33
      78800000 -- (-4483.170) [...7 remote chains...] -- 103:05:36
      78850000 -- (-4512.929) [...7 remote chains...] -- 103:04:39
      78900000 -- (-4505.820) [...7 remote chains...] -- 103:03:39
      78950000 -- (-4519.236) [...7 remote chains...] -- 103:02:42
      79000000 -- (-4514.648) [...7 remote chains...] -- 103:01:41

      Average standard deviation of split frequencies: 0.026504

      79050000 -- (-4523.624) [...7 remote chains...] -- 103:00:44
      79100000 -- (-4498.394) [...7 remote chains...] -- 102:59:47
      79150000 -- (-4505.002) [...7 remote chains...] -- 102:58:50
      79200000 -- (-4518.878) [...7 remote chains...] -- 102:57:53
      79250000 -- (-4518.447) [...7 remote chains...] -- 102:56:52
      79300000 -- (-4504.810) [...7 remote chains...] -- 102:55:56
      79350000 -- (-4502.590) [...7 remote chains...] -- 102:55:03
      79400000 -- (-4532.311) [...7 remote chains...] -- 102:54:06
      79450000 -- (-4517.639) [...7 remote chains...] -- 102:53:05
      79500000 -- (-4546.228) [...7 remote chains...] -- 102:52:08

      Average standard deviation of split frequencies: 0.026302

      79550000 -- (-4524.337) [...7 remote chains...] -- 102:51:11
      79600000 -- (-4512.292) [...7 remote chains...] -- 102:50:10
      79650000 -- (-4537.793) [...7 remote chains...] -- 102:49:14
      79700000 -- (-4525.932) [...7 remote chains...] -- 102:48:17
      79750000 -- (-4512.307) [...7 remote chains...] -- 102:47:24
      79800000 -- (-4518.368) [...7 remote chains...] -- 102:46:27
      79850000 -- (-4531.412) [...7 remote chains...] -- 102:45:30
      79900000 -- (-4529.905) [...7 remote chains...] -- 102:44:33
      79950000 -- (-4527.623) [...7 remote chains...] -- 102:43:36
      80000000 -- (-4509.752) [...7 remote chains...] -- 102:42:40

      Average standard deviation of split frequencies: 0.026384

      80050000 -- (-4530.753) [...7 remote chains...] -- 102:41:43
      80100000 -- (-4513.826) [...7 remote chains...] -- 102:40:46
      80150000 -- (-4527.946) [...7 remote chains...] -- 102:39:49
      80200000 -- (-4496.620) [...7 remote chains...] -- 102:38:52
      80250000 -- (-4509.545) [...7 remote chains...] -- 102:37:55
      80300000 -- (-4504.327) [...7 remote chains...] -- 102:36:58
      80350000 -- (-4501.954) [...7 remote chains...] -- 102:36:01
      80400000 -- (-4520.986) [...7 remote chains...] -- 102:35:04
      80450000 -- (-4503.580) [...7 remote chains...] -- 102:34:08
      80500000 -- (-4528.480) [...7 remote chains...] -- 102:33:11

      Average standard deviation of split frequencies: 0.026418

      80550000 -- (-4522.390) [...7 remote chains...] -- 102:32:14
      80600000 -- (-4516.589) [...7 remote chains...] -- 102:31:17
      80650000 -- (-4519.071) [...7 remote chains...] -- 102:30:20
      80700000 -- (-4510.273) [...7 remote chains...] -- 102:29:23
      80750000 -- (-4516.672) [...7 remote chains...] -- 102:28:26
      80800000 -- (-4531.423) [...7 remote chains...] -- 102:27:29
      80850000 -- (-4520.950) [...7 remote chains...] -- 102:26:32
      80900000 -- (-4534.924) [...7 remote chains...] -- 102:25:36
      80950000 -- (-4514.081) [...7 remote chains...] -- 102:24:39
      81000000 -- (-4542.597) [...7 remote chains...] -- 102:23:42

      Average standard deviation of split frequencies: 0.026251

      81050000 -- (-4526.731) [...7 remote chains...] -- 102:22:45
      81100000 -- (-4514.022) [...7 remote chains...] -- 102:21:44
      81150000 -- (-4501.780) [...7 remote chains...] -- 102:20:51
      81200000 -- (-4518.010) [...7 remote chains...] -- 102:19:50
      81250000 -- (-4528.761) [...7 remote chains...] -- 102:18:53
      81300000 -- (-4500.211) [...7 remote chains...] -- 102:17:56
      81350000 -- (-4493.367) [...7 remote chains...] -- 102:16:56
      81400000 -- (-4516.641) [...7 remote chains...] -- 102:15:59
      81450000 -- (-4507.856) [...7 remote chains...] -- 102:15:02
      81500000 -- (-4518.066) [...7 remote chains...] -- 102:14:05

      Average standard deviation of split frequencies: 0.025991

      81550000 -- (-4534.262) [...7 remote chains...] -- 102:13:04
      81600000 -- (-4500.391) [...7 remote chains...] -- 102:12:07
      81650000 -- (-4503.458) [...7 remote chains...] -- 102:11:10
      81700000 -- (-4513.430) [...7 remote chains...] -- 102:10:13
      81750000 -- (-4513.471) [...7 remote chains...] -- 102:09:16
      81800000 -- (-4503.250) [...7 remote chains...] -- 102:08:19
      81850000 -- (-4524.546) [...7 remote chains...] -- 102:07:23
      81900000 -- (-4529.611) [...7 remote chains...] -- 102:06:22
      81950000 -- (-4530.047) [...7 remote chains...] -- 102:05:25
      82000000 -- (-4519.657) [...7 remote chains...] -- 102:04:28

      Average standard deviation of split frequencies: 0.026180

      82050000 -- (-4514.649) [...7 remote chains...] -- 102:03:31
      82100000 -- (-4536.963) [...7 remote chains...] -- 102:02:30
      82150000 -- (-4517.873) [...7 remote chains...] -- 102:01:33
      82200000 -- (-4513.313) [...7 remote chains...] -- 102:00:32
      82250000 -- (-4484.890) [...7 remote chains...] -- 101:59:36
      82300000 -- (-4508.372) [...7 remote chains...] -- 101:58:39
      82350000 -- (-4515.518) [...7 remote chains...] -- 101:57:42
      82400000 -- (-4502.933) [...7 remote chains...] -- 101:56:41
      82450000 -- (-4497.326) [...7 remote chains...] -- 101:55:44
      82500000 -- (-4522.976) [...7 remote chains...] -- 101:54:47

      Average standard deviation of split frequencies: 0.026097

      82550000 -- (-4497.971) [...7 remote chains...] -- 101:53:46
      82600000 -- (-4517.757) [...7 remote chains...] -- 101:52:49
      82650000 -- (-4486.656) [...7 remote chains...] -- 101:51:52
      82700000 -- (-4520.627) [...7 remote chains...] -- 101:50:59
      82750000 -- (-4523.248) [...7 remote chains...] -- 101:50:06
      82800000 -- (-4509.954) [...7 remote chains...] -- 101:49:13
      82850000 -- (-4508.158) [...7 remote chains...] -- 101:48:12
      82900000 -- (-4530.294) [...7 remote chains...] -- 101:47:16
      82950000 -- (-4522.459) [...7 remote chains...] -- 101:46:19
      83000000 -- (-4513.379) [...7 remote chains...] -- 101:45:18

      Average standard deviation of split frequencies: 0.025982

      83050000 -- (-4506.213) [...7 remote chains...] -- 101:44:25
      83100000 -- (-4508.664) [...7 remote chains...] -- 101:43:28
      83150000 -- (-4507.176) [...7 remote chains...] -- 101:42:27
      83200000 -- (-4526.683) [...7 remote chains...] -- 101:41:30
      83250000 -- (-4525.128) [...7 remote chains...] -- 101:40:33
      83300000 -- (-4508.295) [...7 remote chains...] -- 101:39:36
      83350000 -- (-4526.424) [...7 remote chains...] -- 101:38:39
      83400000 -- (-4512.482) [...7 remote chains...] -- 101:37:42
      83450000 -- (-4501.437) [...7 remote chains...] -- 101:36:45
      83500000 -- (-4485.610) [...7 remote chains...] -- 101:35:48

      Average standard deviation of split frequencies: 0.025956

      83550000 -- (-4497.151) [...7 remote chains...] -- 101:34:51
      83600000 -- (-4490.628) [...7 remote chains...] -- 101:33:51
      83650000 -- (-4506.549) [...7 remote chains...] -- 101:32:54
      83700000 -- (-4499.641) [...7 remote chains...] -- 101:31:57
      83750000 -- (-4500.807) [...7 remote chains...] -- 101:31:00
      83800000 -- (-4505.978) [...7 remote chains...] -- 101:29:59
      83850000 -- (-4497.481) [...7 remote chains...] -- 101:29:02
      83900000 -- (-4494.345) [...7 remote chains...] -- 101:28:01
      83950000 -- (-4502.662) [...7 remote chains...] -- 101:27:05
      84000000 -- (-4491.485) [...7 remote chains...] -- 101:26:08

      Average standard deviation of split frequencies: 0.025935

      84050000 -- (-4504.804) [...7 remote chains...] -- 101:25:11
      84100000 -- (-4487.831) [...7 remote chains...] -- 101:24:14
      84150000 -- (-4518.834) [...7 remote chains...] -- 101:23:13
      84200000 -- (-4493.935) [...7 remote chains...] -- 101:22:16
      84250000 -- (-4509.106) [...7 remote chains...] -- 101:21:19
      84300000 -- (-4489.154) [...7 remote chains...] -- 101:20:18
      84350000 -- (-4521.453) [...7 remote chains...] -- 101:19:21
      84400000 -- (-4488.767) [...7 remote chains...] -- 101:18:24
      84450000 -- (-4491.625) [...7 remote chains...] -- 101:17:28
      84500000 -- (-4529.510) [...7 remote chains...] -- 101:16:31

      Average standard deviation of split frequencies: 0.025924

      84550000 -- (-4501.114) [...7 remote chains...] -- 101:15:34
      84600000 -- (-4467.887) [...7 remote chains...] -- 101:14:37
      84650000 -- (-4483.307) [...7 remote chains...] -- 101:13:40
      84700000 -- (-4505.659) [...7 remote chains...] -- 101:12:39
      84750000 -- (-4504.534) [...7 remote chains...] -- 101:11:42
      84800000 -- (-4508.385) [...7 remote chains...] -- 101:10:45
      84850000 -- (-4502.984) [...7 remote chains...] -- 101:09:48
      84900000 -- (-4493.002) [...7 remote chains...] -- 101:08:51
      84950000 -- (-4509.764) [...7 remote chains...] -- 101:07:58
      85000000 -- (-4499.818) [...7 remote chains...] -- 101:07:01

      Average standard deviation of split frequencies: 0.025814

      85050000 -- (-4504.319) [...7 remote chains...] -- 101:06:04
      85100000 -- (-4510.000) [...7 remote chains...] -- 101:05:03
      85150000 -- (-4506.957) [...7 remote chains...] -- 101:04:06
      85200000 -- (-4518.269) [...7 remote chains...] -- 101:03:09
      85250000 -- (-4499.348) [...7 remote chains...] -- 101:02:09
      85300000 -- (-4542.700) [...7 remote chains...] -- 101:01:12
      85350000 -- (-4514.936) [...7 remote chains...] -- 101:00:15
      85400000 -- (-4513.339) [...7 remote chains...] -- 100:59:14
      85450000 -- (-4503.756) [...7 remote chains...] -- 100:58:17
      85500000 -- (-4500.081) [...7 remote chains...] -- 100:57:16

      Average standard deviation of split frequencies: 0.025854

      85550000 -- (-4517.474) [...7 remote chains...] -- 100:56:19
      85600000 -- (-4515.663) [...7 remote chains...] -- 100:55:19
      85650000 -- (-4521.648) [...7 remote chains...] -- 100:54:26
      85700000 -- (-4507.108) [...7 remote chains...] -- 100:53:29
      85750000 -- (-4524.944) [...7 remote chains...] -- 100:52:32
      85800000 -- (-4533.486) [...7 remote chains...] -- 100:51:35
      85850000 -- (-4501.296) [...7 remote chains...] -- 100:50:38
      85900000 -- (-4542.256) [...7 remote chains...] -- 100:49:41
      85950000 -- (-4513.998) [...7 remote chains...] -- 100:48:44
      86000000 -- (-4523.341) [...7 remote chains...] -- 100:47:47

      Average standard deviation of split frequencies: 0.025854

      86050000 -- (-4509.295) [...7 remote chains...] -- 100:46:50
      86100000 -- (-4507.314) [...7 remote chains...] -- 100:45:53
      86150000 -- (-4518.616) [...7 remote chains...] -- 100:44:56
      86200000 -- (-4510.077) [...7 remote chains...] -- 100:43:55
      86250000 -- (-4504.062) [...7 remote chains...] -- 100:42:58
      86300000 -- (-4520.480) [...7 remote chains...] -- 100:41:57
      86350000 -- (-4514.898) [...7 remote chains...] -- 100:41:00
      86400000 -- (-4504.334) [...7 remote chains...] -- 100:40:04
      86450000 -- (-4491.980) [...7 remote chains...] -- 100:39:03
      86500000 -- (-4502.618) [...7 remote chains...] -- 100:38:06

      Average standard deviation of split frequencies: 0.025739

      86550000 -- (-4514.667) [...7 remote chains...] -- 100:37:09
      86600000 -- (-4513.523) [...7 remote chains...] -- 100:36:12
      86650000 -- (-4506.663) [...7 remote chains...] -- 100:35:15
      86700000 -- (-4533.688) [...7 remote chains...] -- 100:34:18
      86750000 -- (-4545.215) [...7 remote chains...] -- 100:33:17
      86800000 -- (-4532.296) [...7 remote chains...] -- 100:32:20
      86850000 -- (-4496.032) [...7 remote chains...] -- 100:31:23
      86900000 -- (-4498.507) [...7 remote chains...] -- 100:30:23
      86950000 -- (-4500.036) [...7 remote chains...] -- 100:29:26
      87000000 -- (-4506.817) [...7 remote chains...] -- 100:28:29

      Average standard deviation of split frequencies: 0.025769

      87050000 -- (-4512.978) [...7 remote chains...] -- 100:27:32
      87100000 -- (-4512.020) [...7 remote chains...] -- 100:26:38
      87150000 -- (-4530.576) [...7 remote chains...] -- 100:25:41
      87200000 -- (-4494.771) [...7 remote chains...] -- 100:24:44
      87250000 -- (-4501.774) [...7 remote chains...] -- 100:23:47
      87300000 -- (-4499.434) [...7 remote chains...] -- 100:22:50
      87350000 -- (-4518.080) [...7 remote chains...] -- 100:21:53
      87400000 -- (-4507.328) [...7 remote chains...] -- 100:20:56
      87450000 -- (-4509.528) [...7 remote chains...] -- 100:19:59
      87500000 -- (-4508.684) [...7 remote chains...] -- 100:19:02

      Average standard deviation of split frequencies: 0.025705

      87550000 -- (-4509.153) [...7 remote chains...] -- 100:18:05
      87600000 -- (-4513.113) [...7 remote chains...] -- 100:17:08
      87650000 -- (-4500.638) [...7 remote chains...] -- 100:16:11
      87700000 -- (-4533.267) [...7 remote chains...] -- 100:15:14
      87750000 -- (-4490.568) [...7 remote chains...] -- 100:14:14
      87800000 -- (-4502.704) [...7 remote chains...] -- 100:13:17
      87850000 -- (-4532.356) [...7 remote chains...] -- 100:12:20
      87900000 -- (-4520.066) [...7 remote chains...] -- 100:11:19
      87950000 -- (-4519.961) [...7 remote chains...] -- 100:10:22
      88000000 -- (-4525.208) [...7 remote chains...] -- 100:09:25

      Average standard deviation of split frequencies: 0.025726

      88050000 -- (-4501.185) [...7 remote chains...] -- 100:08:28
      88100000 -- (-4499.469) [...7 remote chains...] -- 100:07:28
      88150000 -- (-4510.734) [...7 remote chains...] -- 100:06:34
      88200000 -- (-4507.099) [...7 remote chains...] -- 100:05:37
      88250000 -- (-4490.096) [...7 remote chains...] -- 100:04:37
      88300000 -- (-4514.757) [...7 remote chains...] -- 100:03:40
      88350000 -- (-4502.167) [...7 remote chains...] -- 100:02:42
      88400000 -- (-4505.226) [...7 remote chains...] -- 100:01:42
      88450000 -- (-4521.917) [...7 remote chains...] -- 100:00:45
      88500000 -- (-4537.951) [...7 remote chains...] -- 99:59:44

      Average standard deviation of split frequencies: 0.025732

      88550000 -- (-4519.557) [...7 remote chains...] -- 99:58:47
      88600000 -- (-4512.484) [...7 remote chains...] -- 99:57:50
      88650000 -- (-4514.777) [...7 remote chains...] -- 99:56:53
      88700000 -- (-4501.087) [...7 remote chains...] -- 99:55:56
      88750000 -- (-4504.101) [...7 remote chains...] -- 99:54:59
      88800000 -- (-4504.114) [...7 remote chains...] -- 99:54:02
      88850000 -- (-4478.226) [...7 remote chains...] -- 99:53:05
      88900000 -- (-4511.188) [...7 remote chains...] -- 99:52:08
      88950000 -- (-4500.390) [...7 remote chains...] -- 99:51:11
      89000000 -- (-4513.632) [...7 remote chains...] -- 99:50:14

      Average standard deviation of split frequencies: 0.025689

      89050000 -- (-4513.433) [...7 remote chains...] -- 99:49:17
      89100000 -- (-4495.451) [...7 remote chains...] -- 99:48:17
      89150000 -- (-4495.468) [...7 remote chains...] -- 99:47:20
      89200000 -- (-4507.953) [...7 remote chains...] -- 99:46:19
      89250000 -- (-4491.234) [...7 remote chains...] -- 99:45:22
      89300000 -- (-4521.635) [...7 remote chains...] -- 99:44:22
      89350000 -- (-4519.464) [...7 remote chains...] -- 99:43:25
      89400000 -- (-4509.615) [...7 remote chains...] -- 99:42:27
      89450000 -- (-4508.246) [...7 remote chains...] -- 99:41:30
      89500000 -- (-4505.414) [...7 remote chains...] -- 99:40:30

      Average standard deviation of split frequencies: 0.025771

      89550000 -- (-4518.424) [...7 remote chains...] -- 99:39:33
      89600000 -- (-4522.211) [...7 remote chains...] -- 99:38:32
      89650000 -- (-4515.527) [...7 remote chains...] -- 99:37:39
      89700000 -- (-4480.013) [...7 remote chains...] -- 99:36:38
      89750000 -- (-4515.483) [...7 remote chains...] -- 99:35:41
      89800000 -- (-4510.488) [...7 remote chains...] -- 99:34:44
      89850000 -- (-4487.023) [...7 remote chains...] -- 99:33:44
      89900000 -- (-4511.846) [...7 remote chains...] -- 99:32:47
      89950000 -- (-4531.344) [...7 remote chains...] -- 99:31:50
      90000000 -- (-4508.625) [...7 remote chains...] -- 99:30:53

      Average standard deviation of split frequencies: 0.025742

      90050000 -- (-4510.655) [...7 remote chains...] -- 99:29:56
      90100000 -- (-4521.442) [...7 remote chains...] -- 99:28:55
      90150000 -- (-4523.091) [...7 remote chains...] -- 99:27:58
      90200000 -- (-4488.819) [...7 remote chains...] -- 99:27:01
      90250000 -- (-4497.001) [...7 remote chains...] -- 99:26:01
      90300000 -- (-4500.979) [...7 remote chains...] -- 99:25:04
      90350000 -- (-4496.505) [...7 remote chains...] -- 99:24:03
      90400000 -- (-4516.007) [...7 remote chains...] -- 99:23:03
      90450000 -- (-4511.491) [...7 remote chains...] -- 99:22:06
      90500000 -- (-4534.311) [...7 remote chains...] -- 99:21:05

      Average standard deviation of split frequencies: 0.025739

      90550000 -- (-4557.437) [...7 remote chains...] -- 99:20:12
      90600000 -- (-4518.100) [...7 remote chains...] -- 99:19:11
      90650000 -- (-4536.980) [...7 remote chains...] -- 99:18:14
      90700000 -- (-4512.002) [...7 remote chains...] -- 99:17:14
      90750000 -- (-4546.730) [...7 remote chains...] -- 99:16:17
      90800000 -- (-4518.375) [...7 remote chains...] -- 99:15:20
      90850000 -- (-4534.982) [...7 remote chains...] -- 99:14:23
      90900000 -- (-4518.596) [...7 remote chains...] -- 99:13:26
      90950000 -- (-4525.879) [...7 remote chains...] -- 99:12:25
      91000000 -- (-4484.727) [...7 remote chains...] -- 99:11:28

      Average standard deviation of split frequencies: 0.025683

      91050000 -- (-4508.583) [...7 remote chains...] -- 99:10:28
      91100000 -- (-4519.139) [...7 remote chains...] -- 99:09:34
      91150000 -- (-4543.374) [...7 remote chains...] -- 99:08:37
      91200000 -- (-4517.726) [...7 remote chains...] -- 99:07:37
      91250000 -- (-4529.672) [...7 remote chains...] -- 99:06:43
      91300000 -- (-4515.937) [...7 remote chains...] -- 99:05:46
      91350000 -- (-4529.575) [...7 remote chains...] -- 99:04:45
      91400000 -- (-4528.323) [...7 remote chains...] -- 99:03:48
      91450000 -- (-4539.007) [...7 remote chains...] -- 99:02:51
      91500000 -- (-4522.747) [...7 remote chains...] -- 99:01:54

      Average standard deviation of split frequencies: 0.025703

      91550000 -- (-4529.367) [...7 remote chains...] -- 99:00:57
      91600000 -- (-4530.811) [...7 remote chains...] -- 99:00:00
      91650000 -- (-4529.235) [...7 remote chains...] -- 98:59:03
      91700000 -- (-4527.927) [...7 remote chains...] -- 98:58:06
      91750000 -- (-4543.309) [...7 remote chains...] -- 98:57:06
      91800000 -- (-4528.711) [...7 remote chains...] -- 98:56:09
      91850000 -- (-4553.535) [...7 remote chains...] -- 98:55:12
      91900000 -- (-4514.223) [...7 remote chains...] -- 98:54:11
      91950000 -- (-4531.414) [...7 remote chains...] -- 98:53:14
      92000000 -- (-4525.491) [...7 remote chains...] -- 98:52:14

      Average standard deviation of split frequencies: 0.025723

      92050000 -- (-4544.796) [...7 remote chains...] -- 98:51:17
      92100000 -- (-4521.897) [...7 remote chains...] -- 98:50:20
      92150000 -- (-4493.281) [...7 remote chains...] -- 98:49:23
      92200000 -- (-4505.939) [...7 remote chains...] -- 98:48:25
      92250000 -- (-4510.906) [...7 remote chains...] -- 98:47:28
      92300000 -- (-4538.769) [...7 remote chains...] -- 98:46:31
      92350000 -- (-4536.104) [...7 remote chains...] -- 98:45:34
      92400000 -- (-4528.337) [...7 remote chains...] -- 98:44:37
      92450000 -- (-4509.467) [...7 remote chains...] -- 98:43:44
      92500000 -- (-4516.773) [...7 remote chains...] -- 98:42:46

      Average standard deviation of split frequencies: 0.025704

      92550000 -- (-4508.983) [...7 remote chains...] -- 98:41:49
      92600000 -- (-4542.238) [...7 remote chains...] -- 98:40:52
      92650000 -- (-4537.817) [...7 remote chains...] -- 98:39:55
      92700000 -- (-4518.158) [...7 remote chains...] -- 98:38:58
      92750000 -- (-4524.069) [...7 remote chains...] -- 98:38:01
      92800000 -- (-4510.102) [...7 remote chains...] -- 98:37:04
      92850000 -- (-4526.182) [...7 remote chains...] -- 98:36:04
      92900000 -- (-4521.347) [...7 remote chains...] -- 98:35:07
      92950000 -- (-4520.187) [...7 remote chains...] -- 98:34:10
      93000000 -- (-4519.083) [...7 remote chains...] -- 98:33:12

      Average standard deviation of split frequencies: 0.025796

      93050000 -- (-4519.276) [...7 remote chains...] -- 98:32:15
      93100000 -- (-4511.208) [...7 remote chains...] -- 98:31:18
      93150000 -- (-4517.037) [...7 remote chains...] -- 98:30:21
      93200000 -- (-4523.915) [...7 remote chains...] -- 98:29:24
      93250000 -- (-4508.064) [...7 remote chains...] -- 98:28:27
      93300000 -- (-4511.677) [...7 remote chains...] -- 98:27:30
      93350000 -- (-4526.893) [...7 remote chains...] -- 98:26:33
      93400000 -- (-4522.843) [...7 remote chains...] -- 98:25:36
      93450000 -- (-4515.130) [...7 remote chains...] -- 98:24:39
      93500000 -- (-4517.200) [...7 remote chains...] -- 98:23:38

      Average standard deviation of split frequencies: 0.026477

      93550000 -- (-4487.780) [...7 remote chains...] -- 98:22:45
      93600000 -- (-4521.989) [...7 remote chains...] -- 98:21:48
      93650000 -- (-4516.682) [...7 remote chains...] -- 98:20:50
      93700000 -- (-4494.518) [...7 remote chains...] -- 98:19:50
      93750000 -- (-4503.314) [...7 remote chains...] -- 98:18:50
      93800000 -- (-4518.481) [...7 remote chains...] -- 98:17:53
      93850000 -- (-4497.849) [...7 remote chains...] -- 98:16:56
      93900000 -- (-4540.316) [...7 remote chains...] -- 98:15:55
      93950000 -- (-4509.902) [...7 remote chains...] -- 98:14:58
      94000000 -- (-4510.299) [...7 remote chains...] -- 98:14:01

      Average standard deviation of split frequencies: 0.025922

      94050000 -- (-4510.823) [...7 remote chains...] -- 98:13:01
      94100000 -- (-4512.350) [...7 remote chains...] -- 98:12:04
      94150000 -- (-4508.914) [...7 remote chains...] -- 98:11:07
      94200000 -- (-4528.033) [...7 remote chains...] -- 98:10:10
      94250000 -- (-4539.893) [...7 remote chains...] -- 98:09:12
      94300000 -- (-4535.781) [...7 remote chains...] -- 98:08:15
      94350000 -- (-4566.944) [...7 remote chains...] -- 98:07:18
      94400000 -- (-4533.901) [...7 remote chains...] -- 98:06:21
      94450000 -- (-4546.642) [...7 remote chains...] -- 98:05:24
      94500000 -- (-4536.003) [...7 remote chains...] -- 98:04:27

      Average standard deviation of split frequencies: 0.025921

      94550000 -- (-4518.964) [...7 remote chains...] -- 98:03:27
      94600000 -- (-4504.841) [...7 remote chains...] -- 98:02:30
      94650000 -- (-4533.892) [...7 remote chains...] -- 98:01:32
      94700000 -- (-4523.700) [...7 remote chains...] -- 98:00:32
      94750000 -- (-4532.252) [...7 remote chains...] -- 97:59:35
      94800000 -- (-4531.362) [...7 remote chains...] -- 97:58:38
      94850000 -- (-4545.801) [...7 remote chains...] -- 97:57:41
      94900000 -- (-4554.369) [...7 remote chains...] -- 97:56:44
      94950000 -- (-4504.122) [...7 remote chains...] -- 97:55:47
      95000000 -- (-4515.493) [...7 remote chains...] -- 97:54:50

      Average standard deviation of split frequencies: 0.025800

      95050000 -- (-4529.091) [...7 remote chains...] -- 97:53:53
      95100000 -- (-4540.546) [...7 remote chains...] -- 97:52:52
      95150000 -- (-4540.850) [...7 remote chains...] -- 97:51:55
      95200000 -- (-4525.790) [...7 remote chains...] -- 97:50:58
      95250000 -- (-4528.012) [...7 remote chains...] -- 97:49:58
      95300000 -- (-4544.076) [...7 remote chains...] -- 97:49:01
      95350000 -- (-4543.544) [...7 remote chains...] -- 97:48:04
      95400000 -- (-4530.450) [...7 remote chains...] -- 97:47:03
      95450000 -- (-4511.899) [...7 remote chains...] -- 97:46:03
      95500000 -- (-4516.529) [...7 remote chains...] -- 97:45:06

      Average standard deviation of split frequencies: 0.025795

      95550000 -- (-4521.882) [...7 remote chains...] -- 97:44:06
      95600000 -- (-4552.630) [...7 remote chains...] -- 97:43:08
      95650000 -- (-4520.352) [...7 remote chains...] -- 97:42:15
      95700000 -- (-4545.908) [...7 remote chains...] -- 97:41:17
      95750000 -- (-4530.155) [...7 remote chains...] -- 97:40:20
      95800000 -- (-4538.084) [...7 remote chains...] -- 97:39:20
      95850000 -- (-4527.001) [...7 remote chains...] -- 97:38:23
      95900000 -- (-4516.078) [...7 remote chains...] -- 97:37:26
      95950000 -- (-4514.926) [...7 remote chains...] -- 97:36:29
      96000000 -- (-4559.466) [...7 remote chains...] -- 97:35:32

      Average standard deviation of split frequencies: 0.025884

      96050000 -- (-4552.584) [...7 remote chains...] -- 97:34:35
      96100000 -- (-4537.253) [...7 remote chains...] -- 97:33:34
      96150000 -- (-4545.360) [...7 remote chains...] -- 97:32:37
      96200000 -- (-4537.309) [...7 remote chains...] -- 97:31:50
      96250000 -- (-4535.097) [...7 remote chains...] -- 97:30:59
      96300000 -- (-4525.526) [...7 remote chains...] -- 97:30:02
      96350000 -- (-4546.172) [...7 remote chains...] -- 97:29:05
      96400000 -- (-4536.237) [...7 remote chains...] -- 97:28:07
      96450000 -- (-4541.599) [...7 remote chains...] -- 97:27:10
      96500000 -- (-4540.783) [...7 remote chains...] -- 97:26:13

      Average standard deviation of split frequencies: 0.025859

      96550000 -- (-4556.620) [...7 remote chains...] -- 97:25:16
      96600000 -- (-4541.806) [...7 remote chains...] -- 97:24:19
      96650000 -- (-4536.356) [...7 remote chains...] -- 97:23:22
      96700000 -- (-4534.431) [...7 remote chains...] -- 97:22:25
      96750000 -- (-4557.115) [...7 remote chains...] -- 97:21:28
      96800000 -- (-4533.185) [...7 remote chains...] -- 97:20:30
      96850000 -- (-4517.198) [...7 remote chains...] -- 97:19:33
      96900000 -- (-4517.850) [...7 remote chains...] -- 97:18:33
      96950000 -- (-4525.316) [...7 remote chains...] -- 97:17:36
      97000000 -- (-4523.528) [...7 remote chains...] -- 97:16:39

      Average standard deviation of split frequencies: 0.025985

      97050000 -- (-4510.677) [...7 remote chains...] -- 97:15:42
      97100000 -- (-4528.408) [...7 remote chains...] -- 97:14:45
      97150000 -- (-4534.956) [...7 remote chains...] -- 97:13:44
      97200000 -- (-4519.606) [...7 remote chains...] -- 97:12:50
      97250000 -- (-4549.643) [...7 remote chains...] -- 97:11:50
      97300000 -- (-4516.842) [...7 remote chains...] -- 97:10:53
      97350000 -- (-4537.320) [...7 remote chains...] -- 97:09:56
      97400000 -- (-4524.668) [...7 remote chains...] -- 97:08:59
      97450000 -- (-4542.020) [...7 remote chains...] -- 97:07:58
      97500000 -- (-4536.304) [...7 remote chains...] -- 97:07:01

      Average standard deviation of split frequencies: 0.026019

      97550000 -- (-4535.195) [...7 remote chains...] -- 97:06:01
      97600000 -- (-4540.575) [...7 remote chains...] -- 97:05:01
      97650000 -- (-4525.083) [...7 remote chains...] -- 97:04:04
      97700000 -- (-4510.140) [...7 remote chains...] -- 97:03:07
      97750000 -- (-4539.858) [...7 remote chains...] -- 97:02:09
      97800000 -- (-4535.385) [...7 remote chains...] -- 97:01:15
      97850000 -- (-4532.417) [...7 remote chains...] -- 97:00:18
      97900000 -- (-4529.498) [...7 remote chains...] -- 96:59:18
      97950000 -- (-4535.024) [...7 remote chains...] -- 96:58:24
      98000000 -- (-4528.722) [...7 remote chains...] -- 96:57:24

      Average standard deviation of split frequencies: 0.025940

      98050000 -- (-4535.591) [...7 remote chains...] -- 96:56:27
      98100000 -- (-4547.178) [...7 remote chains...] -- 96:55:29
      98150000 -- (-4524.523) [...7 remote chains...] -- 96:54:35
      98200000 -- (-4532.494) [...7 remote chains...] -- 96:53:38
      98250000 -- (-4539.752) [...7 remote chains...] -- 96:52:41
      98300000 -- (-4520.873) [...7 remote chains...] -- 96:51:47
      98350000 -- (-4539.720) [...7 remote chains...] -- 96:50:47
      98400000 -- (-4547.644) [...7 remote chains...] -- 96:49:50
      98450000 -- (-4513.645) [...7 remote chains...] -- 96:48:49
      98500000 -- (-4532.323) [...7 remote chains...] -- 96:47:55

      Average standard deviation of split frequencies: 0.025938

      98550000 -- (-4530.008) [...7 remote chains...] -- 96:46:55
      98600000 -- (-4539.431) [...7 remote chains...] -- 96:45:58
      98650000 -- (-4538.779) [...7 remote chains...] -- 96:45:01
      98700000 -- (-4538.758) [...7 remote chains...] -- 96:44:04
      98750000 -- (-4523.533) [...7 remote chains...] -- 96:43:07
      98800000 -- (-4508.269) [...7 remote chains...] -- 96:42:09
      98850000 -- (-4516.800) [...7 remote chains...] -- 96:41:12
      98900000 -- (-4529.572) [...7 remote chains...] -- 96:40:15
      98950000 -- (-4517.389) [...7 remote chains...] -- 96:39:18
      99000000 -- (-4542.638) [...7 remote chains...] -- 96:38:21

      Average standard deviation of split frequencies: 0.025871

      99050000 -- (-4504.348) [...7 remote chains...] -- 96:37:24
      99100000 -- (-4537.167) [...7 remote chains...] -- 96:36:26
      99150000 -- (-4555.881) [...7 remote chains...] -- 96:35:29
      99200000 -- (-4563.527) [...7 remote chains...] -- 96:34:32
      99250000 -- (-4553.117) [...7 remote chains...] -- 96:33:32
      99300000 -- (-4515.696) [...7 remote chains...] -- 96:32:35
      99350000 -- (-4547.992) [...7 remote chains...] -- 96:31:38
      99400000 -- (-4532.521) [...7 remote chains...] -- 96:30:40
      99450000 -- (-4584.350) [...7 remote chains...] -- 96:29:43
      99500000 -- (-4515.135) [...7 remote chains...] -- 96:28:43

      Average standard deviation of split frequencies: 0.025945

      99550000 -- (-4543.057) [...7 remote chains...] -- 96:27:46
      99600000 -- (-4527.314) [...7 remote chains...] -- 96:26:52
      99650000 -- (-4565.174) [...7 remote chains...] -- 96:25:52
      99700000 -- (-4557.081) [...7 remote chains...] -- 96:24:54
      99750000 -- (-4524.905) [...7 remote chains...] -- 96:23:54
      99800000 -- (-4527.628) [...7 remote chains...] -- 96:22:57
      99850000 -- (-4557.737) [...7 remote chains...] -- 96:22:00
      99900000 -- (-4516.727) [...7 remote chains...] -- 96:21:00
      99950000 -- (-4538.233) [...7 remote chains...] -- 96:20:03
      100000000 -- (-4528.386) [...7 remote chains...] -- 96:19:05

      Average standard deviation of split frequencies: 0.026012

      100050000 -- (-4541.283) [...7 remote chains...] -- 96:18:08
      100100000 -- (-4534.110) [...7 remote chains...] -- 96:17:11
      100150000 -- (-4547.988) [...7 remote chains...] -- 96:16:11
      100200000 -- (-4522.831) [...7 remote chains...] -- 96:15:14
      100250000 -- (-4563.352) [...7 remote chains...] -- 96:14:17
      100300000 -- (-4571.244) [...7 remote chains...] -- 96:13:17
      100350000 -- (-4535.864) [...7 remote chains...] -- 96:12:19
      100400000 -- (-4547.118) [...7 remote chains...] -- 96:11:22
      100450000 -- (-4566.317) [...7 remote chains...] -- 96:10:22
      100500000 -- (-4565.080) [...7 remote chains...] -- 96:09:25

      Average standard deviation of split frequencies: 0.026027

      100550000 -- (-4564.615) [...7 remote chains...] -- 96:08:28
      100600000 -- (-4545.581) [...7 remote chains...] -- 96:07:28
      100650000 -- (-4559.280) [...7 remote chains...] -- 96:06:30
      100700000 -- (-4584.988) [...7 remote chains...] -- 96:05:33
      100750000 -- (-4549.534) [...7 remote chains...] -- 96:04:36
      100800000 -- (-4541.568) [...7 remote chains...] -- 96:03:39
      100850000 -- (-4564.332) [...7 remote chains...] -- 96:02:45
      100900000 -- (-4543.146) [...7 remote chains...] -- 96:01:48
      100950000 -- (-4534.522) [...7 remote chains...] -- 96:00:50
      101000000 -- (-4531.417) [...7 remote chains...] -- 95:59:53

      Average standard deviation of split frequencies: 0.025930

      101050000 -- (-4565.220) [...7 remote chains...] -- 95:58:56
      101100000 -- (-4547.344) [...7 remote chains...] -- 95:57:59
      101150000 -- (-4564.824) [...7 remote chains...] -- 95:57:02
      101200000 -- (-4539.059) [...7 remote chains...] -- 95:56:04
      101250000 -- (-4540.941) [...7 remote chains...] -- 95:55:07
      101300000 -- (-4558.954) [...7 remote chains...] -- 95:54:10
      101350000 -- (-4565.246) [...7 remote chains...] -- 95:53:13
      101400000 -- (-4555.633) [...7 remote chains...] -- 95:52:16
      101450000 -- (-4558.491) [...7 remote chains...] -- 95:51:22
      101500000 -- (-4552.792) [...7 remote chains...] -- 95:50:24

      Average standard deviation of split frequencies: 0.025945

      101550000 -- (-4522.245) [...7 remote chains...] -- 95:49:27
      101600000 -- (-4542.972) [...7 remote chains...] -- 95:48:30
      101650000 -- (-4559.201) [...7 remote chains...] -- 95:47:33
      101700000 -- (-4541.652) [...7 remote chains...] -- 95:46:36
      101750000 -- (-4535.780) [...7 remote chains...] -- 95:45:41
      101800000 -- (-4535.481) [...7 remote chains...] -- 95:44:44
      101850000 -- (-4565.821) [...7 remote chains...] -- 95:43:50
      101900000 -- (-4540.175) [...7 remote chains...] -- 95:42:50
      101950000 -- (-4545.223) [...7 remote chains...] -- 95:41:55
      102000000 -- (-4537.750) [...7 remote chains...] -- 95:40:55

      Average standard deviation of split frequencies: 0.025937

      102050000 -- (-4533.936) [...7 remote chains...] -- 95:39:58
      102100000 -- (-4555.379) [...7 remote chains...] -- 95:39:01
      102150000 -- (-4524.688) [...7 remote chains...] -- 95:38:07
      102200000 -- (-4524.951) [...7 remote chains...] -- 95:37:09
      102250000 -- (-4540.714) [...7 remote chains...] -- 95:36:12
      102300000 -- (-4548.757) [...7 remote chains...] -- 95:35:15
      102350000 -- (-4540.653) [...7 remote chains...] -- 95:34:18
      102400000 -- (-4524.984) [...7 remote chains...] -- 95:33:21
      102450000 -- (-4526.035) [...7 remote chains...] -- 95:32:23
      102500000 -- (-4519.399) [...7 remote chains...] -- 95:31:26

      Average standard deviation of split frequencies: 0.026018

      102550000 -- (-4523.409) [...7 remote chains...] -- 95:30:29
      102600000 -- (-4522.395) [...7 remote chains...] -- 95:29:32
      102650000 -- (-4552.018) [...7 remote chains...] -- 95:28:32
      102700000 -- (-4537.274) [...7 remote chains...] -- 95:27:35
      102750000 -- (-4542.268) [...7 remote chains...] -- 95:26:37
      102800000 -- (-4532.641) [...7 remote chains...] -- 95:25:40
      102850000 -- (-4542.055) [...7 remote chains...] -- 95:24:46
      102900000 -- (-4538.206) [...7 remote chains...] -- 95:23:49
      102950000 -- (-4538.406) [...7 remote chains...] -- 95:22:51
      103000000 -- (-4522.952) [...7 remote chains...] -- 95:21:54

      Average standard deviation of split frequencies: 0.026296

      103050000 -- (-4558.369) [...7 remote chains...] -- 95:20:57
      103100000 -- (-4515.980) [...7 remote chains...] -- 95:20:03
      103150000 -- (-4549.132) [...7 remote chains...] -- 95:19:05
      103200000 -- (-4518.147) [...7 remote chains...] -- 95:18:08
      103250000 -- (-4530.578) [...7 remote chains...] -- 95:17:11
      103300000 -- (-4508.161) [...7 remote chains...] -- 95:16:11
      103350000 -- (-4545.896) [...7 remote chains...] -- 95:15:14
      103400000 -- (-4534.508) [...7 remote chains...] -- 95:14:16
      103450000 -- (-4545.844) [...7 remote chains...] -- 95:13:19
      103500000 -- (-4520.052) [...7 remote chains...] -- 95:12:19

      Average standard deviation of split frequencies: 0.026356

      103550000 -- (-4525.984) [...7 remote chains...] -- 95:11:22
      103600000 -- (-4520.452) [...7 remote chains...] -- 95:10:25
      103650000 -- (-4533.182) [...7 remote chains...] -- 95:09:25
      103700000 -- (-4535.866) [...7 remote chains...] -- 95:08:30
      103750000 -- (-4521.820) [...7 remote chains...] -- 95:07:33
      103800000 -- (-4523.146) [...7 remote chains...] -- 95:06:36
      103850000 -- (-4519.113) [...7 remote chains...] -- 95:05:39
      103900000 -- (-4531.721) [...7 remote chains...] -- 95:04:41
      103950000 -- (-4532.550) [...7 remote chains...] -- 95:03:44
      104000000 -- (-4552.013) [...7 remote chains...] -- 95:02:47

      Average standard deviation of split frequencies: 0.026302

      104050000 -- (-4547.196) [...7 remote chains...] -- 95:01:50
      104100000 -- (-4526.883) [...7 remote chains...] -- 95:00:53
      104150000 -- (-4535.201) [...7 remote chains...] -- 94:59:58
      104200000 -- (-4509.577) [...7 remote chains...] -- 94:59:01
      104250000 -- (-4583.377) [...7 remote chains...] -- 94:58:04
      104300000 -- (-4522.650) [...7 remote chains...] -- 94:57:06
      104350000 -- (-4547.567) [...7 remote chains...] -- 94:56:09
      104400000 -- (-4535.076) [...7 remote chains...] -- 94:55:12
      104450000 -- (-4522.738) [...7 remote chains...] -- 94:54:15
      104500000 -- (-4522.736) [...7 remote chains...] -- 94:53:15

      Average standard deviation of split frequencies: 0.026276

      104550000 -- (-4526.850) [...7 remote chains...] -- 94:52:20
      104600000 -- (-4549.256) [...7 remote chains...] -- 94:51:20
      104650000 -- (-4518.135) [...7 remote chains...] -- 94:50:23
      104700000 -- (-4535.235) [...7 remote chains...] -- 94:49:26
      104750000 -- (-4533.440) [...7 remote chains...] -- 94:48:29
      104800000 -- (-4533.826) [...7 remote chains...] -- 94:47:34
      104850000 -- (-4527.970) [...7 remote chains...] -- 94:46:37
      104900000 -- (-4538.050) [...7 remote chains...] -- 94:45:37
      104950000 -- (-4525.600) [...7 remote chains...] -- 94:44:40
      105000000 -- (-4512.869) [...7 remote chains...] -- 94:43:45

      Average standard deviation of split frequencies: 0.026300

      105050000 -- (-4549.923) [...7 remote chains...] -- 94:42:48
      105100000 -- (-4545.274) [...7 remote chains...] -- 94:41:51
      105150000 -- (-4528.263) [...7 remote chains...] -- 94:40:53
      105200000 -- (-4527.481) [...7 remote chains...] -- 94:39:59
      105250000 -- (-4530.494) [...7 remote chains...] -- 94:39:02
      105300000 -- (-4518.964) [...7 remote chains...] -- 94:38:04
      105350000 -- (-4509.878) [...7 remote chains...] -- 94:37:10
      105400000 -- (-4537.083) [...7 remote chains...] -- 94:36:13
      105450000 -- (-4524.431) [...7 remote chains...] -- 94:35:16
      105500000 -- (-4509.780) [...7 remote chains...] -- 94:34:21

      Average standard deviation of split frequencies: 0.026317

      105550000 -- (-4535.281) [...7 remote chains...] -- 94:33:21
      105600000 -- (-4552.804) [...7 remote chains...] -- 94:32:27
      105650000 -- (-4536.648) [...7 remote chains...] -- 94:31:29
      105700000 -- (-4556.213) [...7 remote chains...] -- 94:30:32
      105750000 -- (-4546.994) [...7 remote chains...] -- 94:29:35
      105800000 -- (-4527.587) [...7 remote chains...] -- 94:28:38
      105850000 -- (-4551.934) [...7 remote chains...] -- 94:27:43
      105900000 -- (-4520.176) [...7 remote chains...] -- 94:26:46
      105950000 -- (-4550.167) [...7 remote chains...] -- 94:25:46
      106000000 -- (-4542.071) [...7 remote chains...] -- 94:24:51

      Average standard deviation of split frequencies: 0.026623

      106050000 -- (-4550.432) [...7 remote chains...] -- 94:23:51
      106100000 -- (-4538.787) [...7 remote chains...] -- 94:22:54
      106150000 -- (-4522.981) [...7 remote chains...] -- 94:21:59
      106200000 -- (-4532.283) [...7 remote chains...] -- 94:21:02
      106250000 -- (-4532.787) [...7 remote chains...] -- 94:20:05
      106300000 -- (-4542.564) [...7 remote chains...] -- 94:19:10
      106350000 -- (-4530.348) [...7 remote chains...] -- 94:18:13
      106400000 -- (-4516.940) [...7 remote chains...] -- 94:17:13
      106450000 -- (-4547.133) [...7 remote chains...] -- 94:16:16
      106500000 -- (-4511.765) [...7 remote chains...] -- 94:15:19

      Average standard deviation of split frequencies: 0.026621

      106550000 -- (-4539.238) [...7 remote chains...] -- 94:14:24
      106600000 -- (-4529.262) [...7 remote chains...] -- 94:13:27
      106650000 -- (-4520.321) [...7 remote chains...] -- 94:12:32
      106700000 -- (-4527.352) [...7 remote chains...] -- 94:11:32
      106750000 -- (-4534.968) [...7 remote chains...] -- 94:10:38
      106800000 -- (-4512.496) [...7 remote chains...] -- 94:09:40
      106850000 -- (-4540.900) [...7 remote chains...] -- 94:08:43
      106900000 -- (-4547.530) [...7 remote chains...] -- 94:07:46
      106950000 -- (-4534.454) [...7 remote chains...] -- 94:06:49
      107000000 -- (-4523.654) [...7 remote chains...] -- 94:05:51

      Average standard deviation of split frequencies: 0.026493

      107050000 -- (-4520.502) [...7 remote chains...] -- 94:04:57
      107100000 -- (-4499.145) [...7 remote chains...] -- 94:03:59
      107150000 -- (-4529.394) [...7 remote chains...] -- 94:03:02
      107200000 -- (-4511.015) [...7 remote chains...] -- 94:02:02
      107250000 -- (-4528.447) [...7 remote chains...] -- 94:01:08
      107300000 -- (-4516.955) [...7 remote chains...] -- 94:00:10
      107350000 -- (-4540.993) [...7 remote chains...] -- 93:59:13
      107400000 -- (-4525.937) [...7 remote chains...] -- 93:58:16
      107450000 -- (-4539.959) [...7 remote chains...] -- 93:57:16
      107500000 -- (-4516.832) [...7 remote chains...] -- 93:56:21

      Average standard deviation of split frequencies: 0.026716

      107550000 -- (-4545.269) [...7 remote chains...] -- 93:55:24
      107600000 -- (-4523.907) [...7 remote chains...] -- 93:54:27
      107650000 -- (-4533.103) [...7 remote chains...] -- 93:53:29
      107700000 -- (-4525.349) [...7 remote chains...] -- 93:52:32
      107750000 -- (-4529.261) [...7 remote chains...] -- 93:51:35
      107800000 -- (-4539.974) [...7 remote chains...] -- 93:50:37
      107850000 -- (-4520.366) [...7 remote chains...] -- 93:49:40
      107900000 -- (-4540.463) [...7 remote chains...] -- 93:48:43
      107950000 -- (-4534.547) [...7 remote chains...] -- 93:47:46
      108000000 -- (-4543.283) [...7 remote chains...] -- 93:46:48

      Average standard deviation of split frequencies: 0.026653

      108050000 -- (-4539.542) [...7 remote chains...] -- 93:45:51
      108100000 -- (-4553.274) [...7 remote chains...] -- 93:44:54
      108150000 -- (-4543.485) [...7 remote chains...] -- 93:43:56
      108200000 -- (-4533.659) [...7 remote chains...] -- 93:43:02
      108250000 -- (-4537.495) [...7 remote chains...] -- 93:42:04
      108300000 -- (-4517.801) [...7 remote chains...] -- 93:41:10
      108350000 -- (-4547.210) [...7 remote chains...] -- 93:40:15
      108400000 -- (-4525.782) [...7 remote chains...] -- 93:39:18
      108450000 -- (-4532.821) [...7 remote chains...] -- 93:38:21
      108500000 -- (-4548.355) [...7 remote chains...] -- 93:37:23

      Average standard deviation of split frequencies: 0.026511

      108550000 -- (-4532.456) [...7 remote chains...] -- 93:36:26
      108600000 -- (-4508.601) [...7 remote chains...] -- 93:35:31
      108650000 -- (-4521.835) [...7 remote chains...] -- 93:34:37
      108700000 -- (-4543.580) [...7 remote chains...] -- 93:33:39
      108750000 -- (-4523.650) [...7 remote chains...] -- 93:32:42
      108800000 -- (-4510.823) [...7 remote chains...] -- 93:31:48
      108850000 -- (-4536.917) [...7 remote chains...] -- 93:30:50
      108900000 -- (-4527.714) [...7 remote chains...] -- 93:29:56
      108950000 -- (-4536.728) [...7 remote chains...] -- 93:28:58
      109000000 -- (-4530.906) [...7 remote chains...] -- 93:28:04

      Average standard deviation of split frequencies: 0.026567

      109050000 -- (-4520.846) [...7 remote chains...] -- 93:27:06
      109100000 -- (-4536.806) [...7 remote chains...] -- 93:26:09
      109150000 -- (-4526.001) [...7 remote chains...] -- 93:25:14
      109200000 -- (-4535.024) [...7 remote chains...] -- 93:24:17
      109250000 -- (-4529.691) [...7 remote chains...] -- 93:23:22
      109300000 -- (-4536.360) [...7 remote chains...] -- 93:22:25
      109350000 -- (-4532.275) [...7 remote chains...] -- 93:21:30
      109400000 -- (-4538.663) [...7 remote chains...] -- 93:20:33
      109450000 -- (-4535.893) [...7 remote chains...] -- 93:19:38
      109500000 -- (-4518.375) [...7 remote chains...] -- 93:18:41

      Average standard deviation of split frequencies: 0.026622

      109550000 -- (-4545.089) [...7 remote chains...] -- 93:17:46
      109600000 -- (-4551.801) [...7 remote chains...] -- 93:16:52
      109650000 -- (-4540.804) [...7 remote chains...] -- 93:15:54
      109700000 -- (-4535.178) [...7 remote chains...] -- 93:15:00
      109750000 -- (-4547.038) [...7 remote chains...] -- 93:14:02
      109800000 -- (-4545.260) [...7 remote chains...] -- 93:13:08
      109850000 -- (-4545.241) [...7 remote chains...] -- 93:12:10
      109900000 -- (-4543.566) [...7 remote chains...] -- 93:11:15
      109950000 -- (-4508.586) [...7 remote chains...] -- 93:10:18
      110000000 -- (-4527.829) [...7 remote chains...] -- 93:09:23

      Average standard deviation of split frequencies: 0.026622

      110050000 -- (-4513.362) [...7 remote chains...] -- 93:08:26
      110100000 -- (-4521.592) [...7 remote chains...] -- 93:07:31
      110150000 -- (-4531.425) [...7 remote chains...] -- 93:06:34
      110200000 -- (-4525.514) [...7 remote chains...] -- 93:05:39
      110250000 -- (-4537.575) [...7 remote chains...] -- 93:04:39
      110300000 -- (-4523.120) [...7 remote chains...] -- 93:03:45
      110350000 -- (-4533.276) [...7 remote chains...] -- 93:02:47
      110400000 -- (-4534.679) [...7 remote chains...] -- 93:01:52
      110450000 -- (-4532.919) [...7 remote chains...] -- 93:00:55
      110500000 -- (-4552.421) [...7 remote chains...] -- 93:00:00

      Average standard deviation of split frequencies: 0.026606

      110550000 -- (-4546.052) [...7 remote chains...] -- 92:59:03
      110600000 -- (-4526.016) [...7 remote chains...] -- 92:58:06
      110650000 -- (-4541.705) [...7 remote chains...] -- 92:57:11
      110700000 -- (-4573.512) [...7 remote chains...] -- 92:56:16
      110750000 -- (-4532.194) [...7 remote chains...] -- 92:55:19
      110800000 -- (-4549.906) [...7 remote chains...] -- 92:54:24
      110850000 -- (-4573.478) [...7 remote chains...] -- 92:53:27
      110900000 -- (-4558.527) [...7 remote chains...] -- 92:52:29
      110950000 -- (-4547.969) [...7 remote chains...] -- 92:51:34
      111000000 -- (-4540.697) [...7 remote chains...] -- 92:50:37

      Average standard deviation of split frequencies: 0.026633

      111050000 -- (-4566.254) [...7 remote chains...] -- 92:49:40
      111100000 -- (-4554.200) [...7 remote chains...] -- 92:48:45
      111150000 -- (-4540.345) [...7 remote chains...] -- 92:47:48
      111200000 -- (-4534.722) [...7 remote chains...] -- 92:46:50
      111250000 -- (-4550.233) [...7 remote chains...] -- 92:45:55
      111300000 -- (-4556.354) [...7 remote chains...] -- 92:44:58
      111350000 -- (-4557.840) [...7 remote chains...] -- 92:44:01
      111400000 -- (-4543.032) [...7 remote chains...] -- 92:43:06
      111450000 -- (-4537.865) [...7 remote chains...] -- 92:42:08
      111500000 -- (-4516.486) [...7 remote chains...] -- 92:41:14

      Average standard deviation of split frequencies: 0.026596

      111550000 -- (-4568.302) [...7 remote chains...] -- 92:40:14
      111600000 -- (-4559.263) [...7 remote chains...] -- 92:39:16
      111650000 -- (-4522.166) [...7 remote chains...] -- 92:38:19
      111700000 -- (-4523.237) [...7 remote chains...] -- 92:37:22
      111750000 -- (-4552.939) [...7 remote chains...] -- 92:36:27
      111800000 -- (-4530.784) [...7 remote chains...] -- 92:35:29
      111850000 -- (-4528.635) [...7 remote chains...] -- 92:34:35
      111900000 -- (-4534.871) [...7 remote chains...] -- 92:33:37
      111950000 -- (-4554.586) [...7 remote chains...] -- 92:32:42
      112000000 -- (-4525.997) [...7 remote chains...] -- 92:31:45

      Average standard deviation of split frequencies: 0.026528

      112050000 -- (-4543.300) [...7 remote chains...] -- 92:30:48
      112100000 -- (-4543.332) [...7 remote chains...] -- 92:29:53
      112150000 -- (-4535.736) [...7 remote chains...] -- 92:28:58
      112200000 -- (-4530.195) [...7 remote chains...] -- 92:28:00
      112250000 -- (-4537.623) [...7 remote chains...] -- 92:27:06
      112300000 -- (-4533.180) [...7 remote chains...] -- 92:26:08
      112350000 -- (-4526.477) [...7 remote chains...] -- 92:25:11
      112400000 -- (-4517.997) [...7 remote chains...] -- 92:24:16
      112450000 -- (-4540.204) [...7 remote chains...] -- 92:23:19
      112500000 -- (-4530.194) [...7 remote chains...] -- 92:22:21

      Average standard deviation of split frequencies: 0.026499

      112550000 -- (-4528.184) [...7 remote chains...] -- 92:21:24
      112600000 -- (-4511.435) [...7 remote chains...] -- 92:20:29
      112650000 -- (-4535.771) [...7 remote chains...] -- 92:19:31
      112700000 -- (-4511.338) [...7 remote chains...] -- 92:18:37
      112750000 -- (-4501.712) [...7 remote chains...] -- 92:17:42
      112800000 -- (-4530.214) [...7 remote chains...] -- 92:16:44
      112850000 -- (-4513.776) [...7 remote chains...] -- 92:15:49
      112900000 -- (-4530.004) [...7 remote chains...] -- 92:14:55
      112950000 -- (-4536.528) [...7 remote chains...] -- 92:14:00
      113000000 -- (-4522.826) [...7 remote chains...] -- 92:13:05

      Average standard deviation of split frequencies: 0.026209

      113050000 -- (-4503.750) [...7 remote chains...] -- 92:12:07
      113100000 -- (-4541.290) [...7 remote chains...] -- 92:11:10
      113150000 -- (-4527.504) [...7 remote chains...] -- 92:10:15
      113200000 -- (-4510.584) [...7 remote chains...] -- 92:09:20
      113250000 -- (-4522.401) [...7 remote chains...] -- 92:08:23
      113300000 -- (-4549.243) [...7 remote chains...] -- 92:07:28
      113350000 -- (-4504.400) [...7 remote chains...] -- 92:06:30
      113400000 -- (-4496.914) [...7 remote chains...] -- 92:05:36
      113450000 -- (-4524.320) [...7 remote chains...] -- 92:04:41
      113500000 -- (-4515.320) [...7 remote chains...] -- 92:03:46

      Average standard deviation of split frequencies: 0.026512

      113550000 -- (-4532.124) [...7 remote chains...] -- 92:02:51
      113600000 -- (-4512.241) [...7 remote chains...] -- 92:01:53
      113650000 -- (-4503.123) [...7 remote chains...] -- 92:00:56
      113700000 -- (-4541.159) [...7 remote chains...] -- 92:00:01
      113750000 -- (-4510.643) [...7 remote chains...] -- 91:59:06
      113800000 -- (-4501.166) [...7 remote chains...] -- 91:58:09
      113850000 -- (-4521.459) [...7 remote chains...] -- 91:57:14
      113900000 -- (-4513.272) [...7 remote chains...] -- 91:56:19
      113950000 -- (-4523.292) [...7 remote chains...] -- 91:55:19
      114000000 -- (-4515.533) [...7 remote chains...] -- 91:54:26

      Average standard deviation of split frequencies: 0.026434

      114050000 -- (-4512.313) [...7 remote chains...] -- 91:53:29
      114100000 -- (-4508.818) [...7 remote chains...] -- 91:52:34
      114150000 -- (-4524.119) [...7 remote chains...] -- 91:51:39
      114200000 -- (-4538.893) [...7 remote chains...] -- 91:50:42
      114250000 -- (-4506.138) [...7 remote chains...] -- 91:49:47
      114300000 -- (-4512.085) [...7 remote chains...] -- 91:48:49
      114350000 -- (-4515.295) [...7 remote chains...] -- 91:47:52
      114400000 -- (-4517.895) [...7 remote chains...] -- 91:46:57
      114450000 -- (-4522.201) [...7 remote chains...] -- 91:45:59
      114500000 -- (-4517.773) [...7 remote chains...] -- 91:45:04

      Average standard deviation of split frequencies: 0.026458

      114550000 -- (-4519.033) [...7 remote chains...] -- 91:44:07
      114600000 -- (-4501.180) [...7 remote chains...] -- 91:43:12
      114650000 -- (-4497.389) [...7 remote chains...] -- 91:42:14
      114700000 -- (-4508.037) [...7 remote chains...] -- 91:41:17
      114750000 -- (-4510.408) [...7 remote chains...] -- 91:40:22
      114800000 -- (-4508.583) [...7 remote chains...] -- 91:39:27
      114850000 -- (-4537.226) [...7 remote chains...] -- 91:38:29
      114900000 -- (-4499.074) [...7 remote chains...] -- 91:37:34
      114950000 -- (-4510.351) [...7 remote chains...] -- 91:36:35
      115000000 -- (-4517.274) [...7 remote chains...] -- 91:35:40

      Average standard deviation of split frequencies: 0.026478

      115050000 -- (-4508.101) [...7 remote chains...] -- 91:34:45
      115100000 -- (-4534.985) [...7 remote chains...] -- 91:33:50
      115150000 -- (-4511.736) [...7 remote chains...] -- 91:32:52
      115200000 -- (-4524.476) [...7 remote chains...] -- 91:31:55
      115250000 -- (-4509.270) [...7 remote chains...] -- 91:31:00
      115300000 -- (-4495.674) [...7 remote chains...] -- 91:30:05
      115350000 -- (-4504.856) [...7 remote chains...] -- 91:29:07
      115400000 -- (-4519.471) [...7 remote chains...] -- 91:28:12
      115450000 -- (-4526.244) [...7 remote chains...] -- 91:27:17
      115500000 -- (-4500.353) [...7 remote chains...] -- 91:26:22

      Average standard deviation of split frequencies: 0.026448

      115550000 -- (-4534.079) [...7 remote chains...] -- 91:25:25
      115600000 -- (-4532.131) [...7 remote chains...] -- 91:24:27
      115650000 -- (-4533.993) [...7 remote chains...] -- 91:23:30
      115700000 -- (-4534.461) [...7 remote chains...] -- 91:22:32
      115750000 -- (-4533.342) [...7 remote chains...] -- 91:21:37
      115800000 -- (-4520.162) [...7 remote chains...] -- 91:20:44
      115850000 -- (-4524.920) [...7 remote chains...] -- 91:19:47
      115900000 -- (-4521.035) [...7 remote chains...] -- 91:18:49
      115950000 -- (-4508.302) [...7 remote chains...] -- 91:17:52
      116000000 -- (-4511.415) [...7 remote chains...] -- 91:16:54

      Average standard deviation of split frequencies: 0.026126

      116050000 -- (-4486.513) [...7 remote chains...] -- 91:15:59
      116100000 -- (-4516.123) [...7 remote chains...] -- 91:15:02
      116150000 -- (-4497.471) [...7 remote chains...] -- 91:14:07
      116200000 -- (-4518.623) [...7 remote chains...] -- 91:13:09
      116250000 -- (-4507.336) [...7 remote chains...] -- 91:12:12
      116300000 -- (-4517.457) [...7 remote chains...] -- 91:11:19
      116350000 -- (-4509.041) [...7 remote chains...] -- 91:10:22
      116400000 -- (-4494.543) [...7 remote chains...] -- 91:09:27
      116450000 -- (-4516.730) [...7 remote chains...] -- 91:08:29
      116500000 -- (-4512.519) [...7 remote chains...] -- 91:07:34

      Average standard deviation of split frequencies: 0.026082

      116550000 -- (-4518.878) [...7 remote chains...] -- 91:06:39
      116600000 -- (-4521.130) [...7 remote chains...] -- 91:05:41
      116650000 -- (-4512.777) [...7 remote chains...] -- 91:04:44
      116700000 -- (-4515.435) [...7 remote chains...] -- 91:03:46
      116750000 -- (-4508.196) [...7 remote chains...] -- 91:02:51
      116800000 -- (-4507.969) [...7 remote chains...] -- 91:01:56
      116850000 -- (-4522.490) [...7 remote chains...] -- 91:01:01
      116900000 -- (-4509.055) [...7 remote chains...] -- 91:00:04
      116950000 -- (-4511.756) [...7 remote chains...] -- 90:59:08
      117000000 -- (-4497.390) [...7 remote chains...] -- 90:58:11

      Average standard deviation of split frequencies: 0.026078

      117050000 -- (-4515.735) [...7 remote chains...] -- 90:57:13
      117100000 -- (-4543.200) [...7 remote chains...] -- 90:56:16
      117150000 -- (-4510.723) [...7 remote chains...] -- 90:55:21
      117200000 -- (-4514.784) [...7 remote chains...] -- 90:54:23
      117250000 -- (-4506.789) [...7 remote chains...] -- 90:53:26
      117300000 -- (-4517.509) [...7 remote chains...] -- 90:52:31
      117350000 -- (-4504.172) [...7 remote chains...] -- 90:51:36
      117400000 -- (-4525.229) [...7 remote chains...] -- 90:50:38
      117450000 -- (-4518.407) [...7 remote chains...] -- 90:49:40
      117500000 -- (-4528.572) [...7 remote chains...] -- 90:48:43

      Average standard deviation of split frequencies: 0.026060

      117550000 -- (-4513.201) [...7 remote chains...] -- 90:47:48
      117600000 -- (-4514.410) [...7 remote chains...] -- 90:46:53
      117650000 -- (-4521.296) [...7 remote chains...] -- 90:45:58
      117700000 -- (-4515.872) [...7 remote chains...] -- 90:45:00
      117750000 -- (-4522.211) [...7 remote chains...] -- 90:44:05
      117800000 -- (-4532.026) [...7 remote chains...] -- 90:43:10
      117850000 -- (-4495.891) [...7 remote chains...] -- 90:42:12
      117900000 -- (-4514.033) [...7 remote chains...] -- 90:41:17
      117950000 -- (-4529.703) [...7 remote chains...] -- 90:40:22
      118000000 -- (-4502.148) [...7 remote chains...] -- 90:39:27

      Average standard deviation of split frequencies: 0.026095

      118050000 -- (-4499.324) [...7 remote chains...] -- 90:38:32
      118100000 -- (-4522.681) [...7 remote chains...] -- 90:37:36
      118150000 -- (-4503.275) [...7 remote chains...] -- 90:36:41
      118200000 -- (-4505.345) [...7 remote chains...] -- 90:35:44
      118250000 -- (-4523.123) [...7 remote chains...] -- 90:34:48
      118300000 -- (-4502.147) [...7 remote chains...] -- 90:33:51
      118350000 -- (-4493.745) [...7 remote chains...] -- 90:32:58
      118400000 -- (-4501.427) [...7 remote chains...] -- 90:32:01
      118450000 -- (-4535.035) [...7 remote chains...] -- 90:31:05
      118500000 -- (-4531.034) [...7 remote chains...] -- 90:30:08

      Average standard deviation of split frequencies: 0.026159

      118550000 -- (-4505.170) [...7 remote chains...] -- 90:29:13
      118600000 -- (-4514.486) [...7 remote chains...] -- 90:28:15
      118650000 -- (-4479.096) [...7 remote chains...] -- 90:27:18
      118700000 -- (-4513.018) [...7 remote chains...] -- 90:26:20
      118750000 -- (-4498.285) [...7 remote chains...] -- 90:25:25
      118800000 -- (-4507.985) [...7 remote chains...] -- 90:24:27
      118850000 -- (-4494.830) [...7 remote chains...] -- 90:23:32
      118900000 -- (-4515.389) [...7 remote chains...] -- 90:22:34
      118950000 -- (-4519.188) [...7 remote chains...] -- 90:21:39
      119000000 -- (-4504.058) [...7 remote chains...] -- 90:20:42

      Average standard deviation of split frequencies: 0.026206

      119050000 -- (-4508.075) [...7 remote chains...] -- 90:19:44
      119100000 -- (-4516.531) [...7 remote chains...] -- 90:18:51
      119150000 -- (-4517.618) [...7 remote chains...] -- 90:17:54
      119200000 -- (-4530.360) [...7 remote chains...] -- 90:16:58
      119250000 -- (-4513.215) [...7 remote chains...] -- 90:16:01
      119300000 -- (-4510.200) [...7 remote chains...] -- 90:15:06
      119350000 -- (-4487.029) [...7 remote chains...] -- 90:14:10
      119400000 -- (-4513.141) [...7 remote chains...] -- 90:13:13
      119450000 -- (-4509.892) [...7 remote chains...] -- 90:12:15
      119500000 -- (-4525.131) [...7 remote chains...] -- 90:11:20

      Average standard deviation of split frequencies: 0.026243

      119550000 -- (-4512.442) [...7 remote chains...] -- 90:10:22
      119600000 -- (-4508.483) [...7 remote chains...] -- 90:09:27
      119650000 -- (-4520.050) [...7 remote chains...] -- 90:08:32
      119700000 -- (-4521.897) [...7 remote chains...] -- 90:07:37
      119750000 -- (-4491.260) [...7 remote chains...] -- 90:06:39
      119800000 -- (-4516.458) [...7 remote chains...] -- 90:05:44
      119850000 -- (-4532.378) [...7 remote chains...] -- 90:04:46
      119900000 -- (-4519.730) [...7 remote chains...] -- 90:03:51
      119950000 -- (-4521.994) [...7 remote chains...] -- 90:02:53
      120000000 -- (-4530.245) [...7 remote chains...] -- 90:01:58

      Average standard deviation of split frequencies: 0.026309

      120050000 -- (-4523.789) [...7 remote chains...] -- 90:01:01
      120100000 -- (-4534.526) [...7 remote chains...] -- 90:00:05
      120150000 -- (-4515.239) [...7 remote chains...] -- 89:59:12
      120200000 -- (-4540.685) [...7 remote chains...] -- 89:58:17
      120250000 -- (-4542.156) [...7 remote chains...] -- 89:57:19
      120300000 -- (-4521.776) [...7 remote chains...] -- 89:56:24
      120350000 -- (-4509.558) [...7 remote chains...] -- 89:55:27
      120400000 -- (-4520.284) [...7 remote chains...] -- 89:54:31
      120450000 -- (-4515.724) [...7 remote chains...] -- 89:53:36
      120500000 -- (-4519.056) [...7 remote chains...] -- 89:52:38

      Average standard deviation of split frequencies: 0.026631

      120550000 -- (-4510.502) [...7 remote chains...] -- 89:51:43
      120600000 -- (-4513.909) [...7 remote chains...] -- 89:50:46
      120650000 -- (-4509.855) [...7 remote chains...] -- 89:49:53
      120700000 -- (-4515.026) [...7 remote chains...] -- 89:48:55
      120750000 -- (-4509.402) [...7 remote chains...] -- 89:47:57
      120800000 -- (-4508.642) [...7 remote chains...] -- 89:47:00
      120850000 -- (-4496.552) [...7 remote chains...] -- 89:46:04
      120900000 -- (-4495.945) [...7 remote chains...] -- 89:45:07
      120950000 -- (-4524.310) [...7 remote chains...] -- 89:44:09
      121000000 -- (-4525.698) [...7 remote chains...] -- 89:43:14

      Average standard deviation of split frequencies: 0.026727

      121050000 -- (-4520.454) [...7 remote chains...] -- 89:42:16
      121100000 -- (-4520.222) [...7 remote chains...] -- 89:41:21
      121150000 -- (-4532.419) [...7 remote chains...] -- 89:40:26
      121200000 -- (-4487.356) [...7 remote chains...] -- 89:39:28
      121250000 -- (-4513.033) [...7 remote chains...] -- 89:38:33
      121300000 -- (-4505.792) [...7 remote chains...] -- 89:37:35
      121350000 -- (-4527.504) [...7 remote chains...] -- 89:36:40
      121400000 -- (-4537.183) [...7 remote chains...] -- 89:35:44
      121450000 -- (-4500.663) [...7 remote chains...] -- 89:34:49
      121500000 -- (-4529.619) [...7 remote chains...] -- 89:33:54

      Average standard deviation of split frequencies: 0.026641

      121550000 -- (-4528.266) [...7 remote chains...] -- 89:32:56
      121600000 -- (-4524.210) [...7 remote chains...] -- 89:32:01
      121650000 -- (-4513.839) [...7 remote chains...] -- 89:31:05
      121700000 -- (-4511.345) [...7 remote chains...] -- 89:30:08
      121750000 -- (-4515.784) [...7 remote chains...] -- 89:29:10
      121800000 -- (-4521.027) [...7 remote chains...] -- 89:28:13
      121850000 -- (-4528.917) [...7 remote chains...] -- 89:27:17
      121900000 -- (-4506.628) [...7 remote chains...] -- 89:26:20
      121950000 -- (-4515.374) [...7 remote chains...] -- 89:25:26
      122000000 -- (-4545.162) [...7 remote chains...] -- 89:24:29

      Average standard deviation of split frequencies: 0.026609

      122050000 -- (-4539.559) [...7 remote chains...] -- 89:23:33
      122100000 -- (-4550.052) [...7 remote chains...] -- 89:22:36
      122150000 -- (-4523.934) [...7 remote chains...] -- 89:21:40
      122200000 -- (-4519.493) [...7 remote chains...] -- 89:20:45
      122250000 -- (-4517.926) [...7 remote chains...] -- 89:19:50
      122300000 -- (-4512.162) [...7 remote chains...] -- 89:18:52
      122350000 -- (-4507.820) [...7 remote chains...] -- 89:17:54
      122400000 -- (-4515.559) [...7 remote chains...] -- 89:16:59
      122450000 -- (-4495.523) [...7 remote chains...] -- 89:16:06
      122500000 -- (-4507.914) [...7 remote chains...] -- 89:15:08

      Average standard deviation of split frequencies: 0.026295

      122550000 -- (-4516.631) [...7 remote chains...] -- 89:14:13
      122600000 -- (-4508.608) [...7 remote chains...] -- 89:13:15
      122650000 -- (-4502.729) [...7 remote chains...] -- 89:12:18
      122700000 -- (-4514.472) [...7 remote chains...] -- 89:11:20
      122750000 -- (-4515.391) [...7 remote chains...] -- 89:10:25
      122800000 -- (-4527.440) [...7 remote chains...] -- 89:09:27
      122850000 -- (-4537.800) [...7 remote chains...] -- 89:08:29
      122900000 -- (-4538.165) [...7 remote chains...] -- 89:07:34
      122950000 -- (-4522.127) [...7 remote chains...] -- 89:06:38
      123000000 -- (-4529.644) [...7 remote chains...] -- 89:05:43

      Average standard deviation of split frequencies: 0.026309

      123050000 -- (-4512.667) [...7 remote chains...] -- 89:04:48
      123100000 -- (-4507.323) [...7 remote chains...] -- 89:03:50
      123150000 -- (-4521.342) [...7 remote chains...] -- 89:02:54
      123200000 -- (-4522.525) [...7 remote chains...] -- 89:02:01
      123250000 -- (-4505.009) [...7 remote chains...] -- 89:01:04
      123300000 -- (-4518.738) [...7 remote chains...] -- 89:00:08
      123350000 -- (-4525.423) [...7 remote chains...] -- 88:59:11
      123400000 -- (-4547.985) [...7 remote chains...] -- 88:58:15
      123450000 -- (-4517.491) [...7 remote chains...] -- 88:57:20
      123500000 -- (-4520.873) [...7 remote chains...] -- 88:56:24

      Average standard deviation of split frequencies: 0.026540

      123550000 -- (-4532.746) [...7 remote chains...] -- 88:55:29
      123600000 -- (-4513.402) [...7 remote chains...] -- 88:54:33
      123650000 -- (-4518.286) [...7 remote chains...] -- 88:53:33
      123700000 -- (-4518.603) [...7 remote chains...] -- 88:52:38
      123750000 -- (-4527.620) [...7 remote chains...] -- 88:51:43
      123800000 -- (-4534.165) [...7 remote chains...] -- 88:50:45
      123850000 -- (-4513.494) [...7 remote chains...] -- 88:49:49
      123900000 -- (-4521.827) [...7 remote chains...] -- 88:48:52
      123950000 -- (-4534.870) [...7 remote chains...] -- 88:47:56
      124000000 -- (-4511.427) [...7 remote chains...] -- 88:46:59

      Average standard deviation of split frequencies: 0.026594

      124050000 -- (-4504.994) [...7 remote chains...] -- 88:46:03
      124100000 -- (-4518.918) [...7 remote chains...] -- 88:45:05
      124150000 -- (-4504.725) [...7 remote chains...] -- 88:44:08
      124200000 -- (-4537.433) [...7 remote chains...] -- 88:43:12
      124250000 -- (-4537.913) [...7 remote chains...] -- 88:42:15
      124300000 -- (-4534.235) [...7 remote chains...] -- 88:41:17
      124350000 -- (-4527.881) [...7 remote chains...] -- 88:40:19
      124400000 -- (-4516.422) [...7 remote chains...] -- 88:39:22
      124450000 -- (-4535.097) [...7 remote chains...] -- 88:38:26
      124500000 -- (-4536.695) [...7 remote chains...] -- 88:37:31

      Average standard deviation of split frequencies: 0.026574

      124550000 -- (-4528.610) [...7 remote chains...] -- 88:36:33
      124600000 -- (-4519.022) [...7 remote chains...] -- 88:35:37
      124650000 -- (-4511.702) [...7 remote chains...] -- 88:34:42
      124700000 -- (-4516.643) [...7 remote chains...] -- 88:33:44
      124750000 -- (-4524.440) [...7 remote chains...] -- 88:32:47
      124800000 -- (-4507.034) [...7 remote chains...] -- 88:31:51
      124850000 -- (-4515.282) [...7 remote chains...] -- 88:30:53
      124900000 -- (-4533.277) [...7 remote chains...] -- 88:29:58
      124950000 -- (-4520.435) [...7 remote chains...] -- 88:29:00
      125000000 -- (-4547.187) [...7 remote chains...] -- 88:28:05

      Average standard deviation of split frequencies: 0.026490

      125050000 -- (-4517.440) [...7 remote chains...] -- 88:27:09
      125100000 -- (-4501.381) [...7 remote chains...] -- 88:26:14
      125150000 -- (-4502.009) [...7 remote chains...] -- 88:25:18
      125200000 -- (-4522.382) [...7 remote chains...] -- 88:24:20
      125250000 -- (-4508.407) [...7 remote chains...] -- 88:23:27
      125300000 -- (-4519.617) [...7 remote chains...] -- 88:22:29
      125350000 -- (-4505.280) [...7 remote chains...] -- 88:21:32
      125400000 -- (-4520.704) [...7 remote chains...] -- 88:20:36
      125450000 -- (-4504.532) [...7 remote chains...] -- 88:19:39
      125500000 -- (-4522.080) [...7 remote chains...] -- 88:18:45

      Average standard deviation of split frequencies: 0.026480

      125550000 -- (-4517.947) [...7 remote chains...] -- 88:17:47
      125600000 -- (-4508.756) [...7 remote chains...] -- 88:16:50
      125650000 -- (-4516.830) [...7 remote chains...] -- 88:15:54
      125700000 -- (-4519.148) [...7 remote chains...] -- 88:14:59
      125750000 -- (-4526.064) [...7 remote chains...] -- 88:14:01
      125800000 -- (-4527.524) [...7 remote chains...] -- 88:13:05
      125850000 -- (-4500.637) [...7 remote chains...] -- 88:12:10
      125900000 -- (-4515.380) [...7 remote chains...] -- 88:11:14
      125950000 -- (-4557.819) [...7 remote chains...] -- 88:10:17
      126000000 -- (-4508.667) [...7 remote chains...] -- 88:09:19

      Average standard deviation of split frequencies: 0.026479

      126050000 -- (-4515.939) [...7 remote chains...] -- 88:08:23
      126100000 -- (-4502.187) [...7 remote chains...] -- 88:07:26
      126150000 -- (-4512.772) [...7 remote chains...] -- 88:06:30
      126200000 -- (-4509.725) [...7 remote chains...] -- 88:05:35
      126250000 -- (-4547.026) [...7 remote chains...] -- 88:04:37
      126300000 -- (-4510.632) [...7 remote chains...] -- 88:03:41
      126350000 -- (-4522.979) [...7 remote chains...] -- 88:02:46
      126400000 -- (-4531.359) [...7 remote chains...] -- 88:01:48
      126450000 -- (-4524.291) [...7 remote chains...] -- 88:00:52
      126500000 -- (-4521.418) [...7 remote chains...] -- 87:59:52

      Average standard deviation of split frequencies: 0.026539

      126550000 -- (-4508.430) [...7 remote chains...] -- 87:58:59
      126600000 -- (-4505.111) [...7 remote chains...] -- 87:58:04
      126650000 -- (-4518.610) [...7 remote chains...] -- 87:57:10
      126700000 -- (-4526.318) [...7 remote chains...] -- 87:56:17
      126750000 -- (-4539.367) [...7 remote chains...] -- 87:55:21
      126800000 -- (-4547.197) [...7 remote chains...] -- 87:54:30
      126850000 -- (-4541.695) [...7 remote chains...] -- 87:53:34
      126900000 -- (-4530.654) [...7 remote chains...] -- 87:52:41
      126950000 -- (-4549.734) [...7 remote chains...] -- 87:51:45
      127000000 -- (-4511.897) [...7 remote chains...] -- 87:50:52

      Average standard deviation of split frequencies: 0.026546

      127050000 -- (-4547.967) [...7 remote chains...] -- 87:49:58
      127100000 -- (-4528.605) [...7 remote chains...] -- 87:49:05
      127150000 -- (-4526.497) [...7 remote chains...] -- 87:48:09
      127200000 -- (-4521.133) [...7 remote chains...] -- 87:47:14
      127250000 -- (-4536.723) [...7 remote chains...] -- 87:46:20
      127300000 -- (-4533.987) [...7 remote chains...] -- 87:45:27
      127350000 -- (-4535.606) [...7 remote chains...] -- 87:44:31
      127400000 -- (-4517.425) [...7 remote chains...] -- 87:43:35
      127450000 -- (-4507.949) [...7 remote chains...] -- 87:42:40
      127500000 -- (-4534.407) [...7 remote chains...] -- 87:41:46

      Average standard deviation of split frequencies: 0.026546

      127550000 -- (-4503.100) [...7 remote chains...] -- 87:40:51
      127600000 -- (-4520.940) [...7 remote chains...] -- 87:39:57
      127650000 -- (-4552.171) [...7 remote chains...] -- 87:39:04
      127700000 -- (-4518.311) [...7 remote chains...] -- 87:38:08
      127750000 -- (-4534.833) [...7 remote chains...] -- 87:37:14
      127800000 -- (-4537.577) [...7 remote chains...] -- 87:36:19
      127850000 -- (-4523.235) [...7 remote chains...] -- 87:35:25
      127900000 -- (-4505.638) [...7 remote chains...] -- 87:34:32
      127950000 -- (-4520.541) [...7 remote chains...] -- 87:33:36
      128000000 -- (-4546.368) [...7 remote chains...] -- 87:32:40

      Average standard deviation of split frequencies: 0.026498

      128050000 -- (-4521.965) [...7 remote chains...] -- 87:31:49
      128100000 -- (-4525.927) [...7 remote chains...] -- 87:30:53
      128150000 -- (-4515.316) [...7 remote chains...] -- 87:29:58
      128200000 -- (-4532.885) [...7 remote chains...] -- 87:29:04
      128250000 -- (-4514.624) [...7 remote chains...] -- 87:28:08
      128300000 -- (-4510.038) [...7 remote chains...] -- 87:27:15
      128350000 -- (-4533.642) [...7 remote chains...] -- 87:26:21
      128400000 -- (-4523.319) [...7 remote chains...] -- 87:25:28
      128450000 -- (-4526.982) [...7 remote chains...] -- 87:24:32
      128500000 -- (-4530.165) [...7 remote chains...] -- 87:23:36

      Average standard deviation of split frequencies: 0.026483

      128550000 -- (-4536.419) [...7 remote chains...] -- 87:22:41
      128600000 -- (-4533.244) [...7 remote chains...] -- 87:21:47
      128650000 -- (-4539.865) [...7 remote chains...] -- 87:20:51
      128700000 -- (-4536.055) [...7 remote chains...] -- 87:19:58
      128750000 -- (-4520.747) [...7 remote chains...] -- 87:19:04
      128800000 -- (-4512.386) [...7 remote chains...] -- 87:18:10
      128850000 -- (-4534.791) [...7 remote chains...] -- 87:17:17
      128900000 -- (-4549.972) [...7 remote chains...] -- 87:16:21
      128950000 -- (-4570.736) [...7 remote chains...] -- 87:15:27
      129000000 -- (-4543.897) [...7 remote chains...] -- 87:14:32

      Average standard deviation of split frequencies: 0.026471

      129050000 -- (-4539.954) [...7 remote chains...] -- 87:13:38
      129100000 -- (-4541.526) [...7 remote chains...] -- 87:12:44
      129150000 -- (-4528.626) [...7 remote chains...] -- 87:11:49
      129200000 -- (-4533.852) [...7 remote chains...] -- 87:10:55
      129250000 -- (-4544.798) [...7 remote chains...] -- 87:09:59
      129300000 -- (-4557.693) [...7 remote chains...] -- 87:09:06
      129350000 -- (-4530.326) [...7 remote chains...] -- 87:08:12
      129400000 -- (-4568.154) [...7 remote chains...] -- 87:07:18
      129450000 -- (-4563.334) [...7 remote chains...] -- 87:06:23
      129500000 -- (-4558.093) [...7 remote chains...] -- 87:05:29

      Average standard deviation of split frequencies: 0.026471

      129550000 -- (-4536.568) [...7 remote chains...] -- 87:04:33
      129600000 -- (-4552.498) [...7 remote chains...] -- 87:03:37
      129650000 -- (-4551.512) [...7 remote chains...] -- 87:02:44
      129700000 -- (-4553.539) [...7 remote chains...] -- 87:01:48
      129750000 -- (-4542.276) [...7 remote chains...] -- 87:00:54
      129800000 -- (-4544.904) [...7 remote chains...] -- 87:00:00
      129850000 -- (-4539.426) [...7 remote chains...] -- 86:59:05
      129900000 -- (-4539.591) [...7 remote chains...] -- 86:58:09
      129950000 -- (-4525.442) [...7 remote chains...] -- 86:57:15
      130000000 -- (-4525.862) [...7 remote chains...] -- 86:56:19

      Average standard deviation of split frequencies: 0.026421

      130050000 -- (-4575.385) [...7 remote chains...] -- 86:55:24
      130100000 -- (-4537.469) [...7 remote chains...] -- 86:54:28
      130150000 -- (-4548.207) [...7 remote chains...] -- 86:53:34
      130200000 -- (-4535.211) [...7 remote chains...] -- 86:52:38
      130250000 -- (-4510.576) [...7 remote chains...] -- 86:51:40
      130300000 -- (-4524.796) [...7 remote chains...] -- 86:50:47
      130350000 -- (-4530.344) [...7 remote chains...] -- 86:49:53
      130400000 -- (-4544.735) [...7 remote chains...] -- 86:48:57
      130450000 -- (-4517.265) [...7 remote chains...] -- 86:48:01
      130500000 -- (-4521.584) [...7 remote chains...] -- 86:47:07

      Average standard deviation of split frequencies: 0.026421

      130550000 -- (-4498.287) [...7 remote chains...] -- 86:46:14
      130600000 -- (-4520.913) [...7 remote chains...] -- 86:45:20
      130650000 -- (-4540.460) [...7 remote chains...] -- 86:44:24
      130700000 -- (-4536.494) [...7 remote chains...] -- 86:43:30
      130750000 -- (-4518.052) [...7 remote chains...] -- 86:42:34
      130800000 -- (-4553.644) [...7 remote chains...] -- 86:41:41
      130850000 -- (-4543.356) [...7 remote chains...] -- 86:40:47
      130900000 -- (-4513.935) [...7 remote chains...] -- 86:39:51
      130950000 -- (-4501.831) [...7 remote chains...] -- 86:38:55
      131000000 -- (-4519.489) [...7 remote chains...] -- 86:38:01

      Average standard deviation of split frequencies: 0.026482

      131050000 -- (-4490.311) [...7 remote chains...] -- 86:37:08
      131100000 -- (-4522.823) [...7 remote chains...] -- 86:36:12
      131150000 -- (-4519.255) [...7 remote chains...] -- 86:35:18
      131200000 -- (-4526.177) [...7 remote chains...] -- 86:34:24
      131250000 -- (-4532.070) [...7 remote chains...] -- 86:33:28
      131300000 -- (-4523.005) [...7 remote chains...] -- 86:32:34
      131350000 -- (-4546.575) [...7 remote chains...] -- 86:31:41
      131400000 -- (-4551.535) [...7 remote chains...] -- 86:30:47
      131450000 -- (-4525.286) [...7 remote chains...] -- 86:29:51
      131500000 -- (-4548.462) [...7 remote chains...] -- 86:28:55

      Average standard deviation of split frequencies: 0.026477

      131550000 -- (-4537.035) [...7 remote chains...] -- 86:28:01
      131600000 -- (-4540.056) [...7 remote chains...] -- 86:27:07
      131650000 -- (-4533.994) [...7 remote chains...] -- 86:26:11
      131700000 -- (-4522.383) [...7 remote chains...] -- 86:25:17
      131750000 -- (-4537.542) [...7 remote chains...] -- 86:24:22
      131800000 -- (-4532.207) [...7 remote chains...] -- 86:23:26
      131850000 -- (-4533.858) [...7 remote chains...] -- 86:22:32
      131900000 -- (-4520.345) [...7 remote chains...] -- 86:21:38
      131950000 -- (-4538.338) [...7 remote chains...] -- 86:20:42
      132000000 -- (-4533.740) [...7 remote chains...] -- 86:19:46

      Average standard deviation of split frequencies: 0.026451

      132050000 -- (-4533.381) [...7 remote chains...] -- 86:18:52
      132100000 -- (-4527.645) [...7 remote chains...] -- 86:17:58
      132150000 -- (-4567.235) [...7 remote chains...] -- 86:17:04
      132200000 -- (-4527.885) [...7 remote chains...] -- 86:16:08
      132250000 -- (-4535.882) [...7 remote chains...] -- 86:15:11
      132300000 -- (-4542.510) [...7 remote chains...] -- 86:14:15
      132350000 -- (-4539.862) [...7 remote chains...] -- 86:13:21
      132400000 -- (-4526.702) [...7 remote chains...] -- 86:12:25
      132450000 -- (-4539.573) [...7 remote chains...] -- 86:11:31
      132500000 -- (-4548.186) [...7 remote chains...] -- 86:10:35

      Average standard deviation of split frequencies: 0.026500

      132550000 -- (-4513.294) [...7 remote chains...] -- 86:09:39
      132600000 -- (-4541.111) [...7 remote chains...] -- 86:08:43
      132650000 -- (-4518.215) [...7 remote chains...] -- 86:07:47
      132700000 -- (-4509.504) [...7 remote chains...] -- 86:06:53
      132750000 -- (-4541.551) [...7 remote chains...] -- 86:05:57
      132800000 -- (-4523.767) [...7 remote chains...] -- 86:05:03
      132850000 -- (-4536.988) [...7 remote chains...] -- 86:04:07
      132900000 -- (-4523.126) [...7 remote chains...] -- 86:03:11
      132950000 -- (-4520.886) [...7 remote chains...] -- 86:02:15
      133000000 -- (-4537.741) [...7 remote chains...] -- 86:01:19

      Average standard deviation of split frequencies: 0.026459

      133050000 -- (-4535.002) [...7 remote chains...] -- 86:00:25
      133100000 -- (-4539.103) [...7 remote chains...] -- 85:59:29
      133150000 -- (-4517.909) [...7 remote chains...] -- 85:58:35
      133200000 -- (-4528.316) [...7 remote chains...] -- 85:57:41
      133250000 -- (-4517.135) [...7 remote chains...] -- 85:56:47
      133300000 -- (-4541.816) [...7 remote chains...] -- 85:55:51
      133350000 -- (-4512.241) [...7 remote chains...] -- 85:54:58
      133400000 -- (-4536.208) [...7 remote chains...] -- 85:54:02
      133450000 -- (-4523.316) [...7 remote chains...] -- 85:53:08
      133500000 -- (-4533.556) [...7 remote chains...] -- 85:52:12

      Average standard deviation of split frequencies: 0.026449

      133550000 -- (-4519.181) [...7 remote chains...] -- 85:51:16
      133600000 -- (-4526.718) [...7 remote chains...] -- 85:50:24
      133650000 -- (-4524.088) [...7 remote chains...] -- 85:49:27
      133700000 -- (-4546.790) [...7 remote chains...] -- 85:48:33
      133750000 -- (-4520.697) [...7 remote chains...] -- 85:47:37
      133800000 -- (-4547.072) [...7 remote chains...] -- 85:46:41
      133850000 -- (-4552.065) [...7 remote chains...] -- 85:45:45
      133900000 -- (-4561.191) [...7 remote chains...] -- 85:44:49
      133950000 -- (-4550.164) [...7 remote chains...] -- 85:43:55
      134000000 -- (-4525.682) [...7 remote chains...] -- 85:42:59

      Average standard deviation of split frequencies: 0.026421

      134050000 -- (-4520.205) [...7 remote chains...] -- 85:42:03
      134100000 -- (-4545.181) [...7 remote chains...] -- 85:41:11
      134150000 -- (-4531.377) [...7 remote chains...] -- 85:40:15
      134200000 -- (-4531.282) [...7 remote chains...] -- 85:39:19
      134250000 -- (-4528.799) [...7 remote chains...] -- 85:38:25
      134300000 -- (-4503.326) [...7 remote chains...] -- 85:37:29
      134350000 -- (-4542.400) [...7 remote chains...] -- 85:36:35
      134400000 -- (-4522.690) [...7 remote chains...] -- 85:35:41
      134450000 -- (-4520.710) [...7 remote chains...] -- 85:34:45
      134500000 -- (-4549.088) [...7 remote chains...] -- 85:33:51

      Average standard deviation of split frequencies: 0.026373

      134550000 -- (-4559.720) [...7 remote chains...] -- 85:32:55
      134600000 -- (-4545.893) [...7 remote chains...] -- 85:32:01
      134650000 -- (-4531.664) [...7 remote chains...] -- 85:31:07
      134700000 -- (-4533.691) [...7 remote chains...] -- 85:30:12
      134750000 -- (-4544.601) [...7 remote chains...] -- 85:29:18
      134800000 -- (-4549.610) [...7 remote chains...] -- 85:28:24
      134850000 -- (-4568.069) [...7 remote chains...] -- 85:27:32
      134900000 -- (-4564.316) [...7 remote chains...] -- 85:26:38
      134950000 -- (-4556.498) [...7 remote chains...] -- 85:25:42
      135000000 -- (-4528.304) [...7 remote chains...] -- 85:24:46

      Average standard deviation of split frequencies: 0.026394

      135050000 -- (-4525.564) [...7 remote chains...] -- 85:23:50
      135100000 -- (-4525.840) [...7 remote chains...] -- 85:22:54
      135150000 -- (-4543.060) [...7 remote chains...] -- 85:22:00
      135200000 -- (-4530.169) [...7 remote chains...] -- 85:21:03
      135250000 -- (-4525.894) [...7 remote chains...] -- 85:20:07
      135300000 -- (-4538.676) [...7 remote chains...] -- 85:19:11
      135350000 -- (-4554.162) [...7 remote chains...] -- 85:18:15
      135400000 -- (-4554.444) [...7 remote chains...] -- 85:17:19
      135450000 -- (-4528.001) [...7 remote chains...] -- 85:16:25
      135500000 -- (-4567.694) [...7 remote chains...] -- 85:15:29

      Average standard deviation of split frequencies: 0.026446

      135550000 -- (-4548.709) [...7 remote chains...] -- 85:14:33
      135600000 -- (-4522.840) [...7 remote chains...] -- 85:13:40
      135650000 -- (-4535.346) [...7 remote chains...] -- 85:12:44
      135700000 -- (-4535.040) [...7 remote chains...] -- 85:11:48
      135750000 -- (-4544.564) [...7 remote chains...] -- 85:10:52
      135800000 -- (-4548.581) [...7 remote chains...] -- 85:09:56
      135850000 -- (-4551.255) [...7 remote chains...] -- 85:09:00
      135900000 -- (-4543.153) [...7 remote chains...] -- 85:08:04
      135950000 -- (-4564.833) [...7 remote chains...] -- 85:07:10
      136000000 -- (-4560.410) [...7 remote chains...] -- 85:06:12

      Average standard deviation of split frequencies: 0.026415

      136050000 -- (-4553.857) [...7 remote chains...] -- 85:05:15
      136100000 -- (-4530.149) [...7 remote chains...] -- 85:04:19
      136150000 -- (-4539.109) [...7 remote chains...] -- 85:03:23
      136200000 -- (-4547.762) [...7 remote chains...] -- 85:02:25
      136250000 -- (-4526.782) [...7 remote chains...] -- 85:01:29
      136300000 -- (-4529.100) [...7 remote chains...] -- 85:00:35
      136350000 -- (-4532.227) [...7 remote chains...] -- 84:59:40
      136400000 -- (-4535.460) [...7 remote chains...] -- 84:58:44
      136450000 -- (-4556.771) [...7 remote chains...] -- 84:57:48
      136500000 -- (-4537.601) [...7 remote chains...] -- 84:56:52

      Average standard deviation of split frequencies: 0.026358

      136550000 -- (-4538.582) [...7 remote chains...] -- 84:55:58
      136600000 -- (-4500.269) [...7 remote chains...] -- 84:55:04
      136650000 -- (-4530.162) [...7 remote chains...] -- 84:54:07
      136700000 -- (-4556.217) [...7 remote chains...] -- 84:53:11
      136750000 -- (-4513.561) [...7 remote chains...] -- 84:52:15
      136800000 -- (-4526.586) [...7 remote chains...] -- 84:51:19
      136850000 -- (-4544.582) [...7 remote chains...] -- 84:50:27
      136900000 -- (-4538.549) [...7 remote chains...] -- 84:49:30
      136950000 -- (-4529.839) [...7 remote chains...] -- 84:48:34
      137000000 -- (-4562.408) [...7 remote chains...] -- 84:47:38

      Average standard deviation of split frequencies: 0.026344

      137050000 -- (-4521.330) [...7 remote chains...] -- 84:46:42
      137100000 -- (-4537.982) [...7 remote chains...] -- 84:45:46
      137150000 -- (-4519.004) [...7 remote chains...] -- 84:44:51
      137200000 -- (-4539.058) [...7 remote chains...] -- 84:43:55
      137250000 -- (-4517.012) [...7 remote chains...] -- 84:42:59
      137300000 -- (-4531.618) [...7 remote chains...] -- 84:42:03
      137350000 -- (-4527.865) [...7 remote chains...] -- 84:41:09
      137400000 -- (-4531.837) [...7 remote chains...] -- 84:40:12
      137450000 -- (-4527.986) [...7 remote chains...] -- 84:39:16
      137500000 -- (-4532.794) [...7 remote chains...] -- 84:38:20

      Average standard deviation of split frequencies: 0.026327

      137550000 -- (-4556.301) [...7 remote chains...] -- 84:37:24
      137600000 -- (-4533.522) [...7 remote chains...] -- 84:36:28
      137650000 -- (-4520.468) [...7 remote chains...] -- 84:35:35
      137700000 -- (-4536.231) [...7 remote chains...] -- 84:34:39
      137750000 -- (-4541.036) [...7 remote chains...] -- 84:33:43
      137800000 -- (-4524.525) [...7 remote chains...] -- 84:32:47
      137850000 -- (-4515.815) [...7 remote chains...] -- 84:31:50
      137900000 -- (-4548.899) [...7 remote chains...] -- 84:30:56
      137950000 -- (-4554.802) [...7 remote chains...] -- 84:30:02
      138000000 -- (-4520.696) [...7 remote chains...] -- 84:29:07

      Average standard deviation of split frequencies: 0.026286

      138050000 -- (-4525.662) [...7 remote chains...] -- 84:28:11
      138100000 -- (-4529.683) [...7 remote chains...] -- 84:27:17
      138150000 -- (-4525.249) [...7 remote chains...] -- 84:26:22
      138200000 -- (-4551.468) [...7 remote chains...] -- 84:25:26
      138250000 -- (-4540.296) [...7 remote chains...] -- 84:24:32
      138300000 -- (-4537.838) [...7 remote chains...] -- 84:23:36
      138350000 -- (-4527.880) [...7 remote chains...] -- 84:22:39
      138400000 -- (-4536.025) [...7 remote chains...] -- 84:21:45
      138450000 -- (-4543.914) [...7 remote chains...] -- 84:20:51
      138500000 -- (-4518.131) [...7 remote chains...] -- 84:19:54

      Average standard deviation of split frequencies: 0.026246

      138550000 -- (-4544.839) [...7 remote chains...] -- 84:19:00
      138600000 -- (-4535.469) [...7 remote chains...] -- 84:18:06
      138650000 -- (-4521.715) [...7 remote chains...] -- 84:17:09
      138700000 -- (-4510.673) [...7 remote chains...] -- 84:16:15
      138750000 -- (-4505.532) [...7 remote chains...] -- 84:15:19
      138800000 -- (-4539.834) [...7 remote chains...] -- 84:14:24
      138850000 -- (-4529.488) [...7 remote chains...] -- 84:13:30
      138900000 -- (-4535.051) [...7 remote chains...] -- 84:12:36
      138950000 -- (-4516.915) [...7 remote chains...] -- 84:11:41
      139000000 -- (-4551.517) [...7 remote chains...] -- 84:10:45

      Average standard deviation of split frequencies: 0.026192

      139050000 -- (-4571.298) [...7 remote chains...] -- 84:09:51
      139100000 -- (-4535.773) [...7 remote chains...] -- 84:08:54
      139150000 -- (-4529.893) [...7 remote chains...] -- 84:08:00
      139200000 -- (-4525.753) [...7 remote chains...] -- 84:07:05
      139250000 -- (-4527.669) [...7 remote chains...] -- 84:06:11
      139300000 -- (-4534.635) [...7 remote chains...] -- 84:05:17
      139350000 -- (-4580.080) [...7 remote chains...] -- 84:04:22
      139400000 -- (-4536.589) [...7 remote chains...] -- 84:03:28
      139450000 -- (-4577.716) [...7 remote chains...] -- 84:02:33
      139500000 -- (-4542.331) [...7 remote chains...] -- 84:01:39

      Average standard deviation of split frequencies: 0.026198

      139550000 -- (-4587.122) [...7 remote chains...] -- 84:00:43
      139600000 -- (-4571.427) [...7 remote chains...] -- 83:59:48
      139650000 -- (-4552.542) [...7 remote chains...] -- 83:58:55
      139700000 -- (-4550.094) [...7 remote chains...] -- 83:58:01
      139750000 -- (-4539.777) [...7 remote chains...] -- 83:57:05
      139800000 -- (-4553.954) [...7 remote chains...] -- 83:56:10
      139850000 -- (-4543.339) [...7 remote chains...] -- 83:55:14
      139900000 -- (-4540.364) [...7 remote chains...] -- 83:54:18
      139950000 -- (-4564.213) [...7 remote chains...] -- 83:53:21
      140000000 -- (-4551.860) [...7 remote chains...] -- 83:52:27

      Average standard deviation of split frequencies: 0.026169

      140050000 -- (-4528.361) [...7 remote chains...] -- 83:51:32
      140100000 -- (-4544.032) [...7 remote chains...] -- 83:50:38
      140150000 -- (-4531.335) [...7 remote chains...] -- 83:49:43
      140200000 -- (-4536.058) [...7 remote chains...] -- 83:48:47
      140250000 -- (-4519.693) [...7 remote chains...] -- 83:47:53
      140300000 -- (-4551.017) [...7 remote chains...] -- 83:46:56
      140350000 -- (-4540.837) [...7 remote chains...] -- 83:46:02
      140400000 -- (-4564.530) [...7 remote chains...] -- 83:45:07
      140450000 -- (-4563.210) [...7 remote chains...] -- 83:44:13
      140500000 -- (-4552.353) [...7 remote chains...] -- 83:43:18

      Average standard deviation of split frequencies: 0.026210

      140550000 -- (-4551.669) [...7 remote chains...] -- 83:42:24
      140600000 -- (-4537.515) [...7 remote chains...] -- 83:41:29
      140650000 -- (-4514.805) [...7 remote chains...] -- 83:40:36
      140700000 -- (-4518.581) [...7 remote chains...] -- 83:39:40
      140750000 -- (-4519.696) [...7 remote chains...] -- 83:38:44
      140800000 -- (-4522.793) [...7 remote chains...] -- 83:37:49
      140850000 -- (-4527.291) [...7 remote chains...] -- 83:36:53
      140900000 -- (-4556.584) [...7 remote chains...] -- 83:35:58
      140950000 -- (-4547.002) [...7 remote chains...] -- 83:35:02
      141000000 -- (-4531.488) [...7 remote chains...] -- 83:34:07

      Average standard deviation of split frequencies: 0.026336

      141050000 -- (-4545.076) [...7 remote chains...] -- 83:33:13
      141100000 -- (-4556.794) [...7 remote chains...] -- 83:32:16
      141150000 -- (-4516.887) [...7 remote chains...] -- 83:31:24
      141200000 -- (-4535.141) [...7 remote chains...] -- 83:30:29
      141250000 -- (-4542.866) [...7 remote chains...] -- 83:29:33
      141300000 -- (-4527.392) [...7 remote chains...] -- 83:28:36
      141350000 -- (-4530.927) [...7 remote chains...] -- 83:27:42
      141400000 -- (-4555.152) [...7 remote chains...] -- 83:26:47
      141450000 -- (-4528.174) [...7 remote chains...] -- 83:25:53
      141500000 -- (-4569.342) [...7 remote chains...] -- 83:24:58

      Average standard deviation of split frequencies: 0.026291

      141550000 -- (-4566.428) [...7 remote chains...] -- 83:24:03
      141600000 -- (-4524.635) [...7 remote chains...] -- 83:23:09
      141650000 -- (-4524.861) [...7 remote chains...] -- 83:22:16
      141700000 -- (-4531.226) [...7 remote chains...] -- 83:21:21
      141750000 -- (-4531.070) [...7 remote chains...] -- 83:20:25
      141800000 -- (-4534.890) [...7 remote chains...] -- 83:19:30
      141850000 -- (-4529.109) [...7 remote chains...] -- 83:18:36
      141900000 -- (-4523.021) [...7 remote chains...] -- 83:17:41
      141950000 -- (-4539.511) [...7 remote chains...] -- 83:16:47
      142000000 -- (-4510.462) [...7 remote chains...] -- 83:15:52

      Average standard deviation of split frequencies: 0.026378

      142050000 -- (-4529.868) [...7 remote chains...] -- 83:14:57
      142100000 -- (-4511.922) [...7 remote chains...] -- 83:14:03
      142150000 -- (-4515.035) [...7 remote chains...] -- 83:13:12
      142200000 -- (-4508.031) [...7 remote chains...] -- 83:12:15
      142250000 -- (-4519.041) [...7 remote chains...] -- 83:11:19
      142300000 -- (-4516.047) [...7 remote chains...] -- 83:10:24
      142350000 -- (-4540.001) [...7 remote chains...] -- 83:09:29
      142400000 -- (-4545.380) [...7 remote chains...] -- 83:08:38
      142450000 -- (-4527.345) [...7 remote chains...] -- 83:07:42
      142500000 -- (-4520.785) [...7 remote chains...] -- 83:06:47

      Average standard deviation of split frequencies: 0.026395

      142550000 -- (-4537.794) [...7 remote chains...] -- 83:05:51
      142600000 -- (-4534.029) [...7 remote chains...] -- 83:04:56
      142650000 -- (-4538.789) [...7 remote chains...] -- 83:04:03
      142700000 -- (-4533.570) [...7 remote chains...] -- 83:03:07
      142750000 -- (-4538.980) [...7 remote chains...] -- 83:02:12
      142800000 -- (-4523.221) [...7 remote chains...] -- 83:01:17
      142850000 -- (-4512.509) [...7 remote chains...] -- 83:00:23
      142900000 -- (-4520.613) [...7 remote chains...] -- 82:59:30
      142950000 -- (-4520.767) [...7 remote chains...] -- 82:58:35
      143000000 -- (-4528.970) [...7 remote chains...] -- 82:57:40

      Average standard deviation of split frequencies: 0.026328

      143050000 -- (-4519.826) [...7 remote chains...] -- 82:56:46
      143100000 -- (-4525.904) [...7 remote chains...] -- 82:55:51
      143150000 -- (-4524.598) [...7 remote chains...] -- 82:54:58
      143200000 -- (-4532.358) [...7 remote chains...] -- 82:54:05
      143250000 -- (-4530.063) [...7 remote chains...] -- 82:53:10
      143300000 -- (-4572.899) [...7 remote chains...] -- 82:52:16
      143350000 -- (-4527.584) [...7 remote chains...] -- 82:51:19
      143400000 -- (-4553.633) [...7 remote chains...] -- 82:50:26
      143450000 -- (-4562.259) [...7 remote chains...] -- 82:49:32
      143500000 -- (-4543.008) [...7 remote chains...] -- 82:48:37

      Average standard deviation of split frequencies: 0.026367

      143550000 -- (-4523.862) [...7 remote chains...] -- 82:47:40
      143600000 -- (-4544.796) [...7 remote chains...] -- 82:46:46
      143650000 -- (-4524.010) [...7 remote chains...] -- 82:45:53
      143700000 -- (-4539.579) [...7 remote chains...] -- 82:44:56
      143750000 -- (-4517.051) [...7 remote chains...] -- 82:44:01
      143800000 -- (-4526.107) [...7 remote chains...] -- 82:43:07
      143850000 -- (-4530.682) [...7 remote chains...] -- 82:42:14
      143900000 -- (-4500.704) [...7 remote chains...] -- 82:41:19
      143950000 -- (-4520.137) [...7 remote chains...] -- 82:40:24
      144000000 -- (-4529.744) [...7 remote chains...] -- 82:39:28

      Average standard deviation of split frequencies: 0.026384

      144050000 -- (-4502.702) [...7 remote chains...] -- 82:38:33
      144100000 -- (-4512.256) [...7 remote chains...] -- 82:37:40
      144150000 -- (-4529.945) [...7 remote chains...] -- 82:36:47
      144200000 -- (-4529.000) [...7 remote chains...] -- 82:35:52
      144250000 -- (-4544.334) [...7 remote chains...] -- 82:34:57
      144300000 -- (-4527.327) [...7 remote chains...] -- 82:34:02
      144350000 -- (-4554.560) [...7 remote chains...] -- 82:33:06
      144400000 -- (-4540.509) [...7 remote chains...] -- 82:32:13
      144450000 -- (-4538.173) [...7 remote chains...] -- 82:31:18
      144500000 -- (-4562.694) [...7 remote chains...] -- 82:30:23

      Average standard deviation of split frequencies: 0.026426

      144550000 -- (-4523.283) [...7 remote chains...] -- 82:29:28
      144600000 -- (-4540.001) [...7 remote chains...] -- 82:28:33
      144650000 -- (-4529.675) [...7 remote chains...] -- 82:27:39
      144700000 -- (-4535.515) [...7 remote chains...] -- 82:26:44
      144750000 -- (-4545.885) [...7 remote chains...] -- 82:25:47
      144800000 -- (-4524.253) [...7 remote chains...] -- 82:24:52
      144850000 -- (-4549.728) [...7 remote chains...] -- 82:23:56
      144900000 -- (-4539.376) [...7 remote chains...] -- 82:23:01
      144950000 -- (-4539.056) [...7 remote chains...] -- 82:22:06
      145000000 -- (-4540.494) [...7 remote chains...] -- 82:21:10

      Average standard deviation of split frequencies: 0.026455

      145050000 -- (-4541.089) [...7 remote chains...] -- 82:20:15
      145100000 -- (-4530.803) [...7 remote chains...] -- 82:19:20
      145150000 -- (-4536.735) [...7 remote chains...] -- 82:18:25
      145200000 -- (-4545.961) [...7 remote chains...] -- 82:17:28
      145250000 -- (-4530.888) [...7 remote chains...] -- 82:16:34
      145300000 -- (-4545.756) [...7 remote chains...] -- 82:15:40
      145350000 -- (-4568.349) [...7 remote chains...] -- 82:14:44
      145400000 -- (-4540.196) [...7 remote chains...] -- 82:13:51
      145450000 -- (-4548.620) [...7 remote chains...] -- 82:12:56
      145500000 -- (-4536.443) [...7 remote chains...] -- 82:12:01

      Average standard deviation of split frequencies: 0.026490

      145550000 -- (-4555.478) [...7 remote chains...] -- 82:11:06
      145600000 -- (-4542.444) [...7 remote chains...] -- 82:10:13
      145650000 -- (-4532.622) [...7 remote chains...] -- 82:09:18
      145700000 -- (-4551.596) [...7 remote chains...] -- 82:08:23
      145750000 -- (-4544.448) [...7 remote chains...] -- 82:07:28
      145800000 -- (-4540.692) [...7 remote chains...] -- 82:06:33
      145850000 -- (-4554.846) [...7 remote chains...] -- 82:05:37
      145900000 -- (-4542.120) [...7 remote chains...] -- 82:04:43
      145950000 -- (-4507.498) [...7 remote chains...] -- 82:03:49
      146000000 -- (-4533.872) [...7 remote chains...] -- 82:02:55

      Average standard deviation of split frequencies: 0.026522

      146050000 -- (-4532.934) [...7 remote chains...] -- 82:01:59
      146100000 -- (-4539.441) [...7 remote chains...] -- 82:01:04
      146150000 -- (-4505.126) [...7 remote chains...] -- 82:00:09
      146200000 -- (-4533.450) [...7 remote chains...] -- 81:59:12
      146250000 -- (-4537.080) [...7 remote chains...] -- 81:58:17
      146300000 -- (-4530.545) [...7 remote chains...] -- 81:57:21
      146350000 -- (-4524.372) [...7 remote chains...] -- 81:56:26
      146400000 -- (-4535.705) [...7 remote chains...] -- 81:55:29
      146450000 -- (-4514.775) [...7 remote chains...] -- 81:54:34
      146500000 -- (-4504.963) [...7 remote chains...] -- 81:53:39

      Average standard deviation of split frequencies: 0.026511

      146550000 -- (-4525.799) [...7 remote chains...] -- 81:52:44
      146600000 -- (-4528.612) [...7 remote chains...] -- 81:51:48
      146650000 -- (-4534.516) [...7 remote chains...] -- 81:50:53
      146700000 -- (-4521.055) [...7 remote chains...] -- 81:49:56
      146750000 -- (-4521.159) [...7 remote chains...] -- 81:49:01
      146800000 -- (-4527.191) [...7 remote chains...] -- 81:48:06
      146850000 -- (-4520.172) [...7 remote chains...] -- 81:47:09
      146900000 -- (-4554.702) [...7 remote chains...] -- 81:46:13
      146950000 -- (-4539.636) [...7 remote chains...] -- 81:45:18
      147000000 -- (-4519.934) [...7 remote chains...] -- 81:44:23

      Average standard deviation of split frequencies: 0.026498

      147050000 -- (-4545.443) [...7 remote chains...] -- 81:43:26
      147100000 -- (-4521.074) [...7 remote chains...] -- 81:42:31
      147150000 -- (-4519.300) [...7 remote chains...] -- 81:41:34
      147200000 -- (-4504.624) [...7 remote chains...] -- 81:40:38
      147250000 -- (-4532.562) [...7 remote chains...] -- 81:39:43
      147300000 -- (-4535.293) [...7 remote chains...] -- 81:38:48
      147350000 -- (-4521.559) [...7 remote chains...] -- 81:37:51
      147400000 -- (-4527.220) [...7 remote chains...] -- 81:36:54
      147450000 -- (-4501.832) [...7 remote chains...] -- 81:35:59
      147500000 -- (-4542.720) [...7 remote chains...] -- 81:35:04

      Average standard deviation of split frequencies: 0.026508

      147550000 -- (-4500.123) [...7 remote chains...] -- 81:34:07
      147600000 -- (-4489.064) [...7 remote chains...] -- 81:33:12
      147650000 -- (-4495.094) [...7 remote chains...] -- 81:32:16
      147700000 -- (-4516.931) [...7 remote chains...] -- 81:31:21
      147750000 -- (-4542.504) [...7 remote chains...] -- 81:30:24
      147800000 -- (-4536.011) [...7 remote chains...] -- 81:29:29
      147850000 -- (-4533.109) [...7 remote chains...] -- 81:28:34
      147900000 -- (-4536.563) [...7 remote chains...] -- 81:27:37
      147950000 -- (-4530.944) [...7 remote chains...] -- 81:26:42
      148000000 -- (-4523.459) [...7 remote chains...] -- 81:25:47

      Average standard deviation of split frequencies: 0.026512

      148050000 -- (-4527.749) [...7 remote chains...] -- 81:24:52
      148100000 -- (-4538.027) [...7 remote chains...] -- 81:23:55
      148150000 -- (-4511.417) [...7 remote chains...] -- 81:23:00
      148200000 -- (-4510.576) [...7 remote chains...] -- 81:22:05
      148250000 -- (-4518.614) [...7 remote chains...] -- 81:21:08
      148300000 -- (-4525.674) [...7 remote chains...] -- 81:20:12
      148350000 -- (-4512.820) [...7 remote chains...] -- 81:19:17
      148400000 -- (-4511.566) [...7 remote chains...] -- 81:18:22
      148450000 -- (-4508.480) [...7 remote chains...] -- 81:17:25
      148500000 -- (-4484.073) [...7 remote chains...] -- 81:16:30

      Average standard deviation of split frequencies: 0.026537

      148550000 -- (-4496.891) [...7 remote chains...] -- 81:15:35
      148600000 -- (-4507.808) [...7 remote chains...] -- 81:14:38
      148650000 -- (-4493.671) [...7 remote chains...] -- 81:13:44
      148700000 -- (-4506.637) [...7 remote chains...] -- 81:12:48
      148750000 -- (-4489.236) [...7 remote chains...] -- 81:11:53
      148800000 -- (-4511.868) [...7 remote chains...] -- 81:10:56
      148850000 -- (-4516.949) [...7 remote chains...] -- 81:10:01
      148900000 -- (-4526.024) [...7 remote chains...] -- 81:09:04
      148950000 -- (-4520.269) [...7 remote chains...] -- 81:08:09
      149000000 -- (-4540.283) [...7 remote chains...] -- 81:07:12

      Average standard deviation of split frequencies: 0.026515

      149050000 -- (-4530.625) [...7 remote chains...] -- 81:06:17
      149100000 -- (-4538.083) [...7 remote chains...] -- 81:05:22
      149150000 -- (-4533.570) [...7 remote chains...] -- 81:04:25
      149200000 -- (-4521.573) [...7 remote chains...] -- 81:03:30
      149250000 -- (-4510.905) [...7 remote chains...] -- 81:02:35
      149300000 -- (-4523.959) [...7 remote chains...] -- 81:01:38
      149350000 -- (-4502.448) [...7 remote chains...] -- 81:00:43
      149400000 -- (-4513.713) [...7 remote chains...] -- 80:59:48
      149450000 -- (-4509.923) [...7 remote chains...] -- 80:58:53
      149500000 -- (-4512.759) [...7 remote chains...] -- 80:57:58

      Average standard deviation of split frequencies: 0.026519

      149550000 -- (-4547.166) [...7 remote chains...] -- 80:57:01
      149600000 -- (-4532.689) [...7 remote chains...] -- 80:56:07
      149650000 -- (-4550.048) [...7 remote chains...] -- 80:55:12
      149700000 -- (-4541.317) [...7 remote chains...] -- 80:54:15
      149750000 -- (-4561.532) [...7 remote chains...] -- 80:53:20
      149800000 -- (-4549.499) [...7 remote chains...] -- 80:52:25
      149850000 -- (-4535.096) [...7 remote chains...] -- 80:51:30
      149900000 -- (-4567.932) [...7 remote chains...] -- 80:50:33
      149950000 -- (-4549.526) [...7 remote chains...] -- 80:49:38
      150000000 -- (-4541.581) [...7 remote chains...] -- 80:48:43

      Average standard deviation of split frequencies: 0.026585

      150050000 -- (-4535.715) [...7 remote chains...] -- 80:47:46
      150100000 -- (-4556.169) [...7 remote chains...] -- 80:46:49
      150150000 -- (-4554.367) [...7 remote chains...] -- 80:45:54
      150200000 -- (-4549.068) [...7 remote chains...] -- 80:45:01
      150250000 -- (-4529.285) [...7 remote chains...] -- 80:44:04
      150300000 -- (-4540.467) [...7 remote chains...] -- 80:43:07
      150350000 -- (-4562.724) [...7 remote chains...] -- 80:42:12
      150400000 -- (-4550.508) [...7 remote chains...] -- 80:41:16
      150450000 -- (-4562.654) [...7 remote chains...] -- 80:40:21
      150500000 -- (-4564.943) [...7 remote chains...] -- 80:39:24

      Average standard deviation of split frequencies: 0.026533

      150550000 -- (-4558.958) [...7 remote chains...] -- 80:38:29
      150600000 -- (-4533.588) [...7 remote chains...] -- 80:37:32
      150650000 -- (-4555.114) [...7 remote chains...] -- 80:36:37
      150700000 -- (-4582.988) [...7 remote chains...] -- 80:35:42
      150750000 -- (-4534.748) [...7 remote chains...] -- 80:34:47
      150800000 -- (-4560.279) [...7 remote chains...] -- 80:33:52
      150850000 -- (-4572.818) [...7 remote chains...] -- 80:32:56
      150900000 -- (-4526.691) [...7 remote chains...] -- 80:32:00
      150950000 -- (-4526.652) [...7 remote chains...] -- 80:31:04
      151000000 -- (-4534.125) [...7 remote chains...] -- 80:30:07

      Average standard deviation of split frequencies: 0.026269

      151050000 -- (-4544.138) [...7 remote chains...] -- 80:29:09
      151100000 -- (-4560.778) [...7 remote chains...] -- 80:28:09
      151150000 -- (-4538.154) [...7 remote chains...] -- 80:27:09
      151200000 -- (-4544.847) [...7 remote chains...] -- 80:26:10
      151250000 -- (-4548.129) [...7 remote chains...] -- 80:25:10
      151300000 -- (-4561.909) [...7 remote chains...] -- 80:24:11
      151350000 -- (-4551.967) [...7 remote chains...] -- 80:23:11
      151400000 -- (-4549.789) [...7 remote chains...] -- 80:22:13
      151450000 -- (-4527.671) [...7 remote chains...] -- 80:21:14
      151500000 -- (-4527.370) [...7 remote chains...] -- 80:20:14

      Average standard deviation of split frequencies: 0.026618

      151550000 -- (-4537.569) [...7 remote chains...] -- 80:19:16
      151600000 -- (-4527.683) [...7 remote chains...] -- 80:18:17
      151650000 -- (-4531.126) [...7 remote chains...] -- 80:17:17
      151700000 -- (-4541.619) [...7 remote chains...] -- 80:16:17
      151750000 -- (-4560.548) [...7 remote chains...] -- 80:15:18
      151800000 -- (-4527.211) [...7 remote chains...] -- 80:14:18
      151850000 -- (-4555.372) [...7 remote chains...] -- 80:13:20
      151900000 -- (-4537.849) [...7 remote chains...] -- 80:12:20
      151950000 -- (-4521.836) [...7 remote chains...] -- 80:11:19
      152000000 -- (-4530.208) [...7 remote chains...] -- 80:10:21

      Average standard deviation of split frequencies: 0.026641

      152050000 -- (-4548.615) [...7 remote chains...] -- 80:09:21
      152100000 -- (-4524.714) [...7 remote chains...] -- 80:08:22
      152150000 -- (-4520.947) [...7 remote chains...] -- 80:07:24
      152200000 -- (-4551.695) [...7 remote chains...] -- 80:06:24
      152250000 -- (-4525.236) [...7 remote chains...] -- 80:05:25
      152300000 -- (-4528.349) [...7 remote chains...] -- 80:04:27
      152350000 -- (-4525.404) [...7 remote chains...] -- 80:03:28
      152400000 -- (-4553.892) [...7 remote chains...] -- 80:02:28
      152450000 -- (-4558.813) [...7 remote chains...] -- 80:01:30
      152500000 -- (-4551.624) [...7 remote chains...] -- 80:00:31

      Average standard deviation of split frequencies: 0.026681

      152550000 -- (-4536.776) [...7 remote chains...] -- 79:59:31
      152600000 -- (-4514.724) [...7 remote chains...] -- 79:58:32
      152650000 -- (-4532.918) [...7 remote chains...] -- 79:57:32
      152700000 -- (-4533.907) [...7 remote chains...] -- 79:56:34
      152750000 -- (-4510.129) [...7 remote chains...] -- 79:55:35
      152800000 -- (-4528.973) [...7 remote chains...] -- 79:54:35
      152850000 -- (-4527.653) [...7 remote chains...] -- 79:53:35
      152900000 -- (-4519.940) [...7 remote chains...] -- 79:52:37
      152950000 -- (-4508.956) [...7 remote chains...] -- 79:51:38
      153000000 -- (-4540.728) [...7 remote chains...] -- 79:50:40

      Average standard deviation of split frequencies: 0.026633

      153050000 -- (-4538.714) [...7 remote chains...] -- 79:49:40
      153100000 -- (-4529.765) [...7 remote chains...] -- 79:48:41
      153150000 -- (-4553.903) [...7 remote chains...] -- 79:47:41
      153200000 -- (-4540.979) [...7 remote chains...] -- 79:46:43
      153250000 -- (-4519.360) [...7 remote chains...] -- 79:45:44
      153300000 -- (-4539.719) [...7 remote chains...] -- 79:44:44
      153350000 -- (-4543.896) [...7 remote chains...] -- 79:43:45
      153400000 -- (-4521.668) [...7 remote chains...] -- 79:42:45
      153450000 -- (-4536.854) [...7 remote chains...] -- 79:41:47
      153500000 -- (-4516.102) [...7 remote chains...] -- 79:40:48

      Average standard deviation of split frequencies: 0.026554

      153550000 -- (-4540.014) [...7 remote chains...] -- 79:39:50
      153600000 -- (-4512.333) [...7 remote chains...] -- 79:38:50
      153650000 -- (-4515.941) [...7 remote chains...] -- 79:37:51
      153700000 -- (-4536.936) [...7 remote chains...] -- 79:36:53
      153750000 -- (-4529.428) [...7 remote chains...] -- 79:35:53
      153800000 -- (-4530.478) [...7 remote chains...] -- 79:34:54
      153850000 -- (-4503.474) [...7 remote chains...] -- 79:33:54
      153900000 -- (-4533.612) [...7 remote chains...] -- 79:32:56
      153950000 -- (-4504.659) [...7 remote chains...] -- 79:31:57
      154000000 -- (-4520.845) [...7 remote chains...] -- 79:30:57

      Average standard deviation of split frequencies: 0.026586

      154050000 -- (-4527.027) [...7 remote chains...] -- 79:29:59
      154100000 -- (-4504.834) [...7 remote chains...] -- 79:28:59
      154150000 -- (-4516.052) [...7 remote chains...] -- 79:28:00
      154200000 -- (-4524.628) [...7 remote chains...] -- 79:27:02
      154250000 -- (-4516.895) [...7 remote chains...] -- 79:26:02
      154300000 -- (-4508.329) [...7 remote chains...] -- 79:25:03
      154350000 -- (-4516.800) [...7 remote chains...] -- 79:24:03
      154400000 -- (-4514.920) [...7 remote chains...] -- 79:23:05
      154450000 -- (-4507.976) [...7 remote chains...] -- 79:22:05
      154500000 -- (-4525.590) [...7 remote chains...] -- 79:21:05

      Average standard deviation of split frequencies: 0.026544

      154550000 -- (-4528.563) [...7 remote chains...] -- 79:20:05
      154600000 -- (-4523.330) [...7 remote chains...] -- 79:19:06
      154650000 -- (-4520.079) [...7 remote chains...] -- 79:18:06
      154700000 -- (-4537.504) [...7 remote chains...] -- 79:17:06
      154750000 -- (-4520.767) [...7 remote chains...] -- 79:16:06
      154800000 -- (-4540.133) [...7 remote chains...] -- 79:15:07
      154850000 -- (-4514.771) [...7 remote chains...] -- 79:14:07
      154900000 -- (-4528.237) [...7 remote chains...] -- 79:13:07
      154950000 -- (-4504.928) [...7 remote chains...] -- 79:12:09
      155000000 -- (-4517.428) [...7 remote chains...] -- 79:11:09

      Average standard deviation of split frequencies: 0.026627

      155050000 -- (-4538.070) [...7 remote chains...] -- 79:10:09
      155100000 -- (-4544.393) [...7 remote chains...] -- 79:09:10
      155150000 -- (-4520.419) [...7 remote chains...] -- 79:08:10
      155200000 -- (-4514.972) [...7 remote chains...] -- 79:07:12
      155250000 -- (-4511.598) [...7 remote chains...] -- 79:06:13
      155300000 -- (-4516.813) [...7 remote chains...] -- 79:05:15
      155350000 -- (-4521.674) [...7 remote chains...] -- 79:04:15
      155400000 -- (-4527.955) [...7 remote chains...] -- 79:03:16
      155450000 -- (-4499.500) [...7 remote chains...] -- 79:02:18
      155500000 -- (-4546.896) [...7 remote chains...] -- 79:01:20

      Average standard deviation of split frequencies: 0.026622

      155550000 -- (-4528.922) [...7 remote chains...] -- 79:00:20
      155600000 -- (-4545.686) [...7 remote chains...] -- 78:59:21
      155650000 -- (-4554.171) [...7 remote chains...] -- 78:58:21
      155700000 -- (-4548.857) [...7 remote chains...] -- 78:57:23
      155750000 -- (-4537.976) [...7 remote chains...] -- 78:56:24
      155800000 -- (-4545.948) [...7 remote chains...] -- 78:55:26
      155850000 -- (-4549.798) [...7 remote chains...] -- 78:54:26
      155900000 -- (-4527.952) [...7 remote chains...] -- 78:53:27
      155950000 -- (-4559.864) [...7 remote chains...] -- 78:52:29
      156000000 -- (-4535.974) [...7 remote chains...] -- 78:51:30

      Average standard deviation of split frequencies: 0.026598

      156050000 -- (-4534.731) [...7 remote chains...] -- 78:50:32
      156100000 -- (-4526.792) [...7 remote chains...] -- 78:49:33
      156150000 -- (-4514.235) [...7 remote chains...] -- 78:48:35
      156200000 -- (-4510.505) [...7 remote chains...] -- 78:47:37
      156250000 -- (-4519.831) [...7 remote chains...] -- 78:46:37
      156300000 -- (-4523.091) [...7 remote chains...] -- 78:45:38
      156350000 -- (-4513.057) [...7 remote chains...] -- 78:44:40
      156400000 -- (-4491.322) [...7 remote chains...] -- 78:43:41
      156450000 -- (-4510.039) [...7 remote chains...] -- 78:42:41
      156500000 -- (-4545.121) [...7 remote chains...] -- 78:41:43

      Average standard deviation of split frequencies: 0.026620

      156550000 -- (-4531.038) [...7 remote chains...] -- 78:40:43
      156600000 -- (-4546.164) [...7 remote chains...] -- 78:39:44
      156650000 -- (-4510.498) [...7 remote chains...] -- 78:38:44
      156700000 -- (-4537.625) [...7 remote chains...] -- 78:37:46
      156750000 -- (-4518.860) [...7 remote chains...] -- 78:36:46
      156800000 -- (-4551.970) [...7 remote chains...] -- 78:35:48
      156850000 -- (-4524.270) [...7 remote chains...] -- 78:34:49
      156900000 -- (-4552.039) [...7 remote chains...] -- 78:33:49
      156950000 -- (-4509.844) [...7 remote chains...] -- 78:32:51
      157000000 -- (-4534.407) [...7 remote chains...] -- 78:31:52

      Average standard deviation of split frequencies: 0.026587

      157050000 -- (-4517.609) [...7 remote chains...] -- 78:30:52
      157100000 -- (-4538.012) [...7 remote chains...] -- 78:29:54
      157150000 -- (-4538.497) [...7 remote chains...] -- 78:28:54
      157200000 -- (-4533.112) [...7 remote chains...] -- 78:27:54
      157250000 -- (-4526.301) [...7 remote chains...] -- 78:26:55
      157300000 -- (-4517.974) [...7 remote chains...] -- 78:25:55
      157350000 -- (-4546.055) [...7 remote chains...] -- 78:24:57
      157400000 -- (-4541.931) [...7 remote chains...] -- 78:23:57
      157450000 -- (-4538.134) [...7 remote chains...] -- 78:22:59
      157500000 -- (-4523.997) [...7 remote chains...] -- 78:21:59

      Average standard deviation of split frequencies: 0.026561

      157550000 -- (-4553.313) [...7 remote chains...] -- 78:21:02
      157600000 -- (-4523.867) [...7 remote chains...] -- 78:20:02
      157650000 -- (-4535.676) [...7 remote chains...] -- 78:19:03
      157700000 -- (-4536.004) [...7 remote chains...] -- 78:18:03
      157750000 -- (-4539.972) [...7 remote chains...] -- 78:17:05
      157800000 -- (-4547.573) [...7 remote chains...] -- 78:16:07
      157850000 -- (-4533.527) [...7 remote chains...] -- 78:15:07
      157900000 -- (-4538.502) [...7 remote chains...] -- 78:14:08
      157950000 -- (-4554.630) [...7 remote chains...] -- 78:13:08
      158000000 -- (-4545.456) [...7 remote chains...] -- 78:12:10

      Average standard deviation of split frequencies: 0.026560

      158050000 -- (-4536.083) [...7 remote chains...] -- 78:11:11
      158100000 -- (-4535.341) [...7 remote chains...] -- 78:10:11
      158150000 -- (-4522.537) [...7 remote chains...] -- 78:09:13
      158200000 -- (-4526.035) [...7 remote chains...] -- 78:08:13
      158250000 -- (-4521.970) [...7 remote chains...] -- 78:07:15
      158300000 -- (-4539.845) [...7 remote chains...] -- 78:06:15
      158350000 -- (-4532.674) [...7 remote chains...] -- 78:05:16
      158400000 -- (-4527.765) [...7 remote chains...] -- 78:04:18
      158450000 -- (-4535.320) [...7 remote chains...] -- 78:03:18
      158500000 -- (-4531.771) [...7 remote chains...] -- 78:02:19

      Average standard deviation of split frequencies: 0.026580

      158550000 -- (-4525.922) [...7 remote chains...] -- 78:01:21
      158600000 -- (-4522.575) [...7 remote chains...] -- 78:00:23
      158650000 -- (-4534.994) [...7 remote chains...] -- 77:59:24
      158700000 -- (-4532.455) [...7 remote chains...] -- 77:58:24
      158750000 -- (-4529.746) [...7 remote chains...] -- 77:57:26
      158800000 -- (-4546.499) [...7 remote chains...] -- 77:56:27
      158850000 -- (-4515.732) [...7 remote chains...] -- 77:55:29
      158900000 -- (-4533.000) [...7 remote chains...] -- 77:54:29
      158950000 -- (-4529.052) [...7 remote chains...] -- 77:53:31
      159000000 -- (-4530.261) [...7 remote chains...] -- 77:52:32

      Average standard deviation of split frequencies: 0.026535

      159050000 -- (-4583.750) [...7 remote chains...] -- 77:51:32
      159100000 -- (-4549.224) [...7 remote chains...] -- 77:50:34
      159150000 -- (-4529.219) [...7 remote chains...] -- 77:49:35
      159200000 -- (-4530.575) [...7 remote chains...] -- 77:48:37
      159250000 -- (-4551.111) [...7 remote chains...] -- 77:47:39
      159300000 -- (-4520.503) [...7 remote chains...] -- 77:46:39
      159350000 -- (-4528.486) [...7 remote chains...] -- 77:45:40
      159400000 -- (-4543.408) [...7 remote chains...] -- 77:44:42
      159450000 -- (-4542.101) [...7 remote chains...] -- 77:43:43
      159500000 -- (-4531.819) [...7 remote chains...] -- 77:42:45

      Average standard deviation of split frequencies: 0.026593

      159550000 -- (-4530.450) [...7 remote chains...] -- 77:41:47
      159600000 -- (-4510.131) [...7 remote chains...] -- 77:40:50
      159650000 -- (-4509.102) [...7 remote chains...] -- 77:39:51
      159700000 -- (-4544.164) [...7 remote chains...] -- 77:38:51
      159750000 -- (-4524.916) [...7 remote chains...] -- 77:37:53
      159800000 -- (-4546.810) [...7 remote chains...] -- 77:36:55
      159850000 -- (-4542.950) [...7 remote chains...] -- 77:35:55
      159900000 -- (-4531.026) [...7 remote chains...] -- 77:34:56
      159950000 -- (-4554.588) [...7 remote chains...] -- 77:33:58
      160000000 -- (-4543.198) [...7 remote chains...] -- 77:33:03

      Average standard deviation of split frequencies: 0.026601

      160050000 -- (-4562.351) [...7 remote chains...] -- 77:32:06
      160100000 -- (-4538.455) [...7 remote chains...] -- 77:31:07
      160150000 -- (-4529.173) [...7 remote chains...] -- 77:30:09
      160200000 -- (-4525.641) [...7 remote chains...] -- 77:29:12
      160250000 -- (-4556.651) [...7 remote chains...] -- 77:28:15
      160300000 -- (-4517.352) [...7 remote chains...] -- 77:27:17
      160350000 -- (-4536.178) [...7 remote chains...] -- 77:26:21
      160400000 -- (-4569.572) [...7 remote chains...] -- 77:25:23
      160450000 -- (-4525.231) [...7 remote chains...] -- 77:24:26
      160500000 -- (-4537.403) [...7 remote chains...] -- 77:23:27

      Average standard deviation of split frequencies: 0.026603

      160550000 -- (-4525.509) [...7 remote chains...] -- 77:22:33
      160600000 -- (-4530.608) [...7 remote chains...] -- 77:21:37
      160650000 -- (-4527.440) [...7 remote chains...] -- 77:20:40
      160700000 -- (-4518.066) [...7 remote chains...] -- 77:19:43
      160750000 -- (-4518.851) [...7 remote chains...] -- 77:18:46
      160800000 -- (-4544.291) [...7 remote chains...] -- 77:17:47
      160850000 -- (-4522.430) [...7 remote chains...] -- 77:16:52
      160900000 -- (-4539.901) [...7 remote chains...] -- 77:15:55
      160950000 -- (-4533.236) [...7 remote chains...] -- 77:14:58
      161000000 -- (-4553.666) [...7 remote chains...] -- 77:14:03

      Average standard deviation of split frequencies: 0.026535

      161050000 -- (-4517.269) [...7 remote chains...] -- 77:13:06
      161100000 -- (-4537.084) [...7 remote chains...] -- 77:12:10
      161150000 -- (-4510.972) [...7 remote chains...] -- 77:11:13
      161200000 -- (-4538.784) [...7 remote chains...] -- 77:10:18
      161250000 -- (-4537.623) [...7 remote chains...] -- 77:09:19
      161300000 -- (-4535.862) [...7 remote chains...] -- 77:08:22
      161350000 -- (-4530.664) [...7 remote chains...] -- 77:07:26
      161400000 -- (-4548.152) [...7 remote chains...] -- 77:06:29
      161450000 -- (-4520.614) [...7 remote chains...] -- 77:05:33
      161500000 -- (-4523.071) [...7 remote chains...] -- 77:04:36

      Average standard deviation of split frequencies: 0.026491

      161550000 -- (-4542.666) [...7 remote chains...] -- 77:03:41
      161600000 -- (-4530.947) [...7 remote chains...] -- 77:02:44
      161650000 -- (-4535.296) [...7 remote chains...] -- 77:01:48
      161700000 -- (-4522.971) [...7 remote chains...] -- 77:00:50
      161750000 -- (-4553.301) [...7 remote chains...] -- 76:59:51
      161800000 -- (-4529.791) [...7 remote chains...] -- 76:58:57
      161850000 -- (-4551.879) [...7 remote chains...] -- 76:57:59
      161900000 -- (-4516.560) [...7 remote chains...] -- 76:57:03
      161950000 -- (-4545.356) [...7 remote chains...] -- 76:56:08
      162000000 -- (-4545.310) [...7 remote chains...] -- 76:55:13

      Average standard deviation of split frequencies: 0.026520

      162050000 -- (-4537.158) [...7 remote chains...] -- 76:54:14
      162100000 -- (-4537.766) [...7 remote chains...] -- 76:53:17
      162150000 -- (-4525.589) [...7 remote chains...] -- 76:52:23
      162200000 -- (-4535.980) [...7 remote chains...] -- 76:51:25
      162250000 -- (-4559.629) [...7 remote chains...] -- 76:50:29
      162300000 -- (-4552.495) [...7 remote chains...] -- 76:49:31
      162350000 -- (-4548.278) [...7 remote chains...] -- 76:48:34
      162400000 -- (-4550.532) [...7 remote chains...] -- 76:47:37
      162450000 -- (-4549.869) [...7 remote chains...] -- 76:46:41
      162500000 -- (-4550.298) [...7 remote chains...] -- 76:45:43

      Average standard deviation of split frequencies: 0.026523

      162550000 -- (-4546.347) [...7 remote chains...] -- 76:44:43
      162600000 -- (-4549.633) [...7 remote chains...] -- 76:43:44
      162650000 -- (-4536.473) [...7 remote chains...] -- 76:42:46
      162700000 -- (-4537.484) [...7 remote chains...] -- 76:41:46
      162750000 -- (-4518.176) [...7 remote chains...] -- 76:40:46
      162800000 -- (-4501.865) [...7 remote chains...] -- 76:39:48
      162850000 -- (-4539.983) [...7 remote chains...] -- 76:38:49
      162900000 -- (-4528.889) [...7 remote chains...] -- 76:37:49
      162950000 -- (-4531.639) [...7 remote chains...] -- 76:36:51
      163000000 -- (-4543.651) [...7 remote chains...] -- 76:35:51

      Average standard deviation of split frequencies: 0.026490

      163050000 -- (-4547.648) [...7 remote chains...] -- 76:34:53
      163100000 -- (-4527.297) [...7 remote chains...] -- 76:33:54
      163150000 -- (-4521.785) [...7 remote chains...] -- 76:32:56
      163200000 -- (-4539.312) [...7 remote chains...] -- 76:31:57
      163250000 -- (-4545.737) [...7 remote chains...] -- 76:30:58
      163300000 -- (-4539.050) [...7 remote chains...] -- 76:29:59
      163350000 -- (-4546.743) [...7 remote chains...] -- 76:28:59
      163400000 -- (-4548.372) [...7 remote chains...] -- 76:28:01
      163450000 -- (-4546.172) [...7 remote chains...] -- 76:27:02
      163500000 -- (-4518.579) [...7 remote chains...] -- 76:26:03

      Average standard deviation of split frequencies: 0.026362

      163550000 -- (-4510.690) [...7 remote chains...] -- 76:25:03
      163600000 -- (-4514.343) [...7 remote chains...] -- 76:24:04
      163650000 -- (-4516.612) [...7 remote chains...] -- 76:23:07
      163700000 -- (-4532.631) [...7 remote chains...] -- 76:22:09
      163750000 -- (-4551.606) [...7 remote chains...] -- 76:21:10
      163800000 -- (-4508.492) [...7 remote chains...] -- 76:20:13
      163850000 -- (-4532.611) [...7 remote chains...] -- 76:19:15
      163900000 -- (-4554.940) [...7 remote chains...] -- 76:18:17
      163950000 -- (-4535.071) [...7 remote chains...] -- 76:17:18
      164000000 -- (-4529.463) [...7 remote chains...] -- 76:16:18

      Average standard deviation of split frequencies: 0.026318

      164050000 -- (-4559.963) [...7 remote chains...] -- 76:15:20
      164100000 -- (-4545.841) [...7 remote chains...] -- 76:14:20
      164150000 -- (-4525.353) [...7 remote chains...] -- 76:13:22
      164200000 -- (-4541.126) [...7 remote chains...] -- 76:12:22
      164250000 -- (-4535.439) [...7 remote chains...] -- 76:11:23
      164300000 -- (-4556.376) [...7 remote chains...] -- 76:10:25
      164350000 -- (-4542.806) [...7 remote chains...] -- 76:09:26
      164400000 -- (-4538.034) [...7 remote chains...] -- 76:08:27
      164450000 -- (-4536.890) [...7 remote chains...] -- 76:07:28
      164500000 -- (-4534.832) [...7 remote chains...] -- 76:06:30

      Average standard deviation of split frequencies: 0.026286

      164550000 -- (-4558.390) [...7 remote chains...] -- 76:05:31
      164600000 -- (-4545.178) [...7 remote chains...] -- 76:04:33
      164650000 -- (-4541.795) [...7 remote chains...] -- 76:03:35
      164700000 -- (-4543.418) [...7 remote chains...] -- 76:02:36
      164750000 -- (-4527.362) [...7 remote chains...] -- 76:01:38
      164800000 -- (-4556.947) [...7 remote chains...] -- 76:00:39
      164850000 -- (-4536.026) [...7 remote chains...] -- 75:59:42
      164900000 -- (-4535.418) [...7 remote chains...] -- 75:58:44
      164950000 -- (-4534.354) [...7 remote chains...] -- 75:57:47
      165000000 -- (-4535.804) [...7 remote chains...] -- 75:56:48

      Average standard deviation of split frequencies: 0.025985

      165050000 -- (-4540.925) [...7 remote chains...] -- 75:55:50
      165100000 -- (-4541.653) [...7 remote chains...] -- 75:54:54
      165150000 -- (-4554.339) [...7 remote chains...] -- 75:53:57
      165200000 -- (-4540.719) [...7 remote chains...] -- 75:53:00
      165250000 -- (-4555.764) [...7 remote chains...] -- 75:52:05
      165300000 -- (-4539.040) [...7 remote chains...] -- 75:51:08
      165350000 -- (-4542.565) [...7 remote chains...] -- 75:50:11
      165400000 -- (-4563.153) [...7 remote chains...] -- 75:49:14
      165450000 -- (-4537.425) [...7 remote chains...] -- 75:48:15
      165500000 -- (-4539.833) [...7 remote chains...] -- 75:47:16

      Average standard deviation of split frequencies: 0.025958

      165550000 -- (-4541.486) [...7 remote chains...] -- 75:46:17
      165600000 -- (-4547.702) [...7 remote chains...] -- 75:45:19
      165650000 -- (-4537.397) [...7 remote chains...] -- 75:44:20
      165700000 -- (-4538.206) [...7 remote chains...] -- 75:43:22
      165750000 -- (-4535.717) [...7 remote chains...] -- 75:42:24
      165800000 -- (-4520.220) [...7 remote chains...] -- 75:41:25
      165850000 -- (-4536.730) [...7 remote chains...] -- 75:40:27
      165900000 -- (-4558.928) [...7 remote chains...] -- 75:39:28
      165950000 -- (-4567.003) [...7 remote chains...] -- 75:38:28
      166000000 -- (-4537.646) [...7 remote chains...] -- 75:37:30

      Average standard deviation of split frequencies: 0.025985

      166050000 -- (-4531.957) [...7 remote chains...] -- 75:36:30
      166100000 -- (-4531.427) [...7 remote chains...] -- 75:35:32
      166150000 -- (-4546.803) [...7 remote chains...] -- 75:34:33
      166200000 -- (-4530.403) [...7 remote chains...] -- 75:33:35
      166250000 -- (-4529.446) [...7 remote chains...] -- 75:32:35
      166300000 -- (-4513.338) [...7 remote chains...] -- 75:31:37
      166350000 -- (-4527.245) [...7 remote chains...] -- 75:30:37
      166400000 -- (-4552.085) [...7 remote chains...] -- 75:29:39
      166450000 -- (-4544.021) [...7 remote chains...] -- 75:28:39
      166500000 -- (-4512.821) [...7 remote chains...] -- 75:27:40

      Average standard deviation of split frequencies: 0.026263

      166550000 -- (-4522.686) [...7 remote chains...] -- 75:26:42
      166600000 -- (-4516.608) [...7 remote chains...] -- 75:25:42
      166650000 -- (-4525.753) [...7 remote chains...] -- 75:24:44
      166700000 -- (-4511.369) [...7 remote chains...] -- 75:23:45
      166750000 -- (-4543.656) [...7 remote chains...] -- 75:22:45
      166800000 -- (-4547.145) [...7 remote chains...] -- 75:21:47
      166850000 -- (-4526.842) [...7 remote chains...] -- 75:20:47
      166900000 -- (-4547.648) [...7 remote chains...] -- 75:19:50
      166950000 -- (-4545.669) [...7 remote chains...] -- 75:18:52
      167000000 -- (-4530.337) [...7 remote chains...] -- 75:17:52

      Average standard deviation of split frequencies: 0.026009

      167050000 -- (-4531.807) [...7 remote chains...] -- 75:16:54
      167100000 -- (-4516.131) [...7 remote chains...] -- 75:15:54
      167150000 -- (-4525.180) [...7 remote chains...] -- 75:14:55
      167200000 -- (-4516.006) [...7 remote chains...] -- 75:13:57
      167250000 -- (-4538.164) [...7 remote chains...] -- 75:12:59
      167300000 -- (-4540.839) [...7 remote chains...] -- 75:11:59
      167350000 -- (-4530.280) [...7 remote chains...] -- 75:11:00
      167400000 -- (-4532.948) [...7 remote chains...] -- 75:10:02
      167450000 -- (-4545.108) [...7 remote chains...] -- 75:09:04
      167500000 -- (-4543.586) [...7 remote chains...] -- 75:08:05

      Average standard deviation of split frequencies: 0.026203

      167550000 -- (-4548.162) [...7 remote chains...] -- 75:07:07
      167600000 -- (-4563.000) [...7 remote chains...] -- 75:06:08
      167650000 -- (-4535.787) [...7 remote chains...] -- 75:05:10
      167700000 -- (-4563.538) [...7 remote chains...] -- 75:04:12
      167750000 -- (-4559.827) [...7 remote chains...] -- 75:03:13
      167800000 -- (-4546.848) [...7 remote chains...] -- 75:02:13
      167850000 -- (-4545.953) [...7 remote chains...] -- 75:01:16
      167900000 -- (-4530.949) [...7 remote chains...] -- 75:00:18
      167950000 -- (-4550.149) [...7 remote chains...] -- 74:59:20
      168000000 -- (-4532.911) [...7 remote chains...] -- 74:58:21

      Average standard deviation of split frequencies: 0.026246

      168050000 -- (-4534.352) [...7 remote chains...] -- 74:57:23
      168100000 -- (-4543.185) [...7 remote chains...] -- 74:56:24
      168150000 -- (-4566.320) [...7 remote chains...] -- 74:55:25
      168200000 -- (-4534.298) [...7 remote chains...] -- 74:54:26
      168250000 -- (-4531.469) [...7 remote chains...] -- 74:53:28
      168300000 -- (-4541.994) [...7 remote chains...] -- 74:52:29
      168350000 -- (-4541.468) [...7 remote chains...] -- 74:51:30
      168400000 -- (-4511.964) [...7 remote chains...] -- 74:50:31
      168450000 -- (-4527.559) [...7 remote chains...] -- 74:49:33
      168500000 -- (-4532.360) [...7 remote chains...] -- 74:48:34

      Average standard deviation of split frequencies: 0.026215

      168550000 -- (-4542.980) [...7 remote chains...] -- 74:47:35
      168600000 -- (-4565.503) [...7 remote chains...] -- 74:46:36
      168650000 -- (-4529.197) [...7 remote chains...] -- 74:45:38
      168700000 -- (-4522.124) [...7 remote chains...] -- 74:44:38
      168750000 -- (-4534.595) [...7 remote chains...] -- 74:43:40
      168800000 -- (-4544.153) [...7 remote chains...] -- 74:42:40
      168850000 -- (-4508.801) [...7 remote chains...] -- 74:41:41
      168900000 -- (-4524.590) [...7 remote chains...] -- 74:40:43
      168950000 -- (-4531.497) [...7 remote chains...] -- 74:39:45
      169000000 -- (-4526.792) [...7 remote chains...] -- 74:38:46

      Average standard deviation of split frequencies: 0.026204

      169050000 -- (-4530.816) [...7 remote chains...] -- 74:37:48
      169100000 -- (-4511.158) [...7 remote chains...] -- 74:36:51
      169150000 -- (-4519.300) [...7 remote chains...] -- 74:35:52
      169200000 -- (-4535.215) [...7 remote chains...] -- 74:34:55
      169250000 -- (-4529.582) [...7 remote chains...] -- 74:33:57
      169300000 -- (-4520.705) [...7 remote chains...] -- 74:33:00
      169350000 -- (-4547.648) [...7 remote chains...] -- 74:32:03
      169400000 -- (-4539.766) [...7 remote chains...] -- 74:31:06
      169450000 -- (-4516.721) [...7 remote chains...] -- 74:30:09
      169500000 -- (-4547.611) [...7 remote chains...] -- 74:29:12

      Average standard deviation of split frequencies: 0.026166

      169550000 -- (-4520.681) [...7 remote chains...] -- 74:28:15
      169600000 -- (-4547.124) [...7 remote chains...] -- 74:27:18
      169650000 -- (-4540.471) [...7 remote chains...] -- 74:26:21
      169700000 -- (-4554.789) [...7 remote chains...] -- 74:25:24
      169750000 -- (-4528.880) [...7 remote chains...] -- 74:24:27
      169800000 -- (-4502.026) [...7 remote chains...] -- 74:23:30
      169850000 -- (-4527.262) [...7 remote chains...] -- 74:22:31
      169900000 -- (-4522.969) [...7 remote chains...] -- 74:21:34
      169950000 -- (-4518.572) [...7 remote chains...] -- 74:20:37
      170000000 -- (-4517.530) [...7 remote chains...] -- 74:19:40

      Average standard deviation of split frequencies: 0.026156

      170050000 -- (-4510.391) [...7 remote chains...] -- 74:18:43
      170100000 -- (-4531.944) [...7 remote chains...] -- 74:17:45
      170150000 -- (-4536.847) [...7 remote chains...] -- 74:16:48
      170200000 -- (-4551.898) [...7 remote chains...] -- 74:15:49
      170250000 -- (-4518.617) [...7 remote chains...] -- 74:14:51
      170300000 -- (-4528.245) [...7 remote chains...] -- 74:13:54
      170350000 -- (-4519.039) [...7 remote chains...] -- 74:12:57
      170400000 -- (-4526.609) [...7 remote chains...] -- 74:11:58
      170450000 -- (-4524.856) [...7 remote chains...] -- 74:11:00
      170500000 -- (-4524.264) [...7 remote chains...] -- 74:10:02

      Average standard deviation of split frequencies: 0.026178

      170550000 -- (-4539.518) [...7 remote chains...] -- 74:09:04
      170600000 -- (-4545.834) [...7 remote chains...] -- 74:08:06
      170650000 -- (-4546.900) [...7 remote chains...] -- 74:07:08
      170700000 -- (-4542.580) [...7 remote chains...] -- 74:06:11
      170750000 -- (-4529.426) [...7 remote chains...] -- 74:05:14
      170800000 -- (-4532.015) [...7 remote chains...] -- 74:04:17
      170850000 -- (-4540.195) [...7 remote chains...] -- 74:03:19
      170900000 -- (-4536.692) [...7 remote chains...] -- 74:02:21
      170950000 -- (-4515.777) [...7 remote chains...] -- 74:01:24
      171000000 -- (-4523.094) [...7 remote chains...] -- 74:00:27

      Average standard deviation of split frequencies: 0.026159

      171050000 -- (-4542.941) [...7 remote chains...] -- 73:59:29
      171100000 -- (-4542.531) [...7 remote chains...] -- 73:58:31
      171150000 -- (-4519.426) [...7 remote chains...] -- 73:57:34
      171200000 -- (-4508.126) [...7 remote chains...] -- 73:56:37
      171250000 -- (-4533.048) [...7 remote chains...] -- 73:55:40
      171300000 -- (-4523.707) [...7 remote chains...] -- 73:54:42
      171350000 -- (-4528.452) [...7 remote chains...] -- 73:53:45
      171400000 -- (-4539.656) [...7 remote chains...] -- 73:52:48
      171450000 -- (-4542.937) [...7 remote chains...] -- 73:51:51
      171500000 -- (-4539.000) [...7 remote chains...] -- 73:50:55

      Average standard deviation of split frequencies: 0.026189

      171550000 -- (-4529.358) [...7 remote chains...] -- 73:49:58
      171600000 -- (-4533.869) [...7 remote chains...] -- 73:49:01
      171650000 -- (-4502.486) [...7 remote chains...] -- 73:48:05
      171700000 -- (-4556.832) [...7 remote chains...] -- 73:47:08
      171750000 -- (-4539.851) [...7 remote chains...] -- 73:46:11
      171800000 -- (-4535.629) [...7 remote chains...] -- 73:45:12
      171850000 -- (-4531.548) [...7 remote chains...] -- 73:44:15
      171900000 -- (-4515.656) [...7 remote chains...] -- 73:43:18
      171950000 -- (-4527.966) [...7 remote chains...] -- 73:42:21
      172000000 -- (-4555.184) [...7 remote chains...] -- 73:41:24

      Average standard deviation of split frequencies: 0.026185

      172050000 -- (-4547.990) [...7 remote chains...] -- 73:40:27
      172100000 -- (-4516.960) [...7 remote chains...] -- 73:39:31
      172150000 -- (-4512.456) [...7 remote chains...] -- 73:38:36
      172200000 -- (-4542.705) [...7 remote chains...] -- 73:37:38
      172250000 -- (-4545.553) [...7 remote chains...] -- 73:36:41
      172300000 -- (-4545.489) [...7 remote chains...] -- 73:35:44
      172350000 -- (-4544.053) [...7 remote chains...] -- 73:34:47
      172400000 -- (-4539.906) [...7 remote chains...] -- 73:33:50
      172450000 -- (-4545.911) [...7 remote chains...] -- 73:32:53
      172500000 -- (-4533.555) [...7 remote chains...] -- 73:31:56

      Average standard deviation of split frequencies: 0.025940

      172550000 -- (-4527.206) [...7 remote chains...] -- 73:30:57
      172600000 -- (-4530.959) [...7 remote chains...] -- 73:30:02
      172650000 -- (-4533.219) [...7 remote chains...] -- 73:29:03
      172700000 -- (-4560.106) [...7 remote chains...] -- 73:28:07
      172750000 -- (-4554.999) [...7 remote chains...] -- 73:27:10
      172800000 -- (-4531.072) [...7 remote chains...] -- 73:26:13
      172850000 -- (-4529.710) [...7 remote chains...] -- 73:25:16
      172900000 -- (-4535.567) [...7 remote chains...] -- 73:24:20
      172950000 -- (-4557.470) [...7 remote chains...] -- 73:23:25
      173000000 -- (-4551.040) [...7 remote chains...] -- 73:22:27

      Average standard deviation of split frequencies: 0.026177

      173050000 -- (-4539.140) [...7 remote chains...] -- 73:21:30
      173100000 -- (-4548.467) [...7 remote chains...] -- 73:20:35
      173150000 -- (-4536.387) [...7 remote chains...] -- 73:19:39
      173200000 -- (-4543.432) [...7 remote chains...] -- 73:18:42
      173250000 -- (-4547.492) [...7 remote chains...] -- 73:17:46
      173300000 -- (-4527.160) [...7 remote chains...] -- 73:16:50
      173350000 -- (-4538.498) [...7 remote chains...] -- 73:15:53
      173400000 -- (-4499.417) [...7 remote chains...] -- 73:14:57
      173450000 -- (-4520.247) [...7 remote chains...] -- 73:14:00
      173500000 -- (-4535.620) [...7 remote chains...] -- 73:13:03

      Average standard deviation of split frequencies: 0.026523

      173550000 -- (-4507.336) [...7 remote chains...] -- 73:12:07
      173600000 -- (-4523.479) [...7 remote chains...] -- 73:11:10
      173650000 -- (-4530.872) [...7 remote chains...] -- 73:10:14
      173700000 -- (-4509.168) [...7 remote chains...] -- 73:09:17
      173750000 -- (-4537.240) [...7 remote chains...] -- 73:08:21
      173800000 -- (-4512.688) [...7 remote chains...] -- 73:07:24
      173850000 -- (-4496.974) [...7 remote chains...] -- 73:06:27
      173900000 -- (-4519.160) [...7 remote chains...] -- 73:05:31
      173950000 -- (-4515.080) [...7 remote chains...] -- 73:04:34
      174000000 -- (-4532.721) [...7 remote chains...] -- 73:03:37

      Average standard deviation of split frequencies: 0.026234

      174050000 -- (-4530.961) [...7 remote chains...] -- 73:02:41
      174100000 -- (-4533.384) [...7 remote chains...] -- 73:01:44
      174150000 -- (-4513.044) [...7 remote chains...] -- 73:00:47
      174200000 -- (-4509.947) [...7 remote chains...] -- 72:59:49
      174250000 -- (-4479.949) [...7 remote chains...] -- 72:58:54
      174300000 -- (-4506.876) [...7 remote chains...] -- 72:57:56
      174350000 -- (-4505.001) [...7 remote chains...] -- 72:57:01
      174400000 -- (-4510.008) [...7 remote chains...] -- 72:56:03
      174450000 -- (-4517.747) [...7 remote chains...] -- 72:55:06
      174500000 -- (-4506.351) [...7 remote chains...] -- 72:54:10

      Average standard deviation of split frequencies: 0.026246

      174550000 -- (-4510.219) [...7 remote chains...] -- 72:53:13
      174600000 -- (-4505.992) [...7 remote chains...] -- 72:52:16
      174650000 -- (-4502.106) [...7 remote chains...] -- 72:51:20
      174700000 -- (-4497.797) [...7 remote chains...] -- 72:50:23
      174750000 -- (-4503.679) [...7 remote chains...] -- 72:49:26
      174800000 -- (-4532.508) [...7 remote chains...] -- 72:48:30
      174850000 -- (-4558.240) [...7 remote chains...] -- 72:47:33
      174900000 -- (-4552.225) [...7 remote chains...] -- 72:46:37
      174950000 -- (-4518.828) [...7 remote chains...] -- 72:45:40
      175000000 -- (-4542.192) [...7 remote chains...] -- 72:44:43

      Average standard deviation of split frequencies: 0.026233

      175050000 -- (-4565.112) [...7 remote chains...] -- 72:43:46
      175100000 -- (-4514.852) [...7 remote chains...] -- 72:42:50
      175150000 -- (-4561.064) [...7 remote chains...] -- 72:41:53
      175200000 -- (-4535.506) [...7 remote chains...] -- 72:40:55
      175250000 -- (-4528.416) [...7 remote chains...] -- 72:39:58
      175300000 -- (-4519.915) [...7 remote chains...] -- 72:39:02
      175350000 -- (-4531.741) [...7 remote chains...] -- 72:38:04
      175400000 -- (-4558.777) [...7 remote chains...] -- 72:37:08
      175450000 -- (-4521.460) [...7 remote chains...] -- 72:36:12
      175500000 -- (-4531.519) [...7 remote chains...] -- 72:35:15

      Average standard deviation of split frequencies: 0.026412

      175550000 -- (-4536.404) [...7 remote chains...] -- 72:34:18
      175600000 -- (-4542.737) [...7 remote chains...] -- 72:33:21
      175650000 -- (-4543.745) [...7 remote chains...] -- 72:32:25
      175700000 -- (-4508.450) [...7 remote chains...] -- 72:31:28
      175750000 -- (-4504.114) [...7 remote chains...] -- 72:30:30
      175800000 -- (-4518.096) [...7 remote chains...] -- 72:29:34
      175850000 -- (-4508.824) [...7 remote chains...] -- 72:28:37
      175900000 -- (-4522.874) [...7 remote chains...] -- 72:27:40
      175950000 -- (-4498.726) [...7 remote chains...] -- 72:26:43
      176000000 -- (-4508.412) [...7 remote chains...] -- 72:25:47

      Average standard deviation of split frequencies: 0.026384

      176050000 -- (-4518.377) [...7 remote chains...] -- 72:24:50
      176100000 -- (-4533.952) [...7 remote chains...] -- 72:23:54
      176150000 -- (-4522.983) [...7 remote chains...] -- 72:22:57
      176200000 -- (-4546.149) [...7 remote chains...] -- 72:21:59
      176250000 -- (-4525.313) [...7 remote chains...] -- 72:21:04
      176300000 -- (-4505.006) [...7 remote chains...] -- 72:20:06
      176350000 -- (-4519.563) [...7 remote chains...] -- 72:19:09
      176400000 -- (-4527.224) [...7 remote chains...] -- 72:18:12
      176450000 -- (-4549.571) [...7 remote chains...] -- 72:17:16
      176500000 -- (-4515.528) [...7 remote chains...] -- 72:16:19

      Average standard deviation of split frequencies: 0.026161

      176550000 -- (-4522.026) [...7 remote chains...] -- 72:15:23
      176600000 -- (-4515.280) [...7 remote chains...] -- 72:14:26
      176650000 -- (-4526.907) [...7 remote chains...] -- 72:13:30
      176700000 -- (-4525.528) [...7 remote chains...] -- 72:12:33
      176750000 -- (-4540.250) [...7 remote chains...] -- 72:11:35
      176800000 -- (-4509.449) [...7 remote chains...] -- 72:10:39
      176850000 -- (-4485.984) [...7 remote chains...] -- 72:09:42
      176900000 -- (-4507.284) [...7 remote chains...] -- 72:08:45
      176950000 -- (-4516.293) [...7 remote chains...] -- 72:07:49
      177000000 -- (-4520.599) [...7 remote chains...] -- 72:06:53

      Average standard deviation of split frequencies: 0.026279

      177050000 -- (-4506.447) [...7 remote chains...] -- 72:05:57
      177100000 -- (-4518.876) [...7 remote chains...] -- 72:05:01
      177150000 -- (-4506.563) [...7 remote chains...] -- 72:04:04
      177200000 -- (-4496.925) [...7 remote chains...] -- 72:03:07
      177250000 -- (-4491.592) [...7 remote chains...] -- 72:02:10
      177300000 -- (-4488.570) [...7 remote chains...] -- 72:01:14
      177350000 -- (-4485.192) [...7 remote chains...] -- 72:00:18
      177400000 -- (-4494.486) [...7 remote chains...] -- 71:59:22
      177450000 -- (-4494.578) [...7 remote chains...] -- 71:58:26
      177500000 -- (-4505.074) [...7 remote chains...] -- 71:57:30

      Average standard deviation of split frequencies: 0.026082

      177550000 -- (-4511.795) [...7 remote chains...] -- 71:56:32
      177600000 -- (-4514.724) [...7 remote chains...] -- 71:55:35
      177650000 -- (-4494.338) [...7 remote chains...] -- 71:54:39
      177700000 -- (-4511.978) [...7 remote chains...] -- 71:53:42
      177750000 -- (-4488.996) [...7 remote chains...] -- 71:52:45
      177800000 -- (-4497.749) [...7 remote chains...] -- 71:51:49
      177850000 -- (-4496.719) [...7 remote chains...] -- 71:50:52
      177900000 -- (-4493.865) [...7 remote chains...] -- 71:49:54
      177950000 -- (-4504.537) [...7 remote chains...] -- 71:48:58
      178000000 -- (-4515.443) [...7 remote chains...] -- 71:48:01

      Average standard deviation of split frequencies: 0.026189

      178050000 -- (-4521.555) [...7 remote chains...] -- 71:47:05
      178100000 -- (-4530.489) [...7 remote chains...] -- 71:46:08
      178150000 -- (-4513.616) [...7 remote chains...] -- 71:45:11
      178200000 -- (-4506.040) [...7 remote chains...] -- 71:44:13
      178250000 -- (-4517.910) [...7 remote chains...] -- 71:43:16
      178300000 -- (-4534.797) [...7 remote chains...] -- 71:42:20
      178350000 -- (-4519.171) [...7 remote chains...] -- 71:41:23
      178400000 -- (-4517.007) [...7 remote chains...] -- 71:40:26
      178450000 -- (-4506.163) [...7 remote chains...] -- 71:39:30
      178500000 -- (-4497.099) [...7 remote chains...] -- 71:38:34

      Average standard deviation of split frequencies: 0.026093

      178550000 -- (-4480.033) [...7 remote chains...] -- 71:37:36
      178600000 -- (-4490.909) [...7 remote chains...] -- 71:36:39
      178650000 -- (-4513.082) [...7 remote chains...] -- 71:35:43
      178700000 -- (-4505.448) [...7 remote chains...] -- 71:34:46
      178750000 -- (-4516.882) [...7 remote chains...] -- 71:33:50
      178800000 -- (-4535.810) [...7 remote chains...] -- 71:32:53
      178850000 -- (-4522.932) [...7 remote chains...] -- 71:31:55
      178900000 -- (-4506.748) [...7 remote chains...] -- 71:30:58
      178950000 -- (-4507.173) [...7 remote chains...] -- 71:30:01
      179000000 -- (-4524.308) [...7 remote chains...] -- 71:29:04

      Average standard deviation of split frequencies: 0.026116

      179050000 -- (-4498.675) [...7 remote chains...] -- 71:28:06
      179100000 -- (-4505.610) [...7 remote chains...] -- 71:27:10
      179150000 -- (-4528.441) [...7 remote chains...] -- 71:26:13
      179200000 -- (-4510.841) [...7 remote chains...] -- 71:25:17
      179250000 -- (-4515.361) [...7 remote chains...] -- 71:24:20
      179300000 -- (-4521.008) [...7 remote chains...] -- 71:23:21
      179350000 -- (-4539.555) [...7 remote chains...] -- 71:22:24
      179400000 -- (-4523.148) [...7 remote chains...] -- 71:21:28
      179450000 -- (-4544.979) [...7 remote chains...] -- 71:20:31
      179500000 -- (-4528.476) [...7 remote chains...] -- 71:19:33

      Average standard deviation of split frequencies: 0.026084

      179550000 -- (-4492.147) [...7 remote chains...] -- 71:18:36
      179600000 -- (-4508.637) [...7 remote chains...] -- 71:17:39
      179650000 -- (-4506.270) [...7 remote chains...] -- 71:16:41
      179700000 -- (-4523.077) [...7 remote chains...] -- 71:15:45
      179750000 -- (-4510.588) [...7 remote chains...] -- 71:14:48
      179800000 -- (-4514.128) [...7 remote chains...] -- 71:13:50
      179850000 -- (-4492.867) [...7 remote chains...] -- 71:12:54
      179900000 -- (-4519.169) [...7 remote chains...] -- 71:11:56
      179950000 -- (-4509.292) [...7 remote chains...] -- 71:10:59
      180000000 -- (-4502.285) [...7 remote chains...] -- 71:10:02

      Average standard deviation of split frequencies: 0.026141

      180050000 -- (-4529.481) [...7 remote chains...] -- 71:09:06
      180100000 -- (-4520.802) [...7 remote chains...] -- 71:08:08
      180150000 -- (-4524.221) [...7 remote chains...] -- 71:07:12
      180200000 -- (-4506.233) [...7 remote chains...] -- 71:06:16
      180250000 -- (-4519.543) [...7 remote chains...] -- 71:05:19
      180300000 -- (-4534.734) [...7 remote chains...] -- 71:04:22
      180350000 -- (-4507.366) [...7 remote chains...] -- 71:03:24
      180400000 -- (-4519.751) [...7 remote chains...] -- 71:02:27
      180450000 -- (-4500.475) [...7 remote chains...] -- 71:01:31
      180500000 -- (-4517.872) [...7 remote chains...] -- 71:00:34

      Average standard deviation of split frequencies: 0.026390

      180550000 -- (-4536.179) [...7 remote chains...] -- 70:59:36
      180600000 -- (-4522.011) [...7 remote chains...] -- 70:58:39
      180650000 -- (-4523.190) [...7 remote chains...] -- 70:57:42
      180700000 -- (-4510.485) [...7 remote chains...] -- 70:56:45
      180750000 -- (-4493.525) [...7 remote chains...] -- 70:55:48
      180800000 -- (-4504.864) [...7 remote chains...] -- 70:54:52
      180850000 -- (-4525.506) [...7 remote chains...] -- 70:53:55
      180900000 -- (-4523.567) [...7 remote chains...] -- 70:52:59
      180950000 -- (-4494.901) [...7 remote chains...] -- 70:52:03
      181000000 -- (-4517.274) [...7 remote chains...] -- 70:51:06

      Average standard deviation of split frequencies: 0.026359

      181050000 -- (-4500.985) [...7 remote chains...] -- 70:50:09
      181100000 -- (-4519.657) [...7 remote chains...] -- 70:49:13
      181150000 -- (-4503.951) [...7 remote chains...] -- 70:48:16
      181200000 -- (-4510.369) [...7 remote chains...] -- 70:47:19
      181250000 -- (-4533.409) [...7 remote chains...] -- 70:46:23
      181300000 -- (-4478.554) [...7 remote chains...] -- 70:45:26
      181350000 -- (-4519.424) [...7 remote chains...] -- 70:44:29
      181400000 -- (-4520.802) [...7 remote chains...] -- 70:43:32
      181450000 -- (-4514.288) [...7 remote chains...] -- 70:42:36
      181500000 -- (-4505.886) [...7 remote chains...] -- 70:41:38

      Average standard deviation of split frequencies: 0.026308

      181550000 -- (-4536.738) [...7 remote chains...] -- 70:40:41
      181600000 -- (-4509.602) [...7 remote chains...] -- 70:39:45
      181650000 -- (-4522.563) [...7 remote chains...] -- 70:38:49
      181700000 -- (-4504.839) [...7 remote chains...] -- 70:37:52
      181750000 -- (-4521.890) [...7 remote chains...] -- 70:36:54
      181800000 -- (-4519.300) [...7 remote chains...] -- 70:35:58
      181850000 -- (-4497.073) [...7 remote chains...] -- 70:35:01
      181900000 -- (-4499.548) [...7 remote chains...] -- 70:34:03
      181950000 -- (-4519.847) [...7 remote chains...] -- 70:33:07
      182000000 -- (-4500.134) [...7 remote chains...] -- 70:32:10

      Average standard deviation of split frequencies: 0.026273

      182050000 -- (-4503.094) [...7 remote chains...] -- 70:31:13
      182100000 -- (-4504.878) [...7 remote chains...] -- 70:30:15
      182150000 -- (-4500.387) [...7 remote chains...] -- 70:29:19
      182200000 -- (-4503.204) [...7 remote chains...] -- 70:28:22
      182250000 -- (-4510.055) [...7 remote chains...] -- 70:27:24
      182300000 -- (-4507.733) [...7 remote chains...] -- 70:26:27
      182350000 -- (-4517.073) [...7 remote chains...] -- 70:25:31
      182400000 -- (-4490.683) [...7 remote chains...] -- 70:24:34
      182450000 -- (-4508.583) [...7 remote chains...] -- 70:23:36
      182500000 -- (-4498.757) [...7 remote chains...] -- 70:22:39

      Average standard deviation of split frequencies: 0.025983

      182550000 -- (-4525.262) [...7 remote chains...] -- 70:21:42
      182600000 -- (-4508.265) [...7 remote chains...] -- 70:20:44
      182650000 -- (-4517.787) [...7 remote chains...] -- 70:19:47
      182700000 -- (-4514.353) [...7 remote chains...] -- 70:18:50
      182750000 -- (-4525.695) [...7 remote chains...] -- 70:17:52
      182800000 -- (-4501.674) [...7 remote chains...] -- 70:16:55
      182850000 -- (-4503.309) [...7 remote chains...] -- 70:15:58
      182900000 -- (-4533.849) [...7 remote chains...] -- 70:15:00
      182950000 -- (-4513.231) [...7 remote chains...] -- 70:14:04
      183000000 -- (-4511.439) [...7 remote chains...] -- 70:13:07

      Average standard deviation of split frequencies: 0.026284

      183050000 -- (-4515.208) [...7 remote chains...] -- 70:12:09
      183100000 -- (-4526.929) [...7 remote chains...] -- 70:11:12
      183150000 -- (-4535.010) [...7 remote chains...] -- 70:10:15
      183200000 -- (-4507.217) [...7 remote chains...] -- 70:09:17
      183250000 -- (-4527.252) [...7 remote chains...] -- 70:08:20
      183300000 -- (-4518.210) [...7 remote chains...] -- 70:07:23
      183350000 -- (-4538.709) [...7 remote chains...] -- 70:06:25
      183400000 -- (-4522.311) [...7 remote chains...] -- 70:05:28
      183450000 -- (-4522.993) [...7 remote chains...] -- 70:04:31
      183500000 -- (-4501.865) [...7 remote chains...] -- 70:03:33

      Average standard deviation of split frequencies: 0.025964

      183550000 -- (-4521.230) [...7 remote chains...] -- 70:02:37
      183600000 -- (-4493.536) [...7 remote chains...] -- 70:01:40
      183650000 -- (-4526.222) [...7 remote chains...] -- 70:00:42
      183700000 -- (-4507.308) [...7 remote chains...] -- 69:59:45
      183750000 -- (-4532.419) [...7 remote chains...] -- 69:58:48
      183800000 -- (-4508.815) [...7 remote chains...] -- 69:57:51
      183850000 -- (-4495.025) [...7 remote chains...] -- 69:56:55
      183900000 -- (-4504.292) [...7 remote chains...] -- 69:55:59
      183950000 -- (-4489.582) [...7 remote chains...] -- 69:55:02
      184000000 -- (-4498.231) [...7 remote chains...] -- 69:54:05

      Average standard deviation of split frequencies: 0.025995

      184050000 -- (-4497.664) [...7 remote chains...] -- 69:53:08
      184100000 -- (-4498.718) [...7 remote chains...] -- 69:52:12
      184150000 -- (-4508.431) [...7 remote chains...] -- 69:51:14
      184200000 -- (-4497.658) [...7 remote chains...] -- 69:50:17
      184250000 -- (-4512.598) [...7 remote chains...] -- 69:49:22
      184300000 -- (-4520.267) [...7 remote chains...] -- 69:48:26
      184350000 -- (-4505.125) [...7 remote chains...] -- 69:47:28
      184400000 -- (-4521.062) [...7 remote chains...] -- 69:46:31
      184450000 -- (-4501.187) [...7 remote chains...] -- 69:45:34
      184500000 -- (-4535.251) [...7 remote chains...] -- 69:44:37

      Average standard deviation of split frequencies: 0.025985

      184550000 -- (-4516.861) [...7 remote chains...] -- 69:43:41
      184600000 -- (-4495.631) [...7 remote chains...] -- 69:42:43
      184650000 -- (-4476.374) [...7 remote chains...] -- 69:41:46
      184700000 -- (-4509.543) [...7 remote chains...] -- 69:40:49
      184750000 -- (-4509.047) [...7 remote chains...] -- 69:39:53
      184800000 -- (-4484.917) [...7 remote chains...] -- 69:38:55
      184850000 -- (-4524.367) [...7 remote chains...] -- 69:37:59
      184900000 -- (-4514.381) [...7 remote chains...] -- 69:37:03
      184950000 -- (-4503.904) [...7 remote chains...] -- 69:36:06
      185000000 -- (-4514.164) [...7 remote chains...] -- 69:35:11

      Average standard deviation of split frequencies: 0.025985

      185050000 -- (-4509.622) [...7 remote chains...] -- 69:34:13
      185100000 -- (-4517.078) [...7 remote chains...] -- 69:33:16
      185150000 -- (-4489.305) [...7 remote chains...] -- 69:32:19
      185200000 -- (-4513.864) [...7 remote chains...] -- 69:31:23
      185250000 -- (-4516.424) [...7 remote chains...] -- 69:30:27
      185300000 -- (-4517.329) [...7 remote chains...] -- 69:29:31
      185350000 -- (-4514.733) [...7 remote chains...] -- 69:28:33
      185400000 -- (-4508.675) [...7 remote chains...] -- 69:27:36
      185450000 -- (-4515.688) [...7 remote chains...] -- 69:26:40
      185500000 -- (-4523.087) [...7 remote chains...] -- 69:25:43

      Average standard deviation of split frequencies: 0.025975

      185550000 -- (-4517.900) [...7 remote chains...] -- 69:24:46
      185600000 -- (-4502.069) [...7 remote chains...] -- 69:23:50
      185650000 -- (-4505.163) [...7 remote chains...] -- 69:22:54
      185700000 -- (-4497.473) [...7 remote chains...] -- 69:21:56
      185750000 -- (-4490.716) [...7 remote chains...] -- 69:21:01
      185800000 -- (-4515.484) [...7 remote chains...] -- 69:20:04
      185850000 -- (-4505.903) [...7 remote chains...] -- 69:19:07
      185900000 -- (-4533.932) [...7 remote chains...] -- 69:18:11
      185950000 -- (-4526.932) [...7 remote chains...] -- 69:17:15
      186000000 -- (-4514.435) [...7 remote chains...] -- 69:16:20

      Average standard deviation of split frequencies: 0.026001

      186050000 -- (-4503.200) [...7 remote chains...] -- 69:15:23
      186100000 -- (-4533.351) [...7 remote chains...] -- 69:14:26
      186150000 -- (-4503.788) [...7 remote chains...] -- 69:13:29
      186200000 -- (-4523.368) [...7 remote chains...] -- 69:12:32
      186250000 -- (-4516.092) [...7 remote chains...] -- 69:11:37
      186300000 -- (-4506.011) [...7 remote chains...] -- 69:10:41
      186350000 -- (-4505.763) [...7 remote chains...] -- 69:09:43
      186400000 -- (-4513.542) [...7 remote chains...] -- 69:08:46
      186450000 -- (-4512.076) [...7 remote chains...] -- 69:07:49
      186500000 -- (-4523.603) [...7 remote chains...] -- 69:06:53

      Average standard deviation of split frequencies: 0.026305

      186550000 -- (-4517.265) [...7 remote chains...] -- 69:05:57
      186600000 -- (-4516.610) [...7 remote chains...] -- 69:05:00
      186650000 -- (-4537.263) [...7 remote chains...] -- 69:04:02
      186700000 -- (-4531.204) [...7 remote chains...] -- 69:03:05
      186750000 -- (-4539.888) [...7 remote chains...] -- 69:02:09
      186800000 -- (-4516.068) [...7 remote chains...] -- 69:01:10
      186850000 -- (-4506.115) [...7 remote chains...] -- 69:00:14
      186900000 -- (-4514.460) [...7 remote chains...] -- 68:59:16
      186950000 -- (-4497.047) [...7 remote chains...] -- 68:58:20
      187000000 -- (-4509.933) [...7 remote chains...] -- 68:57:24

      Average standard deviation of split frequencies: 0.026317

      187050000 -- (-4523.413) [...7 remote chains...] -- 68:56:26
      187100000 -- (-4509.720) [...7 remote chains...] -- 68:55:30
      187150000 -- (-4511.069) [...7 remote chains...] -- 68:54:32
      187200000 -- (-4514.678) [...7 remote chains...] -- 68:53:36
      187250000 -- (-4536.401) [...7 remote chains...] -- 68:52:40
      187300000 -- (-4539.336) [...7 remote chains...] -- 68:51:43
      187350000 -- (-4532.659) [...7 remote chains...] -- 68:50:46
      187400000 -- (-4517.765) [...7 remote chains...] -- 68:49:51
      187450000 -- (-4520.602) [...7 remote chains...] -- 68:48:54
      187500000 -- (-4523.137) [...7 remote chains...] -- 68:47:59

      Average standard deviation of split frequencies: 0.026048

      187550000 -- (-4512.284) [...7 remote chains...] -- 68:47:02
      187600000 -- (-4526.387) [...7 remote chains...] -- 68:46:06
      187650000 -- (-4504.987) [...7 remote chains...] -- 68:45:08
      187700000 -- (-4511.201) [...7 remote chains...] -- 68:44:11
      187750000 -- (-4514.761) [...7 remote chains...] -- 68:43:14
      187800000 -- (-4513.045) [...7 remote chains...] -- 68:42:17
      187850000 -- (-4501.241) [...7 remote chains...] -- 68:41:20
      187900000 -- (-4513.431) [...7 remote chains...] -- 68:40:23
      187950000 -- (-4511.132) [...7 remote chains...] -- 68:39:26
      188000000 -- (-4497.495) [...7 remote chains...] -- 68:38:28

      Average standard deviation of split frequencies: 0.026094

      188050000 -- (-4497.585) [...7 remote chains...] -- 68:37:33
      188100000 -- (-4517.661) [...7 remote chains...] -- 68:36:35
      188150000 -- (-4518.608) [...7 remote chains...] -- 68:35:39
      188200000 -- (-4510.109) [...7 remote chains...] -- 68:34:43
      188250000 -- (-4510.709) [...7 remote chains...] -- 68:33:45
      188300000 -- (-4497.742) [...7 remote chains...] -- 68:32:51
      188350000 -- (-4531.745) [...7 remote chains...] -- 68:31:54
      188400000 -- (-4509.494) [...7 remote chains...] -- 68:30:57
      188450000 -- (-4544.736) [...7 remote chains...] -- 68:30:00
      188500000 -- (-4509.203) [...7 remote chains...] -- 68:29:01

      Average standard deviation of split frequencies: 0.026098

      188550000 -- (-4505.587) [...7 remote chains...] -- 68:28:06
      188600000 -- (-4513.440) [...7 remote chains...] -- 68:27:08
      188650000 -- (-4508.959) [...7 remote chains...] -- 68:26:11
      188700000 -- (-4520.780) [...7 remote chains...] -- 68:25:13
      188750000 -- (-4514.298) [...7 remote chains...] -- 68:24:17
      188800000 -- (-4531.572) [...7 remote chains...] -- 68:23:21
      188850000 -- (-4532.708) [...7 remote chains...] -- 68:22:23
      188900000 -- (-4552.855) [...7 remote chains...] -- 68:21:27
      188950000 -- (-4550.257) [...7 remote chains...] -- 68:20:31
      189000000 -- (-4535.576) [...7 remote chains...] -- 68:19:33

      Average standard deviation of split frequencies: 0.026077

      189050000 -- (-4522.691) [...7 remote chains...] -- 68:18:37
      189100000 -- (-4544.017) [...7 remote chains...] -- 68:17:40
      189150000 -- (-4527.842) [...7 remote chains...] -- 68:16:43
      189200000 -- (-4531.064) [...7 remote chains...] -- 68:15:46
      189250000 -- (-4540.687) [...7 remote chains...] -- 68:14:49
      189300000 -- (-4513.754) [...7 remote chains...] -- 68:13:53
      189350000 -- (-4535.581) [...7 remote chains...] -- 68:12:55
      189400000 -- (-4537.669) [...7 remote chains...] -- 68:11:58
      189450000 -- (-4514.294) [...7 remote chains...] -- 68:11:00
      189500000 -- (-4529.187) [...7 remote chains...] -- 68:10:04

      Average standard deviation of split frequencies: 0.026046

      189550000 -- (-4531.598) [...7 remote chains...] -- 68:09:07
      189600000 -- (-4551.213) [...7 remote chains...] -- 68:08:10
      189650000 -- (-4555.280) [...7 remote chains...] -- 68:07:12
      189700000 -- (-4551.848) [...7 remote chains...] -- 68:06:16
      189750000 -- (-4541.417) [...7 remote chains...] -- 68:05:18
      189800000 -- (-4546.513) [...7 remote chains...] -- 68:04:21
      189850000 -- (-4518.529) [...7 remote chains...] -- 68:03:23
      189900000 -- (-4545.512) [...7 remote chains...] -- 68:02:27
      189950000 -- (-4539.458) [...7 remote chains...] -- 68:01:29
      190000000 -- (-4515.265) [...7 remote chains...] -- 68:00:33

      Average standard deviation of split frequencies: 0.026036

      190050000 -- (-4538.060) [...7 remote chains...] -- 67:59:37
      190100000 -- (-4530.862) [...7 remote chains...] -- 67:58:40
      190150000 -- (-4547.859) [...7 remote chains...] -- 67:57:45
      190200000 -- (-4537.140) [...7 remote chains...] -- 67:56:47
      190250000 -- (-4527.679) [...7 remote chains...] -- 67:55:50
      190300000 -- (-4530.578) [...7 remote chains...] -- 67:54:54
      190350000 -- (-4530.572) [...7 remote chains...] -- 67:53:57
      190400000 -- (-4521.308) [...7 remote chains...] -- 67:52:59
      190450000 -- (-4527.774) [...7 remote chains...] -- 67:52:03
      190500000 -- (-4535.586) [...7 remote chains...] -- 67:51:06

      Average standard deviation of split frequencies: 0.026040

      190550000 -- (-4559.967) [...7 remote chains...] -- 67:50:09
      190600000 -- (-4529.491) [...7 remote chains...] -- 67:49:13
      190650000 -- (-4519.345) [...7 remote chains...] -- 67:48:15
      190700000 -- (-4533.470) [...7 remote chains...] -- 67:47:18
      190750000 -- (-4536.635) [...7 remote chains...] -- 67:46:21
      190800000 -- (-4515.278) [...7 remote chains...] -- 67:45:26
      190850000 -- (-4540.499) [...7 remote chains...] -- 67:44:28
      190900000 -- (-4557.351) [...7 remote chains...] -- 67:43:31
      190950000 -- (-4523.520) [...7 remote chains...] -- 67:42:33
      191000000 -- (-4530.922) [...7 remote chains...] -- 67:41:37

      Average standard deviation of split frequencies: 0.025993

      191050000 -- (-4522.474) [...7 remote chains...] -- 67:40:43
      191100000 -- (-4527.610) [...7 remote chains...] -- 67:39:45
      191150000 -- (-4531.188) [...7 remote chains...] -- 67:38:47
      191200000 -- (-4520.138) [...7 remote chains...] -- 67:37:50
      191250000 -- (-4538.739) [...7 remote chains...] -- 67:36:53
      191300000 -- (-4509.471) [...7 remote chains...] -- 67:35:58
      191350000 -- (-4524.081) [...7 remote chains...] -- 67:35:02
      191400000 -- (-4564.787) [...7 remote chains...] -- 67:34:05
      191450000 -- (-4531.832) [...7 remote chains...] -- 67:33:08
      191500000 -- (-4527.353) [...7 remote chains...] -- 67:32:10

      Average standard deviation of split frequencies: 0.025981

      191550000 -- (-4543.161) [...7 remote chains...] -- 67:31:15
      191600000 -- (-4505.683) [...7 remote chains...] -- 67:30:17
      191650000 -- (-4535.844) [...7 remote chains...] -- 67:29:20
      191700000 -- (-4515.451) [...7 remote chains...] -- 67:28:22
      191750000 -- (-4532.413) [...7 remote chains...] -- 67:27:26
      191800000 -- (-4536.018) [...7 remote chains...] -- 67:26:28
      191850000 -- (-4535.148) [...7 remote chains...] -- 67:25:32
      191900000 -- (-4537.734) [...7 remote chains...] -- 67:24:34
      191950000 -- (-4516.249) [...7 remote chains...] -- 67:23:36
      192000000 -- (-4530.889) [...7 remote chains...] -- 67:22:40

      Average standard deviation of split frequencies: 0.025968

      192050000 -- (-4525.640) [...7 remote chains...] -- 67:21:44
      192100000 -- (-4542.775) [...7 remote chains...] -- 67:20:47
      192150000 -- (-4554.327) [...7 remote chains...] -- 67:19:49
      192200000 -- (-4540.936) [...7 remote chains...] -- 67:18:53
      192250000 -- (-4537.943) [...7 remote chains...] -- 67:17:55
      192300000 -- (-4523.246) [...7 remote chains...] -- 67:16:59
      192350000 -- (-4559.950) [...7 remote chains...] -- 67:16:02
      192400000 -- (-4512.863) [...7 remote chains...] -- 67:15:05
      192450000 -- (-4545.476) [...7 remote chains...] -- 67:14:08
      192500000 -- (-4535.910) [...7 remote chains...] -- 67:13:11

      Average standard deviation of split frequencies: 0.025998

      192550000 -- (-4545.657) [...7 remote chains...] -- 67:12:14
      192600000 -- (-4541.862) [...7 remote chains...] -- 67:11:17
      192650000 -- (-4523.097) [...7 remote chains...] -- 67:10:19
      192700000 -- (-4554.207) [...7 remote chains...] -- 67:09:23
      192750000 -- (-4545.696) [...7 remote chains...] -- 67:08:25
      192800000 -- (-4548.068) [...7 remote chains...] -- 67:07:30
      192850000 -- (-4545.230) [...7 remote chains...] -- 67:06:33
      192900000 -- (-4550.015) [...7 remote chains...] -- 67:05:36
      192950000 -- (-4562.585) [...7 remote chains...] -- 67:04:38
      193000000 -- (-4563.922) [...7 remote chains...] -- 67:03:40

      Average standard deviation of split frequencies: 0.025972

      193050000 -- (-4543.448) [...7 remote chains...] -- 67:02:45
      193100000 -- (-4533.052) [...7 remote chains...] -- 67:01:47
      193150000 -- (-4530.246) [...7 remote chains...] -- 67:00:50
      193200000 -- (-4550.515) [...7 remote chains...] -- 66:59:53
      193250000 -- (-4530.085) [...7 remote chains...] -- 66:58:57
      193300000 -- (-4519.938) [...7 remote chains...] -- 66:57:59
      193350000 -- (-4542.968) [...7 remote chains...] -- 66:57:02
      193400000 -- (-4536.242) [...7 remote chains...] -- 66:56:05
      193450000 -- (-4521.693) [...7 remote chains...] -- 66:55:09
      193500000 -- (-4519.609) [...7 remote chains...] -- 66:54:11

      Average standard deviation of split frequencies: 0.025984

      193550000 -- (-4552.536) [...7 remote chains...] -- 66:53:16
      193600000 -- (-4537.438) [...7 remote chains...] -- 66:52:18
      193650000 -- (-4539.677) [...7 remote chains...] -- 66:51:21
      193700000 -- (-4509.789) [...7 remote chains...] -- 66:50:25
      193750000 -- (-4565.371) [...7 remote chains...] -- 66:49:28
      193800000 -- (-4518.392) [...7 remote chains...] -- 66:48:33
      193850000 -- (-4539.751) [...7 remote chains...] -- 66:47:36
      193900000 -- (-4532.241) [...7 remote chains...] -- 66:46:39
      193950000 -- (-4533.236) [...7 remote chains...] -- 66:45:42
      194000000 -- (-4519.896) [...7 remote chains...] -- 66:44:45

      Average standard deviation of split frequencies: 0.025942

      194050000 -- (-4523.466) [...7 remote chains...] -- 66:43:48
      194100000 -- (-4511.263) [...7 remote chains...] -- 66:42:51
      194150000 -- (-4518.732) [...7 remote chains...] -- 66:41:54
      194200000 -- (-4517.117) [...7 remote chains...] -- 66:40:57
      194250000 -- (-4518.943) [...7 remote chains...] -- 66:40:01
      194300000 -- (-4518.626) [...7 remote chains...] -- 66:39:03
      194350000 -- (-4510.826) [...7 remote chains...] -- 66:38:07
      194400000 -- (-4501.054) [...7 remote chains...] -- 66:37:10
      194450000 -- (-4526.904) [...7 remote chains...] -- 66:36:14
      194500000 -- (-4531.964) [...7 remote chains...] -- 66:35:17

      Average standard deviation of split frequencies: 0.025917

      194550000 -- (-4532.001) [...7 remote chains...] -- 66:34:22
      194600000 -- (-4531.946) [...7 remote chains...] -- 66:33:24
      194650000 -- (-4526.921) [...7 remote chains...] -- 66:32:26
      194700000 -- (-4529.060) [...7 remote chains...] -- 66:31:29
      194750000 -- (-4521.734) [...7 remote chains...] -- 66:30:31
      194800000 -- (-4520.587) [...7 remote chains...] -- 66:29:35
      194850000 -- (-4526.663) [...7 remote chains...] -- 66:28:37
      194900000 -- (-4522.454) [...7 remote chains...] -- 66:27:39
      194950000 -- (-4513.797) [...7 remote chains...] -- 66:26:43
      195000000 -- (-4538.534) [...7 remote chains...] -- 66:25:45

      Average standard deviation of split frequencies: 0.025940

      195050000 -- (-4523.585) [...7 remote chains...] -- 66:24:50
      195100000 -- (-4511.961) [...7 remote chains...] -- 66:23:53
      195150000 -- (-4515.710) [...7 remote chains...] -- 66:22:55
      195200000 -- (-4520.953) [...7 remote chains...] -- 66:21:59
      195250000 -- (-4518.768) [...7 remote chains...] -- 66:21:01
      195300000 -- (-4531.833) [...7 remote chains...] -- 66:20:05
      195350000 -- (-4535.078) [...7 remote chains...] -- 66:19:08
      195400000 -- (-4517.791) [...7 remote chains...] -- 66:18:11
      195450000 -- (-4516.547) [...7 remote chains...] -- 66:17:14
      195500000 -- (-4501.697) [...7 remote chains...] -- 66:16:17

      Average standard deviation of split frequencies: 0.025989

      195550000 -- (-4513.955) [...7 remote chains...] -- 66:15:21
      195600000 -- (-4503.956) [...7 remote chains...] -- 66:14:24
      195650000 -- (-4528.338) [...7 remote chains...] -- 66:13:26
      195700000 -- (-4526.971) [...7 remote chains...] -- 66:12:29
      195750000 -- (-4540.178) [...7 remote chains...] -- 66:11:31
      195800000 -- (-4514.563) [...7 remote chains...] -- 66:10:34
      195850000 -- (-4523.505) [...7 remote chains...] -- 66:09:37
      195900000 -- (-4528.607) [...7 remote chains...] -- 66:08:39
      195950000 -- (-4532.324) [...7 remote chains...] -- 66:07:43
      196000000 -- (-4506.318) [...7 remote chains...] -- 66:06:45

      Average standard deviation of split frequencies: 0.025983

      196050000 -- (-4518.667) [...7 remote chains...] -- 66:05:46
      196100000 -- (-4523.242) [...7 remote chains...] -- 66:04:50
      196150000 -- (-4521.086) [...7 remote chains...] -- 66:03:52
      196200000 -- (-4542.222) [...7 remote chains...] -- 66:02:56
      196250000 -- (-4523.012) [...7 remote chains...] -- 66:01:59
      196300000 -- (-4522.084) [...7 remote chains...] -- 66:01:01
      196350000 -- (-4503.090) [...7 remote chains...] -- 66:00:05
      196400000 -- (-4537.356) [...7 remote chains...] -- 65:59:07
      196450000 -- (-4492.495) [...7 remote chains...] -- 65:58:10
      196500000 -- (-4514.943) [...7 remote chains...] -- 65:57:13

      Average standard deviation of split frequencies: 0.025966

      196550000 -- (-4506.557) [...7 remote chains...] -- 65:56:16
      196600000 -- (-4507.071) [...7 remote chains...] -- 65:55:18
      196650000 -- (-4517.077) [...7 remote chains...] -- 65:54:22
      196700000 -- (-4512.513) [...7 remote chains...] -- 65:53:24
      196750000 -- (-4501.151) [...7 remote chains...] -- 65:52:28
      196800000 -- (-4534.781) [...7 remote chains...] -- 65:51:30
      196850000 -- (-4512.759) [...7 remote chains...] -- 65:50:33
      196900000 -- (-4521.225) [...7 remote chains...] -- 65:49:36
      196950000 -- (-4530.126) [...7 remote chains...] -- 65:48:38
      197000000 -- (-4534.865) [...7 remote chains...] -- 65:47:40

      Average standard deviation of split frequencies: 0.025959

      197050000 -- (-4490.434) [...7 remote chains...] -- 65:46:44
      197100000 -- (-4502.137) [...7 remote chains...] -- 65:45:47
      197150000 -- (-4510.847) [...7 remote chains...] -- 65:44:49
      197200000 -- (-4496.642) [...7 remote chains...] -- 65:43:52
      197250000 -- (-4497.170) [...7 remote chains...] -- 65:42:55
      197300000 -- (-4519.548) [...7 remote chains...] -- 65:41:56
      197350000 -- (-4521.586) [...7 remote chains...] -- 65:40:59
      197400000 -- (-4508.701) [...7 remote chains...] -- 65:40:02
      197450000 -- (-4525.852) [...7 remote chains...] -- 65:39:04
      197500000 -- (-4523.307) [...7 remote chains...] -- 65:38:08

      Average standard deviation of split frequencies: 0.025937

      197550000 -- (-4543.756) [...7 remote chains...] -- 65:37:10
      197600000 -- (-4479.421) [...7 remote chains...] -- 65:36:13
      197650000 -- (-4525.252) [...7 remote chains...] -- 65:35:16
      197700000 -- (-4501.303) [...7 remote chains...] -- 65:34:19
      197750000 -- (-4509.182) [...7 remote chains...] -- 65:33:22
      197800000 -- (-4519.653) [...7 remote chains...] -- 65:32:26
      197850000 -- (-4530.257) [...7 remote chains...] -- 65:31:30
      197900000 -- (-4527.528) [...7 remote chains...] -- 65:30:34
      197950000 -- (-4508.880) [...7 remote chains...] -- 65:29:35
      198000000 -- (-4489.242) [...7 remote chains...] -- 65:28:37

      Average standard deviation of split frequencies: 0.025709

      198050000 -- (-4518.767) [...7 remote chains...] -- 65:27:41
      198100000 -- (-4510.752) [...7 remote chains...] -- 65:26:44
      198150000 -- (-4503.294) [...7 remote chains...] -- 65:25:47
      198200000 -- (-4519.261) [...7 remote chains...] -- 65:24:50
      198250000 -- (-4514.091) [...7 remote chains...] -- 65:23:52
      198300000 -- (-4519.388) [...7 remote chains...] -- 65:22:55
      198350000 -- (-4498.278) [...7 remote chains...] -- 65:22:01
      198400000 -- (-4510.223) [...7 remote chains...] -- 65:21:04
      198450000 -- (-4523.966) [...7 remote chains...] -- 65:20:06
      198500000 -- (-4521.220) [...7 remote chains...] -- 65:19:09

      Average standard deviation of split frequencies: 0.025711

      198550000 -- (-4508.781) [...7 remote chains...] -- 65:18:12
      198600000 -- (-4513.664) [...7 remote chains...] -- 65:17:15
      198650000 -- (-4530.984) [...7 remote chains...] -- 65:16:17
      198700000 -- (-4514.628) [...7 remote chains...] -- 65:15:20
      198750000 -- (-4517.995) [...7 remote chains...] -- 65:14:23
      198800000 -- (-4516.915) [...7 remote chains...] -- 65:13:26
      198850000 -- (-4515.977) [...7 remote chains...] -- 65:12:30
      198900000 -- (-4531.114) [...7 remote chains...] -- 65:11:32
      198950000 -- (-4514.085) [...7 remote chains...] -- 65:10:35
      199000000 -- (-4501.766) [...7 remote chains...] -- 65:09:39

      Average standard deviation of split frequencies: 0.025961

      199050000 -- (-4517.210) [...7 remote chains...] -- 65:08:42
      199100000 -- (-4511.240) [...7 remote chains...] -- 65:07:46
      199150000 -- (-4514.623) [...7 remote chains...] -- 65:06:49
      199200000 -- (-4505.825) [...7 remote chains...] -- 65:05:52
      199250000 -- (-4535.230) [...7 remote chains...] -- 65:04:54
      199300000 -- (-4492.635) [...7 remote chains...] -- 65:03:56
      199350000 -- (-4518.896) [...7 remote chains...] -- 65:03:00
      199400000 -- (-4539.935) [...7 remote chains...] -- 65:02:03
      199450000 -- (-4526.916) [...7 remote chains...] -- 65:01:05
      199500000 -- (-4515.306) [...7 remote chains...] -- 65:00:08

      Average standard deviation of split frequencies: 0.025811

      199550000 -- (-4509.420) [...7 remote chains...] -- 64:59:11
      199600000 -- (-4504.207) [...7 remote chains...] -- 64:58:15
      199650000 -- (-4511.724) [...7 remote chains...] -- 64:57:18
      199700000 -- (-4523.301) [...7 remote chains...] -- 64:56:21
      199750000 -- (-4533.057) [...7 remote chains...] -- 64:55:23
      199800000 -- (-4530.081) [...7 remote chains...] -- 64:54:26
      199850000 -- (-4532.023) [...7 remote chains...] -- 64:53:31
      199900000 -- (-4520.177) [...7 remote chains...] -- 64:52:33
      199950000 -- (-4518.651) [...7 remote chains...] -- 64:51:36
      200000000 -- (-4523.379) [...7 remote chains...] -- 64:50:39

      Average standard deviation of split frequencies: 0.025947

      200050000 -- (-4524.206) [...7 remote chains...] -- 64:49:42
      200100000 -- (-4534.999) [...7 remote chains...] -- 64:48:44
      200150000 -- (-4522.592) [...7 remote chains...] -- 64:47:46
      200200000 -- (-4550.857) [...7 remote chains...] -- 64:46:49
      200250000 -- (-4533.871) [...7 remote chains...] -- 64:45:51
      200300000 -- (-4538.908) [...7 remote chains...] -- 64:44:53
      200350000 -- (-4538.151) [...7 remote chains...] -- 64:43:57
      200400000 -- (-4545.858) [...7 remote chains...] -- 64:43:01
      200450000 -- (-4550.533) [...7 remote chains...] -- 64:42:03
      200500000 -- (-4533.553) [...7 remote chains...] -- 64:41:05

      Average standard deviation of split frequencies: 0.025912

      200550000 -- (-4515.990) [...7 remote chains...] -- 64:40:08
      200600000 -- (-4530.833) [...7 remote chains...] -- 64:39:11
      200650000 -- (-4512.674) [...7 remote chains...] -- 64:38:14
      200700000 -- (-4498.538) [...7 remote chains...] -- 64:37:17
      200750000 -- (-4551.332) [...7 remote chains...] -- 64:36:20
      200800000 -- (-4504.322) [...7 remote chains...] -- 64:35:23
      200850000 -- (-4514.695) [...7 remote chains...] -- 64:34:26
      200900000 -- (-4516.547) [...7 remote chains...] -- 64:33:29
      200950000 -- (-4526.619) [...7 remote chains...] -- 64:32:33
      201000000 -- (-4508.378) [...7 remote chains...] -- 64:31:35

      Average standard deviation of split frequencies: 0.025882

      201050000 -- (-4529.873) [...7 remote chains...] -- 64:30:37
      201100000 -- (-4523.766) [...7 remote chains...] -- 64:29:40
      201150000 -- (-4516.501) [...7 remote chains...] -- 64:28:43
      201200000 -- (-4512.694) [...7 remote chains...] -- 64:27:46
      201250000 -- (-4513.529) [...7 remote chains...] -- 64:26:48
      201300000 -- (-4525.430) [...7 remote chains...] -- 64:25:50
      201350000 -- (-4512.052) [...7 remote chains...] -- 64:24:54
      201400000 -- (-4502.958) [...7 remote chains...] -- 64:23:56
      201450000 -- (-4530.530) [...7 remote chains...] -- 64:22:58
      201500000 -- (-4510.580) [...7 remote chains...] -- 64:22:00

      Average standard deviation of split frequencies: 0.025872

      201550000 -- (-4538.243) [...7 remote chains...] -- 64:21:03
      201600000 -- (-4526.760) [...7 remote chains...] -- 64:20:06
      201650000 -- (-4531.508) [...7 remote chains...] -- 64:19:09
      201700000 -- (-4511.434) [...7 remote chains...] -- 64:18:12
      201750000 -- (-4537.265) [...7 remote chains...] -- 64:17:15
      201800000 -- (-4520.664) [...7 remote chains...] -- 64:16:17
      201850000 -- (-4525.041) [...7 remote chains...] -- 64:15:20
      201900000 -- (-4523.843) [...7 remote chains...] -- 64:14:22
      201950000 -- (-4513.375) [...7 remote chains...] -- 64:13:25
      202000000 -- (-4518.248) [...7 remote chains...] -- 64:12:28

      Average standard deviation of split frequencies: 0.025673

      202050000 -- (-4513.382) [...7 remote chains...] -- 64:11:31
      202100000 -- (-4516.741) [...7 remote chains...] -- 64:10:34
      202150000 -- (-4525.811) [...7 remote chains...] -- 64:09:37
      202200000 -- (-4541.410) [...7 remote chains...] -- 64:08:40
      202250000 -- (-4507.596) [...7 remote chains...] -- 64:07:43
      202300000 -- (-4531.269) [...7 remote chains...] -- 64:06:46
      202350000 -- (-4537.006) [...7 remote chains...] -- 64:05:48
      202400000 -- (-4515.325) [...7 remote chains...] -- 64:04:53
      202450000 -- (-4535.482) [...7 remote chains...] -- 64:03:55
      202500000 -- (-4532.419) [...7 remote chains...] -- 64:02:58

      Average standard deviation of split frequencies: 0.025676

      202550000 -- (-4542.785) [...7 remote chains...] -- 64:02:00
      202600000 -- (-4527.098) [...7 remote chains...] -- 64:01:03
      202650000 -- (-4517.193) [...7 remote chains...] -- 64:00:07
      202700000 -- (-4522.669) [...7 remote chains...] -- 63:59:09
      202750000 -- (-4522.285) [...7 remote chains...] -- 63:58:11
      202800000 -- (-4525.467) [...7 remote chains...] -- 63:57:14
      202850000 -- (-4531.701) [...7 remote chains...] -- 63:56:17
      202900000 -- (-4528.321) [...7 remote chains...] -- 63:55:21
      202950000 -- (-4516.692) [...7 remote chains...] -- 63:54:24
      203000000 -- (-4538.279) [...7 remote chains...] -- 63:53:26

      Average standard deviation of split frequencies: 0.025710

      203050000 -- (-4539.356) [...7 remote chains...] -- 63:52:28
      203100000 -- (-4517.366) [...7 remote chains...] -- 63:51:32
      203150000 -- (-4539.592) [...7 remote chains...] -- 63:50:35
      203200000 -- (-4517.103) [...7 remote chains...] -- 63:49:37
      203250000 -- (-4540.673) [...7 remote chains...] -- 63:48:40
      203300000 -- (-4534.174) [...7 remote chains...] -- 63:47:43
      203350000 -- (-4508.785) [...7 remote chains...] -- 63:46:48
      203400000 -- (-4544.860) [...7 remote chains...] -- 63:45:51
      203450000 -- (-4536.130) [...7 remote chains...] -- 63:44:53
      203500000 -- (-4522.737) [...7 remote chains...] -- 63:43:55

      Average standard deviation of split frequencies: 0.025745

      203550000 -- (-4546.392) [...7 remote chains...] -- 63:42:58
      203600000 -- (-4529.706) [...7 remote chains...] -- 63:42:00
      203650000 -- (-4527.969) [...7 remote chains...] -- 63:41:02
      203700000 -- (-4521.051) [...7 remote chains...] -- 63:40:03
      203750000 -- (-4523.600) [...7 remote chains...] -- 63:39:04
      203800000 -- (-4525.351) [...7 remote chains...] -- 63:38:06
      203850000 -- (-4523.208) [...7 remote chains...] -- 63:37:06
      203900000 -- (-4511.732) [...7 remote chains...] -- 63:36:08
      203950000 -- (-4545.472) [...7 remote chains...] -- 63:35:09
      204000000 -- (-4519.343) [...7 remote chains...] -- 63:34:10

      Average standard deviation of split frequencies: 0.025775

      204050000 -- (-4521.783) [...7 remote chains...] -- 63:33:11
      204100000 -- (-4509.579) [...7 remote chains...] -- 63:32:12
      204150000 -- (-4511.011) [...7 remote chains...] -- 63:31:14
      204200000 -- (-4521.394) [...7 remote chains...] -- 63:30:17
      204250000 -- (-4549.938) [...7 remote chains...] -- 63:29:18
      204300000 -- (-4518.528) [...7 remote chains...] -- 63:28:19
      204350000 -- (-4516.475) [...7 remote chains...] -- 63:27:20
      204400000 -- (-4559.536) [...7 remote chains...] -- 63:26:23
      204450000 -- (-4539.555) [...7 remote chains...] -- 63:25:23
      204500000 -- (-4543.998) [...7 remote chains...] -- 63:24:24

      Average standard deviation of split frequencies: 0.025781

      204550000 -- (-4533.772) [...7 remote chains...] -- 63:23:25
      204600000 -- (-4522.769) [...7 remote chains...] -- 63:22:28
      204650000 -- (-4541.632) [...7 remote chains...] -- 63:21:29
      204700000 -- (-4553.481) [...7 remote chains...] -- 63:20:30
      204750000 -- (-4514.002) [...7 remote chains...] -- 63:19:32
      204800000 -- (-4517.845) [...7 remote chains...] -- 63:18:34
      204850000 -- (-4550.074) [...7 remote chains...] -- 63:17:36
      204900000 -- (-4552.970) [...7 remote chains...] -- 63:16:37
      204950000 -- (-4535.980) [...7 remote chains...] -- 63:15:39
      205000000 -- (-4551.753) [...7 remote chains...] -- 63:14:41

      Average standard deviation of split frequencies: 0.025833

      205050000 -- (-4528.488) [...7 remote chains...] -- 63:13:43
      205100000 -- (-4530.456) [...7 remote chains...] -- 63:12:44
      205150000 -- (-4562.481) [...7 remote chains...] -- 63:11:46
      205200000 -- (-4541.798) [...7 remote chains...] -- 63:10:49
      205250000 -- (-4544.254) [...7 remote chains...] -- 63:09:52
      205300000 -- (-4536.820) [...7 remote chains...] -- 63:08:54
      205350000 -- (-4558.943) [...7 remote chains...] -- 63:07:55
      205400000 -- (-4550.519) [...7 remote chains...] -- 63:06:56
      205450000 -- (-4538.063) [...7 remote chains...] -- 63:05:58
      205500000 -- (-4516.449) [...7 remote chains...] -- 63:04:59

      Average standard deviation of split frequencies: 0.025813

      205550000 -- (-4522.432) [...7 remote chains...] -- 63:04:00
      205600000 -- (-4527.893) [...7 remote chains...] -- 63:03:00
      205650000 -- (-4527.990) [...7 remote chains...] -- 63:02:02
      205700000 -- (-4543.235) [...7 remote chains...] -- 63:01:04
      205750000 -- (-4527.567) [...7 remote chains...] -- 63:00:05
      205800000 -- (-4519.443) [...7 remote chains...] -- 62:59:06
      205850000 -- (-4546.653) [...7 remote chains...] -- 62:58:07
      205900000 -- (-4534.825) [...7 remote chains...] -- 62:57:08
      205950000 -- (-4547.400) [...7 remote chains...] -- 62:56:08
      206000000 -- (-4532.825) [...7 remote chains...] -- 62:55:10

      Average standard deviation of split frequencies: 0.025770

      206050000 -- (-4554.926) [...7 remote chains...] -- 62:54:11
      206100000 -- (-4543.386) [...7 remote chains...] -- 62:53:12
      206150000 -- (-4530.582) [...7 remote chains...] -- 62:52:12
      206200000 -- (-4537.757) [...7 remote chains...] -- 62:51:15
      206250000 -- (-4546.432) [...7 remote chains...] -- 62:50:16
      206300000 -- (-4527.051) [...7 remote chains...] -- 62:49:18
      206350000 -- (-4519.774) [...7 remote chains...] -- 62:48:18
      206400000 -- (-4522.993) [...7 remote chains...] -- 62:47:21
      206450000 -- (-4504.328) [...7 remote chains...] -- 62:46:23
      206500000 -- (-4531.781) [...7 remote chains...] -- 62:45:26

      Average standard deviation of split frequencies: 0.025783

      206550000 -- (-4534.121) [...7 remote chains...] -- 62:44:28
      206600000 -- (-4534.019) [...7 remote chains...] -- 62:43:31
      206650000 -- (-4534.366) [...7 remote chains...] -- 62:42:41
      206700000 -- (-4531.223) [...7 remote chains...] -- 62:41:47
      206750000 -- (-4509.526) [...7 remote chains...] -- 62:40:50
      206800000 -- (-4510.930) [...7 remote chains...] -- 62:39:55
      206850000 -- (-4509.072) [...7 remote chains...] -- 62:38:59
      206900000 -- (-4507.696) [...7 remote chains...] -- 62:38:04
      206950000 -- (-4520.033) [...7 remote chains...] -- 62:37:08
      207000000 -- (-4530.548) [...7 remote chains...] -- 62:36:11

      Average standard deviation of split frequencies: 0.025766

      207050000 -- (-4520.519) [...7 remote chains...] -- 62:35:13
      207100000 -- (-4539.933) [...7 remote chains...] -- 62:34:18
      207150000 -- (-4538.060) [...7 remote chains...] -- 62:33:20
      207200000 -- (-4512.051) [...7 remote chains...] -- 62:32:22
      207250000 -- (-4517.948) [...7 remote chains...] -- 62:31:26
      207300000 -- (-4505.654) [...7 remote chains...] -- 62:30:28
      207350000 -- (-4518.614) [...7 remote chains...] -- 62:29:32
      207400000 -- (-4527.439) [...7 remote chains...] -- 62:28:36
      207450000 -- (-4513.711) [...7 remote chains...] -- 62:27:38
      207500000 -- (-4504.157) [...7 remote chains...] -- 62:26:41

      Average standard deviation of split frequencies: 0.026060

      207550000 -- (-4534.433) [...7 remote chains...] -- 62:25:43
      207600000 -- (-4514.726) [...7 remote chains...] -- 62:24:47
      207650000 -- (-4501.135) [...7 remote chains...] -- 62:23:49
      207700000 -- (-4504.377) [...7 remote chains...] -- 62:22:52
      207750000 -- (-4497.853) [...7 remote chains...] -- 62:21:55
      207800000 -- (-4518.439) [...7 remote chains...] -- 62:20:58
      207850000 -- (-4530.668) [...7 remote chains...] -- 62:20:00
      207900000 -- (-4494.827) [...7 remote chains...] -- 62:19:03
      207950000 -- (-4529.235) [...7 remote chains...] -- 62:18:07
      208000000 -- (-4522.079) [...7 remote chains...] -- 62:17:10

      Average standard deviation of split frequencies: 0.025813

      208050000 -- (-4509.286) [...7 remote chains...] -- 62:16:12
      208100000 -- (-4525.024) [...7 remote chains...] -- 62:15:14
      208150000 -- (-4490.538) [...7 remote chains...] -- 62:14:17
      208200000 -- (-4500.381) [...7 remote chains...] -- 62:13:21
      208250000 -- (-4511.489) [...7 remote chains...] -- 62:12:23
      208300000 -- (-4507.439) [...7 remote chains...] -- 62:11:28
      208350000 -- (-4500.102) [...7 remote chains...] -- 62:10:30
      208400000 -- (-4488.533) [...7 remote chains...] -- 62:09:32
      208450000 -- (-4506.494) [...7 remote chains...] -- 62:08:37
      208500000 -- (-4507.917) [...7 remote chains...] -- 62:07:40

      Average standard deviation of split frequencies: 0.025828

      208550000 -- (-4517.236) [...7 remote chains...] -- 62:06:44
      208600000 -- (-4489.102) [...7 remote chains...] -- 62:05:46
      208650000 -- (-4499.736) [...7 remote chains...] -- 62:04:48
      208700000 -- (-4492.468) [...7 remote chains...] -- 62:03:51
      208750000 -- (-4497.908) [...7 remote chains...] -- 62:02:53
      208800000 -- (-4502.816) [...7 remote chains...] -- 62:01:55
      208850000 -- (-4493.388) [...7 remote chains...] -- 62:00:57
      208900000 -- (-4506.280) [...7 remote chains...] -- 62:00:00
      208950000 -- (-4492.801) [...7 remote chains...] -- 61:59:04
      209000000 -- (-4507.762) [...7 remote chains...] -- 61:58:08

      Average standard deviation of split frequencies: 0.025867

      209050000 -- (-4511.348) [...7 remote chains...] -- 61:57:10
      209100000 -- (-4508.278) [...7 remote chains...] -- 61:56:12
      209150000 -- (-4507.152) [...7 remote chains...] -- 61:55:14
      209200000 -- (-4504.826) [...7 remote chains...] -- 61:54:18
      209250000 -- (-4499.845) [...7 remote chains...] -- 61:53:21
      209300000 -- (-4507.986) [...7 remote chains...] -- 61:52:24
      209350000 -- (-4505.077) [...7 remote chains...] -- 61:51:26
      209400000 -- (-4500.212) [...7 remote chains...] -- 61:50:29
      209450000 -- (-4505.302) [...7 remote chains...] -- 61:49:34
      209500000 -- (-4485.787) [...7 remote chains...] -- 61:48:37

      Average standard deviation of split frequencies: 0.025926

      209550000 -- (-4510.678) [...7 remote chains...] -- 61:47:39
      209600000 -- (-4497.128) [...7 remote chains...] -- 61:46:41
      209650000 -- (-4515.314) [...7 remote chains...] -- 61:45:44
      209700000 -- (-4483.006) [...7 remote chains...] -- 61:44:48
      209750000 -- (-4499.395) [...7 remote chains...] -- 61:43:51
      209800000 -- (-4505.237) [...7 remote chains...] -- 61:42:54
      209850000 -- (-4510.867) [...7 remote chains...] -- 61:41:56
      209900000 -- (-4540.623) [...7 remote chains...] -- 61:40:59
      209950000 -- (-4503.558) [...7 remote chains...] -- 61:40:02
      210000000 -- (-4499.808) [...7 remote chains...] -- 61:39:07

      Average standard deviation of split frequencies: 0.026136

      210050000 -- (-4518.057) [...7 remote chains...] -- 61:38:09
      210100000 -- (-4479.326) [...7 remote chains...] -- 61:37:12
      210150000 -- (-4505.734) [...7 remote chains...] -- 61:36:15
      210200000 -- (-4509.564) [...7 remote chains...] -- 61:35:18
      210250000 -- (-4500.595) [...7 remote chains...] -- 61:34:21
      210300000 -- (-4488.162) [...7 remote chains...] -- 61:33:24
      210350000 -- (-4505.717) [...7 remote chains...] -- 61:32:26
      210400000 -- (-4515.273) [...7 remote chains...] -- 61:31:29
      210450000 -- (-4504.471) [...7 remote chains...] -- 61:30:33
      210500000 -- (-4504.784) [...7 remote chains...] -- 61:29:37

      Average standard deviation of split frequencies: 0.026146

      210550000 -- (-4491.873) [...7 remote chains...] -- 61:28:40
      210600000 -- (-4505.208) [...7 remote chains...] -- 61:27:42
      210650000 -- (-4508.842) [...7 remote chains...] -- 61:26:44
      210700000 -- (-4513.347) [...7 remote chains...] -- 61:25:49
      210750000 -- (-4497.514) [...7 remote chains...] -- 61:24:52
      210800000 -- (-4495.287) [...7 remote chains...] -- 61:23:55
      210850000 -- (-4509.409) [...7 remote chains...] -- 61:22:56
      210900000 -- (-4496.789) [...7 remote chains...] -- 61:21:58
      210950000 -- (-4521.883) [...7 remote chains...] -- 61:21:01
      211000000 -- (-4490.997) [...7 remote chains...] -- 61:20:04

      Average standard deviation of split frequencies: 0.025925

      211050000 -- (-4509.854) [...7 remote chains...] -- 61:19:06
      211100000 -- (-4507.763) [...7 remote chains...] -- 61:18:14
      211150000 -- (-4498.875) [...7 remote chains...] -- 61:17:17
      211200000 -- (-4501.864) [...7 remote chains...] -- 61:16:21
      211250000 -- (-4507.706) [...7 remote chains...] -- 61:15:23
      211300000 -- (-4522.386) [...7 remote chains...] -- 61:14:26
      211350000 -- (-4499.701) [...7 remote chains...] -- 61:13:29
      211400000 -- (-4489.922) [...7 remote chains...] -- 61:12:31
      211450000 -- (-4507.577) [...7 remote chains...] -- 61:11:35
      211500000 -- (-4503.060) [...7 remote chains...] -- 61:10:38

      Average standard deviation of split frequencies: 0.026084

      211550000 -- (-4500.363) [...7 remote chains...] -- 61:09:40
      211600000 -- (-4506.846) [...7 remote chains...] -- 61:08:44
      211650000 -- (-4496.161) [...7 remote chains...] -- 61:07:47
      211700000 -- (-4518.161) [...7 remote chains...] -- 61:06:51
      211750000 -- (-4507.774) [...7 remote chains...] -- 61:05:55
      211800000 -- (-4502.242) [...7 remote chains...] -- 61:04:57
      211850000 -- (-4509.785) [...7 remote chains...] -- 61:04:00
      211900000 -- (-4507.483) [...7 remote chains...] -- 61:03:03
      211950000 -- (-4513.999) [...7 remote chains...] -- 61:02:06
      212000000 -- (-4490.011) [...7 remote chains...] -- 61:01:09

      Average standard deviation of split frequencies: 0.026088

      212050000 -- (-4504.661) [...7 remote chains...] -- 61:00:10
      212100000 -- (-4493.807) [...7 remote chains...] -- 60:59:12
      212150000 -- (-4490.854) [...7 remote chains...] -- 60:58:14
      212200000 -- (-4485.611) [...7 remote chains...] -- 60:57:17
      212250000 -- (-4488.506) [...7 remote chains...] -- 60:56:19
      212300000 -- (-4506.041) [...7 remote chains...] -- 60:55:21
      212350000 -- (-4495.467) [...7 remote chains...] -- 60:54:23
      212400000 -- (-4493.276) [...7 remote chains...] -- 60:53:27
      212450000 -- (-4501.050) [...7 remote chains...] -- 60:52:29
      212500000 -- (-4494.062) [...7 remote chains...] -- 60:51:32

      Average standard deviation of split frequencies: 0.026093

      212550000 -- (-4504.386) [...7 remote chains...] -- 60:50:34
      212600000 -- (-4506.854) [...7 remote chains...] -- 60:49:37
      212650000 -- (-4500.452) [...7 remote chains...] -- 60:48:39
      212700000 -- (-4513.421) [...7 remote chains...] -- 60:47:43
      212750000 -- (-4525.231) [...7 remote chains...] -- 60:46:44
      212800000 -- (-4515.754) [...7 remote chains...] -- 60:45:47
      212850000 -- (-4511.013) [...7 remote chains...] -- 60:44:48
      212900000 -- (-4507.627) [...7 remote chains...] -- 60:43:51
      212950000 -- (-4513.345) [...7 remote chains...] -- 60:42:54
      213000000 -- (-4481.184) [...7 remote chains...] -- 60:41:56

      Average standard deviation of split frequencies: 0.026123

      213050000 -- (-4502.353) [...7 remote chains...] -- 60:40:59
      213100000 -- (-4516.271) [...7 remote chains...] -- 60:40:01
      213150000 -- (-4497.578) [...7 remote chains...] -- 60:39:04
      213200000 -- (-4503.718) [...7 remote chains...] -- 60:38:07
      213250000 -- (-4502.356) [...7 remote chains...] -- 60:37:09
      213300000 -- (-4529.005) [...7 remote chains...] -- 60:36:12
      213350000 -- (-4512.426) [...7 remote chains...] -- 60:35:14
      213400000 -- (-4511.151) [...7 remote chains...] -- 60:34:17
      213450000 -- (-4508.960) [...7 remote chains...] -- 60:33:20
      213500000 -- (-4517.689) [...7 remote chains...] -- 60:32:23

      Average standard deviation of split frequencies: 0.026102

      213550000 -- (-4496.602) [...7 remote chains...] -- 60:31:26
      213600000 -- (-4511.565) [...7 remote chains...] -- 60:30:28
      213650000 -- (-4501.347) [...7 remote chains...] -- 60:29:30
      213700000 -- (-4500.444) [...7 remote chains...] -- 60:28:33
      213750000 -- (-4500.409) [...7 remote chains...] -- 60:27:35
      213800000 -- (-4492.892) [...7 remote chains...] -- 60:26:38
      213850000 -- (-4484.688) [...7 remote chains...] -- 60:25:40
      213900000 -- (-4504.444) [...7 remote chains...] -- 60:24:42
      213950000 -- (-4483.203) [...7 remote chains...] -- 60:23:45
      214000000 -- (-4491.662) [...7 remote chains...] -- 60:22:48

      Average standard deviation of split frequencies: 0.025927

      214050000 -- (-4495.266) [...7 remote chains...] -- 60:21:51
      214100000 -- (-4509.831) [...7 remote chains...] -- 60:20:55
      214150000 -- (-4476.207) [...7 remote chains...] -- 60:19:56
      214200000 -- (-4481.305) [...7 remote chains...] -- 60:18:59
      214250000 -- (-4501.173) [...7 remote chains...] -- 60:18:02
      214300000 -- (-4507.056) [...7 remote chains...] -- 60:17:05
      214350000 -- (-4504.738) [...7 remote chains...] -- 60:16:07
      214400000 -- (-4485.039) [...7 remote chains...] -- 60:15:09
      214450000 -- (-4493.223) [...7 remote chains...] -- 60:14:11
      214500000 -- (-4481.291) [...7 remote chains...] -- 60:13:16

      Average standard deviation of split frequencies: 0.026092

      214550000 -- (-4505.435) [...7 remote chains...] -- 60:12:18
      214600000 -- (-4501.190) [...7 remote chains...] -- 60:11:22
      214650000 -- (-4500.780) [...7 remote chains...] -- 60:10:24
      214700000 -- (-4519.157) [...7 remote chains...] -- 60:09:26
      214750000 -- (-4474.074) [...7 remote chains...] -- 60:08:29
      214800000 -- (-4482.975) [...7 remote chains...] -- 60:07:32
      214850000 -- (-4512.606) [...7 remote chains...] -- 60:06:34
      214900000 -- (-4499.604) [...7 remote chains...] -- 60:05:37
      214950000 -- (-4496.182) [...7 remote chains...] -- 60:04:38
      215000000 -- (-4499.425) [...7 remote chains...] -- 60:03:41

      Average standard deviation of split frequencies: 0.026068

      215050000 -- (-4517.706) [...7 remote chains...] -- 60:02:44
      215100000 -- (-4503.885) [...7 remote chains...] -- 60:01:46
      215150000 -- (-4502.743) [...7 remote chains...] -- 60:00:49
      215200000 -- (-4484.059) [...7 remote chains...] -- 59:59:51
      215250000 -- (-4493.345) [...7 remote chains...] -- 59:58:56
      215300000 -- (-4490.660) [...7 remote chains...] -- 59:57:59
      215350000 -- (-4475.834) [...7 remote chains...] -- 59:57:03
      215400000 -- (-4489.100) [...7 remote chains...] -- 59:56:06
      215450000 -- (-4478.196) [...7 remote chains...] -- 59:55:08
      215500000 -- (-4503.820) [...7 remote chains...] -- 59:54:10

      Average standard deviation of split frequencies: 0.026054

      215550000 -- (-4503.883) [...7 remote chains...] -- 59:53:13
      215600000 -- (-4491.571) [...7 remote chains...] -- 59:52:15
      215650000 -- (-4509.778) [...7 remote chains...] -- 59:51:17
      215700000 -- (-4512.461) [...7 remote chains...] -- 59:50:19
      215750000 -- (-4514.332) [...7 remote chains...] -- 59:49:21
      215800000 -- (-4493.184) [...7 remote chains...] -- 59:48:24
      215850000 -- (-4483.482) [...7 remote chains...] -- 59:47:26
      215900000 -- (-4499.650) [...7 remote chains...] -- 59:46:28
      215950000 -- (-4526.608) [...7 remote chains...] -- 59:45:31
      216000000 -- (-4486.270) [...7 remote chains...] -- 59:44:37

      Average standard deviation of split frequencies: 0.025841

      216050000 -- (-4502.899) [...7 remote chains...] -- 59:43:40
      216100000 -- (-4507.310) [...7 remote chains...] -- 59:42:42
      216150000 -- (-4510.516) [...7 remote chains...] -- 59:41:44
      216200000 -- (-4509.807) [...7 remote chains...] -- 59:40:47
      216250000 -- (-4503.991) [...7 remote chains...] -- 59:39:49
      216300000 -- (-4492.057) [...7 remote chains...] -- 59:38:50
      216350000 -- (-4489.555) [...7 remote chains...] -- 59:37:51
      216400000 -- (-4493.825) [...7 remote chains...] -- 59:36:53
      216450000 -- (-4488.485) [...7 remote chains...] -- 59:35:56
      216500000 -- (-4486.627) [...7 remote chains...] -- 59:34:58

      Average standard deviation of split frequencies: 0.025866

      216550000 -- (-4491.583) [...7 remote chains...] -- 59:34:00
      216600000 -- (-4502.432) [...7 remote chains...] -- 59:33:03
      216650000 -- (-4496.312) [...7 remote chains...] -- 59:32:04
      216700000 -- (-4515.734) [...7 remote chains...] -- 59:31:07
      216750000 -- (-4510.158) [...7 remote chains...] -- 59:30:09
      216800000 -- (-4511.827) [...7 remote chains...] -- 59:29:11
      216850000 -- (-4493.944) [...7 remote chains...] -- 59:28:15
      216900000 -- (-4508.049) [...7 remote chains...] -- 59:27:16
      216950000 -- (-4535.712) [...7 remote chains...] -- 59:26:19
      217000000 -- (-4478.510) [...7 remote chains...] -- 59:25:21

      Average standard deviation of split frequencies: 0.026058

      217050000 -- (-4507.409) [...7 remote chains...] -- 59:24:23
      217100000 -- (-4512.834) [...7 remote chains...] -- 59:23:26
      217150000 -- (-4511.087) [...7 remote chains...] -- 59:22:28
      217200000 -- (-4494.113) [...7 remote chains...] -- 59:21:31
      217250000 -- (-4493.939) [...7 remote chains...] -- 59:20:34
      217300000 -- (-4517.260) [...7 remote chains...] -- 59:19:36
      217350000 -- (-4510.179) [...7 remote chains...] -- 59:18:37
      217400000 -- (-4496.644) [...7 remote chains...] -- 59:17:39
      217450000 -- (-4507.701) [...7 remote chains...] -- 59:16:41
      217500000 -- (-4507.504) [...7 remote chains...] -- 59:15:43

      Average standard deviation of split frequencies: 0.026089

      217550000 -- (-4492.019) [...7 remote chains...] -- 59:14:45
      217600000 -- (-4508.899) [...7 remote chains...] -- 59:13:47
      217650000 -- (-4490.434) [...7 remote chains...] -- 59:12:50
      217700000 -- (-4499.574) [...7 remote chains...] -- 59:11:52
      217750000 -- (-4497.452) [...7 remote chains...] -- 59:10:55
      217800000 -- (-4475.306) [...7 remote chains...] -- 59:09:57
      217850000 -- (-4494.485) [...7 remote chains...] -- 59:08:59
      217900000 -- (-4493.771) [...7 remote chains...] -- 59:08:02
      217950000 -- (-4496.573) [...7 remote chains...] -- 59:07:03
      218000000 -- (-4502.405) [...7 remote chains...] -- 59:06:06

      Average standard deviation of split frequencies: 0.026087

      218050000 -- (-4482.724) [...7 remote chains...] -- 59:05:09
      218100000 -- (-4502.237) [...7 remote chains...] -- 59:04:11
      218150000 -- (-4488.019) [...7 remote chains...] -- 59:03:13
      218200000 -- (-4496.364) [...7 remote chains...] -- 59:02:15
      218250000 -- (-4509.496) [...7 remote chains...] -- 59:01:17
      218300000 -- (-4522.441) [...7 remote chains...] -- 59:00:19
      218350000 -- (-4488.751) [...7 remote chains...] -- 58:59:21
      218400000 -- (-4509.848) [...7 remote chains...] -- 58:58:24
      218450000 -- (-4515.684) [...7 remote chains...] -- 58:57:26
      218500000 -- (-4500.848) [...7 remote chains...] -- 58:56:28

      Average standard deviation of split frequencies: 0.026080

      218550000 -- (-4492.076) [...7 remote chains...] -- 58:55:31
      218600000 -- (-4486.002) [...7 remote chains...] -- 58:54:32
      218650000 -- (-4503.124) [...7 remote chains...] -- 58:53:35
      218700000 -- (-4524.430) [...7 remote chains...] -- 58:52:37
      218750000 -- (-4504.157) [...7 remote chains...] -- 58:51:39
      218800000 -- (-4504.502) [...7 remote chains...] -- 58:50:41
      218850000 -- (-4488.461) [...7 remote chains...] -- 58:49:44
      218900000 -- (-4499.415) [...7 remote chains...] -- 58:48:46
      218950000 -- (-4482.957) [...7 remote chains...] -- 58:47:48
      219000000 -- (-4502.480) [...7 remote chains...] -- 58:46:49

      Average standard deviation of split frequencies: 0.026080

      219050000 -- (-4501.915) [...7 remote chains...] -- 58:45:53
      219100000 -- (-4475.410) [...7 remote chains...] -- 58:44:55
      219150000 -- (-4501.388) [...7 remote chains...] -- 58:43:57
      219200000 -- (-4500.017) [...7 remote chains...] -- 58:42:59
      219250000 -- (-4497.086) [...7 remote chains...] -- 58:42:01
      219300000 -- (-4483.464) [...7 remote chains...] -- 58:41:03
      219350000 -- (-4501.225) [...7 remote chains...] -- 58:40:05
      219400000 -- (-4493.322) [...7 remote chains...] -- 58:39:08
      219450000 -- (-4495.590) [...7 remote chains...] -- 58:38:10
      219500000 -- (-4510.606) [...7 remote chains...] -- 58:37:12

      Average standard deviation of split frequencies: 0.026045

      219550000 -- (-4486.185) [...7 remote chains...] -- 58:36:14
      219600000 -- (-4496.681) [...7 remote chains...] -- 58:35:17
      219650000 -- (-4501.250) [...7 remote chains...] -- 58:34:18
      219700000 -- (-4495.791) [...7 remote chains...] -- 58:33:21
      219750000 -- (-4510.070) [...7 remote chains...] -- 58:32:23
      219800000 -- (-4498.782) [...7 remote chains...] -- 58:31:26
      219850000 -- (-4498.195) [...7 remote chains...] -- 58:30:30
      219900000 -- (-4487.512) [...7 remote chains...] -- 58:29:31
      219950000 -- (-4497.313) [...7 remote chains...] -- 58:28:33
      220000000 -- (-4499.786) [...7 remote chains...] -- 58:27:34

      Average standard deviation of split frequencies: 0.026024

      220050000 -- (-4491.582) [...7 remote chains...] -- 58:26:37
      220100000 -- (-4499.188) [...7 remote chains...] -- 58:25:40
      220150000 -- (-4504.414) [...7 remote chains...] -- 58:24:41
      220200000 -- (-4489.401) [...7 remote chains...] -- 58:23:44
      220250000 -- (-4497.332) [...7 remote chains...] -- 58:22:46
      220300000 -- (-4503.611) [...7 remote chains...] -- 58:21:48
      220350000 -- (-4512.588) [...7 remote chains...] -- 58:20:50
      220400000 -- (-4499.136) [...7 remote chains...] -- 58:19:52
      220450000 -- (-4509.881) [...7 remote chains...] -- 58:18:54
      220500000 -- (-4508.039) [...7 remote chains...] -- 58:17:57

      Average standard deviation of split frequencies: 0.026048

      220550000 -- (-4520.988) [...7 remote chains...] -- 58:17:00
      220600000 -- (-4491.380) [...7 remote chains...] -- 58:16:02
      220650000 -- (-4509.254) [...7 remote chains...] -- 58:15:04
      220700000 -- (-4509.105) [...7 remote chains...] -- 58:14:06
      220750000 -- (-4512.012) [...7 remote chains...] -- 58:13:08
      220800000 -- (-4499.369) [...7 remote chains...] -- 58:12:10
      220850000 -- (-4510.410) [...7 remote chains...] -- 58:11:12
      220900000 -- (-4530.015) [...7 remote chains...] -- 58:10:14
      220950000 -- (-4515.643) [...7 remote chains...] -- 58:09:17
      221000000 -- (-4486.978) [...7 remote chains...] -- 58:08:22

      Average standard deviation of split frequencies: 0.025992

      221050000 -- (-4502.610) [...7 remote chains...] -- 58:07:26
      221100000 -- (-4497.128) [...7 remote chains...] -- 58:06:29
      221150000 -- (-4500.811) [...7 remote chains...] -- 58:05:33
      221200000 -- (-4490.152) [...7 remote chains...] -- 58:04:36
      221250000 -- (-4492.284) [...7 remote chains...] -- 58:03:39
      221300000 -- (-4503.105) [...7 remote chains...] -- 58:02:44
      221350000 -- (-4502.608) [...7 remote chains...] -- 58:01:47
      221400000 -- (-4513.040) [...7 remote chains...] -- 58:00:50
      221450000 -- (-4501.896) [...7 remote chains...] -- 57:59:53
      221500000 -- (-4486.648) [...7 remote chains...] -- 57:58:57

      Average standard deviation of split frequencies: 0.026075

      221550000 -- (-4509.961) [...7 remote chains...] -- 57:58:07
      221600000 -- (-4499.288) [...7 remote chains...] -- 57:57:10
      221650000 -- (-4507.640) [...7 remote chains...] -- 57:56:14
      221700000 -- (-4501.042) [...7 remote chains...] -- 57:55:17
      221750000 -- (-4506.084) [...7 remote chains...] -- 57:54:20
      221800000 -- (-4499.293) [...7 remote chains...] -- 57:53:25
      221850000 -- (-4505.612) [...7 remote chains...] -- 57:52:29
      221900000 -- (-4505.404) [...7 remote chains...] -- 57:51:31
      221950000 -- (-4490.080) [...7 remote chains...] -- 57:50:35
      222000000 -- (-4487.505) [...7 remote chains...] -- 57:49:40

      Average standard deviation of split frequencies: 0.026105

      222050000 -- (-4499.353) [...7 remote chains...] -- 57:48:43
      222100000 -- (-4505.554) [...7 remote chains...] -- 57:47:48
      222150000 -- (-4500.423) [...7 remote chains...] -- 57:46:52
      222200000 -- (-4477.477) [...7 remote chains...] -- 57:45:53
      222250000 -- (-4494.773) [...7 remote chains...] -- 57:44:56
      222300000 -- (-4509.165) [...7 remote chains...] -- 57:43:58
      222350000 -- (-4505.500) [...7 remote chains...] -- 57:43:00
      222400000 -- (-4498.647) [...7 remote chains...] -- 57:42:02
      222450000 -- (-4508.502) [...7 remote chains...] -- 57:41:04
      222500000 -- (-4502.212) [...7 remote chains...] -- 57:40:07

      Average standard deviation of split frequencies: 0.026115

      222550000 -- (-4507.917) [...7 remote chains...] -- 57:39:09
      222600000 -- (-4486.082) [...7 remote chains...] -- 57:38:11
      222650000 -- (-4486.493) [...7 remote chains...] -- 57:37:13
      222700000 -- (-4485.456) [...7 remote chains...] -- 57:36:15
      222750000 -- (-4492.979) [...7 remote chains...] -- 57:35:19
      222800000 -- (-4480.601) [...7 remote chains...] -- 57:34:21
      222850000 -- (-4512.077) [...7 remote chains...] -- 57:33:22
      222900000 -- (-4513.355) [...7 remote chains...] -- 57:32:25
      222950000 -- (-4513.516) [...7 remote chains...] -- 57:31:26
      223000000 -- (-4510.383) [...7 remote chains...] -- 57:30:28

      Average standard deviation of split frequencies: 0.025906

      223050000 -- (-4504.675) [...7 remote chains...] -- 57:29:31
      223100000 -- (-4502.400) [...7 remote chains...] -- 57:28:32
      223150000 -- (-4500.978) [...7 remote chains...] -- 57:27:35
      223200000 -- (-4489.209) [...7 remote chains...] -- 57:26:36
      223250000 -- (-4502.035) [...7 remote chains...] -- 57:25:39
      223300000 -- (-4501.435) [...7 remote chains...] -- 57:24:42
      223350000 -- (-4500.306) [...7 remote chains...] -- 57:23:43
      223400000 -- (-4519.095) [...7 remote chains...] -- 57:22:45
      223450000 -- (-4499.056) [...7 remote chains...] -- 57:21:47
      223500000 -- (-4522.326) [...7 remote chains...] -- 57:20:48

      Average standard deviation of split frequencies: 0.025880

      223550000 -- (-4513.689) [...7 remote chains...] -- 57:19:53
      223600000 -- (-4488.766) [...7 remote chains...] -- 57:18:54
      223650000 -- (-4471.546) [...7 remote chains...] -- 57:17:56
      223700000 -- (-4501.728) [...7 remote chains...] -- 57:16:58
      223750000 -- (-4488.822) [...7 remote chains...] -- 57:16:00
      223800000 -- (-4529.939) [...7 remote chains...] -- 57:15:03
      223850000 -- (-4498.001) [...7 remote chains...] -- 57:14:04
      223900000 -- (-4510.124) [...7 remote chains...] -- 57:13:06
      223950000 -- (-4515.792) [...7 remote chains...] -- 57:12:09
      224000000 -- (-4505.512) [...7 remote chains...] -- 57:11:10

      Average standard deviation of split frequencies: 0.025869

      224050000 -- (-4498.921) [...7 remote chains...] -- 57:10:13
      224100000 -- (-4500.529) [...7 remote chains...] -- 57:09:15
      224150000 -- (-4504.023) [...7 remote chains...] -- 57:08:16
      224200000 -- (-4498.117) [...7 remote chains...] -- 57:07:18
      224250000 -- (-4502.571) [...7 remote chains...] -- 57:06:20
      224300000 -- (-4503.196) [...7 remote chains...] -- 57:05:22
      224350000 -- (-4518.616) [...7 remote chains...] -- 57:04:25
      224400000 -- (-4502.403) [...7 remote chains...] -- 57:03:26
      224450000 -- (-4509.241) [...7 remote chains...] -- 57:02:28
      224500000 -- (-4512.578) [...7 remote chains...] -- 57:01:29

      Average standard deviation of split frequencies: 0.025882

      224550000 -- (-4500.430) [...7 remote chains...] -- 57:00:32
      224600000 -- (-4515.334) [...7 remote chains...] -- 56:59:34
      224650000 -- (-4487.825) [...7 remote chains...] -- 56:58:35
      224700000 -- (-4486.915) [...7 remote chains...] -- 56:57:38
      224750000 -- (-4513.297) [...7 remote chains...] -- 56:56:40
      224800000 -- (-4509.668) [...7 remote chains...] -- 56:55:42
      224850000 -- (-4483.153) [...7 remote chains...] -- 56:54:44
      224900000 -- (-4508.173) [...7 remote chains...] -- 56:53:45
      224950000 -- (-4493.206) [...7 remote chains...] -- 56:52:48
      225000000 -- (-4497.681) [...7 remote chains...] -- 56:51:51

      Average standard deviation of split frequencies: 0.026128

      225050000 -- (-4499.469) [...7 remote chains...] -- 56:50:53
      225100000 -- (-4514.186) [...7 remote chains...] -- 56:49:56
      225150000 -- (-4505.054) [...7 remote chains...] -- 56:48:57
      225200000 -- (-4513.980) [...7 remote chains...] -- 56:47:59
      225250000 -- (-4514.303) [...7 remote chains...] -- 56:47:02
      225300000 -- (-4509.803) [...7 remote chains...] -- 56:46:04
      225350000 -- (-4495.214) [...7 remote chains...] -- 56:45:07
      225400000 -- (-4505.649) [...7 remote chains...] -- 56:44:09
      225450000 -- (-4507.207) [...7 remote chains...] -- 56:43:10
      225500000 -- (-4512.225) [...7 remote chains...] -- 56:42:12

      Average standard deviation of split frequencies: 0.025860

      225550000 -- (-4516.202) [...7 remote chains...] -- 56:41:16
      225600000 -- (-4498.359) [...7 remote chains...] -- 56:40:17
      225650000 -- (-4507.804) [...7 remote chains...] -- 56:39:20
      225700000 -- (-4499.081) [...7 remote chains...] -- 56:38:21
      225750000 -- (-4495.122) [...7 remote chains...] -- 56:37:24
      225800000 -- (-4505.492) [...7 remote chains...] -- 56:36:26
      225850000 -- (-4499.301) [...7 remote chains...] -- 56:35:28
      225900000 -- (-4506.739) [...7 remote chains...] -- 56:34:30
      225950000 -- (-4488.673) [...7 remote chains...] -- 56:33:30
      226000000 -- (-4496.826) [...7 remote chains...] -- 56:32:32

      Average standard deviation of split frequencies: 0.025900

      226050000 -- (-4494.873) [...7 remote chains...] -- 56:31:36
      226100000 -- (-4519.322) [...7 remote chains...] -- 56:30:37
      226150000 -- (-4509.088) [...7 remote chains...] -- 56:29:44
      226200000 -- (-4495.815) [...7 remote chains...] -- 56:28:46
      226250000 -- (-4525.370) [...7 remote chains...] -- 56:27:47
      226300000 -- (-4499.271) [...7 remote chains...] -- 56:26:50
      226350000 -- (-4508.711) [...7 remote chains...] -- 56:25:52
      226400000 -- (-4499.348) [...7 remote chains...] -- 56:24:54
      226450000 -- (-4497.943) [...7 remote chains...] -- 56:23:56
      226500000 -- (-4506.160) [...7 remote chains...] -- 56:22:57

      Average standard deviation of split frequencies: 0.025901

      226550000 -- (-4500.830) [...7 remote chains...] -- 56:21:59
      226600000 -- (-4531.880) [...7 remote chains...] -- 56:21:01
      226650000 -- (-4514.135) [...7 remote chains...] -- 56:20:03
      226700000 -- (-4504.885) [...7 remote chains...] -- 56:19:05
      226750000 -- (-4499.334) [...7 remote chains...] -- 56:18:07
      226800000 -- (-4521.840) [...7 remote chains...] -- 56:17:09
      226850000 -- (-4503.119) [...7 remote chains...] -- 56:16:12
      226900000 -- (-4511.999) [...7 remote chains...] -- 56:15:14
      226950000 -- (-4528.890) [...7 remote chains...] -- 56:14:16
      227000000 -- (-4517.842) [...7 remote chains...] -- 56:13:17

      Average standard deviation of split frequencies: 0.025852

      227050000 -- (-4483.501) [...7 remote chains...] -- 56:12:19
      227100000 -- (-4496.799) [...7 remote chains...] -- 56:11:22
      227150000 -- (-4494.186) [...7 remote chains...] -- 56:10:24
      227200000 -- (-4495.212) [...7 remote chains...] -- 56:09:26
      227250000 -- (-4511.244) [...7 remote chains...] -- 56:08:27
      227300000 -- (-4513.181) [...7 remote chains...] -- 56:07:29
      227350000 -- (-4497.823) [...7 remote chains...] -- 56:06:33
      227400000 -- (-4508.872) [...7 remote chains...] -- 56:05:34
      227450000 -- (-4497.344) [...7 remote chains...] -- 56:04:36
      227500000 -- (-4492.769) [...7 remote chains...] -- 56:03:38

      Average standard deviation of split frequencies: 0.025619

      227550000 -- (-4494.610) [...7 remote chains...] -- 56:02:40
      227600000 -- (-4498.423) [...7 remote chains...] -- 56:01:43
      227650000 -- (-4511.871) [...7 remote chains...] -- 56:00:44
      227700000 -- (-4505.884) [...7 remote chains...] -- 55:59:47
      227750000 -- (-4511.632) [...7 remote chains...] -- 55:58:49
      227800000 -- (-4516.198) [...7 remote chains...] -- 55:57:51
      227850000 -- (-4492.325) [...7 remote chains...] -- 55:56:55
      227900000 -- (-4504.292) [...7 remote chains...] -- 55:55:57
      227950000 -- (-4493.811) [...7 remote chains...] -- 55:54:58
      228000000 -- (-4509.158) [...7 remote chains...] -- 55:54:01

      Average standard deviation of split frequencies: 0.025575

      228050000 -- (-4486.279) [...7 remote chains...] -- 55:53:03
      228100000 -- (-4498.536) [...7 remote chains...] -- 55:52:06
      228150000 -- (-4510.240) [...7 remote chains...] -- 55:51:07
      228200000 -- (-4523.900) [...7 remote chains...] -- 55:50:09
      228250000 -- (-4503.270) [...7 remote chains...] -- 55:49:12
      228300000 -- (-4519.850) [...7 remote chains...] -- 55:48:14
      228350000 -- (-4507.274) [...7 remote chains...] -- 55:47:16
      228400000 -- (-4485.772) [...7 remote chains...] -- 55:46:18
      228450000 -- (-4492.432) [...7 remote chains...] -- 55:45:20
      228500000 -- (-4507.391) [...7 remote chains...] -- 55:44:22

      Average standard deviation of split frequencies: 0.025590

      228550000 -- (-4487.669) [...7 remote chains...] -- 55:43:23
      228600000 -- (-4493.082) [...7 remote chains...] -- 55:42:26
      228650000 -- (-4505.504) [...7 remote chains...] -- 55:41:28
      228700000 -- (-4488.240) [...7 remote chains...] -- 55:40:29
      228750000 -- (-4505.316) [...7 remote chains...] -- 55:39:31
      228800000 -- (-4502.338) [...7 remote chains...] -- 55:38:33
      228850000 -- (-4507.760) [...7 remote chains...] -- 55:37:37
      228900000 -- (-4506.647) [...7 remote chains...] -- 55:36:39
      228950000 -- (-4517.770) [...7 remote chains...] -- 55:35:40
      229000000 -- (-4494.692) [...7 remote chains...] -- 55:34:42

      Average standard deviation of split frequencies: 0.025610

      229050000 -- (-4490.298) [...7 remote chains...] -- 55:33:45
      229100000 -- (-4505.461) [...7 remote chains...] -- 55:32:47
      229150000 -- (-4491.772) [...7 remote chains...] -- 55:31:49
      229200000 -- (-4507.112) [...7 remote chains...] -- 55:30:51
      229250000 -- (-4503.899) [...7 remote chains...] -- 55:29:53
      229300000 -- (-4506.263) [...7 remote chains...] -- 55:28:55
      229350000 -- (-4483.880) [...7 remote chains...] -- 55:27:57
      229400000 -- (-4491.059) [...7 remote chains...] -- 55:26:59
      229450000 -- (-4492.037) [...7 remote chains...] -- 55:26:01
      229500000 -- (-4495.750) [...7 remote chains...] -- 55:25:02

      Average standard deviation of split frequencies: 0.025600

      229550000 -- (-4489.533) [...7 remote chains...] -- 55:24:05
      229600000 -- (-4484.919) [...7 remote chains...] -- 55:23:08
      229650000 -- (-4482.010) [...7 remote chains...] -- 55:22:09
      229700000 -- (-4512.753) [...7 remote chains...] -- 55:21:12
      229750000 -- (-4485.239) [...7 remote chains...] -- 55:20:14
      229800000 -- (-4495.651) [...7 remote chains...] -- 55:19:16
      229850000 -- (-4502.576) [...7 remote chains...] -- 55:18:19
      229900000 -- (-4488.595) [...7 remote chains...] -- 55:17:20
      229950000 -- (-4518.053) [...7 remote chains...] -- 55:16:22
      230000000 -- (-4490.587) [...7 remote chains...] -- 55:15:24

      Average standard deviation of split frequencies: 0.025615

      230050000 -- (-4486.251) [...7 remote chains...] -- 55:14:26
      230100000 -- (-4482.012) [...7 remote chains...] -- 55:13:30
      230150000 -- (-4494.578) [...7 remote chains...] -- 55:12:31
      230200000 -- (-4515.650) [...7 remote chains...] -- 55:11:34
      230250000 -- (-4490.758) [...7 remote chains...] -- 55:10:35
      230300000 -- (-4501.586) [...7 remote chains...] -- 55:09:37
      230350000 -- (-4529.097) [...7 remote chains...] -- 55:08:39
      230400000 -- (-4496.657) [...7 remote chains...] -- 55:07:41
      230450000 -- (-4522.494) [...7 remote chains...] -- 55:06:43
      230500000 -- (-4504.015) [...7 remote chains...] -- 55:05:45

      Average standard deviation of split frequencies: 0.025641

      230550000 -- (-4487.639) [...7 remote chains...] -- 55:04:47
      230600000 -- (-4506.944) [...7 remote chains...] -- 55:03:49
      230650000 -- (-4483.728) [...7 remote chains...] -- 55:02:50
      230700000 -- (-4495.362) [...7 remote chains...] -- 55:01:53
      230750000 -- (-4512.526) [...7 remote chains...] -- 55:00:55
      230800000 -- (-4505.122) [...7 remote chains...] -- 54:59:56
      230850000 -- (-4507.396) [...7 remote chains...] -- 54:58:59
      230900000 -- (-4507.054) [...7 remote chains...] -- 54:58:02
      230950000 -- (-4515.647) [...7 remote chains...] -- 54:57:04
      231000000 -- (-4492.397) [...7 remote chains...] -- 54:56:05

      Average standard deviation of split frequencies: 0.025615

      231050000 -- (-4523.660) [...7 remote chains...] -- 54:55:12
      231100000 -- (-4503.028) [...7 remote chains...] -- 54:54:14
      231150000 -- (-4501.655) [...7 remote chains...] -- 54:53:17
      231200000 -- (-4503.509) [...7 remote chains...] -- 54:52:18
      231250000 -- (-4494.468) [...7 remote chains...] -- 54:51:20
      231300000 -- (-4501.902) [...7 remote chains...] -- 54:50:22
      231350000 -- (-4510.178) [...7 remote chains...] -- 54:49:25
      231400000 -- (-4528.909) [...7 remote chains...] -- 54:48:27
      231450000 -- (-4517.088) [...7 remote chains...] -- 54:47:29
      231500000 -- (-4510.344) [...7 remote chains...] -- 54:46:31

      Average standard deviation of split frequencies: 0.025577

      231550000 -- (-4507.629) [...7 remote chains...] -- 54:45:34
      231600000 -- (-4509.203) [...7 remote chains...] -- 54:44:36
      231650000 -- (-4498.690) [...7 remote chains...] -- 54:43:38
      231700000 -- (-4505.695) [...7 remote chains...] -- 54:42:40
      231750000 -- (-4499.886) [...7 remote chains...] -- 54:41:42
      231800000 -- (-4494.467) [...7 remote chains...] -- 54:40:44
      231850000 -- (-4490.388) [...7 remote chains...] -- 54:39:45
      231900000 -- (-4506.809) [...7 remote chains...] -- 54:38:47
      231950000 -- (-4496.870) [...7 remote chains...] -- 54:37:48
      232000000 -- (-4496.785) [...7 remote chains...] -- 54:36:50

      Average standard deviation of split frequencies: 0.025523

      232050000 -- (-4506.808) [...7 remote chains...] -- 54:35:52
      232100000 -- (-4480.890) [...7 remote chains...] -- 54:34:54
      232150000 -- (-4515.110) [...7 remote chains...] -- 54:33:57
      232200000 -- (-4509.744) [...7 remote chains...] -- 54:33:00
      232250000 -- (-4511.345) [...7 remote chains...] -- 54:32:01
      232300000 -- (-4519.746) [...7 remote chains...] -- 54:31:03
      232350000 -- (-4512.235) [...7 remote chains...] -- 54:30:04
      232400000 -- (-4519.651) [...7 remote chains...] -- 54:29:08
      232450000 -- (-4495.402) [...7 remote chains...] -- 54:28:10
      232500000 -- (-4490.029) [...7 remote chains...] -- 54:27:12

      Average standard deviation of split frequencies: 0.025540

      232550000 -- (-4507.877) [...7 remote chains...] -- 54:26:15
      232600000 -- (-4504.828) [...7 remote chains...] -- 54:25:17
      232650000 -- (-4506.139) [...7 remote chains...] -- 54:24:20
      232700000 -- (-4490.553) [...7 remote chains...] -- 54:23:22
      232750000 -- (-4502.535) [...7 remote chains...] -- 54:22:23
      232800000 -- (-4497.039) [...7 remote chains...] -- 54:21:25
      232850000 -- (-4503.405) [...7 remote chains...] -- 54:20:29
      232900000 -- (-4520.556) [...7 remote chains...] -- 54:19:30
      232950000 -- (-4485.724) [...7 remote chains...] -- 54:18:31
      233000000 -- (-4512.662) [...7 remote chains...] -- 54:17:33

      Average standard deviation of split frequencies: 0.025563

      233050000 -- (-4494.580) [...7 remote chains...] -- 54:16:35
      233100000 -- (-4515.561) [...7 remote chains...] -- 54:15:38
      233150000 -- (-4505.856) [...7 remote chains...] -- 54:14:39
      233200000 -- (-4507.894) [...7 remote chains...] -- 54:13:42
      233250000 -- (-4506.204) [...7 remote chains...] -- 54:12:44
      233300000 -- (-4512.957) [...7 remote chains...] -- 54:11:45
      233350000 -- (-4529.732) [...7 remote chains...] -- 54:10:47
      233400000 -- (-4505.478) [...7 remote chains...] -- 54:09:49
      233450000 -- (-4489.514) [...7 remote chains...] -- 54:08:51
      233500000 -- (-4477.557) [...7 remote chains...] -- 54:07:53

      Average standard deviation of split frequencies: 0.025586

      233550000 -- (-4493.111) [...7 remote chains...] -- 54:06:55
      233600000 -- (-4512.179) [...7 remote chains...] -- 54:05:58
      233650000 -- (-4515.473) [...7 remote chains...] -- 54:05:01
      233700000 -- (-4507.650) [...7 remote chains...] -- 54:04:02
      233750000 -- (-4520.464) [...7 remote chains...] -- 54:03:05
      233800000 -- (-4514.187) [...7 remote chains...] -- 54:02:06
      233850000 -- (-4503.424) [...7 remote chains...] -- 54:01:09
      233900000 -- (-4505.551) [...7 remote chains...] -- 54:00:11
      233950000 -- (-4492.670) [...7 remote chains...] -- 53:59:12
      234000000 -- (-4496.998) [...7 remote chains...] -- 53:58:15

      Average standard deviation of split frequencies: 0.025595

      234050000 -- (-4489.491) [...7 remote chains...] -- 53:57:17
      234100000 -- (-4510.912) [...7 remote chains...] -- 53:56:20
      234150000 -- (-4535.910) [...7 remote chains...] -- 53:55:23
      234200000 -- (-4500.544) [...7 remote chains...] -- 53:54:25
      234250000 -- (-4504.211) [...7 remote chains...] -- 53:53:27
      234300000 -- (-4500.462) [...7 remote chains...] -- 53:52:29
      234350000 -- (-4493.398) [...7 remote chains...] -- 53:51:31
      234400000 -- (-4497.611) [...7 remote chains...] -- 53:50:33
      234450000 -- (-4491.503) [...7 remote chains...] -- 53:49:35
      234500000 -- (-4509.884) [...7 remote chains...] -- 53:48:37

      Average standard deviation of split frequencies: 0.025779

      234550000 -- (-4488.025) [...7 remote chains...] -- 53:47:40
      234600000 -- (-4496.944) [...7 remote chains...] -- 53:46:41
      234650000 -- (-4506.033) [...7 remote chains...] -- 53:45:44
      234700000 -- (-4492.187) [...7 remote chains...] -- 53:44:45
      234750000 -- (-4469.762) [...7 remote chains...] -- 53:43:47
      234800000 -- (-4482.149) [...7 remote chains...] -- 53:42:50
      234850000 -- (-4524.129) [...7 remote chains...] -- 53:41:51
      234900000 -- (-4497.831) [...7 remote chains...] -- 53:40:54
      234950000 -- (-4495.566) [...7 remote chains...] -- 53:39:57
      235000000 -- (-4494.444) [...7 remote chains...] -- 53:38:58

      Average standard deviation of split frequencies: 0.025817

      235050000 -- (-4511.711) [...7 remote chains...] -- 53:38:00
      235100000 -- (-4494.475) [...7 remote chains...] -- 53:37:02
      235150000 -- (-4501.355) [...7 remote chains...] -- 53:36:05
      235200000 -- (-4508.932) [...7 remote chains...] -- 53:35:07
      235250000 -- (-4494.776) [...7 remote chains...] -- 53:34:09
      235300000 -- (-4501.095) [...7 remote chains...] -- 53:33:11
      235350000 -- (-4487.448) [...7 remote chains...] -- 53:32:12
      235400000 -- (-4492.448) [...7 remote chains...] -- 53:31:14
      235450000 -- (-4486.186) [...7 remote chains...] -- 53:30:17
      235500000 -- (-4502.537) [...7 remote chains...] -- 53:29:18

      Average standard deviation of split frequencies: 0.025644

      235550000 -- (-4514.754) [...7 remote chains...] -- 53:28:20
      235600000 -- (-4496.268) [...7 remote chains...] -- 53:27:22
      235650000 -- (-4512.384) [...7 remote chains...] -- 53:26:24
      235700000 -- (-4481.711) [...7 remote chains...] -- 53:25:25
      235750000 -- (-4481.407) [...7 remote chains...] -- 53:24:28
      235800000 -- (-4493.959) [...7 remote chains...] -- 53:23:30
      235850000 -- (-4518.050) [...7 remote chains...] -- 53:22:32
      235900000 -- (-4508.733) [...7 remote chains...] -- 53:21:35
      235950000 -- (-4490.322) [...7 remote chains...] -- 53:20:38
      236000000 -- (-4507.189) [...7 remote chains...] -- 53:19:40

      Average standard deviation of split frequencies: 0.025641

      236050000 -- (-4493.925) [...7 remote chains...] -- 53:18:41
      236100000 -- (-4492.245) [...7 remote chains...] -- 53:17:45
      236150000 -- (-4498.827) [...7 remote chains...] -- 53:16:47
      236200000 -- (-4503.628) [...7 remote chains...] -- 53:15:49
      236250000 -- (-4511.125) [...7 remote chains...] -- 53:14:51
      236300000 -- (-4495.280) [...7 remote chains...] -- 53:13:52
      236350000 -- (-4491.595) [...7 remote chains...] -- 53:12:55
      236400000 -- (-4493.807) [...7 remote chains...] -- 53:11:57
      236450000 -- (-4497.522) [...7 remote chains...] -- 53:10:58
      236500000 -- (-4484.529) [...7 remote chains...] -- 53:10:02

      Average standard deviation of split frequencies: 0.025650

      236550000 -- (-4493.520) [...7 remote chains...] -- 53:09:03
      236600000 -- (-4483.717) [...7 remote chains...] -- 53:08:05
      236650000 -- (-4494.558) [...7 remote chains...] -- 53:07:08
      236700000 -- (-4486.758) [...7 remote chains...] -- 53:06:10
      236750000 -- (-4501.566) [...7 remote chains...] -- 53:05:11
      236800000 -- (-4504.777) [...7 remote chains...] -- 53:04:13
      236850000 -- (-4485.271) [...7 remote chains...] -- 53:03:15
      236900000 -- (-4515.443) [...7 remote chains...] -- 53:02:17
      236950000 -- (-4489.926) [...7 remote chains...] -- 53:01:19
      237000000 -- (-4488.528) [...7 remote chains...] -- 53:00:22

      Average standard deviation of split frequencies: 0.025654

      237050000 -- (-4497.446) [...7 remote chains...] -- 52:59:24
      237100000 -- (-4531.533) [...7 remote chains...] -- 52:58:25
      237150000 -- (-4511.465) [...7 remote chains...] -- 52:57:28
      237200000 -- (-4484.443) [...7 remote chains...] -- 52:56:30
      237250000 -- (-4497.383) [...7 remote chains...] -- 52:55:33
      237300000 -- (-4506.002) [...7 remote chains...] -- 52:54:35
      237350000 -- (-4501.404) [...7 remote chains...] -- 52:53:37
      237400000 -- (-4503.347) [...7 remote chains...] -- 52:52:39
      237450000 -- (-4489.074) [...7 remote chains...] -- 52:51:42
      237500000 -- (-4496.367) [...7 remote chains...] -- 52:50:44

      Average standard deviation of split frequencies: 0.025633

      237550000 -- (-4512.633) [...7 remote chains...] -- 52:49:45
      237600000 -- (-4531.173) [...7 remote chains...] -- 52:48:48
      237650000 -- (-4518.107) [...7 remote chains...] -- 52:47:50
      237700000 -- (-4523.465) [...7 remote chains...] -- 52:46:53
      237750000 -- (-4510.204) [...7 remote chains...] -- 52:45:54
      237800000 -- (-4505.631) [...7 remote chains...] -- 52:44:57
      237850000 -- (-4519.458) [...7 remote chains...] -- 52:43:59
      237900000 -- (-4502.948) [...7 remote chains...] -- 52:43:01
      237950000 -- (-4520.856) [...7 remote chains...] -- 52:42:03
      238000000 -- (-4500.621) [...7 remote chains...] -- 52:41:05

      Average standard deviation of split frequencies: 0.025633

      238050000 -- (-4513.784) [...7 remote chains...] -- 52:40:07
      238100000 -- (-4512.625) [...7 remote chains...] -- 52:39:08
      238150000 -- (-4515.961) [...7 remote chains...] -- 52:38:10
      238200000 -- (-4501.419) [...7 remote chains...] -- 52:37:13
      238250000 -- (-4499.948) [...7 remote chains...] -- 52:36:14
      238300000 -- (-4501.343) [...7 remote chains...] -- 52:35:17
      238350000 -- (-4526.242) [...7 remote chains...] -- 52:34:19
      238400000 -- (-4505.338) [...7 remote chains...] -- 52:33:20
      238450000 -- (-4512.719) [...7 remote chains...] -- 52:32:22
      238500000 -- (-4507.149) [...7 remote chains...] -- 52:31:23

      Average standard deviation of split frequencies: 0.025612

      238550000 -- (-4498.658) [...7 remote chains...] -- 52:30:24
      238600000 -- (-4516.006) [...7 remote chains...] -- 52:29:27
      238650000 -- (-4491.665) [...7 remote chains...] -- 52:28:28
      238700000 -- (-4509.673) [...7 remote chains...] -- 52:27:31
      238750000 -- (-4502.488) [...7 remote chains...] -- 52:26:33
      238800000 -- (-4476.974) [...7 remote chains...] -- 52:25:35
      238850000 -- (-4491.871) [...7 remote chains...] -- 52:24:36
      238900000 -- (-4512.820) [...7 remote chains...] -- 52:23:38
      238950000 -- (-4511.310) [...7 remote chains...] -- 52:22:41
      239000000 -- (-4497.678) [...7 remote chains...] -- 52:21:44

      Average standard deviation of split frequencies: 0.025602

      239050000 -- (-4488.228) [...7 remote chains...] -- 52:20:45
      239100000 -- (-4499.562) [...7 remote chains...] -- 52:19:47
      239150000 -- (-4499.732) [...7 remote chains...] -- 52:18:48
      239200000 -- (-4513.447) [...7 remote chains...] -- 52:17:51
      239250000 -- (-4519.295) [...7 remote chains...] -- 52:16:52
      239300000 -- (-4496.067) [...7 remote chains...] -- 52:15:54
      239350000 -- (-4499.616) [...7 remote chains...] -- 52:14:56
      239400000 -- (-4507.430) [...7 remote chains...] -- 52:13:57
      239450000 -- (-4498.543) [...7 remote chains...] -- 52:13:01
      239500000 -- (-4497.566) [...7 remote chains...] -- 52:12:03

      Average standard deviation of split frequencies: 0.025601

      239550000 -- (-4484.968) [...7 remote chains...] -- 52:11:04
      239600000 -- (-4488.607) [...7 remote chains...] -- 52:10:05
      239650000 -- (-4500.756) [...7 remote chains...] -- 52:09:07
      239700000 -- (-4514.528) [...7 remote chains...] -- 52:08:10
      239750000 -- (-4495.521) [...7 remote chains...] -- 52:07:12
      239800000 -- (-4501.085) [...7 remote chains...] -- 52:06:14
      239850000 -- (-4480.493) [...7 remote chains...] -- 52:05:16
      239900000 -- (-4502.009) [...7 remote chains...] -- 52:04:19
      239950000 -- (-4494.022) [...7 remote chains...] -- 52:03:22
      240000000 -- (-4509.494) [...7 remote chains...] -- 52:02:24

      Average standard deviation of split frequencies: 0.025626

      240050000 -- (-4514.085) [...7 remote chains...] -- 52:01:26
      240100000 -- (-4506.476) [...7 remote chains...] -- 52:00:28
      240150000 -- (-4502.115) [...7 remote chains...] -- 51:59:31
      240200000 -- (-4483.810) [...7 remote chains...] -- 51:58:33
      240250000 -- (-4481.035) [...7 remote chains...] -- 51:57:35
      240300000 -- (-4490.281) [...7 remote chains...] -- 51:56:37
      240350000 -- (-4514.085) [...7 remote chains...] -- 51:55:39
      240400000 -- (-4496.836) [...7 remote chains...] -- 51:54:41
      240450000 -- (-4519.957) [...7 remote chains...] -- 51:53:44
      240500000 -- (-4513.191) [...7 remote chains...] -- 51:52:46

      Average standard deviation of split frequencies: 0.025638

      240550000 -- (-4490.159) [...7 remote chains...] -- 51:51:47
      240600000 -- (-4491.876) [...7 remote chains...] -- 51:50:49
      240650000 -- (-4488.223) [...7 remote chains...] -- 51:49:51
      240700000 -- (-4516.274) [...7 remote chains...] -- 51:48:55
      240750000 -- (-4496.334) [...7 remote chains...] -- 51:47:56
      240800000 -- (-4501.584) [...7 remote chains...] -- 51:46:59
      240850000 -- (-4487.254) [...7 remote chains...] -- 51:46:01
      240900000 -- (-4505.262) [...7 remote chains...] -- 51:45:02
      240950000 -- (-4493.064) [...7 remote chains...] -- 51:44:05
      241000000 -- (-4518.270) [...7 remote chains...] -- 51:43:08

      Average standard deviation of split frequencies: 0.025627

      241050000 -- (-4507.286) [...7 remote chains...] -- 51:42:10
      241100000 -- (-4527.729) [...7 remote chains...] -- 51:41:12
      241150000 -- (-4498.147) [...7 remote chains...] -- 51:40:14
      241200000 -- (-4507.365) [...7 remote chains...] -- 51:39:17
      241250000 -- (-4486.621) [...7 remote chains...] -- 51:38:19
      241300000 -- (-4499.814) [...7 remote chains...] -- 51:37:21
      241350000 -- (-4498.482) [...7 remote chains...] -- 51:36:23
      241400000 -- (-4501.413) [...7 remote chains...] -- 51:35:25
      241450000 -- (-4495.064) [...7 remote chains...] -- 51:34:27
      241500000 -- (-4520.741) [...7 remote chains...] -- 51:33:29

      Average standard deviation of split frequencies: 0.025610

      241550000 -- (-4489.467) [...7 remote chains...] -- 51:32:31
      241600000 -- (-4497.567) [...7 remote chains...] -- 51:31:33
      241650000 -- (-4500.561) [...7 remote chains...] -- 51:30:34
      241700000 -- (-4487.509) [...7 remote chains...] -- 51:29:38
      241750000 -- (-4516.977) [...7 remote chains...] -- 51:28:39
      241800000 -- (-4483.616) [...7 remote chains...] -- 51:27:41
      241850000 -- (-4492.346) [...7 remote chains...] -- 51:26:43
      241900000 -- (-4490.641) [...7 remote chains...] -- 51:25:45
      241950000 -- (-4505.741) [...7 remote chains...] -- 51:24:48
      242000000 -- (-4504.751) [...7 remote chains...] -- 51:23:51

      Average standard deviation of split frequencies: 0.025585

      242050000 -- (-4523.113) [...7 remote chains...] -- 51:22:53
      242100000 -- (-4507.706) [...7 remote chains...] -- 51:21:55
      242150000 -- (-4502.036) [...7 remote chains...] -- 51:20:57
      242200000 -- (-4503.282) [...7 remote chains...] -- 51:20:00
      242250000 -- (-4513.604) [...7 remote chains...] -- 51:19:02
      242300000 -- (-4501.843) [...7 remote chains...] -- 51:18:05
      242350000 -- (-4519.507) [...7 remote chains...] -- 51:17:07
      242400000 -- (-4506.414) [...7 remote chains...] -- 51:16:09
      242450000 -- (-4500.366) [...7 remote chains...] -- 51:15:11
      242500000 -- (-4481.454) [...7 remote chains...] -- 51:14:14

      Average standard deviation of split frequencies: 0.025584

      242550000 -- (-4500.775) [...7 remote chains...] -- 51:13:16
      242600000 -- (-4490.006) [...7 remote chains...] -- 51:12:19
      242650000 -- (-4503.604) [...7 remote chains...] -- 51:11:21
      242700000 -- (-4496.664) [...7 remote chains...] -- 51:10:23
      242750000 -- (-4499.164) [...7 remote chains...] -- 51:09:26
      242800000 -- (-4489.473) [...7 remote chains...] -- 51:08:28
      242850000 -- (-4482.579) [...7 remote chains...] -- 51:07:30
      242900000 -- (-4481.652) [...7 remote chains...] -- 51:06:32
      242950000 -- (-4490.078) [...7 remote chains...] -- 51:05:35
      243000000 -- (-4497.316) [...7 remote chains...] -- 51:04:38

      Average standard deviation of split frequencies: 0.025583

      243050000 -- (-4491.051) [...7 remote chains...] -- 51:03:40
      243100000 -- (-4520.128) [...7 remote chains...] -- 51:02:42
      243150000 -- (-4495.497) [...7 remote chains...] -- 51:01:44
      243200000 -- (-4490.283) [...7 remote chains...] -- 51:00:47
      243250000 -- (-4487.133) [...7 remote chains...] -- 50:59:49
      243300000 -- (-4503.977) [...7 remote chains...] -- 50:58:52
      243350000 -- (-4495.934) [...7 remote chains...] -- 50:57:53
      243400000 -- (-4486.754) [...7 remote chains...] -- 50:56:56
      243450000 -- (-4519.030) [...7 remote chains...] -- 50:55:58
      243500000 -- (-4493.574) [...7 remote chains...] -- 50:55:01

      Average standard deviation of split frequencies: 0.025589

      243550000 -- (-4512.437) [...7 remote chains...] -- 50:54:03
      243600000 -- (-4471.211) [...7 remote chains...] -- 50:53:05
      243650000 -- (-4481.817) [...7 remote chains...] -- 50:52:07
      243700000 -- (-4514.113) [...7 remote chains...] -- 50:51:10
      243750000 -- (-4494.010) [...7 remote chains...] -- 50:50:12
      243800000 -- (-4506.859) [...7 remote chains...] -- 50:49:14
      243850000 -- (-4506.345) [...7 remote chains...] -- 50:48:16
      243900000 -- (-4514.219) [...7 remote chains...] -- 50:47:18
      243950000 -- (-4497.646) [...7 remote chains...] -- 50:46:20
      244000000 -- (-4491.088) [...7 remote chains...] -- 50:45:23

      Average standard deviation of split frequencies: 0.025621

      244050000 -- (-4502.243) [...7 remote chains...] -- 50:44:26
      244100000 -- (-4503.302) [...7 remote chains...] -- 50:43:28
      244150000 -- (-4505.284) [...7 remote chains...] -- 50:42:31
      244200000 -- (-4505.490) [...7 remote chains...] -- 50:41:33
      244250000 -- (-4514.507) [...7 remote chains...] -- 50:40:36
      244300000 -- (-4497.229) [...7 remote chains...] -- 50:39:38
      244350000 -- (-4494.663) [...7 remote chains...] -- 50:38:40
      244400000 -- (-4522.021) [...7 remote chains...] -- 50:37:42
      244450000 -- (-4509.639) [...7 remote chains...] -- 50:36:44
      244500000 -- (-4497.193) [...7 remote chains...] -- 50:35:46

      Average standard deviation of split frequencies: 0.025617

      244550000 -- (-4517.366) [...7 remote chains...] -- 50:34:48
      244600000 -- (-4491.098) [...7 remote chains...] -- 50:33:50
      244650000 -- (-4502.607) [...7 remote chains...] -- 50:32:52
      244700000 -- (-4496.321) [...7 remote chains...] -- 50:31:54
      244750000 -- (-4505.218) [...7 remote chains...] -- 50:30:57
      244800000 -- (-4501.738) [...7 remote chains...] -- 50:29:59
      244850000 -- (-4513.918) [...7 remote chains...] -- 50:29:01
      244900000 -- (-4501.814) [...7 remote chains...] -- 50:28:04
      244950000 -- (-4542.658) [...7 remote chains...] -- 50:27:06
      245000000 -- (-4509.463) [...7 remote chains...] -- 50:26:08

      Average standard deviation of split frequencies: 0.025617

      245050000 -- (-4501.602) [...7 remote chains...] -- 50:25:11
      245100000 -- (-4497.668) [...7 remote chains...] -- 50:24:12
      245150000 -- (-4518.305) [...7 remote chains...] -- 50:23:14
      245200000 -- (-4495.672) [...7 remote chains...] -- 50:22:16
      245250000 -- (-4497.675) [...7 remote chains...] -- 50:21:19
      245300000 -- (-4488.869) [...7 remote chains...] -- 50:20:20
      245350000 -- (-4489.212) [...7 remote chains...] -- 50:19:23
      245400000 -- (-4504.791) [...7 remote chains...] -- 50:18:26
      245450000 -- (-4506.995) [...7 remote chains...] -- 50:17:30
      245500000 -- (-4508.198) [...7 remote chains...] -- 50:16:33

      Average standard deviation of split frequencies: 0.025634

      245550000 -- (-4515.126) [...7 remote chains...] -- 50:15:36
      245600000 -- (-4504.887) [...7 remote chains...] -- 50:14:39
      245650000 -- (-4492.939) [...7 remote chains...] -- 50:13:41
      245700000 -- (-4498.372) [...7 remote chains...] -- 50:12:45
      245750000 -- (-4493.825) [...7 remote chains...] -- 50:11:48
      245800000 -- (-4501.440) [...7 remote chains...] -- 50:10:51
      245850000 -- (-4518.486) [...7 remote chains...] -- 50:09:54
      245900000 -- (-4489.536) [...7 remote chains...] -- 50:08:56
      245950000 -- (-4505.883) [...7 remote chains...] -- 50:07:59
      246000000 -- (-4504.177) [...7 remote chains...] -- 50:07:02

      Average standard deviation of split frequencies: 0.025627

      246050000 -- (-4483.724) [...7 remote chains...] -- 50:06:05
      246100000 -- (-4481.234) [...7 remote chains...] -- 50:05:08
      246150000 -- (-4510.469) [...7 remote chains...] -- 50:04:11
      246200000 -- (-4506.882) [...7 remote chains...] -- 50:03:15
      246250000 -- (-4495.981) [...7 remote chains...] -- 50:02:17
      246300000 -- (-4509.237) [...7 remote chains...] -- 50:01:20
      246350000 -- (-4539.598) [...7 remote chains...] -- 50:00:23
      246400000 -- (-4500.348) [...7 remote chains...] -- 49:59:25
      246450000 -- (-4492.949) [...7 remote chains...] -- 49:58:29
      246500000 -- (-4491.184) [...7 remote chains...] -- 49:57:31

      Average standard deviation of split frequencies: 0.025637

      246550000 -- (-4522.061) [...7 remote chains...] -- 49:56:34
      246600000 -- (-4497.462) [...7 remote chains...] -- 49:55:36
      246650000 -- (-4483.012) [...7 remote chains...] -- 49:54:39
      246700000 -- (-4514.262) [...7 remote chains...] -- 49:53:42
      246750000 -- (-4500.352) [...7 remote chains...] -- 49:52:45
      246800000 -- (-4507.015) [...7 remote chains...] -- 49:51:47
      246850000 -- (-4510.537) [...7 remote chains...] -- 49:50:51
      246900000 -- (-4496.773) [...7 remote chains...] -- 49:49:53
      246950000 -- (-4499.130) [...7 remote chains...] -- 49:48:54
      247000000 -- (-4487.561) [...7 remote chains...] -- 49:47:55

      Average standard deviation of split frequencies: 0.025648

      247050000 -- (-4485.953) [...7 remote chains...] -- 49:46:56
      247100000 -- (-4492.521) [...7 remote chains...] -- 49:45:57
      247150000 -- (-4502.813) [...7 remote chains...] -- 49:44:58
      247200000 -- (-4488.238) [...7 remote chains...] -- 49:43:59
      247250000 -- (-4512.917) [...7 remote chains...] -- 49:43:00
      247300000 -- (-4485.965) [...7 remote chains...] -- 49:42:01
      247350000 -- (-4514.983) [...7 remote chains...] -- 49:41:02
      247400000 -- (-4496.548) [...7 remote chains...] -- 49:40:03
      247450000 -- (-4502.601) [...7 remote chains...] -- 49:39:05
      247500000 -- (-4493.748) [...7 remote chains...] -- 49:38:05

      Average standard deviation of split frequencies: 0.025636

      247550000 -- (-4512.186) [...7 remote chains...] -- 49:37:06
      247600000 -- (-4498.099) [...7 remote chains...] -- 49:36:07
      247650000 -- (-4513.874) [...7 remote chains...] -- 49:35:08
      247700000 -- (-4523.762) [...7 remote chains...] -- 49:34:09
      247750000 -- (-4511.973) [...7 remote chains...] -- 49:33:11
      247800000 -- (-4525.391) [...7 remote chains...] -- 49:32:12
      247850000 -- (-4508.646) [...7 remote chains...] -- 49:31:13
      247900000 -- (-4517.216) [...7 remote chains...] -- 49:30:14
      247950000 -- (-4505.101) [...7 remote chains...] -- 49:29:15
      248000000 -- (-4516.820) [...7 remote chains...] -- 49:28:18

      Average standard deviation of split frequencies: 0.025656

      248050000 -- (-4511.620) [...7 remote chains...] -- 49:27:18
      248100000 -- (-4521.939) [...7 remote chains...] -- 49:26:19
      248150000 -- (-4510.437) [...7 remote chains...] -- 49:25:19
      248200000 -- (-4504.938) [...7 remote chains...] -- 49:24:21
      248250000 -- (-4517.238) [...7 remote chains...] -- 49:23:23
      248300000 -- (-4510.465) [...7 remote chains...] -- 49:22:24
      248350000 -- (-4509.581) [...7 remote chains...] -- 49:21:25
      248400000 -- (-4502.164) [...7 remote chains...] -- 49:20:26
      248450000 -- (-4527.873) [...7 remote chains...] -- 49:19:28
      248500000 -- (-4504.768) [...7 remote chains...] -- 49:18:29

      Average standard deviation of split frequencies: 0.025675

      248550000 -- (-4479.677) [...7 remote chains...] -- 49:17:31
      248600000 -- (-4506.838) [...7 remote chains...] -- 49:16:32
      248650000 -- (-4482.019) [...7 remote chains...] -- 49:15:33
      248700000 -- (-4485.399) [...7 remote chains...] -- 49:14:34
      248750000 -- (-4502.317) [...7 remote chains...] -- 49:13:35
      248800000 -- (-4502.134) [...7 remote chains...] -- 49:12:36
      248850000 -- (-4506.222) [...7 remote chains...] -- 49:11:37
      248900000 -- (-4506.838) [...7 remote chains...] -- 49:10:39
      248950000 -- (-4509.021) [...7 remote chains...] -- 49:09:41
      249000000 -- (-4515.886) [...7 remote chains...] -- 49:08:42

      Average standard deviation of split frequencies: 0.025658

      249050000 -- (-4513.725) [...7 remote chains...] -- 49:07:43
      249100000 -- (-4528.169) [...7 remote chains...] -- 49:06:45
      249150000 -- (-4503.289) [...7 remote chains...] -- 49:05:46
      249200000 -- (-4504.527) [...7 remote chains...] -- 49:04:47
      249250000 -- (-4502.639) [...7 remote chains...] -- 49:03:48
      249300000 -- (-4504.538) [...7 remote chains...] -- 49:02:49
      249350000 -- (-4513.846) [...7 remote chains...] -- 49:01:50
[truncated: 411,874 more chars]
