# Supplementary material for: The rapid evolution of lungfish durophagy
Source: Nat Commun. 2022 May 2;13:2390. doi: 10.1038/s41467-022-30091-3 (PMC9061808; doi:10.1038/s41467-022-30091-3)
Supplement: Supplementary file 5 — Supplementary Software [file 41467_2022_30091_MOESM5_ESM.zip › Supplementary Software/MrBayes_tip_dating_analyses/unpartition_constraint_TK02_(not_converged∩╝ë/Cui_2021_5.trprobs]

#NEXUS
[ID: 9524133193]
[This file contains the trees that were found during the MCMC
search, sorted by posterior probability. "p" indicates the
posterior probability of the tree whereas "P" indicates the
cumulative posterior probability.]

begin trees;
   translate
    1 Guiyu_oneris,
    2 Adololopas_moyasmithae,
    3 Adelargo_schultzei,
    4 Amadeodipterus_kencampbelli,
    5 Andreyevichthys_epitomus,
    6 Archaeonectes_pertusus,
    7 Asthenorhynchus_meemannae,
    8 Barwickia_downunda,
    9 Chirodipterus_australis,
   10 Chirodipterus_onawayensis,
   11 Dipterus_valenciennesi,
   12 Chirodipterus_wildungensis,
   13 Chirodipterus_liangchengi,
   14 Dipnorhynchus_cathlesae,
   15 Dipnorhynchus_sussmilchi,
   16 Dipnorhynchus_kiandrensis,
   17 Dipnorhynchus_kurikae,
   18 Eoctenodus_microsoma,
   19 Fleurantia_denticulata,
   20 Gogodipterus_paddyensis,
   21 Griphognathus_minutidens,
   22 Griphognathus_sculpta,
   23 Griphognathus_whitei,
   24 Grossipterus_crassus,
   25 Holodipterus_elderae,
   26 Holodipterus_gogoensis,
   27 Howidipterus_donnae,
   28 Ichnomylax_kurnai,
   29 Iowadipterus_halli,
   30 Jarvikia_arctica,
   31 Jessenia_concentrica,
   32 Melanognathus_canadensis,
   33 Nielsenia_nordica,
   34 Oervigia_nordica,
   35 Orlovichthys_limnatis,
   36 Palaeodaphus_insignis,
   37 Pentlandia_macroptera,
   38 Phaneropleuron_andersoni,
   39 Pillararhynchus_longi,
   40 Robinsondipterus_longi,
   41 Scaumenacia_curta,
   42 Soederberghia_groenlandica,
   43 Sorbitorhynchus_deleaskitus,
   44 Speonesydrion_iani,
   45 Stomiahykus_thlaodus,
   46 Tarachomylax_oepiki,
   47 Uranolophus_wyomingensis,
   48 Conchopoma_gadiforme,
   49 Delatitia_breviceps,
   50 Uronemus_splendens,
   51 Gnathorhiza_serrata,
   52 Megapleuron_zangerli,
   53 Palaeophichthys_parvulus,
   54 Parasagenodus_sibiricus,
   55 Sagenodus_inaequalis,
   56 Straitonia_waterstoni,
   57 Tranodis_castrensis,
   58 Ctenodus,
   59 Xylognathus_macrustenus,
   60 Limanichthys_fraseri,
   61 Apatorhynchus_opistheretmus,
   62 Erikia_jarviki,
   63 Dipnotuberculus_gnathodus,
   64 Cathlorhynchus_trismodipterus,
   65 Harajicadipterus_youngi,
   66 Xeradipterus_hatcheri,
   67 Rhinodipterus_ulrichi,
   68 Rhinodipterus_kimberleyensis,
   69 Rhinodipterus_secans,
   70 Westollrhynchus_lehmanni,
   71 Rhynchodipterus_elginensis,
   72 Persephonichthys,
   73 Celsiodon,
   74 Sinodipterus_beibei,
   75 Porolepis,
   76 Durialepis,
   77 Glyptolepis,
   78 Holoptychius,
   79 Laccognathus,
   80 Nasogaluakus_chorni,
   81 Quebecius_quebecensis,
   82 Psarolepis,
   83 Youngolepis,
   84 Powichthys,
   85 Diabolepis_speratus,
   86 Meemannia,
   87 Raynerius_splendens,
   88 Cheirolepis;
   tree tree_1 [p = 0.000, P = 0.000] = [&W 0.000067] (1,(82,(((88,87),86),((84,(76,((80,(((81,79),78),77)),75))),(83,(85,((47,((62,28),((64,63),15))),((70,44),((16,(17,(14,(10,6)))),(46,(45,(4,(31,(((36,34),(29,20)),((32,(((71,42),((25,(23,22)),21)),(40,(66,(26,7))))),((((73,38),(69,(67,(68,35)))),(74,(65,((60,37),((27,8),((41,(61,19)),(((49,(50,((55,(59,52)),((57,56),(58,(((72,53),51),(54,48))))))),18),((33,24),(5,(30,3)))))))))),(43,((39,11),((12,9),(13,2))))))))))))))))))));
   tree tree_2 [p = 0.000, P = 0.000] = [&W 0.000067] (1,(82,(((88,87),86),((84,(76,((80,(((81,79),78),77)),75))),(83,(85,((47,((62,28),((64,63),15))),((70,44),(((17,16),(14,(10,6))),(46,(45,(4,(31,((29,((36,34),20)),((32,(((71,42),((25,(23,22)),21)),(40,(66,(26,7))))),((((73,38),(69,(67,(68,35)))),((60,37),((27,8),((41,(61,19)),(((49,(50,((55,(59,52)),((57,56),(58,(((72,53),51),(54,48))))))),18),((33,24),(5,(30,3)))))))),(43,(65,((74,(39,11)),((12,9),(13,2)))))))))))))))))))));
   tree tree_3 [p = 0.000, P = 0.000] = [&W 0.000067] (1,(82,(((88,87),86),((84,(76,((80,(((81,79),78),77)),75))),(83,(85,((47,((62,28),((64,63),15))),((70,44),(((16,14),(17,(10,6))),(46,(45,(4,(31,(((34,((36,29),20)),(32,(((71,42),((25,(23,22)),21)),(40,(66,(26,7)))))),((((73,38),(69,(67,(68,35)))),((60,37),((27,8),((41,(61,19)),(((49,(50,((55,(59,52)),((57,56),(58,(((72,53),51),(54,48))))))),18),((33,24),(5,(30,3)))))))),((65,43),((74,11),(39,((13,9),(12,2))))))))))))))))))));
   tree tree_4 [p = 0.000, P = 0.000] = [&W 0.000067] (1,(82,(((88,87),86),((84,(76,((80,(((81,79),78),77)),75))),(83,(85,((47,((62,28),((64,63),15))),((70,44),((16,(17,(14,(10,6)))),(46,(45,(4,(31,(((34,29),(36,20)),((32,(((71,42),((25,(23,22)),21)),(40,(66,(26,7))))),((((73,38),(69,(67,(68,35)))),((60,37),((27,8),((41,(61,19)),(((49,(50,((55,(59,52)),((57,56),(58,(((72,53),51),(54,48))))))),18),((33,24),(5,(30,3)))))))),(43,((74,65),((39,11),((13,9),(12,2)))))))))))))))))))));
   tree tree_5 [p = 0.000, P = 0.000] = [&W 0.000033] (1,(82,(((88,87),86),((84,(76,((80,(((81,79),78),77)),75))),(83,(85,(47,(((62,28),((64,63),15)),((70,44),((17,((16,14),(10,6))),(46,(45,(4,(31,((29,(36,20)),((32,(((71,42),((25,(23,22)),21)),(40,(66,(26,7))))),((((73,38),(69,(67,(68,35)))),(65,((60,37),((27,8),((41,(61,19)),(((49,(50,((55,(59,52)),((57,56),(58,(((72,53),51),(54,48))))))),18),((33,24),(5,(30,3))))))))),(43,((74,(39,11)),(9,(34,((13,12),2))))))))))))))))))))));
   tree tree_6 [p = 0.000, P = 0.000] = [&W 0.000033] (1,(82,(((88,87),86),((84,(76,((80,(((81,79),78),77)),75))),(83,(85,(47,(((62,28),(64,(63,15))),((70,44),((17,((16,14),(10,6))),(46,(45,(4,((31,(34,((36,29),20))),((32,(((71,42),((25,(23,22)),21)),(40,(66,(26,7))))),(43,(((69,(67,(68,35))),((65,(73,38)),((60,37),((27,8),((41,(61,19)),(((49,(50,((55,(59,52)),((57,56),(58,(((72,53),51),(54,48))))))),18),(((33,24),5),(30,3)))))))),((74,(39,11)),(9,((13,12),2))))))))))))))))))));
   tree tree_7 [p = 0.000, P = 0.000] = [&W 0.000033] (1,(82,(((88,87),86),((84,(76,((80,(((81,79),78),77)),75))),(83,(85,(((62,47),(28,((64,63),15))),((70,44),((17,((16,14),(10,6))),(46,(45,(4,(31,((34,(29,(36,20))),((32,(((71,42),((25,(23,22)),21)),(40,(66,(26,7))))),(((65,((73,38),(69,(67,(68,35))))),((60,37),((27,8),((41,(61,19)),(((49,(50,((55,(59,52)),((57,56),(58,(((72,53),51),(54,48))))))),18),((33,24),(5,(30,3)))))))),(43,((74,11),(39,(9,((13,12),2)))))))))))))))))))));
   tree tree_8 [p = 0.000, P = 0.000] = [&W 0.000033] (1,(82,(((88,87),86),((84,(76,((80,(((81,79),78),77)),75))),(83,(85,((47,(28,(62,((64,63),15)))),((70,44),((17,((16,14),(10,6))),(46,(45,(4,(31,(((36,34),(29,20)),((32,(((71,42),((25,(23,22)),21)),(40,(66,(26,7))))),(43,(((73,38),(65,((69,(67,(68,35))),((60,37),((27,8),((41,(61,19)),(((49,(50,((55,(59,52)),((57,56),(58,(((72,53),51),(54,48))))))),18),((33,24),(5,(30,3)))))))))),((74,11),(39,(9,((13,12),2)))))))))))))))))))));
   tree tree_9 [p = 0.000, P = 0.000] = [&W 0.000033] (1,(82,(((88,87),86),((84,(76,((80,(((81,79),78),77)),75))),(83,(85,(((62,28),((64,63),15)),(47,((70,44),((17,((16,14),(10,6))),(46,(45,(4,(31,((29,((36,34),20)),((32,(((71,42),((25,(23,22)),21)),(40,(66,(26,7))))),((65,(((73,38),(69,(67,(68,35)))),((60,37),((27,8),((41,(61,19)),(((49,(50,((55,(59,52)),((57,56),(58,(((72,53),51),(54,48))))))),18),((33,24),(5,(30,3))))))))),(43,((74,(39,11)),(9,((13,12),2)))))))))))))))))))));
   tree tree_10 [p = 0.000, P = 0.000] = [&W 0.000033] (1,(82,(((88,87),86),((84,(76,((80,(((81,79),78),77)),75))),(83,(85,((47,(28,(62,((64,63),15)))),((70,44),((17,((16,14),(10,6))),(46,(45,(4,(31,((32,(((71,42),((25,(23,22)),21)),(40,(66,(26,7))))),((29,((36,34),20)),(((69,(67,(68,35))),((73,38),((60,37),((27,8),((41,(61,19)),(((49,(50,((55,(59,52)),((57,56),(58,(((72,53),51),(54,48))))))),18),((33,24),(5,(30,3))))))))),(65,(74,((39,11),(43,(9,((13,12),2))))))))))))))))))))));
   tree tree_11 [p = 0.000, P = 0.000] = [&W 0.000033] (1,(82,(((88,87),86),((84,(76,((80,(((81,79),78),77)),75))),(83,(85,((47,((62,28),((64,63),15))),((70,44),((17,((16,14),(10,6))),(46,(45,(4,(31,(29,((32,(((71,42),((25,(23,22)),21)),(40,(66,(26,7))))),(((73,38),((69,(67,(68,35))),((60,37),((27,8),((41,(61,19)),(((49,(50,((55,(59,52)),((57,56),(58,(((72,53),51),(54,48))))))),18),((33,24),(5,(30,3))))))))),(43,((74,(39,11)),((65,34),(((36,20),9),((13,12),2)))))))))))))))))))));
   tree tree_12 [p = 0.000, P = 0.001] = [&W 0.000033] (1,(82,(((88,87),86),((84,(76,((80,(((81,79),78),77)),75))),(83,(85,((47,(28,(62,(64,(63,15))))),((70,44),((17,((16,14),(10,6))),(46,(45,(4,(31,((32,((34,29),(((71,42),((25,(23,22)),21)),(40,(66,(26,7)))))),(43,(((73,38),((69,(67,(68,35))),((60,37),((27,8),((41,(61,19)),(((49,(50,((55,(59,52)),((57,56),(58,(((72,53),51),(54,48))))))),18),((33,24),(5,(30,3))))))))),(65,((74,11),(39,(((36,20),9),((13,12),2)))))))))))))))))))));
   tree tree_13 [p = 0.000, P = 0.001] = [&W 0.000033] (1,(82,(((88,87),86),((84,(76,((80,(((81,79),78),77)),75))),(83,(85,(47,(((62,28),((64,63),15)),((70,44),((17,((16,14),(10,6))),(46,(45,(4,(31,((32,(((71,42),((25,(23,22)),21)),(40,(66,(26,7))))),((34,(29,(36,20))),(((65,((73,38),(69,(67,(68,35))))),((60,37),((27,8),((41,(61,19)),(((49,(50,((55,(59,52)),((57,56),(58,(((72,53),51),(54,48))))))),18),((33,24),(5,(30,3)))))))),(43,((74,(39,11)),(9,((13,12),2)))))))))))))))))))));
   tree tree_14 [p = 0.000, P = 0.001] = [&W 0.000033] (1,(82,(((88,87),86),((84,(76,((80,(((81,79),78),77)),75))),(83,(85,((47,((62,28),(63,(64,15)))),((70,44),((17,((16,14),(10,6))),(46,(45,(4,(31,((32,(((71,42),((25,(23,22)),21)),(40,(66,(26,7))))),(((34,29),(36,20)),((((73,38),(69,(67,(68,35)))),(60,(37,((27,8),((41,(61,19)),(((49,(50,((55,(59,52)),((57,56),(58,(((72,53),51),(54,48))))))),18),((33,24),(5,(30,3))))))))),(43,((74,65),((39,11),(9,((13,12),2)))))))))))))))))))));
   tree tree_15 [p = 0.000, P = 0.001] = [&W 0.000033] (1,(82,(((88,87),86),((84,(76,((80,(((81,79),78),77)),75))),(83,(85,((47,((62,28),(64,(63,15)))),((70,44),((17,((16,14),(10,6))),(46,(45,(4,(31,((32,(((71,42),((25,(23,22)),21)),(40,(66,(26,7))))),(((34,29),(36,20)),((65,(((73,38),(69,(67,(68,35)))),((60,37),((27,8),((41,(61,19)),(((49,(50,((55,(59,52)),((57,56),(58,(((72,53),51),(54,48))))))),18),((33,24),(5,(30,3))))))))),(43,(39,((74,11),(9,((13,12),2)))))))))))))))))))));
   tree tree_16 [p = 0.000, P = 0.001] = [&W 0.000033] (1,(82,(((88,87),86),((84,(76,((80,(((81,79),78),77)),75))),(83,(85,((62,(28,(47,(64,(63,15))))),((70,44),((17,((16,14),(10,6))),(46,(45,(4,(31,(((36,29),20),((32,(((71,42),((25,(23,22)),21)),(34,(40,(66,(26,7)))))),(43,((65,(((73,38),(69,(67,(68,35)))),((60,37),((27,8),((41,(61,19)),(((49,(50,((55,(59,52)),((57,56),(58,(((72,53),51),(54,48))))))),18),((33,24),(5,(30,3))))))))),(74,((39,11),(9,((13,12),2)))))))))))))))))))));
   tree tree_17 [p = 0.000, P = 0.001] = [&W 0.000033] (1,(82,(((88,87),86),((84,(76,((80,(((81,79),78),77)),75))),(83,(85,((47,(62,(28,((64,63),15)))),((70,44),(((17,(16,14)),(10,6)),(46,(45,(4,(31,(((29,(36,(34,20))),(32,(((71,42),((25,(23,22)),21)),(40,(66,(26,7)))))),(43,((65,(((73,38),(69,(67,(68,35)))),((60,37),((27,8),((41,(61,19)),(((49,(50,((55,(59,52)),((57,56),(58,(((72,53),51),(54,48))))))),18),((33,24),(5,(30,3))))))))),((74,(39,11)),(9,((13,12),2)))))))))))))))))));
   tree tree_18 [p = 0.000, P = 0.001] = [&W 0.000033] (1,(82,(((88,87),86),((84,(76,((80,(((81,79),78),77)),75))),(83,(85,(47,(((62,28),((64,63),15)),((70,44),(((17,(16,14)),(10,6)),(46,(45,(4,((36,31),(((34,(29,20)),(32,(((71,42),((25,(23,22)),21)),(40,(66,(26,7)))))),(((74,((73,38),(69,(67,(68,35))))),(65,((60,37),((27,8),((41,(61,19)),(((50,((55,(59,52)),((57,56),(58,(((72,53),51),(54,48)))))),(49,18)),((33,24),(5,(30,3))))))))),((39,11),(43,(9,((13,12),2))))))))))))))))))));
   tree tree_19 [p = 0.000, P = 0.001] = [&W 0.000033] (1,(82,(((88,87),86),((84,(76,((80,(((81,79),78),77)),75))),(83,(85,((28,(62,(64,(63,15)))),(47,((70,44),(((17,(16,14)),(10,6)),(46,(45,(4,(31,((((34,29),(36,20)),(65,(32,(((71,42),((25,(23,22)),21)),(40,(66,(26,7))))))),(43,(((69,(67,(68,35))),((73,38),((60,37),((27,8),((41,(61,19)),(((49,(50,((55,(59,52)),((57,56),(58,(((72,53),51),(54,48))))))),18),((33,24),(5,(30,3))))))))),(74,(11,(39,(9,((13,12),2))))))))))))))))))))));
   tree tree_20 [p = 0.000, P = 0.001] = [&W 0.000033] (1,(82,(((88,87),86),((84,(76,((80,(((81,79),78),77)),75))),(83,(85,((62,47),((28,((64,63),15)),((70,44),(((17,(16,14)),(10,6)),(46,(45,(4,(31,((32,(((71,42),((25,(23,22)),21)),(40,(66,(26,7))))),(43,((((73,38),(69,(67,(68,35)))),(74,(65,((60,37),((27,8),((41,(61,19)),(((49,(50,((55,(59,52)),((57,56),(58,(((72,53),51),(54,48))))))),18),((33,24),(5,(30,3)))))))))),(11,((((36,34),(29,20)),9),((39,(13,12)),2))))))))))))))))))));
   tree tree_21 [p = 0.000, P = 0.001] = [&W 0.000033] (1,(82,(((88,87),86),((84,(76,((80,(((81,79),78),77)),75))),(83,(85,(28,((47,(62,((64,63),15))),((70,44),(((17,(16,14)),(10,6)),(46,(45,(4,(31,(((34,(29,(36,20))),(32,(((71,42),((25,(23,22)),21)),(40,(66,(26,7)))))),((65,((74,(73,38)),((69,(67,(68,35))),((60,37),((27,8),((41,(61,19)),(((49,(50,((55,(59,52)),((57,56),(58,(((72,53),51),(54,48))))))),18),((33,24),(5,(30,3)))))))))),(43,(39,(11,(9,((13,12),2)))))))))))))))))))));
   tree tree_22 [p = 0.000, P = 0.001] = [&W 0.000033] (1,(82,(((88,87),86),((84,(76,((80,(((81,79),78),77)),75))),(83,(85,(47,(((62,28),(64,(63,15))),((70,44),(((17,(16,14)),(10,6)),(46,(45,(4,(31,((32,(((71,42),((25,(23,22)),21)),(40,(66,(26,7))))),((((73,38),(69,(67,(68,35)))),((60,37),((27,8),((41,(61,19)),(((49,(50,((55,(59,52)),((57,56),(58,(((72,53),51),(54,48))))))),18),((33,24),(5,(30,3)))))))),(43,(((65,(34,29)),(74,(39,11))),(((36,20),9),((13,12),2))))))))))))))))))));
   tree tree_23 [p = 0.000, P = 0.001] = [&W 0.000033] (1,(82,(((88,87),86),((84,(76,((80,(((81,79),78),77)),75))),(83,(85,((47,((62,28),((64,63),15))),((70,44),(((17,(16,14)),(10,6)),(46,(45,(4,(31,(43,((32,(((71,42),((25,(23,22)),21)),(40,(66,(26,7))))),(((73,38),((69,(67,(68,35))),((60,37),((27,8),((41,(61,19)),(((50,((55,(59,52)),((57,56),(58,(((72,53),51),(54,48)))))),(49,18)),((33,24),(5,(30,3))))))))),((74,((39,(65,(34,29))),11)),(((36,20),9),((13,12),2)))))))))))))))))));
   tree tree_24 [p = 0.000, P = 0.001] = [&W 0.000033] (1,(82,(((88,87),86),((84,(76,((80,(((81,79),78),77)),75))),(83,(85,(28,((47,((64,63),(62,15))),((70,44),(((17,(16,14)),(10,6)),(46,(45,(4,(31,(((36,(29,20)),(32,((((71,42),34),((25,(23,22)),21)),(40,(66,(26,7)))))),(((74,((73,38),(69,(67,(68,35))))),((60,37),((27,8),((41,(61,19)),(((50,((55,(59,52)),((57,56),(58,(((72,53),51),(54,48)))))),(49,18)),(((33,24),5),(30,3))))))),(65,(43,((39,11),(9,((13,12),2)))))))))))))))))))));
   tree tree_25 [p = 0.000, P = 0.001] = [&W 0.000033] (1,(82,(((88,87),86),((84,(76,((80,(((81,79),78),77)),75))),(83,(85,(28,(((62,47),((64,63),15)),((70,44),((17,((16,14),(10,6))),(46,(45,(4,(31,(((34,29),(36,20)),((32,(((71,42),((25,(23,22)),21)),(40,(66,(26,7))))),(43,((((73,38),(69,(67,(68,35)))),((60,37),((27,8),((41,(61,19)),(((49,(50,((55,(59,52)),((57,56),(58,(((72,53),51),(54,48))))))),18),((33,24),(5,(30,3)))))))),((74,(39,(65,11))),(9,((13,12),2)))))))))))))))))))));
   tree tree_26 [p = 0.000, P = 0.001] = [&W 0.000033] (1,(82,(((88,87),86),((84,(76,((80,(((81,79),78),77)),75))),(83,(85,(((62,47),(28,((64,63),15))),((70,44),((17,((16,14),(10,6))),(46,(45,(4,(31,((32,(((71,42),((25,(23,22)),21)),(40,(66,(26,7))))),((43,(34,(29,(36,20)))),((((73,38),(69,(67,(68,35)))),((60,37),((27,8),((41,(61,19)),(((49,(50,((55,(59,52)),((57,56),(58,(((72,53),51),(54,48))))))),18),((33,24),(5,(30,3)))))))),(74,(((65,39),11),(9,((13,12),2))))))))))))))))))));
   tree tree_27 [p = 0.000, P = 0.001] = [&W 0.000033] (1,(82,(((88,87),86),((84,(76,((80,(((81,79),78),77)),75))),(83,(85,((47,((62,28),((64,63),15))),((70,44),((17,((16,14),(10,6))),(46,(45,(4,(31,((32,(((71,42),((25,(23,22)),21)),(40,(66,(26,7))))),((34,((36,29),20)),(43,((((73,38),(69,(67,(68,35)))),((60,37),((27,8),((41,(61,19)),(((49,(50,((55,(59,52)),((57,56),(58,(((72,53),51),(54,48))))))),18),((33,24),(5,(30,3)))))))),((74,((65,39),11)),(9,((13,12),2))))))))))))))))))));
   tree tree_28 [p = 0.000, P = 0.001] = [&W 0.000033] (1,(82,(((88,87),86),((84,(76,((80,(((81,79),78),77)),75))),(83,(85,(47,(((62,28),(63,(64,15))),((70,44),((17,((16,14),(10,6))),(46,(45,(4,(31,((34,(36,(29,20))),((32,(((71,42),((25,(23,22)),21)),(40,(66,(26,7))))),(((69,(67,(68,35))),((65,(73,38)),((60,37),((27,8),((41,(61,19)),(((49,(50,((55,(59,52)),((57,56),(58,(((72,53),51),(54,48))))))),18),((33,24),(5,(30,3))))))))),(43,(((74,39),11),(9,((13,12),2)))))))))))))))))))));
   tree tree_29 [p = 0.000, P = 0.001] = [&W 0.000033] (1,(82,(((88,87),86),((84,(76,((80,(((81,79),78),77)),75))),(83,(85,((47,(62,(28,((64,63),15)))),((70,44),((17,((16,14),(10,6))),(46,(45,(4,(31,((32,(((71,42),((25,(23,22)),21)),(40,(66,(26,7))))),((((36,34),29),20),((65,(((73,38),(69,(67,(68,35)))),((60,37),((27,8),((41,(61,19)),(((49,(50,((55,(59,52)),((57,56),(58,(((72,53),51),(54,48))))))),18),((33,24),(5,(30,3))))))))),(43,((39,11),(74,(9,((13,12),2)))))))))))))))))))));
   tree tree_30 [p = 0.000, P = 0.001] = [&W 0.000033] (1,(82,(((88,87),86),((84,(76,((80,(((81,79),78),77)),75))),(83,(85,((47,(62,(28,(64,(63,15))))),((70,44),((17,((16,14),(10,6))),(46,(45,(4,(31,((34,(36,(29,20))),((32,(((71,42),((25,(23,22)),21)),(40,(66,(26,7))))),((((73,38),(69,(67,(68,35)))),(74,(65,((60,37),((27,8),((41,(61,19)),(((49,(50,((55,(59,52)),((57,56),(58,(((72,53),51),(54,48))))))),18),((33,24),(5,(30,3)))))))))),(43,((39,11),(9,((13,12),2))))))))))))))))))));
   tree tree_31 [p = 0.000, P = 0.001] = [&W 0.000033] (1,(82,(((88,87),86),((84,(76,((80,(((81,79),78),77)),75))),(83,(85,((47,(62,(28,((64,63),15)))),((70,44),((17,((16,14),(10,6))),(46,(45,(4,(31,((32,(((71,42),((25,(23,22)),21)),(40,(66,(26,7))))),((43,((69,(67,(68,35))),((73,38),((60,37),((27,8),((41,(61,19)),(((49,(50,((55,(59,52)),((57,56),(58,(((72,53),51),(54,48))))))),18),(5,((33,24),(30,3)))))))))),(65,((29,(36,(34,20))),((74,39),(11,(9,((13,12),2)))))))))))))))))))));
   tree tree_32 [p = 0.000, P = 0.001] = [&W 0.000033] (1,(82,(((88,87),86),((84,(76,((80,(((81,79),78),77)),75))),(83,(85,((28,(47,(62,((64,63),15)))),((70,44),((17,((16,14),(10,6))),(46,(45,(4,(31,(((34,29),(32,(((71,42),((25,(23,22)),21)),(40,(66,(26,7)))))),(65,(((69,(67,(68,35))),((73,38),((60,37),((27,8),((41,(61,19)),(((49,(50,((55,(59,52)),((57,56),(58,(((72,53),51),(54,48))))))),18),((33,24),(5,(30,3))))))))),(43,(74,((39,11),(((36,20),9),((13,12),2)))))))))))))))))))));
   tree tree_33 [p = 0.000, P = 0.001] = [&W 0.000033] (1,(82,(((88,87),86),((84,(76,((80,(((81,79),78),77)),75))),(83,(85,((47,((62,28),((64,63),15))),((70,44),(((16,14),(17,(10,6))),(46,(45,(4,(31,((34,(29,(36,20))),((32,(((71,42),((25,(23,22)),21)),(40,(66,(26,7))))),((65,43),((((73,38),(69,(67,(68,35)))),(60,(37,((27,8),((41,(61,19)),(((49,(50,((55,(59,52)),((57,56),(58,(((72,53),51),(54,48))))))),18),((33,24),(5,(30,3))))))))),((74,11),(39,(9,((13,12),2)))))))))))))))))))));
   tree tree_34 [p = 0.000, P = 0.001] = [&W 0.000033] (1,(82,(((88,87),86),((84,(76,((80,(((81,79),78),77)),75))),(83,(85,(47,(((62,28),(64,(63,15))),((70,44),(((16,14),(17,(10,6))),(46,(45,(4,(31,(43,((34,(29,(36,20))),((32,(((71,42),((25,(23,22)),21)),(40,(66,(26,7))))),(((69,(67,(68,35))),(65,((73,38),((60,37),((27,8),((41,(61,19)),(((49,(50,((55,(59,52)),((57,56),(58,(((72,53),51),(54,48))))))),18),((33,24),(5,(30,3)))))))))),(74,((39,11),(9,((13,12),2))))))))))))))))))))));
   tree tree_35 [p = 0.000, P = 0.001] = [&W 0.000033] (1,(82,(((88,87),86),((84,(76,((80,(((81,79),78),77)),75))),(83,(85,((28,(64,(63,15))),((62,47),((70,44),(((16,14),(17,(10,6))),(46,(45,(4,(31,((34,(29,(36,20))),((32,(((71,42),((25,(23,22)),21)),(40,(66,(26,7))))),(43,((74,(65,((69,(67,(68,35))),((73,38),((60,37),((27,8),((41,(61,19)),(((49,(50,((55,(59,52)),((57,56),(58,(((72,53),51),(54,48))))))),18),((33,24),(5,(30,3))))))))))),(11,(39,(9,((13,12),2))))))))))))))))))))));
   tree tree_36 [p = 0.000, P = 0.001] = [&W 0.000033] (1,(82,(((88,87),86),((84,(76,((80,(((81,79),78),77)),75))),(83,(85,((47,(28,(62,(64,(63,15))))),((70,44),(((16,14),(17,(10,6))),(46,(45,(4,(31,((36,(34,(29,20))),((32,(((71,42),((25,(23,22)),21)),(40,(66,(26,7))))),((((73,38),(69,(67,(68,35)))),((60,37),((27,8),((41,(61,19)),(((49,(50,((55,(59,52)),((57,56),(58,(((72,53),51),(54,48))))))),18),((33,24),(5,(30,3)))))))),((65,43),((74,11),(39,(9,((13,12),2)))))))))))))))))))));
   tree tree_37 [p = 0.000, P = 0.001] = [&W 0.000033] (1,(82,(((88,87),86),((84,(76,((80,(((81,79),78),77)),75))),(83,(85,((47,(62,((64,63),15))),(28,((70,44),(((16,14),(17,(10,6))),(46,(45,(4,(31,((32,(((71,42),((25,(23,22)),21)),(40,(66,(26,7))))),((29,(36,20)),((65,34),((((73,38),(69,(67,(68,35)))),((60,37),((27,8),((41,(61,19)),(((49,(50,((55,(59,52)),((57,56),(58,(((72,53),51),(54,48))))))),18),((33,24),(5,(30,3)))))))),((74,(39,11)),((43,9),((13,12),2)))))))))))))))))))));
   tree tree_38 [p = 0.000, P = 0.001] = [&W 0.000033] (1,(82,(((88,87),86),((84,(76,((80,(((81,79),78),77)),75))),(83,(85,((47,((62,28),(64,(63,15)))),((70,44),(((16,14),(17,(10,6))),(46,(45,(4,(31,(32,(((65,34),(29,(36,20))),((((71,42),((25,(23,22)),21)),(40,(66,(26,7)))),((((73,38),(69,(67,(68,35)))),((60,37),((27,8),((41,(61,19)),(((49,(50,((55,(59,52)),((57,56),(58,(((72,53),51),(54,48))))))),18),((33,24),(5,(30,3)))))))),(43,(74,((39,11),(9,((13,12),2))))))))))))))))))))));
   tree tree_39 [p = 0.000, P = 0.001] = [&W 0.000033] (1,(82,(((88,87),86),((84,(76,((80,(((81,79),78),77)),75))),(83,(85,(((62,47),(28,((64,63),15))),((70,44),(((16,14),(17,(10,6))),(46,(45,(4,(31,(((34,(36,29)),20),((32,(((71,42),((25,(23,22)),21)),(40,(66,(26,7))))),(((69,(67,(68,35))),((73,38),(65,((60,37),((27,8),((41,(61,19)),(((49,(50,((55,(59,52)),((57,56),(58,(((72,53),51),(54,48))))))),18),((33,24),(5,(30,3)))))))))),(43,((39,11),(74,(9,((13,12),2)))))))))))))))))))));
   tree tree_40 [p = 0.000, P = 0.001] = [&W 0.000033] (1,(82,(((88,87),86),((84,(76,((80,(((81,79),78),77)),75))),(83,(85,(47,(((62,28),((64,63),15)),((70,44),(((16,14),(17,(10,6))),(46,(45,(4,(31,((34,(29,(36,20))),((32,(((71,42),((25,(23,22)),21)),(40,(66,(26,7))))),(43,((65,(((73,38),(69,(67,(68,35)))),((60,37),((27,8),((41,(61,19)),(((49,(50,((55,(59,52)),((57,56),(58,(((72,53),51),(54,48))))))),18),((33,24),(5,(30,3))))))))),(74,(11,(39,(9,((13,12),2)))))))))))))))))))))));
   tree tree_41 [p = 0.000, P = 0.001] = [&W 0.000033] (1,(82,(((88,87),86),((84,(76,((80,(((81,79),78),77)),75))),(83,(85,((28,(47,(62,((64,63),15)))),((70,44),(((16,14),(17,(10,6))),(46,(45,(4,(31,((36,(29,(34,20))),((32,(((71,42),((25,(23,22)),21)),(40,(66,(26,7))))),((((73,38),(69,(67,(68,35)))),((60,37),((27,8),((41,(61,19)),(((49,(50,((55,(59,52)),((57,56),(58,(((72,53),51),(54,48))))))),18),((33,24),(5,(30,3)))))))),((74,65),(43,((39,11),(9,((13,12),2)))))))))))))))))))));
   tree tree_42 [p = 0.000, P = 0.002] = [&W 0.000033] (1,(82,(((88,87),86),((84,(76,((80,(((81,79),78),77)),75))),(83,(85,((47,(28,(62,((64,63),15)))),((70,44),(((16,14),(17,(10,6))),(46,(45,(4,(31,((29,(34,(36,20))),((32,(((71,42),((25,(23,22)),21)),(40,(66,(26,7))))),((((73,38),(69,(67,(68,35)))),((60,37),((27,8),((41,(61,19)),(((49,(50,((55,(59,52)),((57,56),(58,(((72,53),51),(54,48))))))),18),((33,24),(5,(30,3)))))))),((65,(39,(74,11))),(43,(9,((13,12),2))))))))))))))))))));
   tree tree_43 [p = 0.000, P = 0.002] = [&W 0.000033] (1,(82,(((88,87),86),((84,(76,((80,(((81,79),78),77)),75))),(83,(85,(((62,28),(47,(64,(63,15)))),((70,44),(((16,14),(17,(10,6))),(46,(45,(4,(31,(((36,29),20),((32,((((71,42),34),((25,(23,22)),21)),(40,(66,(26,7))))),((74,(65,((69,(67,(68,35))),((73,38),((60,37),((27,8),((41,(61,19)),(((49,(50,((55,(59,52)),((57,56),(58,(((72,53),51),(54,48))))))),18),((33,24),(5,(30,3))))))))))),((39,11),(43,(9,((13,12),2))))))))))))))))))));
   tree tree_44 [p = 0.000, P = 0.002] = [&W 0.000033] (1,(82,(((88,87),86),((84,(76,((80,(((81,79),78),77)),75))),(83,(85,((47,(28,((63,62),(64,15)))),((70,44),(((16,14),(17,(10,6))),(46,(45,(4,(31,((34,(36,(29,20))),((32,(((71,42),((25,(23,22)),21)),(40,(66,(26,7))))),(43,(((69,(67,(68,35))),((73,38),((60,37),((27,8),((41,(61,19)),(((49,(50,((55,(59,52)),((57,56),(58,(((72,53),51),(54,48))))))),18),((33,24),(5,(30,3))))))))),((65,(39,11)),(74,(9,((13,12),2)))))))))))))))))))));
   tree tree_45 [p = 0.000, P = 0.002] = [&W 0.000033] (1,(82,(((88,87),86),((84,(76,((80,(((81,79),78),77)),75))),(83,(85,(47,((28,(62,((64,63),15))),((70,44),(((16,14),(17,(10,6))),(46,(45,(4,(31,((34,((36,29),20)),((43,(32,(((71,42),((25,(23,22)),21)),(40,(66,(26,7)))))),((((73,38),(69,(67,(68,35)))),(65,((60,37),((27,8),((41,(61,19)),(((49,(50,((55,(59,52)),((57,56),(58,(((72,53),51),(54,48))))))),18),((33,24),(5,(30,3))))))))),((39,(74,11)),(9,((13,12),2))))))))))))))))))));
   tree tree_46 [p = 0.000, P = 0.002] = [&W 0.000033] (1,(82,(((88,87),86),((84,(76,((80,(((81,79),78),77)),75))),(83,(85,((47,((62,28),((64,63),15))),((70,44),(((16,14),(17,(10,6))),(46,(45,(4,(31,(65,((34,(29,(36,20))),(43,((32,(((71,42),((25,(23,22)),21)),(40,(66,(26,7))))),((74,(((73,38),(69,(67,(68,35)))),((60,37),((27,8),((41,(61,19)),(((49,(50,((55,(59,52)),((57,56),(58,(((72,53),51),(54,48))))))),18),((33,24),(5,(30,3))))))))),(11,(39,(9,((13,12),2))))))))))))))))))))));
   tree tree_47 [p = 0.000, P = 0.002] = [&W 0.000033] (1,(82,(((88,87),86),((84,(76,((80,(((81,79),78),77)),75))),(83,(85,((47,((62,28),((64,63),15))),((70,44),((17,((16,14),(10,6))),(46,(45,(4,(31,((32,(((71,42),((25,(23,22)),21)),(40,(66,(26,7))))),(((69,(67,(68,35))),((74,(73,38)),((60,37),((27,8),((41,(61,19)),(((49,(50,((55,(59,52)),((57,56),(58,(((72,53),51),(54,48))))))),18),((33,24),(5,(30,3))))))))),((65,43),(((34,29),(39,11)),(((36,20),9),((13,12),2)))))))))))))))))));
   tree tree_48 [p = 0.000, P = 0.002] = [&W 0.000033] (1,(82,(((88,87),86),((84,(76,((80,(((81,79),78),77)),75))),(83,(85,((47,((62,28),((64,63),15))),((70,44),((17,((16,14),(10,6))),(46,(45,(4,(31,((((34,29),(36,20)),(32,(((71,42),((25,(23,22)),21)),(40,(66,(26,7)))))),(43,(((74,(69,(67,(68,35)))),(65,((73,38),((60,37),((27,8),((41,(61,19)),(((49,(50,((55,(59,52)),((57,56),(58,(((72,53),51),(54,48))))))),18),((33,24),(5,(30,3)))))))))),((39,11),(9,((13,12),2)))))))))))))))))));
   tree tree_49 [p = 0.000, P = 0.002] = [&W 0.000033] (1,(82,(((88,87),86),((84,(76,((80,(((81,79),78),77)),75))),(83,(85,((62,(28,(47,((64,63),15)))),((70,44),((17,((16,14),(10,6))),(46,(45,(4,(31,(((29,(36,(34,20))),(32,(((71,42),((25,(23,22)),21)),(40,(66,(26,7)))))),(((69,(67,(68,35))),((73,38),((60,37),((27,8),((41,(61,19)),(((49,(50,((55,(59,52)),((57,56),(58,(((72,53),51),(54,48))))))),18),((33,24),(5,(30,3))))))))),(74,((43,(65,(39,11))),(9,((13,12),2)))))))))))))))))));
   tree tree_50 [p = 0.000, P = 0.002] = [&W 0.000033] (1,(82,(((88,87),86),((84,(76,((80,(((81,79),78),77)),75))),(83,(85,((47,(28,(62,(64,(63,15))))),((70,44),((17,((16,14),(10,6))),(46,(45,(4,(29,(31,((32,(((71,42),((25,(23,22)),21)),(40,(66,(26,7))))),((((74,(73,38)),(69,(67,(68,35)))),(65,((60,37),((27,8),((41,(61,19)),(((49,(50,((55,(59,52)),((57,56),(58,(((72,53),51),(54,48))))))),18),((33,24),(5,(30,3))))))))),(43,((39,11),(((36,20),9),((13,12),(34,2)))))))))))))))))))));
   tree tree_51 [p = 0.000, P = 0.002] = [&W 0.000033] (1,(82,(((88,87),86),((84,(76,((80,(((81,79),78),77)),75))),(83,(85,((47,(28,(62,((64,63),15)))),((70,44),((17,((16,14),(10,6))),(46,(45,(4,(31,((65,43),(((((36,34),29),20),(32,(((71,42),((25,(23,22)),21)),(40,(66,(26,7)))))),((((73,38),(69,(67,(68,35)))),((60,37),((27,8),((41,(61,19)),(((49,(50,((55,(59,52)),((57,56),(58,(((72,53),51),(54,48))))))),18),((33,24),(5,(30,3)))))))),(74,(11,(39,(9,((13,12),2)))))))))))))))))))));
   tree tree_52 [p = 0.000, P = 0.002] = [&W 0.000033] (1,(82,(((88,87),86),((84,(76,((80,(((81,79),78),77)),75))),(83,(85,((47,((62,28),(64,(63,15)))),((70,44),((17,((16,14),(10,6))),(46,(45,(4,(31,(((34,(29,(36,20))),(32,(((71,42),((25,(23,22)),21)),(40,(66,(26,7)))))),(65,((((73,38),(69,(67,(68,35)))),((60,37),((27,8),((41,(61,19)),(((49,(50,((55,(59,52)),((57,56),(58,(((72,53),51),(54,48))))))),18),((33,24),(5,(30,3)))))))),(43,((39,11),(74,(9,((13,12),2)))))))))))))))))))));
   tree tree_53 [p = 0.000, P = 0.002] = [&W 0.000033] (1,(82,(((88,87),86),((84,(76,((80,(((81,79),78),77)),75))),(83,(85,((47,((62,28),((64,63),15))),((70,44),((17,((16,14),(10,6))),(46,(45,(4,((31,(34,29)),((32,(((71,42),((25,(23,22)),21)),(40,(66,(26,7))))),(65,((((73,38),(69,(67,(68,35)))),((60,37),((27,8),((41,(61,19)),(((49,(50,((55,(59,52)),((57,56),(58,(((72,53),51),(54,48))))))),18),((33,24),(5,(30,3)))))))),(43,((74,(39,11)),(((36,20),9),((13,12),2))))))))))))))))))));
   tree tree_54 [p = 0.000, P = 0.002] = [&W 0.000033] (1,(82,(((88,87),86),((84,(76,((80,(((81,79),78),77)),75))),(83,(85,((47,(28,(64,(62,(63,15))))),((70,44),(((16,14),(17,(10,6))),(46,(45,(4,(31,((((34,29),(36,20)),(32,(((71,42),((25,(23,22)),21)),(40,(66,(26,7)))))),((65,((69,(67,(68,35))),((73,38),((60,37),((27,8),((41,(61,19)),(((49,(50,((55,(59,52)),((57,56),(58,(((72,53),51),(54,48))))))),18),((33,24),(5,(30,3)))))))))),(74,(43,((39,11),(9,((13,12),2))))))))))))))))))));
   tree tree_55 [p = 0.000, P = 0.002] = [&W 0.000033] (1,(82,(((88,87),86),((84,(76,((80,(((81,79),78),77)),75))),(83,(85,((47,((62,28),(64,(63,15)))),((70,44),(((16,14),(17,(10,6))),(46,(45,(4,(31,((32,29),((((71,42),((25,(23,22)),21)),(34,(40,(66,(26,7))))),(43,(((73,38),((69,(67,(68,35))),((60,37),((27,8),((41,(61,19)),(((49,(50,((55,(59,52)),((57,56),(58,(((72,53),51),(54,48))))))),18),((33,24),(5,(30,3))))))))),(65,((74,(39,11)),((20,(36,9)),((13,12),2)))))))))))))))))))));
   tree tree_56 [p = 0.000, P = 0.002] = [&W 0.000033] (1,(82,(((88,87),86),((84,(76,((80,(((81,79),78),77)),75))),(83,(85,((47,((62,28),((64,63),15))),((70,44),(((16,14),(17,(10,6))),(46,(45,(4,(31,((32,(((71,42),((25,(23,22)),21)),(40,(66,(26,7))))),(((65,43),(((69,(67,(68,35))),(34,29)),((73,38),((60,37),((27,8),((41,(61,19)),(((49,(50,((55,(59,52)),((57,56),(58,(((72,53),51),(54,48))))))),18),((33,24),(5,(30,3)))))))))),((74,(39,11)),(((36,20),9),((13,12),2))))))))))))))))));
   tree tree_57 [p = 0.000, P = 0.002] = [&W 0.000033] (1,(82,(((88,87),86),((84,(76,((80,(((81,79),78),77)),75))),(83,(85,((28,(64,(62,(63,15)))),(47,((70,44),((17,((16,14),(10,6))),(46,(45,(4,(31,((43,32),(((34,(29,(36,20))),(((71,42),((25,(23,22)),21)),(40,(66,(26,7))))),((((73,38),(69,(67,(68,35)))),(65,((60,37),((27,8),((41,(61,19)),(((49,(50,((55,(59,52)),((57,56),(58,(((72,53),51),(54,48))))))),18),((33,24),(5,(30,3))))))))),(74,((39,11),(9,((13,12),2)))))))))))))))))))));
   tree tree_58 [p = 0.000, P = 0.002] = [&W 0.000033] (1,(82,(((88,87),86),((84,(76,((80,(((81,79),78),77)),75))),(83,(85,((62,(47,(28,((64,63),15)))),((70,44),(((16,14),(17,(10,6))),(46,(45,(4,((31,29),((32,(((71,42),((25,(23,22)),21)),(40,(66,(26,7))))),(43,(((69,(67,(68,35))),((74,(73,38)),((60,37),((27,8),((41,(61,19)),(((49,(50,((55,(59,52)),((57,56),(58,(((72,53),51),(54,48))))))),18),((33,24),(5,(30,3))))))))),((39,11),(65,((36,20),(9,((13,(34,12)),2)))))))))))))))))))));
   tree tree_59 [p = 0.000, P = 0.002] = [&W 0.000033] (1,(82,(((88,87),86),((84,(76,((80,(((81,79),78),77)),75))),(83,(85,((47,(28,((63,62),(64,15)))),((70,44),((17,((16,14),(10,6))),(46,(45,(4,(31,(((29,(34,(36,20))),(32,(((71,42),((25,(23,22)),21)),(40,(66,(26,7)))))),(43,((((73,38),(69,(67,(68,35)))),((60,37),((27,8),((41,(61,19)),(((49,(50,((55,(59,52)),((57,56),(58,(((72,53),51),(54,48))))))),18),((33,24),(5,(30,3)))))))),(74,(((65,39),11),(9,((13,12),2))))))))))))))))))));
   tree tree_60 [p = 0.000, P = 0.002] = [&W 0.000033] (1,(82,(((88,87),86),((84,(76,((80,(((81,79),78),77)),75))),(83,(85,((47,(62,(28,((64,63),15)))),((70,44),(((16,14),(17,(10,6))),(46,(45,(4,(31,((32,(((71,42),((25,(23,22)),21)),(40,(66,(26,7))))),(((69,(67,(68,35))),((73,38),(37,(60,((27,8),((41,(61,19)),(((49,(50,((55,(59,52)),((57,56),(58,(((72,53),51),(54,48))))))),18),((33,24),(5,(30,3)))))))))),((34,(29,(36,20))),(65,(43,((74,11),(39,(9,((13,12),2))))))))))))))))))))));
   tree tree_61 [p = 0.000, P = 0.002] = [&W 0.000033] (1,(82,(((88,87),86),((84,(76,((80,(((81,79),78),77)),75))),(83,(85,((62,47),((28,(64,(63,15))),((70,44),(((17,(16,14)),(10,6)),(46,(45,(4,(31,((36,(34,(29,20))),((32,(((71,42),((25,(23,22)),21)),(40,(66,(26,7))))),(43,(((73,38),((69,(67,(68,35))),((60,37),((27,8),((41,(61,19)),(((49,(50,((55,(59,52)),((57,56),(58,(((72,53),51),(54,48))))))),18),((33,24),(5,(30,3))))))))),(65,(11,(74,(9,(39,((13,12),2))))))))))))))))))))))));
   tree tree_62 [p = 0.000, P = 0.002] = [&W 0.000033] (1,(82,(((88,87),86),((84,(76,((80,(((81,79),78),77)),75))),(83,(85,(47,(((62,28),((64,63),15)),((70,44),(((17,(16,14)),(10,6)),(46,(45,(4,(31,((32,(((71,42),((25,(23,22)),21)),(40,(66,(26,7))))),(43,(((74,((73,38),(69,(67,(68,35))))),(65,((60,37),((27,8),((41,(61,19)),(((49,(50,((55,(59,52)),((57,56),(58,(((72,53),51),(54,48))))))),18),((33,24),(5,(30,3))))))))),((34,((36,29),20)),((39,11),(9,((13,12),2)))))))))))))))))))));
   tree tree_63 [p = 0.000, P = 0.002] = [&W 0.000033] (1,(82,(((88,87),86),((84,(76,((80,(((81,79),78),77)),75))),(83,(85,((47,((62,28),((64,63),15))),((70,44),(((17,(16,14)),(10,6)),(46,(45,(4,((31,((36,29),(34,20))),((32,(((71,42),((25,(23,22)),21)),(40,(66,(26,7))))),(43,(((65,((73,38),(69,(67,(68,35))))),((60,37),((27,8),((41,(61,19)),(((49,(50,((55,(59,52)),((57,56),(58,(((72,53),51),(54,48))))))),18),((33,24),(5,(30,3)))))))),((74,(39,11)),(9,((13,12),2)))))))))))))))))));
   tree tree_64 [p = 0.000, P = 0.002] = [&W 0.000033] (1,(82,(((88,87),86),((84,(76,((80,(((81,79),78),77)),75))),(83,(85,((47,((62,28),(64,(63,15)))),((70,44),(((17,(16,14)),(10,6)),(46,(45,(4,(31,(((36,34),(29,20)),((32,(((71,42),((25,(23,22)),21)),(40,(66,(26,7))))),(65,(((69,(67,(68,35))),((73,38),((60,37),((27,8),((41,(61,19)),(((49,(50,((55,(59,52)),((57,56),(58,(((72,53),51),(54,48))))))),18),((33,24),(5,(30,3))))))))),(43,((74,39),(11,(9,((13,12),2))))))))))))))))))))));
   tree tree_65 [p = 0.000, P = 0.002] = [&W 0.000033] (1,(82,(((88,87),86),((84,(76,((80,(((81,79),78),77)),75))),(83,(85,(((62,28),((64,63),15)),(47,((70,44),(((17,14),(16,(10,6))),(46,(45,(4,(31,((((36,29),(34,20)),(32,(((71,42),((25,(23,22)),21)),(40,(66,(26,7)))))),((65,(((73,38),(69,(67,(68,35)))),((60,37),((27,8),((41,(61,19)),(((49,(50,((55,(59,52)),((57,56),(58,(((72,53),51),(54,48))))))),18),((33,24),(5,(30,3))))))))),(43,((74,(39,11)),(9,((13,12),2))))))))))))))))))));
   tree tree_66 [p = 0.000, P = 0.002] = [&W 0.000033] (1,(82,(((88,87),86),((84,(76,((80,(((81,79),78),77)),75))),(83,(85,((47,(28,(62,((64,63),15)))),((70,44),(((17,(16,14)),(10,6)),(46,(45,(4,(31,((32,(((71,42),((25,(23,22)),21)),(40,(66,(26,7))))),((65,((74,(69,(67,(68,35)))),((73,38),((60,37),((27,8),((41,(61,19)),(((49,(50,((55,(59,52)),((57,56),(58,(((72,53),51),(54,48))))))),18),((33,24),(5,(30,3)))))))))),((34,(36,(29,20))),((39,11),(43,(9,((13,12),2))))))))))))))))))));
   tree tree_67 [p = 0.000, P = 0.002] = [&W 0.000033] (1,(82,(((88,87),86),((84,(76,((80,(((81,79),78),77)),75))),(83,(85,(47,(62,((28,(64,(63,15))),((70,44),(((17,(16,14)),(10,6)),(46,(45,(4,(31,((32,(((71,42),((25,(23,22)),21)),(40,(66,(26,7))))),((65,((73,38),((69,(67,(68,35))),((60,37),((27,8),((41,(61,19)),(((49,(50,((55,(59,52)),((57,56),(58,(((72,53),51),(54,48))))))),18),((33,24),(5,(30,3)))))))))),((43,(36,(34,(29,20)))),((74,(39,11)),(9,((13,12),2)))))))))))))))))))));
   tree tree_68 [p = 0.000, P = 0.002] = [&W 0.000033] (1,(82,(((88,87),86),((84,(76,((80,(((81,79),78),77)),75))),(83,(85,((47,((62,28),((64,63),15))),((70,44),(((17,(16,14)),(10,6)),(46,(45,(4,(31,((65,(34,(29,(36,20)))),((32,(((71,42),((25,(23,22)),21)),(40,(66,(26,7))))),((43,(((73,38),(69,(67,(68,35)))),((60,37),((27,8),((41,(61,19)),(((50,((55,(59,52)),((57,56),(58,(((72,53),51),(54,48)))))),(49,18)),((33,24),(5,(30,3))))))))),((74,(39,11)),(9,((13,12),2)))))))))))))))))));
   tree tree_69 [p = 0.000, P = 0.002] = [&W 0.000033] (1,(82,(((88,87),86),((84,(76,((80,(((81,79),78),77)),75))),(83,(85,((62,47),((28,((64,63),15)),((70,44),(((17,(16,14)),(10,6)),(46,(45,(4,(31,(((36,29),20),((32,(((71,42),((25,(23,22)),21)),(40,(66,(26,7))))),(((74,34),((69,(67,(68,35))),((65,(73,38)),((60,37),((27,8),((41,(61,19)),(((49,(50,((55,(59,52)),((57,56),(58,(((72,53),51),(54,48))))))),18),((33,24),(5,(30,3)))))))))),(43,((39,11),(9,((13,12),2)))))))))))))))))))));
   tree tree_70 [p = 0.000, P = 0.002] = [&W 0.000033] (1,(82,(((88,87),86),((84,(76,((80,(((81,79),78),77)),75))),(83,(85,((47,((62,28),((64,63),15))),((70,44),(((17,(16,14)),(10,6)),(46,(45,(4,(31,((29,(36,(34,20))),((32,(((71,42),((25,(23,22)),21)),(40,(66,(26,7))))),((65,(((73,38),(69,(67,(68,35)))),((60,37),((27,8),((41,(61,19)),(((49,(50,((55,(59,52)),((57,56),(58,(((72,53),51),(54,48))))))),18),((33,24),(5,(30,3))))))))),(43,((74,39),(11,(9,((13,12),2)))))))))))))))))))));
   tree tree_71 [p = 0.000, P = 0.002] = [&W 0.000033] (1,(82,(((88,87),86),((84,(76,((80,(((81,79),78),77)),75))),(83,(85,((28,(62,(47,(64,(63,15))))),((70,44),(((17,(16,14)),(10,6)),(46,(45,(4,(31,((36,((34,29),20)),((65,(32,(((71,42),((25,(23,22)),21)),(40,(66,(26,7)))))),((((73,38),(69,(67,(68,35)))),((60,37),((27,8),((41,(61,19)),(((49,(50,((55,(59,52)),((57,56),(58,(((72,53),51),(54,48))))))),18),((33,24),(5,(30,3)))))))),(43,(11,(39,(74,(9,((13,12),2))))))))))))))))))))));
   tree tree_72 [p = 0.000, P = 0.003] = [&W 0.000033] (1,(82,(((88,87),86),((84,(76,((80,(((81,79),78),77)),75))),(83,(85,((47,(28,(62,((64,63),15)))),((70,44),(((17,(16,14)),(10,6)),(46,(45,(4,(31,((29,(34,(36,20))),((32,(((71,42),((25,(23,22)),21)),(40,(66,(26,7))))),((65,(74,((69,(67,(68,35))),((73,38),((60,37),((27,8),((41,(61,19)),(((49,(50,((55,(59,52)),((57,56),(58,(((72,53),51),(54,48))))))),18),((33,24),(5,(30,3))))))))))),(11,(43,(9,(39,((13,12),2)))))))))))))))))))));
   tree tree_73 [p = 0.000, P = 0.003] = [&W 0.000033] (1,(82,(((88,87),86),((84,(76,((80,(((81,79),78),77)),75))),(83,(85,(((62,28),(47,(64,(63,15)))),((70,44),(((17,(16,14)),(10,6)),(46,(45,(4,(31,((34,(29,(36,20))),((32,(((71,42),((25,(23,22)),21)),(40,(66,(26,7))))),(43,(((73,38),((69,(67,(68,35))),((60,37),((27,8),((41,(61,19)),(((49,(50,((55,(59,52)),((57,56),(58,(((72,53),51),(54,48))))))),18),((33,24),(5,(30,3))))))))),(65,((39,11),(74,(9,((13,12),2))))))))))))))))))))));
   tree tree_74 [p = 0.000, P = 0.003] = [&W 0.000033] (1,(82,(((88,87),86),((84,(76,((80,(((81,79),78),77)),75))),(83,(85,((47,((62,28),(64,(63,15)))),((70,44),(((17,(16,14)),(10,6)),(46,(45,(4,(31,((((36,34),29),20),((32,(((71,42),((25,(23,22)),21)),(40,(66,(26,7))))),(65,((((73,38),(69,(67,(68,35)))),((60,37),((27,8),((41,(61,19)),(((49,(50,((55,(59,52)),((57,56),(58,(((72,53),51),(54,48))))))),18),((33,24),(5,(30,3)))))))),(43,((74,11),(9,((13,12),(39,2))))))))))))))))))))));
   tree tree_75 [p = 0.000, P = 0.003] = [&W 0.000033] (1,(82,(((88,87),86),((84,(76,((80,(((81,79),78),77)),75))),(83,(85,(47,((28,((64,(63,62)),15)),((70,44),(((17,14),(16,(10,6))),(46,(45,(4,(31,(((29,(36,20)),(32,(((71,42),((25,(23,22)),21)),(40,(66,(26,7)))))),(((69,(67,(68,35))),((73,38),(60,(37,((27,8),((41,(61,19)),(((49,(50,((55,(59,52)),((57,56),(58,(((72,53),51),(54,48))))))),18),((33,24),(5,(30,3)))))))))),(43,(((65,39),(74,11)),(9,((13,12),(34,2)))))))))))))))))))));
   tree tree_76 [p = 0.000, P = 0.003] = [&W 0.000033] (1,(82,(((88,87),86),((84,(76,((80,(((81,79),78),77)),75))),(83,(85,((((62,47),28),((64,63),15)),((70,44),(((17,14),(16,(10,6))),(46,(45,(4,(31,((32,(((71,42),((25,(23,22)),21)),(40,(66,(26,7))))),((43,((69,(67,(68,35))),((34,(65,((73,38),29))),((60,37),((27,8),((41,(61,19)),(((50,((55,(59,52)),((57,56),(58,(((72,53),51),(54,48)))))),(49,18)),((33,24),(5,(30,3)))))))))),(11,(39,(((36,20),9),(74,((13,12),2))))))))))))))))))));
   tree tree_77 [p = 0.000, P = 0.003] = [&W 0.000033] (1,(82,(((88,87),86),((84,(76,((80,(((81,79),78),77)),75))),(83,(85,((47,((62,28),(64,(63,15)))),((70,44),(((17,14),(16,(10,6))),(46,(45,(4,((31,(34,29)),((32,(((71,42),((25,(23,22)),21)),(40,(66,(26,7))))),((43,(((73,38),(69,(67,(68,35)))),((60,37),((27,8),((41,(61,19)),(((49,(50,((55,(59,52)),((57,56),(58,(((72,53),51),(54,48))))))),18),((33,24),(5,(30,3))))))))),(65,((74,11),(((36,20),9),(39,((13,12),2))))))))))))))))))));
   tree tree_78 [p = 0.000, P = 0.003] = [&W 0.000033] (1,(82,(((88,87),86),((84,(76,((80,(((81,79),78),77)),75))),(83,(85,((47,((62,28),(64,(63,15)))),((70,44),(((17,14),(16,(10,6))),(46,(45,(4,((31,29),((32,(((71,42),((25,(23,22)),21)),(40,(66,(26,7))))),((43,((73,38),(((69,(67,(68,35))),34),(37,(60,((27,8),((41,(61,19)),(((49,(50,((55,(59,52)),((57,56),(58,(((72,53),51),(54,48))))))),18),((33,24),(5,(30,3))))))))))),((74,(39,11)),((65,(36,(20,9))),((13,12),2))))))))))))))))));
   tree tree_79 [p = 0.000, P = 0.003] = [&W 0.000033] (1,(82,(((88,87),86),((84,(76,((80,(((81,79),78),77)),75))),(83,(85,((62,(47,(28,((64,63),15)))),((70,44),(((17,14),(16,(10,6))),(46,(45,(4,(31,(29,((32,(((71,42),((25,(23,22)),21)),(40,(66,(26,7))))),(43,((74,(((73,38),(69,(67,(68,35)))),((60,37),((27,8),((41,(61,19)),(((49,(50,((55,(59,52)),((57,56),(58,(((72,53),51),(54,48))))))),18),((33,24),(5,(30,3))))))))),((39,11),(((36,(34,20)),9),(65,((13,12),2)))))))))))))))))))));
   tree tree_80 [p = 0.000, P = 0.003] = [&W 0.000033] (1,(82,(((88,87),86),((84,(76,((80,(((81,79),78),77)),75))),(83,(85,((47,(62,(28,((64,63),15)))),((70,44),(((17,14),(16,(10,6))),(46,(45,(4,(31,((((36,34),(29,20)),(32,(((71,42),((25,(23,22)),21)),(40,(66,(26,7)))))),((65,(((73,38),(69,(67,(68,35)))),((60,37),((27,8),((41,(61,19)),(((49,(50,((55,(59,52)),((57,56),(58,(((72,53),51),(54,48))))))),18),((33,24),(5,(30,3))))))))),(43,((74,(39,11)),(9,((13,12),2)))))))))))))))))));
   tree tree_81 [p = 0.000, P = 0.003] = [&W 0.000033] (1,(82,(((88,87),86),((84,(76,((80,(((81,79),78),77)),75))),(83,(85,((47,((62,28),((64,63),15))),((70,44),(((17,14),(16,(10,6))),(46,(45,(4,((31,29),((32,(((71,42),((25,(23,22)),21)),(40,(66,(26,7))))),(43,(((73,38),((69,(67,(68,35))),((60,37),((27,8),((41,(61,19)),(((49,(50,((55,(59,52)),((57,56),(58,(((72,53),51),(54,48))))))),18),(((33,24),5),(30,3)))))))),(65,(((39,34),(74,11)),(((36,20),9),((13,12),2))))))))))))))))))));
   tree tree_82 [p = 0.000, P = 0.003] = [&W 0.000033] (1,(82,(((88,87),86),((84,(76,((80,(((81,79),78),77)),75))),(83,(85,((47,(62,(28,(63,(64,15))))),((70,44),(((17,14),(16,(10,6))),(46,(45,(4,(31,(((32,(34,29)),(((71,42),((25,(23,22)),21)),(40,(66,(26,7))))),(((65,43),(((73,38),(69,(67,(68,35)))),(37,(60,((27,8),((41,(61,19)),(((49,(50,((55,(59,52)),((57,56),(58,(((72,53),51),(54,48))))))),18),((33,24),(5,(30,3)))))))))),(11,((74,((36,20),9)),((39,(13,12)),2))))))))))))))))));
   tree tree_83 [p = 0.000, P = 0.003] = [&W 0.000033] (1,(82,(((88,87),86),((84,(76,((80,(((81,79),78),77)),75))),(83,(85,((47,((62,28),((64,63),15))),((70,44),(((17,14),(16,(10,6))),(46,(45,(4,(31,(((29,(36,(34,20))),(32,(((71,42),((25,(23,22)),21)),(40,(66,(26,7)))))),((((73,38),(69,(67,(68,35)))),((60,37),((27,8),((41,(61,19)),(((49,(50,((55,(59,52)),((57,56),(58,(((72,53),51),(54,48))))))),18),((33,24),(5,(30,3)))))))),(65,(43,((74,(39,11)),(9,((13,12),2))))))))))))))))))));
   tree tree_84 [p = 0.000, P = 0.003] = [&W 0.000033] (1,(82,(((88,87),86),((84,(76,((80,(((81,79),78),77)),75))),(83,(85,((47,(62,(28,((64,63),15)))),((70,44),(((17,14),(16,(10,6))),(46,(45,(4,(31,((((34,29),(36,20)),(32,(((71,42),((25,(23,22)),21)),(40,(66,(26,7)))))),(43,((65,((69,(67,(68,35))),((73,38),((60,37),((27,8),((41,(61,19)),(((49,(50,((55,(59,52)),((57,56),(58,(((72,53),51),(54,48))))))),18),((33,24),(5,(30,3)))))))))),(11,(74,(9,(((39,13),12),2))))))))))))))))))));
   tree tree_85 [p = 0.000, P = 0.003] = [&W 0.000033] (1,(82,(((88,87),86),((84,(76,((80,(((81,79),78),77)),75))),(83,(85,((47,((62,28),((64,63),15))),((70,44),(((17,14),(16,(10,6))),(46,(45,(4,(31,(((29,(36,20)),(32,(((71,42),((25,(23,22)),21)),(40,(66,(26,7)))))),(34,(65,(((69,(67,(68,35))),((73,38),((60,37),((27,8),((41,(61,19)),(((49,(50,((55,(59,52)),((57,56),(58,(((72,53),51),(54,48))))))),18),(5,((33,24),(30,3))))))))),(43,(74,(11,(39,(9,((13,12),2)))))))))))))))))))))));
   tree tree_86 [p = 0.000, P = 0.003] = [&W 0.000033] (1,(82,(((88,87),86),((84,(76,((80,(((81,79),78),77)),75))),(83,(85,((47,(62,(28,((64,63),15)))),((70,44),(((17,14),(16,(10,6))),(46,(45,(4,(31,(((29,((36,34),20)),(32,(((71,42),((25,(23,22)),21)),(40,(66,(26,7)))))),(((69,(67,(68,35))),((73,38),(60,(37,((27,8),((41,(61,19)),(((49,(50,((55,(59,52)),((57,56),(58,(((72,53),51),(54,48))))))),18),((33,24),(5,(30,3)))))))))),(65,(43,(39,((74,11),(9,((13,12),2)))))))))))))))))))));
   tree tree_87 [p = 0.000, P = 0.003] = [&W 0.000033] (1,(82,(((88,87),86),((84,(76,((80,(((81,79),78),77)),75))),(83,(85,((47,((62,28),(64,(63,15)))),((70,44),(((17,14),(16,(10,6))),(46,(45,(4,((31,29),((32,(((71,42),((25,(23,22)),21)),(34,(40,(66,(26,7)))))),(((73,38),((69,(67,(68,35))),(65,((60,37),((27,8),((41,(61,19)),(((49,(50,((55,(59,52)),((57,56),(58,(((72,53),51),(54,48))))))),18),((33,24),(5,(30,3)))))))))),(43,(((74,39),11),(((36,20),9),((13,12),2)))))))))))))))))));
   tree tree_88 [p = 0.000, P = 0.003] = [&W 0.000033] (1,(82,(((88,87),86),((84,(76,((80,(((81,79),78),77)),75))),(83,(85,((47,(62,((64,28),(63,15)))),((70,44),(((17,14),(16,(10,6))),(46,(45,(4,((34,29),(31,((32,(((71,42),((25,(23,22)),21)),(40,(66,(26,7))))),(43,((((73,38),(69,(67,(68,35)))),(65,((60,37),((27,8),((41,(61,19)),(((49,(50,((55,(59,52)),((57,56),(58,(((72,53),51),(54,48))))))),18),((33,24),(5,(30,3))))))))),(11,((74,((36,20),9)),((13,(39,12)),2))))))))))))))))))));
   tree tree_89 [p = 0.000, P = 0.003] = [&W 0.000033] (1,(82,(((88,87),86),((84,(76,((80,(((81,79),78),77)),75))),(83,(85,((62,(47,((63,28),(64,15)))),((70,44),(((17,14),(16,(10,6))),(46,(45,(4,(31,(((34,(29,(36,20))),(32,(((71,42),((25,(23,22)),21)),(40,(66,(26,7)))))),((65,(74,(((73,38),(69,(67,(68,35)))),((60,37),((27,8),((41,(61,19)),(((49,(50,((55,(59,52)),((57,56),(58,(((72,53),51),(54,48))))))),18),((33,24),(5,(30,3)))))))))),(11,(39,(43,(9,((13,12),2))))))))))))))))))));
   tree tree_90 [p = 0.000, P = 0.003] = [&W 0.000033] (1,(82,(((88,87),86),((84,(76,((80,(((81,79),78),77)),75))),(83,(85,((47,(28,(64,((63,62),15)))),((70,44),(((17,(16,14)),(10,6)),(46,(45,(4,(31,((29,((36,34),20)),((32,(((71,42),((25,(23,22)),21)),(40,(66,(26,7))))),(((69,(67,(68,35))),((73,38),(65,((60,37),((27,8),((41,(61,19)),(((49,(50,((55,(59,52)),((57,56),(58,(((72,53),51),(54,48))))))),18),((33,24),(5,(30,3)))))))))),((74,(39,11)),(43,(9,((13,12),2))))))))))))))))))));
   tree tree_91 [p = 0.000, P = 0.003] = [&W 0.000033] (1,(82,(((88,87),86),((84,(76,((80,(((81,79),78),77)),75))),(83,(85,((47,((62,28),((64,63),15))),((70,44),(((17,(16,14)),(10,6)),(46,(45,(4,(31,((32,(((71,42),((25,(23,22)),21)),(40,(66,(26,7))))),(((36,(34,29)),20),(43,(((65,(69,(67,(68,35)))),((74,(73,38)),((60,37),((27,8),((41,(61,19)),(((49,(50,((55,(59,52)),((57,56),(58,(((72,53),51),(54,48))))))),18),(((33,24),5),(30,3)))))))),((39,11),(9,((13,12),2))))))))))))))))))));
   tree tree_92 [p = 0.000, P = 0.003] = [&W 0.000033] (1,(82,(((88,87),86),((84,(76,((80,(((81,79),78),77)),75))),(83,(85,((47,(62,(28,(64,(63,15))))),((70,44),(((17,(16,14)),(10,6)),(46,(45,(4,(31,((32,((34,((71,42),((25,(23,22)),21))),(40,(66,(26,7))))),((65,(((69,(67,(68,35))),((73,38),29)),((60,37),((27,8),((41,(61,19)),(((49,(50,((55,(59,52)),((57,56),(58,(((72,53),51),(54,48))))))),18),((33,24),(5,(30,3))))))))),(43,(74,((39,11),(((36,20),9),((13,12),2))))))))))))))))))));
   tree tree_93 [p = 0.000, P = 0.003] = [&W 0.000033] (1,(82,(((88,87),86),((84,(76,((80,(((81,79),78),77)),75))),(83,(85,((47,(62,((64,63),15))),(28,((70,44),(((17,(16,14)),(10,6)),(46,(45,(4,(31,((32,((34,29),(((71,42),((25,(23,22)),21)),(40,(66,(26,7)))))),((((73,38),(69,(67,(68,35)))),((60,37),((27,8),((41,(61,19)),(((49,(50,((55,(59,52)),((57,56),(58,(((72,53),51),(54,48))))))),18),((33,24),(5,(30,3)))))))),(43,(65,(74,((39,11),((20,(36,9)),((13,12),2))))))))))))))))))))));
   tree tree_94 [p = 0.000, P = 0.003] = [&W 0.000033] (1,(82,(((88,87),86),((84,(76,((80,(((81,79),78),77)),75))),(83,(85,(28,((62,((64,63),15)),(47,((70,44),(((17,(16,14)),(10,6)),(46,(45,(4,(29,(31,((32,(((71,42),((25,(23,22)),21)),(40,(66,(26,7))))),((43,(((73,38),(69,(67,(68,35)))),((60,37),((27,8),((41,(61,19)),(((49,(50,((55,(59,52)),((57,56),(58,(((72,53),51),(54,48))))))),18),((33,24),(5,(30,3))))))))),((74,(39,11)),(((36,(34,20)),9),(65,((13,12),2))))))))))))))))))))));
   tree tree_95 [p = 0.000, P = 0.003] = [&W 0.000033] (1,(82,(((88,87),86),((84,(76,((80,(((81,79),78),77)),75))),(83,(85,((62,28),((47,(64,(63,15))),((70,44),(((17,(16,14)),(10,6)),(46,(45,(4,((31,29),((32,(((71,42),((25,(23,22)),21)),(40,(66,(26,7))))),((43,(65,(((73,38),((69,(67,(68,35))),34)),((60,37),((27,8),((41,(61,19)),(((49,(50,((55,(59,52)),((57,56),(58,(((72,53),51),(54,48))))))),18),((33,24),(5,(30,3)))))))))),((39,11),(74,(((36,20),9),((13,12),2))))))))))))))))))));
   tree tree_96 [p = 0.000, P = 0.003] = [&W 0.000033] (1,(82,(((88,87),86),((84,(76,((80,(((81,79),78),77)),75))),(83,(85,((47,(62,(28,((64,63),15)))),((70,44),(((17,(16,14)),(10,6)),(46,(45,(4,(31,((32,(((71,42),((25,(23,22)),21)),(40,(66,(26,7))))),((29,(34,(36,20))),((((73,38),(69,(67,(68,35)))),((60,37),((27,8),((41,(61,19)),(((49,(50,((55,(59,52)),((57,56),(58,(((72,53),51),(54,48))))))),18),((33,24),(5,(30,3)))))))),(43,((65,(74,11)),(39,(9,((13,12),2)))))))))))))))))))));
   tree tree_97 [p = 0.000, P = 0.003] = [&W 0.000033] (1,(82,(((88,87),86),((84,(76,((80,(((81,79),78),77)),75))),(83,(85,((62,(47,(28,((64,63),15)))),((70,44),(((17,(16,14)),(10,6)),(46,(45,(4,(31,(32,((((71,42),((25,(23,22)),21)),(40,(66,(26,7)))),((34,(29,(36,20))),((74,((69,(67,(68,35))),((73,38),((60,37),((27,8),((41,(61,19)),(((49,(50,((55,(59,52)),((57,56),(58,(((72,53),51),(54,48))))))),18),((33,24),(5,(30,3)))))))))),(((65,39),11),(43,(9,((13,12),2)))))))))))))))))))));
   tree tree_98 [p = 0.000, P = 0.003] = [&W 0.000033] (1,(82,(((88,87),86),((84,(76,((80,(((81,79),78),77)),75))),(83,(85,((47,((62,28),(64,(63,15)))),((70,44),(((17,(16,14)),(10,6)),(46,(45,(4,((31,(34,29)),((32,(((71,42),((25,(23,22)),21)),(40,(66,(26,7))))),(((69,(67,(68,35))),((73,38),((60,37),((27,8),((41,(61,19)),(((49,(50,((55,(59,52)),((57,56),(58,(((72,53),51),(54,48))))))),18),((33,24),(5,(30,3))))))))),(65,((74,(39,11)),(43,(((36,20),9),((13,12),2))))))))))))))))))));
   tree tree_99 [p = 0.000, P = 0.003] = [&W 0.000033] (1,(82,(((88,87),86),((84,(76,((80,(((81,79),78),77)),75))),(83,(85,((47,((62,28),((64,63),15))),((70,44),(((17,(16,14)),(10,6)),(46,(45,(4,(31,((32,(((71,42),((25,(23,22)),21)),(40,(66,(26,7))))),((43,29),(((65,((69,(67,(68,35))),((73,38),34))),((60,37),((27,8),((41,(61,19)),(((49,(50,((55,(59,52)),((57,56),(58,(((72,53),51),(54,48))))))),18),((33,24),(5,(30,3)))))))),(74,((39,11),(((36,20),9),((13,12),2))))))))))))))))))));
   tree tree_100 [p = 0.000, P = 0.003] = [&W 0.000033] (1,(82,(((88,87),86),((84,(76,((80,(((81,79),78),77)),75))),(83,(85,((47,(62,(28,((64,63),15)))),((70,44),(((17,(16,14)),(10,6)),(46,(45,(4,((31,29),(32,((((71,42),((25,(23,22)),21)),(40,(66,(26,7)))),((65,43),(((69,(67,(68,35))),((73,38),((60,37),((27,8),((41,(61,19)),(((49,(50,((55,(59,52)),((57,56),(58,(((72,53),51),(54,48))))))),18),((33,24),(5,(30,3))))))))),(((74,39),11),(((36,20),9),((13,(34,12)),2))))))))))))))))))));
   tree tree_101 [p = 0.000, P = 0.003] = [&W 0.000033] (1,(82,(((88,87),86),((84,(76,((80,(((81,79),78),77)),75))),(83,(85,((62,(47,(28,(64,(63,15))))),((70,44),(((17,(16,14)),(10,6)),(46,(45,(4,(31,((((36,34),(29,20)),(32,(((71,42),((25,(23,22)),21)),(40,(66,(26,7)))))),((((73,38),(69,(67,(68,35)))),((60,37),((27,8),((41,(61,19)),(((49,(50,((55,(59,52)),((57,56),(58,(((72,53),51),(54,48))))))),18),(((33,24),5),(30,3))))))),(43,((((74,65),39),11),(9,((13,12),2)))))))))))))))))));
   tree tree_102 [p = 0.000, P = 0.004] = [&W 0.000033] (1,(82,(((88,87),86),((84,(76,((80,(((81,79),78),77)),75))),(83,(85,(47,(28,((64,((63,62),15)),((70,44),(((17,(16,14)),(10,6)),(46,(45,(4,(31,(43,((32,(((71,42),((25,(23,22)),21)),(40,(66,(26,7))))),((65,(((73,38),(69,(67,(68,35)))),((60,37),((27,8),((41,(61,19)),(((50,((55,(59,52)),((57,56),(58,(((72,53),51),(54,48)))))),(49,18)),((33,24),(5,(30,3))))))))),(74,(11,(((36,((34,29),20)),9),((13,(39,12)),2))))))))))))))))))))));
   tree tree_103 [p = 0.000, P = 0.004] = [&W 0.000033] (1,(82,(((88,87),86),((84,(76,((80,(((81,79),78),77)),75))),(83,(85,((47,(28,(62,(63,(64,15))))),((70,44),(((17,(16,14)),(10,6)),(46,(45,(4,(29,(31,((32,(((71,42),((25,(23,22)),21)),(34,(40,(66,(26,7)))))),(43,((((73,38),(69,(67,(68,35)))),(65,((60,37),((27,8),((41,(61,19)),(((49,(50,((55,(59,52)),((57,56),(58,(((72,53),51),(54,48))))))),18),((33,24),(5,(30,3))))))))),((39,11),((74,((36,20),9)),((13,12),2))))))))))))))))))));
   tree tree_104 [p = 0.000, P = 0.004] = [&W 0.000033] (1,(82,(((88,87),86),((84,(76,((80,(((81,79),78),77)),75))),(83,(85,((47,((62,28),((64,63),15))),((70,44),(((17,(16,14)),(10,6)),(46,(45,(4,(31,((34,(36,29)),((32,(((71,42),((25,(23,22)),21)),(40,(66,(26,7))))),((65,43),((((73,38),(69,(67,(68,35)))),((60,37),((27,8),((41,(61,19)),(((49,(50,((55,(59,52)),((57,56),(58,(((72,53),51),(54,48))))))),18),((33,24),(5,(30,3)))))))),((39,11),(74,((20,9),((13,12),2)))))))))))))))))))));
   tree tree_105 [p = 0.000, P = 0.004] = [&W 0.000033] (1,(82,(((88,87),86),((84,(76,((80,(((81,79),78),77)),75))),(83,(85,((47,((62,28),((64,63),15))),((70,44),(((17,(16,14)),(10,6)),(46,(45,(4,(31,(29,((32,(((71,42),((25,(23,22)),21)),(40,(66,(26,7))))),(((69,(67,(68,35))),((65,((73,38),34)),((60,37),((27,8),((41,(61,19)),(((49,(50,((55,(59,52)),((57,56),(58,(((72,53),51),(54,48))))))),18),((33,24),(5,(30,3))))))))),(43,(((74,39),11),(((36,20),9),((13,12),2))))))))))))))))))));
   tree tree_106 [p = 0.000, P = 0.004] = [&W 0.000033] (1,(82,(((88,87),86),((84,(76,((80,(((81,79),78),77)),75))),(83,(85,((47,((62,28),((64,63),15))),((70,44),(((17,(16,14)),(10,6)),(46,(45,(4,(31,((36,(29,20)),((32,(((71,42),((25,(23,22)),21)),(40,(66,(26,7))))),((65,(((74,(73,38)),(69,(67,(68,35)))),((60,37),((27,8),((41,(61,19)),(((50,((55,(59,52)),((57,56),(58,(((72,53),51),(54,48)))))),(49,18)),((33,24),(5,(30,3))))))))),(43,((39,11),(9,(((34,13),12),2))))))))))))))))))));
   tree tree_107 [p = 0.000, P = 0.004] = [&W 0.000033] (1,(82,(((88,87),86),((84,(76,((80,(((81,79),78),77)),75))),(83,(85,(47,((62,(28,((64,63),15))),((70,44),(((17,(16,14)),(10,6)),(46,(45,(4,(31,((29,(36,20)),((32,(((71,42),((25,(23,22)),21)),(40,(66,(26,7))))),(43,((((73,38),(69,(67,(68,35)))),((60,37),((27,8),((41,(61,19)),(((49,(50,((55,(59,52)),((57,56),(58,(((72,53),51),(54,48))))))),18),((33,24),(5,(30,3)))))))),((74,(65,(39,11))),(9,(((34,13),12),2)))))))))))))))))))));
   tree tree_108 [p = 0.000, P = 0.004] = [&W 0.000033] (1,(82,(((88,87),86),((84,(76,((80,(((81,79),78),77)),75))),(83,(85,((47,((62,28),((64,63),15))),((70,44),(((16,14),(17,(10,6))),(46,(45,(4,(31,((32,(((71,42),((25,(23,22)),21)),(40,(66,(26,7))))),(((65,((34,29),(36,20))),(((73,38),(69,(67,(68,35)))),((60,37),((27,8),((41,(61,19)),(((49,(50,((55,(59,52)),((57,56),(58,(((72,53),51),(54,48))))))),18),((33,24),(5,(30,3))))))))),(11,(74,(39,(43,(9,((13,12),2)))))))))))))))))))));
   tree tree_109 [p = 0.000, P = 0.004] = [&W 0.000033] (1,(82,(((88,87),86),((84,(76,((80,(((81,79),78),77)),75))),(83,(85,(((47,28),(62,((64,63),15))),((70,44),(((17,(16,14)),(10,6)),(46,(45,(4,(31,((29,(34,(36,20))),((32,(((71,42),((25,(23,22)),21)),(40,(66,(26,7))))),((65,(((73,38),(69,(67,(68,35)))),((60,37),((27,8),((41,(61,19)),(((49,(50,((55,(59,52)),((57,56),(58,(((72,53),51),(54,48))))))),18),((33,24),(5,(30,3))))))))),((74,(39,11)),(43,(9,((13,12),2))))))))))))))))))));
   tree tree_110 [p = 0.000, P = 0.004] = [&W 0.000033] (1,(82,(((88,87),86),((84,(76,((80,(((81,79),78),77)),75))),(83,(85,(28,(((62,47),(64,(63,15))),((70,44),(((17,(16,14)),(10,6)),(46,(45,(4,(31,((32,(((71,42),((25,(23,22)),21)),(40,(66,(26,7))))),((((36,34),29),20),(65,(((69,(67,(68,35))),((73,38),((60,37),((27,8),((41,(61,19)),(((49,(50,((55,(59,52)),((57,56),(58,(((72,53),51),(54,48))))))),18),((33,24),(5,(30,3))))))))),((74,(39,11)),(43,(9,((13,12),2))))))))))))))))))))));
   tree tree_111 [p = 0.000, P = 0.004] = [&W 0.000033] (1,(82,(((88,87),86),((84,(76,((80,(((81,79),78),77)),75))),(83,(85,((47,((62,28),((64,63),15))),((70,44),(((17,(16,14)),(10,6)),(46,(45,(4,(31,(((36,29),(34,20)),((32,(((71,42),((25,(23,22)),21)),(40,(66,(26,7))))),((65,((69,(67,(68,35))),((73,38),((60,37),((27,8),((41,(61,19)),(((49,(50,((55,(59,52)),((57,56),(58,(((72,53),51),(54,48))))))),18),(5,((33,24),(30,3)))))))))),(43,((74,(39,11)),(9,((13,12),2))))))))))))))))))));
   tree tree_112 [p = 0.000, P = 0.004] = [&W 0.000033] (1,(82,(((88,87),86),((84,(76,((80,(((81,79),78),77)),75))),(83,(85,((47,((62,28),((64,63),15))),((70,44),(((17,(16,14)),(10,6)),(46,(45,(4,(31,((34,(36,(29,20))),((32,(((71,42),((25,(23,22)),21)),(40,(66,(26,7))))),((65,(((73,38),(69,(67,(68,35)))),(60,(37,((27,8),((41,(61,19)),(((49,(50,((55,(59,52)),((57,56),(58,(((72,53),51),(54,48))))))),18),(((33,24),5),(30,3))))))))),((74,11),(43,(39,(9,((13,12),2)))))))))))))))))))));
   tree tree_113 [p = 0.000, P = 0.004] = [&W 0.000033] (1,(82,(((88,87),86),((84,(76,((80,(((81,79),78),77)),75))),(83,(85,((47,(62,(28,((64,63),15)))),((70,44),((17,((16,14),(10,6))),(46,(45,(4,(31,(((29,(34,(36,20))),(32,(((71,42),((25,(23,22)),21)),(40,(66,(26,7)))))),((65,43),((((73,38),(69,(67,(68,35)))),((60,37),((27,8),((41,(61,19)),(((49,(50,((55,(59,52)),((57,56),(58,(((72,53),51),(54,48))))))),18),((33,24),(5,(30,3)))))))),(74,((39,11),(9,((13,12),2))))))))))))))))))));
   tree tree_114 [p = 0.000, P = 0.004] = [&W 0.000033] (1,(82,(((88,87),86),((84,(76,((80,(((81,79),78),77)),75))),(83,(85,((47,((62,28),((64,63),15))),((70,44),((17,((16,14),(10,6))),(46,(45,(4,(29,(31,((32,((34,((71,42),((25,(23,22)),21))),(40,(66,(26,7))))),(43,(((73,38),((69,(67,(68,35))),(37,(60,((27,8),((41,(61,19)),(((49,(50,((55,(59,52)),((57,56),(58,(((72,53),51),(54,48))))))),18),((33,24),(5,(30,3)))))))))),(74,((65,(39,11)),(((36,20),9),((13,12),2)))))))))))))))))))));
   tree tree_115 [p = 0.000, P = 0.004] = [&W 0.000033] (1,(82,(((88,87),86),((84,(76,((80,(((81,79),78),77)),75))),(83,(85,((47,((62,28),(64,(63,15)))),((70,44),(((17,(16,14)),(10,6)),(46,(45,(4,(31,(((34,(36,(29,20))),(32,(((71,42),((25,(23,22)),21)),(40,(66,(26,7)))))),((((73,38),(69,(67,(68,35)))),(74,((60,37),((27,8),((41,(61,19)),(((49,(50,((55,(59,52)),((57,56),(58,(((72,53),51),(54,48))))))),18),(5,((33,24),(30,3))))))))),(65,(43,((39,11),(9,((13,12),2))))))))))))))))))));
   tree tree_116 [p = 0.000, P = 0.004] = [&W 0.000033] (1,(82,(((88,87),86),((84,(76,((80,(((81,79),78),77)),75))),(83,(85,((47,(62,(28,(64,(63,15))))),((70,44),(((17,(16,14)),(10,6)),(46,(45,(4,(31,((32,(((71,42),((25,(23,22)),21)),(40,(66,(26,7))))),(((34,(36,29)),20),(((69,(67,(68,35))),(65,((73,38),((60,37),((27,8),((41,(61,19)),(((49,(50,((55,(59,52)),((57,56),(58,(((72,53),51),(54,48))))))),18),((33,24),(5,(30,3)))))))))),((39,(74,11)),(43,(9,((13,12),2))))))))))))))))))));
   tree tree_117 [p = 0.000, P = 0.004] = [&W 0.000033] (1,(82,(((88,87),86),((84,(76,((80,(((81,79),78),77)),75))),(83,(85,((47,((62,28),((64,63),15))),((70,44),(((17,(16,14)),(10,6)),(46,(45,(4,(31,((32,(((71,42),((25,(23,22)),21)),(40,(66,(26,7))))),((29,((36,34),20)),((65,(((73,38),(69,(67,(68,35)))),((60,37),((27,8),((41,(61,19)),(((49,(50,((55,(59,52)),((57,56),(58,(((72,53),51),(54,48))))))),18),((33,24),(5,(30,3))))))))),(43,((74,11),(39,(9,((13,12),2)))))))))))))))))))));
   tree tree_118 [p = 0.000, P = 0.004] = [&W 0.000033] (1,(82,(((88,87),86),((84,(76,((80,(((81,79),78),77)),75))),(83,(85,((47,(28,((64,63),15))),(62,((70,44),(((17,(16,14)),(10,6)),(46,(45,(4,(31,((32,(((71,42),((25,(23,22)),21)),(40,(66,(26,7))))),(((36,29),20),((65,((69,(67,(68,35))),(((73,38),34),(60,(37,((27,8),((41,(61,19)),(((49,(50,((55,(59,52)),((57,56),(58,(((72,53),51),(54,48))))))),18),((33,24),(5,(30,3))))))))))),(43,((39,11),(74,(9,((13,12),2))))))))))))))))))))));
   tree tree_119 [p = 0.000, P = 0.004] = [&W 0.000033] (1,(82,(((88,87),86),((84,(76,((80,(((81,79),78),77)),75))),(83,(85,((47,(62,(28,(63,(64,15))))),((70,44),(((17,(16,14)),(10,6)),(46,(45,(4,(31,((32,(((71,42),((25,(23,22)),21)),(40,(66,(26,7))))),((34,((36,29),20)),(((69,(67,(68,35))),((73,38),((60,37),((27,8),((41,(61,19)),(((49,(50,((55,(59,52)),((57,56),(58,(((72,53),51),(54,48))))))),18),((33,24),(5,(30,3))))))))),((65,43),((39,11),(74,(9,((13,12),2)))))))))))))))))))));
   tree tree_120 [p = 0.000, P = 0.004] = [&W 0.000033] (1,(82,(((88,87),86),((84,(76,((80,(((81,79),78),77)),75))),(83,(85,((47,((62,28),(64,(63,15)))),((70,44),(((16,(17,14)),(10,6)),(46,(45,(4,(31,((34,(29,(36,20))),((65,(32,(((71,42),((25,(23,22)),21)),(40,(66,(26,7)))))),(43,((((73,38),(69,(67,(68,35)))),((60,37),((27,8),((41,(61,19)),(((50,((55,(59,52)),((57,56),(58,(((72,53),51),(54,48)))))),(49,18)),((33,24),(5,(30,3)))))))),((74,(39,11)),(9,((13,12),2))))))))))))))))))));
   tree tree_121 [p = 0.000, P = 0.004] = [&W 0.000033] (1,(82,(((88,87),86),((84,(76,((80,(((81,79),78),77)),75))),(83,(85,((47,((62,28),(63,(64,15)))),((70,44),(((16,(17,14)),(10,6)),(46,(45,(4,(31,(((34,29),(36,20)),((32,(((71,42),((25,(23,22)),21)),(40,(66,(26,7))))),((74,(65,(((73,38),(69,(67,(68,35)))),((60,37),((27,8),((41,(61,19)),(((49,(50,((55,(59,52)),((57,56),(58,(((72,53),51),(54,48))))))),18),((33,24),(5,(30,3)))))))))),(43,((39,11),(9,((13,12),2))))))))))))))))))));
   tree tree_122 [p = 0.000, P = 0.004] = [&W 0.000033] (1,(82,(((88,87),86),((84,(76,((80,(((81,79),78),77)),75))),(83,(85,((47,(28,(62,((64,63),15)))),((70,44),(((16,(17,14)),(10,6)),(46,(45,(4,(31,((29,(34,(36,20))),((32,(((71,42),((25,(23,22)),21)),(40,(66,(26,7))))),((((73,38),(69,(67,(68,35)))),((60,37),((27,8),((41,(61,19)),(((49,(50,((55,(59,52)),((57,56),(58,(((72,53),51),(54,48))))))),18),((33,24),(5,(30,3)))))))),(43,((((74,65),39),11),(9,((13,12),2))))))))))))))))))));
   tree tree_123 [p = 0.000, P = 0.004] = [&W 0.000033] (1,(82,(((88,87),86),((84,(76,((80,(((81,79),78),77)),75))),(83,(85,((47,((62,28),((64,63),15))),((70,44),(((16,(17,14)),(10,6)),(46,(45,(4,(31,((29,(36,20)),((32,(((71,42),((25,(23,22)),21)),(40,(66,(26,7))))),(((73,38),((69,(67,(68,35))),((60,37),((27,8),((41,(61,19)),(((49,(50,((55,(59,52)),((57,56),(58,(((72,53),51),(54,48))))))),18),((33,24),(5,(30,3))))))))),((39,(74,11)),((43,(65,34)),(9,((13,12),2))))))))))))))))))));
   tree tree_124 [p = 0.000, P = 0.004] = [&W 0.000033] (1,(82,(((88,87),86),((84,(76,((80,(((81,79),78),77)),75))),(83,(85,(28,((47,(62,(64,(63,15)))),((70,44),(((16,(17,14)),(10,6)),(46,(45,(4,(31,((34,(29,(36,20))),((32,(((71,42),((25,(23,22)),21)),(40,(66,(26,7))))),((43,(65,(((73,38),(69,(67,(68,35)))),((60,37),((27,8),((41,(61,19)),(((49,(50,((55,(59,52)),((57,56),(58,(((72,53),51),(54,48))))))),18),((33,24),(5,(30,3)))))))))),((74,11),(39,(9,((13,12),2)))))))))))))))))))));
   tree tree_125 [p = 0.000, P = 0.004] = [&W 0.000033] (1,(82,(((88,87),86),((84,(76,((80,(((81,79),78),77)),75))),(83,(85,(47,((28,(64,(62,(63,15)))),((70,44),(((16,(17,14)),(10,6)),(46,(45,(4,(31,(((36,34),(29,20)),((32,(((71,42),((25,(23,22)),21)),(40,(66,(26,7))))),(43,((74,((65,((73,38),(69,(67,(68,35))))),((60,37),((27,8),((41,(61,19)),(((49,(50,((55,(59,52)),((57,56),(58,(((72,53),51),(54,48))))))),18),((33,24),(5,(30,3))))))))),((39,11),(9,((13,12),2)))))))))))))))))))));
   tree tree_126 [p = 0.000, P = 0.004] = [&W 0.000033] (1,(82,(((88,87),86),((84,(76,((80,(((81,79),78),77)),75))),(83,(85,((47,((62,28),((64,63),15))),((70,44),(((16,(17,14)),(10,6)),(46,(45,(4,(31,((34,(29,(36,20))),((32,(((71,42),((25,(23,22)),21)),(40,(66,(26,7))))),((((65,(73,38)),(69,(67,(68,35)))),((60,37),((27,8),((41,(61,19)),(((49,(50,((55,(59,52)),((57,56),(58,(((72,53),51),(54,48))))))),18),((33,24),(5,(30,3)))))))),((43,(74,(39,11))),(9,((13,12),2)))))))))))))))))));
   tree tree_127 [p = 0.000, P = 0.004] = [&W 0.000033] (1,(82,(((88,87),86),((84,(76,((80,(((81,79),78),77)),75))),(83,(85,((47,((62,28),((64,63),15))),((70,44),(((16,(17,14)),(10,6)),(46,(45,(4,(31,(((34,(36,(29,20))),(32,(((71,42),((25,(23,22)),21)),(40,(66,(26,7)))))),(((74,65),((69,(67,(68,35))),((73,38),((60,37),((27,8),((41,(61,19)),(((49,(50,((55,(59,52)),((57,56),(58,(((72,53),51),(54,48))))))),18),((33,24),(5,(30,3)))))))))),(43,((39,11),(9,((13,12),2)))))))))))))))))));
   tree tree_128 [p = 0.000, P = 0.004] = [&W 0.000033] (1,(82,(((88,87),86),((84,(76,((80,(((81,79),78),77)),75))),(83,(85,((47,(28,(62,((64,63),15)))),((70,44),(((16,(17,14)),(10,6)),(46,(45,(4,((31,(34,29)),((32,(((71,42),((25,(23,22)),21)),(40,(66,(26,7))))),(((74,((73,38),(69,(67,(68,35))))),((60,37),((27,8),((41,(61,19)),(((49,(50,((55,(59,52)),((57,56),(58,(((72,53),51),(54,48))))))),18),((33,24),(5,(30,3)))))))),(65,(43,((39,11),(((36,20),9),((13,12),2))))))))))))))))))));
   tree tree_129 [p = 0.000, P = 0.004] = [&W 0.000033] (1,(82,(((88,87),86),((84,(76,((80,(((81,79),78),77)),75))),(83,(85,((47,(62,(28,((64,63),15)))),((70,44),(((16,(17,14)),(10,6)),(46,(45,(4,(31,(((32,29),(((71,42),((25,(23,22)),21)),(40,(66,(26,7))))),((((69,(67,(68,35))),((73,38),34)),((60,37),((27,8),((41,(61,19)),(((49,(50,((55,(59,52)),((57,56),(58,(((72,53),51),(54,48))))))),18),((33,24),(5,(30,3)))))))),(43,(65,(11,(74,(39,(((36,20),9),((13,12),2))))))))))))))))))))));
   tree tree_130 [p = 0.000, P = 0.004] = [&W 0.000033] (1,(82,(((88,87),86),((84,(76,((80,(((81,79),78),77)),75))),(83,(85,((47,((62,28),(64,(63,15)))),((70,44),((16,(14,(17,(10,6)))),(46,(45,(4,(31,(((34,29),(32,(((71,42),((25,(23,22)),21)),(40,(66,(26,7)))))),((65,43),((((73,38),(69,(67,(68,35)))),((60,37),((27,8),((41,(61,19)),(((49,(50,((55,(59,52)),((57,56),(58,(((72,53),51),(54,48))))))),18),((33,24),(5,(30,3)))))))),((74,((39,13),11)),((36,20),(9,(12,2))))))))))))))))))));
   tree tree_131 [p = 0.000, P = 0.004] = [&W 0.000033] (1,(82,(((88,87),86),((84,(76,((80,(((81,79),78),77)),75))),(83,(85,(47,((28,(62,((64,63),15))),((70,44),(((16,(17,14)),(10,6)),(46,(45,(4,(31,((29,(36,20)),((32,(((71,42),((25,(23,22)),21)),(40,(66,(26,7))))),((65,43),(((73,38),((69,(67,(68,35))),((60,37),((27,8),((41,(61,19)),(((49,(50,((55,(59,52)),((57,56),(58,(((72,53),51),(54,48))))))),18),((33,24),(5,(30,3))))))))),((74,(39,11)),(9,((13,12),(34,2))))))))))))))))))))));
   tree tree_132 [p = 0.000, P = 0.005] = [&W 0.000033] (1,(82,(((88,87),86),((84,(76,((80,(((81,79),78),77)),75))),(83,(85,(((62,47),(28,(64,(63,15)))),((70,44),((17,(16,(14,(10,6)))),(46,(45,(4,(31,((32,(((71,42),((25,(23,22)),21)),(40,(66,(26,7))))),((65,(34,29)),(43,((((73,38),(69,(67,(68,35)))),((60,37),((27,8),((41,(61,19)),(((49,(50,((55,(59,52)),((57,56),(58,(((72,53),51),(54,48))))))),18),(((33,24),5),(30,3))))))),((74,(36,20)),((39,11),((13,9),(12,2)))))))))))))))))))));
   tree tree_133 [p = 0.000, P = 0.005] = [&W 0.000033] (1,(82,(((88,87),86),((84,(76,((80,(((81,79),78),77)),75))),(83,(85,((47,((62,28),((64,63),15))),((70,44),((17,(16,(14,(10,6)))),(46,(45,(4,((31,(34,29)),((32,(((71,42),((25,(23,22)),21)),(40,(66,(26,7))))),(((69,(67,(68,35))),((73,38),((60,37),((27,8),((41,(61,19)),(((49,(50,((55,(59,52)),((57,56),(58,(((72,53),51),(54,48))))))),18),((33,24),(5,(30,3))))))))),((36,20),(43,(65,((74,11),(39,((13,9),(12,2))))))))))))))))))))));
   tree tree_134 [p = 0.000, P = 0.005] = [&W 0.000033] (1,(82,(((88,87),86),((84,(76,((80,(((81,79),78),77)),75))),(83,(85,(((62,47),(28,((64,63),15))),((70,44),(((16,(17,14)),(10,6)),(46,(45,(4,(31,((36,(34,(29,20))),((32,(((71,42),((25,(23,22)),21)),(40,(66,(26,7))))),(((65,43),(((73,38),(69,(67,(68,35)))),((60,37),((27,8),((41,(61,19)),(((49,(50,((55,(59,52)),((57,56),(58,(((72,53),51),(54,48))))))),18),((33,24),(5,(30,3))))))))),(11,(74,(39,(9,((13,12),2)))))))))))))))))))));
   tree tree_135 [p = 0.000, P = 0.005] = [&W 0.000033] (1,(82,(((88,87),86),((84,(76,((80,(((81,79),78),77)),75))),(83,(85,((47,((62,28),(64,(63,15)))),((70,44),((((17,16),14),(10,6)),(46,(45,(4,(31,(((29,(36,(34,20))),(32,(((71,42),((25,(23,22)),21)),(40,(66,(26,7)))))),((((73,38),(65,(69,(67,(68,35))))),((60,37),((27,8),((41,(61,19)),(((49,(50,((55,(59,52)),((57,56),(58,(((72,53),51),(54,48))))))),18),((33,24),(5,(30,3)))))))),((74,11),(39,(43,(9,((13,12),2))))))))))))))))))));
   tree tree_136 [p = 0.000, P = 0.005] = [&W 0.000033] (1,(82,(((88,87),86),((84,(76,((80,(((81,79),78),77)),75))),(83,(85,(((62,47),(28,((64,63),15))),((70,44),((((17,16),14),(10,6)),(46,(45,(4,(31,((((34,29),(36,20)),(32,(((71,42),((25,(23,22)),21)),(40,(66,(26,7)))))),((65,(((73,38),(69,(67,(68,35)))),((60,37),((27,8),((41,(61,19)),(((49,(50,((55,(59,52)),((57,56),(58,(((72,53),51),(54,48))))))),18),((33,24),(5,(30,3))))))))),((74,(39,11)),(43,(9,((13,12),2)))))))))))))))))));
   tree tree_137 [p = 0.000, P = 0.005] = [&W 0.000033] (1,(82,(((88,87),86),((84,(76,((80,(((81,79),78),77)),75))),(83,(85,((62,47),((28,(64,(63,15))),((70,44),((((17,16),14),(10,6)),(46,(45,(4,(31,(32,((((71,42),((25,(23,22)),21)),(40,(66,(26,7)))),(29,((65,(((69,(67,(68,35))),((73,38),34)),((60,37),((27,8),((41,(61,19)),(((50,((55,(59,52)),((57,56),(58,(((72,53),51),(54,48)))))),(49,18)),((33,24),(5,(30,3))))))))),(43,((74,(39,11)),(((36,20),9),((13,12),2))))))))))))))))))))));
   tree tree_138 [p = 0.000, P = 0.005] = [&W 0.000033] (1,(82,(((88,87),86),((84,(76,((80,(((81,79),78),77)),75))),(83,(85,(((62,47),(28,((64,63),15))),((70,44),((((17,16),14),(10,6)),(46,(45,(4,((31,29),((32,(((71,42),((25,(23,22)),21)),(40,(66,(26,7))))),(43,((((73,38),(69,(67,(68,35)))),(37,(60,((27,8),((41,(61,19)),(((49,(50,((55,(59,52)),((57,56),(58,(((72,53),51),(54,48))))))),18),((33,24),(5,(30,3))))))))),((74,65),((39,11),((34,((36,20),9)),((13,12),2))))))))))))))))))));
   tree tree_139 [p = 0.000, P = 0.005] = [&W 0.000033] (1,(82,(((88,87),86),((84,(76,((80,(((81,79),78),77)),75))),(83,(85,((47,((62,28),((64,63),15))),((70,44),((((17,16),14),(10,6)),(46,(45,(4,(31,((32,(((71,42),((25,(23,22)),21)),(40,(66,(26,7))))),(((34,29),(36,20)),(((74,(65,((73,38),(69,(67,(68,35)))))),((60,37),((27,8),((41,(61,19)),(((49,(50,((55,(59,52)),((57,56),(58,(((72,53),51),(54,48))))))),18),((33,24),(5,(30,3)))))))),(43,((39,11),(9,((13,12),2))))))))))))))))))));
   tree tree_140 [p = 0.000, P = 0.005] = [&W 0.000033] (1,(82,(((88,87),86),((84,(76,((80,(((81,79),78),77)),75))),(83,(85,((47,((62,28),((64,63),15))),((70,44),((((17,16),14),(10,6)),(46,(45,(4,(31,(((29,((36,34),20)),(32,(((71,42),((25,(23,22)),21)),(40,(66,(26,7)))))),((((73,38),(69,(67,(68,35)))),((60,37),((27,8),((41,(61,19)),(((49,(50,((55,(59,52)),((57,56),(58,(((72,53),51),(54,48))))))),18),((33,24),(5,(30,3)))))))),((65,43),(74,(11,(39,(9,((13,12),2)))))))))))))))))))));
   tree tree_141 [p = 0.000, P = 0.005] = [&W 0.000033] (1,(82,(((88,87),86),((84,(76,((80,(((81,79),78),77)),75))),(83,(85,((47,(28,(62,((64,63),15)))),((70,44),((((17,16),14),(10,6)),(46,(45,(4,((31,((36,34),29)),((32,(((71,42),((25,(23,22)),21)),(40,(66,(26,7))))),((65,(((73,38),(69,(67,(68,35)))),((60,37),((27,8),((41,(61,19)),(((49,(50,((55,(59,52)),((57,56),(58,(((72,53),51),(54,48))))))),18),((33,24),(5,(30,3))))))))),(43,((39,11),(74,((20,9),((13,12),2))))))))))))))))))));
   tree tree_142 [p = 0.000, P = 0.005] = [&W 0.000033] (1,(82,(((88,87),86),((84,(76,((80,(((81,79),78),77)),75))),(83,(85,((47,((62,28),((64,63),15))),((70,44),(((16,(17,14)),(10,6)),(46,(45,(4,(31,(((34,29),(36,20)),((32,(((71,42),((25,(23,22)),21)),(40,(66,(26,7))))),((((73,38),(69,(67,(68,35)))),((60,37),((27,8),((41,(61,19)),(((49,(50,((55,(59,52)),((57,56),(58,(((72,53),51),(54,48))))))),18),((33,24),(5,(30,3)))))))),((74,(65,(39,11))),(43,(9,((13,12),2))))))))))))))))))));
   tree tree_143 [p = 0.000, P = 0.005] = [&W 0.000033] (1,(82,(((88,87),86),((84,(76,((80,(((81,79),78),77)),75))),(83,(85,((47,((62,28),((64,63),15))),((70,44),(((16,(17,14)),(10,6)),(46,(45,(4,(31,((36,((34,29),20)),((32,(((71,42),((25,(23,22)),21)),(40,(66,(26,7))))),(43,(65,((((73,38),(69,(67,(68,35)))),((60,37),((27,8),((41,(61,19)),(((49,(50,((55,(59,52)),((57,56),(58,(((72,53),51),(54,48))))))),18),((33,24),(5,(30,3)))))))),((39,11),(74,(9,((13,12),2))))))))))))))))))))));
   tree tree_144 [p = 0.000, P = 0.005] = [&W 0.000033] (1,(82,(((88,87),86),((84,(76,((80,(((81,79),78),77)),75))),(83,(85,((47,((62,28),(64,(63,15)))),((70,44),(((16,(17,14)),(10,6)),(46,(45,(4,(31,((34,(29,(36,20))),((32,(((71,42),((25,(23,22)),21)),(40,(66,(26,7))))),((((73,38),(69,(67,(68,35)))),((60,37),((27,8),((41,(61,19)),(((49,(50,((55,(59,52)),((57,56),(58,(((72,53),51),(54,48))))))),18),((33,24),(5,(30,3)))))))),((65,43),((39,11),(74,(9,((13,12),2)))))))))))))))))))));
   tree tree_145 [p = 0.000, P = 0.005] = [&W 0.000033] (1,(82,(((88,87),86),((84,(76,((80,(((81,79),78),77)),75))),(83,(85,(((62,47),(28,((64,63),15))),((70,44),(((16,(17,14)),(10,6)),(46,(45,(4,(31,((29,((36,34),20)),((32,(((71,42),((25,(23,22)),21)),(40,(66,(26,7))))),((((73,38),(69,(67,(68,35)))),(60,(37,((27,8),((41,(61,19)),(((49,(50,((55,(59,52)),((57,56),(58,(((72,53),51),(54,48))))))),18),(5,((33,24),(30,3))))))))),(65,(43,((39,(74,11)),(9,((13,12),2)))))))))))))))))))));
   tree tree_146 [p = 0.000, P = 0.005] = [&W 0.000033] (1,(82,(((88,87),86),((84,(76,((80,(((81,79),78),77)),75))),(83,(85,((47,(62,(28,((64,63),15)))),((70,44),((((17,16),14),(10,6)),(46,(45,(4,(31,(((29,(34,(36,20))),(32,(((71,42),((25,(23,22)),21)),(40,(66,(26,7)))))),((65,(((73,38),(69,(67,(68,35)))),((60,37),((27,8),((41,(61,19)),(((49,(50,((55,(59,52)),((57,56),(58,(((72,53),51),(54,48))))))),18),((33,24),(5,(30,3))))))))),((74,11),(43,((39,9),((13,12),2)))))))))))))))))));
   tree tree_147 [p = 0.000, P = 0.005] = [&W 0.000033] (1,(82,(((88,87),86),((84,(76,((80,(((81,79),78),77)),75))),(83,(85,(47,(((62,28),(64,(63,15))),((70,44),(((16,(17,14)),(10,6)),(46,(45,(4,(31,((32,((34,29),(((71,42),((25,(23,22)),21)),(40,(66,(26,7)))))),(43,((((73,38),(74,(69,(67,(68,35))))),((60,37),((27,8),((41,(61,19)),(((49,(50,((55,(59,52)),((57,56),(58,(((72,53),51),(54,48))))))),18),((33,24),(5,(30,3)))))))),((36,20),((65,(39,11)),(9,((13,12),2)))))))))))))))))))));
   tree tree_148 [p = 0.000, P = 0.005] = [&W 0.000033] (1,(82,(((88,87),86),((84,(76,((80,(((81,79),78),77)),75))),(83,(85,((47,(62,(28,((64,63),15)))),((70,44),(((16,(17,14)),(10,6)),(46,(45,(4,(31,((32,(((71,42),((25,(23,22)),21)),(40,(66,(26,7))))),(((36,29),20),(65,((((69,(67,(68,35))),((73,38),34)),((60,37),((27,8),((41,(61,19)),(((49,(50,((55,(59,52)),((57,56),(58,(((72,53),51),(54,48))))))),18),((33,24),(5,(30,3)))))))),(11,(43,(74,((39,9),((13,12),2))))))))))))))))))))));
   tree tree_149 [p = 0.000, P = 0.005] = [&W 0.000033] (1,(82,(((88,87),86),((84,(76,((80,(((81,79),78),77)),75))),(83,(85,((47,((62,28),((64,63),15))),((70,44),(((16,(17,14)),(10,6)),(46,(45,(4,(31,((32,(((71,42),((25,(23,22)),21)),(40,(66,(26,7))))),((29,20),(((65,36),((69,(67,(68,35))),((73,38),((60,37),((27,8),((41,(61,19)),(((49,(50,((55,(59,52)),((57,56),(58,(((72,53),51),(54,48))))))),18),((33,24),(5,(30,3)))))))))),(43,(39,((74,11),((34,9),((13,12),2)))))))))))))))))))));
   tree tree_150 [p = 0.000, P = 0.005] = [&W 0.000033] (1,(82,(((88,87),86),((84,(76,((80,(((81,79),78),77)),75))),(83,(85,((47,((62,28),((64,63),15))),((70,44),((16,(14,(17,(10,6)))),(46,(45,(4,(31,((32,(((71,42),((25,(23,22)),21)),(40,(66,(26,7))))),((34,29),(((69,(67,(68,35))),(65,((73,38),((60,37),((27,8),((41,(61,19)),(((49,(50,((55,(59,52)),((57,56),(58,(((72,53),51),(54,48))))))),18),((33,24),(5,(30,3)))))))))),(43,((13,(74,(39,11))),((36,20),(9,(12,2)))))))))))))))))))));
   tree tree_151 [p = 0.000, P = 0.005] = [&W 0.000033] (1,(82,(((88,87),86),((84,(76,((80,(((81,79),78),77)),75))),(83,(85,(((62,28),(63,(64,15))),(47,((70,44),((16,(14,(17,(10,6)))),(46,(45,(4,(31,((((34,(36,29)),20),(32,(((71,42),((25,(23,22)),21)),(40,(66,(26,7)))))),(((69,(67,(68,35))),((73,38),((60,37),((27,8),((41,(61,19)),(((49,(50,((55,(59,52)),((57,56),(58,(((72,53),51),(54,48))))))),18),((33,24),(5,(30,3))))))))),(43,((13,(74,11)),((65,39),(9,(12,2)))))))))))))))))))));
   tree tree_152 [p = 0.000, P = 0.005] = [&W 0.000033] (1,(82,(((88,87),86),((84,(76,((80,(((81,79),78),77)),75))),(83,(85,((47,((62,28),((64,63),15))),((70,44),((16,(14,(17,(10,6)))),(46,(45,(4,(31,((34,((36,29),20)),((32,(((71,42),((25,(23,22)),21)),(40,(66,(26,7))))),((65,(((73,38),(74,(69,(67,(68,35))))),((60,37),((27,8),((41,(61,19)),(((49,(50,((55,(59,52)),((57,56),(58,(((72,53),51),(54,48))))))),18),(((33,24),5),(30,3)))))))),(43,((13,(39,11)),(9,(12,2))))))))))))))))))));
   tree tree_153 [p = 0.000, P = 0.005] = [&W 0.000033] (1,(82,(((88,87),86),((84,(76,((80,(((81,79),78),77)),75))),(83,(85,((47,(28,(62,((64,63),15)))),((70,44),((16,(14,(17,(10,6)))),(46,(45,(4,(31,(((36,29),20),((32,(((71,42),((25,(23,22)),21)),(40,(66,(26,7))))),(65,(43,(((69,(67,(68,35))),(((73,38),34),((60,37),((27,8),((41,(61,19)),(((49,(50,((55,(59,52)),((57,56),(58,(((72,53),51),(54,48))))))),18),((33,24),(5,(30,3))))))))),((74,39),((13,11),(9,(12,2))))))))))))))))))))));
   tree tree_154 [p = 0.000, P = 0.005] = [&W 0.000033] (1,(82,(((88,87),86),((84,(76,((80,(((81,79),78),77)),75))),(83,(85,(((62,28),((64,63),15)),(47,((70,44),((16,(17,(14,(10,6)))),(46,(45,(4,(31,((29,(36,20)),((32,((34,((71,42),((25,(23,22)),21))),(40,(66,(26,7))))),((((73,38),(69,(67,(68,35)))),((60,37),((27,8),((41,(61,19)),(((50,((55,(59,52)),((57,56),(58,(((72,53),51),(54,48)))))),(49,18)),((33,24),(5,(30,3)))))))),(65,(43,(74,((39,(13,11)),(9,(12,2)))))))))))))))))))))));
   tree tree_155 [p = 0.000, P = 0.005] = [&W 0.000033] (1,(82,(((88,87),86),((84,(76,((80,(((81,79),78),77)),75))),(83,(85,((47,((62,28),((64,63),15))),((70,44),((16,(17,(14,(10,6)))),(46,(45,(4,(31,((32,(((71,42),((25,(23,22)),21)),(40,(66,(26,7))))),(43,(((69,(67,(68,35))),((65,(73,38)),((60,37),((27,8),((41,(61,19)),(((49,(50,((55,(59,52)),((57,56),(58,(((72,53),51),(54,48))))))),18),((33,24),(5,(30,3))))))))),(((39,13),(74,11)),(((34,(36,(29,20))),9),(12,2)))))))))))))))))));
   tree tree_156 [p = 0.000, P = 0.005] = [&W 0.000033] (1,(82,(((88,87),86),((84,(76,((80,(((81,79),78),77)),75))),(83,(85,((47,(28,(62,((64,63),15)))),((70,44),((16,((17,14),(10,6))),(46,(45,(4,((31,29),((32,(((71,42),((25,(23,22)),21)),(34,(40,(66,(26,7)))))),(((69,(67,(68,35))),((73,38),((60,37),((27,8),((41,(61,19)),(((49,(50,((55,(59,52)),((57,56),(58,(((72,53),51),(54,48))))))),18),((33,24),(5,(30,3))))))))),(43,((65,((39,13),11)),(((36,20),(74,9)),(12,2)))))))))))))))))));
   tree tree_157 [p = 0.000, P = 0.005] = [&W 0.000033] (1,(82,(((88,87),86),((84,(76,((80,(((81,79),78),77)),75))),(83,(85,((47,((62,28),(64,(63,15)))),((70,44),(((17,14),(16,(10,6))),(46,(45,(4,(31,(((29,((36,34),20)),(32,(((71,42),((25,(23,22)),21)),(40,(66,(26,7)))))),(65,(((69,(67,(68,35))),((73,38),((60,37),((27,8),((41,(61,19)),(((49,(50,((55,(59,52)),((57,56),(58,(((72,53),51),(54,48))))))),18),((33,24),(5,(30,3))))))))),(43,((13,(74,(39,11))),(9,(12,2))))))))))))))))))));
   tree tree_158 [p = 0.000, P = 0.005] = [&W 0.000033] (1,(82,(((88,87),86),((84,(76,((80,(((81,79),78),77)),75))),(83,(85,(47,((((63,62),28),(64,15)),((70,44),((14,(16,(17,(10,6)))),(46,(45,(4,(31,(32,((65,(34,29)),(43,((((71,42),((25,(23,22)),21)),(40,(66,(26,7)))),(((73,38),((69,(67,(68,35))),((60,37),((27,8),((41,(61,19)),(((49,(50,((55,(59,52)),((57,56),(58,(((72,53),51),(54,48))))))),18),((33,24),(5,(30,3))))))))),(((39,(74,13)),11),(((36,20),9),(12,2))))))))))))))))))))));
   tree tree_159 [p = 0.000, P = 0.005] = [&W 0.000033] (1,(82,(((88,87),86),((84,(76,((80,(((81,79),78),77)),75))),(83,(85,(47,((62,(28,((64,63),15))),((70,44),((17,(14,(16,(10,6)))),(46,(45,(4,(31,((32,(((71,42),((25,(23,22)),21)),(40,(66,(26,7))))),((29,((36,34),20)),((((73,38),(69,(67,(68,35)))),((60,37),((27,8),((41,(61,19)),(((49,(50,((55,(59,52)),((57,56),(58,(((72,53),51),(54,48))))))),18),((33,24),(5,(30,3)))))))),(43,(65,(74,((39,(13,11)),(9,(12,2)))))))))))))))))))))));
   tree tree_160 [p = 0.000, P = 0.005] = [&W 0.000033] (1,(82,(((88,87),86),((84,(76,((80,(((81,79),78),77)),75))),(83,(85,((47,((62,28),((64,63),15))),((70,44),(((16,14),(17,(10,6))),(46,(45,(4,(29,(31,((32,(((71,42),((25,(23,22)),21)),(40,(66,(26,7))))),((43,(65,34)),(((69,(67,(68,35))),((73,38),((60,37),((27,8),((41,(61,19)),(((49,(50,((55,(59,52)),((57,56),(58,(((72,53),51),(54,48))))))),18),((33,24),(5,(30,3))))))))),(((39,13),11),(74,(((36,20),9),(12,2)))))))))))))))))))));
   tree tree_161 [p = 0.000, P = 0.005] = [&W 0.000033] (1,(82,(((88,87),86),((84,(76,((80,(((81,79),78),77)),75))),(83,(85,(47,(((62,28),((64,63),15)),((70,44),(((17,16),(14,(10,6))),(46,(45,(4,(31,((32,(((71,42),((25,(23,22)),21)),(40,(66,(26,7))))),(((36,29),20),(43,(((65,((73,38),(69,(67,(68,35))))),((60,37),((27,8),((41,(61,19)),(((49,(50,((55,(59,52)),((57,56),(58,(((72,53),51),(54,48))))))),18),((33,24),(5,(30,3)))))))),(((39,34),(13,11)),(9,(74,(12,2))))))))))))))))))))));
   tree tree_162 [p = 0.000, P = 0.006] = [&W 0.000033] (1,(82,(((88,87),86),((84,(76,((80,(((81,79),78),77)),75))),(83,(85,((47,((62,28),((64,63),15))),((70,44),(((17,16),(14,(10,6))),(46,(45,(4,(31,(((34,(29,(36,20))),(32,(((71,42),((25,(23,22)),21)),(40,(66,(26,7)))))),((((73,38),(69,(67,(68,35)))),(74,((60,37),((27,8),((41,(61,19)),(((49,(50,((55,(59,52)),((57,56),(58,(((72,53),51),(54,48))))))),18),((33,24),(5,(30,3))))))))),(43,((13,((65,39),11)),(9,(12,2)))))))))))))))))));
   tree tree_163 [p = 0.000, P = 0.006] = [&W 0.000033] (1,(82,(((88,87),86),((84,(76,((80,(((81,79),78),77)),75))),(83,(85,((47,((62,28),((64,63),15))),((70,44),((((17,16),14),(10,6)),(46,(45,(4,(31,(29,((32,(((71,42),((25,(23,22)),21)),(40,(66,(26,7))))),(43,(((69,(67,(68,35))),((73,38),(60,(37,((27,8),((41,(61,19)),(((49,(50,((55,(59,52)),((57,56),(58,(((72,53),51),(54,48))))))),18),((33,24),(5,(30,3)))))))))),(((74,65),((39,13),11)),(36,(20,((34,9),(12,2))))))))))))))))))))));
   tree tree_164 [p = 0.000, P = 0.006] = [&W 0.000033] (1,(82,(((88,87),86),((84,(76,((80,(((81,79),78),77)),75))),(83,(85,(47,((28,(62,((64,63),15))),((70,44),((17,(16,(14,(10,6)))),(46,(45,(4,(31,((29,(34,(36,20))),((32,(((71,42),((25,(23,22)),21)),(40,(66,(26,7))))),((((73,38),(69,(67,(68,35)))),((60,37),((27,8),((41,(61,19)),(((49,(50,((55,(59,52)),((57,56),(58,(((72,53),51),(54,48))))))),18),((33,24),(5,(30,3)))))))),(((74,(65,13)),(39,11)),(43,(9,(12,2)))))))))))))))))))));
   tree tree_165 [p = 0.000, P = 0.006] = [&W 0.000033] (1,(82,(((88,87),86),((84,(76,((80,(((81,79),78),77)),75))),(83,(85,((47,((62,28),(63,(64,15)))),((70,44),(((16,(17,14)),(10,6)),(46,(45,(4,(31,(((36,(34,20)),((32,29),(((71,42),((25,(23,22)),21)),(40,(66,(26,7)))))),(((74,(69,(67,(68,35)))),((73,38),(37,(60,((27,8),((41,(61,19)),(((49,(50,((55,(59,52)),((57,56),(58,(((72,53),51),(54,48))))))),18),((33,24),(5,(30,3)))))))))),((39,(65,11)),(43,(9,((13,12),2)))))))))))))))))));
   tree tree_166 [p = 0.000, P = 0.006] = [&W 0.000033] (1,(82,(((88,87),86),((84,(76,((80,(((81,79),78),77)),75))),(83,(85,(47,((62,(28,((64,63),15))),((70,44),(((16,(17,14)),(10,6)),(46,(45,(4,(31,((32,(((71,42),((25,(23,22)),21)),(40,(66,(26,7))))),((43,(65,(((73,38),(69,(67,(68,35)))),((60,37),((27,8),((41,(61,19)),(((49,(50,((55,(59,52)),((57,56),(58,(((72,53),51),(54,48))))))),18),((33,24),(5,(30,3)))))))))),((39,11),((74,(((34,(36,29)),20),9)),((13,12),2)))))))))))))))))));
   tree tree_167 [p = 0.000, P = 0.006] = [&W 0.000033] (1,(82,(((88,87),86),((84,(76,((80,(((81,79),78),77)),75))),(83,(85,((47,((62,28),(64,(63,15)))),((70,44),(((16,(17,14)),(10,6)),(46,(45,(4,(31,(((29,(36,20)),(32,(((71,42),((25,(23,22)),21)),(40,(66,(26,7)))))),((((74,(73,38)),(69,(67,(68,35)))),((60,37),((27,8),((41,(61,19)),(((49,(50,((55,(59,52)),((57,56),(58,(((72,53),51),(54,48))))))),18),((33,24),(5,(30,3)))))))),((39,11),(65,(43,(9,((13,12),(34,2)))))))))))))))))))));
   tree tree_168 [p = 0.000, P = 0.006] = [&W 0.000033] (1,(82,(((88,87),86),((84,(76,((80,(((81,79),78),77)),75))),(83,(85,((47,((62,28),((64,63),15))),((70,44),(((16,(17,14)),(10,6)),(46,(45,(4,((31,29),((32,(((71,42),((25,(23,22)),21)),(40,(66,(26,7))))),((((73,38),(69,(67,(68,35)))),((60,37),((27,8),((41,(61,19)),(((49,(50,((55,(59,52)),((57,56),(58,(((72,53),51),(54,48))))))),18),((33,24),(5,(30,3)))))))),(((74,65),(39,11)),(43,(((36,20),9),((13,12),(34,2))))))))))))))))))));
   tree tree_169 [p = 0.000, P = 0.006] = [&W 0.000033] (1,(82,(((88,87),86),((84,(76,((80,(((81,79),78),77)),75))),(83,(85,(47,((62,28),((63,(64,15)),((70,44),(((16,(17,14)),(10,6)),(46,(45,(4,(31,((32,(((71,42),((25,(23,22)),21)),(40,(66,(26,7))))),(43,((((73,38),(69,(67,(68,35)))),(65,((60,37),((27,8),((41,(61,19)),(((49,(50,((55,(59,52)),((57,56),(58,(((72,53),51),(54,48))))))),18),((33,24),(5,(30,3))))))))),(74,((39,11),(((34,((36,29),20)),9),((13,12),2))))))))))))))))))))));
   tree tree_170 [p = 0.000, P = 0.006] = [&W 0.000033] (1,(82,(((88,87),86),((84,(76,((80,(((81,79),78),77)),75))),(83,(85,((47,((62,28),((64,63),15))),((70,44),(((16,(17,14)),(10,6)),(46,(45,(4,(31,((32,(((71,42),((25,(23,22)),21)),(40,(66,(26,7))))),(43,(((69,(67,(68,35))),((73,38),((60,37),((27,8),((41,(61,19)),(((49,(50,((55,(59,52)),((57,56),(58,(((72,53),51),(54,48))))))),18),(5,((33,24),(30,3))))))))),(65,(74,(((34,(29,(36,20))),(39,11)),(9,((13,12),2)))))))))))))))))))));
   tree tree_171 [p = 0.000, P = 0.006] = [&W 0.000033] (1,(82,(((88,87),86),((84,(76,((80,(((81,79),78),77)),75))),(83,(85,((47,(62,(28,(63,(64,15))))),((70,44),(((16,(17,14)),(10,6)),(46,(45,(4,(29,(31,((32,(((71,42),((25,(23,22)),21)),(40,(66,(26,7))))),(((69,(67,(68,35))),(65,((73,38),(34,(60,(37,((27,8),((41,(61,19)),(((49,(50,((55,(59,52)),((57,56),(58,(((72,53),51),(54,48))))))),18),((33,24),(5,(30,3)))))))))))),(43,((74,(39,11)),(((36,20),9),((13,12),2))))))))))))))))))));
   tree tree_172 [p = 0.000, P = 0.006] = [&W 0.000033] (1,(82,(((88,87),86),((84,(76,((80,(((81,79),78),77)),75))),(83,(85,(((62,47),(28,((64,63),15))),((70,44),(((16,(17,14)),(10,6)),(46,(45,(4,(31,(((34,(36,(29,20))),(32,(((71,42),((25,(23,22)),21)),(40,(66,(26,7)))))),((((73,38),(69,(67,(68,35)))),((60,37),((27,8),((41,(61,19)),(((49,(50,((55,(59,52)),((57,56),(58,(((72,53),51),(54,48))))))),18),(((33,24),5),(30,3))))))),(43,((74,65),(11,(39,(9,((13,12),2)))))))))))))))))))));
   tree tree_173 [p = 0.000, P = 0.006] = [&W 0.000033] (1,(82,(((88,87),86),((84,(76,((80,(((81,79),78),77)),75))),(83,(85,((28,(47,(62,((64,63),15)))),((70,44),((16,(17,(14,(10,6)))),(46,(45,(4,(31,((34,(29,(36,20))),((32,(((71,42),((25,(23,22)),21)),(40,(66,(26,7))))),(((73,38),((69,(67,(68,35))),((60,37),((27,8),((41,(61,19)),(((49,(50,((55,(59,52)),((57,56),(58,(((72,53),51),(54,48))))))),18),(((33,24),5),(30,3)))))))),(((43,13),(65,(74,(39,11)))),(9,(12,2)))))))))))))))))));
   tree tree_174 [p = 0.000, P = 0.006] = [&W 0.000033] (1,(82,(((88,87),86),((84,(76,((80,(((81,79),78),77)),75))),(83,(85,((28,(((64,63),62),15)),(47,((70,44),((17,(16,(14,(10,6)))),(46,(45,(4,(31,(43,((32,(((71,42),((25,(23,22)),21)),(40,(66,(26,7))))),((((73,38),(69,(67,(68,35)))),((60,37),((27,8),((41,(61,19)),(((49,(50,((55,(59,52)),((57,56),(58,(((72,53),51),(54,48))))))),18),((33,24),(5,(30,3)))))))),((13,((39,(74,((65,34),29))),11)),(((36,20),9),(12,2))))))))))))))))))));
   tree tree_175 [p = 0.000, P = 0.006] = [&W 0.000033] (1,(82,(((88,87),86),((84,(76,((80,(((81,79),78),77)),75))),(83,(85,((47,((62,28),(64,(63,15)))),((70,44),(((16,(17,14)),(10,6)),(46,(45,(4,(31,(((((36,34),29),20),(32,(((71,42),((25,(23,22)),21)),(40,(66,(26,7)))))),((43,(((73,38),(69,(67,(68,35)))),((60,37),((27,8),((41,(61,19)),(((49,(50,((55,(59,52)),((57,56),(58,(((72,53),51),(54,48))))))),18),(((33,24),5),(30,3)))))))),(65,(74,((39,11),(9,((13,12),2))))))))))))))))))));
   tree tree_176 [p = 0.000, P = 0.006] = [&W 0.000033] (1,(82,(((88,87),86),((84,(76,((80,(((81,79),78),77)),75))),(83,(85,((62,(47,(28,(64,(63,15))))),((70,44),(((16,(17,14)),(10,6)),(46,(45,(4,(31,((((36,34),(29,20)),(32,(((71,42),((25,(23,22)),21)),(40,(66,(26,7)))))),((((73,38),(69,(67,(68,35)))),(65,((60,37),((27,8),((41,(61,19)),(((49,(50,((55,(59,52)),((57,56),(58,(((72,53),51),(54,48))))))),18),((33,24),(5,(30,3))))))))),(43,((74,11),(39,(9,((13,12),2))))))))))))))))))));
   tree tree_177 [p = 0.000, P = 0.006] = [&W 0.000033] (1,(82,(((88,87),86),((84,(76,((80,(((81,79),78),77)),75))),(83,(85,((28,((62,47),(63,(64,15)))),((70,44),(((16,(17,14)),(10,6)),(46,(45,(4,(31,((((34,29),(36,20)),(32,(((71,42),((25,(23,22)),21)),(40,(66,(26,7)))))),(((74,65),(((73,38),(69,(67,(68,35)))),((60,37),((27,8),((41,(61,19)),(((49,(50,((55,(59,52)),((57,56),(58,(((72,53),51),(54,48))))))),18),((33,24),(5,(30,3))))))))),(43,((39,11),(9,((13,12),2)))))))))))))))))));
   tree tree_178 [p = 0.000, P = 0.006] = [&W 0.000033] (1,(82,(((88,87),86),((84,(76,((80,(((81,79),78),77)),75))),(83,(85,((47,((62,28),(64,(63,15)))),((70,44),(((16,(17,14)),(10,6)),(46,(45,(4,(31,(((36,(29,20)),(32,(((71,42),((25,(23,22)),21)),(40,(66,(26,7)))))),(((43,((69,(67,(68,35))),((73,38),34))),(65,((60,37),((27,8),((41,(61,19)),(((49,(50,((55,(59,52)),((57,56),(58,(((72,53),51),(54,48))))))),18),((33,24),(5,(30,3))))))))),(((74,39),11),(9,((13,12),2))))))))))))))))));
   tree tree_179 [p = 0.000, P = 0.006] = [&W 0.000033] (1,(82,(((88,87),86),((84,(76,((80,(((81,79),78),77)),75))),(83,(85,(47,((62,(28,((64,63),15))),((70,44),(((16,14),(17,(10,6))),(46,(45,(4,(31,(32,((43,(65,29)),(((((71,42),34),((25,(23,22)),21)),(40,(66,(26,7)))),((74,(((73,38),(69,(67,(68,35)))),((60,37),((27,8),((41,(61,19)),(((49,(50,((55,(59,52)),((57,56),(58,(((72,53),51),(54,48))))))),18),((33,24),(5,(30,3))))))))),(11,(((36,20),9),((13,(39,12)),2)))))))))))))))))))));
   tree tree_180 [p = 0.000, P = 0.006] = [&W 0.000033] (1,(82,(((88,87),86),((84,(76,((80,(((81,79),78),77)),75))),(83,(85,((47,((62,28),(64,(63,15)))),((70,44),(((16,14),(17,(10,6))),(46,(45,(4,(31,((((34,(36,29)),20),(32,(((71,42),((25,(23,22)),21)),(40,(66,(26,7)))))),(43,((65,((69,(67,(68,35))),((73,38),((60,37),((27,8),((41,(61,19)),(((49,(50,((55,(59,52)),((57,56),(58,(((72,53),51),(54,48))))))),18),((33,24),(5,(30,3)))))))))),(74,(11,(39,(9,((13,12),2)))))))))))))))))))));
   tree tree_181 [p = 0.000, P = 0.006] = [&W 0.000033] (1,(82,(((88,87),86),((84,(76,((80,(((81,79),78),77)),75))),(83,(85,((47,((62,28),((64,63),15))),((70,44),(((16,14),(17,(10,6))),(46,(45,(4,(31,(((34,(29,(36,20))),(32,(((71,42),((25,(23,22)),21)),(40,(66,(26,7)))))),(65,(((73,38),((69,(67,(68,35))),((60,37),((27,8),((41,(61,19)),(((49,(50,((55,(59,52)),((57,56),(58,(((72,53),51),(54,48))))))),18),((33,24),(5,(30,3))))))))),(43,((39,11),(74,(9,((13,12),2)))))))))))))))))))));
   tree tree_182 [p = 0.000, P = 0.006] = [&W 0.000033] (1,(82,(((88,87),86),((84,(76,((80,(((81,79),78),77)),75))),(83,(85,(47,((28,(62,(63,(64,15)))),((70,44),(((16,14),(17,(10,6))),(46,(45,(4,(31,((32,(((71,42),((25,(23,22)),21)),(40,(66,(26,7))))),(43,((((69,(67,(68,35))),((73,38),29)),((65,34),((60,37),((27,8),((41,(61,19)),(((50,((55,(59,52)),((57,56),(58,(((72,53),51),(54,48)))))),(49,18)),((33,24),(5,(30,3))))))))),(74,((39,11),(((36,20),9),((13,12),2)))))))))))))))))))));
   tree tree_183 [p = 0.000, P = 0.006] = [&W 0.000033] (1,(82,(((88,87),86),((84,(76,((80,(((81,79),78),77)),75))),(83,(85,((47,(64,((62,28),(63,15)))),((70,44),(((16,14),(17,(10,6))),(46,(45,(4,(31,((32,(((71,42),((25,(23,22)),21)),(40,(66,(26,7))))),((34,(29,(36,20))),((74,((65,(69,(67,(68,35)))),((60,37),((27,8),((41,(61,19)),(((49,(50,((55,(59,52)),((57,56),(58,(((72,53),51),(54,48))))))),18),(((33,24),5),(30,3)))))))),(43,(((73,38),11),(39,(9,((13,12),2)))))))))))))))))))));
   tree tree_184 [p = 0.000, P = 0.006] = [&W 0.000033] (1,(82,(((88,87),86),((84,(76,((80,(((81,79),78),77)),75))),(83,(85,((47,(28,((64,(63,62)),15))),((70,44),(((16,14),(17,(10,6))),(46,(45,(4,(31,((32,((34,29),(((71,42),((25,(23,22)),21)),(40,(66,(26,7)))))),((((73,38),(69,(67,(68,35)))),((60,37),((27,8),((41,(61,19)),(((49,(50,((55,(59,52)),((57,56),(58,(((72,53),51),(54,48))))))),18),((33,24),(5,(30,3)))))))),(((74,65),43),((39,11),(((36,20),9),((13,12),2)))))))))))))))))));
   tree tree_185 [p = 0.000, P = 0.006] = [&W 0.000033] (1,(82,(((88,87),86),((84,(76,((80,(((81,79),78),77)),75))),(83,(85,((47,(28,(62,((64,63),15)))),((70,44),(((16,14),(17,(10,6))),(46,(45,(4,(31,((32,(29,(((71,42),((25,(23,22)),21)),(40,(66,(26,7)))))),((43,(65,34)),((((73,38),(69,(67,(68,35)))),((60,37),((27,8),((41,(61,19)),(((49,(50,((55,(59,52)),((57,56),(58,(((72,53),51),(54,48))))))),18),((33,24),(5,(30,3)))))))),((74,(39,11)),(((36,20),9),((13,12),2)))))))))))))))))));
   tree tree_186 [p = 0.000, P = 0.006] = [&W 0.000033] (1,(82,(((88,87),86),((84,(76,((80,(((81,79),78),77)),75))),(83,(85,((47,((62,28),(64,(63,15)))),((70,44),(((16,14),(17,(10,6))),(46,(45,(4,((31,29),((32,(((71,42),((25,(23,22)),21)),(40,(66,(26,7))))),(((74,65),((69,(67,(68,35))),((73,38),((60,37),((27,8),((41,(61,19)),(((49,(50,((55,(59,52)),((57,56),(58,(((72,53),51),(54,48))))))),18),(((33,24),5),(30,3))))))))),(43,((39,11),(((36,20),9),((13,12),(34,2))))))))))))))))))));
   tree tree_187 [p = 0.000, P = 0.006] = [&W 0.000033] (1,(82,(((88,87),86),((84,(76,((80,(((81,79),78),77)),75))),(83,(85,((47,(62,(28,(64,(63,15))))),((70,44),(((16,14),(17,(10,6))),(46,(45,(4,(31,((32,(((71,42),((25,(23,22)),21)),(40,(66,(26,7))))),((43,(65,((69,(67,(68,35))),((73,38),((60,37),((27,8),((41,(61,19)),(((49,(50,((55,(59,52)),((57,56),(58,(((72,53),51),(54,48))))))),18),((33,24),(5,(30,3))))))))))),(11,(74,(((36,(34,(29,20))),9),(39,((13,12),2))))))))))))))))))));
   tree tree_188 [p = 0.000, P = 0.006] = [&W 0.000033] (1,(82,(((88,87),86),((84,(76,((80,(((81,79),78),77)),75))),(83,(85,(47,((28,(62,(64,(63,15)))),((70,44),(((16,14),(17,(10,6))),(46,(45,(4,(31,((32,(((71,42),((25,(23,22)),21)),(40,(66,(26,7))))),((((73,38),(69,(67,(68,35)))),((60,37),((27,8),((41,(61,19)),(((49,(50,((55,(59,52)),((57,56),(58,(((72,53),51),(54,48))))))),18),((33,24),(5,(30,3)))))))),(43,(65,(74,((39,11),(((34,(36,(29,20))),9),((13,12),2))))))))))))))))))))));
   tree tree_189 [p = 0.000, P = 0.006] = [&W 0.000033] (1,(82,(((88,87),86),((84,(76,((80,(((81,79),78),77)),75))),(83,(85,(47,(((62,28),((64,63),15)),((70,44),(((16,14),(17,(10,6))),(46,(45,(4,((31,29),((32,(((71,42),((25,(23,22)),21)),(40,(66,(26,7))))),((65,(43,(((69,(67,(68,35))),((73,38),34)),((60,37),((27,8),((41,(61,19)),(((49,(50,((55,(59,52)),((57,56),(58,(((72,53),51),(54,48))))))),18),((33,24),(5,(30,3)))))))))),(11,(74,(((36,20),9),((39,(13,12)),2))))))))))))))))))));
   tree tree_190 [p = 0.000, P = 0.006] = [&W 0.000033] (1,(82,(((88,87),86),((84,(76,((80,(((81,79),78),77)),75))),(83,(85,((47,(62,(28,(64,(63,15))))),((70,44),(((16,14),(17,(10,6))),(46,(45,(4,((31,29),((32,(((71,42),((25,(23,22)),21)),(40,(66,(26,7))))),((((73,38),(69,(67,(68,35)))),((60,37),((27,8),((41,(61,19)),(((49,(50,((55,(59,52)),((57,56),(58,(((72,53),51),(54,48))))))),18),((33,24),(5,(30,3)))))))),(43,(65,((39,11),(74,(((36,20),9),((13,(34,12)),2)))))))))))))))))))));
   tree tree_191 [p = 0.000, P = 0.006] = [&W 0.000033] (1,(82,(((88,87),86),((84,(76,((80,(((81,79),78),77)),75))),(83,(85,((47,((62,28),(64,(63,15)))),((70,44),(((16,14),(17,(10,6))),(46,(45,(4,((31,29),((32,(((71,42),((25,(23,22)),21)),(40,(66,(26,7))))),(43,((((73,38),(69,(67,(68,35)))),(65,(60,(37,((27,8),((41,(61,19)),(((49,(50,((55,(59,52)),((57,56),(58,(((72,53),51),(54,48))))))),18),((33,24),(5,(30,3)))))))))),((39,11),(74,(((34,(36,20)),9),((13,12),2))))))))))))))))))));
   tree tree_192 [p = 0.000, P = 0.007] = [&W 0.000033] (1,(82,(((88,87),86),((84,(76,((80,(((81,79),78),77)),75))),(83,(85,((47,((62,28),((64,63),15))),((70,44),(((16,14),(17,(10,6))),(46,(45,(4,((36,29),(31,(43,((32,(((71,42),((25,(23,22)),21)),(40,(66,(26,7))))),(65,(((69,(67,(68,35))),((73,38),((60,37),((27,8),((41,(61,19)),(((49,(50,((55,(59,52)),((57,56),(58,(((72,53),51),(54,48))))))),18),((33,24),(5,(30,3))))))))),((39,11),((74,(20,9)),((13,12),(34,2))))))))))))))))))))));
   tree tree_193 [p = 0.000, P = 0.007] = [&W 0.000033] (1,(82,(((88,87),86),((84,(76,((80,(((81,79),78),77)),75))),(83,(85,((47,(28,(62,((64,63),15)))),((70,44),(((16,14),(17,(10,6))),(46,(45,(4,(31,((32,(((71,42),((25,(23,22)),21)),(34,(40,(66,(26,7)))))),((29,(36,20)),((65,(74,(((73,38),(69,(67,(68,35)))),((60,37),((27,8),((41,(61,19)),(((49,(50,((55,(59,52)),((57,56),(58,(((72,53),51),(54,48))))))),18),((33,24),(5,(30,3)))))))))),((39,11),(43,(9,((13,12),2))))))))))))))))))));
   tree tree_194 [p = 0.000, P = 0.007] = [&W 0.000033] (1,(82,(((88,87),86),((84,(76,((80,(((81,79),78),77)),75))),(83,(85,((62,(47,(28,((64,63),15)))),((70,44),(((16,14),(17,(10,6))),(46,(45,(4,(31,((29,(34,(36,20))),((32,(65,(((71,42),((25,(23,22)),21)),(40,(66,(26,7)))))),((((73,38),(69,(67,(68,35)))),((60,37),((27,8),((41,(61,19)),(((49,(50,((55,(59,52)),((57,56),(58,(((72,53),51),(54,48))))))),18),(((33,24),5),(30,3))))))),((74,(39,11)),(43,(9,((13,12),2))))))))))))))))))));
   tree tree_195 [p = 0.000, P = 0.007] = [&W 0.000033] (1,(82,(((88,87),86),((84,(76,((80,(((81,79),78),77)),75))),(83,(85,(47,(((62,28),((64,63),15)),((70,44),(((16,14),(17,(10,6))),(46,(45,(4,(31,((34,(29,(36,20))),((32,(((71,42),((25,(23,22)),21)),(40,(66,(26,7))))),(43,(((69,(67,(68,35))),((73,38),((60,37),((27,8),((41,(61,19)),(((49,(50,((55,(59,52)),((57,56),(58,(((72,53),51),(54,48))))))),18),(5,((33,24),(30,3))))))))),(65,((74,(39,11)),(9,((13,12),2))))))))))))))))))))));
   tree tree_196 [p = 0.000, P = 0.007] = [&W 0.000033] (1,(82,(((88,87),86),((84,(76,((80,(((81,79),78),77)),75))),(83,(85,((47,((62,28),((64,63),15))),((70,44),(((16,14),(17,(10,6))),(46,(45,(4,(31,((32,(((71,42),((25,(23,22)),21)),(40,(66,(26,7))))),(((34,29),(36,20)),((((73,38),(69,(67,(68,35)))),((60,37),((27,8),((41,(61,19)),(((49,(50,((55,(59,52)),((57,56),(58,(((72,53),51),(54,48))))))),18),(5,((33,24),(30,3)))))))),(43,(74,(((65,39),11),(9,((13,12),2)))))))))))))))))))));
   tree tree_197 [p = 0.000, P = 0.007] = [&W 0.000033] (1,(82,(((88,87),86),((84,(76,((80,(((81,79),78),77)),75))),(83,(85,(((47,(62,28)),((64,63),15)),((70,44),(((16,14),(17,(10,6))),(46,(45,(4,(31,((29,(36,20)),((32,(((71,42),((25,(23,22)),21)),(40,(66,(26,7))))),(((73,38),((69,(67,(68,35))),((60,37),((27,8),((41,(61,19)),(((49,(50,((55,(59,52)),((57,56),(58,(((72,53),51),(54,48))))))),18),((33,24),(5,(30,3))))))))),(43,((74,((39,(65,34)),11)),(9,((13,12),2))))))))))))))))))));
   tree tree_198 [p = 0.000, P = 0.007] = [&W 0.000033] (1,(82,(((88,87),86),((84,(76,((80,(((81,79),78),77)),75))),(83,(85,(((62,47),(28,(64,(63,15)))),((70,44),(((16,14),(17,(10,6))),(46,(45,(4,(31,((29,((36,34),20)),((32,(((71,42),((25,(23,22)),21)),(40,(66,(26,7))))),(43,(((69,(67,(68,35))),((73,38),((60,37),((27,8),((41,(61,19)),(((49,(50,((55,(59,52)),((57,56),(58,(((72,53),51),(54,48))))))),18),((33,24),(5,(30,3))))))))),(65,((39,(74,11)),(9,((13,12),2)))))))))))))))))))));
   tree tree_199 [p = 0.000, P = 0.007] = [&W 0.000033] (1,(82,(((88,87),86),((84,(76,((80,(((81,79),78),77)),75))),(83,(85,((62,(47,(28,((64,63),15)))),((70,44),(((16,14),(17,(10,6))),(46,(45,(4,(31,((29,(34,(36,20))),((32,(((71,42),((25,(23,22)),21)),(40,(66,(26,7))))),((((73,38),(69,(67,(68,35)))),((74,65),((60,37),((27,8),((41,(61,19)),(((49,(50,((55,(59,52)),((57,56),(58,(((72,53),51),(54,48))))))),18),((33,24),(5,(30,3))))))))),((39,11),(43,(9,((13,12),2))))))))))))))))))));
   tree tree_200 [p = 0.000, P = 0.007] = [&W 0.000033] (1,(82,(((88,87),86),((84,(76,((80,(((81,79),78),77)),75))),(83,(85,(((62,28),((64,63),15)),(47,((70,44),(((16,14),(17,(10,6))),(46,(45,(4,(31,(((36,29),(34,20)),((32,(((71,42),((25,(23,22)),21)),(40,(66,(26,7))))),((43,(((73,38),(69,(67,(68,35)))),((60,37),((27,8),((41,(61,19)),(((49,(50,((55,(59,52)),((57,56),(58,(((72,53),51),(54,48))))))),18),((33,24),(5,(30,3))))))))),((65,(39,11)),(74,(9,((13,12),2)))))))))))))))))))));
   tree tree_201 [p = 0.000, P = 0.007] = [&W 0.000033] (1,(82,(((88,87),86),((84,(76,((80,(((81,79),78),77)),75))),(83,(85,((47,((62,28),((64,63),15))),((70,44),(((16,14),(17,(10,6))),(46,(45,(4,(31,((65,43),((32,(((71,42),((25,(23,22)),21)),(40,(66,(26,7))))),((34,(29,(36,20))),(((69,(67,(68,35))),((73,38),((60,37),((27,8),((41,(61,19)),(((49,(50,((55,(59,52)),((57,56),(58,(((72,53),51),(54,48))))))),18),((33,24),(5,(30,3))))))))),((39,11),(74,(9,((13,12),2)))))))))))))))))))));
   tree tree_202 [p = 0.000, P = 0.007] = [&W 0.000033] (1,(82,(((88,87),86),((84,(76,((80,(((81,79),78),77)),75))),(83,(85,((47,(28,(62,((64,63),15)))),((70,44),(((16,14),(17,(10,6))),(46,(45,(4,(31,((32,(((71,42),((25,(23,22)),21)),(40,(66,(26,7))))),((29,(36,(34,20))),(65,((74,(((73,38),(69,(67,(68,35)))),((60,37),((27,8),((41,(61,19)),(((49,(50,((55,(59,52)),((57,56),(58,(((72,53),51),(54,48))))))),18),((33,24),(5,(30,3))))))))),((39,11),(43,(9,((13,12),2)))))))))))))))))))));
   tree tree_203 [p = 0.000, P = 0.007] = [&W 0.000033] (1,(82,(((88,87),86),((84,(76,((80,(((81,79),78),77)),75))),(83,(85,((47,((62,28),((64,63),15))),((70,44),(((16,14),(17,(10,6))),(46,(45,(4,(31,((32,(((71,42),((25,(23,22)),21)),(40,(66,(26,7))))),(((34,29),(36,20)),((((73,38),(69,(67,(68,35)))),((60,37),((27,8),((41,(61,19)),(((49,(50,((55,(59,52)),((57,56),(58,(((72,53),51),(54,48))))))),18),((33,24),(5,(30,3)))))))),(65,((39,(74,11)),(43,(9,((13,12),2)))))))))))))))))))));
   tree tree_204 [p = 0.000, P = 0.007] = [&W 0.000033] (1,(82,(((88,87),86),((84,(76,((80,(((81,79),78),77)),75))),(83,(85,(((62,28),((64,63),15)),(47,((70,44),(((16,14),(17,(10,6))),(46,(45,(4,(31,((32,(((71,42),((25,(23,22)),21)),(40,(66,(26,7))))),((34,(29,(36,20))),((74,(((73,38),(69,(67,(68,35)))),((60,37),((27,8),((41,(61,19)),(((49,(50,((55,(59,52)),((57,56),(58,(((72,53),51),(54,48))))))),18),((33,24),(5,(30,3))))))))),(43,(65,(11,(39,(9,((13,12),2)))))))))))))))))))))));
   tree tree_205 [p = 0.000, P = 0.007] = [&W 0.000033] (1,(82,(((88,87),86),((84,(76,((80,(((81,79),78),77)),75))),(83,(85,(((62,28),((64,63),15)),(47,((70,44),(((16,14),(17,(10,6))),(46,(45,(4,(31,((32,(((71,42),((25,(23,22)),21)),(40,(66,(26,7))))),((34,(29,(36,20))),(((69,(67,(68,35))),((65,(73,38)),((60,37),((27,8),((41,(61,19)),(((49,(50,((55,(59,52)),((57,56),(58,(((72,53),51),(54,48))))))),18),((33,24),(5,(30,3))))))))),(43,(74,((39,11),(9,((13,12),2))))))))))))))))))))));
   tree tree_206 [p = 0.000, P = 0.007] = [&W 0.000033] (1,(82,(((88,87),86),((84,(76,((80,(((81,79),78),77)),75))),(83,(85,(((62,47),((64,28),(63,15))),((70,44),(((16,14),(17,(10,6))),(46,(45,(4,(31,((32,(((71,42),((25,(23,22)),21)),(40,(66,(26,7))))),(43,(((65,34),(36,(29,20))),((((73,38),(69,(67,(68,35)))),((60,37),((27,8),((41,(61,19)),(((49,(50,((55,(59,52)),((57,56),(58,(((72,53),51),(54,48))))))),18),((33,24),(5,(30,3)))))))),(74,((39,11),(9,((13,12),2)))))))))))))))))))));
   tree tree_207 [p = 0.000, P = 0.007] = [&W 0.000033] (1,(82,(((88,87),86),((84,(76,((80,(((81,79),78),77)),75))),(83,(85,((47,((62,28),((64,63),15))),((70,44),(((16,14),(17,(10,6))),(46,(45,(4,(31,((32,(((71,42),((25,(23,22)),21)),(40,(66,(26,7))))),((34,(29,(36,20))),((43,(((73,38),(69,(67,(68,35)))),((60,37),((27,8),((41,(61,19)),(((49,(50,((55,(59,52)),((57,56),(58,(((72,53),51),(54,48))))))),18),((33,24),(5,(30,3))))))))),(65,((74,(39,11)),(9,((13,12),2))))))))))))))))))));
   tree tree_208 [p = 0.000, P = 0.007] = [&W 0.000033] (1,(82,(((88,87),86),((84,(76,((80,(((81,79),78),77)),75))),(83,(85,((47,(28,(62,((64,63),15)))),((70,44),(((16,14),(17,(10,6))),(46,(45,(4,(31,(((36,(34,(29,20))),(32,(((71,42),((25,(23,22)),21)),(40,(66,(26,7)))))),((((73,38),(69,(67,(68,35)))),((60,37),((27,8),((41,(61,19)),(((49,(50,((55,(59,52)),((57,56),(58,(((72,53),51),(54,48))))))),18),((33,24),(5,(30,3)))))))),(65,(43,(74,((39,11),(9,((13,12),2)))))))))))))))))))));
   tree tree_209 [p = 0.000, P = 0.007] = [&W 0.000033] (1,(82,(((88,87),86),((84,(76,((80,(((81,79),78),77)),75))),(83,(85,((47,((62,28),((64,63),15))),((70,44),((((17,16),14),(10,6)),(46,(45,(4,(31,((29,((36,34),20)),((32,(((71,42),((25,(23,22)),21)),(40,(66,(26,7))))),(65,(43,((((73,38),(69,(67,(68,35)))),((60,37),((27,8),((41,(61,19)),(((49,(50,((55,(59,52)),((57,56),(58,(((72,53),51),(54,48))))))),18),((33,24),(5,(30,3)))))))),(74,(11,(39,(9,((13,12),2)))))))))))))))))))))));
   tree tree_210 [p = 0.000, P = 0.007] = [&W 0.000033] (1,(82,(((88,87),86),((84,(76,((80,(((81,79),78),77)),75))),(83,(85,((47,((62,28),(64,(63,15)))),((70,44),((((17,16),14),(10,6)),(46,(45,(4,(31,((29,(36,20)),((32,(((71,42),((25,(23,22)),21)),(40,(66,(26,7))))),(65,((((69,(67,(68,35))),(74,((73,38),34))),((60,37),((27,8),((41,(61,19)),(((49,(50,((55,(59,52)),((57,56),(58,(((72,53),51),(54,48))))))),18),((33,24),(5,(30,3)))))))),((39,11),((43,9),((13,12),2))))))))))))))))))));
   tree tree_211 [p = 0.000, P = 0.007] = [&W 0.000033] (1,(82,(((88,87),86),((84,(76,((80,(((81,79),78),77)),75))),(83,(85,(47,((62,(28,((64,63),15))),((70,44),((((17,16),14),(10,6)),(46,(45,(4,(31,((34,(29,(36,20))),((32,(((71,42),((25,(23,22)),21)),(40,(66,(26,7))))),((((73,38),(69,(67,(68,35)))),((60,37),((27,8),((41,(61,19)),(((49,(50,((55,(59,52)),((57,56),(58,(((72,53),51),(54,48))))))),18),((33,24),(5,(30,3)))))))),(43,((74,65),((39,11),(9,((13,12),2))))))))))))))))))))));
   tree tree_212 [p = 0.000, P = 0.007] = [&W 0.000033] (1,(82,(((88,87),86),((84,(76,((80,(((81,79),78),77)),75))),(83,(85,(47,((62,(28,((64,63),15))),((70,44),((((17,16),14),(10,6)),(46,(45,(4,(31,((34,(29,(36,20))),((32,(((71,42),((25,(23,22)),21)),(40,(66,(26,7))))),((65,43),(((69,(67,(68,35))),((73,38),((60,37),((27,8),((41,(61,19)),(((49,(50,((55,(59,52)),((57,56),(58,(((72,53),51),(54,48))))))),18),((33,24),(5,(30,3))))))))),(74,((39,11),(9,((13,12),2))))))))))))))))))))));
   tree tree_213 [p = 0.000, P = 0.007] = [&W 0.000033] (1,(82,(((88,87),86),((84,(76,((80,(((81,79),78),77)),75))),(83,(85,((47,(28,(62,((64,63),15)))),((70,44),((((17,16),14),(10,6)),(46,(45,(4,(31,(((34,29),(32,(((71,42),((25,(23,22)),21)),(40,(66,(26,7)))))),(43,((((74,(73,38)),(69,(67,(68,35)))),(60,(37,((27,8),((41,(61,19)),(((49,(50,((55,(59,52)),((57,56),(58,(((72,53),51),(54,48))))))),18),((33,24),(5,(30,3))))))))),(65,((39,11),(((36,20),9),((13,12),2))))))))))))))))))));
   tree tree_214 [p = 0.000, P = 0.007] = [&W 0.000033] (1,(82,(((88,87),86),((84,(76,((80,(((81,79),78),77)),75))),(83,(85,((47,(28,(64,((63,62),15)))),((70,44),((((17,16),14),(10,6)),(46,(45,(4,(31,((29,(34,(36,20))),((32,(((71,42),((25,(23,22)),21)),(40,(66,(26,7))))),((65,((73,38),((69,(67,(68,35))),((60,37),((27,8),((41,(61,19)),(((49,(50,((55,(59,52)),((57,56),(58,(((72,53),51),(54,48))))))),18),((33,24),(5,(30,3)))))))))),(43,((39,(74,11)),(9,((13,12),2))))))))))))))))))));
   tree tree_215 [p = 0.000, P = 0.007] = [&W 0.000033] (1,(82,(((88,87),86),((84,(76,((80,(((81,79),78),77)),75))),(83,(85,((47,(62,(28,(64,(63,15))))),((70,44),((((17,16),14),(10,6)),(46,(45,(4,(31,((34,(29,(36,20))),((32,(((71,42),((25,(23,22)),21)),(40,(66,(26,7))))),((((73,38),(69,(67,(68,35)))),((60,37),((27,8),((41,(61,19)),(((49,(50,((55,(59,52)),((57,56),(58,(((72,53),51),(54,48))))))),18),((33,24),(5,(30,3)))))))),(43,(65,(11,(74,(9,((13,(39,12)),2))))))))))))))))))))));
   tree tree_216 [p = 0.000, P = 0.007] = [&W 0.000033] (1,(82,(((88,87),86),((84,(76,((80,(((81,79),78),77)),75))),(83,(85,((47,(28,(62,((64,63),15)))),((70,44),((((17,16),14),(10,6)),(46,(45,(4,(31,((32,(((71,42),((25,(23,22)),21)),(40,(66,(26,7))))),((36,(34,(29,20))),(((69,(67,(68,35))),((73,38),((60,37),((27,8),((41,(61,19)),(((49,(50,((55,(59,52)),((57,56),(58,(((72,53),51),(54,48))))))),18),((33,24),(5,(30,3))))))))),(65,(43,((39,(74,11)),(9,((13,12),2)))))))))))))))))))));
   tree tree_217 [p = 0.000, P = 0.007] = [&W 0.000033] (1,(82,(((88,87),86),((84,(76,((80,(((81,79),78),77)),75))),(83,(85,((62,(47,((63,(64,28)),15))),((70,44),((((17,16),14),(10,6)),(46,(45,(4,((31,(34,29)),((32,(((71,42),((25,(23,22)),21)),(40,(66,(26,7))))),((36,20),(((65,43),(74,(((73,38),(69,(67,(68,35)))),((60,37),((27,8),((41,(61,19)),(((49,(50,((55,(59,52)),((57,56),(58,(((72,53),51),(54,48))))))),18),((33,24),(5,(30,3)))))))))),((39,11),(9,((13,12),2)))))))))))))))))));
   tree tree_218 [p = 0.000, P = 0.007] = [&W 0.000033] (1,(82,(((88,87),86),((84,(76,((80,(((81,79),78),77)),75))),(83,(85,((47,(62,(28,(64,(63,15))))),((70,44),((((17,16),14),(10,6)),(46,(45,(4,(31,((32,(((71,42),((25,(23,22)),21)),(40,(66,(26,7))))),((34,(36,(29,20))),((65,(((73,38),(69,(67,(68,35)))),((60,37),((27,8),((41,(61,19)),(((49,(50,((55,(59,52)),((57,56),(58,(((72,53),51),(54,48))))))),18),((33,24),(5,(30,3))))))))),(43,(39,(11,(74,(9,((13,12),2))))))))))))))))))))));
   tree tree_219 [p = 0.000, P = 0.007] = [&W 0.000033] (1,(82,(((88,87),86),((84,(76,((80,(((81,79),78),77)),75))),(83,(85,((47,((62,28),((64,63),15))),((70,44),((((17,16),14),(10,6)),(46,(45,(4,(29,(31,((32,(((71,42),((25,(23,22)),21)),(34,(40,(66,(26,7)))))),((36,20),(65,((((73,38),(69,(67,(68,35)))),((60,37),((27,8),((41,(61,19)),(((49,(50,((55,(59,52)),((57,56),(58,(((72,53),51),(54,48))))))),18),((33,24),(5,(30,3)))))))),((74,(39,11)),(43,(9,((13,12),2))))))))))))))))))))));
   tree tree_220 [p = 0.000, P = 0.007] = [&W 0.000033] (1,(82,(((88,87),86),((84,(76,((80,(((81,79),78),77)),75))),(83,(85,((47,(62,(28,((64,63),15)))),((70,44),((((17,16),14),(10,6)),(46,(45,(4,(31,(((34,(36,29)),20),((32,(((71,42),((25,(23,22)),21)),(40,(66,(26,7))))),(((73,38),((69,(67,(68,35))),((60,37),((27,8),((41,(61,19)),(((49,(50,((55,(59,52)),((57,56),(58,(((72,53),51),(54,48))))))),18),((33,24),(5,(30,3))))))))),(((74,39),11),(65,(43,(9,((13,12),2)))))))))))))))))))));
   tree tree_221 [p = 0.000, P = 0.007] = [&W 0.000033] (1,(82,(((88,87),86),((84,(76,((80,(((81,79),78),77)),75))),(83,(85,(47,((28,(62,(64,(63,15)))),((70,44),((((17,16),14),(10,6)),(46,(45,(4,(31,(((34,29),(36,20)),((32,(((71,42),((25,(23,22)),21)),(40,(66,(26,7))))),((65,(((73,38),(69,(67,(68,35)))),(74,((60,37),((27,8),((41,(61,19)),(((49,(50,((55,(59,52)),((57,56),(58,(((72,53),51),(54,48))))))),18),((33,24),(5,(30,3)))))))))),(43,((39,11),(9,((13,12),2)))))))))))))))))))));
   tree tree_222 [p = 0.000, P = 0.008] = [&W 0.000033] (1,(82,(((88,87),86),((84,(76,((80,(((81,79),78),77)),75))),(83,(85,((47,(62,(28,(63,(64,15))))),((70,44),((((17,16),14),(10,6)),(46,(45,(4,(31,((32,(((71,42),((25,(23,22)),21)),(40,(66,(26,7))))),(((36,29),(34,20)),((((73,38),(69,(67,(68,35)))),((60,37),((27,8),((41,(61,19)),(((49,(50,((55,(59,52)),((57,56),(58,(((72,53),51),(54,48))))))),18),((33,24),(5,(30,3)))))))),(43,(((74,65),(39,11)),(9,((13,12),2))))))))))))))))))));
   tree tree_223 [p = 0.000, P = 0.008] = [&W 0.000033] (1,(82,(((88,87),86),((84,(76,((80,(((81,79),78),77)),75))),(83,(85,((47,(28,(62,((64,63),15)))),((70,44),((((17,16),14),(10,6)),(46,(45,(4,(31,(((36,34),(29,20)),((32,(((71,42),((25,(23,22)),21)),(40,(66,(26,7))))),(((65,43),((69,(67,(68,35))),((73,38),((60,37),((27,8),((41,(61,19)),(((49,(50,((55,(59,52)),((57,56),(58,(((72,53),51),(54,48))))))),18),((33,24),(5,(30,3)))))))))),(74,((39,11),(9,((13,12),2))))))))))))))))))));
   tree tree_224 [p = 0.000, P = 0.008] = [&W 0.000033] (1,(82,(((88,87),86),((84,(76,((80,(((81,79),78),77)),75))),(83,(85,((47,((62,28),((64,63),15))),((70,44),((((17,16),14),(10,6)),(46,(45,(4,(31,((34,(29,(36,20))),((32,(((71,42),((25,(23,22)),21)),(40,(66,(26,7))))),((65,((69,(67,(68,35))),((73,38),((60,37),((27,8),((41,(61,19)),(((49,(50,((55,(59,52)),((57,56),(58,(((72,53),51),(54,48))))))),18),((33,24),(5,(30,3)))))))))),(43,(74,(11,(9,(39,((13,12),2))))))))))))))))))))));
   tree tree_225 [p = 0.000, P = 0.008] = [&W 0.000033] (1,(82,(((88,87),86),((84,(76,((80,(((81,79),78),77)),75))),(83,(85,((47,((62,28),(64,(63,15)))),((70,44),(((16,14),(17,(10,6))),(46,(45,(4,(31,(((36,(29,(34,20))),(32,(((71,42),((25,(23,22)),21)),(40,(66,(26,7)))))),((65,((73,38),((69,(67,(68,35))),((60,37),((27,8),((41,(61,19)),(((49,(50,((55,(59,52)),((57,56),(58,(((72,53),51),(54,48))))))),18),((33,24),(5,(30,3)))))))))),((74,11),(43,(39,(9,((13,12),2))))))))))))))))))));
   tree tree_226 [p = 0.000, P = 0.008] = [&W 0.000033] (1,(82,(((88,87),86),((84,(76,((80,(((81,79),78),77)),75))),(83,(85,((47,((62,28),((64,63),15))),((70,44),(((16,14),(17,(10,6))),(46,(45,(4,(31,((((34,29),(36,20)),(32,(((71,42),((25,(23,22)),21)),(40,(66,(26,7)))))),(((65,(73,38)),((69,(67,(68,35))),((60,37),((27,8),((41,(61,19)),(((49,(50,((55,(59,52)),((57,56),(58,(((72,53),51),(54,48))))))),18),((33,24),(5,(30,3))))))))),(43,((74,(39,11)),(9,((13,12),2)))))))))))))))))));
   tree tree_227 [p = 0.000, P = 0.008] = [&W 0.000033] (1,(82,(((88,87),86),((84,(76,((80,(((81,79),78),77)),75))),(83,(85,(((62,47),(28,((64,63),15))),((70,44),(((16,14),(17,(10,6))),(46,(45,(4,(31,(((29,(36,20)),((43,32),(((71,42),((25,(23,22)),21)),(40,(66,(26,7)))))),(((69,(67,(68,35))),((73,38),((60,37),((27,8),((41,(61,19)),(((49,(50,((55,(59,52)),((57,56),(58,(((72,53),51),(54,48))))))),18),((33,24),(5,(30,3))))))))),(65,((74,11),(9,((39,34),((13,12),2))))))))))))))))))));
   tree tree_228 [p = 0.000, P = 0.008] = [&W 0.000033] (1,(82,(((88,87),86),((84,(76,((80,(((81,79),78),77)),75))),(83,(85,((62,(47,(28,((64,63),15)))),((70,44),(((16,14),(17,(10,6))),(46,(45,(4,(31,(((34,((36,29),20)),(32,(((71,42),((25,(23,22)),21)),(40,(66,(26,7)))))),(43,(65,(((73,38),((69,(67,(68,35))),((60,37),((27,8),((41,(61,19)),(((49,(50,((55,(59,52)),((57,56),(58,(((72,53),51),(54,48))))))),18),((33,24),(5,(30,3))))))))),(74,(11,(39,(9,((13,12),2))))))))))))))))))))));
   tree tree_229 [p = 0.000, P = 0.008] = [&W 0.000033] (1,(82,(((88,87),86),((84,(76,((80,(((81,79),78),77)),75))),(83,(85,((47,((62,28),((64,63),15))),((70,44),(((16,14),(17,(10,6))),(46,(45,(4,(31,(((29,(36,20)),(32,((((71,42),34),((25,(23,22)),21)),(40,(66,(26,7)))))),((65,(((73,38),(69,(67,(68,35)))),((60,37),((27,8),((41,(61,19)),(((49,(50,((55,(59,52)),((57,56),(58,(((72,53),51),(54,48))))))),18),((33,24),(5,(30,3))))))))),(43,((74,11),(39,(9,((13,12),2))))))))))))))))))));
   tree tree_230 [p = 0.000, P = 0.008] = [&W 0.000033] (1,(82,(((88,87),86),((84,(76,((80,(((81,79),78),77)),75))),(83,(85,(((62,47),(28,(64,(63,15)))),((70,44),(((16,14),(17,(10,6))),(46,(45,(4,(31,(((36,(29,20)),(32,(((71,42),((25,(23,22)),21)),(40,(66,(26,7)))))),(((74,((73,38),(69,(67,(68,35))))),((60,37),((27,8),((41,(61,19)),(((49,(50,((55,(59,52)),((57,56),(58,(((72,53),51),(54,48))))))),18),((33,24),(5,(30,3)))))))),((43,(65,34)),(39,(11,(9,((13,12),2))))))))))))))))))));
   tree tree_231 [p = 0.000, P = 0.008] = [&W 0.000033] (1,(82,(((88,87),86),((84,(76,((80,(((81,79),78),77)),75))),(83,(85,(47,(62,((28,((64,63),15)),((70,44),(((16,14),(17,(10,6))),(46,(45,(4,(31,(((29,(36,20)),(32,(((71,42),((25,(23,22)),21)),(40,(66,(26,7)))))),(43,(65,((((73,38),(69,(67,(68,35)))),(60,(37,((27,8),((41,(61,19)),(((49,(50,((55,(59,52)),((57,56),(58,(((72,53),51),(54,48))))))),18),((33,24),(5,(30,3))))))))),((74,11),(9,(39,((13,(34,12)),2)))))))))))))))))))))));
   tree tree_232 [p = 0.000, P = 0.008] = [&W 0.000033] (1,(82,(((88,87),86),((84,(76,((80,(((81,79),78),77)),75))),(83,(85,((47,(62,(28,((64,63),15)))),((70,44),(((16,14),(17,(10,6))),(46,(45,(4,(31,(((29,(36,20)),(32,(34,(((71,42),((25,(23,22)),21)),(40,(66,(26,7))))))),(65,((((73,38),(69,(67,(68,35)))),((60,37),((27,8),((41,(61,19)),(((49,(50,((55,(59,52)),((57,56),(58,(((72,53),51),(54,48))))))),18),(((33,24),5),(30,3))))))),(43,(74,((39,11),(9,((13,12),2)))))))))))))))))))));
   tree tree_233 [p = 0.000, P = 0.008] = [&W 0.000033] (1,(82,(((88,87),86),((84,(76,((80,(((81,79),78),77)),75))),(83,(85,(((62,28),(47,(64,(63,15)))),((70,44),((((17,16),14),(10,6)),(46,(45,(4,(31,((34,(29,20)),((32,(((71,42),((25,(23,22)),21)),(40,(66,(26,7))))),((65,43),((74,(((73,38),(69,(67,(68,35)))),((60,37),((27,8),((41,(61,19)),(((49,(50,((55,(59,52)),((57,56),(58,(((72,53),51),(54,48))))))),18),((33,24),(5,(30,3))))))))),(36,((39,11),(9,((13,12),2)))))))))))))))))))));
   tree tree_234 [p = 0.000, P = 0.008] = [&W 0.000033] (1,(82,(((88,87),86),((84,(76,((80,(((81,79),78),77)),75))),(83,(85,(((62,28),(47,((64,63),15))),((70,44),(((16,14),(17,(10,6))),(46,(45,(4,(31,((((36,29),20),(32,(((71,42),((25,(23,22)),21)),(40,(66,(26,7)))))),(43,((((73,38),(69,(67,(68,35)))),((60,37),((27,8),((41,(61,19)),(((49,(50,((55,(59,52)),((57,56),(58,(((72,53),51),(54,48))))))),18),((33,24),(5,(30,3)))))))),(74,(((65,34),(39,11)),(9,((13,12),2))))))))))))))))))));
   tree tree_235 [p = 0.000, P = 0.008] = [&W 0.000033] (1,(82,(((88,87),86),((84,(76,((80,(((81,79),78),77)),75))),(83,(85,((47,((62,28),(64,(63,15)))),((70,44),(((16,14),(17,(10,6))),(46,(45,(4,(31,(((29,(36,(34,20))),(32,(((71,42),((25,(23,22)),21)),(40,(66,(26,7)))))),(43,((74,(((73,38),(69,(67,(68,35)))),((60,37),((27,8),((41,(61,19)),(((49,(50,((55,(59,52)),((57,56),(58,(((72,53),51),(54,48))))))),18),((33,24),(5,(30,3))))))))),(65,(11,(39,(9,((13,12),2)))))))))))))))))))));
   tree tree_236 [p = 0.000, P = 0.008] = [&W 0.000033] (1,(82,(((88,87),86),((84,(76,((80,(((81,79),78),77)),75))),(83,(85,(((62,47),(28,((64,63),15))),((70,44),(((16,14),(17,(10,6))),(46,(45,(4,(31,(((34,(36,(29,20))),(32,(((71,42),((25,(23,22)),21)),(40,(66,(26,7)))))),((((73,38),(69,(67,(68,35)))),((60,37),((27,8),((41,(61,19)),(((49,(50,((55,(59,52)),((57,56),(58,(((72,53),51),(54,48))))))),18),(5,((33,24),(30,3)))))))),(43,(65,((74,(39,11)),(9,((13,12),2))))))))))))))))))));
   tree tree_237 [p = 0.000, P = 0.008] = [&W 0.000033] (1,(82,(((88,87),86),((84,(76,((80,(((81,79),78),77)),75))),(83,(85,((47,(62,(28,(64,(63,15))))),((70,44),(((16,14),(17,(10,6))),(46,(45,(4,(31,(((34,(29,(36,20))),(32,(((71,42),((25,(23,22)),21)),(40,(66,(26,7)))))),((((73,38),(69,(67,(68,35)))),((60,37),((27,8),((41,(61,19)),(((49,(50,((55,(59,52)),((57,56),(58,(((72,53),51),(54,48))))))),18),(((33,24),5),(30,3))))))),((65,43),((74,(39,11)),(9,((13,12),2)))))))))))))))))));
   tree tree_238 [p = 0.000, P = 0.008] = [&W 0.000033] (1,(82,(((88,87),86),((84,(76,((80,(((81,79),78),77)),75))),(83,(85,(((62,28),(64,(63,15))),(47,((70,44),((14,(17,(16,(10,6)))),(46,(45,(4,(31,((32,(((71,42),((25,(23,22)),21)),(40,(66,(26,7))))),((34,(29,(36,20))),(43,(((69,(67,(68,35))),((65,(73,38)),((60,37),((27,8),((41,(61,19)),(((49,(50,((55,(59,52)),((57,56),(58,(((72,53),51),(54,48))))))),18),((33,24),(5,(30,3))))))))),((74,(39,11)),(9,((13,12),2)))))))))))))))))))));
   tree tree_239 [p = 0.000, P = 0.008] = [&W 0.000033] (1,(82,(((88,87),86),((84,(76,((80,(((81,79),78),77)),75))),(83,(85,((62,(28,((64,63),15))),(47,((70,44),((14,(17,(16,(10,6)))),(46,(45,(4,(31,((32,(((71,42),((25,(23,22)),21)),(40,(66,(26,7))))),(((34,29),(36,20)),(43,(65,(((74,((73,38),(69,(67,(68,35))))),((60,37),((27,8),((41,(61,19)),(((49,(50,((55,(59,52)),((57,56),(58,(((72,53),51),(54,48))))))),18),((33,24),(5,(30,3)))))))),(39,(11,(9,((13,12),2)))))))))))))))))))))));
   tree tree_240 [p = 0.000, P = 0.008] = [&W 0.000033] (1,(82,(((88,87),86),((84,(76,((80,(((81,79),78),77)),75))),(83,(85,((47,((62,28),((64,63),15))),((70,44),((14,(17,(16,(10,6)))),(46,(45,(4,(31,((32,(((71,42),((25,(23,22)),21)),(40,(66,(26,7))))),((34,(29,(36,20))),((43,(65,(((73,38),(69,(67,(68,35)))),((60,37),((27,8),((41,(61,19)),(((49,(50,((55,(59,52)),((57,56),(58,(((72,53),51),(54,48))))))),18),(5,((33,24),(30,3)))))))))),((39,11),(74,(9,((13,12),2))))))))))))))))))));
   tree tree_241 [p = 0.000, P = 0.008] = [&W 0.000033] (1,(82,(((88,87),86),((84,(76,((80,(((81,79),78),77)),75))),(83,(85,((47,((62,28),(64,(63,15)))),((70,44),((14,(17,(16,(10,6)))),(46,(45,(4,(31,((34,((36,29),20)),((32,(((71,42),((25,(23,22)),21)),(40,(66,(26,7))))),(43,(65,(((69,(67,(68,35))),((73,38),((60,37),((27,8),((41,(61,19)),(((49,(50,((55,(59,52)),((57,56),(58,(((72,53),51),(54,48))))))),18),(((33,24),5),(30,3)))))))),(11,(74,(39,(9,((13,12),2)))))))))))))))))))))));
   tree tree_242 [p = 0.000, P = 0.008] = [&W 0.000033] (1,(82,(((88,87),86),((84,(76,((80,(((81,79),78),77)),75))),(83,(85,(((62,28),(64,(63,15))),(47,((70,44),((14,(17,(16,(10,6)))),(46,(45,(4,(31,(((34,(36,29)),20),((32,(((71,42),((25,(23,22)),21)),(40,(66,(26,7))))),((((73,38),(69,(67,(68,35)))),(74,(65,((60,37),((27,8),((41,(61,19)),(((49,(50,((55,(59,52)),((57,56),(58,(((72,53),51),(54,48))))))),18),((33,24),(5,(30,3)))))))))),(43,((39,11),(9,((13,12),2)))))))))))))))))))));
   tree tree_243 [p = 0.000, P = 0.008] = [&W 0.000033] (1,(82,(((88,87),86),((84,(76,((80,(((81,79),78),77)),75))),(83,(85,((47,((62,28),((64,63),15))),((70,44),((14,(17,(16,(10,6)))),(46,(45,(4,(31,((36,(29,20)),((32,((34,((71,42),((25,(23,22)),21))),(40,(66,(26,7))))),((43,(65,((73,38),((69,(67,(68,35))),((60,37),((27,8),((41,(61,19)),(((49,(50,((55,(59,52)),((57,56),(58,(((72,53),51),(54,48))))))),18),((33,24),(5,(30,3))))))))))),(((74,39),11),(9,((13,12),2)))))))))))))))))));
   tree tree_244 [p = 0.000, P = 0.008] = [&W 0.000033] (1,(82,(((88,87),86),((84,(76,((80,(((81,79),78),77)),75))),(83,(85,(47,((62,(28,((64,63),15))),((70,44),((14,(17,(16,(10,6)))),(46,(45,(4,(31,((32,(((71,42),((25,(23,22)),21)),(40,(66,(26,7))))),((34,(36,(29,20))),((65,(((73,38),(69,(67,(68,35)))),(74,((60,37),((27,8),((41,(61,19)),(((49,(50,((55,(59,52)),((57,56),(58,(((72,53),51),(54,48))))))),18),((33,24),(5,(30,3)))))))))),(43,(11,(39,(9,((13,12),2))))))))))))))))))))));
   tree tree_245 [p = 0.000, P = 0.008] = [&W 0.000033] (1,(82,(((88,87),86),((84,(76,((80,(((81,79),78),77)),75))),(83,(85,((47,((62,28),(64,(63,15)))),((70,44),((17,(14,(16,(10,6)))),(46,(45,(4,(31,((36,((34,29),20)),((32,(((71,42),((25,(23,22)),21)),(40,(66,(26,7))))),(43,((65,((69,(67,(68,35))),((73,38),((60,37),((27,8),((41,(61,19)),(((49,(50,((55,(59,52)),((57,56),(58,(((72,53),51),(54,48))))))),18),((33,24),(5,(30,3)))))))))),((74,(39,11)),(9,((13,12),2))))))))))))))))))));
   tree tree_246 [p = 0.000, P = 0.008] = [&W 0.000033] (1,(82,(((88,87),86),((84,(76,((80,(((81,79),78),77)),75))),(83,(85,((47,(62,(28,((64,63),15)))),((70,44),((14,(17,(16,(10,6)))),(46,(45,(4,(31,((32,(((71,42),((25,(23,22)),21)),(40,(66,(26,7))))),((((73,38),(69,(67,(68,35)))),((60,37),((27,8),((41,(61,19)),(((49,(50,((55,(59,52)),((57,56),(58,(((72,53),51),(54,48))))))),18),((33,24),(5,(30,3)))))))),(((74,65),((34,29),(39,11))),(43,(((36,20),9),((13,12),2)))))))))))))))))));
   tree tree_247 [p = 0.000, P = 0.008] = [&W 0.000033] (1,(82,(((88,87),86),((84,(76,((80,(((81,79),78),77)),75))),(83,(85,(((62,28),((64,63),15)),(47,((70,44),((14,(17,(16,(10,6)))),(46,(45,(4,(31,((32,(((71,42),((25,(23,22)),21)),(40,(66,(26,7))))),((43,(((73,38),(69,(67,(68,35)))),((60,37),((27,8),((41,(61,19)),(((49,(50,((55,(59,52)),((57,56),(58,(((72,53),51),(54,48))))))),18),((33,24),(5,(30,3))))))))),((39,11),((74,65),(((((36,34),29),20),9),((13,12),2))))))))))))))))))));
   tree tree_248 [p = 0.000, P = 0.008] = [&W 0.000033] (1,(82,(((88,87),86),((84,(76,((80,(((81,79),78),77)),75))),(83,(85,((62,28),((47,((64,63),15)),((70,44),((14,(16,(17,(10,6)))),(46,(45,(4,(31,((32,(((71,42),((25,(23,22)),21)),(40,(66,(26,7))))),((29,((36,34),20)),(((69,(67,(68,35))),((73,38),((60,37),((27,8),((41,(61,19)),(((49,(50,((55,(59,52)),((57,56),(58,(((72,53),51),(54,48))))))),18),(((33,24),5),(30,3)))))))),(65,(43,((39,11),(74,(9,((13,12),2)))))))))))))))))))))));
   tree tree_249 [p = 0.000, P = 0.008] = [&W 0.000033] (1,(82,(((88,87),86),((84,(76,((80,(((81,79),78),77)),75))),(83,(85,(((62,28),(47,((64,63),15))),((70,44),((14,(17,(16,(10,6)))),(46,(45,(4,(31,(((34,29),(((71,42),((25,(23,22)),21)),(32,(40,(66,(26,7)))))),(43,(65,((((73,38),(69,(67,(68,35)))),((60,37),((27,8),((41,(61,19)),(((49,(50,((55,(59,52)),((57,56),(58,(((72,53),51),(54,48))))))),18),((33,24),(5,(30,3)))))))),((74,11),(((36,20),9),((13,(39,12)),2))))))))))))))))))));
   tree tree_250 [p = 0.000, P = 0.008] = [&W 0.000033] (1,(82,(((88,87),86),((84,(76,((80,(((81,79),78),77)),75))),(83,(85,(47,(((64,63),((62,28),15)),((70,44),((14,(17,(16,(10,6)))),(46,(45,(4,(31,((32,(29,(((71,42),((25,(23,22)),21)),(40,(66,(26,7)))))),(43,((65,(((73,38),(69,(67,(68,35)))),((60,37),((27,8),((41,(61,19)),(((49,(50,((55,(59,52)),((57,56),(58,(((72,53),51),(54,48))))))),18),((33,24),(5,(30,3))))))))),((74,11),(39,(((36,20),9),((34,(13,12)),2)))))))))))))))))))));
   tree tree_251 [p = 0.000, P = 0.008] = [&W 0.000033] (1,(82,(((88,87),86),((84,(76,((80,(((81,79),78),77)),75))),(83,(85,(((62,47),(28,((64,63),15))),((70,44),((14,(17,(16,(10,6)))),(46,(45,(4,((31,29),((32,(((42,(71,34)),((25,(23,22)),21)),(40,(66,(26,7))))),((65,43),((((73,38),(69,(67,(68,35)))),((60,37),((27,8),((41,(61,19)),(((49,(50,((55,(59,52)),((57,56),(58,(((72,53),51),(54,48))))))),18),((33,24),(5,(30,3)))))))),(74,((39,11),(((36,20),9),((13,12),2))))))))))))))))))));
   tree tree_252 [p = 0.000, P = 0.009] = [&W 0.000033] (1,(82,(((88,87),86),((84,(76,((80,(((81,79),78),77)),75))),(83,(85,((47,(28,((64,62),(63,15)))),((70,44),((14,(17,(16,(10,6)))),(46,(45,(4,(31,((29,(34,(36,20))),((32,(((71,42),((25,(23,22)),21)),(40,(66,(26,7))))),((((73,38),(69,(67,(68,35)))),(65,((60,37),((27,8),((41,(61,19)),(((49,(50,((55,(59,52)),((57,56),(58,(((72,53),51),(54,48))))))),18),((33,24),(5,(30,3))))))))),(43,(74,((39,11),(9,((13,12),2)))))))))))))))))))));
   tree tree_253 [p = 0.000, P = 0.009] = [&W 0.000033] (1,(82,(((88,87),86),((84,(76,((80,(((81,79),78),77)),75))),(83,(85,(((62,28),(47,(64,(63,15)))),((70,44),((16,((17,14),(10,6))),(46,(45,(4,(31,(((29,(34,(36,20))),(32,(((71,42),((25,(23,22)),21)),(40,(66,(26,7)))))),(((73,38),((69,(67,(68,35))),((60,37),((27,8),((41,(61,19)),(((49,(50,((55,(59,52)),((57,56),(58,(((72,53),51),(54,48))))))),18),((33,24),(5,(30,3))))))))),((65,43),((74,(39,11)),(9,((13,12),2)))))))))))))))))));
   tree tree_254 [p = 0.000, P = 0.009] = [&W 0.000033] (1,(82,(((88,87),86),((84,(76,((80,(((81,79),78),77)),75))),(83,(85,((47,((62,28),((64,63),15))),((70,44),((14,(17,(16,(10,6)))),(46,(45,(4,(31,((32,(((71,42),((25,(23,22)),21)),(40,(66,(26,7))))),((((69,(67,(68,35))),34),(74,((65,(73,38)),((60,37),((27,8),((41,(61,19)),(((49,(50,((55,(59,52)),((57,56),(58,(((72,53),51),(54,48))))))),18),((33,24),(5,(30,3)))))))))),(43,(((36,29),20),(11,(39,(9,((13,12),2)))))))))))))))))))));
   tree tree_255 [p = 0.000, P = 0.009] = [&W 0.000033] (1,(82,(((88,87),86),((84,(76,((80,(((81,79),78),77)),75))),(83,(85,(28,((47,((64,63),(62,15))),((70,44),((14,(17,(16,(10,6)))),(46,(45,(4,(31,((34,(29,(36,20))),((32,(((71,42),((25,(23,22)),21)),(40,(66,(26,7))))),((43,((73,38),(65,((69,(67,(68,35))),((60,37),((27,8),((41,(61,19)),(((49,(50,((55,(59,52)),((57,56),(58,(((72,53),51),(54,48))))))),18),((33,24),(5,(30,3))))))))))),(((74,39),11),(9,((13,12),2))))))))))))))))))));
   tree tree_256 [p = 0.000, P = 0.009] = [&W 0.000033] (1,(82,(((88,87),86),((84,(76,((80,(((81,79),78),77)),75))),(83,(85,((47,(28,(62,(64,(63,15))))),((70,44),((16,((17,14),(10,6))),(46,(45,(4,(31,((((34,29),(36,20)),(32,(((71,42),((25,(23,22)),21)),(40,(66,(26,7)))))),((((73,38),(69,(67,(68,35)))),((60,37),((27,8),((41,(61,19)),(((49,(50,((55,(59,52)),((57,56),(58,(((72,53),51),(54,48))))))),18),((33,24),(5,(30,3)))))))),(43,(65,((74,11),(39,(9,((13,12),2)))))))))))))))))))));
   tree tree_257 [p = 0.000, P = 0.009] = [&W 0.000033] (1,(82,(((88,87),86),((84,(76,((80,(((81,79),78),77)),75))),(83,(85,((47,((62,28),(64,(63,15)))),((70,44),((16,((17,14),(10,6))),(46,(45,(4,(31,(((29,(34,(36,20))),(32,(((71,42),((25,(23,22)),21)),(40,(66,(26,7)))))),(43,(((69,(67,(68,35))),((73,38),((60,37),((27,8),((41,(61,19)),(((49,(50,((55,(59,52)),((57,56),(58,(((72,53),51),(54,48))))))),18),((33,24),(5,(30,3))))))))),(65,(74,(11,(39,(9,((13,12),2))))))))))))))))))))));
   tree tree_258 [p = 0.000, P = 0.009] = [&W 0.000033] (1,(82,(((88,87),86),((84,(76,((80,(((81,79),78),77)),75))),(83,(85,((47,((62,28),((64,63),15))),((70,44),((16,((17,14),(10,6))),(46,(45,(4,(31,((((34,29),(36,20)),(32,(((71,42),((25,(23,22)),21)),(40,(66,(26,7)))))),(((65,(73,38)),((69,(67,(68,35))),((60,37),((27,8),((41,(61,19)),(((49,(50,((55,(59,52)),((57,56),(58,(((72,53),51),(54,48))))))),18),((33,24),(5,(30,3))))))))),((74,(39,11)),(43,(9,((13,12),2)))))))))))))))))));
   tree tree_259 [p = 0.000, P = 0.009] = [&W 0.000033] (1,(82,(((88,87),86),((84,(76,((80,(((81,79),78),77)),75))),(83,(85,((47,((62,28),(63,(64,15)))),((70,44),((16,((17,14),(10,6))),(46,(45,(4,(31,((((34,29),(36,20)),(32,(((71,42),((25,(23,22)),21)),(40,(66,(26,7)))))),((65,((69,(67,(68,35))),((73,38),((60,37),((27,8),((41,(61,19)),(((49,(50,((55,(59,52)),((57,56),(58,(((72,53),51),(54,48))))))),18),((33,24),(5,(30,3)))))))))),((74,(39,11)),(43,(9,((13,12),2)))))))))))))))))));
   tree tree_260 [p = 0.000, P = 0.009] = [&W 0.000033] (1,(82,(((88,87),86),((84,(76,((80,(((81,79),78),77)),75))),(83,(85,((47,((62,28),((64,63),15))),((70,44),((14,(17,(16,(10,6)))),(46,(45,(4,(31,((34,(29,(36,20))),((32,(((71,42),((25,(23,22)),21)),(40,(66,(26,7))))),(43,(((74,(73,38)),((69,(67,(68,35))),(65,((60,37),((27,8),((41,(61,19)),(((49,(50,((55,(59,52)),((57,56),(58,(((72,53),51),(54,48))))))),18),((33,24),(5,(30,3)))))))))),((39,11),(9,((13,12),2))))))))))))))))))));
   tree tree_261 [p = 0.000, P = 0.009] = [&W 0.000033] (1,(82,(((88,87),86),((84,(76,((80,(((81,79),78),77)),75))),(83,(85,(47,(((62,28),((64,63),15)),((70,44),((14,(17,(16,(10,6)))),(46,(45,(4,(31,(((36,34),(29,20)),((32,(((71,42),((25,(23,22)),21)),(40,(66,(26,7))))),((65,((69,(67,(68,35))),((73,38),((60,37),((27,8),((41,(61,19)),(((49,(50,((55,(59,52)),((57,56),(58,(((72,53),51),(54,48))))))),18),((33,24),(5,(30,3)))))))))),((74,(39,11)),(43,(9,((13,12),2)))))))))))))))))))));
   tree tree_262 [p = 0.000, P = 0.009] = [&W 0.000033] (1,(82,(((88,87),86),((84,(76,((80,(((81,79),78),77)),75))),(83,(85,((47,(62,(28,(64,(63,15))))),((70,44),((14,(17,(16,(10,6)))),(46,(45,(4,(31,(((36,34),(29,20)),((32,(((71,42),((25,(23,22)),21)),(40,(66,(26,7))))),(43,((((73,38),(69,(67,(68,35)))),((60,37),((27,8),((41,(61,19)),(((49,(50,((55,(59,52)),((57,56),(58,(((72,53),51),(54,48))))))),18),((33,24),(5,(30,3)))))))),((74,65),((39,11),(9,((13,12),2)))))))))))))))))))));
   tree tree_263 [p = 0.000, P = 0.009] = [&W 0.000033] (1,(82,(((88,87),86),((84,(76,((80,(((81,79),78),77)),75))),(83,(85,((47,(28,(62,((64,63),15)))),((70,44),((14,(17,(16,(10,6)))),(46,(45,(4,(31,((32,(((71,42),((25,(23,22)),21)),(40,(66,(26,7))))),(43,((65,(34,(29,(36,20)))),((((73,38),(69,(67,(68,35)))),(60,(37,((27,8),((41,(61,19)),(((49,(50,((55,(59,52)),((57,56),(58,(((72,53),51),(54,48))))))),18),((33,24),(5,(30,3))))))))),((74,(39,11)),(9,((13,12),2))))))))))))))))))));
   tree tree_264 [p = 0.000, P = 0.009] = [&W 0.000033] (1,(82,(((88,87),86),((84,(76,((80,(((81,79),78),77)),75))),(83,(85,(28,(((62,47),(64,(63,15))),((70,44),((14,(17,(16,(10,6)))),(46,(45,(4,(31,((34,((36,29),20)),((32,(((71,42),((25,(23,22)),21)),(40,(66,(26,7))))),((43,(65,((69,(67,(68,35))),((73,38),(74,((60,37),((27,8),((41,(61,19)),(((49,(50,((55,(59,52)),((57,56),(58,(((72,53),51),(54,48))))))),18),((33,24),(5,(30,3)))))))))))),((39,11),(9,((13,12),2))))))))))))))))))));
   tree tree_265 [p = 0.000, P = 0.009] = [&W 0.000033] (1,(82,(((88,87),86),((84,(76,((80,(((81,79),78),77)),75))),(83,(85,((47,((62,28),(64,(63,15)))),((70,44),((14,(17,(16,(10,6)))),(46,(45,(4,(31,((36,(34,(29,20))),((32,(((71,42),((25,(23,22)),21)),(40,(66,(26,7))))),((((73,38),(69,(67,(68,35)))),((60,37),((27,8),((41,(61,19)),(((49,(50,((55,(59,52)),((57,56),(58,(((72,53),51),(54,48))))))),18),((33,24),(5,(30,3)))))))),(43,((39,11),((74,65),(9,((13,12),2)))))))))))))))))))));
   tree tree_266 [p = 0.000, P = 0.009] = [&W 0.000033] (1,(82,(((88,87),86),((84,(76,((80,(((81,79),78),77)),75))),(83,(85,((47,((62,28),((64,63),15))),((70,44),((14,(17,(16,(10,6)))),(46,(45,(4,(31,((32,(((71,42),((25,(23,22)),21)),(40,(66,(26,7))))),((36,(29,(34,20))),(43,((((74,65),((73,38),(69,(67,(68,35))))),((60,37),((27,8),((41,(61,19)),(((49,(50,((55,(59,52)),((57,56),(58,(((72,53),51),(54,48))))))),18),((33,24),(5,(30,3)))))))),((39,11),(9,((13,12),2))))))))))))))))))));
   tree tree_267 [p = 0.000, P = 0.009] = [&W 0.000033] (1,(82,(((88,87),86),((84,(76,((80,(((81,79),78),77)),75))),(83,(85,(((62,28),(47,(63,(64,15)))),((70,44),((17,(14,(16,(10,6)))),(46,(45,(4,(31,((34,(29,(36,20))),((32,(((71,42),((25,(23,22)),21)),(40,(66,(26,7))))),(65,(((69,(67,(68,35))),((73,38),((60,37),((27,8),((41,(61,19)),(((49,(50,((55,(59,52)),((57,56),(58,(((72,53),51),(54,48))))))),18),((33,24),(5,(30,3))))))))),(43,(11,(74,(39,(9,((13,12),2)))))))))))))))))))))));
   tree tree_268 [p = 0.000, P = 0.009] = [&W 0.000033] (1,(82,(((88,87),86),((84,(76,((80,(((81,79),78),77)),75))),(83,(85,(28,((47,(63,((64,62),15))),((70,44),((17,(14,(16,(10,6)))),(46,(45,(4,(31,(((34,29),(36,20)),((32,(((71,42),((25,(23,22)),21)),(40,(66,(26,7))))),(65,((43,(((73,38),(69,(67,(68,35)))),((60,37),((27,8),((41,(61,19)),(((49,(50,((55,(59,52)),((57,56),(58,(((72,53),51),(54,48))))))),18),((33,24),(5,(30,3))))))))),(74,(11,(39,(9,((13,12),2)))))))))))))))))))))));
   tree tree_269 [p = 0.000, P = 0.009] = [&W 0.000033] (1,(82,(((88,87),86),((84,(76,((80,(((81,79),78),77)),75))),(83,(85,((47,((62,28),((64,63),15))),((70,44),((17,(14,(16,(10,6)))),(46,(45,(4,(31,((34,(29,(36,20))),((32,(((71,42),((25,(23,22)),21)),(40,(66,(26,7))))),(65,(43,(((69,(67,(68,35))),((73,38),((60,37),((27,8),((41,(61,19)),(((49,(50,((55,(59,52)),((57,56),(58,(((72,53),51),(54,48))))))),18),((33,24),(5,(30,3))))))))),((39,(74,11)),(9,((13,12),2)))))))))))))))))))));
   tree tree_270 [p = 0.000, P = 0.009] = [&W 0.000033] (1,(82,(((88,87),86),((84,(76,((80,(((81,79),78),77)),75))),(83,(85,((47,((62,28),(64,(63,15)))),((70,44),((17,(14,(16,(10,6)))),(46,(45,(4,(31,((32,(((71,42),((25,(23,22)),21)),(40,(66,(26,7))))),((43,(((73,38),(69,(67,(68,35)))),((60,37),((27,8),((41,(61,19)),(((49,(50,((55,(59,52)),((57,56),(58,(((72,53),51),(54,48))))))),18),((33,24),(5,(30,3))))))))),((39,11),(((36,(34,29)),20),((74,65),(9,((13,12),2))))))))))))))))))));
   tree tree_271 [p = 0.000, P = 0.009] = [&W 0.000033] (1,(82,(((88,87),86),((84,(76,((80,(((81,79),78),77)),75))),(83,(85,(47,(((62,28),((64,63),15)),((70,44),((17,(14,(16,(10,6)))),(46,(45,(4,(31,((32,(((71,42),((25,(23,22)),21)),(40,(66,(26,7))))),(43,(((69,(67,(68,35))),((73,38),((60,37),((27,8),((41,(61,19)),(((49,(50,((55,(59,52)),((57,56),(58,(((72,53),51),(54,48))))))),18),((33,24),(5,(30,3))))))))),((65,(29,((36,34),20))),((74,(39,11)),(9,((13,12),2)))))))))))))))))))));
   tree tree_272 [p = 0.000, P = 0.009] = [&W 0.000033] (1,(82,(((88,87),86),((84,(76,((80,(((81,79),78),77)),75))),(83,(85,((47,((62,28),((64,63),15))),((70,44),((14,(17,(16,(10,6)))),(46,(45,(4,(31,(((29,(34,(36,20))),(32,(((71,42),((25,(23,22)),21)),(40,(66,(26,7)))))),((74,(((73,38),(69,(67,(68,35)))),(65,((60,37),((27,8),((41,(61,19)),(((49,(50,((55,(59,52)),((57,56),(58,(((72,53),51),(54,48))))))),18),(((33,24),5),(30,3))))))))),(43,((39,11),(9,((13,12),2)))))))))))))))))));
   tree tree_273 [p = 0.000, P = 0.009] = [&W 0.000033] (1,(82,(((88,87),86),((84,(76,((80,(((81,79),78),77)),75))),(83,(85,((47,(62,28)),(((64,63),15),((70,44),((17,(14,(16,(10,6)))),(46,(45,(4,(31,((32,(((42,(71,34)),((25,(23,22)),21)),(40,(66,(26,7))))),((65,(43,((69,(67,(68,35))),((73,38),((60,37),((27,8),((41,(61,19)),(((49,(50,((55,(59,52)),((57,56),(58,(((72,53),51),(54,48))))))),18),((33,24),(5,(30,3))))))))))),((29,(36,20)),(11,(74,(39,(9,((13,12),2))))))))))))))))))))));
   tree tree_274 [p = 0.000, P = 0.009] = [&W 0.000033] (1,(82,(((88,87),86),((84,(76,((80,(((81,79),78),77)),75))),(83,(85,((47,((62,28),((64,63),15))),((70,44),((17,(14,(16,(10,6)))),(46,(45,(4,(31,((32,(((71,42),((25,(23,22)),21)),(40,(66,(26,7))))),((34,(36,(29,20))),((((73,38),(69,(67,(68,35)))),(60,(37,((27,8),((41,(61,19)),(((49,(50,((55,(59,52)),((57,56),(58,(((72,53),51),(54,48))))))),18),((33,24),(5,(30,3))))))))),(43,(65,(39,((74,11),(9,((13,12),2))))))))))))))))))))));
   tree tree_275 [p = 0.000, P = 0.009] = [&W 0.000033] (1,(82,(((88,87),86),((84,(76,((80,(((81,79),78),77)),75))),(83,(85,((47,((62,28),((64,63),15))),((70,44),((17,(14,(16,(10,6)))),(46,(45,(4,((31,29),((32,(((71,42),((25,(23,22)),21)),(40,(66,(26,7))))),((34,(36,20)),((65,43),(((69,(67,(68,35))),((73,38),(60,(37,((27,8),((41,(61,19)),(((49,(50,((55,(59,52)),((57,56),(58,(((72,53),51),(54,48))))))),18),((33,24),(5,(30,3)))))))))),((39,11),(74,(9,((13,12),2)))))))))))))))))))));
   tree tree_276 [p = 0.000, P = 0.009] = [&W 0.000033] (1,(82,(((88,87),86),((84,(76,((80,(((81,79),78),77)),75))),(83,(85,(((62,28),(47,(64,(63,15)))),((70,44),((17,(14,(16,(10,6)))),(46,(45,(4,((31,(34,29)),((32,(((71,42),((25,(23,22)),21)),(40,(66,(26,7))))),((65,((69,(67,(68,35))),((73,38),(60,(37,((27,8),((41,(61,19)),(((49,(50,((55,(59,52)),((57,56),(58,(((72,53),51),(54,48))))))),18),((33,24),(5,(30,3))))))))))),(43,((74,(39,11)),(((36,20),9),((13,12),2)))))))))))))))))));
   tree tree_277 [p = 0.000, P = 0.009] = [&W 0.000033] (1,(82,(((88,87),86),((84,(76,((80,(((81,79),78),77)),75))),(83,(85,((47,((62,28),((64,63),15))),((70,44),((17,(14,(16,(10,6)))),(46,(45,(4,((31,(34,29)),((32,(((71,42),((25,(23,22)),21)),(40,(66,(26,7))))),(43,(((74,65),((69,(67,(68,35))),((60,37),((27,8),((41,(61,19)),(((49,(50,((55,(59,52)),((57,56),(58,(((72,53),51),(54,48))))))),18),(((33,24),5),(30,3)))))))),((73,38),((39,11),(((36,20),9),((13,12),2))))))))))))))))))));
   tree tree_278 [p = 0.000, P = 0.009] = [&W 0.000033] (1,(82,(((88,87),86),((84,(76,((80,(((81,79),78),77)),75))),(83,(85,((47,((62,28),((64,63),15))),((70,44),((14,(16,(17,(10,6)))),(46,(45,(4,((31,29),((32,(((71,42),((25,(23,22)),21)),(40,(66,(26,7))))),((36,20),((43,34),(65,((74,(((73,38),(69,(67,(68,35)))),((60,37),((27,8),((41,(61,19)),(((49,(50,((55,(59,52)),((57,56),(58,(((72,53),51),(54,48))))))),18),((33,24),(5,(30,3))))))))),((39,11),(9,((13,12),2)))))))))))))))))))));
   tree tree_279 [p = 0.000, P = 0.009] = [&W 0.000033] (1,(82,(((88,87),86),((84,(76,((80,(((81,79),78),77)),75))),(83,(85,((47,(28,(62,(63,(64,15))))),((70,44),((14,(16,(17,(10,6)))),(46,(45,(4,(31,((32,(((71,42),((25,(23,22)),21)),(40,(66,(26,7))))),(((65,((36,(34,29)),20)),((69,(67,(68,35))),((73,38),((60,37),((27,8),((41,(61,19)),(((49,(50,((55,(59,52)),((57,56),(58,(((72,53),51),(54,48))))))),18),((33,24),(5,(30,3)))))))))),(43,((74,11),(39,(9,((13,12),2))))))))))))))))))));
   tree tree_280 [p = 0.000, P = 0.009] = [&W 0.000033] (1,(82,(((88,87),86),((84,(76,((80,(((81,79),78),77)),75))),(83,(85,((62,(47,(28,((64,63),15)))),((70,44),((17,(14,(16,(10,6)))),(46,(45,(4,((31,(34,29)),(((36,20),(32,(((71,42),((25,(23,22)),21)),(40,(66,(26,7)))))),(((69,(67,(68,35))),((74,(65,(73,38))),((60,37),((27,8),((41,(61,19)),(((49,(50,((55,(59,52)),((57,56),(58,(((72,53),51),(54,48))))))),18),((33,24),(5,(30,3))))))))),(43,(11,(39,(9,((13,12),2))))))))))))))))))));
   tree tree_281 [p = 0.000, P = 0.009] = [&W 0.000033] (1,(82,(((88,87),86),((84,(76,((80,(((81,79),78),77)),75))),(83,(85,((47,((62,28),((64,63),15))),((70,44),((17,(14,(16,(10,6)))),(46,(45,(4,(31,((32,(((71,42),((25,(23,22)),21)),(40,(66,(26,7))))),(((69,(67,(68,35))),((73,38),((60,37),((27,8),((41,(61,19)),(((49,(50,((55,(59,52)),((57,56),(58,(((72,53),51),(54,48))))))),18),((33,24),(5,(30,3))))))))),((65,(29,(36,20))),(43,(((74,39),11),(9,((13,12),(34,2)))))))))))))))))))));
   tree tree_282 [p = 0.000, P = 0.010] = [&W 0.000033] (1,(82,(((88,87),86),((84,(76,((80,(((81,79),78),77)),75))),(83,(85,((28,(47,(62,(64,(63,15))))),((70,44),((14,(17,(16,(10,6)))),(46,(45,(4,(31,(((34,(36,(29,20))),(32,(((71,42),((25,(23,22)),21)),(40,(66,(26,7)))))),(((69,(67,(68,35))),((73,38),(65,((60,37),((27,8),((41,(61,19)),(((49,(50,((55,(59,52)),((57,56),(58,(((72,53),51),(54,48))))))),18),((33,24),(5,(30,3)))))))))),((39,11),(43,(74,(9,((13,12),2))))))))))))))))))));
   tree tree_283 [p = 0.000, P = 0.010] = [&W 0.000033] (1,(82,(((88,87),86),((84,(76,((80,(((81,79),78),77)),75))),(83,(85,((47,((62,28),((64,63),15))),((70,44),((14,(17,(16,(10,6)))),(46,(45,(4,(31,((((34,29),(36,20)),(32,(((71,42),((25,(23,22)),21)),(40,(66,(26,7)))))),((((73,38),(69,(67,(68,35)))),((60,37),((27,8),((41,(61,19)),(((49,(50,((55,(59,52)),((57,56),(58,(((72,53),51),(54,48))))))),18),((33,24),(5,(30,3)))))))),((65,43),(11,(74,(39,(9,((13,12),2)))))))))))))))))))));
   tree tree_284 [p = 0.000, P = 0.010] = [&W 0.000033] (1,(82,(((88,87),86),((84,(76,((80,(((81,79),78),77)),75))),(83,(85,((28,((62,47),(64,(63,15)))),((70,44),((14,(17,(16,(10,6)))),(46,(45,(4,(31,(((36,((34,29),20)),(32,(((71,42),((25,(23,22)),21)),(40,(66,(26,7)))))),((((73,38),(69,(67,(68,35)))),(60,(37,((27,8),((41,(61,19)),(((49,(50,((55,(59,52)),((57,56),(58,(((72,53),51),(54,48))))))),18),((33,24),(5,(30,3))))))))),(65,(43,((74,(39,11)),(9,((13,12),2))))))))))))))))))));
   tree tree_285 [p = 0.000, P = 0.010] = [&W 0.000033] (1,(82,(((88,87),86),((84,(76,((80,(((81,79),78),77)),75))),(83,(85,((47,((62,28),(63,(64,15)))),((70,44),((14,(17,(16,(10,6)))),(46,(45,(4,(31,(((36,(34,(29,20))),(32,(((71,42),((25,(23,22)),21)),(40,(66,(26,7)))))),((65,(((73,38),(69,(67,(68,35)))),((60,37),((27,8),((41,(61,19)),(((49,(50,((55,(59,52)),((57,56),(58,(((72,53),51),(54,48))))))),18),((33,24),(5,(30,3))))))))),(43,(39,((74,11),(9,((13,12),2))))))))))))))))))));
   tree tree_286 [p = 0.000, P = 0.010] = [&W 0.000033] (1,(82,(((88,87),86),((84,(76,((80,(((81,79),78),77)),75))),(83,(85,((47,((62,28),((64,63),15))),((70,44),((14,(17,(16,(10,6)))),(46,(45,(4,(31,((((34,29),(36,20)),(32,(((71,42),((25,(23,22)),21)),(40,(66,(26,7)))))),((((73,38),(69,(67,(68,35)))),((60,37),((27,8),((41,(61,19)),(((49,(50,((55,(59,52)),((57,56),(58,(((72,53),51),(54,48))))))),18),((33,24),(5,(30,3)))))))),((65,(39,(74,11))),(43,(9,((13,12),2)))))))))))))))))));
   tree tree_287 [p = 0.000, P = 0.010] = [&W 0.000033] (1,(82,(((88,87),86),((84,(76,((80,(((81,79),78),77)),75))),(83,(85,((47,(28,(62,(64,(63,15))))),((70,44),((14,(17,(16,(10,6)))),(46,(45,(4,(31,(((36,(29,20)),(32,(((71,42),((25,(23,22)),21)),(34,(40,(66,(26,7))))))),((65,(((73,38),(69,(67,(68,35)))),((60,37),((27,8),((41,(61,19)),(((49,(50,((55,(59,52)),((57,56),(58,(((72,53),51),(54,48))))))),18),((33,24),(5,(30,3))))))))),(43,((39,11),(74,(9,((13,12),2))))))))))))))))))));
   tree tree_288 [p = 0.000, P = 0.010] = [&W 0.000033] (1,(82,(((88,87),86),((84,(76,((80,(((81,79),78),77)),75))),(83,(85,((47,((62,28),((64,63),15))),((70,44),((14,(17,(16,(10,6)))),(46,(45,(4,((31,29),(((36,20),(32,(((71,42),((25,(23,22)),21)),(34,(40,(66,(26,7))))))),((((73,38),(69,(67,(68,35)))),((60,37),((27,8),((41,(61,19)),(((49,(50,((55,(59,52)),((57,56),(58,(((72,53),51),(54,48))))))),18),((33,24),(5,(30,3)))))))),(65,((74,11),(43,(39,(9,((13,12),2)))))))))))))))))))));
   tree tree_289 [p = 0.000, P = 0.010] = [&W 0.000033] (1,(82,(((88,87),86),((84,(76,((80,(((81,79),78),77)),75))),(83,(85,((47,((62,28),((64,63),15))),((70,44),((14,(17,(16,(10,6)))),(46,(45,(4,(31,(((29,(34,(36,20))),(32,(((71,42),((25,(23,22)),21)),(40,(66,(26,7)))))),(65,((43,((73,38),((69,(67,(68,35))),((60,37),((27,8),((41,(61,19)),(((50,((55,(59,52)),((57,56),(58,(((72,53),51),(54,48)))))),(49,18)),((33,24),(5,(30,3)))))))))),(39,((74,11),(9,((13,12),2))))))))))))))))))));
   tree tree_290 [p = 0.000, P = 0.010] = [&W 0.000033] (1,(82,(((88,87),86),((84,(76,((80,(((81,79),78),77)),75))),(83,(85,((47,((62,28),(64,(63,15)))),((70,44),((17,(14,(16,(10,6)))),(46,(45,(4,(31,((34,(29,(36,20))),((65,(32,(((71,42),((25,(23,22)),21)),(40,(66,(26,7)))))),(43,((((73,38),(69,(67,(68,35)))),((60,37),((27,8),((41,(61,19)),(((49,(50,((55,(59,52)),((57,56),(58,(((72,53),51),(54,48))))))),18),((33,24),(5,(30,3)))))))),(74,(11,(39,(9,((13,12),2))))))))))))))))))))));
   tree tree_291 [p = 0.000, P = 0.010] = [&W 0.000033] (1,(82,(((88,87),86),((84,(76,((80,(((81,79),78),77)),75))),(83,(85,((47,((62,28),((64,63),15))),((70,44),((17,(14,(16,(10,6)))),(46,(45,(4,((31,(34,29)),((32,(((71,42),((25,(23,22)),21)),(40,(66,(26,7))))),(65,((((73,38),(69,(67,(68,35)))),((60,37),((27,8),((41,(61,19)),(((49,(50,((55,(59,52)),((57,56),(58,(((72,53),51),(54,48))))))),18),(((33,24),5),(30,3))))))),(43,((74,(39,11)),((36,20),(9,((13,12),2)))))))))))))))))))));
   tree tree_292 [p = 0.000, P = 0.010] = [&W 0.000033] (1,(82,(((88,87),86),((84,(76,((80,(((81,79),78),77)),75))),(83,(85,((28,(63,(64,15))),((62,47),((70,44),((14,(17,(16,(10,6)))),(46,(45,(4,(31,(((29,((36,34),20)),(32,(((71,42),((25,(23,22)),21)),(40,(66,(26,7)))))),((((73,38),(69,(67,(68,35)))),((60,37),((27,8),((41,(61,19)),(((49,(50,((55,(59,52)),((57,56),(58,(((72,53),51),(54,48))))))),18),((33,24),(5,(30,3)))))))),(43,(65,(11,(74,(39,(9,((13,12),2)))))))))))))))))))))));
   tree tree_293 [p = 0.000, P = 0.010] = [&W 0.000033] (1,(82,(((88,87),86),((84,(76,((80,(((81,79),78),77)),75))),(83,(85,(47,(((62,28),(63,(64,15))),((70,44),((14,(17,(16,(10,6)))),(46,(45,(4,(31,((((34,29),(36,20)),(32,(((71,42),((25,(23,22)),21)),(40,(66,(26,7)))))),((((73,38),(69,(67,(68,35)))),(74,(65,((60,37),((27,8),((41,(61,19)),(((49,(50,((55,(59,52)),((57,56),(58,(((72,53),51),(54,48))))))),18),((33,24),(5,(30,3)))))))))),(43,((39,11),(9,((13,12),2))))))))))))))))))));
   tree tree_294 [p = 0.000, P = 0.010] = [&W 0.000033] (1,(82,(((88,87),86),((84,(76,((80,(((81,79),78),77)),75))),(83,(85,((47,(62,(28,(64,(63,15))))),((70,44),((14,(17,(16,(10,6)))),(46,(45,(4,(31,(32,(((29,((36,34),20)),(((71,42),((25,(23,22)),21)),(40,(66,(26,7))))),((((73,38),(69,(67,(68,35)))),((60,37),((27,8),((41,(61,19)),(((49,(50,((55,(59,52)),((57,56),(58,(((72,53),51),(54,48))))))),18),((33,24),(5,(30,3)))))))),(65,(43,(74,((39,11),(9,((13,12),2))))))))))))))))))))));
   tree tree_295 [p = 0.000, P = 0.010] = [&W 0.000033] (1,(82,(((88,87),86),((84,(76,((80,(((81,79),78),77)),75))),(83,(85,((47,(28,(62,((64,63),15)))),((70,44),((14,(17,(16,(10,6)))),(46,(45,(4,(31,(((29,(34,(36,20))),(32,(((71,42),((25,(23,22)),21)),(40,(66,(26,7)))))),((((73,38),(69,(67,(68,35)))),(74,((60,37),((27,8),((41,(61,19)),(((49,(50,((55,(59,52)),((57,56),(58,(((72,53),51),(54,48))))))),18),((33,24),(5,(30,3))))))))),((39,(65,11)),(43,(9,((13,12),2)))))))))))))))))));
   tree tree_296 [p = 0.000, P = 0.010] = [&W 0.000033] (1,(82,(((88,87),86),((84,(76,((80,(((81,79),78),77)),75))),(83,(85,((47,((62,28),(64,(63,15)))),((70,44),((14,(17,(16,(10,6)))),(46,(45,(4,(31,((34,(36,(29,20))),((32,(((71,42),((25,(23,22)),21)),(40,(66,(26,7))))),((74,((69,(67,(68,35))),((73,38),((60,37),((27,8),((41,(61,19)),(((49,(50,((55,(59,52)),((57,56),(58,(((72,53),51),(54,48))))))),18),((33,24),(5,(30,3)))))))))),(65,(43,((39,11),(9,((13,12),2)))))))))))))))))))));
   tree tree_297 [p = 0.000, P = 0.010] = [&W 0.000033] (1,(82,(((88,87),86),((84,(76,((80,(((81,79),78),77)),75))),(83,(85,(47,((28,(64,((63,62),15))),((70,44),((16,((17,14),(10,6))),(46,(45,(4,(31,((34,(29,(36,20))),((32,(((71,42),((25,(23,22)),21)),(40,(66,(26,7))))),(((69,(67,(68,35))),((73,38),((60,37),((27,8),((41,(61,19)),(((49,(50,((55,(59,52)),((57,56),(58,(51,((72,53),(54,48)))))))),18),((33,24),(5,(30,3))))))))),(65,(43,((74,(39,11)),(9,((13,12),2))))))))))))))))))))));
   tree tree_298 [p = 0.000, P = 0.010] = [&W 0.000033] (1,(82,(((88,87),86),((84,(76,((80,(((81,79),78),77)),75))),(83,(85,((47,((62,28),((64,63),15))),((70,44),((16,((17,14),(10,6))),(46,(45,(4,(31,((43,(29,(36,20))),((32,(((71,42),((25,(23,22)),21)),(40,(66,(26,7))))),((((73,38),(69,(67,(68,35)))),((65,34),(60,(37,((27,8),((41,(61,19)),(((49,(50,((55,(59,52)),((57,56),(58,(((72,53),51),(54,48))))))),18),((33,24),(5,(30,3)))))))))),(74,(11,(39,(9,((13,12),2)))))))))))))))))))));
   tree tree_299 [p = 0.000, P = 0.010] = [&W 0.000033] (1,(82,(((88,87),86),((84,(76,((80,(((81,79),78),77)),75))),(83,(85,((47,((62,28),((64,63),15))),((70,44),((16,((17,14),(10,6))),(46,(45,(4,(31,(((36,29),20),((32,(((71,42),((25,(23,22)),21)),(40,(66,(26,7))))),(((69,(67,(68,35))),((73,38),((65,34),((60,37),((27,8),((41,(61,19)),(((49,(50,((55,(59,52)),((57,56),(58,(((72,53),51),(54,48))))))),18),((33,24),(5,(30,3)))))))))),(43,((39,11),(74,(9,((13,12),2)))))))))))))))))))));
   tree tree_300 [p = 0.000, P = 0.010] = [&W 0.000033] (1,(82,(((88,87),86),((84,(76,((80,(((81,79),78),77)),75))),(83,(85,(47,(((62,28),((64,63),15)),((70,44),((16,((17,14),(10,6))),(46,(45,(4,(31,((34,((36,29),20)),((32,(((71,42),((25,(23,22)),21)),(40,(66,(26,7))))),((74,(((73,38),(69,(67,(68,35)))),(65,((60,37),((27,8),((41,(61,19)),(((49,(50,((55,(59,52)),((57,56),(58,(((72,53),51),(54,48))))))),18),((33,24),(5,(30,3)))))))))),(43,((39,11),(9,((13,12),2)))))))))))))))))))));
   tree tree_301 [p = 0.000, P = 0.010] = [&W 0.000033] (1,(82,(((88,87),86),((84,(76,((80,(((81,79),78),77)),75))),(83,(85,(((62,47),(64,(28,(63,15)))),((70,44),((16,((17,14),(10,6))),(46,(45,(4,(31,(((36,34),(29,20)),((32,(((71,42),((25,(23,22)),21)),(40,(66,(26,7))))),((65,((73,38),((69,(67,(68,35))),((60,37),((27,8),((41,(61,19)),(((49,(50,((55,(59,52)),((57,56),(58,(((72,53),51),(54,48))))))),18),((33,24),(5,(30,3)))))))))),(74,(43,((39,11),(9,((13,12),2)))))))))))))))))))));
   tree tree_302 [p = 0.000, P = 0.010] = [&W 0.000033] (1,(82,(((88,87),86),((84,(76,((80,(((81,79),78),77)),75))),(83,(85,(47,(((62,28),(64,(63,15))),((70,44),((16,((17,14),(10,6))),(46,(45,(4,(31,(((36,34),(29,20)),((32,(((71,42),((25,(23,22)),21)),(40,(66,(26,7))))),(43,((65,(((73,38),(69,(67,(68,35)))),((60,37),((27,8),((41,(61,19)),(((49,(50,((55,(59,52)),((57,56),(58,(((72,53),51),(54,48))))))),18),((33,24),(5,(30,3))))))))),(74,(11,(39,(9,((13,12),2)))))))))))))))))))))));
   tree tree_303 [p = 0.000, P = 0.010] = [&W 0.000033] (1,(82,(((88,87),86),((84,(76,((80,(((81,79),78),77)),75))),(83,(85,((47,((62,28),((64,63),15))),((70,44),((16,((17,14),(10,6))),(46,(45,(4,(31,((34,((36,29),20)),((32,(((71,42),((25,(23,22)),21)),(40,(66,(26,7))))),(((69,(67,(68,35))),(65,((73,38),((60,37),((27,8),((41,(61,19)),(((49,(50,((55,(59,52)),((57,56),(58,(((72,53),51),(54,48))))))),18),((33,24),(5,(30,3)))))))))),(43,(74,(11,(39,(9,((13,12),2))))))))))))))))))))));
   tree tree_304 [p = 0.000, P = 0.010] = [&W 0.000033] (1,(82,(((88,87),86),((84,(76,((80,(((81,79),78),77)),75))),(83,(85,((47,(28,(62,(64,(63,15))))),((70,44),((16,((17,14),(10,6))),(46,(45,(4,(31,((29,(34,(36,20))),((32,(((71,42),((25,(23,22)),21)),(40,(66,(26,7))))),((65,(((73,38),(69,(67,(68,35)))),((60,37),((27,8),((41,(61,19)),(((49,(50,((55,(59,52)),((57,56),(58,(((72,53),51),(54,48))))))),18),((33,24),(5,(30,3))))))))),(43,(((74,39),11),(9,((13,12),2))))))))))))))))))));
   tree tree_305 [p = 0.000, P = 0.010] = [&W 0.000033] (1,(82,(((88,87),86),((84,(76,((80,(((81,79),78),77)),75))),(83,(85,((62,28),((47,(64,(63,15))),((70,44),((16,((17,14),(10,6))),(46,(45,(4,(31,((32,((34,((71,42),((25,(23,22)),21))),(40,(66,(26,7))))),((36,(29,20)),(((69,(67,(68,35))),((73,38),(60,(37,((27,8),((41,(61,19)),(((49,(50,((55,(59,52)),((57,56),(58,(((72,53),51),(54,48))))))),18),((33,24),(5,(30,3)))))))))),((65,43),(74,(11,(39,(9,((13,12),2)))))))))))))))))))))));
   tree tree_306 [p = 0.000, P = 0.010] = [&W 0.000033] (1,(82,(((88,87),86),((84,(76,((80,(((81,79),78),77)),75))),(83,(85,((47,((62,28),(63,(64,15)))),((70,44),((16,((17,14),(10,6))),(46,(45,(4,(31,((29,(34,(36,20))),((32,(((71,42),((25,(23,22)),21)),(40,(66,(26,7))))),(((69,(67,(68,35))),((73,38),((60,37),((27,8),((41,(61,19)),(((49,(50,((55,(59,52)),((57,56),(58,(((72,53),51),(54,48))))))),18),(((33,24),5),(30,3)))))))),((65,43),(74,((39,11),(9,((13,12),2)))))))))))))))))))));
   tree tree_307 [p = 0.000, P = 0.010] = [&W 0.000033] (1,(82,(((88,87),86),((84,(76,((80,(((81,79),78),77)),75))),(83,(85,((47,(62,(28,((64,63),15)))),((70,44),((16,((17,14),(10,6))),(46,(45,(4,(31,(32,((29,(36,20)),((((71,42),((25,(23,22)),21)),(40,(66,(26,7)))),(((69,(67,(68,35))),((73,38),((60,37),((27,8),((41,(61,19)),(((49,(50,((55,(59,52)),((57,56),(58,(((72,53),51),(54,48))))))),18),((33,24),(5,(30,3))))))))),(34,((74,((65,39),11)),(43,(9,((13,12),2))))))))))))))))))))));
   tree tree_308 [p = 0.000, P = 0.010] = [&W 0.000033] (1,(82,(((88,87),86),((84,(76,((80,(((81,79),78),77)),75))),(83,(85,(47,(((62,28),((64,63),15)),((70,44),((16,((17,14),(10,6))),(46,(45,(4,(31,((34,(29,(36,20))),((32,(((71,42),((25,(23,22)),21)),(40,(66,(26,7))))),(43,(65,((((73,38),(69,(67,(68,35)))),((60,37),((27,8),((41,(61,19)),(((49,(50,((55,(59,52)),((57,56),(58,(((72,53),51),(54,48))))))),18),((33,24),(5,(30,3)))))))),((74,(39,11)),(9,((13,12),2))))))))))))))))))))));
   tree tree_309 [p = 0.000, P = 0.010] = [&W 0.000033] (1,(82,(((88,87),86),((84,(76,((80,(((81,79),78),77)),75))),(83,(85,((28,((64,63),(62,15))),(47,((70,44),((16,((17,14),(10,6))),(46,(45,(4,(31,(((36,29),(34,20)),((32,(((71,42),((25,(23,22)),21)),(40,(66,(26,7))))),((((73,38),(69,(67,(68,35)))),((60,37),((27,8),((41,(61,19)),(((49,(50,((55,(59,52)),((57,56),(58,(((72,53),51),(54,48))))))),18),((33,24),(5,(30,3)))))))),(43,((74,65),((39,11),(9,((13,12),2))))))))))))))))))))));
   tree tree_310 [p = 0.000, P = 0.010] = [&W 0.000033] (1,(82,(((88,87),86),((84,(76,((80,(((81,79),78),77)),75))),(83,(85,((62,(47,(28,(64,(63,15))))),((70,44),((16,((17,14),(10,6))),(46,(45,(4,(31,((32,(((71,42),((25,(23,22)),21)),(40,(66,(26,7))))),((34,(29,(36,20))),(((69,(67,(68,35))),(74,((73,38),((60,37),((27,8),((41,(61,19)),(((49,(50,((55,(59,52)),((57,56),(58,(((72,53),51),(54,48))))))),18),((33,24),(5,(30,3)))))))))),((65,43),((39,11),(9,((13,12),2))))))))))))))))))));
   tree tree_311 [p = 0.000, P = 0.010] = [&W 0.000033] (1,(82,(((88,87),86),((84,(76,((80,(((81,79),78),77)),75))),(83,(85,(((62,47),((63,(64,28)),15)),((70,44),((16,((17,14),(10,6))),(46,(45,(4,(31,(((36,34),(29,20)),((32,(((71,42),((25,(23,22)),21)),(40,(66,(26,7))))),(65,((((73,38),(69,(67,(68,35)))),(60,(37,((27,8),((41,(61,19)),(((49,(50,((55,(59,52)),((57,56),(58,(((72,53),51),(54,48))))))),18),((33,24),(5,(30,3))))))))),(43,((39,11),(74,(9,((13,12),2))))))))))))))))))))));
   tree tree_312 [p = 0.000, P = 0.011] = [&W 0.000033] (1,(82,(((88,87),86),((84,(76,((80,(((81,79),78),77)),75))),(83,(85,(47,((28,(62,(64,(63,15)))),((70,44),(((17,16),(14,(10,6))),(46,(45,(4,(31,((((34,29),(36,20)),(32,(((71,42),((25,(23,22)),21)),(40,(66,(26,7)))))),((65,((69,(67,(68,35))),((74,(73,38)),((60,37),((27,8),((41,(61,19)),(((49,(50,((55,(59,52)),((57,56),(58,(((72,53),51),(54,48))))))),18),((33,24),(5,(30,3)))))))))),(43,(11,(39,(9,((13,12),2)))))))))))))))))))));
   tree tree_313 [p = 0.000, P = 0.011] = [&W 0.000033] (1,(82,(((88,87),86),((84,(76,((80,(((81,79),78),77)),75))),(83,(85,((47,((62,28),((64,63),15))),((70,44),(((17,16),(14,(10,6))),(46,(45,(4,(31,(((29,(36,(34,20))),(32,(((71,42),((25,(23,22)),21)),(40,(66,(26,7)))))),((((73,38),(69,(67,(68,35)))),((60,37),((27,8),((41,(61,19)),(((49,(50,((55,(59,52)),((57,56),(58,(((72,53),51),(54,48))))))),18),((33,24),(5,(30,3)))))))),(43,(74,(11,((65,39),(9,((13,12),2)))))))))))))))))))));
   tree tree_314 [p = 0.000, P = 0.011] = [&W 0.000033] (1,(82,(((88,87),86),((84,(76,((80,(((81,79),78),77)),75))),(83,(85,((47,(62,(28,((64,63),15)))),((70,44),((16,((17,14),(10,6))),(46,(45,(4,(31,(29,((32,(((71,42),((25,(23,22)),21)),(40,(66,(26,7))))),((65,43),((((69,(67,(68,35))),((73,38),34)),((60,37),((27,8),((41,(61,19)),(((49,(50,((55,(59,52)),((57,56),(58,(((72,53),51),(54,48))))))),18),((33,24),(5,(30,3)))))))),(11,((74,(36,20)),(39,(9,((13,12),2))))))))))))))))))))));
   tree tree_315 [p = 0.000, P = 0.011] = [&W 0.000033] (1,(82,(((88,87),86),((84,(76,((80,(((81,79),78),77)),75))),(83,(85,((47,((62,28),((64,63),15))),((70,44),(((17,16),(14,(10,6))),(46,(45,(4,(31,((((36,29),(34,20)),(32,(((71,42),((25,(23,22)),21)),(40,(66,(26,7)))))),((((73,38),(69,(67,(68,35)))),((60,37),((27,8),((41,(61,19)),(((49,(50,((55,(59,52)),((57,56),(58,(((72,53),51),(54,48))))))),18),((33,24),(5,(30,3)))))))),(((65,39),(74,11)),(43,(9,((13,12),2)))))))))))))))))));
   tree tree_316 [p = 0.000, P = 0.011] = [&W 0.000033] (1,(82,(((88,87),86),((84,(76,((80,(((81,79),78),77)),75))),(83,(85,((47,((62,28),(64,(63,15)))),((70,44),(((17,16),(14,(10,6))),(46,(45,(4,(31,(((34,(29,(36,20))),(32,(((71,42),((25,(23,22)),21)),(40,(66,(26,7)))))),((65,(((73,38),(74,(69,(67,(68,35))))),(60,(37,((27,8),((41,(61,19)),(((49,(50,((55,(59,52)),((57,56),(58,(((72,53),51),(54,48))))))),18),((33,24),(5,(30,3)))))))))),(43,(11,(39,(9,((13,12),2))))))))))))))))))));
   tree tree_317 [p = 0.000, P = 0.011] = [&W 0.000033] (1,(82,(((88,87),86),((84,(76,((80,(((81,79),78),77)),75))),(83,(85,((28,((64,63),15)),((62,47),((70,44),(((17,16),(14,(10,6))),(46,(45,(4,(31,(((34,(29,(36,20))),(32,(((71,42),((25,(23,22)),21)),(40,(66,(26,7)))))),((((73,38),(69,(67,(68,35)))),((60,37),((27,8),((41,(61,19)),(((49,(50,((55,(59,52)),((57,56),(58,(((72,53),51),(54,48))))))),18),((33,24),(5,(30,3)))))))),(43,(((65,39),11),(74,(9,((13,12),2)))))))))))))))))))));
   tree tree_318 [p = 0.000, P = 0.011] = [&W 0.000033] (1,(82,(((88,87),86),((84,(76,((80,(((81,79),78),77)),75))),(83,(85,(((62,47),((63,(64,28)),15)),((70,44),((16,((17,14),(10,6))),(46,(45,(4,((31,29),(32,((((71,42),((25,(23,22)),21)),(40,(66,(26,7)))),((74,65),(43,((((73,38),(69,(67,(68,35)))),(60,(37,((27,8),((41,(61,19)),(((49,(50,((55,(59,52)),((57,56),(58,(((72,53),51),(54,48))))))),18),((33,24),(5,(30,3))))))))),((39,11),((36,20),(9,((13,12),(34,2)))))))))))))))))))))));
   tree tree_319 [p = 0.000, P = 0.011] = [&W 0.000033] (1,(82,(((88,87),86),((84,(76,((80,(((81,79),78),77)),75))),(83,(85,(47,((64,(63,15)),((62,28),((70,44),((16,((17,14),(10,6))),(46,(45,(4,(31,((34,(29,(36,20))),((32,(((71,42),((25,(23,22)),21)),(40,(66,(26,7))))),(((69,(67,(68,35))),((73,38),((60,37),((27,8),((41,(61,19)),(((49,(50,((55,(59,52)),((57,56),(58,(((72,53),51),(54,48))))))),18),((33,24),(5,(30,3))))))))),((39,((74,65),11)),(43,(9,((13,12),2))))))))))))))))))))));
   tree tree_320 [p = 0.000, P = 0.011] = [&W 0.000033] (1,(82,(((88,87),86),((84,(76,((80,(((81,79),78),77)),75))),(83,(85,(28,((47,(62,(64,(63,15)))),((70,44),((16,((17,14),(10,6))),(46,(45,(4,(31,(((36,29),20),((32,(((71,42),((25,(23,22)),21)),(34,(40,(66,(26,7)))))),((43,(74,((65,((73,38),(69,(67,(68,35))))),((60,37),((27,8),((41,(61,19)),(((49,(50,((55,(59,52)),((57,56),(58,(((72,53),51),(54,48))))))),18),((33,24),(5,(30,3)))))))))),((39,11),(9,((13,12),2))))))))))))))))))));
   tree tree_321 [p = 0.000, P = 0.011] = [&W 0.000033] (1,(82,(((88,87),86),((84,(76,((80,(((81,79),78),77)),75))),(83,(85,((47,((62,28),(63,(64,15)))),((70,44),((16,((17,14),(10,6))),(46,(45,(4,(31,(((36,34),(29,20)),((32,(((71,42),((25,(23,22)),21)),(40,(66,(26,7))))),((43,((69,(67,(68,35))),((73,38),((60,37),((27,8),((41,(61,19)),(((49,(50,((55,(59,52)),((57,56),(58,(((72,53),51),(54,48))))))),18),((33,24),(5,(30,3)))))))))),((74,65),(11,(39,(9,((13,12),2)))))))))))))))))))));
   tree tree_322 [p = 0.000, P = 0.011] = [&W 0.000033] (1,(82,(((88,87),86),((84,(76,((80,(((81,79),78),77)),75))),(83,(85,(47,(28,(((64,63),15),(62,((70,44),((16,((17,14),(10,6))),(46,(45,(4,(31,((34,((36,29),20)),((32,(((71,42),((25,(23,22)),21)),(40,(66,(26,7))))),(43,((((73,38),(69,(67,(68,35)))),((60,37),((27,8),((41,(61,19)),(((49,(50,((55,(59,52)),((57,56),(58,(((72,53),51),(54,48))))))),18),((33,24),(5,(30,3)))))))),(74,((39,11),(65,(9,((13,12),2)))))))))))))))))))))))));
   tree tree_323 [p = 0.000, P = 0.011] = [&W 0.000033] (1,(82,(((88,87),86),((84,(76,((80,(((81,79),78),77)),75))),(83,(85,((47,((62,28),((64,63),15))),((70,44),((16,((17,14),(10,6))),(46,(45,(4,(31,((34,(29,(36,20))),((32,(((71,42),((25,(23,22)),21)),(40,(66,(26,7))))),(65,(((69,(67,(68,35))),((73,38),((60,37),((27,8),((41,(61,19)),(((49,(50,((55,(59,52)),((57,56),(58,(((72,53),51),(54,48))))))),18),((33,24),(5,(30,3))))))))),(43,((74,11),(39,(9,((13,12),2))))))))))))))))))))));
   tree tree_324 [p = 0.000, P = 0.011] = [&W 0.000033] (1,(82,(((88,87),86),((84,(76,((80,(((81,79),78),77)),75))),(83,(85,((47,(62,((64,63),(28,15)))),((70,44),((16,((17,14),(10,6))),(46,(45,(4,(31,(((36,34),(29,20)),((32,(((71,42),((25,(23,22)),21)),(40,(66,(26,7))))),(43,((74,((73,38),((69,(67,(68,35))),(65,((60,37),((27,8),((41,(61,19)),(((49,(50,((55,(59,52)),((57,56),(58,(((72,53),51),(54,48))))))),18),((33,24),(5,(30,3))))))))))),(11,(39,(9,((13,12),2)))))))))))))))))))));
   tree tree_325 [p = 0.000, P = 0.011] = [&W 0.000033] (1,(82,(((88,87),86),((84,(76,((80,(((81,79),78),77)),75))),(83,(85,(47,(((62,28),(64,(63,15))),((70,44),((16,((17,14),(10,6))),(46,(45,(4,(31,((34,(36,(29,20))),((32,(((71,42),((25,(23,22)),21)),(40,(66,(26,7))))),(43,((65,(((73,38),(69,(67,(68,35)))),((60,37),((27,8),((41,(61,19)),(((49,(50,((55,(59,52)),((57,56),(58,(((72,53),51),(54,48))))))),18),((33,24),(5,(30,3))))))))),(74,(11,(39,(9,((13,12),2)))))))))))))))))))))));
   tree tree_326 [p = 0.000, P = 0.011] = [&W 0.000033] (1,(82,(((88,87),86),((84,(76,((80,(((81,79),78),77)),75))),(83,(85,((47,(64,((62,28),(63,15)))),((70,44),((16,((17,14),(10,6))),(46,(45,(4,(31,((((36,34),(29,20)),(32,(((71,42),((25,(23,22)),21)),(40,(66,(26,7)))))),(((73,38),((69,(67,(68,35))),((60,37),((27,8),((41,(61,19)),(((49,(50,((55,(59,52)),((57,56),(58,(((72,53),51),(54,48))))))),18),((33,24),(5,(30,3))))))))),((65,43),((39,11),(74,(9,((13,12),2))))))))))))))))))));
   tree tree_327 [p = 0.000, P = 0.011] = [&W 0.000033] (1,(82,(((88,87),86),((84,(76,((80,(((81,79),78),77)),75))),(83,(85,((47,(28,(62,(64,(63,15))))),((70,44),(((17,(16,14)),(10,6)),(46,(45,(4,(31,((32,(((71,42),((25,(23,22)),21)),(40,(66,(26,7))))),((34,(36,(29,20))),((65,(((73,38),(69,(67,(68,35)))),((60,37),((27,8),((41,(61,19)),(((49,(50,((55,(59,52)),((57,56),(58,(((72,53),51),(54,48))))))),18),((33,24),(5,(30,3))))))))),(74,(43,((39,11),(9,((13,12),2)))))))))))))))))))));
   tree tree_328 [p = 0.000, P = 0.011] = [&W 0.000033] (1,(82,(((88,87),86),((84,(76,((80,(((81,79),78),77)),75))),(83,(85,((47,(62,(28,((64,63),15)))),((70,44),(((17,14),(16,(10,6))),(46,(45,(4,(31,((((36,34),29),(32,(((71,42),((25,(23,22)),21)),(40,(66,(26,7)))))),(43,((((73,38),(69,(67,(68,35)))),((60,37),((27,8),((41,(61,19)),(((49,(50,((55,(59,52)),((57,56),(58,(((72,53),51),(54,48))))))),18),((33,24),(5,(30,3)))))))),(65,((74,(39,11)),((20,9),((13,12),2))))))))))))))))))));
   tree tree_329 [p = 0.000, P = 0.011] = [&W 0.000033] (1,(82,(((88,87),86),((84,(76,((80,(((81,79),78),77)),75))),(83,(85,((47,((62,28),((64,63),15))),((70,44),((16,((17,14),(10,6))),(46,(45,(4,(31,((32,(((71,42),((25,(23,22)),21)),(40,(66,(26,7))))),((43,(((73,38),(69,(67,(68,35)))),((60,37),((27,8),((41,(61,19)),(((49,(50,((55,(59,52)),((57,56),(58,(((72,53),51),(54,48))))))),18),((33,24),(5,(30,3))))))))),(((65,(34,29)),(74,(39,11))),(((36,20),9),((13,12),2))))))))))))))))));
   tree tree_330 [p = 0.000, P = 0.011] = [&W 0.000033] (1,(82,(((88,87),86),((84,(76,((80,(((81,79),78),77)),75))),(83,(85,(47,(((62,28),(64,(63,15))),((70,44),((16,((17,14),(10,6))),(46,(45,(4,(((36,34),29),(31,((32,(((71,42),((25,(23,22)),21)),(40,(66,(26,7))))),(65,(43,(((73,38),((69,(67,(68,35))),((60,37),((27,8),((41,(61,19)),(((49,(50,((55,(59,52)),((57,56),(58,(((72,53),51),(54,48))))))),18),(((33,24),5),(30,3)))))))),(74,((39,11),((20,9),((13,12),2)))))))))))))))))))))));
   tree tree_331 [p = 0.000, P = 0.011] = [&W 0.000033] (1,(82,(((88,87),86),((84,(76,((80,(((81,79),78),77)),75))),(83,(85,((47,(28,(((64,63),62),15))),((70,44),((16,((17,14),(10,6))),(46,(45,(4,(31,((32,(((71,42),((25,(23,22)),21)),(40,(66,(26,7))))),(43,((((73,38),(69,(67,(68,35)))),(65,((60,37),((27,8),((41,(61,19)),(((49,(50,((55,(59,52)),((57,56),(58,(((72,53),51),(54,48))))))),18),((33,24),(5,(30,3))))))))),(39,(11,((74,(((34,29),(36,20)),9)),((13,12),2))))))))))))))))))));
   tree tree_332 [p = 0.000, P = 0.011] = [&W 0.000033] (1,(82,(((88,87),86),((84,(76,((80,(((81,79),78),77)),75))),(83,(85,((62,(28,((64,63),15))),(47,((70,44),((16,((17,14),(10,6))),(46,(45,(4,(31,((32,(((71,42),((25,(23,22)),21)),(40,(66,(26,7))))),(((65,(73,38)),((69,(67,(68,35))),((60,37),((27,8),((41,(61,19)),(((49,(50,((55,(59,52)),((57,56),(58,(((72,53),51),(54,48))))))),18),((33,24),(5,(30,3))))))))),(43,((39,11),((((34,(36,29)),20),9),(74,((13,12),2)))))))))))))))))))));
   tree tree_333 [p = 0.000, P = 0.011] = [&W 0.000033] (1,(82,(((88,87),86),((84,(76,((80,(((81,79),78),77)),75))),(83,(85,((47,((62,28),((64,63),15))),((70,44),((16,((17,14),(10,6))),(46,(45,(4,(31,(((34,(29,(36,20))),(32,(((71,42),((25,(23,22)),21)),(40,(66,(26,7)))))),(43,(65,(((69,(67,(68,35))),((73,38),((60,37),((27,8),((41,(61,19)),(((49,(50,((55,(59,52)),((57,56),(58,(((72,53),51),(54,48))))))),18),((33,24),(5,(30,3))))))))),(74,(11,(39,(9,((13,12),2))))))))))))))))))))));
   tree tree_334 [p = 0.000, P = 0.011] = [&W 0.000033] (1,(82,(((88,87),86),((84,(76,((80,(((81,79),78),77)),75))),(83,(85,((47,(62,(63,(64,(28,15))))),((70,44),((16,((17,14),(10,6))),(46,(45,(4,(31,(((((36,34),29),20),(65,(32,(((71,42),((25,(23,22)),21)),(40,(66,(26,7))))))),(((73,38),((69,(67,(68,35))),((60,37),((27,8),((41,(61,19)),(((49,(50,((55,(59,52)),((57,56),(58,(((72,53),51),(54,48))))))),18),((33,24),(5,(30,3))))))))),(43,((39,(74,11)),(9,((13,12),2)))))))))))))))))));
   tree tree_335 [p = 0.000, P = 0.011] = [&W 0.000033] (1,(82,(((88,87),86),((84,(76,((80,(((81,79),78),77)),75))),(83,(85,((47,(62,(28,(64,(63,15))))),((70,44),((16,((17,14),(10,6))),(46,(45,(4,(31,(((34,(29,(36,20))),(32,(((71,42),((25,(23,22)),21)),(40,(66,(26,7)))))),(43,((65,(((73,38),(69,(67,(68,35)))),((60,37),((27,8),((41,(61,19)),(((49,(50,((55,(59,52)),((57,56),(58,(((72,53),51),(54,48))))))),18),((33,24),(5,(30,3))))))))),(74,(11,(39,(9,((13,12),2)))))))))))))))))))));
   tree tree_336 [p = 0.000, P = 0.011] = [&W 0.000033] (1,(82,(((88,87),86),((84,(76,((80,(((81,79),78),77)),75))),(83,(85,(((62,28),(47,((64,63),15))),((70,44),((16,((17,14),(10,6))),(46,(45,(4,(31,((((34,29),(36,20)),(32,(((71,42),((25,(23,22)),21)),(40,(66,(26,7)))))),(((69,(67,(68,35))),((73,38),(60,(37,((27,8),((41,(61,19)),(((49,(50,((55,(59,52)),((57,56),(58,(((72,53),51),(54,48))))))),18),((33,24),(5,(30,3)))))))))),(65,(43,(39,((74,11),(9,((13,12),2)))))))))))))))))))));
   tree tree_337 [p = 0.000, P = 0.011] = [&W 0.000033] (1,(82,(((88,87),86),((84,(76,((80,(((81,79),78),77)),75))),(83,(85,((47,((62,28),(64,(63,15)))),((70,44),(((17,14),(16,(10,6))),(46,(45,(4,(31,((32,(((71,42),((25,(23,22)),21)),(40,(66,(26,7))))),((34,(36,(29,20))),(((69,(67,(68,35))),((73,38),((60,37),((27,8),((41,(61,19)),(((49,(50,((55,(59,52)),((57,56),(58,(((72,53),51),(54,48))))))),18),((33,24),(5,(30,3))))))))),(65,(43,(11,(74,(39,(9,((13,12),2)))))))))))))))))))))));
   tree tree_338 [p = 0.000, P = 0.011] = [&W 0.000033] (1,(82,(((88,87),86),((84,(76,((80,(((81,79),78),77)),75))),(83,(85,((47,(28,((63,62),(64,15)))),((70,44),(((17,14),(16,(10,6))),(46,(45,(4,(31,((29,(34,(36,20))),((32,(((71,42),((25,(23,22)),21)),(40,(66,(26,7))))),((((73,38),(69,(67,(68,35)))),(65,((60,37),((27,8),((41,(61,19)),(((49,(50,((55,(59,52)),((57,56),(58,(((72,53),51),(54,48))))))),18),((33,24),(5,(30,3))))))))),(43,(74,((39,11),(9,((13,12),2)))))))))))))))))))));
   tree tree_339 [p = 0.000, P = 0.011] = [&W 0.000033] (1,(82,(((88,87),86),((84,(76,((80,(((81,79),78),77)),75))),(83,(85,((47,((62,28),((64,63),15))),((70,44),((14,(17,(16,(10,6)))),(46,(45,(4,((31,29),((32,(((71,42),((25,(23,22)),21)),(40,(66,(26,7))))),(43,(65,((((69,(67,(68,35))),((73,38),34)),((60,37),((27,8),((41,(61,19)),(((49,(50,((55,(59,52)),((57,56),(58,(((72,53),51),(54,48))))))),18),((33,24),(5,(30,3)))))))),((39,11),((74,((36,20),9)),((13,12),2))))))))))))))))))));
   tree tree_340 [p = 0.000, P = 0.011] = [&W 0.000033] (1,(82,(((88,87),86),((84,(76,((80,(((81,79),78),77)),75))),(83,(85,((47,((62,28),((64,63),15))),((70,44),((16,((17,14),(10,6))),(46,(45,(4,((31,(34,29)),((32,(((71,42),((25,(23,22)),21)),(40,(66,(26,7))))),(43,((65,(((73,38),(69,(67,(68,35)))),((60,37),((27,8),((41,(61,19)),(((49,(50,((55,(59,52)),((57,56),(58,(((72,53),51),(54,48))))))),18),((33,24),(5,(30,3))))))))),((74,(39,11)),(((36,20),9),((13,12),2)))))))))))))))))));
   tree tree_341 [p = 0.000, P = 0.011] = [&W 0.000033] (1,(82,(((88,87),86),((84,(76,((80,(((81,79),78),77)),75))),(83,(85,((47,(62,(28,((64,63),15)))),((70,44),((16,((17,14),(10,6))),(46,(45,(4,(31,((32,(((71,42),((25,(23,22)),21)),(40,(66,(26,7))))),(((34,29),(36,20)),((((73,38),(69,(67,(68,35)))),((60,37),((27,8),((41,(61,19)),(((49,(50,((55,(59,52)),((57,56),(58,(((72,53),51),(54,48))))))),18),((33,24),(5,(30,3)))))))),((65,43),(39,(11,(74,(9,((13,12),2))))))))))))))))))))));
   tree tree_342 [p = 0.000, P = 0.012] = [&W 0.000033] (1,(82,(((88,87),86),((84,(76,((80,(((81,79),78),77)),75))),(83,(85,(((62,28),((64,63),15)),(47,((70,44),((16,((17,14),(10,6))),(46,(45,(4,(31,((32,(((71,42),((25,(23,22)),21)),(40,(66,(26,7))))),(((34,29),(36,20)),(((74,((73,38),(69,(67,(68,35))))),((60,37),((27,8),((41,(61,19)),(((49,(50,((55,(59,52)),((57,56),(58,(((72,53),51),(54,48))))))),18),((33,24),(5,(30,3)))))))),(((65,39),11),(43,(9,((13,12),2)))))))))))))))))))));
   tree tree_343 [p = 0.000, P = 0.012] = [&W 0.000033] (1,(82,(((88,87),86),((84,(76,((80,(((81,79),78),77)),75))),(83,(85,(((62,28),(47,((64,63),15))),((70,44),((16,((17,14),(10,6))),(46,(45,(4,(31,((32,(((71,42),((25,(23,22)),21)),(40,(66,(26,7))))),(((36,29),(34,20)),((43,(65,((69,(67,(68,35))),((73,38),((60,37),((27,8),((41,(61,19)),(((49,(50,((55,(59,52)),((57,56),(58,(((72,53),51),(54,48))))))),18),((33,24),(5,(30,3))))))))))),(11,(74,(39,(9,((13,12),2)))))))))))))))))))));
   tree tree_344 [p = 0.000, P = 0.012] = [&W 0.000033] (1,(82,(((88,87),86),((84,(76,((80,(((81,79),78),77)),75))),(83,(85,((47,(28,(62,(64,(63,15))))),((70,44),((16,((17,14),(10,6))),(46,(45,(4,(31,((32,(((71,42),((25,(23,22)),21)),(40,(66,(26,7))))),((29,((36,34),20)),(((69,(67,(68,35))),((73,38),((60,37),((27,8),((41,(61,19)),(((49,(50,((55,(59,52)),((57,56),(58,(((72,53),51),(54,48))))))),18),((33,24),(5,(30,3))))))))),(43,(65,(74,((39,11),(9,((13,12),2))))))))))))))))))))));
   tree tree_345 [p = 0.000, P = 0.012] = [&W 0.000033] (1,(82,(((88,87),86),((84,(76,((80,(((81,79),78),77)),75))),(83,(85,(47,(((62,28),(64,(63,15))),((70,44),((16,((17,14),(10,6))),(46,(45,(4,(31,((36,(34,(29,20))),((32,(((71,42),((25,(23,22)),21)),(40,(66,(26,7))))),((((73,38),(69,(67,(68,35)))),((60,37),((27,8),((41,(61,19)),(((49,(50,((55,(59,52)),((57,56),(58,(((72,53),51),(54,48))))))),18),(((33,24),5),(30,3))))))),(65,(43,((39,11),(74,(9,((13,12),2)))))))))))))))))))))));
   tree tree_346 [p = 0.000, P = 0.012] = [&W 0.000033] (1,(82,(((88,87),86),((84,(76,((80,(((81,79),78),77)),75))),(83,(85,((47,(62,(28,((64,63),15)))),((70,44),((16,((17,14),(10,6))),(46,(45,(4,(31,((32,(((71,42),((25,(23,22)),21)),(40,(66,(26,7))))),(43,(65,(((36,34),(29,20)),((((73,38),(69,(67,(68,35)))),((60,37),((27,8),((41,(61,19)),(((49,(50,((55,(59,52)),((57,56),(58,(((72,53),51),(54,48))))))),18),((33,24),(5,(30,3)))))))),((74,(39,11)),(9,((13,12),2)))))))))))))))))))));
   tree tree_347 [p = 0.000, P = 0.012] = [&W 0.000033] (1,(82,(((88,87),86),((84,(76,((80,(((81,79),78),77)),75))),(83,(85,((47,(62,(28,(64,(63,15))))),((70,44),((16,((17,14),(10,6))),(46,(45,(4,(31,((32,(((71,42),((25,(23,22)),21)),(40,(66,(26,7))))),((((65,34),29),(((73,38),(69,(67,(68,35)))),((60,37),((27,8),((41,(61,19)),(((49,(50,((55,(59,52)),((57,56),(58,(((72,53),51),(54,48))))))),18),((33,24),(5,(30,3))))))))),(43,((39,11),(74,(((36,20),9),((13,12),2))))))))))))))))))));
   tree tree_348 [p = 0.000, P = 0.012] = [&W 0.000033] (1,(82,(((88,87),86),((84,(76,((80,(((81,79),78),77)),75))),(83,(85,((62,(47,((64,63),15))),(28,((70,44),((16,((17,14),(10,6))),(46,(45,(4,(31,((32,(((71,42),((25,(23,22)),21)),(40,(66,(26,7))))),((((73,38),(69,(67,(68,35)))),((60,37),((27,8),((41,(61,19)),(((49,(50,((55,(59,52)),((57,56),(58,(((72,53),51),(54,48))))))),18),((33,24),(5,(30,3)))))))),(43,(65,(((74,(34,29)),(39,11)),(((36,20),9),((13,12),2)))))))))))))))))))));
   tree tree_349 [p = 0.000, P = 0.012] = [&W 0.000033] (1,(82,(((88,87),86),((84,(76,((80,(((81,79),78),77)),75))),(83,(85,((47,(28,(62,(64,(63,15))))),((70,44),((16,((17,14),(10,6))),(46,(45,(4,(31,((32,(((71,42),((25,(23,22)),21)),(40,(66,(26,7))))),(43,((65,29),(((73,38),((69,(67,(68,35))),((60,37),((27,8),((41,(61,19)),(((49,(50,((55,(59,52)),((57,56),(58,(((72,53),51),(54,48))))))),18),((33,24),(5,(30,3))))))))),((74,(39,11)),(((36,20),9),(34,((13,12),2)))))))))))))))))))));
   tree tree_350 [p = 0.000, P = 0.012] = [&W 0.000033] (1,(82,(((88,87),86),((84,(76,((80,(((81,79),78),77)),75))),(83,(85,((47,(62,(28,(64,(63,15))))),((70,44),((16,((17,14),(10,6))),(46,(45,(4,((31,29),((32,(((71,42),((25,(23,22)),21)),(40,(66,(26,7))))),((((73,38),(69,(67,(68,35)))),((60,37),((27,8),((41,(61,19)),(((49,(50,((55,(59,52)),((57,56),(58,(((72,53),51),(54,48))))))),18),((33,24),(5,(30,3)))))))),((65,43),(74,((39,11),((20,9),(((36,13),12),(34,2)))))))))))))))))))));
   tree tree_351 [p = 0.000, P = 0.012] = [&W 0.000033] (1,(82,(((88,87),86),((84,(76,((80,(((81,79),78),77)),75))),(83,(85,((47,((62,28),((64,63),15))),((70,44),((16,((17,14),(10,6))),(46,(45,(4,(31,(43,((32,(((71,42),((25,(23,22)),21)),(40,(66,(26,7))))),((29,(34,(36,20))),((65,(((73,38),(69,(67,(68,35)))),((60,37),((27,8),((41,(61,19)),(((49,(50,((55,(59,52)),((57,56),(58,(((72,53),51),(54,48))))))),18),((33,24),(5,(30,3))))))))),(11,(74,(39,(9,((13,12),2))))))))))))))))))))));
   tree tree_352 [p = 0.000, P = 0.012] = [&W 0.000033] (1,(82,(((88,87),86),((84,(76,((80,(((81,79),78),77)),75))),(83,(85,((28,(47,(62,(64,(63,15))))),((70,44),((16,((17,14),(10,6))),(46,(45,(4,(31,((32,(((71,42),((25,(23,22)),21)),(40,(66,(26,7))))),((((73,38),(69,(67,(68,35)))),((60,37),((27,8),((41,(61,19)),(((49,(50,((55,(59,52)),((57,56),(58,(((72,53),51),(54,48))))))),18),((33,24),(5,(30,3)))))))),((65,(39,(74,11))),((43,(34,29)),(((36,20),9),((13,12),2)))))))))))))))))));
   tree tree_353 [p = 0.000, P = 0.012] = [&W 0.000033] (1,(82,(((88,87),86),((84,(76,((80,(((81,79),78),77)),75))),(83,(85,((62,28),(47,((64,(63,15)),((70,44),((16,((17,14),(10,6))),(46,(45,(4,(31,((32,(((71,42),((25,(23,22)),21)),(40,(66,(26,7))))),((43,((69,(67,(68,35))),((73,38),(65,((60,37),((27,8),((41,(61,19)),(((49,(50,((55,(59,52)),((57,56),(58,(((72,53),51),(54,48))))))),18),((33,24),(5,(30,3))))))))))),((74,(39,11)),(((36,((34,29),20)),9),((13,12),2))))))))))))))))))));
   tree tree_354 [p = 0.000, P = 0.012] = [&W 0.000033] (1,(82,(((88,87),86),((84,(76,((80,(((81,79),78),77)),75))),(83,(85,((47,(28,(64,((63,62),15)))),((70,44),((16,((17,14),(10,6))),(46,(45,(4,(31,((32,(((71,42),((25,(23,22)),21)),(40,(66,(26,7))))),(43,(((69,(67,(68,35))),((65,(73,38)),((60,37),((27,8),((41,(61,19)),(((49,(50,((55,(59,52)),((57,56),(58,(((72,53),51),(54,48))))))),18),((33,24),(5,(30,3))))))))),(((74,(36,(34,(29,20)))),(39,11)),(9,((13,12),2)))))))))))))))))));
   tree tree_355 [p = 0.000, P = 0.012] = [&W 0.000033] (1,(82,(((88,87),86),((84,(76,((80,(((81,79),78),77)),75))),(83,(85,(47,(((62,28),((64,63),15)),((70,44),((14,((17,16),(10,6))),(46,(45,(4,(31,(((34,(36,(29,20))),(32,(((71,42),((25,(23,22)),21)),(40,(66,(26,7)))))),(((65,((73,38),(69,(67,(68,35))))),((60,37),((27,8),((41,(61,19)),(((49,(50,((55,(59,52)),((57,56),(58,(((72,53),51),(54,48))))))),18),((33,24),(5,(30,3)))))))),(43,(74,((39,11),(9,((13,12),2)))))))))))))))))))));
   tree tree_356 [p = 0.000, P = 0.012] = [&W 0.000033] (1,(82,(((88,87),86),((84,(76,((80,(((81,79),78),77)),75))),(83,(85,((47,((62,28),((64,63),15))),((70,44),((14,((17,16),(10,6))),(46,(45,(4,(31,(((36,(34,(29,20))),(32,(((71,42),((25,(23,22)),21)),(40,(66,(26,7)))))),((((73,38),(69,(67,(68,35)))),((60,37),((27,8),((41,(61,19)),(((49,(50,((55,(59,52)),((57,56),(58,(((72,53),51),(54,48))))))),18),(((33,24),5),(30,3))))))),(43,((39,(65,11)),(74,(9,((13,12),2))))))))))))))))))));
   tree tree_357 [p = 0.000, P = 0.012] = [&W 0.000033] (1,(82,(((88,87),86),((84,(76,((80,(((81,79),78),77)),75))),(83,(85,((47,((62,28),((64,63),15))),((70,44),((14,((17,16),(10,6))),(46,(45,(4,(31,(((36,((34,29),20)),(32,(((71,42),((25,(23,22)),21)),(40,(66,(26,7)))))),(65,(((69,(67,(68,35))),((73,38),((60,37),((27,8),((41,(61,19)),(((49,(50,((55,(59,52)),((57,56),(58,(((72,53),51),(54,48))))))),18),((33,24),(5,(30,3))))))))),(43,((74,11),(9,((13,(39,12)),2))))))))))))))))))));
   tree tree_358 [p = 0.000, P = 0.012] = [&W 0.000033] (1,(82,(((88,87),86),((84,(76,((80,(((81,79),78),77)),75))),(83,(85,((62,(47,(28,(64,(63,15))))),((70,44),((14,((17,16),(10,6))),(46,(45,(4,(31,(((34,(36,(29,20))),(32,(((71,42),((25,(23,22)),21)),(40,(66,(26,7)))))),((65,(((73,38),(69,(67,(68,35)))),((60,37),((27,8),((41,(61,19)),(((49,(50,((55,(59,52)),((57,56),(58,(((72,53),51),(54,48))))))),18),((33,24),(5,(30,3))))))))),(43,((74,(39,11)),(9,((13,12),2)))))))))))))))))));
   tree tree_359 [p = 0.000, P = 0.012] = [&W 0.000033] (1,(82,(((88,87),86),((84,(76,((80,(((81,79),78),77)),75))),(83,(85,(47,(((62,28),((64,63),15)),((70,44),((14,((17,16),(10,6))),(46,(45,(4,(31,((32,(((71,42),((25,(23,22)),21)),(40,(66,(26,7))))),((74,((69,(67,(68,35))),((65,(34,29)),((73,38),((60,37),((27,8),((41,(61,19)),(((49,(50,((55,(59,52)),((57,56),(58,(((72,53),51),(54,48))))))),18),((33,24),(5,(30,3))))))))))),((43,(39,11)),(((36,20),9),((13,12),2)))))))))))))))))));
   tree tree_360 [p = 0.000, P = 0.012] = [&W 0.000033] (1,(82,(((88,87),86),((84,(76,((80,(((81,79),78),77)),75))),(83,(85,((47,(28,(62,(63,(64,15))))),((70,44),((14,((17,16),(10,6))),(46,(45,(4,(31,((32,29),((((71,42),((25,(23,22)),21)),(40,(66,(26,7)))),((65,((69,(67,(68,35))),((73,38),((60,37),((27,8),((41,(61,19)),(((49,(50,((55,(59,52)),((57,56),(58,(((72,53),51),(54,48))))))),18),((33,24),(5,(30,3)))))))))),(43,((74,(39,11)),(((34,(36,20)),9),((13,12),2))))))))))))))))))));
   tree tree_361 [p = 0.000, P = 0.012] = [&W 0.000033] (1,(82,(((88,87),86),((84,(76,((80,(((81,79),78),77)),75))),(83,(85,((47,((62,28),(64,(63,15)))),((70,44),((14,((17,16),(10,6))),(46,(45,(4,(31,(((34,(29,(36,20))),(32,(((71,42),((25,(23,22)),21)),(40,(66,(26,7)))))),(65,(43,(((69,(67,(68,35))),((73,38),((60,37),((27,8),((41,(61,19)),(((49,(50,((55,(59,52)),((57,56),(58,(((72,53),51),(54,48))))))),18),((33,24),(5,(30,3))))))))),(74,((39,11),(9,((13,12),2)))))))))))))))))))));
   tree tree_362 [p = 0.000, P = 0.012] = [&W 0.000033] (1,(82,(((88,87),86),((84,(76,((80,(((81,79),78),77)),75))),(83,(85,((47,((62,(64,(63,28))),15)),((70,44),(((17,14),(16,(10,6))),(46,(45,(4,(31,((32,(((71,42),((25,(23,22)),21)),(40,(66,(26,7))))),(((((36,34),29),20),(((73,38),(69,(67,(68,35)))),((60,37),((27,8),((41,(61,19)),(((49,(50,((55,(59,52)),((57,56),(58,(((72,53),51),(54,48))))))),18),((33,24),(5,(30,3))))))))),((65,(74,11)),((43,39),(9,((13,12),2)))))))))))))))))));
   tree tree_363 [p = 0.000, P = 0.012] = [&W 0.000033] (1,(82,(((88,87),86),((84,(76,((80,(((81,79),78),77)),75))),(83,(85,(((62,47),(28,((64,63),15))),((70,44),(((17,14),(16,(10,6))),(46,(45,(4,(31,((32,(((71,42),((25,(23,22)),21)),(40,(66,(26,7))))),(((74,43),(((73,38),(69,(67,(68,35)))),((60,37),((27,8),((41,(61,19)),(((49,(50,((55,(59,52)),((57,56),(58,(((72,53),51),(54,48))))))),18),((33,24),(5,(30,3))))))))),((39,(((36,34),29),20)),(65,(11,(9,((13,12),2))))))))))))))))))));
   tree tree_364 [p = 0.000, P = 0.012] = [&W 0.000033] (1,(82,(((88,87),86),((84,(76,((80,(((81,79),78),77)),75))),(83,(85,((47,((62,28),((64,63),15))),((70,44),(((17,14),(16,(10,6))),(46,(45,(4,(31,((32,(((71,42),((25,(23,22)),21)),(40,(66,(26,7))))),((43,((69,(67,(68,35))),((73,38),((60,37),((27,8),((41,(61,19)),(((49,(50,((55,(59,52)),((57,56),(58,(((72,53),51),(54,48))))))),18),((33,24),(5,(30,3)))))))))),((65,((34,(36,29)),20)),(74,(11,(39,(9,((13,12),2)))))))))))))))))))));
   tree tree_365 [p = 0.000, P = 0.012] = [&W 0.000033] (1,(82,(((88,87),86),((84,(76,((80,(((81,79),78),77)),75))),(83,(85,((47,((62,28),(64,(63,15)))),((70,44),((14,((17,16),(10,6))),(46,(45,(4,(31,(((29,(34,(36,20))),(32,(((71,42),((25,(23,22)),21)),(40,(66,(26,7)))))),(43,(((69,(67,(68,35))),((73,38),(65,((60,37),((27,8),((41,(61,19)),(((49,(50,((55,(59,52)),((57,56),(58,(((72,53),51),(54,48))))))),18),((33,24),(5,(30,3)))))))))),(11,(74,(39,(9,((13,12),2)))))))))))))))))))));
   tree tree_366 [p = 0.000, P = 0.012] = [&W 0.000033] (1,(82,(((88,87),86),((84,(76,((80,(((81,79),78),77)),75))),(83,(85,(47,(((62,28),(64,(63,15))),((70,44),((14,((17,16),(10,6))),(46,(45,(4,(31,((((36,29),20),(32,(((42,(71,34)),((25,(23,22)),21)),(40,(66,(26,7)))))),(43,(((69,(67,(68,35))),((73,38),(65,((60,37),((27,8),((41,(61,19)),(((49,(50,((55,(59,52)),((57,56),(58,(((72,53),51),(54,48))))))),18),((33,24),(5,(30,3)))))))))),((39,11),(74,(9,((13,12),2)))))))))))))))))))));
   tree tree_367 [p = 0.000, P = 0.012] = [&W 0.000033] (1,(82,(((88,87),86),((84,(76,((80,(((81,79),78),77)),75))),(83,(85,((47,(28,(62,((64,63),15)))),((70,44),((14,((17,16),(10,6))),(46,(45,(4,(31,(((29,((36,34),20)),(32,(((71,42),((25,(23,22)),21)),(40,(66,(26,7)))))),(((73,38),((69,(67,(68,35))),(60,(37,((27,8),((41,(61,19)),(((49,(50,((55,(59,52)),((57,56),(58,(((72,53),51),(54,48))))))),18),((33,24),(5,(30,3)))))))))),(65,(43,(39,(11,(74,(9,((13,12),2))))))))))))))))))))));
   tree tree_368 [p = 0.000, P = 0.012] = [&W 0.000033] (1,(82,(((88,87),86),((84,(76,((80,(((81,79),78),77)),75))),(83,(85,((47,(62,(28,((64,63),15)))),((70,44),((14,((17,16),(10,6))),(46,(45,(4,(31,(((29,(34,(36,20))),(32,(((71,42),((25,(23,22)),21)),(40,(66,(26,7)))))),(43,((((73,38),(69,(67,(68,35)))),((60,37),((27,8),((41,(61,19)),(((49,(50,((55,(59,52)),((57,56),(58,(((72,53),51),(54,48))))))),18),((33,24),(5,(30,3)))))))),(65,(74,(11,(39,(9,((13,12),2))))))))))))))))))))));
   tree tree_369 [p = 0.000, P = 0.012] = [&W 0.000033] (1,(82,(((88,87),86),((84,(76,((80,(((81,79),78),77)),75))),(83,(85,((47,((62,28),((64,63),15))),((70,44),((14,((17,16),(10,6))),(46,(45,(4,(31,((32,(((71,42),((25,(23,22)),21)),(40,(66,(26,7))))),((29,((36,34),20)),((((73,38),(69,(67,(68,35)))),((60,37),((27,8),((41,(61,19)),((49,((50,((55,(59,52)),((57,56),(58,(((72,53),51),(54,48)))))),18)),((33,24),(5,(30,3)))))))),(43,((65,(39,11)),(74,(9,((13,12),2)))))))))))))))))))));
   tree tree_370 [p = 0.000, P = 0.012] = [&W 0.000033] (1,(82,(((88,87),86),((84,(76,((80,(((81,79),78),77)),75))),(83,(85,((47,((62,28),(64,(63,15)))),((70,44),((14,((17,16),(10,6))),(46,(45,(4,(31,((29,(34,(36,20))),((32,(((71,42),((25,(23,22)),21)),(40,(66,(26,7))))),(65,(43,(((73,38),((69,(67,(68,35))),((60,37),((27,8),((41,(61,19)),((49,((50,((55,(59,52)),((57,56),(58,(((72,53),51),(54,48)))))),18)),(5,((33,24),(30,3))))))))),((74,(39,11)),(9,((13,12),2)))))))))))))))))))));
   tree tree_371 [p = 0.000, P = 0.012] = [&W 0.000033] (1,(82,(((88,87),86),((84,(76,((80,(((81,79),78),77)),75))),(83,(85,(47,((28,(62,((64,63),15))),((70,44),((14,((17,16),(10,6))),(46,(45,(4,(31,((34,(29,(36,20))),((32,(((71,42),((25,(23,22)),21)),(40,(66,(26,7))))),(65,(((74,(73,38)),((69,(67,(68,35))),((60,37),((27,8),((41,(61,19)),(((49,(50,((55,(59,52)),((57,56),(58,(((72,53),51),(54,48))))))),18),(5,((33,24),(30,3))))))))),(43,(11,(9,(39,((13,12),2)))))))))))))))))))))));
   tree tree_372 [p = 0.000, P = 0.013] = [&W 0.000033] (1,(82,(((88,87),86),((84,(76,((80,(((81,79),78),77)),75))),(83,(85,(47,(((62,28),((64,63),15)),((70,44),((14,((17,16),(10,6))),(46,(45,(4,(31,((29,(34,(36,20))),((32,(((71,42),((25,(23,22)),21)),(40,(66,(26,7))))),((((73,38),(69,(67,(68,35)))),((60,37),((27,8),((41,(61,19)),(((49,(50,((55,(59,52)),((57,56),(58,(((72,53),51),(54,48))))))),18),((33,24),(5,(30,3)))))))),((65,((74,39),11)),(43,(9,((13,12),2)))))))))))))))))))));
   tree tree_373 [p = 0.000, P = 0.013] = [&W 0.000033] (1,(82,(((88,87),86),((84,(76,((80,(((81,79),78),77)),75))),(83,(85,((47,(28,(62,(64,(63,15))))),((70,44),((14,((17,16),(10,6))),(46,(45,(4,(31,((29,((36,34),20)),((32,(((71,42),((25,(23,22)),21)),(40,(66,(26,7))))),((((73,38),(69,(67,(68,35)))),(60,(37,((27,8),((41,(61,19)),(((49,(50,((55,(59,52)),((57,56),(58,(((72,53),51),(54,48))))))),18),((33,24),(5,(30,3))))))))),((74,((65,39),11)),(43,(9,((13,12),2))))))))))))))))))));
   tree tree_374 [p = 0.000, P = 0.013] = [&W 0.000033] (1,(82,(((88,87),86),((84,(76,((80,(((81,79),78),77)),75))),(83,(85,(47,(((62,28),((64,63),15)),((70,44),((14,((17,16),(10,6))),(46,(45,(4,(31,((36,(29,20)),((32,((34,((71,42),((25,(23,22)),21))),(40,(66,(26,7))))),((((73,38),(69,(67,(68,35)))),((60,37),((27,8),((41,(61,19)),(((49,(50,((55,(59,52)),((57,56),(58,(((72,53),51),(54,48))))))),18),((33,24),(5,(30,3)))))))),(43,((65,(39,11)),(74,(9,((13,12),2))))))))))))))))))))));
   tree tree_375 [p = 0.000, P = 0.013] = [&W 0.000033] (1,(82,(((88,87),86),((84,(76,((80,(((81,79),78),77)),75))),(83,(85,((47,((62,28),((64,63),15))),((70,44),((14,((17,16),(10,6))),(46,(45,(4,(31,((29,(36,20)),((32,(((71,42),((25,(23,22)),21)),(40,(66,(26,7))))),((((69,(67,(68,35))),((73,38),34)),((60,37),((27,8),((41,(61,19)),(((49,(50,((55,(59,52)),((57,56),(58,(((72,53),51),(54,48))))))),18),((33,24),(5,(30,3)))))))),((74,11),((43,(65,39)),(9,((13,12),2))))))))))))))))))));
   tree tree_376 [p = 0.000, P = 0.013] = [&W 0.000033] (1,(82,(((88,87),86),((84,(76,((80,(((81,79),78),77)),75))),(83,(85,(47,(((62,28),((64,63),15)),((70,44),((14,((17,16),(10,6))),(46,(45,(4,(31,(((34,29),(36,20)),((32,(((71,42),((25,(23,22)),21)),(40,(66,(26,7))))),(((69,(67,(68,35))),((73,38),(65,((60,37),((27,8),((41,(61,19)),(((49,(50,((55,(59,52)),((57,56),(58,(((72,53),51),(54,48))))))),18),((33,24),(5,(30,3)))))))))),(43,(39,((74,11),(9,((13,12),2))))))))))))))))))))));
   tree tree_377 [p = 0.000, P = 0.013] = [&W 0.000033] (1,(82,(((88,87),86),((84,(76,((80,(((81,79),78),77)),75))),(83,(85,((47,(28,(62,((64,63),15)))),((70,44),((14,((17,16),(10,6))),(46,(45,(4,((31,29),((32,(((71,42),((25,(23,22)),21)),(40,(66,(26,7))))),(((65,34),((69,(67,(68,35))),((73,38),((60,37),((27,8),((41,(61,19)),(((49,(50,((55,(59,52)),((57,56),(58,(((72,53),51),(54,48))))))),18),((33,24),(5,(30,3)))))))))),(43,((74,(39,11)),(9,((13,((36,20),12)),2)))))))))))))))))));
   tree tree_378 [p = 0.000, P = 0.013] = [&W 0.000033] (1,(82,(((88,87),86),((84,(76,((80,(((81,79),78),77)),75))),(83,(85,((47,((62,28),(64,(63,15)))),((70,44),((14,((17,16),(10,6))),(46,(45,(4,(31,((32,(((71,42),((25,(23,22)),21)),(40,(66,(26,7))))),((29,(36,(34,20))),(43,(((65,(73,38)),((69,(67,(68,35))),((60,37),((27,8),((41,(61,19)),(((49,(50,((55,(59,52)),((57,56),(58,(((72,53),51),(54,48))))))),18),((33,24),(5,(30,3))))))))),((74,(39,11)),(9,((13,12),2))))))))))))))))))));
   tree tree_379 [p = 0.000, P = 0.013] = [&W 0.000033] (1,(82,(((88,87),86),((84,(76,((80,(((81,79),78),77)),75))),(83,(85,((28,(47,(62,(64,(63,15))))),((70,44),((14,((17,16),(10,6))),(46,(45,(4,(31,((32,(((71,42),((25,(23,22)),21)),(40,(66,(26,7))))),((29,((36,34),20)),((((73,38),(69,(67,(68,35)))),((60,37),((27,8),((41,(61,19)),(((49,(50,((55,(59,52)),((57,56),(58,(((72,53),51),(54,48))))))),18),((33,24),(5,(30,3)))))))),(43,((39,11),((74,65),(9,((13,12),2)))))))))))))))))))));
   tree tree_380 [p = 0.000, P = 0.013] = [&W 0.000033] (1,(82,(((88,87),86),((84,(76,((80,(((81,79),78),77)),75))),(83,(85,(47,(((62,28),((64,63),15)),((70,44),((14,((17,16),(10,6))),(46,(45,(4,(31,(43,((32,((34,((71,42),((25,(23,22)),21))),(40,(66,(26,7))))),((29,(36,20)),((65,(74,(((73,38),(69,(67,(68,35)))),((60,37),((27,8),((41,(61,19)),(((49,(50,((55,(59,52)),((57,56),(58,(((72,53),51),(54,48))))))),18),((33,24),(5,(30,3)))))))))),((39,11),(9,((13,12),2)))))))))))))))))))));
   tree tree_381 [p = 0.000, P = 0.013] = [&W 0.000033] (1,(82,(((88,87),86),((84,(76,((80,(((81,79),78),77)),75))),(83,(85,((47,(28,(62,(64,(63,15))))),((70,44),((14,((17,16),(10,6))),(46,(45,(4,(31,((32,(((71,42),((25,(23,22)),21)),(40,(66,(26,7))))),(43,(((65,(34,29)),(((73,38),(69,(67,(68,35)))),((60,37),((27,8),((41,(61,19)),(((49,(50,((55,(59,52)),((57,56),(58,(((72,53),51),(54,48))))))),18),(((33,24),5),(30,3)))))))),((74,11),((39,((36,20),9)),((13,12),2)))))))))))))))))));
   tree tree_382 [p = 0.000, P = 0.013] = [&W 0.000033] (1,(82,(((88,87),86),((84,(76,((80,(((81,79),78),77)),75))),(83,(85,((47,((62,28),(64,(63,15)))),((70,44),((14,((17,16),(10,6))),(46,(45,(4,(31,((34,29),((32,(((71,42),((25,(23,22)),21)),(40,(66,(26,7))))),(43,(65,(((69,(67,(68,35))),((73,38),((60,37),((27,8),((41,(61,19)),(((49,(50,((55,(59,52)),((57,56),(58,(((72,53),51),(54,48))))))),18),((33,24),(5,(30,3))))))))),(74,((39,11),(((36,20),9),((13,12),2))))))))))))))))))))));
   tree tree_383 [p = 0.000, P = 0.013] = [&W 0.000033] (1,(82,(((88,87),86),((84,(76,((80,(((81,79),78),77)),75))),(83,(85,((62,(28,(64,(63,15)))),(47,((70,44),((14,((17,16),(10,6))),(46,(45,(4,(31,((32,(((71,42),((25,(23,22)),21)),(40,(66,(26,7))))),(((34,29),(36,20)),((65,43),((((73,38),(69,(67,(68,35)))),((60,37),((27,8),((41,(61,19)),(((49,(50,((55,(59,52)),((57,56),(58,(((72,53),51),(54,48))))))),18),((33,24),(5,(30,3)))))))),(74,((39,11),(9,((13,12),2))))))))))))))))))))));
   tree tree_384 [p = 0.000, P = 0.013] = [&W 0.000033] (1,(82,(((88,87),86),((84,(76,((80,(((81,79),78),77)),75))),(83,(85,(28,((47,(62,((64,63),15))),((70,44),(((17,14),(16,(10,6))),(46,(45,(4,(29,(31,((32,(((71,42),((25,(23,22)),21)),(34,(40,(66,(26,7)))))),((((73,38),(69,(67,(68,35)))),((60,37),((27,8),((41,(61,19)),(((49,(50,((55,(59,52)),((57,56),(58,(((72,53),51),(54,48))))))),18),((33,24),(5,(30,3)))))))),((65,43),((74,11),(((36,20),9),((13,(39,12)),2)))))))))))))))))))));
   tree tree_385 [p = 0.000, P = 0.013] = [&W 0.000033] (1,(82,(((88,87),86),((84,(76,((80,(((81,79),78),77)),75))),(83,(85,((47,(28,(62,((64,63),15)))),((70,44),(((17,14),(16,(10,6))),(46,(45,(4,(31,((32,(((71,42),((25,(23,22)),21)),(40,(66,(26,7))))),((36,20),((65,(((74,(73,38)),(69,(67,(68,35)))),((60,37),((27,8),((41,(61,19)),(((49,(50,((55,(59,52)),((57,56),(58,(((72,53),51),(54,48))))))),18),((33,24),(5,(30,3))))))))),(43,(((34,29),(39,11)),(9,((13,12),2))))))))))))))))))));
   tree tree_386 [p = 0.000, P = 0.013] = [&W 0.000033] (1,(82,(((88,87),86),((84,(76,((80,(((81,79),78),77)),75))),(83,(85,(((62,28),(47,((64,63),15))),((70,44),(((17,14),(16,(10,6))),(46,(45,(4,(31,((32,((((71,42),34),((25,(23,22)),21)),(40,(66,(26,7))))),((36,(29,20)),(65,(((69,(67,(68,35))),((73,38),((60,37),((27,8),((41,(61,19)),(((49,(50,((55,(59,52)),((57,56),(58,(((72,53),51),(54,48))))))),18),((33,24),(5,(30,3))))))))),(43,((39,11),(74,(9,((13,12),2))))))))))))))))))))));
   tree tree_387 [p = 0.000, P = 0.013] = [&W 0.000033] (1,(82,(((88,87),86),((84,(76,((80,(((81,79),78),77)),75))),(83,(85,((47,((62,28),(64,(63,15)))),((70,44),(((17,14),(16,(10,6))),(46,(45,(4,(31,((32,(((71,42),((25,(23,22)),21)),(40,(66,(26,7))))),((34,(36,(29,20))),((65,((69,(67,(68,35))),((73,38),((60,37),((27,8),((41,(61,19)),(((49,(50,((55,(59,52)),((57,56),(58,(((72,53),51),(54,48))))))),18),((33,24),(5,(30,3)))))))))),(43,((39,(74,11)),(9,((13,12),2))))))))))))))))))));
   tree tree_388 [p = 0.000, P = 0.013] = [&W 0.000033] (1,(82,(((88,87),86),((84,(76,((80,(((81,79),78),77)),75))),(83,(85,(47,(((62,28),(64,(63,15))),((70,44),(((17,14),(16,(10,6))),(46,(45,(4,(31,((29,(36,20)),((32,(((71,42),((25,(23,22)),21)),(40,(66,(26,7))))),(43,((((73,38),(69,(67,(68,35)))),(65,((60,37),((27,8),((41,(61,19)),(((49,(50,((55,(59,52)),((57,56),(58,(((72,53),51),(54,48))))))),18),((33,24),(5,(30,3))))))))),((74,((39,34),11)),(9,((13,12),2)))))))))))))))))))));
   tree tree_389 [p = 0.000, P = 0.013] = [&W 0.000033] (1,(82,(((88,87),86),((84,(76,((80,(((81,79),78),77)),75))),(83,(85,((47,((62,28),((64,63),15))),((70,44),(((17,14),(16,(10,6))),(46,(45,(4,(31,(((36,34),(29,20)),((32,(((71,42),((25,(23,22)),21)),(40,(66,(26,7))))),(65,((((73,38),(69,(67,(68,35)))),((60,37),((27,8),((41,(61,19)),(((49,(50,((55,(59,52)),((57,56),(58,(((72,53),51),(54,48))))))),18),(5,((33,24),(30,3)))))))),(43,(11,(74,(39,(9,((13,12),2)))))))))))))))))))))));
   tree tree_390 [p = 0.000, P = 0.013] = [&W 0.000033] (1,(82,(((88,87),86),((84,(76,((80,(((81,79),78),77)),75))),(83,(85,(((62,47),(28,((64,63),15))),((70,44),(((17,14),(16,(10,6))),(46,(45,(4,(31,((32,(((71,42),((25,(23,22)),21)),(40,(66,(26,7))))),((34,(36,(29,20))),(((73,38),((69,(67,(68,35))),((60,37),((27,8),((41,(61,19)),(((49,(50,((55,(59,52)),((57,56),(58,(((72,53),51),(54,48))))))),18),((33,24),(5,(30,3))))))))),((65,43),(74,((39,11),(9,((13,12),2)))))))))))))))))))));
   tree tree_391 [p = 0.000, P = 0.013] = [&W 0.000033] (1,(82,(((88,87),86),((84,(76,((80,(((81,79),78),77)),75))),(83,(85,((47,((62,28),(64,(63,15)))),((70,44),(((17,14),(16,(10,6))),(46,(45,(4,(31,((32,(65,(((71,42),((25,(23,22)),21)),(40,(66,(26,7)))))),(((73,38),((69,(67,(68,35))),((60,37),((27,8),((41,(61,19)),(((49,(50,((55,(59,52)),((57,56),(58,(((72,53),51),(54,48))))))),18),((33,24),(5,(30,3))))))))),(43,(((39,(29,(34,(36,20)))),(74,11)),(9,((13,12),2)))))))))))))))))));
   tree tree_392 [p = 0.000, P = 0.013] = [&W 0.000033] (1,(82,(((88,87),86),((84,(76,((80,(((81,79),78),77)),75))),(83,(85,((47,((62,28),((64,63),15))),((70,44),(((17,(16,14)),(10,6)),(46,(45,(4,(31,((32,(((71,42),((25,(23,22)),21)),(40,(66,(26,7))))),((36,(34,(29,20))),((65,(((73,38),(69,(67,(68,35)))),((60,37),((27,8),((41,(61,19)),(((49,(50,((55,(59,52)),((57,56),(58,(((72,53),51),(54,48))))))),18),((33,24),(5,(30,3))))))))),(43,((74,(39,11)),(9,((13,12),2))))))))))))))))))));
   tree tree_393 [p = 0.000, P = 0.013] = [&W 0.000033] (1,(82,(((88,87),86),((84,(76,((80,(((81,79),78),77)),75))),(83,(85,((47,((62,28),((64,63),15))),((70,44),(((17,(16,14)),(10,6)),(46,(45,(4,(31,((32,(((71,42),((25,(23,22)),21)),(40,(66,(26,7))))),(((73,38),((69,(67,(68,35))),((60,37),((27,8),((41,(61,19)),(((49,(50,((55,(59,52)),((57,56),(58,(((72,53),51),(54,48))))))),18),((33,24),(5,(30,3))))))))),((65,43),((34,(36,(29,20))),(74,((39,11),(9,((13,12),2)))))))))))))))))))));
   tree tree_394 [p = 0.000, P = 0.013] = [&W 0.000033] (1,(82,(((88,87),86),((84,(76,((80,(((81,79),78),77)),75))),(83,(85,((47,(62,(28,((64,63),15)))),((70,44),(((17,14),(16,(10,6))),(46,(45,(4,(31,((32,(((71,42),((25,(23,22)),21)),(40,(66,(26,7))))),(((34,29),(36,20)),(43,((((73,38),(69,(67,(68,35)))),((60,37),((27,8),((41,(61,19)),(((49,(50,((55,(59,52)),((57,56),(58,(((72,53),51),(54,48))))))),18),((33,24),(5,(30,3)))))))),((65,39),(74,(11,(9,((13,12),2))))))))))))))))))))));
   tree tree_395 [p = 0.000, P = 0.013] = [&W 0.000033] (1,(82,(((88,87),86),((84,(76,((80,(((81,79),78),77)),75))),(83,(85,(((62,28),(63,(64,15))),(47,((70,44),(((17,14),(16,(10,6))),(46,(45,(4,(31,((32,(((71,42),((25,(23,22)),21)),(40,(66,(26,7))))),((34,(29,(36,20))),((65,((69,(67,(68,35))),((73,38),((60,37),((27,8),((41,(61,19)),(((49,(50,((55,(59,52)),((57,56),(58,(((72,53),51),(54,48))))))),18),((33,24),(5,(30,3)))))))))),(43,((74,(39,11)),(9,((13,12),2)))))))))))))))))))));
   tree tree_396 [p = 0.000, P = 0.013] = [&W 0.000033] (1,(82,(((88,87),86),((84,(76,((80,(((81,79),78),77)),75))),(83,(85,((62,(47,(28,((64,63),15)))),((70,44),(((17,14),(16,(10,6))),(46,(45,(4,(31,((32,(((71,42),((25,(23,22)),21)),(40,(66,(26,7))))),((34,(29,(36,20))),(43,(((69,(67,(68,35))),((65,(73,38)),((60,37),((27,8),((41,(61,19)),(((49,(50,((55,(59,52)),((57,56),(58,(((72,53),51),(54,48))))))),18),((33,24),(5,(30,3))))))))),(74,((39,11),(9,((13,12),2)))))))))))))))))))));
   tree tree_397 [p = 0.000, P = 0.013] = [&W 0.000033] (1,(82,(((88,87),86),((84,(76,((80,(((81,79),78),77)),75))),(83,(85,((47,(28,(62,((64,63),15)))),((70,44),(((17,14),(16,(10,6))),(46,(45,(4,(31,((32,(((71,42),((25,(23,22)),21)),(40,(66,(26,7))))),((65,((34,(36,29)),20)),((((73,38),(69,(67,(68,35)))),((60,37),((27,8),((41,(61,19)),(((49,(50,((55,(59,52)),((57,56),(58,(((72,53),51),(54,48))))))),18),((33,24),(5,(30,3)))))))),((74,(39,11)),(9,(43,((13,12),2))))))))))))))))))));
   tree tree_398 [p = 0.000, P = 0.013] = [&W 0.000033] (1,(82,(((88,87),86),((84,(76,((80,(((81,79),78),77)),75))),(83,(85,((47,((64,63),15)),((62,28),((70,44),(((17,14),(16,(10,6))),(46,(45,(4,(31,((43,(32,(((71,42),((25,(23,22)),21)),(40,(66,(26,7)))))),((34,((36,29),20)),((65,((74,((73,38),(69,(67,(68,35))))),((60,37),((27,8),((41,(61,19)),(((49,(50,((55,(59,52)),((57,56),(58,(((72,53),51),(54,48))))))),18),((33,24),(5,(30,3))))))))),((39,11),(9,((13,12),2))))))))))))))))))));
   tree tree_399 [p = 0.000, P = 0.013] = [&W 0.000033] (1,(82,(((88,87),86),((84,(76,((80,(((81,79),78),77)),75))),(83,(85,((47,(28,(62,(64,(63,15))))),((70,44),(((17,14),(16,(10,6))),(46,(45,(4,(31,((34,((36,29),20)),((32,(((71,42),((25,(23,22)),21)),(40,(66,(26,7))))),(((73,38),((69,(67,(68,35))),((60,37),((27,8),((41,(61,19)),(((49,(50,((55,(59,52)),((57,56),(58,(((72,53),51),(54,48))))))),18),((33,24),(5,(30,3))))))))),((65,43),(74,(11,(39,(9,((13,12),2))))))))))))))))))))));
   tree tree_400 [p = 0.000, P = 0.013] = [&W 0.000033] (1,(82,(((88,87),86),((84,(76,((80,(((81,79),78),77)),75))),(83,(85,(47,(((62,28),((64,63),15)),((70,44),(((17,14),(16,(10,6))),(46,(45,(4,(31,((34,(36,(29,20))),((32,(((71,42),((25,(23,22)),21)),(40,(66,(26,7))))),(43,(65,((74,((73,38),((69,(67,(68,35))),((60,37),((27,8),((41,(61,19)),(((49,(50,((55,(59,52)),((57,56),(58,(((72,53),51),(54,48))))))),18),((33,24),(5,(30,3)))))))))),(11,(39,(9,((13,12),2)))))))))))))))))))))));
   tree tree_401 [p = 0.000, P = 0.013] = [&W 0.000033] (1,(82,(((88,87),86),((84,(76,((80,(((81,79),78),77)),75))),(83,(85,(47,((62,28),(((64,63),15),((70,44),(((17,14),(16,(10,6))),(46,(45,(4,(31,((34,(36,(29,20))),(((65,43),(32,(((71,42),((25,(23,22)),21)),(40,(66,(26,7)))))),((((73,38),(69,(67,(68,35)))),(60,(37,((27,8),((41,(61,19)),(((49,(50,((55,(59,52)),((57,56),(58,(((72,53),51),(54,48))))))),18),((33,24),(5,(30,3))))))))),(74,((39,11),(9,((13,12),2))))))))))))))))))))));
   tree tree_402 [p = 0.000, P = 0.014] = [&W 0.000033] (1,(82,(((88,87),86),((84,(76,((80,(((81,79),78),77)),75))),(83,(85,(47,(((62,28),((64,63),15)),((70,44),(((17,14),(16,(10,6))),(46,(45,(4,(31,(32,((((71,42),((25,(23,22)),21)),(40,(66,(26,7)))),((43,(((73,38),(69,(67,(68,35)))),((60,37),((27,8),((41,(61,19)),(((49,(50,((55,(59,52)),((57,56),(58,(((72,53),51),(54,48))))))),18),((33,24),(5,(30,3))))))))),(65,((34,(29,(36,20))),((39,(74,11)),(9,((13,12),2))))))))))))))))))))));
   tree tree_403 [p = 0.000, P = 0.014] = [&W 0.000033] (1,(82,(((88,87),86),((84,(76,((80,(((81,79),78),77)),75))),(83,(85,((47,(62,(28,((64,63),15)))),((70,44),(((17,14),(16,(10,6))),(46,(45,(4,(31,((32,(((71,42),((25,(23,22)),21)),(40,(66,(26,7))))),(((69,(67,(68,35))),((73,38),((60,37),((27,8),((41,(61,19)),(((49,(50,((55,(59,52)),((57,56),(58,(((72,53),51),(54,48))))))),18),((33,24),(5,(30,3))))))))),((65,((34,29),(36,20))),(43,(39,((74,11),(9,((13,12),2)))))))))))))))))))));
   tree tree_404 [p = 0.000, P = 0.014] = [&W 0.000033] (1,(82,(((88,87),86),((84,(76,((80,(((81,79),78),77)),75))),(83,(85,((47,(62,(28,(64,(63,15))))),((70,44),(((17,14),(16,(10,6))),(46,(45,(4,(31,(29,((32,((((71,42),34),((25,(23,22)),21)),(40,(66,(26,7))))),((((73,38),(69,(67,(68,35)))),((60,37),((27,8),((41,(61,19)),(((49,(50,((55,(59,52)),((57,56),(58,(((72,53),51),(54,48))))))),18),((33,24),(5,(30,3)))))))),(43,((65,39),((74,11),((36,20),(9,((13,12),2))))))))))))))))))))));
   tree tree_405 [p = 0.000, P = 0.014] = [&W 0.000033] (1,(82,(((88,87),86),((84,(76,((80,(((81,79),78),77)),75))),(83,(85,(((62,28),(64,(63,15))),(47,((70,44),(((17,14),(16,(10,6))),(46,(45,(4,(31,((32,(((71,42),((25,(23,22)),21)),(40,(66,(26,7))))),(43,(((69,(67,(68,35))),(74,((73,38),((60,37),((27,8),((41,(61,19)),(((49,(50,((55,(59,52)),((57,56),(58,(((72,53),51),(54,48))))))),18),((33,24),(5,(30,3)))))))))),((65,(34,29)),((39,11),((36,20),(9,((13,12),2))))))))))))))))))))));
   tree tree_406 [p = 0.000, P = 0.014] = [&W 0.000033] (1,(82,(((88,87),86),((84,(76,((80,(((81,79),78),77)),75))),(83,(85,(((62,28),(64,(63,15))),(47,((70,44),(((17,14),(16,(10,6))),(46,(45,(4,(31,(((34,(36,29)),20),((32,(((71,42),((25,(23,22)),21)),(40,(66,(26,7))))),((43,(((73,38),(69,(67,(68,35)))),((60,37),((27,8),((41,(61,19)),(((49,(50,((55,(59,52)),((57,56),(58,(((72,53),51),(54,48))))))),18),((33,24),(5,(30,3))))))))),(65,((74,(39,11)),(9,((13,12),2)))))))))))))))))))));
   tree tree_407 [p = 0.000, P = 0.014] = [&W 0.000033] (1,(82,(((88,87),86),((84,(76,((80,(((81,79),78),77)),75))),(83,(85,(((62,28),(63,(64,15))),(47,((70,44),(((17,14),(16,(10,6))),(46,(45,(4,(31,(((36,29),20),((32,(((71,42),((25,(23,22)),21)),(40,(66,(26,7))))),((74,43),((65,((69,(67,(68,35))),(((73,38),34),((60,37),((27,8),((41,(61,19)),(((49,(50,((55,(59,52)),((57,56),(58,(((72,53),51),(54,48))))))),18),((33,24),(5,(30,3)))))))))),(11,(39,(9,((13,12),2))))))))))))))))))))));
   tree tree_408 [p = 0.000, P = 0.014] = [&W 0.000033] (1,(82,(((88,87),86),((84,(76,((80,(((81,79),78),77)),75))),(83,(85,((47,((62,28),((64,63),15))),((70,44),(((17,14),(16,(10,6))),(46,(45,(4,(31,((29,(34,(36,20))),((32,(((71,42),((25,(23,22)),21)),(40,(66,(26,7))))),((((73,38),(69,(67,(68,35)))),((60,37),((27,8),((41,(61,19)),(((49,(50,((55,(59,52)),((57,56),(58,(((72,53),51),(54,48))))))),18),((33,24),(5,(30,3)))))))),(65,(39,(43,((74,11),(9,((13,12),2))))))))))))))))))))));
   tree tree_409 [p = 0.000, P = 0.014] = [&W 0.000033] (1,(82,(((88,87),86),((84,(76,((80,(((81,79),78),77)),75))),(83,(85,(47,((28,(62,((64,63),15))),((70,44),(((17,14),(16,(10,6))),(46,(45,(4,(31,(((34,29),(36,20)),((32,(((71,42),((25,(23,22)),21)),(40,(66,(26,7))))),((74,(((73,38),(69,(67,(68,35)))),(65,((60,37),((27,8),((41,(61,19)),(((49,(50,((55,(59,52)),((57,56),(58,(((72,53),51),(54,48))))))),18),((33,24),(5,(30,3)))))))))),((43,(39,11)),(9,((13,12),2))))))))))))))))))));
   tree tree_410 [p = 0.000, P = 0.014] = [&W 0.000033] (1,(82,(((88,87),86),((84,(76,((80,(((81,79),78),77)),75))),(83,(85,((47,(62,(28,((64,63),15)))),((70,44),(((17,14),(16,(10,6))),(46,(45,(4,(31,((34,(29,(36,20))),((32,(((71,42),((25,(23,22)),21)),(40,(66,(26,7))))),((((73,38),(69,(67,(68,35)))),((60,37),((27,8),((41,(61,19)),(((49,(50,((55,(59,52)),((57,56),(58,(((72,53),51),(54,48))))))),18),((33,24),(5,(30,3)))))))),((65,43),(74,((39,11),(9,((13,12),2)))))))))))))))))))));
   tree tree_411 [p = 0.000, P = 0.014] = [&W 0.000033] (1,(82,(((88,87),86),((84,(76,((80,(((81,79),78),77)),75))),(83,(85,(62,(47,((28,((64,63),15)),((70,44),(((17,14),(16,(10,6))),(46,(45,(4,(31,(((36,29),(34,20)),((32,(((71,42),((25,(23,22)),21)),(40,(66,(26,7))))),(((74,65),(((73,38),(69,(67,(68,35)))),((60,37),((27,8),((41,(61,19)),(((49,(50,((55,(59,52)),((57,56),(58,(((72,53),51),(54,48))))))),18),((33,24),(5,(30,3))))))))),(43,((39,11),(9,((13,12),2))))))))))))))))))))));
   tree tree_412 [p = 0.000, P = 0.014] = [&W 0.000033] (1,(82,(((88,87),86),((84,(76,((80,(((81,79),78),77)),75))),(83,(85,(((62,28),(47,(63,(64,15)))),((70,44),(((17,14),(16,(10,6))),(46,(45,(4,(31,((29,((36,34),20)),((32,(((71,42),((25,(23,22)),21)),(40,(66,(26,7))))),((65,((74,((73,38),(69,(67,(68,35))))),((60,37),((27,8),((41,(61,19)),(((49,(50,((55,(59,52)),((57,56),(58,(((72,53),51),(54,48))))))),18),((33,24),(5,(30,3))))))))),(43,((39,11),(9,((13,12),2))))))))))))))))))));
   tree tree_413 [p = 0.000, P = 0.014] = [&W 0.000033] (1,(82,(((88,87),86),((84,(76,((80,(((81,79),78),77)),75))),(83,(85,((47,((62,28),((64,63),15))),((70,44),((14,((17,16),(10,6))),(46,(45,(4,(31,((((36,34),29),20),((32,(((71,42),((25,(23,22)),21)),(40,(66,(26,7))))),((((73,38),(69,(67,(68,35)))),((60,37),((27,8),((41,(61,19)),(((49,(50,((55,(59,52)),((57,56),(58,(((72,53),51),(54,48))))))),18),((33,24),(5,(30,3)))))))),(43,((39,(74,11)),(65,(9,((13,12),2)))))))))))))))))))));
   tree tree_414 [p = 0.000, P = 0.014] = [&W 0.000033] (1,(82,(((88,87),86),((84,(76,((80,(((81,79),78),77)),75))),(83,(85,((47,(62,(28,((64,63),15)))),((70,44),((14,(16,(17,(10,6)))),(46,(45,(4,(31,((34,(29,(36,20))),((32,(((71,42),((25,(23,22)),21)),(40,(66,(26,7))))),((65,43),((((73,38),(69,(67,(68,35)))),((60,37),((27,8),((41,(61,19)),(((49,(50,((55,(59,52)),((57,56),(58,(((72,53),51),(54,48))))))),18),((33,24),(5,(30,3)))))))),(74,((39,11),(9,((13,12),2)))))))))))))))))))));
   tree tree_415 [p = 0.000, P = 0.014] = [&W 0.000033] (1,(82,(((88,87),86),((84,(76,((80,(((81,79),78),77)),75))),(83,(85,((28,(64,(63,15))),((62,47),((70,44),((14,(16,(17,(10,6)))),(46,(45,(4,(31,((34,(29,(36,20))),((32,(((71,42),((25,(23,22)),21)),(40,(66,(26,7))))),(((65,43),(((73,38),(69,(67,(68,35)))),((60,37),((27,8),((41,(61,19)),(((49,(50,((55,(59,52)),((57,56),(58,(((72,53),51),(54,48))))))),18),((33,24),(5,(30,3))))))))),((74,11),(39,(9,((13,12),2)))))))))))))))))))));
   tree tree_416 [p = 0.000, P = 0.014] = [&W 0.000033] (1,(82,(((88,87),86),((84,(76,((80,(((81,79),78),77)),75))),(83,(85,((47,((62,28),(64,(63,15)))),((70,44),((14,(16,(17,(10,6)))),(46,(45,(4,(31,(43,(((34,(36,29)),20),((32,(((71,42),((25,(23,22)),21)),(40,(66,(26,7))))),((65,(74,((69,(67,(68,35))),((73,38),((60,37),((27,8),((41,(61,19)),(((49,(50,((55,(59,52)),((57,56),(58,(((72,53),51),(54,48))))))),18),((33,24),(5,(30,3))))))))))),((39,11),(9,((13,12),2))))))))))))))))))));
   tree tree_417 [p = 0.000, P = 0.014] = [&W 0.000033] (1,(82,(((88,87),86),((84,(76,((80,(((81,79),78),77)),75))),(83,(85,((47,((62,28),((64,63),15))),((70,44),((14,(16,(17,(10,6)))),(46,(45,(4,(31,((29,(36,20)),((32,((34,((71,42),((25,(23,22)),21))),(40,(66,(26,7))))),(((69,(67,(68,35))),((73,38),((60,37),((27,8),((41,(61,19)),(((49,(50,((55,(59,52)),((57,56),(58,(((72,53),51),(54,48))))))),18),((33,24),(5,(30,3))))))))),(65,(((74,39),11),(43,(9,((13,12),2)))))))))))))))))))));
   tree tree_418 [p = 0.000, P = 0.014] = [&W 0.000033] (1,(82,(((88,87),86),((84,(76,((80,(((81,79),78),77)),75))),(83,(85,((47,(28,((63,62),(64,15)))),((70,44),((14,(16,(17,(10,6)))),(46,(45,(4,(31,((34,(29,(36,20))),((32,(((71,42),((25,(23,22)),21)),(40,(66,(26,7))))),(65,((((73,38),(69,(67,(68,35)))),((60,37),((27,8),((41,(61,19)),(((49,(50,((55,(59,52)),((57,56),(58,(((72,53),51),(54,48))))))),18),((33,24),(5,(30,3)))))))),(43,(74,(11,(9,((39,(13,12)),2))))))))))))))))))))));
   tree tree_419 [p = 0.000, P = 0.014] = [&W 0.000033] (1,(82,(((88,87),86),((84,(76,((80,(((81,79),78),77)),75))),(83,(85,(47,(((62,28),((64,63),15)),((70,44),((14,(16,(17,(10,6)))),(46,(45,(4,(31,((34,(29,(36,20))),((32,(((71,42),((25,(23,22)),21)),(40,(66,(26,7))))),((43,((69,(67,(68,35))),((65,(73,38)),((60,37),((27,8),((41,(61,19)),(((49,(50,((55,(59,52)),((57,56),(58,(((72,53),51),(54,48))))))),18),((33,24),(5,(30,3)))))))))),((74,11),(39,(9,((13,12),2)))))))))))))))))))));
   tree tree_420 [p = 0.000, P = 0.014] = [&W 0.000033] (1,(82,(((88,87),86),((84,(76,((80,(((81,79),78),77)),75))),(83,(85,((47,((62,28),((64,63),15))),((70,44),((14,(16,(17,(10,6)))),(46,(45,(4,(31,(((34,29),(36,20)),((32,(((71,42),((25,(23,22)),21)),(40,(66,(26,7))))),((74,(((65,(73,38)),(69,(67,(68,35)))),((60,37),((27,8),((41,(61,19)),(((49,(50,((55,(59,52)),((57,56),(58,(((72,53),51),(54,48))))))),18),((33,24),(5,(30,3))))))))),(43,((39,11),(9,((13,12),2))))))))))))))))))));
   tree tree_421 [p = 0.000, P = 0.014] = [&W 0.000033] (1,(82,(((88,87),86),((84,(76,((80,(((81,79),78),77)),75))),(83,(85,(((62,28),(64,(63,15))),(47,((70,44),((14,(16,(17,(10,6)))),(46,(45,(4,(31,((32,(((71,42),((25,(23,22)),21)),(40,(66,(26,7))))),((36,((34,29),20)),((((73,38),(69,(67,(68,35)))),(65,((60,37),((27,8),((41,(61,19)),(((49,(50,((55,(59,52)),((57,56),(58,(((72,53),51),(54,48))))))),18),((33,24),(5,(30,3))))))))),(74,(43,((39,11),(9,((13,12),2))))))))))))))))))))));
   tree tree_422 [p = 0.000, P = 0.014] = [&W 0.000033] (1,(82,(((88,87),86),((84,(76,((80,(((81,79),78),77)),75))),(83,(85,((47,((62,28),(63,(64,15)))),((70,44),((14,(16,(17,(10,6)))),(46,(45,(4,(31,((32,(((71,42),((25,(23,22)),21)),(40,(66,(26,7))))),(43,((34,(29,(36,20))),(((69,(67,(68,35))),((73,38),((60,37),((27,8),((41,(61,19)),(((49,(50,((55,(59,52)),((57,56),(58,(((72,53),51),(54,48))))))),18),((33,24),(5,(30,3))))))))),(65,(74,((39,11),(9,((13,12),2))))))))))))))))))))));
   tree tree_423 [p = 0.000, P = 0.014] = [&W 0.000033] (1,(82,(((88,87),86),((84,(76,((80,(((81,79),78),77)),75))),(83,(85,((47,(28,(62,((64,63),15)))),((70,44),((14,(16,(17,(10,6)))),(46,(45,(4,(31,((32,(((71,42),((25,(23,22)),21)),(40,(66,(26,7))))),((65,(34,((36,29),20))),(43,(((73,38),((69,(67,(68,35))),((60,37),((27,8),((41,(61,19)),(((49,(50,((55,(59,52)),((57,56),(58,(((72,53),51),(54,48))))))),18),((33,24),(5,(30,3))))))))),((74,11),(39,(9,((13,12),2)))))))))))))))))))));
   tree tree_424 [p = 0.000, P = 0.014] = [&W 0.000033] (1,(82,(((88,87),86),((84,(76,((80,(((81,79),78),77)),75))),(83,(85,((47,((62,28),((64,63),15))),((70,44),((14,(16,(17,(10,6)))),(46,(45,(4,(31,((32,(((71,42),((25,(23,22)),21)),(40,(66,(26,7))))),((36,(34,(29,20))),((43,(65,((69,(67,(68,35))),((73,38),((60,37),((27,8),((41,(61,19)),(((49,(50,((55,(59,52)),((57,56),(58,(((72,53),51),(54,48))))))),18),((33,24),(5,(30,3))))))))))),(74,(11,(39,(9,((13,12),2)))))))))))))))))))));
   tree tree_425 [p = 0.000, P = 0.014] = [&W 0.000033] (1,(82,(((88,87),86),((84,(76,((80,(((81,79),78),77)),75))),(83,(85,((47,(62,(28,((64,63),15)))),((70,44),((14,(16,(17,(10,6)))),(46,(45,(4,((31,(34,29)),((32,(((71,42),((25,(23,22)),21)),(40,(66,(26,7))))),((65,(36,20)),((((73,38),(69,(67,(68,35)))),((60,37),((27,8),((41,(61,19)),(((49,(50,((55,(59,52)),((57,56),(58,(((72,53),51),(54,48))))))),18),((33,24),(5,(30,3)))))))),((74,(39,11)),(43,(9,((13,12),2))))))))))))))))))));
   tree tree_426 [p = 0.000, P = 0.014] = [&W 0.000033] (1,(82,(((88,87),86),((84,(76,((80,(((81,79),78),77)),75))),(83,(85,((47,((62,28),((64,63),15))),((70,44),((14,(16,(17,(10,6)))),(46,(45,(4,(31,((32,(((71,42),((25,(23,22)),21)),(40,(66,(26,7))))),((29,((36,34),20)),(43,((((73,38),(69,(67,(68,35)))),((60,37),((27,8),((41,(61,19)),(((49,(50,((55,(59,52)),((57,56),(58,(((72,53),51),(54,48))))))),18),((33,24),(5,(30,3)))))))),(65,((74,11),(39,(9,((13,12),2))))))))))))))))))))));
   tree tree_427 [p = 0.000, P = 0.014] = [&W 0.000033] (1,(82,(((88,87),86),((84,(76,((80,(((81,79),78),77)),75))),(83,(85,((47,((62,28),((64,63),15))),((70,44),((14,(16,(17,(10,6)))),(46,(45,(4,(31,((32,(((71,42),((25,(23,22)),21)),(40,(66,(26,7))))),(((34,29),(36,20)),(43,(65,(((69,(67,(68,35))),((73,38),((60,37),((27,8),((41,(61,19)),(((49,(50,((55,(59,52)),((57,56),(58,(((72,53),51),(54,48))))))),18),((33,24),(5,(30,3))))))))),(74,((39,11),(9,((13,12),2))))))))))))))))))))));
   tree tree_428 [p = 0.000, P = 0.014] = [&W 0.000033] (1,(82,(((88,87),86),((84,(76,((80,(((81,79),78),77)),75))),(83,(85,((62,47),((28,((64,63),15)),((70,44),((14,(16,(17,(10,6)))),(46,(45,(4,(31,((34,(36,(29,20))),((32,(((71,42),((25,(23,22)),21)),(40,(66,(26,7))))),(43,((((73,38),(69,(67,(68,35)))),(65,(74,((60,37),((27,8),((41,(61,19)),(((49,(50,((55,(59,52)),((57,56),(58,(((72,53),51),(54,48))))))),18),((33,24),(5,(30,3)))))))))),((39,11),(9,((13,12),2)))))))))))))))))))));
   tree tree_429 [p = 0.000, P = 0.014] = [&W 0.000033] (1,(82,(((88,87),86),((84,(76,((80,(((81,79),78),77)),75))),(83,(85,(47,(((62,28),(64,(63,15))),((70,44),((17,(14,(16,(10,6)))),(46,(45,(4,(31,((32,(((71,42),((25,(23,22)),21)),(40,(66,(26,7))))),((36,(29,20)),(43,((((73,38),(69,(67,(68,35)))),((60,37),((27,8),((41,(61,19)),(((49,(50,((55,(59,52)),((57,56),(58,(((72,53),51),(54,48))))))),18),((33,24),(5,(30,3)))))))),(65,((39,11),(74,(9,((13,(34,12)),2)))))))))))))))))))))));
   tree tree_430 [p = 0.000, P = 0.014] = [&W 0.000033] (1,(82,(((88,87),86),((84,(76,((80,(((81,79),78),77)),75))),(83,(85,(((62,28),((64,63),15)),(47,((70,44),((17,(14,(16,(10,6)))),(46,(45,(4,(31,((32,(((71,42),((25,(23,22)),21)),(40,(66,(26,7))))),(43,((((73,38),(69,(67,(68,35)))),(65,((60,37),((27,8),((41,(61,19)),((49,((50,((55,(59,52)),((57,56),(58,(((72,53),51),(54,48)))))),18)),((33,24),(5,(30,3))))))))),(((74,(36,(34,(29,20)))),(39,11)),(9,((13,12),2))))))))))))))))))));
   tree tree_431 [p = 0.000, P = 0.014] = [&W 0.000033] (1,(82,(((88,87),86),((84,(76,((80,(((81,79),78),77)),75))),(83,(85,((47,(28,(62,((64,63),15)))),((70,44),((17,(14,(16,(10,6)))),(46,(45,(4,(31,((((34,29),(36,20)),(32,(((71,42),((25,(23,22)),21)),(40,(66,(26,7)))))),((((73,38),(69,(67,(68,35)))),(65,((60,37),((27,8),((41,(61,19)),(((49,(50,((55,(59,52)),((57,56),(58,(((72,53),51),(54,48))))))),18),((33,24),(5,(30,3))))))))),(43,((39,(74,11)),(9,((13,12),2)))))))))))))))))));
   tree tree_432 [p = 0.000, P = 0.015] = [&W 0.000033] (1,(82,(((88,87),86),((84,(76,((80,(((81,79),78),77)),75))),(83,(85,(47,((62,(28,(63,(64,15)))),((70,44),((17,(14,(16,(10,6)))),(46,(45,(4,(31,(29,((32,(((71,42),((25,(23,22)),21)),(40,(66,(26,7))))),((((73,38),(69,(67,(68,35)))),((60,37),((27,8),((41,(61,19)),(((49,(50,((55,(59,52)),((57,56),(58,(((72,53),51),(54,48))))))),18),((33,24),(5,(30,3)))))))),((65,(39,(74,11))),(43,(34,(((36,20),9),((13,12),2))))))))))))))))))))));
   tree tree_433 [p = 0.000, P = 0.015] = [&W 0.000033] (1,(82,(((88,87),86),((84,(76,((80,(((81,79),78),77)),75))),(83,(85,((47,((62,28),(64,(63,15)))),((70,44),((17,(14,(16,(10,6)))),(46,(45,(4,((31,29),((32,(((71,42),((25,(23,22)),21)),(40,(66,(26,7))))),(((74,(65,43)),(((73,38),(69,(67,(68,35)))),(34,(60,(37,((27,8),((41,(61,19)),(((49,(50,((55,(59,52)),((57,56),(58,(((72,53),51),(54,48))))))),18),((33,24),(5,(30,3))))))))))),((39,11),(((36,20),9),((13,12),2))))))))))))))))));
   tree tree_434 [p = 0.000, P = 0.015] = [&W 0.000033] (1,(82,(((88,87),86),((84,(76,((80,(((81,79),78),77)),75))),(83,(85,((47,((62,28),((64,63),15))),((70,44),((17,(14,(16,(10,6)))),(46,(45,(4,(31,((32,(((71,42),((25,(23,22)),21)),(40,(66,(26,7))))),(((34,29),(36,20)),((65,(((73,38),(69,(67,(68,35)))),((60,37),((27,8),((41,(61,19)),(((49,(50,((55,(59,52)),((57,56),(58,(((72,53),51),(54,48))))))),18),((33,24),(5,(30,3))))))))),(43,(74,((39,11),(9,((13,12),2)))))))))))))))))))));
   tree tree_435 [p = 0.000, P = 0.015] = [&W 0.000033] (1,(82,(((88,87),86),((84,(76,((80,(((81,79),78),77)),75))),(83,(85,((47,(62,(28,((64,63),15)))),((70,44),((17,(14,(16,(10,6)))),(46,(45,(4,(31,((32,(((71,42),((25,(23,22)),21)),(40,(66,(26,7))))),((29,((36,34),20)),((((73,38),(74,(69,(67,(68,35))))),((60,37),((27,8),((41,(61,19)),(((49,(50,((55,(59,52)),((57,56),(58,(((72,53),51),(54,48))))))),18),((33,24),(5,(30,3)))))))),(65,(43,((39,11),(9,((13,12),2)))))))))))))))))))));
   tree tree_436 [p = 0.000, P = 0.015] = [&W 0.000033] (1,(82,(((88,87),86),((84,(76,((80,(((81,79),78),77)),75))),(83,(85,(28,((47,(62,((64,63),15))),((70,44),((14,(16,(17,(10,6)))),(46,(45,(4,(31,((36,(29,(34,20))),((32,(((71,42),((25,(23,22)),21)),(40,(66,(26,7))))),(((69,(67,(68,35))),((73,38),((60,37),((27,8),((41,(61,19)),(((49,(50,((55,(59,52)),((57,56),(58,(((72,53),51),(54,48))))))),18),((33,24),(5,(30,3))))))))),((65,43),(74,(11,((39,9),((13,12),2))))))))))))))))))))));
   tree tree_437 [p = 0.000, P = 0.015] = [&W 0.000033] (1,(82,(((88,87),86),((84,(76,((80,(((81,79),78),77)),75))),(83,(85,((47,(28,((64,63),(62,15)))),((70,44),((14,(16,(17,(10,6)))),(46,(45,(4,(31,((34,((36,29),20)),((32,(((71,42),((25,(23,22)),21)),(40,(66,(26,7))))),((65,((74,((73,38),(69,(67,(68,35))))),((60,37),((27,8),((41,(61,19)),(((49,(50,((55,(59,52)),((57,56),(58,(((72,53),51),(54,48))))))),18),((33,24),(5,(30,3))))))))),(43,((39,11),(9,((13,12),2))))))))))))))))))));
   tree tree_438 [p = 0.000, P = 0.015] = [&W 0.000033] (1,(82,(((88,87),86),((84,(76,((80,(((81,79),78),77)),75))),(83,(85,(47,(((62,28),((64,63),15)),((70,44),((14,(16,(17,(10,6)))),(46,(45,(4,(31,((34,(36,(29,20))),((32,(((71,42),((25,(23,22)),21)),(40,(66,(26,7))))),(43,((((73,38),(69,(67,(68,35)))),(65,((60,37),((27,8),((41,(61,19)),(((49,(50,((55,(59,52)),((57,56),(58,(((72,53),51),(54,48))))))),18),((33,24),(5,(30,3))))))))),((74,11),(39,(9,((13,12),2))))))))))))))))))))));
   tree tree_439 [p = 0.000, P = 0.015] = [&W 0.000033] (1,(82,(((88,87),86),((84,(76,((80,(((81,79),78),77)),75))),(83,(85,((47,(62,(28,((64,63),15)))),((70,44),((14,(16,(17,(10,6)))),(46,(45,(4,(31,((36,(29,(34,20))),((32,(((71,42),((25,(23,22)),21)),(40,(66,(26,7))))),(65,(((69,(67,(68,35))),((73,38),((60,37),((27,8),((41,(61,19)),(((49,(50,((55,(59,52)),((57,56),(58,(((72,53),51),(54,48))))))),18),((33,24),(5,(30,3))))))))),(43,(11,(74,((39,9),((13,12),2))))))))))))))))))))));
   tree tree_440 [p = 0.000, P = 0.015] = [&W 0.000033] (1,(82,(((88,87),86),((84,(76,((80,(((81,79),78),77)),75))),(83,(85,((47,((64,((63,62),28)),15)),((70,44),((17,(14,(16,(10,6)))),(46,(45,(4,(31,(((29,((36,34),20)),(32,(((71,42),((25,(23,22)),21)),(40,(66,(26,7)))))),((65,(((73,38),(69,(67,(68,35)))),((60,37),((27,8),((41,(61,19)),(((49,(50,((55,(59,52)),((57,56),(58,(((72,53),51),(54,48))))))),18),(((33,24),5),(30,3)))))))),(43,((74,(39,11)),(9,((13,12),2)))))))))))))))))));
   tree tree_441 [p = 0.000, P = 0.015] = [&W 0.000033] (1,(82,(((88,87),86),((84,(76,((80,(((81,79),78),77)),75))),(83,(85,((47,((62,28),(64,(63,15)))),((70,44),((14,(16,(17,(10,6)))),(46,(45,(4,(31,(((34,29),(32,(((71,42),((25,(23,22)),21)),(40,(66,(26,7)))))),((65,(((73,38),(69,(67,(68,35)))),((60,37),((27,8),((41,(61,19)),(((49,(50,((55,(59,52)),((57,56),(58,(((72,53),51),(54,48))))))),18),(((33,24),5),(30,3)))))))),(43,(74,((39,11),((36,20),(9,((13,12),2)))))))))))))))))))));
   tree tree_442 [p = 0.000, P = 0.015] = [&W 0.000033] (1,(82,(((88,87),86),((84,(76,((80,(((81,79),78),77)),75))),(83,(85,(47,(((62,28),(64,(63,15))),((70,44),((14,(16,(17,(10,6)))),(46,(45,(4,(31,((32,(((71,42),((25,(23,22)),21)),(40,(66,(26,7))))),(43,((((73,38),(69,(67,(68,35)))),((60,37),((27,8),((41,(61,19)),(((49,(50,((55,(59,52)),((57,56),(58,(((72,53),51),(54,48))))))),18),((33,24),(5,(30,3)))))))),((34,(36,(29,20))),(74,(65,((39,11),(9,((13,12),2)))))))))))))))))))))));
   tree tree_443 [p = 0.000, P = 0.015] = [&W 0.000033] (1,(82,(((88,87),86),((84,(76,((80,(((81,79),78),77)),75))),(83,(85,(28,((47,(64,(62,(63,15)))),((70,44),((14,((17,16),(10,6))),(46,(45,(4,(31,((((36,34),29),20),((32,(((71,42),((25,(23,22)),21)),(40,(66,(26,7))))),((43,(((73,38),(69,(67,(68,35)))),((60,37),((27,8),((41,(61,19)),(((49,(50,((55,(59,52)),((57,56),(58,(((72,53),51),(54,48))))))),18),((33,24),(5,(30,3))))))))),(65,((39,11),(74,(9,((13,12),2))))))))))))))))))))));
   tree tree_444 [p = 0.000, P = 0.015] = [&W 0.000033] (1,(82,(((88,87),86),((84,(76,((80,(((81,79),78),77)),75))),(83,(85,((47,(62,(28,(64,(63,15))))),((70,44),((14,(16,(17,(10,6)))),(46,(45,(4,(31,((((36,29),(34,20)),(32,(((71,42),((25,(23,22)),21)),(40,(66,(26,7)))))),((((73,38),(69,(67,(68,35)))),((60,37),((27,8),((41,(61,19)),(((49,(50,((55,(59,52)),((57,56),(58,(((72,53),51),(54,48))))))),18),((33,24),(5,(30,3)))))))),((65,43),(11,(74,(39,(9,((13,12),2)))))))))))))))))))));
   tree tree_445 [p = 0.000, P = 0.015] = [&W 0.000033] (1,(82,(((88,87),86),((84,(76,((80,(((81,79),78),77)),75))),(83,(85,((47,((62,28),((64,63),15))),((70,44),((14,(16,(17,(10,6)))),(46,(45,(4,(31,((((36,(34,29)),20),(32,(((71,42),((25,(23,22)),21)),(40,(66,(26,7)))))),(43,((((73,38),(69,(67,(68,35)))),((60,37),((27,8),((41,(61,19)),(((49,(50,((55,(59,52)),((57,56),(58,(((72,53),51),(54,48))))))),18),((33,24),(5,(30,3)))))))),((65,11),((74,39),(9,((13,12),2))))))))))))))))))));
   tree tree_446 [p = 0.000, P = 0.015] = [&W 0.000033] (1,(82,(((88,87),86),((84,(76,((80,(((81,79),78),77)),75))),(83,(85,(((62,28),(47,(64,(63,15)))),((70,44),((14,((17,16),(10,6))),(46,(45,(4,(31,((34,((36,29),20)),((32,(((71,42),((25,(23,22)),21)),(40,(66,(26,7))))),((74,(((73,38),(69,(67,(68,35)))),(65,((60,37),((27,8),((41,(61,19)),(((49,(50,((55,(59,52)),((57,56),(58,(((72,53),51),(54,48))))))),18),((33,24),(5,(30,3)))))))))),(11,(39,(43,(9,((13,12),2)))))))))))))))))))));
   tree tree_447 [p = 0.000, P = 0.015] = [&W 0.000033] (1,(82,(((88,87),86),((84,(76,((80,(((81,79),78),77)),75))),(83,(85,(28,((47,(62,((64,63),15))),((70,44),((14,(16,(17,(10,6)))),(46,(45,(4,(31,((((34,29),(36,20)),(32,(((71,42),((25,(23,22)),21)),(40,(66,(26,7)))))),((65,(((73,38),(69,(67,(68,35)))),((60,37),((27,8),((41,(61,19)),(((49,(50,((55,(59,52)),((57,56),(58,(((72,53),51),(54,48))))))),18),((33,24),(5,(30,3))))))))),((74,11),(43,(39,(9,((13,12),2)))))))))))))))))))));
   tree tree_448 [p = 0.000, P = 0.015] = [&W 0.000033] (1,(82,(((88,87),86),((84,(76,((80,(((81,79),78),77)),75))),(83,(85,((47,((62,28),(64,(63,15)))),((70,44),((14,(16,(17,(10,6)))),(46,(45,(4,(31,(((34,(36,(29,20))),(32,(((71,42),((25,(23,22)),21)),(40,(66,(26,7)))))),(((74,65),(((73,38),(69,(67,(68,35)))),((60,37),((27,8),((41,(61,19)),(((49,(50,((55,(59,52)),((57,56),(58,(((72,53),51),(54,48))))))),18),((33,24),(5,(30,3))))))))),(43,((39,11),(9,((13,12),2)))))))))))))))))));
   tree tree_449 [p = 0.000, P = 0.015] = [&W 0.000033] (1,(82,(((88,87),86),((84,(76,((80,(((81,79),78),77)),75))),(83,(85,((47,((62,28),((64,63),15))),((70,44),((14,((17,16),(10,6))),(46,(45,(4,(31,(((34,29),(36,20)),((32,(((71,42),((25,(23,22)),21)),(40,(66,(26,7))))),(((69,(67,(68,35))),((74,(73,38)),((60,37),((27,8),((41,(61,19)),(((49,(50,((55,(59,52)),((57,56),(58,(((72,53),51),(54,48))))))),18),((33,24),(5,(30,3))))))))),(43,(((65,39),11),(9,((13,12),2))))))))))))))))))));
   tree tree_450 [p = 0.000, P = 0.015] = [&W 0.000033] (1,(82,(((88,87),86),((84,(76,((80,(((81,79),78),77)),75))),(83,(85,(47,(((62,28),((64,63),15)),((70,44),((14,((17,16),(10,6))),(46,(45,(4,(31,(((36,34),(29,20)),((32,(((71,42),((25,(23,22)),21)),(40,(66,(26,7))))),(43,(((69,(67,(68,35))),((65,(73,38)),((60,37),((27,8),((41,(61,19)),(((49,(50,((55,(59,52)),((57,56),(58,(((72,53),51),(54,48))))))),18),((33,24),(5,(30,3))))))))),((39,(74,11)),(9,((13,12),2)))))))))))))))))))));
   tree tree_451 [p = 0.000, P = 0.015] = [&W 0.000033] (1,(82,(((88,87),86),((84,(76,((80,(((81,79),78),77)),75))),(83,(85,((47,(62,(28,((64,63),15)))),((70,44),((14,((17,16),(10,6))),(46,(45,(4,(31,((34,(36,(29,20))),((32,(((71,42),((25,(23,22)),21)),(40,(66,(26,7))))),(43,(((69,(67,(68,35))),((65,(73,38)),((60,37),((27,8),((41,(61,19)),(((49,(50,((55,(59,52)),((57,56),(58,(((72,53),51),(54,48))))))),18),((33,24),(5,(30,3))))))))),((39,11),(74,(9,((13,12),2)))))))))))))))))))));
   tree tree_452 [p = 0.000, P = 0.015] = [&W 0.000033] (1,(82,(((88,87),86),((84,(76,((80,(((81,79),78),77)),75))),(83,(85,((47,(28,(64,((63,62),15)))),((70,44),((14,((17,16),(10,6))),(46,(45,(4,(31,(((34,(36,29)),20),((32,(((71,42),((25,(23,22)),21)),(40,(66,(26,7))))),(((65,(73,38)),((69,(67,(68,35))),((60,37),((27,8),((41,(61,19)),(((49,(50,((55,(59,52)),((57,56),(58,(((72,53),51),(54,48))))))),18),((33,24),(5,(30,3))))))))),(43,(74,((39,11),(9,((13,12),2)))))))))))))))))))));
   tree tree_453 [p = 0.000, P = 0.015] = [&W 0.000033] (1,(82,(((88,87),86),((84,(76,((80,(((81,79),78),77)),75))),(83,(85,(47,((64,(63,15)),((62,28),((70,44),((14,((17,16),(10,6))),(46,(45,(4,(31,(32,(43,((34,((36,29),20)),((((71,42),((25,(23,22)),21)),(40,(66,(26,7)))),((((73,38),(69,(67,(68,35)))),(65,((60,37),((27,8),((41,(61,19)),(((50,((55,(59,52)),((57,56),(58,(((72,53),51),(54,48)))))),(49,18)),((33,24),(5,(30,3))))))))),((74,(39,11)),(9,((13,12),2)))))))))))))))))))))));
   tree tree_454 [p = 0.000, P = 0.015] = [&W 0.000033] (1,(82,(((88,87),86),((84,(76,((80,(((81,79),78),77)),75))),(83,(85,(((62,28),((64,63),15)),(47,((70,44),((14,(16,(17,(10,6)))),(46,(45,(4,(31,(((34,(29,(36,20))),(32,(((71,42),((25,(23,22)),21)),(40,(66,(26,7)))))),(((73,38),((69,(67,(68,35))),((60,37),((27,8),((41,(61,19)),(((49,(50,((55,(59,52)),((57,56),(58,(((72,53),51),(54,48))))))),18),((33,24),(5,(30,3))))))))),((74,11),(65,(43,(39,(9,((13,12),2))))))))))))))))))))));
   tree tree_455 [p = 0.000, P = 0.015] = [&W 0.000033] (1,(82,(((88,87),86),((84,(76,((80,(((81,79),78),77)),75))),(83,(85,((47,((62,28),((64,63),15))),((70,44),((14,(16,(17,(10,6)))),(46,(45,(4,(31,(32,(((34,(29,(36,20))),(((71,42),((25,(23,22)),21)),(40,(66,(26,7))))),(65,((43,(((73,38),(69,(67,(68,35)))),((60,37),((27,8),((41,(61,19)),(((49,(50,((55,(59,52)),((57,56),(58,(((72,53),51),(54,48))))))),18),((33,24),(5,(30,3))))))))),((74,(39,11)),(9,((13,12),2))))))))))))))))))));
   tree tree_456 [p = 0.000, P = 0.015] = [&W 0.000033] (1,(82,(((88,87),86),((84,(76,((80,(((81,79),78),77)),75))),(83,(85,(47,((28,(62,((64,63),15))),((70,44),((14,(16,(17,(10,6)))),(46,(45,(4,(31,(((34,(36,(29,20))),(32,(((71,42),((25,(23,22)),21)),(40,(66,(26,7)))))),(43,(((73,38),(69,(67,(68,35)))),((65,((60,37),((27,8),((41,(61,19)),(((49,(50,((55,(59,52)),((57,56),(58,(((72,53),51),(54,48))))))),18),(((33,24),5),(30,3))))))),(74,((39,11),(9,((13,12),2))))))))))))))))))))));
   tree tree_457 [p = 0.000, P = 0.015] = [&W 0.000033] (1,(82,(((88,87),86),((84,(76,((80,(((81,79),78),77)),75))),(83,(85,(47,(((62,28),(64,(63,15))),((70,44),((14,(16,(17,(10,6)))),(46,(45,(4,((65,31),((32,(((71,42),((25,(23,22)),21)),(40,(66,(26,7))))),((((73,38),(69,(67,(68,35)))),((60,37),((27,8),((41,(61,19)),(((49,(50,((55,(59,52)),((57,56),(58,(((72,53),51),(54,48))))))),18),((33,24),(5,(30,3)))))))),(43,(39,((74,11),(((34,((36,29),20)),9),((13,12),2)))))))))))))))))))));
   tree tree_458 [p = 0.000, P = 0.015] = [&W 0.000033] (1,(82,(((88,87),86),((84,(76,((80,(((81,79),78),77)),75))),(83,(85,((47,(62,(28,(64,(63,15))))),((70,44),((14,(16,(17,(10,6)))),(46,(45,(4,(31,((((36,34),(29,20)),(32,(((71,42),((25,(23,22)),21)),(40,(66,(26,7)))))),(((69,(67,(68,35))),((73,38),((60,37),((27,8),((41,(61,19)),(((49,(50,((55,(59,52)),((57,56),(58,(((72,53),51),(54,48))))))),18),((33,24),(5,(30,3))))))))),((74,(39,11)),(65,(43,(9,((13,12),2))))))))))))))))))));
   tree tree_459 [p = 0.000, P = 0.015] = [&W 0.000033] (1,(82,(((88,87),86),((84,(76,((80,(((81,79),78),77)),75))),(83,(85,((47,((64,63),((62,28),15))),((70,44),((14,(16,(17,(10,6)))),(46,(45,(4,((31,29),((32,(((71,42),((25,(23,22)),21)),(40,(66,(26,7))))),(((69,(67,(68,35))),((73,38),((60,37),((27,8),((41,(61,19)),(((49,(50,((55,(59,52)),((57,56),(58,(((72,53),51),(54,48))))))),18),((33,24),(5,(30,3))))))))),(43,((65,34),((74,(39,11)),(((36,20),9),((13,12),2))))))))))))))))))));
   tree tree_460 [p = 0.000, P = 0.015] = [&W 0.000033] (1,(82,(((88,87),86),((84,(76,((80,(((81,79),78),77)),75))),(83,(85,((47,(28,(62,((64,63),15)))),((70,44),((14,(16,(17,(10,6)))),(46,(45,(4,(31,((34,29),((32,(((71,42),((25,(23,22)),21)),(40,(66,(26,7))))),(((69,(67,(68,35))),((74,(73,38)),(60,(37,((27,8),((41,(61,19)),(((49,(50,((55,(59,52)),((57,56),(58,(((72,53),51),(54,48))))))),18),((33,24),(5,(30,3)))))))))),(((65,43),(39,11)),(((36,20),9),((13,12),2)))))))))))))))))));
   tree tree_461 [p = 0.000, P = 0.015] = [&W 0.000033] (1,(82,(((88,87),86),((84,(76,((80,(((81,79),78),77)),75))),(83,(85,((47,((62,28),((64,63),15))),((70,44),((14,((17,16),(10,6))),(46,(45,(4,(31,((32,(((71,42),((25,(23,22)),21)),(40,(66,(26,7))))),((34,(29,(36,20))),((((73,38),(69,(67,(68,35)))),(60,(37,((27,8),((41,(61,19)),(((49,(50,((55,(59,52)),((57,56),(58,(((72,53),51),(54,48))))))),18),((33,24),(5,(30,3))))))))),(65,(43,(74,((39,11),(9,((13,12),2))))))))))))))))))))));
   tree tree_462 [p = 0.000, P = 0.016] = [&W 0.000033] (1,(82,(((88,87),86),((84,(76,((80,(((81,79),78),77)),75))),(83,(85,((47,(28,(62,((64,63),15)))),((70,44),((14,(16,(17,(10,6)))),(46,(45,(4,(31,((32,(((71,42),((25,(23,22)),21)),(40,(66,(26,7))))),((29,((36,34),20)),((((73,38),(69,(67,(68,35)))),((60,37),((27,8),((41,(61,19)),(((49,(50,((55,(59,52)),((57,56),(58,(((72,53),51),(54,48))))))),18),((33,24),(5,(30,3)))))))),(43,(65,(74,(11,(39,(9,((13,12),2)))))))))))))))))))))));
   tree tree_463 [p = 0.000, P = 0.016] = [&W 0.000033] (1,(82,(((88,87),86),((84,(76,((80,(((81,79),78),77)),75))),(83,(85,(47,(((62,28),((64,63),15)),((70,44),((14,(16,(17,(10,6)))),(46,(45,(4,(31,((32,(((71,42),((25,(23,22)),21)),(40,(66,(26,7))))),((36,(29,(34,20))),((65,43),(((69,(67,(68,35))),((73,38),((60,37),((27,8),((41,(61,19)),(((49,(50,((55,(59,52)),((57,56),(58,(((72,53),51),(54,48))))))),18),((33,24),(5,(30,3))))))))),((74,(39,11)),(9,((13,12),2)))))))))))))))))))));
   tree tree_464 [p = 0.000, P = 0.016] = [&W 0.000033] (1,(82,(((88,87),86),((84,(76,((80,(((81,79),78),77)),75))),(83,(85,((47,((62,28),(64,(63,15)))),((70,44),((14,((17,16),(10,6))),(46,(45,(4,(31,(((34,(29,(36,20))),(32,(((71,42),((25,(23,22)),21)),(40,(66,(26,7)))))),((((65,(74,(73,38))),(69,(67,(68,35)))),((60,37),((27,8),((41,(61,19)),(((49,(50,((55,(59,52)),((57,56),(58,(((72,53),51),(54,48))))))),18),((33,24),(5,(30,3)))))))),(43,((39,11),(9,((13,12),2)))))))))))))))))));
   tree tree_465 [p = 0.000, P = 0.016] = [&W 0.000033] (1,(82,(((88,87),86),((84,(76,((80,(((81,79),78),77)),75))),(83,(85,((47,((62,28),(64,(63,15)))),((70,44),((14,(16,(17,(10,6)))),(46,(45,(4,((31,29),((32,(((71,42),((25,(23,22)),21)),(34,(40,(66,(26,7)))))),(((69,(67,(68,35))),((73,38),((60,37),((27,8),((41,(61,19)),(((49,(50,((55,(59,52)),((57,56),(58,(((72,53),51),(54,48))))))),18),((33,24),(5,(30,3))))))))),(43,(65,((39,11),(74,(((36,20),9),((13,12),2)))))))))))))))))))));
   tree tree_466 [p = 0.000, P = 0.016] = [&W 0.000033] (1,(82,(((88,87),86),((84,(76,((80,(((81,79),78),77)),75))),(83,(85,((47,(62,(28,(64,(63,15))))),((70,44),((14,(16,(17,(10,6)))),(46,(45,(4,(31,((32,(29,(((71,42),((25,(23,22)),21)),(40,(66,(26,7)))))),(((65,34),(74,(((73,38),(69,(67,(68,35)))),((60,37),((27,8),((41,(61,19)),(((49,(50,((55,(59,52)),((57,56),(58,(((72,53),51),(54,48))))))),18),(((33,24),5),(30,3))))))))),(43,(11,(39,((36,(20,9)),((13,12),2))))))))))))))))))));
   tree tree_467 [p = 0.000, P = 0.016] = [&W 0.000033] (1,(82,(((88,87),86),((84,(76,((80,(((81,79),78),77)),75))),(83,(85,(((47,(62,28)),(64,(63,15))),((70,44),((14,(16,(17,(10,6)))),(46,(45,(4,((31,(34,29)),((32,(((71,42),((25,(23,22)),21)),(40,(66,(26,7))))),((65,(((73,38),(69,(67,(68,35)))),(37,(60,((27,8),((41,(61,19)),(((49,(50,((55,(59,52)),((57,56),(58,(((72,53),51),(54,48))))))),18),((33,24),(5,(30,3)))))))))),(43,(11,(((36,20),9),(74,((39,(13,12)),2))))))))))))))))))));
   tree tree_468 [p = 0.000, P = 0.016] = [&W 0.000033] (1,(82,(((88,87),86),((84,(76,((80,(((81,79),78),77)),75))),(83,(85,((28,(47,((63,62),(64,15)))),((70,44),((14,(16,(17,(10,6)))),(46,(45,(4,(31,((32,(((71,42),((25,(23,22)),21)),(40,(66,(26,7))))),(((65,(34,29)),(((73,38),(69,(67,(68,35)))),((60,37),((27,8),((41,(61,19)),(((49,(50,((55,(59,52)),((57,56),(58,(((72,53),51),(54,48))))))),18),((33,24),(5,(30,3))))))))),(43,((74,(39,11)),(((36,20),9),((13,12),2)))))))))))))))))));
   tree tree_469 [p = 0.000, P = 0.016] = [&W 0.000033] (1,(82,(((88,87),86),((84,(76,((80,(((81,79),78),77)),75))),(83,(85,((62,47),((28,((64,63),15)),((70,44),((14,(16,(17,(10,6)))),(46,(45,(4,(31,(((32,(34,29)),(((71,42),((25,(23,22)),21)),(40,(66,(26,7))))),(65,(43,((((73,38),(69,(67,(68,35)))),(60,(37,((27,8),((41,(61,19)),(((50,((55,(59,52)),((57,56),(58,(((72,53),51),(54,48)))))),(49,18)),((33,24),(5,(30,3))))))))),((74,11),(((36,20),9),(39,((13,12),2))))))))))))))))))))));
   tree tree_470 [p = 0.000, P = 0.016] = [&W 0.000033] (1,(82,(((88,87),86),((84,(76,((80,(((81,79),78),77)),75))),(83,(85,(62,(28,((47,(64,(63,15))),((70,44),((14,(16,(17,(10,6)))),(46,(45,(4,((31,(34,29)),((32,(((71,42),((25,(23,22)),21)),(40,(66,(26,7))))),((65,(((73,38),(69,(67,(68,35)))),(60,(37,((27,8),((41,(61,19)),(((49,(50,((55,(59,52)),((57,56),(58,(((72,53),51),(54,48))))))),18),((33,24),(5,(30,3)))))))))),(43,(74,(11,(((36,20),9),((39,(13,12)),2))))))))))))))))))))));
   tree tree_471 [p = 0.000, P = 0.016] = [&W 0.000033] (1,(82,(((88,87),86),((84,(76,((80,(((81,79),78),77)),75))),(83,(85,((47,((62,28),(64,(63,15)))),((70,44),((14,(16,(17,(10,6)))),(46,(45,(4,(31,(((34,29),(32,(((71,42),((25,(23,22)),21)),(40,(66,(26,7)))))),(43,(65,((((73,38),(69,(67,(68,35)))),((60,37),((27,8),((41,(61,19)),(((50,((55,(59,52)),((57,56),(58,(((72,53),51),(54,48)))))),(49,18)),((33,24),(5,(30,3)))))))),((74,(39,11)),(((36,20),9),((13,12),2))))))))))))))))))));
   tree tree_472 [p = 0.000, P = 0.016] = [&W 0.000033] (1,(82,(((88,87),86),((84,(76,((80,(((81,79),78),77)),75))),(83,(85,(47,((62,(28,(64,(63,15)))),((70,44),((16,(17,(14,(10,6)))),(46,(45,(4,(31,(((34,29),(36,20)),((32,(((71,42),((25,(23,22)),21)),(40,(66,(26,7))))),((65,((74,((73,38),(69,(67,(68,35))))),((60,37),((27,8),((41,(61,19)),(((49,(50,((55,(59,52)),((57,56),(58,(((72,53),51),(54,48))))))),18),((33,24),(5,(30,3))))))))),(43,((39,11),((13,9),(12,2)))))))))))))))))))));
   tree tree_473 [p = 0.000, P = 0.016] = [&W 0.000033] (1,(82,(((88,87),86),((84,(76,((80,(((81,79),78),77)),75))),(83,(85,(47,(((62,28),((64,63),15)),((70,44),((16,(17,(14,(10,6)))),(46,(45,(4,(31,(((34,29),(36,20)),((32,(((71,42),((25,(23,22)),21)),(40,(66,(26,7))))),((((73,38),(69,(67,(68,35)))),((60,37),((27,8),((41,(61,19)),(((49,(50,((55,(59,52)),((57,56),(58,(((72,53),51),(54,48))))))),18),((33,24),(5,(30,3)))))))),(((65,39),(74,11)),(43,((13,9),(12,2)))))))))))))))))))));
   tree tree_474 [p = 0.000, P = 0.016] = [&W 0.000033] (1,(82,(((88,87),86),((84,(76,((80,(((81,79),78),77)),75))),(83,(85,((47,(28,(62,((64,63),15)))),((70,44),((16,(17,(14,(10,6)))),(46,(45,(4,(31,((36,(29,(34,20))),((32,(((71,42),((25,(23,22)),21)),(40,(66,(26,7))))),((((73,38),(69,(67,(68,35)))),(65,(60,(37,((27,8),((41,(61,19)),(((49,(50,((55,(59,52)),((57,56),(58,(((72,53),51),(54,48))))))),18),((33,24),(5,(30,3)))))))))),(43,((74,11),((13,9),(39,(12,2)))))))))))))))))))));
   tree tree_475 [p = 0.000, P = 0.016] = [&W 0.000033] (1,(82,(((88,87),86),((84,(76,((80,(((81,79),78),77)),75))),(83,(85,((47,((62,28),(64,(63,15)))),((70,44),((16,(17,(14,(10,6)))),(46,(45,(4,(31,(((34,29),(36,20)),((32,(((71,42),((25,(23,22)),21)),(40,(66,(26,7))))),((65,43),((((73,38),(69,(67,(68,35)))),(37,(60,((27,8),((41,(61,19)),(((49,(50,((55,(59,52)),((57,56),(58,(((72,53),51),(54,48))))))),18),((33,24),(5,(30,3))))))))),((74,(39,11)),((13,9),(12,2))))))))))))))))))));
   tree tree_476 [p = 0.000, P = 0.016] = [&W 0.000033] (1,(82,(((88,87),86),((84,(76,((80,(((81,79),78),77)),75))),(83,(85,((47,((62,28),(64,(63,15)))),((70,44),((16,(17,(14,(10,6)))),(46,(45,(4,(31,(((34,29),(36,20)),((32,(((71,42),((25,(23,22)),21)),(40,(66,(26,7))))),(((74,((73,38),(69,(67,(68,35))))),(65,((60,37),((27,8),((41,(61,19)),(((49,(50,((55,(59,52)),((57,56),(58,(((72,53),51),(54,48))))))),18),((33,24),(5,(30,3))))))))),(43,((39,11),((13,9),(12,2))))))))))))))))))));
   tree tree_477 [p = 0.000, P = 0.016] = [&W 0.000033] (1,(82,(((88,87),86),((84,(76,((80,(((81,79),78),77)),75))),(83,(85,(((62,28),(64,(63,15))),(47,((70,44),((16,(17,(14,(10,6)))),(46,(45,(4,(31,(((34,29),(36,20)),((32,(((71,42),((25,(23,22)),21)),(40,(66,(26,7))))),((65,43),((((73,38),(69,(67,(68,35)))),((60,37),((27,8),((41,(61,19)),(((49,(50,((55,(59,52)),((57,56),(58,(((72,53),51),(54,48))))))),18),((33,24),(5,(30,3)))))))),(74,(11,(39,((13,9),(12,2)))))))))))))))))))))));
   tree tree_478 [p = 0.000, P = 0.016] = [&W 0.000033] (1,(82,(((88,87),86),((84,(76,((80,(((81,79),78),77)),75))),(83,(85,((47,((62,28),(64,(63,15)))),((70,44),((16,(17,(14,(10,6)))),(46,(45,(4,(31,(((34,29),(36,20)),((32,(((71,42),((25,(23,22)),21)),(40,(66,(26,7))))),((65,(((73,38),(74,(69,(67,(68,35))))),((60,37),((27,8),((41,(61,19)),(((49,(50,((55,(59,52)),((57,56),(58,(((72,53),51),(54,48))))))),18),((33,24),(5,(30,3))))))))),(43,((39,11),((13,9),(12,2))))))))))))))))))));
   tree tree_479 [p = 0.000, P = 0.016] = [&W 0.000033] (1,(82,(((88,87),86),((84,(76,((80,(((81,79),78),77)),75))),(83,(85,((47,((62,28),((64,63),15))),((70,44),((16,(17,(14,(10,6)))),(46,(45,(4,(31,((29,(36,(34,20))),((32,(((71,42),((25,(23,22)),21)),(40,(66,(26,7))))),((43,(((73,38),(69,(67,(68,35)))),((60,37),((27,8),((41,(61,19)),(((49,(50,((55,(59,52)),((57,56),(58,(((72,53),51),(54,48))))))),18),((33,24),(5,(30,3))))))))),(65,(11,(74,(39,((13,9),(12,2))))))))))))))))))))));
   tree tree_480 [p = 0.000, P = 0.016] = [&W 0.000033] (1,(82,(((88,87),86),((84,(76,((80,(((81,79),78),77)),75))),(83,(85,(47,((((63,62),(64,28)),15),((70,44),((16,(17,(14,(10,6)))),(46,(45,(4,(31,((29,(36,(34,20))),((32,(((71,42),((25,(23,22)),21)),(40,(66,(26,7))))),((((73,38),(69,(67,(68,35)))),((60,37),((27,8),((41,(61,19)),(((49,(50,((55,(59,52)),((57,56),(58,(((72,53),51),(54,48))))))),18),((33,24),(5,(30,3)))))))),((65,43),((39,11),(74,((13,9),(12,2))))))))))))))))))))));
   tree tree_481 [p = 0.000, P = 0.016] = [&W 0.000033] (1,(82,(((88,87),86),((84,(76,((80,(((81,79),78),77)),75))),(83,(85,((47,((62,28),((64,63),15))),((70,44),((16,(17,(14,(10,6)))),(46,(45,(4,(31,((29,((36,34),20)),((32,(((71,42),((25,(23,22)),21)),(40,(66,(26,7))))),(((69,(67,(68,35))),((73,38),((60,37),((27,8),((41,(61,19)),(((49,(50,((55,(59,52)),((57,56),(58,(((72,53),51),(54,48))))))),18),((33,24),(5,(30,3))))))))),(65,(43,((39,11),(74,((13,9),(12,2))))))))))))))))))))));
   tree tree_482 [p = 0.000, P = 0.016] = [&W 0.000033] (1,(82,(((88,87),86),((84,(76,((80,(((81,79),78),77)),75))),(83,(85,((47,(64,((62,28),(63,15)))),((70,44),((16,(17,(14,(10,6)))),(46,(45,(4,(31,((29,(36,(34,20))),((32,(((71,42),((25,(23,22)),21)),(40,(66,(26,7))))),(((74,65),((73,38),((69,(67,(68,35))),((60,37),((27,8),((41,(61,19)),(((49,(50,((55,(59,52)),((57,56),(58,(((72,53),51),(54,48))))))),18),((33,24),(5,(30,3)))))))))),(43,((39,11),((13,9),(12,2))))))))))))))))))));
   tree tree_483 [p = 0.000, P = 0.016] = [&W 0.000033] (1,(82,(((88,87),86),((84,(76,((80,(((81,79),78),77)),75))),(83,(85,(47,(((62,28),((64,63),15)),((70,44),((16,(17,(14,(10,6)))),(46,(45,(4,(31,((29,(36,(34,20))),((32,(((71,42),((25,(23,22)),21)),(40,(66,(26,7))))),(43,((((73,38),(69,(67,(68,35)))),((60,37),((27,8),((41,(61,19)),(((49,(50,((55,(59,52)),((57,56),(58,(((72,53),51),(54,48))))))),18),((33,24),(5,(30,3)))))))),((74,((65,39),11)),((13,9),(12,2)))))))))))))))))))));
   tree tree_484 [p = 0.000, P = 0.016] = [&W 0.000033] (1,(82,(((88,87),86),((84,(76,((80,(((81,79),78),77)),75))),(83,(85,((47,((62,28),(64,(63,15)))),((70,44),((16,(17,(14,(10,6)))),(46,(45,(4,(31,((29,(36,(34,20))),((32,(((71,42),((25,(23,22)),21)),(40,(66,(26,7))))),((65,((69,(67,(68,35))),((73,38),((60,37),((27,8),((41,(61,19)),(((49,(50,((55,(59,52)),((57,56),(58,(((72,53),51),(54,48))))))),18),((33,24),(5,(30,3)))))))))),(43,(74,(11,(39,((13,9),(12,2))))))))))))))))))))));
   tree tree_485 [p = 0.000, P = 0.016] = [&W 0.000033] (1,(82,(((88,87),86),((84,(76,((80,(((81,79),78),77)),75))),(83,(85,((47,((62,28),((64,63),15))),((70,44),((16,(17,(14,(10,6)))),(46,(45,(4,(31,((29,(36,(34,20))),((32,(((71,42),((25,(23,22)),21)),(40,(66,(26,7))))),(65,(((69,(67,(68,35))),((73,38),(60,(37,((27,8),((41,(61,19)),(((49,(50,((55,(59,52)),((57,56),(58,(((72,53),51),(54,48))))))),18),((33,24),(5,(30,3)))))))))),(39,(43,(11,(74,((13,9),(12,2)))))))))))))))))))))));
   tree tree_486 [p = 0.000, P = 0.016] = [&W 0.000033] (1,(82,(((88,87),86),((84,(76,((80,(((81,79),78),77)),75))),(83,(85,(((62,47),(28,((64,63),15))),((70,44),((16,(17,(14,(10,6)))),(46,(45,(4,(31,(((34,29),(36,20)),(43,((32,(((71,42),((25,(23,22)),21)),(40,(66,(26,7))))),((65,(((73,38),(69,(67,(68,35)))),((60,37),((27,8),((41,(61,19)),(((49,(50,((55,(59,52)),((57,56),(58,(((72,53),51),(54,48))))))),18),((33,24),(5,(30,3))))))))),(11,(74,(39,((13,9),(12,2))))))))))))))))))))));
   tree tree_487 [p = 0.000, P = 0.016] = [&W 0.000033] (1,(82,(((88,87),86),((84,(76,((80,(((81,79),78),77)),75))),(83,(85,(((62,28),(47,((64,63),15))),((70,44),((16,(17,(14,(10,6)))),(46,(45,(4,(31,((29,(36,20)),((32,(((71,42),((25,(23,22)),21)),(40,(66,(26,7))))),((65,((69,(67,(68,35))),(74,((73,38),((60,37),((27,8),((41,(61,19)),(((49,(50,((55,(59,52)),((57,56),(58,(((72,53),51),(54,48))))))),18),((33,24),(5,(30,3))))))))))),(43,((39,11),((13,9),(34,(12,2)))))))))))))))))))));
   tree tree_488 [p = 0.000, P = 0.016] = [&W 0.000033] (1,(82,(((88,87),86),((84,(76,((80,(((81,79),78),77)),75))),(83,(85,(((62,28),((64,63),15)),(47,((70,44),((16,(17,(14,(10,6)))),(46,(45,(4,(31,((29,(36,20)),((32,(((71,42),((25,(23,22)),21)),(40,(66,(26,7))))),((((73,38),(69,(67,(68,35)))),((60,37),((27,8),((41,(61,19)),(((49,(50,((55,(59,52)),((57,56),(58,(((72,53),51),(54,48))))))),18),((33,24),(5,(30,3)))))))),(65,(43,((74,(39,11)),((34,(13,9)),(12,2))))))))))))))))))))));
   tree tree_489 [p = 0.000, P = 0.016] = [&W 0.000033] (1,(82,(((88,87),86),((84,(76,((80,(((81,79),78),77)),75))),(83,(85,(((62,28),(47,((64,63),15))),((70,44),((16,(17,(14,(10,6)))),(46,(45,(4,(31,((29,(36,20)),((32,(((71,42),((25,(23,22)),21)),(40,(66,(26,7))))),(((69,(67,(68,35))),(((73,38),(65,34)),((60,37),((27,8),((41,(61,19)),(((49,(50,((55,(59,52)),((57,56),(58,(((72,53),51),(54,48))))))),18),((33,24),(5,(30,3))))))))),(43,((74,(39,11)),((13,9),(12,2))))))))))))))))))));
   tree tree_490 [p = 0.000, P = 0.016] = [&W 0.000033] (1,(82,(((88,87),86),((84,(76,((80,(((81,79),78),77)),75))),(83,(85,(47,(((62,28),((64,63),15)),((70,44),((16,(17,(14,(10,6)))),(46,(45,(4,(31,((36,(29,20)),((32,(34,(((71,42),((25,(23,22)),21)),(40,(66,(26,7)))))),(43,((((74,65),(73,38)),((69,(67,(68,35))),((60,37),((27,8),((41,(61,19)),(((49,(50,((55,(59,52)),((57,56),(58,(((72,53),51),(54,48))))))),18),((33,24),(5,(30,3))))))))),(11,((13,9),(39,(12,2))))))))))))))))))))));
   tree tree_491 [p = 0.000, P = 0.016] = [&W 0.000033] (1,(82,(((88,87),86),((84,(76,((80,(((81,79),78),77)),75))),(83,(85,(47,(((62,28),((64,63),15)),((70,44),((16,(17,(14,(10,6)))),(46,(45,(4,(31,((29,(36,20)),((32,((34,((71,42),((25,(23,22)),21))),(40,(66,(26,7))))),((43,(((73,38),(69,(67,(68,35)))),(65,((60,37),((27,8),((41,(61,19)),(((49,(50,((55,(59,52)),((57,56),(58,(((72,53),51),(54,48))))))),18),((33,24),(5,(30,3)))))))))),((39,(74,11)),((13,9),(12,2))))))))))))))))))));
   tree tree_492 [p = 0.000, P = 0.017] = [&W 0.000033] (1,(82,(((88,87),86),((84,(76,((80,(((81,79),78),77)),75))),(83,(85,((62,47),((28,((64,63),15)),((70,44),((16,(17,(14,(10,6)))),(46,(45,(4,(31,((43,(29,(36,20))),((32,(((71,42),((25,(23,22)),21)),(40,(66,(26,7))))),(((74,(69,(67,(68,35)))),((65,34),((73,38),((60,37),((27,8),((41,(61,19)),(((49,(50,((55,(59,52)),((57,56),(58,(((72,53),51),(54,48))))))),18),((33,24),(5,(30,3)))))))))),(11,(39,((13,9),(12,2)))))))))))))))))))));
   tree tree_493 [p = 0.000, P = 0.017] = [&W 0.000033] (1,(82,(((88,87),86),((84,(76,((80,(((81,79),78),77)),75))),(83,(85,(((62,28),(64,(63,15))),(47,((70,44),((16,(17,(14,(10,6)))),(46,(45,(4,(31,(((36,29),20),((32,(((71,42),((25,(23,22)),21)),(40,(66,(26,7))))),(43,((((73,38),(69,(67,(68,35)))),((65,34),((60,37),((27,8),((41,(61,19)),(((49,(50,((55,(59,52)),((57,56),(58,(((72,53),51),(54,48))))))),18),((33,24),(5,(30,3))))))))),((74,(39,11)),((13,9),(12,2)))))))))))))))))))));
   tree tree_494 [p = 0.000, P = 0.017] = [&W 0.000033] (1,(82,(((88,87),86),((84,(76,((80,(((81,79),78),77)),75))),(83,(85,(47,((28,((64,(63,62)),15)),((70,44),((16,(17,(14,(10,6)))),(46,(45,(4,(31,((29,(36,20)),((32,(((71,42),((25,(23,22)),21)),(40,(66,(26,7))))),(((74,((69,(67,(68,35))),((73,38),34))),(65,((60,37),((27,8),((41,(61,19)),(((49,(50,((55,(59,52)),((57,56),(58,(((72,53),51),(54,48))))))),18),((33,24),(5,(30,3))))))))),(43,((39,11),((13,9),(12,2)))))))))))))))))))));
   tree tree_495 [p = 0.000, P = 0.017] = [&W 0.000033] (1,(82,(((88,87),86),((84,(76,((80,(((81,79),78),77)),75))),(83,(85,((47,((62,28),((64,63),15))),((70,44),((16,(17,(14,(10,6)))),(46,(45,(4,(31,(((34,29),(36,20)),((32,(((71,42),((25,(23,22)),21)),(40,(66,(26,7))))),(43,(((69,(67,(68,35))),((73,38),(74,((60,37),((27,8),((41,(61,19)),(((49,(50,((55,(59,52)),((57,56),(58,(((72,53),51),(54,48))))))),18),((33,24),(5,(30,3)))))))))),(11,(65,((13,9),(39,(12,2))))))))))))))))))))));
   tree tree_496 [p = 0.000, P = 0.017] = [&W 0.000033] (1,(82,(((88,87),86),((84,(76,((80,(((81,79),78),77)),75))),(83,(85,((47,((62,28),((64,63),15))),((70,44),((16,(17,(14,(10,6)))),(46,(45,(4,(31,((43,((34,29),(36,20))),((32,(((71,42),((25,(23,22)),21)),(40,(66,(26,7))))),(((69,(67,(68,35))),((73,38),((60,37),((27,8),((41,(61,19)),(((49,(50,((55,(59,52)),((57,56),(58,(((72,53),51),(54,48))))))),18),((33,24),(5,(30,3))))))))),((74,(39,(65,11))),((13,9),(12,2)))))))))))))))))));
   tree tree_497 [p = 0.000, P = 0.017] = [&W 0.000033] (1,(82,(((88,87),86),((84,(76,((80,(((81,79),78),77)),75))),(83,(85,((47,(62,(28,((64,63),15)))),((70,44),((16,(17,(14,(10,6)))),(46,(45,(4,(31,(((36,29),20),((32,(((71,42),((25,(23,22)),21)),(40,(66,(26,7))))),(43,((((69,(67,(68,35))),((73,38),34)),((60,37),((27,8),((41,(61,19)),(((50,((55,(59,52)),((57,56),(58,(((72,53),51),(54,48)))))),(49,18)),((33,24),(5,(30,3)))))))),(65,((74,(39,11)),((13,9),(12,2)))))))))))))))))))));
   tree tree_498 [p = 0.000, P = 0.017] = [&W 0.000033] (1,(82,(((88,87),86),((84,(76,((80,(((81,79),78),77)),75))),(83,(85,(((62,28),(47,((64,63),15))),((70,44),((16,(17,(14,(10,6)))),(46,(45,(4,(31,(((34,29),(36,20)),((32,(((71,42),((25,(23,22)),21)),(40,(66,(26,7))))),(((69,(67,(68,35))),((73,38),(60,(37,((27,8),((41,(61,19)),(((49,(50,((55,(59,52)),((57,56),(58,(((72,53),51),(54,48))))))),18),((33,24),(5,(30,3)))))))))),(43,(65,((39,11),(74,((13,9),(12,2))))))))))))))))))))));
   tree tree_499 [p = 0.000, P = 0.017] = [&W 0.000033] (1,(82,(((88,87),86),((84,(76,((80,(((81,79),78),77)),75))),(83,(85,((62,(47,(28,((64,63),15)))),((70,44),((16,(17,(14,(10,6)))),(46,(45,(4,(31,(((34,(36,29)),20),((32,(((71,42),((25,(23,22)),21)),(40,(66,(26,7))))),(43,((((73,38),(69,(67,(68,35)))),(65,((60,37),((27,8),((41,(61,19)),(((49,(50,((55,(59,52)),((57,56),(58,((72,53),(51,(54,48)))))))),18),((33,24),(5,(30,3))))))))),((39,11),(74,((13,9),(12,2)))))))))))))))))))));
   tree tree_500 [p = 0.000, P = 0.017] = [&W 0.000033] (1,(82,(((88,87),86),((84,(76,((80,(((81,79),78),77)),75))),(83,(85,((47,((62,28),((64,63),15))),((70,44),((16,(17,(14,(10,6)))),(46,(45,(4,(31,((29,(36,20)),((32,(((71,42),((25,(23,22)),21)),(40,(66,(26,7))))),((((74,(73,38)),((69,(67,(68,35))),34)),(65,((60,37),((27,8),((41,(61,19)),(((49,(50,((55,(59,52)),((57,56),(58,(((72,53),51),(54,48))))))),18),((33,24),(5,(30,3))))))))),(43,((39,11),((13,9),(12,2))))))))))))))))))));
   tree tree_501 [p = 0.000, P = 0.017] = [&W 0.000033] (1,(82,(((88,87),86),((84,(76,((80,(((81,79),78),77)),75))),(83,(85,((47,((62,28),((64,63),15))),((70,44),((16,(17,(14,(10,6)))),(46,(45,(4,(31,((29,(36,20)),((32,(((71,42),((25,(23,22)),21)),(40,(66,(26,7))))),(43,((((73,38),(69,(67,(68,35)))),(74,((60,37),((27,8),((41,(61,19)),(((49,(50,((55,(59,52)),((57,56),(58,(((72,53),51),(54,48))))))),18),((33,24),(5,(30,3))))))))),(((39,(65,34)),11),((13,9),(12,2))))))))))))))))))));
   tree tree_502 [p = 0.000, P = 0.017] = [&W 0.000033] (1,(82,(((88,87),86),((84,(76,((80,(((81,79),78),77)),75))),(83,(85,((47,((62,28),(64,(63,15)))),((70,44),((16,(17,(14,(10,6)))),(46,(45,(4,(31,((29,(36,(34,20))),((32,(((71,42),((25,(23,22)),21)),(40,(66,(26,7))))),(((73,38),((69,(67,(68,35))),((60,37),((27,8),((41,(61,19)),(((49,(50,((55,(59,52)),((57,56),(58,(((72,53),51),(54,48))))))),18),(((33,24),5),(30,3)))))))),(65,(43,((39,11),(74,((13,9),(12,2))))))))))))))))))))));
   tree tree_503 [p = 0.000, P = 0.017] = [&W 0.000033] (1,(82,(((88,87),86),((84,(76,((80,(((81,79),78),77)),75))),(83,(85,((47,(62,28)),((63,(64,15)),((70,44),((16,(17,(14,(10,6)))),(46,(45,(4,(31,((34,(29,(36,20))),((32,(((71,42),((25,(23,22)),21)),(40,(66,(26,7))))),((43,(65,((74,(73,38)),((69,(67,(68,35))),((60,37),((27,8),((41,(61,19)),(((49,(50,((55,(59,52)),((57,56),(58,(((72,53),51),(54,48))))))),18),(((33,24),5),(30,3)))))))))),(11,(39,((13,9),(12,2)))))))))))))))))))));
   tree tree_504 [p = 0.000, P = 0.017] = [&W 0.000033] (1,(82,(((88,87),86),((84,(76,((80,(((81,79),78),77)),75))),(83,(85,((62,(47,(28,((64,63),15)))),((70,44),((16,(17,(14,(10,6)))),(46,(45,(4,(31,((29,(34,(36,20))),((32,(((71,42),((25,(23,22)),21)),(40,(66,(26,7))))),((((73,38),(69,(67,(68,35)))),((60,37),((27,8),((41,(61,19)),(((49,(50,((55,(59,52)),((57,56),(58,(((72,53),51),(54,48))))))),18),((33,24),(5,(30,3)))))))),(65,(43,((74,11),((13,9),((39,12),2)))))))))))))))))))));
   tree tree_505 [p = 0.000, P = 0.017] = [&W 0.000033] (1,(82,(((88,87),86),((84,(76,((80,(((81,79),78),77)),75))),(83,(85,((47,((62,28),(64,(63,15)))),((70,44),((16,(17,(14,(10,6)))),(46,(45,(4,(31,(((36,29),(34,20)),((32,(((71,42),((25,(23,22)),21)),(40,(66,(26,7))))),(65,((((73,38),(69,(67,(68,35)))),((60,37),((27,8),((41,(61,19)),(((49,(50,((55,(59,52)),((57,56),(58,(((72,53),51),(54,48))))))),18),((33,24),(5,(30,3)))))))),(43,((74,(39,11)),((13,9),(12,2)))))))))))))))))))));
   tree tree_506 [p = 0.000, P = 0.017] = [&W 0.000033] (1,(82,(((88,87),86),((84,(76,((80,(((81,79),78),77)),75))),(83,(85,((47,((62,28),(64,(63,15)))),((70,44),((16,(17,(14,(10,6)))),(46,(45,(4,(31,((29,(34,(36,20))),((32,(((71,42),((25,(23,22)),21)),(40,(66,(26,7))))),((65,(((73,38),(69,(67,(68,35)))),((60,37),((27,8),((41,(61,19)),(((49,(50,((55,(59,52)),((57,56),(58,(((72,53),51),(54,48))))))),18),((33,24),(5,(30,3))))))))),(43,(11,(39,(74,((13,9),(12,2))))))))))))))))))))));
   tree tree_507 [p = 0.000, P = 0.017] = [&W 0.000033] (1,(82,(((88,87),86),((84,(76,((80,(((81,79),78),77)),75))),(83,(85,((((62,47),28),(64,(63,15))),((70,44),((16,(17,(14,(10,6)))),(46,(45,(4,(31,((29,(34,(36,20))),((32,(((71,42),((25,(23,22)),21)),(40,(66,(26,7))))),(43,(((69,(67,(68,35))),((73,38),((60,37),((27,8),((41,(61,19)),(((50,((55,(59,52)),((57,56),(58,(((72,53),51),(54,48)))))),(49,18)),((33,24),(5,(30,3))))))))),((65,11),(74,(39,((13,9),(12,2))))))))))))))))))))));
   tree tree_508 [p = 0.000, P = 0.017] = [&W 0.000033] (1,(82,(((88,87),86),((84,(76,((80,(((81,79),78),77)),75))),(83,(85,((47,(28,(62,((64,63),15)))),((70,44),((16,(17,(14,(10,6)))),(46,(45,(4,(((43,32),31),((29,(36,20)),((((71,42),((25,(23,22)),21)),(40,(66,(26,7)))),((((73,38),(69,(67,(68,35)))),((60,37),((27,8),((41,(61,19)),(((49,(50,((55,(59,52)),((57,56),(58,(((72,53),51),(54,48))))))),18),((33,24),(5,(30,3)))))))),(65,((74,(39,11)),((13,9),(12,(34,2)))))))))))))))))))));
   tree tree_509 [p = 0.000, P = 0.017] = [&W 0.000033] (1,(82,(((88,87),86),((84,(76,((80,(((81,79),78),77)),75))),(83,(85,((47,((62,28),(64,(63,15)))),((70,44),((16,(17,(14,(10,6)))),(46,(45,(4,(31,((34,(29,(36,20))),(32,((((71,42),((25,(23,22)),21)),(40,(66,(26,7)))),((43,(((73,38),(69,(67,(68,35)))),(65,((60,37),((27,8),((41,(61,19)),(((49,(50,((55,(59,52)),((57,56),(58,(((72,53),51),(54,48))))))),18),((33,24),(5,(30,3)))))))))),((74,(39,11)),((13,9),(12,2))))))))))))))))))));
   tree tree_510 [p = 0.000, P = 0.017] = [&W 0.000033] (1,(82,(((88,87),86),((84,(76,((80,(((81,79),78),77)),75))),(83,(85,(47,(((62,28),((64,63),15)),((70,44),((16,(17,(14,(10,6)))),(46,(45,(4,(31,(((36,34),(29,20)),((32,(((71,42),((25,(23,22)),21)),(40,(66,(26,7))))),((43,((69,(67,(68,35))),((73,38),((60,37),((27,8),((41,(61,19)),(((50,((55,(59,52)),((57,56),(58,(((72,53),51),(54,48)))))),(49,18)),(((33,24),5),(30,3))))))))),((39,11),((74,65),((13,9),(12,2)))))))))))))))))))));
   tree tree_511 [p = 0.000, P = 0.017] = [&W 0.000033] (1,(82,(((88,87),86),((84,(76,((80,(((81,79),78),77)),75))),(83,(85,((47,((62,28),(64,(63,15)))),((70,44),((16,(17,(14,(10,6)))),(46,(45,(4,(31,(32,(((36,29),20),((((71,42),((25,(23,22)),21)),(34,(40,(66,(26,7))))),((((73,38),(69,(67,(68,35)))),(74,(65,((60,37),((27,8),((41,(61,19)),(((49,(50,((55,(59,52)),((57,56),(58,(((72,53),51),(54,48))))))),18),((33,24),(5,(30,3)))))))))),(43,((39,11),((13,9),(12,2)))))))))))))))))))));
   tree tree_512 [p = 0.000, P = 0.017] = [&W 0.000033] (1,(82,(((88,87),86),((84,(76,((80,(((81,79),78),77)),75))),(83,(85,((47,(28,(64,((63,62),15)))),((70,44),((16,(17,(14,(10,6)))),(46,(45,(4,(31,(32,((34,(29,(36,20))),((((71,42),((25,(23,22)),21)),(40,(66,(26,7)))),(43,(((69,(67,(68,35))),((73,38),(65,((60,37),((27,8),((41,(61,19)),(((49,(50,((55,(59,52)),((57,56),(58,(((72,53),51),(54,48))))))),18),((33,24),(5,(30,3)))))))))),(74,((39,11),((13,9),(12,2))))))))))))))))))))));
   tree tree_513 [p = 0.000, P = 0.017] = [&W 0.000033] (1,(82,(((88,87),86),((84,(76,((80,(((81,79),78),77)),75))),(83,(85,(((62,28),((64,63),15)),(47,((70,44),((16,(17,(14,(10,6)))),(46,(45,(4,(31,(((36,29),20),((32,(((71,42),((25,(23,22)),21)),(40,(66,(26,7))))),((((73,38),(69,(67,(68,35)))),(65,((60,37),((27,8),((41,(61,19)),(((49,(50,((55,(59,52)),((57,56),(58,(((72,53),51),(54,48))))))),18),((33,24),(5,(30,3))))))))),(43,(74,(11,((13,9),(12,((39,34),2)))))))))))))))))))))));
   tree tree_514 [p = 0.000, P = 0.017] = [&W 0.000033] (1,(82,(((88,87),86),((84,(76,((80,(((81,79),78),77)),75))),(83,(85,((47,((62,28),(64,(63,15)))),((70,44),((16,(17,(14,(10,6)))),(46,(45,(4,(31,((29,(36,20)),(43,((32,(((71,42),((25,(23,22)),21)),(40,(66,(26,7))))),(((69,(67,(68,35))),((73,38),((60,37),((27,8),((41,(61,19)),(((49,(50,((55,(59,52)),((57,56),(58,(((72,53),51),(54,48))))))),18),((33,24),(5,(30,3))))))))),((74,11),((65,39),((13,9),(12,(34,2))))))))))))))))))))));
   tree tree_515 [p = 0.000, P = 0.017] = [&W 0.000033] (1,(82,(((88,87),86),((84,(76,((80,(((81,79),78),77)),75))),(83,(85,((28,((64,63),15)),((62,47),((70,44),((16,(17,(14,(10,6)))),(46,(45,(4,(31,((29,(34,(36,20))),((32,(((71,42),((25,(23,22)),21)),(40,(66,(26,7))))),((65,((69,(67,(68,35))),((73,38),((60,37),((27,8),((41,(61,19)),(((49,(50,((55,(59,52)),((57,56),(58,(((72,53),51),(54,48))))))),18),((33,24),(5,(30,3)))))))))),(43,(74,(11,(39,((13,9),(12,2)))))))))))))))))))))));
   tree tree_516 [p = 0.000, P = 0.017] = [&W 0.000033] (1,(82,(((88,87),86),((84,(76,((80,(((81,79),78),77)),75))),(83,(85,((47,((62,28),((64,63),15))),((70,44),((16,(17,(14,(10,6)))),(46,(45,(4,(31,((29,20),((32,(((71,42),((25,(23,22)),21)),(40,(66,(26,7))))),((((73,38),(69,(67,(68,35)))),(65,(60,(37,((27,8),((41,(61,19)),(((49,(50,((55,(59,52)),((57,56),(58,(((72,53),51),(54,48))))))),18),((33,24),(5,(30,3)))))))))),((74,(39,11)),(36,(43,((13,9),(12,(34,2))))))))))))))))))))));
   tree tree_517 [p = 0.000, P = 0.017] = [&W 0.000033] (1,(82,(((88,87),86),((84,(76,((80,(((81,79),78),77)),75))),(83,(85,((47,((62,28),((64,63),15))),((70,44),((16,(17,(14,(10,6)))),(46,(45,(4,(31,((29,(34,(36,20))),((32,(((71,42),((25,(23,22)),21)),(40,(66,(26,7))))),((65,(((73,38),(69,(67,(68,35)))),((60,37),((27,8),((41,(61,19)),(((49,(50,((55,(59,52)),((57,56),(58,(((72,53),51),(54,48))))))),18),((33,24),(5,(30,3))))))))),(43,((74,11),(39,((13,9),(12,2)))))))))))))))))))));
   tree tree_518 [p = 0.000, P = 0.017] = [&W 0.000033] (1,(82,(((88,87),86),((84,(76,((80,(((81,79),78),77)),75))),(83,(85,((28,(47,(62,((64,63),15)))),((70,44),((16,(17,(14,(10,6)))),(46,(45,(4,(31,(((36,29),(34,20)),((32,(((71,42),((25,(23,22)),21)),(40,(66,(26,7))))),((65,((69,(67,(68,35))),((73,38),((60,37),((27,8),((41,(61,19)),(((49,(50,((55,(59,52)),((57,56),(58,(((72,53),51),(54,48))))))),18),((33,24),(5,(30,3)))))))))),(74,(43,((39,11),((13,9),(12,2)))))))))))))))))))));
   tree tree_519 [p = 0.000, P = 0.017] = [&W 0.000033] (1,(82,(((88,87),86),((84,(76,((80,(((81,79),78),77)),75))),(83,(85,((62,(47,(28,((64,63),15)))),((70,44),((16,(17,(14,(10,6)))),(46,(45,(4,(31,((32,(((71,42),((25,(23,22)),21)),(40,(66,(26,7))))),((34,(36,(29,20))),(((69,(67,(68,35))),((73,38),((60,37),((27,8),((41,(61,19)),(((49,(50,((55,(59,52)),((57,56),(58,(((72,53),51),(54,48))))))),18),((33,24),(5,(30,3))))))))),((65,43),(74,(11,(39,((13,9),(12,2))))))))))))))))))))));
   tree tree_520 [p = 0.000, P = 0.017] = [&W 0.000033] (1,(82,(((88,87),86),((84,(76,((80,(((81,79),78),77)),75))),(83,(85,((28,((64,63),(62,15))),(47,((70,44),((16,(17,(14,(10,6)))),(46,(45,(4,(31,((29,((36,34),20)),((32,(((71,42),((25,(23,22)),21)),(40,(66,(26,7))))),(43,((65,((69,(67,(68,35))),((73,38),((60,37),((27,8),((41,(61,19)),(((49,(50,((55,(59,52)),((57,56),(58,(((72,53),51),(54,48))))))),18),((33,24),(5,(30,3)))))))))),(11,(74,(39,((13,9),(12,2)))))))))))))))))))))));
   tree tree_521 [p = 0.000, P = 0.017] = [&W 0.000033] (1,(82,(((88,87),86),((84,(76,((80,(((81,79),78),77)),75))),(83,(85,((47,(62,(28,(64,(63,15))))),((70,44),((16,(17,(14,(10,6)))),(46,(45,(4,(31,((29,((36,34),20)),((32,(((71,42),((25,(23,22)),21)),(40,(66,(26,7))))),(((69,(67,(68,35))),(65,((73,38),((60,37),((27,8),((41,(61,19)),(((49,(50,((55,(59,52)),((57,56),(58,(((72,53),51),(54,48))))))),18),((33,24),(5,(30,3)))))))))),((74,(39,11)),(43,((13,9),(12,2))))))))))))))))))));
   tree tree_522 [p = 0.000, P = 0.018] = [&W 0.000033] (1,(82,(((88,87),86),((84,(76,((80,(((81,79),78),77)),75))),(83,(85,(62,((47,(28,((64,63),15))),((70,44),((16,(17,(14,(10,6)))),(46,(45,(4,(31,((32,(((71,42),((25,(23,22)),21)),(40,(66,(26,7))))),((34,((36,29),20)),(43,((((73,38),(69,(67,(68,35)))),((60,37),((27,8),((41,(61,19)),(((49,(50,((55,(59,52)),((57,56),(58,(((72,53),51),(54,48))))))),18),((33,24),(5,(30,3)))))))),((65,11),((74,39),((13,9),(12,2))))))))))))))))))))));
   tree tree_523 [p = 0.000, P = 0.018] = [&W 0.000033] (1,(82,(((88,87),86),((84,(76,((80,(((81,79),78),77)),75))),(83,(85,((47,((62,28),((64,63),15))),((70,44),((16,(17,(14,(10,6)))),(46,(45,(4,(31,((65,(29,((36,34),20))),((32,(((71,42),((25,(23,22)),21)),(40,(66,(26,7))))),((((73,38),(69,(67,(68,35)))),((60,37),((27,8),((41,(61,19)),(((49,(50,((55,(59,52)),((57,56),(58,(((72,53),51),(54,48))))))),18),((33,24),(5,(30,3)))))))),(43,(11,(74,(39,((13,9),(12,2))))))))))))))))))))));
   tree tree_524 [p = 0.000, P = 0.018] = [&W 0.000033] (1,(82,(((88,87),86),((84,(76,((80,(((81,79),78),77)),75))),(83,(85,((47,((62,28),((64,63),15))),((70,44),((16,(17,(14,(10,6)))),(46,(45,(4,(31,((29,((36,34),20)),((32,(((71,42),((25,(23,22)),21)),(40,(66,(26,7))))),(65,((((73,38),(69,(67,(68,35)))),((60,37),((27,8),((41,(61,19)),(((49,(50,((55,(59,52)),((57,56),(58,(((72,53),51),(54,48))))))),18),((33,24),(5,(30,3)))))))),(43,((74,(39,11)),((13,9),(12,2)))))))))))))))))))));
   tree tree_525 [p = 0.000, P = 0.018] = [&W 0.000033] (1,(82,(((88,87),86),((84,(76,((80,(((81,79),78),77)),75))),(83,(85,((62,(47,(((64,63),28),15))),((70,44),((16,(17,(14,(10,6)))),(46,(45,(4,(31,((29,((36,34),20)),((32,(((71,42),((25,(23,22)),21)),(40,(66,(26,7))))),(65,((((73,38),(69,(67,(68,35)))),((60,37),((27,8),((41,(61,19)),(((49,(50,((55,(59,52)),((57,56),(58,(((72,53),51),(54,48))))))),18),((33,24),(5,(30,3)))))))),((39,11),(74,(43,((13,9),(12,2))))))))))))))))))))));
   tree tree_526 [p = 0.000, P = 0.018] = [&W 0.000033] (1,(82,(((88,87),86),((84,(76,((80,(((81,79),78),77)),75))),(83,(85,((28,(62,((64,63),15))),(47,((70,44),((16,(17,(14,(10,6)))),(46,(45,(4,(31,((29,((36,34),20)),((43,(32,(((71,42),((25,(23,22)),21)),(40,(66,(26,7)))))),(((65,(73,38)),((69,(67,(68,35))),((60,37),((27,8),((41,(61,19)),(((49,(50,((55,(59,52)),((57,56),(58,(((72,53),51),(54,48))))))),18),((33,24),(5,(30,3))))))))),((74,(39,11)),((13,9),(12,2))))))))))))))))))));
   tree tree_527 [p = 0.000, P = 0.018] = [&W 0.000033] (1,(82,(((88,87),86),((84,(76,((80,(((81,79),78),77)),75))),(83,(85,((47,((62,28),((64,63),15))),((70,44),((16,(17,(14,(10,6)))),(46,(45,(4,(31,((29,((36,34),20)),((32,(((71,42),((25,(23,22)),21)),(40,(66,(26,7))))),((43,(65,(((73,38),(69,(67,(68,35)))),((60,37),((27,8),((41,(61,19)),(((49,(50,((55,(59,52)),((57,56),(58,(((72,53),51),(54,48))))))),18),((33,24),(5,(30,3)))))))))),(74,((39,11),((13,9),(12,2))))))))))))))))))));
   tree tree_528 [p = 0.000, P = 0.018] = [&W 0.000033] (1,(82,(((88,87),86),((84,(76,((80,(((81,79),78),77)),75))),(83,(85,((47,((62,28),((64,63),15))),((70,44),((16,(17,(14,(10,6)))),(46,(45,(4,(31,((29,((36,34),20)),((32,(((71,42),((25,(23,22)),21)),(40,(66,(26,7))))),(((73,38),((69,(67,(68,35))),((60,37),((27,8),((41,(61,19)),(((49,(50,((55,(59,52)),((57,56),(58,(((72,53),51),(54,48))))))),18),((33,24),(5,(30,3))))))))),(65,(43,((74,11),(39,((13,9),(12,2))))))))))))))))))))));
   tree tree_529 [p = 0.000, P = 0.018] = [&W 0.000033] (1,(82,(((88,87),86),((84,(76,((80,(((81,79),78),77)),75))),(83,(85,((47,(28,((64,(63,62)),15))),((70,44),((16,(17,(14,(10,6)))),(46,(45,(4,(31,((29,((36,34),20)),(43,((32,(((71,42),((25,(23,22)),21)),(40,(66,(26,7))))),(65,(((69,(67,(68,35))),((73,38),((60,37),((27,8),((41,(61,19)),(((49,(50,((55,(59,52)),((57,56),(58,(((72,53),51),(54,48))))))),18),((33,24),(5,(30,3))))))))),(74,((39,11),((13,9),(12,2))))))))))))))))))))));
   tree tree_530 [p = 0.000, P = 0.018] = [&W 0.000033] (1,(82,(((88,87),86),((84,(76,((80,(((81,79),78),77)),75))),(83,(85,((47,((63,(62,28)),(64,15))),((70,44),((16,(17,(14,(10,6)))),(46,(45,(4,(31,(((36,29),20),((32,((((71,42),34),((25,(23,22)),21)),(40,(66,(26,7))))),(((73,38),((69,(67,(68,35))),((60,37),((27,8),((41,(61,19)),(((49,(50,((55,(59,52)),((57,56),(58,(((72,53),51),(54,48))))))),18),((33,24),(5,(30,3))))))))),(65,(43,(((74,39),11),((13,9),(12,2)))))))))))))))))))));
   tree tree_531 [p = 0.000, P = 0.018] = [&W 0.000033] (1,(82,(((88,87),86),((84,(76,((80,(((81,79),78),77)),75))),(83,(85,(47,((62,28),(((64,63),15),((70,44),((16,(17,(14,(10,6)))),(46,(45,(4,(31,((29,(34,(36,20))),((32,(((71,42),((25,(23,22)),21)),(40,(66,(26,7))))),(43,((((73,38),(69,(67,(68,35)))),((60,37),((27,8),((41,(61,19)),((49,((50,((55,(59,52)),((57,56),(58,(((72,53),51),(54,48)))))),18)),((33,24),(5,(30,3)))))))),(65,(74,(11,(39,((13,9),(12,2)))))))))))))))))))))))));
   tree tree_532 [p = 0.000, P = 0.018] = [&W 0.000033] (1,(82,(((88,87),86),((84,(76,((80,(((81,79),78),77)),75))),(83,(85,((62,28),((47,((64,63),15)),((70,44),((16,(17,(14,(10,6)))),(46,(45,(4,(31,((29,(36,(34,20))),((32,(((71,42),((25,(23,22)),21)),(40,(66,(26,7))))),((43,(((73,38),(74,(69,(67,(68,35))))),(65,((60,37),((27,8),((41,(61,19)),(((50,((55,(59,52)),((57,56),(58,(((72,53),51),(54,48)))))),(49,18)),((33,24),(5,(30,3)))))))))),(11,((13,9),((39,12),2))))))))))))))))))));
   tree tree_533 [p = 0.000, P = 0.018] = [&W 0.000033] (1,(82,(((88,87),86),((84,(76,((80,(((81,79),78),77)),75))),(83,(85,((47,((64,63),15)),((62,28),((70,44),((16,(17,(14,(10,6)))),(46,(45,(4,((31,((34,29),(36,20))),((32,(((71,42),((25,(23,22)),21)),(40,(66,(26,7))))),(((74,((73,38),(69,(67,(68,35))))),(65,((60,37),((27,8),((41,(61,19)),(((49,(50,((55,(59,52)),((57,56),(58,(((72,53),51),(54,48))))))),18),((33,24),(5,(30,3))))))))),(43,((39,11),((13,9),(12,2))))))))))))))))))));
   tree tree_534 [p = 0.000, P = 0.018] = [&W 0.000033] (1,(82,(((88,87),86),((84,(76,((80,(((81,79),78),77)),75))),(83,(85,(28,((47,(62,(63,(64,15)))),((70,44),((16,(17,(14,(10,6)))),(46,(45,(4,(31,((29,(36,20)),((32,(((71,42),((25,(23,22)),21)),(40,(66,(26,7))))),(43,((((73,38),(69,(67,(68,35)))),(74,(65,((60,37),((27,8),((41,(61,19)),(((49,(50,((55,(59,52)),(57,(56,(58,(((72,53),51),(54,48)))))))),18),((33,24),(5,(30,3)))))))))),((39,11),(((34,13),9),(12,2)))))))))))))))))))));
   tree tree_535 [p = 0.000, P = 0.018] = [&W 0.000033] (1,(82,(((88,87),86),((84,(76,((80,(((81,79),78),77)),75))),(83,(85,(28,((47,(62,((64,63),15))),((70,44),((16,(17,(14,(10,6)))),(46,(45,(4,(31,(((36,29),20),((32,(((71,42),((25,(23,22)),21)),(40,(66,(26,7))))),(((65,43),(((69,(67,(68,35))),((73,38),34)),((60,37),((27,8),((41,(61,19)),(((49,(50,((55,(59,52)),((57,56),(58,(((72,53),51),(54,48))))))),18),((33,24),(5,(30,3))))))))),(74,(11,((13,9),((39,12),2)))))))))))))))))))));
   tree tree_536 [p = 0.000, P = 0.018] = [&W 0.000033] (1,(82,(((88,87),86),((84,(76,((80,(((81,79),78),77)),75))),(83,(85,((62,28),(47,((64,(63,15)),((70,44),((16,(17,(14,(10,6)))),(46,(45,(4,(31,((34,((36,29),20)),((32,(((71,42),((25,(23,22)),21)),(40,(66,(26,7))))),(43,(((73,38),((69,(67,(68,35))),((60,37),((27,8),((41,(61,19)),(((49,(50,((55,(59,52)),((57,56),(58,(((72,53),51),(54,48))))))),18),((33,24),(5,(30,3))))))))),(65,((39,(74,11)),((13,9),(12,2)))))))))))))))))))))));
   tree tree_537 [p = 0.000, P = 0.018] = [&W 0.000033] (1,(82,(((88,87),86),((84,(76,((80,(((81,79),78),77)),75))),(83,(85,((62,28),((47,(64,(63,15))),((70,44),((16,(17,(14,(10,6)))),(46,(45,(4,(31,(((36,29),20),((32,((34,((71,42),((25,(23,22)),21))),(40,(66,(26,7))))),(65,(((69,(67,(68,35))),((73,38),(74,((60,37),((27,8),((41,(61,19)),(((49,(50,((55,(59,52)),((57,56),(58,(((72,53),51),(54,48))))))),18),((33,24),(5,(30,3)))))))))),((39,11),(43,((13,9),(12,2))))))))))))))))))))));
   tree tree_538 [p = 0.000, P = 0.018] = [&W 0.000033] (1,(82,(((88,87),86),((84,(76,((80,(((81,79),78),77)),75))),(83,(85,((47,(28,((63,62),(64,15)))),((70,44),((16,(17,(14,(10,6)))),(46,(45,(4,(31,((36,(34,(29,20))),((32,(((71,42),((25,(23,22)),21)),(40,(66,(26,7))))),((((73,38),(69,(67,(68,35)))),(65,((60,37),((27,8),((41,(61,19)),(((49,(50,((55,(59,52)),((57,56),(58,(((72,53),51),(54,48))))))),18),((33,24),(5,(30,3))))))))),((43,(74,(39,11))),((13,9),(12,2)))))))))))))))))));
   tree tree_539 [p = 0.000, P = 0.018] = [&W 0.000033] (1,(82,(((88,87),86),((84,(76,((80,(((81,79),78),77)),75))),(83,(85,(((62,47),(28,(64,(63,15)))),((70,44),((16,(17,(14,(10,6)))),(46,(45,(4,(31,((36,(34,(29,20))),((32,(((71,42),((25,(23,22)),21)),(40,(66,(26,7))))),(43,(((69,(67,(68,35))),((73,38),(65,((60,37),((27,8),((41,(61,19)),(((49,(50,((55,(59,52)),((57,56),(58,(((72,53),51),(54,48))))))),18),((33,24),(5,(30,3)))))))))),((39,(74,11)),((13,9),(12,2))))))))))))))))))));
   tree tree_540 [p = 0.000, P = 0.018] = [&W 0.000033] (1,(82,(((88,87),86),((84,(76,((80,(((81,79),78),77)),75))),(83,(85,(47,(((62,28),((64,63),15)),((70,44),((16,(17,(14,(10,6)))),(46,(45,(4,(31,((34,(36,(29,20))),((32,(((71,42),((25,(23,22)),21)),(40,(66,(26,7))))),((65,((69,(67,(68,35))),((73,38),(74,((60,37),((27,8),((41,(61,19)),(((49,(50,((55,(59,52)),((57,56),(58,(((72,53),51),(54,48))))))),18),((33,24),(5,(30,3))))))))))),(11,((43,39),((13,9),(12,2)))))))))))))))))))));
   tree tree_541 [p = 0.000, P = 0.018] = [&W 0.000033] (1,(82,(((88,87),86),((84,(76,((80,(((81,79),78),77)),75))),(83,(85,((47,(28,(62,((64,63),15)))),((70,44),((16,(17,(14,(10,6)))),(46,(45,(4,(31,((65,(34,(36,(29,20)))),((32,(((71,42),((25,(23,22)),21)),(40,(66,(26,7))))),(((69,(67,(68,35))),((73,38),((60,37),((27,8),((41,(61,19)),(((49,(50,((55,(59,52)),((57,56),(58,(((72,53),51),(54,48))))))),18),((33,24),(5,(30,3))))))))),(43,((74,(39,11)),((13,9),(12,2))))))))))))))))))));
   tree tree_542 [p = 0.000, P = 0.018] = [&W 0.000033] (1,(82,(((88,87),86),((84,(76,((80,(((81,79),78),77)),75))),(83,(85,((62,(28,((64,63),15))),(47,((70,44),((16,(17,(14,(10,6)))),(46,(45,(4,(31,((36,20),(((34,29),(32,(((71,42),((25,(23,22)),21)),(40,(66,(26,7)))))),(43,(((73,38),((69,(67,(68,35))),((60,37),((27,8),((41,(61,19)),(((49,(50,((55,(59,52)),((57,56),(58,(((72,53),51),(54,48))))))),18),((33,24),(5,(30,3))))))))),(65,((74,(39,11)),((13,9),(12,2))))))))))))))))))))));
   tree tree_543 [p = 0.000, P = 0.018] = [&W 0.000033] (1,(82,(((88,87),86),((84,(76,((80,(((81,79),78),77)),75))),(83,(85,((47,((62,28),((64,63),15))),((70,44),((16,(17,(14,(10,6)))),(46,(45,(4,(31,(((36,34),(29,20)),((32,(((71,42),((25,(23,22)),21)),(40,(66,(26,7))))),(65,((43,(74,((69,(67,(68,35))),((73,38),((60,37),((27,8),((41,(61,19)),(((49,(50,((55,(59,52)),((57,56),(58,(((72,53),51),(54,48))))))),18),((33,24),(5,(30,3))))))))))),((39,11),((13,9),(12,2))))))))))))))))))));
   tree tree_544 [p = 0.000, P = 0.018] = [&W 0.000033] (1,(82,(((88,87),86),((84,(76,((80,(((81,79),78),77)),75))),(83,(85,(((62,28),((64,63),15)),(47,((70,44),((16,(17,(14,(10,6)))),(46,(45,(4,((31,((36,29),20)),((32,(((71,42),((25,(23,22)),21)),(40,(66,(26,7))))),((74,((69,(67,(68,35))),((73,38),(65,((60,37),((27,8),((41,(61,19)),(((49,(50,((55,(59,52)),((57,56),(58,(((72,53),51),(54,48))))))),18),((33,24),(5,(30,3))))))))))),(43,((39,11),(((34,13),9),(12,2))))))))))))))))))));
   tree tree_545 [p = 0.000, P = 0.018] = [&W 0.000033] (1,(82,(((88,87),86),((84,(76,((80,(((81,79),78),77)),75))),(83,(85,((62,28),((47,((64,63),15)),((70,44),((16,(17,(14,(10,6)))),(46,(45,(4,(31,(((34,29),(36,20)),((32,(((71,42),((25,(23,22)),21)),(40,(66,(26,7))))),(43,(((69,(67,(68,35))),((73,38),(65,((60,37),((27,8),((41,(61,19)),(((49,(50,((55,(59,52)),((57,56),(58,(((72,53),51),(54,48))))))),18),((33,24),(5,(30,3)))))))))),(74,((39,11),((13,9),(12,2))))))))))))))))))))));
   tree tree_546 [p = 0.000, P = 0.018] = [&W 0.000033] (1,(82,(((88,87),86),((84,(76,((80,(((81,79),78),77)),75))),(83,(85,((47,((62,28),((64,63),15))),((70,44),((16,(17,(14,(10,6)))),(46,(45,(4,((31,((36,34),(29,20))),((32,(((71,42),((25,(23,22)),21)),(40,(66,(26,7))))),((((73,38),(69,(67,(68,35)))),(65,((60,37),((27,8),((41,(61,19)),(((49,(50,((55,(59,52)),((57,56),(58,(((72,53),51),(54,48))))))),18),((33,24),(5,(30,3))))))))),(43,(74,((39,11),((13,9),(12,2))))))))))))))))))));
   tree tree_547 [p = 0.000, P = 0.018] = [&W 0.000033] (1,(82,(((88,87),86),((84,(76,((80,(((81,79),78),77)),75))),(83,(85,((47,(62,(64,(63,15)))),(28,((70,44),((16,(17,(14,(10,6)))),(46,(45,(4,(31,(((34,29),(36,20)),((32,(((71,42),((25,(23,22)),21)),(40,(66,(26,7))))),(65,(((69,(67,(68,35))),((73,38),((60,37),((27,8),((41,(61,19)),(((49,(50,((55,(59,52)),((57,56),(58,(((72,53),51),(54,48))))))),18),((33,24),(5,(30,3))))))))),(43,(74,((39,11),((13,9),(12,2)))))))))))))))))))))));
   tree tree_548 [p = 0.000, P = 0.018] = [&W 0.000033] (1,(82,(((88,87),86),((84,(76,((80,(((81,79),78),77)),75))),(83,(85,(28,((47,((63,62),(64,15))),((70,44),((16,(17,(14,(10,6)))),(46,(45,(4,(31,((34,(36,(29,20))),((32,(((71,42),((25,(23,22)),21)),(40,(66,(26,7))))),((65,(43,(((73,38),(69,(67,(68,35)))),((60,37),((27,8),((41,(61,19)),(((49,(50,((55,(59,52)),((57,56),(58,(((72,53),51),(54,48))))))),18),((33,24),(5,(30,3)))))))))),(74,(11,(39,((13,9),(12,2))))))))))))))))))))));
   tree tree_549 [p = 0.000, P = 0.018] = [&W 0.000033] (1,(82,(((88,87),86),((84,(76,((80,(((81,79),78),77)),75))),(83,(85,((47,((62,28),(64,(63,15)))),((70,44),((16,(17,(14,(10,6)))),(46,(45,(4,((31,29),((32,(((71,42),((25,(23,22)),21)),(40,(66,(26,7))))),((65,43),((((73,38),(69,(67,(68,35)))),((60,37),((27,8),((41,(61,19)),(((49,(50,((55,(59,52)),((57,56),(58,(((72,53),51),(54,48))))))),18),((33,24),(5,(30,3)))))))),((39,11),(74,((36,20),((13,9),(12,(34,2))))))))))))))))))))));
   tree tree_550 [p = 0.000, P = 0.018] = [&W 0.000033] (1,(82,(((88,87),86),((84,(76,((80,(((81,79),78),77)),75))),(83,(85,((47,(62,(64,(63,15)))),(28,((70,44),((16,(17,(14,(10,6)))),(46,(45,(4,(31,((32,(((71,42),((25,(23,22)),21)),(40,(66,(26,7))))),(43,((((73,38),(69,(67,(68,35)))),(65,((60,37),((27,8),((41,(61,19)),(((49,(50,((55,(59,52)),((57,56),(58,(((72,53),51),(54,48))))))),18),((33,24),(5,(30,3))))))))),((74,(39,11)),((36,((34,29),20)),((13,9),(12,2)))))))))))))))))))));
   tree tree_551 [p = 0.000, P = 0.018] = [&W 0.000033] (1,(82,(((88,87),86),((84,(76,((80,(((81,79),78),77)),75))),(83,(85,((47,(28,(62,(64,(63,15))))),((70,44),((16,(17,(14,(10,6)))),(46,(45,(4,(31,(((36,29),20),((32,(((71,42),((25,(23,22)),21)),(34,(40,(66,(26,7)))))),((((73,38),(69,(67,(68,35)))),(65,((60,37),((27,8),((41,(61,19)),(((49,(50,((55,(59,52)),((57,56),(58,(((72,53),51),(54,48))))))),18),((33,24),(5,(30,3))))))))),((74,(39,11)),(43,((13,9),(12,2))))))))))))))))))));
   tree tree_552 [p = 0.000, P = 0.019] = [&W 0.000033] (1,(82,(((88,87),86),((84,(76,((80,(((81,79),78),77)),75))),(83,(85,((47,(28,((64,(63,62)),15))),((70,44),((16,(17,(14,(10,6)))),(46,(45,(4,(31,((32,(((71,42),((25,(23,22)),21)),(40,(66,(26,7))))),((36,(34,29)),((((73,38),(69,(67,(68,35)))),((60,37),((27,8),((41,(61,19)),(((49,(50,((55,(59,52)),((57,56),(58,(((72,53),51),(54,48))))))),18),((33,24),(5,(30,3)))))))),(43,((65,11),(20,(74,(39,((13,9),(12,2)))))))))))))))))))))));
   tree tree_553 [p = 0.000, P = 0.019] = [&W 0.000033] (1,(82,(((88,87),86),((84,(76,((80,(((81,79),78),77)),75))),(83,(85,(47,(((62,28),(64,(63,15))),((70,44),((16,(17,(14,(10,6)))),(46,(45,(4,(31,((32,(((71,42),((25,(23,22)),21)),(40,(66,(26,7))))),(43,(((69,(67,(68,35))),(65,((73,38),((60,37),((27,8),((41,(61,19)),(((49,(50,((55,(59,52)),((57,56),(58,(((72,53),51),(54,48))))))),18),(((33,24),5),(30,3))))))))),((74,(39,11)),((36,(29,(34,20))),((13,9),(12,2)))))))))))))))))))));
   tree tree_554 [p = 0.000, P = 0.019] = [&W 0.000033] (1,(82,(((88,87),86),((84,(76,((80,(((81,79),78),77)),75))),(83,(85,((47,((62,28),((64,63),15))),((70,44),((16,(17,(14,(10,6)))),(46,(45,(4,(31,((32,((34,29),(((71,42),((25,(23,22)),21)),(40,(66,(26,7)))))),(((73,38),((69,(67,(68,35))),((60,37),((27,8),((41,(61,19)),(((49,(50,((55,(59,52)),((57,56),(58,(((72,53),51),(54,48))))))),18),(((33,24),5),(30,3)))))))),((65,43),(11,(39,((74,(36,20)),((13,9),(12,2)))))))))))))))))))));
   tree tree_555 [p = 0.000, P = 0.019] = [&W 0.000033] (1,(82,(((88,87),86),((84,(76,((80,(((81,79),78),77)),75))),(83,(85,((62,47),(28,(((64,63),15),((70,44),((16,(17,(14,(10,6)))),(46,(45,(4,((34,(29,(36,20))),(31,((32,(((71,42),((25,(23,22)),21)),(40,(66,(26,7))))),(((69,(67,(68,35))),((73,38),((60,37),((27,8),((41,(61,19)),(((49,(50,((55,(59,52)),((57,56),(58,(((72,53),51),(54,48))))))),18),((33,24),(5,(30,3))))))))),(43,(74,(((65,39),11),((13,9),(12,2)))))))))))))))))))))));
   tree tree_556 [p = 0.000, P = 0.019] = [&W 0.000033] (1,(82,(((88,87),86),((84,(76,((80,(((81,79),78),77)),75))),(83,(85,(47,((28,(64,((63,62),15))),((70,44),((16,(17,(14,(10,6)))),(46,(45,(4,(31,((32,(((71,42),((25,(23,22)),21)),(40,(66,(26,7))))),(43,(((74,65),(((73,38),(69,(67,(68,35)))),((60,37),((27,8),((41,(61,19)),(((49,(50,((55,(59,52)),((57,56),(58,(((72,53),51),(54,48))))))),18),((33,24),(5,(30,3))))))))),((39,11),(((34,29),(36,20)),((13,9),(12,2)))))))))))))))))))));
   tree tree_557 [p = 0.000, P = 0.019] = [&W 0.000033] (1,(82,(((88,87),86),((84,(76,((80,(((81,79),78),77)),75))),(83,(85,(62,((47,(28,(64,(63,15)))),((70,44),((16,(17,(14,(10,6)))),(46,(45,(4,(31,((43,(32,(((71,42),((25,(23,22)),21)),(40,(66,(26,7)))))),((((73,38),(69,(67,(68,35)))),((60,37),((27,8),((41,(61,19)),(((49,(50,((55,(59,52)),((57,56),(58,(((72,53),51),(54,48))))))),18),((33,24),(5,(30,3)))))))),(65,(((74,39),11),((34,(36,(29,20))),((13,9),(12,2)))))))))))))))))))));
   tree tree_558 [p = 0.000, P = 0.019] = [&W 0.000033] (1,(82,(((88,87),86),((84,(76,((80,(((81,79),78),77)),75))),(83,(85,((28,(47,((64,63),(62,15)))),((70,44),((16,(17,(14,(10,6)))),(46,(45,(4,(31,((32,(((71,42),((25,(23,22)),21)),(40,(66,(26,7))))),((43,(((73,38),(69,(67,(68,35)))),((60,37),((27,8),((41,(61,19)),(((49,(50,((55,(59,52)),((57,56),(58,(((72,53),51),(54,48))))))),18),((33,24),(5,(30,3))))))))),(74,(11,((65,(36,(34,(29,20)))),(39,((13,9),(12,2)))))))))))))))))))));
   tree tree_559 [p = 0.000, P = 0.019] = [&W 0.000033] (1,(82,(((88,87),86),((84,(76,((80,(((81,79),78),77)),75))),(83,(85,(47,(((62,28),((64,63),15)),((70,44),((16,(17,(14,(10,6)))),(46,(45,(4,(31,((32,(((71,42),((25,(23,22)),21)),(40,(66,(26,7))))),((43,((69,(67,(68,35))),((73,38),((60,37),((27,8),((41,(61,19)),(((49,(50,((55,(59,52)),((57,56),(58,(((72,53),51),(54,48))))))),18),((33,24),(5,(30,3)))))))))),((74,(39,11)),((65,(29,((36,34),20))),((13,9),(12,2))))))))))))))))))));
   tree tree_560 [p = 0.000, P = 0.019] = [&W 0.000033] (1,(82,(((88,87),86),((84,(76,((80,(((81,79),78),77)),75))),(83,(85,((47,((62,28),((64,63),15))),((70,44),((16,(17,(14,(10,6)))),(46,(45,(4,(31,((34,(29,(36,20))),((32,(((71,42),((25,(23,22)),21)),(40,(66,(26,7))))),(43,((65,((69,(67,(68,35))),((73,38),((60,37),((27,8),((41,(61,19)),((49,((50,((55,(59,52)),((57,56),(58,(((72,53),51),(54,48)))))),18)),((33,24),(5,(30,3)))))))))),(11,(74,(39,((13,9),(12,2))))))))))))))))))))));
   tree tree_561 [p = 0.000, P = 0.019] = [&W 0.000033] (1,(82,(((88,87),86),((84,(76,((80,(((81,79),78),77)),75))),(83,(85,(47,((28,(64,((63,62),15))),((70,44),((16,(17,(14,(10,6)))),(46,(45,(4,(31,((34,(29,(36,20))),((32,(((71,42),((25,(23,22)),21)),(40,(66,(26,7))))),(43,(((69,(67,(68,35))),((73,38),(65,((60,37),((27,8),((41,(61,19)),(((49,(50,((55,(59,52)),((57,56),(58,(((72,53),51),(54,48))))))),18),((33,24),(5,(30,3)))))))))),((74,(39,11)),((13,9),(12,2)))))))))))))))))))));
   tree tree_562 [p = 0.000, P = 0.019] = [&W 0.000033] (1,(82,(((88,87),86),((84,(76,((80,(((81,79),78),77)),75))),(83,(85,((47,((62,28),((64,63),15))),((70,44),((16,(17,(14,(10,6)))),(46,(45,(4,(31,((65,43),((34,(29,(36,20))),((32,(((71,42),((25,(23,22)),21)),(40,(66,(26,7))))),((((73,38),(69,(67,(68,35)))),((60,37),((27,8),((41,(61,19)),(((49,(50,((55,(59,52)),((57,56),(58,(((72,53),51),(54,48))))))),18),((33,24),(5,(30,3)))))))),((74,(39,11)),((13,9),(12,2))))))))))))))))))));
   tree tree_563 [p = 0.000, P = 0.019] = [&W 0.000033] (1,(82,(((88,87),86),((84,(76,((80,(((81,79),78),77)),75))),(83,(85,(((62,47),(28,(64,(63,15)))),((70,44),((16,(17,(14,(10,6)))),(46,(45,(4,(31,((34,(29,(36,20))),(43,((32,(((71,42),((25,(23,22)),21)),(40,(66,(26,7))))),(((69,(67,(68,35))),(65,((73,38),((60,37),((27,8),((41,(61,19)),(((49,(50,((55,(59,52)),((57,56),(58,(((72,53),51),(54,48))))))),18),((33,24),(5,(30,3)))))))))),(74,((39,11),((13,9),(12,2)))))))))))))))))))));
   tree tree_564 [p = 0.000, P = 0.019] = [&W 0.000033] (1,(82,(((88,87),86),((84,(76,((80,(((81,79),78),77)),75))),(83,(85,(((62,28),((64,63),15)),(47,((70,44),((16,(17,(14,(10,6)))),(46,(45,(4,(31,((34,(29,(36,20))),((32,(((71,42),((25,(23,22)),21)),(40,(66,(26,7))))),((65,((69,(67,(68,35))),((73,38),((60,37),((27,8),((41,(61,19)),((49,((50,((55,(59,52)),((57,56),(58,(((72,53),51),(54,48)))))),18)),((33,24),(5,(30,3)))))))))),(43,(39,(11,(74,((13,9),(12,2)))))))))))))))))))))));
   tree tree_565 [p = 0.000, P = 0.019] = [&W 0.000033] (1,(82,(((88,87),86),((84,(76,((80,(((81,79),78),77)),75))),(83,(85,((47,((62,28),((64,63),15))),((70,44),((16,(17,(14,(10,6)))),(46,(45,(4,(31,((34,(29,(36,20))),((32,(((71,42),((25,(23,22)),21)),(40,(66,(26,7))))),(((69,(67,(68,35))),((73,38),((60,37),((27,8),((41,(61,19)),(((49,(50,((55,(59,52)),((57,56),(58,(((72,53),51),(54,48))))))),18),((33,24),(5,(30,3))))))))),(43,(65,(74,(11,((39,(13,9)),(12,2))))))))))))))))))))));
   tree tree_566 [p = 0.000, P = 0.019] = [&W 0.000033] (1,(82,(((88,87),86),((84,(76,((80,(((81,79),78),77)),75))),(83,(85,((47,((62,28),((64,63),15))),((70,44),((16,(17,(14,(10,6)))),(46,(45,(4,(31,((34,(29,(36,20))),((32,(((71,42),((25,(23,22)),21)),(40,(66,(26,7))))),((43,(((73,38),(69,(67,(68,35)))),((60,37),((27,8),((41,(61,19)),(((49,(50,((55,(59,52)),((57,56),(58,(((72,53),51),(54,48))))))),18),((33,24),(5,(30,3))))))))),(65,(74,(11,(39,((13,9),(12,2))))))))))))))))))))));
   tree tree_567 [p = 0.000, P = 0.019] = [&W 0.000033] (1,(82,(((88,87),86),((84,(76,((80,(((81,79),78),77)),75))),(83,(85,((47,((62,28),(64,(63,15)))),((70,44),((16,(17,(14,(10,6)))),(46,(45,(4,(31,((36,(29,20)),((32,(((71,42),((25,(23,22)),21)),(34,(40,(66,(26,7)))))),((((73,38),(69,(67,(68,35)))),(65,((60,37),((27,8),((41,(61,19)),(((49,(50,((55,(59,52)),((57,56),(58,(((72,53),51),(54,48))))))),18),((33,24),(5,(30,3))))))))),(43,(74,((39,11),((13,9),(12,2)))))))))))))))))))));
   tree tree_568 [p = 0.000, P = 0.019] = [&W 0.000033] (1,(82,(((88,87),86),((84,(76,((80,(((81,79),78),77)),75))),(83,(85,((47,((62,28),((64,63),15))),((70,44),((16,(17,(14,(10,6)))),(46,(45,(4,(31,((36,(29,20)),((32,(((71,42),((25,(23,22)),21)),(40,(66,(26,7))))),((((73,38),34),((69,(67,(68,35))),(60,(37,((27,8),((41,(61,19)),(((49,(50,((55,(59,52)),((57,56),(58,(((72,53),51),(54,48))))))),18),((33,24),(5,(30,3)))))))))),(43,(65,((74,11),(39,((13,9),(12,2))))))))))))))))))))));
   tree tree_569 [p = 0.000, P = 0.019] = [&W 0.000033] (1,(82,(((88,87),86),((84,(76,((80,(((81,79),78),77)),75))),(83,(85,(47,((64,(((63,62),28),15)),((70,44),((16,(17,(14,(10,6)))),(46,(45,(4,(31,((29,(36,20)),((32,((((71,42),34),((25,(23,22)),21)),(40,(66,(26,7))))),(((74,((73,38),(69,(67,(68,35))))),((60,37),((27,8),((41,(61,19)),(((49,(50,((55,(59,52)),((57,56),(58,(((72,53),51),(54,48))))))),18),((33,24),(5,(30,3)))))))),(65,(43,((39,11),((13,9),(12,2))))))))))))))))))))));
   tree tree_570 [p = 0.000, P = 0.019] = [&W 0.000033] (1,(82,(((88,87),86),((84,(76,((80,(((81,79),78),77)),75))),(83,(85,(47,(((62,28),(64,(63,15))),((70,44),((16,(17,(14,(10,6)))),(46,(45,(4,(31,((34,(29,(36,20))),((32,(((71,42),((25,(23,22)),21)),(40,(66,(26,7))))),(43,((((73,38),(69,(67,(68,35)))),((60,37),((27,8),((41,(61,19)),(((49,(50,((55,(59,52)),((57,56),(58,(((72,53),51),(54,48))))))),18),((33,24),(5,(30,3)))))))),((65,(74,(39,11))),((13,9),(12,2)))))))))))))))))))));
   tree tree_571 [p = 0.000, P = 0.019] = [&W 0.000033] (1,(82,(((88,87),86),((84,(76,((80,(((81,79),78),77)),75))),(83,(85,((47,((62,28),((64,63),15))),((70,44),((16,(17,(14,(10,6)))),(46,(45,(4,(31,((34,(29,(36,20))),((32,(((71,42),((25,(23,22)),21)),(40,(66,(26,7))))),(43,((((73,38),(69,(67,(68,35)))),((60,37),((27,8),((41,(61,19)),(((49,(50,((55,(59,52)),((57,56),(58,(((72,53),51),(54,48))))))),18),((33,24),(5,(30,3)))))))),(11,(74,(39,(65,((13,9),(12,2)))))))))))))))))))))));
   tree tree_572 [p = 0.000, P = 0.019] = [&W 0.000033] (1,(82,(((88,87),86),((84,(76,((80,(((81,79),78),77)),75))),(83,(85,((47,(28,(62,(64,(63,15))))),((70,44),((16,(17,(14,(10,6)))),(46,(45,(4,(31,((34,(29,(36,20))),((32,(((71,42),((25,(23,22)),21)),(40,(66,(26,7))))),(43,((((73,38),(69,(67,(68,35)))),((60,37),((27,8),((41,(61,19)),(((49,(50,((55,(59,52)),((57,56),(58,(((72,53),51),(54,48))))))),18),((33,24),(5,(30,3)))))))),(65,(74,((39,11),((13,9),(12,2))))))))))))))))))))));
   tree tree_573 [p = 0.000, P = 0.019] = [&W 0.000033] (1,(82,(((88,87),86),((84,(76,((80,(((81,79),78),77)),75))),(83,(85,((47,((62,28),(64,(63,15)))),((70,44),((16,(17,(14,(10,6)))),(46,(45,(4,(31,((36,(29,20)),((32,(((71,42),((25,(23,22)),21)),(34,(40,(66,(26,7)))))),((((73,38),(69,(67,(68,35)))),(65,((60,37),((27,8),((41,(61,19)),(((49,(50,((55,(59,52)),((57,56),(58,(((72,53),51),(54,48))))))),18),((33,24),(5,(30,3))))))))),(43,((74,11),((39,(13,9)),(12,2))))))))))))))))))));
   tree tree_574 [p = 0.000, P = 0.019] = [&W 0.000033] (1,(82,(((88,87),86),((84,(76,((80,(((81,79),78),77)),75))),(83,(85,(47,(((62,28),(64,(63,15))),((70,44),((16,(17,(14,(10,6)))),(46,(45,(4,(31,((43,(34,(29,(36,20)))),((32,(((71,42),((25,(23,22)),21)),(40,(66,(26,7))))),(((74,((73,38),(69,(67,(68,35))))),(65,((60,37),((27,8),((41,(61,19)),(((49,(50,((55,(59,52)),((57,56),(58,(((72,53),51),(54,48))))))),18),((33,24),(5,(30,3))))))))),(11,(39,((13,9),(12,2)))))))))))))))))))));
   tree tree_575 [p = 0.000, P = 0.019] = [&W 0.000033] (1,(82,(((88,87),86),((84,(76,((80,(((81,79),78),77)),75))),(83,(85,((47,((62,28),((64,63),15))),((70,44),((16,(17,(14,(10,6)))),(46,(45,(4,(31,(((36,34),(29,20)),((32,(((71,42),((25,(23,22)),21)),(40,(66,(26,7))))),(65,((74,((69,(67,(68,35))),((73,38),((60,37),((27,8),((41,(61,19)),(((49,(50,((55,(59,52)),((57,56),(58,(((72,53),51),(54,48))))))),18),((33,24),(5,(30,3)))))))))),(43,((39,11),((13,9),(12,2)))))))))))))))))))));
   tree tree_576 [p = 0.000, P = 0.019] = [&W 0.000033] (1,(82,(((88,87),86),((84,(76,((80,(((81,79),78),77)),75))),(83,(85,(((62,28),((64,63),15)),(47,((70,44),((16,(17,(14,(10,6)))),(46,(45,(4,(31,(((36,34),(29,20)),((32,(((71,42),((25,(23,22)),21)),(40,(66,(26,7))))),((65,((69,(67,(68,35))),((73,38),((60,37),((27,8),((41,(61,19)),(((49,(50,((55,(59,52)),((57,56),(58,(((72,53),51),(54,48))))))),18),((33,24),(5,(30,3)))))))))),(43,((39,11),(74,((13,9),(12,2))))))))))))))))))))));
   tree tree_577 [p = 0.000, P = 0.019] = [&W 0.000033] (1,(82,(((88,87),86),((84,(76,((80,(((81,79),78),77)),75))),(83,(85,(62,(47,(((64,63),(28,15)),((70,44),((16,(17,(14,(10,6)))),(46,(45,(4,(31,((34,((36,29),20)),((32,(((71,42),((25,(23,22)),21)),(40,(66,(26,7))))),(43,(65,(((69,(67,(68,35))),((73,38),((60,37),((27,8),((41,(61,19)),(((49,(50,((55,(59,52)),((57,56),(58,(((72,53),51),(54,48))))))),18),((33,24),(5,(30,3))))))))),(11,(74,(39,((13,9),(12,2)))))))))))))))))))))))));
   tree tree_578 [p = 0.000, P = 0.019] = [&W 0.000033] (1,(82,(((88,87),86),((84,(76,((80,(((81,79),78),77)),75))),(83,(85,(((62,47),(28,((64,63),15))),((70,44),((16,(17,(14,(10,6)))),(46,(45,(4,(31,((34,((36,29),20)),((32,(((71,42),((25,(23,22)),21)),(40,(66,(26,7))))),(65,((74,((69,(67,(68,35))),((73,38),((60,37),((27,8),((41,(61,19)),(((49,(50,((55,(59,52)),((57,56),(58,(((72,53),51),(54,48))))))),18),((33,24),(5,(30,3)))))))))),(43,((39,11),((13,9),(12,2)))))))))))))))))))));
   tree tree_579 [p = 0.000, P = 0.019] = [&W 0.000033] (1,(82,(((88,87),86),((84,(76,((80,(((81,79),78),77)),75))),(83,(85,((47,((62,28),(64,(63,15)))),((70,44),((16,(17,(14,(10,6)))),(46,(45,(4,(31,((34,(36,(29,20))),((32,(((71,42),((25,(23,22)),21)),(40,(66,(26,7))))),((65,43),((((73,38),(69,(67,(68,35)))),((60,37),((27,8),((41,(61,19)),(((49,(50,((55,(59,52)),((57,56),(58,(((72,53),51),(54,48))))))),18),((33,24),(5,(30,3)))))))),(74,((39,11),((13,9),(12,2)))))))))))))))))))));
   tree tree_580 [p = 0.000, P = 0.019] = [&W 0.000033] (1,(82,(((88,87),86),((84,(76,((80,(((81,79),78),77)),75))),(83,(85,((47,((62,28),(64,(63,15)))),((70,44),((16,(17,(14,(10,6)))),(46,(45,(4,(31,((34,(36,(29,20))),((32,(((71,42),((25,(23,22)),21)),(40,(66,(26,7))))),(((74,((73,38),(69,(67,(68,35))))),(65,((60,37),((27,8),((41,(61,19)),(((49,(50,((55,(59,52)),((57,56),(58,(((72,53),51),(54,48))))))),18),((33,24),(5,(30,3))))))))),(43,((39,11),((13,9),(12,2))))))))))))))))))));
   tree tree_581 [p = 0.000, P = 0.019] = [&W 0.000033] (1,(82,(((88,87),86),((84,(76,((80,(((81,79),78),77)),75))),(83,(85,((47,((62,28),(63,(64,15)))),((70,44),((16,(17,(14,(10,6)))),(46,(45,(4,(31,((34,(29,(36,20))),((32,(((71,42),((25,(23,22)),21)),(40,(66,(26,7))))),((65,(((73,38),(74,(69,(67,(68,35))))),((60,37),((27,8),((41,(61,19)),(((49,(50,((55,(59,52)),((57,56),(58,(((72,53),51),(54,48))))))),18),((33,24),(5,(30,3))))))))),(43,((39,11),((13,9),(12,2))))))))))))))))))));
   tree tree_582 [p = 0.000, P = 0.020] = [&W 0.000033] (1,(82,(((88,87),86),((84,(76,((80,(((81,79),78),77)),75))),(83,(85,(47,(((62,28),((64,63),15)),((70,44),((16,(17,(14,(10,6)))),(46,(45,(4,(31,((34,((36,29),20)),((32,(((71,42),((25,(23,22)),21)),(40,(66,(26,7))))),(43,(((69,(67,(68,35))),((73,38),((60,37),((27,8),((41,(61,19)),(((49,(50,((55,(59,52)),((57,56),(58,(((72,53),51),(54,48))))))),18),((33,24),(5,(30,3))))))))),(65,(11,((74,39),((13,9),(12,2)))))))))))))))))))))));
   tree tree_583 [p = 0.000, P = 0.020] = [&W 0.000033] (1,(82,(((88,87),86),((84,(76,((80,(((81,79),78),77)),75))),(83,(85,((47,(28,(62,((64,63),15)))),((70,44),((16,(17,(14,(10,6)))),(46,(45,(4,(31,((34,((36,29),20)),((32,(((71,42),((25,(23,22)),21)),(40,(66,(26,7))))),(((69,(67,(68,35))),((65,(73,38)),((60,37),((27,8),((41,(61,19)),(((49,(50,((55,(59,52)),((57,56),(58,(((72,53),51),(54,48))))))),18),((33,24),(5,(30,3))))))))),(43,(74,((39,11),((13,9),(12,2)))))))))))))))))))));
   tree tree_584 [p = 0.000, P = 0.020] = [&W 0.000033] (1,(82,(((88,87),86),((84,(76,((80,(((81,79),78),77)),75))),(83,(85,((47,((62,28),(64,(63,15)))),((70,44),((16,(17,(14,(10,6)))),(46,(45,(4,(31,((34,((36,29),20)),((32,(((71,42),((25,(23,22)),21)),(40,(66,(26,7))))),(43,((74,(((73,38),(69,(67,(68,35)))),(65,((60,37),((27,8),((41,(61,19)),(((49,(50,((55,(59,52)),((57,56),(58,(((72,53),51),(54,48))))))),18),((33,24),(5,(30,3)))))))))),(11,(39,((13,9),(12,2)))))))))))))))))))));
   tree tree_585 [p = 0.000, P = 0.020] = [&W 0.000033] (1,(82,(((88,87),86),((84,(76,((80,(((81,79),78),77)),75))),(83,(85,((47,(28,((63,(64,62)),15))),((70,44),((16,(17,(14,(10,6)))),(46,(45,(4,(31,((34,((36,29),20)),((32,(((71,42),((25,(23,22)),21)),(40,(66,(26,7))))),((43,((65,(69,(67,(68,35)))),((73,38),((60,37),((27,8),((41,(61,19)),(((49,(50,((55,(59,52)),((57,56),(58,(((72,53),51),(54,48))))))),18),((33,24),(5,(30,3)))))))))),((74,11),(39,((13,9),(12,2))))))))))))))))))));
   tree tree_586 [p = 0.000, P = 0.020] = [&W 0.000033] (1,(82,(((88,87),86),((84,(76,((80,(((81,79),78),77)),75))),(83,(85,((28,(47,(((64,63),62),15))),((70,44),((16,(17,(14,(10,6)))),(46,(45,(4,(31,(((36,34),(29,20)),((32,(((71,42),((25,(23,22)),21)),(40,(66,(26,7))))),((((73,38),(69,(67,(68,35)))),((60,37),((27,8),((41,(61,19)),(((49,(50,((55,(59,52)),((57,56),(58,(((72,53),51),(54,48))))))),18),((33,24),(5,(30,3)))))))),(43,(65,(74,((39,11),((13,9),(12,2))))))))))))))))))))));
   tree tree_587 [p = 0.000, P = 0.020] = [&W 0.000033] (1,(82,(((88,87),86),((84,(76,((80,(((81,79),78),77)),75))),(83,(85,(47,(((62,28),(64,(63,15))),((70,44),((16,(17,(14,(10,6)))),(46,(45,(4,(31,(((36,34),(29,20)),((32,(((71,42),((25,(23,22)),21)),(40,(66,(26,7))))),((((73,38),(69,(67,(68,35)))),((60,37),((27,8),((41,(61,19)),(((49,(50,((55,(59,52)),((57,56),(58,(((72,53),51),(54,48))))))),18),((33,24),(5,(30,3)))))))),(43,(65,((39,11),(74,((13,9),(12,2)))))))))))))))))))))));
   tree tree_588 [p = 0.000, P = 0.020] = [&W 0.000033] (1,(82,(((88,87),86),((84,(76,((80,(((81,79),78),77)),75))),(83,(85,((47,(((63,62),28),(64,15))),((70,44),((16,(17,(14,(10,6)))),(46,(45,(4,(31,(((36,34),(29,20)),((32,(((71,42),((25,(23,22)),21)),(40,(66,(26,7))))),((((73,38),(69,(67,(68,35)))),(65,((60,37),((27,8),((41,(61,19)),(((49,(50,((55,(59,52)),((57,56),(58,(((72,53),51),(54,48))))))),18),((33,24),(5,(30,3))))))))),(43,((74,(39,11)),((13,9),(12,2))))))))))))))))))));
   tree tree_589 [p = 0.000, P = 0.020] = [&W 0.000033] (1,(82,(((88,87),86),((84,(76,((80,(((81,79),78),77)),75))),(83,(85,((47,((62,28),((64,63),15))),((70,44),((16,(17,(14,(10,6)))),(46,(45,(4,(31,(((36,(34,(29,20))),(32,(((71,42),((25,(23,22)),21)),(40,(66,(26,7)))))),((((73,38),(69,(67,(68,35)))),((60,37),((27,8),((41,(61,19)),(((49,(50,((55,(59,52)),((57,56),(58,(((72,53),51),(54,48))))))),18),((33,24),(5,(30,3)))))))),(65,(43,(74,((39,11),((13,9),(12,2)))))))))))))))))))));
   tree tree_590 [p = 0.000, P = 0.020] = [&W 0.000033] (1,(82,(((88,87),86),((84,(76,((80,(((81,79),78),77)),75))),(83,(85,((47,(28,((64,63),(62,15)))),((70,44),((16,(17,(14,(10,6)))),(46,(45,(4,(31,(((34,((36,29),20)),(((71,42),((25,(23,22)),21)),(32,(40,(66,(26,7)))))),(((69,(67,(68,35))),((73,38),((60,37),((27,8),((41,(61,19)),(((49,(50,((55,(59,52)),((57,56),(58,(((72,53),51),(54,48))))))),18),((33,24),(5,(30,3))))))))),(65,(43,(74,(11,(39,((13,9),(12,2))))))))))))))))))))));
   tree tree_591 [p = 0.000, P = 0.020] = [&W 0.000033] (1,(82,(((88,87),86),((84,(76,((80,(((81,79),78),77)),75))),(83,(85,((47,(62,(28,((64,63),15)))),((70,44),((16,(17,(14,(10,6)))),(46,(45,(4,((31,29),(((36,20),(32,(((71,42),((25,(23,22)),21)),(34,(40,(66,(26,7))))))),(43,(65,(((69,(67,(68,35))),((73,38),((60,37),((27,8),((41,(61,19)),(((49,(50,((55,(59,52)),((57,56),(58,(((72,53),51),(54,48))))))),18),((33,24),(5,(30,3))))))))),(11,(39,(74,((13,9),(12,2))))))))))))))))))))));
   tree tree_592 [p = 0.000, P = 0.020] = [&W 0.000033] (1,(82,(((88,87),86),((84,(76,((80,(((81,79),78),77)),75))),(83,(85,((47,((62,28),((64,63),15))),((70,44),((16,(17,(14,(10,6)))),(46,(45,(4,(31,((((34,(36,29)),20),(32,(((71,42),((25,(23,22)),21)),(40,(66,(26,7)))))),(65,((74,((69,(67,(68,35))),((73,38),((60,37),((27,8),((41,(61,19)),(((49,(50,((55,(59,52)),((57,56),(58,(((72,53),51),(54,48))))))),18),((33,24),(5,(30,3)))))))))),(43,((39,11),((13,9),(12,2))))))))))))))))))));
   tree tree_593 [p = 0.000, P = 0.020] = [&W 0.000033] (1,(82,(((88,87),86),((84,(76,((80,(((81,79),78),77)),75))),(83,(85,(((62,28),((64,63),15)),(47,((70,44),((16,(17,(14,(10,6)))),(46,(45,(4,(31,((32,(((71,42),((25,(23,22)),21)),(40,(66,(26,7))))),(43,((((73,38),(69,(67,(68,35)))),(65,((60,37),((27,8),((41,(61,19)),(((49,(50,((55,(59,52)),((57,56),(58,(((72,53),51),(54,48))))))),18),((33,24),(5,(30,3))))))))),((74,11),((13,((36,20),9)),(39,(12,((34,29),2))))))))))))))))))))));
   tree tree_594 [p = 0.000, P = 0.020] = [&W 0.000033] (1,(82,(((88,87),86),((84,(76,((80,(((81,79),78),77)),75))),(83,(85,(((62,47),(28,((64,63),15))),((70,44),((16,(17,(14,(10,6)))),(46,(45,(4,(31,(((29,(34,(36,20))),(32,(((71,42),((25,(23,22)),21)),(40,(66,(26,7)))))),((65,((69,(67,(68,35))),((73,38),((60,37),((27,8),((41,(61,19)),(((49,(50,((55,(59,52)),((57,56),(58,(((72,53),51),(54,48))))))),18),((33,24),(5,(30,3)))))))))),(43,(39,(11,(74,((13,9),(12,2)))))))))))))))))))));
   tree tree_595 [p = 0.000, P = 0.020] = [&W 0.000033] (1,(82,(((88,87),86),((84,(76,((80,(((81,79),78),77)),75))),(83,(85,((47,((62,28),((64,63),15))),((70,44),((16,(17,(14,(10,6)))),(46,(45,(4,(31,(((29,(36,(34,20))),(32,(((71,42),((25,(23,22)),21)),(40,(66,(26,7)))))),(((69,(67,(68,35))),((73,38),((60,37),((27,8),((41,(61,19)),(((49,(50,((55,(59,52)),((57,56),(58,(((72,53),51),(54,48))))))),18),((33,24),(5,(30,3))))))))),((65,43),(74,((39,11),((13,9),(12,2))))))))))))))))))));
   tree tree_596 [p = 0.000, P = 0.020] = [&W 0.000033] (1,(82,(((88,87),86),((84,(76,((80,(((81,79),78),77)),75))),(83,(85,(28,((47,(62,(64,(63,15)))),((70,44),((16,(17,(14,(10,6)))),(46,(45,(4,(31,(((29,((36,34),20)),(32,(((71,42),((25,(23,22)),21)),(40,(66,(26,7)))))),((65,((74,((73,38),(69,(67,(68,35))))),((60,37),((27,8),((41,(61,19)),(((49,(50,((55,(59,52)),((57,56),(58,(((72,53),51),(54,48))))))),18),((33,24),(5,(30,3))))))))),((39,11),(43,((13,9),(12,2))))))))))))))))))));
   tree tree_597 [p = 0.000, P = 0.020] = [&W 0.000033] (1,(82,(((88,87),86),((84,(76,((80,(((81,79),78),77)),75))),(83,(85,((47,(62,(64,(63,15)))),(28,((70,44),((16,(17,(14,(10,6)))),(46,(45,(4,(31,(((29,(34,(36,20))),(32,(((71,42),((25,(23,22)),21)),(40,(66,(26,7)))))),((((73,38),(69,(67,(68,35)))),((60,37),((27,8),((41,(61,19)),(((49,(50,((55,(59,52)),((57,56),(58,(((72,53),51),(54,48))))))),18),((33,24),(5,(30,3)))))))),(43,(65,(11,((74,39),((13,9),(12,2))))))))))))))))))))));
   tree tree_598 [p = 0.000, P = 0.020] = [&W 0.000033] (1,(82,(((88,87),86),((84,(76,((80,(((81,79),78),77)),75))),(83,(85,(47,(((62,28),((64,63),15)),((70,44),((16,(17,(14,(10,6)))),(46,(45,(4,(31,(((36,(34,(29,20))),(32,(((71,42),((25,(23,22)),21)),(40,(66,(26,7)))))),((65,((69,(67,(68,35))),((73,38),((60,37),((27,8),((41,(61,19)),(((49,(50,((55,(59,52)),((57,56),(58,(((72,53),51),(54,48))))))),18),((33,24),(5,(30,3)))))))))),(43,(74,(11,((13,9),((39,12),2)))))))))))))))))))));
   tree tree_599 [p = 0.000, P = 0.020] = [&W 0.000033] (1,(82,(((88,87),86),((84,(76,((80,(((81,79),78),77)),75))),(83,(85,((62,28),(47,((64,(63,15)),((70,44),((16,(17,(14,(10,6)))),(46,(45,(4,(31,(((((36,34),29),20),(32,(((71,42),((25,(23,22)),21)),(40,(66,(26,7)))))),((43,(((73,38),(69,(67,(68,35)))),((60,37),((27,8),((41,(61,19)),(((49,(50,((55,(59,52)),((57,56),(58,(((72,53),51),(54,48))))))),18),((33,24),(5,(30,3))))))))),(11,(74,((65,39),((13,9),(12,2))))))))))))))))))))));
   tree tree_600 [p = 0.000, P = 0.020] = [&W 0.000033] (1,(82,(((88,87),86),((84,(76,((80,(((81,79),78),77)),75))),(83,(85,(28,((47,(62,(64,(63,15)))),((70,44),((16,(17,(14,(10,6)))),(46,(45,(4,(31,(((34,(29,(36,20))),(32,(((71,42),((25,(23,22)),21)),(40,(66,(26,7)))))),((((73,38),(69,(67,(68,35)))),(60,(37,((27,8),((41,(61,19)),(((49,(50,((55,(59,52)),((57,56),(58,(((72,53),51),(54,48))))))),18),((33,24),(5,(30,3))))))))),((65,43),(74,(11,((39,(13,9)),(12,2)))))))))))))))))))));
   tree tree_601 [p = 0.000, P = 0.020] = [&W 0.000033] (1,(82,(((88,87),86),((84,(76,((80,(((81,79),78),77)),75))),(83,(85,(28,(((62,47),((64,63),15)),((70,44),((16,(17,(14,(10,6)))),(46,(45,(4,(31,(((34,((36,29),20)),(32,(((71,42),((25,(23,22)),21)),(40,(66,(26,7)))))),(43,((65,(((73,38),(69,(67,(68,35)))),((60,37),((27,8),((41,(61,19)),(((49,(50,((55,(59,52)),((57,56),(58,(((72,53),51),(54,48))))))),18),((33,24),(5,(30,3))))))))),(((74,39),11),((13,9),(12,2))))))))))))))))))));
   tree tree_602 [p = 0.000, P = 0.020] = [&W 0.000033] (1,(82,(((88,87),86),((84,(76,((80,(((81,79),78),77)),75))),(83,(85,((47,(62,28)),(((64,63),15),((70,44),((16,(17,(14,(10,6)))),(46,(45,(4,(31,(((((36,34),29),20),(32,(((71,42),((25,(23,22)),21)),(40,(66,(26,7)))))),(43,((((73,38),(69,(67,(68,35)))),(65,((60,37),((27,8),((41,(61,19)),(((49,(50,((55,(59,52)),((57,56),(58,(((72,53),51),(54,48))))))),18),((33,24),(5,(30,3))))))))),(74,(39,(11,((13,9),(12,2))))))))))))))))))))));
   tree tree_603 [p = 0.000, P = 0.020] = [&W 0.000033] (1,(82,(((88,87),86),((84,(76,((80,(((81,79),78),77)),75))),(83,(85,(((62,28),((64,63),15)),(47,((70,44),((16,(17,(14,(10,6)))),(46,(45,(4,(31,((32,(34,29)),((((71,42),((25,(23,22)),21)),(40,(66,(26,7)))),(((65,43),((69,(67,(68,35))),((73,38),((60,37),((27,8),((41,(61,19)),(((49,(50,((55,(59,52)),((57,56),(58,(((72,53),51),(54,48))))))),18),((33,24),(5,(30,3)))))))))),((74,(39,11)),((13,((36,20),9)),(12,2))))))))))))))))))));
   tree tree_604 [p = 0.000, P = 0.020] = [&W 0.000033] (1,(82,(((88,87),86),((84,(76,((80,(((81,79),78),77)),75))),(83,(85,(((62,47),(28,(64,(63,15)))),((70,44),((16,(17,(14,(10,6)))),(46,(45,(4,(31,((32,(((71,42),((25,(23,22)),21)),(40,(66,(26,7))))),((29,(34,(36,20))),(43,((((73,38),(69,(67,(68,35)))),(65,((60,37),((27,8),((41,(61,19)),(((49,(50,((55,(59,52)),((57,56),(58,(((72,53),51),(54,48))))))),18),((33,24),(5,(30,3))))))))),((74,11),((13,9),(39,(12,2)))))))))))))))))))));
   tree tree_605 [p = 0.000, P = 0.020] = [&W 0.000033] (1,(82,(((88,87),86),((84,(76,((80,(((81,79),78),77)),75))),(83,(85,((47,((62,28),((64,63),15))),((70,44),((16,(17,(14,(10,6)))),(46,(45,(4,(31,((32,(((71,42),((25,(23,22)),21)),(40,(66,(26,7))))),((29,(34,(36,20))),(((69,(67,(68,35))),(65,((73,38),((60,37),((27,8),((41,(61,19)),(((49,(50,((55,(59,52)),((57,56),(58,(((72,53),51),(54,48))))))),18),((33,24),(5,(30,3)))))))))),(43,((74,(39,11)),((13,9),(12,2))))))))))))))))))));
   tree tree_606 [p = 0.000, P = 0.020] = [&W 0.000033] (1,(82,(((88,87),86),((84,(76,((80,(((81,79),78),77)),75))),(83,(85,((47,((62,28),((64,63),15))),((70,44),((16,(17,(14,(10,6)))),(46,(45,(4,(31,((32,(((71,42),((25,(23,22)),21)),(40,(66,(26,7))))),((34,((36,29),20)),(43,(39,(65,(((69,(67,(68,35))),((73,38),((60,37),((27,8),((41,(61,19)),(((49,(50,((55,(59,52)),((57,56),(58,(((72,53),51),(54,48))))))),18),(((33,24),5),(30,3)))))))),((74,11),((13,9),(12,2))))))))))))))))))))));
   tree tree_607 [p = 0.000, P = 0.020] = [&W 0.000033] (1,(82,(((88,87),86),((84,(76,((80,(((81,79),78),77)),75))),(83,(85,(((62,47),(28,(64,(63,15)))),((70,44),((16,(17,(14,(10,6)))),(46,(45,(4,(31,((32,(((71,42),((25,(23,22)),21)),(40,(66,(26,7))))),((65,(29,(34,(36,20)))),((((73,38),(69,(67,(68,35)))),((60,37),((27,8),((41,(61,19)),(((49,(50,((55,(59,52)),((57,56),(58,(((72,53),51),(54,48))))))),18),((33,24),(5,(30,3)))))))),(43,((39,11),(74,((13,9),(12,2)))))))))))))))))))));
   tree tree_608 [p = 0.000, P = 0.020] = [&W 0.000033] (1,(82,(((88,87),86),((84,(76,((80,(((81,79),78),77)),75))),(83,(85,(47,(((62,28),((64,63),15)),((70,44),((16,(17,(14,(10,6)))),(46,(45,(4,(31,((32,(((71,42),((25,(23,22)),21)),(40,(66,(26,7))))),(((36,29),(34,20)),((65,(((73,38),(69,(67,(68,35)))),((60,37),((27,8),((41,(61,19)),(((49,(50,((55,(59,52)),((57,56),(58,(((72,53),51),(54,48))))))),18),((33,24),(5,(30,3))))))))),(43,((74,(39,11)),((13,9),(12,2)))))))))))))))))))));
   tree tree_609 [p = 0.000, P = 0.020] = [&W 0.000033] (1,(82,(((88,87),86),((84,(76,((80,(((81,79),78),77)),75))),(83,(85,((47,((62,28),(64,(63,15)))),((70,44),((16,(17,(14,(10,6)))),(46,(45,(4,(31,((32,(((71,42),((25,(23,22)),21)),(40,(66,(26,7))))),((29,(34,(36,20))),(((69,(67,(68,35))),((74,(73,38)),(65,((60,37),((27,8),((41,(61,19)),(((49,(50,((55,(59,52)),((57,56),(58,(((72,53),51),(54,48))))))),18),((33,24),(5,(30,3)))))))))),(43,(11,(39,((13,9),(12,2)))))))))))))))))))));
   tree tree_610 [p = 0.000, P = 0.020] = [&W 0.000033] (1,(82,(((88,87),86),((84,(76,((80,(((81,79),78),77)),75))),(83,(85,((62,28),((47,((64,63),15)),((70,44),((16,(17,(14,(10,6)))),(46,(45,(4,(31,((32,(((42,(71,34)),((25,(23,22)),21)),(40,(66,(26,7))))),((29,(36,20)),((65,((69,(67,(68,35))),((73,38),((60,37),((27,8),((41,(61,19)),(((49,(50,((55,(59,52)),((57,56),(58,(((72,53),51),(54,48))))))),18),(((33,24),5),(30,3))))))))),(43,(11,(74,(39,((13,9),(12,2)))))))))))))))))))))));
   tree tree_611 [p = 0.000, P = 0.020] = [&W 0.000033] (1,(82,(((88,87),86),((84,(76,((80,(((81,79),78),77)),75))),(83,(85,(47,(((62,28),((64,63),15)),((70,44),((16,(17,(14,(10,6)))),(46,(45,(4,(31,((32,(((71,42),((25,(23,22)),21)),(40,(66,(26,7))))),((43,(((73,38),(69,(67,(68,35)))),((60,37),((27,8),((41,(61,19)),(((49,(50,((55,(59,52)),((57,56),(58,(((72,53),51),(54,48))))))),18),((33,24),(5,(30,3))))))))),((((34,29),(36,20)),(74,(39,(65,11)))),((13,9),(12,2)))))))))))))))))));
   tree tree_612 [p = 0.000, P = 0.021] = [&W 0.000033] (1,(82,(((88,87),86),((84,(76,((80,(((81,79),78),77)),75))),(83,(85,(47,(((62,28),(64,(63,15))),((70,44),((16,(17,(14,(10,6)))),(46,(45,(4,(31,((32,(((71,42),((25,(23,22)),21)),(40,(66,(26,7))))),(43,((((73,38),(69,(67,(68,35)))),((60,37),((27,8),((41,(61,19)),(((49,(50,((55,(59,52)),((57,56),(58,(((72,53),51),(54,48))))))),18),((33,24),(5,(30,3)))))))),(((65,(34,(29,(36,20)))),(74,(39,11))),((13,9),(12,2))))))))))))))))))));
   tree tree_613 [p = 0.000, P = 0.021] = [&W 0.000033] (1,(82,(((88,87),86),((84,(76,((80,(((81,79),78),77)),75))),(83,(85,((47,((62,28),(64,(63,15)))),((70,44),((16,(17,(14,(10,6)))),(46,(45,(4,(31,((32,(((71,42),((25,(23,22)),21)),(40,(66,(26,7))))),((74,(((65,(73,38)),(69,(67,(68,35)))),((60,37),((27,8),((41,(61,19)),((49,((50,((55,(59,52)),((57,56),(58,(((72,53),51),(54,48)))))),18)),((33,24),(5,(30,3))))))))),(43,(((29,((36,34),20)),(39,11)),((13,9),(12,2)))))))))))))))))));
   tree tree_614 [p = 0.000, P = 0.021] = [&W 0.000033] (1,(82,(((88,87),86),((84,(76,((80,(((81,79),78),77)),75))),(83,(85,((47,((62,28),((64,63),15))),((70,44),((16,(17,(14,(10,6)))),(46,(45,(4,(31,((29,(32,(((42,(71,34)),((25,(23,22)),21)),(40,(66,(26,7)))))),(43,(65,((((73,38),(69,(67,(68,35)))),((60,37),((27,8),((41,(61,19)),(((49,(50,((55,(59,52)),((57,56),(58,(((72,53),51),(54,48))))))),18),((33,24),(5,(30,3)))))))),((74,(39,11)),((13,((36,20),9)),(12,2))))))))))))))))))));
   tree tree_615 [p = 0.000, P = 0.021] = [&W 0.000033] (1,(82,(((88,87),86),((84,(76,((80,(((81,79),78),77)),75))),(83,(85,((47,((62,28),((64,63),15))),((70,44),((16,(17,(14,(10,6)))),(46,(45,(4,(31,((32,(((71,42),((25,(23,22)),21)),(40,(66,(26,7))))),((29,((36,34),20)),((((73,38),(69,(67,(68,35)))),((60,37),((27,8),((41,(61,19)),(((49,(50,((55,(59,52)),((57,56),(58,(((72,53),51),(54,48))))))),18),(5,((33,24),(30,3)))))))),(65,(43,((74,11),(39,((13,9),(12,2))))))))))))))))))))));
   tree tree_616 [p = 0.000, P = 0.021] = [&W 0.000033] (1,(82,(((88,87),86),((84,(76,((80,(((81,79),78),77)),75))),(83,(85,((47,((62,28),((64,63),15))),((70,44),((16,(17,(14,(10,6)))),(46,(45,(4,(29,(31,((32,(((71,42),((25,(23,22)),21)),(40,(66,(26,7))))),(((65,43),(((69,(67,(68,35))),((73,38),34)),((60,37),((27,8),((41,(61,19)),(((49,(50,((55,(59,52)),((57,56),(58,(((72,53),51),(54,48))))))),18),((33,24),(5,(30,3))))))))),((74,(39,11)),((((36,20),13),9),(12,2)))))))))))))))))));
   tree tree_617 [p = 0.000, P = 0.021] = [&W 0.000033] (1,(82,(((88,87),86),((84,(76,((80,(((81,79),78),77)),75))),(83,(85,((47,((62,28),(64,(63,15)))),((70,44),((16,(17,(14,(10,6)))),(46,(45,(4,((31,29),((32,(((71,42),((25,(23,22)),21)),(40,(66,(26,7))))),((65,(((73,38),(69,(67,(68,35)))),((60,37),((27,8),((41,(61,19)),(((49,(50,((55,(59,52)),((57,56),(58,(((72,53),51),(54,48))))))),18),((33,24),(5,(30,3))))))))),((74,(39,11)),(43,((13,(34,((36,20),9))),(12,2)))))))))))))))))));
   tree tree_618 [p = 0.000, P = 0.021] = [&W 0.000033] (1,(82,(((88,87),86),((84,(76,((80,(((81,79),78),77)),75))),(83,(85,(((47,(62,28)),(64,(63,15))),((70,44),((16,(17,(14,(10,6)))),(46,(45,(4,(31,(((29,(36,20)),(32,(((71,42),((25,(23,22)),21)),(40,(66,(26,7)))))),((65,(34,((69,(67,(68,35))),((73,38),((60,37),((27,8),((41,(61,19)),(((49,(50,((55,(59,52)),((57,56),(58,(((72,53),51),(54,48))))))),18),((33,24),(5,(30,3))))))))))),(43,((39,(74,11)),((13,9),(12,2)))))))))))))))))));
   tree tree_619 [p = 0.000, P = 0.021] = [&W 0.000033] (1,(82,(((88,87),86),((84,(76,((80,(((81,79),78),77)),75))),(83,(85,(47,(((62,28),(63,(64,15))),((70,44),((16,(17,(14,(10,6)))),(46,(45,(4,(31,(((29,(36,20)),(32,(((71,42),((25,(23,22)),21)),(40,(66,(26,7)))))),((((73,38),(69,(67,(68,35)))),((60,37),((27,8),((41,(61,19)),(((49,(50,((55,(59,52)),((57,56),(58,(((72,53),51),(54,48))))))),18),((33,24),(5,(30,3)))))))),(43,(65,(74,((39,11),((13,9),(34,(12,2)))))))))))))))))))))));
   tree tree_620 [p = 0.000, P = 0.021] = [&W 0.000033] (1,(82,(((88,87),86),((84,(76,((80,(((81,79),78),77)),75))),(83,(85,((47,(62,(28,(64,(63,15))))),((70,44),((16,(17,(14,(10,6)))),(46,(45,(4,(31,(((36,(29,20)),(32,(((71,42),((25,(23,22)),21)),(40,(66,(26,7)))))),((65,((74,((69,(67,(68,35))),((73,38),34))),((60,37),((27,8),((41,(61,19)),(((49,(50,((55,(59,52)),((57,56),(58,(((72,53),51),(54,48))))))),18),((33,24),(5,(30,3))))))))),(43,((39,11),((13,9),(12,2)))))))))))))))))));
   tree tree_621 [p = 0.000, P = 0.021] = [&W 0.000033] (1,(82,(((88,87),86),((84,(76,((80,(((81,79),78),77)),75))),(83,(85,((47,((62,28),((64,63),15))),((70,44),((16,(17,(14,(10,6)))),(46,(45,(4,(31,((((36,(34,29)),20),(32,(((71,42),((25,(23,22)),21)),(40,(66,(26,7)))))),(((69,(67,(68,35))),(74,((73,38),((60,37),((27,8),((41,(61,19)),(((49,(50,((55,(59,52)),((57,56),(58,(((72,53),51),(54,48))))))),18),((33,24),(5,(30,3)))))))))),((65,43),(11,(39,((13,9),(12,2))))))))))))))))))));
   tree tree_622 [p = 0.000, P = 0.021] = [&W 0.000033] (1,(82,(((88,87),86),((84,(76,((80,(((81,79),78),77)),75))),(83,(85,(47,(((62,28),(64,(63,15))),((70,44),((16,(17,(14,(10,6)))),(46,(45,(4,(31,(((34,(29,(36,20))),(32,(((71,42),((25,(23,22)),21)),(40,(66,(26,7)))))),((65,(((73,38),(69,(67,(68,35)))),((60,37),((27,8),((41,(61,19)),(((49,(50,((55,(59,52)),((57,56),(58,(((72,53),51),(54,48))))))),18),((33,24),(5,(30,3))))))))),(43,(74,((39,11),((13,9),(12,2)))))))))))))))))))));
   tree tree_623 [p = 0.000, P = 0.021] = [&W 0.000033] (1,(82,(((88,87),86),((84,(76,((80,(((81,79),78),77)),75))),(83,(85,((47,((62,28),((64,63),15))),((70,44),((16,(17,(14,(10,6)))),(46,(45,(4,(31,((((36,(34,29)),20),(32,(((71,42),((25,(23,22)),21)),(40,(66,(26,7)))))),(((69,(67,(68,35))),((65,(73,38)),((60,37),((27,8),((41,(61,19)),(((49,(50,((55,(59,52)),((57,56),(58,(((72,53),51),(54,48))))))),18),((33,24),(5,(30,3))))))))),(43,(74,((39,11),((13,9),(12,2))))))))))))))))))));
   tree tree_624 [p = 0.000, P = 0.021] = [&W 0.000033] (1,(82,(((88,87),86),((84,(76,((80,(((81,79),78),77)),75))),(83,(85,((47,((62,28),(64,(63,15)))),((70,44),((16,(17,(14,(10,6)))),(46,(45,(4,(31,(((36,(34,(29,20))),(32,(((71,42),((25,(23,22)),21)),(40,(66,(26,7)))))),((69,(67,(68,35))),(((65,(73,38)),((60,37),((27,8),((41,(61,19)),(((49,(50,((55,(59,52)),((57,56),(58,(((72,53),51),(54,48))))))),18),((33,24),(5,(30,3)))))))),(43,((74,11),(39,((13,9),(12,2)))))))))))))))))))));
   tree tree_625 [p = 0.000, P = 0.021] = [&W 0.000033] (1,(82,(((88,87),86),((84,(76,((80,(((81,79),78),77)),75))),(83,(85,((47,(62,(28,((64,63),15)))),((70,44),((16,(17,(14,(10,6)))),(46,(45,(4,(31,((((34,(36,29)),20),(32,(((71,42),((25,(23,22)),21)),(40,(66,(26,7)))))),(43,((((73,38),(69,(67,(68,35)))),((60,37),((27,8),((41,(61,19)),(((49,(50,((55,(59,52)),((57,56),(58,(((72,53),51),(54,48))))))),18),((33,24),(5,(30,3)))))))),(65,(74,(11,(39,((13,9),(12,2))))))))))))))))))))));
   tree tree_626 [p = 0.000, P = 0.021] = [&W 0.000033] (1,(82,(((88,87),86),((84,(76,((80,(((81,79),78),77)),75))),(83,(85,((28,(47,(62,((64,63),15)))),((70,44),((16,(17,(14,(10,6)))),(46,(45,(4,(31,((((34,(36,29)),20),(32,(((71,42),((25,(23,22)),21)),(40,(66,(26,7)))))),((65,((73,38),((69,(67,(68,35))),((60,37),((27,8),((41,(61,19)),(((49,(50,((55,(59,52)),((57,56),(58,(((72,53),51),(54,48))))))),18),((33,24),(5,(30,3)))))))))),((43,39),((74,11),((13,9),(12,2)))))))))))))))))));
   tree tree_627 [p = 0.000, P = 0.021] = [&W 0.000033] (1,(82,(((88,87),86),((84,(76,((80,(((81,79),78),77)),75))),(83,(85,((47,((62,28),((64,63),15))),((70,44),((16,(17,(14,(10,6)))),(46,(45,(4,(31,((((34,29),(36,20)),(32,(((71,42),((25,(23,22)),21)),(40,(66,(26,7)))))),(65,(((69,(67,(68,35))),((73,38),((60,37),((27,8),((41,(61,19)),(((49,(50,((55,(59,52)),((57,56),(58,(((72,53),51),(54,48))))))),18),((33,24),(5,(30,3))))))))),((74,(39,11)),(43,((13,9),(12,2))))))))))))))))))));
   tree tree_628 [p = 0.000, P = 0.021] = [&W 0.000033] (1,(82,(((88,87),86),((84,(76,((80,(((81,79),78),77)),75))),(83,(85,(((62,47),(28,(64,(63,15)))),((70,44),((16,(17,(14,(10,6)))),(46,(45,(4,(31,((((34,(36,29)),20),(32,(((71,42),((25,(23,22)),21)),(40,(66,(26,7)))))),(65,((((73,38),(69,(67,(68,35)))),((60,37),((27,8),((41,(61,19)),(((49,(50,((55,(59,52)),((57,56),(58,(((72,53),51),(54,48))))))),18),((33,24),(5,(30,3)))))))),(((74,39),11),(43,((13,9),(12,2))))))))))))))))))));
   tree tree_629 [p = 0.000, P = 0.021] = [&W 0.000033] (1,(82,(((88,87),86),((84,(76,((80,(((81,79),78),77)),75))),(83,(85,((47,(((63,62),28),(64,15))),((70,44),((16,(17,(14,(10,6)))),(46,(45,(4,(31,((((36,(34,29)),20),(32,(((71,42),((25,(23,22)),21)),(40,(66,(26,7)))))),(((73,38),((69,(67,(68,35))),((60,37),((27,8),((41,(61,19)),(((49,(50,((55,(59,52)),((57,56),(58,(((72,53),51),(54,48))))))),18),((33,24),(5,(30,3))))))))),(43,((74,((65,39),11)),((13,9),(12,2)))))))))))))))))));
   tree tree_630 [p = 0.000, P = 0.021] = [&W 0.000033] (1,(82,(((88,87),86),((84,(76,((80,(((81,79),78),77)),75))),(83,(85,((47,((62,28),((64,63),15))),((70,44),((16,(17,(14,(10,6)))),(46,(45,(4,(31,((((36,(34,29)),20),(32,(((71,42),((25,(23,22)),21)),(40,(66,(26,7)))))),((65,(((73,38),(69,(67,(68,35)))),((60,37),((27,8),((41,(61,19)),(((49,(50,((55,(59,52)),((57,56),(58,(((72,53),51),(54,48))))))),18),((33,24),(5,(30,3))))))))),((74,(39,11)),(43,((13,9),(12,2)))))))))))))))))));
   tree tree_631 [p = 0.000, P = 0.021] = [&W 0.000033] (1,(82,(((88,87),86),((84,(76,((80,(((81,79),78),77)),75))),(83,(85,((47,((62,28),((64,63),15))),((70,44),((16,(17,(14,(10,6)))),(46,(45,(4,(31,(((36,((34,29),20)),(32,(((71,42),((25,(23,22)),21)),(40,(66,(26,7)))))),(43,((65,((73,38),((69,(67,(68,35))),((60,37),((27,8),((41,(61,19)),(((49,(50,((55,(59,52)),((57,56),(58,(((72,53),51),(54,48))))))),18),((33,24),(5,(30,3)))))))))),((74,11),(39,((13,9),(12,2))))))))))))))))))));
   tree tree_632 [p = 0.000, P = 0.021] = [&W 0.000033] (1,(82,(((88,87),86),((84,(76,((80,(((81,79),78),77)),75))),(83,(85,(((62,28),(47,(64,(63,15)))),((70,44),((16,(17,(14,(10,6)))),(46,(45,(4,(31,(((34,(29,(36,20))),(32,(((71,42),((25,(23,22)),21)),(40,(66,(26,7)))))),((((73,38),(69,(67,(68,35)))),((60,37),((27,8),((41,(61,19)),(((49,(50,((55,(59,52)),((57,56),(58,(((72,53),51),(54,48))))))),18),((33,24),(5,(30,3)))))))),(43,(65,(74,((39,11),((13,9),(12,2)))))))))))))))))))));
   tree tree_633 [p = 0.000, P = 0.021] = [&W 0.000033] (1,(82,(((88,87),86),((84,(76,((80,(((81,79),78),77)),75))),(83,(85,(((62,28),(47,((64,63),15))),((70,44),((16,(17,(14,(10,6)))),(46,(45,(4,(31,(((34,(36,(29,20))),(32,(((71,42),((25,(23,22)),21)),(40,(66,(26,7)))))),((65,(((73,38),(69,(67,(68,35)))),((60,37),((27,8),((41,(61,19)),(((49,(50,((55,(59,52)),((57,56),(58,(((72,53),51),(54,48))))))),18),((33,24),(5,(30,3))))))))),(43,(11,(74,(39,((13,9),(12,2)))))))))))))))))))));
   tree tree_634 [p = 0.000, P = 0.021] = [&W 0.000033] (1,(82,(((88,87),86),((84,(76,((80,(((81,79),78),77)),75))),(83,(85,((47,((62,28),(64,(63,15)))),((70,44),((16,(17,(14,(10,6)))),(46,(45,(4,(31,(((34,(36,(29,20))),(32,(((71,42),((25,(23,22)),21)),(40,(66,(26,7)))))),((65,((69,(67,(68,35))),((73,38),(74,((60,37),((27,8),((41,(61,19)),(((49,(50,((55,(59,52)),((57,56),(58,(((72,53),51),(54,48))))))),18),((33,24),(5,(30,3))))))))))),(43,((39,11),((13,9),(12,2)))))))))))))))))));
   tree tree_635 [p = 0.000, P = 0.021] = [&W 0.000033] (1,(82,(((88,87),86),((84,(76,((80,(((81,79),78),77)),75))),(83,(85,((47,((62,28),(64,(63,15)))),((70,44),((16,(17,(14,(10,6)))),(46,(45,(4,(31,((((36,34),(29,20)),(32,(((71,42),((25,(23,22)),21)),(40,(66,(26,7)))))),(43,(65,(((69,(67,(68,35))),((73,38),((60,37),((27,8),((41,(61,19)),(((49,(50,((55,(59,52)),((57,56),(58,(((72,53),51),(54,48))))))),18),((33,24),(5,(30,3))))))))),(11,(74,(39,((13,9),(12,2))))))))))))))))))))));
   tree tree_636 [p = 0.000, P = 0.021] = [&W 0.000033] (1,(82,(((88,87),86),((84,(76,((80,(((81,79),78),77)),75))),(83,(85,(47,(((62,28),(64,(63,15))),((70,44),((16,(17,(14,(10,6)))),(46,(45,(4,(31,(((34,(36,(29,20))),(32,(((71,42),((25,(23,22)),21)),(40,(66,(26,7)))))),((65,(((73,38),(69,(67,(68,35)))),((60,37),((27,8),((41,(61,19)),(((49,(50,((55,(59,52)),((57,56),(58,(((72,53),51),(54,48))))))),18),((33,24),(5,(30,3))))))))),(43,((74,(39,11)),((13,9),(12,2))))))))))))))))))));
   tree tree_637 [p = 0.000, P = 0.021] = [&W 0.000033] (1,(82,(((88,87),86),((84,(76,((80,(((81,79),78),77)),75))),(83,(85,((47,(62,(28,((64,63),15)))),((70,44),((16,(17,(14,(10,6)))),(46,(45,(4,(31,(((34,(29,(36,20))),(32,(((71,42),((25,(23,22)),21)),(40,(66,(26,7)))))),(((69,(67,(68,35))),((73,38),((60,37),((27,8),((41,(61,19)),(((49,(50,((55,(59,52)),((57,56),(58,(((72,53),51),(54,48))))))),18),((33,24),(5,(30,3))))))))),((65,43),(74,((39,11),((13,9),(12,2))))))))))))))))))));
   tree tree_638 [p = 0.000, P = 0.021] = [&W 0.000033] (1,(82,(((88,87),86),((84,(76,((80,(((81,79),78),77)),75))),(83,(85,((47,((62,28),((64,63),15))),((70,44),((16,(17,(14,(10,6)))),(46,(45,(4,(31,((((36,34),(29,20)),(65,(32,(((71,42),((25,(23,22)),21)),(40,(66,(26,7))))))),(((69,(67,(68,35))),((73,38),((60,37),((27,8),((41,(61,19)),(((49,(50,((55,(59,52)),((57,56),(58,(((72,53),51),(54,48))))))),18),((33,24),(5,(30,3))))))))),(43,((74,11),(39,((13,9),(12,2))))))))))))))))))));
   tree tree_639 [p = 0.000, P = 0.021] = [&W 0.000033] (1,(82,(((88,87),86),((84,(76,((80,(((81,79),78),77)),75))),(83,(85,((47,((62,28),(64,(63,15)))),((70,44),((16,(17,(14,(10,6)))),(46,(45,(4,(31,((((36,34),(29,20)),(32,(((71,42),((25,(23,22)),21)),(40,(66,(26,7)))))),((65,((69,(67,(68,35))),((73,38),((60,37),((27,8),((41,(61,19)),(((49,(50,((55,(59,52)),((57,56),(58,(((72,53),51),(54,48))))))),18),((33,24),(5,(30,3)))))))))),(43,((74,11),(39,((13,9),(12,2))))))))))))))))))));
   tree tree_640 [p = 0.000, P = 0.021] = [&W 0.000033] (1,(82,(((88,87),86),((84,(76,((80,(((81,79),78),77)),75))),(83,(85,((47,(62,(28,(64,(63,15))))),((70,44),((16,(17,(14,(10,6)))),(46,(45,(4,(31,(((34,(29,(36,20))),(32,(((71,42),((25,(23,22)),21)),(40,(66,(26,7)))))),((((73,38),(74,(69,(67,(68,35))))),((60,37),((27,8),((41,(61,19)),(((49,(50,((55,(59,52)),((57,56),(58,(((72,53),51),(54,48))))))),18),((33,24),(5,(30,3)))))))),((65,(39,11)),(43,((13,9),(12,2)))))))))))))))))));
   tree tree_641 [p = 0.000, P = 0.021] = [&W 0.000033] (1,(82,(((88,87),86),((84,(76,((80,(((81,79),78),77)),75))),(83,(85,((28,(64,(63,15))),((62,47),((70,44),((16,(17,(14,(10,6)))),(46,(45,(4,(31,(((34,(29,(36,20))),(32,(((71,42),((25,(23,22)),21)),(40,(66,(26,7)))))),((((73,38),(69,(67,(68,35)))),((60,37),((27,8),((41,(61,19)),(((49,(50,((55,(59,52)),((57,56),(58,(((72,53),51),(54,48))))))),18),((33,24),(5,(30,3)))))))),(65,((39,(74,11)),(43,((13,9),(12,2)))))))))))))))))))));
   tree tree_642 [p = 0.000, P = 0.022] = [&W 0.000033] (1,(82,(((88,87),86),((84,(76,((80,(((81,79),78),77)),75))),(83,(85,((47,(28,(62,(64,(63,15))))),((70,44),((16,(17,(14,(10,6)))),(46,(45,(4,(31,(((34,(29,(36,20))),(32,(((71,42),((25,(23,22)),21)),(40,(66,(26,7)))))),((74,43),((65,(((73,38),(69,(67,(68,35)))),(60,(37,((27,8),((41,(61,19)),(((49,(50,((55,(59,52)),((57,56),(58,(((72,53),51),(54,48))))))),18),((33,24),(5,(30,3)))))))))),(11,(39,((13,9),(12,2))))))))))))))))))));
   tree tree_643 [p = 0.000, P = 0.022] = [&W 0.000033] (1,(82,(((88,87),86),((84,(76,((80,(((81,79),78),77)),75))),(83,(85,((47,((62,28),((64,63),15))),((70,44),((16,(17,(14,(10,6)))),(46,(45,(4,(31,(((34,((36,29),20)),(32,(((71,42),((25,(23,22)),21)),(40,(66,(26,7)))))),(((65,((73,38),(69,(67,(68,35))))),((60,37),((27,8),((41,(61,19)),(((49,(50,((55,(59,52)),((57,56),(58,(((72,53),51),(54,48))))))),18),((33,24),(5,(30,3)))))))),(43,((74,(39,11)),((13,9),(12,2)))))))))))))))))));
   tree tree_644 [p = 0.000, P = 0.022] = [&W 0.000033] (1,(82,(((88,87),86),((84,(76,((80,(((81,79),78),77)),75))),(83,(85,(47,(((62,28),((64,63),15)),((70,44),((16,(17,(14,(10,6)))),(46,(45,(4,(31,(65,((((36,34),(29,20)),(32,(((71,42),((25,(23,22)),21)),(40,(66,(26,7)))))),(((69,(67,(68,35))),((73,38),((60,37),((27,8),((41,(61,19)),(((50,((55,(59,52)),((57,56),(58,(((72,53),51),(54,48)))))),(49,18)),((33,24),(5,(30,3))))))))),((74,43),(11,(39,((13,9),(12,2))))))))))))))))))))));
   tree tree_645 [p = 0.000, P = 0.022] = [&W 0.000033] (1,(82,(((88,87),86),((84,(76,((80,(((81,79),78),77)),75))),(83,(85,(((62,28),(47,((64,63),15))),((70,44),((16,(17,(14,(10,6)))),(46,(45,(4,(31,((((36,34),(29,20)),(32,(((71,42),((25,(23,22)),21)),(40,(66,(26,7)))))),(65,((((73,38),(69,(67,(68,35)))),((60,37),((27,8),((41,(61,19)),(((49,(50,((55,(59,52)),((57,56),(58,(((72,53),51),(54,48))))))),18),((33,24),(5,(30,3)))))))),(43,((74,11),(39,((13,9),(12,2)))))))))))))))))))));
   tree tree_646 [p = 0.000, P = 0.022] = [&W 0.000033] (1,(82,(((88,87),86),((84,(76,((80,(((81,79),78),77)),75))),(83,(85,((47,((62,28),(64,(63,15)))),((70,44),((16,(17,(14,(10,6)))),(46,(45,(4,(31,(((34,((36,29),20)),(32,(((71,42),((25,(23,22)),21)),(40,(66,(26,7)))))),(((69,(67,(68,35))),((73,38),((60,37),((27,8),((41,(61,19)),(((49,(50,((55,(59,52)),((57,56),(58,(((72,53),51),(54,48))))))),18),((33,24),(5,(30,3))))))))),(43,(65,((74,(39,11)),((13,9),(12,2))))))))))))))))))));
   tree tree_647 [p = 0.000, P = 0.022] = [&W 0.000033] (1,(82,(((88,87),86),((84,(76,((80,(((81,79),78),77)),75))),(83,(85,(((62,47),(28,((64,63),15))),((70,44),((16,(17,(14,(10,6)))),(46,(45,(4,(31,((32,(((71,42),((25,(23,22)),21)),(40,(66,(26,7))))),(((36,29),(34,20)),((65,43),(((69,(67,(68,35))),((73,38),((60,37),((27,8),((41,(61,19)),(((49,(50,((55,(59,52)),((57,56),(58,(((72,53),51),(54,48))))))),18),((33,24),(5,(30,3))))))))),(74,(11,(39,((13,9),(12,2))))))))))))))))))))));
   tree tree_648 [p = 0.000, P = 0.022] = [&W 0.000033] (1,(82,(((88,87),86),((84,(76,((80,(((81,79),78),77)),75))),(83,(85,((47,(62,(28,((64,63),15)))),((70,44),((16,(17,(14,(10,6)))),(46,(45,(4,(31,((32,(((71,42),((25,(23,22)),21)),(40,(66,(26,7))))),((34,(36,(29,20))),(((74,65),(((73,38),(69,(67,(68,35)))),((60,37),((27,8),((41,(61,19)),(((49,(50,((55,(59,52)),((57,56),(58,(((72,53),51),(54,48))))))),18),((33,24),(5,(30,3))))))))),(43,(11,(39,((13,9),(12,2)))))))))))))))))))));
   tree tree_649 [p = 0.000, P = 0.022] = [&W 0.000033] (1,(82,(((88,87),86),((84,(76,((80,(((81,79),78),77)),75))),(83,(85,((47,((62,28),((64,63),15))),((70,44),((16,(17,(14,(10,6)))),(46,(45,(4,(31,((32,(((71,42),((25,(23,22)),21)),(40,(66,(26,7))))),((34,(36,(29,20))),((65,43),((74,((69,(67,(68,35))),((73,38),((60,37),((27,8),((41,(61,19)),(((49,(50,((55,(59,52)),((57,56),(58,(((72,53),51),(54,48))))))),18),((33,24),(5,(30,3)))))))))),((39,11),((13,9),(12,2))))))))))))))))))));
   tree tree_650 [p = 0.000, P = 0.022] = [&W 0.000033] (1,(82,(((88,87),86),((84,(76,((80,(((81,79),78),77)),75))),(83,(85,((47,((62,28),(64,(63,15)))),((70,44),((16,(17,(14,(10,6)))),(46,(45,(4,(31,((32,(((71,42),((25,(23,22)),21)),(40,(66,(26,7))))),((34,(36,(29,20))),((65,43),((((73,38),(69,(67,(68,35)))),((60,37),((27,8),((41,(61,19)),(((49,(50,((55,(59,52)),((57,56),(58,(((72,53),51),(54,48))))))),18),((33,24),(5,(30,3)))))))),((74,(39,11)),((13,9),(12,2))))))))))))))))))));
   tree tree_651 [p = 0.000, P = 0.022] = [&W 0.000033] (1,(82,(((88,87),86),((84,(76,((80,(((81,79),78),77)),75))),(83,(85,((47,(62,(28,((64,63),15)))),((70,44),((16,(17,(14,(10,6)))),(46,(45,(4,(31,((32,(((71,42),((25,(23,22)),21)),(40,(66,(26,7))))),((34,(36,(29,20))),(43,((65,(((73,38),(69,(67,(68,35)))),((60,37),((27,8),((41,(61,19)),(((49,(50,((55,(59,52)),((57,56),(58,(((72,53),51),(54,48))))))),18),((33,24),(5,(30,3))))))))),(74,(11,(39,((13,9),(12,2))))))))))))))))))))));
   tree tree_652 [p = 0.000, P = 0.022] = [&W 0.000033] (1,(82,(((88,87),86),((84,(76,((80,(((81,79),78),77)),75))),(83,(85,((47,(62,(28,(64,(63,15))))),((70,44),((16,(17,(14,(10,6)))),(46,(45,(4,(31,((32,(((71,42),((25,(23,22)),21)),(40,(66,(26,7))))),((34,((36,29),20)),(((69,(67,(68,35))),((65,(73,38)),((60,37),((27,8),((41,(61,19)),(((49,(50,((55,(59,52)),((57,56),(58,(((72,53),51),(54,48))))))),18),((33,24),(5,(30,3))))))))),((74,(39,11)),(43,((13,9),(12,2))))))))))))))))))));
   tree tree_653 [p = 0.000, P = 0.022] = [&W 0.000033] (1,(82,(((88,87),86),((84,(76,((80,(((81,79),78),77)),75))),(83,(85,((47,(62,(28,(64,(63,15))))),((70,44),((16,(17,(14,(10,6)))),(46,(45,(4,(31,((32,(((71,42),((25,(23,22)),21)),(40,(66,(26,7))))),(((36,34),(29,20)),(43,(((69,(67,(68,35))),((73,38),(65,((60,37),((27,8),((41,(61,19)),(((49,(50,((55,(59,52)),((57,56),(58,(((72,53),51),(54,48))))))),18),((33,24),(5,(30,3)))))))))),(74,(11,(39,((13,9),(12,2))))))))))))))))))))));
   tree tree_654 [p = 0.000, P = 0.022] = [&W 0.000033] (1,(82,(((88,87),86),((84,(76,((80,(((81,79),78),77)),75))),(83,(85,((62,(47,(28,((64,63),15)))),((70,44),((16,(17,(14,(10,6)))),(46,(45,(4,(31,((32,(((71,42),((25,(23,22)),21)),(40,(66,(26,7))))),((34,(36,(29,20))),((((73,38),(69,(67,(68,35)))),((60,37),((27,8),((41,(61,19)),(((49,(50,((55,(59,52)),((57,56),(58,(((72,53),51),(54,48))))))),18),((33,24),(5,(30,3)))))))),((65,43),((39,11),(74,((13,9),(12,2)))))))))))))))))))));
   tree tree_655 [p = 0.000, P = 0.022] = [&W 0.000033] (1,(82,(((88,87),86),((84,(76,((80,(((81,79),78),77)),75))),(83,(85,(((62,47),(28,(64,(63,15)))),((70,44),((16,(17,(14,(10,6)))),(46,(45,(4,(31,((32,(((71,42),((25,(23,22)),21)),(40,(66,(26,7))))),((34,((36,29),20)),((43,(((73,38),(69,(67,(68,35)))),(37,(60,((27,8),((41,(61,19)),(((49,(50,((55,(59,52)),((57,56),(58,(((72,53),51),(54,48))))))),18),((33,24),(5,(30,3)))))))))),(65,((39,11),(74,((13,9),(12,2)))))))))))))))))))));
   tree tree_656 [p = 0.000, P = 0.022] = [&W 0.000033] (1,(82,(((88,87),86),((84,(76,((80,(((81,79),78),77)),75))),(83,(85,((47,(62,(28,(64,(63,15))))),((70,44),((16,(17,(14,(10,6)))),(46,(45,(4,(31,((32,(((71,42),((25,(23,22)),21)),(40,(66,(26,7))))),((34,(29,(36,20))),(65,(((69,(67,(68,35))),((73,38),((60,37),((27,8),((41,(61,19)),(((49,(50,((55,(59,52)),((57,56),(58,(((72,53),51),(54,48))))))),18),((33,24),(5,(30,3))))))))),(43,((39,(74,11)),((13,9),(12,2)))))))))))))))))))));
   tree tree_657 [p = 0.000, P = 0.022] = [&W 0.000033] (1,(82,(((88,87),86),((84,(76,((80,(((81,79),78),77)),75))),(83,(85,((47,(28,(64,(62,(63,15))))),((70,44),((16,(17,(14,(10,6)))),(46,(45,(4,(31,((32,(((71,42),((25,(23,22)),21)),(40,(66,(26,7))))),((34,(29,(36,20))),(((69,(67,(68,35))),((73,38),(60,(37,((27,8),((41,(61,19)),(((49,(50,((55,(59,52)),((57,56),(58,(((72,53),51),(54,48))))))),18),((33,24),(5,(30,3)))))))))),((65,43),((39,11),(74,((13,9),(12,2)))))))))))))))))))));
   tree tree_658 [p = 0.000, P = 0.022] = [&W 0.000033] (1,(82,(((88,87),86),((84,(76,((80,(((81,79),78),77)),75))),(83,(85,((47,((62,28),(64,(63,15)))),((70,44),((16,(17,(14,(10,6)))),(46,(45,(4,(31,((32,(((71,42),((25,(23,22)),21)),(40,(66,(26,7))))),((34,(29,(36,20))),(43,((65,((69,(67,(68,35))),((73,38),((60,37),((27,8),((41,(61,19)),(((49,(50,((55,(59,52)),((57,56),(58,(((72,53),51),(54,48))))))),18),((33,24),(5,(30,3)))))))))),(74,((39,11),((13,9),(12,2)))))))))))))))))))));
   tree tree_659 [p = 0.000, P = 0.022] = [&W 0.000033] (1,(82,(((88,87),86),((84,(76,((80,(((81,79),78),77)),75))),(83,(85,(47,(((62,28),((64,63),15)),((70,44),((16,(17,(14,(10,6)))),(46,(45,(4,(31,((32,(((71,42),((25,(23,22)),21)),(40,(66,(26,7))))),((34,(36,(29,20))),((65,(((73,38),(69,(67,(68,35)))),((60,37),((27,8),((41,(61,19)),(((49,(50,((55,(59,52)),((57,56),(58,(((72,53),51),(54,48))))))),18),((33,24),(5,(30,3))))))))),(43,((39,(74,11)),((13,9),(12,2)))))))))))))))))))));
   tree tree_660 [p = 0.000, P = 0.022] = [&W 0.000033] (1,(82,(((88,87),86),((84,(76,((80,(((81,79),78),77)),75))),(83,(85,((47,((62,28),((64,63),15))),((70,44),((16,(17,(14,(10,6)))),(46,(45,(4,(31,(43,((32,(((71,42),((25,(23,22)),21)),(40,(66,(26,7))))),(((36,34),(29,20)),(((69,(67,(68,35))),((73,38),((60,37),((27,8),((41,(61,19)),(((49,(50,((55,(59,52)),((57,56),(58,(((72,53),51),(54,48))))))),18),((33,24),(5,(30,3))))))))),(65,((39,11),(74,((13,9),(12,2))))))))))))))))))))));
   tree tree_661 [p = 0.000, P = 0.022] = [&W 0.000033] (1,(82,(((88,87),86),((84,(76,((80,(((81,79),78),77)),75))),(83,(85,((47,(28,(64,(62,(63,15))))),((70,44),((16,(17,(14,(10,6)))),(46,(45,(4,(31,((32,(((71,42),((25,(23,22)),21)),(40,(66,(26,7))))),((34,((36,29),20)),((((73,38),(69,(67,(68,35)))),((60,37),((27,8),((41,(61,19)),(((49,(50,((55,(59,52)),((57,56),(58,(((72,53),51),(54,48))))))),18),((33,24),(5,(30,3)))))))),(43,(65,(74,(11,(39,((13,9),(12,2)))))))))))))))))))))));
   tree tree_662 [p = 0.000, P = 0.022] = [&W 0.000033] (1,(82,(((88,87),86),((84,(76,((80,(((81,79),78),77)),75))),(83,(85,((62,(47,(28,(64,(63,15))))),((70,44),((16,(17,(14,(10,6)))),(46,(45,(4,(31,((32,(((71,42),((25,(23,22)),21)),(40,(66,(26,7))))),((34,(36,(29,20))),(((74,(69,(67,(68,35)))),((73,38),(60,(37,((27,8),((41,(61,19)),(((49,(50,((55,(59,52)),((57,56),(58,(((72,53),51),(54,48))))))),18),((33,24),(5,(30,3)))))))))),((65,(39,11)),(43,((13,9),(12,2))))))))))))))))))));
   tree tree_663 [p = 0.000, P = 0.022] = [&W 0.000033] (1,(82,(((88,87),86),((84,(76,((80,(((81,79),78),77)),75))),(83,(85,((47,((62,28),((64,63),15))),((70,44),((16,(17,(14,(10,6)))),(46,(45,(4,(31,((29,(34,(36,20))),((32,(((71,42),((25,(23,22)),21)),(40,(66,(26,7))))),(43,((65,((69,(67,(68,35))),((73,38),((60,37),((27,8),((41,(61,19)),(((50,((55,(59,52)),((57,56),(58,(((72,53),51),(54,48)))))),(49,18)),(((33,24),5),(30,3))))))))),(74,((39,11),((13,9),(12,2)))))))))))))))))))));
   tree tree_664 [p = 0.000, P = 0.022] = [&W 0.000033] (1,(82,(((88,87),86),((84,(76,((80,(((81,79),78),77)),75))),(83,(85,(47,((28,((64,63),15)),(62,((70,44),((16,(17,(14,(10,6)))),(46,(45,(4,(31,((29,(36,(34,20))),((32,(((71,42),((25,(23,22)),21)),(40,(66,(26,7))))),((43,(((73,38),(69,(67,(68,35)))),((60,37),((27,8),((41,(61,19)),(((49,(50,((55,(59,52)),((57,56),(58,(((72,53),51),(54,48))))))),18),(((33,24),5),(30,3)))))))),(65,((74,11),(39,((13,9),(12,2)))))))))))))))))))))));
   tree tree_665 [p = 0.000, P = 0.022] = [&W 0.000033] (1,(82,(((88,87),86),((84,(76,((80,(((81,79),78),77)),75))),(83,(85,((47,(63,(64,15))),((62,28),((70,44),((16,(17,(14,(10,6)))),(46,(45,(4,(31,((34,(29,(36,20))),((32,(((71,42),((25,(23,22)),21)),(40,(66,(26,7))))),((((73,38),(69,(67,(68,35)))),((60,37),((27,8),((41,(61,19)),(((49,(50,((55,(59,52)),((57,56),(58,(((72,53),51),(54,48))))))),18),(5,((33,24),(30,3)))))))),((65,43),((74,(39,11)),((13,9),(12,2)))))))))))))))))))));
   tree tree_666 [p = 0.000, P = 0.022] = [&W 0.000033] (1,(82,(((88,87),86),((84,(76,((80,(((81,79),78),77)),75))),(83,(85,((47,(62,(28,((64,63),15)))),((70,44),((16,(17,(14,(10,6)))),(46,(45,(4,(31,((34,(29,(36,20))),((32,(((71,42),((25,(23,22)),21)),(40,(66,(26,7))))),((((73,38),(69,(67,(68,35)))),((60,37),((27,8),((41,(61,19)),(((49,(50,((55,(59,52)),((57,56),(58,(((72,53),51),(54,48))))))),18),(5,((33,24),(30,3)))))))),((65,43),((74,11),(39,((13,9),(12,2)))))))))))))))))))));
   tree tree_667 [p = 0.000, P = 0.022] = [&W 0.000033] (1,(82,(((88,87),86),((84,(76,((80,(((81,79),78),77)),75))),(83,(85,(28,(((62,47),(64,(63,15))),((70,44),((16,(17,(14,(10,6)))),(46,(45,(4,(31,(32,((34,((36,29),20)),((((71,42),((25,(23,22)),21)),(40,(66,(26,7)))),(43,(65,(((69,(67,(68,35))),((73,38),((60,37),((27,8),((41,(61,19)),(((49,(50,((55,(59,52)),((57,56),(58,(((72,53),51),(54,48))))))),18),(((33,24),5),(30,3)))))))),(11,(74,(39,((13,9),(12,2)))))))))))))))))))))))));
   tree tree_668 [p = 0.000, P = 0.022] = [&W 0.000033] (1,(82,(((88,87),86),((84,(76,((80,(((81,79),78),77)),75))),(83,(85,((47,((62,28),((64,63),15))),((70,44),((16,(17,(14,(10,6)))),(46,(45,(4,(31,((34,(29,(36,20))),((32,(((71,42),((25,(23,22)),21)),(40,(66,(26,7))))),((65,(((73,38),(69,(67,(68,35)))),((60,37),((27,8),((41,(61,19)),(((49,(50,((55,(59,52)),((57,56),(58,(((72,53),51),(54,48))))))),18),(((33,24),5),(30,3)))))))),(43,(74,((39,11),((13,9),(12,2)))))))))))))))))))));
   tree tree_669 [p = 0.000, P = 0.022] = [&W 0.000033] (1,(82,(((88,87),86),((84,(76,((80,(((81,79),78),77)),75))),(83,(85,((47,(28,(62,(63,(64,15))))),((70,44),((16,(17,(14,(10,6)))),(46,(45,(4,((31,(34,29)),((32,(((71,42),((25,(23,22)),21)),(40,(66,(26,7))))),((36,20),((65,((69,(67,(68,35))),((73,38),((60,37),((27,8),((41,(61,19)),(((49,(50,((55,(59,52)),((57,56),(58,(((72,53),51),(54,48))))))),18),((33,24),(5,(30,3)))))))))),(43,((74,(39,11)),((13,9),(12,2))))))))))))))))))));
   tree tree_670 [p = 0.000, P = 0.022] = [&W 0.000033] (1,(82,(((88,87),86),((84,(76,((80,(((81,79),78),77)),75))),(83,(85,(47,(((64,63),15),((62,28),((70,44),((16,(17,(14,(10,6)))),(46,(45,(4,(31,((32,(((71,42),((25,(23,22)),21)),(40,(66,(26,7))))),((43,(34,(29,(36,20)))),((((73,38),(69,(67,(68,35)))),((60,37),((27,8),((41,(61,19)),(((49,(50,((55,(59,52)),((57,56),(58,(((72,53),51),(54,48))))))),18),((33,24),(5,(30,3)))))))),((74,(65,(39,11))),((13,9),(12,2)))))))))))))))))))));
   tree tree_671 [p = 0.000, P = 0.022] = [&W 0.000033] (1,(82,(((88,87),86),((84,(76,((80,(((81,79),78),77)),75))),(83,(85,((47,(62,((64,63),15))),(28,((70,44),((16,(17,(14,(10,6)))),(46,(45,(4,(31,((32,(((71,42),((25,(23,22)),21)),(40,(66,(26,7))))),((34,(36,(29,20))),((65,(43,(73,38))),(((69,(67,(68,35))),((60,37),((27,8),((41,(61,19)),(((49,(50,((55,(59,52)),((57,56),(58,(((72,53),51),(54,48))))))),18),((33,24),(5,(30,3)))))))),((74,(39,11)),((13,9),(12,2)))))))))))))))))))));
   tree tree_672 [p = 0.000, P = 0.023] = [&W 0.000033] (1,(82,(((88,87),86),((84,(76,((80,(((81,79),78),77)),75))),(83,(85,(47,((28,(64,((63,62),15))),((70,44),((16,(17,(14,(10,6)))),(46,(45,(4,((32,(((71,42),((25,(23,22)),21)),(40,(66,(26,7))))),((31,(29,(36,20))),((65,(((69,(67,(68,35))),((73,38),34)),((60,37),((27,8),((41,(61,19)),((49,((50,((55,(59,52)),((57,56),(58,(((72,53),51),(54,48)))))),18)),((33,24),(5,(30,3))))))))),(43,((74,(39,11)),((13,9),(12,2))))))))))))))))))));
   tree tree_673 [p = 0.000, P = 0.023] = [&W 0.000033] (1,(82,(((88,87),86),((84,(76,((80,(((81,79),78),77)),75))),(83,(85,((62,47),((28,(63,(64,15))),((70,44),((16,(17,(14,(10,6)))),(46,(45,(4,(31,((34,(29,(36,20))),((32,(((71,42),((25,(23,22)),21)),(40,(66,(26,7))))),((((74,(73,38)),(69,(67,(68,35)))),(65,((60,37),((27,8),((41,(61,19)),(((49,(50,((55,(59,52)),((57,56),(58,(((72,53),51),(54,48))))))),18),(5,((33,24),(30,3))))))))),(43,((39,11),((13,9),(12,2)))))))))))))))))))));
   tree tree_674 [p = 0.000, P = 0.023] = [&W 0.000033] (1,(82,(((88,87),86),((84,(76,((80,(((81,79),78),77)),75))),(83,(85,((47,((62,28),(63,(64,15)))),((70,44),((16,(17,(14,(10,6)))),(46,(45,(4,((31,29),((32,(((71,42),((25,(23,22)),21)),(40,(66,(26,7))))),((36,20),((65,((73,38),((69,(67,(68,35))),((60,37),((27,8),((41,(61,19)),(((49,(50,((55,(59,52)),((57,56),(58,(((72,53),51),(54,48))))))),18),((33,24),(5,(30,3)))))))))),(43,((74,(39,11)),((13,9),(34,(12,2)))))))))))))))))))));
   tree tree_675 [p = 0.000, P = 0.023] = [&W 0.000033] (1,(82,(((88,87),86),((84,(76,((80,(((81,79),78),77)),75))),(83,(85,(28,(62,((47,(64,(63,15))),((70,44),((16,(17,(14,(10,6)))),(46,(45,(4,(31,((32,(((71,42),((25,(23,22)),21)),(40,(66,(26,7))))),((43,(34,(36,(29,20)))),(65,((((73,38),(69,(67,(68,35)))),((60,37),((27,8),((41,(61,19)),(((49,(50,((55,(59,52)),((57,56),(58,(((72,53),51),(54,48))))))),18),((33,24),(5,(30,3)))))))),(11,(74,((13,9),((39,12),2)))))))))))))))))))))));
   tree tree_676 [p = 0.000, P = 0.023] = [&W 0.000033] (1,(82,(((88,87),86),((84,(76,((80,(((81,79),78),77)),75))),(83,(85,((47,((64,28),((63,62),15))),((70,44),((16,(17,(14,(10,6)))),(46,(45,(4,(31,((29,(36,20)),((32,(((71,42),((25,(23,22)),21)),(40,(66,(26,7))))),(43,((74,((69,(67,(68,35))),((73,38),(65,((60,37),((27,8),((41,(61,19)),(((49,(50,((55,(59,52)),((57,56),(58,(((72,53),51),(54,48))))))),18),(5,((33,24),(30,3))))))))))),((39,11),((13,9),(12,(34,2)))))))))))))))))))));
   tree tree_677 [p = 0.000, P = 0.023] = [&W 0.000033] (1,(82,(((88,87),86),((84,(76,((80,(((81,79),78),77)),75))),(83,(85,(28,((62,(47,(64,(63,15)))),((70,44),((16,(17,(14,(10,6)))),(46,(45,(4,(31,(((34,(36,(29,20))),(32,(((71,42),((25,(23,22)),21)),(40,(66,(26,7)))))),(43,(((69,(67,(68,35))),((73,38),((60,37),((27,8),((41,(61,19)),((49,((50,((55,(59,52)),((57,56),(58,(((72,53),51),(54,48)))))),18)),((33,24),(5,(30,3))))))))),(65,(11,(74,(39,((13,9),(12,2)))))))))))))))))))))));
   tree tree_678 [p = 0.000, P = 0.023] = [&W 0.000033] (1,(82,(((88,87),86),((84,(76,((80,(((81,79),78),77)),75))),(83,(85,((47,(62,(28,(64,(63,15))))),((70,44),((16,(17,(14,(10,6)))),(46,(45,(4,(31,((32,(((71,42),((25,(23,22)),21)),(40,(66,(26,7))))),((29,((36,34),20)),(((69,(67,(68,35))),((73,38),((60,37),((27,8),((41,(61,19)),(((49,(50,((55,(59,52)),((57,56),(58,(((72,53),51),(54,48))))))),18),((33,24),(5,(30,3))))))))),((74,43),(65,(11,(39,((13,9),(12,2))))))))))))))))))))));
   tree tree_679 [p = 0.000, P = 0.023] = [&W 0.000033] (1,(82,(((88,87),86),((84,(76,((80,(((81,79),78),77)),75))),(83,(85,((47,(28,(62,((64,63),15)))),((70,44),((16,(17,(14,(10,6)))),(46,(45,(4,((31,(34,29)),((32,(((71,42),((25,(23,22)),21)),(40,(66,(26,7))))),((36,20),(((69,(67,(68,35))),((73,38),((60,37),((27,8),((41,(61,19)),(((49,(50,((55,(59,52)),((57,56),(58,(((72,53),51),(54,48))))))),18),(((33,24),5),(30,3)))))))),((65,43),((39,11),(74,((13,9),(12,2)))))))))))))))))))));
   tree tree_680 [p = 0.000, P = 0.023] = [&W 0.000033] (1,(82,(((88,87),86),((84,(76,((80,(((81,79),78),77)),75))),(83,(85,((47,((62,28),((64,63),15))),((70,44),((16,(17,(14,(10,6)))),(46,(45,(4,(31,(((29,(34,(36,20))),(32,(((71,42),((25,(23,22)),21)),(40,(66,(26,7)))))),((((73,38),(69,(67,(68,35)))),((60,37),((27,8),((41,(61,19)),(((49,(50,((55,(59,52)),((57,56),(58,(((72,53),51),(54,48))))))),18),((33,24),(5,(30,3)))))))),(43,(65,((39,11),(74,((13,9),(12,2)))))))))))))))))))));
   tree tree_681 [p = 0.000, P = 0.023] = [&W 0.000033] (1,(82,(((88,87),86),((84,(76,((80,(((81,79),78),77)),75))),(83,(85,((47,((62,28),((64,63),15))),((70,44),((16,(17,(14,(10,6)))),(46,(45,(4,(31,((32,(((71,42),((25,(23,22)),21)),(40,(66,(26,7))))),(43,(((34,29),(36,20)),((65,(((73,38),(69,(67,(68,35)))),((60,37),((27,8),((41,(61,19)),(((49,(50,((55,(59,52)),((57,56),(58,(((72,53),51),(54,48))))))),18),((33,24),(5,(30,3))))))))),(74,((39,11),((13,9),(12,2)))))))))))))))))))));
   tree tree_682 [p = 0.000, P = 0.023] = [&W 0.000033] (1,(82,(((88,87),86),((84,(76,((80,(((81,79),78),77)),75))),(83,(85,((47,(62,(28,(64,(63,15))))),((70,44),((16,(17,(14,(10,6)))),(46,(45,(4,(31,((32,(((71,42),((25,(23,22)),21)),(40,(66,(26,7))))),((29,(36,(34,20))),((43,((69,(67,(68,35))),((73,38),((60,37),((27,8),((41,(61,19)),(((49,(50,((55,(59,52)),((57,56),(58,(((72,53),51),(54,48))))))),18),((33,24),(5,(30,3)))))))))),(65,((74,11),(39,((13,9),(12,2)))))))))))))))))))));
   tree tree_683 [p = 0.000, P = 0.023] = [&W 0.000033] (1,(82,(((88,87),86),((84,(76,((80,(((81,79),78),77)),75))),(83,(85,((47,((62,28),((64,63),15))),((70,44),((16,(17,(14,(10,6)))),(46,(45,(4,(31,((32,(((71,42),((25,(23,22)),21)),(40,(66,(26,7))))),(((34,29),(36,20)),((65,43),((((73,38),(69,(67,(68,35)))),((60,37),((27,8),((41,(61,19)),(((49,(50,((55,(59,52)),((57,56),(58,(((72,53),51),(54,48))))))),18),((33,24),(5,(30,3)))))))),((39,11),(74,((13,9),(12,2)))))))))))))))))))));
   tree tree_684 [p = 0.000, P = 0.023] = [&W 0.000033] (1,(82,(((88,87),86),((84,(76,((80,(((81,79),78),77)),75))),(83,(85,((47,((62,28),(63,(64,15)))),((70,44),((16,(17,(14,(10,6)))),(46,(45,(4,(31,((32,(((71,42),((25,(23,22)),21)),(40,(66,(26,7))))),((29,((36,34),20)),((((73,38),(69,(67,(68,35)))),((60,37),((27,8),((41,(61,19)),(((49,(50,((55,(59,52)),((57,56),(58,(((72,53),51),(54,48))))))),18),((33,24),(5,(30,3)))))))),(43,(65,(11,(74,(39,((13,9),(12,2)))))))))))))))))))))));
   tree tree_685 [p = 0.000, P = 0.023] = [&W 0.000033] (1,(82,(((88,87),86),((84,(76,((80,(((81,79),78),77)),75))),(83,(85,((47,((62,28),((64,63),15))),((70,44),((16,(17,(14,(10,6)))),(46,(45,(4,(31,((32,(((71,42),((25,(23,22)),21)),(40,(66,(26,7))))),((29,((36,34),20)),((((74,(73,38)),(69,(67,(68,35)))),((60,37),((27,8),((41,(61,19)),(((49,(50,((55,(59,52)),((57,56),(58,(((72,53),51),(54,48))))))),18),((33,24),(5,(30,3)))))))),(43,(65,((39,11),((13,9),(12,2)))))))))))))))))))));
   tree tree_686 [p = 0.000, P = 0.023] = [&W 0.000033] (1,(82,(((88,87),86),((84,(76,((80,(((81,79),78),77)),75))),(83,(85,(((62,28),((64,63),15)),(47,((70,44),((16,(17,(14,(10,6)))),(46,(45,(4,(31,((32,(((71,42),((25,(23,22)),21)),(40,(66,(26,7))))),(((36,29),(34,20)),(((74,((73,38),(69,(67,(68,35))))),((60,37),((27,8),((41,(61,19)),(((49,(50,((55,(59,52)),((57,56),(58,(((72,53),51),(54,48))))))),18),((33,24),(5,(30,3)))))))),((65,43),((39,11),((13,9),(12,2)))))))))))))))))))));
   tree tree_687 [p = 0.000, P = 0.023] = [&W 0.000033] (1,(82,(((88,87),86),((84,(76,((80,(((81,79),78),77)),75))),(83,(85,((62,(47,(28,(64,(63,15))))),((70,44),((16,(17,(14,(10,6)))),(46,(45,(4,(31,((32,(((71,42),((25,(23,22)),21)),(40,(66,(26,7))))),((29,((36,34),20)),(((69,(67,(68,35))),((73,38),((60,37),((27,8),((41,(61,19)),(((49,(50,((55,(59,52)),((57,56),(58,(((72,53),51),(54,48))))))),18),((33,24),(5,(30,3))))))))),(43,(65,((74,(39,11)),((13,9),(12,2)))))))))))))))))))));
   tree tree_688 [p = 0.000, P = 0.023] = [&W 0.000033] (1,(82,(((88,87),86),((84,(76,((80,(((81,79),78),77)),75))),(83,(85,(((62,47),(28,(64,(63,15)))),((70,44),((16,(17,(14,(10,6)))),(46,(45,(4,(31,((32,(((71,42),((25,(23,22)),21)),(40,(66,(26,7))))),((43,(29,(34,(36,20)))),(((69,(67,(68,35))),((65,(73,38)),((60,37),((27,8),((41,(61,19)),(((49,(50,((55,(59,52)),((57,56),(58,(((72,53),51),(54,48))))))),18),((33,24),(5,(30,3))))))))),((39,(74,11)),((13,9),(12,2)))))))))))))))))));
   tree tree_689 [p = 0.000, P = 0.023] = [&W 0.000033] (1,(82,(((88,87),86),((84,(76,((80,(((81,79),78),77)),75))),(83,(85,((47,(62,(28,((64,63),15)))),((70,44),((16,(17,(14,(10,6)))),(46,(45,(4,(31,((32,(((71,42),((25,(23,22)),21)),(40,(66,(26,7))))),((29,(34,(36,20))),(((69,(67,(68,35))),((73,38),((60,37),((27,8),((41,(61,19)),(((49,(50,((55,(59,52)),((57,56),(58,(((72,53),51),(54,48))))))),18),((33,24),(5,(30,3))))))))),((65,43),((74,11),((13,9),(39,(12,2)))))))))))))))))))));
   tree tree_690 [p = 0.000, P = 0.023] = [&W 0.000033] (1,(82,(((88,87),86),((84,(76,((80,(((81,79),78),77)),75))),(83,(85,((47,(62,(28,((64,63),15)))),((70,44),((16,(17,(14,(10,6)))),(46,(45,(4,(31,((32,(((71,42),((25,(23,22)),21)),(40,(66,(26,7))))),((29,((36,34),20)),((65,(74,((73,38),((69,(67,(68,35))),((60,37),((27,8),((41,(61,19)),(((49,(50,((55,(59,52)),((57,56),(58,(((72,53),51),(54,48))))))),18),((33,24),(5,(30,3))))))))))),(43,(11,(39,((13,9),(12,2)))))))))))))))))))));
   tree tree_691 [p = 0.000, P = 0.023] = [&W 0.000033] (1,(82,(((88,87),86),((84,(76,((80,(((81,79),78),77)),75))),(83,(85,(47,(((62,28),((64,63),15)),((70,44),((16,(17,(14,(10,6)))),(46,(45,(4,(31,((32,(((71,42),((25,(23,22)),21)),(40,(66,(26,7))))),(((34,(36,29)),20),(((69,(67,(68,35))),((73,38),((60,37),((27,8),((41,(61,19)),(((49,(50,((55,(59,52)),((57,56),(58,(((72,53),51),(54,48))))))),18),((33,24),(5,(30,3))))))))),((65,((74,39),11)),(43,((13,9),(12,2)))))))))))))))))))));
   tree tree_692 [p = 0.000, P = 0.023] = [&W 0.000033] (1,(82,(((88,87),86),((84,(76,((80,(((81,79),78),77)),75))),(83,(85,((47,((62,28),((64,63),15))),((70,44),((16,(17,(14,(10,6)))),(46,(45,(4,(31,((32,(((71,42),((25,(23,22)),21)),(40,(66,(26,7))))),((36,((34,29),20)),(((65,43),(((73,38),(69,(67,(68,35)))),((60,37),((27,8),((41,(61,19)),(((49,(50,((55,(59,52)),((57,56),(58,(((72,53),51),(54,48))))))),18),((33,24),(5,(30,3))))))))),((74,(39,11)),((13,9),(12,2)))))))))))))))))));
   tree tree_693 [p = 0.000, P = 0.023] = [&W 0.000033] (1,(82,(((88,87),86),((84,(76,((80,(((81,79),78),77)),75))),(83,(85,((47,(62,(28,(64,(63,15))))),((70,44),((16,(17,(14,(10,6)))),(46,(45,(4,(31,((32,(((71,42),((25,(23,22)),21)),(40,(66,(26,7))))),((29,(36,20)),(((65,34),((73,38),((69,(67,(68,35))),((60,37),((27,8),((41,(61,19)),(((49,(50,((55,(59,52)),((57,56),(58,(((72,53),51),(54,48))))))),18),((33,24),(5,(30,3)))))))))),(43,(11,(74,(39,((13,9),(12,2))))))))))))))))))))));
   tree tree_694 [p = 0.000, P = 0.023] = [&W 0.000033] (1,(82,(((88,87),86),((84,(76,((80,(((81,79),78),77)),75))),(83,(85,(47,(((62,28),((64,63),15)),((70,44),((16,(17,(14,(10,6)))),(46,(45,(4,(31,((32,(((71,42),((25,(23,22)),21)),(40,(66,(26,7))))),((29,(36,20)),(((74,(69,(67,(68,35)))),(((73,38),34),((60,37),((27,8),((41,(61,19)),(((49,(50,((55,(59,52)),((57,56),(58,(((72,53),51),(54,48))))))),18),((33,24),(5,(30,3))))))))),(65,(43,((39,11),((13,9),(12,2))))))))))))))))))))));
   tree tree_695 [p = 0.000, P = 0.023] = [&W 0.000033] (1,(82,(((88,87),86),((84,(76,((80,(((81,79),78),77)),75))),(83,(85,((47,(62,(28,((64,63),15)))),((70,44),((16,(17,(14,(10,6)))),(46,(45,(4,(31,((32,((((71,42),34),((25,(23,22)),21)),(40,(66,(26,7))))),(((36,29),20),((((73,38),(69,(67,(68,35)))),(65,((60,37),((27,8),((41,(61,19)),(((49,(50,((55,(59,52)),((57,56),(58,(((72,53),51),(54,48))))))),18),((33,24),(5,(30,3))))))))),((74,11),(43,((13,9),(39,(12,2)))))))))))))))))))));
   tree tree_696 [p = 0.000, P = 0.023] = [&W 0.000033] (1,(82,(((88,87),86),((84,(76,((80,(((81,79),78),77)),75))),(83,(85,((47,(28,(62,(64,(63,15))))),((70,44),((16,(17,(14,(10,6)))),(46,(45,(4,(31,((32,(((71,42),((25,(23,22)),21)),(40,(66,(26,7))))),((((36,34),29),20),((((73,38),(69,(67,(68,35)))),((60,37),((27,8),((41,(61,19)),(((49,(50,((55,(59,52)),((57,56),(58,(((72,53),51),(54,48))))))),18),((33,24),(5,(30,3)))))))),(65,(43,(39,(74,(11,((13,9),(12,2)))))))))))))))))))))));
   tree tree_697 [p = 0.000, P = 0.023] = [&W 0.000033] (1,(82,(((88,87),86),((84,(76,((80,(((81,79),78),77)),75))),(83,(85,((47,((62,28),(64,(63,15)))),((70,44),((16,(17,(14,(10,6)))),(46,(45,(4,(31,((32,(((71,42),((25,(23,22)),21)),(40,(66,(26,7))))),((29,(36,20)),((((73,38),(69,(67,(68,35)))),(60,(37,((27,8),((41,(61,19)),(((49,(50,((55,(59,52)),((57,56),(58,(((72,53),51),(54,48))))))),18),((33,24),(5,(30,3))))))))),(43,((65,34),(39,((74,11),((13,9),(12,2))))))))))))))))))))));
   tree tree_698 [p = 0.000, P = 0.023] = [&W 0.000033] (1,(82,(((88,87),86),((84,(76,((80,(((81,79),78),77)),75))),(83,(85,((28,((64,63),15)),((62,47),((70,44),((16,(17,(14,(10,6)))),(46,(45,(4,(31,((32,(((71,42),((25,(23,22)),21)),(40,(66,(26,7))))),((29,(36,20)),(((69,(67,(68,35))),((73,38),((60,37),((27,8),((41,(61,19)),(((49,(50,((55,(59,52)),((57,56),(58,(((72,53),51),(54,48))))))),18),((33,24),(5,(30,3))))))))),((65,34),(43,(11,(74,(39,((13,9),(12,2))))))))))))))))))))))));
   tree tree_699 [p = 0.000, P = 0.023] = [&W 0.000033] (1,(82,(((88,87),86),((84,(76,((80,(((81,79),78),77)),75))),(83,(85,((47,(62,(28,(64,(63,15))))),((70,44),((16,(17,(14,(10,6)))),(46,(45,(4,(31,((32,(((71,42),((25,(23,22)),21)),(40,(66,(26,7))))),(((34,29),(36,20)),(43,((((73,38),(69,(67,(68,35)))),((60,37),((27,8),((41,(61,19)),(((49,(50,((55,(59,52)),((57,56),(58,(((72,53),51),(54,48))))))),18),((33,24),(5,(30,3)))))))),(65,((74,(39,11)),((13,9),(12,2)))))))))))))))))))));
   tree tree_700 [p = 0.000, P = 0.023] = [&W 0.000033] (1,(82,(((88,87),86),((84,(76,((80,(((81,79),78),77)),75))),(83,(85,((47,((62,28),((64,63),15))),((70,44),((16,(17,(14,(10,6)))),(46,(45,(4,(31,((32,(((71,42),((25,(23,22)),21)),(40,(66,(26,7))))),(((34,29),(36,20)),(43,(65,((73,38),(((69,(67,(68,35))),((60,37),((27,8),((41,(61,19)),(((49,(50,((55,(59,52)),((57,56),(58,(((72,53),51),(54,48))))))),18),((33,24),(5,(30,3)))))))),(11,(74,(39,((13,9),(12,2))))))))))))))))))))))));
   tree tree_701 [p = 0.000, P = 0.023] = [&W 0.000033] (1,(82,(((88,87),86),((84,(76,((80,(((81,79),78),77)),75))),(83,(85,((47,(28,((63,62),(64,15)))),((70,44),((16,(17,(14,(10,6)))),(46,(45,(4,(31,((32,(((71,42),((25,(23,22)),21)),(40,(66,(26,7))))),(((34,29),(36,20)),((43,((69,(67,(68,35))),((73,38),(65,((60,37),((27,8),((41,(61,19)),(((49,(50,((55,(59,52)),((57,56),(58,(((72,53),51),(54,48))))))),18),((33,24),(5,(30,3))))))))))),(11,(39,(74,((13,9),(12,2)))))))))))))))))))));
   tree tree_702 [p = 0.000, P = 0.024] = [&W 0.000033] (1,(82,(((88,87),86),((84,(76,((80,(((81,79),78),77)),75))),(83,(85,((47,((62,28),(64,(63,15)))),((70,44),((16,(17,(14,(10,6)))),(46,(45,(4,(31,((32,(((71,42),((25,(23,22)),21)),(40,(66,(26,7))))),((((36,34),29),20),(43,((65,((74,((73,38),(69,(67,(68,35))))),((60,37),((27,8),((41,(61,19)),(((49,(50,((55,(59,52)),((57,56),(58,(((72,53),51),(54,48))))))),18),((33,24),(5,(30,3))))))))),(11,(39,((13,9),(12,2)))))))))))))))))))));
   tree tree_703 [p = 0.000, P = 0.024] = [&W 0.000033] (1,(82,(((88,87),86),((84,(76,((80,(((81,79),78),77)),75))),(83,(85,((62,47),((28,((64,63),15)),((70,44),((16,(17,(14,(10,6)))),(46,(45,(4,(31,((32,(((71,42),((25,(23,22)),21)),(40,(66,(26,7))))),((29,(36,20)),((43,(65,(((69,(67,(68,35))),34),((73,38),((60,37),((27,8),((41,(61,19)),(((49,(50,((55,(59,52)),((57,56),(58,(((72,53),51),(54,48))))))),18),((33,24),(5,(30,3))))))))))),((74,(39,11)),((13,9),(12,2))))))))))))))))))));
   tree tree_704 [p = 0.000, P = 0.024] = [&W 0.000033] (1,(82,(((88,87),86),((84,(76,((80,(((81,79),78),77)),75))),(83,(85,((47,((62,28),((64,63),15))),((70,44),((16,(17,(14,(10,6)))),(46,(45,(4,(31,((32,(((71,42),((25,(23,22)),21)),(40,(66,(26,7))))),(((36,(34,29)),20),((((73,38),(69,(67,(68,35)))),((60,37),((27,8),((41,(61,19)),(((49,(50,((55,(59,52)),((57,56),(58,(((72,53),51),(54,48))))))),18),((33,24),(5,(30,3)))))))),(((65,39),(43,11)),(74,((13,9),(12,2))))))))))))))))))));
   tree tree_705 [p = 0.000, P = 0.024] = [&W 0.000033] (1,(82,(((88,87),86),((84,(76,((80,(((81,79),78),77)),75))),(83,(85,((47,((62,28),(64,(63,15)))),((70,44),((16,(17,(14,(10,6)))),(46,(45,(4,(31,((32,(((71,42),((25,(23,22)),21)),(40,(66,(26,7))))),((65,(((36,34),29),20)),(((69,(67,(68,35))),((73,38),((60,37),((27,8),((41,(61,19)),(((49,(50,((55,(59,52)),((57,56),(58,(((72,53),51),(54,48))))))),18),((33,24),(5,(30,3))))))))),(43,((39,(74,11)),((13,9),(12,2))))))))))))))))))));
   tree tree_706 [p = 0.000, P = 0.024] = [&W 0.000033] (1,(82,(((88,87),86),((84,(76,((80,(((81,79),78),77)),75))),(83,(85,(((62,28),(47,((64,63),15))),((70,44),((17,(16,(14,(10,6)))),(46,(45,(4,(31,(((34,(36,29)),20),((32,(((71,42),((25,(23,22)),21)),(40,(66,(26,7))))),((65,(((73,38),(69,(67,(68,35)))),(60,(37,((27,8),((41,(61,19)),(((49,(50,((55,(59,52)),((57,56),(58,(((72,53),51),(54,48))))))),18),((33,24),(5,(30,3)))))))))),(43,((74,(39,11)),((13,9),(12,2))))))))))))))))))));
   tree tree_707 [p = 0.000, P = 0.024] = [&W 0.000033] (1,(82,(((88,87),86),((84,(76,((80,(((81,79),78),77)),75))),(83,(85,((47,((62,28),((64,63),15))),((70,44),((17,(16,(14,(10,6)))),(46,(45,(4,(31,(((34,29),(36,20)),((32,(((71,42),((25,(23,22)),21)),(40,(66,(26,7))))),((65,((73,38),((69,(67,(68,35))),((60,37),((27,8),((41,(61,19)),(((49,(50,((55,(59,52)),((57,56),(58,(((72,53),51),(54,48))))))),18),((33,24),(5,(30,3)))))))))),(74,(43,((39,11),((13,9),(12,2)))))))))))))))))))));
   tree tree_708 [p = 0.000, P = 0.024] = [&W 0.000033] (1,(82,(((88,87),86),((84,(76,((80,(((81,79),78),77)),75))),(83,(85,(47,((28,(64,((63,62),15))),((70,44),((17,(16,(14,(10,6)))),(46,(45,(4,(31,((36,(29,(34,20))),((32,(((71,42),((25,(23,22)),21)),(40,(66,(26,7))))),(((74,(69,(67,(68,35)))),(65,((73,38),((60,37),((27,8),((41,(61,19)),(((49,(50,((55,(59,52)),((57,56),(58,(((72,53),51),(54,48))))))),18),((33,24),(5,(30,3)))))))))),((39,11),(43,((13,9),(12,2)))))))))))))))))))));
   tree tree_709 [p = 0.000, P = 0.024] = [&W 0.000033] (1,(82,(((88,87),86),((84,(76,((80,(((81,79),78),77)),75))),(83,(85,((47,(62,(28,((64,63),15)))),((70,44),((17,(16,(14,(10,6)))),(46,(45,(4,(31,(((36,(34,29)),20),((32,(((71,42),((25,(23,22)),21)),(40,(66,(26,7))))),((((73,38),(69,(67,(68,35)))),((60,37),((27,8),((41,(61,19)),(((49,(50,((55,(59,52)),((57,56),(58,(((72,53),51),(54,48))))))),18),((33,24),(5,(30,3)))))))),(43,((74,65),(11,(39,((13,9),(12,2))))))))))))))))))))));
   tree tree_710 [p = 0.000, P = 0.024] = [&W 0.000033] (1,(82,(((88,87),86),((84,(76,((80,(((81,79),78),77)),75))),(83,(85,((47,((62,28),(64,(63,15)))),((70,44),((17,(16,(14,(10,6)))),(46,(45,(4,(31,(((34,(36,29)),20),((32,(((71,42),((25,(23,22)),21)),(40,(66,(26,7))))),((65,((69,(67,(68,35))),((73,38),((60,37),((27,8),((41,(61,19)),(((49,(50,((55,(59,52)),((57,56),(58,(((72,53),51),(54,48))))))),18),((33,24),(5,(30,3)))))))))),(43,((39,11),(74,((13,9),(12,2)))))))))))))))))))));
   tree tree_711 [p = 0.000, P = 0.024] = [&W 0.000033] (1,(82,(((88,87),86),((84,(76,((80,(((81,79),78),77)),75))),(83,(85,(((62,47),(28,((64,63),15))),((70,44),((17,(16,(14,(10,6)))),(46,(45,(4,(31,((((36,34),29),20),((32,(((71,42),((25,(23,22)),21)),(40,(66,(26,7))))),((((73,38),(69,(67,(68,35)))),((60,37),((27,8),((41,(61,19)),(((49,(50,((55,(59,52)),((57,56),(58,(((72,53),51),(54,48))))))),18),((33,24),(5,(30,3)))))))),(43,(65,(74,(11,(39,((13,9),(12,2)))))))))))))))))))))));
   tree tree_712 [p = 0.000, P = 0.024] = [&W 0.000033] (1,(82,(((88,87),86),((84,(76,((80,(((81,79),78),77)),75))),(83,(85,((47,(62,(28,(64,(63,15))))),((70,44),((17,(16,(14,(10,6)))),(46,(45,(4,(31,(((36,(34,29)),20),((32,(((71,42),((25,(23,22)),21)),(40,(66,(26,7))))),((65,(((73,38),(69,(67,(68,35)))),((60,37),((27,8),((41,(61,19)),(((49,(50,((55,(59,52)),((57,56),(58,(((72,53),51),(54,48))))))),18),((33,24),(5,(30,3))))))))),((74,(39,11)),(43,((13,9),(12,2))))))))))))))))))));
   tree tree_713 [p = 0.000, P = 0.024] = [&W 0.000033] (1,(82,(((88,87),86),((84,(76,((80,(((81,79),78),77)),75))),(83,(85,(47,(((62,28),((64,63),15)),((70,44),((17,(16,(14,(10,6)))),(46,(45,(4,(31,(((34,29),(36,20)),((32,(((71,42),((25,(23,22)),21)),(40,(66,(26,7))))),(((65,(74,((73,38),(69,(67,(68,35)))))),((60,37),((27,8),((41,(61,19)),(((49,(50,((55,(59,52)),((57,56),(58,(((72,53),51),(54,48))))))),18),((33,24),(5,(30,3)))))))),(43,((39,11),((13,9),(12,2)))))))))))))))))))));
   tree tree_714 [p = 0.000, P = 0.024] = [&W 0.000033] (1,(82,(((88,87),86),((84,(76,((80,(((81,79),78),77)),75))),(83,(85,(47,(((62,28),((64,63),15)),((70,44),((17,(16,(14,(10,6)))),(46,(45,(4,(31,((65,(29,(36,(34,20)))),((32,(((71,42),((25,(23,22)),21)),(40,(66,(26,7))))),(43,((((73,38),(69,(67,(68,35)))),((60,37),((27,8),((41,(61,19)),(((49,(50,((55,(59,52)),((57,56),(58,(((72,53),51),(54,48))))))),18),((33,24),(5,(30,3)))))))),((74,(39,11)),((13,9),(12,2)))))))))))))))))))));
   tree tree_715 [p = 0.000, P = 0.024] = [&W 0.000033] (1,(82,(((88,87),86),((84,(76,((80,(((81,79),78),77)),75))),(83,(85,(((47,28),((64,63),(62,15))),((70,44),((16,(14,(17,(10,6)))),(46,(45,(4,(31,((34,((36,29),20)),((32,(((71,42),((25,(23,22)),21)),(40,(66,(26,7))))),((65,((69,(67,(68,35))),((73,38),((60,37),((27,8),((41,(61,19)),(((49,(50,((55,(59,52)),((57,56),(58,(((72,53),51),(54,48))))))),18),((33,24),(5,(30,3)))))))))),(43,(74,((39,11),((13,9),(12,2)))))))))))))))))))));
   tree tree_716 [p = 0.000, P = 0.024] = [&W 0.000033] (1,(82,(((88,87),86),((84,(76,((80,(((81,79),78),77)),75))),(83,(85,((47,((62,28),((64,63),15))),((70,44),((17,(16,(14,(10,6)))),(46,(45,(4,(31,(((34,29),(36,20)),((32,(((71,42),((25,(23,22)),21)),(40,(66,(26,7))))),((74,65),((43,(((73,38),(69,(67,(68,35)))),((60,37),((27,8),((41,(61,19)),(((49,(50,((55,(59,52)),((57,56),(58,(((72,53),51),(54,48))))))),18),((33,24),(5,(30,3))))))))),((39,11),((13,9),(12,2))))))))))))))))))));
   tree tree_717 [p = 0.000, P = 0.024] = [&W 0.000033] (1,(82,(((88,87),86),((84,(76,((80,(((81,79),78),77)),75))),(83,(85,((47,((62,28),((64,63),15))),((70,44),((17,(16,(14,(10,6)))),(46,(45,(4,(31,((65,((34,29),(36,20))),((32,(((71,42),((25,(23,22)),21)),(40,(66,(26,7))))),((((73,38),(69,(67,(68,35)))),((60,37),((27,8),((41,(61,19)),(((49,(50,((55,(59,52)),((57,56),(58,(((72,53),51),(54,48))))))),18),((33,24),(5,(30,3)))))))),(43,(39,((74,11),((13,9),(12,2)))))))))))))))))))));
   tree tree_718 [p = 0.000, P = 0.024] = [&W 0.000033] (1,(82,(((88,87),86),((84,(76,((80,(((81,79),78),77)),75))),(83,(85,((47,((62,28),((64,63),15))),((70,44),((17,(16,(14,(10,6)))),(46,(45,(4,(31,((29,(36,(34,20))),((32,(((71,42),((25,(23,22)),21)),(40,(66,(26,7))))),((((65,(73,38)),(69,(67,(68,35)))),((60,37),((27,8),((41,(61,19)),(((49,(50,((55,(59,52)),((57,56),(58,(((72,53),51),(54,48))))))),18),((33,24),(5,(30,3)))))))),(43,(39,((74,11),((13,9),(12,2)))))))))))))))))))));
   tree tree_719 [p = 0.000, P = 0.024] = [&W 0.000033] (1,(82,(((88,87),86),((84,(76,((80,(((81,79),78),77)),75))),(83,(85,(47,(((62,28),((64,63),15)),((70,44),((17,(16,(14,(10,6)))),(46,(45,(4,(31,(((34,29),(36,20)),((32,(((71,42),((25,(23,22)),21)),(40,(66,(26,7))))),((43,(65,(((73,38),(69,(67,(68,35)))),((60,37),((27,8),((41,(61,19)),(((49,(50,((55,(59,52)),((57,56),(58,(((72,53),51),(54,48))))))),18),((33,24),(5,(30,3)))))))))),((39,11),(74,((13,9),(12,2)))))))))))))))))))));
   tree tree_720 [p = 0.000, P = 0.024] = [&W 0.000033] (1,(82,(((88,87),86),((84,(76,((80,(((81,79),78),77)),75))),(83,(85,(((62,47),(28,(64,(63,15)))),((70,44),((17,(16,(14,(10,6)))),(46,(45,(4,(31,(((34,29),(36,20)),((32,(((71,42),((25,(23,22)),21)),(40,(66,(26,7))))),(65,(((74,(69,(67,(68,35)))),((73,38),((60,37),((27,8),((41,(61,19)),(((49,(50,((55,(59,52)),((57,56),(58,(((72,53),51),(54,48))))))),18),((33,24),(5,(30,3))))))))),(43,(11,(39,((13,9),(12,2))))))))))))))))))))));
   tree tree_721 [p = 0.000, P = 0.024] = [&W 0.000033] (1,(82,(((88,87),86),((84,(76,((80,(((81,79),78),77)),75))),(83,(85,((47,((62,28),((64,63),15))),((70,44),((17,(16,(14,(10,6)))),(46,(45,(4,(31,((34,(29,(36,20))),((32,(((71,42),((25,(23,22)),21)),(40,(66,(26,7))))),((65,(((73,38),(69,(67,(68,35)))),((60,37),((27,8),((41,(61,19)),(((49,(50,((55,(59,52)),((57,56),(58,(((72,53),51),(54,48))))))),18),((33,24),(5,(30,3))))))))),(43,((74,(39,11)),((13,9),(12,2))))))))))))))))))));
   tree tree_722 [p = 0.000, P = 0.024] = [&W 0.000033] (1,(82,(((88,87),86),((84,(76,((80,(((81,79),78),77)),75))),(83,(85,(((62,28),(47,((64,63),15))),((70,44),((17,(16,(14,(10,6)))),(46,(45,(4,(31,((34,(29,(36,20))),((32,(((71,42),((25,(23,22)),21)),(40,(66,(26,7))))),((((73,38),(69,(67,(68,35)))),(65,((60,37),((27,8),((41,(61,19)),(((49,(50,((55,(59,52)),((57,56),(58,(((72,53),51),(54,48))))))),18),((33,24),(5,(30,3))))))))),((74,(39,11)),(43,((13,9),(12,2))))))))))))))))))));
   tree tree_723 [p = 0.000, P = 0.024] = [&W 0.000033] (1,(82,(((88,87),86),((84,(76,((80,(((81,79),78),77)),75))),(83,(85,((47,((62,28),((64,63),15))),((70,44),((17,(16,(14,(10,6)))),(46,(45,(4,(31,((34,(29,(36,20))),((32,(((71,42),((25,(23,22)),21)),(40,(66,(26,7))))),((((73,38),(69,(67,(68,35)))),((60,37),((27,8),((41,(61,19)),(((50,((55,(59,52)),((57,56),(58,(((72,53),51),(54,48)))))),(49,18)),((33,24),(5,(30,3)))))))),(65,(43,(74,((39,11),((13,9),(12,2))))))))))))))))))))));
   tree tree_724 [p = 0.000, P = 0.024] = [&W 0.000033] (1,(82,(((88,87),86),((84,(76,((80,(((81,79),78),77)),75))),(83,(85,((47,((62,28),((64,63),15))),((70,44),((17,(16,(14,(10,6)))),(46,(45,(4,(31,((34,(29,(36,20))),((32,(((71,42),((25,(23,22)),21)),(40,(66,(26,7))))),(43,((65,(((73,38),(69,(67,(68,35)))),((60,37),((27,8),((41,(61,19)),(((49,(50,((55,(59,52)),((57,56),(58,(((72,53),51),(54,48))))))),18),((33,24),(5,(30,3))))))))),((74,(39,11)),((13,9),(12,2))))))))))))))))))));
   tree tree_725 [p = 0.000, P = 0.024] = [&W 0.000033] (1,(82,(((88,87),86),((84,(76,((80,(((81,79),78),77)),75))),(83,(85,((47,((62,28),((64,63),15))),((70,44),((17,(16,(14,(10,6)))),(46,(45,(4,(31,((34,(29,(36,20))),(43,((32,(((71,42),((25,(23,22)),21)),(40,(66,(26,7))))),(((73,38),((69,(67,(68,35))),((60,37),((27,8),((41,(61,19)),(((49,(50,((55,(59,52)),((57,56),(58,(((72,53),51),(54,48))))))),18),((33,24),(5,(30,3))))))))),(74,(11,(39,(65,((13,9),(12,2)))))))))))))))))))))));
   tree tree_726 [p = 0.000, P = 0.024] = [&W 0.000033] (1,(82,(((88,87),86),((84,(76,((80,(((81,79),78),77)),75))),(83,(85,((47,((62,28),((64,63),15))),((70,44),((17,(16,(14,(10,6)))),(46,(45,(4,(31,((34,(29,(36,20))),((32,(((71,42),((25,(23,22)),21)),(40,(66,(26,7))))),((((73,38),(69,(67,(68,35)))),((60,37),((27,8),((41,(61,19)),(((49,(50,((55,(59,52)),((57,56),(58,(((72,53),51),(54,48))))))),18),((33,24),(5,(30,3)))))))),((43,(74,(39,11))),(65,((13,9),(12,2))))))))))))))))))));
   tree tree_727 [p = 0.000, P = 0.024] = [&W 0.000033] (1,(82,(((88,87),86),((84,(76,((80,(((81,79),78),77)),75))),(83,(85,(47,((28,(62,((64,63),15))),((70,44),((17,(16,(14,(10,6)))),(46,(45,(4,(31,((29,(36,20)),((32,(((42,(71,34)),((25,(23,22)),21)),(40,(66,(26,7))))),((43,(65,(((73,38),(69,(67,(68,35)))),((60,37),((27,8),((41,(61,19)),(((49,(50,((55,(59,52)),((57,56),(58,(((72,53),51),(54,48))))))),18),((33,24),(5,(30,3)))))))))),((39,11),(74,((13,9),(12,2)))))))))))))))))))));
   tree tree_728 [p = 0.000, P = 0.024] = [&W 0.000033] (1,(82,(((88,87),86),((84,(76,((80,(((81,79),78),77)),75))),(83,(85,(((62,28),(63,(64,15))),(47,((70,44),((17,(16,(14,(10,6)))),(46,(45,(4,(31,((36,(29,20)),((32,(((71,42),((25,(23,22)),21)),(40,(66,(26,7))))),(43,((65,((69,(67,(68,35))),(((73,38),34),((60,37),((27,8),((41,(61,19)),(((49,(50,((55,(59,52)),((57,56),(58,(((72,53),51),(54,48))))))),18),((33,24),(5,(30,3)))))))))),(74,((39,11),((13,9),(12,2))))))))))))))))))))));
   tree tree_729 [p = 0.000, P = 0.024] = [&W 0.000033] (1,(82,(((88,87),86),((84,(76,((80,(((81,79),78),77)),75))),(83,(85,((47,((62,28),((64,63),15))),((70,44),((17,(16,(14,(10,6)))),(46,(45,(4,(31,((29,(36,20)),((32,(((71,42),((25,(23,22)),21)),(40,(66,(26,7))))),(43,((((69,(67,(68,35))),((73,38),34)),(65,((60,37),((27,8),((41,(61,19)),(((50,((55,(59,52)),((57,56),(58,(((72,53),51),(54,48)))))),(49,18)),((33,24),(5,(30,3))))))))),((74,(39,11)),((13,9),(12,2))))))))))))))))))));
   tree tree_730 [p = 0.000, P = 0.024] = [&W 0.000033] (1,(82,(((88,87),86),((84,(76,((80,(((81,79),78),77)),75))),(83,(85,((47,((62,28),((64,63),15))),((70,44),((17,(16,(14,(10,6)))),(46,(45,(4,(31,(((36,29),20),((32,(((71,42),((25,(23,22)),21)),(40,(66,(26,7))))),((65,(((69,(67,(68,35))),((73,38),34)),((60,37),((27,8),((41,(61,19)),(((49,(50,((55,(59,52)),((57,56),(58,(((72,53),51),(54,48))))))),18),((33,24),(5,(30,3))))))))),(43,(11,(39,(74,((13,9),(12,2))))))))))))))))))))));
   tree tree_731 [p = 0.000, P = 0.024] = [&W 0.000033] (1,(82,(((88,87),86),((84,(76,((80,(((81,79),78),77)),75))),(83,(85,(47,(((62,28),((64,63),15)),((70,44),((17,(16,(14,(10,6)))),(46,(45,(4,(31,((36,(29,20)),((32,(34,(((71,42),((25,(23,22)),21)),(40,(66,(26,7)))))),(43,(65,(((69,(67,(68,35))),((73,38),((60,37),((27,8),((41,(61,19)),(((50,((55,(59,52)),((57,56),(58,(((72,53),51),(54,48)))))),(49,18)),((33,24),(5,(30,3))))))))),((74,(39,11)),((13,9),(12,2))))))))))))))))))))));
   tree tree_732 [p = 0.000, P = 0.025] = [&W 0.000033] (1,(82,(((88,87),86),((84,(76,((80,(((81,79),78),77)),75))),(83,(85,(47,((64,((62,28),(63,15))),((70,44),((17,(16,(14,(10,6)))),(46,(45,(4,(31,((29,(36,20)),((32,(((71,42),((25,(23,22)),21)),(40,(66,(26,7))))),((43,((69,(67,(68,35))),((65,((73,38),34)),((60,37),((27,8),((41,(61,19)),(((49,(50,((55,(59,52)),((57,56),(58,(((72,53),51),(54,48))))))),18),((33,24),(5,(30,3)))))))))),(74,(11,(((39,13),9),(12,2)))))))))))))))))))));
   tree tree_733 [p = 0.000, P = 0.025] = [&W 0.000033] (1,(82,(((88,87),86),((84,(76,((80,(((81,79),78),77)),75))),(83,(85,((47,((62,28),(64,(63,15)))),((70,44),((17,(16,(14,(10,6)))),(46,(45,(4,(31,(((36,29),20),((32,(((71,42),((25,(23,22)),21)),(40,(66,(26,7))))),(43,((((73,38),(69,(67,(68,35)))),((60,37),((27,8),((41,(61,19)),(((49,(50,((55,(59,52)),((57,56),(58,(((72,53),51),(54,48))))))),18),((33,24),(5,(30,3)))))))),((65,34),(74,((39,11),((13,9),(12,2))))))))))))))))))))));
   tree tree_734 [p = 0.000, P = 0.025] = [&W 0.000033] (1,(82,(((88,87),86),((84,(76,((80,(((81,79),78),77)),75))),(83,(85,(47,((62,(28,(64,(63,15)))),((70,44),((17,(16,(14,(10,6)))),(46,(45,(4,(31,((29,(36,20)),((32,(((42,(71,34)),((25,(23,22)),21)),(40,(66,(26,7))))),((((73,38),(69,(67,(68,35)))),(65,((60,37),((27,8),((41,(61,19)),(((49,(50,((55,(59,52)),((57,56),(58,(((72,53),51),(54,48))))))),18),((33,24),(5,(30,3))))))))),(43,(74,((39,11),((13,9),(12,2))))))))))))))))))))));
   tree tree_735 [p = 0.000, P = 0.025] = [&W 0.000033] (1,(82,(((88,87),86),((84,(76,((80,(((81,79),78),77)),75))),(83,(85,(47,(((62,28),((64,63),15)),((70,44),((17,(16,(14,(10,6)))),(46,(45,(4,((34,(29,(36,20))),(31,((32,(((71,42),((25,(23,22)),21)),(40,(66,(26,7))))),(((74,65),((73,38),((69,(67,(68,35))),((60,37),((27,8),((41,(61,19)),(((49,(50,((55,(59,52)),((57,56),(58,(((72,53),51),(54,48))))))),18),((33,24),(5,(30,3)))))))))),(43,((39,11),((13,9),(12,2)))))))))))))))))))));
   tree tree_736 [p = 0.000, P = 0.025] = [&W 0.000033] (1,(82,(((88,87),86),((84,(76,((80,(((81,79),78),77)),75))),(83,(85,((62,(47,(28,((64,63),15)))),((70,44),((17,(16,(14,(10,6)))),(46,(45,(4,(31,((36,(29,20)),((32,((((71,42),34),((25,(23,22)),21)),(40,(66,(26,7))))),(((69,(67,(68,35))),((73,38),((60,37),((27,8),((41,(61,19)),(((49,(50,((55,(59,52)),((57,56),(58,(((72,53),51),(54,48))))))),18),(((33,24),5),(30,3)))))))),(43,((74,(39,11)),(65,((13,9),(12,2)))))))))))))))))))));
   tree tree_737 [p = 0.000, P = 0.025] = [&W 0.000033] (1,(82,(((88,87),86),((84,(76,((80,(((81,79),78),77)),75))),(83,(85,((47,((62,28),(63,(64,15)))),((70,44),((17,(16,(14,(10,6)))),(46,(45,(4,(31,((34,(29,(36,20))),((32,(((71,42),((25,(23,22)),21)),(40,(66,(26,7))))),(((69,(67,(68,35))),((73,38),((60,37),((27,8),((41,(61,19)),(((49,(50,((55,(59,52)),((57,56),(58,(((72,53),51),(54,48))))))),18),(((33,24),5),(30,3)))))))),((65,43),((74,(39,11)),((13,9),(12,2))))))))))))))))))));
   tree tree_738 [p = 0.000, P = 0.025] = [&W 0.000033] (1,(82,(((88,87),86),((84,(76,((80,(((81,79),78),77)),75))),(83,(85,((47,(62,(28,(64,(63,15))))),((70,44),((17,(16,(14,(10,6)))),(46,(45,(4,(31,((34,(36,(29,20))),((32,(((71,42),((25,(23,22)),21)),(40,(66,(26,7))))),(43,((((73,38),(69,(67,(68,35)))),((60,37),((27,8),((41,(61,19)),(((49,(50,((55,(59,52)),((57,56),(58,(((72,53),51),(54,48))))))),18),(((33,24),5),(30,3))))))),((74,11),((65,39),((13,9),(12,2)))))))))))))))))))));
   tree tree_739 [p = 0.000, P = 0.025] = [&W 0.000033] (1,(82,(((88,87),86),((84,(76,((80,(((81,79),78),77)),75))),(83,(85,((47,((62,28),((64,63),15))),((70,44),((17,(16,(14,(10,6)))),(46,(45,(4,(31,((29,(34,(36,20))),((32,(((71,42),((25,(23,22)),21)),(40,(66,(26,7))))),(43,((74,(((73,38),(69,(67,(68,35)))),(65,((60,37),((27,8),((41,(61,19)),(((50,((55,(59,52)),((57,56),(58,(((72,53),51),(54,48)))))),(49,18)),((33,24),(5,(30,3)))))))))),(11,(39,((13,9),(12,2)))))))))))))))))))));
   tree tree_740 [p = 0.000, P = 0.025] = [&W 0.000033] (1,(82,(((88,87),86),((84,(76,((80,(((81,79),78),77)),75))),(83,(85,((62,((64,28),(63,15))),(47,((70,44),((17,(16,(14,(10,6)))),(46,(45,(4,(31,((29,(34,(36,20))),((32,(((71,42),((25,(23,22)),21)),(40,(66,(26,7))))),((((73,38),(69,(67,(68,35)))),((60,37),((27,8),((41,(61,19)),(((49,(50,((55,(59,52)),((57,56),(58,(((72,53),51),(54,48))))))),18),((33,24),(5,(30,3)))))))),(43,((65,(74,(39,11))),((13,9),(12,2)))))))))))))))))))));
   tree tree_741 [p = 0.000, P = 0.025] = [&W 0.000033] (1,(82,(((88,87),86),((84,(76,((80,(((81,79),78),77)),75))),(83,(85,((28,((62,47),(64,(63,15)))),((70,44),((17,(16,(14,(10,6)))),(46,(45,(4,(31,((29,(36,20)),((32,(((71,42),((25,(23,22)),21)),(40,(66,(26,7))))),(((69,(67,(68,35))),((73,38),((60,37),((27,8),((41,(61,19)),(((49,(50,((55,(59,52)),((57,56),(58,(((72,53),51),(54,48))))))),18),(((33,24),5),(30,3)))))))),((65,34),((74,(39,11)),(43,((13,9),(12,2)))))))))))))))))))));
   tree tree_742 [p = 0.000, P = 0.025] = [&W 0.000033] (1,(82,(((88,87),86),((84,(76,((80,(((81,79),78),77)),75))),(83,(85,((47,((62,28),((64,63),15))),((70,44),((17,(16,(14,(10,6)))),(46,(45,(4,(31,((32,(((71,42),((25,(23,22)),21)),(40,(66,(26,7))))),((36,(34,(29,20))),(((74,(69,(67,(68,35)))),((73,38),((60,37),((27,8),((41,(61,19)),(((49,(50,((55,(59,52)),((57,56),(58,(((72,53),51),(54,48))))))),18),((33,24),(5,(30,3))))))))),((65,(39,11)),(43,((13,9),(12,2))))))))))))))))))));
   tree tree_743 [p = 0.000, P = 0.025] = [&W 0.000033] (1,(82,(((88,87),86),((84,(76,((80,(((81,79),78),77)),75))),(83,(85,((28,(47,((64,(63,62)),15))),((70,44),((17,(16,(14,(10,6)))),(46,(45,(4,(31,(((36,34),29),((32,(((71,42),((25,(23,22)),21)),(40,(66,(26,7))))),(20,((65,43),(((69,(67,(68,35))),((73,38),((60,37),((27,8),((41,(61,19)),(((49,(50,((55,(59,52)),((57,56),(58,(((72,53),51),(54,48))))))),18),((33,24),(5,(30,3))))))))),((74,(39,11)),((13,9),(12,2)))))))))))))))))))));
   tree tree_744 [p = 0.000, P = 0.025] = [&W 0.000033] (1,(82,(((88,87),86),((84,(76,((80,(((81,79),78),77)),75))),(83,(85,((47,((62,28),((64,63),15))),((70,44),((17,(16,(14,(10,6)))),(46,(45,(4,(31,((32,(((71,42),((25,(23,22)),21)),(40,(66,(26,7))))),((36,(34,(29,20))),((74,((69,(67,(68,35))),((73,38),((60,37),((27,8),((41,(61,19)),(((49,(50,((55,(59,52)),((57,56),(58,(((72,53),51),(54,48))))))),18),((33,24),(5,(30,3)))))))))),(65,(43,((39,11),((13,9),(12,2)))))))))))))))))))));
   tree tree_745 [p = 0.000, P = 0.025] = [&W 0.000033] (1,(82,(((88,87),86),((84,(76,((80,(((81,79),78),77)),75))),(83,(85,(28,((47,(62,((64,63),15))),((70,44),((17,(16,(14,(10,6)))),(46,(45,(4,(31,((32,(((71,42),((25,(23,22)),21)),(40,(66,(26,7))))),(((34,(36,29)),20),(((65,((73,38),(69,(67,(68,35))))),((60,37),((27,8),((41,(61,19)),(((49,(50,((55,(59,52)),((57,56),(58,(((72,53),51),(54,48))))))),18),((33,24),(5,(30,3)))))))),(43,((39,11),(74,((13,9),(12,2))))))))))))))))))))));
   tree tree_746 [p = 0.000, P = 0.025] = [&W 0.000033] (1,(82,(((88,87),86),((84,(76,((80,(((81,79),78),77)),75))),(83,(85,(47,(((62,28),((64,63),15)),((70,44),((17,(16,(14,(10,6)))),(46,(45,(4,(31,((34,(36,(29,20))),((32,(((71,42),((25,(23,22)),21)),(40,(66,(26,7))))),((((73,38),(69,(67,(68,35)))),((60,37),((27,8),((41,(61,19)),(((49,(50,((55,(59,52)),((57,56),(58,(((72,53),51),(54,48))))))),18),(5,((33,24),(30,3)))))))),((65,43),(74,((39,11),((13,9),(12,2))))))))))))))))))))));
   tree tree_747 [p = 0.000, P = 0.025] = [&W 0.000033] (1,(82,(((88,87),86),((84,(76,((80,(((81,79),78),77)),75))),(83,(85,(((62,28),(47,((64,63),15))),((70,44),((17,(16,(14,(10,6)))),(46,(45,(4,((31,(29,(34,(36,20)))),((32,(((71,42),((25,(23,22)),21)),(40,(66,(26,7))))),(((69,(67,(68,35))),((74,(73,38)),((60,37),((27,8),((41,(61,19)),(((49,(50,((55,(59,52)),((57,56),(58,(((72,53),51),(54,48))))))),18),(5,((33,24),(30,3))))))))),(43,((39,11),((65,(13,9)),(12,2)))))))))))))))))));
   tree tree_748 [p = 0.000, P = 0.025] = [&W 0.000033] (1,(82,(((88,87),86),((84,(76,((80,(((81,79),78),77)),75))),(83,(85,((62,28),((47,((64,63),15)),((70,44),((17,(16,(14,(10,6)))),(46,(45,(4,(31,((32,(((71,42),((25,(23,22)),21)),(40,(66,(26,7))))),((29,(36,20)),(((65,34),((69,(67,(68,35))),((73,38),((60,37),((27,8),((41,(61,19)),(((49,(50,((55,(59,52)),((57,56),(58,(((72,53),51),(54,48))))))),18),((33,24),(5,(30,3)))))))))),(43,(74,(11,(39,((13,9),(12,2)))))))))))))))))))))));
   tree tree_749 [p = 0.000, P = 0.025] = [&W 0.000033] (1,(82,(((88,87),86),((84,(76,((80,(((81,79),78),77)),75))),(83,(85,(47,(((62,28),((64,63),15)),((70,44),((17,(16,(14,(10,6)))),(46,(45,(4,(31,(((36,29),20),((32,(((71,42),((25,(23,22)),21)),(40,(66,(26,7))))),((74,((73,38),((69,(67,(68,35))),((60,37),((27,8),((41,(61,19)),(((49,(50,((55,(59,52)),((57,56),(58,(((72,53),51),(54,48))))))),18),((33,24),(5,(30,3)))))))))),(43,((65,(39,11)),((13,9),(12,(34,2))))))))))))))))))))));
   tree tree_750 [p = 0.000, P = 0.025] = [&W 0.000033] (1,(82,(((88,87),86),((84,(76,((80,(((81,79),78),77)),75))),(83,(85,((47,(28,(64,((63,62),15)))),((70,44),((17,(16,(14,(10,6)))),(46,(45,(4,(31,((29,((36,34),20)),((32,(((71,42),((25,(23,22)),21)),(40,(66,(26,7))))),(((65,((73,38),(69,(67,(68,35))))),(37,(60,((27,8),((41,(61,19)),(((49,(50,((55,(59,52)),((57,56),(58,(((72,53),51),(54,48))))))),18),((33,24),(5,(30,3))))))))),(43,((74,11),(39,((13,9),(12,2)))))))))))))))))))));
   tree tree_751 [p = 0.000, P = 0.025] = [&W 0.000033] (1,(82,(((88,87),86),((84,(76,((80,(((81,79),78),77)),75))),(83,(85,((47,(28,(63,(62,(64,15))))),((70,44),((17,(16,(14,(10,6)))),(46,(45,(4,(31,((29,((36,34),20)),((32,(((71,42),((25,(23,22)),21)),(40,(66,(26,7))))),(((69,(67,(68,35))),((73,38),((60,37),((27,8),((41,(61,19)),(((49,(50,((55,(59,52)),((57,56),(58,(((72,53),51),(54,48))))))),18),((33,24),(5,(30,3))))))))),(43,(65,(74,((39,11),((13,9),(12,2))))))))))))))))))))));
   tree tree_752 [p = 0.000, P = 0.025] = [&W 0.000033] (1,(82,(((88,87),86),((84,(76,((80,(((81,79),78),77)),75))),(83,(85,(((62,47),((64,63),(28,15))),((70,44),((17,(16,(14,(10,6)))),(46,(45,(4,(31,((29,((36,34),20)),((32,(((71,42),((25,(23,22)),21)),(40,(66,(26,7))))),(((69,(67,(68,35))),((73,38),((60,37),((27,8),((41,(61,19)),(((49,(50,((55,(59,52)),((57,56),(58,(((72,53),51),(54,48))))))),18),((33,24),(5,(30,3))))))))),(65,(43,(11,(74,(39,((13,9),(12,2)))))))))))))))))))))));
   tree tree_753 [p = 0.000, P = 0.025] = [&W 0.000033] (1,(82,(((88,87),86),((84,(76,((80,(((81,79),78),77)),75))),(83,(85,((47,((62,28),((64,63),15))),((70,44),((17,(16,(14,(10,6)))),(46,(45,(4,(31,((32,(((71,42),((25,(23,22)),21)),(40,(66,(26,7))))),((34,(36,(29,20))),(((65,(74,((73,38),(69,(67,(68,35)))))),((60,37),((27,8),((41,(61,19)),(((49,(50,((55,(59,52)),((57,56),(58,(((72,53),51),(54,48))))))),18),((33,24),(5,(30,3)))))))),((39,11),(43,((13,9),(12,2))))))))))))))))))));
   tree tree_754 [p = 0.000, P = 0.025] = [&W 0.000033] (1,(82,(((88,87),86),((84,(76,((80,(((81,79),78),77)),75))),(83,(85,((47,((64,(63,62)),(28,15))),((70,44),((16,(14,(17,(10,6)))),(46,(45,(4,((31,29),((32,(((71,42),((25,(23,22)),21)),(40,(66,(26,7))))),((65,34),((((73,38),(69,(67,(68,35)))),((60,37),((27,8),((41,(61,19)),(((49,(50,((55,(59,52)),((57,56),(58,(((72,53),51),(54,48))))))),18),((33,24),(5,(30,3)))))))),((74,43),((39,11),((36,20),((13,9),(12,2)))))))))))))))))))));
   tree tree_755 [p = 0.000, P = 0.025] = [&W 0.000033] (1,(82,(((88,87),86),((84,(76,((80,(((81,79),78),77)),75))),(83,(85,(((62,47),(28,((64,63),15))),((70,44),((16,(14,(17,(10,6)))),(46,(45,(4,(31,((32,(((71,42),((25,(23,22)),21)),(40,(66,(26,7))))),(((69,(67,(68,35))),((73,38),((60,37),((27,8),((41,(61,19)),(((49,(50,((55,(59,52)),((57,56),(58,(((72,53),51),(54,48))))))),18),((33,24),(5,(30,3))))))))),((65,(29,((36,34),20))),(11,((74,43),(39,((13,9),(12,2)))))))))))))))))))));
   tree tree_756 [p = 0.000, P = 0.025] = [&W 0.000033] (1,(82,(((88,87),86),((84,(76,((80,(((81,79),78),77)),75))),(83,(85,((47,((62,28),((64,63),15))),((70,44),((16,(17,(14,(10,6)))),(46,(45,(4,(31,((32,(((71,42),((25,(23,22)),21)),(40,(66,(26,7))))),((29,(36,(34,20))),((((73,38),(69,(67,(68,35)))),((60,37),((27,8),((41,(61,19)),(((49,(50,((55,(59,52)),((57,56),(58,(((72,53),51),(54,48))))))),18),((33,24),(5,(30,3)))))))),(65,(43,((74,(39,11)),((13,9),(12,2)))))))))))))))))))));
   tree tree_757 [p = 0.000, P = 0.025] = [&W 0.000033] (1,(82,(((88,87),86),((84,(76,((80,(((81,79),78),77)),75))),(83,(85,((47,((62,28),((64,63),15))),((70,44),((17,(16,(14,(10,6)))),(46,(45,(4,(31,((29,((36,34),20)),((32,(((71,42),((25,(23,22)),21)),(40,(66,(26,7))))),(65,((((73,38),(69,(67,(68,35)))),((60,37),((27,8),((41,(61,19)),(((49,(50,((55,(59,52)),((57,56),(58,(((72,53),51),(54,48))))))),18),((33,24),(5,(30,3)))))))),(((74,39),11),(43,((13,9),(12,2)))))))))))))))))))));
   tree tree_758 [p = 0.000, P = 0.025] = [&W 0.000033] (1,(82,(((88,87),86),((84,(76,((80,(((81,79),78),77)),75))),(83,(85,((47,((62,28),((64,63),15))),((70,44),((17,(16,(14,(10,6)))),(46,(45,(4,(31,((29,((36,34),20)),((32,(((71,42),((25,(23,22)),21)),(40,(66,(26,7))))),((((73,38),(69,(67,(68,35)))),((60,37),((27,8),((41,(61,19)),(((49,(50,((55,(59,52)),((57,56),(58,(((72,53),51),(54,48))))))),18),((33,24),(5,(30,3)))))))),((65,43),((39,11),(74,((13,9),(12,2)))))))))))))))))))));
   tree tree_759 [p = 0.000, P = 0.025] = [&W 0.000033] (1,(82,(((88,87),86),((84,(76,((80,(((81,79),78),77)),75))),(83,(85,((47,((62,28),((64,63),15))),((70,44),((17,(16,(14,(10,6)))),(46,(45,(4,(31,(32,(((34,29),20),((((71,42),((25,(23,22)),21)),(40,(66,(26,7)))),(((((73,38),36),(69,(67,(68,35)))),((60,37),((27,8),((41,(61,19)),(((49,(50,((55,(59,52)),((57,56),(58,(((72,53),51),(54,48))))))),18),((33,24),(5,(30,3)))))))),((65,43),(39,((74,11),((13,9),(12,2))))))))))))))))))))));
   tree tree_760 [p = 0.000, P = 0.025] = [&W 0.000033] (1,(82,(((88,87),86),((84,(76,((80,(((81,79),78),77)),75))),(83,(85,(((62,47),(28,((64,63),15))),((70,44),((17,(16,(14,(10,6)))),(46,(45,(4,(31,((29,((36,34),20)),((32,(((71,42),((25,(23,22)),21)),(40,(66,(26,7))))),((65,(((73,38),(69,(67,(68,35)))),((60,37),((27,8),((41,(61,19)),(((49,(50,((55,(59,52)),((57,56),(58,(((72,53),51),(54,48))))))),18),((33,24),(5,(30,3))))))))),(43,(11,(74,(39,((13,9),(12,2))))))))))))))))))))));
   tree tree_761 [p = 0.000, P = 0.025] = [&W 0.000033] (1,(82,(((88,87),86),((84,(76,((80,(((81,79),78),77)),75))),(83,(85,((47,((62,28),(64,(63,15)))),((70,44),((17,(16,(14,(10,6)))),(46,(45,(4,(31,((36,(29,(34,20))),((32,(((71,42),((25,(23,22)),21)),(40,(66,(26,7))))),(65,((((73,38),(69,(67,(68,35)))),((60,37),((27,8),((41,(61,19)),(((50,((55,(59,52)),((57,56),(58,(((72,53),51),(54,48)))))),(49,18)),((33,24),(5,(30,3)))))))),(43,((74,11),(39,((13,9),(12,2))))))))))))))))))))));
   tree tree_762 [p = 0.000, P = 0.026] = [&W 0.000033] (1,(82,(((88,87),86),((84,(76,((80,(((81,79),78),77)),75))),(83,(85,((47,((62,28),((64,63),15))),((70,44),((17,(16,(14,(10,6)))),(46,(45,(4,(31,((43,((34,29),(36,20))),((32,(((71,42),((25,(23,22)),21)),(40,(66,(26,7))))),(65,((((73,38),(69,(67,(68,35)))),((60,37),((27,8),((41,(61,19)),(((49,(50,((55,(59,52)),((57,56),(58,(((72,53),51),(54,48))))))),18),(5,((33,24),(30,3)))))))),(74,(11,(39,((13,9),(12,2))))))))))))))))))))));
   tree tree_763 [p = 0.000, P = 0.026] = [&W 0.000033] (1,(82,(((88,87),86),((84,(76,((80,(((81,79),78),77)),75))),(83,(85,((47,(62,(28,((64,63),15)))),((70,44),((17,(16,(14,(10,6)))),(46,(45,(4,(31,(((36,29),(34,20)),((32,(((71,42),((25,(23,22)),21)),(40,(66,(26,7))))),((65,((69,(67,(68,35))),((73,38),((60,37),((27,8),((41,(61,19)),(((49,(50,((55,(59,52)),((57,56),(58,(((72,53),51),(54,48))))))),18),((33,24),(5,(30,3)))))))))),(43,(74,(11,(39,((13,9),(12,2))))))))))))))))))))));
   tree tree_764 [p = 0.000, P = 0.026] = [&W 0.000033] (1,(82,(((88,87),86),((84,(76,((80,(((81,79),78),77)),75))),(83,(85,((47,((62,28),((64,63),15))),((70,44),((17,(16,(14,(10,6)))),(46,(45,(4,(31,((34,(29,(36,20))),((32,(((71,42),((25,(23,22)),21)),(40,(66,(26,7))))),(((74,(69,(67,(68,35)))),((73,38),(65,((60,37),((27,8),((41,(61,19)),(((49,(50,((55,(59,52)),((57,56),(58,(((72,53),51),(54,48))))))),18),((33,24),(5,(30,3)))))))))),(43,(39,(11,((13,9),(12,2)))))))))))))))))))));
   tree tree_765 [p = 0.000, P = 0.026] = [&W 0.000033] (1,(82,(((88,87),86),((84,(76,((80,(((81,79),78),77)),75))),(83,(85,(47,((28,(62,((64,63),15))),((70,44),((17,(16,(14,(10,6)))),(46,(45,(4,(31,((32,(((71,42),((25,(23,22)),21)),(40,(66,(26,7))))),(43,(((73,38),((69,(67,(68,35))),((60,37),((27,8),((41,(61,19)),(((50,((55,(59,52)),((57,56),(58,(((72,53),51),(54,48)))))),(49,18)),((33,24),(5,(30,3))))))))),((65,(36,((34,29),20))),((39,11),(74,((13,9),(12,2))))))))))))))))))))));
   tree tree_766 [p = 0.000, P = 0.026] = [&W 0.000033] (1,(82,(((88,87),86),((84,(76,((80,(((81,79),78),77)),75))),(83,(85,((47,(62,((64,63),(28,15)))),((70,44),((17,(16,(14,(10,6)))),(46,(45,(4,(31,((32,(((71,42),((25,(23,22)),21)),(40,(66,(26,7))))),((43,(65,((69,(67,(68,35))),((73,38),((60,37),((27,8),((41,(61,19)),(((49,(50,((55,(59,52)),((57,56),(58,(((72,53),51),(54,48))))))),18),((33,24),(5,(30,3))))))))))),(((36,29),(34,20)),(74,(39,(11,((13,9),(12,2)))))))))))))))))))));
   tree tree_767 [p = 0.000, P = 0.026] = [&W 0.000033] (1,(82,(((88,87),86),((84,(76,((80,(((81,79),78),77)),75))),(83,(85,(47,(((62,28),(64,(63,15))),((70,44),((17,(16,(14,(10,6)))),(46,(45,(4,(31,((32,(((71,42),((25,(23,22)),21)),(40,(66,(26,7))))),(((74,((73,38),(69,(67,(68,35))))),((60,37),((27,8),((41,(61,19)),(((49,(50,((55,(59,52)),((57,56),(58,(((72,53),51),(54,48))))))),18),((33,24),(5,(30,3)))))))),(43,((29,(34,(36,20))),((65,(39,11)),((13,9),(12,2)))))))))))))))))))));
   tree tree_768 [p = 0.000, P = 0.026] = [&W 0.000033] (1,(82,(((88,87),86),((84,(76,((80,(((81,79),78),77)),75))),(83,(85,(47,(((62,28),(64,(63,15))),((70,44),((17,(16,(14,(10,6)))),(46,(45,(4,(31,((32,(((71,42),((25,(23,22)),21)),(40,(66,(26,7))))),((((69,(67,(68,35))),((73,38),34)),((60,37),((27,8),((41,(61,19)),(((50,((55,(59,52)),((57,56),(58,(((72,53),51),(54,48)))))),(49,18)),((33,24),(5,(30,3)))))))),(65,(43,((74,(29,(36,20))),(11,(39,((13,9),(12,2)))))))))))))))))))))));
   tree tree_769 [p = 0.000, P = 0.026] = [&W 0.000033] (1,(82,(((88,87),86),((84,(76,((80,(((81,79),78),77)),75))),(83,(85,(47,((62,(28,((64,63),15))),((70,44),((17,(16,(14,(10,6)))),(46,(45,(4,(31,((32,(((71,42),((25,(23,22)),21)),(40,(66,(26,7))))),((43,((73,38),((69,(67,(68,35))),((60,37),((27,8),((41,(61,19)),(((49,(50,((55,(59,52)),((57,56),(58,(((72,53),51),(54,48))))))),18),((33,24),(5,(30,3)))))))))),((65,(36,(34,(29,20)))),(74,((39,11),((13,9),(12,2)))))))))))))))))))));
   tree tree_770 [p = 0.000, P = 0.026] = [&W 0.000033] (1,(82,(((88,87),86),((84,(76,((80,(((81,79),78),77)),75))),(83,(85,((47,((62,28),((64,63),15))),((70,44),((17,(16,(14,(10,6)))),(46,(45,(4,(31,((32,(((71,42),((25,(23,22)),21)),(40,(66,(26,7))))),(((69,(67,(68,35))),((65,(73,38)),((60,37),((27,8),((41,(61,19)),(((49,(50,((55,(59,52)),((57,56),(58,(((72,53),51),(54,48))))))),18),((33,24),(5,(30,3))))))))),(43,((36,(34,(29,20))),((39,11),(74,((13,9),(12,2)))))))))))))))))))));
   tree tree_771 [p = 0.000, P = 0.026] = [&W 0.000033] (1,(82,(((88,87),86),((84,(76,((80,(((81,79),78),77)),75))),(83,(85,((47,((62,28),((64,63),15))),((70,44),((17,(16,(14,(10,6)))),(46,(45,(4,(32,(31,((((71,42),((25,(23,22)),21)),(40,(66,(26,7)))),((43,(((73,38),(69,(67,(68,35)))),((60,37),((27,8),((41,(61,19)),(((49,(50,((55,(59,52)),((57,56),(58,(((72,53),51),(54,48))))))),18),((33,24),(5,(30,3))))))))),(65,(((36,34),(29,20)),((39,11),(74,((13,9),(12,2))))))))))))))))))))));
   tree tree_772 [p = 0.000, P = 0.026] = [&W 0.000033] (1,(82,(((88,87),86),((84,(76,((80,(((81,79),78),77)),75))),(83,(85,(((62,28),(64,(63,15))),(47,((70,44),((17,(16,(14,(10,6)))),(46,(45,(4,(31,((32,(((34,29),((71,42),((25,(23,22)),21))),(40,(66,(26,7))))),((43,(((73,38),(69,(67,(68,35)))),(65,((60,37),((27,8),((41,(61,19)),(((49,(50,((55,(59,52)),((57,56),(58,(((72,53),51),(54,48))))))),18),((33,24),(5,(30,3)))))))))),(74,((39,11),((36,20),((13,9),(12,2)))))))))))))))))))));
   tree tree_773 [p = 0.000, P = 0.026] = [&W 0.000033] (1,(82,(((88,87),86),((84,(76,((80,(((81,79),78),77)),75))),(83,(85,(((62,28),(47,(63,(64,15)))),((70,44),((17,(16,(14,(10,6)))),(46,(45,(4,((31,29),((36,20),((32,(((71,42),((25,(23,22)),21)),(34,(40,(66,(26,7)))))),((((73,38),(69,(67,(68,35)))),(65,((60,37),((27,8),((41,(61,19)),(((49,(50,((55,(59,52)),((57,56),(58,(((72,53),51),(54,48))))))),18),((33,24),(5,(30,3))))))))),(43,(74,((39,11),((13,9),(12,2)))))))))))))))))))));
   tree tree_774 [p = 0.000, P = 0.026] = [&W 0.000033] (1,(82,(((88,87),86),((84,(76,((80,(((81,79),78),77)),75))),(83,(85,((47,((62,28),((64,63),15))),((70,44),((17,(16,(14,(10,6)))),(46,(45,(4,((31,(34,29)),((32,(((71,42),((25,(23,22)),21)),(40,(66,(26,7))))),((((73,38),(69,(67,(68,35)))),((60,37),((27,8),((41,(61,19)),(((49,(50,((55,(59,52)),((57,56),(58,(((72,53),51),(54,48))))))),18),((33,24),(5,(30,3)))))))),(43,((65,11),((74,(36,20)),(39,((13,9),(12,2)))))))))))))))))))));
   tree tree_775 [p = 0.000, P = 0.026] = [&W 0.000033] (1,(82,(((88,87),86),((84,(76,((80,(((81,79),78),77)),75))),(83,(85,((47,(62,(28,((64,63),15)))),((70,44),((17,(16,(14,(10,6)))),(46,(45,(4,(31,(29,((32,(34,(((71,42),((25,(23,22)),21)),(40,(66,(26,7)))))),(43,((((73,38),(69,(67,(68,35)))),(65,((60,37),((27,8),((41,(61,19)),(((49,(50,((55,(59,52)),((57,56),(58,(((72,53),51),(54,48))))))),18),((33,24),(5,(30,3))))))))),(74,((39,11),((36,20),((13,9),(12,2))))))))))))))))))))));
   tree tree_776 [p = 0.000, P = 0.026] = [&W 0.000033] (1,(82,(((88,87),86),((84,(76,((80,(((81,79),78),77)),75))),(83,(85,((47,((62,28),((64,63),15))),((70,44),((17,(16,(14,(10,6)))),(46,(45,(4,(31,((36,(29,20)),((32,(((71,42),((25,(23,22)),21)),(40,(66,(26,7))))),((65,34),((((73,38),(69,(67,(68,35)))),((60,37),((27,8),((41,(61,19)),(((49,(50,((55,(59,52)),((57,56),(58,(((72,53),51),(54,48))))))),18),((33,24),(5,(30,3)))))))),(43,((74,11),((13,9),((39,12),2)))))))))))))))))))));
   tree tree_777 [p = 0.000, P = 0.026] = [&W 0.000033] (1,(82,(((88,87),86),((84,(76,((80,(((81,79),78),77)),75))),(83,(85,((47,((62,28),(64,(63,15)))),((70,44),((17,(16,(14,(10,6)))),(46,(45,(4,((36,31),((34,(29,20)),((32,(((71,42),((25,(23,22)),21)),(40,(66,(26,7))))),(((69,(67,(68,35))),((65,(74,(73,38))),((60,37),((27,8),((41,(61,19)),(((49,(50,((55,(59,52)),((57,56),(58,(((72,53),51),(54,48))))))),18),((33,24),(5,(30,3))))))))),(43,(11,(39,((13,9),(12,2)))))))))))))))))))));
   tree tree_778 [p = 0.000, P = 0.026] = [&W 0.000033] (1,(82,(((88,87),86),((84,(76,((80,(((81,79),78),77)),75))),(83,(85,((47,(62,((64,63),(28,15)))),((70,44),((17,(16,(14,(10,6)))),(46,(45,(4,(31,((((36,34),29),20),((((71,42),((25,(23,22)),21)),(32,(40,(66,(26,7))))),((((73,38),(69,(67,(68,35)))),(65,((60,37),((27,8),((41,(61,19)),(((49,(50,((55,(59,52)),((57,56),(58,(((72,53),51),(54,48))))))),18),((33,24),(5,(30,3))))))))),((43,(74,(39,11))),((13,9),(12,2)))))))))))))))))));
   tree tree_779 [p = 0.000, P = 0.026] = [&W 0.000033] (1,(82,(((88,87),86),((84,(76,((80,(((81,79),78),77)),75))),(83,(85,((47,((62,28),((64,63),15))),((70,44),((17,(16,(14,(10,6)))),(46,(45,(4,(31,((32,(((71,42),((25,(23,22)),21)),(40,(66,(26,7))))),((43,(65,((69,(67,(68,35))),((73,38),(60,(37,((27,8),((41,(61,19)),(((49,(50,((55,(59,52)),((57,56),(58,(((72,53),51),(54,48))))))),18),((33,24),(5,(30,3)))))))))))),((29,(36,(34,20))),(74,((39,11),((13,9),(12,2))))))))))))))))))));
   tree tree_780 [p = 0.000, P = 0.026] = [&W 0.000033] (1,(82,(((88,87),86),((84,(76,((80,(((81,79),78),77)),75))),(83,(85,(47,((62,(63,(64,15))),(28,((70,44),(((16,14),(17,(10,6))),(46,(45,(4,(31,((32,(((71,42),((25,(23,22)),21)),(40,(66,(26,7))))),(43,(((69,(67,(68,35))),(74,(65,((73,38),(60,(37,((27,8),((41,(61,19)),(((49,(50,((55,(59,52)),((57,56),(58,(((72,53),51),(54,48))))))),18),((33,24),(5,(30,3)))))))))))),((39,(13,11)),((29,(36,20)),(9,(12,(34,2)))))))))))))))))))))));
   tree tree_781 [p = 0.000, P = 0.026] = [&W 0.000033] (1,(82,(((88,87),86),((84,(76,((80,(((81,79),78),77)),75))),(83,(85,((47,((62,28),((64,63),15))),((70,44),((17,((16,14),(10,6))),(46,(45,(4,(31,((29,(34,(36,20))),((32,(((71,42),((25,(23,22)),21)),(40,(66,(26,7))))),(43,((((73,38),(69,(67,(68,35)))),(65,((60,37),((27,8),((41,(61,19)),(((49,(50,((55,(59,52)),((57,56),(58,(((72,53),51),(54,48))))))),18),((33,24),(5,(30,3))))))))),((13,(74,(39,11))),(9,(12,2))))))))))))))))))));
   tree tree_782 [p = 0.000, P = 0.026] = [&W 0.000033] (1,(82,(((88,87),86),((84,(76,((80,(((81,79),78),77)),75))),(83,(85,(((62,28),(64,(63,15))),(47,((70,44),(((16,14),(17,(10,6))),(46,(45,(4,((31,((36,(34,29)),20)),((32,(((71,42),((25,(23,22)),21)),(40,(66,(26,7))))),(43,(((69,(67,(68,35))),((73,38),(65,((60,37),((27,8),((41,(61,19)),(((49,(50,((55,(59,52)),((57,56),(58,(((72,53),51),(54,48))))))),18),((33,24),(5,(30,3)))))))))),(74,((13,(39,11)),(9,(12,2)))))))))))))))))))));
   tree tree_783 [p = 0.000, P = 0.026] = [&W 0.000033] (1,(82,(((88,87),86),((84,(76,((80,(((81,79),78),77)),75))),(83,(85,(47,(((62,28),((64,63),15)),((70,44),(((17,(16,14)),(10,6)),(46,(45,(4,(31,((29,((36,34),20)),((32,(((71,42),((25,(23,22)),21)),(40,(66,(26,7))))),(((69,(67,(68,35))),((73,38),((60,37),((27,8),((41,(61,19)),(((49,(50,((55,(59,52)),((57,56),(58,(((72,53),51),(54,48))))))),18),(5,((33,24),(30,3))))))))),(43,((74,65),((13,(39,11)),(9,(12,2))))))))))))))))))))));
   tree tree_784 [p = 0.000, P = 0.026] = [&W 0.000033] (1,(82,(((88,87),86),((84,(76,((80,(((81,79),78),77)),75))),(83,(85,(47,(((62,28),((64,63),15)),((70,44),((14,(16,(17,(10,6)))),(46,(45,(4,(31,((34,((36,29),20)),((32,(((71,42),((25,(23,22)),21)),(40,(66,(26,7))))),(((74,((73,38),(69,(67,(68,35))))),(65,((60,37),((27,8),((41,(61,19)),(((49,(50,((55,(59,52)),((57,56),(58,(((72,53),51),(54,48))))))),18),((33,24),(5,(30,3))))))))),(43,(((39,13),11),(9,(12,2)))))))))))))))))))));
   tree tree_785 [p = 0.000, P = 0.026] = [&W 0.000033] (1,(82,(((88,87),86),((84,(76,((80,(((81,79),78),77)),75))),(83,(85,(((62,28),((64,63),15)),(47,((70,44),(((17,14),(16,(10,6))),(46,(45,(4,(31,((29,(36,20)),((32,(((71,42),((25,(23,22)),21)),(40,(66,(26,7))))),((((73,38),34),(74,((69,(67,(68,35))),((60,37),((27,8),((41,(61,19)),(((49,(50,((55,(59,52)),((57,56),(58,(((72,53),51),(54,48))))))),18),((33,24),(5,(30,3)))))))))),(((65,13),(39,11)),(43,(9,(12,2)))))))))))))))))))));
   tree tree_786 [p = 0.000, P = 0.026] = [&W 0.000033] (1,(82,(((88,87),86),((84,(76,((80,(((81,79),78),77)),75))),(83,(85,((47,((62,28),((64,63),15))),((70,44),((14,((17,16),(10,6))),(46,(45,(4,(31,(((34,(29,(36,20))),(32,(((71,42),((25,(23,22)),21)),(40,(66,(26,7)))))),((((73,38),(69,(67,(68,35)))),((60,37),((27,8),((41,(61,19)),(((49,(50,((55,(59,52)),((57,56),(58,(((72,53),51),(54,48))))))),18),((33,24),(5,(30,3)))))))),((65,((39,13),(74,11))),(43,(9,(12,2)))))))))))))))))));
   tree tree_787 [p = 0.000, P = 0.026] = [&W 0.000033] (1,(82,(((88,87),86),((84,(76,((80,(((81,79),78),77)),75))),(83,(85,((47,((62,28),(64,(63,15)))),((70,44),((17,(16,(14,(10,6)))),(46,(45,(4,(31,((32,(((71,42),((25,(23,22)),21)),(40,(66,(26,7))))),(43,(((65,((69,(67,(68,35))),(((73,38),34),29))),(60,(37,((27,8),((41,(61,19)),(((49,(50,((55,(59,52)),((57,56),(58,(((72,53),51),(54,48))))))),18),((33,24),(5,(30,3))))))))),((36,20),(74,(11,(39,((13,9),(12,2))))))))))))))))))))));
   tree tree_788 [p = 0.000, P = 0.026] = [&W 0.000033] (1,(82,(((88,87),86),((84,(76,((80,(((81,79),78),77)),75))),(83,(85,((47,((62,28),((64,63),15))),((70,44),((17,(16,(14,(10,6)))),(46,(45,(4,(31,((32,((34,29),(((71,42),((25,(23,22)),21)),(40,(66,(26,7)))))),(((69,(67,(68,35))),((73,38),((60,37),((27,8),((41,(61,19)),(((49,(50,((55,(59,52)),((57,56),(58,(((72,53),51),(54,48))))))),18),((33,24),(5,(30,3))))))))),((65,43),((36,20),(74,((39,11),((13,9),(12,2)))))))))))))))))))));
   tree tree_789 [p = 0.000, P = 0.026] = [&W 0.000033] (1,(82,(((88,87),86),((84,(76,((80,(((81,79),78),77)),75))),(83,(85,((47,(62,(28,(64,(63,15))))),((70,44),((17,(16,(14,(10,6)))),(46,(45,(4,((31,29),((32,(((71,42),((25,(23,22)),21)),(40,(66,(26,7))))),(43,(((69,(67,(68,35))),(65,(((73,38),34),((60,37),((27,8),((41,(61,19)),(((49,(50,((55,(59,52)),((57,56),(58,(((72,53),51),(54,48))))))),18),((33,24),(5,(30,3)))))))))),((74,(36,20)),(11,(39,((13,9),(12,2)))))))))))))))))))));
   tree tree_790 [p = 0.000, P = 0.026] = [&W 0.000033] (1,(82,(((88,87),86),((84,(76,((80,(((81,79),78),77)),75))),(83,(85,((47,((62,28),((64,63),15))),((70,44),((17,(16,(14,(10,6)))),(46,(45,(4,(31,((32,(29,((34,((71,42),((25,(23,22)),21))),(40,(66,(26,7)))))),((65,(((73,38),(69,(67,(68,35)))),((60,37),((27,8),((41,(61,19)),(((49,(50,((55,(59,52)),((57,56),(58,(((72,53),51),(54,48))))))),18),((33,24),(5,(30,3))))))))),(43,((39,11),((13,9),(74,((36,20),(12,2)))))))))))))))))))));
   tree tree_791 [p = 0.000, P = 0.026] = [&W 0.000033] (1,(82,(((88,87),86),((84,(76,((80,(((81,79),78),77)),75))),(83,(85,((47,(62,(28,(63,(64,15))))),((70,44),(((16,(17,14)),(10,6)),(46,(45,(4,(31,((32,(((71,42),((25,(23,22)),21)),(40,(66,(26,7))))),((((74,65),(34,29)),(((73,38),(69,(67,(68,35)))),((60,37),((27,8),((41,(61,19)),(((49,(50,((55,(59,52)),((57,56),(58,(((72,53),51),(54,48))))))),18),((33,24),(5,(30,3))))))))),(43,(((39,13),11),(((36,20),9),(12,2)))))))))))))))))));
   tree tree_792 [p = 0.000, P = 0.027] = [&W 0.000033] (1,(82,(((88,87),86),((84,(76,((80,(((81,79),78),77)),75))),(83,(85,((47,(62,(28,((64,63),15)))),((70,44),((17,(16,(14,(10,6)))),(46,(45,(4,((31,29),((32,(((71,42),((25,(23,22)),21)),(40,(66,(26,7))))),((65,(74,(((73,38),(69,(67,(68,35)))),((60,37),((27,8),((41,(61,19)),(((49,(50,((55,(59,52)),((57,56),(58,(((72,53),51),(54,48))))))),18),((33,24),(5,(30,3)))))))))),((43,34),((39,11),(((36,20),(13,9)),(12,2)))))))))))))))))));
   tree tree_793 [p = 0.000, P = 0.027] = [&W 0.000033] (1,(82,(((88,87),86),((84,(76,((80,(((81,79),78),77)),75))),(83,(85,(28,((47,(62,((64,63),15))),((70,44),((17,(16,(14,(10,6)))),(46,(45,(4,(31,((32,(((71,42),((25,(23,22)),21)),(40,(66,(26,7))))),((43,(((73,38),(69,(67,(68,35)))),((60,37),((27,8),((41,(61,19)),(((49,(50,((55,(59,52)),((57,56),(58,(((72,53),51),(54,48))))))),18),((33,24),(5,(30,3))))))))),(((36,29),(34,20)),((74,65),((39,11),((13,9),(12,2)))))))))))))))))))));
   tree tree_794 [p = 0.000, P = 0.027] = [&W 0.000033] (1,(82,(((88,87),86),((84,(76,((80,(((81,79),78),77)),75))),(83,(85,((47,(28,(64,(62,(63,15))))),((70,44),((17,(16,(14,(10,6)))),(46,(45,(4,(31,(((36,34),(29,20)),((32,(((71,42),((25,(23,22)),21)),(40,(66,(26,7))))),((((73,38),(69,(67,(68,35)))),((60,37),((27,8),((41,(61,19)),(((49,(50,((55,(59,52)),((57,56),(58,(((72,53),51),(54,48))))))),18),((33,24),(5,(30,3)))))))),((65,43),((39,11),(74,((13,9),(12,2)))))))))))))))))))));
   tree tree_795 [p = 0.000, P = 0.027] = [&W 0.000033] (1,(82,(((88,87),86),((84,(76,((80,(((81,79),78),77)),75))),(83,(85,(47,(((62,28),(64,(63,15))),((70,44),((17,(16,(14,(10,6)))),(46,(45,(4,(31,((29,(36,20)),((32,(((71,42),((25,(23,22)),21)),(40,(66,(26,7))))),(((65,43),(((73,38),34),((69,(67,(68,35))),(60,(37,((27,8),((41,(61,19)),(((49,(50,((55,(59,52)),((57,56),(58,(((72,53),51),(54,48))))))),18),((33,24),(5,(30,3))))))))))),(74,(11,(39,((13,9),(12,2))))))))))))))))))))));
   tree tree_796 [p = 0.000, P = 0.027] = [&W 0.000033] (1,(82,(((88,87),86),((84,(76,((80,(((81,79),78),77)),75))),(83,(85,(((62,28),((64,63),15)),(47,((70,44),((17,(16,(14,(10,6)))),(46,(45,(4,(31,((65,(34,(29,(36,20)))),((32,(((71,42),((25,(23,22)),21)),(40,(66,(26,7))))),((((73,38),(69,(67,(68,35)))),((60,37),((27,8),((41,(61,19)),(((49,(50,((55,(59,52)),((57,56),(58,(((72,53),51),(54,48))))))),18),((33,24),(5,(30,3)))))))),(43,(74,((39,11),((13,9),(12,2))))))))))))))))))))));
   tree tree_797 [p = 0.000, P = 0.027] = [&W 0.000033] (1,(82,(((88,87),86),((84,(76,((80,(((81,79),78),77)),75))),(83,(85,(((62,28),((64,63),15)),(47,((70,44),((17,(16,(14,(10,6)))),(46,(45,(4,(31,((34,(36,(29,20))),((32,(((71,42),((25,(23,22)),21)),(40,(66,(26,7))))),(43,((65,(((73,38),(69,(67,(68,35)))),((60,37),((27,8),((41,(61,19)),(((49,(50,((55,(59,52)),((57,56),(58,(((72,53),51),(54,48))))))),18),((33,24),(5,(30,3))))))))),((39,11),(74,((13,9),(12,2))))))))))))))))))))));
   tree tree_798 [p = 0.000, P = 0.027] = [&W 0.000033] (1,(82,(((88,87),86),((84,(76,((80,(((81,79),78),77)),75))),(83,(85,((47,((62,28),((64,63),15))),((70,44),((17,(16,(14,(10,6)))),(46,(45,(4,(31,((34,(36,(29,20))),((32,(((71,42),((25,(23,22)),21)),(40,(66,(26,7))))),((65,(((73,38),(69,(67,(68,35)))),((60,37),((27,8),((41,(61,19)),(((49,(50,((55,(59,52)),((57,56),(58,(((72,53),51),(54,48))))))),18),((33,24),(5,(30,3))))))))),(43,((74,11),(39,((13,9),(12,2)))))))))))))))))))));
   tree tree_799 [p = 0.000, P = 0.027] = [&W 0.000033] (1,(82,(((88,87),86),((84,(76,((80,(((81,79),78),77)),75))),(83,(85,((62,47),((28,((64,63),15)),((70,44),((17,(16,(14,(10,6)))),(46,(45,(4,(31,((34,(36,(29,20))),((32,(((71,42),((25,(23,22)),21)),(40,(66,(26,7))))),((((73,38),(69,(67,(68,35)))),(60,(37,((27,8),((41,(61,19)),(((49,(50,((55,(59,52)),((57,56),(58,(((72,53),51),(54,48))))))),18),((33,24),(5,(30,3))))))))),(65,(43,((74,(39,11)),((13,9),(12,2))))))))))))))))))))));
   tree tree_800 [p = 0.000, P = 0.027] = [&W 0.000033] (1,(82,(((88,87),86),((84,(76,((80,(((81,79),78),77)),75))),(83,(85,(((62,28),((64,63),15)),(47,((70,44),((17,(16,(14,(10,6)))),(46,(45,(4,(31,(((36,34),(29,20)),((32,(((71,42),((25,(23,22)),21)),(40,(66,(26,7))))),(((65,(69,(67,(68,35)))),((73,38),((60,37),((27,8),((41,(61,19)),(((49,(50,((55,(59,52)),((57,56),(58,(((72,53),51),(54,48))))))),18),((33,24),(5,(30,3))))))))),(43,(74,(11,(39,((13,9),(12,2)))))))))))))))))))))));
   tree tree_801 [p = 0.000, P = 0.027] = [&W 0.000033] (1,(82,(((88,87),86),((84,(76,((80,(((81,79),78),77)),75))),(83,(85,((47,(62,(28,((64,63),15)))),((70,44),((17,(16,(14,(10,6)))),(46,(45,(4,(31,((34,((36,29),20)),((32,(((71,42),((25,(23,22)),21)),(40,(66,(26,7))))),((65,((73,38),((69,(67,(68,35))),((60,37),((27,8),((41,(61,19)),(((49,(50,((55,(59,52)),((57,56),(58,(((72,53),51),(54,48))))))),18),((33,24),(5,(30,3)))))))))),(43,((74,(39,11)),((13,9),(12,2))))))))))))))))))));
   tree tree_802 [p = 0.000, P = 0.027] = [&W 0.000033] (1,(82,(((88,87),86),((84,(76,((80,(((81,79),78),77)),75))),(83,(85,(47,((62,(28,((64,63),15))),((70,44),((17,(16,(14,(10,6)))),(46,(45,(4,(31,((34,((36,29),20)),((32,(((71,42),((25,(23,22)),21)),(40,(66,(26,7))))),(43,((((73,38),(74,(69,(67,(68,35))))),((60,37),((27,8),((41,(61,19)),(((49,(50,((55,(59,52)),((57,56),(58,(((72,53),51),(54,48))))))),18),((33,24),(5,(30,3)))))))),((65,(39,11)),((13,9),(12,2)))))))))))))))))))));
   tree tree_803 [p = 0.000, P = 0.027] = [&W 0.000033] (1,(82,(((88,87),86),((84,(76,((80,(((81,79),78),77)),75))),(83,(85,((47,((62,28),((64,63),15))),((70,44),((17,(16,(14,(10,6)))),(46,(45,(4,(31,((34,(29,(36,20))),((32,(((71,42),((25,(23,22)),21)),(40,(66,(26,7))))),(43,((65,((69,(67,(68,35))),((73,38),((60,37),((27,8),((41,(61,19)),(((49,(50,((55,(59,52)),((57,56),(58,(((72,53),51),(54,48))))))),18),((33,24),(5,(30,3)))))))))),(74,(11,(39,((13,9),(12,2))))))))))))))))))))));
   tree tree_804 [p = 0.000, P = 0.027] = [&W 0.000033] (1,(82,(((88,87),86),((84,(76,((80,(((81,79),78),77)),75))),(83,(85,(((62,28),(64,(63,15))),(47,((70,44),((17,(16,(14,(10,6)))),(46,(45,(4,(31,((34,((36,29),20)),((32,(((71,42),((25,(23,22)),21)),(40,(66,(26,7))))),((43,(((65,(73,38)),(69,(67,(68,35)))),((60,37),((27,8),((41,(61,19)),(((49,(50,((55,(59,52)),((57,56),(58,(((72,53),51),(54,48))))))),18),((33,24),(5,(30,3))))))))),((74,(39,11)),((13,9),(12,2))))))))))))))))))));
   tree tree_805 [p = 0.000, P = 0.027] = [&W 0.000033] (1,(82,(((88,87),86),((84,(76,((80,(((81,79),78),77)),75))),(83,(85,(47,(((62,28),((64,63),15)),((70,44),((17,(16,(14,(10,6)))),(46,(45,(4,(31,((34,(29,(36,20))),((32,(((71,42),((25,(23,22)),21)),(40,(66,(26,7))))),(((65,((74,(73,38)),(69,(67,(68,35))))),((60,37),((27,8),((41,(61,19)),(((49,(50,((55,(59,52)),((57,56),(58,(((72,53),51),(54,48))))))),18),((33,24),(5,(30,3)))))))),(43,(11,(39,((13,9),(12,2))))))))))))))))))))));
   tree tree_806 [p = 0.000, P = 0.027] = [&W 0.000033] (1,(82,(((88,87),86),((84,(76,((80,(((81,79),78),77)),75))),(83,(85,(47,(((62,28),((64,63),15)),((70,44),((17,(16,(14,(10,6)))),(46,(45,(4,(31,((34,((36,29),20)),((65,(32,(((71,42),((25,(23,22)),21)),(40,(66,(26,7)))))),(43,((((73,38),(69,(67,(68,35)))),((60,37),((27,8),((41,(61,19)),(((49,(50,((55,(59,52)),((57,56),(58,(((72,53),51),(54,48))))))),18),((33,24),(5,(30,3)))))))),((39,11),(74,((13,9),(12,2))))))))))))))))))))));
   tree tree_807 [p = 0.000, P = 0.027] = [&W 0.000033] (1,(82,(((88,87),86),((84,(76,((80,(((81,79),78),77)),75))),(83,(85,(47,(((62,28),((64,63),15)),((70,44),((17,(16,(14,(10,6)))),(46,(45,(4,(31,((34,((36,29),20)),((32,(((71,42),((25,(23,22)),21)),(40,(66,(26,7))))),((65,(((73,38),(69,(67,(68,35)))),((60,37),((27,8),((41,(61,19)),(((49,(50,((55,(59,52)),((57,56),(58,(((72,53),51),(54,48))))))),18),((33,24),(5,(30,3))))))))),(43,((39,11),(74,((13,9),(12,2))))))))))))))))))))));
   tree tree_808 [p = 0.000, P = 0.027] = [&W 0.000033] (1,(82,(((88,87),86),((84,(76,((80,(((81,79),78),77)),75))),(83,(85,(((62,28),((64,63),15)),(47,((70,44),((17,(16,(14,(10,6)))),(46,(45,(4,(31,((34,(36,(29,20))),((32,(((71,42),((25,(23,22)),21)),(40,(66,(26,7))))),(43,((((73,38),(69,(67,(68,35)))),(65,((60,37),((27,8),((41,(61,19)),(((49,(50,((55,(59,52)),((57,56),(58,(((72,53),51),(54,48))))))),18),((33,24),(5,(30,3))))))))),((74,(39,11)),((13,9),(12,2)))))))))))))))))))));
   tree tree_809 [p = 0.000, P = 0.027] = [&W 0.000033] (1,(82,(((88,87),86),((84,(76,((80,(((81,79),78),77)),75))),(83,(85,((47,(28,(62,((64,63),15)))),((70,44),((17,(16,(14,(10,6)))),(46,(45,(4,(31,(43,((32,(((71,42),((25,(23,22)),21)),(40,(66,(26,7))))),((((73,38),(69,(67,(68,35)))),(65,((60,37),((27,8),((41,(61,19)),(((49,(50,((55,(59,52)),((57,56),(58,(((72,53),51),(54,48))))))),18),((33,24),(5,(30,3))))))))),((39,11),(74,((34,((36,29),20)),((13,9),(12,2)))))))))))))))))))));
   tree tree_810 [p = 0.000, P = 0.027] = [&W 0.000033] (1,(82,(((88,87),86),((84,(76,((80,(((81,79),78),77)),75))),(83,(85,((47,(62,((64,63),15))),(28,((70,44),((17,(16,(14,(10,6)))),(46,(45,(4,(31,(32,((((36,34),29),20),((65,(((71,42),((25,(23,22)),21)),(40,(66,(26,7))))),(((69,(67,(68,35))),((73,38),((60,37),((27,8),((41,(61,19)),(((49,(50,((55,(59,52)),((57,56),(58,(((72,53),51),(54,48))))))),18),((33,24),(5,(30,3))))))))),(43,((74,11),(39,((13,9),(12,2)))))))))))))))))))))));
   tree tree_811 [p = 0.000, P = 0.027] = [&W 0.000033] (1,(82,(((88,87),86),((84,(76,((80,(((81,79),78),77)),75))),(83,(85,((47,(62,28)),(((64,63),15),((70,44),((17,(16,(14,(10,6)))),(46,(45,(4,(31,(((34,29),(36,20)),((32,(((71,42),((25,(23,22)),21)),(40,(66,(26,7))))),((65,(((73,38),(69,(67,(68,35)))),((60,37),((27,8),((41,(61,19)),(((49,(50,((55,(59,52)),((57,56),(58,(((72,53),51),(54,48))))))),18),((33,24),(5,(30,3))))))))),(43,(74,((39,11),((13,9),(12,2))))))))))))))))))))));
   tree tree_812 [p = 0.000, P = 0.027] = [&W 0.000033] (1,(82,(((88,87),86),((84,(76,((80,(((81,79),78),77)),75))),(83,(85,(47,(((62,28),((64,63),15)),((70,44),((17,(16,(14,(10,6)))),(46,(45,(4,(31,((32,(((71,42),((25,(23,22)),21)),(40,(66,(26,7))))),(43,(65,((34,29),((((73,38),(69,(67,(68,35)))),((60,37),((27,8),((41,(61,19)),(((49,(50,((55,(59,52)),((57,56),(58,(((72,53),51),(54,48))))))),18),((33,24),(5,(30,3)))))))),(74,((39,11),((36,20),((13,9),(12,2))))))))))))))))))))))));
   tree tree_813 [p = 0.000, P = 0.027] = [&W 0.000033] (1,(82,(((88,87),86),((84,(76,((80,(((81,79),78),77)),75))),(83,(85,(((47,(62,28)),((64,63),15)),((70,44),((17,(16,(14,(10,6)))),(46,(45,(4,((31,29),((32,(((42,(71,34)),((25,(23,22)),21)),(40,(66,(26,7))))),(((69,(67,(68,35))),((73,38),(37,(60,((27,8),((41,(61,19)),(((49,(50,((55,(59,52)),((57,56),(58,(((72,53),51),(54,48))))))),18),((33,24),(5,(30,3)))))))))),((65,43),((39,11),(74,((36,20),((13,9),(12,2)))))))))))))))))))));
   tree tree_814 [p = 0.000, P = 0.027] = [&W 0.000033] (1,(82,(((88,87),86),((84,(76,((80,(((81,79),78),77)),75))),(83,(85,((47,((62,28),(64,(63,15)))),((70,44),((17,(16,(14,(10,6)))),(46,(45,(4,(29,(31,((32,(34,(((71,42),((25,(23,22)),21)),(40,(66,(26,7)))))),((65,43),((74,((69,(67,(68,35))),((73,38),((60,37),((27,8),((41,(61,19)),(((49,(50,((55,(59,52)),((57,56),(58,(((72,53),51),(54,48))))))),18),((33,24),(5,(30,3)))))))))),((39,11),((36,20),((13,9),(12,2)))))))))))))))))))));
   tree tree_815 [p = 0.000, P = 0.027] = [&W 0.000033] (1,(82,(((88,87),86),((84,(76,((80,(((81,79),78),77)),75))),(83,(85,((47,((62,28),(63,(64,15)))),((70,44),((17,(16,(14,(10,6)))),(46,(45,(4,((31,29),((32,(((71,42),((25,(23,22)),21)),(40,(66,(26,7))))),((43,(65,34)),(((69,(67,(68,35))),((73,38),((60,37),((27,8),((41,(61,19)),(((49,(50,((55,(59,52)),((57,56),(58,(((72,53),51),(54,48))))))),18),((33,24),(5,(30,3))))))))),((39,11),((74,(36,20)),((13,9),(12,2))))))))))))))))))));
   tree tree_816 [p = 0.000, P = 0.027] = [&W 0.000033] (1,(82,(((88,87),86),((84,(76,((80,(((81,79),78),77)),75))),(83,(85,(((47,28),(62,((64,63),15))),((70,44),((17,(16,(14,(10,6)))),(46,(45,(4,((31,(34,(36,(29,20)))),(65,((32,(((71,42),((25,(23,22)),21)),(40,(66,(26,7))))),((((73,38),(74,(69,(67,(68,35))))),((60,37),((27,8),((41,(61,19)),(((49,(50,((55,(59,52)),((57,56),(58,(((72,53),51),(54,48))))))),18),((33,24),(5,(30,3)))))))),(43,((39,11),((13,9),(12,2))))))))))))))))))));
   tree tree_817 [p = 0.000, P = 0.027] = [&W 0.000033] (1,(82,(((88,87),86),((84,(76,((80,(((81,79),78),77)),75))),(83,(85,((47,(28,((64,63),(62,15)))),((70,44),((17,(16,(14,(10,6)))),(46,(45,(4,(31,(((36,34),(29,20)),((32,(((71,42),((25,(23,22)),21)),(40,(66,(26,7))))),((((73,38),(69,(67,(68,35)))),(65,((60,37),((27,8),((41,(61,19)),(((49,(50,((55,(59,52)),((57,56),(58,(((72,53),51),(54,48))))))),18),((33,24),(5,(30,3))))))))),(43,((74,(39,11)),((13,9),(12,2))))))))))))))))))));
[truncated: 14,230,970 more chars]
