# Supplementary material for: The rapid evolution of lungfish durophagy
Source: Nat Commun. 2022 May 2;13:2390. doi: 10.1038/s41467-022-30091-3 (PMC9061808; doi:10.1038/s41467-022-30091-3)
Supplement: Supplementary file 5 — Supplementary Software [file 41467_2022_30091_MOESM5_ESM.zip › Supplementary Software/MrBayes_tip_dating_analyses/unpartition_constraint_TK02_(not_converged∩╝ë/Cui_2021_5.mcmc]

[ID: 9524133193]
[ Gen -- Generation]
[ <name1>(<name2>)$acc_run2 -- Acceptance rate of move <name1> changing parameter 1 in run 2]
[ Swap(1<>2)$acc_run3 -- Acceptance rate of swaps between chains 1 and 2 in run 3]
[ StdDev(s) -- Average standard deviation of split frequencies]
Gen	Multiplier(Alpha)$acc_run1	Multiplier(Alpha)$lambda_run1	ExtSPRClock(Tau)$acc_run1	NNIClock(Tau)$acc_run1	ParsSPRClock(Tau)$acc_run1	AddBranch(V)$acc_run1	DelBranch(V)$acc_run1	NodesliderClock(V)$acc_run1	NodesliderClock(V)$delta_run1	TreeStretch(V)$acc_run1	TreeStretch(V)$lambda_run1	Multiplier(Net_speciation)$acc_run1	Multiplier(Net_speciation)$lambda_run1	Slider(Relative_extinction)$acc_run1	Slider(Relative_extinction)$delta_run1	Slider(Relative_fossilization)$acc_run1	Slider(Relative_fossilization)$delta_run1	Multiplier(TK02var)$acc_run1	Multiplier(TK02var)$lambda_run1	Multiplier(TK02Brlens)$acc_run1	Multiplier(TK02Brlens)$lambda_run1	Multiplier(Clockrate)$acc_run1	Multiplier(Clockrate)$lambda_run1	Swap(1<>2)$acc(1)	Swap(1<>3)$acc(1)	Swap(1<>4)$acc(1)	Swap(2<>3)$acc(1)	Swap(2<>4)$acc(1)	Swap(3<>4)$acc(1)	Multiplier(Alpha)$acc_run2	Multiplier(Alpha)$lambda_run2	ExtSPRClock(Tau)$acc_run2	NNIClock(Tau)$acc_run2	ParsSPRClock(Tau)$acc_run2	AddBranch(V)$acc_run2	DelBranch(V)$acc_run2	NodesliderClock(V)$acc_run2	NodesliderClock(V)$delta_run2	TreeStretch(V)$acc_run2	TreeStretch(V)$lambda_run2	Multiplier(Net_speciation)$acc_run2	Multiplier(Net_speciation)$lambda_run2	Slider(Relative_extinction)$acc_run2	Slider(Relative_extinction)$delta_run2	Slider(Relative_fossilization)$acc_run2	Slider(Relative_fossilization)$delta_run2	Multiplier(TK02var)$acc_run2	Multiplier(TK02var)$lambda_run2	Multiplier(TK02Brlens)$acc_run2
500000	0.522000	8.356267e-01	0.081000	0.317000	0.069000	0.045000	0.044000	0.605000	1.579096e-01	0.074000	1.782769e-02	0.735000	2.127853e-01	0.039000	8.958341e-02	0.036000	8.958341e-02	0.809000	2.044419e-01	0.171000	2.732218e-01	0.201000	6.979741e-01	0.013202	0.001923	0.000203	0.045602	0.003245	0.183878	0.521000	8.356267e-01	0.097000	0.336000	0.061000	0.064000	0.062000	0.607000	1.579096e-01	0.049000	1.782769e-02	0.737000	2.127853e-01	0.069000	8.958341e-02	0.042000	8.958341e-02	0.833000	2.044419e-01	0.240000
1000000	0.514000	8.697293e-01	0.119000	0.348000	0.085000	0.030000	0.018000	0.635000	4.987091e-01	0.095000	1.597066e-02	0.688000	2.399148e-01	0.005000	8.025188e-02	0.017000	7.945336e-02	0.817000	2.214693e-01	0.217000	1.831460e-01	0.239000	6.007519e-01	0.006599	0.000959	0.000102	0.034357	0.003060	0.243251	0.477000	8.697293e-01	0.091000	0.336000	0.040000	0.064000	0.049000	0.618000	4.987091e-01	0.075000	1.597066e-02	0.701000	2.399148e-01	0.067000	8.025188e-02	0.044000	7.945336e-02	0.805000	2.214693e-01	0.268000
1500000	0.469000	9.052236e-01	0.078000	0.294000	0.042000	0.042000	0.048000	0.587000	9.942841e-01	0.099000	1.416470e-02	0.668000	2.678116e-01	0.082000	7.117703e-02	0.047000	7.117703e-02	0.790000	2.399148e-01	0.229000	1.046147e-01	0.235000	5.888562e-01	0.004399	0.000641	0.000068	0.051934	0.005287	0.197068	0.457000	9.052236e-01	0.123000	0.340000	0.068000	0.065000	0.057000	0.602000	9.942841e-01	0.087000	1.416470e-02	0.641000	2.678116e-01	0.061000	7.117703e-02	0.065000	7.117703e-02	0.784000	2.375276e-01	0.254000
2000000	0.439000	9.421665e-01	0.093000	0.286000	0.046000	0.055000	0.053000	0.604000	9.942841e-01	0.106000	1.268922e-02	0.642000	3.019568e-01	0.079000	6.312836e-02	0.076000	6.312836e-02	0.786000	2.573106e-01	0.280000	1.005127e-01	0.253000	5.829970e-01	0.003292	0.000480	0.000051	0.040014	0.003970	0.168045	0.470000	9.421665e-01	0.118000	0.396000	0.079000	0.028000	0.033000	0.611000	9.942841e-01	0.069000	1.268922e-02	0.636000	3.019568e-01	0.049000	6.312836e-02	0.022000	6.312836e-02	0.751000	2.573106e-01	0.186000
2500000	0.436000	9.806170e-01	0.085000	0.337000	0.048000	0.027000	0.018000	0.627000	9.942841e-01	0.147000	1.125433e-02	0.617000	3.370677e-01	0.090000	5.655254e-02	0.047000	5.598984e-02	0.753000	2.787412e-01	0.284000	8.147399e-02	0.237000	5.657668e-01	0.002636	0.000384	0.000041	0.032000	0.003174	0.155212	0.458000	9.806170e-01	0.118000	0.307000	0.064000	0.015000	0.012000	0.599000	9.942841e-01	0.124000	1.125433e-02	0.592000	3.370677e-01	0.027000	5.655254e-02	0.005000	5.655254e-02	0.756000	2.787412e-01	0.265000
3000000	0.482000	1.020637e+00	0.118000	0.317000	0.071000	0.030000	0.028000	0.618000	9.942841e-01	0.152000	9.981696e-03	0.560000	3.800428e-01	0.024000	5.015761e-02	0.067000	5.015761e-02	0.716000	3.019568e-01	0.276000	8.147399e-02	0.235000	5.771961e-01	0.002197	0.000320	0.000034	0.026664	0.002645	0.198955	0.447000	1.020637e+00	0.118000	0.387000	0.066000	0.071000	0.054000	0.638000	9.942841e-01	0.124000	9.981696e-03	0.553000	3.800428e-01	0.084000	5.015761e-02	0.028000	5.015761e-02	0.750000	2.989522e-01	0.279000
3500000	0.398000	1.051720e+00	0.143000	0.412000	0.051000	0.033000	0.038000	0.634000	9.942841e-01	0.128000	8.941944e-03	0.515000	4.242334e-01	0.098000	4.493290e-02	0.091000	4.448581e-02	0.724000	3.238511e-01	0.226000	7.986069e-02	0.260000	5.947743e-01	0.001884	0.000274	0.000029	0.022898	0.002268	0.181974	0.410000	1.051720e+00	0.106000	0.302000	0.058000	0.058000	0.075000	0.617000	9.942841e-01	0.140000	8.941944e-03	0.521000	4.284970e-01	0.118000	4.493290e-02	0.080000	4.493290e-02	0.698000	3.238511e-01	0.307000
4000000	0.442000	1.094641e+00	0.120000	0.304000	0.054000	0.036000	0.038000	0.614000	9.942841e-01	0.171000	7.930793e-03	0.481000	4.783218e-01	0.122000	3.985190e-02	0.124000	3.985190e-02	0.683000	3.508237e-01	0.264000	9.561061e-02	0.247000	5.714529e-01	0.001649	0.000240	0.000026	0.020068	0.001984	0.191497	0.421000	1.094641e+00	0.126000	0.321000	0.082000	0.075000	0.086000	0.614000	9.942841e-01	0.162000	7.930793e-03	0.475000	4.783218e-01	0.083000	3.985190e-02	0.089000	3.985190e-02	0.700000	3.508237e-01	0.204000
4500000	0.381000	1.139314e+00	0.112000	0.299000	0.071000	0.035000	0.037000	0.623000	9.942841e-01	0.165000	7.104675e-03	0.430000	5.339402e-01	0.086000	3.534547e-02	0.152000	3.570070e-02	0.688000	3.762613e-01	0.304000	8.066331e-02	0.269000	6.007519e-01	0.001466	0.000213	0.000023	0.017907	0.001764	0.174451	0.375000	1.139314e+00	0.112000	0.369000	0.064000	0.061000	0.059000	0.597000	9.942841e-01	0.177000	7.248199e-03	0.428000	5.393064e-01	0.075000	3.570070e-02	0.027000	3.570070e-02	0.665000	3.762613e-01	0.301000
5000000	0.399000	1.185811e+00	0.084000	0.259000	0.069000	0.043000	0.044000	0.630000	9.942841e-01	0.191000	6.301281e-03	0.385000	6.020159e-01	0.076000	3.166368e-02	0.128000	3.166368e-02	0.671000	4.075990e-01	0.257000	7.012531e-02	0.254000	5.947743e-01	0.001320	0.000192	0.000020	0.016525	0.001587	0.157290	0.383000	1.185811e+00	0.110000	0.329000	0.066000	0.063000	0.079000	0.580000	9.942841e-01	0.218000	6.428576e-03	0.398000	6.020159e-01	0.088000	3.166368e-02	0.060000	3.166368e-02	0.678000	4.075990e-01	0.201000
5500000	0.361000	1.234205e+00	0.110000	0.372000	0.054000	0.014000	0.015000	0.633000	9.942841e-01	0.202000	5.875276e-03	0.359000	6.720171e-01	0.062000	2.808316e-02	0.010000	2.836540e-02	0.627000	4.415467e-01	0.267000	8.229282e-02	0.264000	5.947743e-01	0.001199	0.000175	0.000019	0.015076	0.001443	0.143059	0.386000	1.234205e+00	0.141000	0.393000	0.061000	0.087000	0.072000	0.601000	9.942841e-01	0.209000	5.816816e-03	0.372000	6.787710e-01	0.017000	2.836540e-02	0.030000	2.836540e-02	0.620000	4.415467e-01	0.252000
6000000	0.334000	1.284573e+00	0.096000	0.409000	0.040000	0.034000	0.019000	0.615000	9.942841e-01	0.246000	5.644903e-03	0.308000	7.576972e-01	0.140000	2.515786e-02	0.162000	2.515786e-02	0.603000	4.735625e-01	0.268000	7.012531e-02	0.257000	6.007519e-01	0.001099	0.000160	0.000017	0.013838	0.001323	0.131335	0.359000	1.284573e+00	0.156000	0.364000	0.069000	0.105000	0.097000	0.614000	9.942841e-01	0.245000	5.644903e-03	0.304000	7.576972e-01	0.104000	2.515786e-02	0.126000	2.515786e-02	0.582000	4.783218e-01	0.311000
6500000	0.359000	1.336998e+00	0.130000	0.407000	0.067000	0.038000	0.042000	0.591000	9.942841e-01	0.212000	5.478071e-03	0.288000	8.458007e-01	0.162000	2.231302e-02	0.146000	2.231302e-02	0.552000	5.130041e-01	0.298000	6.670526e-02	0.261000	5.829970e-01	0.001014	0.000148	0.000016	0.012769	0.001221	0.121758	0.356000	1.323695e+00	0.100000	0.344000	0.052000	0.143000	0.145000	0.595000	9.942841e-01	0.218000	5.423563e-03	0.261000	8.543012e-01	0.195000	2.253727e-02	0.158000	2.253727e-02	0.556000	5.130041e-01	0.579000
7000000	0.329000	1.377716e+00	0.117000	0.419000	0.079000	0.037000	0.039000	0.571000	9.942841e-01	0.229000	5.533126e-03	0.258000	9.347544e-01	0.153000	1.998876e-02	0.170000	1.998876e-02	0.527000	5.557307e-01	0.235000	6.942755e-02	0.249000	5.829970e-01	0.000942	0.000137	0.000015	0.011858	0.001133	0.114463	0.363000	1.377716e+00	0.102000	0.360000	0.059000	0.139000	0.141000	0.596000	9.942841e-01	0.199000	5.369598e-03	0.264000	9.254534e-01	0.177000	2.299255e-02	0.173000	2.299255e-02	0.513000	5.557307e-01	0.393000
7500000	0.312000	1.433941e+00	0.102000	0.348000	0.045000	0.019000	0.019000	0.637000	9.942841e-01	0.182000	5.644903e-03	0.267000	9.826803e-01	0.099000	1.772844e-02	0.179000	1.772844e-02	0.499000	6.020159e-01	0.250000	5.571692e-02	0.240000	5.657668e-01	0.000879	0.000128	0.000014	0.011082	0.001058	0.111961	0.314000	1.433941e+00	0.091000	0.330000	0.042000	0.128000	0.130000	0.592000	9.942841e-01	0.178000	5.263273e-03	0.226000	9.162450e-01	0.060000	2.059751e-02	0.084000	2.059751e-02	0.458000	6.020159e-01	0.239000
8000000	0.296000	1.492461e+00	0.115000	0.378000	0.082000	0.016000	0.020000	0.651000	9.942841e-01	0.159000	5.263273e-03	0.254000	9.632219e-01	0.186000	1.588174e-02	0.186000	1.588174e-02	0.481000	6.456669e-01	0.240000	4.127611e-02	0.282000	5.829970e-01	0.000824	0.000120	0.000013	0.011100	0.000992	0.105633	0.293000	1.492461e+00	0.104000	0.332000	0.066000	0.142000	0.135000	0.576000	9.942841e-01	0.250000	5.107719e-03	0.224000	9.162450e-01	0.170000	1.939800e-02	0.166000	1.901390e-02	0.410000	6.456669e-01	0.182000
8500000	0.313000	1.553370e+00	0.100000	0.352000	0.042000	0.018000	0.022000	0.587000	9.942841e-01	0.283000	5.263273e-03	0.236000	9.729024e-01	0.159000	1.466070e-02	0.132000	1.408584e-02	0.478000	6.994427e-01	0.230000	5.299957e-02	0.276000	5.714529e-01	0.000776	0.000113	0.000012	0.010888	0.000934	0.099710	0.308000	1.553370e+00	0.064000	0.282000	0.046000	0.141000	0.152000	0.578000	9.942841e-01	0.305000	5.107719e-03	0.244000	9.632219e-01	0.129000	1.808658e-02	0.244000	1.755204e-02	0.419000	6.994427e-01	0.238000
9000000	0.299000	1.616764e+00	0.121000	0.373000	0.056000	0.020000	0.015000	0.601000	9.942841e-01	0.218000	5.478071e-03	0.227000	9.925564e-01	0.158000	1.380692e-02	0.174000	1.274540e-02	0.435000	7.576972e-01	0.254000	4.516325e-02	0.249000	5.657668e-01	0.000733	0.000107	0.000011	0.010282	0.000882	0.094270	0.292000	1.616764e+00	0.108000	0.310000	0.044000	0.119000	0.114000	0.612000	9.942841e-01	0.337000	5.107719e-03	0.261000	9.826803e-01	0.166000	1.703330e-02	0.175000	1.636541e-02	0.413000	7.576972e-01	0.231000
9500000	0.261000	1.682746e+00	0.124000	0.420000	0.050000	0.021000	0.021000	0.661000	9.942841e-01	0.314000	5.644903e-03	0.243000	9.536377e-01	0.101000	1.261858e-02	0.095000	1.164842e-02	0.426000	8.126364e-01	0.277000	4.169094e-02	0.258000	5.888562e-01	0.000694	0.000101	0.000011	0.009748	0.000836	0.089959	0.298000	1.666002e+00	0.110000	0.361000	0.075000	0.136000	0.135000	0.590000	9.942841e-01	0.228000	4.762406e-03	0.245000	9.729024e-01	0.251000	1.604136e-02	0.191000	1.510718e-02	0.341000	8.208036e-01	0.285000
10000000	0.270000	1.751420e+00	0.134000	0.324000	0.093000	0.023000	0.011000	0.608000	9.942841e-01	0.252000	5.644903e-03	0.228000	9.441488e-01	0.126000	1.119167e-02	0.132000	1.033122e-02	0.419000	8.803185e-01	0.211000	5.975685e-02	0.265000	5.947743e-01	0.000659	0.000096	0.000010	0.009265	0.000794	0.100104	0.269000	1.733993e+00	0.071000	0.250000	0.034000	0.118000	0.111000	0.604000	9.942841e-01	0.197000	4.668104e-03	0.252000	9.729024e-01	0.261000	1.556726e-02	0.269000	1.525901e-02	0.349000	8.803185e-01	0.270000
10500000	0.240000	1.751420e+00	0.110000	0.351000	0.055000	0.042000	0.038000	0.614000	9.942841e-01	0.324000	5.369598e-03	0.267000	9.826803e-01	0.141000	1.043505e-02	0.150000	9.442022e-03	0.333000	9.441488e-01	0.255000	6.873674e-02	0.228000	5.829970e-01	0.000628	0.000091	0.000010	0.008826	0.000758	0.113650	0.276000	1.769022e+00	0.105000	0.283000	0.062000	0.133000	0.126000	0.593000	9.942841e-01	0.152000	4.810269e-03	0.237000	9.729024e-01	0.173000	1.466070e-02	0.182000	1.466070e-02	0.330000	9.536377e-01	0.296000
11000000	0.256000	1.769022e+00	0.118000	0.391000	0.058000	0.023000	0.012000	0.625000	9.942841e-01	0.304000	5.644903e-03	0.239000	9.632219e-01	0.225000	1.002588e-02	0.199000	8.892162e-03	0.359000	1.022784e+00	0.256000	5.857358e-02	0.238000	6.007519e-01	0.000599	0.000087	0.000009	0.008469	0.000724	0.122433	0.243000	1.769022e+00	0.080000	0.308000	0.043000	0.101000	0.125000	0.615000	9.942841e-01	0.183000	4.907443e-03	0.265000	9.632219e-01	0.165000	1.422741e-02	0.259000	1.394569e-02	0.303000	1.033063e+00	0.235000
11500000	0.251000	1.769022e+00	0.102000	0.372000	0.052000	0.015000	0.032000	0.629000	9.942841e-01	0.326000	5.644903e-03	0.234000	9.536377e-01	0.106000	9.162968e-03	0.205000	8.374323e-03	0.318000	1.107969e+00	0.194000	5.571692e-02	0.264000	5.829970e-01	0.000573	0.000083	0.000009	0.008113	0.000692	0.118101	0.262000	1.804758e+00	0.115000	0.287000	0.053000	0.126000	0.105000	0.630000	9.942841e-01	0.290000	4.668104e-03	0.254000	9.826803e-01	0.248000	1.366954e-02	0.223000	1.287349e-02	0.287000	1.107969e+00	0.238000
12000000	0.244000	1.769022e+00	0.112000	0.427000	0.060000	0.011000	0.010000	0.590000	9.942841e-01	0.231000	5.316169e-03	0.256000	9.729024e-01	0.147000	8.981529e-03	0.067000	7.653555e-03	0.292000	1.200248e+00	0.205000	5.143320e-02	0.245000	5.714529e-01	0.000549	0.000080	0.000009	0.007778	0.000664	0.113351	0.271000	1.804758e+00	0.104000	0.337000	0.095000	0.130000	0.130000	0.584000	9.942841e-01	0.297000	4.762406e-03	0.283000	9.729024e-01	0.313000	1.353353e-02	0.245000	1.200316e-02	0.286000	1.130351e+00	0.231000
12500000	0.266000	1.841217e+00	0.107000	0.323000	0.075000	0.012000	0.015000	0.638000	9.942841e-01	0.268000	5.369598e-03	0.264000	9.826803e-01	0.389000	9.071795e-03	0.212000	7.207846e-03	0.255000	1.287276e+00	0.257000	4.747882e-02	0.249000	5.771961e-01	0.000527	0.000077	0.000008	0.007692	0.000637	0.108845	0.277000	1.822897e+00	0.113000	0.366000	0.052000	0.128000	0.126000	0.597000	9.942841e-01	0.305000	4.762406e-03	0.249000	9.536377e-01	0.272000	1.408584e-02	0.314000	1.249302e-02	0.290000	1.153186e+00	0.222000
13000000	0.239000	1.841217e+00	0.106000	0.396000	0.042000	0.019000	0.027000	0.615000	9.942841e-01	0.157000	5.369598e-03	0.273000	9.632219e-01	0.072000	8.543495e-03	0.033000	6.856315e-03	0.270000	1.394490e+00	0.267000	5.092143e-02	0.259000	5.888562e-01	0.000507	0.000074	0.000008	0.014678	0.000613	0.104660	0.265000	1.822897e+00	0.123000	0.414000	0.049000	0.134000	0.152000	0.616000	9.942841e-01	0.273000	4.621656e-03	0.245000	9.254534e-01	0.423000	1.394569e-02	0.446000	1.236871e-02	0.272000	1.188306e+00	0.253000
13500000	0.252000	1.804758e+00	0.134000	0.354000	0.056000	0.009000	0.016000	0.630000	9.942841e-01	0.193000	5.423563e-03	0.257000	9.925564e-01	0.357000	8.803683e-03	0.278000	6.994822e-03	0.262000	1.394490e+00	0.259000	3.413365e-02	0.238000	5.829970e-01	0.000488	0.000071	0.000008	0.014361	0.000590	0.100805	0.230000	1.786801e+00	0.093000	0.377000	0.066000	0.155000	0.148000	0.614000	9.942841e-01	0.227000	4.810269e-03	0.233000	9.632219e-01	0.392000	1.451482e-02	0.404000	1.261858e-02	0.244000	1.188306e+00	0.253000
14000000	0.279000	1.786801e+00	0.100000	0.295000	0.033000	0.039000	0.027000	0.617000	9.942841e-01	0.279000	5.644903e-03	0.259000	9.729024e-01	0.162000	8.126824e-03	0.132000	6.521929e-03	0.235000	1.394490e+00	0.313000	5.299957e-02	0.242000	5.888562e-01	0.000471	0.000069	0.000007	0.013850	0.000569	0.097659	0.252000	1.786801e+00	0.113000	0.437000	0.051000	0.140000	0.138000	0.606000	9.942841e-01	0.226000	4.762406e-03	0.255000	9.925564e-01	0.106000	1.466070e-02	0.224000	1.366954e-02	0.246000	1.188306e+00	0.241000
14500000	0.249000	1.786801e+00	0.115000	0.440000	0.050000	0.021000	0.021000	0.624000	9.942841e-01	0.314000	5.816816e-03	0.253000	9.826803e-01	0.320000	8.458486e-03	0.280000	6.653681e-03	0.252000	1.408505e+00	0.261000	4.426896e-02	0.259000	5.888562e-01	0.000454	0.000066	0.000007	0.013556	0.000549	0.094584	0.259000	1.822897e+00	0.098000	0.385000	0.055000	0.143000	0.131000	0.586000	9.942841e-01	0.220000	5.056897e-03	0.230000	9.536377e-01	0.212000	1.466070e-02	0.270000	1.408584e-02	0.248000	1.188306e+00	0.234000
15000000	0.241000	1.786801e+00	0.104000	0.374000	0.058000	0.027000	0.030000	0.614000	9.942841e-01	0.168000	5.701635e-03	0.268000	9.632219e-01	0.316000	8.374323e-03	0.217000	6.720551e-03	0.254000	1.408505e+00	0.274000	6.282065e-02	0.279000	5.947743e-01	0.000439	0.000064	0.000007	0.015837	0.000531	0.091420	0.252000	1.822897e+00	0.103000	0.316000	0.037000	0.123000	0.122000	0.625000	9.942841e-01	0.255000	5.210902e-03	0.266000	9.729024e-01	0.241000	1.451482e-02	0.336000	1.510718e-02	0.209000	1.200248e+00	0.289000
15500000	0.237000	1.786801e+00	0.119000	0.300000	0.067000	0.012000	0.014000	0.588000	9.942841e-01	0.290000	5.875276e-03	0.265000	9.441488e-01	0.123000	8.374323e-03	0.101000	6.457035e-03	0.263000	1.408505e+00	0.219000	5.461365e-02	0.245000	5.947743e-01	0.000425	0.000062	0.000007	0.018826	0.000514	0.088475	0.248000	1.822897e+00	0.105000	0.397000	0.078000	0.143000	0.139000	0.627000	9.942841e-01	0.275000	5.210902e-03	0.232000	9.632219e-01	0.126000	1.480804e-02	0.344000	1.572372e-02	0.267000	1.224495e+00	0.272000
16000000	0.258000	1.786801e+00	0.086000	0.419000	0.035000	0.012000	0.009000	0.582000	9.942841e-01	0.238000	5.423563e-03	0.253000	9.925564e-01	0.246000	8.629359e-03	0.222000	6.653681e-03	0.234000	1.366877e+00	0.208000	5.041475e-02	0.236000	5.771961e-01	0.000412	0.000060	0.000006	0.018987	0.000498	0.085977	0.241000	1.804758e+00	0.092000	0.413000	0.046000	0.125000	0.143000	0.642000	9.942841e-01	0.271000	5.159053e-03	0.246000	1.002532e+00	0.101000	1.466070e-02	0.230000	1.669602e-02	0.246000	1.224495e+00	0.293000
16500000	0.259000	1.804758e+00	0.102000	0.355000	0.035000	0.016000	0.012000	0.638000	9.942841e-01	0.297000	5.210902e-03	0.253000	9.729024e-01	0.391000	8.981529e-03	0.295000	6.653681e-03	0.235000	1.339811e+00	0.210000	3.588372e-02	0.259000	5.947743e-01	0.000399	0.000058	0.000006	0.018567	0.000483	0.083746	0.247000	1.769022e+00	0.089000	0.359000	0.053000	0.157000	0.172000	0.647000	9.942841e-01	0.247000	5.263273e-03	0.283000	9.729024e-01	0.388000	1.466070e-02	0.358000	1.686381e-02	0.241000	1.188306e+00	0.255000
17000000	0.289000	1.841217e+00	0.087000	0.343000	0.044000	0.010000	0.015000	0.593000	9.942841e-01	0.285000	5.263273e-03	0.245000	9.536377e-01	0.287000	8.543495e-03	0.308000	6.329177e-03	0.244000	1.366877e+00	0.262000	2.822714e-02	0.252000	5.829970e-01	0.000388	0.000056	0.000006	0.018312	0.000469	0.081478	0.235000	1.769022e+00	0.083000	0.281000	0.046000	0.156000	0.149000	0.604000	9.942841e-01	0.204000	5.159053e-03	0.236000	9.441488e-01	0.199000	1.510718e-02	0.188000	1.686381e-02	0.285000	1.188306e+00	0.241000
17500000	0.263000	1.841217e+00	0.094000	0.318000	0.043000	0.014000	0.006000	0.604000	9.942841e-01	0.307000	5.056897e-03	0.260000	9.632219e-01	0.110000	8.629359e-03	0.207000	5.960594e-03	0.234000	1.380614e+00	0.186000	2.334269e-02	0.269000	5.888562e-01	0.000377	0.000055	0.000006	0.017823	0.000455	0.079351	0.250000	1.804758e+00	0.080000	0.304000	0.065000	0.141000	0.131000	0.636000	9.942841e-01	0.204000	5.006580e-03	0.253000	9.632219e-01	0.319000	1.451482e-02	0.281000	1.636541e-02	0.249000	1.141712e+00	0.251000
18000000	0.237000	1.804758e+00	0.122000	0.331000	0.080000	0.017000	0.020000	0.601000	9.942841e-01	0.194000	5.107719e-03	0.254000	9.729024e-01	0.313000	8.803683e-03	0.340000	5.901285e-03	0.258000	1.408505e+00	0.204000	2.579766e-02	0.261000	5.771961e-01	0.000366	0.000053	0.000006	0.017330	0.000443	0.077885	0.260000	1.804758e+00	0.124000	0.295000	0.061000	0.110000	0.119000	0.600000	9.942841e-01	0.154000	5.107719e-03	0.247000	9.347544e-01	0.133000	1.353353e-02	0.261000	1.604136e-02	0.240000	1.164776e+00	0.260000
18500000	0.267000	1.769022e+00	0.120000	0.355000	0.048000	0.015000	0.008000	0.623000	9.942841e-01	0.294000	5.423563e-03	0.254000	9.729024e-01	0.101000	8.716085e-03	0.145000	5.784432e-03	0.235000	1.408505e+00	0.275000	2.198332e-02	0.255000	5.947743e-01	0.000356	0.000052	0.000006	0.016863	0.000431	0.076187	0.287000	1.878412e+00	0.100000	0.370000	0.073000	0.157000	0.146000	0.587000	9.942841e-01	0.241000	5.159053e-03	0.240000	9.536377e-01	0.220000	1.408584e-02	0.183000	1.556726e-02	0.264000	1.176482e+00	0.250000
19000000	0.282000	1.769022e+00	0.095000	0.369000	0.053000	0.006000	0.007000	0.616000	9.942841e-01	0.223000	5.263273e-03	0.241000	9.729024e-01	0.139000	8.716085e-03	0.157000	5.842567e-03	0.240000	1.380614e+00	0.251000	2.429532e-02	0.235000	5.829970e-01	0.000347	0.000051	0.000005	0.016418	0.000420	0.076944	0.253000	1.859721e+00	0.109000	0.334000	0.055000	0.141000	0.142000	0.621000	9.942841e-01	0.201000	4.858613e-03	0.243000	9.441488e-01	0.331000	1.353353e-02	0.215000	1.525901e-02	0.232000	1.176482e+00	0.269000
19500000	0.232000	1.786801e+00	0.118000	0.265000	0.062000	0.014000	0.017000	0.642000	9.942841e-01	0.215000	5.263273e-03	0.247000	9.826803e-01	0.389000	9.348073e-03	0.326000	5.901285e-03	0.240000	1.366877e+00	0.257000	2.579766e-02	0.247000	5.771961e-01	0.000338	0.000049	0.000005	0.016000	0.000409	0.075649	0.237000	1.859721e+00	0.087000	0.317000	0.043000	0.150000	0.128000	0.588000	9.942841e-01	0.263000	4.907443e-03	0.224000	9.826803e-01	0.294000	1.394569e-02	0.285000	1.572372e-02	0.263000	1.176482e+00	0.247000
20000000	0.282000	1.786801e+00	0.094000	0.299000	0.042000	0.005000	0.005000	0.620000	9.942841e-01	0.291000	5.588735e-03	0.233000	9.441488e-01	0.307000	9.348073e-03	0.255000	6.142121e-03	0.249000	1.339811e+00	0.220000	1.799842e-02	0.274000	5.714529e-01	0.000329	0.000048	0.000005	0.015602	0.000399	0.073801	0.235000	1.822897e+00	0.076000	0.353000	0.038000	0.159000	0.163000	0.605000	9.942841e-01	0.204000	5.107719e-03	0.242000	9.536377e-01	0.310000	1.394569e-02	0.257000	1.541237e-02	0.275000	1.200248e+00	0.230000
20500000	0.247000	1.751420e+00	0.096000	0.392000	0.035000	0.013000	0.012000	0.630000	9.942841e-01	0.220000	5.316169e-03	0.227000	9.729024e-01	0.277000	9.255058e-03	0.190000	6.203851e-03	0.267000	1.380614e+00	0.292000	2.154802e-02	0.243000	5.714529e-01	0.000321	0.000047	0.000005	0.015231	0.000389	0.072492	0.248000	1.786801e+00	0.107000	0.380000	0.081000	0.115000	0.124000	0.630000	9.942841e-01	0.270000	5.369598e-03	0.237000	1.012607e+00	0.051000	1.353353e-02	0.211000	1.451482e-02	0.250000	1.164776e+00	0.219000
21000000	0.267000	1.786801e+00	0.121000	0.378000	0.048000	0.027000	0.021000	0.623000	9.942841e-01	0.220000	5.006580e-03	0.211000	9.536377e-01	0.243000	9.071795e-03	0.242000	6.203851e-03	0.262000	1.408505e+00	0.256000	3.279525e-02	0.271000	5.888562e-01	0.000314	0.000046	0.000005	0.014881	0.000380	0.070891	0.252000	1.786801e+00	0.115000	0.351000	0.057000	0.124000	0.122000	0.647000	9.942841e-01	0.229000	5.056897e-03	0.253000	9.925564e-01	0.430000	1.300287e-02	0.375000	1.408584e-02	0.247000	1.164776e+00	0.259000
21500000	0.238000	1.751420e+00	0.138000	0.424000	0.063000	0.016000	0.016000	0.632000	9.942841e-01	0.276000	5.159053e-03	0.261000	9.632219e-01	0.107000	8.803683e-03	0.237000	6.266200e-03	0.243000	1.380614e+00	0.253000	3.214586e-02	0.261000	6.007519e-01	0.000306	0.000045	0.000005	0.014538	0.000371	0.069263	0.251000	1.751420e+00	0.072000	0.309000	0.041000	0.151000	0.141000	0.606000	9.942841e-01	0.226000	5.107719e-03	0.261000	1.002532e+00	0.320000	1.261858e-02	0.307000	1.380692e-02	0.276000	1.212311e+00	0.256000
22000000	0.256000	1.786801e+00	0.076000	0.345000	0.066000	0.004000	0.002000	0.637000	9.942841e-01	0.207000	5.056897e-03	0.251000	9.632219e-01	0.108000	8.458486e-03	0.061000	6.521929e-03	0.278000	1.380614e+00	0.292000	2.198332e-02	0.248000	6.067895e-01	0.000299	0.000044	0.000005	0.014247	0.000362	0.067690	0.261000	1.786801e+00	0.134000	0.347000	0.073000	0.129000	0.127000	0.628000	9.942841e-01	0.225000	5.006580e-03	0.246000	9.632219e-01	0.215000	1.141776e-02	0.245000	1.339887e-02	0.264000	1.188306e+00	0.284000
22500000	0.249000	1.786801e+00	0.115000	0.301000	0.057000	0.011000	0.013000	0.599000	9.942841e-01	0.303000	5.056897e-03	0.243000	9.536377e-01	0.337000	8.716085e-03	0.432000	6.856315e-03	0.233000	1.339811e+00	0.276000	2.579766e-02	0.229000	5.829970e-01	0.000293	0.000043	0.000005	0.013954	0.000354	0.066186	0.257000	1.859721e+00	0.108000	0.346000	0.062000	0.105000	0.091000	0.625000	9.942841e-01	0.260000	4.668104e-03	0.250000	9.729024e-01	0.334000	1.200316e-02	0.169000	1.339887e-02	0.255000	1.176482e+00	0.298000
23000000	0.250000	1.769022e+00	0.092000	0.352000	0.053000	0.021000	0.015000	0.611000	9.942841e-01	0.300000	5.423563e-03	0.262000	9.536377e-01	0.462000	8.892162e-03	0.197000	7.136127e-03	0.269000	1.394490e+00	0.274000	2.198332e-02	0.238000	5.888562e-01	0.000286	0.000042	0.000004	0.013652	0.000347	0.064776	0.263000	1.878412e+00	0.125000	0.337000	0.064000	0.136000	0.138000	0.575000	9.942841e-01	0.280000	4.956763e-03	0.248000	9.536377e-01	0.067000	1.176548e-02	0.243000	1.353353e-02	0.239000	1.224495e+00	0.208000
23500000	0.262000	1.804758e+00	0.084000	0.337000	0.060000	0.011000	0.011000	0.652000	9.942841e-01	0.255000	5.423563e-03	0.262000	9.729024e-01	0.252000	9.071795e-03	0.266000	6.788094e-03	0.267000	1.408505e+00	0.215000	1.518463e-02	0.244000	5.829970e-01	0.000280	0.000041	0.000004	0.013362	0.000339	0.063461	0.248000	1.841217e+00	0.136000	0.370000	0.048000	0.139000	0.136000	0.590000	9.942841e-01	0.283000	5.263273e-03	0.244000	9.441488e-01	0.363000	1.212380e-02	0.412000	1.380692e-02	0.258000	1.200248e+00	0.235000
24000000	0.236000	1.841217e+00	0.131000	0.410000	0.071000	0.008000	0.009000	0.617000	9.942841e-01	0.228000	5.263273e-03	0.266000	9.632219e-01	0.409000	9.162968e-03	0.354000	6.788094e-03	0.232000	1.380614e+00	0.190000	1.580433e-02	0.252000	6.007519e-01	0.000275	0.000040	0.000004	0.013103	0.000332	0.062859	0.246000	1.804758e+00	0.107000	0.324000	0.051000	0.140000	0.176000	0.630000	9.942841e-01	0.206000	5.107719e-03	0.282000	9.826803e-01	0.373000	1.261858e-02	0.339000	1.394569e-02	0.255000	1.176482e+00	0.241000
24500000	0.236000	1.804758e+00	0.132000	0.425000	0.059000	0.013000	0.010000	0.609000	9.942841e-01	0.245000	5.263273e-03	0.239000	9.441488e-01	0.417000	8.803683e-03	0.304000	6.720551e-03	0.235000	1.326480e+00	0.177000	1.612360e-02	0.266000	5.888562e-01	0.000269	0.000039	0.000004	0.012844	0.000326	0.064458	0.270000	1.841217e+00	0.097000	0.313000	0.052000	0.151000	0.146000	0.577000	9.942841e-01	0.254000	5.533126e-03	0.247000	9.632219e-01	0.359000	1.353353e-02	0.333000	1.480804e-02	0.265000	1.188306e+00	0.238000
25000000	0.277000	1.841217e+00	0.132000	0.344000	0.069000	0.003000	0.002000	0.625000	9.942841e-01	0.166000	5.006580e-03	0.272000	9.347544e-01	0.247000	9.442022e-03	0.219000	6.856315e-03	0.226000	1.353276e+00	0.244000	9.302506e-03	0.248000	5.714529e-01	0.000264	0.000038	0.000004	0.012904	0.000319	0.063263	0.239000	1.804758e+00	0.069000	0.302000	0.029000	0.121000	0.126000	0.579000	9.942841e-01	0.242000	5.369598e-03	0.285000	9.729024e-01	0.074000	1.353353e-02	0.229000	1.366954e-02	0.242000	1.188306e+00	0.239000
25500000	0.233000	1.822897e+00	0.136000	0.379000	0.074000	0.019000	0.017000	0.583000	9.942841e-01	0.201000	5.316169e-03	0.263000	9.729024e-01	0.462000	9.442022e-03	0.285000	6.788094e-03	0.263000	1.408505e+00	0.340000	1.415806e-02	0.271000	6.128879e-01	0.000258	0.000038	0.000004	0.012654	0.000313	0.062116	0.231000	1.822897e+00	0.071000	0.317000	0.061000	0.129000	0.135000	0.606000	9.942841e-01	0.227000	4.858613e-03	0.257000	9.729024e-01	0.237000	1.326555e-02	0.400000	1.353353e-02	0.258000	1.141712e+00	0.205000
26000000	0.252000	1.859721e+00	0.139000	0.360000	0.049000	0.018000	0.017000	0.606000	9.942841e-01	0.260000	5.369598e-03	0.247000	9.632219e-01	0.316000	9.348073e-03	0.254000	6.788094e-03	0.238000	1.422660e+00	0.242000	2.405358e-02	0.268000	5.888562e-01	0.000253	0.000037	0.000004	0.012415	0.000307	0.061006	0.259000	1.822897e+00	0.072000	0.282000	0.052000	0.124000	0.119000	0.605000	9.942841e-01	0.222000	5.006580e-03	0.256000	9.729024e-01	0.109000	1.339887e-02	0.041000	1.437039e-02	0.234000	1.130351e+00	0.287000
26500000	0.207000	1.822897e+00	0.096000	0.367000	0.041000	0.009000	0.011000	0.599000	9.942841e-01	0.292000	5.159053e-03	0.253000	9.826803e-01	0.126000	9.348073e-03	0.231000	6.856315e-03	0.239000	1.394490e+00	0.255000	1.746648e-02	0.227000	5.829970e-01	0.000249	0.000036	0.000004	0.012217	0.000301	0.059879	0.227000	1.786801e+00	0.123000	0.380000	0.080000	0.144000	0.155000	0.612000	9.942841e-01	0.251000	4.907443e-03	0.239000	9.441488e-01	0.287000	1.394569e-02	0.189000	1.495686e-02	0.259000	1.153186e+00	0.261000
27000000	0.246000	1.786801e+00	0.111000	0.399000	0.070000	0.017000	0.020000	0.585000	9.942841e-01	0.280000	5.369598e-03	0.243000	9.826803e-01	0.078000	8.892162e-03	0.159000	6.457035e-03	0.237000	1.394490e+00	0.297000	1.473586e-02	0.272000	5.714529e-01	0.000244	0.000036	0.000004	0.012092	0.000295	0.058803	0.235000	1.822897e+00	0.083000	0.296000	0.055000	0.140000	0.133000	0.608000	9.942841e-01	0.264000	5.210902e-03	0.256000	9.826803e-01	0.235000	1.353353e-02	0.138000	1.510718e-02	0.290000	1.153186e+00	0.227000
27500000	0.265000	1.786801e+00	0.114000	0.327000	0.061000	0.009000	0.009000	0.601000	9.942841e-01	0.247000	5.210902e-03	0.237000	9.925564e-01	0.396000	8.892162e-03	0.255000	6.994822e-03	0.276000	1.353276e+00	0.286000	2.009124e-02	0.256000	5.888562e-01	0.000240	0.000035	0.000004	0.011918	0.000290	0.058654	0.241000	1.822897e+00	0.124000	0.381000	0.063000	0.130000	0.135000	0.617000	9.942841e-01	0.281000	5.159053e-03	0.247000	9.729024e-01	0.350000	1.408584e-02	0.361000	1.495686e-02	0.252000	1.212311e+00	0.252000
28000000	0.239000	1.733993e+00	0.089000	0.323000	0.053000	0.009000	0.005000	0.629000	9.942841e-01	0.259000	5.210902e-03	0.227000	9.826803e-01	0.211000	8.803683e-03	0.226000	6.653681e-03	0.217000	1.380614e+00	0.237000	2.658332e-02	0.243000	5.657668e-01	0.000235	0.000034	0.000004	0.011705	0.000285	0.058413	0.251000	1.859721e+00	0.091000	0.319000	0.049000	0.147000	0.148000	0.628000	9.942841e-01	0.272000	5.478071e-03	0.245000	9.925564e-01	0.185000	1.326555e-02	0.226000	1.466070e-02	0.260000	1.236801e+00	0.292000
28500000	0.272000	1.804758e+00	0.109000	0.404000	0.041000	0.018000	0.023000	0.623000	9.942841e-01	0.245000	5.159053e-03	0.237000	9.632219e-01	0.328000	8.981529e-03	0.396000	6.925223e-03	0.252000	1.380614e+00	0.220000	3.150933e-02	0.232000	5.829970e-01	0.000231	0.000034	0.000004	0.011502	0.000280	0.057392	0.244000	1.859721e+00	0.118000	0.402000	0.074000	0.142000	0.146000	0.601000	9.942841e-01	0.214000	5.316169e-03	0.225000	9.826803e-01	0.168000	1.188373e-02	0.181000	1.353353e-02	0.239000	1.188306e+00	0.234000
29000000	0.274000	1.804758e+00	0.109000	0.353000	0.069000	0.018000	0.018000	0.615000	9.942841e-01	0.310000	4.956763e-03	0.255000	9.632219e-01	0.303000	8.629359e-03	0.142000	6.720551e-03	0.228000	1.366877e+00	0.328000	2.739290e-02	0.284000	5.888562e-01	0.000227	0.000033	0.000004	0.011321	0.000275	0.056421	0.266000	1.897290e+00	0.093000	0.341000	0.039000	0.156000	0.147000	0.649000	9.942841e-01	0.136000	5.316169e-03	0.240000	9.632219e-01	0.268000	1.164842e-02	0.233000	1.261858e-02	0.272000	1.224495e+00	0.267000
29500000	0.228000	1.804758e+00	0.144000	0.376000	0.052000	0.014000	0.016000	0.609000	9.942841e-01	0.210000	5.107719e-03	0.260000	9.925564e-01	0.241000	8.716085e-03	0.294000	6.720551e-03	0.262000	1.394490e+00	0.227000	2.739290e-02	0.250000	5.947743e-01	0.000223	0.000033	0.000003	0.011372	0.000270	0.055463	0.259000	1.916358e+00	0.112000	0.372000	0.063000	0.143000	0.146000	0.631000	9.942841e-01	0.264000	5.210902e-03	0.250000	9.729024e-01	0.125000	1.176548e-02	0.183000	1.236871e-02	0.249000	1.200248e+00	0.270000
30000000	0.240000	1.769022e+00	0.095000	0.347000	0.057000	0.012000	0.009000	0.606000	9.942841e-01	0.254000	5.533126e-03	0.260000	9.729024e-01	0.278000	9.071795e-03	0.292000	6.925223e-03	0.261000	1.366877e+00	0.230000	3.088541e-02	0.252000	5.947743e-01	0.000220	0.000032	0.000003	0.012130	0.000266	0.054561	0.251000	1.878412e+00	0.101000	0.286000	0.049000	0.153000	0.172000	0.617000	9.942841e-01	0.239000	5.159053e-03	0.257000	9.729024e-01	0.172000	1.130415e-02	0.209000	1.176548e-02	0.235000	1.176482e+00	0.271000
30500000	0.229000	1.769022e+00	0.091000	0.306000	0.055000	0.024000	0.024000	0.594000	9.942841e-01	0.268000	5.588735e-03	0.283000	9.826803e-01	0.191000	8.981529e-03	0.226000	7.065121e-03	0.232000	1.339811e+00	0.206000	3.214586e-02	0.272000	5.888562e-01	0.000216	0.000031	0.000003	0.012789	0.000261	0.053723	0.234000	1.804758e+00	0.115000	0.285000	0.044000	0.109000	0.117000	0.625000	9.942841e-01	0.269000	5.107719e-03	0.243000	9.441488e-01	0.247000	1.075284e-02	0.156000	1.130415e-02	0.243000	1.212311e+00	0.266000
31000000	0.238000	1.804758e+00	0.119000	0.373000	0.063000	0.020000	0.010000	0.611000	9.942841e-01	0.241000	5.369598e-03	0.248000	9.441488e-01	0.391000	8.290997e-03	0.307000	6.720551e-03	0.280000	1.366877e+00	0.181000	3.810265e-02	0.238000	5.714529e-01	0.000213	0.000031	0.000003	0.012581	0.000257	0.053178	0.227000	1.804758e+00	0.099000	0.337000	0.060000	0.143000	0.133000	0.629000	9.942841e-01	0.227000	5.210902e-03	0.275000	9.632219e-01	0.388000	1.012665e-02	0.412000	1.064585e-02	0.282000	1.236801e+00	0.247000
31500000	0.260000	1.786801e+00	0.098000	0.326000	0.045000	0.034000	0.029000	0.609000	9.942841e-01	0.260000	5.369598e-03	0.263000	9.536377e-01	0.170000	7.965902e-03	0.253000	6.720551e-03	0.259000	1.353276e+00	0.292000	3.088541e-02	0.248000	5.888562e-01	0.000209	0.000030	0.000003	0.012381	0.000253	0.052697	0.224000	1.804758e+00	0.066000	0.351000	0.037000	0.134000	0.129000	0.615000	9.942841e-01	0.292000	5.107719e-03	0.246000	9.536377e-01	0.484000	1.086091e-02	0.483000	1.141776e-02	0.259000	1.212311e+00	0.210000
32000000	0.236000	1.786801e+00	0.091000	0.300000	0.041000	0.013000	0.014000	0.623000	9.942841e-01	0.247000	5.316169e-03	0.252000	9.729024e-01	0.262000	7.886640e-03	0.286000	6.266200e-03	0.257000	1.353276e+00	0.216000	2.739290e-02	0.287000	5.888562e-01	0.000206	0.000030	0.000003	0.012188	0.000249	0.051873	0.254000	1.841217e+00	0.102000	0.351000	0.034000	0.172000	0.181000	0.617000	9.942841e-01	0.274000	5.159053e-03	0.219000	9.925564e-01	0.389000	1.108032e-02	0.462000	1.212380e-02	0.229000	1.249231e+00	0.268000
32500000	0.254000	1.786801e+00	0.111000	0.328000	0.058000	0.026000	0.027000	0.614000	9.942841e-01	0.266000	5.263273e-03	0.227000	9.826803e-01	0.279000	8.208500e-03	0.217000	6.020499e-03	0.233000	1.326480e+00	0.288000	2.794627e-02	0.258000	6.067895e-01	0.000203	0.000030	0.000003	0.012069	0.000245	0.051080	0.253000	1.822897e+00	0.101000	0.367000	0.060000	0.118000	0.140000	0.612000	9.942841e-01	0.348000	5.369598e-03	0.242000	9.254534e-01	0.229000	1.119167e-02	0.144000	1.224564e-02	0.207000	1.200248e+00	0.254000
33000000	0.261000	1.786801e+00	0.098000	0.347000	0.065000	0.013000	0.007000	0.612000	9.942841e-01	0.290000	5.478071e-03	0.246000	9.826803e-01	0.414000	8.458486e-03	0.257000	6.587475e-03	0.233000	1.353276e+00	0.262000	2.967437e-02	0.224000	5.888562e-01	0.000200	0.000029	0.000003	0.012228	0.000242	0.050445	0.226000	1.786801e+00	0.127000	0.331000	0.050000	0.122000	0.118000	0.585000	9.942841e-01	0.235000	5.423563e-03	0.278000	9.826803e-01	0.445000	1.141776e-02	0.449000	1.274540e-02	0.250000	1.176482e+00	0.267000
33500000	0.233000	1.751420e+00	0.100000	0.397000	0.057000	0.013000	0.012000	0.595000	9.942841e-01	0.242000	5.210902e-03	0.247000	9.536377e-01	0.187000	7.965902e-03	0.261000	6.457035e-03	0.239000	1.366877e+00	0.260000	2.631881e-02	0.254000	5.657668e-01	0.000197	0.000029	0.000003	0.012210	0.000240	0.054531	0.227000	1.751420e+00	0.067000	0.286000	0.039000	0.143000	0.140000	0.611000	9.942841e-01	0.261000	5.533126e-03	0.237000	9.536377e-01	0.379000	1.188373e-02	0.446000	1.339887e-02	0.206000	1.164776e+00	0.206000
34000000	0.233000	1.769022e+00	0.077000	0.404000	0.052000	0.015000	0.016000	0.622000	9.942841e-01	0.213000	5.316169e-03	0.270000	9.536377e-01	0.262000	7.730474e-03	0.375000	6.329177e-03	0.264000	1.394490e+00	0.239000	2.265281e-02	0.274000	5.947743e-01	0.000194	0.000028	0.000003	0.014918	0.000585	0.058552	0.258000	1.786801e+00	0.105000	0.381000	0.074000	0.133000	0.142000	0.616000	9.942841e-01	0.265000	5.369598e-03	0.242000	9.729024e-01	0.217000	1.153251e-02	0.224000	1.261858e-02	0.268000	1.164776e+00	0.268000
34500000	0.242000	1.769022e+00	0.115000	0.419000	0.063000	0.007000	0.014000	0.641000	9.942841e-01	0.210000	5.369598e-03	0.222000	9.632219e-01	0.201000	8.374323e-03	0.192000	6.392786e-03	0.254000	1.394490e+00	0.254000	1.969340e-02	0.235000	5.947743e-01	0.000191	0.000028	0.000003	0.019057	0.000984	0.060947	0.237000	1.769022e+00	0.087000	0.263000	0.058000	0.111000	0.111000	0.637000	9.942841e-01	0.280000	5.478071e-03	0.247000	9.441488e-01	0.228000	1.249302e-02	0.208000	1.300287e-02	0.234000	1.164776e+00	0.237000
35000000	0.247000	1.769022e+00	0.119000	0.372000	0.057000	0.006000	0.005000	0.609000	9.942841e-01	0.176000	5.263273e-03	0.251000	9.826803e-01	0.115000	8.045961e-03	0.308000	6.392786e-03	0.251000	1.353276e+00	0.242000	2.009124e-02	0.211000	6.128879e-01	0.000188	0.000027	0.000003	0.018972	0.000970	0.060451	0.286000	1.769022e+00	0.089000	0.313000	0.043000	0.115000	0.125000	0.605000	9.942841e-01	0.276000	5.533126e-03	0.246000	9.632219e-01	0.352000	1.339887e-02	0.307000	1.408584e-02	0.249000	1.130351e+00	0.243000
35500000	0.251000	1.841217e+00	0.069000	0.321000	0.051000	0.011000	0.011000	0.628000	9.942841e-01	0.171000	5.316169e-03	0.279000	9.729024e-01	0.404000	8.458486e-03	0.323000	6.266200e-03	0.243000	1.353276e+00	0.204000	1.644931e-02	0.255000	5.947743e-01	0.000186	0.000027	0.000003	0.018718	0.000956	0.059641	0.272000	1.769022e+00	0.088000	0.415000	0.034000	0.129000	0.122000	0.597000	9.942841e-01	0.307000	5.478071e-03	0.256000	9.347544e-01	0.228000	1.313355e-02	0.295000	1.437039e-02	0.245000	1.153186e+00	0.276000
36000000	0.267000	1.804758e+00	0.074000	0.320000	0.028000	0.013000	0.014000	0.617000	9.942841e-01	0.243000	5.423563e-03	0.227000	9.925564e-01	0.431000	8.629359e-03	0.420000	6.587475e-03	0.241000	1.380614e+00	0.237000	1.712062e-02	0.257000	5.947743e-01	0.000183	0.000027	0.000003	0.020708	0.000943	0.058820	0.260000	1.841217e+00	0.074000	0.365000	0.041000	0.126000	0.139000	0.610000	9.942841e-01	0.197000	5.369598e-03	0.258000	9.925564e-01	0.177000	1.422741e-02	0.306000	1.510718e-02	0.239000	1.153186e+00	0.255000
36500000	0.249000	1.769022e+00	0.064000	0.314000	0.053000	0.012000	0.012000	0.633000	9.942841e-01	0.250000	5.316169e-03	0.253000	9.632219e-01	0.209000	8.716085e-03	0.294000	6.587475e-03	0.257000	1.408505e+00	0.259000	1.854655e-02	0.255000	6.007519e-01	0.000181	0.000026	0.000003	0.024391	0.000930	0.058025	0.241000	1.841217e+00	0.101000	0.334000	0.054000	0.159000	0.139000	0.626000	9.942841e-01	0.222000	5.159053e-03	0.241000	9.632219e-01	0.258000	1.408584e-02	0.271000	1.541237e-02	0.271000	1.164776e+00	0.254000
37000000	0.248000	1.786801e+00	0.089000	0.208000	0.039000	0.005000	0.008000	0.628000	9.942841e-01	0.256000	5.533126e-03	0.261000	9.536377e-01	0.267000	9.071795e-03	0.190000	6.653681e-03	0.250000	1.408505e+00	0.288000	2.029316e-02	0.248000	5.888562e-01	0.000178	0.000026	0.000003	0.024847	0.000918	0.057515	0.283000	1.859721e+00	0.088000	0.336000	0.054000	0.111000	0.139000	0.598000	9.942841e-01	0.301000	5.107719e-03	0.256000	9.632219e-01	0.229000	1.339887e-02	0.239000	1.556726e-02	0.261000	1.188306e+00	0.317000
37500000	0.250000	1.786801e+00	0.081000	0.288000	0.047000	0.007000	0.009000	0.601000	9.942841e-01	0.275000	5.588735e-03	0.232000	9.536377e-01	0.371000	9.348073e-03	0.357000	6.925223e-03	0.266000	1.366877e+00	0.251000	1.580433e-02	0.277000	5.829970e-01	0.000176	0.000026	0.000003	0.024722	0.000907	0.058641	0.255000	1.859721e+00	0.108000	0.349000	0.056000	0.139000	0.136000	0.619000	9.942841e-01	0.271000	5.006580e-03	0.228000	9.729024e-01	0.163000	1.261858e-02	0.203000	1.408584e-02	0.260000	1.188306e+00	0.204000
38000000	0.249000	1.822897e+00	0.094000	0.365000	0.051000	0.005000	0.007000	0.612000	9.942841e-01	0.165000	5.588735e-03	0.246000	9.632219e-01	0.224000	9.162968e-03	0.275000	6.720551e-03	0.269000	1.366877e+00	0.229000	1.387771e-02	0.248000	5.829970e-01	0.000173	0.000025	0.000003	0.024409	0.000895	0.058313	0.234000	1.822897e+00	0.121000	0.411000	0.061000	0.125000	0.123000	0.621000	9.942841e-01	0.220000	4.858613e-03	0.255000	9.536377e-01	0.266000	1.261858e-02	0.204000	1.366954e-02	0.264000	1.188306e+00	0.285000
38500000	0.237000	1.822897e+00	0.089000	0.368000	0.039000	0.018000	0.016000	0.611000	9.942841e-01	0.217000	5.423563e-03	0.233000	9.441488e-01	0.346000	9.071795e-03	0.299000	6.856315e-03	0.250000	1.394490e+00	0.322000	2.242741e-02	0.223000	5.888562e-01	0.000171	0.000025	0.000003	0.024092	0.000883	0.058185	0.244000	1.859721e+00	0.122000	0.338000	0.057000	0.101000	0.104000	0.645000	9.942841e-01	0.236000	4.668104e-03	0.271000	9.826803e-01	0.209000	1.249302e-02	0.061000	1.366954e-02	0.267000	1.224495e+00	0.271000
39000000	0.258000	1.822897e+00	0.137000	0.345000	0.109000	0.013000	0.015000	0.647000	9.942841e-01	0.287000	5.533126e-03	0.226000	9.826803e-01	0.259000	9.827359e-03	0.200000	7.136127e-03	0.258000	1.380614e+00	0.297000	2.429532e-02	0.240000	5.888562e-01	0.000169	0.000025	0.000003	0.023784	0.000872	0.059744	0.239000	1.859721e+00	0.070000	0.251000	0.034000	0.124000	0.119000	0.614000	9.942841e-01	0.320000	4.621656e-03	0.236000	9.632219e-01	0.484000	1.224564e-02	0.321000	1.326555e-02	0.234000	1.153186e+00	0.275000
39500000	0.237000	1.786801e+00	0.136000	0.361000	0.069000	0.015000	0.015000	0.629000	9.942841e-01	0.263000	5.263273e-03	0.266000	9.536377e-01	0.419000	9.926125e-03	0.296000	7.502004e-03	0.234000	1.353276e+00	0.223000	1.911138e-02	0.272000	6.067895e-01	0.000167	0.000024	0.000003	0.023482	0.000861	0.059043	0.244000	1.786801e+00	0.099000	0.391000	0.064000	0.124000	0.127000	0.583000	9.942841e-01	0.307000	4.715019e-03	0.271000	9.536377e-01	0.187000	1.236871e-02	0.244000	1.274540e-02	0.227000	1.176482e+00	0.238000
40000000	0.231000	1.804758e+00	0.087000	0.323000	0.056000	0.011000	0.013000	0.604000	9.942841e-01	0.285000	5.263273e-03	0.265000	9.729024e-01	0.248000	1.053992e-02	0.249000	7.653555e-03	0.228000	1.380614e+00	0.273000	1.387771e-02	0.243000	5.771961e-01	0.000165	0.000024	0.000003	0.023190	0.000850	0.058307	0.273000	1.822897e+00	0.110000	0.362000	0.067000	0.131000	0.143000	0.572000	9.942841e-01	0.336000	4.762406e-03	0.256000	9.729024e-01	0.335000	1.261858e-02	0.351000	1.287349e-02	0.262000	1.164776e+00	0.247000
40500000	0.254000	1.804758e+00	0.110000	0.370000	0.071000	0.014000	0.005000	0.639000	9.942841e-01	0.320000	5.107719e-03	0.244000	9.254534e-01	0.119000	9.536916e-03	0.080000	7.136127e-03	0.255000	1.436958e+00	0.279000	1.533724e-02	0.243000	5.714529e-01	0.000163	0.000024	0.000003	0.022905	0.000839	0.057616	0.270000	1.822897e+00	0.096000	0.303000	0.062000	0.146000	0.139000	0.612000	9.942841e-01	0.196000	4.858613e-03	0.245000	9.632219e-01	0.346000	1.300287e-02	0.402000	1.366954e-02	0.250000	1.188306e+00	0.235000
41000000	0.250000	1.804758e+00	0.136000	0.386000	0.068000	0.014000	0.009000	0.643000	9.942841e-01	0.262000	5.210902e-03	0.263000	9.071282e-01	0.245000	9.255058e-03	0.242000	6.587475e-03	0.241000	1.394490e+00	0.288000	1.533724e-02	0.273000	5.829970e-01	0.000161	0.000023	0.000002	0.022817	0.000829	0.056910	0.245000	1.804758e+00	0.105000	0.396000	0.047000	0.105000	0.111000	0.619000	9.942841e-01	0.235000	4.715019e-03	0.246000	9.441488e-01	0.318000	1.408584e-02	0.314000	1.466070e-02	0.243000	1.188306e+00	0.253000
41500000	0.231000	1.841217e+00	0.094000	0.358000	0.052000	0.012000	0.022000	0.606000	9.942841e-01	0.272000	5.478071e-03	0.260000	9.826803e-01	0.497000	9.632764e-03	0.223000	6.653681e-03	0.236000	1.394490e+00	0.219000	2.851082e-02	0.258000	5.771961e-01	0.000159	0.000023	0.000002	0.023300	0.000819	0.056230	0.233000	1.733993e+00	0.102000	0.357000	0.078000	0.146000	0.148000	0.600000	9.942841e-01	0.174000	4.621656e-03	0.263000	9.925564e-01	0.287000	1.437039e-02	0.360000	1.525901e-02	0.264000	1.236801e+00	0.195000
42000000	0.283000	1.804758e+00	0.101000	0.288000	0.047000	0.024000	0.025000	0.608000	9.942841e-01	0.198000	5.369598e-03	0.245000	9.536377e-01	0.265000	9.729575e-03	0.227000	6.653681e-03	0.235000	1.422660e+00	0.277000	2.478612e-02	0.251000	5.888562e-01	0.000157	0.000023	0.000002	0.025579	0.000810	0.055563	0.264000	1.804758e+00	0.095000	0.343000	0.066000	0.133000	0.136000	0.595000	9.942841e-01	0.125000	4.858613e-03	0.242000	9.632219e-01	0.084000	1.394569e-02	0.228000	1.480804e-02	0.264000	1.249231e+00	0.194000
42500000	0.266000	1.822897e+00	0.112000	0.364000	0.080000	0.015000	0.014000	0.623000	9.942841e-01	0.241000	5.316169e-03	0.275000	9.536377e-01	0.202000	9.729575e-03	0.205000	6.457035e-03	0.242000	1.326480e+00	0.226000	2.685048e-02	0.214000	5.947743e-01	0.000155	0.000023	0.000002	0.026691	0.000800	0.054913	0.269000	1.841217e+00	0.085000	0.322000	0.045000	0.117000	0.103000	0.604000	9.942841e-01	0.184000	4.858613e-03	0.251000	9.632219e-01	0.390000	1.326555e-02	0.353000	1.451482e-02	0.235000	1.249231e+00	0.290000
43000000	0.275000	1.822897e+00	0.088000	0.310000	0.056000	0.008000	0.008000	0.619000	9.942841e-01	0.263000	5.423563e-03	0.242000	9.441488e-01	0.345000	9.442022e-03	0.393000	6.329177e-03	0.252000	1.380614e+00	0.205000	1.533724e-02	0.239000	5.714529e-01	0.000153	0.000022	0.000002	0.026398	0.000791	0.054315	0.254000	1.841217e+00	0.116000	0.349000	0.068000	0.104000	0.114000	0.646000	9.942841e-01	0.207000	5.006580e-03	0.263000	9.632219e-01	0.176000	1.300287e-02	0.136000	1.353353e-02	0.227000	1.200248e+00	0.279000
43500000	0.269000	1.859721e+00	0.116000	0.308000	0.053000	0.008000	0.009000	0.626000	9.942841e-01	0.307000	5.533126e-03	0.244000	9.347544e-01	0.394000	9.926125e-03	0.250000	6.457035e-03	0.248000	1.380614e+00	0.270000	1.293949e-02	0.277000	6.007519e-01	0.000151	0.000022	0.000002	0.027060	0.000782	0.053701	0.251000	1.841217e+00	0.096000	0.333000	0.045000	0.112000	0.102000	0.615000	9.942841e-01	0.271000	4.907443e-03	0.235000	9.536377e-01	0.306000	1.261858e-02	0.255000	1.274540e-02	0.244000	1.164776e+00	0.246000
44000000	0.260000	1.822897e+00	0.100000	0.329000	0.050000	0.017000	0.017000	0.611000	9.942841e-01	0.275000	5.588735e-03	0.230000	9.536377e-01	0.177000	9.348073e-03	0.290000	6.392786e-03	0.231000	1.366877e+00	0.231000	1.549138e-02	0.216000	5.947743e-01	0.000150	0.000022	0.000002	0.026811	0.000773	0.053091	0.258000	1.841217e+00	0.090000	0.297000	0.050000	0.159000	0.150000	0.611000	9.942841e-01	0.224000	4.762406e-03	0.254000	9.729024e-01	0.383000	1.261858e-02	0.427000	1.249302e-02	0.218000	1.188306e+00	0.219000
44500000	0.251000	1.786801e+00	0.111000	0.320000	0.067000	0.014000	0.012000	0.605000	9.942841e-01	0.186000	5.478071e-03	0.253000	9.632219e-01	0.277000	9.632764e-03	0.299000	6.392786e-03	0.256000	1.394490e+00	0.242000	1.854655e-02	0.243000	5.947743e-01	0.000148	0.000022	0.000002	0.026540	0.000764	0.052525	0.273000	1.841217e+00	0.101000	0.348000	0.054000	0.106000	0.119000	0.621000	9.942841e-01	0.327000	4.668104e-03	0.266000	1.002532e+00	0.396000	1.236871e-02	0.285000	1.212380e-02	0.257000	1.200248e+00	0.282000
45000000	0.245000	1.786801e+00	0.113000	0.385000	0.072000	0.007000	0.006000	0.631000	9.942841e-01	0.301000	5.316169e-03	0.257000	9.826803e-01	0.273000	9.926125e-03	0.340000	6.587475e-03	0.233000	1.366877e+00	0.291000	1.644931e-02	0.257000	5.888562e-01	0.000146	0.000021	0.000002	0.026244	0.000756	0.052104	0.221000	1.822897e+00	0.127000	0.363000	0.057000	0.131000	0.123000	0.631000	9.942841e-01	0.269000	4.907443e-03	0.246000	9.632219e-01	0.310000	1.300287e-02	0.354000	1.313355e-02	0.254000	1.153186e+00	0.266000
45500000	0.235000	1.786801e+00	0.084000	0.377000	0.043000	0.009000	0.016000	0.633000	9.942841e-01	0.313000	5.316169e-03	0.255000	9.729024e-01	0.125000	9.926125e-03	0.346000	6.720551e-03	0.248000	1.353276e+00	0.223000	1.533724e-02	0.268000	5.829970e-01	0.000145	0.000021	0.000002	0.025955	0.000747	0.053559	0.257000	1.859721e+00	0.122000	0.382000	0.063000	0.158000	0.159000	0.618000	9.942841e-01	0.191000	4.810269e-03	0.235000	9.826803e-01	0.183000	1.326555e-02	0.211000	1.326555e-02	0.254000	1.200248e+00	0.242000
46000000	0.242000	1.804758e+00	0.097000	0.226000	0.045000	0.011000	0.014000	0.621000	9.942841e-01	0.246000	5.478071e-03	0.260000	9.925564e-01	0.028000	9.162968e-03	0.239000	6.392786e-03	0.246000	1.408505e+00	0.225000	1.281074e-02	0.250000	5.714529e-01	0.000143	0.000021	0.000002	0.025674	0.000739	0.056485	0.238000	1.859721e+00	0.086000	0.344000	0.077000	0.161000	0.158000	0.585000	9.942841e-01	0.283000	4.858613e-03	0.254000	9.536377e-01	0.415000	1.339887e-02	0.429000	1.353353e-02	0.268000	1.176482e+00	0.220000
46500000	0.234000	1.841217e+00	0.111000	0.389000	0.062000	0.007000	0.007000	0.601000	9.942841e-01	0.214000	5.263273e-03	0.241000	9.826803e-01	0.330000	8.716085e-03	0.213000	6.020499e-03	0.256000	1.394490e+00	0.292000	8.587295e-03	0.225000	5.888562e-01	0.000142	0.000021	0.000002	0.025397	0.000731	0.059676	0.244000	1.822897e+00	0.111000	0.337000	0.051000	0.131000	0.147000	0.610000	9.942841e-01	0.355000	5.263273e-03	0.231000	9.729024e-01	0.272000	1.339887e-02	0.305000	1.422741e-02	0.264000	1.188306e+00	0.279000
47000000	0.252000	1.841217e+00	0.102000	0.362000	0.071000	0.006000	0.005000	0.612000	9.942841e-01	0.202000	5.210902e-03	0.243000	9.441488e-01	0.326000	8.374323e-03	0.229000	5.842567e-03	0.240000	1.366877e+00	0.254000	1.007728e-02	0.267000	6.007519e-01	0.000140	0.000020	0.000002	0.025128	0.000724	0.059477	0.258000	1.822897e+00	0.134000	0.252000	0.053000	0.137000	0.143000	0.632000	9.942841e-01	0.194000	5.056897e-03	0.246000	9.632219e-01	0.153000	1.326555e-02	0.170000	1.366954e-02	0.259000	1.212311e+00	0.243000
47500000	0.241000	1.804758e+00	0.127000	0.370000	0.069000	0.007000	0.007000	0.621000	9.942841e-01	0.277000	5.533126e-03	0.241000	9.347544e-01	0.211000	8.629359e-03	0.324000	6.203851e-03	0.267000	1.366877e+00	0.223000	9.682148e-03	0.232000	5.947743e-01	0.000139	0.000020	0.000002	0.024872	0.000716	0.058871	0.263000	1.822897e+00	0.087000	0.346000	0.055000	0.128000	0.150000	0.608000	9.942841e-01	0.297000	5.107719e-03	0.232000	9.441488e-01	0.160000	1.300287e-02	0.145000	1.394569e-02	0.275000	1.188306e+00	0.237000
48000000	0.250000	1.804758e+00	0.128000	0.334000	0.068000	0.003000	0.004000	0.620000	9.942841e-01	0.221000	5.263273e-03	0.249000	9.347544e-01	0.064000	8.458486e-03	0.162000	6.266200e-03	0.258000	1.366877e+00	0.269000	7.465436e-03	0.253000	6.007519e-01	0.000137	0.000020	0.000002	0.024645	0.000709	0.058260	0.257000	1.786801e+00	0.100000	0.342000	0.032000	0.154000	0.158000	0.578000	9.942841e-01	0.307000	5.210902e-03	0.266000	9.632219e-01	0.333000	1.287349e-02	0.320000	1.353353e-02	0.265000	1.200248e+00	0.234000
48500000	0.245000	1.804758e+00	0.085000	0.338000	0.047000	0.007000	0.007000	0.597000	9.942841e-01	0.260000	5.588735e-03	0.248000	9.729024e-01	0.298000	7.886640e-03	0.347000	6.020499e-03	0.251000	1.380614e+00	0.249000	7.692792e-03	0.229000	6.128879e-01	0.000136	0.000020	0.000002	0.024453	0.000701	0.057794	0.253000	1.841217e+00	0.114000	0.256000	0.057000	0.142000	0.157000	0.601000	9.942841e-01	0.168000	5.056897e-03	0.239000	9.729024e-01	0.362000	1.394569e-02	0.399000	1.437039e-02	0.256000	1.200248e+00	0.208000
49000000	0.268000	1.822897e+00	0.116000	0.382000	0.058000	0.006000	0.007000	0.616000	9.942841e-01	0.247000	5.423563e-03	0.236000	9.441488e-01	0.404000	8.543495e-03	0.333000	6.203851e-03	0.240000	1.408505e+00	0.270000	9.302506e-03	0.267000	6.067895e-01	0.000134	0.000020	0.000002	0.024204	0.000694	0.058164	0.243000	1.878412e+00	0.081000	0.314000	0.054000	0.151000	0.161000	0.590000	9.942841e-01	0.309000	5.159053e-03	0.264000	1.022784e+00	0.351000	1.408584e-02	0.342000	1.510718e-02	0.266000	1.200248e+00	0.227000
49500000	0.224000	1.786801e+00	0.103000	0.359000	0.045000	0.007000	0.005000	0.618000	9.942841e-01	0.316000	5.423563e-03	0.240000	9.632219e-01	0.113000	9.162968e-03	0.173000	6.587475e-03	0.243000	1.380614e+00	0.269000	8.760770e-03	0.267000	5.657668e-01	0.000133	0.000019	0.000002	0.023961	0.000687	0.058024	0.240000	1.878412e+00	0.107000	0.325000	0.065000	0.135000	0.124000	0.628000	9.942841e-01	0.151000	5.210902e-03	0.234000	9.826803e-01	0.306000	1.437039e-02	0.230000	1.451482e-02	0.238000	1.188306e+00	0.251000
50000000	0.278000	1.786801e+00	0.129000	0.340000	0.071000	0.005000	0.003000	0.625000	9.942841e-01	0.296000	5.588735e-03	0.275000	9.536377e-01	0.257000	8.803683e-03	0.197000	6.457035e-03	0.247000	1.353276e+00	0.256000	1.159164e-02	0.256000	6.067895e-01	0.000132	0.000019	0.000002	0.023721	0.000680	0.058196	0.236000	1.804758e+00	0.093000	0.341000	0.043000	0.162000	0.159000	0.609000	9.942841e-01	0.287000	5.210902e-03	0.251000	9.826803e-01	0.342000	1.451482e-02	0.285000	1.495686e-02	0.234000	1.141712e+00	0.228000
50500000	0.246000	1.786801e+00	0.084000	0.398000	0.046000	0.010000	0.016000	0.595000	9.942841e-01	0.167000	5.369598e-03	0.247000	9.729024e-01	0.303000	8.892162e-03	0.214000	6.392786e-03	0.259000	1.394490e+00	0.273000	8.760770e-03	0.238000	5.829970e-01	0.000130	0.000019	0.000002	0.023486	0.000673	0.057948	0.264000	1.841217e+00	0.080000	0.311000	0.038000	0.137000	0.150000	0.620000	9.942841e-01	0.208000	5.588735e-03	0.264000	9.536377e-01	0.430000	1.510718e-02	0.463000	1.588174e-02	0.262000	1.141712e+00	0.277000
51000000	0.240000	1.751420e+00	0.106000	0.384000	0.056000	0.007000	0.003000	0.650000	9.942841e-01	0.281000	5.316169e-03	0.218000	9.826803e-01	0.238000	8.892162e-03	0.158000	6.653681e-03	0.233000	1.313281e+00	0.241000	9.490429e-03	0.245000	6.007519e-01	0.000129	0.000019	0.000002	0.023256	0.000667	0.060516	0.264000	1.841217e+00	0.091000	0.310000	0.059000	0.134000	0.130000	0.590000	9.942841e-01	0.278000	5.588735e-03	0.256000	9.536377e-01	0.247000	1.495686e-02	0.232000	1.703330e-02	0.275000	1.153186e+00	0.246000
51500000	0.248000	1.786801e+00	0.093000	0.428000	0.062000	0.007000	0.008000	0.606000	9.942841e-01	0.238000	5.423563e-03	0.277000	9.632219e-01	0.290000	8.629359e-03	0.362000	6.994822e-03	0.273000	1.366877e+00	0.192000	6.621248e-03	0.222000	5.888562e-01	0.000128	0.000019	0.000002	0.023059	0.000660	0.062856	0.233000	1.804758e+00	0.084000	0.297000	0.032000	0.124000	0.133000	0.576000	9.942841e-01	0.224000	5.423563e-03	0.255000	9.441488e-01	0.329000	1.525901e-02	0.363000	1.686381e-02	0.233000	1.176482e+00	0.265000
52000000	0.268000	1.804758e+00	0.134000	0.343000	0.061000	0.003000	0.003000	0.650000	9.942841e-01	0.248000	5.423563e-03	0.260000	9.632219e-01	0.289000	8.458486e-03	0.131000	6.720551e-03	0.260000	1.436958e+00	0.239000	5.530531e-03	0.219000	5.829970e-01	0.000127	0.000018	0.000002	0.024791	0.000657	0.062647	0.233000	1.786801e+00	0.107000	0.330000	0.060000	0.150000	0.157000	0.614000	9.942841e-01	0.187000	5.210902e-03	0.255000	9.441488e-01	0.448000	1.466070e-02	0.258000	1.720449e-02	0.230000	1.176482e+00	0.261000
52500000	0.266000	1.804758e+00	0.127000	0.382000	0.055000	0.004000	0.006000	0.685000	9.942841e-01	0.245000	5.588735e-03	0.273000	9.729024e-01	0.339000	8.716085e-03	0.309000	6.653681e-03	0.231000	1.408505e+00	0.381000	5.475501e-03	0.261000	5.657668e-01	0.000125	0.000018	0.000002	0.024559	0.000651	0.064284	0.254000	1.786801e+00	0.096000	0.312000	0.061000	0.166000	0.154000	0.592000	9.942841e-01	0.208000	4.907443e-03	0.232000	9.536377e-01	0.084000	1.510718e-02	0.232000	1.808658e-02	0.259000	1.212311e+00	0.259000
53000000	0.251000	1.841217e+00	0.131000	0.316000	0.066000	0.012000	0.008000	0.615000	9.942841e-01	0.268000	5.316169e-03	0.229000	9.347544e-01	0.094000	8.126824e-03	0.203000	6.266200e-03	0.264000	1.380614e+00	0.294000	5.475501e-03	0.256000	6.007519e-01	0.000124	0.000018	0.000002	0.024338	0.000645	0.066030	0.265000	1.751420e+00	0.094000	0.330000	0.064000	0.135000	0.141000	0.623000	9.942841e-01	0.193000	4.858613e-03	0.259000	9.729024e-01	0.297000	1.422741e-02	0.315000	1.703330e-02	0.260000	1.188306e+00	0.252000
53500000	0.235000	1.804758e+00	0.105000	0.241000	0.057000	0.011000	0.016000	0.615000	9.942841e-01	0.240000	5.316169e-03	0.256000	9.632219e-01	0.424000	8.629359e-03	0.272000	6.788094e-03	0.246000	1.353276e+00	0.418000	5.475501e-03	0.235000	6.067895e-01	0.000123	0.000018	0.000002	0.024178	0.000638	0.065608	0.244000	1.786801e+00	0.109000	0.328000	0.064000	0.129000	0.138000	0.613000	9.942841e-01	0.249000	4.858613e-03	0.278000	9.632219e-01	0.146000	1.466070e-02	0.217000	1.720449e-02	0.262000	1.200248e+00	0.222000
54000000	0.266000	1.804758e+00	0.129000	0.334000	0.075000	0.005000	0.012000	0.625000	9.942841e-01	0.182000	5.263273e-03	0.225000	9.632219e-01	0.262000	8.126824e-03	0.339000	6.720551e-03	0.258000	1.339811e+00	0.416000	5.475501e-03	0.239000	5.829970e-01	0.000122	0.000018	0.000002	0.023961	0.000633	0.065205	0.273000	1.822897e+00	0.114000	0.378000	0.039000	0.139000	0.137000	0.600000	9.942841e-01	0.309000	4.907443e-03	0.240000	9.632219e-01	0.125000	1.466070e-02	0.238000	1.686381e-02	0.240000	1.200248e+00	0.295000
54500000	0.236000	1.769022e+00	0.109000	0.434000	0.054000	0.001000	0.003000	0.627000	9.942841e-01	0.239000	5.159053e-03	0.231000	9.729024e-01	0.076000	8.208500e-03	0.135000	6.587475e-03	0.218000	1.366877e+00	0.316000	5.475501e-03	0.241000	5.657668e-01	0.000121	0.000018	0.000002	0.023938	0.000627	0.064610	0.278000	1.859721e+00	0.086000	0.338000	0.048000	0.154000	0.152000	0.598000	9.942841e-01	0.250000	4.907443e-03	0.255000	9.441488e-01	0.161000	1.510718e-02	0.163000	1.652989e-02	0.264000	1.200248e+00	0.204000
55000000	0.293000	1.751420e+00	0.133000	0.319000	0.081000	0.003000	0.006000	0.653000	9.942841e-01	0.217000	5.210902e-03	0.250000	9.729024e-01	0.111000	7.577400e-03	0.126000	6.266200e-03	0.242000	1.366877e+00	0.333000	5.475501e-03	0.245000	5.714529e-01	0.000120	0.000017	0.000002	0.023788	0.000621	0.064716	0.263000	1.878412e+00	0.099000	0.273000	0.041000	0.129000	0.115000	0.612000	9.942841e-01	0.248000	4.858613e-03	0.255000	9.536377e-01	0.270000	1.541237e-02	0.223000	1.703330e-02	0.241000	1.176482e+00	0.254000
55500000	0.260000	1.751420e+00	0.117000	0.376000	0.060000	0.004000	0.002000	0.636000	9.942841e-01	0.249000	5.316169e-03	0.239000	9.632219e-01	0.117000	7.502004e-03	0.136000	6.266200e-03	0.263000	1.436958e+00	0.517000	5.475501e-03	0.255000	5.829970e-01	0.000119	0.000017	0.000002	0.023598	0.000616	0.064423	0.281000	1.841217e+00	0.127000	0.365000	0.081000	0.157000	0.154000	0.628000	9.942841e-01	0.320000	5.159053e-03	0.241000	9.632219e-01	0.142000	1.556726e-02	0.207000	1.669602e-02	0.274000	1.188306e+00	0.256000
56000000	0.255000	1.786801e+00	0.098000	0.335000	0.080000	0.004000	0.009000	0.603000	9.942841e-01	0.285000	5.369598e-03	0.277000	9.826803e-01	0.361000	7.653555e-03	0.204000	6.203851e-03	0.261000	1.408505e+00	0.383000	5.475501e-03	0.260000	6.128879e-01	0.000118	0.000017	0.000002	0.023393	0.000610	0.063930	0.236000	1.804758e+00	0.126000	0.325000	0.064000	0.108000	0.119000	0.611000	9.942841e-01	0.227000	5.369598e-03	0.236000	9.632219e-01	0.305000	1.495686e-02	0.224000	1.636541e-02	0.235000	1.212311e+00	0.294000
56500000	0.232000	1.786801e+00	0.107000	0.332000	0.050000	0.005000	0.005000	0.624000	9.942841e-01	0.304000	5.263273e-03	0.262000	9.536377e-01	0.139000	7.577400e-03	0.179000	6.203851e-03	0.239000	1.339811e+00	0.434000	5.475501e-03	0.249000	5.947743e-01	0.000117	0.000017	0.000002	0.023188	0.000605	0.063386	0.246000	1.769022e+00	0.102000	0.387000	0.076000	0.160000	0.158000	0.618000	9.942841e-01	0.235000	5.316169e-03	0.254000	9.632219e-01	0.158000	1.572372e-02	0.281000	1.720449e-02	0.241000	1.188306e+00	0.226000
57000000	0.248000	1.786801e+00	0.115000	0.325000	0.083000	0.007000	0.007000	0.630000	9.942841e-01	0.200000	5.423563e-03	0.239000	9.632219e-01	0.413000	7.427358e-03	0.254000	6.266200e-03	0.244000	1.339811e+00	0.333000	5.475501e-03	0.248000	5.947743e-01	0.000116	0.000017	0.000002	0.022988	0.000599	0.062890	0.239000	1.769022e+00	0.083000	0.350000	0.066000	0.156000	0.143000	0.607000	9.942841e-01	0.298000	5.533126e-03	0.248000	9.925564e-01	0.386000	1.703330e-02	0.345000	1.901390e-02	0.229000	1.153186e+00	0.319000
57500000	0.240000	1.786801e+00	0.104000	0.336000	0.047000	0.013000	0.015000	0.654000	9.942841e-01	0.211000	5.423563e-03	0.260000	1.002532e+00	0.458000	7.653555e-03	0.351000	6.653681e-03	0.251000	1.394490e+00	0.290000	5.475501e-03	0.241000	5.888562e-01	0.000115	0.000017	0.000002	0.022807	0.000595	0.062582	0.274000	1.769022e+00	0.099000	0.336000	0.053000	0.132000	0.137000	0.609000	9.942841e-01	0.300000	5.478071e-03	0.248000	9.826803e-01	0.261000	1.737739e-02	0.186000	1.882471e-02	0.247000	1.176482e+00	0.230000
58000000	0.235000	1.786801e+00	0.075000	0.294000	0.062000	0.003000	0.003000	0.589000	9.942841e-01	0.173000	5.816816e-03	0.250000	9.632219e-01	0.284000	8.126824e-03	0.184000	6.457035e-03	0.240000	1.394490e+00	0.295000	5.475501e-03	0.238000	5.888562e-01	0.000114	0.000017	0.000002	0.022625	0.000589	0.062170	0.284000	1.769022e+00	0.107000	0.341000	0.042000	0.160000	0.157000	0.601000	9.942841e-01	0.182000	5.588735e-03	0.261000	1.002532e+00	0.395000	1.652989e-02	0.306000	1.882471e-02	0.248000	1.224495e+00	0.269000
58500000	0.230000	1.804758e+00	0.091000	0.314000	0.050000	0.006000	0.013000	0.620000	9.942841e-01	0.274000	5.816816e-03	0.239000	9.729024e-01	0.148000	8.374323e-03	0.372000	6.203851e-03	0.252000	1.436958e+00	0.435000	5.475501e-03	0.226000	5.947743e-01	0.000113	0.000016	0.000002	0.022437	0.000584	0.061653	0.241000	1.769022e+00	0.100000	0.314000	0.062000	0.151000	0.151000	0.597000	9.942841e-01	0.217000	5.210902e-03	0.231000	9.347544e-01	0.210000	1.686381e-02	0.243000	1.808658e-02	0.264000	1.249231e+00	0.236000
59000000	0.262000	1.804758e+00	0.120000	0.380000	0.046000	0.006000	0.008000	0.618000	9.942841e-01	0.223000	5.423563e-03	0.260000	9.632219e-01	0.324000	9.255058e-03	0.315000	6.521929e-03	0.238000	1.380614e+00	0.527000	5.475501e-03	0.266000	6.007519e-01	0.000112	0.000016	0.000002	0.022263	0.000579	0.061134	0.266000	1.786801e+00	0.101000	0.325000	0.065000	0.143000	0.143000	0.600000	9.942841e-01	0.196000	5.316169e-03	0.241000	9.925564e-01	0.335000	1.669602e-02	0.300000	1.790661e-02	0.228000	1.212311e+00	0.277000
59500000	0.251000	1.841217e+00	0.103000	0.323000	0.057000	0.012000	0.013000	0.608000	9.942841e-01	0.190000	5.316169e-03	0.249000	9.441488e-01	0.523000	9.536916e-03	0.401000	6.521929e-03	0.251000	1.380614e+00	0.646000	5.475501e-03	0.255000	5.888562e-01	0.000111	0.000016	0.000002	0.022256	0.000575	0.060637	0.248000	1.751420e+00	0.091000	0.387000	0.056000	0.127000	0.131000	0.624000	9.942841e-01	0.000000	5.056897e-03	0.275000	9.729024e-01	0.288000	1.720449e-02	0.309000	1.720449e-02	0.237000	1.188306e+00	0.344000
60000000	0.264000	1.841217e+00	0.115000	0.302000	0.065000	0.015000	0.013000	0.631000	9.942841e-01	0.311000	5.107719e-03	0.237000	9.536377e-01	0.315000	9.162968e-03	0.230000	6.457035e-03	0.235000	1.380614e+00	0.554000	5.475501e-03	0.253000	5.829970e-01	0.000110	0.000016	0.000002	0.022218	0.000570	0.060136	0.254000	1.786801e+00	0.064000	0.280000	0.050000	0.122000	0.115000	0.597000	9.942841e-01	0.307000	4.956763e-03	0.260000	9.632219e-01	0.156000	1.588174e-02	0.182000	1.572372e-02	0.266000	1.212311e+00	0.299000
60500000	0.231000	1.841217e+00	0.106000	0.332000	0.056000	0.013000	0.013000	0.604000	9.942841e-01	0.315000	5.478071e-03	0.255000	9.729024e-01	0.130000	9.348073e-03	0.290000	6.587475e-03	0.264000	1.366877e+00	0.551000	5.475501e-03	0.221000	6.067895e-01	0.000109	0.000016	0.000002	0.022042	0.000565	0.060005	0.242000	1.786801e+00	0.126000	0.356000	0.058000	0.120000	0.122000	0.610000	9.942841e-01	0.325000	4.810269e-03	0.269000	9.536377e-01	0.092000	1.510718e-02	0.057000	1.495686e-02	0.259000	1.224495e+00	0.292000
61000000	0.249000	1.841217e+00	0.107000	0.398000	0.069000	0.007000	0.008000	0.638000	9.942841e-01	0.190000	5.478071e-03	0.247000	9.632219e-01	0.130000	8.892162e-03	0.369000	6.653681e-03	0.246000	1.339811e+00	0.406000	5.475501e-03	0.268000	5.771961e-01	0.000108	0.000016	0.000002	0.021862	0.000560	0.059604	0.250000	1.751420e+00	0.076000	0.286000	0.056000	0.142000	0.142000	0.631000	9.942841e-01	0.307000	4.810269e-03	0.260000	9.729024e-01	0.118000	1.451482e-02	0.150000	1.408584e-02	0.211000	1.200248e+00	0.327000
61500000	0.261000	1.804758e+00	0.092000	0.322000	0.074000	0.005000	0.007000	0.616000	9.942841e-01	0.220000	5.644903e-03	0.241000	9.632219e-01	0.345000	9.255058e-03	0.291000	6.925223e-03	0.241000	1.380614e+00	0.535000	5.475501e-03	0.233000	5.888562e-01	0.000107	0.000016	0.000002	0.021686	0.000556	0.059138	0.268000	1.733993e+00	0.066000	0.270000	0.060000	0.145000	0.133000	0.610000	9.942841e-01	0.280000	5.006580e-03	0.256000	9.925564e-01	0.229000	1.437039e-02	0.178000	1.394569e-02	0.214000	1.188306e+00	0.250000
62000000	0.233000	1.804758e+00	0.114000	0.270000	0.055000	0.008000	0.005000	0.625000	9.942841e-01	0.295000	5.993964e-03	0.277000	9.632219e-01	0.316000	9.536916e-03	0.208000	6.720551e-03	0.264000	1.380614e+00	0.641000	5.475501e-03	0.246000	5.829970e-01	0.000106	0.000015	0.000002	0.021513	0.000551	0.058672	0.266000	1.699657e+00	0.091000	0.312000	0.070000	0.152000	0.153000	0.619000	9.942841e-01	0.229000	4.956763e-03	0.233000	9.632219e-01	0.279000	1.525901e-02	0.271000	1.451482e-02	0.241000	1.212311e+00	0.293000
62500000	0.237000	1.769022e+00	0.122000	0.337000	0.075000	0.011000	0.013000	0.636000	9.942841e-01	0.195000	5.934323e-03	0.248000	9.536377e-01	0.331000	9.926125e-03	0.309000	6.587475e-03	0.251000	1.408505e+00	0.489000	5.475501e-03	0.215000	5.888562e-01	0.000105	0.000015	0.000002	0.021343	0.000547	0.058206	0.260000	1.769022e+00	0.087000	0.362000	0.045000	0.145000	0.140000	0.596000	9.942841e-01	0.300000	5.159053e-03	0.249000	9.441488e-01	0.278000	1.437039e-02	0.216000	1.353353e-02	0.235000	1.188306e+00	0.265000
63000000	0.243000	1.804758e+00	0.122000	0.386000	0.059000	0.013000	0.012000	0.627000	9.942841e-01	0.217000	5.701635e-03	0.238000	9.536377e-01	0.227000	9.827359e-03	0.269000	6.994822e-03	0.256000	1.436958e+00	0.488000	5.475501e-03	0.263000	5.888562e-01	0.000105	0.000015	0.000002	0.021176	0.000543	0.057756	0.268000	1.804758e+00	0.113000	0.346000	0.068000	0.151000	0.140000	0.611000	9.942841e-01	0.177000	5.316169e-03	0.263000	9.925564e-01	0.289000	1.510718e-02	0.365000	1.466070e-02	0.240000	1.141712e+00	0.310000
63500000	0.250000	1.769022e+00	0.095000	0.311000	0.068000	0.008000	0.008000	0.643000	9.942841e-01	0.240000	5.758937e-03	0.253000	9.632219e-01	0.280000	9.348073e-03	0.215000	6.788094e-03	0.265000	1.436958e+00	0.452000	5.475501e-03	0.238000	5.947743e-01	0.000104	0.000015	0.000002	0.021014	0.000538	0.057335	0.284000	1.769022e+00	0.112000	0.337000	0.076000	0.126000	0.137000	0.655000	9.942841e-01	0.199000	5.316169e-03	0.248000	9.347544e-01	0.268000	1.466070e-02	0.308000	1.394569e-02	0.257000	1.176482e+00	0.316000
64000000	0.275000	1.786801e+00	0.101000	0.387000	0.063000	0.006000	0.006000	0.620000	9.942841e-01	0.236000	5.533126e-03	0.257000	9.826803e-01	0.159000	9.162968e-03	0.165000	6.653681e-03	0.219000	1.366877e+00	0.407000	5.475501e-03	0.280000	5.947743e-01	0.000103	0.000015	0.000002	0.020868	0.000534	0.056890	0.254000	1.804758e+00	0.120000	0.388000	0.061000	0.119000	0.114000	0.605000	9.942841e-01	0.169000	5.588735e-03	0.256000	9.632219e-01	0.103000	1.408584e-02	0.195000	1.510718e-02	0.223000	1.153186e+00	0.266000
64500000	0.244000	1.751420e+00	0.129000	0.378000	0.068000	0.005000	0.004000	0.635000	9.942841e-01	0.297000	5.588735e-03	0.247000	9.536377e-01	0.267000	8.981529e-03	0.071000	6.081006e-03	0.245000	1.339811e+00	0.272000	5.475501e-03	0.234000	5.888562e-01	0.000102	0.000015	0.000002	0.020781	0.000530	0.056451	0.285000	1.822897e+00	0.105000	0.397000	0.073000	0.147000	0.143000	0.580000	9.942841e-01	0.267000	5.369598e-03	0.237000	9.826803e-01	0.183000	1.408584e-02	0.262000	1.620258e-02	0.271000	1.164776e+00	0.234000
65000000	0.284000	1.751420e+00	0.136000	0.329000	0.063000	0.005000	0.004000	0.658000	9.942841e-01	0.218000	5.159053e-03	0.232000	9.729024e-01	0.214000	9.071795e-03	0.298000	6.203851e-03	0.259000	1.380614e+00	0.414000	5.475501e-03	0.252000	5.947743e-01	0.000101	0.000015	0.000002	0.020920	0.000526	0.056019	0.246000	1.786801e+00	0.088000	0.367000	0.060000	0.134000	0.122000	0.609000	9.942841e-01	0.277000	5.316169e-03	0.238000	9.925564e-01	0.285000	1.394569e-02	0.319000	1.588174e-02	0.264000	1.212311e+00	0.259000
65500000	0.262000	1.751420e+00	0.130000	0.364000	0.071000	0.010000	0.003000	0.636000	9.942841e-01	0.227000	5.210902e-03	0.275000	9.632219e-01	0.285000	9.442022e-03	0.440000	6.142121e-03	0.302000	1.380614e+00	0.458000	5.475501e-03	0.262000	5.888562e-01	0.000101	0.000015	0.000002	0.020788	0.000522	0.055617	0.227000	1.822897e+00	0.136000	0.329000	0.065000	0.136000	0.155000	0.576000	9.942841e-01	0.259000	5.423563e-03	0.281000	9.925564e-01	0.187000	1.366954e-02	0.222000	1.541237e-02	0.269000	1.188306e+00	0.247000
66000000	0.280000	1.786801e+00	0.087000	0.368000	0.051000	0.005000	0.006000	0.652000	9.942841e-01	0.216000	5.316169e-03	0.279000	9.826803e-01	0.088000	8.803683e-03	0.123000	6.142121e-03	0.241000	1.353276e+00	0.307000	5.475501e-03	0.252000	6.007519e-01	0.000100	0.000015	0.000002	0.020798	0.000518	0.055208	0.231000	1.859721e+00	0.098000	0.343000	0.045000	0.146000	0.147000	0.637000	9.942841e-01	0.214000	5.369598e-03	0.263000	9.826803e-01	0.335000	1.326555e-02	0.278000	1.480804e-02	0.254000	1.200248e+00	0.269000
66500000	0.275000	1.751420e+00	0.115000	0.348000	0.055000	0.001000	0.002000	0.591000	9.942841e-01	0.286000	5.316169e-03	0.243000	9.536377e-01	0.275000	9.162968e-03	0.377000	6.457035e-03	0.273000	1.366877e+00	0.368000	5.475501e-03	0.239000	5.829970e-01	0.000099	0.000014	0.000002	0.020679	0.000514	0.054796	0.245000	1.822897e+00	0.095000	0.392000	0.058000	0.136000	0.151000	0.622000	9.942841e-01	0.170000	5.159053e-03	0.245000	9.632219e-01	0.073000	1.380692e-02	0.120000	1.466070e-02	0.242000	1.200248e+00	0.330000
67000000	0.244000	1.751420e+00	0.133000	0.382000	0.069000	0.006000	0.008000	0.584000	9.942841e-01	0.276000	5.369598e-03	0.260000	9.925564e-01	0.063000	8.892162e-03	0.210000	6.329177e-03	0.231000	1.366877e+00	0.563000	5.475501e-03	0.265000	6.007519e-01	0.000098	0.000014	0.000002	0.020751	0.000510	0.054390	0.254000	1.786801e+00	0.104000	0.313000	0.052000	0.116000	0.113000	0.600000	9.942841e-01	0.212000	5.056897e-03	0.248000	9.536377e-01	0.219000	1.339887e-02	0.236000	1.353353e-02	0.252000	1.176482e+00	0.242000
67500000	0.276000	1.786801e+00	0.122000	0.357000	0.068000	0.009000	0.009000	0.624000	9.942841e-01	0.302000	5.210902e-03	0.228000	9.826803e-01	0.281000	8.716085e-03	0.308000	6.392786e-03	0.275000	1.408505e+00	0.531000	5.475501e-03	0.260000	6.128879e-01	0.000098	0.000014	0.000002	0.020607	0.000506	0.054023	0.234000	1.786801e+00	0.099000	0.386000	0.068000	0.152000	0.148000	0.622000	9.942841e-01	0.252000	5.210902e-03	0.264000	9.729024e-01	0.280000	1.313355e-02	0.196000	1.313355e-02	0.245000	1.176482e+00	0.254000
68000000	0.260000	1.822897e+00	0.103000	0.393000	0.069000	0.006000	0.008000	0.603000	9.942841e-01	0.234000	5.316169e-03	0.217000	9.441488e-01	0.157000	8.458486e-03	0.311000	6.521929e-03	0.259000	1.408505e+00	0.384000	5.475501e-03	0.260000	6.067895e-01	0.000097	0.000014	0.000001	0.020458	0.000503	0.053710	0.251000	1.769022e+00	0.084000	0.325000	0.051000	0.136000	0.133000	0.641000	9.942841e-01	0.226000	5.210902e-03	0.257000	9.925564e-01	0.367000	1.326555e-02	0.340000	1.394569e-02	0.225000	1.188306e+00	0.269000
68500000	0.227000	1.841217e+00	0.123000	0.368000	0.059000	0.007000	0.011000	0.619000	9.942841e-01	0.259000	5.316169e-03	0.263000	9.729024e-01	0.336000	7.965902e-03	0.217000	6.203851e-03	0.221000	1.380614e+00	0.606000	5.475501e-03	0.264000	6.067895e-01	0.000096	0.000014	0.000001	0.020312	0.000499	0.053322	0.247000	1.769022e+00	0.098000	0.278000	0.053000	0.106000	0.105000	0.626000	9.942841e-01	0.226000	5.369598e-03	0.263000	9.632219e-01	0.152000	1.353353e-02	0.242000	1.437039e-02	0.226000	1.188306e+00	0.339000
69000000	0.241000	1.878412e+00	0.140000	0.362000	0.070000	0.014000	0.011000	0.618000	9.942841e-01	0.290000	5.588735e-03	0.238000	9.536377e-01	0.391000	7.808167e-03	0.292000	6.457035e-03	0.222000	1.366877e+00	0.510000	5.475501e-03	0.246000	5.771961e-01	0.000095	0.000014	0.000001	0.020178	0.000495	0.052937	0.247000	1.733993e+00	0.078000	0.398000	0.062000	0.134000	0.142000	0.614000	9.942841e-01	0.227000	5.159053e-03	0.272000	9.729024e-01	0.240000	1.313355e-02	0.261000	1.380692e-02	0.236000	1.153186e+00	0.230000
69500000	0.252000	1.878412e+00	0.141000	0.382000	0.074000	0.005000	0.009000	0.629000	9.942841e-01	0.218000	5.478071e-03	0.265000	9.729024e-01	0.263000	8.543495e-03	0.233000	6.720551e-03	0.235000	1.394490e+00	0.518000	5.475501e-03	0.207000	5.771961e-01	0.000095	0.000014	0.000001	0.020063	0.000492	0.052556	0.259000	1.769022e+00	0.091000	0.348000	0.058000	0.163000	0.154000	0.614000	9.942841e-01	0.254000	5.316169e-03	0.253000	9.729024e-01	0.460000	1.287349e-02	0.256000	1.366954e-02	0.249000	1.176482e+00	0.252000
70000000	0.218000	1.841217e+00	0.141000	0.358000	0.082000	0.006000	0.003000	0.644000	9.942841e-01	0.261000	5.533126e-03	0.260000	9.632219e-01	0.123000	8.543495e-03	0.143000	6.788094e-03	0.224000	1.366877e+00	0.386000	5.475501e-03	0.264000	5.829970e-01	0.000094	0.000014	0.000001	0.019956	0.000488	0.052183	0.239000	1.733993e+00	0.100000	0.259000	0.056000	0.128000	0.101000	0.618000	9.942841e-01	0.244000	5.107719e-03	0.242000	9.826803e-01	0.140000	1.249302e-02	0.124000	1.339887e-02	0.233000	1.200248e+00	0.299000
70500000	0.240000	1.804758e+00	0.104000	0.338000	0.071000	0.003000	0.002000	0.628000	9.942841e-01	0.273000	5.644903e-03	0.254000	9.441488e-01	0.314000	9.162968e-03	0.288000	6.788094e-03	0.245000	1.394490e+00	0.227000	5.475501e-03	0.255000	6.128879e-01	0.000093	0.000014	0.000001	0.019816	0.000485	0.051850	0.268000	1.733993e+00	0.111000	0.343000	0.050000	0.148000	0.146000	0.598000	9.942841e-01	0.236000	5.107719e-03	0.296000	9.826803e-01	0.474000	1.176548e-02	0.281000	1.287349e-02	0.245000	1.212311e+00	0.241000
71000000	0.254000	1.786801e+00	0.112000	0.340000	0.070000	0.006000	0.005000	0.634000	9.942841e-01	0.310000	5.701635e-03	0.237000	9.162450e-01	0.095000	8.803683e-03	0.164000	6.925223e-03	0.239000	1.394490e+00	0.325000	5.475501e-03	0.227000	5.888562e-01	0.000093	0.000014	0.000001	0.019676	0.000481	0.051606	0.274000	1.733993e+00	0.087000	0.260000	0.026000	0.151000	0.149000	0.558000	9.942841e-01	0.193000	4.956763e-03	0.258000	9.441488e-01	0.073000	1.153251e-02	0.193000	1.300287e-02	0.266000	1.188306e+00	0.227000
71500000	0.248000	1.751420e+00	0.095000	0.312000	0.049000	0.005000	0.007000	0.624000	9.942841e-01	0.184000	5.701635e-03	0.262000	9.729024e-01	0.279000	8.716085e-03	0.273000	6.720551e-03	0.241000	1.326480e+00	0.405000	5.475501e-03	0.252000	5.947743e-01	0.000092	0.000013	0.000001	0.019539	0.000478	0.051252	0.261000	1.733993e+00	0.097000	0.327000	0.035000	0.154000	0.158000	0.638000	9.942841e-01	0.150000	5.159053e-03	0.262000	9.536377e-01	0.522000	1.188373e-02	0.362000	1.353353e-02	0.240000	1.188306e+00	0.292000
72000000	0.266000	1.786801e+00	0.113000	0.304000	0.066000	0.015000	0.010000	0.608000	9.942841e-01	0.246000	5.533126e-03	0.243000	9.826803e-01	0.174000	8.208500e-03	0.371000	6.457035e-03	0.251000	1.353276e+00	0.298000	5.475501e-03	0.249000	5.657668e-01	0.000091	0.000013	0.000001	0.019406	0.000475	0.050941	0.265000	1.751420e+00	0.087000	0.351000	0.040000	0.147000	0.165000	0.590000	9.942841e-01	0.236000	5.210902e-03	0.225000	9.729024e-01	0.300000	1.261858e-02	0.196000	1.394569e-02	0.252000	1.176482e+00	0.194000
72500000	0.273000	1.822897e+00	0.141000	0.355000	0.086000	0.010000	0.009000	0.614000	9.942841e-01	0.330000	5.644903e-03	0.245000	9.632219e-01	0.431000	8.803683e-03	0.360000	6.392786e-03	0.266000	1.408505e+00	0.406000	5.475501e-03	0.263000	6.007519e-01	0.000091	0.000013	0.000001	0.019273	0.000471	0.050828	0.238000	1.786801e+00	0.103000	0.392000	0.061000	0.128000	0.122000	0.603000	9.942841e-01	0.293000	5.210902e-03	0.268000	9.536377e-01	0.100000	1.249302e-02	0.256000	1.451482e-02	0.228000	1.200248e+00	0.256000
73000000	0.245000	1.822897e+00	0.122000	0.352000	0.052000	0.008000	0.007000	0.657000	9.942841e-01	0.281000	5.701635e-03	0.277000	9.729024e-01	0.223000	8.981529e-03	0.228000	6.587475e-03	0.245000	1.366877e+00	0.323000	5.475501e-03	0.252000	5.947743e-01	0.000090	0.000013	0.000001	0.019142	0.000468	0.050495	0.272000	1.822897e+00	0.079000	0.296000	0.041000	0.120000	0.138000	0.637000	9.942841e-01	0.361000	5.316169e-03	0.262000	9.632219e-01	0.315000	1.274540e-02	0.228000	1.408584e-02	0.259000	1.176482e+00	0.327000
73500000	0.238000	1.822897e+00	0.106000	0.402000	0.061000	0.010000	0.007000	0.638000	9.942841e-01	0.237000	5.701635e-03	0.271000	9.536377e-01	0.412000	9.255058e-03	0.250000	6.587475e-03	0.235000	1.339811e+00	0.342000	5.475501e-03	0.234000	5.771961e-01	0.000090	0.000013	0.000001	0.019072	0.000465	0.050178	0.259000	1.822897e+00	0.096000	0.340000	0.064000	0.132000	0.131000	0.647000	9.942841e-01	0.281000	5.263273e-03	0.259000	9.729024e-01	0.338000	1.287349e-02	0.186000	1.437039e-02	0.270000	1.164776e+00	0.253000
74000000	0.268000	1.822897e+00	0.126000	0.344000	0.071000	0.005000	0.005000	0.621000	9.942841e-01	0.298000	5.644903e-03	0.289000	9.632219e-01	0.404000	9.632764e-03	0.332000	6.856315e-03	0.239000	1.366877e+00	0.308000	5.475501e-03	0.255000	5.888562e-01	0.000089	0.000013	0.000001	0.020092	0.000462	0.049904	0.277000	1.859721e+00	0.110000	0.364000	0.061000	0.144000	0.142000	0.620000	9.942841e-01	0.255000	5.159053e-03	0.264000	9.729024e-01	0.225000	1.212380e-02	0.230000	1.394569e-02	0.242000	1.188306e+00	0.247000
74500000	0.221000	1.822897e+00	0.114000	0.388000	0.050000	0.009000	0.010000	0.625000	9.942841e-01	0.237000	5.423563e-03	0.252000	1.002532e+00	0.179000	9.926125e-03	0.251000	6.925223e-03	0.256000	1.408505e+00	0.251000	5.475501e-03	0.242000	5.829970e-01	0.000088	0.000013	0.000001	0.020411	0.000459	0.049610	0.255000	1.859721e+00	0.095000	0.286000	0.061000	0.145000	0.140000	0.636000	9.942841e-01	0.201000	5.210902e-03	0.263000	9.441488e-01	0.095000	1.188373e-02	0.309000	1.287349e-02	0.249000	1.141712e+00	0.251000
75000000	0.244000	1.786801e+00	0.148000	0.370000	0.069000	0.003000	0.003000	0.614000	9.942841e-01	0.251000	5.588735e-03	0.227000	9.729024e-01	0.415000	9.926125e-03	0.416000	6.788094e-03	0.259000	1.380614e+00	0.152000	5.475501e-03	0.253000	6.128879e-01	0.000088	0.000013	0.000001	0.020911	0.000456	0.049402	0.261000	1.878412e+00	0.105000	0.370000	0.054000	0.120000	0.107000	0.637000	9.942841e-01	0.294000	5.107719e-03	0.274000	9.632219e-01	0.325000	1.274540e-02	0.348000	1.326555e-02	0.232000	1.141712e+00	0.314000
75500000	0.266000	1.822897e+00	0.107000	0.405000	0.070000	0.002000	0.002000	0.653000	9.942841e-01	0.211000	5.701635e-03	0.266000	9.729024e-01	0.245000	9.926125e-03	0.177000	6.653681e-03	0.235000	1.408505e+00	0.197000	5.475501e-03	0.272000	6.007519e-01	0.000087	0.000013	0.000001	0.020882	0.000453	0.050050	0.228000	1.916358e+00	0.128000	0.335000	0.055000	0.151000	0.153000	0.654000	9.942841e-01	0.184000	5.056897e-03	0.246000	9.441488e-01	0.277000	1.353353e-02	0.280000	1.408584e-02	0.286000	1.176482e+00	0.283000
76000000	0.268000	1.841217e+00	0.104000	0.344000	0.039000	0.000000	0.001000	0.636000	9.942841e-01	0.222000	5.533126e-03	0.245000	9.441488e-01	0.126000	9.255058e-03	0.266000	6.203851e-03	0.367000	1.451400e+00	0.198000	5.475501e-03	0.247000	6.067895e-01	0.000087	0.000013	0.000001	0.020746	0.000450	0.051112	0.263000	1.878412e+00	0.080000	0.276000	0.040000	0.118000	0.118000	0.581000	9.942841e-01	0.358000	5.263273e-03	0.259000	9.925564e-01	0.238000	1.380692e-02	0.233000	1.422741e-02	0.264000	1.200248e+00	0.253000
76500000	0.269000	1.841217e+00	0.067000	0.289000	0.053000	0.001000	0.005000	0.620000	9.942841e-01	0.235000	5.533126e-03	0.264000	9.632219e-01	0.146000	9.255058e-03	0.283000	6.653681e-03	0.282000	1.541149e+00	0.131000	5.475501e-03	0.263000	5.888562e-01	0.000086	0.000013	0.000001	0.020611	0.000447	0.052262	0.243000	1.841217e+00	0.100000	0.356000	0.061000	0.129000	0.129000	0.635000	9.942841e-01	0.235000	5.107719e-03	0.253000	9.729024e-01	0.083000	1.287349e-02	0.105000	1.287349e-02	0.252000	1.200248e+00	0.238000
77000000	0.236000	1.804758e+00	0.103000	0.352000	0.051000	0.005000	0.005000	0.625000	9.942841e-01	0.235000	5.263273e-03	0.251000	9.536377e-01	0.374000	9.162968e-03	0.261000	6.521929e-03	0.349000	1.669507e+00	0.145000	5.475501e-03	0.249000	5.888562e-01	0.000086	0.000012	0.000001	0.020484	0.000444	0.053275	0.251000	1.878412e+00	0.120000	0.386000	0.059000	0.164000	0.170000	0.639000	9.942841e-01	0.417000	5.210902e-03	0.266000	9.826803e-01	0.215000	1.236871e-02	0.260000	1.249302e-02	0.242000	1.164776e+00	0.260000
77500000	0.247000	1.804758e+00	0.094000	0.331000	0.033000	0.004000	0.004000	0.622000	9.942841e-01	0.272000	5.369598e-03	0.233000	9.536377e-01	0.264000	8.803683e-03	0.192000	6.203851e-03	0.230000	1.556638e+00	0.225000	5.475501e-03	0.242000	5.829970e-01	0.000085	0.000012	0.000001	0.020363	0.000441	0.053689	0.247000	1.841217e+00	0.103000	0.311000	0.050000	0.152000	0.141000	0.593000	9.942841e-01	0.302000	5.316169e-03	0.243000	9.441488e-01	0.248000	1.176548e-02	0.379000	1.224564e-02	0.218000	1.188306e+00	0.338000
78000000	0.255000	1.804758e+00	0.118000	0.349000	0.040000	0.002000	0.002000	0.594000	9.942841e-01	0.213000	5.644903e-03	0.241000	9.632219e-01	0.174000	9.255058e-03	0.149000	6.329177e-03	0.238000	1.436958e+00	0.217000	5.475501e-03	0.244000	5.947743e-01	0.000084	0.000012	0.000001	0.020235	0.000439	0.053562	0.263000	1.841217e+00	0.081000	0.259000	0.043000	0.156000	0.137000	0.643000	9.942841e-01	0.226000	5.263273e-03	0.251000	1.012607e+00	0.379000	1.274540e-02	0.394000	1.261858e-02	0.264000	1.188306e+00	0.288000
78500000	0.242000	1.804758e+00	0.103000	0.354000	0.070000	0.001000	0.002000	0.632000	9.942841e-01	0.285000	5.533126e-03	0.268000	9.632219e-01	0.220000	8.716085e-03	0.297000	6.266200e-03	0.243000	1.380614e+00	0.219000	5.475501e-03	0.273000	5.888562e-01	0.000084	0.000012	0.000001	0.020125	0.000436	0.053337	0.254000	1.859721e+00	0.110000	0.395000	0.063000	0.144000	0.142000	0.588000	9.942841e-01	0.197000	5.159053e-03	0.251000	1.012607e+00	0.261000	1.261858e-02	0.271000	1.287349e-02	0.243000	1.153186e+00	0.263000
79000000	0.217000	1.822897e+00	0.084000	0.339000	0.046000	0.004000	0.004000	0.624000	9.942841e-01	0.274000	5.478071e-03	0.231000	9.536377e-01	0.324000	8.458486e-03	0.353000	6.392786e-03	0.218000	1.394490e+00	0.144000	5.475501e-03	0.242000	5.947743e-01	0.000083	0.000012	0.000001	0.020089	0.000433	0.053039	0.272000	1.822897e+00	0.120000	0.387000	0.059000	0.117000	0.146000	0.628000	9.942841e-01	0.203000	5.107719e-03	0.263000	9.826803e-01	0.435000	1.261858e-02	0.248000	1.300287e-02	0.277000	1.153186e+00	0.276000
79500000	0.255000	1.822897e+00	0.115000	0.374000	0.060000	0.004000	0.003000	0.600000	9.942841e-01	0.258000	5.478071e-03	0.246000	9.347544e-01	0.045000	8.126824e-03	0.199000	6.266200e-03	0.280000	1.451400e+00	0.192000	5.475501e-03	0.246000	5.829970e-01	0.000083	0.000012	0.000001	0.020620	0.000431	0.052786	0.254000	1.859721e+00	0.117000	0.340000	0.057000	0.145000	0.154000	0.607000	9.942841e-01	0.198000	5.006580e-03	0.232000	9.826803e-01	0.214000	1.326555e-02	0.191000	1.353353e-02	0.251000	1.200248e+00	0.220000
80000000	0.263000	1.822897e+00	0.118000	0.425000	0.058000	0.005000	0.006000	0.627000	9.942841e-01	0.263000	5.533126e-03	0.249000	9.347544e-01	0.230000	7.730474e-03	0.244000	6.587475e-03	0.238000	1.422660e+00	0.121000	5.475501e-03	0.218000	5.888562e-01	0.000082	0.000012	0.000001	0.020619	0.000428	0.052597	0.229000	1.822897e+00	0.108000	0.374000	0.046000	0.154000	0.175000	0.625000	9.942841e-01	0.274000	5.056897e-03	0.249000	9.441488e-01	0.368000	1.380692e-02	0.334000	1.394569e-02	0.242000	1.176482e+00	0.277000
80500000	0.268000	1.859721e+00	0.111000	0.329000	0.066000	0.002000	0.002000	0.614000	9.942841e-01	0.226000	5.423563e-03	0.250000	9.826803e-01	0.235000	7.730474e-03	0.180000	6.457035e-03	0.270000	1.495602e+00	0.130000	5.475501e-03	0.250000	5.888562e-01	0.000082	0.000012	0.000001	0.020492	0.000426	0.052472	0.262000	1.822897e+00	0.102000	0.313000	0.036000	0.130000	0.128000	0.604000	9.942841e-01	0.264000	5.056897e-03	0.263000	9.925564e-01	0.243000	1.380692e-02	0.283000	1.422741e-02	0.280000	1.188306e+00	0.290000
81000000	0.243000	1.859721e+00	0.107000	0.360000	0.066000	0.004000	0.002000	0.630000	9.942841e-01	0.238000	5.263273e-03	0.248000	9.536377e-01	0.334000	7.653555e-03	0.279000	6.653681e-03	0.213000	1.495602e+00	0.179000	5.475501e-03	0.260000	5.947743e-01	0.000081	0.000012	0.000001	0.020365	0.000423	0.052549	0.252000	1.822897e+00	0.074000	0.293000	0.049000	0.126000	0.121000	0.605000	9.942841e-01	0.183000	5.107719e-03	0.262000	9.729024e-01	0.081000	1.366954e-02	0.127000	1.451482e-02	0.257000	1.212311e+00	0.242000
81500000	0.256000	1.859721e+00	0.100000	0.294000	0.062000	0.002000	0.002000	0.634000	9.942841e-01	0.275000	5.159053e-03	0.243000	9.347544e-01	0.154000	7.965902e-03	0.210000	6.788094e-03	0.236000	1.422660e+00	0.295000	5.475501e-03	0.244000	6.067895e-01	0.000081	0.000012	0.000001	0.020242	0.000420	0.052263	0.244000	1.786801e+00	0.081000	0.303000	0.037000	0.151000	0.152000	0.613000	9.942841e-01	0.263000	5.210902e-03	0.246000	9.632219e-01	0.285000	1.300287e-02	0.378000	1.495686e-02	0.240000	1.200248e+00	0.279000
82000000	0.274000	1.916358e+00	0.087000	0.282000	0.060000	0.002000	0.002000	0.644000	9.942841e-01	0.244000	5.369598e-03	0.271000	9.729024e-01	0.119000	7.502004e-03	0.050000	6.457035e-03	0.238000	1.394490e+00	0.257000	5.475501e-03	0.235000	5.888562e-01	0.000080	0.000012	0.000001	0.020119	0.000418	0.051946	0.258000	1.804758e+00	0.110000	0.312000	0.057000	0.137000	0.151000	0.631000	9.942841e-01	0.202000	5.006580e-03	0.239000	9.826803e-01	0.265000	1.353353e-02	0.262000	1.495686e-02	0.266000	1.200248e+00	0.264000
82500000	0.242000	1.841217e+00	0.130000	0.355000	0.070000	0.004000	0.001000	0.634000	9.942841e-01	0.218000	5.423563e-03	0.269000	9.826803e-01	0.118000	7.730474e-03	0.078000	6.329177e-03	0.263000	1.394490e+00	0.393000	5.475501e-03	0.245000	5.714529e-01	0.000080	0.000012	0.000001	0.020003	0.000415	0.051630	0.249000	1.804758e+00	0.089000	0.329000	0.068000	0.098000	0.112000	0.612000	9.942841e-01	0.282000	5.263273e-03	0.254000	9.925564e-01	0.074000	1.366954e-02	0.190000	1.541237e-02	0.254000	1.224495e+00	0.262000
83000000	0.272000	1.878412e+00	0.104000	0.386000	0.077000	0.009000	0.009000	0.628000	9.942841e-01	0.292000	5.478071e-03	0.245000	9.632219e-01	0.242000	7.577400e-03	0.142000	6.392786e-03	0.257000	1.422660e+00	0.423000	5.475501e-03	0.255000	5.947743e-01	0.000079	0.000012	0.000001	0.020163	0.000413	0.051321	0.238000	1.804758e+00	0.120000	0.408000	0.051000	0.152000	0.150000	0.606000	9.942841e-01	0.188000	5.263273e-03	0.213000	9.925564e-01	0.179000	1.287349e-02	0.179000	1.422741e-02	0.248000	1.164776e+00	0.292000
83500000	0.252000	1.878412e+00	0.141000	0.390000	0.063000	0.008000	0.007000	0.594000	9.942841e-01	0.239000	5.159053e-03	0.259000	9.536377e-01	0.076000	7.353454e-03	0.181000	6.392786e-03	0.252000	1.408505e+00	0.324000	5.475501e-03	0.228000	5.771961e-01	0.000079	0.000011	0.000001	0.021029	0.000410	0.051012	0.236000	1.769022e+00	0.095000	0.260000	0.041000	0.117000	0.137000	0.634000	9.942841e-01	0.241000	5.210902e-03	0.254000	1.002532e+00	0.216000	1.249302e-02	0.243000	1.394569e-02	0.245000	1.119104e+00	0.309000
84000000	0.246000	1.841217e+00	0.103000	0.351000	0.049000	0.007000	0.007000	0.615000	9.942841e-01	0.185000	5.210902e-03	0.247000	9.536377e-01	0.012000	6.521929e-03	0.135000	5.726876e-03	0.245000	1.353276e+00	0.380000	5.475501e-03	0.272000	6.007519e-01	0.000078	0.000011	0.000001	0.020924	0.000408	0.050710	0.258000	1.769022e+00	0.113000	0.372000	0.071000	0.134000	0.134000	0.619000	9.942841e-01	0.396000	5.210902e-03	0.256000	9.632219e-01	0.235000	1.300287e-02	0.209000	1.380692e-02	0.281000	1.212311e+00	0.330000
84500000	0.245000	1.841217e+00	0.097000	0.323000	0.065000	0.004000	0.003000	0.644000	9.942841e-01	0.247000	5.107719e-03	0.237000	9.826803e-01	0.010000	5.842567e-03	0.004000	5.181892e-03	0.247000	1.353276e+00	0.429000	5.475501e-03	0.272000	6.067895e-01	0.000078	0.000011	0.000001	0.020863	0.000405	0.050414	0.260000	1.804758e+00	0.095000	0.316000	0.045000	0.105000	0.107000	0.588000	9.942841e-01	0.191000	5.006580e-03	0.267000	9.729024e-01	0.029000	1.339887e-02	0.061000	1.353353e-02	0.244000	1.212311e+00	0.310000
85000000	0.249000	1.822897e+00	0.111000	0.290000	0.069000	0.009000	0.008000	0.602000	9.942841e-01	0.272000	5.056897e-03	0.263000	9.632219e-01	0.160000	5.613476e-03	0.202000	4.831564e-03	0.226000	1.380614e+00	0.387000	5.475501e-03	0.242000	5.771961e-01	0.000078	0.000011	0.000001	0.020878	0.000403	0.050119	0.255000	1.841217e+00	0.066000	0.268000	0.044000	0.121000	0.109000	0.570000	9.942841e-01	0.241000	4.956763e-03	0.253000	9.925564e-01	0.040000	1.212380e-02	0.022000	1.261858e-02	0.243000	1.212311e+00	0.225000
85500000	0.214000	1.786801e+00	0.125000	0.431000	0.090000	0.001000	0.000000	0.624000	9.942841e-01	0.241000	5.263273e-03	0.276000	9.826803e-01	0.394000	5.784432e-03	0.249000	4.735892e-03	0.262000	1.366877e+00	0.202000	5.475501e-03	0.244000	5.888562e-01	0.000077	0.000011	0.000001	0.021445	0.000401	0.049832	0.230000	1.822897e+00	0.079000	0.323000	0.038000	0.133000	0.152000	0.631000	9.942841e-01	0.195000	4.858613e-03	0.256000	9.441488e-01	0.301000	1.130415e-02	0.193000	1.188373e-02	0.238000	1.176482e+00	0.268000
86000000	0.252000	1.786801e+00	0.119000	0.374000	0.056000	0.004000	0.005000	0.658000	9.942841e-01	0.383000	5.369598e-03	0.274000	9.536377e-01	0.201000	5.901285e-03	0.136000	4.880122e-03	0.246000	1.394490e+00	0.189000	5.475501e-03	0.273000	6.067895e-01	0.000077	0.000011	0.000001	0.021417	0.000398	0.049581	0.250000	1.822897e+00	0.086000	0.383000	0.039000	0.159000	0.133000	0.614000	9.942841e-01	0.274000	4.907443e-03	0.237000	9.632219e-01	0.531000	1.176548e-02	0.329000	1.224564e-02	0.279000	1.224495e+00	0.245000
86500000	0.263000	1.822897e+00	0.082000	0.292000	0.050000	0.006000	0.004000	0.627000	9.942841e-01	0.307000	5.316169e-03	0.271000	1.002532e+00	0.422000	6.329177e-03	0.530000	5.079283e-03	0.233000	1.366877e+00	0.152000	5.475501e-03	0.259000	6.007519e-01	0.000076	0.000011	0.000001	0.021298	0.000396	0.049305	0.260000	1.822897e+00	0.100000	0.278000	0.061000	0.145000	0.162000	0.613000	9.942841e-01	0.221000	4.715019e-03	0.269000	9.536377e-01	0.327000	1.212380e-02	0.528000	1.300287e-02	0.239000	1.176482e+00	0.316000
87000000	0.256000	1.822897e+00	0.084000	0.323000	0.047000	0.005000	0.006000	0.615000	9.942841e-01	0.338000	5.107719e-03	0.262000	1.002532e+00	0.445000	6.587475e-03	0.458000	5.393369e-03	0.265000	1.326480e+00	0.223000	5.475501e-03	0.262000	5.771961e-01	0.000076	0.000011	0.000001	0.021176	0.000394	0.049040	0.246000	1.822897e+00	0.102000	0.347000	0.066000	0.098000	0.097000	0.618000	9.942841e-01	0.339000	4.668104e-03	0.249000	9.729024e-01	0.093000	1.212380e-02	0.113000	1.287349e-02	0.264000	1.188306e+00	0.269000
87500000	0.269000	1.786801e+00	0.096000	0.275000	0.065000	0.003000	0.003000	0.602000	9.942841e-01	0.282000	5.056897e-03	0.251000	9.826803e-01	0.284000	7.207846e-03	0.410000	5.447573e-03	0.359000	1.353276e+00	0.153000	5.475501e-03	0.272000	6.067895e-01	0.000075	0.000011	0.000001	0.021055	0.000392	0.048775	0.244000	1.822897e+00	0.123000	0.332000	0.058000	0.148000	0.161000	0.612000	9.942841e-01	0.254000	5.159053e-03	0.285000	9.441488e-01	0.533000	1.200316e-02	0.355000	1.287349e-02	0.227000	1.188306e+00	0.298000
88000000	0.244000	1.751420e+00	0.111000	0.306000	0.056000	0.003000	0.004000	0.610000	9.942841e-01	0.268000	5.263273e-03	0.263000	9.925564e-01	0.358000	7.353454e-03	0.421000	5.447573e-03	0.377000	1.436958e+00	0.127000	5.475501e-03	0.233000	6.007519e-01	0.000075	0.000011	0.000001	0.020937	0.000389	0.048511	0.242000	1.786801e+00	0.102000	0.290000	0.038000	0.120000	0.121000	0.612000	9.942841e-01	0.343000	5.056897e-03	0.252000	9.632219e-01	0.228000	1.224564e-02	0.263000	1.353353e-02	0.270000	1.212311e+00	0.338000
88500000	0.269000	1.822897e+00	0.086000	0.339000	0.061000	0.001000	0.001000	0.614000	9.942841e-01	0.241000	5.107719e-03	0.265000	9.729024e-01	0.247000	8.045961e-03	0.231000	5.726876e-03	0.273000	1.495602e+00	0.155000	5.475501e-03	0.243000	5.829970e-01	0.000074	0.000011	0.000001	0.020819	0.000387	0.048244	0.277000	1.841217e+00	0.111000	0.335000	0.049000	0.133000	0.133000	0.617000	9.942841e-01	0.200000	5.210902e-03	0.263000	9.632219e-01	0.251000	1.236871e-02	0.233000	1.380692e-02	0.256000	1.200248e+00	0.287000
89000000	0.247000	1.822897e+00	0.092000	0.310000	0.056000	0.005000	0.007000	0.605000	9.942841e-01	0.229000	5.210902e-03	0.246000	9.632219e-01	0.285000	8.374323e-03	0.347000	5.726876e-03	0.244000	1.451400e+00	0.198000	5.475501e-03	0.259000	5.829970e-01	0.000074	0.000011	0.000001	0.020763	0.000385	0.047977	0.245000	1.841217e+00	0.086000	0.245000	0.053000	0.154000	0.160000	0.632000	9.942841e-01	0.247000	5.210902e-03	0.221000	9.925564e-01	0.417000	1.212380e-02	0.310000	1.394569e-02	0.254000	1.224495e+00	0.288000
89500000	0.287000	1.841217e+00	0.099000	0.294000	0.055000	0.002000	0.001000	0.633000	9.942841e-01	0.292000	5.316169e-03	0.234000	9.632219e-01	0.352000	9.162968e-03	0.186000	6.081006e-03	0.402000	1.422660e+00	0.104000	5.475501e-03	0.257000	5.888562e-01	0.000074	0.000011	0.000001	0.020729	0.000383	0.047708	0.218000	1.804758e+00	0.108000	0.272000	0.049000	0.141000	0.141000	0.637000	9.942841e-01	0.291000	5.369598e-03	0.223000	9.536377e-01	0.323000	1.249302e-02	0.188000	1.422741e-02	0.250000	1.153186e+00	0.269000
90000000	0.252000	1.841217e+00	0.138000	0.398000	0.067000	0.001000	0.001000	0.669000	9.942841e-01	0.247000	5.159053e-03	0.260000	9.826803e-01	0.213000	8.981529e-03	0.327000	6.020499e-03	0.181000	1.510633e+00	0.119000	5.475501e-03	0.231000	5.771961e-01	0.000073	0.000011	0.000001	0.020733	0.000381	0.047444	0.235000	1.804758e+00	0.077000	0.364000	0.045000	0.142000	0.149000	0.584000	9.942841e-01	0.310000	5.369598e-03	0.255000	9.536377e-01	0.229000	1.249302e-02	0.176000	1.353353e-02	0.270000	1.188306e+00	0.264000
90500000	0.244000	1.804758e+00	0.147000	0.383000	0.070000	0.000000	0.000000	0.626000	9.942841e-01	0.248000	5.263273e-03	0.228000	9.729024e-01	0.267000	9.071795e-03	0.156000	5.901285e-03	0.322000	1.620166e+00	0.152000	5.475501e-03	0.248000	5.829970e-01	0.000073	0.000011	0.000001	0.021289	0.000379	0.047185	0.268000	1.804758e+00	0.111000	0.345000	0.039000	0.166000	0.142000	0.603000	9.942841e-01	0.181000	5.210902e-03	0.243000	9.632219e-01	0.400000	1.236871e-02	0.317000	1.326555e-02	0.246000	1.164776e+00	0.261000
91000000	0.242000	1.804758e+00	0.131000	0.406000	0.062000	0.001000	0.001000	0.580000	9.942841e-01	0.200000	5.423563e-03	0.264000	9.729024e-01	0.079000	9.071795e-03	0.041000	5.960594e-03	0.250000	1.720351e+00	0.138000	5.475501e-03	0.264000	6.007519e-01	0.000072	0.000011	0.000001	0.021432	0.000376	0.046934	0.244000	1.804758e+00	0.106000	0.302000	0.058000	0.168000	0.183000	0.609000	9.942841e-01	0.230000	5.006580e-03	0.260000	9.826803e-01	0.349000	1.164842e-02	0.333000	1.261858e-02	0.234000	1.188306e+00	0.269000
91500000	0.240000	1.804758e+00	0.140000	0.399000	0.052000	0.002000	0.004000	0.635000	9.942841e-01	0.279000	5.423563e-03	0.230000	9.826803e-01	0.075000	8.629359e-03	0.285000	5.842567e-03	0.253000	1.826732e+00	0.135000	5.475501e-03	0.236000	5.771961e-01	0.000072	0.000010	0.000001	0.021342	0.000374	0.046691	0.247000	1.786801e+00	0.118000	0.333000	0.068000	0.132000	0.141000	0.602000	9.942841e-01	0.203000	4.810269e-03	0.233000	9.347544e-01	0.266000	1.261858e-02	0.246000	1.366954e-02	0.285000	1.153186e+00	0.274000
92000000	0.247000	1.804758e+00	0.107000	0.306000	0.054000	0.004000	0.004000	0.635000	9.942841e-01	0.250000	5.263273e-03	0.250000	9.632219e-01	0.178000	8.803683e-03	0.248000	5.901285e-03	0.230000	1.737641e+00	0.143000	5.475501e-03	0.279000	5.947743e-01	0.000072	0.000010	0.000001	0.021228	0.000372	0.046473	0.264000	1.786801e+00	0.109000	0.340000	0.070000	0.147000	0.133000	0.636000	9.942841e-01	0.243000	4.668104e-03	0.275000	9.729024e-01	0.224000	1.300287e-02	0.369000	1.466070e-02	0.272000	1.176482e+00	0.263000
92500000	0.254000	1.822897e+00	0.129000	0.409000	0.058000	0.004000	0.002000	0.632000	9.942841e-01	0.248000	5.263273e-03	0.257000	9.925564e-01	0.514000	8.716085e-03	0.389000	6.020499e-03	0.298000	1.882364e+00	0.162000	5.475501e-03	0.248000	5.947743e-01	0.000071	0.000010	0.000001	0.021117	0.000370	0.046235	0.253000	1.822897e+00	0.134000	0.397000	0.041000	0.146000	0.158000	0.587000	9.942841e-01	0.250000	4.762406e-03	0.255000	9.632219e-01	0.293000	1.353353e-02	0.427000	1.525901e-02	0.256000	1.249231e+00	0.280000
93000000	0.215000	1.786801e+00	0.140000	0.357000	0.078000	0.003000	0.006000	0.624000	9.942841e-01	0.314000	5.316169e-03	0.275000	9.925564e-01	0.455000	8.374323e-03	0.430000	6.081006e-03	0.216000	1.845091e+00	0.168000	5.475501e-03	0.261000	6.007519e-01	0.000071	0.000010	0.000001	0.021004	0.000368	0.046016	0.240000	1.786801e+00	0.090000	0.300000	0.025000	0.184000	0.170000	0.580000	9.942841e-01	0.223000	5.006580e-03	0.246000	9.632219e-01	0.186000	1.287349e-02	0.259000	1.480804e-02	0.223000	1.200248e+00	0.218000
93500000	0.255000	1.786801e+00	0.115000	0.352000	0.069000	0.004000	0.007000	0.623000	9.942841e-01	0.240000	5.533126e-03	0.255000	9.632219e-01	0.121000	7.965902e-03	0.242000	6.203851e-03	0.237000	1.845091e+00	0.140000	5.475501e-03	0.255000	5.947743e-01	0.000070	0.000010	0.000001	0.020892	0.000366	0.045843	0.253000	1.786801e+00	0.081000	0.311000	0.072000	0.129000	0.139000	0.585000	9.942841e-01	0.266000	5.210902e-03	0.251000	1.012607e+00	0.129000	1.339887e-02	0.083000	1.480804e-02	0.280000	1.212311e+00	0.217000
94000000	0.272000	1.786801e+00	0.120000	0.373000	0.059000	0.000000	0.001000	0.616000	9.942841e-01	0.183000	5.758937e-03	0.264000	9.826803e-01	0.301000	8.126824e-03	0.147000	6.266200e-03	0.282000	1.939691e+00	0.104000	5.475501e-03	0.229000	5.829970e-01	0.000070	0.000010	0.000001	0.020782	0.000364	0.046009	0.264000	1.822897e+00	0.096000	0.365000	0.061000	0.130000	0.101000	0.609000	9.942841e-01	0.199000	5.159053e-03	0.237000	9.729024e-01	0.306000	1.353353e-02	0.275000	1.466070e-02	0.248000	1.188306e+00	0.283000
94500000	0.264000	1.859721e+00	0.103000	0.354000	0.066000	0.001000	0.003000	0.634000	9.942841e-01	0.221000	5.816816e-03	0.242000	9.441488e-01	0.123000	7.886640e-03	0.134000	6.266200e-03	0.294000	1.978875e+00	0.142000	5.475501e-03	0.242000	5.771961e-01	0.000070	0.000010	0.000001	0.020674	0.000363	0.046964	0.245000	1.786801e+00	0.113000	0.358000	0.045000	0.119000	0.138000	0.605000	9.942841e-01	0.220000	5.107719e-03	0.250000	9.254534e-01	0.318000	1.326555e-02	0.369000	1.437039e-02	0.256000	1.212311e+00	0.296000
95000000	0.239000	1.897290e+00	0.087000	0.301000	0.057000	0.002000	0.001000	0.629000	9.942841e-01	0.244000	5.588735e-03	0.243000	9.925564e-01	0.286000	7.730474e-03	0.136000	6.203851e-03	0.175000	1.939691e+00	0.266000	5.475501e-03	0.259000	5.771961e-01	0.000069	0.000010	0.000001	0.020568	0.000361	0.048428	0.244000	1.786801e+00	0.102000	0.378000	0.075000	0.130000	0.128000	0.625000	9.942841e-01	0.186000	5.107719e-03	0.281000	9.826803e-01	0.240000	1.339887e-02	0.236000	1.451482e-02	0.276000	1.176482e+00	0.263000
95500000	0.249000	1.841217e+00	0.138000	0.373000	0.072000	0.001000	0.000000	0.624000	9.942841e-01	0.237000	5.369598e-03	0.256000	9.729024e-01	0.373000	8.208500e-03	0.239000	6.587475e-03	0.217000	1.790560e+00	0.127000	5.475501e-03	0.265000	6.067895e-01	0.000069	0.000010	0.000001	0.020469	0.000359	0.049537	0.290000	1.804758e+00	0.091000	0.313000	0.055000	0.158000	0.150000	0.624000	9.942841e-01	0.228000	4.956763e-03	0.241000	1.002532e+00	0.236000	1.339887e-02	0.296000	1.510718e-02	0.258000	1.249231e+00	0.243000
96000000	0.247000	1.804758e+00	0.071000	0.285000	0.040000	0.001000	0.001000	0.641000	9.942841e-01	0.220000	5.423563e-03	0.229000	9.632219e-01	0.361000	8.629359e-03	0.262000	6.925223e-03	0.299000	1.882364e+00	0.110000	5.475501e-03	0.249000	5.947743e-01	0.000069	0.000010	0.000001	0.020374	0.000357	0.049692	0.246000	1.769022e+00	0.124000	0.356000	0.070000	0.142000	0.130000	0.609000	9.942841e-01	0.282000	5.159053e-03	0.242000	9.729024e-01	0.303000	1.380692e-02	0.358000	1.495686e-02	0.238000	1.176482e+00	0.314000
96500000	0.244000	1.804758e+00	0.103000	0.303000	0.041000	0.001000	0.004000	0.582000	9.942841e-01	0.170000	5.369598e-03	0.267000	9.632219e-01	0.439000	8.803683e-03	0.296000	6.925223e-03	0.241000	1.920390e+00	0.143000	5.475501e-03	0.250000	5.771961e-01	0.000068	0.000010	0.000001	0.020295	0.000355	0.049480	0.260000	1.841217e+00	0.091000	0.332000	0.043000	0.164000	0.173000	0.625000	9.942841e-01	0.241000	5.159053e-03	0.274000	9.826803e-01	0.416000	1.408584e-02	0.278000	1.620258e-02	0.277000	1.164776e+00	0.264000
97000000	0.241000	1.804758e+00	0.123000	0.399000	0.074000	0.002000	0.002000	0.602000	9.942841e-01	0.331000	5.263273e-03	0.260000	1.012607e+00	0.156000	8.716085e-03	0.228000	6.587475e-03	0.241000	1.998763e+00	0.125000	5.475501e-03	0.236000	6.067895e-01	0.000068	0.000010	0.000001	0.020215	0.000353	0.049230	0.266000	1.804758e+00	0.084000	0.284000	0.057000	0.144000	0.140000	0.604000	9.942841e-01	0.237000	5.006580e-03	0.248000	9.826803e-01	0.097000	1.380692e-02	0.245000	1.636541e-02	0.248000	1.164776e+00	0.271000
97500000	0.227000	1.804758e+00	0.117000	0.362000	0.051000	0.004000	0.004000	0.600000	9.942841e-01	0.229000	5.263273e-03	0.257000	9.536377e-01	0.193000	8.374323e-03	0.290000	6.720551e-03	0.267000	2.080334e+00	0.123000	5.475501e-03	0.248000	5.714529e-01	0.000068	0.000010	0.000001	0.020385	0.000351	0.048979	0.250000	1.769022e+00	0.103000	0.319000	0.039000	0.141000	0.143000	0.621000	9.942841e-01	0.253000	5.107719e-03	0.270000	9.632219e-01	0.195000	1.394569e-02	0.204000	1.703330e-02	0.264000	1.188306e+00	0.337000
98000000	0.255000	1.841217e+00	0.119000	0.273000	0.073000	0.006000	0.006000	0.621000	9.942841e-01	0.171000	5.478071e-03	0.243000	9.441488e-01	0.183000	8.208500e-03	0.193000	6.587475e-03	0.173000	2.018851e+00	0.243000	5.475501e-03	0.261000	5.771961e-01	0.000067	0.000010	0.000001	0.020367	0.000350	0.048730	0.270000	1.804758e+00	0.098000	0.323000	0.059000	0.152000	0.149000	0.613000	9.942841e-01	0.338000	5.107719e-03	0.258000	9.925564e-01	0.402000	1.480804e-02	0.388000	1.826835e-02	0.236000	1.153186e+00	0.228000
98500000	0.265000	1.804758e+00	0.104000	0.387000	0.055000	0.004000	0.005000	0.602000	9.942841e-01	0.245000	5.423563e-03	0.234000	9.632219e-01	0.239000	8.126824e-03	0.353000	6.266200e-03	0.216000	1.863634e+00	0.159000	5.475501e-03	0.257000	5.947743e-01	0.000067	0.000010	0.000001	0.020276	0.000348	0.048834	0.255000	1.822897e+00	0.100000	0.350000	0.052000	0.122000	0.127000	0.620000	9.942841e-01	0.262000	5.159053e-03	0.258000	9.729024e-01	0.113000	1.495686e-02	0.104000	1.863740e-02	0.256000	1.224495e+00	0.295000
99000000	0.235000	1.769022e+00	0.118000	0.297000	0.056000	0.002000	0.002000	0.627000	9.942841e-01	0.302000	5.423563e-03	0.245000	9.536377e-01	0.410000	8.126824e-03	0.373000	6.329177e-03	0.184000	1.720351e+00	0.154000	5.475501e-03	0.266000	6.067895e-01	0.000067	0.000010	0.000001	0.020183	0.000346	0.048739	0.257000	1.859721e+00	0.085000	0.379000	0.050000	0.119000	0.130000	0.634000	9.942841e-01	0.300000	5.159053e-03	0.254000	9.826803e-01	0.122000	1.525901e-02	0.257000	1.808658e-02	0.270000	1.200248e+00	0.270000
99500000	0.239000	1.769022e+00	0.114000	0.364000	0.073000	0.002000	0.005000	0.636000	9.942841e-01	0.243000	5.478071e-03	0.270000	9.729024e-01	0.387000	8.629359e-03	0.278000	6.587475e-03	0.262000	1.636449e+00	0.114000	5.475501e-03	0.251000	5.888562e-01	0.000066	0.000010	0.000001	0.020862	0.000344	0.048499	0.242000	1.822897e+00	0.129000	0.434000	0.072000	0.153000	0.144000	0.620000	9.942841e-01	0.224000	5.006580e-03	0.275000	9.632219e-01	0.168000	1.541237e-02	0.230000	1.669602e-02	0.244000	1.200248e+00	0.285000
100000000	0.266000	1.822897e+00	0.121000	0.402000	0.063000	0.004000	0.005000	0.595000	9.942841e-01	0.215000	5.478071e-03	0.256000	9.826803e-01	0.158000	8.045961e-03	0.213000	6.720551e-03	0.241000	1.703234e+00	0.151000	5.475501e-03	0.251000	5.947743e-01	0.000066	0.000010	0.000001	0.021105	0.000343	0.048259	0.246000	1.822897e+00	0.092000	0.316000	0.063000	0.157000	0.146000	0.573000	9.942841e-01	0.250000	4.907443e-03	0.250000	9.536377e-01	0.305000	1.480804e-02	0.317000	1.572372e-02	0.253000	1.212311e+00	0.290000
100500000	0.265000	1.859721e+00	0.142000	0.414000	0.067000	0.003000	0.003000	0.646000	9.942841e-01	0.281000	5.644903e-03	0.242000	9.826803e-01	0.125000	8.374323e-03	0.284000	7.065121e-03	0.307000	1.669507e+00	0.126000	5.475501e-03	0.255000	6.067895e-01	0.000066	0.000010	0.000001	0.021094	0.000341	0.048021	0.286000	1.859721e+00	0.127000	0.404000	0.068000	0.146000	0.149000	0.610000	9.942841e-01	0.273000	4.956763e-03	0.275000	9.536377e-01	0.320000	1.495686e-02	0.297000	1.556726e-02	0.236000	1.188306e+00	0.271000
101000000	0.259000	1.822897e+00	0.118000	0.313000	0.063000	0.000000	0.001000	0.599000	9.942841e-01	0.200000	5.533126e-03	0.213000	9.632219e-01	0.344000	8.803683e-03	0.377000	7.502004e-03	0.268000	1.755105e+00	0.120000	5.475501e-03	0.232000	5.888562e-01	0.000065	0.000010	0.000001	0.021007	0.000339	0.047784	0.227000	1.859721e+00	0.084000	0.276000	0.050000	0.152000	0.162000	0.621000	9.942841e-01	0.311000	5.056897e-03	0.261000	9.925564e-01	0.300000	1.525901e-02	0.259000	1.620258e-02	0.250000	1.188306e+00	0.284000
101500000	0.244000	1.786801e+00	0.100000	0.364000	0.045000	0.002000	0.000000	0.616000	9.942841e-01	0.207000	5.478071e-03	0.245000	9.536377e-01	0.423000	8.458486e-03	0.364000	7.353454e-03	0.272000	1.826732e+00	0.121000	5.475501e-03	0.250000	6.128879e-01	0.000065	0.000009	0.000001	0.021007	0.000338	0.047548	0.269000	1.822897e+00	0.113000	0.333000	0.044000	0.158000	0.142000	0.609000	9.942841e-01	0.225000	5.159053e-03	0.230000	9.632219e-01	0.172000	1.510718e-02	0.346000	1.636541e-02	0.237000	1.176482e+00	0.223000
102000000	0.248000	1.786801e+00	0.091000	0.368000	0.047000	0.002000	0.003000	0.607000	9.942841e-01	0.162000	5.758937e-03	0.267000	9.536377e-01	0.314000	8.374323e-03	0.193000	7.136127e-03	0.187000	1.790560e+00	0.203000	5.475501e-03	0.220000	5.714529e-01	0.000065	0.000009	0.000001	0.020906	0.000336	0.047316	0.245000	1.769022e+00	0.110000	0.332000	0.044000	0.155000	0.166000	0.599000	9.942841e-01	0.167000	5.210902e-03	0.243000	9.632219e-01	0.107000	1.510718e-02	0.207000	1.669602e-02	0.238000	1.153186e+00	0.229000
102500000	0.273000	1.822897e+00	0.137000	0.415000	0.081000	0.001000	0.002000	0.616000	9.942841e-01	0.211000	5.533126e-03	0.258000	9.632219e-01	0.257000	8.716085e-03	0.213000	6.994822e-03	0.241000	1.686286e+00	0.142000	5.475501e-03	0.294000	5.771961e-01	0.000064	0.000009	0.000001	0.020811	0.000334	0.047118	0.261000	1.804758e+00	0.092000	0.260000	0.078000	0.142000	0.134000	0.571000	9.942841e-01	0.280000	5.006580e-03	0.268000	9.729024e-01	0.126000	1.422741e-02	0.137000	1.620258e-02	0.246000	1.176482e+00	0.249000
103000000	0.250000	1.841217e+00	0.095000	0.332000	0.043000	0.003000	0.002000	0.588000	9.942841e-01	0.228000	5.758937e-03	0.233000	9.925564e-01	0.313000	8.629359e-03	0.341000	6.788094e-03	0.274000	1.703234e+00	0.092000	5.475501e-03	0.265000	5.947743e-01	0.000064	0.000009	0.000001	0.020725	0.000333	0.046902	0.281000	1.841217e+00	0.081000	0.286000	0.067000	0.142000	0.136000	0.614000	9.942841e-01	0.255000	5.056897e-03	0.274000	9.925564e-01	0.348000	1.466070e-02	0.208000	1.620258e-02	0.263000	1.200248e+00	0.236000
103500000	0.287000	1.804758e+00	0.113000	0.376000	0.061000	0.005000	0.002000	0.633000	9.942841e-01	0.226000	5.588735e-03	0.230000	9.536377e-01	0.406000	8.458486e-03	0.313000	6.788094e-03	0.207000	1.772744e+00	0.155000	5.475501e-03	0.268000	5.947743e-01	0.000064	0.000009	0.000001	0.020629	0.000331	0.046699	0.216000	1.878412e+00	0.077000	0.271000	0.071000	0.135000	0.161000	0.631000	9.942841e-01	0.266000	4.956763e-03	0.258000	9.632219e-01	0.270000	1.380692e-02	0.302000	1.572372e-02	0.240000	1.188306e+00	0.246000
104000000	0.223000	1.769022e+00	0.136000	0.353000	0.067000	0.007000	0.007000	0.594000	9.942841e-01	0.257000	5.588735e-03	0.247000	9.441488e-01	0.187000	8.543495e-03	0.345000	6.994822e-03	0.311000	1.808556e+00	0.143000	5.475501e-03	0.220000	5.888562e-01	0.000063	0.000009	0.000001	0.020532	0.000330	0.046678	0.222000	1.878412e+00	0.115000	0.294000	0.048000	0.157000	0.158000	0.638000	9.942841e-01	0.271000	5.159053e-03	0.269000	9.826803e-01	0.221000	1.339887e-02	0.224000	1.480804e-02	0.259000	1.164776e+00	0.290000
104500000	0.265000	1.804758e+00	0.111000	0.362000	0.068000	0.001000	0.001000	0.638000	9.942841e-01	0.254000	5.533126e-03	0.256000	9.632219e-01	0.184000	8.716085e-03	0.220000	7.280286e-03	0.208000	1.720351e+00	0.179000	5.475501e-03	0.245000	5.947743e-01	0.000063	0.000009	0.000001	0.020436	0.000328	0.047230	0.241000	1.804758e+00	0.107000	0.327000	0.059000	0.139000	0.145000	0.620000	9.942841e-01	0.218000	4.907443e-03	0.271000	9.729024e-01	0.323000	1.236871e-02	0.360000	1.408584e-02	0.254000	1.200248e+00	0.246000
105000000	0.252000	1.841217e+00	0.148000	0.341000	0.046000	0.003000	0.004000	0.640000	9.942841e-01	0.298000	5.533126e-03	0.269000	9.729024e-01	0.395000	8.629359e-03	0.326000	7.207846e-03	0.311000	1.755105e+00	0.132000	5.475501e-03	0.240000	5.829970e-01	0.000063	0.000009	0.000001	0.020340	0.000326	0.047996	0.214000	1.822897e+00	0.124000	0.321000	0.057000	0.161000	0.146000	0.608000	9.942841e-01	0.240000	4.907443e-03	0.247000	9.729024e-01	0.257000	1.249302e-02	0.411000	1.466070e-02	0.247000	1.153186e+00	0.286000
105500000	0.232000	1.786801e+00	0.128000	0.322000	0.060000	0.005000	0.005000	0.628000	9.942841e-01	0.238000	5.533126e-03	0.249000	9.729024e-01	0.230000	8.629359e-03	0.285000	7.065121e-03	0.269000	1.863634e+00	0.137000	5.475501e-03	0.263000	6.007519e-01	0.000062	0.000009	0.000001	0.020243	0.000325	0.048308	0.247000	1.822897e+00	0.119000	0.341000	0.061000	0.157000	0.149000	0.623000	9.942841e-01	0.236000	4.762406e-03	0.225000	9.632219e-01	0.197000	1.249302e-02	0.142000	1.451482e-02	0.283000	1.200248e+00	0.253000
106000000	0.264000	1.751420e+00	0.133000	0.364000	0.056000	0.004000	0.001000	0.650000	9.942841e-01	0.204000	5.369598e-03	0.231000	9.632219e-01	0.326000	9.255058e-03	0.241000	7.065121e-03	0.275000	1.920390e+00	0.168000	5.475501e-03	0.260000	6.067895e-01	0.000062	0.000009	0.000001	0.020148	0.000323	0.048128	0.255000	1.786801e+00	0.092000	0.359000	0.055000	0.126000	0.123000	0.582000	9.942841e-01	0.313000	4.575669e-03	0.268000	9.441488e-01	0.362000	1.287349e-02	0.283000	1.451482e-02	0.257000	1.236801e+00	0.251000
106500000	0.255000	1.786801e+00	0.113000	0.341000	0.064000	0.005000	0.004000	0.623000	9.942841e-01	0.280000	5.369598e-03	0.256000	9.826803e-01	0.180000	9.632764e-03	0.210000	7.136127e-03	0.188000	1.920390e+00	0.166000	5.475501e-03	0.263000	5.947743e-01	0.000062	0.000009	0.000001	0.020054	0.000322	0.047930	0.235000	1.751420e+00	0.103000	0.387000	0.061000	0.162000	0.157000	0.614000	9.942841e-01	0.333000	4.530141e-03	0.257000	9.729024e-01	0.333000	1.313355e-02	0.367000	1.495686e-02	0.213000	1.236801e+00	0.253000
107000000	0.242000	1.786801e+00	0.129000	0.441000	0.067000	0.003000	0.002000	0.602000	9.942841e-01	0.292000	5.644903e-03	0.245000	9.632219e-01	0.134000	9.536916e-03	0.207000	7.136127e-03	0.219000	1.845091e+00	0.108000	5.475501e-03	0.246000	6.007519e-01	0.000062	0.000009	0.000001	0.019960	0.000320	0.047707	0.277000	1.786801e+00	0.109000	0.317000	0.073000	0.143000	0.160000	0.637000	9.942841e-01	0.253000	4.715019e-03	0.237000	9.729024e-01	0.294000	1.366954e-02	0.357000	1.556726e-02	0.225000	1.188306e+00	0.306000
107500000	0.259000	1.822897e+00	0.128000	0.369000	0.071000	0.006000	0.006000	0.614000	9.942841e-01	0.234000	5.533126e-03	0.246000	9.729024e-01	0.359000	8.981529e-03	0.292000	7.207846e-03	0.227000	1.901282e+00	0.144000	5.475501e-03	0.245000	5.771961e-01	0.000061	0.000009	0.000001	0.019868	0.000319	0.047495	0.276000	1.786801e+00	0.095000	0.319000	0.039000	0.111000	0.127000	0.626000	9.942841e-01	0.239000	4.956763e-03	0.274000	9.925564e-01	0.458000	1.422741e-02	0.489000	1.669602e-02	0.243000	1.130351e+00	0.264000
108000000	0.245000	1.786801e+00	0.090000	0.308000	0.053000	0.002000	0.002000	0.644000	9.942841e-01	0.305000	5.369598e-03	0.272000	9.536377e-01	0.178000	9.071795e-03	0.281000	7.065121e-03	0.262000	1.939691e+00	0.135000	5.475501e-03	0.253000	5.829970e-01	0.000061	0.000009	0.000001	0.019780	0.000317	0.047276	0.252000	1.786801e+00	0.094000	0.273000	0.064000	0.162000	0.157000	0.611000	9.942841e-01	0.266000	5.056897e-03	0.240000	9.826803e-01	0.138000	1.353353e-02	0.247000	1.604136e-02	0.245000	1.200248e+00	0.284000
108500000	0.263000	1.804758e+00	0.116000	0.336000	0.073000	0.002000	0.002000	0.639000	9.942841e-01	0.166000	5.478071e-03	0.303000	9.347544e-01	0.159000	9.255058e-03	0.254000	6.994822e-03	0.205000	1.939691e+00	0.199000	5.475501e-03	0.253000	6.007519e-01	0.000061	0.000009	0.000001	0.019691	0.000316	0.047058	0.254000	1.841217e+00	0.111000	0.325000	0.070000	0.151000	0.153000	0.613000	9.942841e-01	0.269000	5.006580e-03	0.292000	9.441488e-01	0.224000	1.380692e-02	0.260000	1.572372e-02	0.296000	1.200248e+00	0.241000
109000000	0.265000	1.804758e+00	0.116000	0.369000	0.082000	0.005000	0.004000	0.637000	9.942841e-01	0.265000	5.533126e-03	0.240000	9.441488e-01	0.306000	9.536916e-03	0.264000	7.065121e-03	0.277000	1.978875e+00	0.129000	5.475501e-03	0.242000	5.888562e-01	0.000060	0.000009	0.000001	0.019611	0.000314	0.046845	0.251000	1.841217e+00	0.112000	0.287000	0.049000	0.140000	0.124000	0.627000	9.942841e-01	0.283000	5.316169e-03	0.248000	9.347544e-01	0.170000	1.366954e-02	0.158000	1.588174e-02	0.246000	1.153186e+00	0.314000
109500000	0.252000	1.841217e+00	0.089000	0.296000	0.057000	0.005000	0.005000	0.633000	9.942841e-01	0.231000	5.316169e-03	0.231000	9.441488e-01	0.149000	9.348073e-03	0.140000	6.788094e-03	0.271000	2.039141e+00	0.150000	5.475501e-03	0.226000	5.947743e-01	0.000060	0.000009	0.000001	0.019523	0.000313	0.046632	0.270000	1.878412e+00	0.161000	0.423000	0.076000	0.119000	0.121000	0.602000	9.942841e-01	0.265000	5.316169e-03	0.249000	9.536377e-01	0.313000	1.466070e-02	0.266000	1.686381e-02	0.246000	1.164776e+00	0.260000
110000000	0.294000	1.804758e+00	0.105000	0.368000	0.091000	0.000000	0.000000	0.627000	9.942841e-01	0.266000	5.701635e-03	0.250000	9.347544e-01	0.109000	9.071795e-03	0.060000	6.720551e-03	0.248000	2.122360e+00	0.124000	5.475501e-03	0.234000	5.771961e-01	0.000060	0.000009	0.000001	0.019440	0.000312	0.046421	0.236000	1.841217e+00	0.114000	0.285000	0.065000	0.165000	0.155000	0.609000	9.942841e-01	0.244000	5.263273e-03	0.256000	9.632219e-01	0.159000	1.437039e-02	0.223000	1.703330e-02	0.262000	1.188306e+00	0.217000
110500000	0.252000	1.804758e+00	0.164000	0.369000	0.095000	0.001000	0.002000	0.641000	9.942841e-01	0.210000	5.369598e-03	0.240000	9.729024e-01	0.209000	9.442022e-03	0.244000	6.720551e-03	0.206000	2.080334e+00	0.125000	5.475501e-03	0.267000	5.888562e-01	0.000060	0.000009	0.000001	0.019352	0.000310	0.046224	0.251000	1.878412e+00	0.088000	0.351000	0.039000	0.141000	0.143000	0.623000	9.942841e-01	0.299000	5.056897e-03	0.258000	9.826803e-01	0.394000	1.422741e-02	0.323000	1.703330e-02	0.232000	1.236801e+00	0.247000
111000000	0.224000	1.841217e+00	0.087000	0.250000	0.043000	0.002000	0.002000	0.612000	9.942841e-01	0.286000	5.644903e-03	0.244000	9.632219e-01	0.328000	9.926125e-03	0.290000	7.136127e-03	0.259000	2.039141e+00	0.129000	5.475501e-03	0.225000	6.067895e-01	0.000059	0.000009	0.000001	0.019265	0.000309	0.046214	0.251000	1.878412e+00	0.098000	0.316000	0.042000	0.141000	0.147000	0.597000	9.942841e-01	0.280000	5.107719e-03	0.262000	9.536377e-01	0.105000	1.422741e-02	0.180000	1.686381e-02	0.258000	1.224495e+00	0.290000
111500000	0.216000	1.822897e+00	0.140000	0.331000	0.078000	0.002000	0.002000	0.618000	9.942841e-01	0.239000	5.533126e-03	0.231000	9.632219e-01	0.446000	1.033122e-02	0.362000	7.065121e-03	0.280000	2.101242e+00	0.123000	5.475501e-03	0.264000	5.947743e-01	0.000059	0.000009	0.000001	0.019179	0.000307	0.046189	0.235000	1.841217e+00	0.117000	0.288000	0.060000	0.102000	0.111000	0.607000	9.942841e-01	0.172000	5.423563e-03	0.259000	9.925564e-01	0.447000	1.408584e-02	0.229000	1.620258e-02	0.253000	1.249231e+00	0.279000
112000000	0.239000	1.786801e+00	0.098000	0.324000	0.061000	0.005000	0.005000	0.624000	9.942841e-01	0.302000	5.369598e-03	0.245000	9.347544e-01	0.155000	1.033122e-02	0.198000	6.925223e-03	0.253000	2.018851e+00	0.132000	5.475501e-03	0.250000	5.771961e-01	0.000059	0.000009	0.000001	0.019093	0.000306	0.046266	0.239000	1.822897e+00	0.093000	0.356000	0.060000	0.141000	0.128000	0.645000	9.942841e-01	0.246000	5.159053e-03	0.231000	9.632219e-01	0.101000	1.326555e-02	0.165000	1.451482e-02	0.250000	1.188306e+00	0.298000
112500000	0.242000	1.751420e+00	0.150000	0.412000	0.065000	0.001000	0.003000	0.601000	9.942841e-01	0.224000	5.369598e-03	0.234000	9.536377e-01	0.166000	1.002588e-02	0.220000	6.994822e-03	0.246000	2.039141e+00	0.130000	5.475501e-03	0.264000	6.007519e-01	0.000059	0.000009	0.000001	0.019009	0.000305	0.047335	0.261000	1.859721e+00	0.100000	0.340000	0.075000	0.150000	0.141000	0.625000	9.942841e-01	0.223000	5.263273e-03	0.216000	9.826803e-01	0.326000	1.313355e-02	0.192000	1.394569e-02	0.239000	1.188306e+00	0.260000
113000000	0.271000	1.786801e+00	0.121000	0.359000	0.065000	0.003000	0.003000	0.591000	9.942841e-01	0.253000	5.644903e-03	0.240000	9.441488e-01	0.173000	9.255058e-03	0.225000	6.203851e-03	0.268000	2.080334e+00	0.111000	5.475501e-03	0.266000	6.067895e-01	0.000058	0.000008	0.000001	0.018925	0.000303	0.047265	0.246000	1.859721e+00	0.121000	0.375000	0.055000	0.127000	0.123000	0.640000	9.942841e-01	0.283000	5.423563e-03	0.244000	9.729024e-01	0.168000	1.366954e-02	0.376000	1.422741e-02	0.213000	1.188306e+00	0.278000
113500000	0.293000	1.822897e+00	0.122000	0.397000	0.053000	0.002000	0.002000	0.654000	9.942841e-01	0.194000	5.316169e-03	0.262000	1.002532e+00	0.331000	9.536916e-03	0.305000	6.521929e-03	0.191000	2.122360e+00	0.120000	5.475501e-03	0.247000	5.771961e-01	0.000058	0.000008	0.000001	0.018841	0.000302	0.047260	0.251000	1.859721e+00	0.088000	0.303000	0.061000	0.128000	0.132000	0.593000	9.942841e-01	0.227000	5.159053e-03	0.254000	9.925564e-01	0.109000	1.274540e-02	0.274000	1.408584e-02	0.227000	1.153186e+00	0.329000
114000000	0.245000	1.822897e+00	0.128000	0.360000	0.062000	0.001000	0.002000	0.647000	9.942841e-01	0.262000	5.056897e-03	0.241000	9.536377e-01	0.189000	9.926125e-03	0.311000	6.788094e-03	0.214000	2.018851e+00	0.152000	5.475501e-03	0.261000	5.888562e-01	0.000058	0.000008	0.000001	0.018759	0.000301	0.047576	0.252000	1.859721e+00	0.077000	0.276000	0.024000	0.140000	0.160000	0.578000	9.942841e-01	0.204000	5.369598e-03	0.276000	9.632219e-01	0.313000	1.380692e-02	0.236000	1.408584e-02	0.265000	1.200248e+00	0.285000
114500000	0.265000	1.804758e+00	0.122000	0.339000	0.073000	0.003000	0.005000	0.619000	9.942841e-01	0.172000	4.762406e-03	0.236000	9.536377e-01	0.127000	9.442022e-03	0.318000	6.266200e-03	0.262000	2.059634e+00	0.148000	5.475501e-03	0.263000	5.947743e-01	0.000058	0.000008	0.000001	0.018677	0.000299	0.047818	0.241000	1.822897e+00	0.092000	0.266000	0.055000	0.129000	0.112000	0.608000	9.942841e-01	0.311000	5.056897e-03	0.242000	9.826803e-01	0.179000	1.366954e-02	0.312000	1.480804e-02	0.216000	1.224495e+00	0.254000
115000000	0.249000	1.841217e+00	0.092000	0.356000	0.037000	0.009000	0.007000	0.599000	9.942841e-01	0.262000	4.715019e-03	0.247000	9.632219e-01	0.295000	9.442022e-03	0.214000	6.081006e-03	0.193000	2.059634e+00	0.161000	5.475501e-03	0.242000	5.714529e-01	0.000057	0.000008	0.000001	0.018596	0.000298	0.047624	0.254000	1.859721e+00	0.101000	0.368000	0.067000	0.112000	0.117000	0.619000	9.942841e-01	0.270000	5.316169e-03	0.251000	9.925564e-01	0.147000	1.313355e-02	0.177000	1.422741e-02	0.263000	1.236801e+00	0.272000
115500000	0.247000	1.769022e+00	0.133000	0.320000	0.052000	0.004000	0.004000	0.647000	9.942841e-01	0.324000	4.810269e-03	0.258000	9.826803e-01	0.281000	9.071795e-03	0.173000	6.081006e-03	0.162000	1.939691e+00	0.308000	5.475501e-03	0.256000	5.888562e-01	0.000057	0.000008	0.000001	0.018516	0.000297	0.047744	0.221000	1.878412e+00	0.093000	0.312000	0.025000	0.133000	0.120000	0.636000	9.942841e-01	0.246000	5.006580e-03	0.248000	9.729024e-01	0.206000	1.249302e-02	0.238000	1.326555e-02	0.248000	1.188306e+00	0.301000
116000000	0.243000	1.733993e+00	0.106000	0.411000	0.067000	0.003000	0.004000	0.641000	9.942841e-01	0.243000	4.858613e-03	0.224000	9.826803e-01	0.359000	9.536916e-03	0.321000	6.142121e-03	0.205000	1.808556e+00	0.130000	5.475501e-03	0.243000	6.007519e-01	0.000057	0.000008	0.000001	0.018582	0.000296	0.048424	0.249000	1.841217e+00	0.070000	0.253000	0.029000	0.151000	0.156000	0.592000	9.942841e-01	0.293000	5.210902e-03	0.260000	9.826803e-01	0.256000	1.249302e-02	0.314000	1.353353e-02	0.225000	1.188306e+00	0.275000
116500000	0.262000	1.769022e+00	0.110000	0.296000	0.064000	0.002000	0.003000	0.623000	9.942841e-01	0.269000	4.858613e-03	0.262000	9.536377e-01	0.135000	8.981529e-03	0.131000	6.266200e-03	0.317000	1.772744e+00	0.116000	5.475501e-03	0.250000	5.947743e-01	0.000057	0.000008	0.000001	0.018514	0.000295	0.048458	0.245000	1.804758e+00	0.126000	0.382000	0.055000	0.133000	0.127000	0.587000	9.942841e-01	0.280000	5.159053e-03	0.249000	9.441488e-01	0.366000	1.224564e-02	0.336000	1.339887e-02	0.262000	1.224495e+00	0.240000
117000000	0.219000	1.769022e+00	0.086000	0.346000	0.060000	0.003000	0.003000	0.623000	9.942841e-01	0.225000	5.263273e-03	0.214000	9.536377e-01	0.375000	8.892162e-03	0.350000	6.266200e-03	0.335000	1.882364e+00	0.143000	5.475501e-03	0.262000	5.947743e-01	0.000056	0.000008	0.000001	0.018444	0.000294	0.048297	0.254000	1.804758e+00	0.106000	0.333000	0.045000	0.126000	0.123000	0.609000	9.942841e-01	0.293000	4.956763e-03	0.254000	9.729024e-01	0.393000	1.261858e-02	0.336000	1.287349e-02	0.280000	1.200248e+00	0.246000
117500000	0.248000	1.769022e+00	0.113000	0.325000	0.059000	0.001000	0.001000	0.604000	9.942841e-01	0.249000	5.423563e-03	0.271000	9.826803e-01	0.543000	9.632764e-03	0.426000	6.587475e-03	0.261000	2.018851e+00	0.128000	5.475501e-03	0.257000	5.888562e-01	0.000056	0.000008	0.000001	0.018385	0.000292	0.048184	0.215000	1.804758e+00	0.118000	0.241000	0.044000	0.124000	0.144000	0.598000	9.942841e-01	0.276000	4.907443e-03	0.264000	9.536377e-01	0.199000	1.188373e-02	0.203000	1.224564e-02	0.236000	1.200248e+00	0.300000
118000000	0.253000	1.786801e+00	0.116000	0.383000	0.052000	0.002000	0.001000	0.596000	9.942841e-01	0.219000	5.316169e-03	0.253000	1.002532e+00	0.172000	9.348073e-03	0.291000	6.720551e-03	0.186000	1.901282e+00	0.195000	5.475501e-03	0.232000	5.829970e-01	0.000056	0.000008	0.000001	0.018490	0.000291	0.047981	0.265000	1.841217e+00	0.103000	0.326000	0.054000	0.143000	0.149000	0.606000	9.942841e-01	0.230000	4.907443e-03	0.252000	1.002532e+00	0.498000	1.130415e-02	0.417000	1.249302e-02	0.251000	1.200248e+00	0.215000
118500000	0.243000	1.786801e+00	0.092000	0.357000	0.039000	0.003000	0.003000	0.622000	9.942841e-01	0.298000	5.533126e-03	0.226000	9.536377e-01	0.310000	8.981529e-03	0.222000	6.266200e-03	0.250000	1.863634e+00	0.138000	5.475501e-03	0.270000	5.714529e-01	0.000056	0.000008	0.000001	0.018429	0.000290	0.047786	0.246000	1.822897e+00	0.106000	0.326000	0.054000	0.130000	0.139000	0.600000	9.942841e-01	0.208000	5.159053e-03	0.260000	9.826803e-01	0.304000	1.153251e-02	0.271000	1.366954e-02	0.229000	1.200248e+00	0.255000
119000000	0.244000	1.822897e+00	0.119000	0.402000	0.045000	0.003000	0.004000	0.612000	9.942841e-01	0.290000	5.478071e-03	0.241000	9.729024e-01	0.294000	9.348073e-03	0.254000	6.587475e-03	0.209000	1.808556e+00	0.123000	5.475501e-03	0.257000	5.888562e-01	0.000055	0.000008	0.000001	0.018353	0.000289	0.047586	0.254000	1.859721e+00	0.083000	0.415000	0.042000	0.156000	0.135000	0.613000	9.942841e-01	0.286000	5.316169e-03	0.213000	9.826803e-01	0.303000	1.212380e-02	0.259000	1.451482e-02	0.243000	1.188306e+00	0.293000
119500000	0.256000	1.859721e+00	0.115000	0.375000	0.057000	0.003000	0.003000	0.624000	9.942841e-01	0.251000	5.263273e-03	0.244000	9.632219e-01	0.342000	9.827359e-03	0.320000	7.280286e-03	0.275000	1.845091e+00	0.109000	5.475501e-03	0.225000	5.888562e-01	0.000055	0.000008	0.000001	0.018290	0.000288	0.047388	0.233000	1.822897e+00	0.078000	0.344000	0.063000	0.164000	0.148000	0.610000	9.942841e-01	0.277000	5.210902e-03	0.251000	1.012607e+00	0.329000	1.236871e-02	0.256000	1.437039e-02	0.257000	1.188306e+00	0.264000
120000000	0.228000	1.859721e+00	0.087000	0.280000	0.050000	0.003000	0.002000	0.602000	9.942841e-01	0.310000	5.423563e-03	0.269000	9.826803e-01	0.292000	9.729575e-03	0.202000	7.065121e-03	0.334000	1.920390e+00	0.152000	5.475501e-03	0.229000	5.947743e-01	0.000055	0.000008	0.000001	0.018214	0.000286	0.047220	0.240000	1.822897e+00	0.129000	0.446000	0.104000	0.106000	0.118000	0.601000	9.942841e-01	0.266000	5.159053e-03	0.264000	9.729024e-01	0.238000	1.300287e-02	0.200000	1.408584e-02	0.262000	1.212311e+00	0.268000
120500000	0.252000	1.822897e+00	0.119000	0.384000	0.073000	0.003000	0.001000	0.627000	9.942841e-01	0.307000	5.423563e-03	0.257000	9.925564e-01	0.475000	9.348073e-03	0.375000	7.065121e-03	0.212000	1.959185e+00	0.132000	5.475501e-03	0.263000	6.007519e-01	0.000055	0.000008	0.000001	0.018138	0.000285	0.047104	0.261000	1.822897e+00	0.091000	0.368000	0.059000	0.143000	0.135000	0.605000	9.942841e-01	0.240000	5.263273e-03	0.228000	9.632219e-01	0.198000	1.249302e-02	0.367000	1.408584e-02	0.256000	1.224495e+00	0.266000
121000000	0.260000	1.897290e+00	0.141000	0.374000	0.060000	0.000000	0.001000	0.635000	9.942841e-01	0.169000	5.533126e-03	0.267000	9.729024e-01	0.236000	9.255058e-03	0.280000	7.502004e-03	0.246000	1.959185e+00	0.110000	5.475501e-03	0.265000	5.771961e-01	0.000054	0.000008	0.000001	0.018063	0.000284	0.047021	0.257000	1.822897e+00	0.126000	0.393000	0.071000	0.146000	0.130000	0.612000	9.942841e-01	0.286000	5.369598e-03	0.237000	9.632219e-01	0.278000	1.313355e-02	0.192000	1.339887e-02	0.217000	1.224495e+00	0.273000
121500000	0.248000	1.859721e+00	0.095000	0.314000	0.043000	0.001000	0.001000	0.620000	9.942841e-01	0.275000	5.816816e-03	0.251000	9.925564e-01	0.291000	8.892162e-03	0.175000	7.136127e-03	0.227000	2.018851e+00	0.127000	5.475501e-03	0.236000	5.714529e-01	0.000054	0.000008	0.000001	0.017989	0.000283	0.046862	0.245000	1.751420e+00	0.106000	0.314000	0.071000	0.149000	0.129000	0.601000	9.942841e-01	0.336000	5.316169e-03	0.249000	9.536377e-01	0.032000	1.287349e-02	0.152000	1.353353e-02	0.239000	1.200248e+00	0.280000
122000000	0.238000	1.822897e+00	0.116000	0.401000	0.051000	0.002000	0.002000	0.635000	9.942841e-01	0.258000	5.423563e-03	0.263000	9.632219e-01	0.270000	9.348073e-03	0.213000	6.925223e-03	0.218000	2.059634e+00	0.114000	5.475501e-03	0.241000	5.771961e-01	0.000054	0.000008	0.000001	0.017916	0.000282	0.046720	0.286000	1.804758e+00	0.097000	0.346000	0.052000	0.124000	0.133000	0.605000	9.942841e-01	0.201000	4.907443e-03	0.263000	9.729024e-01	0.423000	1.200316e-02	0.349000	1.326555e-02	0.238000	1.200248e+00	0.274000
122500000	0.245000	1.804758e+00	0.128000	0.363000	0.069000	0.005000	0.005000	0.608000	9.942841e-01	0.271000	5.758937e-03	0.238000	9.826803e-01	0.189000	9.348073e-03	0.196000	6.925223e-03	0.248000	2.143690e+00	0.100000	5.475501e-03	0.261000	5.714529e-01	0.000054	0.000008	0.000001	0.017843	0.000281	0.046536	0.223000	1.804758e+00	0.100000	0.339000	0.079000	0.163000	0.141000	0.630000	9.942841e-01	0.210000	4.956763e-03	0.292000	9.632219e-01	0.180000	1.326555e-02	0.154000	1.466070e-02	0.261000	1.236801e+00	0.255000
123000000	0.254000	1.878412e+00	0.089000	0.378000	0.046000	0.001000	0.002000	0.630000	9.942841e-01	0.398000	5.816816e-03	0.224000	9.925564e-01	0.321000	9.255058e-03	0.310000	6.788094e-03	0.310000	2.143690e+00	0.127000	5.475501e-03	0.256000	5.947743e-01	0.000054	0.000008	0.000001	0.017772	0.000279	0.046446	0.257000	1.804758e+00	0.078000	0.290000	0.021000	0.156000	0.152000	0.603000	9.942841e-01	0.291000	4.956763e-03	0.261000	1.002532e+00	0.297000	1.287349e-02	0.224000	1.394569e-02	0.253000	1.236801e+00	0.210000
123500000	0.215000	1.841217e+00	0.123000	0.357000	0.072000	0.002000	0.002000	0.636000	9.942841e-01	0.235000	5.816816e-03	0.249000	9.536377e-01	0.147000	9.632764e-03	0.141000	6.856315e-03	0.260000	2.165234e+00	0.108000	5.475501e-03	0.246000	5.888562e-01	0.000053	0.000008	0.000001	0.017700	0.000278	0.047294	0.241000	1.841217e+00	0.100000	0.368000	0.053000	0.128000	0.134000	0.596000	9.942841e-01	0.281000	5.006580e-03	0.286000	1.012607e+00	0.115000	1.236871e-02	0.190000	1.339887e-02	0.233000	1.188306e+00	0.284000
124000000	0.253000	1.841217e+00	0.090000	0.386000	0.038000	0.003000	0.002000	0.606000	9.942841e-01	0.172000	5.644903e-03	0.244000	9.254534e-01	0.297000	8.981529e-03	0.351000	6.457035e-03	0.287000	2.165234e+00	0.143000	5.475501e-03	0.261000	5.888562e-01	0.000053	0.000008	0.000001	0.017629	0.000277	0.048048	0.247000	1.804758e+00	0.093000	0.288000	0.052000	0.117000	0.137000	0.592000	9.942841e-01	0.149000	5.006580e-03	0.242000	9.925564e-01	0.419000	1.236871e-02	0.179000	1.300287e-02	0.244000	1.176482e+00	0.265000
124500000	0.236000	1.841217e+00	0.135000	0.365000	0.073000	0.002000	0.002000	0.622000	9.942841e-01	0.246000	5.533126e-03	0.251000	9.826803e-01	0.131000	9.348073e-03	0.147000	6.788094e-03	0.258000	2.165234e+00	0.110000	5.475501e-03	0.262000	5.829970e-01	0.000053	0.000008	0.000001	0.017558	0.000276	0.049182	0.250000	1.804758e+00	0.071000	0.328000	0.043000	0.158000	0.155000	0.582000	9.942841e-01	0.364000	5.056897e-03	0.283000	9.536377e-01	0.204000	1.153251e-02	0.274000	1.224564e-02	0.255000	1.224495e+00	0.214000
125000000	0.240000	1.804758e+00	0.147000	0.464000	0.069000	0.001000	0.001000	0.612000	9.942841e-01	0.300000	5.369598e-03	0.260000	9.826803e-01	0.212000	9.348073e-03	0.145000	6.653681e-03	0.232000	2.101242e+00	0.122000	5.475501e-03	0.221000	5.888562e-01	0.000053	0.000008	0.000001	0.017488	0.000275	0.049405	0.250000	1.786801e+00	0.097000	0.285000	0.058000	0.132000	0.147000	0.611000	9.942841e-01	0.211000	4.956763e-03	0.246000	9.632219e-01	0.249000	1.086091e-02	0.206000	1.212380e-02	0.260000	1.261786e+00	0.282000
125500000	0.265000	1.804758e+00	0.105000	0.405000	0.062000	0.003000	0.003000	0.614000	9.942841e-01	0.274000	5.159053e-03	0.253000	9.729024e-01	0.201000	9.071795e-03	0.340000	6.653681e-03	0.261000	2.059634e+00	0.107000	5.475501e-03	0.253000	6.128879e-01	0.000052	0.000008	0.000001	0.017441	0.000274	0.049412	0.251000	1.822897e+00	0.131000	0.349000	0.079000	0.119000	0.131000	0.622000	9.942841e-01	0.265000	5.107719e-03	0.245000	9.441488e-01	0.318000	1.141776e-02	0.195000	1.212380e-02	0.218000	1.212311e+00	0.281000
126000000	0.257000	1.822897e+00	0.145000	0.410000	0.064000	0.002000	0.002000	0.622000	9.942841e-01	0.182000	5.107719e-03	0.255000	9.729024e-01	0.223000	8.716085e-03	0.367000	6.720551e-03	0.215000	2.018851e+00	0.115000	5.475501e-03	0.254000	5.947743e-01	0.000052	0.000008	0.000001	0.017664	0.000275	0.049955	0.255000	1.859721e+00	0.091000	0.307000	0.043000	0.150000	0.146000	0.601000	9.942841e-01	0.276000	5.210902e-03	0.240000	9.536377e-01	0.403000	1.212380e-02	0.267000	1.326555e-02	0.275000	1.236801e+00	0.210000
126500000	0.247000	1.822897e+00	0.112000	0.337000	0.059000	0.004000	0.004000	0.594000	9.942841e-01	0.195000	4.907443e-03	0.250000	9.632219e-01	0.335000	8.629359e-03	0.369000	6.587475e-03	0.239000	1.998763e+00	0.155000	5.475501e-03	0.239000	5.829970e-01	0.000052	0.000008	0.000001	0.017652	0.000279	0.050524	0.220000	1.859721e+00	0.101000	0.295000	0.053000	0.145000	0.166000	0.576000	9.942841e-01	0.286000	5.056897e-03	0.249000	9.347544e-01	0.223000	1.261858e-02	0.268000	1.353353e-02	0.278000	1.200248e+00	0.243000
127000000	0.244000	1.786801e+00	0.111000	0.337000	0.047000	0.003000	0.003000	0.587000	9.942841e-01	0.286000	5.056897e-03	0.241000	9.632219e-01	0.273000	8.629359e-03	0.174000	6.020499e-03	0.259000	1.920390e+00	0.159000	5.475501e-03	0.235000	5.888562e-01	0.000052	0.000008	0.000001	0.017583	0.000277	0.050498	0.256000	1.897290e+00	0.085000	0.307000	0.056000	0.148000	0.138000	0.608000	9.942841e-01	0.300000	5.006580e-03	0.245000	9.826803e-01	0.203000	1.326555e-02	0.184000	1.451482e-02	0.236000	1.176482e+00	0.246000
127500000	0.262000	1.786801e+00	0.090000	0.320000	0.067000	0.002000	0.000000	0.607000	9.942841e-01	0.245000	5.159053e-03	0.266000	9.729024e-01	0.265000	8.374323e-03	0.229000	6.142121e-03	0.198000	1.882364e+00	0.162000	5.475501e-03	0.240000	5.829970e-01	0.000052	0.000008	0.000001	0.017658	0.000276	0.050308	0.223000	1.859721e+00	0.092000	0.326000	0.061000	0.140000	0.137000	0.599000	9.942841e-01	0.235000	5.107719e-03	0.237000	9.826803e-01	0.259000	1.380692e-02	0.236000	1.480804e-02	0.230000	1.224495e+00	0.274000
128000000	0.239000	1.751420e+00	0.128000	0.335000	0.065000	0.004000	0.004000	0.627000	9.942841e-01	0.253000	5.210902e-03	0.253000	9.347544e-01	0.247000	8.374323e-03	0.276000	5.960594e-03	0.246000	1.901282e+00	0.159000	5.475501e-03	0.263000	6.067895e-01	0.000051	0.000007	0.000001	0.018090	0.000275	0.050112	0.263000	1.897290e+00	0.108000	0.296000	0.061000	0.145000	0.129000	0.566000	9.942841e-01	0.274000	5.210902e-03	0.225000	9.729024e-01	0.314000	1.394569e-02	0.206000	1.495686e-02	0.243000	1.188306e+00	0.274000
128500000	0.242000	1.786801e+00	0.112000	0.363000	0.059000	0.001000	0.001000	0.616000	9.942841e-01	0.255000	5.758937e-03	0.243000	9.632219e-01	0.328000	8.458486e-03	0.393000	6.081006e-03	0.264000	1.790560e+00	0.174000	5.475501e-03	0.278000	5.771961e-01	0.000051	0.000007	0.000001	0.018027	0.000274	0.049919	0.260000	1.878412e+00	0.095000	0.382000	0.053000	0.148000	0.145000	0.623000	9.942841e-01	0.272000	5.263273e-03	0.238000	9.632219e-01	0.097000	1.366954e-02	0.265000	1.495686e-02	0.255000	1.188306e+00	0.274000
129000000	0.239000	1.786801e+00	0.085000	0.371000	0.052000	0.000000	0.000000	0.629000	9.942841e-01	0.246000	5.263273e-03	0.250000	9.441488e-01	0.196000	8.629359e-03	0.276000	6.392786e-03	0.292000	1.939691e+00	0.109000	5.475501e-03	0.249000	5.771961e-01	0.000051	0.000007	0.000001	0.017957	0.000273	0.049731	0.227000	1.841217e+00	0.095000	0.329000	0.061000	0.169000	0.147000	0.596000	9.942841e-01	0.215000	5.423563e-03	0.258000	9.441488e-01	0.416000	1.339887e-02	0.359000	1.510718e-02	0.287000	1.164776e+00	0.244000
129500000	0.251000	1.859721e+00	0.128000	0.368000	0.085000	0.001000	0.002000	0.630000	9.942841e-01	0.212000	5.263273e-03	0.262000	9.826803e-01	0.163000	8.374323e-03	0.245000	6.142121e-03	0.183000	1.863634e+00	0.156000	5.475501e-03	0.270000	5.714529e-01	0.000051	0.000007	0.000001	0.017888	0.000272	0.049547	0.245000	1.841217e+00	0.091000	0.327000	0.050000	0.176000	0.171000	0.639000	9.942841e-01	0.323000	5.316169e-03	0.264000	9.826803e-01	0.593000	1.300287e-02	0.397000	1.480804e-02	0.259000	1.164776e+00	0.273000
130000000	0.271000	1.841217e+00	0.098000	0.360000	0.059000	0.002000	0.002000	0.620000	9.942841e-01	0.275000	5.423563e-03	0.245000	9.925564e-01	0.261000	8.716085e-03	0.195000	6.020499e-03	0.190000	1.845091e+00	0.222000	5.475501e-03	0.255000	6.128879e-01	0.000051	0.000007	0.000001	0.017820	0.000271	0.049367	0.256000	1.878412e+00	0.110000	0.449000	0.040000	0.143000	0.153000	0.607000	9.942841e-01	0.156000	5.263273e-03	0.262000	9.347544e-01	0.336000	1.274540e-02	0.222000	1.394569e-02	0.261000	1.200248e+00	0.249000
130500000	0.242000	1.804758e+00	0.104000	0.305000	0.050000	0.005000	0.002000	0.599000	9.942841e-01	0.208000	5.423563e-03	0.255000	9.729024e-01	0.304000	9.536916e-03	0.231000	6.457035e-03	0.198000	1.703234e+00	0.197000	5.475501e-03	0.252000	6.007519e-01	0.000050	0.000007	0.000001	0.017753	0.000270	0.049302	0.243000	1.841217e+00	0.086000	0.392000	0.047000	0.131000	0.114000	0.585000	9.942841e-01	0.239000	5.369598e-03	0.285000	9.347544e-01	0.303000	1.313355e-02	0.212000	1.380692e-02	0.258000	1.200248e+00	0.247000
131000000	0.230000	1.841217e+00	0.127000	0.376000	0.084000	0.002000	0.001000	0.645000	9.942841e-01	0.272000	5.478071e-03	0.236000	9.632219e-01	0.363000	9.536916e-03	0.333000	6.521929e-03	0.209000	1.588084e+00	0.220000	5.475501e-03	0.239000	6.067895e-01	0.000050	0.000007	0.000001	0.017685	0.000269	0.049335	0.230000	1.804758e+00	0.103000	0.313000	0.054000	0.143000	0.140000	0.601000	9.942841e-01	0.199000	5.478071e-03	0.236000	9.441488e-01	0.161000	1.313355e-02	0.301000	1.495686e-02	0.277000	1.200248e+00	0.282000
131500000	0.276000	1.804758e+00	0.111000	0.308000	0.070000	0.001000	0.003000	0.623000	9.942841e-01	0.279000	5.533126e-03	0.254000	9.826803e-01	0.158000	9.348073e-03	0.300000	6.653681e-03	0.249000	1.465987e+00	0.135000	5.475501e-03	0.258000	6.007519e-01	0.000050	0.000007	0.000001	0.017634	0.000268	0.049169	0.253000	1.786801e+00	0.121000	0.437000	0.089000	0.122000	0.121000	0.636000	9.942841e-01	0.240000	5.210902e-03	0.227000	9.441488e-01	0.262000	1.380692e-02	0.208000	1.556726e-02	0.211000	1.153186e+00	0.348000
132000000	0.245000	1.804758e+00	0.110000	0.333000	0.065000	0.003000	0.003000	0.613000	9.942841e-01	0.181000	5.533126e-03	0.248000	9.729024e-01	0.112000	9.071795e-03	0.247000	6.587475e-03	0.282000	1.436958e+00	0.152000	5.475501e-03	0.248000	5.771961e-01	0.000050	0.000007	0.000001	0.017660	0.000267	0.048984	0.272000	1.822897e+00	0.121000	0.389000	0.050000	0.149000	0.145000	0.628000	9.942841e-01	0.189000	5.369598e-03	0.240000	9.729024e-01	0.308000	1.408584e-02	0.258000	1.636541e-02	0.271000	1.164776e+00	0.274000
132500000	0.251000	1.804758e+00	0.117000	0.407000	0.046000	0.001000	0.000000	0.645000	9.942841e-01	0.220000	5.644903e-03	0.239000	9.536377e-01	0.135000	8.716085e-03	0.245000	6.457035e-03	0.238000	1.408505e+00	0.189000	5.475501e-03	0.257000	5.947743e-01	0.000050	0.000007	0.000001	0.018649	0.000266	0.048798	0.240000	1.786801e+00	0.148000	0.321000	0.059000	0.124000	0.138000	0.620000	9.942841e-01	0.237000	5.159053e-03	0.238000	9.729024e-01	0.233000	1.480804e-02	0.182000	1.604136e-02	0.230000	1.164776e+00	0.256000
133000000	0.260000	1.878412e+00	0.108000	0.355000	0.062000	0.003000	0.003000	0.617000	9.942841e-01	0.313000	5.478071e-03	0.223000	9.729024e-01	0.411000	8.803683e-03	0.315000	6.521929e-03	0.282000	1.451400e+00	0.112000	5.475501e-03	0.241000	6.067895e-01	0.000050	0.000007	0.000001	0.018977	0.000265	0.048620	0.268000	1.786801e+00	0.084000	0.371000	0.049000	0.139000	0.114000	0.630000	9.942841e-01	0.241000	4.907443e-03	0.273000	1.002532e+00	0.350000	1.451482e-02	0.239000	1.495686e-02	0.256000	1.188306e+00	0.254000
133500000	0.253000	1.897290e+00	0.114000	0.273000	0.076000	0.005000	0.004000	0.615000	9.942841e-01	0.201000	5.056897e-03	0.248000	9.441488e-01	0.397000	8.629359e-03	0.268000	6.521929e-03	0.294000	1.572283e+00	0.153000	5.475501e-03	0.222000	5.771961e-01	0.000049	0.000007	0.000001	0.018911	0.000264	0.048443	0.291000	1.786801e+00	0.106000	0.380000	0.062000	0.106000	0.116000	0.610000	9.942841e-01	0.285000	5.107719e-03	0.234000	1.002532e+00	0.097000	1.437039e-02	0.292000	1.525901e-02	0.243000	1.200248e+00	0.266000
134000000	0.250000	1.859721e+00	0.099000	0.329000	0.089000	0.003000	0.001000	0.599000	9.942841e-01	0.314000	5.006580e-03	0.230000	9.632219e-01	0.373000	8.981529e-03	0.280000	6.994822e-03	0.314000	1.669507e+00	0.146000	5.475501e-03	0.261000	5.947743e-01	0.000049	0.000007	0.000001	0.018840	0.000263	0.048288	0.259000	1.822897e+00	0.062000	0.294000	0.057000	0.126000	0.132000	0.583000	9.942841e-01	0.303000	5.159053e-03	0.237000	9.826803e-01	0.158000	1.408584e-02	0.218000	1.541237e-02	0.270000	1.200248e+00	0.260000
134500000	0.249000	1.822897e+00	0.108000	0.341000	0.083000	0.001000	0.003000	0.626000	9.942841e-01	0.230000	5.263273e-03	0.260000	9.729024e-01	0.272000	9.632764e-03	0.299000	6.994822e-03	0.289000	1.737641e+00	0.131000	5.475501e-03	0.252000	5.947743e-01	0.000049	0.000007	0.000001	0.018770	0.000262	0.048170	0.251000	1.822897e+00	0.073000	0.340000	0.064000	0.155000	0.144000	0.633000	9.942841e-01	0.283000	5.478071e-03	0.240000	9.729024e-01	0.123000	1.466070e-02	0.111000	1.541237e-02	0.280000	1.200248e+00	0.244000
135000000	0.233000	1.786801e+00	0.079000	0.383000	0.058000	0.002000	0.002000	0.629000	9.942841e-01	0.304000	5.159053e-03	0.250000	9.729024e-01	0.182000	9.442022e-03	0.245000	7.065121e-03	0.345000	1.790560e+00	0.110000	5.475501e-03	0.247000	6.007519e-01	0.000049	0.000007	0.000001	0.018701	0.000261	0.048001	0.279000	1.804758e+00	0.106000	0.413000	0.040000	0.153000	0.147000	0.622000	9.942841e-01	0.260000	5.533126e-03	0.246000	9.729024e-01	0.232000	1.366954e-02	0.192000	1.437039e-02	0.262000	1.212311e+00	0.245000
135500000	0.269000	1.822897e+00	0.140000	0.360000	0.063000	0.002000	0.003000	0.635000	9.942841e-01	0.324000	5.533126e-03	0.268000	9.826803e-01	0.152000	8.803683e-03	0.175000	6.392786e-03	0.217000	1.863634e+00	0.126000	5.475501e-03	0.273000	5.829970e-01	0.000049	0.000007	0.000001	0.018634	0.000260	0.047824	0.274000	1.769022e+00	0.090000	0.356000	0.051000	0.136000	0.140000	0.592000	9.942841e-01	0.335000	5.316169e-03	0.243000	9.441488e-01	0.097000	1.274540e-02	0.207000	1.300287e-02	0.268000	1.212311e+00	0.225000
136000000	0.250000	1.822897e+00	0.134000	0.366000	0.071000	0.005000	0.005000	0.628000	9.942841e-01	0.221000	5.533126e-03	0.222000	9.826803e-01	0.268000	8.803683e-03	0.202000	6.329177e-03	0.306000	1.939691e+00	0.126000	5.475501e-03	0.253000	5.947743e-01	0.000048	0.000007	0.000001	0.018569	0.000259	0.047649	0.242000	1.769022e+00	0.113000	0.418000	0.075000	0.129000	0.125000	0.593000	9.942841e-01	0.157000	4.956763e-03	0.254000	9.632219e-01	0.322000	1.200316e-02	0.201000	1.212380e-02	0.245000	1.212311e+00	0.253000
136500000	0.259000	1.822897e+00	0.141000	0.384000	0.068000	0.003000	0.005000	0.652000	9.942841e-01	0.275000	5.316169e-03	0.258000	9.536377e-01	0.256000	8.981529e-03	0.227000	6.457035e-03	0.306000	1.939691e+00	0.145000	5.475501e-03	0.248000	5.888562e-01	0.000048	0.000007	0.000001	0.018502	0.000258	0.047486	0.259000	1.804758e+00	0.101000	0.296000	0.055000	0.111000	0.103000	0.605000	9.942841e-01	0.250000	4.956763e-03	0.254000	9.826803e-01	0.261000	1.249302e-02	0.238000	1.212380e-02	0.242000	1.200248e+00	0.298000
137000000	0.256000	1.841217e+00	0.116000	0.360000	0.065000	0.002000	0.002000	0.649000	9.942841e-01	0.188000	5.478071e-03	0.283000	9.536377e-01	0.091000	8.716085e-03	0.172000	6.020499e-03	0.316000	1.882364e+00	0.129000	5.475501e-03	0.263000	5.888562e-01	0.000048	0.000007	0.000001	0.018546	0.000257	0.047329	0.237000	1.769022e+00	0.097000	0.281000	0.060000	0.120000	0.121000	0.629000	9.942841e-01	0.252000	4.956763e-03	0.240000	9.729024e-01	0.202000	1.236871e-02	0.203000	1.224564e-02	0.226000	1.153186e+00	0.265000
137500000	0.235000	1.841217e+00	0.112000	0.385000	0.064000	0.001000	0.001000	0.670000	9.942841e-01	0.285000	5.701635e-03	0.225000	9.441488e-01	0.336000	8.374323e-03	0.272000	5.901285e-03	0.199000	1.882364e+00	0.130000	5.475501e-03	0.256000	5.888562e-01	0.000048	0.000007	0.000001	0.018505	0.000256	0.047191	0.261000	1.804758e+00	0.112000	0.352000	0.053000	0.142000	0.148000	0.601000	9.942841e-01	0.223000	5.210902e-03	0.257000	9.925564e-01	0.282000	1.236871e-02	0.249000	1.200316e-02	0.248000	1.130351e+00	0.297000
138000000	0.255000	1.841217e+00	0.136000	0.413000	0.076000	0.002000	0.002000	0.623000	9.942841e-01	0.262000	5.644903e-03	0.252000	9.632219e-01	0.488000	8.803683e-03	0.377000	6.329177e-03	0.285000	1.920390e+00	0.143000	5.475501e-03	0.247000	5.829970e-01	0.000048	0.000007	0.000001	0.018438	0.000255	0.047745	0.250000	1.822897e+00	0.111000	0.370000	0.043000	0.114000	0.132000	0.619000	9.942841e-01	0.231000	5.107719e-03	0.270000	9.632219e-01	0.160000	1.224564e-02	0.301000	1.153251e-02	0.273000	1.188306e+00	0.325000
138500000	0.272000	1.878412e+00	0.100000	0.410000	0.064000	0.002000	0.004000	0.635000	9.942841e-01	0.189000	5.533126e-03	0.256000	9.729024e-01	0.152000	8.981529e-03	0.156000	6.203851e-03	0.289000	2.039141e+00	0.171000	5.475501e-03	0.238000	5.771961e-01	0.000048	0.000007	0.000001	0.018372	0.000254	0.047987	0.236000	1.822897e+00	0.108000	0.312000	0.049000	0.149000	0.153000	0.601000	9.942841e-01	0.321000	5.056897e-03	0.236000	9.441488e-01	0.347000	1.274540e-02	0.293000	1.164842e-02	0.216000	1.188306e+00	0.298000
139000000	0.231000	1.841217e+00	0.126000	0.369000	0.045000	0.000000	0.002000	0.625000	9.942841e-01	0.185000	5.316169e-03	0.268000	9.536377e-01	0.098000	8.208500e-03	0.243000	5.901285e-03	0.320000	2.018851e+00	0.123000	5.475501e-03	0.241000	6.007519e-01	0.000047	0.000007	0.000001	0.018316	0.000254	0.048806	0.255000	1.859721e+00	0.103000	0.260000	0.049000	0.139000	0.130000	0.620000	9.942841e-01	0.238000	5.369598e-03	0.244000	9.536377e-01	0.245000	1.287349e-02	0.304000	1.236871e-02	0.269000	1.188306e+00	0.244000
139500000	0.252000	1.804758e+00	0.114000	0.405000	0.059000	0.003000	0.003000	0.661000	9.942841e-01	0.201000	5.263273e-03	0.248000	9.441488e-01	0.125000	7.886640e-03	0.303000	5.901285e-03	0.192000	1.978875e+00	0.206000	5.475501e-03	0.225000	6.067895e-01	0.000047	0.000007	0.000001	0.018254	0.000253	0.048646	0.256000	1.859721e+00	0.084000	0.269000	0.048000	0.139000	0.135000	0.618000	9.942841e-01	0.230000	5.533126e-03	0.265000	9.536377e-01	0.345000	1.366954e-02	0.383000	1.326555e-02	0.253000	1.200248e+00	0.268000
140000000	0.250000	1.786801e+00	0.112000	0.316000	0.069000	0.000000	0.000000	0.663000	9.942841e-01	0.244000	5.159053e-03	0.245000	9.254534e-01	0.190000	7.653555e-03	0.457000	5.842567e-03	0.200000	1.939691e+00	0.207000	5.475501e-03	0.243000	5.829970e-01	0.000047	0.000007	0.000001	0.018189	0.000252	0.048538	0.225000	1.822897e+00	0.076000	0.331000	0.048000	0.156000	0.155000	0.598000	9.942841e-01	0.200000	5.533126e-03	0.227000	9.826803e-01	0.094000	1.326555e-02	0.164000	1.353353e-02	0.250000	1.224495e+00	0.222000
140500000	0.238000	1.786801e+00	0.090000	0.339000	0.063000	0.002000	0.005000	0.612000	9.942841e-01	0.293000	5.107719e-03	0.250000	9.536377e-01	0.207000	7.808167e-03	0.179000	6.081006e-03	0.175000	1.845091e+00	0.189000	5.475501e-03	0.247000	5.771961e-01	0.000047	0.000007	0.000001	0.018124	0.000251	0.049250	0.250000	1.786801e+00	0.073000	0.308000	0.043000	0.149000	0.167000	0.633000	9.942841e-01	0.154000	5.478071e-03	0.261000	9.632219e-01	0.309000	1.326555e-02	0.242000	1.422741e-02	0.241000	1.200248e+00	0.236000
141000000	0.271000	1.786801e+00	0.084000	0.355000	0.056000	0.005000	0.005000	0.653000	9.942841e-01	0.256000	5.210902e-03	0.241000	9.347544e-01	0.350000	7.886640e-03	0.384000	6.142121e-03	0.196000	1.703234e+00	0.208000	5.475501e-03	0.236000	5.657668e-01	0.000047	0.000007	0.000001	0.018060	0.000250	0.049558	0.255000	1.841217e+00	0.102000	0.308000	0.065000	0.138000	0.160000	0.592000	9.942841e-01	0.262000	5.478071e-03	0.255000	9.632219e-01	0.150000	1.224564e-02	0.096000	1.366954e-02	0.236000	1.188306e+00	0.252000
141500000	0.230000	1.786801e+00	0.144000	0.400000	0.069000	0.002000	0.004000	0.625000	9.942841e-01	0.229000	5.159053e-03	0.246000	9.632219e-01	0.100000	8.208500e-03	0.152000	6.266200e-03	0.245000	1.636449e+00	0.146000	5.475501e-03	0.263000	5.947743e-01	0.000047	0.000007	0.000001	0.017997	0.000249	0.050081	0.265000	1.841217e+00	0.110000	0.353000	0.059000	0.102000	0.120000	0.622000	9.942841e-01	0.215000	5.369598e-03	0.282000	9.729024e-01	0.212000	1.188373e-02	0.231000	1.380692e-02	0.227000	1.164776e+00	0.262000
142000000	0.261000	1.751420e+00	0.107000	0.299000	0.068000	0.000000	0.001000	0.654000	9.942841e-01	0.254000	5.263273e-03	0.273000	9.826803e-01	0.343000	8.290997e-03	0.275000	6.457035e-03	0.308000	1.686286e+00	0.120000	5.475501e-03	0.259000	5.829970e-01	0.000046	0.000007	0.000001	0.017967	0.000248	0.049971	0.256000	1.841217e+00	0.079000	0.323000	0.040000	0.153000	0.148000	0.561000	9.942841e-01	0.212000	5.006580e-03	0.256000	9.441488e-01	0.254000	1.200316e-02	0.229000	1.300287e-02	0.245000	1.141712e+00	0.291000
142500000	0.271000	1.786801e+00	0.113000	0.262000	0.045000	0.001000	0.000000	0.617000	9.942841e-01	0.154000	5.316169e-03	0.240000	9.729024e-01	0.331000	8.126824e-03	0.212000	6.329177e-03	0.322000	1.790560e+00	0.113000	5.475501e-03	0.234000	5.888562e-01	0.000046	0.000007	0.000001	0.017909	0.000247	0.049852	0.240000	1.841217e+00	0.104000	0.258000	0.039000	0.126000	0.121000	0.601000	9.942841e-01	0.261000	5.159053e-03	0.238000	9.441488e-01	0.303000	1.176548e-02	0.113000	1.313355e-02	0.262000	1.141712e+00	0.290000
143000000	0.246000	1.804758e+00	0.132000	0.398000	0.062000	0.002000	0.002000	0.638000	9.942841e-01	0.319000	5.423563e-03	0.232000	9.729024e-01	0.288000	8.543495e-03	0.333000	6.587475e-03	0.203000	1.720351e+00	0.167000	5.475501e-03	0.279000	5.714529e-01	0.000046	0.000007	0.000001	0.017848	0.000246	0.049946	0.233000	1.804758e+00	0.104000	0.360000	0.056000	0.143000	0.132000	0.637000	9.942841e-01	0.309000	5.056897e-03	0.245000	9.729024e-01	0.202000	1.236871e-02	0.196000	1.313355e-02	0.270000	1.176482e+00	0.251000
143500000	0.267000	1.804758e+00	0.131000	0.352000	0.086000	0.000000	0.005000	0.638000	9.942841e-01	0.221000	5.478071e-03	0.248000	9.162450e-01	0.285000	9.071795e-03	0.320000	6.788094e-03	0.211000	1.588084e+00	0.161000	5.475501e-03	0.231000	6.067895e-01	0.000046	0.000007	0.000001	0.017787	0.000246	0.049909	0.242000	1.804758e+00	0.098000	0.348000	0.058000	0.134000	0.137000	0.567000	9.942841e-01	0.221000	4.907443e-03	0.246000	9.729024e-01	0.207000	1.261858e-02	0.248000	1.394569e-02	0.250000	1.153186e+00	0.226000
144000000	0.264000	1.804758e+00	0.098000	0.369000	0.044000	0.000000	0.000000	0.637000	9.942841e-01	0.240000	5.478071e-03	0.220000	9.632219e-01	0.128000	9.729575e-03	0.031000	6.788094e-03	0.319000	1.541149e+00	0.161000	5.475501e-03	0.260000	6.007519e-01	0.000046	0.000007	0.000001	0.017727	0.000245	0.049756	0.246000	1.804758e+00	0.134000	0.232000	0.083000	0.183000	0.178000	0.588000	9.942841e-01	0.189000	4.810269e-03	0.251000	9.925564e-01	0.163000	1.188373e-02	0.178000	1.300287e-02	0.246000	1.176482e+00	0.241000
144500000	0.273000	1.769022e+00	0.093000	0.298000	0.044000	0.001000	0.001000	0.633000	9.942841e-01	0.231000	5.588735e-03	0.266000	9.826803e-01	0.091000	9.536916e-03	0.215000	6.457035e-03	0.252000	1.636449e+00	0.132000	5.475501e-03	0.283000	5.947743e-01	0.000046	0.000007	0.000001	0.017666	0.000244	0.049593	0.273000	1.822897e+00	0.082000	0.273000	0.036000	0.158000	0.161000	0.595000	9.942841e-01	0.283000	4.575669e-03	0.212000	9.826803e-01	0.305000	1.274540e-02	0.394000	1.380692e-02	0.240000	1.141712e+00	0.256000
145000000	0.266000	1.804758e+00	0.128000	0.406000	0.078000	0.002000	0.001000	0.612000	9.942841e-01	0.278000	5.644903e-03	0.256000	9.729024e-01	0.357000	9.348073e-03	0.361000	6.720551e-03	0.279000	1.737641e+00	0.102000	5.475501e-03	0.231000	5.947743e-01	0.000045	0.000007	0.000001	0.017605	0.000243	0.049442	0.236000	1.822897e+00	0.111000	0.293000	0.042000	0.160000	0.163000	0.570000	9.942841e-01	0.263000	4.762406e-03	0.263000	9.632219e-01	0.275000	1.261858e-02	0.319000	1.326555e-02	0.269000	1.212311e+00	0.224000
145500000	0.267000	1.841217e+00	0.093000	0.340000	0.039000	0.001000	0.001000	0.630000	9.942841e-01	0.218000	5.533126e-03	0.255000	9.536377e-01	0.253000	1.022842e-02	0.262000	6.994822e-03	0.271000	1.808556e+00	0.108000	5.475501e-03	0.263000	5.888562e-01	0.000045	0.000007	0.000001	0.017546	0.000242	0.049273	0.239000	1.822897e+00	0.078000	0.258000	0.030000	0.133000	0.134000	0.614000	9.942841e-01	0.343000	4.858613e-03	0.251000	9.925564e-01	0.242000	1.287349e-02	0.260000	1.339887e-02	0.255000	1.236801e+00	0.268000
146000000	0.260000	1.841217e+00	0.137000	0.358000	0.080000	0.000000	0.000000	0.616000	9.942841e-01	0.201000	5.478071e-03	0.263000	9.632219e-01	0.250000	1.002588e-02	0.267000	6.925223e-03	0.303000	1.863634e+00	0.156000	5.475501e-03	0.268000	6.067895e-01	0.000045	0.000007	0.000001	0.017496	0.000241	0.049103	0.260000	1.822897e+00	0.101000	0.344000	0.056000	0.165000	0.170000	0.590000	9.942841e-01	0.330000	4.810269e-03	0.244000	9.925564e-01	0.272000	1.313355e-02	0.264000	1.394569e-02	0.261000	1.224495e+00	0.271000
146500000	0.260000	1.859721e+00	0.122000	0.367000	0.061000	0.001000	0.004000	0.606000	9.942841e-01	0.238000	5.159053e-03	0.245000	9.441488e-01	0.305000	9.729575e-03	0.241000	6.788094e-03	0.281000	2.018851e+00	0.133000	5.475501e-03	0.251000	5.947743e-01	0.000045	0.000007	0.000001	0.017491	0.000241	0.048942	0.226000	1.822897e+00	0.115000	0.367000	0.078000	0.140000	0.154000	0.617000	9.942841e-01	0.324000	4.907443e-03	0.245000	1.002532e+00	0.139000	1.300287e-02	0.355000	1.408584e-02	0.238000	1.200248e+00	0.238000
147000000	0.250000	1.822897e+00	0.131000	0.376000	0.067000	0.001000	0.002000	0.657000	9.942841e-01	0.266000	5.316169e-03	0.260000	9.729024e-01	0.093000	8.981529e-03	0.265000	6.856315e-03	0.267000	2.059634e+00	0.114000	5.475501e-03	0.253000	5.771961e-01	0.000045	0.000007	0.000001	0.017433	0.000240	0.049483	0.236000	1.859721e+00	0.104000	0.370000	0.059000	0.166000	0.159000	0.624000	9.942841e-01	0.353000	4.956763e-03	0.257000	9.632219e-01	0.106000	1.274540e-02	0.209000	1.466070e-02	0.275000	1.224495e+00	0.226000
147500000	0.250000	1.786801e+00	0.108000	0.408000	0.065000	0.005000	0.003000	0.641000	9.942841e-01	0.334000	5.316169e-03	0.249000	9.925564e-01	0.228000	8.892162e-03	0.245000	6.720551e-03	0.295000	2.186995e+00	0.118000	5.475501e-03	0.235000	5.771961e-01	0.000045	0.000007	0.000001	0.017374	0.000239	0.050476	0.222000	1.841217e+00	0.092000	0.244000	0.050000	0.145000	0.144000	0.603000	9.942841e-01	0.241000	4.956763e-03	0.237000	9.536377e-01	0.256000	1.366954e-02	0.252000	1.495686e-02	0.262000	1.236801e+00	0.271000
148000000	0.255000	1.822897e+00	0.108000	0.366000	0.041000	0.002000	0.002000	0.619000	9.942841e-01	0.249000	5.263273e-03	0.247000	9.441488e-01	0.251000	9.255058e-03	0.190000	6.521929e-03	0.210000	2.208975e+00	0.109000	5.475501e-03	0.280000	5.829970e-01	0.000045	0.000006	0.000001	0.017315	0.000238	0.050686	0.245000	1.804758e+00	0.086000	0.378000	0.050000	0.132000	0.127000	0.596000	9.942841e-01	0.190000	5.159053e-03	0.267000	9.536377e-01	0.230000	1.339887e-02	0.281000	1.510718e-02	0.255000	1.212311e+00	0.259000
148500000	0.236000	1.786801e+00	0.092000	0.315000	0.045000	0.003000	0.003000	0.629000	9.942841e-01	0.291000	5.369598e-03	0.239000	9.441488e-01	0.068000	9.348073e-03	0.236000	6.653681e-03	0.175000	2.080334e+00	0.157000	5.475501e-03	0.254000	5.947743e-01	0.000044	0.000006	0.000001	0.017257	0.000237	0.051863	0.243000	1.769022e+00	0.151000	0.390000	0.087000	0.125000	0.136000	0.629000	9.942841e-01	0.221000	5.107719e-03	0.222000	9.826803e-01	0.264000	1.300287e-02	0.335000	1.451482e-02	0.244000	1.141712e+00	0.328000
149000000	0.241000	1.804758e+00	0.114000	0.368000	0.043000	0.002000	0.001000	0.646000	9.942841e-01	0.268000	5.478071e-03	0.255000	9.729024e-01	0.158000	9.348073e-03	0.132000	6.521929e-03	0.292000	2.039141e+00	0.128000	5.475501e-03	0.276000	5.771961e-01	0.000044	0.000006	0.000001	0.017200	0.000237	0.052492	0.245000	1.769022e+00	0.099000	0.284000	0.064000	0.136000	0.145000	0.626000	9.942841e-01	0.230000	4.907443e-03	0.237000	9.826803e-01	0.376000	1.224564e-02	0.341000	1.380692e-02	0.252000	1.176482e+00	0.322000
149500000	0.273000	1.841217e+00	0.113000	0.309000	0.044000	0.001000	0.003000	0.616000	9.942841e-01	0.285000	5.423563e-03	0.261000	9.729024e-01	0.272000	9.071795e-03	0.222000	6.457035e-03	0.301000	2.039141e+00	0.120000	5.475501e-03	0.253000	6.007519e-01	0.000044	0.000006	0.000001	0.017144	0.000236	0.053480	0.268000	1.804758e+00	0.115000	0.367000	0.059000	0.150000	0.146000	0.613000	9.942841e-01	0.214000	4.858613e-03	0.259000	9.729024e-01	0.355000	1.274540e-02	0.247000	1.437039e-02	0.256000	1.200248e+00	0.259000
150000000	0.228000	1.769022e+00	0.085000	0.317000	0.069000	0.005000	0.005000	0.642000	9.942841e-01	0.246000	5.533126e-03	0.249000	9.441488e-01	0.339000	9.255058e-03	0.248000	6.457035e-03	0.237000	2.059634e+00	0.148000	5.475501e-03	0.270000	6.067895e-01	0.000044	0.000006	0.000001	0.017091	0.000235	0.053316	0.244000	1.804758e+00	0.096000	0.443000	0.037000	0.141000	0.140000	0.592000	9.942841e-01	0.262000	5.056897e-03	0.221000	1.012607e+00	0.278000	1.366954e-02	0.214000	1.480804e-02	0.227000	1.200248e+00	0.302000
150500000	0.239000	1.804758e+00	0.116000	0.351000	0.064000	0.003000	0.003000	0.634000	9.942841e-01	0.233000	5.210902e-03	0.259000	9.441488e-01	0.225000	8.981529e-03	0.320000	6.392786e-03	0.242000	2.143690e+00	0.150000	5.475501e-03	0.247000	5.947743e-01	0.000044	0.000006	0.000001	0.017055	0.000234	0.053139	0.235000	1.822897e+00	0.110000	0.404000	0.048000	0.130000	0.126000	0.599000	9.942841e-01	0.274000	5.006580e-03	0.252000	9.826803e-01	0.145000	1.339887e-02	0.205000	1.510718e-02	0.253000	1.188306e+00	0.247000
151000000	0.223000	1.769022e+00	0.119000	0.353000	0.050000	0.008000	0.008000	0.629000	9.942841e-01	0.232000	5.159053e-03	0.254000	9.536377e-01	0.488000	9.162968e-03	0.391000	6.925223e-03	0.198000	2.186995e+00	0.165000	5.475501e-03	0.281000	5.888562e-01	0.000044	0.000006	0.000001	0.017107	0.000233	0.052965	0.246000	1.786801e+00	0.107000	0.308000	0.031000	0.129000	0.131000	0.607000	9.942841e-01	0.237000	4.907443e-03	0.279000	9.632219e-01	0.361000	1.437039e-02	0.251000	1.588174e-02	0.261000	1.212311e+00	0.232000
151500000	0.251000	1.769022e+00	0.073000	0.299000	0.043000	0.004000	0.004000	0.601000	9.942841e-01	0.236000	5.159053e-03	0.267000	9.729024e-01	0.396000	8.716085e-03	0.316000	6.587475e-03	0.220000	2.208975e+00	0.114000	5.475501e-03	0.246000	5.947743e-01	0.000043	0.000006	0.000001	0.017976	0.000233	0.052789	0.251000	1.822897e+00	0.109000	0.403000	0.041000	0.163000	0.152000	0.581000	9.942841e-01	0.249000	4.956763e-03	0.241000	9.925564e-01	0.227000	1.437039e-02	0.209000	1.556726e-02	0.241000	1.188306e+00	0.188000
152000000	0.237000	1.786801e+00	0.110000	0.402000	0.061000	0.002000	0.004000	0.605000	9.942841e-01	0.314000	4.907443e-03	0.259000	1.002532e+00	0.411000	9.071795e-03	0.336000	6.856315e-03	0.230000	2.165234e+00	0.164000	5.475501e-03	0.260000	6.067895e-01	0.000043	0.000006	0.000001	0.019041	0.000232	0.052616	0.265000	1.822897e+00	0.118000	0.352000	0.062000	0.127000	0.126000	0.625000	9.942841e-01	0.220000	4.956763e-03	0.252000	9.925564e-01	0.155000	1.339887e-02	0.172000	1.451482e-02	0.234000	1.141712e+00	0.267000
152500000	0.254000	1.822897e+00	0.132000	0.415000	0.073000	0.002000	0.003000	0.623000	9.942841e-01	0.283000	5.210902e-03	0.232000	9.632219e-01	0.098000	8.629359e-03	0.178000	6.653681e-03	0.179000	2.080334e+00	0.199000	5.475501e-03	0.267000	6.007519e-01	0.000043	0.000006	0.000001	0.019608	0.000231	0.052444	0.257000	1.786801e+00	0.113000	0.349000	0.063000	0.168000	0.156000	0.643000	9.942841e-01	0.265000	4.907443e-03	0.259000	9.826803e-01	0.188000	1.339887e-02	0.267000	1.451482e-02	0.266000	1.176482e+00	0.235000
153000000	0.252000	1.822897e+00	0.122000	0.430000	0.050000	0.005000	0.006000	0.630000	9.942841e-01	0.274000	5.263273e-03	0.253000	9.826803e-01	0.141000	8.543495e-03	0.157000	6.266200e-03	0.187000	1.939691e+00	0.230000	5.475501e-03	0.272000	5.888562e-01	0.000043	0.000006	0.000001	0.019655	0.000230	0.052272	0.246000	1.786801e+00	0.102000	0.359000	0.047000	0.121000	0.116000	0.599000	9.942841e-01	0.224000	5.107719e-03	0.260000	9.826803e-01	0.208000	1.188373e-02	0.168000	1.326555e-02	0.261000	1.176482e+00	0.289000
153500000	0.228000	1.786801e+00	0.109000	0.354000	0.045000	0.007000	0.007000	0.609000	9.942841e-01	0.269000	5.369598e-03	0.225000	9.536377e-01	0.427000	8.892162e-03	0.239000	6.457035e-03	0.186000	1.790560e+00	0.172000	5.475501e-03	0.270000	5.829970e-01	0.000043	0.000006	0.000001	0.019659	0.000230	0.052102	0.268000	1.804758e+00	0.112000	0.343000	0.049000	0.136000	0.141000	0.611000	9.942841e-01	0.200000	5.056897e-03	0.256000	9.925564e-01	0.297000	1.249302e-02	0.282000	1.353353e-02	0.265000	1.224495e+00	0.262000
154000000	0.254000	1.822897e+00	0.115000	0.375000	0.049000	0.003000	0.004000	0.613000	9.942841e-01	0.337000	5.644903e-03	0.262000	9.536377e-01	0.498000	8.803683e-03	0.408000	6.587475e-03	0.232000	1.652895e+00	0.165000	5.475501e-03	0.254000	5.888562e-01	0.000043	0.000006	0.000001	0.019605	0.000229	0.052407	0.243000	1.804758e+00	0.124000	0.442000	0.078000	0.147000	0.138000	0.638000	9.942841e-01	0.216000	5.107719e-03	0.247000	9.729024e-01	0.291000	1.274540e-02	0.370000	1.366954e-02	0.254000	1.212311e+00	0.276000
154500000	0.245000	1.751420e+00	0.106000	0.322000	0.055000	0.001000	0.001000	0.610000	9.942841e-01	0.254000	5.644903e-03	0.260000	9.347544e-01	0.309000	8.803683e-03	0.289000	6.587475e-03	0.221000	1.541149e+00	0.260000	5.475501e-03	0.233000	5.771961e-01	0.000043	0.000006	0.000001	0.019542	0.000228	0.053179	0.237000	1.804758e+00	0.078000	0.348000	0.057000	0.143000	0.149000	0.595000	9.942841e-01	0.226000	5.210902e-03	0.228000	9.826803e-01	0.196000	1.287349e-02	0.175000	1.394569e-02	0.240000	1.164776e+00	0.335000
155000000	0.252000	1.804758e+00	0.105000	0.357000	0.045000	0.011000	0.017000	0.629000	9.942841e-01	0.188000	5.758937e-03	0.266000	9.632219e-01	0.386000	9.071795e-03	0.250000	6.521929e-03	0.254000	1.451400e+00	0.608000	5.475501e-03	0.251000	6.067895e-01	0.000042	0.000006	0.000001	0.019479	0.000227	0.053628	0.239000	1.804758e+00	0.093000	0.389000	0.053000	0.128000	0.142000	0.584000	9.942841e-01	0.178000	5.006580e-03	0.285000	9.826803e-01	0.219000	1.339887e-02	0.156000	1.408584e-02	0.270000	1.188306e+00	0.254000
155500000	0.240000	1.769022e+00	0.119000	0.374000	0.051000	0.008000	0.008000	0.611000	9.942841e-01	0.220000	5.588735e-03	0.262000	9.729024e-01	0.210000	8.543495e-03	0.343000	6.653681e-03	0.247000	1.394490e+00	0.445000	5.475501e-03	0.231000	5.771961e-01	0.000042	0.000006	0.000001	0.019439	0.000227	0.053463	0.248000	1.769022e+00	0.160000	0.374000	0.043000	0.136000	0.141000	0.660000	9.942841e-01	0.271000	5.263273e-03	0.252000	9.729024e-01	0.304000	1.224564e-02	0.185000	1.326555e-02	0.241000	1.212311e+00	0.294000
156000000	0.237000	1.733993e+00	0.111000	0.312000	0.058000	0.006000	0.011000	0.623000	9.942841e-01	0.322000	5.701635e-03	0.240000	9.729024e-01	0.369000	8.716085e-03	0.244000	6.587475e-03	0.248000	1.366877e+00	0.434000	5.475501e-03	0.267000	6.007519e-01	0.000042	0.000006	0.000001	0.019388	0.000226	0.053321	0.246000	1.733993e+00	0.089000	0.338000	0.037000	0.182000	0.176000	0.599000	9.942841e-01	0.212000	5.263273e-03	0.228000	9.729024e-01	0.131000	1.300287e-02	0.208000	1.380692e-02	0.269000	1.200248e+00	0.241000
156500000	0.237000	1.769022e+00	0.107000	0.356000	0.048000	0.004000	0.003000	0.635000	9.942841e-01	0.238000	5.210902e-03	0.263000	9.925564e-01	0.179000	8.126824e-03	0.119000	6.587475e-03	0.275000	1.380614e+00	0.359000	5.475501e-03	0.257000	5.829970e-01	0.000042	0.000006	0.000001	0.019347	0.000225	0.053732	0.231000	1.733993e+00	0.067000	0.316000	0.049000	0.125000	0.121000	0.562000	9.942841e-01	0.217000	5.423563e-03	0.245000	9.441488e-01	0.349000	1.394569e-02	0.304000	1.510718e-02	0.253000	1.200248e+00	0.297000
157000000	0.251000	1.804758e+00	0.111000	0.340000	0.059000	0.011000	0.005000	0.629000	9.942841e-01	0.252000	5.316169e-03	0.271000	9.441488e-01	0.314000	8.803683e-03	0.219000	6.925223e-03	0.247000	1.380614e+00	0.385000	5.475501e-03	0.247000	5.714529e-01	0.000042	0.000006	0.000001	0.019289	0.000224	0.054048	0.274000	1.786801e+00	0.107000	0.353000	0.078000	0.115000	0.133000	0.592000	9.942841e-01	0.303000	5.533126e-03	0.254000	9.826803e-01	0.093000	1.451482e-02	0.116000	1.510718e-02	0.263000	1.130351e+00	0.218000
157500000	0.250000	1.769022e+00	0.105000	0.436000	0.057000	0.008000	0.003000	0.633000	9.942841e-01	0.305000	5.478071e-03	0.239000	9.826803e-01	0.297000	9.255058e-03	0.233000	7.065121e-03	0.264000	1.366877e+00	0.391000	5.475501e-03	0.243000	5.771961e-01	0.000042	0.000006	0.000001	0.019231	0.000224	0.053931	0.234000	1.751420e+00	0.097000	0.352000	0.072000	0.126000	0.113000	0.607000	9.942841e-01	0.277000	5.263273e-03	0.238000	9.729024e-01	0.027000	1.300287e-02	0.039000	1.466070e-02	0.303000	1.141712e+00	0.249000
158000000	0.249000	1.769022e+00	0.099000	0.386000	0.038000	0.007000	0.007000	0.627000	9.942841e-01	0.240000	5.478071e-03	0.237000	9.536377e-01	0.161000	8.892162e-03	0.153000	6.720551e-03	0.276000	1.366877e+00	0.422000	5.475501e-03	0.273000	5.829970e-01	0.000042	0.000006	0.000001	0.019517	0.000223	0.053765	0.271000	1.786801e+00	0.081000	0.298000	0.057000	0.126000	0.118000	0.589000	9.942841e-01	0.362000	5.588735e-03	0.228000	9.536377e-01	0.233000	1.300287e-02	0.259000	1.525901e-02	0.293000	1.141712e+00	0.250000
158500000	0.243000	1.804758e+00	0.105000	0.332000	0.070000	0.011000	0.007000	0.636000	9.942841e-01	0.230000	5.423563e-03	0.234000	1.012607e+00	0.219000	9.162968e-03	0.276000	7.136127e-03	0.253000	1.366877e+00	0.364000	5.475501e-03	0.278000	5.714529e-01	0.000042	0.000006	0.000001	0.019458	0.000222	0.053601	0.261000	1.822897e+00	0.106000	0.385000	0.069000	0.130000	0.123000	0.617000	9.942841e-01	0.264000	5.423563e-03	0.261000	1.002532e+00	0.263000	1.274540e-02	0.249000	1.495686e-02	0.263000	1.188306e+00	0.263000
159000000	0.246000	1.786801e+00	0.136000	0.408000	0.058000	0.007000	0.006000	0.607000	9.942841e-01	0.290000	5.533126e-03	0.259000	9.826803e-01	0.062000	8.981529e-03	0.157000	6.994822e-03	0.263000	1.366877e+00	0.429000	5.475501e-03	0.263000	5.888562e-01	0.000041	0.000006	0.000001	0.019397	0.000222	0.053438	0.285000	1.786801e+00	0.096000	0.366000	0.042000	0.162000	0.167000	0.613000	9.942841e-01	0.287000	5.107719e-03	0.239000	9.826803e-01	0.343000	1.274540e-02	0.345000	1.480804e-02	0.269000	1.224495e+00	0.219000
159500000	0.229000	1.751420e+00	0.101000	0.387000	0.043000	0.010000	0.009000	0.661000	9.942841e-01	0.275000	5.588735e-03	0.270000	9.826803e-01	0.444000	8.892162e-03	0.351000	6.925223e-03	0.260000	1.353276e+00	0.517000	5.475501e-03	0.241000	5.829970e-01	0.000041	0.000006	0.000001	0.019337	0.000221	0.053283	0.275000	1.786801e+00	0.130000	0.368000	0.053000	0.106000	0.107000	0.592000	9.942841e-01	0.311000	5.263273e-03	0.231000	9.536377e-01	0.165000	1.287349e-02	0.138000	1.480804e-02	0.231000	1.176482e+00	0.236000
160000000	0.282000	1.786801e+00	0.097000	0.353000	0.052000	0.014000	0.018000	0.588000	9.942841e-01	0.248000	5.478071e-03	0.241000	9.536377e-01	0.231000	8.543495e-03	0.259000	6.925223e-03	0.262000	1.408505e+00	0.420000	5.475501e-03	0.227000	5.829970e-01	0.000041	0.000006	0.000001	0.019277	0.000220	0.053119	0.243000	1.822897e+00	0.075000	0.352000	0.045000	0.141000	0.145000	0.606000	9.942841e-01	0.302000	5.588735e-03	0.263000	9.632219e-01	0.087000	1.153251e-02	0.303000	1.380692e-02	0.248000	1.200248e+00	0.210000
160500000	0.258000	1.822897e+00	0.130000	0.391000	0.056000	0.011000	0.011000	0.639000	9.942841e-01	0.319000	5.588735e-03	0.269000	9.729024e-01	0.573000	8.803683e-03	0.539000	7.280286e-03	0.259000	1.408505e+00	0.372000	5.475501e-03	0.273000	5.771961e-01	0.000041	0.000006	0.000001	0.019225	0.000220	0.052962	0.265000	1.804758e+00	0.085000	0.316000	0.063000	0.123000	0.093000	0.610000	9.942841e-01	0.178000	5.369598e-03	0.267000	9.632219e-01	0.164000	1.108032e-02	0.166000	1.274540e-02	0.248000	1.141712e+00	0.311000
161000000	0.254000	1.822897e+00	0.111000	0.408000	0.064000	0.007000	0.004000	0.643000	9.942841e-01	0.314000	5.316169e-03	0.260000	9.632219e-01	0.343000	8.981529e-03	0.292000	7.427358e-03	0.269000	1.436958e+00	0.351000	5.475501e-03	0.248000	6.067895e-01	0.000041	0.000006	0.000001	0.019166	0.000219	0.053070	0.260000	1.804758e+00	0.142000	0.407000	0.076000	0.075000	0.077000	0.616000	9.942841e-01	0.251000	5.316169e-03	0.245000	9.441488e-01	0.129000	1.108032e-02	0.144000	1.261858e-02	0.249000	1.141712e+00	0.274000
161500000	0.245000	1.841217e+00	0.086000	0.291000	0.027000	0.006000	0.005000	0.614000	9.942841e-01	0.183000	5.316169e-03	0.246000	9.441488e-01	0.379000	9.632764e-03	0.143000	7.886640e-03	0.245000	1.422660e+00	0.498000	5.475501e-03	0.261000	6.190475e-01	0.000041	0.000006	0.000001	0.019116	0.000218	0.052925	0.247000	1.769022e+00	0.119000	0.356000	0.042000	0.095000	0.082000	0.625000	9.942841e-01	0.291000	5.423563e-03	0.276000	9.925564e-01	0.089000	1.141776e-02	0.075000	1.236871e-02	0.262000	1.188306e+00	0.273000
162000000	0.241000	1.841217e+00	0.116000	0.407000	0.056000	0.006000	0.006000	0.623000	9.942841e-01	0.298000	5.369598e-03	0.267000	9.729024e-01	0.297000	9.632764e-03	0.288000	7.965902e-03	0.237000	1.394490e+00	0.570000	5.475501e-03	0.258000	6.007519e-01	0.000041	0.000006	0.000001	0.019059	0.000218	0.052762	0.265000	1.769022e+00	0.081000	0.332000	0.066000	0.117000	0.106000	0.596000	9.942841e-01	0.171000	5.263273e-03	0.270000	9.925564e-01	0.219000	1.097006e-02	0.184000	1.176548e-02	0.228000	1.224495e+00	0.315000
162500000	0.244000	1.804758e+00	0.110000	0.344000	0.062000	0.007000	0.004000	0.643000	9.942841e-01	0.218000	5.056897e-03	0.254000	9.925564e-01	0.242000	9.536916e-03	0.176000	7.653555e-03	0.238000	1.394490e+00	0.465000	5.475501e-03	0.224000	5.947743e-01	0.000041	0.000006	0.000001	0.019011	0.000217	0.052601	0.226000	1.769022e+00	0.102000	0.264000	0.064000	0.096000	0.095000	0.616000	9.942841e-01	0.343000	5.107719e-03	0.247000	9.632219e-01	0.161000	1.153251e-02	0.125000	1.200316e-02	0.220000	1.200248e+00	0.351000
163000000	0.260000	1.804758e+00	0.094000	0.335000	0.043000	0.006000	0.013000	0.642000	9.942841e-01	0.226000	5.210902e-03	0.241000	9.632219e-01	0.100000	9.926125e-03	0.143000	7.577400e-03	0.208000	1.436958e+00	0.616000	5.475501e-03	0.235000	5.829970e-01	0.000040	0.000006	0.000001	0.018957	0.000216	0.052445	0.245000	1.769022e+00	0.113000	0.317000	0.058000	0.085000	0.103000	0.608000	9.942841e-01	0.187000	5.210902e-03	0.279000	9.441488e-01	0.038000	1.130415e-02	0.046000	1.164842e-02	0.227000	1.107969e+00	0.291000
163500000	0.283000	1.804758e+00	0.115000	0.332000	0.073000	0.013000	0.020000	0.615000	9.942841e-01	0.219000	5.210902e-03	0.246000	9.254534e-01	0.236000	1.022842e-02	0.205000	7.280286e-03	0.275000	1.380614e+00	0.517000	5.475501e-03	0.239000	5.771961e-01	0.000040	0.000006	0.000001	0.018901	0.000216	0.052304	0.258000	1.804758e+00	0.117000	0.353000	0.062000	0.117000	0.119000	0.591000	9.942841e-01	0.206000	5.056897e-03	0.244000	9.925564e-01	0.385000	1.141776e-02	0.274000	1.176548e-02	0.271000	1.188306e+00	0.303000
164000000	0.244000	1.804758e+00	0.104000	0.393000	0.078000	0.002000	0.002000	0.637000	9.942841e-01	0.278000	5.478071e-03	0.246000	9.536377e-01	0.132000	9.827359e-03	0.243000	6.925223e-03	0.246000	1.380614e+00	0.510000	5.475501e-03	0.261000	6.067895e-01	0.000040	0.000006	0.000001	0.018843	0.000215	0.052190	0.249000	1.786801e+00	0.104000	0.386000	0.079000	0.102000	0.103000	0.637000	9.942841e-01	0.243000	5.056897e-03	0.223000	9.925564e-01	0.172000	1.164842e-02	0.249000	1.176548e-02	0.219000	1.141712e+00	0.304000
164500000	0.253000	1.859721e+00	0.111000	0.358000	0.055000	0.023000	0.024000	0.619000	9.942841e-01	0.276000	5.478071e-03	0.263000	9.536377e-01	0.293000	8.892162e-03	0.371000	6.392786e-03	0.235000	1.366877e+00	0.665000	5.475501e-03	0.259000	5.714529e-01	0.000040	0.000006	0.000001	0.018786	0.000214	0.052032	0.243000	1.822897e+00	0.110000	0.374000	0.060000	0.134000	0.132000	0.620000	9.942841e-01	0.208000	5.263273e-03	0.236000	9.632219e-01	0.379000	1.200316e-02	0.323000	1.212380e-02	0.263000	1.153186e+00	0.319000
165000000	0.269000	1.822897e+00	0.118000	0.409000	0.069000	0.011000	0.009000	0.633000	9.942841e-01	0.262000	5.478071e-03	0.242000	9.441488e-01	0.325000	8.981529e-03	0.392000	6.457035e-03	0.250000	1.366877e+00	0.724000	5.475501e-03	0.240000	5.888562e-01	0.000040	0.000006	0.000001	0.018729	0.000214	0.051877	0.233000	1.822897e+00	0.110000	0.349000	0.067000	0.140000	0.134000	0.621000	9.942841e-01	0.257000	5.644903e-03	0.217000	9.632219e-01	0.111000	1.153251e-02	0.159000	1.164842e-02	0.239000	1.153186e+00	0.302000
165500000	0.244000	1.859721e+00	0.117000	0.329000	0.057000	0.009000	0.005000	0.644000	9.942841e-01	0.229000	5.423563e-03	0.261000	9.632219e-01	0.078000	8.458486e-03	0.061000	6.203851e-03	0.258000	1.436958e+00	0.658000	5.475501e-03	0.252000	6.007519e-01	0.000040	0.000006	0.000001	0.018674	0.000213	0.051721	0.287000	1.786801e+00	0.108000	0.423000	0.055000	0.138000	0.155000	0.618000	9.942841e-01	0.174000	5.210902e-03	0.240000	9.729024e-01	0.151000	1.164842e-02	0.189000	1.212380e-02	0.248000	1.153186e+00	0.242000
166000000	0.229000	1.786801e+00	0.157000	0.394000	0.072000	0.010000	0.009000	0.608000	9.942841e-01	0.239000	5.423563e-03	0.239000	9.632219e-01	0.282000	9.255058e-03	0.207000	6.521929e-03	0.240000	1.408505e+00	0.718000	5.475501e-03	0.266000	5.714529e-01	0.000040	0.000006	0.000001	0.018814	0.000212	0.051566	0.244000	1.786801e+00	0.093000	0.260000	0.028000	0.145000	0.136000	0.597000	9.942841e-01	0.213000	5.263273e-03	0.234000	9.347544e-01	0.108000	1.188373e-02	0.200000	1.224564e-02	0.232000	1.188306e+00	0.243000
166500000	0.260000	1.786801e+00	0.127000	0.405000	0.072000	0.008000	0.008000	0.609000	9.942841e-01	0.288000	5.159053e-03	0.250000	9.536377e-01	0.113000	8.374323e-03	0.163000	6.266200e-03	0.215000	1.380614e+00	0.516000	5.475501e-03	0.234000	5.947743e-01	0.000040	0.000006	0.000001	0.018758	0.000212	0.051424	0.274000	1.822897e+00	0.111000	0.420000	0.039000	0.130000	0.130000	0.626000	9.942841e-01	0.203000	5.107719e-03	0.234000	9.441488e-01	0.242000	1.287349e-02	0.415000	1.380692e-02	0.273000	1.236801e+00	0.242000
167000000	0.250000	1.751420e+00	0.106000	0.328000	0.064000	0.008000	0.005000	0.577000	9.942841e-01	0.328000	5.159053e-03	0.238000	9.536377e-01	0.408000	8.126824e-03	0.312000	6.020499e-03	0.264000	1.380614e+00	0.304000	5.475501e-03	0.252000	6.007519e-01	0.000039	0.000006	0.000001	0.018702	0.000211	0.051279	0.259000	1.804758e+00	0.103000	0.301000	0.042000	0.131000	0.138000	0.627000	9.942841e-01	0.274000	5.210902e-03	0.276000	1.002532e+00	0.274000	1.380692e-02	0.407000	1.480804e-02	0.219000	1.212311e+00	0.283000
167500000	0.242000	1.751420e+00	0.121000	0.323000	0.059000	0.006000	0.007000	0.590000	9.942841e-01	0.282000	5.533126e-03	0.278000	9.632219e-01	0.357000	8.458486e-03	0.248000	6.081006e-03	0.237000	1.394490e+00	0.511000	5.475501e-03	0.261000	5.947743e-01	0.000039	0.000006	0.000001	0.018653	0.000210	0.051310	0.249000	1.804758e+00	0.098000	0.289000	0.046000	0.160000	0.147000	0.631000	9.942841e-01	0.192000	5.369598e-03	0.248000	9.536377e-01	0.306000	1.408584e-02	0.366000	1.572372e-02	0.260000	1.212311e+00	0.271000
168000000	0.248000	1.751420e+00	0.106000	0.303000	0.067000	0.008000	0.007000	0.648000	9.942841e-01	0.249000	5.316169e-03	0.239000	9.441488e-01	0.424000	8.543495e-03	0.343000	6.203851e-03	0.255000	1.394490e+00	0.644000	5.475501e-03	0.244000	5.601373e-01	0.000039	0.000006	0.000001	0.018777	0.000210	0.051179	0.235000	1.804758e+00	0.127000	0.395000	0.069000	0.155000	0.152000	0.592000	9.942841e-01	0.297000	5.369598e-03	0.260000	9.536377e-01	0.261000	1.366954e-02	0.237000	1.525901e-02	0.255000	1.200248e+00	0.247000
168500000	0.262000	1.769022e+00	0.134000	0.374000	0.074000	0.002000	0.001000	0.616000	9.942841e-01	0.240000	5.533126e-03	0.251000	9.536377e-01	0.305000	8.716085e-03	0.198000	6.392786e-03	0.269000	1.422660e+00	0.349000	5.475501e-03	0.261000	5.771961e-01	0.000039	0.000006	0.000001	0.019348	0.000209	0.051030	0.255000	1.804758e+00	0.118000	0.384000	0.076000	0.138000	0.132000	0.624000	9.942841e-01	0.237000	5.107719e-03	0.275000	9.441488e-01	0.085000	1.287349e-02	0.193000	1.556726e-02	0.246000	1.176482e+00	0.278000
169000000	0.230000	1.733993e+00	0.137000	0.340000	0.080000	0.007000	0.010000	0.609000	9.942841e-01	0.254000	5.701635e-03	0.259000	1.012607e+00	0.301000	8.892162e-03	0.258000	6.521929e-03	0.265000	1.408505e+00	0.406000	5.475501e-03	0.246000	5.829970e-01	0.000039	0.000006	0.000001	0.019598	0.000209	0.050879	0.260000	1.804758e+00	0.118000	0.379000	0.065000	0.120000	0.124000	0.598000	9.942841e-01	0.318000	5.210902e-03	0.257000	9.632219e-01	0.429000	1.300287e-02	0.359000	1.510718e-02	0.230000	1.212311e+00	0.318000
169500000	0.282000	1.769022e+00	0.086000	0.353000	0.055000	0.003000	0.007000	0.604000	9.942841e-01	0.339000	5.478071e-03	0.238000	9.826803e-01	0.174000	8.126824e-03	0.198000	6.329177e-03	0.252000	1.380614e+00	0.398000	5.475501e-03	0.255000	5.947743e-01	0.000039	0.000006	0.000001	0.019975	0.000208	0.050754	0.247000	1.769022e+00	0.096000	0.334000	0.051000	0.149000	0.138000	0.589000	9.942841e-01	0.164000	5.056897e-03	0.256000	9.536377e-01	0.179000	1.326555e-02	0.217000	1.480804e-02	0.252000	1.212311e+00	0.281000
170000000	0.264000	1.769022e+00	0.097000	0.333000	0.062000	0.012000	0.006000	0.628000	9.942841e-01	0.240000	5.533126e-03	0.269000	9.826803e-01	0.256000	8.458486e-03	0.228000	6.329177e-03	0.236000	1.380614e+00	0.465000	5.475501e-03	0.254000	6.007519e-01	0.000039	0.000006	0.000001	0.019970	0.000208	0.051244	0.230000	1.786801e+00	0.089000	0.360000	0.048000	0.098000	0.121000	0.599000	9.942841e-01	0.239000	5.056897e-03	0.264000	9.729024e-01	0.183000	1.339887e-02	0.227000	1.495686e-02	0.234000	1.176482e+00	0.279000
170500000	0.258000	1.804758e+00	0.105000	0.342000	0.059000	0.002000	0.000000	0.607000	9.942841e-01	0.236000	5.644903e-03	0.270000	9.729024e-01	0.113000	8.208500e-03	0.018000	6.081006e-03	0.257000	1.394490e+00	0.562000	5.475501e-03	0.255000	6.007519e-01	0.000039	0.000006	0.000001	0.019982	0.000207	0.051113	0.240000	1.786801e+00	0.099000	0.320000	0.078000	0.146000	0.121000	0.568000	9.942841e-01	0.144000	4.907443e-03	0.262000	1.012607e+00	0.175000	1.366954e-02	0.263000	1.466070e-02	0.240000	1.224495e+00	0.238000
171000000	0.259000	1.841217e+00	0.127000	0.411000	0.062000	0.011000	0.007000	0.635000	9.942841e-01	0.280000	5.701635e-03	0.284000	9.729024e-01	0.326000	8.045961e-03	0.337000	5.669893e-03	0.260000	1.366877e+00	0.470000	5.475501e-03	0.272000	5.947743e-01	0.000039	0.000006	0.000001	0.019923	0.000207	0.050993	0.266000	1.822897e+00	0.126000	0.359000	0.060000	0.129000	0.131000	0.641000	9.942841e-01	0.261000	5.006580e-03	0.256000	1.002532e+00	0.109000	1.326555e-02	0.223000	1.466070e-02	0.265000	1.200248e+00	0.301000
171500000	0.236000	1.786801e+00	0.092000	0.355000	0.080000	0.016000	0.014000	0.615000	9.942841e-01	0.230000	5.816816e-03	0.253000	9.441488e-01	0.440000	8.290997e-03	0.523000	6.020499e-03	0.249000	1.313281e+00	0.454000	5.475501e-03	0.256000	6.067895e-01	0.000038	0.000006	0.000001	0.019866	0.000206	0.050869	0.243000	1.859721e+00	0.099000	0.285000	0.054000	0.122000	0.114000	0.598000	9.942841e-01	0.273000	5.159053e-03	0.240000	9.632219e-01	0.312000	1.326555e-02	0.136000	1.422741e-02	0.242000	1.153186e+00	0.260000
172000000	0.245000	1.786801e+00	0.129000	0.426000	0.070000	0.005000	0.003000	0.618000	9.942841e-01	0.255000	5.701635e-03	0.248000	9.632219e-01	0.271000	8.981529e-03	0.263000	6.521929e-03	0.245000	1.313281e+00	0.287000	5.475501e-03	0.281000	5.888562e-01	0.000038	0.000006	0.000001	0.019808	0.000205	0.050780	0.254000	1.859721e+00	0.121000	0.302000	0.046000	0.137000	0.154000	0.586000	9.942841e-01	0.273000	5.159053e-03	0.285000	9.536377e-01	0.166000	1.313355e-02	0.235000	1.366954e-02	0.250000	1.141712e+00	0.261000
172500000	0.255000	1.859721e+00	0.110000	0.338000	0.058000	0.001000	0.001000	0.617000	9.942841e-01	0.260000	5.533126e-03	0.264000	9.729024e-01	0.087000	8.716085e-03	0.328000	6.457035e-03	0.248000	1.353276e+00	0.333000	5.475501e-03	0.247000	5.829970e-01	0.000038	0.000006	0.000001	0.019753	0.000205	0.050641	0.260000	1.935618e+00	0.090000	0.303000	0.052000	0.123000	0.127000	0.611000	9.942841e-01	0.162000	5.210902e-03	0.253000	9.536377e-01	0.201000	1.236871e-02	0.173000	1.380692e-02	0.241000	1.164776e+00	0.285000
173000000	0.251000	1.897290e+00	0.104000	0.351000	0.062000	0.004000	0.001000	0.622000	9.942841e-01	0.296000	5.533126e-03	0.241000	9.347544e-01	0.310000	8.543495e-03	0.213000	6.203851e-03	0.245000	1.353276e+00	0.283000	5.475501e-03	0.231000	5.714529e-01	0.000038	0.000006	0.000001	0.019696	0.000204	0.050604	0.250000	1.859721e+00	0.069000	0.341000	0.038000	0.151000	0.164000	0.600000	9.942841e-01	0.189000	5.210902e-03	0.251000	1.022784e+00	0.233000	1.200316e-02	0.268000	1.380692e-02	0.283000	1.164776e+00	0.277000
173500000	0.217000	1.897290e+00	0.133000	0.327000	0.069000	0.003000	0.006000	0.637000	9.942841e-01	0.211000	5.701635e-03	0.249000	9.441488e-01	0.237000	7.965902e-03	0.139000	5.669893e-03	0.259000	1.408505e+00	0.313000	5.475501e-03	0.263000	5.888562e-01	0.000038	0.000006	0.000001	0.019639	0.000204	0.050778	0.243000	1.859721e+00	0.098000	0.433000	0.066000	0.153000	0.143000	0.609000	9.942841e-01	0.299000	5.056897e-03	0.257000	9.826803e-01	0.205000	1.300287e-02	0.256000	1.339887e-02	0.268000	1.176482e+00	0.233000
174000000	0.218000	1.841217e+00	0.117000	0.398000	0.052000	0.009000	0.006000	0.632000	9.942841e-01	0.241000	5.588735e-03	0.269000	9.441488e-01	0.198000	7.653555e-03	0.145000	5.557621e-03	0.227000	1.394490e+00	0.231000	5.475501e-03	0.236000	5.888562e-01	0.000038	0.000006	0.000001	0.019583	0.000203	0.051539	0.288000	1.841217e+00	0.113000	0.325000	0.050000	0.129000	0.137000	0.624000	9.942841e-01	0.278000	4.956763e-03	0.246000	9.729024e-01	0.099000	1.300287e-02	0.281000	1.422741e-02	0.251000	1.224495e+00	0.308000
174500000	0.255000	1.878412e+00	0.085000	0.343000	0.056000	0.007000	0.008000	0.618000	9.942841e-01	0.183000	5.316169e-03	0.235000	9.347544e-01	0.129000	7.353454e-03	0.291000	5.726876e-03	0.230000	1.366877e+00	0.302000	5.475501e-03	0.235000	5.829970e-01	0.000038	0.000006	0.000001	0.019527	0.000202	0.051419	0.242000	1.804758e+00	0.098000	0.329000	0.066000	0.153000	0.137000	0.593000	9.942841e-01	0.267000	5.006580e-03	0.244000	9.729024e-01	0.241000	1.313355e-02	0.206000	1.394569e-02	0.250000	1.188306e+00	0.271000
175000000	0.232000	1.804758e+00	0.103000	0.301000	0.060000	0.003000	0.002000	0.625000	9.942841e-01	0.261000	5.423563e-03	0.252000	9.536377e-01	0.053000	7.136127e-03	0.219000	5.726876e-03	0.244000	1.366877e+00	0.170000	5.475501e-03	0.264000	6.007519e-01	0.000038	0.000005	0.000001	0.019471	0.000202	0.051389	0.271000	1.804758e+00	0.126000	0.377000	0.054000	0.146000	0.144000	0.633000	9.942841e-01	0.372000	5.006580e-03	0.246000	9.632219e-01	0.252000	1.287349e-02	0.272000	1.380692e-02	0.231000	1.212311e+00	0.286000
175500000	0.259000	1.841217e+00	0.128000	0.359000	0.066000	0.007000	0.007000	0.620000	9.942841e-01	0.260000	5.369598e-03	0.267000	9.441488e-01	0.259000	7.280286e-03	0.273000	5.784432e-03	0.261000	1.353276e+00	0.147000	5.475501e-03	0.258000	5.888562e-01	0.000038	0.000005	0.000001	0.019416	0.000201	0.051502	0.258000	1.804758e+00	0.084000	0.323000	0.039000	0.152000	0.131000	0.573000	9.942841e-01	0.259000	5.107719e-03	0.260000	9.826803e-01	0.411000	1.353353e-02	0.315000	1.437039e-02	0.243000	1.261786e+00	0.216000
176000000	0.260000	1.841217e+00	0.152000	0.443000	0.095000	0.000000	0.003000	0.605000	9.942841e-01	0.184000	5.816816e-03	0.240000	9.441488e-01	0.313000	7.653555e-03	0.207000	5.901285e-03	0.281000	1.408505e+00	0.187000	5.475501e-03	0.239000	5.829970e-01	0.000037	0.000005	0.000001	0.019361	0.000201	0.052066	0.269000	1.804758e+00	0.084000	0.325000	0.055000	0.143000	0.141000	0.649000	9.942841e-01	0.268000	5.159053e-03	0.277000	9.729024e-01	0.197000	1.408584e-02	0.269000	1.572372e-02	0.234000	1.236801e+00	0.304000
176500000	0.233000	1.786801e+00	0.087000	0.263000	0.042000	0.000000	0.001000	0.612000	9.942841e-01	0.210000	5.316169e-03	0.258000	9.441488e-01	0.080000	7.427358e-03	0.080000	5.842567e-03	0.276000	1.465987e+00	0.167000	5.475501e-03	0.259000	5.888562e-01	0.000037	0.000005	0.000001	0.019307	0.000200	0.052226	0.246000	1.804758e+00	0.099000	0.442000	0.058000	0.153000	0.156000	0.601000	9.942841e-01	0.233000	5.316169e-03	0.247000	9.536377e-01	0.069000	1.394569e-02	0.182000	1.572372e-02	0.234000	1.200248e+00	0.260000
177000000	0.280000	1.822897e+00	0.133000	0.393000	0.069000	0.004000	0.002000	0.636000	9.942841e-01	0.239000	5.369598e-03	0.228000	9.536377e-01	0.379000	7.886640e-03	0.373000	6.203851e-03	0.244000	1.436958e+00	0.157000	5.475501e-03	0.268000	5.771961e-01	0.000037	0.000005	0.000001	0.019275	0.000200	0.052811	0.268000	1.841217e+00	0.095000	0.385000	0.036000	0.126000	0.130000	0.580000	9.942841e-01	0.250000	5.316169e-03	0.238000	9.441488e-01	0.225000	1.510718e-02	0.303000	1.652989e-02	0.247000	1.176482e+00	0.275000
177500000	0.249000	1.822897e+00	0.118000	0.318000	0.060000	0.001000	0.001000	0.634000	9.942841e-01	0.255000	5.369598e-03	0.269000	9.632219e-01	0.359000	8.208500e-03	0.286000	6.788094e-03	0.241000	1.380614e+00	0.183000	5.475501e-03	0.244000	5.829970e-01	0.000037	0.000005	0.000001	0.019516	0.000199	0.052668	0.237000	1.841217e+00	0.076000	0.284000	0.044000	0.129000	0.145000	0.642000	9.942841e-01	0.267000	5.159053e-03	0.264000	9.632219e-01	0.198000	1.510718e-02	0.247000	1.620258e-02	0.282000	1.164776e+00	0.288000
178000000	0.283000	1.822897e+00	0.109000	0.333000	0.090000	0.000000	0.002000	0.615000	9.942841e-01	0.251000	5.316169e-03	0.228000	9.441488e-01	0.402000	7.653555e-03	0.370000	6.266200e-03	0.254000	1.422660e+00	0.198000	5.475501e-03	0.238000	6.007519e-01	0.000037	0.000005	0.000001	0.019491	0.000199	0.052523	0.261000	1.859721e+00	0.125000	0.378000	0.052000	0.140000	0.114000	0.619000	9.942841e-01	0.313000	5.056897e-03	0.275000	9.925564e-01	0.176000	1.466070e-02	0.170000	1.636541e-02	0.238000	1.141712e+00	0.256000
178500000	0.234000	1.822897e+00	0.089000	0.280000	0.075000	0.003000	0.002000	0.659000	9.942841e-01	0.207000	5.423563e-03	0.240000	9.441488e-01	0.469000	7.965902e-03	0.311000	6.457035e-03	0.257000	1.394490e+00	0.169000	5.475501e-03	0.272000	6.007519e-01	0.000037	0.000005	0.000001	0.019958	0.000198	0.052378	0.278000	1.859721e+00	0.084000	0.329000	0.035000	0.138000	0.155000	0.626000	9.942841e-01	0.242000	5.056897e-03	0.257000	9.729024e-01	0.102000	1.380692e-02	0.191000	1.541237e-02	0.260000	1.188306e+00	0.280000
179000000	0.239000	1.822897e+00	0.134000	0.304000	0.052000	0.006000	0.004000	0.657000	9.942841e-01	0.302000	5.478071e-03	0.241000	9.347544e-01	0.402000	8.290997e-03	0.390000	6.856315e-03	0.259000	1.436958e+00	0.161000	5.475501e-03	0.237000	5.714529e-01	0.000037	0.000005	0.000001	0.020276	0.000198	0.052232	0.248000	1.786801e+00	0.099000	0.302000	0.054000	0.097000	0.106000	0.611000	9.942841e-01	0.291000	5.210902e-03	0.262000	9.826803e-01	0.078000	1.339887e-02	0.128000	1.437039e-02	0.242000	1.188306e+00	0.276000
179500000	0.262000	1.859721e+00	0.124000	0.417000	0.056000	0.001000	0.001000	0.600000	9.942841e-01	0.248000	5.263273e-03	0.261000	9.536377e-01	0.279000	8.543495e-03	0.195000	6.788094e-03	0.341000	1.556638e+00	0.110000	5.475501e-03	0.261000	5.829970e-01	0.000037	0.000005	0.000001	0.020284	0.000197	0.052088	0.270000	1.786801e+00	0.121000	0.345000	0.056000	0.131000	0.127000	0.608000	9.942841e-01	0.344000	5.107719e-03	0.257000	9.826803e-01	0.301000	1.287349e-02	0.320000	1.353353e-02	0.258000	1.176482e+00	0.291000
180000000	0.219000	1.841217e+00	0.112000	0.326000	0.061000	0.002000	0.001000	0.621000	9.942841e-01	0.249000	5.423563e-03	0.256000	9.826803e-01	0.218000	7.886640e-03	0.220000	6.266200e-03	0.316000	1.620166e+00	0.144000	5.475501e-03	0.258000	5.771961e-01	0.000037	0.000005	0.000001	0.020248	0.000196	0.051943	0.254000	1.822897e+00	0.097000	0.354000	0.058000	0.144000	0.150000	0.616000	9.942841e-01	0.306000	5.263273e-03	0.232000	1.002532e+00	0.310000	1.300287e-02	0.225000	1.366954e-02	0.206000	1.176482e+00	0.295000
180500000	0.243000	1.769022e+00	0.134000	0.303000	0.071000	0.003000	0.003000	0.617000	9.942841e-01	0.238000	5.316169e-03	0.243000	9.441488e-01	0.332000	7.965902e-03	0.341000	6.329177e-03	0.324000	1.755105e+00	0.117000	5.475501e-03	0.254000	6.128879e-01	0.000036	0.000005	0.000001	0.020196	0.000196	0.051803	0.239000	1.822897e+00	0.118000	0.367000	0.070000	0.125000	0.126000	0.624000	9.942841e-01	0.280000	5.056897e-03	0.247000	9.729024e-01	0.416000	1.326555e-02	0.291000	1.394569e-02	0.242000	1.176482e+00	0.294000
181000000	0.245000	1.804758e+00	0.088000	0.333000	0.048000	0.004000	0.004000	0.601000	9.942841e-01	0.241000	5.423563e-03	0.264000	9.729024e-01	0.338000	8.290997e-03	0.330000	6.720551e-03	0.252000	1.882364e+00	0.111000	5.475501e-03	0.259000	5.829970e-01	0.000036	0.000005	0.000001	0.020148	0.000195	0.051666	0.230000	1.786801e+00	0.121000	0.337000	0.069000	0.115000	0.115000	0.604000	9.942841e-01	0.250000	5.107719e-03	0.223000	9.347544e-01	0.361000	1.287349e-02	0.262000	1.380692e-02	0.231000	1.141712e+00	0.315000
181500000	0.257000	1.841217e+00	0.105000	0.420000	0.067000	0.004000	0.003000	0.659000	9.942841e-01	0.224000	5.588735e-03	0.247000	9.347544e-01	0.177000	8.374323e-03	0.137000	6.521929e-03	0.272000	2.039141e+00	0.122000	5.475501e-03	0.240000	5.601373e-01	0.000036	0.000005	0.000001	0.020150	0.000195	0.051524	0.248000	1.769022e+00	0.104000	0.340000	0.046000	0.133000	0.122000	0.616000	9.942841e-01	0.194000	5.006580e-03	0.244000	9.441488e-01	0.481000	1.366954e-02	0.407000	1.408584e-02	0.228000	1.164776e+00	0.331000
182000000	0.251000	1.841217e+00	0.150000	0.381000	0.064000	0.002000	0.002000	0.625000	9.942841e-01	0.286000	5.588735e-03	0.249000	9.441488e-01	0.418000	8.374323e-03	0.215000	6.392786e-03	0.279000	2.059634e+00	0.115000	5.475501e-03	0.232000	5.771961e-01	0.000036	0.000005	0.000001	0.020099	0.000194	0.051409	0.264000	1.804758e+00	0.082000	0.256000	0.050000	0.136000	0.137000	0.582000	9.942841e-01	0.273000	5.056897e-03	0.248000	9.441488e-01	0.108000	1.287349e-02	0.157000	1.380692e-02	0.261000	1.164776e+00	0.209000
182500000	0.253000	1.841217e+00	0.128000	0.388000	0.072000	0.002000	0.002000	0.639000	9.942841e-01	0.246000	5.533126e-03	0.252000	9.826803e-01	0.228000	8.126824e-03	0.354000	6.266200e-03	0.309000	2.018851e+00	0.154000	5.475501e-03	0.223000	5.947743e-01	0.000036	0.000005	0.000001	0.020048	0.000194	0.051270	0.261000	1.804758e+00	0.085000	0.338000	0.053000	0.129000	0.135000	0.580000	9.942841e-01	0.249000	5.056897e-03	0.259000	9.729024e-01	0.257000	1.274540e-02	0.175000	1.339887e-02	0.253000	1.200248e+00	0.230000
183000000	0.275000	1.804758e+00	0.116000	0.308000	0.058000	0.008000	0.008000	0.615000	9.942841e-01	0.233000	5.533126e-03	0.259000	9.729024e-01	0.348000	8.629359e-03	0.354000	6.720551e-03	0.321000	2.101242e+00	0.136000	5.475501e-03	0.268000	5.947743e-01	0.000036	0.000005	0.000001	0.019996	0.000193	0.051150	0.250000	1.804758e+00	0.100000	0.319000	0.045000	0.165000	0.161000	0.576000	9.942841e-01	0.214000	5.056897e-03	0.214000	9.536377e-01	0.353000	1.300287e-02	0.246000	1.339887e-02	0.232000	1.176482e+00	0.284000
183500000	0.275000	1.822897e+00	0.099000	0.393000	0.038000	0.003000	0.003000	0.620000	9.942841e-01	0.322000	5.701635e-03	0.250000	9.729024e-01	0.152000	8.374323e-03	0.200000	6.329177e-03	0.259000	2.080334e+00	0.124000	5.475501e-03	0.257000	6.128879e-01	0.000036	0.000005	0.000001	0.019942	0.000193	0.051024	0.245000	1.769022e+00	0.122000	0.325000	0.079000	0.131000	0.136000	0.615000	9.942841e-01	0.279000	5.006580e-03	0.261000	9.441488e-01	0.211000	1.339887e-02	0.283000	1.380692e-02	0.253000	1.176482e+00	0.298000
184000000	0.261000	1.822897e+00	0.088000	0.272000	0.049000	0.006000	0.002000	0.608000	9.942841e-01	0.337000	5.588735e-03	0.245000	9.254534e-01	0.360000	8.374323e-03	0.297000	6.521929e-03	0.219000	2.080334e+00	0.133000	5.475501e-03	0.224000	5.888562e-01	0.000036	0.000005	0.000001	0.019904	0.000192	0.050885	0.262000	1.804758e+00	0.104000	0.371000	0.072000	0.108000	0.113000	0.654000	9.942841e-01	0.289000	5.263273e-03	0.243000	9.536377e-01	0.233000	1.339887e-02	0.385000	1.408584e-02	0.242000	1.119104e+00	0.255000
184500000	0.253000	1.859721e+00	0.112000	0.342000	0.074000	0.002000	0.002000	0.628000	9.942841e-01	0.282000	5.588735e-03	0.266000	1.002532e+00	0.171000	8.290997e-03	0.233000	6.521929e-03	0.274000	2.122360e+00	0.129000	5.475501e-03	0.244000	5.714529e-01	0.000036	0.000005	0.000001	0.019905	0.000192	0.050747	0.233000	1.804758e+00	0.121000	0.279000	0.050000	0.115000	0.135000	0.619000	9.942841e-01	0.244000	5.478071e-03	0.257000	9.729024e-01	0.314000	1.408584e-02	0.290000	1.451482e-02	0.273000	1.141712e+00	0.275000
185000000	0.286000	1.897290e+00	0.116000	0.369000	0.057000	0.002000	0.002000	0.628000	9.942841e-01	0.253000	5.644903e-03	0.221000	9.536377e-01	0.240000	8.290997e-03	0.196000	6.329177e-03	0.204000	2.101242e+00	0.123000	5.475501e-03	0.251000	5.829970e-01	0.000036	0.000005	0.000001	0.019861	0.000191	0.050610	0.251000	1.786801e+00	0.084000	0.336000	0.076000	0.125000	0.133000	0.618000	9.942841e-01	0.109000	5.316169e-03	0.252000	9.925564e-01	0.378000	1.326555e-02	0.357000	1.422741e-02	0.253000	1.164776e+00	0.307000
185500000	0.256000	1.897290e+00	0.101000	0.344000	0.071000	0.002000	0.001000	0.604000	9.942841e-01	0.215000	5.316169e-03	0.243000	9.536377e-01	0.462000	8.716085e-03	0.419000	6.587475e-03	0.205000	1.978875e+00	0.129000	5.475501e-03	0.248000	6.128879e-01	0.000036	0.000005	0.000001	0.019813	0.000191	0.050475	0.249000	1.751420e+00	0.111000	0.389000	0.053000	0.161000	0.177000	0.639000	9.942841e-01	0.220000	5.316169e-03	0.276000	1.002532e+00	0.296000	1.339887e-02	0.304000	1.451482e-02	0.257000	1.176482e+00	0.230000
186000000	0.273000	1.859721e+00	0.128000	0.374000	0.071000	0.002000	0.002000	0.600000	9.942841e-01	0.208000	5.588735e-03	0.255000	9.729024e-01	0.197000	8.543495e-03	0.165000	6.142121e-03	0.303000	2.059634e+00	0.138000	5.475501e-03	0.247000	5.947743e-01	0.000035	0.000005	0.000001	0.019811	0.000190	0.050340	0.272000	1.716739e+00	0.076000	0.262000	0.050000	0.132000	0.148000	0.634000	9.942841e-01	0.284000	4.956763e-03	0.248000	1.002532e+00	0.186000	1.366954e-02	0.345000	1.466070e-02	0.240000	1.200248e+00	0.222000
186500000	0.240000	1.897290e+00	0.150000	0.356000	0.067000	0.000000	0.000000	0.632000	9.942841e-01	0.249000	5.159053e-03	0.247000	9.441488e-01	0.266000	8.981529e-03	0.181000	6.266200e-03	0.190000	2.039141e+00	0.118000	5.475501e-03	0.273000	6.067895e-01	0.000035	0.000005	0.000001	0.019759	0.000190	0.050252	0.266000	1.751420e+00	0.102000	0.323000	0.070000	0.155000	0.176000	0.586000	9.942841e-01	0.261000	5.159053e-03	0.232000	9.729024e-01	0.321000	1.300287e-02	0.282000	1.408584e-02	0.243000	1.200248e+00	0.244000
187000000	0.227000	1.878412e+00	0.102000	0.321000	0.047000	0.000000	0.000000	0.632000	9.942841e-01	0.270000	5.210902e-03	0.256000	9.826803e-01	0.193000	9.348073e-03	0.426000	6.653681e-03	0.224000	2.080334e+00	0.152000	5.475501e-03	0.278000	5.888562e-01	0.000035	0.000005	0.000001	0.019706	0.000189	0.050221	0.245000	1.751420e+00	0.088000	0.302000	0.072000	0.142000	0.143000	0.612000	9.942841e-01	0.241000	5.263273e-03	0.238000	9.729024e-01	0.138000	1.249302e-02	0.189000	1.422741e-02	0.238000	1.188306e+00	0.282000
187500000	0.249000	1.916358e+00	0.116000	0.367000	0.054000	0.004000	0.002000	0.627000	9.942841e-01	0.311000	5.533126e-03	0.263000	9.729024e-01	0.260000	8.892162e-03	0.188000	6.329177e-03	0.261000	2.165234e+00	0.133000	5.475501e-03	0.276000	5.829970e-01	0.000035	0.000005	0.000001	0.019653	0.000189	0.050827	0.247000	1.786801e+00	0.083000	0.306000	0.035000	0.133000	0.135000	0.628000	9.942841e-01	0.229000	4.956763e-03	0.226000	9.729024e-01	0.431000	1.300287e-02	0.342000	1.394569e-02	0.228000	1.188306e+00	0.276000
188000000	0.237000	1.878412e+00	0.121000	0.395000	0.074000	0.000000	0.001000	0.654000	9.942841e-01	0.310000	5.369598e-03	0.263000	9.536377e-01	0.202000	8.981529e-03	0.222000	6.392786e-03	0.238000	2.186995e+00	0.119000	5.475501e-03	0.242000	5.829970e-01	0.000035	0.000005	0.000001	0.019601	0.000188	0.050823	0.266000	1.841217e+00	0.093000	0.289000	0.053000	0.157000	0.134000	0.617000	9.942841e-01	0.281000	5.210902e-03	0.225000	9.826803e-01	0.137000	1.236871e-02	0.238000	1.394569e-02	0.247000	1.164776e+00	0.278000
188500000	0.267000	1.841217e+00	0.126000	0.462000	0.074000	0.000000	0.000000	0.613000	9.942841e-01	0.268000	5.478071e-03	0.285000	9.826803e-01	0.246000	9.348073e-03	0.234000	6.653681e-03	0.252000	2.276248e+00	0.132000	5.475501e-03	0.265000	6.007519e-01	0.000035	0.000005	0.000001	0.019549	0.000188	0.050740	0.255000	1.841217e+00	0.105000	0.305000	0.039000	0.134000	0.149000	0.625000	9.942841e-01	0.172000	5.316169e-03	0.249000	9.826803e-01	0.097000	1.287349e-02	0.261000	1.437039e-02	0.270000	1.200248e+00	0.251000
189000000	0.251000	1.916358e+00	0.105000	0.306000	0.070000	0.002000	0.003000	0.620000	9.942841e-01	0.254000	5.210902e-03	0.286000	9.441488e-01	0.131000	8.716085e-03	0.195000	6.329177e-03	0.191000	2.186995e+00	0.177000	5.475501e-03	0.257000	6.007519e-01	0.000035	0.000005	0.000001	0.019500	0.000187	0.051389	0.255000	1.878412e+00	0.103000	0.310000	0.065000	0.141000	0.146000	0.590000	9.942841e-01	0.167000	5.056897e-03	0.235000	1.002532e+00	0.344000	1.274540e-02	0.304000	1.422741e-02	0.222000	1.200248e+00	0.243000
189500000	0.252000	1.878412e+00	0.102000	0.323000	0.089000	0.000000	0.001000	0.631000	9.942841e-01	0.296000	5.644903e-03	0.243000	9.536377e-01	0.312000	9.071795e-03	0.227000	6.329177e-03	0.180000	2.186995e+00	0.169000	5.475501e-03	0.250000	5.829970e-01	0.000035	0.000005	0.000001	0.020043	0.000187	0.051255	0.238000	1.804758e+00	0.093000	0.354000	0.048000	0.127000	0.134000	0.625000	9.942841e-01	0.255000	4.858613e-03	0.264000	9.925564e-01	0.232000	1.249302e-02	0.184000	1.366954e-02	0.258000	1.224495e+00	0.271000
190000000	0.255000	1.916358e+00	0.077000	0.338000	0.058000	0.005000	0.005000	0.619000	9.942841e-01	0.303000	5.816816e-03	0.270000	9.347544e-01	0.209000	9.162968e-03	0.368000	6.142121e-03	0.154000	2.039141e+00	0.203000	5.475501e-03	0.255000	5.888562e-01	0.000035	0.000005	0.000001	0.020065	0.000186	0.051121	0.230000	1.804758e+00	0.092000	0.298000	0.056000	0.123000	0.123000	0.607000	9.942841e-01	0.232000	4.621656e-03	0.245000	9.729024e-01	0.031000	1.287349e-02	0.030000	1.408584e-02	0.272000	1.200248e+00	0.281000
190500000	0.256000	1.897290e+00	0.100000	0.343000	0.051000	0.004000	0.001000	0.622000	9.942841e-01	0.234000	5.263273e-03	0.270000	9.826803e-01	0.340000	9.348073e-03	0.304000	6.142121e-03	0.268000	2.122360e+00	0.095000	5.475501e-03	0.286000	5.888562e-01	0.000035	0.000005	0.000001	0.020019	0.000186	0.050987	0.250000	1.804758e+00	0.088000	0.287000	0.042000	0.103000	0.120000	0.621000	9.942841e-01	0.337000	4.621656e-03	0.240000	9.632219e-01	0.379000	1.261858e-02	0.205000	1.326555e-02	0.213000	1.212311e+00	0.251000
191000000	0.279000	1.897290e+00	0.122000	0.367000	0.070000	0.001000	0.003000	0.636000	9.942841e-01	0.278000	5.533126e-03	0.227000	9.632219e-01	0.364000	9.827359e-03	0.252000	6.587475e-03	0.233000	2.080334e+00	0.099000	5.475501e-03	0.273000	6.067895e-01	0.000034	0.000005	0.000001	0.019971	0.000185	0.050856	0.238000	1.822897e+00	0.091000	0.297000	0.038000	0.115000	0.116000	0.601000	9.942841e-01	0.286000	4.858613e-03	0.213000	9.826803e-01	0.302000	1.236871e-02	0.241000	1.300287e-02	0.291000	1.212311e+00	0.259000
191500000	0.244000	1.897290e+00	0.099000	0.377000	0.067000	0.002000	0.001000	0.630000	9.942841e-01	0.237000	5.423563e-03	0.269000	9.536377e-01	0.179000	9.255058e-03	0.207000	6.587475e-03	0.246000	1.978875e+00	0.135000	5.475501e-03	0.246000	5.888562e-01	0.000034	0.000005	0.000001	0.019932	0.000185	0.050724	0.256000	1.822897e+00	0.093000	0.374000	0.063000	0.128000	0.109000	0.613000	9.942841e-01	0.297000	4.858613e-03	0.226000	9.536377e-01	0.109000	1.153251e-02	0.234000	1.287349e-02	0.235000	1.164776e+00	0.297000
192000000	0.251000	1.859721e+00	0.100000	0.306000	0.051000	0.004000	0.004000	0.630000	9.942841e-01	0.236000	5.588735e-03	0.255000	9.536377e-01	0.195000	8.716085e-03	0.181000	6.266200e-03	0.171000	1.978875e+00	0.193000	5.475501e-03	0.269000	5.888562e-01	0.000034	0.000005	0.000001	0.019881	0.000184	0.050608	0.249000	1.822897e+00	0.087000	0.343000	0.057000	0.143000	0.142000	0.628000	9.942841e-01	0.320000	4.810269e-03	0.249000	9.536377e-01	0.289000	1.130415e-02	0.371000	1.313355e-02	0.301000	1.130351e+00	0.277000
192500000	0.254000	1.897290e+00	0.126000	0.359000	0.056000	0.004000	0.003000	0.622000	9.942841e-01	0.266000	5.478071e-03	0.264000	9.441488e-01	0.286000	9.536916e-03	0.205000	6.587475e-03	0.207000	1.863634e+00	0.105000	5.475501e-03	0.235000	5.947743e-01	0.000034	0.000005	0.000001	0.019829	0.000184	0.050604	0.242000	1.786801e+00	0.090000	0.305000	0.045000	0.131000	0.145000	0.618000	9.942841e-01	0.296000	4.715019e-03	0.297000	9.536377e-01	0.116000	1.164842e-02	0.113000	1.300287e-02	0.252000	1.176482e+00	0.262000
193000000	0.226000	1.878412e+00	0.118000	0.335000	0.044000	0.004000	0.002000	0.627000	9.942841e-01	0.270000	5.533126e-03	0.237000	9.632219e-01	0.275000	9.827359e-03	0.202000	6.587475e-03	0.282000	1.882364e+00	0.115000	5.475501e-03	0.255000	6.128879e-01	0.000034	0.000005	0.000001	0.019778	0.000183	0.050493	0.248000	1.751420e+00	0.107000	0.331000	0.066000	0.151000	0.138000	0.558000	9.942841e-01	0.251000	4.762406e-03	0.241000	9.441488e-01	0.243000	1.188373e-02	0.167000	1.326555e-02	0.258000	1.176482e+00	0.266000
193500000	0.239000	1.804758e+00	0.113000	0.330000	0.051000	0.006000	0.001000	0.607000	9.942841e-01	0.264000	5.644903e-03	0.252000	9.441488e-01	0.253000	9.632764e-03	0.324000	6.788094e-03	0.240000	1.920390e+00	0.151000	5.475501e-03	0.246000	5.771961e-01	0.000034	0.000005	0.000001	0.019727	0.000183	0.050377	0.253000	1.769022e+00	0.075000	0.309000	0.058000	0.146000	0.134000	0.607000	9.942841e-01	0.198000	4.762406e-03	0.275000	9.729024e-01	0.126000	1.249302e-02	0.294000	1.422741e-02	0.238000	1.176482e+00	0.241000
194000000	0.235000	1.804758e+00	0.090000	0.321000	0.063000	0.005000	0.006000	0.582000	9.942841e-01	0.241000	5.210902e-03	0.244000	9.729024e-01	0.267000	9.536916e-03	0.237000	6.653681e-03	0.241000	1.772744e+00	0.186000	5.475501e-03	0.259000	6.067895e-01	0.000034	0.000005	0.000001	0.019678	0.000182	0.050273	0.266000	1.804758e+00	0.076000	0.371000	0.035000	0.117000	0.119000	0.638000	9.942841e-01	0.335000	5.107719e-03	0.259000	9.925564e-01	0.334000	1.326555e-02	0.332000	1.480804e-02	0.256000	1.141712e+00	0.302000
194500000	0.255000	1.841217e+00	0.120000	0.348000	0.083000	0.005000	0.006000	0.621000	9.942841e-01	0.291000	5.478071e-03	0.250000	9.729024e-01	0.204000	9.536916e-03	0.234000	6.856315e-03	0.197000	1.772744e+00	0.132000	5.475501e-03	0.212000	5.771961e-01	0.000034	0.000005	0.000001	0.019638	0.000182	0.050146	0.280000	1.804758e+00	0.092000	0.340000	0.049000	0.141000	0.138000	0.640000	9.942841e-01	0.208000	5.107719e-03	0.244000	9.925564e-01	0.189000	1.437039e-02	0.318000	1.525901e-02	0.268000	1.164776e+00	0.242000
195000000	0.249000	1.804758e+00	0.086000	0.344000	0.048000	0.006000	0.004000	0.588000	9.942841e-01	0.245000	5.369598e-03	0.262000	9.441488e-01	0.184000	9.071795e-03	0.213000	6.720551e-03	0.216000	1.652895e+00	0.190000	5.475501e-03	0.253000	6.007519e-01	0.000034	0.000005	0.000001	0.019597	0.000181	0.050037	0.255000	1.804758e+00	0.114000	0.445000	0.080000	0.152000	0.145000	0.631000	9.942841e-01	0.237000	4.858613e-03	0.245000	9.826803e-01	0.084000	1.422741e-02	0.304000	1.588174e-02	0.223000	1.164776e+00	0.272000
195500000	0.228000	1.841217e+00	0.110000	0.338000	0.079000	0.002000	0.001000	0.649000	9.942841e-01	0.202000	5.210902e-03	0.265000	9.632219e-01	0.452000	8.543495e-03	0.396000	6.521929e-03	0.220000	1.556638e+00	0.117000	5.475501e-03	0.237000	6.067895e-01	0.000034	0.000005	0.000001	0.019567	0.000181	0.050264	0.278000	1.804758e+00	0.103000	0.367000	0.057000	0.155000	0.160000	0.584000	9.942841e-01	0.311000	4.858613e-03	0.265000	9.826803e-01	0.322000	1.422741e-02	0.295000	1.636541e-02	0.238000	1.153186e+00	0.283000
196000000	0.238000	1.804758e+00	0.097000	0.311000	0.051000	0.001000	0.001000	0.605000	9.942841e-01	0.210000	5.316169e-03	0.251000	9.925564e-01	0.223000	8.803683e-03	0.123000	6.788094e-03	0.262000	1.686286e+00	0.181000	5.475501e-03	0.240000	5.714529e-01	0.000034	0.000005	0.000001	0.019517	0.000180	0.050808	0.250000	1.822897e+00	0.112000	0.309000	0.046000	0.140000	0.138000	0.606000	9.942841e-01	0.295000	4.907443e-03	0.243000	9.729024e-01	0.257000	1.408584e-02	0.220000	1.604136e-02	0.251000	1.224495e+00	0.269000
196500000	0.245000	1.804758e+00	0.134000	0.353000	0.057000	0.002000	0.002000	0.655000	9.942841e-01	0.210000	5.369598e-03	0.250000	9.536377e-01	0.239000	8.290997e-03	0.292000	6.994822e-03	0.277000	1.588084e+00	0.125000	5.475501e-03	0.255000	5.888562e-01	0.000034	0.000005	0.000001	0.019475	0.000180	0.051064	0.244000	1.786801e+00	0.095000	0.348000	0.054000	0.147000	0.147000	0.602000	9.942841e-01	0.246000	5.107719e-03	0.227000	9.729024e-01	0.225000	1.437039e-02	0.189000	1.604136e-02	0.246000	1.200248e+00	0.258000
197000000	0.252000	1.859721e+00	0.101000	0.309000	0.077000	0.002000	0.001000	0.632000	9.942841e-01	0.333000	5.369598e-03	0.225000	9.441488e-01	0.070000	8.716085e-03	0.066000	7.577400e-03	0.311000	1.703234e+00	0.134000	5.475501e-03	0.260000	5.829970e-01	0.000033	0.000005	0.000001	0.019506	0.000180	0.050938	0.250000	1.786801e+00	0.068000	0.368000	0.038000	0.121000	0.128000	0.617000	9.942841e-01	0.324000	4.956763e-03	0.274000	9.632219e-01	0.376000	1.394569e-02	0.371000	1.686381e-02	0.260000	1.212311e+00	0.301000
197500000	0.245000	1.822897e+00	0.110000	0.311000	0.058000	0.002000	0.001000	0.579000	9.942841e-01	0.195000	5.758937e-03	0.232000	9.632219e-01	0.394000	9.071795e-03	0.315000	7.730474e-03	0.203000	1.669507e+00	0.131000	5.475501e-03	0.252000	5.947743e-01	0.000033	0.000005	0.000001	0.020193	0.000179	0.050810	0.254000	1.786801e+00	0.092000	0.407000	0.067000	0.134000	0.122000	0.601000	9.942841e-01	0.268000	5.056897e-03	0.224000	1.002532e+00	0.301000	1.394569e-02	0.331000	1.755204e-02	0.246000	1.188306e+00	0.345000
198000000	0.241000	1.786801e+00	0.112000	0.353000	0.068000	0.003000	0.001000	0.598000	9.942841e-01	0.257000	5.533126e-03	0.253000	9.729024e-01	0.189000	8.803683e-03	0.227000	7.065121e-03	0.185000	1.737641e+00	0.119000	5.475501e-03	0.278000	5.771961e-01	0.000033	0.000005	0.000001	0.021051	0.000179	0.050681	0.281000	1.822897e+00	0.083000	0.388000	0.072000	0.126000	0.145000	0.624000	9.942841e-01	0.278000	5.210902e-03	0.244000	9.925564e-01	0.182000	1.422741e-02	0.209000	1.772844e-02	0.237000	1.212311e+00	0.245000
198500000	0.237000	1.786801e+00	0.106000	0.368000	0.059000	0.002000	0.002000	0.638000	9.942841e-01	0.190000	5.263273e-03	0.244000	9.536377e-01	0.209000	8.290997e-03	0.243000	6.653681e-03	0.268000	1.826732e+00	0.173000	5.475501e-03	0.239000	5.947743e-01	0.000033	0.000005	0.000001	0.021040	0.000178	0.050559	0.248000	1.786801e+00	0.121000	0.327000	0.051000	0.151000	0.138000	0.631000	9.942841e-01	0.209000	5.316169e-03	0.243000	9.729024e-01	0.157000	1.380692e-02	0.148000	1.669602e-02	0.247000	1.224495e+00	0.247000
199000000	0.236000	1.786801e+00	0.122000	0.385000	0.072000	0.002000	0.001000	0.605000	9.942841e-01	0.283000	5.263273e-03	0.241000	9.347544e-01	0.099000	8.208500e-03	0.319000	6.720551e-03	0.304000	1.826732e+00	0.100000	5.475501e-03	0.231000	6.067895e-01	0.000033	0.000005	0.000001	0.020987	0.000178	0.050452	0.268000	1.822897e+00	0.126000	0.395000	0.082000	0.142000	0.147000	0.583000	9.942841e-01	0.251000	5.263273e-03	0.243000	9.729024e-01	0.112000	1.274540e-02	0.211000	1.686381e-02	0.245000	1.200248e+00	0.242000
199500000	0.268000	1.769022e+00	0.100000	0.347000	0.052000	0.008000	0.008000	0.632000	9.942841e-01	0.233000	5.210902e-03	0.253000	9.826803e-01	0.349000	8.374323e-03	0.289000	6.994822e-03	0.212000	1.863634e+00	0.160000	5.475501e-03	0.256000	5.771961e-01	0.000033	0.000005	0.000001	0.020935	0.000177	0.050906	0.258000	1.804758e+00	0.136000	0.360000	0.070000	0.099000	0.094000	0.621000	9.942841e-01	0.318000	5.056897e-03	0.246000	9.826803e-01	0.235000	1.339887e-02	0.235000	1.826835e-02	0.255000	1.200248e+00	0.260000
200000000	0.229000	1.804758e+00	0.122000	0.372000	0.062000	0.010000	0.005000	0.639000	9.942841e-01	0.309000	5.107719e-03	0.230000	9.632219e-01	0.448000	8.374323e-03	0.227000	6.925223e-03	0.275000	1.939691e+00	0.118000	5.475501e-03	0.263000	5.829970e-01	0.000033	0.000005	0.000001	0.020882	0.000177	0.051636	0.238000	1.769022e+00	0.082000	0.282000	0.028000	0.169000	0.149000	0.597000	9.942841e-01	0.236000	5.107719e-03	0.244000	9.729024e-01	0.301000	1.394569e-02	0.234000	1.772844e-02	0.245000	1.164776e+00	0.240000
200500000	0.280000	1.804758e+00	0.122000	0.297000	0.052000	0.005000	0.004000	0.601000	9.942841e-01	0.216000	5.006580e-03	0.245000	9.729024e-01	0.357000	8.290997e-03	0.239000	6.925223e-03	0.224000	1.998763e+00	0.132000	5.475501e-03	0.275000	5.947743e-01	0.000033	0.000005	0.000001	0.020830	0.000176	0.052387	0.244000	1.769022e+00	0.070000	0.280000	0.057000	0.159000	0.150000	0.595000	9.942841e-01	0.245000	5.006580e-03	0.241000	9.925564e-01	0.180000	1.380692e-02	0.281000	1.737739e-02	0.261000	1.188306e+00	0.340000
201000000	0.254000	1.841217e+00	0.123000	0.303000	0.084000	0.001000	0.002000	0.642000	9.942841e-01	0.284000	5.056897e-03	0.257000	9.925564e-01	0.538000	8.458486e-03	0.351000	6.994822e-03	0.198000	1.882364e+00	0.125000	5.475501e-03	0.271000	5.888562e-01	0.000033	0.000005	0.000001	0.020779	0.000176	0.052407	0.252000	1.804758e+00	0.097000	0.292000	0.055000	0.107000	0.126000	0.605000	9.942841e-01	0.179000	5.263273e-03	0.245000	9.632219e-01	0.399000	1.380692e-02	0.224000	1.652989e-02	0.258000	1.188306e+00	0.262000
201500000	0.257000	1.878412e+00	0.090000	0.298000	0.053000	0.001000	0.001000	0.597000	9.942841e-01	0.281000	5.159053e-03	0.250000	9.729024e-01	0.304000	8.543495e-03	0.255000	7.136127e-03	0.273000	1.959185e+00	0.138000	5.475501e-03	0.239000	6.128879e-01	0.000033	0.000005	0.000001	0.020727	0.000176	0.052685	0.252000	1.841217e+00	0.104000	0.290000	0.061000	0.109000	0.101000	0.604000	9.942841e-01	0.339000	5.588735e-03	0.252000	9.632219e-01	0.389000	1.366954e-02	0.298000	1.652989e-02	0.230000	1.200248e+00	0.326000
202000000	0.237000	1.804758e+00	0.118000	0.379000	0.061000	0.003000	0.001000	0.640000	9.942841e-01	0.217000	5.316169e-03	0.250000	9.254534e-01	0.518000	8.716085e-03	0.276000	7.427358e-03	0.263000	2.018851e+00	0.119000	5.475501e-03	0.249000	5.947743e-01	0.000033	0.000005	0.000001	0.020676	0.000175	0.053161	0.221000	1.804758e+00	0.091000	0.371000	0.048000	0.130000	0.133000	0.614000	9.942841e-01	0.216000	5.533126e-03	0.245000	9.347544e-01	0.374000	1.313355e-02	0.155000	1.604136e-02	0.276000	1.224495e+00	0.298000
202500000	0.276000	1.769022e+00	0.102000	0.359000	0.054000	0.002000	0.001000	0.620000	9.942841e-01	0.289000	5.644903e-03	0.244000	9.254534e-01	0.416000	8.458486e-03	0.243000	7.353454e-03	0.213000	2.018851e+00	0.117000	5.475501e-03	0.257000	5.888562e-01	0.000033	0.000005	0.000001	0.020650	0.000175	0.053360	0.270000	1.804758e+00	0.090000	0.298000	0.038000	0.128000	0.126000	0.623000	9.942841e-01	0.224000	5.316169e-03	0.266000	9.729024e-01	0.354000	1.313355e-02	0.298000	1.604136e-02	0.244000	1.224495e+00	0.307000
203000000	0.263000	1.841217e+00	0.129000	0.380000	0.071000	0.006000	0.006000	0.583000	9.942841e-01	0.227000	5.533126e-03	0.251000	9.729024e-01	0.317000	8.290997e-03	0.172000	6.925223e-03	0.216000	2.059634e+00	0.134000	5.475501e-03	0.234000	6.007519e-01	0.000032	0.000005	0.000001	0.020601	0.000174	0.053448	0.238000	1.804758e+00	0.088000	0.281000	0.051000	0.128000	0.129000	0.595000	9.942841e-01	0.167000	5.369598e-03	0.242000	9.632219e-01	0.349000	1.339887e-02	0.177000	1.669602e-02	0.208000	1.188306e+00	0.329000
203500000	0.233000	1.822897e+00	0.128000	0.400000	0.080000	0.002000	0.000000	0.647000	9.942841e-01	0.168000	5.588735e-03	0.260000	9.925564e-01	0.281000	8.892162e-03	0.212000	6.587475e-03	0.285000	2.080334e+00	0.132000	5.475501e-03	0.251000	5.947743e-01	0.000032	0.000005	0.000001	0.020555	0.000174	0.053323	0.249000	1.786801e+00	0.127000	0.327000	0.067000	0.125000	0.125000	0.606000	9.942841e-01	0.231000	5.478071e-03	0.256000	9.632219e-01	0.334000	1.353353e-02	0.394000	1.686381e-02	0.265000	1.164776e+00	0.302000
204000000	0.260000	1.822897e+00	0.112000	0.360000	0.054000	0.003000	0.003000	0.613000	9.942841e-01	0.185000	5.588735e-03	0.220000	9.632219e-01	0.118000	9.255058e-03	0.204000	6.720551e-03	0.160000	2.080334e+00	0.133000	5.475501e-03	0.242000	5.947743e-01	0.000032	0.000005	0.000001	0.020957	0.000173	0.053193	0.250000	1.751420e+00	0.118000	0.355000	0.056000	0.158000	0.139000	0.598000	9.942841e-01	0.219000	5.107719e-03	0.250000	9.729024e-01	0.280000	1.437039e-02	0.233000	1.720449e-02	0.258000	1.176482e+00	0.222000
204500000	0.225000	1.822897e+00	0.113000	0.400000	0.076000	0.004000	0.004000	0.619000	9.942841e-01	0.257000	5.758937e-03	0.255000	9.632219e-01	0.141000	8.803683e-03	0.343000	6.587475e-03	0.187000	1.920390e+00	0.205000	5.475501e-03	0.277000	6.128879e-01	0.000032	0.000005	0.000000	0.021017	0.000173	0.053070	0.256000	1.786801e+00	0.073000	0.342000	0.056000	0.132000	0.146000	0.619000	9.942841e-01	0.238000	4.810269e-03	0.281000	9.536377e-01	0.286000	1.451482e-02	0.332000	1.737739e-02	0.236000	1.200248e+00	0.293000
205000000	0.270000	1.822897e+00	0.152000	0.366000	0.066000	0.004000	0.004000	0.619000	9.942841e-01	0.211000	5.644903e-03	0.237000	9.536377e-01	0.247000	8.803683e-03	0.277000	6.521929e-03	0.192000	1.772744e+00	0.177000	5.475501e-03	0.253000	6.128879e-01	0.000032	0.000005	0.000000	0.020967	0.000173	0.052942	0.294000	1.786801e+00	0.102000	0.370000	0.050000	0.162000	0.155000	0.602000	9.942841e-01	0.195000	4.762406e-03	0.265000	9.441488e-01	0.191000	1.495686e-02	0.116000	1.720449e-02	0.250000	1.200248e+00	0.216000
205500000	0.257000	1.859721e+00	0.118000	0.401000	0.084000	0.001000	0.001000	0.616000	9.942841e-01	0.209000	5.588735e-03	0.249000	9.536377e-01	0.148000	8.803683e-03	0.118000	6.392786e-03	0.264000	1.720351e+00	0.108000	5.475501e-03	0.272000	6.067895e-01	0.000032	0.000005	0.000000	0.020929	0.000172	0.052815	0.239000	1.751420e+00	0.090000	0.316000	0.062000	0.166000	0.144000	0.608000	9.942841e-01	0.289000	5.056897e-03	0.235000	9.441488e-01	0.332000	1.556726e-02	0.332000	1.652989e-02	0.249000	1.249231e+00	0.255000
206000000	0.257000	1.897290e+00	0.121000	0.414000	0.049000	0.004000	0.004000	0.642000	9.942841e-01	0.253000	5.478071e-03	0.272000	9.632219e-01	0.196000	8.543495e-03	0.217000	6.203851e-03	0.337000	1.755105e+00	0.116000	5.475501e-03	0.264000	5.888562e-01	0.000032	0.000005	0.000000	0.020883	0.000172	0.052691	0.243000	1.751420e+00	0.076000	0.300000	0.054000	0.135000	0.127000	0.557000	9.942841e-01	0.273000	5.210902e-03	0.246000	9.826803e-01	0.278000	1.636541e-02	0.428000	1.772844e-02	0.226000	1.188306e+00	0.281000
206500000	0.270000	1.859721e+00	0.117000	0.321000	0.080000	0.003000	0.003000	0.611000	9.942841e-01	0.254000	5.316169e-03	0.257000	9.632219e-01	0.250000	8.208500e-03	0.131000	6.203851e-03	0.313000	1.826732e+00	0.100000	5.475501e-03	0.241000	5.888562e-01	0.000032	0.000005	0.000000	0.020832	0.000171	0.052676	0.248000	1.769022e+00	0.105000	0.338000	0.037000	0.147000	0.133000	0.619000	9.942841e-01	0.259000	5.316169e-03	0.251000	9.925564e-01	0.222000	1.669602e-02	0.264000	1.882471e-02	0.247000	1.188306e+00	0.264000
207000000	0.242000	1.859721e+00	0.115000	0.332000	0.072000	0.003000	0.003000	0.656000	9.942841e-01	0.312000	5.316169e-03	0.254000	9.729024e-01	0.143000	7.965902e-03	0.263000	6.266200e-03	0.283000	1.808556e+00	0.137000	5.475501e-03	0.269000	5.714529e-01	0.000032	0.000005	0.000000	0.020786	0.000171	0.052998	0.249000	1.733993e+00	0.098000	0.328000	0.048000	0.150000	0.137000	0.582000	9.942841e-01	0.347000	5.210902e-03	0.241000	9.536377e-01	0.268000	1.620258e-02	0.337000	1.863740e-02	0.259000	1.188306e+00	0.228000
207500000	0.261000	1.878412e+00	0.116000	0.350000	0.072000	0.003000	0.002000	0.651000	9.942841e-01	0.287000	5.263273e-03	0.244000	9.536377e-01	0.364000	8.458486e-03	0.253000	6.392786e-03	0.222000	1.882364e+00	0.140000	5.475501e-03	0.252000	5.829970e-01	0.000032	0.000005	0.000000	0.020955	0.000187	0.053522	0.257000	1.769022e+00	0.087000	0.278000	0.057000	0.141000	0.140000	0.611000	9.942841e-01	0.158000	5.159053e-03	0.265000	9.632219e-01	0.323000	1.588174e-02	0.272000	1.863740e-02	0.233000	1.176482e+00	0.250000
208000000	0.232000	1.878412e+00	0.134000	0.305000	0.071000	0.003000	0.003000	0.619000	9.942841e-01	0.252000	5.263273e-03	0.278000	9.632219e-01	0.291000	8.716085e-03	0.187000	6.457035e-03	0.228000	1.882364e+00	0.183000	5.475501e-03	0.272000	6.007519e-01	0.000032	0.000005	0.000000	0.021283	0.000201	0.053791	0.240000	1.769022e+00	0.063000	0.296000	0.033000	0.142000	0.129000	0.573000	9.942841e-01	0.257000	5.056897e-03	0.232000	9.632219e-01	0.088000	1.495686e-02	0.121000	1.772844e-02	0.254000	1.200248e+00	0.248000
208500000	0.261000	1.878412e+00	0.127000	0.383000	0.104000	0.002000	0.001000	0.615000	9.942841e-01	0.237000	5.644903e-03	0.295000	9.632219e-01	0.319000	8.892162e-03	0.299000	6.720551e-03	0.297000	1.845091e+00	0.112000	5.475501e-03	0.268000	5.888562e-01	0.000032	0.000005	0.000000	0.021921	0.000200	0.053670	0.244000	1.769022e+00	0.100000	0.355000	0.049000	0.118000	0.144000	0.596000	9.942841e-01	0.183000	5.159053e-03	0.249000	9.729024e-01	0.182000	1.366954e-02	0.262000	1.604136e-02	0.233000	1.176482e+00	0.294000
209000000	0.276000	1.878412e+00	0.115000	0.391000	0.060000	0.001000	0.002000	0.634000	9.942841e-01	0.260000	5.533126e-03	0.254000	9.729024e-01	0.430000	9.536916e-03	0.340000	6.788094e-03	0.225000	1.863634e+00	0.126000	5.475501e-03	0.227000	5.829970e-01	0.000032	0.000005	0.000000	0.022012	0.000200	0.053710	0.234000	1.733993e+00	0.098000	0.371000	0.048000	0.130000	0.149000	0.598000	9.942841e-01	0.269000	5.107719e-03	0.273000	9.729024e-01	0.167000	1.313355e-02	0.182000	1.480804e-02	0.282000	1.224495e+00	0.275000
209500000	0.248000	1.841217e+00	0.112000	0.388000	0.075000	0.001000	0.001000	0.610000	9.942841e-01	0.171000	5.107719e-03	0.258000	9.925564e-01	0.304000	9.926125e-03	0.284000	6.521929e-03	0.267000	1.901282e+00	0.115000	5.475501e-03	0.250000	5.829970e-01	0.000031	0.000005	0.000000	0.022014	0.000200	0.054144	0.267000	1.716739e+00	0.120000	0.385000	0.055000	0.122000	0.120000	0.643000	9.942841e-01	0.313000	5.006580e-03	0.230000	9.632219e-01	0.169000	1.326555e-02	0.302000	1.525901e-02	0.243000	1.188306e+00	0.338000
210000000	0.261000	1.822897e+00	0.125000	0.319000	0.073000	0.004000	0.003000	0.608000	9.942841e-01	0.256000	5.369598e-03	0.242000	9.632219e-01	0.313000	9.926125e-03	0.285000	6.587475e-03	0.289000	2.059634e+00	0.116000	5.475501e-03	0.242000	5.657668e-01	0.000031	0.000005	0.000000	0.022013	0.000200	0.054104	0.264000	1.786801e+00	0.108000	0.306000	0.059000	0.156000	0.142000	0.607000	9.942841e-01	0.209000	4.858613e-03	0.262000	9.632219e-01	0.205000	1.326555e-02	0.239000	1.556726e-02	0.252000	1.212311e+00	0.283000
210500000	0.263000	1.822897e+00	0.127000	0.397000	0.062000	0.002000	0.003000	0.610000	9.942841e-01	0.219000	5.316169e-03	0.249000	9.826803e-01	0.310000	9.632764e-03	0.282000	6.720551e-03	0.282000	2.165234e+00	0.141000	5.475501e-03	0.248000	5.829970e-01	0.000031	0.000005	0.000000	0.021989	0.000199	0.054133	0.225000	1.786801e+00	0.073000	0.366000	0.047000	0.141000	0.130000	0.591000	9.942841e-01	0.374000	4.858613e-03	0.237000	9.441488e-01	0.512000	1.313355e-02	0.348000	1.541237e-02	0.232000	1.212311e+00	0.251000
211000000	0.260000	1.822897e+00	0.097000	0.304000	0.076000	0.003000	0.003000	0.635000	9.942841e-01	0.317000	5.210902e-03	0.263000	9.536377e-01	0.380000	9.632764e-03	0.308000	6.925223e-03	0.155000	1.998763e+00	0.213000	5.475501e-03	0.249000	5.829970e-01	0.000031	0.000005	0.000000	0.022044	0.000199	0.054195	0.263000	1.859721e+00	0.109000	0.464000	0.063000	0.133000	0.146000	0.612000	9.942841e-01	0.185000	4.907443e-03	0.246000	9.347544e-01	0.282000	1.366954e-02	0.215000	1.541237e-02	0.236000	1.188306e+00	0.258000
211500000	0.241000	1.822897e+00	0.119000	0.347000	0.063000	0.005000	0.006000	0.571000	9.942841e-01	0.270000	5.210902e-03	0.264000	9.729024e-01	0.551000	9.536916e-03	0.351000	7.065121e-03	0.276000	1.998763e+00	0.121000	5.475501e-03	0.255000	5.771961e-01	0.000031	0.000005	0.000000	0.022003	0.000198	0.054120	0.267000	1.859721e+00	0.105000	0.380000	0.049000	0.122000	0.124000	0.595000	9.942841e-01	0.264000	5.006580e-03	0.288000	9.536377e-01	0.345000	1.326555e-02	0.264000	1.495686e-02	0.259000	1.200248e+00	0.296000
212000000	0.225000	1.822897e+00	0.106000	0.293000	0.070000	0.001000	0.002000	0.639000	9.942841e-01	0.295000	5.478071e-03	0.259000	9.632219e-01	0.085000	9.536916e-03	0.191000	6.587475e-03	0.292000	2.039141e+00	0.119000	5.475501e-03	0.259000	5.888562e-01	0.000031	0.000005	0.000000	0.021951	0.000198	0.054233	0.266000	1.859721e+00	0.109000	0.325000	0.060000	0.111000	0.130000	0.625000	9.942841e-01	0.180000	5.107719e-03	0.240000	9.632219e-01	0.134000	1.353353e-02	0.150000	1.495686e-02	0.266000	1.176482e+00	0.335000
212500000	0.248000	1.786801e+00	0.139000	0.409000	0.081000	0.005000	0.006000	0.609000	9.942841e-01	0.295000	5.701635e-03	0.248000	9.441488e-01	0.222000	9.255058e-03	0.218000	6.457035e-03	0.245000	2.101242e+00	0.106000	5.475501e-03	0.230000	5.829970e-01	0.000031	0.000005	0.000000	0.021900	0.000198	0.054123	0.233000	1.822897e+00	0.081000	0.314000	0.052000	0.101000	0.114000	0.609000	9.942841e-01	0.350000	5.056897e-03	0.250000	9.826803e-01	0.137000	1.236871e-02	0.198000	1.326555e-02	0.258000	1.224495e+00	0.201000
213000000	0.232000	1.786801e+00	0.120000	0.397000	0.075000	0.001000	0.002000	0.624000	9.942841e-01	0.243000	5.316169e-03	0.274000	9.347544e-01	0.424000	9.632764e-03	0.331000	6.521929e-03	0.263000	2.143690e+00	0.133000	5.475501e-03	0.225000	5.601373e-01	0.000031	0.000005	0.000000	0.021849	0.000197	0.054012	0.236000	1.786801e+00	0.099000	0.354000	0.047000	0.143000	0.137000	0.608000	9.942841e-01	0.295000	5.107719e-03	0.232000	9.632219e-01	0.366000	1.236871e-02	0.284000	1.287349e-02	0.270000	1.188306e+00	0.259000
213500000	0.253000	1.769022e+00	0.106000	0.335000	0.071000	0.002000	0.002000	0.626000	9.942841e-01	0.266000	5.533126e-03	0.234000	9.536377e-01	0.129000	9.442022e-03	0.104000	6.653681e-03	0.188000	2.186995e+00	0.135000	5.475501e-03	0.251000	6.128879e-01	0.000031	0.000004	0.000000	0.021798	0.000197	0.053890	0.257000	1.841217e+00	0.086000	0.364000	0.073000	0.141000	0.132000	0.618000	9.942841e-01	0.266000	4.810269e-03	0.225000	9.536377e-01	0.426000	1.394569e-02	0.404000	1.394569e-02	0.242000	1.164776e+00	0.290000
214000000	0.264000	1.804758e+00	0.081000	0.317000	0.048000	0.004000	0.004000	0.650000	9.942841e-01	0.233000	5.056897e-03	0.256000	1.002532e+00	0.254000	8.981529e-03	0.227000	6.329177e-03	0.283000	2.165234e+00	0.173000	5.475501e-03	0.237000	5.888562e-01	0.000031	0.000004	0.000000	0.021747	0.000196	0.053767	0.217000	1.841217e+00	0.086000	0.299000	0.061000	0.130000	0.129000	0.611000	9.942841e-01	0.311000	4.858613e-03	0.261000	9.729024e-01	0.101000	1.353353e-02	0.187000	1.408584e-02	0.246000	1.164776e+00	0.310000
214500000	0.256000	1.804758e+00	0.124000	0.389000	0.055000	0.002000	0.003000	0.617000	9.942841e-01	0.284000	5.056897e-03	0.245000	9.347544e-01	0.305000	8.981529e-03	0.230000	6.587475e-03	0.155000	2.080334e+00	0.216000	5.475501e-03	0.269000	5.829970e-01	0.000031	0.000004	0.000000	0.021697	0.000196	0.053680	0.239000	1.841217e+00	0.111000	0.391000	0.064000	0.100000	0.106000	0.613000	9.942841e-01	0.232000	4.956763e-03	0.244000	9.536377e-01	0.154000	1.274540e-02	0.158000	1.326555e-02	0.245000	1.153186e+00	0.338000
215000000	0.266000	1.769022e+00	0.092000	0.299000	0.053000	0.006000	0.004000	0.599000	9.942841e-01	0.162000	5.006580e-03	0.255000	9.925564e-01	0.312000	9.162968e-03	0.332000	6.392786e-03	0.184000	1.920390e+00	0.155000	5.475501e-03	0.260000	5.714529e-01	0.000031	0.000004	0.000000	0.021658	0.000195	0.053560	0.217000	1.804758e+00	0.094000	0.343000	0.057000	0.113000	0.118000	0.608000	9.942841e-01	0.334000	4.956763e-03	0.265000	9.826803e-01	0.163000	1.261858e-02	0.205000	1.339887e-02	0.251000	1.176482e+00	0.292000
215500000	0.268000	1.769022e+00	0.134000	0.411000	0.058000	0.006000	0.005000	0.608000	9.942841e-01	0.293000	5.006580e-03	0.226000	9.826803e-01	0.065000	8.892162e-03	0.243000	6.392786e-03	0.185000	1.790560e+00	0.264000	5.475501e-03	0.268000	5.888562e-01	0.000031	0.000004	0.000000	0.021609	0.000195	0.053446	0.221000	1.804758e+00	0.098000	0.297000	0.075000	0.125000	0.116000	0.631000	9.942841e-01	0.275000	5.210902e-03	0.247000	9.729024e-01	0.107000	1.287349e-02	0.222000	1.287349e-02	0.240000	1.130351e+00	0.272000
216000000	0.254000	1.804758e+00	0.102000	0.312000	0.045000	0.002000	0.004000	0.584000	9.942841e-01	0.247000	5.056897e-03	0.235000	9.632219e-01	0.293000	8.716085e-03	0.216000	6.457035e-03	0.197000	1.652895e+00	0.253000	5.475501e-03	0.273000	5.829970e-01	0.000030	0.000004	0.000000	0.021560	0.000194	0.053376	0.248000	1.804758e+00	0.112000	0.321000	0.045000	0.149000	0.137000	0.592000	9.942841e-01	0.134000	5.006580e-03	0.236000	9.826803e-01	0.528000	1.236871e-02	0.439000	1.249302e-02	0.254000	1.141712e+00	0.272000
216500000	0.249000	1.751420e+00	0.107000	0.411000	0.062000	0.005000	0.002000	0.608000	9.942841e-01	0.211000	5.159053e-03	0.240000	9.632219e-01	0.386000	8.458486e-03	0.218000	6.081006e-03	0.212000	1.525815e+00	0.214000	5.475501e-03	0.261000	6.007519e-01	0.000030	0.000004	0.000000	0.021510	0.000194	0.053254	0.255000	1.841217e+00	0.121000	0.381000	0.067000	0.138000	0.135000	0.603000	9.942841e-01	0.302000	4.956763e-03	0.226000	9.826803e-01	0.206000	1.249302e-02	0.184000	1.274540e-02	0.251000	1.188306e+00	0.266000
217000000	0.262000	1.751420e+00	0.143000	0.404000	0.075000	0.002000	0.000000	0.624000	9.942841e-01	0.283000	5.210902e-03	0.240000	9.536377e-01	0.130000	7.808167e-03	0.216000	5.842567e-03	0.245000	1.422660e+00	0.257000	5.475501e-03	0.262000	6.128879e-01	0.000030	0.000004	0.000000	0.021464	0.000193	0.053134	0.246000	1.822897e+00	0.111000	0.355000	0.048000	0.131000	0.121000	0.619000	9.942841e-01	0.213000	5.056897e-03	0.273000	9.826803e-01	0.280000	1.200316e-02	0.243000	1.212380e-02	0.245000	1.188306e+00	0.264000
217500000	0.262000	1.822897e+00	0.117000	0.380000	0.078000	0.006000	0.002000	0.618000	9.942841e-01	0.275000	5.423563e-03	0.261000	9.729024e-01	0.404000	7.577400e-03	0.290000	5.784432e-03	0.234000	1.366877e+00	0.239000	5.475501e-03	0.273000	5.829970e-01	0.000030	0.000004	0.000000	0.021456	0.000193	0.053013	0.250000	1.822897e+00	0.127000	0.324000	0.055000	0.120000	0.124000	0.603000	9.942841e-01	0.305000	5.210902e-03	0.235000	9.729024e-01	0.117000	1.261858e-02	0.248000	1.287349e-02	0.265000	1.236801e+00	0.222000
218000000	0.246000	1.786801e+00	0.101000	0.305000	0.047000	0.004000	0.007000	0.613000	9.942841e-01	0.255000	5.701635e-03	0.246000	9.632219e-01	0.238000	7.577400e-03	0.269000	6.142121e-03	0.258000	1.394490e+00	0.212000	5.475501e-03	0.257000	5.888562e-01	0.000030	0.000004	0.000000	0.021407	0.000193	0.052893	0.247000	1.822897e+00	0.098000	0.401000	0.043000	0.133000	0.150000	0.595000	9.942841e-01	0.238000	5.210902e-03	0.248000	9.536377e-01	0.124000	1.236871e-02	0.210000	1.249302e-02	0.247000	1.200248e+00	0.249000
218500000	0.242000	1.786801e+00	0.130000	0.408000	0.061000	0.003000	0.002000	0.593000	9.942841e-01	0.173000	5.701635e-03	0.235000	9.826803e-01	0.228000	7.808167e-03	0.185000	6.081006e-03	0.222000	1.422660e+00	0.174000	5.475501e-03	0.225000	5.888562e-01	0.000030	0.000004	0.000000	0.021358	0.000192	0.052775	0.278000	1.786801e+00	0.090000	0.314000	0.063000	0.134000	0.121000	0.607000	9.942841e-01	0.245000	4.956763e-03	0.256000	9.826803e-01	0.408000	1.300287e-02	0.268000	1.353353e-02	0.267000	1.176482e+00	0.265000
219000000	0.269000	1.822897e+00	0.105000	0.321000	0.065000	0.000000	0.006000	0.627000	9.942841e-01	0.221000	5.369598e-03	0.249000	9.632219e-01	0.222000	7.965902e-03	0.172000	6.203851e-03	0.238000	1.380614e+00	0.164000	5.475501e-03	0.229000	5.829970e-01	0.000030	0.000004	0.000000	0.021476	0.000192	0.052655	0.242000	1.822897e+00	0.115000	0.308000	0.050000	0.160000	0.158000	0.599000	9.942841e-01	0.250000	5.056897e-03	0.226000	9.826803e-01	0.261000	1.353353e-02	0.275000	1.326555e-02	0.247000	1.200248e+00	0.304000
219500000	0.255000	1.859721e+00	0.121000	0.318000	0.055000	0.002000	0.001000	0.603000	9.942841e-01	0.256000	5.423563e-03	0.252000	9.925564e-01	0.329000	8.543495e-03	0.259000	6.587475e-03	0.266000	1.408505e+00	0.161000	5.475501e-03	0.263000	6.067895e-01	0.000030	0.000004	0.000000	0.021474	0.000191	0.052535	0.240000	1.804758e+00	0.098000	0.317000	0.053000	0.152000	0.154000	0.616000	9.942841e-01	0.170000	5.210902e-03	0.239000	9.925564e-01	0.298000	1.366954e-02	0.341000	1.366954e-02	0.282000	1.212311e+00	0.258000
220000000	0.250000	1.804758e+00	0.092000	0.272000	0.049000	0.002000	0.004000	0.629000	9.942841e-01	0.256000	5.644903e-03	0.265000	9.925564e-01	0.238000	8.208500e-03	0.297000	6.653681e-03	0.241000	1.436958e+00	0.155000	5.475501e-03	0.253000	5.947743e-01	0.000030	0.000004	0.000000	0.022120	0.000191	0.052416	0.253000	1.841217e+00	0.069000	0.314000	0.041000	0.137000	0.138000	0.613000	9.942841e-01	0.209000	5.107719e-03	0.246000	9.536377e-01	0.266000	1.480804e-02	0.212000	1.451482e-02	0.276000	1.212311e+00	0.259000
220500000	0.249000	1.769022e+00	0.113000	0.352000	0.058000	0.001000	0.001000	0.620000	9.942841e-01	0.297000	5.701635e-03	0.226000	9.632219e-01	0.240000	8.543495e-03	0.235000	6.925223e-03	0.277000	1.465987e+00	0.204000	5.475501e-03	0.258000	5.888562e-01	0.000030	0.000004	0.000000	0.022412	0.000190	0.052297	0.248000	1.804758e+00	0.084000	0.326000	0.037000	0.148000	0.149000	0.618000	9.942841e-01	0.178000	5.056897e-03	0.241000	9.826803e-01	0.071000	1.408584e-02	0.164000	1.437039e-02	0.228000	1.212311e+00	0.245000
221000000	0.245000	1.804758e+00	0.112000	0.324000	0.061000	0.002000	0.003000	0.629000	9.942841e-01	0.222000	5.369598e-03	0.253000	9.826803e-01	0.085000	8.981529e-03	0.312000	6.856315e-03	0.235000	1.451400e+00	0.199000	5.475501e-03	0.241000	5.829970e-01	0.000030	0.000004	0.000000	0.022404	0.000190	0.052182	0.269000	1.769022e+00	0.128000	0.427000	0.050000	0.136000	0.140000	0.628000	9.942841e-01	0.291000	5.210902e-03	0.255000	9.632219e-01	0.332000	1.274540e-02	0.364000	1.353353e-02	0.240000	1.188306e+00	0.264000
221500000	0.249000	1.804758e+00	0.116000	0.331000	0.062000	0.004000	0.013000	0.620000	9.942841e-01	0.194000	5.423563e-03	0.271000	9.925564e-01	0.391000	8.543495e-03	0.369000	6.457035e-03	0.245000	1.366877e+00	0.235000	5.475501e-03	0.241000	5.771961e-01	0.000030	0.000004	0.000000	0.022575	0.000190	0.052066	0.255000	1.769022e+00	0.084000	0.343000	0.060000	0.144000	0.154000	0.564000	9.942841e-01	0.331000	5.210902e-03	0.231000	9.729024e-01	0.222000	1.274540e-02	0.277000	1.394569e-02	0.254000	1.200248e+00	0.195000
222000000	0.243000	1.804758e+00	0.091000	0.339000	0.041000	0.004000	0.005000	0.608000	9.942841e-01	0.214000	5.423563e-03	0.241000	9.729024e-01	0.205000	8.716085e-03	0.157000	6.521929e-03	0.247000	1.313281e+00	0.259000	5.475501e-03	0.271000	5.888562e-01	0.000030	0.000004	0.000000	0.022531	0.000189	0.051959	0.271000	1.804758e+00	0.094000	0.311000	0.055000	0.144000	0.140000	0.609000	9.942841e-01	0.241000	5.056897e-03	0.259000	9.729024e-01	0.424000	1.313355e-02	0.352000	1.422741e-02	0.249000	1.200248e+00	0.266000
222500000	0.237000	1.769022e+00	0.126000	0.355000	0.086000	0.004000	0.003000	0.600000	9.942841e-01	0.279000	5.263273e-03	0.254000	9.632219e-01	0.282000	8.458486e-03	0.265000	6.266200e-03	0.225000	1.380614e+00	0.205000	5.475501e-03	0.233000	5.947743e-01	0.000030	0.000004	0.000000	0.022490	0.000189	0.051879	0.252000	1.841217e+00	0.106000	0.334000	0.061000	0.123000	0.113000	0.622000	9.942841e-01	0.218000	4.956763e-03	0.253000	9.632219e-01	0.274000	1.339887e-02	0.267000	1.480804e-02	0.239000	1.188306e+00	0.297000
223000000	0.279000	1.769022e+00	0.097000	0.337000	0.051000	0.001000	0.003000	0.622000	9.942841e-01	0.290000	5.369598e-03	0.291000	9.441488e-01	0.160000	7.653555e-03	0.186000	5.726876e-03	0.280000	1.408505e+00	0.111000	5.475501e-03	0.242000	5.888562e-01	0.000030	0.000004	0.000000	0.022441	0.000188	0.052430	0.240000	1.822897e+00	0.097000	0.314000	0.050000	0.118000	0.136000	0.659000	9.942841e-01	0.228000	5.210902e-03	0.248000	9.826803e-01	0.443000	1.495686e-02	0.347000	1.588174e-02	0.256000	1.164776e+00	0.349000
223500000	0.259000	1.786801e+00	0.139000	0.419000	0.060000	0.000000	0.001000	0.624000	9.942841e-01	0.234000	5.316169e-03	0.244000	9.536377e-01	0.201000	7.653555e-03	0.247000	5.842567e-03	0.350000	1.525815e+00	0.110000	5.475501e-03	0.266000	5.947743e-01	0.000029	0.000004	0.000000	0.022392	0.000188	0.052925	0.233000	1.822897e+00	0.095000	0.346000	0.047000	0.109000	0.100000	0.601000	9.942841e-01	0.309000	5.423563e-03	0.229000	9.925564e-01	0.192000	1.380692e-02	0.232000	1.437039e-02	0.243000	1.164776e+00	0.290000
224000000	0.282000	1.822897e+00	0.108000	0.309000	0.066000	0.000000	0.000000	0.651000	9.942841e-01	0.250000	5.533126e-03	0.264000	9.729024e-01	0.099000	7.280286e-03	0.272000	5.726876e-03	0.331000	1.636449e+00	0.112000	5.475501e-03	0.254000	6.067895e-01	0.000029	0.000004	0.000000	0.022342	0.000187	0.053770	0.233000	1.822897e+00	0.111000	0.409000	0.068000	0.091000	0.103000	0.622000	9.942841e-01	0.230000	5.263273e-03	0.250000	9.536377e-01	0.082000	1.422741e-02	0.076000	1.422741e-02	0.276000	1.200248e+00	0.309000
224500000	0.257000	1.822897e+00	0.134000	0.405000	0.075000	0.003000	0.001000	0.626000	9.942841e-01	0.263000	5.588735e-03	0.236000	9.729024e-01	0.521000	7.886640e-03	0.427000	6.266200e-03	0.275000	1.604045e+00	0.142000	5.475501e-03	0.265000	5.888562e-01	0.000029	0.000004	0.000000	0.022292	0.000187	0.054456	0.240000	1.859721e+00	0.094000	0.275000	0.055000	0.097000	0.103000	0.555000	9.942841e-01	0.285000	5.159053e-03	0.251000	9.536377e-01	0.098000	1.394569e-02	0.039000	1.394569e-02	0.250000	1.130351e+00	0.322000
225000000	0.239000	1.822897e+00	0.103000	0.340000	0.052000	0.005000	0.004000	0.623000	9.942841e-01	0.276000	5.701635e-03	0.255000	9.632219e-01	0.304000	7.207846e-03	0.372000	5.784432e-03	0.254000	1.636449e+00	0.140000	5.475501e-03	0.228000	5.947743e-01	0.000029	0.000004	0.000000	0.022242	0.000187	0.055102	0.217000	1.822897e+00	0.123000	0.361000	0.059000	0.136000	0.134000	0.584000	9.942841e-01	0.286000	4.810269e-03	0.260000	9.632219e-01	0.247000	1.353353e-02	0.170000	1.339887e-02	0.253000	1.130351e+00	0.298000
225500000	0.256000	1.859721e+00	0.128000	0.385000	0.064000	0.006000	0.006000	0.596000	9.942841e-01	0.254000	5.478071e-03	0.245000	9.441488e-01	0.196000	7.653555e-03	0.245000	6.081006e-03	0.202000	1.588084e+00	0.279000	5.475501e-03	0.263000	5.771961e-01	0.000029	0.000004	0.000000	0.022194	0.000186	0.055117	0.272000	1.822897e+00	0.109000	0.375000	0.066000	0.142000	0.148000	0.627000	9.942841e-01	0.257000	5.210902e-03	0.255000	1.002532e+00	0.169000	1.300287e-02	0.214000	1.300287e-02	0.302000	1.176482e+00	0.254000
226000000	0.259000	1.859721e+00	0.092000	0.323000	0.059000	0.001000	0.001000	0.594000	9.942841e-01	0.240000	5.316169e-03	0.239000	9.254534e-01	0.076000	8.290997e-03	0.165000	6.457035e-03	0.346000	1.556638e+00	0.137000	5.475501e-03	0.256000	5.888562e-01	0.000029	0.000004	0.000000	0.022148	0.000186	0.054995	0.255000	1.822897e+00	0.104000	0.335000	0.022000	0.133000	0.129000	0.589000	9.942841e-01	0.275000	5.107719e-03	0.250000	9.925564e-01	0.190000	1.249302e-02	0.225000	1.261858e-02	0.265000	1.188306e+00	0.230000
226500000	0.243000	1.804758e+00	0.077000	0.365000	0.065000	0.002000	0.004000	0.602000	9.942841e-01	0.241000	5.210902e-03	0.240000	9.347544e-01	0.348000	7.886640e-03	0.291000	6.203851e-03	0.264000	1.686286e+00	0.123000	5.475501e-03	0.274000	5.947743e-01	0.000029	0.000004	0.000000	0.022099	0.000185	0.054876	0.240000	1.804758e+00	0.090000	0.324000	0.058000	0.110000	0.122000	0.633000	9.942841e-01	0.245000	4.956763e-03	0.260000	9.925564e-01	0.367000	1.261858e-02	0.270000	1.212380e-02	0.259000	1.164776e+00	0.330000
227000000	0.266000	1.841217e+00	0.128000	0.290000	0.087000	0.004000	0.003000	0.628000	9.942841e-01	0.244000	5.056897e-03	0.263000	9.441488e-01	0.192000	8.374323e-03	0.216000	6.266200e-03	0.231000	1.790560e+00	0.146000	5.475501e-03	0.225000	5.714529e-01	0.000029	0.000004	0.000000	0.022051	0.000185	0.055149	0.238000	1.769022e+00	0.126000	0.310000	0.072000	0.111000	0.115000	0.637000	9.942841e-01	0.273000	5.159053e-03	0.242000	9.441488e-01	0.289000	1.261858e-02	0.408000	1.300287e-02	0.270000	1.164776e+00	0.323000
227500000	0.252000	1.841217e+00	0.117000	0.341000	0.053000	0.004000	0.001000	0.625000	9.942841e-01	0.280000	5.263273e-03	0.246000	9.632219e-01	0.393000	8.126824e-03	0.265000	6.392786e-03	0.222000	1.703234e+00	0.185000	5.475501e-03	0.254000	6.190475e-01	0.000029	0.000004	0.000000	0.022002	0.000185	0.055296	0.240000	1.769022e+00	0.091000	0.318000	0.056000	0.119000	0.097000	0.631000	9.942841e-01	0.230000	5.006580e-03	0.253000	9.826803e-01	0.362000	1.249302e-02	0.293000	1.249302e-02	0.231000	1.176482e+00	0.311000
228000000	0.243000	1.841217e+00	0.115000	0.318000	0.063000	0.000000	0.001000	0.605000	9.942841e-01	0.308000	5.478071e-03	0.276000	9.632219e-01	0.255000	8.126824e-03	0.219000	6.081006e-03	0.213000	1.669507e+00	0.116000	5.475501e-03	0.242000	6.007519e-01	0.000029	0.000004	0.000000	0.021954	0.000184	0.055511	0.271000	1.804758e+00	0.102000	0.408000	0.030000	0.119000	0.131000	0.653000	9.942841e-01	0.259000	5.107719e-03	0.223000	9.729024e-01	0.225000	1.176548e-02	0.253000	1.249302e-02	0.268000	1.153186e+00	0.294000
228500000	0.248000	1.804758e+00	0.119000	0.386000	0.082000	0.002000	0.001000	0.638000	9.942841e-01	0.207000	5.423563e-03	0.248000	9.729024e-01	0.107000	7.886640e-03	0.234000	5.842567e-03	0.281000	1.808556e+00	0.128000	5.475501e-03	0.217000	5.829970e-01	0.000029	0.000004	0.000000	0.021906	0.000184	0.055993	0.249000	1.804758e+00	0.096000	0.395000	0.043000	0.115000	0.120000	0.633000	9.942841e-01	0.249000	5.056897e-03	0.243000	9.536377e-01	0.105000	1.141776e-02	0.140000	1.261858e-02	0.229000	1.130351e+00	0.311000
229000000	0.253000	1.804758e+00	0.124000	0.334000	0.077000	0.002000	0.001000	0.624000	9.942841e-01	0.263000	5.533126e-03	0.251000	9.925564e-01	0.448000	8.892162e-03	0.360000	6.392786e-03	0.276000	1.901282e+00	0.122000	5.475501e-03	0.248000	5.947743e-01	0.000029	0.000004	0.000000	0.021859	0.000183	0.056152	0.254000	1.804758e+00	0.088000	0.406000	0.055000	0.143000	0.141000	0.599000	9.942841e-01	0.190000	5.263273e-03	0.264000	9.826803e-01	0.231000	1.164842e-02	0.273000	1.366954e-02	0.278000	1.188306e+00	0.248000
229500000	0.265000	1.822897e+00	0.114000	0.348000	0.041000	0.006000	0.005000	0.607000	9.942841e-01	0.235000	5.478071e-03	0.246000	9.441488e-01	0.137000	9.162968e-03	0.218000	6.788094e-03	0.192000	1.901282e+00	0.196000	5.475501e-03	0.217000	5.888562e-01	0.000029	0.000004	0.000000	0.021811	0.000183	0.056152	0.207000	1.804758e+00	0.101000	0.332000	0.049000	0.117000	0.104000	0.594000	9.942841e-01	0.180000	5.263273e-03	0.245000	9.441488e-01	0.302000	1.274540e-02	0.206000	1.326555e-02	0.241000	1.212311e+00	0.255000
230000000	0.231000	1.822897e+00	0.128000	0.344000	0.060000	0.001000	0.001000	0.616000	9.942841e-01	0.189000	5.701635e-03	0.267000	9.441488e-01	0.305000	8.803683e-03	0.297000	6.720551e-03	0.199000	1.790560e+00	0.197000	5.475501e-03	0.267000	5.888562e-01	0.000029	0.000004	0.000000	0.021764	0.000183	0.056127	0.269000	1.841217e+00	0.108000	0.362000	0.070000	0.164000	0.172000	0.624000	9.942841e-01	0.216000	5.107719e-03	0.234000	9.729024e-01	0.149000	1.249302e-02	0.215000	1.274540e-02	0.262000	1.236801e+00	0.275000
230500000	0.275000	1.859721e+00	0.103000	0.323000	0.046000	0.004000	0.004000	0.641000	9.942841e-01	0.274000	5.644903e-03	0.242000	9.729024e-01	0.255000	8.892162e-03	0.395000	6.720551e-03	0.212000	1.669507e+00	0.159000	5.475501e-03	0.242000	5.714529e-01	0.000029	0.000004	0.000000	0.021717	0.000182	0.056011	0.229000	1.841217e+00	0.137000	0.375000	0.079000	0.144000	0.164000	0.625000	9.942841e-01	0.173000	4.810269e-03	0.256000	9.925564e-01	0.294000	1.261858e-02	0.217000	1.236871e-02	0.254000	1.212311e+00	0.309000
231000000	0.253000	1.859721e+00	0.130000	0.352000	0.069000	0.000000	0.000000	0.640000	9.942841e-01	0.243000	5.423563e-03	0.250000	9.729024e-01	0.089000	9.255058e-03	0.240000	6.788094e-03	0.251000	1.572283e+00	0.206000	5.475501e-03	0.271000	5.829970e-01	0.000029	0.000004	0.000000	0.021670	0.000182	0.055975	0.240000	1.859721e+00	0.101000	0.352000	0.045000	0.123000	0.129000	0.595000	9.942841e-01	0.249000	5.056897e-03	0.277000	1.002532e+00	0.385000	1.261858e-02	0.352000	1.212380e-02	0.286000	1.200248e+00	0.279000
231500000	0.238000	1.822897e+00	0.118000	0.347000	0.065000	0.001000	0.000000	0.619000	9.942841e-01	0.234000	5.423563e-03	0.253000	9.826803e-01	0.155000	9.255058e-03	0.304000	6.521929e-03	0.226000	1.480720e+00	0.152000	5.475501e-03	0.268000	5.657668e-01	0.000028	0.000004	0.000000	0.021623	0.000181	0.056460	0.253000	1.897290e+00	0.135000	0.321000	0.070000	0.129000	0.120000	0.630000	9.942841e-01	0.173000	5.159053e-03	0.242000	9.632219e-01	0.156000	1.200316e-02	0.395000	1.200316e-02	0.211000	1.176482e+00	0.341000
232000000	0.256000	1.841217e+00	0.125000	0.396000	0.049000	0.004000	0.004000	0.636000	9.942841e-01	0.303000	5.701635e-03	0.267000	9.826803e-01	0.148000	8.803683e-03	0.127000	6.521929e-03	0.310000	1.588084e+00	0.167000	5.475501e-03	0.235000	5.714529e-01	0.000028	0.000004	0.000000	0.021577	0.000181	0.056673	0.217000	1.859721e+00	0.100000	0.308000	0.046000	0.140000	0.142000	0.625000	9.942841e-01	0.185000	5.107719e-03	0.252000	9.826803e-01	0.221000	1.086091e-02	0.255000	1.130415e-02	0.266000	1.200248e+00	0.274000
232500000	0.238000	1.804758e+00	0.108000	0.370000	0.073000	0.002000	0.001000	0.624000	9.942841e-01	0.240000	5.588735e-03	0.237000	9.536377e-01	0.120000	8.892162e-03	0.186000	6.457035e-03	0.202000	1.495602e+00	0.239000	5.475501e-03	0.248000	5.947743e-01	0.000028	0.000004	0.000000	0.021530	0.000181	0.056769	0.253000	1.897290e+00	0.092000	0.343000	0.052000	0.151000	0.144000	0.583000	9.942841e-01	0.165000	4.810269e-03	0.256000	9.729024e-01	0.132000	1.097006e-02	0.211000	1.097006e-02	0.236000	1.224495e+00	0.252000
233000000	0.260000	1.804758e+00	0.135000	0.389000	0.075000	0.006000	0.007000	0.608000	9.942841e-01	0.247000	5.316169e-03	0.254000	9.536377e-01	0.331000	8.716085e-03	0.304000	6.457035e-03	0.231000	1.495602e+00	0.227000	5.475501e-03	0.261000	5.888562e-01	0.000028	0.000004	0.000000	0.021484	0.000180	0.056681	0.251000	1.897290e+00	0.105000	0.365000	0.056000	0.152000	0.160000	0.627000	9.942841e-01	0.267000	5.210902e-03	0.258000	9.729024e-01	0.231000	1.188373e-02	0.304000	1.188373e-02	0.278000	1.224495e+00	0.236000
233500000	0.253000	1.841217e+00	0.107000	0.335000	0.065000	0.004000	0.007000	0.631000	9.942841e-01	0.199000	5.107719e-03	0.238000	9.826803e-01	0.098000	8.716085e-03	0.266000	6.266200e-03	0.261000	1.422660e+00	0.292000	5.475501e-03	0.262000	6.067895e-01	0.000028	0.000004	0.000000	0.021438	0.000180	0.056655	0.247000	1.822897e+00	0.117000	0.404000	0.051000	0.137000	0.130000	0.586000	9.942841e-01	0.214000	5.159053e-03	0.266000	9.826803e-01	0.202000	1.176548e-02	0.126000	1.200316e-02	0.240000	1.236801e+00	0.290000
234000000	0.222000	1.769022e+00	0.073000	0.371000	0.059000	0.006000	0.009000	0.617000	9.942841e-01	0.221000	5.263273e-03	0.241000	9.826803e-01	0.336000	8.458486e-03	0.331000	6.266200e-03	0.257000	1.394490e+00	0.418000	5.475501e-03	0.281000	5.947743e-01	0.000028	0.000004	0.000000	0.021394	0.000179	0.056550	0.240000	1.841217e+00	0.066000	0.339000	0.055000	0.137000	0.147000	0.614000	9.942841e-01	0.211000	5.056897e-03	0.243000	9.632219e-01	0.235000	1.236871e-02	0.456000	1.326555e-02	0.267000	1.212311e+00	0.240000
234500000	0.252000	1.841217e+00	0.091000	0.318000	0.057000	0.002000	0.002000	0.636000	9.942841e-01	0.284000	5.369598e-03	0.261000	9.826803e-01	0.251000	7.965902e-03	0.278000	6.020499e-03	0.240000	1.366877e+00	0.216000	5.475501e-03	0.273000	5.771961e-01	0.000028	0.000004	0.000000	0.021349	0.000179	0.056438	0.244000	1.841217e+00	0.104000	0.366000	0.052000	0.147000	0.145000	0.606000	9.942841e-01	0.341000	5.006580e-03	0.269000	9.925564e-01	0.342000	1.236871e-02	0.303000	1.422741e-02	0.255000	1.164776e+00	0.246000
235000000	0.227000	1.769022e+00	0.099000	0.321000	0.064000	0.005000	0.006000	0.642000	9.942841e-01	0.346000	5.533126e-03	0.240000	9.729024e-01	0.194000	7.886640e-03	0.264000	5.960594e-03	0.228000	1.353276e+00	0.240000	5.475501e-03	0.233000	6.007519e-01	0.000028	0.000004	0.000000	0.021304	0.000179	0.056318	0.232000	1.841217e+00	0.091000	0.332000	0.046000	0.134000	0.128000	0.607000	9.942841e-01	0.221000	5.210902e-03	0.249000	9.536377e-01	0.368000	1.212380e-02	0.334000	1.394569e-02	0.262000	1.176482e+00	0.263000
235500000	0.260000	1.786801e+00	0.142000	0.411000	0.098000	0.006000	0.006000	0.634000	9.942841e-01	0.287000	5.533126e-03	0.234000	9.632219e-01	0.038000	7.730474e-03	0.184000	5.726876e-03	0.279000	1.408505e+00	0.248000	5.475501e-03	0.224000	5.947743e-01	0.000028	0.000004	0.000000	0.021262	0.000178	0.056198	0.264000	1.841217e+00	0.060000	0.272000	0.036000	0.146000	0.134000	0.584000	9.942841e-01	0.242000	4.956763e-03	0.269000	9.441488e-01	0.381000	1.326555e-02	0.270000	1.466070e-02	0.240000	1.200248e+00	0.192000
236000000	0.240000	1.751420e+00	0.124000	0.374000	0.065000	0.005000	0.002000	0.659000	9.942841e-01	0.214000	5.478071e-03	0.225000	9.254534e-01	0.253000	7.577400e-03	0.257000	5.447573e-03	0.236000	1.408505e+00	0.200000	5.475501e-03	0.259000	6.007519e-01	0.000028	0.000004	0.000000	0.021218	0.000178	0.056081	0.240000	1.804758e+00	0.082000	0.297000	0.041000	0.132000	0.127000	0.619000	9.942841e-01	0.246000	4.858613e-03	0.227000	9.632219e-01	0.257000	1.366954e-02	0.252000	1.466070e-02	0.242000	1.200248e+00	0.246000
236500000	0.248000	1.786801e+00	0.117000	0.370000	0.063000	0.000000	0.000000	0.611000	9.942841e-01	0.211000	5.478071e-03	0.258000	9.441488e-01	0.449000	7.353454e-03	0.311000	5.784432e-03	0.242000	1.366877e+00	0.140000	5.475501e-03	0.263000	5.888562e-01	0.000028	0.000004	0.000000	0.021181	0.000178	0.056086	0.256000	1.841217e+00	0.105000	0.397000	0.036000	0.139000	0.149000	0.631000	9.942841e-01	0.294000	5.056897e-03	0.248000	9.729024e-01	0.122000	1.394569e-02	0.219000	1.572372e-02	0.229000	1.188306e+00	0.292000
237000000	0.254000	1.822897e+00	0.080000	0.279000	0.056000	0.003000	0.002000	0.624000	9.942841e-01	0.262000	5.369598e-03	0.231000	9.536377e-01	0.241000	7.502004e-03	0.248000	5.669893e-03	0.244000	1.422660e+00	0.184000	5.475501e-03	0.266000	6.067895e-01	0.000028	0.000004	0.000000	0.021155	0.000177	0.056623	0.261000	1.859721e+00	0.066000	0.279000	0.074000	0.120000	0.129000	0.587000	9.942841e-01	0.285000	5.316169e-03	0.263000	9.729024e-01	0.190000	1.408584e-02	0.232000	1.636541e-02	0.236000	1.188306e+00	0.259000
237500000	0.255000	1.859721e+00	0.113000	0.340000	0.074000	0.006000	0.006000	0.633000	9.942841e-01	0.227000	5.423563e-03	0.260000	9.925564e-01	0.359000	8.126824e-03	0.278000	5.726876e-03	0.235000	1.366877e+00	0.279000	5.475501e-03	0.251000	5.888562e-01	0.000028	0.000004	0.000000	0.021113	0.000177	0.056803	0.263000	1.822897e+00	0.080000	0.354000	0.038000	0.134000	0.147000	0.621000	9.942841e-01	0.240000	5.159053e-03	0.263000	9.826803e-01	0.202000	1.408584e-02	0.300000	1.604136e-02	0.256000	1.212311e+00	0.233000
238000000	0.263000	1.822897e+00	0.113000	0.346000	0.049000	0.006000	0.007000	0.625000	9.942841e-01	0.303000	5.701635e-03	0.238000	9.632219e-01	0.394000	8.208500e-03	0.258000	5.960594e-03	0.243000	1.380614e+00	0.231000	5.475501e-03	0.261000	5.888562e-01	0.000028	0.000004	0.000000	0.021071	0.000177	0.057437	0.263000	1.859721e+00	0.086000	0.360000	0.054000	0.117000	0.124000	0.631000	9.942841e-01	0.308000	5.478071e-03	0.273000	9.826803e-01	0.093000	1.394569e-02	0.187000	1.556726e-02	0.233000	1.212311e+00	0.310000
238500000	0.260000	1.841217e+00	0.116000	0.356000	0.051000	0.000000	0.001000	0.630000	9.942841e-01	0.218000	5.478071e-03	0.247000	9.441488e-01	0.273000	8.543495e-03	0.300000	6.020499e-03	0.273000	1.408505e+00	0.210000	5.475501e-03	0.260000	6.067895e-01	0.000028	0.000004	0.000000	0.021029	0.000176	0.057996	0.249000	1.822897e+00	0.094000	0.346000	0.051000	0.130000	0.128000	0.603000	9.942841e-01	0.316000	5.588735e-03	0.240000	9.254534e-01	0.253000	1.451482e-02	0.282000	1.525901e-02	0.236000	1.176482e+00	0.263000
239000000	0.240000	1.841217e+00	0.139000	0.372000	0.073000	0.018000	0.005000	0.596000	9.942841e-01	0.277000	5.875276e-03	0.242000	9.347544e-01	0.276000	8.126824e-03	0.232000	5.669893e-03	0.275000	1.353276e+00	0.361000	5.475501e-03	0.248000	5.947743e-01	0.000028	0.000004	0.000000	0.020985	0.000176	0.058052	0.255000	1.822897e+00	0.116000	0.357000	0.057000	0.114000	0.118000	0.589000	9.942841e-01	0.331000	5.316169e-03	0.253000	9.729024e-01	0.471000	1.394569e-02	0.272000	1.480804e-02	0.220000	1.176482e+00	0.325000
239500000	0.265000	1.878412e+00	0.117000	0.348000	0.041000	0.005000	0.004000	0.611000	9.942841e-01	0.255000	5.644903e-03	0.226000	9.729024e-01	0.292000	8.290997e-03	0.316000	5.784432e-03	0.273000	1.366877e+00	0.402000	5.475501e-03	0.259000	5.771961e-01	0.000028	0.000004	0.000000	0.020941	0.000176	0.058787	0.241000	1.822897e+00	0.061000	0.239000	0.035000	0.127000	0.140000	0.619000	9.942841e-01	0.319000	5.533126e-03	0.250000	9.925564e-01	0.247000	1.353353e-02	0.238000	1.480804e-02	0.235000	1.176482e+00	0.326000
240000000	0.238000	1.841217e+00	0.109000	0.381000	0.058000	0.001000	0.001000	0.592000	9.942841e-01	0.283000	5.588735e-03	0.263000	9.632219e-01	0.517000	8.716085e-03	0.434000	6.081006e-03	0.261000	1.366877e+00	0.491000	5.475501e-03	0.236000	5.829970e-01	0.000027	0.000004	0.000000	0.020897	0.000175	0.059108	0.273000	1.859721e+00	0.096000	0.283000	0.068000	0.136000	0.145000	0.610000	9.942841e-01	0.227000	5.316169e-03	0.262000	9.826803e-01	0.356000	1.466070e-02	0.484000	1.588174e-02	0.245000	1.153186e+00	0.289000
240500000	0.246000	1.769022e+00	0.117000	0.327000	0.060000	0.007000	0.007000	0.641000	9.942841e-01	0.240000	5.263273e-03	0.246000	9.632219e-01	0.087000	8.543495e-03	0.145000	6.081006e-03	0.263000	1.394490e+00	0.391000	5.475501e-03	0.218000	5.888562e-01	0.000027	0.000004	0.000000	0.020857	0.000175	0.058988	0.222000	1.822897e+00	0.077000	0.351000	0.042000	0.138000	0.157000	0.627000	9.942841e-01	0.211000	5.056897e-03	0.236000	9.632219e-01	0.281000	1.510718e-02	0.224000	1.620258e-02	0.242000	1.164776e+00	0.274000
241000000	0.233000	1.804758e+00	0.092000	0.350000	0.075000	0.008000	0.007000	0.627000	9.942841e-01	0.244000	5.107719e-03	0.228000	9.536377e-01	0.325000	8.981529e-03	0.229000	6.392786e-03	0.276000	1.436958e+00	0.537000	5.475501e-03	0.245000	5.771961e-01	0.000027	0.000004	0.000000	0.020814	0.000174	0.058868	0.253000	1.878412e+00	0.099000	0.387000	0.069000	0.132000	0.114000	0.614000	9.942841e-01	0.267000	5.056897e-03	0.236000	9.729024e-01	0.226000	1.572372e-02	0.312000	1.703330e-02	0.251000	1.188306e+00	0.273000
241500000	0.255000	1.841217e+00	0.105000	0.347000	0.064000	0.005000	0.007000	0.640000	9.942841e-01	0.226000	5.107719e-03	0.239000	9.347544e-01	0.252000	8.803683e-03	0.237000	6.020499e-03	0.228000	1.408505e+00	0.565000	5.475501e-03	0.235000	5.829970e-01	0.000027	0.000004	0.000000	0.020771	0.000174	0.058817	0.257000	1.878412e+00	0.076000	0.301000	0.040000	0.128000	0.127000	0.607000	9.942841e-01	0.211000	5.107719e-03	0.257000	9.729024e-01	0.328000	1.556726e-02	0.153000	1.703330e-02	0.262000	1.188306e+00	0.269000
242000000	0.237000	1.822897e+00	0.095000	0.365000	0.058000	0.007000	0.006000	0.650000	9.942841e-01	0.274000	5.159053e-03	0.220000	9.632219e-01	0.127000	8.629359e-03	0.177000	6.142121e-03	0.259000	1.380614e+00	0.432000	5.475501e-03	0.255000	5.947743e-01	0.000027	0.000004	0.000000	0.020728	0.000174	0.058842	0.252000	1.841217e+00	0.119000	0.319000	0.040000	0.151000	0.143000	0.574000	9.942841e-01	0.294000	5.107719e-03	0.263000	9.729024e-01	0.378000	1.437039e-02	0.298000	1.652989e-02	0.235000	1.153186e+00	0.253000
242500000	0.248000	1.786801e+00	0.110000	0.321000	0.069000	0.005000	0.001000	0.604000	9.942841e-01	0.243000	4.858613e-03	0.252000	1.002532e+00	0.223000	8.716085e-03	0.326000	6.203851e-03	0.266000	1.422660e+00	0.338000	5.475501e-03	0.279000	6.128879e-01	0.000027	0.000004	0.000000	0.020685	0.000173	0.058866	0.254000	1.841217e+00	0.125000	0.347000	0.065000	0.132000	0.119000	0.608000	9.942841e-01	0.240000	5.369598e-03	0.257000	1.002532e+00	0.242000	1.422741e-02	0.318000	1.588174e-02	0.240000	1.176482e+00	0.302000
243000000	0.242000	1.786801e+00	0.119000	0.413000	0.048000	0.005000	0.005000	0.634000	9.942841e-01	0.338000	5.056897e-03	0.248000	9.536377e-01	0.182000	9.071795e-03	0.225000	6.329177e-03	0.229000	1.394490e+00	0.318000	5.475501e-03	0.245000	5.888562e-01	0.000027	0.000004	0.000000	0.020643	0.000173	0.058803	0.247000	1.804758e+00	0.092000	0.375000	0.039000	0.124000	0.125000	0.610000	9.942841e-01	0.254000	5.263273e-03	0.248000	9.632219e-01	0.187000	1.366954e-02	0.268000	1.604136e-02	0.252000	1.153186e+00	0.281000
243500000	0.266000	1.786801e+00	0.091000	0.300000	0.049000	0.011000	0.011000	0.616000	9.942841e-01	0.287000	5.210902e-03	0.245000	9.536377e-01	0.307000	8.629359e-03	0.258000	6.020499e-03	0.259000	1.394490e+00	0.351000	5.475501e-03	0.247000	5.829970e-01	0.000027	0.000004	0.000000	0.020605	0.000173	0.059431	0.255000	1.841217e+00	0.083000	0.325000	0.036000	0.131000	0.140000	0.586000	9.942841e-01	0.219000	5.006580e-03	0.231000	9.729024e-01	0.238000	1.353353e-02	0.198000	1.480804e-02	0.238000	1.188306e+00	0.239000
244000000	0.255000	1.841217e+00	0.109000	0.389000	0.047000	0.006000	0.007000	0.637000	9.942841e-01	0.303000	5.316169e-03	0.257000	9.826803e-01	0.324000	8.803683e-03	0.283000	6.142121e-03	0.228000	1.366877e+00	0.217000	5.475501e-03	0.264000	5.829970e-01	0.000027	0.000004	0.000000	0.020586	0.000172	0.059328	0.264000	1.878412e+00	0.099000	0.249000	0.057000	0.161000	0.137000	0.637000	9.942841e-01	0.286000	5.423563e-03	0.272000	9.729024e-01	0.438000	1.326555e-02	0.329000	1.510718e-02	0.268000	1.164776e+00	0.279000
244500000	0.232000	1.804758e+00	0.094000	0.224000	0.045000	0.007000	0.010000	0.612000	9.942841e-01	0.302000	5.478071e-03	0.255000	9.632219e-01	0.361000	9.442022e-03	0.336000	6.329177e-03	0.244000	1.326480e+00	0.303000	5.475501e-03	0.246000	6.007519e-01	0.000027	0.000004	0.000000	0.020578	0.000172	0.059265	0.257000	1.916358e+00	0.089000	0.343000	0.052000	0.106000	0.114000	0.633000	9.942841e-01	0.249000	5.478071e-03	0.275000	9.826803e-01	0.031000	1.261858e-02	0.144000	1.495686e-02	0.261000	1.164776e+00	0.255000
245000000	0.237000	1.804758e+00	0.067000	0.239000	0.056000	0.004000	0.004000	0.656000	9.942841e-01	0.193000	5.478071e-03	0.262000	9.925564e-01	0.280000	9.632764e-03	0.317000	6.788094e-03	0.236000	1.408505e+00	0.241000	5.475501e-03	0.278000	5.888562e-01	0.000027	0.000004	0.000000	0.020536	0.000172	0.059164	0.260000	1.897290e+00	0.090000	0.277000	0.052000	0.122000	0.121000	0.604000	9.942841e-01	0.231000	5.263273e-03	0.246000	9.826803e-01	0.107000	1.212380e-02	0.124000	1.408584e-02	0.255000	1.224495e+00	0.230000
245500000	0.241000	1.841217e+00	0.114000	0.385000	0.043000	0.004000	0.003000	0.603000	9.942841e-01	0.263000	5.533126e-03	0.233000	9.729024e-01	0.110000	9.071795e-03	0.288000	6.788094e-03	0.224000	1.380614e+00	0.239000	5.475501e-03	0.234000	5.947743e-01	0.000027	0.000004	0.000000	0.020496	0.000171	0.059126	0.235000	1.897290e+00	0.103000	0.294000	0.057000	0.152000	0.151000	0.624000	9.942841e-01	0.299000	5.423563e-03	0.247000	9.536377e-01	0.112000	1.153251e-02	0.158000	1.339887e-02	0.243000	1.153186e+00	0.290000
246000000	0.220000	1.804758e+00	0.110000	0.323000	0.070000	0.001000	0.005000	0.638000	9.942841e-01	0.272000	5.533126e-03	0.256000	9.347544e-01	0.135000	9.536916e-03	0.201000	6.587475e-03	0.236000	1.313281e+00	0.210000	5.475501e-03	0.249000	5.888562e-01	0.000027	0.000004	0.000000	0.020462	0.000171	0.059499	0.235000	1.859721e+00	0.118000	0.408000	0.059000	0.137000	0.125000	0.616000	9.942841e-01	0.180000	5.210902e-03	0.248000	9.536377e-01	0.092000	1.043505e-02	0.159000	1.261858e-02	0.248000	1.130351e+00	0.259000
246500000	0.270000	1.804758e+00	0.120000	0.336000	0.062000	0.004000	0.005000	0.623000	9.942841e-01	0.285000	5.423563e-03	0.235000	9.632219e-01	0.306000	9.926125e-03	0.283000	6.720551e-03	0.268000	1.394490e+00	0.226000	5.475501e-03	0.220000	5.888562e-01	0.000027	0.000004	0.000000	0.020532	0.000171	0.059390	0.249000	1.786801e+00	0.121000	0.335000	0.057000	0.131000	0.154000	0.622000	9.942841e-01	0.191000	5.369598e-03	0.250000	9.632219e-01	0.175000	9.729575e-03	0.263000	1.274540e-02	0.258000	1.141712e+00	0.274000
247000000	0.251000	1.822897e+00	0.092000	0.381000	0.055000	0.001000	0.001000	0.623000	9.942841e-01	0.283000	5.478071e-03	0.258000	9.441488e-01	0.284000	1.043505e-02	0.212000	6.788094e-03	0.337000	1.422660e+00	0.179000	5.475501e-03	0.251000	5.829970e-01	0.000027	0.000004	0.000000	0.020531	0.000170	0.059271	0.243000	1.751420e+00	0.104000	0.390000	0.061000	0.157000	0.149000	0.597000	9.942841e-01	0.218000	5.159053e-03	0.239000	9.441488e-01	0.198000	1.012665e-02	0.244000	1.274540e-02	0.257000	1.188306e+00	0.287000
247500000	0.246000	1.822897e+00	0.109000	0.368000	0.075000	0.002000	0.001000	0.655000	9.942841e-01	0.194000	5.369598e-03	0.249000	9.729024e-01	0.168000	1.002588e-02	0.251000	6.653681e-03	0.226000	1.480720e+00	0.211000	5.475501e-03	0.257000	6.007519e-01	0.000027	0.000004	0.000000	0.020496	0.000170	0.059156	0.228000	1.716739e+00	0.110000	0.250000	0.043000	0.120000	0.097000	0.614000	9.942841e-01	0.236000	5.210902e-03	0.236000	9.729024e-01	0.125000	1.075284e-02	0.171000	1.300287e-02	0.241000	1.130351e+00	0.289000
248000000	0.261000	1.822897e+00	0.086000	0.374000	0.064000	0.005000	0.005000	0.635000	9.942841e-01	0.234000	5.316169e-03	0.248000	9.729024e-01	0.375000	9.729575e-03	0.181000	6.329177e-03	0.240000	1.436958e+00	0.233000	5.475501e-03	0.241000	5.888562e-01	0.000027	0.000004	0.000000	0.020676	0.000170	0.059038	0.258000	1.716739e+00	0.108000	0.314000	0.077000	0.123000	0.109000	0.583000	9.942841e-01	0.340000	5.107719e-03	0.230000	9.729024e-01	0.088000	1.108032e-02	0.022000	1.212380e-02	0.282000	1.176482e+00	0.302000
248500000	0.262000	1.859721e+00	0.081000	0.332000	0.043000	0.003000	0.003000	0.633000	9.942841e-01	0.301000	5.423563e-03	0.228000	9.632219e-01	0.182000	9.348073e-03	0.153000	6.081006e-03	0.277000	1.436958e+00	0.168000	5.475501e-03	0.258000	5.947743e-01	0.000027	0.000004	0.000000	0.021105	0.000169	0.058920	0.279000	1.769022e+00	0.141000	0.361000	0.068000	0.140000	0.143000	0.649000	9.942841e-01	0.195000	4.956763e-03	0.236000	9.536377e-01	0.356000	1.141776e-02	0.256000	1.261858e-02	0.259000	1.176482e+00	0.296000
249000000	0.236000	1.822897e+00	0.101000	0.279000	0.056000	0.002000	0.001000	0.601000	9.942841e-01	0.303000	5.644903e-03	0.253000	9.826803e-01	0.101000	8.892162e-03	0.164000	5.669893e-03	0.282000	1.541149e+00	0.158000	5.475501e-03	0.251000	5.947743e-01	0.000026	0.000004	0.000000	0.021214	0.000169	0.058808	0.239000	1.769022e+00	0.111000	0.292000	0.049000	0.153000	0.156000	0.603000	9.942841e-01	0.308000	5.056897e-03	0.267000	9.632219e-01	0.191000	1.164842e-02	0.188000	1.300287e-02	0.241000	1.107969e+00	0.273000
249500000	0.279000	1.786801e+00	0.081000	0.297000	0.060000	0.003000	0.003000	0.612000	9.942841e-01	0.241000	5.701635e-03	0.270000	9.925564e-01	0.232000	8.892162e-03	0.289000	5.901285e-03	0.226000	1.636449e+00	0.121000	5.475501e-03	0.225000	6.007519e-01	0.000026	0.000004	0.000000	0.021173	0.000169	0.058758	0.239000	1.769022e+00	0.066000	0.313000	0.040000	0.140000	0.140000	0.630000	9.942841e-01	0.289000	5.107719e-03	0.253000	9.826803e-01	0.251000	1.224564e-02	0.299000	1.353353e-02	0.279000	1.141712e+00	0.278000
250000000	0.279000	1.804758e+00	0.120000	0.358000	0.055000	0.003000	0.004000	0.645000	9.942841e-01	0.331000	5.588735e-03	0.277000	9.536377e-01	0.182000	8.290997e-03	0.160000	5.393369e-03	0.307000	1.772744e+00	0.127000	5.475501e-03	0.230000	5.829970e-01	0.000026	0.000004	0.000000	0.021131	0.000168	0.058785	0.239000	1.733993e+00	0.101000	0.325000	0.060000	0.158000	0.158000	0.617000	9.942841e-01	0.274000	5.107719e-03	0.243000	9.729024e-01	0.494000	1.326555e-02	0.321000	1.394569e-02	0.255000	1.212311e+00	0.256000
250500000	0.250000	1.769022e+00	0.083000	0.275000	0.062000	0.003000	0.004000	0.644000	9.942841e-01	0.202000	5.533126e-03	0.274000	9.536377e-01	0.389000	8.629359e-03	0.325000	5.842567e-03	0.218000	1.808556e+00	0.148000	5.475501e-03	0.253000	5.947743e-01	0.000026	0.000004	0.000000	0.021095	0.000168	0.058713	0.265000	1.769022e+00	0.128000	0.339000	0.062000	0.119000	0.116000	0.640000	9.942841e-01	0.252000	5.159053e-03	0.242000	9.254534e-01	0.145000	1.326555e-02	0.226000	1.422741e-02	0.233000	1.188306e+00	0.285000
251000000	0.249000	1.804758e+00	0.109000	0.361000	0.068000	0.001000	0.001000	0.645000	9.942841e-01	0.327000	5.423563e-03	0.245000	9.632219e-01	0.267000	8.981529e-03	0.231000	5.784432e-03	0.169000	1.863634e+00	0.171000	5.475501e-03	0.256000	5.888562e-01	0.000026	0.000004	0.000000	0.021056	0.000168	0.058661	0.260000	1.841217e+00	0.117000	0.332000	0.073000	0.114000	0.114000	0.615000	9.942841e-01	0.222000	4.858613e-03	0.268000	9.826803e-01	0.235000	1.261858e-02	0.325000	1.326555e-02	0.253000	1.200248e+00	0.269000
251500000	0.269000	1.841217e+00	0.127000	0.416000	0.071000	0.000000	0.000000	0.611000	9.942841e-01	0.289000	5.701635e-03	0.267000	9.632219e-01	0.097000	9.255058e-03	0.146000	6.020499e-03	0.188000	1.901282e+00	0.111000	5.475501e-03	0.281000	5.888562e-01	0.000026	0.000004	0.000000	0.021024	0.000167	0.058553	0.238000	1.804758e+00	0.127000	0.374000	0.076000	0.130000	0.135000	0.642000	9.942841e-01	0.263000	4.621656e-03	0.265000	9.826803e-01	0.264000	1.261858e-02	0.178000	1.287349e-02	0.252000	1.176482e+00	0.282000
252000000	0.222000	1.804758e+00	0.111000	0.271000	0.050000	0.003000	0.001000	0.624000	9.942841e-01	0.284000	5.816816e-03	0.255000	9.925564e-01	0.205000	8.892162e-03	0.188000	5.960594e-03	0.277000	2.059634e+00	0.198000	5.475501e-03	0.247000	5.714529e-01	0.000026	0.000004	0.000000	0.020985	0.000167	0.058475	0.251000	1.822897e+00	0.111000	0.360000	0.055000	0.121000	0.151000	0.632000	9.942841e-01	0.282000	4.621656e-03	0.258000	9.729024e-01	0.095000	1.224564e-02	0.230000	1.212380e-02	0.260000	1.224495e+00	0.280000
252500000	0.245000	1.804758e+00	0.106000	0.387000	0.068000	0.003000	0.003000	0.619000	9.942841e-01	0.278000	5.993964e-03	0.237000	9.729024e-01	0.364000	8.981529e-03	0.240000	5.842567e-03	0.307000	2.080334e+00	0.133000	5.475501e-03	0.255000	5.947743e-01	0.000026	0.000004	0.000000	0.020945	0.000167	0.058407	0.221000	1.786801e+00	0.093000	0.310000	0.043000	0.119000	0.121000	0.589000	9.942841e-01	0.326000	4.907443e-03	0.243000	9.729024e-01	0.219000	1.153251e-02	0.210000	1.176548e-02	0.263000	1.236801e+00	0.263000
253000000	0.255000	1.859721e+00	0.104000	0.322000	0.047000	0.002000	0.002000	0.614000	9.942841e-01	0.219000	5.644903e-03	0.243000	9.441488e-01	0.182000	8.803683e-03	0.152000	6.081006e-03	0.186000	2.080334e+00	0.150000	5.475501e-03	0.240000	5.888562e-01	0.000026	0.000004	0.000000	0.021078	0.000166	0.058301	0.270000	1.822897e+00	0.081000	0.337000	0.051000	0.122000	0.135000	0.612000	9.942841e-01	0.288000	4.956763e-03	0.245000	9.729024e-01	0.084000	1.188373e-02	0.225000	1.200316e-02	0.252000	1.188306e+00	0.317000
253500000	0.257000	1.859721e+00	0.110000	0.311000	0.075000	0.002000	0.002000	0.609000	9.942841e-01	0.261000	5.423563e-03	0.266000	9.632219e-01	0.137000	9.348073e-03	0.195000	6.392786e-03	0.276000	2.165234e+00	0.135000	5.475501e-03	0.229000	5.947743e-01	0.000026	0.000004	0.000000	0.021727	0.000167	0.058198	0.279000	1.822897e+00	0.089000	0.344000	0.048000	0.124000	0.133000	0.652000	9.942841e-01	0.308000	5.159053e-03	0.262000	9.632219e-01	0.249000	1.261858e-02	0.216000	1.236871e-02	0.239000	1.176482e+00	0.301000
254000000	0.244000	1.822897e+00	0.116000	0.401000	0.061000	0.003000	0.004000	0.622000	9.942841e-01	0.328000	5.478071e-03	0.243000	9.536377e-01	0.140000	8.374323e-03	0.171000	5.960594e-03	0.195000	2.039141e+00	0.153000	5.475501e-03	0.219000	5.829970e-01	0.000026	0.000004	0.000000	0.022099	0.000167	0.058084	0.252000	1.786801e+00	0.109000	0.402000	0.069000	0.130000	0.128000	0.615000	9.942841e-01	0.232000	5.316169e-03	0.262000	9.826803e-01	0.304000	1.313355e-02	0.232000	1.287349e-02	0.269000	1.176482e+00	0.289000
254500000	0.243000	1.786801e+00	0.099000	0.336000	0.071000	0.003000	0.003000	0.604000	9.942841e-01	0.308000	5.478071e-03	0.251000	9.925564e-01	0.198000	7.886640e-03	0.369000	6.329177e-03	0.177000	1.959185e+00	0.216000	5.475501e-03	0.225000	5.771961e-01	0.000026	0.000004	0.000000	0.022459	0.000166	0.057970	0.260000	1.786801e+00	0.101000	0.365000	0.040000	0.148000	0.136000	0.574000	9.942841e-01	0.346000	5.423563e-03	0.237000	9.632219e-01	0.340000	1.326555e-02	0.321000	1.380692e-02	0.235000	1.200248e+00	0.257000
255000000	0.230000	1.716739e+00	0.120000	0.359000	0.083000	0.005000	0.005000	0.618000	9.942841e-01	0.268000	5.316169e-03	0.239000	9.632219e-01	0.247000	7.502004e-03	0.230000	6.081006e-03	0.303000	2.018851e+00	0.134000	5.475501e-03	0.271000	5.947743e-01	0.000026	0.000004	0.000000	0.022509	0.000166	0.057857	0.273000	1.804758e+00	0.122000	0.350000	0.051000	0.144000	0.132000	0.615000	9.942841e-01	0.247000	5.369598e-03	0.246000	9.536377e-01	0.281000	1.408584e-02	0.200000	1.437039e-02	0.194000	1.212311e+00	0.279000
255500000	0.268000	1.751420e+00	0.103000	0.363000	0.052000	0.000000	0.000000	0.611000	9.942841e-01	0.257000	5.107719e-03	0.238000	9.441488e-01	0.171000	7.965902e-03	0.401000	6.020499e-03	0.276000	2.186995e+00	0.129000	5.475501e-03	0.235000	5.947743e-01	0.000026	0.000004	0.000000	0.022473	0.000166	0.057744	0.260000	1.841217e+00	0.117000	0.370000	0.050000	0.142000	0.146000	0.601000	9.942841e-01	0.379000	5.588735e-03	0.267000	9.441488e-01	0.470000	1.366954e-02	0.365000	1.366954e-02	0.252000	1.212311e+00	0.247000
256000000	0.232000	1.769022e+00	0.110000	0.302000	0.053000	0.005000	0.004000	0.632000	9.942841e-01	0.216000	5.159053e-03	0.243000	9.729024e-01	0.265000	7.730474e-03	0.274000	5.669893e-03	0.268000	2.322231e+00	0.137000	5.475501e-03	0.238000	5.888562e-01	0.000026	0.000004	0.000000	0.022431	0.000165	0.057636	0.251000	1.841217e+00	0.083000	0.306000	0.047000	0.122000	0.168000	0.600000	9.942841e-01	0.248000	5.533126e-03	0.255000	9.826803e-01	0.221000	1.366954e-02	0.338000	1.451482e-02	0.245000	1.141712e+00	0.276000
256500000	0.261000	1.733993e+00	0.107000	0.289000	0.049000	0.000000	0.001000	0.631000	9.942841e-01	0.221000	5.056897e-03	0.256000	9.729024e-01	0.227000	8.208500e-03	0.144000	5.960594e-03	0.274000	2.322231e+00	0.167000	5.475501e-03	0.252000	6.067895e-01	0.000026	0.000004	0.000000	0.022387	0.000165	0.057807	0.263000	1.804758e+00	0.093000	0.351000	0.050000	0.143000	0.133000	0.615000	9.942841e-01	0.245000	5.533126e-03	0.234000	9.925564e-01	0.435000	1.300287e-02	0.433000	1.394569e-02	0.247000	1.153186e+00	0.283000
257000000	0.251000	1.769022e+00	0.124000	0.374000	0.069000	0.002000	0.002000	0.637000	9.942841e-01	0.300000	5.107719e-03	0.246000	9.162450e-01	0.097000	8.290997e-03	0.250000	5.726876e-03	0.240000	2.165234e+00	0.116000	5.475501e-03	0.281000	5.947743e-01	0.000026	0.000004	0.000000	0.022344	0.000165	0.058204	0.241000	1.769022e+00	0.087000	0.234000	0.063000	0.106000	0.111000	0.603000	9.942841e-01	0.222000	5.369598e-03	0.215000	9.925564e-01	0.229000	1.274540e-02	0.259000	1.437039e-02	0.256000	1.200248e+00	0.330000
257500000	0.278000	1.804758e+00	0.106000	0.356000	0.067000	0.004000	0.003000	0.635000	9.942841e-01	0.249000	5.006580e-03	0.230000	9.441488e-01	0.118000	7.653555e-03	0.203000	5.669893e-03	0.165000	2.165234e+00	0.142000	5.475501e-03	0.234000	5.888562e-01	0.000026	0.000004	0.000000	0.022301	0.000164	0.058200	0.264000	1.804758e+00	0.112000	0.314000	0.041000	0.153000	0.138000	0.643000	9.942841e-01	0.230000	5.056897e-03	0.243000	9.729024e-01	0.237000	1.261858e-02	0.206000	1.408584e-02	0.281000	1.200248e+00	0.247000
258000000	0.239000	1.733993e+00	0.100000	0.373000	0.057000	0.004000	0.002000	0.644000	9.942841e-01	0.268000	5.263273e-03	0.240000	9.729024e-01	0.305000	8.208500e-03	0.236000	5.901285e-03	0.203000	2.080334e+00	0.168000	5.475501e-03	0.240000	5.947743e-01	0.000026	0.000004	0.000000	0.022258	0.000164	0.058437	0.253000	1.841217e+00	0.099000	0.305000	0.052000	0.141000	0.144000	0.593000	9.942841e-01	0.244000	4.907443e-03	0.231000	9.632219e-01	0.241000	1.224564e-02	0.197000	1.339887e-02	0.246000	1.249231e+00	0.303000
258500000	0.263000	1.804758e+00	0.137000	0.336000	0.060000	0.004000	0.001000	0.605000	9.942841e-01	0.260000	5.478071e-03	0.262000	9.729024e-01	0.403000	8.716085e-03	0.383000	6.020499e-03	0.233000	2.101242e+00	0.131000	5.475501e-03	0.259000	6.007519e-01	0.000025	0.000004	0.000000	0.022215	0.000164	0.058524	0.238000	1.786801e+00	0.104000	0.334000	0.053000	0.121000	0.129000	0.603000	9.942841e-01	0.171000	4.810269e-03	0.252000	1.002532e+00	0.240000	1.249302e-02	0.271000	1.366954e-02	0.211000	1.188306e+00	0.284000
259000000	0.245000	1.822897e+00	0.115000	0.378000	0.064000	0.001000	0.001000	0.635000	9.942841e-01	0.292000	5.478071e-03	0.224000	9.441488e-01	0.165000	8.716085e-03	0.226000	5.960594e-03	0.218000	2.143690e+00	0.166000	5.475501e-03	0.242000	5.888562e-01	0.000025	0.000004	0.000000	0.022173	0.000163	0.058456	0.234000	1.822897e+00	0.103000	0.399000	0.041000	0.116000	0.112000	0.608000	9.942841e-01	0.232000	5.107719e-03	0.259000	9.925564e-01	0.334000	1.300287e-02	0.227000	1.380692e-02	0.227000	1.164776e+00	0.339000
259500000	0.253000	1.859721e+00	0.110000	0.338000	0.059000	0.002000	0.002000	0.645000	9.942841e-01	0.239000	5.644903e-03	0.238000	9.632219e-01	0.087000	8.629359e-03	0.327000	6.329177e-03	0.262000	2.231175e+00	0.164000	5.475501e-03	0.254000	5.947743e-01	0.000025	0.000004	0.000000	0.022130	0.000163	0.058554	0.252000	1.859721e+00	0.064000	0.249000	0.025000	0.111000	0.138000	0.637000	9.942841e-01	0.255000	4.956763e-03	0.234000	9.536377e-01	0.316000	1.339887e-02	0.171000	1.353353e-02	0.223000	1.176482e+00	0.267000
260000000	0.276000	1.822897e+00	0.101000	0.312000	0.048000	0.001000	0.003000	0.629000	9.942841e-01	0.286000	5.644903e-03	0.248000	9.441488e-01	0.142000	8.458486e-03	0.147000	6.020499e-03	0.245000	2.208975e+00	0.128000	5.475501e-03	0.262000	5.888562e-01	0.000025	0.000004	0.000000	0.022087	0.000163	0.058478	0.237000	1.822897e+00	0.094000	0.367000	0.048000	0.106000	0.126000	0.643000	9.942841e-01	0.263000	4.858613e-03	0.249000	9.536377e-01	0.262000	1.408584e-02	0.218000	1.339887e-02	0.261000	1.224495e+00	0.246000
260500000	0.234000	1.822897e+00	0.126000	0.373000	0.043000	0.001000	0.002000	0.643000	9.942841e-01	0.253000	5.588735e-03	0.267000	9.729024e-01	0.100000	9.071795e-03	0.289000	6.020499e-03	0.250000	2.122360e+00	0.130000	5.475501e-03	0.222000	5.888562e-01	0.000025	0.000004	0.000000	0.022045	0.000162	0.058412	0.248000	1.751420e+00	0.108000	0.316000	0.034000	0.111000	0.096000	0.592000	9.942841e-01	0.337000	4.907443e-03	0.275000	9.632219e-01	0.298000	1.274540e-02	0.246000	1.236871e-02	0.283000	1.200248e+00	0.291000
261000000	0.226000	1.822897e+00	0.103000	0.325000	0.065000	0.002000	0.002000	0.628000	9.942841e-01	0.275000	5.369598e-03	0.212000	9.632219e-01	0.287000	9.632764e-03	0.279000	6.329177e-03	0.209000	2.165234e+00	0.152000	5.475501e-03	0.253000	6.128879e-01	0.000025	0.000004	0.000000	0.022003	0.000162	0.058340	0.237000	1.751420e+00	0.107000	0.416000	0.075000	0.145000	0.130000	0.606000	9.942841e-01	0.305000	5.107719e-03	0.270000	1.012607e+00	0.091000	1.153251e-02	0.189000	1.249302e-02	0.243000	1.212311e+00	0.201000
261500000	0.249000	1.804758e+00	0.112000	0.373000	0.092000	0.003000	0.003000	0.586000	9.942841e-01	0.343000	5.316169e-03	0.229000	1.002532e+00	0.245000	9.632764e-03	0.265000	6.392786e-03	0.182000	2.186995e+00	0.142000	5.475501e-03	0.242000	5.947743e-01	0.000025	0.000004	0.000000	0.021962	0.000162	0.058339	0.246000	1.751420e+00	0.121000	0.393000	0.048000	0.146000	0.145000	0.602000	9.942841e-01	0.290000	5.056897e-03	0.241000	9.536377e-01	0.153000	1.212380e-02	0.306000	1.300287e-02	0.244000	1.188306e+00	0.323000
262000000	0.241000	1.804758e+00	0.066000	0.280000	0.050000	0.002000	0.002000	0.638000	9.942841e-01	0.211000	5.316169e-03	0.288000	9.632219e-01	0.111000	9.162968e-03	0.057000	6.392786e-03	0.179000	2.143690e+00	0.173000	5.475501e-03	0.238000	5.714529e-01	0.000025	0.000004	0.000000	0.021920	0.000161	0.058432	0.264000	1.769022e+00	0.083000	0.352000	0.046000	0.150000	0.153000	0.600000	9.942841e-01	0.229000	4.956763e-03	0.284000	9.925564e-01	0.178000	1.176548e-02	0.299000	1.366954e-02	0.228000	1.236801e+00	0.254000
262500000	0.256000	1.804758e+00	0.122000	0.424000	0.053000	0.002000	0.002000	0.662000	9.942841e-01	0.215000	5.478071e-03	0.237000	9.729024e-01	0.187000	9.348073e-03	0.351000	6.587475e-03	0.258000	2.101242e+00	0.102000	5.475501e-03	0.252000	5.829970e-01	0.000025	0.000004	0.000000	0.021878	0.000161	0.058397	0.228000	1.733993e+00	0.110000	0.270000	0.060000	0.144000	0.135000	0.594000	9.942841e-01	0.273000	5.210902e-03	0.213000	1.002532e+00	0.210000	1.108032e-02	0.400000	1.422741e-02	0.227000	1.224495e+00	0.233000
263000000	0.251000	1.841217e+00	0.098000	0.230000	0.061000	0.001000	0.000000	0.633000	9.942841e-01	0.246000	5.263273e-03	0.247000	9.925564e-01	0.157000	9.536916e-03	0.198000	6.587475e-03	0.253000	2.165234e+00	0.143000	5.475501e-03	0.243000	5.771961e-01	0.000025	0.000004	0.000000	0.021837	0.000161	0.058292	0.259000	1.804758e+00	0.119000	0.351000	0.054000	0.152000	0.138000	0.606000	9.942841e-01	0.311000	5.316169e-03	0.250000	9.826803e-01	0.279000	1.153251e-02	0.306000	1.466070e-02	0.218000	1.200248e+00	0.279000
263500000	0.247000	1.841217e+00	0.089000	0.308000	0.050000	0.001000	0.001000	0.585000	9.942841e-01	0.250000	5.316169e-03	0.241000	9.729024e-01	0.139000	9.632764e-03	0.103000	6.457035e-03	0.175000	2.080334e+00	0.175000	5.475501e-03	0.264000	5.829970e-01	0.000025	0.000004	0.000000	0.021795	0.000161	0.058183	0.245000	1.804758e+00	0.114000	0.387000	0.070000	0.133000	0.138000	0.603000	9.942841e-01	0.180000	5.423563e-03	0.252000	9.729024e-01	0.366000	1.236871e-02	0.373000	1.652989e-02	0.234000	1.176482e+00	0.344000
264000000	0.253000	1.841217e+00	0.123000	0.353000	0.063000	0.001000	0.002000	0.627000	9.942841e-01	0.255000	5.423563e-03	0.223000	9.826803e-01	0.434000	9.827359e-03	0.490000	6.788094e-03	0.313000	1.959185e+00	0.125000	5.475501e-03	0.265000	5.947743e-01	0.000025	0.000004	0.000000	0.021754	0.000160	0.058075	0.232000	1.733993e+00	0.065000	0.335000	0.020000	0.134000	0.144000	0.601000	9.942841e-01	0.267000	5.478071e-03	0.241000	9.925564e-01	0.226000	1.274540e-02	0.203000	1.604136e-02	0.243000	1.176482e+00	0.227000
264500000	0.253000	1.841217e+00	0.124000	0.313000	0.056000	0.001000	0.001000	0.653000	9.942841e-01	0.197000	5.316169e-03	0.247000	9.632219e-01	0.270000	9.729575e-03	0.245000	6.521929e-03	0.169000	1.920390e+00	0.167000	5.475501e-03	0.252000	6.007519e-01	0.000025	0.000004	0.000000	0.021913	0.000160	0.057966	0.249000	1.751420e+00	0.115000	0.325000	0.061000	0.100000	0.103000	0.636000	9.942841e-01	0.267000	5.423563e-03	0.250000	9.536377e-01	0.216000	1.249302e-02	0.273000	1.510718e-02	0.263000	1.188306e+00	0.303000
265000000	0.245000	1.786801e+00	0.088000	0.235000	0.036000	0.002000	0.004000	0.609000	9.942841e-01	0.191000	5.369598e-03	0.255000	9.729024e-01	0.290000	9.536916e-03	0.359000	6.457035e-03	0.189000	1.863634e+00	0.177000	5.475501e-03	0.251000	6.128879e-01	0.000025	0.000004	0.000000	0.022114	0.000160	0.057857	0.277000	1.786801e+00	0.107000	0.300000	0.037000	0.108000	0.114000	0.618000	9.942841e-01	0.233000	5.210902e-03	0.255000	1.002532e+00	0.215000	1.212380e-02	0.157000	1.353353e-02	0.259000	1.188306e+00	0.243000
265500000	0.232000	1.751420e+00	0.069000	0.243000	0.054000	0.002000	0.003000	0.604000	9.942841e-01	0.291000	5.107719e-03	0.251000	9.729024e-01	0.428000	8.981529e-03	0.357000	6.203851e-03	0.296000	1.826732e+00	0.134000	5.475501e-03	0.245000	6.067895e-01	0.000025	0.000004	0.000000	0.022081	0.000159	0.057752	0.276000	1.822897e+00	0.101000	0.314000	0.058000	0.164000	0.153000	0.610000	9.942841e-01	0.343000	5.056897e-03	0.244000	9.632219e-01	0.337000	1.212380e-02	0.335000	1.274540e-02	0.261000	1.212311e+00	0.253000
266000000	0.267000	1.822897e+00	0.109000	0.288000	0.054000	0.000000	0.000000	0.644000	9.942841e-01	0.214000	5.107719e-03	0.257000	9.729024e-01	0.133000	8.716085e-03	0.136000	6.392786e-03	0.262000	1.755105e+00	0.148000	5.475501e-03	0.268000	5.947743e-01	0.000025	0.000004	0.000000	0.022051	0.000159	0.057718	0.269000	1.859721e+00	0.127000	0.377000	0.039000	0.142000	0.138000	0.630000	9.942841e-01	0.261000	5.056897e-03	0.251000	9.925564e-01	0.277000	1.224564e-02	0.246000	1.287349e-02	0.255000	1.249231e+00	0.232000
266500000	0.239000	1.786801e+00	0.111000	0.315000	0.039000	0.001000	0.001000	0.643000	9.942841e-01	0.259000	5.533126e-03	0.251000	9.632219e-01	0.244000	8.045961e-03	0.173000	6.266200e-03	0.309000	1.882364e+00	0.106000	5.475501e-03	0.268000	6.007519e-01	0.000025	0.000004	0.000000	0.022009	0.000159	0.057837	0.264000	1.822897e+00	0.126000	0.376000	0.053000	0.141000	0.154000	0.634000	9.942841e-01	0.241000	4.858613e-03	0.241000	9.729024e-01	0.159000	1.249302e-02	0.180000	1.287349e-02	0.278000	1.224495e+00	0.252000
267000000	0.245000	1.786801e+00	0.139000	0.408000	0.081000	0.004000	0.004000	0.626000	9.942841e-01	0.253000	5.478071e-03	0.240000	9.632219e-01	0.300000	8.629359e-03	0.297000	6.720551e-03	0.292000	1.998763e+00	0.139000	5.475501e-03	0.264000	6.067895e-01	0.000025	0.000004	0.000000	0.021972	0.000158	0.058451	0.241000	1.822897e+00	0.084000	0.281000	0.038000	0.145000	0.130000	0.608000	9.942841e-01	0.307000	5.006580e-03	0.232000	9.826803e-01	0.405000	1.236871e-02	0.232000	1.287349e-02	0.219000	1.212311e+00	0.271000
267500000	0.250000	1.786801e+00	0.114000	0.413000	0.067000	0.001000	0.001000	0.620000	9.942841e-01	0.200000	5.369598e-03	0.267000	9.536377e-01	0.202000	8.981529e-03	0.222000	6.720551e-03	0.277000	2.122360e+00	0.104000	5.475501e-03	0.269000	6.067895e-01	0.000025	0.000004	0.000000	0.021931	0.000158	0.058754	0.233000	1.804758e+00	0.128000	0.368000	0.081000	0.149000	0.153000	0.630000	9.942841e-01	0.366000	5.316169e-03	0.261000	9.632219e-01	0.332000	1.313355e-02	0.304000	1.380692e-02	0.237000	1.188306e+00	0.250000
268000000	0.270000	1.786801e+00	0.117000	0.326000	0.062000	0.001000	0.001000	0.596000	9.942841e-01	0.274000	5.316169e-03	0.236000	9.536377e-01	0.091000	8.543495e-03	0.119000	6.653681e-03	0.162000	2.018851e+00	0.140000	5.475501e-03	0.264000	5.888562e-01	0.000025	0.000004	0.000000	0.021889	0.000158	0.059255	0.242000	1.769022e+00	0.089000	0.344000	0.043000	0.127000	0.132000	0.621000	9.942841e-01	0.328000	5.369598e-03	0.235000	9.925564e-01	0.346000	1.380692e-02	0.419000	1.408584e-02	0.252000	1.164776e+00	0.340000
268500000	0.242000	1.769022e+00	0.124000	0.364000	0.067000	0.000000	0.001000	0.639000	9.942841e-01	0.292000	5.533126e-03	0.231000	9.441488e-01	0.307000	8.892162e-03	0.238000	6.788094e-03	0.179000	1.901282e+00	0.157000	5.475501e-03	0.272000	5.714529e-01	0.000025	0.000004	0.000000	0.021849	0.000158	0.059617	0.245000	1.769022e+00	0.114000	0.334000	0.037000	0.138000	0.129000	0.605000	9.942841e-01	0.276000	5.369598e-03	0.255000	9.729024e-01	0.352000	1.437039e-02	0.202000	1.366954e-02	0.262000	1.141712e+00	0.323000
269000000	0.243000	1.733993e+00	0.130000	0.276000	0.070000	0.002000	0.003000	0.607000	9.942841e-01	0.205000	5.588735e-03	0.263000	9.441488e-01	0.395000	8.803683e-03	0.261000	6.788094e-03	0.258000	1.901282e+00	0.138000	5.475501e-03	0.271000	6.067895e-01	0.000024	0.000004	0.000000	0.021812	0.000157	0.059554	0.262000	1.769022e+00	0.076000	0.290000	0.053000	0.146000	0.143000	0.613000	9.942841e-01	0.222000	5.056897e-03	0.258000	1.002532e+00	0.320000	1.394569e-02	0.294000	1.339887e-02	0.252000	1.176482e+00	0.278000
269500000	0.269000	1.804758e+00	0.123000	0.385000	0.065000	0.003000	0.000000	0.603000	9.942841e-01	0.299000	5.533126e-03	0.247000	9.729024e-01	0.173000	8.803683e-03	0.222000	6.587475e-03	0.300000	1.978875e+00	0.157000	5.475501e-03	0.246000	6.128879e-01	0.000024	0.000004	0.000000	0.021839	0.000157	0.059444	0.237000	1.769022e+00	0.085000	0.341000	0.061000	0.111000	0.107000	0.636000	9.942841e-01	0.281000	5.107719e-03	0.228000	9.826803e-01	0.123000	1.287349e-02	0.107000	1.300287e-02	0.240000	1.153186e+00	0.309000
270000000	0.248000	1.769022e+00	0.116000	0.322000	0.080000	0.006000	0.005000	0.615000	9.942841e-01	0.250000	5.644903e-03	0.269000	1.002532e+00	0.186000	8.374323e-03	0.179000	6.457035e-03	0.229000	1.920390e+00	0.109000	5.475501e-03	0.239000	6.067895e-01	0.000024	0.000004	0.000000	0.022166	0.000157	0.059334	0.265000	1.786801e+00	0.102000	0.369000	0.056000	0.106000	0.134000	0.631000	9.942841e-01	0.346000	5.210902e-03	0.240000	9.826803e-01	0.164000	1.274540e-02	0.170000	1.249302e-02	0.252000	1.176482e+00	0.310000
270500000	0.249000	1.769022e+00	0.150000	0.395000	0.076000	0.001000	0.001000	0.628000	9.942841e-01	0.243000	5.533126e-03	0.281000	9.632219e-01	0.282000	8.543495e-03	0.319000	6.653681e-03	0.278000	2.039141e+00	0.139000	5.475501e-03	0.245000	5.947743e-01	0.000024	0.000004	0.000000	0.022209	0.000156	0.059224	0.259000	1.822897e+00	0.078000	0.386000	0.051000	0.167000	0.129000	0.642000	9.942841e-01	0.205000	4.956763e-03	0.244000	9.536377e-01	0.383000	1.274540e-02	0.359000	1.261858e-02	0.250000	1.164776e+00	0.289000
271000000	0.233000	1.769022e+00	0.065000	0.331000	0.056000	0.003000	0.002000	0.608000	9.942841e-01	0.284000	5.478071e-03	0.258000	9.729024e-01	0.368000	8.803683e-03	0.308000	6.788094e-03	0.260000	2.122360e+00	0.150000	5.475501e-03	0.247000	5.888562e-01	0.000024	0.000004	0.000000	0.022168	0.000156	0.059118	0.233000	1.859721e+00	0.086000	0.340000	0.047000	0.124000	0.128000	0.608000	9.942841e-01	0.379000	4.858613e-03	0.229000	9.347544e-01	0.220000	1.249302e-02	0.294000	1.287349e-02	0.224000	1.236801e+00	0.269000
271500000	0.289000	1.822897e+00	0.135000	0.350000	0.048000	0.002000	0.003000	0.602000	9.942841e-01	0.276000	5.478071e-03	0.237000	9.536377e-01	0.313000	9.162968e-03	0.429000	6.994822e-03	0.182000	2.018851e+00	0.128000	5.475501e-03	0.248000	5.714529e-01	0.000024	0.000004	0.000000	0.022127	0.000156	0.059019	0.255000	1.897290e+00	0.085000	0.346000	0.068000	0.131000	0.123000	0.619000	9.942841e-01	0.287000	5.006580e-03	0.247000	9.254534e-01	0.287000	1.287349e-02	0.224000	1.224564e-02	0.246000	1.164776e+00	0.284000
272000000	0.246000	1.786801e+00	0.130000	0.423000	0.069000	0.002000	0.004000	0.619000	9.942841e-01	0.209000	5.423563e-03	0.257000	9.729024e-01	0.089000	8.716085e-03	0.301000	6.994822e-03	0.271000	2.143690e+00	0.107000	5.475501e-03	0.269000	6.067895e-01	0.000024	0.000004	0.000000	0.022086	0.000155	0.058929	0.224000	1.859721e+00	0.103000	0.327000	0.061000	0.140000	0.132000	0.599000	9.942841e-01	0.225000	4.907443e-03	0.255000	9.632219e-01	0.254000	1.313355e-02	0.289000	1.274540e-02	0.236000	1.176482e+00	0.265000
272500000	0.252000	1.786801e+00	0.121000	0.314000	0.054000	0.001000	0.001000	0.600000	9.942841e-01	0.293000	5.210902e-03	0.247000	9.632219e-01	0.174000	9.442022e-03	0.160000	7.065121e-03	0.272000	2.231175e+00	0.114000	5.475501e-03	0.262000	6.007519e-01	0.000024	0.000004	0.000000	0.022046	0.000155	0.058837	0.225000	1.822897e+00	0.124000	0.262000	0.050000	0.138000	0.145000	0.598000	9.942841e-01	0.355000	4.858613e-03	0.254000	9.729024e-01	0.290000	1.353353e-02	0.274000	1.313355e-02	0.237000	1.153186e+00	0.267000
273000000	0.235000	1.822897e+00	0.129000	0.324000	0.053000	0.001000	0.000000	0.615000	9.942841e-01	0.292000	5.369598e-03	0.239000	9.632219e-01	0.186000	8.374323e-03	0.222000	6.521929e-03	0.229000	2.231175e+00	0.136000	5.475501e-03	0.283000	5.947743e-01	0.000024	0.000004	0.000000	0.022006	0.000155	0.058762	0.242000	1.769022e+00	0.083000	0.395000	0.042000	0.142000	0.134000	0.590000	9.942841e-01	0.284000	4.858613e-03	0.252000	9.729024e-01	0.251000	1.300287e-02	0.226000	1.236871e-02	0.252000	1.164776e+00	0.309000
273500000	0.271000	1.859721e+00	0.107000	0.400000	0.064000	0.003000	0.002000	0.633000	9.942841e-01	0.237000	5.159053e-03	0.230000	9.925564e-01	0.222000	8.803683e-03	0.324000	6.521929e-03	0.282000	2.299125e+00	0.107000	5.475501e-03	0.249000	5.829970e-01	0.000024	0.000004	0.000000	0.021967	0.000155	0.058663	0.240000	1.769022e+00	0.101000	0.314000	0.062000	0.105000	0.102000	0.607000	9.942841e-01	0.348000	4.715019e-03	0.258000	9.632219e-01	0.193000	1.261858e-02	0.241000	1.188373e-02	0.267000	1.164776e+00	0.282000
274000000	0.252000	1.935618e+00	0.118000	0.327000	0.066000	0.000000	0.000000	0.643000	9.942841e-01	0.230000	5.210902e-03	0.271000	9.925564e-01	0.138000	8.458486e-03	0.278000	6.457035e-03	0.201000	2.299125e+00	0.145000	5.475501e-03	0.263000	5.771961e-01	0.000024	0.000004	0.000000	0.021930	0.000154	0.058565	0.249000	1.804758e+00	0.094000	0.390000	0.045000	0.146000	0.157000	0.617000	9.942841e-01	0.281000	4.621656e-03	0.226000	9.826803e-01	0.216000	1.236871e-02	0.281000	1.224564e-02	0.266000	1.164776e+00	0.308000
274500000	0.221000	1.859721e+00	0.132000	0.330000	0.051000	0.003000	0.004000	0.633000	9.942841e-01	0.239000	5.107719e-03	0.237000	9.441488e-01	0.232000	8.716085e-03	0.256000	6.587475e-03	0.287000	2.299125e+00	0.161000	5.475501e-03	0.241000	6.190475e-01	0.000024	0.000003	0.000000	0.021890	0.000154	0.058707	0.234000	1.733993e+00	0.129000	0.299000	0.068000	0.137000	0.144000	0.580000	9.942841e-01	0.327000	4.575669e-03	0.236000	9.729024e-01	0.227000	1.236871e-02	0.210000	1.274540e-02	0.289000	1.200248e+00	0.227000
275000000	0.262000	1.878412e+00	0.100000	0.299000	0.084000	0.003000	0.003000	0.632000	9.942841e-01	0.179000	5.056897e-03	0.251000	9.826803e-01	0.262000	8.981529e-03	0.093000	6.521929e-03	0.306000	2.276248e+00	0.122000	5.475501e-03	0.258000	5.829970e-01	0.000024	0.000003	0.000000	0.021850	0.000154	0.058627	0.260000	1.769022e+00	0.118000	0.393000	0.067000	0.152000	0.148000	0.619000	9.942841e-01	0.450000	4.575669e-03	0.228000	9.347544e-01	0.480000	1.249302e-02	0.341000	1.261858e-02	0.263000	1.224495e+00	0.219000
275500000	0.241000	1.841217e+00	0.122000	0.414000	0.075000	0.001000	0.001000	0.641000	9.942841e-01	0.253000	5.369598e-03	0.237000	9.536377e-01	0.086000	8.290997e-03	0.187000	6.392786e-03	0.185000	2.276248e+00	0.128000	5.475501e-03	0.259000	6.007519e-01	0.000024	0.000003	0.000000	0.021811	0.000154	0.058915	0.260000	1.769022e+00	0.093000	0.248000	0.051000	0.147000	0.133000	0.627000	9.942841e-01	0.267000	4.762406e-03	0.273000	9.826803e-01	0.285000	1.326555e-02	0.280000	1.236871e-02	0.257000	1.224495e+00	0.287000
276000000	0.231000	1.804758e+00	0.132000	0.363000	0.066000	0.005000	0.005000	0.624000	9.942841e-01	0.244000	5.423563e-03	0.255000	9.729024e-01	0.414000	7.965902e-03	0.361000	6.329177e-03	0.201000	2.231175e+00	0.092000	5.475501e-03	0.249000	5.771961e-01	0.000024	0.000003	0.000000	0.021771	0.000153	0.059576	0.237000	1.804758e+00	0.105000	0.366000	0.050000	0.142000	0.120000	0.603000	9.942841e-01	0.371000	4.715019e-03	0.245000	9.632219e-01	0.167000	1.212380e-02	0.349000	1.224564e-02	0.257000	1.200248e+00	0.248000
276500000	0.254000	1.878412e+00	0.124000	0.350000	0.061000	0.002000	0.002000	0.634000	9.942841e-01	0.313000	5.533126e-03	0.247000	9.729024e-01	0.427000	7.730474e-03	0.354000	6.587475e-03	0.281000	2.231175e+00	0.118000	5.475501e-03	0.254000	5.888562e-01	0.000024	0.000003	0.000000	0.021732	0.000153	0.059772	0.263000	1.786801e+00	0.089000	0.316000	0.047000	0.130000	0.140000	0.580000	9.942841e-01	0.270000	5.107719e-03	0.254000	9.536377e-01	0.385000	1.236871e-02	0.445000	1.274540e-02	0.251000	1.188306e+00	0.259000
277000000	0.254000	1.878412e+00	0.114000	0.396000	0.064000	0.003000	0.003000	0.615000	9.942841e-01	0.247000	5.533126e-03	0.259000	9.826803e-01	0.397000	7.577400e-03	0.326000	6.653681e-03	0.231000	2.165234e+00	0.113000	5.475501e-03	0.268000	5.829970e-01	0.000024	0.000003	0.000000	0.021697	0.000153	0.059723	0.258000	1.822897e+00	0.129000	0.404000	0.057000	0.173000	0.186000	0.574000	9.942841e-01	0.291000	5.056897e-03	0.250000	9.729024e-01	0.264000	1.274540e-02	0.284000	1.380692e-02	0.237000	1.188306e+00	0.240000
277500000	0.223000	1.841217e+00	0.112000	0.329000	0.047000	0.003000	0.002000	0.624000	9.942841e-01	0.186000	5.369598e-03	0.255000	9.632219e-01	0.078000	7.965902e-03	0.094000	6.653681e-03	0.235000	2.080334e+00	0.122000	5.475501e-03	0.265000	5.771961e-01	0.000024	0.000003	0.000000	0.021659	0.000152	0.060004	0.233000	1.786801e+00	0.077000	0.358000	0.055000	0.199000	0.179000	0.597000	9.942841e-01	0.261000	5.056897e-03	0.246000	9.441488e-01	0.359000	1.249302e-02	0.438000	1.339887e-02	0.244000	1.188306e+00	0.251000
278000000	0.241000	1.804758e+00	0.095000	0.267000	0.035000	0.003000	0.005000	0.616000	9.942841e-01	0.282000	5.478071e-03	0.237000	9.536377e-01	0.388000	7.207846e-03	0.123000	5.960594e-03	0.242000	2.122360e+00	0.158000	5.475501e-03	0.283000	6.007519e-01	0.000024	0.000003	0.000000	0.021620	0.000152	0.060162	0.255000	1.786801e+00	0.097000	0.304000	0.051000	0.119000	0.128000	0.612000	9.942841e-01	0.225000	4.907443e-03	0.229000	9.826803e-01	0.447000	1.287349e-02	0.177000	1.366954e-02	0.235000	1.153186e+00	0.314000
278500000	0.272000	1.786801e+00	0.122000	0.378000	0.077000	0.002000	0.002000	0.609000	9.942841e-01	0.240000	5.423563e-03	0.249000	9.536377e-01	0.503000	7.502004e-03	0.384000	6.203851e-03	0.250000	2.186995e+00	0.128000	5.475501e-03	0.247000	6.067895e-01	0.000024	0.000003	0.000000	0.021581	0.000152	0.060218	0.253000	1.786801e+00	0.111000	0.318000	0.061000	0.155000	0.148000	0.607000	9.942841e-01	0.206000	4.907443e-03	0.250000	9.632219e-01	0.221000	1.313355e-02	0.194000	1.380692e-02	0.261000	1.200248e+00	0.232000
279000000	0.261000	1.822897e+00	0.137000	0.379000	0.088000	0.000000	0.000000	0.630000	9.942841e-01	0.273000	5.423563e-03	0.297000	9.441488e-01	0.355000	7.886640e-03	0.273000	6.653681e-03	0.199000	2.186995e+00	0.119000	5.475501e-03	0.257000	6.067895e-01	0.000024	0.000003	0.000000	0.021543	0.000152	0.060347	0.270000	1.804758e+00	0.087000	0.264000	0.049000	0.171000	0.147000	0.581000	9.942841e-01	0.228000	4.907443e-03	0.245000	9.536377e-01	0.199000	1.313355e-02	0.190000	1.380692e-02	0.233000	1.224495e+00	0.262000
279500000	0.262000	1.822897e+00	0.080000	0.259000	0.049000	0.001000	0.001000	0.661000	9.942841e-01	0.280000	5.588735e-03	0.237000	9.441488e-01	0.296000	8.374323e-03	0.268000	6.788094e-03	0.248000	2.101242e+00	0.158000	5.475501e-03	0.249000	6.007519e-01	0.000024	0.000003	0.000000	0.021504	0.000151	0.060261	0.279000	1.804758e+00	0.126000	0.320000	0.061000	0.154000	0.136000	0.634000	9.942841e-01	0.267000	4.956763e-03	0.237000	9.729024e-01	0.257000	1.380692e-02	0.198000	1.422741e-02	0.241000	1.188306e+00	0.240000
280000000	0.249000	1.822897e+00	0.106000	0.363000	0.054000	0.001000	0.001000	0.613000	9.942841e-01	0.326000	5.263273e-03	0.255000	9.536377e-01	0.299000	7.965902e-03	0.342000	6.856315e-03	0.269000	2.080334e+00	0.198000	5.475501e-03	0.223000	6.190475e-01	0.000024	0.000003	0.000000	0.021466	0.000151	0.060283	0.265000	1.841217e+00	0.074000	0.241000	0.049000	0.146000	0.150000	0.595000	9.942841e-01	0.263000	5.006580e-03	0.283000	9.826803e-01	0.450000	1.408584e-02	0.431000	1.451482e-02	0.232000	1.164776e+00	0.267000
280500000	0.258000	1.822897e+00	0.105000	0.299000	0.052000	0.004000	0.003000	0.616000	9.942841e-01	0.230000	5.210902e-03	0.227000	9.729024e-01	0.243000	8.290997e-03	0.222000	6.856315e-03	0.289000	2.122360e+00	0.144000	5.475501e-03	0.246000	6.128879e-01	0.000023	0.000003	0.000000	0.021428	0.000151	0.060440	0.233000	1.804758e+00	0.100000	0.446000	0.049000	0.159000	0.155000	0.609000	9.942841e-01	0.302000	5.210902e-03	0.264000	9.826803e-01	0.344000	1.451482e-02	0.254000	1.556726e-02	0.232000	1.188306e+00	0.300000
281000000	0.262000	1.822897e+00	0.123000	0.346000	0.062000	0.002000	0.003000	0.611000	9.942841e-01	0.319000	5.423563e-03	0.266000	9.632219e-01	0.245000	8.374323e-03	0.249000	6.587475e-03	0.280000	2.080334e+00	0.129000	5.475501e-03	0.270000	6.007519e-01	0.000023	0.000003	0.000000	0.021390	0.000151	0.060340	0.277000	1.878412e+00	0.067000	0.261000	0.056000	0.134000	0.157000	0.641000	9.942841e-01	0.287000	5.263273e-03	0.250000	9.632219e-01	0.314000	1.366954e-02	0.354000	1.556726e-02	0.240000	1.200248e+00	0.254000
281500000	0.272000	1.804758e+00	0.123000	0.377000	0.053000	0.000000	0.001000	0.603000	9.942841e-01	0.244000	5.159053e-03	0.253000	9.632219e-01	0.464000	8.208500e-03	0.371000	6.788094e-03	0.243000	2.080334e+00	0.124000	5.475501e-03	0.262000	6.067895e-01	0.000023	0.000003	0.000000	0.021354	0.000150	0.060236	0.235000	1.841217e+00	0.124000	0.370000	0.079000	0.177000	0.166000	0.625000	9.942841e-01	0.207000	5.263273e-03	0.244000	9.729024e-01	0.176000	1.408584e-02	0.223000	1.669602e-02	0.270000	1.176482e+00	0.201000
282000000	0.257000	1.804758e+00	0.091000	0.349000	0.041000	0.002000	0.003000	0.631000	9.942841e-01	0.286000	5.588735e-03	0.266000	9.925564e-01	0.288000	8.803683e-03	0.344000	6.925223e-03	0.246000	1.978875e+00	0.121000	5.475501e-03	0.289000	5.714529e-01	0.000023	0.000003	0.000000	0.021316	0.000150	0.060135	0.212000	1.859721e+00	0.131000	0.302000	0.058000	0.150000	0.130000	0.627000	9.942841e-01	0.227000	5.006580e-03	0.237000	9.925564e-01	0.080000	1.353353e-02	0.194000	1.669602e-02	0.248000	1.200248e+00	0.257000
282500000	0.224000	1.804758e+00	0.133000	0.339000	0.084000	0.002000	0.001000	0.635000	9.942841e-01	0.278000	5.423563e-03	0.276000	9.536377e-01	0.303000	9.162968e-03	0.272000	6.856315e-03	0.297000	2.018851e+00	0.130000	5.475501e-03	0.274000	6.007519e-01	0.000023	0.000003	0.000000	0.021279	0.000150	0.060033	0.239000	1.822897e+00	0.080000	0.270000	0.041000	0.157000	0.142000	0.597000	9.942841e-01	0.179000	5.423563e-03	0.257000	9.826803e-01	0.308000	1.300287e-02	0.248000	1.541237e-02	0.246000	1.176482e+00	0.206000
283000000	0.249000	1.769022e+00	0.099000	0.320000	0.057000	0.002000	0.003000	0.614000	9.942841e-01	0.249000	5.006580e-03	0.235000	9.441488e-01	0.224000	8.458486e-03	0.300000	6.457035e-03	0.265000	2.165234e+00	0.116000	5.475501e-03	0.270000	5.947743e-01	0.000023	0.000003	0.000000	0.021257	0.000149	0.059927	0.265000	1.822897e+00	0.142000	0.378000	0.066000	0.138000	0.146000	0.598000	9.942841e-01	0.314000	5.369598e-03	0.244000	9.826803e-01	0.297000	1.261858e-02	0.506000	1.466070e-02	0.250000	1.188306e+00	0.233000
283500000	0.269000	1.769022e+00	0.110000	0.346000	0.072000	0.003000	0.004000	0.640000	9.942841e-01	0.210000	4.956763e-03	0.248000	9.441488e-01	0.151000	7.886640e-03	0.118000	6.266200e-03	0.239000	2.208975e+00	0.140000	5.475501e-03	0.256000	6.067895e-01	0.000023	0.000003	0.000000	0.021220	0.000149	0.059822	0.236000	1.786801e+00	0.112000	0.252000	0.051000	0.139000	0.143000	0.616000	9.942841e-01	0.313000	5.369598e-03	0.233000	9.729024e-01	0.308000	1.313355e-02	0.240000	1.495686e-02	0.248000	1.141712e+00	0.297000
284000000	0.228000	1.769022e+00	0.118000	0.341000	0.054000	0.005000	0.007000	0.595000	9.942841e-01	0.347000	4.956763e-03	0.273000	9.925564e-01	0.364000	8.208500e-03	0.330000	6.521929e-03	0.249000	2.122360e+00	0.141000	5.475501e-03	0.238000	5.888562e-01	0.000023	0.000003	0.000000	0.021182	0.000149	0.059723	0.270000	1.822897e+00	0.107000	0.287000	0.058000	0.122000	0.129000	0.612000	9.942841e-01	0.246000	5.006580e-03	0.269000	9.925564e-01	0.222000	1.326555e-02	0.255000	1.510718e-02	0.251000	1.141712e+00	0.282000
284500000	0.258000	1.786801e+00	0.095000	0.310000	0.042000	0.006000	0.003000	0.633000	9.942841e-01	0.267000	5.210902e-03	0.229000	9.347544e-01	0.276000	8.126824e-03	0.304000	6.720551e-03	0.263000	2.186995e+00	0.124000	5.475501e-03	0.246000	6.007519e-01	0.000023	0.000003	0.000000	0.021145	0.000149	0.059914	0.223000	1.841217e+00	0.086000	0.303000	0.044000	0.119000	0.120000	0.608000	9.942841e-01	0.266000	5.006580e-03	0.261000	9.632219e-01	0.177000	1.353353e-02	0.188000	1.510718e-02	0.260000	1.176482e+00	0.276000
285000000	0.239000	1.786801e+00	0.108000	0.351000	0.081000	0.001000	0.002000	0.572000	9.942841e-01	0.192000	5.210902e-03	0.267000	9.632219e-01	0.246000	8.290997e-03	0.169000	6.329177e-03	0.268000	2.186995e+00	0.101000	5.475501e-03	0.242000	5.829970e-01	0.000023	0.000003	0.000000	0.021110	0.000148	0.059912	0.251000	1.878412e+00	0.099000	0.400000	0.052000	0.108000	0.118000	0.629000	9.942841e-01	0.303000	5.107719e-03	0.232000	9.441488e-01	0.157000	1.274540e-02	0.200000	1.408584e-02	0.229000	1.176482e+00	0.317000
285500000	0.241000	1.786801e+00	0.103000	0.387000	0.055000	0.001000	0.002000	0.626000	9.942841e-01	0.336000	5.210902e-03	0.253000	1.002532e+00	0.401000	8.716085e-03	0.297000	6.392786e-03	0.184000	2.101242e+00	0.217000	5.475501e-03	0.250000	5.714529e-01	0.000023	0.000003	0.000000	0.021075	0.000148	0.059818	0.262000	1.878412e+00	0.140000	0.319000	0.081000	0.120000	0.124000	0.635000	9.942841e-01	0.329000	5.056897e-03	0.231000	9.729024e-01	0.117000	1.212380e-02	0.231000	1.326555e-02	0.265000	1.176482e+00	0.278000
286000000	0.239000	1.786801e+00	0.093000	0.322000	0.051000	0.003000	0.002000	0.594000	9.942841e-01	0.264000	5.263273e-03	0.247000	9.536377e-01	0.340000	9.255058e-03	0.289000	6.521929e-03	0.185000	1.939691e+00	0.263000	5.475501e-03	0.268000	6.007519e-01	0.000023	0.000003	0.000000	0.021038	0.000148	0.059933	0.241000	1.804758e+00	0.075000	0.295000	0.026000	0.143000	0.147000	0.632000	9.942841e-01	0.290000	5.263273e-03	0.268000	9.729024e-01	0.274000	1.313355e-02	0.235000	1.366954e-02	0.249000	1.164776e+00	0.342000
286500000	0.273000	1.751420e+00	0.106000	0.287000	0.052000	0.008000	0.006000	0.609000	9.942841e-01	0.272000	5.478071e-03	0.223000	9.536377e-01	0.196000	9.162968e-03	0.325000	6.457035e-03	0.193000	1.808556e+00	0.215000	5.475501e-03	0.230000	6.067895e-01	0.000023	0.000003	0.000000	0.021002	0.000148	0.060282	0.255000	1.878412e+00	0.106000	0.348000	0.047000	0.131000	0.124000	0.616000	9.942841e-01	0.184000	5.107719e-03	0.242000	9.826803e-01	0.228000	1.224564e-02	0.213000	1.313355e-02	0.279000	1.188306e+00	0.266000
287000000	0.279000	1.786801e+00	0.137000	0.383000	0.070000	0.004000	0.004000	0.646000	9.942841e-01	0.221000	5.210902e-03	0.259000	9.536377e-01	0.175000	9.162968e-03	0.283000	6.587475e-03	0.208000	1.669507e+00	0.207000	5.475501e-03	0.235000	5.947743e-01	0.000023	0.000003	0.000000	0.020965	0.000147	0.060730	0.231000	1.878412e+00	0.080000	0.291000	0.064000	0.129000	0.130000	0.596000	9.942841e-01	0.245000	4.907443e-03	0.254000	9.729024e-01	0.120000	1.274540e-02	0.168000	1.380692e-02	0.253000	1.212311e+00	0.252000
287500000	0.226000	1.751420e+00	0.111000	0.307000	0.054000	0.004000	0.002000	0.633000	9.942841e-01	0.287000	5.316169e-03	0.238000	9.632219e-01	0.277000	9.255058e-03	0.288000	6.653681e-03	0.244000	1.541149e+00	0.261000	5.475501e-03	0.260000	5.888562e-01	0.000023	0.000003	0.000000	0.020929	0.000147	0.061315	0.240000	1.804758e+00	0.103000	0.405000	0.057000	0.120000	0.131000	0.605000	9.942841e-01	0.226000	4.858613e-03	0.241000	9.536377e-01	0.346000	1.212380e-02	0.287000	1.326555e-02	0.249000	1.176482e+00	0.272000
288000000	0.274000	1.804758e+00	0.095000	0.337000	0.052000	0.010000	0.012000	0.610000	9.942841e-01	0.263000	5.263273e-03	0.246000	9.632219e-01	0.084000	8.543495e-03	0.222000	6.392786e-03	0.247000	1.436958e+00	0.284000	5.475501e-03	0.235000	5.888562e-01	0.000023	0.000003	0.000000	0.020893	0.000147	0.061759	0.254000	1.804758e+00	0.099000	0.361000	0.058000	0.125000	0.118000	0.636000	9.942841e-01	0.280000	5.056897e-03	0.245000	9.441488e-01	0.239000	1.313355e-02	0.144000	1.394569e-02	0.244000	1.176482e+00	0.311000
288500000	0.253000	1.841217e+00	0.120000	0.302000	0.050000	0.007000	0.006000	0.646000	9.942841e-01	0.348000	5.644903e-03	0.253000	9.632219e-01	0.266000	8.126824e-03	0.366000	6.329177e-03	0.242000	1.408505e+00	0.543000	5.475501e-03	0.258000	5.829970e-01	0.000023	0.000003	0.000000	0.020857	0.000147	0.061923	0.266000	1.804758e+00	0.092000	0.273000	0.045000	0.155000	0.166000	0.592000	9.942841e-01	0.315000	5.210902e-03	0.255000	9.826803e-01	0.472000	1.380692e-02	0.184000	1.541237e-02	0.257000	1.176482e+00	0.283000
289000000	0.242000	1.841217e+00	0.101000	0.365000	0.061000	0.004000	0.011000	0.622000	9.942841e-01	0.216000	5.423563e-03	0.243000	9.729024e-01	0.464000	8.458486e-03	0.374000	6.457035e-03	0.273000	1.353276e+00	0.472000	5.475501e-03	0.224000	5.771961e-01	0.000023	0.000003	0.000000	0.020821	0.000146	0.061907	0.237000	1.786801e+00	0.075000	0.413000	0.060000	0.151000	0.141000	0.585000	9.942841e-01	0.270000	5.210902e-03	0.258000	9.826803e-01	0.199000	1.249302e-02	0.132000	1.525901e-02	0.287000	1.188306e+00	0.201000
289500000	0.241000	1.804758e+00	0.100000	0.341000	0.070000	0.006000	0.006000	0.629000	9.942841e-01	0.271000	5.533126e-03	0.260000	9.729024e-01	0.217000	8.374323e-03	0.159000	6.457035e-03	0.247000	1.366877e+00	0.572000	5.475501e-03	0.265000	5.771961e-01	0.000023	0.000003	0.000000	0.020785	0.000146	0.061841	0.230000	1.786801e+00	0.079000	0.278000	0.033000	0.142000	0.127000	0.557000	9.942841e-01	0.178000	4.956763e-03	0.253000	9.729024e-01	0.190000	1.249302e-02	0.158000	1.495686e-02	0.258000	1.236801e+00	0.230000
290000000	0.239000	1.804758e+00	0.120000	0.342000	0.064000	0.003000	0.003000	0.636000	9.942841e-01	0.222000	5.588735e-03	0.253000	9.632219e-01	0.316000	8.716085e-03	0.242000	6.653681e-03	0.238000	1.366877e+00	0.443000	5.475501e-03	0.241000	6.067895e-01	0.000023	0.000003	0.000000	0.020749	0.000146	0.061736	0.241000	1.751420e+00	0.076000	0.258000	0.029000	0.106000	0.111000	0.606000	9.942841e-01	0.334000	5.263273e-03	0.231000	9.729024e-01	0.112000	1.141776e-02	0.227000	1.422741e-02	0.252000	1.212311e+00	0.249000
290500000	0.253000	1.804758e+00	0.096000	0.288000	0.050000	0.009000	0.002000	0.601000	9.942841e-01	0.252000	5.875276e-03	0.239000	9.632219e-01	0.293000	8.981529e-03	0.285000	6.925223e-03	0.267000	1.394490e+00	0.425000	5.475501e-03	0.280000	5.771961e-01	0.000023	0.000003	0.000000	0.020718	0.000146	0.061631	0.284000	1.751420e+00	0.144000	0.356000	0.062000	0.115000	0.112000	0.665000	9.942841e-01	0.215000	5.316169e-03	0.248000	9.826803e-01	0.239000	1.141776e-02	0.176000	1.422741e-02	0.238000	1.141712e+00	0.287000
291000000	0.256000	1.841217e+00	0.112000	0.358000	0.069000	0.002000	0.003000	0.654000	9.942841e-01	0.261000	5.758937e-03	0.240000	9.632219e-01	0.281000	8.803683e-03	0.230000	6.720551e-03	0.239000	1.366877e+00	0.246000	5.475501e-03	0.232000	5.888562e-01	0.000023	0.000003	0.000000	0.020683	0.000145	0.061543	0.248000	1.786801e+00	0.116000	0.394000	0.059000	0.158000	0.159000	0.574000	9.942841e-01	0.228000	5.210902e-03	0.251000	9.632219e-01	0.233000	1.141776e-02	0.314000	1.408584e-02	0.277000	1.153186e+00	0.283000
291500000	0.255000	1.859721e+00	0.123000	0.353000	0.068000	0.004000	0.003000	0.610000	9.942841e-01	0.165000	5.644903e-03	0.281000	9.536377e-01	0.322000	8.543495e-03	0.246000	6.457035e-03	0.348000	1.408505e+00	0.127000	5.475501e-03	0.245000	5.829970e-01	0.000023	0.000003	0.000000	0.020647	0.000145	0.061649	0.245000	1.786801e+00	0.099000	0.419000	0.069000	0.135000	0.136000	0.588000	9.942841e-01	0.258000	5.263273e-03	0.240000	9.536377e-01	0.093000	1.176548e-02	0.039000	1.326555e-02	0.248000	1.153186e+00	0.309000
292000000	0.235000	1.822897e+00	0.135000	0.363000	0.063000	0.007000	0.004000	0.631000	9.942841e-01	0.274000	5.588735e-03	0.243000	9.162450e-01	0.281000	8.892162e-03	0.238000	6.653681e-03	0.257000	1.465987e+00	0.166000	5.475501e-03	0.248000	5.771961e-01	0.000023	0.000003	0.000000	0.020612	0.000145	0.061592	0.264000	1.859721e+00	0.093000	0.340000	0.042000	0.115000	0.131000	0.611000	9.942841e-01	0.178000	5.056897e-03	0.230000	9.536377e-01	0.355000	1.200316e-02	0.450000	1.366954e-02	0.265000	1.153186e+00	0.272000
292500000	0.250000	1.751420e+00	0.095000	0.288000	0.051000	0.000000	0.001000	0.603000	9.942841e-01	0.301000	5.644903e-03	0.247000	9.632219e-01	0.363000	8.981529e-03	0.179000	6.266200e-03	0.232000	1.408505e+00	0.173000	5.475501e-03	0.245000	5.888562e-01	0.000023	0.000003	0.000000	0.020629	0.000145	0.061487	0.239000	1.841217e+00	0.133000	0.387000	0.074000	0.164000	0.163000	0.583000	9.942841e-01	0.170000	5.056897e-03	0.241000	9.826803e-01	0.340000	1.212380e-02	0.456000	1.408584e-02	0.251000	1.200248e+00	0.229000
293000000	0.231000	1.716739e+00	0.116000	0.437000	0.071000	0.003000	0.002000	0.612000	9.942841e-01	0.251000	5.533126e-03	0.258000	9.729024e-01	0.132000	8.803683e-03	0.200000	6.329177e-03	0.259000	1.394490e+00	0.173000	5.475501e-03	0.244000	6.067895e-01	0.000022	0.000003	0.000000	0.020616	0.000144	0.061382	0.258000	1.804758e+00	0.100000	0.335000	0.082000	0.122000	0.137000	0.649000	9.942841e-01	0.282000	5.006580e-03	0.228000	9.632219e-01	0.155000	1.141776e-02	0.127000	1.353353e-02	0.262000	1.212311e+00	0.286000
293500000	0.268000	1.716739e+00	0.102000	0.323000	0.045000	0.001000	0.001000	0.613000	9.942841e-01	0.233000	5.478071e-03	0.220000	9.729024e-01	0.284000	8.629359e-03	0.220000	6.329177e-03	0.294000	1.394490e+00	0.194000	5.475501e-03	0.250000	5.829970e-01	0.000022	0.000003	0.000000	0.020581	0.000144	0.061278	0.243000	1.769022e+00	0.127000	0.347000	0.063000	0.138000	0.131000	0.621000	9.942841e-01	0.207000	5.006580e-03	0.283000	9.729024e-01	0.296000	1.188373e-02	0.206000	1.437039e-02	0.242000	1.188306e+00	0.285000
294000000	0.277000	1.769022e+00	0.121000	0.372000	0.058000	0.002000	0.002000	0.638000	9.942841e-01	0.343000	5.478071e-03	0.268000	9.729024e-01	0.271000	8.716085e-03	0.216000	6.266200e-03	0.253000	1.380614e+00	0.172000	5.475501e-03	0.259000	5.888562e-01	0.000022	0.000003	0.000000	0.020547	0.000144	0.061180	0.229000	1.733993e+00	0.102000	0.407000	0.049000	0.126000	0.136000	0.604000	9.942841e-01	0.162000	4.668104e-03	0.233000	9.536377e-01	0.404000	1.249302e-02	0.278000	1.422741e-02	0.253000	1.212311e+00	0.263000
294500000	0.254000	1.804758e+00	0.081000	0.299000	0.053000	0.000000	0.002000	0.614000	9.942841e-01	0.225000	5.263273e-03	0.251000	9.632219e-01	0.235000	8.716085e-03	0.280000	6.788094e-03	0.259000	1.436958e+00	0.162000	5.475501e-03	0.242000	5.947743e-01	0.000022	0.000003	0.000000	0.020516	0.000144	0.061076	0.250000	1.733993e+00	0.069000	0.305000	0.059000	0.158000	0.160000	0.615000	9.942841e-01	0.303000	4.762406e-03	0.282000	9.826803e-01	0.193000	1.212380e-02	0.273000	1.339887e-02	0.231000	1.200248e+00	0.339000
295000000	0.252000	1.841217e+00	0.121000	0.425000	0.072000	0.005000	0.004000	0.668000	9.942841e-01	0.333000	5.316169e-03	0.263000	9.729024e-01	0.168000	9.071795e-03	0.305000	6.925223e-03	0.245000	1.380614e+00	0.222000	5.475501e-03	0.248000	5.947743e-01	0.000022	0.000003	0.000000	0.020481	0.000143	0.060974	0.267000	1.804758e+00	0.138000	0.321000	0.057000	0.107000	0.108000	0.639000	9.942841e-01	0.211000	5.107719e-03	0.241000	9.632219e-01	0.177000	1.164842e-02	0.385000	1.437039e-02	0.262000	1.176482e+00	0.298000
295500000	0.254000	1.804758e+00	0.110000	0.392000	0.054000	0.002000	0.002000	0.604000	9.942841e-01	0.260000	5.423563e-03	0.271000	9.925564e-01	0.318000	9.536916e-03	0.287000	7.136127e-03	0.246000	1.380614e+00	0.299000	5.475501e-03	0.245000	5.771961e-01	0.000022	0.000003	0.000000	0.020449	0.000143	0.060871	0.254000	1.822897e+00	0.134000	0.443000	0.061000	0.136000	0.120000	0.598000	9.942841e-01	0.269000	5.210902e-03	0.256000	9.632219e-01	0.194000	1.176548e-02	0.166000	1.408584e-02	0.247000	1.176482e+00	0.212000
296000000	0.270000	1.841217e+00	0.119000	0.400000	0.067000	0.001000	0.001000	0.638000	9.942841e-01	0.281000	5.159053e-03	0.219000	1.002532e+00	0.102000	9.536916e-03	0.251000	7.136127e-03	0.246000	1.366877e+00	0.475000	5.475501e-03	0.271000	5.714529e-01	0.000022	0.000003	0.000000	0.020415	0.000143	0.060787	0.227000	1.859721e+00	0.108000	0.292000	0.068000	0.150000	0.138000	0.635000	9.942841e-01	0.316000	5.478071e-03	0.247000	9.536377e-01	0.259000	1.200316e-02	0.203000	1.366954e-02	0.260000	1.200248e+00	0.229000
296500000	0.250000	1.841217e+00	0.135000	0.377000	0.068000	0.005000	0.004000	0.596000	9.942841e-01	0.224000	5.056897e-03	0.260000	9.826803e-01	0.258000	9.827359e-03	0.283000	7.207846e-03	0.279000	1.366877e+00	0.352000	5.475501e-03	0.215000	6.067895e-01	0.000022	0.000003	0.000000	0.020382	0.000143	0.060943	0.257000	1.822897e+00	0.114000	0.381000	0.040000	0.132000	0.135000	0.629000	9.942841e-01	0.229000	5.478071e-03	0.243000	9.925564e-01	0.317000	1.188373e-02	0.228000	1.287349e-02	0.264000	1.188306e+00	0.241000
297000000	0.236000	1.804758e+00	0.085000	0.340000	0.050000	0.001000	0.002000	0.586000	9.942841e-01	0.185000	5.423563e-03	0.246000	9.925564e-01	0.257000	1.002588e-02	0.307000	7.353454e-03	0.256000	1.422660e+00	0.248000	5.475501e-03	0.234000	5.771961e-01	0.000022	0.000003	0.000000	0.020350	0.000142	0.061340	0.288000	1.822897e+00	0.110000	0.352000	0.040000	0.115000	0.125000	0.627000	9.942841e-01	0.273000	5.316169e-03	0.252000	1.022784e+00	0.251000	1.261858e-02	0.366000	1.274540e-02	0.221000	1.164776e+00	0.280000
297500000	0.276000	1.822897e+00	0.122000	0.393000	0.064000	0.007000	0.007000	0.620000	9.942841e-01	0.236000	5.533126e-03	0.260000	9.729024e-01	0.605000	9.536916e-03	0.498000	7.136127e-03	0.276000	1.380614e+00	0.203000	5.475501e-03	0.247000	6.007519e-01	0.000022	0.000003	0.000000	0.020319	0.000142	0.061908	0.285000	1.786801e+00	0.096000	0.319000	0.067000	0.124000	0.166000	0.600000	9.942841e-01	0.244000	5.107719e-03	0.232000	1.002532e+00	0.225000	1.249302e-02	0.301000	1.326555e-02	0.233000	1.176482e+00	0.282000
298000000	0.265000	1.822897e+00	0.098000	0.339000	0.052000	0.003000	0.004000	0.632000	9.942841e-01	0.245000	5.478071e-03	0.259000	9.729024e-01	0.295000	8.981529e-03	0.271000	6.856315e-03	0.245000	1.326480e+00	0.202000	5.475501e-03	0.258000	5.947743e-01	0.000022	0.000003	0.000000	0.020286	0.000142	0.062474	0.271000	1.822897e+00	0.088000	0.321000	0.052000	0.154000	0.136000	0.600000	9.942841e-01	0.230000	4.858613e-03	0.250000	9.536377e-01	0.138000	1.224564e-02	0.309000	1.339887e-02	0.232000	1.176482e+00	0.346000
298500000	0.234000	1.751420e+00	0.103000	0.323000	0.046000	0.003000	0.004000	0.602000	9.942841e-01	0.284000	5.263273e-03	0.234000	9.441488e-01	0.260000	9.442022e-03	0.302000	6.788094e-03	0.229000	1.353276e+00	0.205000	5.475501e-03	0.256000	6.007519e-01	0.000022	0.000003	0.000000	0.020253	0.000142	0.062894	0.253000	1.859721e+00	0.096000	0.324000	0.064000	0.139000	0.143000	0.614000	9.942841e-01	0.274000	5.159053e-03	0.254000	9.536377e-01	0.110000	1.274540e-02	0.165000	1.366954e-02	0.252000	1.200248e+00	0.220000
299000000	0.246000	1.751420e+00	0.097000	0.405000	0.052000	0.004000	0.002000	0.593000	9.942841e-01	0.266000	5.423563e-03	0.252000	9.826803e-01	0.339000	9.255058e-03	0.261000	7.207846e-03	0.275000	1.366877e+00	0.223000	5.475501e-03	0.230000	6.007519e-01	0.000022	0.000003	0.000000	0.020327	0.000143	0.063117	0.248000	1.804758e+00	0.115000	0.351000	0.060000	0.124000	0.115000	0.627000	9.942841e-01	0.252000	5.263273e-03	0.240000	9.729024e-01	0.188000	1.313355e-02	0.259000	1.408584e-02	0.279000	1.200248e+00	0.302000
299500000	0.282000	1.751420e+00	0.102000	0.392000	0.062000	0.004000	0.004000	0.603000	9.942841e-01	0.245000	5.369598e-03	0.235000	9.729024e-01	0.246000	8.981529e-03	0.271000	6.856315e-03	0.254000	1.394490e+00	0.182000	5.475501e-03	0.239000	5.829970e-01	0.000022	0.000003	0.000000	0.020348	0.000143	0.063025	0.255000	1.841217e+00	0.105000	0.337000	0.062000	0.130000	0.133000	0.598000	9.942841e-01	0.241000	5.107719e-03	0.246000	9.632219e-01	0.358000	1.300287e-02	0.235000	1.380692e-02	0.243000	1.164776e+00	0.246000
300000000	0.255000	1.804758e+00	0.086000	0.257000	0.052000	0.000000	0.000000	0.628000	9.942841e-01	0.229000	5.369598e-03	0.240000	9.632219e-01	0.078000	8.803683e-03	0.097000	6.457035e-03	0.268000	1.394490e+00	0.238000	5.475501e-03	0.266000	6.007519e-01	0.000022	0.000003	0.000000	0.020322	0.000142	0.063120	0.239000	1.841217e+00	0.114000	0.368000	0.062000	0.131000	0.119000	0.629000	9.942841e-01	0.291000	5.210902e-03	0.257000	9.826803e-01	0.193000	1.274540e-02	0.129000	1.339887e-02	0.233000	1.212311e+00	0.250000
300500000	0.236000	1.769022e+00	0.111000	0.413000	0.066000	0.003000	0.003000	0.666000	9.942841e-01	0.256000	5.588735e-03	0.233000	9.441488e-01	0.219000	8.543495e-03	0.251000	6.392786e-03	0.265000	1.366877e+00	0.388000	5.475501e-03	0.254000	5.888562e-01	0.000022	0.000003	0.000000	0.020295	0.000142	0.063269	0.242000	1.841217e+00	0.107000	0.299000	0.043000	0.171000	0.162000	0.600000	9.942841e-01	0.231000	5.056897e-03	0.224000	9.536377e-01	0.379000	1.274540e-02	0.303000	1.339887e-02	0.267000	1.212311e+00	0.240000
301000000	0.277000	1.841217e+00	0.091000	0.351000	0.044000	0.009000	0.011000	0.643000	9.942841e-01	0.217000	5.533126e-03	0.287000	9.632219e-01	0.265000	8.543495e-03	0.289000	6.266200e-03	0.252000	1.380614e+00	0.349000	5.475501e-03	0.257000	6.067895e-01	0.000022	0.000003	0.000000	0.020265	0.000142	0.063468	0.225000	1.804758e+00	0.119000	0.359000	0.065000	0.121000	0.134000	0.589000	9.942841e-01	0.210000	5.056897e-03	0.251000	9.925564e-01	0.366000	1.287349e-02	0.387000	1.353353e-02	0.251000	1.188306e+00	0.244000
301500000	0.235000	1.804758e+00	0.117000	0.391000	0.051000	0.006000	0.013000	0.606000	9.942841e-01	0.237000	5.107719e-03	0.266000	9.729024e-01	0.362000	8.716085e-03	0.361000	6.266200e-03	0.249000	1.380614e+00	0.383000	5.475501e-03	0.237000	5.829970e-01	0.000022	0.000003	0.000000	0.020234	0.000142	0.063436	0.281000	1.841217e+00	0.121000	0.340000	0.071000	0.087000	0.091000	0.609000	9.942841e-01	0.212000	5.316169e-03	0.244000	9.729024e-01	0.089000	1.261858e-02	0.029000	1.326555e-02	0.287000	1.200248e+00	0.293000
302000000	0.227000	1.804758e+00	0.123000	0.364000	0.078000	0.014000	0.014000	0.570000	9.942841e-01	0.277000	5.159053e-03	0.251000	9.925564e-01	0.532000	8.803683e-03	0.433000	6.587475e-03	0.265000	1.394490e+00	0.494000	5.475501e-03	0.251000	6.128879e-01	0.000022	0.000003	0.000000	0.020202	0.000141	0.063618	0.266000	1.859721e+00	0.129000	0.375000	0.070000	0.142000	0.147000	0.634000	9.942841e-01	0.275000	5.423563e-03	0.246000	9.826803e-01	0.207000	1.224564e-02	0.407000	1.339887e-02	0.229000	1.200248e+00	0.251000
302500000	0.262000	1.804758e+00	0.112000	0.409000	0.072000	0.006000	0.005000	0.641000	9.942841e-01	0.290000	5.159053e-03	0.265000	9.826803e-01	0.091000	8.803683e-03	0.151000	6.587475e-03	0.242000	1.394490e+00	0.386000	5.475501e-03	0.250000	5.888562e-01	0.000022	0.000003	0.000000	0.020168	0.000141	0.064033	0.244000	1.822897e+00	0.108000	0.285000	0.051000	0.138000	0.160000	0.654000	9.942841e-01	0.184000	5.159053e-03	0.266000	1.002532e+00	0.357000	1.249302e-02	0.260000	1.422741e-02	0.291000	1.176482e+00	0.218000
303000000	0.242000	1.804758e+00	0.102000	0.440000	0.032000	0.008000	0.008000	0.599000	9.942841e-01	0.216000	5.107719e-03	0.253000	1.002532e+00	0.285000	8.892162e-03	0.326000	6.788094e-03	0.257000	1.394490e+00	0.416000	5.475501e-03	0.254000	6.007519e-01	0.000022	0.000003	0.000000	0.020135	0.000141	0.064408	0.260000	1.822897e+00	0.115000	0.356000	0.070000	0.144000	0.152000	0.609000	9.942841e-01	0.206000	5.263273e-03	0.263000	9.925564e-01	0.023000	1.212380e-02	0.364000	1.466070e-02	0.240000	1.176482e+00	0.283000
303500000	0.247000	1.786801e+00	0.132000	0.401000	0.056000	0.008000	0.006000	0.635000	9.942841e-01	0.235000	5.056897e-03	0.247000	9.536377e-01	0.075000	8.716085e-03	0.207000	6.653681e-03	0.268000	1.353276e+00	0.405000	5.475501e-03	0.248000	5.829970e-01	0.000022	0.000003	0.000000	0.020103	0.000141	0.064359	0.249000	1.786801e+00	0.107000	0.407000	0.054000	0.161000	0.144000	0.616000	9.942841e-01	0.217000	5.107719e-03	0.252000	1.012607e+00	0.406000	1.212380e-02	0.386000	1.525901e-02	0.267000	1.164776e+00	0.269000
304000000	0.248000	1.786801e+00	0.105000	0.397000	0.052000	0.004000	0.015000	0.593000	9.942841e-01	0.162000	5.056897e-03	0.277000	9.729024e-01	0.401000	8.045961e-03	0.244000	6.720551e-03	0.236000	1.353276e+00	0.414000	5.475501e-03	0.253000	6.007519e-01	0.000022	0.000003	0.000000	0.020074	0.000140	0.064260	0.229000	1.822897e+00	0.144000	0.447000	0.056000	0.157000	0.164000	0.627000	9.942841e-01	0.298000	5.107719e-03	0.261000	9.925564e-01	0.175000	1.300287e-02	0.220000	1.669602e-02	0.242000	1.188306e+00	0.211000
304500000	0.224000	1.786801e+00	0.121000	0.358000	0.071000	0.006000	0.012000	0.638000	9.942841e-01	0.287000	5.107719e-03	0.246000	9.347544e-01	0.610000	8.458486e-03	0.496000	6.994822e-03	0.228000	1.353276e+00	0.423000	5.475501e-03	0.238000	6.007519e-01	0.000022	0.000003	0.000000	0.020041	0.000140	0.064163	0.254000	1.822897e+00	0.079000	0.367000	0.032000	0.125000	0.131000	0.604000	9.942841e-01	0.213000	5.159053e-03	0.280000	9.632219e-01	0.075000	1.353353e-02	0.120000	1.737739e-02	0.249000	1.188306e+00	0.299000
305000000	0.228000	1.822897e+00	0.087000	0.352000	0.056000	0.005000	0.011000	0.619000	9.942841e-01	0.238000	5.210902e-03	0.271000	9.441488e-01	0.360000	8.892162e-03	0.195000	6.653681e-03	0.230000	1.394490e+00	0.366000	5.475501e-03	0.245000	5.829970e-01	0.000022	0.000003	0.000000	0.020009	0.000140	0.064272	0.234000	1.769022e+00	0.096000	0.333000	0.055000	0.166000	0.173000	0.612000	9.942841e-01	0.219000	4.956763e-03	0.250000	9.632219e-01	0.204000	1.366954e-02	0.220000	1.755204e-02	0.281000	1.164776e+00	0.243000
305500000	0.250000	1.859721e+00	0.098000	0.329000	0.075000	0.009000	0.010000	0.644000	9.942841e-01	0.265000	5.316169e-03	0.260000	9.826803e-01	0.090000	8.543495e-03	0.256000	6.653681e-03	0.255000	1.422660e+00	0.551000	5.475501e-03	0.247000	5.771961e-01	0.000022	0.000003	0.000000	0.019977	0.000140	0.064354	0.267000	1.804758e+00	0.083000	0.303000	0.041000	0.138000	0.144000	0.609000	9.942841e-01	0.293000	4.907443e-03	0.238000	9.826803e-01	0.319000	1.287349e-02	0.259000	1.620258e-02	0.237000	1.176482e+00	0.327000
306000000	0.232000	1.786801e+00	0.143000	0.403000	0.062000	0.015000	0.011000	0.668000	9.942841e-01	0.276000	5.588735e-03	0.245000	9.347544e-01	0.318000	9.442022e-03	0.338000	6.994822e-03	0.253000	1.394490e+00	0.469000	5.475501e-03	0.223000	5.888562e-01	0.000022	0.000003	0.000000	0.020055	0.000140	0.064256	0.226000	1.804758e+00	0.088000	0.285000	0.039000	0.138000	0.152000	0.640000	9.942841e-01	0.261000	5.316169e-03	0.248000	9.729024e-01	0.209000	1.353353e-02	0.268000	1.703330e-02	0.253000	1.200248e+00	0.319000
306500000	0.249000	1.751420e+00	0.122000	0.317000	0.072000	0.008000	0.006000	0.643000	9.942841e-01	0.209000	5.478071e-03	0.243000	9.536377e-01	0.294000	9.348073e-03	0.273000	6.720551e-03	0.253000	1.380614e+00	0.442000	5.475501e-03	0.223000	5.947743e-01	0.000021	0.000003	0.000000	0.020443	0.000139	0.064154	0.260000	1.841217e+00	0.138000	0.408000	0.076000	0.145000	0.149000	0.625000	9.942841e-01	0.207000	5.263273e-03	0.256000	9.729024e-01	0.268000	1.408584e-02	0.261000	1.737739e-02	0.255000	1.188306e+00	0.302000
307000000	0.270000	1.804758e+00	0.110000	0.353000	0.060000	0.009000	0.006000	0.609000	9.942841e-01	0.198000	5.533126e-03	0.263000	9.826803e-01	0.198000	1.012665e-02	0.190000	7.065121e-03	0.235000	1.408505e+00	0.489000	5.475501e-03	0.270000	6.007519e-01	0.000021	0.000003	0.000000	0.020417	0.000139	0.064287	0.247000	1.804758e+00	0.077000	0.368000	0.031000	0.141000	0.153000	0.614000	9.942841e-01	0.277000	5.159053e-03	0.251000	9.826803e-01	0.204000	1.510718e-02	0.353000	1.863740e-02	0.271000	1.212311e+00	0.260000
307500000	0.245000	1.804758e+00	0.091000	0.374000	0.053000	0.013000	0.009000	0.632000	9.942841e-01	0.243000	5.423563e-03	0.250000	1.002532e+00	0.146000	9.827359e-03	0.329000	7.353454e-03	0.203000	1.380614e+00	0.358000	5.475501e-03	0.276000	5.888562e-01	0.000021	0.000003	0.000000	0.020864	0.000139	0.064231	0.249000	1.804758e+00	0.082000	0.359000	0.035000	0.122000	0.118000	0.639000	9.942841e-01	0.273000	5.369598e-03	0.242000	9.826803e-01	0.080000	1.541237e-02	0.074000	1.720449e-02	0.228000	1.236801e+00	0.265000
308000000	0.251000	1.841217e+00	0.095000	0.292000	0.060000	0.007000	0.007000	0.637000	9.942841e-01	0.310000	5.588735e-03	0.259000	9.729024e-01	0.063000	9.632764e-03	0.175000	7.136127e-03	0.260000	1.339811e+00	0.541000	5.475501e-03	0.242000	5.947743e-01	0.000021	0.000003	0.000000	0.020886	0.000139	0.064168	0.241000	1.804758e+00	0.084000	0.320000	0.036000	0.162000	0.140000	0.606000	9.942841e-01	0.252000	5.316169e-03	0.259000	1.012607e+00	0.346000	1.495686e-02	0.217000	1.669602e-02	0.238000	1.224495e+00	0.228000
308500000	0.260000	1.841217e+00	0.132000	0.354000	0.063000	0.005000	0.006000	0.629000	9.942841e-01	0.258000	5.588735e-03	0.251000	9.729024e-01	0.156000	9.729575e-03	0.160000	7.136127e-03	0.239000	1.394490e+00	0.383000	5.475501e-03	0.261000	5.829970e-01	0.000021	0.000003	0.000000	0.020854	0.000139	0.064068	0.237000	1.786801e+00	0.104000	0.211000	0.050000	0.149000	0.130000	0.608000	9.942841e-01	0.238000	5.533126e-03	0.241000	9.536377e-01	0.299000	1.380692e-02	0.311000	1.604136e-02	0.267000	1.176482e+00	0.274000
309000000	0.264000	1.841217e+00	0.099000	0.329000	0.066000	0.009000	0.015000	0.627000	9.942841e-01	0.264000	5.423563e-03	0.244000	1.002532e+00	0.174000	1.033122e-02	0.122000	7.502004e-03	0.239000	1.408505e+00	0.444000	5.475501e-03	0.243000	5.888562e-01	0.000021	0.000003	0.000000	0.020821	0.000139	0.063971	0.273000	1.822897e+00	0.089000	0.319000	0.057000	0.121000	0.124000	0.637000	9.942841e-01	0.245000	5.263273e-03	0.279000	9.536377e-01	0.311000	1.394569e-02	0.226000	1.556726e-02	0.238000	1.200248e+00	0.301000
309500000	0.252000	1.822897e+00	0.080000	0.313000	0.057000	0.011000	0.010000	0.618000	9.942841e-01	0.251000	5.533126e-03	0.237000	9.826803e-01	0.278000	1.043505e-02	0.395000	7.808167e-03	0.268000	1.436958e+00	0.310000	5.475501e-03	0.234000	5.947743e-01	0.000021	0.000003	0.000000	0.020792	0.000139	0.063876	0.263000	1.822897e+00	0.111000	0.327000	0.070000	0.129000	0.137000	0.616000	9.942841e-01	0.157000	5.159053e-03	0.281000	9.632219e-01	0.250000	1.339887e-02	0.315000	1.525901e-02	0.239000	1.164776e+00	0.293000
310000000	0.236000	1.822897e+00	0.165000	0.335000	0.073000	0.009000	0.009000	0.625000	9.942841e-01	0.258000	5.701635e-03	0.261000	9.925564e-01	0.371000	9.827359e-03	0.210000	7.280286e-03	0.241000	1.380614e+00	0.463000	5.475501e-03	0.256000	5.829970e-01	0.000021	0.000003	0.000000	0.020759	0.000139	0.063797	0.229000	1.822897e+00	0.102000	0.306000	0.055000	0.131000	0.109000	0.647000	9.942841e-01	0.259000	5.316169e-03	0.255000	9.254534e-01	0.102000	1.326555e-02	0.179000	1.437039e-02	0.250000	1.164776e+00	0.243000
310500000	0.265000	1.822897e+00	0.126000	0.383000	0.057000	0.013000	0.018000	0.624000	9.942841e-01	0.284000	5.934323e-03	0.235000	9.536377e-01	0.009000	9.632764e-03	0.258000	7.280286e-03	0.287000	1.394490e+00	0.612000	5.475501e-03	0.244000	5.888562e-01	0.000021	0.000003	0.000000	0.020726	0.000138	0.064015	0.237000	1.822897e+00	0.122000	0.357000	0.038000	0.146000	0.153000	0.649000	9.942841e-01	0.223000	5.210902e-03	0.256000	9.729024e-01	0.184000	1.249302e-02	0.198000	1.366954e-02	0.257000	1.212311e+00	0.256000
311000000	0.262000	1.786801e+00	0.111000	0.334000	0.062000	0.018000	0.017000	0.625000	9.942841e-01	0.192000	5.644903e-03	0.260000	9.632219e-01	0.335000	9.162968e-03	0.284000	6.788094e-03	0.234000	1.394490e+00	0.662000	5.475501e-03	0.226000	5.829970e-01	0.000021	0.000003	0.000000	0.020692	0.000138	0.064160	0.273000	1.859721e+00	0.113000	0.371000	0.036000	0.161000	0.140000	0.611000	9.942841e-01	0.231000	5.263273e-03	0.222000	9.441488e-01	0.076000	1.236871e-02	0.209000	1.366954e-02	0.266000	1.224495e+00	0.247000
311500000	0.252000	1.822897e+00	0.101000	0.261000	0.049000	0.013000	0.014000	0.609000	9.942841e-01	0.222000	5.644903e-03	0.287000	9.632219e-01	0.168000	9.255058e-03	0.260000	7.065121e-03	0.233000	1.313281e+00	0.527000	5.475501e-03	0.286000	5.829970e-01	0.000021	0.000003	0.000000	0.020662	0.000138	0.064062	0.246000	1.804758e+00	0.095000	0.384000	0.038000	0.138000	0.138000	0.579000	9.942841e-01	0.266000	5.316169e-03	0.261000	9.632219e-01	0.332000	1.287349e-02	0.404000	1.380692e-02	0.264000	1.224495e+00	0.273000
312000000	0.239000	1.822897e+00	0.112000	0.318000	0.048000	0.007000	0.007000	0.631000	9.942841e-01	0.193000	5.369598e-03	0.242000	9.729024e-01	0.106000	9.442022e-03	0.112000	7.136127e-03	0.256000	1.353276e+00	0.501000	5.475501e-03	0.238000	5.771961e-01	0.000021	0.000003	0.000000	0.020629	0.000138	0.064281	0.268000	1.804758e+00	0.085000	0.373000	0.039000	0.164000	0.152000	0.597000	9.942841e-01	0.347000	5.316169e-03	0.263000	9.632219e-01	0.263000	1.300287e-02	0.135000	1.408584e-02	0.259000	1.224495e+00	0.272000
312500000	0.239000	1.822897e+00	0.118000	0.372000	0.050000	0.003000	0.003000	0.637000	9.942841e-01	0.223000	5.369598e-03	0.264000	9.729024e-01	0.237000	9.442022e-03	0.223000	6.720551e-03	0.252000	1.380614e+00	0.296000	5.475501e-03	0.247000	5.888562e-01	0.000021	0.000003	0.000000	0.020597	0.000137	0.064215	0.221000	1.804758e+00	0.089000	0.321000	0.052000	0.146000	0.147000	0.606000	9.942841e-01	0.241000	5.316169e-03	0.245000	9.729024e-01	0.488000	1.326555e-02	0.524000	1.541237e-02	0.251000	1.236801e+00	0.257000
313000000	0.274000	1.822897e+00	0.070000	0.291000	0.053000	0.001000	0.001000	0.613000	9.942841e-01	0.320000	5.423563e-03	0.239000	9.441488e-01	0.219000	9.729575e-03	0.273000	7.065121e-03	0.243000	1.380614e+00	0.184000	5.475501e-03	0.244000	6.067895e-01	0.000021	0.000003	0.000000	0.020575	0.000137	0.064114	0.261000	1.841217e+00	0.119000	0.422000	0.056000	0.159000	0.167000	0.590000	9.942841e-01	0.238000	5.159053e-03	0.265000	9.536377e-01	0.084000	1.380692e-02	0.187000	1.636541e-02	0.253000	1.188306e+00	0.259000
313500000	0.216000	1.804758e+00	0.106000	0.385000	0.066000	0.004000	0.003000	0.611000	9.942841e-01	0.200000	5.316169e-03	0.234000	9.632219e-01	0.220000	9.348073e-03	0.223000	6.925223e-03	0.228000	1.394490e+00	0.185000	5.475501e-03	0.270000	5.888562e-01	0.000021	0.000003	0.000000	0.020626	0.000137	0.064013	0.272000	1.804758e+00	0.119000	0.416000	0.062000	0.130000	0.148000	0.631000	9.942841e-01	0.298000	5.369598e-03	0.281000	9.632219e-01	0.224000	1.261858e-02	0.142000	1.620258e-02	0.258000	1.188306e+00	0.238000
314000000	0.259000	1.841217e+00	0.129000	0.328000	0.073000	0.005000	0.007000	0.609000	9.942841e-01	0.218000	5.159053e-03	0.245000	9.536377e-01	0.435000	9.071795e-03	0.318000	6.587475e-03	0.242000	1.394490e+00	0.344000	5.475501e-03	0.237000	5.771961e-01	0.000021	0.000003	0.000000	0.020620	0.000137	0.063914	0.251000	1.804758e+00	0.086000	0.344000	0.056000	0.127000	0.124000	0.608000	9.942841e-01	0.250000	5.210902e-03	0.252000	9.826803e-01	0.387000	1.313355e-02	0.302000	1.652989e-02	0.267000	1.249231e+00	0.291000
314500000	0.237000	1.804758e+00	0.118000	0.327000	0.049000	0.001000	0.001000	0.628000	9.942841e-01	0.266000	5.588735e-03	0.255000	9.347544e-01	0.124000	9.348073e-03	0.020000	6.203851e-03	0.261000	1.394490e+00	0.426000	5.475501e-03	0.254000	5.829970e-01	0.000021	0.000003	0.000000	0.020587	0.000137	0.063858	0.272000	1.804758e+00	0.108000	0.351000	0.052000	0.151000	0.155000	0.621000	9.942841e-01	0.239000	5.210902e-03	0.265000	9.536377e-01	0.209000	1.408584e-02	0.209000	1.772844e-02	0.248000	1.224495e+00	0.239000
315000000	0.264000	1.804758e+00	0.132000	0.344000	0.065000	0.009000	0.007000	0.643000	9.942841e-01	0.332000	5.644903e-03	0.240000	9.441488e-01	0.252000	8.803683e-03	0.308000	5.901285e-03	0.279000	1.366877e+00	0.477000	5.475501e-03	0.243000	5.657668e-01	0.000021	0.000003	0.000000	0.020555	0.000136	0.063760	0.218000	1.786801e+00	0.109000	0.345000	0.065000	0.130000	0.138000	0.601000	9.942841e-01	0.186000	5.369598e-03	0.259000	9.925564e-01	0.299000	1.408584e-02	0.332000	1.772844e-02	0.216000	1.176482e+00	0.295000
315500000	0.259000	1.841217e+00	0.077000	0.266000	0.033000	0.004000	0.006000	0.631000	9.942841e-01	0.235000	5.758937e-03	0.260000	9.826803e-01	0.115000	8.290997e-03	0.273000	5.669893e-03	0.225000	1.380614e+00	0.485000	5.475501e-03	0.246000	5.771961e-01	0.000021	0.000003	0.000000	0.020522	0.000136	0.063660	0.228000	1.786801e+00	0.071000	0.278000	0.048000	0.159000	0.162000	0.588000	9.942841e-01	0.243000	5.159053e-03	0.256000	1.002532e+00	0.089000	1.451482e-02	0.372000	1.720449e-02	0.255000	1.188306e+00	0.252000
316000000	0.244000	1.822897e+00	0.103000	0.384000	0.070000	0.013000	0.016000	0.611000	9.942841e-01	0.254000	5.316169e-03	0.233000	9.347544e-01	0.371000	7.886640e-03	0.245000	5.447573e-03	0.262000	1.380614e+00	0.465000	5.475501e-03	0.255000	6.067895e-01	0.000021	0.000003	0.000000	0.020497	0.000136	0.063560	0.271000	1.822897e+00	0.103000	0.320000	0.062000	0.123000	0.150000	0.631000	9.942841e-01	0.142000	5.316169e-03	0.225000	1.002532e+00	0.372000	1.572372e-02	0.378000	1.808658e-02	0.297000	1.188306e+00	0.259000
316500000	0.232000	1.859721e+00	0.100000	0.266000	0.054000	0.004000	0.004000	0.642000	9.942841e-01	0.261000	5.159053e-03	0.258000	9.536377e-01	0.072000	8.374323e-03	0.141000	5.726876e-03	0.246000	1.353276e+00	0.444000	5.475501e-03	0.244000	5.829970e-01	0.000021	0.000003	0.000000	0.020465	0.000136	0.063470	0.250000	1.822897e+00	0.106000	0.362000	0.049000	0.156000	0.156000	0.612000	9.942841e-01	0.309000	5.316169e-03	0.266000	1.012607e+00	0.127000	1.541237e-02	0.118000	1.808658e-02	0.233000	1.188306e+00	0.220000
317000000	0.232000	1.822897e+00	0.110000	0.429000	0.066000	0.006000	0.014000	0.637000	9.942841e-01	0.303000	5.056897e-03	0.230000	9.826803e-01	0.274000	7.965902e-03	0.356000	5.613476e-03	0.241000	1.339811e+00	0.375000	5.475501e-03	0.261000	5.888562e-01	0.000021	0.000003	0.000000	0.020433	0.000135	0.063379	0.242000	1.786801e+00	0.115000	0.418000	0.064000	0.140000	0.146000	0.633000	9.942841e-01	0.163000	5.369598e-03	0.251000	9.925564e-01	0.195000	1.495686e-02	0.210000	1.720449e-02	0.266000	1.176482e+00	0.294000
317500000	0.263000	1.786801e+00	0.129000	0.379000	0.066000	0.001000	0.002000	0.610000	9.942841e-01	0.246000	5.107719e-03	0.237000	9.632219e-01	0.300000	7.808167e-03	0.263000	5.557621e-03	0.234000	1.366877e+00	0.222000	5.475501e-03	0.237000	5.947743e-01	0.000021	0.000003	0.000000	0.020402	0.000135	0.063285	0.264000	1.786801e+00	0.090000	0.363000	0.056000	0.111000	0.115000	0.625000	9.942841e-01	0.323000	5.478071e-03	0.251000	9.441488e-01	0.127000	1.451482e-02	0.261000	1.686381e-02	0.264000	1.200248e+00	0.294000
318000000	0.258000	1.822897e+00	0.105000	0.336000	0.059000	0.004000	0.004000	0.575000	9.942841e-01	0.226000	5.107719e-03	0.233000	9.536377e-01	0.116000	7.730474e-03	0.223000	5.613476e-03	0.237000	1.394490e+00	0.350000	5.475501e-03	0.210000	6.067895e-01	0.000021	0.000003	0.000000	0.020388	0.000135	0.063192	0.241000	1.786801e+00	0.122000	0.335000	0.079000	0.125000	0.130000	0.583000	9.942841e-01	0.203000	5.210902e-03	0.250000	9.826803e-01	0.244000	1.339887e-02	0.200000	1.495686e-02	0.224000	1.153186e+00	0.276000
318500000	0.248000	1.786801e+00	0.141000	0.402000	0.056000	0.002000	0.002000	0.622000	9.942841e-01	0.289000	5.478071e-03	0.278000	9.729024e-01	0.412000	8.374323e-03	0.335000	5.842567e-03	0.253000	1.366877e+00	0.489000	5.475501e-03	0.231000	5.888562e-01	0.000021	0.000003	0.000000	0.020356	0.000135	0.063157	0.269000	1.804758e+00	0.122000	0.389000	0.076000	0.102000	0.130000	0.607000	9.942841e-01	0.219000	5.316169e-03	0.241000	9.925564e-01	0.101000	1.236871e-02	0.093000	1.451482e-02	0.250000	1.119104e+00	0.246000
319000000	0.244000	1.786801e+00	0.104000	0.361000	0.068000	0.005000	0.007000	0.638000	9.942841e-01	0.253000	5.588735e-03	0.241000	9.441488e-01	0.253000	8.458486e-03	0.478000	5.901285e-03	0.259000	1.353276e+00	0.477000	5.475501e-03	0.224000	5.947743e-01	0.000021	0.000003	0.000000	0.020324	0.000135	0.063112	0.256000	1.804758e+00	0.134000	0.396000	0.057000	0.131000	0.125000	0.654000	9.942841e-01	0.256000	5.210902e-03	0.260000	9.729024e-01	0.236000	1.300287e-02	0.279000	1.451482e-02	0.250000	1.141712e+00	0.333000
319500000	0.274000	1.786801e+00	0.099000	0.296000	0.065000	0.005000	0.008000	0.613000	9.942841e-01	0.215000	5.369598e-03	0.263000	9.632219e-01	0.190000	8.290997e-03	0.182000	5.784432e-03	0.254000	1.408505e+00	0.453000	5.475501e-03	0.241000	6.067895e-01	0.000021	0.000003	0.000000	0.020293	0.000134	0.063053	0.246000	1.769022e+00	0.102000	0.365000	0.058000	0.119000	0.120000	0.628000	9.942841e-01	0.339000	5.263273e-03	0.250000	9.632219e-01	0.082000	1.326555e-02	0.225000	1.466070e-02	0.230000	1.164776e+00	0.291000
320000000	0.259000	1.841217e+00	0.140000	0.348000	0.055000	0.018000	0.017000	0.597000	9.942841e-01	0.361000	5.423563e-03	0.262000	9.536377e-01	0.092000	8.892162e-03	0.221000	6.203851e-03	0.244000	1.422660e+00	0.421000	5.475501e-03	0.246000	6.007519e-01	0.000021	0.000003	0.000000	0.020266	0.000134	0.062956	0.278000	1.769022e+00	0.085000	0.253000	0.048000	0.131000	0.123000	0.627000	9.942841e-01	0.214000	5.263273e-03	0.265000	9.632219e-01	0.292000	1.380692e-02	0.239000	1.437039e-02	0.252000	1.212311e+00	0.321000
320500000	0.250000	1.841217e+00	0.100000	0.368000	0.051000	0.007000	0.007000	0.613000	9.942841e-01	0.215000	5.210902e-03	0.274000	9.536377e-01	0.266000	9.255058e-03	0.274000	6.329177e-03	0.281000	1.422660e+00	0.291000	5.475501e-03	0.225000	5.888562e-01	0.000021	0.000003	0.000000	0.020237	0.000134	0.062860	0.255000	1.841217e+00	0.074000	0.343000	0.044000	0.119000	0.127000	0.598000	9.942841e-01	0.211000	5.588735e-03	0.228000	9.925564e-01	0.215000	1.353353e-02	0.185000	1.394569e-02	0.272000	1.200248e+00	0.238000
321000000	0.241000	1.804758e+00	0.133000	0.360000	0.083000	0.009000	0.011000	0.631000	9.942841e-01	0.286000	5.316169e-03	0.254000	9.826803e-01	0.259000	9.071795e-03	0.295000	6.392786e-03	0.240000	1.394490e+00	0.354000	5.475501e-03	0.246000	5.947743e-01	0.000021	0.000003	0.000000	0.020207	0.000134	0.062766	0.234000	1.804758e+00	0.096000	0.338000	0.046000	0.119000	0.106000	0.597000	9.942841e-01	0.287000	5.644903e-03	0.230000	9.729024e-01	0.117000	1.236871e-02	0.138000	1.313355e-02	0.250000	1.176482e+00	0.278000
321500000	0.261000	1.804758e+00	0.094000	0.384000	0.049000	0.004000	0.003000	0.618000	9.942841e-01	0.325000	5.478071e-03	0.240000	9.826803e-01	0.428000	9.162968e-03	0.232000	6.521929e-03	0.232000	1.394490e+00	0.313000	5.475501e-03	0.257000	6.252690e-01	0.000020	0.000003	0.000000	0.020178	0.000134	0.062669	0.245000	1.786801e+00	0.095000	0.413000	0.058000	0.148000	0.144000	0.608000	9.942841e-01	0.187000	5.423563e-03	0.254000	9.632219e-01	0.212000	1.300287e-02	0.233000	1.408584e-02	0.248000	1.176482e+00	0.243000
322000000	0.277000	1.804758e+00	0.107000	0.344000	0.077000	0.007000	0.007000	0.629000	9.942841e-01	0.260000	5.588735e-03	0.256000	9.729024e-01	0.319000	9.926125e-03	0.238000	6.856315e-03	0.256000	1.436958e+00	0.394000	5.475501e-03	0.239000	5.829970e-01	0.000020	0.000003	0.000000	0.020225	0.000133	0.062572	0.287000	1.786801e+00	0.128000	0.358000	0.070000	0.129000	0.131000	0.605000	9.942841e-01	0.249000	5.056897e-03	0.233000	9.632219e-01	0.210000	1.326555e-02	0.205000	1.408584e-02	0.234000	1.164776e+00	0.239000
322500000	0.246000	1.822897e+00	0.094000	0.352000	0.057000	0.002000	0.003000	0.638000	9.942841e-01	0.280000	5.533126e-03	0.244000	9.729024e-01	0.341000	1.002588e-02	0.223000	6.856315e-03	0.243000	1.353276e+00	0.367000	5.475501e-03	0.244000	5.829970e-01	0.000020	0.000003	0.000000	0.020496	0.000133	0.062475	0.237000	1.786801e+00	0.096000	0.336000	0.038000	0.130000	0.115000	0.607000	9.942841e-01	0.309000	5.159053e-03	0.212000	1.002532e+00	0.085000	1.236871e-02	0.121000	1.326555e-02	0.274000	1.188306e+00	0.267000
323000000	0.242000	1.786801e+00	0.108000	0.302000	0.072000	0.005000	0.008000	0.621000	9.942841e-01	0.231000	5.644903e-03	0.241000	9.826803e-01	0.094000	9.827359e-03	0.316000	6.788094e-03	0.252000	1.380614e+00	0.393000	5.475501e-03	0.247000	6.007519e-01	0.000020	0.000003	0.000000	0.020865	0.000133	0.062378	0.262000	1.786801e+00	0.073000	0.294000	0.032000	0.155000	0.149000	0.650000	9.942841e-01	0.238000	5.006580e-03	0.258000	9.536377e-01	0.291000	1.212380e-02	0.244000	1.236871e-02	0.247000	1.164776e+00	0.265000
323500000	0.255000	1.822897e+00	0.111000	0.341000	0.062000	0.012000	0.014000	0.632000	9.942841e-01	0.260000	5.533126e-03	0.259000	9.632219e-01	0.267000	9.442022e-03	0.282000	6.266200e-03	0.224000	1.339811e+00	0.381000	5.475501e-03	0.265000	5.888562e-01	0.000020	0.000003	0.000000	0.021288	0.000133	0.062282	0.253000	1.786801e+00	0.097000	0.397000	0.046000	0.137000	0.135000	0.621000	9.942841e-01	0.223000	4.907443e-03	0.247000	9.729024e-01	0.338000	1.212380e-02	0.334000	1.188373e-02	0.257000	1.153186e+00	0.287000
324000000	0.264000	1.822897e+00	0.092000	0.384000	0.054000	0.010000	0.008000	0.633000	9.942841e-01	0.212000	5.369598e-03	0.244000	1.002532e+00	0.354000	9.926125e-03	0.312000	6.720551e-03	0.264000	1.339811e+00	0.379000	5.475501e-03	0.221000	5.829970e-01	0.000020	0.000003	0.000000	0.021289	0.000133	0.062186	0.243000	1.751420e+00	0.084000	0.285000	0.048000	0.103000	0.088000	0.640000	9.942841e-01	0.227000	4.858613e-03	0.251000	1.002532e+00	0.070000	1.200316e-02	0.090000	1.176548e-02	0.246000	1.176482e+00	0.261000
324500000	0.228000	1.822897e+00	0.082000	0.390000	0.045000	0.000000	0.000000	0.618000	9.942841e-01	0.209000	5.478071e-03	0.267000	9.925564e-01	0.094000	9.348073e-03	0.126000	6.266200e-03	0.250000	1.366877e+00	0.198000	5.475501e-03	0.241000	5.829970e-01	0.000020	0.000003	0.000000	0.021373	0.000132	0.062092	0.268000	1.786801e+00	0.093000	0.236000	0.063000	0.138000	0.119000	0.636000	9.942841e-01	0.314000	4.858613e-03	0.262000	9.632219e-01	0.220000	1.108032e-02	0.213000	1.130415e-02	0.256000	1.176482e+00	0.310000
325000000	0.236000	1.822897e+00	0.127000	0.337000	0.068000	0.002000	0.003000	0.592000	9.942841e-01	0.337000	5.644903e-03	0.271000	9.632219e-01	0.204000	8.892162e-03	0.219000	6.020499e-03	0.240000	1.380614e+00	0.230000	5.475501e-03	0.255000	5.829970e-01	0.000020	0.000003	0.000000	0.021494	0.000132	0.062067	0.267000	1.804758e+00	0.105000	0.278000	0.068000	0.097000	0.101000	0.633000	9.942841e-01	0.172000	5.159053e-03	0.256000	9.536377e-01	0.025000	9.926125e-03	0.026000	1.053992e-02	0.244000	1.119104e+00	0.262000
325500000	0.242000	1.786801e+00	0.119000	0.355000	0.054000	0.003000	0.005000	0.627000	9.942841e-01	0.353000	5.316169e-03	0.250000	9.632219e-01	0.134000	8.374323e-03	0.172000	5.784432e-03	0.243000	1.353276e+00	0.225000	5.475501e-03	0.268000	5.829970e-01	0.000020	0.000003	0.000000	0.021466	0.000132	0.062229	0.255000	1.804758e+00	0.104000	0.286000	0.044000	0.145000	0.131000	0.580000	9.942841e-01	0.248000	4.907443e-03	0.243000	9.729024e-01	0.293000	9.536916e-03	0.201000	1.012665e-02	0.250000	1.188306e+00	0.209000
326000000	0.255000	1.804758e+00	0.103000	0.381000	0.045000	0.005000	0.001000	0.623000	9.942841e-01	0.330000	5.210902e-03	0.223000	9.826803e-01	0.169000	8.126824e-03	0.287000	5.502322e-03	0.250000	1.326480e+00	0.234000	5.475501e-03	0.250000	5.829970e-01	0.000020	0.000003	0.000000	0.021434	0.000132	0.062211	0.262000	1.769022e+00	0.081000	0.337000	0.049000	0.134000	0.137000	0.590000	9.942841e-01	0.303000	5.006580e-03	0.243000	9.441488e-01	0.201000	1.022842e-02	0.385000	1.064585e-02	0.246000	1.188306e+00	0.305000
326500000	0.261000	1.804758e+00	0.095000	0.384000	0.091000	0.007000	0.007000	0.602000	9.942841e-01	0.236000	5.056897e-03	0.254000	9.729024e-01	0.527000	8.126824e-03	0.460000	5.502322e-03	0.265000	1.380614e+00	0.146000	5.475501e-03	0.273000	5.829970e-01	0.000020	0.000003	0.000000	0.021402	0.000132	0.062120	0.267000	1.804758e+00	0.075000	0.356000	0.024000	0.154000	0.104000	0.606000	9.942841e-01	0.233000	5.056897e-03	0.230000	9.347544e-01	0.307000	1.022842e-02	0.310000	1.153251e-02	0.274000	1.188306e+00	0.296000
327000000	0.271000	1.804758e+00	0.133000	0.319000	0.070000	0.002000	0.000000	0.650000	9.942841e-01	0.353000	5.263273e-03	0.248000	9.729024e-01	0.296000	8.208500e-03	0.306000	5.557621e-03	0.244000	1.422660e+00	0.189000	5.475501e-03	0.273000	5.829970e-01	0.000020	0.000003	0.000000	0.021372	0.000131	0.062026	0.254000	1.841217e+00	0.099000	0.373000	0.022000	0.116000	0.125000	0.629000	9.942841e-01	0.278000	5.263273e-03	0.237000	9.925564e-01	0.152000	1.075284e-02	0.207000	1.164842e-02	0.236000	1.176482e+00	0.323000
327500000	0.267000	1.804758e+00	0.121000	0.314000	0.070000	0.000000	0.004000	0.627000	9.942841e-01	0.288000	5.210902e-03	0.265000	9.826803e-01	0.390000	8.374323e-03	0.354000	5.669893e-03	0.250000	1.422660e+00	0.274000	5.475501e-03	0.241000	5.829970e-01	0.000020	0.000003	0.000000	0.021719	0.000131	0.061931	0.255000	1.804758e+00	0.107000	0.422000	0.044000	0.136000	0.136000	0.639000	9.942841e-01	0.159000	5.056897e-03	0.283000	9.441488e-01	0.271000	1.033122e-02	0.260000	1.164842e-02	0.234000	1.176482e+00	0.321000
328000000	0.269000	1.878412e+00	0.107000	0.362000	0.053000	0.006000	0.010000	0.592000	9.942841e-01	0.274000	5.701635e-03	0.271000	9.632219e-01	0.301000	8.458486e-03	0.283000	5.842567e-03	0.256000	1.422660e+00	0.291000	5.475501e-03	0.266000	5.829970e-01	0.000020	0.000003	0.000000	0.022083	0.000131	0.061836	0.250000	1.786801e+00	0.103000	0.355000	0.058000	0.109000	0.111000	0.618000	9.942841e-01	0.249000	5.107719e-03	0.243000	9.632219e-01	0.258000	1.043505e-02	0.235000	1.212380e-02	0.231000	1.130351e+00	0.286000
328500000	0.221000	1.841217e+00	0.075000	0.322000	0.052000	0.004000	0.002000	0.590000	9.942841e-01	0.214000	5.588735e-03	0.251000	1.002532e+00	0.181000	8.045961e-03	0.339000	5.613476e-03	0.273000	1.408505e+00	0.210000	5.475501e-03	0.233000	5.829970e-01	0.000020	0.000003	0.000000	0.022272	0.000131	0.061742	0.227000	1.786801e+00	0.076000	0.313000	0.041000	0.110000	0.117000	0.607000	9.942841e-01	0.259000	5.006580e-03	0.248000	9.536377e-01	0.151000	1.043505e-02	0.153000	1.176548e-02	0.223000	1.164776e+00	0.261000
329000000	0.241000	1.822897e+00	0.126000	0.380000	0.077000	0.005000	0.003000	0.629000	9.942841e-01	0.248000	5.159053e-03	0.288000	9.729024e-01	0.297000	8.892162e-03	0.332000	5.901285e-03	0.244000	1.380614e+00	0.232000	5.475501e-03	0.256000	5.829970e-01	0.000020	0.000003	0.000000	0.022238	0.000131	0.061710	0.280000	1.786801e+00	0.104000	0.350000	0.059000	0.138000	0.127000	0.633000	9.942841e-01	0.225000	5.056897e-03	0.269000	9.925564e-01	0.401000	1.119167e-02	0.242000	1.200316e-02	0.271000	1.188306e+00	0.253000
329500000	0.249000	1.822897e+00	0.123000	0.379000	0.065000	0.003000	0.002000	0.628000	9.942841e-01	0.349000	5.316169e-03	0.284000	9.536377e-01	0.194000	8.803683e-03	0.332000	6.020499e-03	0.254000	1.436958e+00	0.163000	5.475501e-03	0.233000	5.829970e-01	0.000020	0.000003	0.000000	0.022269	0.000130	0.061620	0.259000	1.822897e+00	0.056000	0.299000	0.039000	0.141000	0.140000	0.590000	9.942841e-01	0.276000	4.956763e-03	0.257000	9.826803e-01	0.264000	1.119167e-02	0.175000	1.188373e-02	0.257000	1.188306e+00	0.223000
330000000	0.256000	1.822897e+00	0.133000	0.377000	0.057000	0.001000	0.001000	0.634000	9.942841e-01	0.273000	5.644903e-03	0.238000	9.254534e-01	0.328000	8.803683e-03	0.217000	5.726876e-03	0.222000	1.408505e+00	0.191000	5.475501e-03	0.266000	5.829970e-01	0.000020	0.000003	0.000000	0.022293	0.000130	0.061527	0.263000	1.822897e+00	0.098000	0.312000	0.053000	0.130000	0.125000	0.579000	9.942841e-01	0.280000	5.210902e-03	0.223000	1.002532e+00	0.276000	1.141776e-02	0.273000	1.261858e-02	0.246000	1.153186e+00	0.280000
330500000	0.267000	1.786801e+00	0.104000	0.368000	0.062000	0.003000	0.002000	0.620000	9.942841e-01	0.247000	5.369598e-03	0.240000	9.632219e-01	0.384000	9.536916e-03	0.321000	6.081006e-03	0.226000	1.422660e+00	0.241000	5.475501e-03	0.235000	5.829970e-01	0.000020	0.000003	0.000000	0.022259	0.000130	0.061607	0.282000	1.822897e+00	0.102000	0.292000	0.072000	0.127000	0.132000	0.562000	9.942841e-01	0.222000	5.210902e-03	0.244000	9.632219e-01	0.164000	1.176548e-02	0.262000	1.300287e-02	0.237000	1.153186e+00	0.306000
331000000	0.249000	1.822897e+00	0.144000	0.384000	0.078000	0.004000	0.005000	0.658000	9.942841e-01	0.253000	5.588735e-03	0.223000	9.729024e-01	0.386000	9.827359e-03	0.393000	6.521929e-03	0.249000	1.394490e+00	0.188000	5.475501e-03	0.235000	5.829970e-01	0.000020	0.000003	0.000000	0.022227	0.000130	0.061727	0.250000	1.769022e+00	0.091000	0.339000	0.048000	0.150000	0.153000	0.583000	9.942841e-01	0.289000	5.006580e-03	0.238000	9.536377e-01	0.071000	1.141776e-02	0.266000	1.326555e-02	0.241000	1.153186e+00	0.269000
331500000	0.242000	1.822897e+00	0.087000	0.311000	0.039000	0.003000	0.002000	0.645000	9.942841e-01	0.225000	5.210902e-03	0.217000	9.536377e-01	0.157000	9.255058e-03	0.254000	6.266200e-03	0.273000	1.394490e+00	0.172000	5.475501e-03	0.244000	5.829970e-01	0.000020	0.000003	0.000000	0.022201	0.000130	0.061635	0.255000	1.804758e+00	0.073000	0.285000	0.061000	0.122000	0.125000	0.614000	9.942841e-01	0.291000	4.956763e-03	0.244000	9.536377e-01	0.185000	1.212380e-02	0.205000	1.394569e-02	0.237000	1.188306e+00	0.298000
332000000	0.261000	1.841217e+00	0.127000	0.357000	0.075000	0.004000	0.007000	0.653000	9.942841e-01	0.212000	5.107719e-03	0.246000	9.441488e-01	0.228000	9.348073e-03	0.198000	6.203851e-03	0.221000	1.436958e+00	0.182000	5.475501e-03	0.217000	5.829970e-01	0.000020	0.000003	0.000000	0.022167	0.000129	0.061543	0.245000	1.769022e+00	0.102000	0.293000	0.058000	0.124000	0.123000	0.608000	9.942841e-01	0.287000	4.858613e-03	0.218000	9.632219e-01	0.481000	1.261858e-02	0.315000	1.422741e-02	0.248000	1.164776e+00	0.305000
332500000	0.256000	1.841217e+00	0.133000	0.379000	0.065000	0.002000	0.001000	0.649000	9.942841e-01	0.239000	5.423563e-03	0.234000	9.441488e-01	0.098000	1.012665e-02	0.208000	6.720551e-03	0.235000	1.408505e+00	0.198000	5.475501e-03	0.259000	5.829970e-01	0.000020	0.000003	0.000000	0.022186	0.000129	0.061452	0.264000	1.769022e+00	0.109000	0.280000	0.062000	0.144000	0.141000	0.634000	9.942841e-01	0.273000	4.907443e-03	0.246000	9.632219e-01	0.493000	1.274540e-02	0.336000	1.353353e-02	0.235000	1.164776e+00	0.328000
333000000	0.237000	1.769022e+00	0.106000	0.336000	0.073000	0.002000	0.001000	0.626000	9.942841e-01	0.238000	5.478071e-03	0.264000	9.536377e-01	0.094000	9.255058e-03	0.182000	6.720551e-03	0.233000	1.408505e+00	0.128000	5.475501e-03	0.265000	5.829970e-01	0.000020	0.000003	0.000000	0.022376	0.000129	0.061361	0.287000	1.804758e+00	0.085000	0.319000	0.047000	0.141000	0.152000	0.600000	9.942841e-01	0.243000	4.810269e-03	0.234000	9.729024e-01	0.233000	1.300287e-02	0.211000	1.353353e-02	0.279000	1.200248e+00	0.225000
333500000	0.258000	1.769022e+00	0.109000	0.351000	0.068000	0.001000	0.002000	0.636000	9.942841e-01	0.256000	5.423563e-03	0.247000	9.729024e-01	0.205000	9.255058e-03	0.272000	6.925223e-03	0.250000	1.394490e+00	0.252000	5.475501e-03	0.243000	5.829970e-01	0.000020	0.000003	0.000000	0.022374	0.000129	0.061388	0.251000	1.841217e+00	0.077000	0.281000	0.072000	0.170000	0.169000	0.622000	9.942841e-01	0.310000	5.056897e-03	0.250000	9.536377e-01	0.314000	1.339887e-02	0.331000	1.451482e-02	0.274000	1.153186e+00	0.295000
334000000	0.254000	1.804758e+00	0.093000	0.337000	0.050000	0.007000	0.005000	0.625000	9.942841e-01	0.279000	5.533126e-03	0.272000	9.441488e-01	0.365000	9.071795e-03	0.267000	6.392786e-03	0.219000	1.366877e+00	0.220000	5.475501e-03	0.249000	5.829970e-01	0.000020	0.000003	0.000000	0.022340	0.000129	0.061612	0.246000	1.804758e+00	0.118000	0.348000	0.044000	0.112000	0.103000	0.633000	9.942841e-01	0.234000	5.263273e-03	0.248000	9.826803e-01	0.133000	1.339887e-02	0.135000	1.480804e-02	0.240000	1.153186e+00	0.274000
334500000	0.252000	1.804758e+00	0.110000	0.386000	0.066000	0.008000	0.007000	0.625000	9.942841e-01	0.206000	5.533126e-03	0.228000	9.441488e-01	0.364000	8.803683e-03	0.302000	6.329177e-03	0.279000	1.366877e+00	0.276000	5.475501e-03	0.253000	5.829970e-01	0.000020	0.000003	0.000000	0.022308	0.000128	0.061559	0.246000	1.822897e+00	0.128000	0.325000	0.059000	0.104000	0.115000	0.596000	9.942841e-01	0.210000	5.159053e-03	0.260000	9.826803e-01	0.344000	1.300287e-02	0.250000	1.466070e-02	0.254000	1.224495e+00	0.298000
335000000	0.260000	1.822897e+00	0.095000	0.332000	0.061000	0.003000	0.002000	0.635000	9.942841e-01	0.317000	5.478071e-03	0.247000	9.729024e-01	0.146000	8.981529e-03	0.207000	6.457035e-03	0.260000	1.394490e+00	0.143000	5.475501e-03	0.235000	5.829970e-01	0.000020	0.000003	0.000000	0.022275	0.000128	0.061722	0.281000	1.859721e+00	0.127000	0.390000	0.086000	0.143000	0.123000	0.634000	9.942841e-01	0.303000	5.423563e-03	0.250000	9.536377e-01	0.257000	1.326555e-02	0.349000	1.408584e-02	0.232000	1.249231e+00	0.287000
335500000	0.237000	1.822897e+00	0.091000	0.310000	0.055000	0.009000	0.002000	0.623000	9.942841e-01	0.248000	5.478071e-03	0.227000	9.925564e-01	0.209000	8.892162e-03	0.235000	6.266200e-03	0.243000	1.380614e+00	0.259000	5.475501e-03	0.259000	5.829970e-01	0.000020	0.000003	0.000000	0.022243	0.000128	0.061876	0.276000	1.859721e+00	0.097000	0.320000	0.045000	0.120000	0.135000	0.611000	9.942841e-01	0.254000	5.644903e-03	0.228000	9.536377e-01	0.256000	1.339887e-02	0.170000	1.339887e-02	0.286000	1.236801e+00	0.271000
336000000	0.254000	1.822897e+00	0.131000	0.283000	0.077000	0.009000	0.007000	0.588000	9.942841e-01	0.238000	5.588735e-03	0.243000	9.729024e-01	0.422000	9.071795e-03	0.344000	6.521929e-03	0.255000	1.380614e+00	0.174000	5.475501e-03	0.270000	5.829970e-01	0.000020	0.000003	0.000000	0.022210	0.000128	0.061849	0.231000	1.859721e+00	0.104000	0.355000	0.063000	0.112000	0.107000	0.630000	9.942841e-01	0.264000	5.369598e-03	0.269000	9.441488e-01	0.112000	1.339887e-02	0.055000	1.339887e-02	0.262000	1.236801e+00	0.281000
336500000	0.235000	1.786801e+00	0.132000	0.416000	0.074000	0.004000	0.003000	0.594000	9.942841e-01	0.186000	5.644903e-03	0.265000	9.632219e-01	0.411000	9.442022e-03	0.406000	6.587475e-03	0.312000	1.408505e+00	0.130000	5.475501e-03	0.268000	5.829970e-01	0.000020	0.000003	0.000000	0.022177	0.000128	0.062141	0.258000	1.897290e+00	0.090000	0.276000	0.063000	0.137000	0.134000	0.620000	9.942841e-01	0.183000	5.369598e-03	0.256000	9.826803e-01	0.194000	1.353353e-02	0.177000	1.313355e-02	0.222000	1.212311e+00	0.267000
337000000	0.250000	1.822897e+00	0.118000	0.355000	0.052000	0.001000	0.002000	0.637000	9.942841e-01	0.264000	5.758937e-03	0.239000	9.632219e-01	0.169000	8.981529e-03	0.226000	6.587475e-03	0.259000	1.422660e+00	0.203000	5.475501e-03	0.247000	5.829970e-01	0.000020	0.000003	0.000000	0.022145	0.000127	0.062282	0.238000	1.859721e+00	0.084000	0.338000	0.046000	0.151000	0.164000	0.580000	9.942841e-01	0.262000	5.369598e-03	0.241000	1.002532e+00	0.222000	1.300287e-02	0.281000	1.300287e-02	0.254000	1.224495e+00	0.265000
337500000	0.260000	1.822897e+00	0.086000	0.320000	0.047000	0.002000	0.002000	0.594000	9.942841e-01	0.233000	5.758937e-03	0.224000	9.925564e-01	0.144000	8.981529e-03	0.161000	6.788094e-03	0.282000	1.451400e+00	0.116000	5.475501e-03	0.275000	5.829970e-01	0.000020	0.000003	0.000000	0.022112	0.000127	0.062255	0.236000	1.841217e+00	0.101000	0.313000	0.034000	0.139000	0.155000	0.588000	9.942841e-01	0.340000	5.423563e-03	0.265000	9.729024e-01	0.417000	1.313355e-02	0.513000	1.380692e-02	0.224000	1.200248e+00	0.283000
338000000	0.226000	1.769022e+00	0.103000	0.305000	0.043000	0.002000	0.001000	0.636000	9.942841e-01	0.205000	5.478071e-03	0.225000	9.536377e-01	0.304000	9.827359e-03	0.256000	7.207846e-03	0.238000	1.510633e+00	0.165000	5.475501e-03	0.248000	5.829970e-01	0.000019	0.000003	0.000000	0.022080	0.000127	0.062198	0.252000	1.841217e+00	0.103000	0.286000	0.054000	0.144000	0.148000	0.623000	9.942841e-01	0.203000	5.533126e-03	0.250000	9.632219e-01	0.169000	1.339887e-02	0.200000	1.394569e-02	0.245000	1.212311e+00	0.298000
338500000	0.245000	1.804758e+00	0.110000	0.388000	0.063000	0.010000	0.009000	0.628000	9.942841e-01	0.246000	5.263273e-03	0.267000	9.441488e-01	0.308000	9.632764e-03	0.269000	6.925223e-03	0.236000	1.436958e+00	0.228000	5.475501e-03	0.256000	5.829970e-01	0.000019	0.000003	0.000000	0.022049	0.000127	0.062427	0.252000	1.878412e+00	0.095000	0.276000	0.038000	0.131000	0.151000	0.644000	9.942841e-01	0.230000	5.369598e-03	0.254000	9.826803e-01	0.149000	1.380692e-02	0.161000	1.366954e-02	0.259000	1.212311e+00	0.261000
339000000	0.241000	1.804758e+00	0.117000	0.314000	0.048000	0.001000	0.003000	0.616000	9.942841e-01	0.233000	5.210902e-03	0.265000	1.002532e+00	0.216000	9.729575e-03	0.153000	6.994822e-03	0.240000	1.380614e+00	0.229000	5.475501e-03	0.252000	5.829970e-01	0.000019	0.000003	0.000000	0.022052	0.000127	0.062349	0.254000	1.878412e+00	0.116000	0.354000	0.064000	0.109000	0.103000	0.620000	9.942841e-01	0.276000	5.588735e-03	0.238000	9.536377e-01	0.121000	1.274540e-02	0.173000	1.287349e-02	0.278000	1.188306e+00	0.306000
339500000	0.238000	1.733993e+00	0.117000	0.390000	0.056000	0.006000	0.005000	0.655000	9.942841e-01	0.256000	5.316169e-03	0.277000	9.632219e-01	0.341000	9.729575e-03	0.330000	6.925223e-03	0.255000	1.408505e+00	0.283000	5.475501e-03	0.261000	5.829970e-01	0.000019	0.000003	0.000000	0.022044	0.000127	0.062258	0.267000	1.878412e+00	0.115000	0.324000	0.054000	0.109000	0.102000	0.602000	9.942841e-01	0.211000	5.423563e-03	0.266000	9.925564e-01	0.092000	1.261858e-02	0.140000	1.249302e-02	0.234000	1.176482e+00	0.263000
340000000	0.270000	1.769022e+00	0.139000	0.357000	0.066000	0.006000	0.006000	0.621000	9.942841e-01	0.142000	5.478071e-03	0.258000	9.925564e-01	0.374000	9.729575e-03	0.217000	6.925223e-03	0.227000	1.394490e+00	0.297000	5.475501e-03	0.240000	5.829970e-01	0.000019	0.000003	0.000000	0.022013	0.000126	0.062170	0.250000	1.841217e+00	0.080000	0.315000	0.058000	0.115000	0.092000	0.624000	9.942841e-01	0.232000	5.210902e-03	0.235000	9.729024e-01	0.138000	1.164842e-02	0.172000	1.188373e-02	0.226000	1.153186e+00	0.285000
340500000	0.237000	1.769022e+00	0.133000	0.317000	0.079000	0.005000	0.003000	0.605000	9.942841e-01	0.159000	5.478071e-03	0.258000	9.925564e-01	0.246000	9.442022e-03	0.195000	6.720551e-03	0.227000	1.422660e+00	0.315000	5.475501e-03	0.238000	5.829970e-01	0.000019	0.000003	0.000000	0.021982	0.000126	0.062082	0.237000	1.822897e+00	0.113000	0.349000	0.058000	0.114000	0.128000	0.615000	9.942841e-01	0.296000	5.210902e-03	0.251000	9.632219e-01	0.142000	1.141776e-02	0.279000	1.188373e-02	0.247000	1.176482e+00	0.286000
341000000	0.268000	1.822897e+00	0.066000	0.284000	0.028000	0.008000	0.008000	0.623000	9.942841e-01	0.203000	5.210902e-03	0.238000	9.441488e-01	0.291000	9.632764e-03	0.400000	7.136127e-03	0.265000	1.366877e+00	0.390000	5.475501e-03	0.283000	5.829970e-01	0.000019	0.000003	0.000000	0.021949	0.000126	0.062058	0.235000	1.822897e+00	0.099000	0.327000	0.071000	0.118000	0.128000	0.624000	9.942841e-01	0.246000	5.159053e-03	0.248000	1.012607e+00	0.113000	1.153251e-02	0.124000	1.200316e-02	0.246000	1.188306e+00	0.265000
341500000	0.264000	1.859721e+00	0.114000	0.349000	0.060000	0.003000	0.002000	0.623000	9.942841e-01	0.273000	5.210902e-03	0.263000	9.632219e-01	0.222000	8.981529e-03	0.192000	6.856315e-03	0.259000	1.394490e+00	0.366000	5.475501e-03	0.246000	5.829970e-01	0.000019	0.000003	0.000000	0.021918	0.000126	0.062128	0.270000	1.822897e+00	0.104000	0.356000	0.040000	0.121000	0.094000	0.614000	9.942841e-01	0.221000	5.056897e-03	0.249000	9.536377e-01	0.100000	1.108032e-02	0.112000	1.153251e-02	0.251000	1.164776e+00	0.315000
342000000	0.217000	1.822897e+00	0.105000	0.391000	0.055000	0.002000	0.002000	0.634000	9.942841e-01	0.210000	5.263273e-03	0.251000	9.826803e-01	0.137000	8.629359e-03	0.265000	6.788094e-03	0.236000	1.380614e+00	0.235000	5.475501e-03	0.259000	5.829970e-01	0.000019	0.000003	0.000000	0.021889	0.000126	0.062044	0.266000	1.859721e+00	0.104000	0.307000	0.053000	0.144000	0.147000	0.625000	9.942841e-01	0.188000	5.107719e-03	0.259000	9.632219e-01	0.394000	1.153251e-02	0.200000	1.236871e-02	0.260000	1.119104e+00	0.251000
342500000	0.262000	1.822897e+00	0.082000	0.282000	0.042000	0.007000	0.002000	0.611000	9.942841e-01	0.257000	5.263273e-03	0.258000	9.925564e-01	0.471000	8.892162e-03	0.400000	7.065121e-03	0.239000	1.326480e+00	0.247000	5.475501e-03	0.251000	5.829970e-01	0.000019	0.000003	0.000000	0.021863	0.000125	0.061953	0.262000	1.859721e+00	0.095000	0.376000	0.047000	0.155000	0.154000	0.583000	9.942841e-01	0.293000	4.907443e-03	0.253000	9.441488e-01	0.461000	1.188373e-02	0.378000	1.287349e-02	0.274000	1.141712e+00	0.258000
343000000	0.250000	1.822897e+00	0.128000	0.363000	0.062000	0.001000	0.001000	0.615000	9.942841e-01	0.182000	5.316169e-03	0.241000	9.729024e-01	0.105000	9.255058e-03	0.247000	6.994822e-03	0.247000	1.326480e+00	0.189000	5.475501e-03	0.235000	5.829970e-01	0.000019	0.000003	0.000000	0.021831	0.000125	0.061863	0.222000	1.841217e+00	0.101000	0.336000	0.065000	0.129000	0.118000	0.602000	9.942841e-01	0.184000	4.668104e-03	0.254000	9.826803e-01	0.341000	1.287349e-02	0.310000	1.380692e-02	0.244000	1.107969e+00	0.275000
343500000	0.256000	1.822897e+00	0.136000	0.342000	0.078000	0.010000	0.010000	0.645000	9.942841e-01	0.295000	5.210902e-03	0.258000	9.826803e-01	0.259000	8.803683e-03	0.274000	6.856315e-03	0.255000	1.394490e+00	0.348000	5.475501e-03	0.268000	5.829970e-01	0.000019	0.000003	0.000000	0.021800	0.000125	0.061773	0.265000	1.841217e+00	0.099000	0.314000	0.049000	0.139000	0.152000	0.593000	9.942841e-01	0.283000	4.575669e-03	0.235000	9.925564e-01	0.067000	1.224564e-02	0.155000	1.326555e-02	0.260000	1.130351e+00	0.252000
344000000	0.261000	1.859721e+00	0.121000	0.335000	0.078000	0.005000	0.005000	0.597000	9.942841e-01	0.208000	5.210902e-03	0.257000	9.632219e-01	0.315000	9.348073e-03	0.243000	6.856315e-03	0.234000	1.394490e+00	0.400000	5.475501e-03	0.280000	5.829970e-01	0.000019	0.000003	0.000000	0.021775	0.000125	0.061684	0.259000	1.841217e+00	0.122000	0.359000	0.066000	0.132000	0.121000	0.595000	9.942841e-01	0.310000	4.810269e-03	0.273000	9.536377e-01	0.356000	1.274540e-02	0.312000	1.437039e-02	0.265000	1.200248e+00	0.312000
344500000	0.257000	1.841217e+00	0.109000	0.390000	0.075000	0.011000	0.011000	0.619000	9.942841e-01	0.222000	5.056897e-03	0.239000	9.729024e-01	0.417000	9.162968e-03	0.267000	7.207846e-03	0.273000	1.394490e+00	0.569000	5.475501e-03	0.249000	5.829970e-01	0.000019	0.000003	0.000000	0.021743	0.000125	0.061597	0.261000	1.841217e+00	0.117000	0.272000	0.053000	0.141000	0.136000	0.606000	9.942841e-01	0.272000	4.810269e-03	0.282000	9.632219e-01	0.397000	1.287349e-02	0.263000	1.422741e-02	0.272000	1.188306e+00	0.230000
345000000	0.236000	1.804758e+00	0.123000	0.385000	0.076000	0.012000	0.008000	0.665000	9.942841e-01	0.272000	5.159053e-03	0.252000	9.729024e-01	0.262000	9.255058e-03	0.165000	7.353454e-03	0.259000	1.380614e+00	0.679000	5.475501e-03	0.261000	5.829970e-01	0.000019	0.000003	0.000000	0.021756	0.000125	0.061508	0.249000	1.841217e+00	0.122000	0.401000	0.067000	0.116000	0.120000	0.604000	9.942841e-01	0.183000	4.575669e-03	0.266000	9.826803e-01	0.124000	1.164842e-02	0.137000	1.339887e-02	0.270000	1.212311e+00	0.258000
345500000	0.244000	1.841217e+00	0.099000	0.246000	0.068000	0.007000	0.008000	0.638000	9.942841e-01	0.224000	5.107719e-03	0.264000	9.632219e-01	0.093000	9.255058e-03	0.200000	7.427358e-03	0.240000	1.408505e+00	0.636000	5.475501e-03	0.276000	5.829970e-01	0.000019	0.000003	0.000000	0.021750	0.000124	0.061429	0.237000	1.804758e+00	0.139000	0.310000	0.062000	0.150000	0.127000	0.619000	9.942841e-01	0.297000	4.762406e-03	0.224000	9.536377e-01	0.194000	1.153251e-02	0.228000	1.300287e-02	0.250000	1.236801e+00	0.204000
346000000	0.249000	1.804758e+00	0.129000	0.392000	0.079000	0.006000	0.006000	0.640000	9.942841e-01	0.295000	5.316169e-03	0.267000	9.826803e-01	0.148000	8.629359e-03	0.171000	6.856315e-03	0.246000	1.353276e+00	0.551000	5.475501e-03	0.245000	5.829970e-01	0.000019	0.000003	0.000000	0.021744	0.000124	0.061347	0.256000	1.822897e+00	0.126000	0.348000	0.060000	0.145000	0.140000	0.556000	9.942841e-01	0.286000	4.907443e-03	0.253000	9.925564e-01	0.273000	1.224564e-02	0.253000	1.380692e-02	0.257000	1.224495e+00	0.259000
346500000	0.258000	1.804758e+00	0.129000	0.296000	0.067000	0.024000	0.021000	0.600000	9.942841e-01	0.285000	5.423563e-03	0.268000	9.536377e-01	0.325000	8.981529e-03	0.270000	6.856315e-03	0.237000	1.366877e+00	0.503000	5.475501e-03	0.249000	5.829970e-01	0.000019	0.000003	0.000000	0.021809	0.000124	0.061259	0.260000	1.859721e+00	0.100000	0.347000	0.044000	0.127000	0.128000	0.638000	9.942841e-01	0.300000	4.810269e-03	0.251000	9.729024e-01	0.355000	1.212380e-02	0.307000	1.313355e-02	0.231000	1.200248e+00	0.278000
347000000	0.246000	1.804758e+00	0.089000	0.287000	0.041000	0.016000	0.014000	0.649000	9.942841e-01	0.255000	5.369598e-03	0.258000	9.925564e-01	0.390000	8.716085e-03	0.308000	6.521929e-03	0.257000	1.394490e+00	0.479000	5.475501e-03	0.250000	5.829970e-01	0.000019	0.000003	0.000000	0.021798	0.000124	0.061179	0.230000	1.822897e+00	0.090000	0.302000	0.052000	0.134000	0.124000	0.639000	9.942841e-01	0.342000	4.858613e-03	0.304000	9.826803e-01	0.242000	1.287349e-02	0.233000	1.394569e-02	0.238000	1.164776e+00	0.324000
347500000	0.278000	1.822897e+00	0.104000	0.306000	0.050000	0.006000	0.005000	0.639000	9.942841e-01	0.362000	5.701635e-03	0.249000	9.632219e-01	0.377000	8.543495e-03	0.237000	6.521929e-03	0.244000	1.394490e+00	0.438000	5.475501e-03	0.281000	5.829970e-01	0.000019	0.000003	0.000000	0.021767	0.000124	0.061224	0.245000	1.822897e+00	0.094000	0.344000	0.070000	0.129000	0.137000	0.580000	9.942841e-01	0.264000	5.263273e-03	0.239000	9.632219e-01	0.293000	1.313355e-02	0.244000	1.408584e-02	0.270000	1.164776e+00	0.298000
348000000	0.262000	1.859721e+00	0.107000	0.331000	0.052000	0.013000	0.009000	0.634000	9.942841e-01	0.284000	5.875276e-03	0.241000	9.632219e-01	0.282000	9.255058e-03	0.167000	6.856315e-03	0.240000	1.366877e+00	0.297000	5.475501e-03	0.281000	5.829970e-01	0.000019	0.000003	0.000000	0.021736	0.000123	0.061333	0.222000	1.786801e+00	0.093000	0.318000	0.048000	0.160000	0.155000	0.596000	9.942841e-01	0.321000	5.369598e-03	0.262000	1.002532e+00	0.445000	1.249302e-02	0.452000	1.380692e-02	0.247000	1.141712e+00	0.279000
348500000	0.249000	1.786801e+00	0.106000	0.363000	0.062000	0.002000	0.005000	0.621000	9.942841e-01	0.264000	5.993964e-03	0.250000	9.347544e-01	0.268000	1.012665e-02	0.184000	7.136127e-03	0.265000	1.380614e+00	0.237000	5.475501e-03	0.271000	5.829970e-01	0.000019	0.000003	0.000000	0.021705	0.000123	0.061263	0.248000	1.751420e+00	0.108000	0.291000	0.073000	0.121000	0.131000	0.624000	9.942841e-01	0.155000	5.210902e-03	0.286000	9.729024e-01	0.324000	1.249302e-02	0.272000	1.394569e-02	0.255000	1.164776e+00	0.326000
349000000	0.245000	1.786801e+00	0.119000	0.379000	0.069000	0.015000	0.006000	0.605000	9.942841e-01	0.204000	5.758937e-03	0.244000	9.729024e-01	0.289000	9.926125e-03	0.164000	6.925223e-03	0.259000	1.408505e+00	0.240000	5.475501e-03	0.235000	5.829970e-01	0.000019	0.000003	0.000000	0.021674	0.000123	0.061176	0.241000	1.682746e+00	0.102000	0.369000	0.061000	0.116000	0.112000	0.616000	9.942841e-01	0.235000	5.006580e-03	0.259000	9.729024e-01	0.474000	1.394569e-02	0.228000	1.422741e-02	0.265000	1.176482e+00	0.245000
349500000	0.251000	1.822897e+00	0.100000	0.408000	0.065000	0.001000	0.001000	0.627000	9.942841e-01	0.229000	5.588735e-03	0.238000	9.441488e-01	0.362000	9.926125e-03	0.311000	6.788094e-03	0.347000	1.408505e+00	0.128000	5.475501e-03	0.242000	5.829970e-01	0.000019	0.000003	0.000000	0.021643	0.000123	0.061098	0.250000	1.699657e+00	0.082000	0.298000	0.048000	0.134000	0.132000	0.606000	9.942841e-01	0.231000	4.956763e-03	0.236000	9.254534e-01	0.102000	1.366954e-02	0.226000	1.353353e-02	0.275000	1.176482e+00	0.227000
350000000	0.262000	1.859721e+00	0.102000	0.308000	0.066000	0.007000	0.007000	0.592000	9.942841e-01	0.288000	5.588735e-03	0.258000	9.826803e-01	0.353000	9.632764e-03	0.332000	6.457035e-03	0.300000	1.480720e+00	0.138000	5.475501e-03	0.249000	5.829970e-01	0.000019	0.000003	0.000000	0.021612	0.000123	0.061159	0.276000	1.769022e+00	0.109000	0.330000	0.062000	0.134000	0.139000	0.600000	9.942841e-01	0.204000	5.056897e-03	0.258000	9.441488e-01	0.084000	1.249302e-02	0.245000	1.300287e-02	0.250000	1.200248e+00	0.277000
350500000	0.238000	1.786801e+00	0.115000	0.371000	0.050000	0.002000	0.002000	0.588000	9.942841e-01	0.277000	5.533126e-03	0.261000	9.729024e-01	0.378000	9.162968e-03	0.366000	6.521929e-03	0.335000	1.604045e+00	0.138000	5.475501e-03	0.267000	5.829970e-01	0.000019	0.000003	0.000000	0.021581	0.000123	0.061539	0.232000	1.769022e+00	0.095000	0.296000	0.055000	0.130000	0.117000	0.636000	9.942841e-01	0.297000	5.107719e-03	0.258000	9.729024e-01	0.376000	1.249302e-02	0.286000	1.287349e-02	0.242000	1.176482e+00	0.289000
351000000	0.258000	1.804758e+00	0.115000	0.323000	0.074000	0.003000	0.002000	0.626000	9.942841e-01	0.251000	5.423563e-03	0.244000	9.729024e-01	0.117000	9.536916e-03	0.143000	6.788094e-03	0.184000	1.572283e+00	0.186000	5.475501e-03	0.254000	5.829970e-01	0.000019	0.000003	0.000000	0.021550	0.000122	0.061547	0.223000	1.804758e+00	0.108000	0.319000	0.051000	0.143000	0.131000	0.611000	9.942841e-01	0.222000	5.107719e-03	0.239000	9.925564e-01	0.170000	1.236871e-02	0.242000	1.326555e-02	0.241000	1.164776e+00	0.291000
351500000	0.247000	1.769022e+00	0.096000	0.295000	0.076000	0.002000	0.002000	0.637000	9.942841e-01	0.304000	5.478071e-03	0.219000	9.729024e-01	0.391000	9.442022e-03	0.335000	6.856315e-03	0.192000	1.556638e+00	0.118000	5.475501e-03	0.267000	5.829970e-01	0.000019	0.000003	0.000000	0.021520	0.000122	0.061595	0.256000	1.804758e+00	0.104000	0.371000	0.053000	0.141000	0.138000	0.583000	9.942841e-01	0.308000	5.369598e-03	0.256000	9.826803e-01	0.299000	1.287349e-02	0.267000	1.326555e-02	0.256000	1.164776e+00	0.246000
352000000	0.270000	1.841217e+00	0.126000	0.384000	0.063000	0.000000	0.001000	0.618000	9.942841e-01	0.189000	5.478071e-03	0.254000	9.729024e-01	0.136000	9.255058e-03	0.240000	6.457035e-03	0.299000	1.620166e+00	0.121000	5.475501e-03	0.265000	5.829970e-01	0.000019	0.000003	0.000000	0.021489	0.000122	0.061955	0.247000	1.804758e+00	0.072000	0.289000	0.040000	0.146000	0.146000	0.597000	9.942841e-01	0.226000	5.056897e-03	0.257000	9.632219e-01	0.346000	1.274540e-02	0.266000	1.326555e-02	0.265000	1.224495e+00	0.275000
352500000	0.228000	1.841217e+00	0.141000	0.390000	0.097000	0.003000	0.007000	0.637000	9.942841e-01	0.244000	5.316169e-03	0.234000	9.632219e-01	0.299000	9.536916e-03	0.310000	6.788094e-03	0.217000	1.620166e+00	0.204000	5.475501e-03	0.250000	5.829970e-01	0.000019	0.000003	0.000000	0.021459	0.000122	0.062231	0.255000	1.786801e+00	0.086000	0.399000	0.063000	0.143000	0.141000	0.596000	9.942841e-01	0.276000	5.107719e-03	0.251000	9.925564e-01	0.390000	1.353353e-02	0.283000	1.366954e-02	0.250000	1.176482e+00	0.209000
353000000	0.264000	1.804758e+00	0.088000	0.265000	0.046000	0.002000	0.001000	0.616000	9.942841e-01	0.295000	5.210902e-03	0.222000	9.441488e-01	0.299000	9.729575e-03	0.288000	7.207846e-03	0.313000	1.572283e+00	0.166000	5.475501e-03	0.233000	5.829970e-01	0.000019	0.000003	0.000000	0.021430	0.000122	0.062145	0.278000	1.822897e+00	0.114000	0.345000	0.060000	0.121000	0.119000	0.604000	9.942841e-01	0.201000	5.107719e-03	0.258000	1.012607e+00	0.188000	1.437039e-02	0.287000	1.510718e-02	0.243000	1.153186e+00	0.326000
353500000	0.251000	1.878412e+00	0.137000	0.341000	0.070000	0.002000	0.002000	0.618000	9.942841e-01	0.226000	5.159053e-03	0.230000	9.162450e-01	0.243000	9.255058e-03	0.194000	6.994822e-03	0.237000	1.669507e+00	0.114000	5.475501e-03	0.274000	5.829970e-01	0.000019	0.000003	0.000000	0.021400	0.000122	0.062058	0.255000	1.822897e+00	0.061000	0.297000	0.038000	0.133000	0.132000	0.587000	9.942841e-01	0.306000	5.210902e-03	0.244000	9.925564e-01	0.340000	1.394569e-02	0.383000	1.437039e-02	0.252000	1.188306e+00	0.252000
354000000	0.258000	1.859721e+00	0.110000	0.391000	0.067000	0.003000	0.003000	0.602000	9.942841e-01	0.262000	5.478071e-03	0.251000	9.347544e-01	0.155000	9.071795e-03	0.153000	6.457035e-03	0.308000	1.808556e+00	0.130000	5.475501e-03	0.241000	5.829970e-01	0.000019	0.000003	0.000000	0.021377	0.000121	0.061971	0.234000	1.859721e+00	0.066000	0.251000	0.047000	0.104000	0.114000	0.624000	9.942841e-01	0.146000	4.956763e-03	0.243000	9.826803e-01	0.270000	1.394569e-02	0.231000	1.380692e-02	0.239000	1.141712e+00	0.275000
354500000	0.253000	1.859721e+00	0.116000	0.324000	0.051000	0.000000	0.000000	0.642000	9.942841e-01	0.316000	5.478071e-03	0.241000	9.632219e-01	0.396000	9.162968e-03	0.317000	6.521929e-03	0.337000	1.901282e+00	0.106000	5.475501e-03	0.241000	5.829970e-01	0.000019	0.000003	0.000000	0.021356	0.000121	0.061885	0.232000	1.859721e+00	0.100000	0.343000	0.064000	0.143000	0.138000	0.626000	9.942841e-01	0.287000	4.858613e-03	0.260000	9.826803e-01	0.267000	1.422741e-02	0.261000	1.451482e-02	0.269000	1.119104e+00	0.284000
355000000	0.243000	1.859721e+00	0.116000	0.365000	0.062000	0.003000	0.003000	0.630000	9.942841e-01	0.194000	5.423563e-03	0.243000	9.441488e-01	0.147000	8.981529e-03	0.047000	6.142121e-03	0.177000	1.863634e+00	0.169000	5.475501e-03	0.255000	5.829970e-01	0.000019	0.000003	0.000000	0.021446	0.000121	0.061798	0.283000	1.859721e+00	0.096000	0.394000	0.046000	0.155000	0.147000	0.605000	9.942841e-01	0.244000	4.762406e-03	0.243000	9.347544e-01	0.144000	1.408584e-02	0.163000	1.366954e-02	0.245000	1.153186e+00	0.243000
355500000	0.226000	1.822897e+00	0.102000	0.380000	0.054000	0.003000	0.003000	0.613000	9.942841e-01	0.266000	5.478071e-03	0.274000	9.729024e-01	0.308000	9.071795e-03	0.280000	6.720551e-03	0.208000	1.720351e+00	0.135000	5.475501e-03	0.239000	5.829970e-01	0.000019	0.000003	0.000000	0.021417	0.000121	0.061756	0.225000	1.859721e+00	0.116000	0.398000	0.048000	0.127000	0.126000	0.614000	9.942841e-01	0.313000	4.907443e-03	0.239000	9.347544e-01	0.096000	1.353353e-02	0.132000	1.380692e-02	0.265000	1.200248e+00	0.269000
356000000	0.252000	1.859721e+00	0.156000	0.425000	0.079000	0.002000	0.004000	0.626000	9.942841e-01	0.249000	5.056897e-03	0.255000	9.729024e-01	0.218000	8.892162e-03	0.244000	6.587475e-03	0.188000	1.604045e+00	0.257000	5.475501e-03	0.275000	5.829970e-01	0.000019	0.000003	0.000000	0.021387	0.000121	0.061678	0.261000	1.841217e+00	0.089000	0.411000	0.051000	0.145000	0.157000	0.596000	9.942841e-01	0.173000	5.159053e-03	0.285000	9.632219e-01	0.136000	1.261858e-02	0.264000	1.353353e-02	0.243000	1.176482e+00	0.204000
356500000	0.254000	1.859721e+00	0.141000	0.371000	0.082000	0.002000	0.002000	0.575000	9.942841e-01	0.331000	5.369598e-03	0.248000	9.441488e-01	0.223000	8.290997e-03	0.224000	6.020499e-03	0.240000	1.480720e+00	0.178000	5.475501e-03	0.241000	5.829970e-01	0.000018	0.000003	0.000000	0.021357	0.000120	0.061597	0.247000	1.841217e+00	0.096000	0.239000	0.051000	0.147000	0.158000	0.653000	9.942841e-01	0.209000	4.762406e-03	0.229000	9.632219e-01	0.282000	1.287349e-02	0.264000	1.339887e-02	0.250000	1.164776e+00	0.275000
357000000	0.236000	1.822897e+00	0.090000	0.412000	0.085000	0.000000	0.000000	0.624000	9.942841e-01	0.264000	5.423563e-03	0.259000	9.826803e-01	0.083000	8.290997e-03	0.190000	6.142121e-03	0.361000	1.510633e+00	0.123000	5.475501e-03	0.235000	5.829970e-01	0.000018	0.000003	0.000000	0.021327	0.000120	0.061621	0.257000	1.878412e+00	0.089000	0.389000	0.031000	0.186000	0.167000	0.625000	9.942841e-01	0.307000	4.810269e-03	0.245000	9.925564e-01	0.277000	1.274540e-02	0.285000	1.366954e-02	0.230000	1.164776e+00	0.239000
357500000	0.246000	1.769022e+00	0.145000	0.342000	0.062000	0.002000	0.002000	0.608000	9.942841e-01	0.185000	5.423563e-03	0.260000	9.729024e-01	0.097000	8.543495e-03	0.181000	6.203851e-03	0.277000	1.588084e+00	0.148000	5.475501e-03	0.245000	5.829970e-01	0.000018	0.000003	0.000000	0.021297	0.000120	0.061642	0.227000	1.841217e+00	0.093000	0.352000	0.058000	0.118000	0.128000	0.572000	9.942841e-01	0.232000	5.006580e-03	0.247000	9.536377e-01	0.241000	1.224564e-02	0.311000	1.380692e-02	0.252000	1.212311e+00	0.261000
358000000	0.272000	1.769022e+00	0.123000	0.360000	0.046000	0.004000	0.002000	0.605000	9.942841e-01	0.276000	5.263273e-03	0.234000	9.729024e-01	0.225000	8.208500e-03	0.312000	6.203851e-03	0.368000	1.620166e+00	0.116000	5.475501e-03	0.265000	5.829970e-01	0.000018	0.000003	0.000000	0.021267	0.000120	0.061557	0.244000	1.804758e+00	0.105000	0.383000	0.077000	0.127000	0.118000	0.614000	9.942841e-01	0.294000	5.210902e-03	0.229000	9.536377e-01	0.572000	1.261858e-02	0.401000	1.380692e-02	0.233000	1.236801e+00	0.262000
358500000	0.239000	1.769022e+00	0.114000	0.343000	0.059000	0.004000	0.004000	0.617000	9.942841e-01	0.250000	5.369598e-03	0.263000	9.925564e-01	0.205000	7.653555e-03	0.284000	5.842567e-03	0.203000	1.636449e+00	0.154000	5.475501e-03	0.254000	5.829970e-01	0.000018	0.000003	0.000000	0.021240	0.000120	0.061472	0.254000	1.804758e+00	0.088000	0.330000	0.048000	0.144000	0.136000	0.591000	9.942841e-01	0.238000	5.159053e-03	0.256000	9.632219e-01	0.179000	1.313355e-02	0.199000	1.466070e-02	0.251000	1.249231e+00	0.249000
359000000	0.280000	1.841217e+00	0.116000	0.299000	0.064000	0.002000	0.001000	0.635000	9.942841e-01	0.219000	5.423563e-03	0.251000	9.632219e-01	0.327000	7.808167e-03	0.471000	6.020499e-03	0.216000	1.510633e+00	0.211000	5.475501e-03	0.238000	5.829970e-01	0.000018	0.000003	0.000000	0.021224	0.000120	0.061387	0.264000	1.786801e+00	0.120000	0.306000	0.046000	0.138000	0.142000	0.570000	9.942841e-01	0.336000	5.159053e-03	0.256000	1.012607e+00	0.157000	1.261858e-02	0.193000	1.394569e-02	0.234000	1.224495e+00	0.292000
359500000	0.229000	1.769022e+00	0.118000	0.382000	0.060000	0.004000	0.003000	0.614000	9.942841e-01	0.239000	5.006580e-03	0.230000	9.632219e-01	0.342000	7.886640e-03	0.246000	6.266200e-03	0.236000	1.394490e+00	0.277000	5.475501e-03	0.270000	5.829970e-01	0.000018	0.000003	0.000000	0.021195	0.000119	0.061305	0.278000	1.786801e+00	0.115000	0.342000	0.055000	0.148000	0.141000	0.577000	9.942841e-01	0.280000	5.210902e-03	0.257000	9.729024e-01	0.249000	1.249302e-02	0.134000	1.408584e-02	0.285000	1.224495e+00	0.254000
360000000	0.255000	1.841217e+00	0.087000	0.303000	0.035000	0.003000	0.004000	0.604000	9.942841e-01	0.258000	5.159053e-03	0.258000	9.925564e-01	0.314000	8.374323e-03	0.337000	6.329177e-03	0.302000	1.422660e+00	0.160000	5.475501e-03	0.243000	5.829970e-01	0.000018	0.000003	0.000000	0.021165	0.000119	0.061224	0.268000	1.822897e+00	0.119000	0.273000	0.049000	0.119000	0.140000	0.625000	9.942841e-01	0.303000	5.006580e-03	0.259000	9.729024e-01	0.490000	1.236871e-02	0.395000	1.326555e-02	0.257000	1.236801e+00	0.254000
360500000	0.249000	1.786801e+00	0.145000	0.426000	0.064000	0.000000	0.000000	0.617000	9.942841e-01	0.328000	5.159053e-03	0.251000	9.925564e-01	0.077000	7.730474e-03	0.093000	6.081006e-03	0.248000	1.408505e+00	0.191000	5.475501e-03	0.244000	5.829970e-01	0.000018	0.000003	0.000000	0.021136	0.000119	0.061171	0.243000	1.786801e+00	0.108000	0.350000	0.070000	0.131000	0.138000	0.633000	9.942841e-01	0.303000	4.956763e-03	0.252000	9.632219e-01	0.429000	1.313355e-02	0.394000	1.422741e-02	0.234000	1.164776e+00	0.267000
361000000	0.250000	1.716739e+00	0.087000	0.297000	0.042000	0.005000	0.004000	0.570000	9.942841e-01	0.222000	5.107719e-03	0.227000	9.826803e-01	0.196000	7.808167e-03	0.328000	6.203851e-03	0.248000	1.380614e+00	0.299000	5.475501e-03	0.274000	5.829970e-01	0.000018	0.000003	0.000000	0.021107	0.000119	0.061091	0.230000	1.822897e+00	0.123000	0.384000	0.068000	0.116000	0.138000	0.634000	9.942841e-01	0.230000	5.159053e-03	0.239000	9.441488e-01	0.263000	1.339887e-02	0.131000	1.451482e-02	0.307000	1.141712e+00	0.271000
361500000	0.260000	1.751420e+00	0.163000	0.369000	0.079000	0.006000	0.007000	0.608000	9.942841e-01	0.222000	5.316169e-03	0.254000	9.632219e-01	0.232000	7.653555e-03	0.249000	5.901285e-03	0.243000	1.380614e+00	0.183000	5.475501e-03	0.256000	5.829970e-01	0.000018	0.000003	0.000000	0.021083	0.000119	0.061010	0.249000	1.786801e+00	0.105000	0.395000	0.071000	0.154000	0.135000	0.629000	9.942841e-01	0.253000	5.159053e-03	0.260000	9.632219e-01	0.193000	1.326555e-02	0.223000	1.394569e-02	0.249000	1.119104e+00	0.264000
362000000	0.250000	1.751420e+00	0.124000	0.367000	0.052000	0.007000	0.005000	0.620000	9.942841e-01	0.253000	5.423563e-03	0.236000	9.729024e-01	0.286000	8.374323e-03	0.224000	5.842567e-03	0.241000	1.394490e+00	0.295000	5.475501e-03	0.252000	5.829970e-01	0.000018	0.000003	0.000000	0.021054	0.000119	0.060933	0.253000	1.822897e+00	0.121000	0.308000	0.039000	0.128000	0.160000	0.623000	9.942841e-01	0.240000	5.210902e-03	0.235000	9.925564e-01	0.124000	1.300287e-02	0.094000	1.353353e-02	0.244000	1.130351e+00	0.246000
362500000	0.242000	1.786801e+00	0.117000	0.367000	0.051000	0.005000	0.004000	0.629000	9.942841e-01	0.213000	5.369598e-03	0.240000	9.729024e-01	0.298000	8.716085e-03	0.212000	6.203851e-03	0.237000	1.422660e+00	0.145000	5.475501e-03	0.250000	5.829970e-01	0.000018	0.000003	0.000000	0.021027	0.000118	0.060856	0.244000	1.804758e+00	0.091000	0.336000	0.047000	0.146000	0.145000	0.624000	9.942841e-01	0.213000	5.316169e-03	0.241000	9.632219e-01	0.359000	1.313355e-02	0.369000	1.380692e-02	0.254000	1.176482e+00	0.278000
363000000	0.266000	1.786801e+00	0.072000	0.331000	0.061000	0.003000	0.004000	0.624000	9.942841e-01	0.291000	5.478071e-03	0.247000	9.347544e-01	0.148000	8.458486e-03	0.233000	6.081006e-03	0.244000	1.366877e+00	0.262000	5.475501e-03	0.272000	5.829970e-01	0.000018	0.000003	0.000000	0.021007	0.000118	0.060774	0.245000	1.804758e+00	0.071000	0.283000	0.038000	0.133000	0.132000	0.618000	9.942841e-01	0.180000	5.263273e-03	0.252000	9.826803e-01	0.098000	1.394569e-02	0.228000	1.480804e-02	0.234000	1.176482e+00	0.292000
363500000	0.252000	1.786801e+00	0.115000	0.407000	0.075000	0.002000	0.002000	0.633000	9.942841e-01	0.222000	5.423563e-03	0.243000	9.441488e-01	0.226000	8.543495e-03	0.332000	6.266200e-03	0.253000	1.436958e+00	0.160000	5.475501e-03	0.291000	5.829970e-01	0.000018	0.000003	0.000000	0.020983	0.000118	0.060711	0.257000	1.804758e+00	0.098000	0.369000	0.053000	0.114000	0.148000	0.577000	9.942841e-01	0.302000	5.478071e-03	0.235000	9.536377e-01	0.280000	1.353353e-02	0.278000	1.451482e-02	0.240000	1.164776e+00	0.272000
364000000	0.268000	1.822897e+00	0.121000	0.370000	0.052000	0.000000	0.000000	0.626000	9.942841e-01	0.253000	5.316169e-03	0.252000	9.826803e-01	0.259000	8.716085e-03	0.267000	6.521929e-03	0.232000	1.408505e+00	0.180000	5.475501e-03	0.220000	5.829970e-01	0.000018	0.000003	0.000000	0.020956	0.000118	0.060915	0.251000	1.804758e+00	0.082000	0.351000	0.049000	0.125000	0.134000	0.654000	9.942841e-01	0.283000	5.316169e-03	0.222000	9.536377e-01	0.226000	1.326555e-02	0.311000	1.437039e-02	0.278000	1.164776e+00	0.253000
364500000	0.230000	1.804758e+00	0.125000	0.321000	0.058000	0.002000	0.002000	0.649000	9.942841e-01	0.295000	5.588735e-03	0.265000	1.012607e+00	0.228000	9.071795e-03	0.395000	6.720551e-03	0.248000	1.326480e+00	0.174000	5.475501e-03	0.240000	5.829970e-01	0.000018	0.000003	0.000000	0.020927	0.000118	0.060859	0.269000	1.841217e+00	0.106000	0.327000	0.048000	0.143000	0.160000	0.616000	9.942841e-01	0.292000	5.107719e-03	0.257000	9.925564e-01	0.148000	1.236871e-02	0.338000	1.408584e-02	0.277000	1.188306e+00	0.237000
365000000	0.239000	1.841217e+00	0.115000	0.317000	0.063000	0.002000	0.000000	0.645000	9.942841e-01	0.246000	5.588735e-03	0.242000	9.925564e-01	0.185000	8.981529e-03	0.236000	6.856315e-03	0.251000	1.422660e+00	0.194000	5.475501e-03	0.228000	5.829970e-01	0.000018	0.000003	0.000000	0.020900	0.000118	0.060775	0.233000	1.804758e+00	0.128000	0.348000	0.070000	0.147000	0.149000	0.610000	9.942841e-01	0.221000	4.762406e-03	0.247000	9.826803e-01	0.336000	1.313355e-02	0.447000	1.541237e-02	0.234000	1.188306e+00	0.259000
365500000	0.247000	1.804758e+00	0.084000	0.338000	0.078000	0.003000	0.004000	0.625000	9.942841e-01	0.284000	5.533126e-03	0.257000	9.826803e-01	0.228000	8.981529e-03	0.135000	7.065121e-03	0.244000	1.366877e+00	0.181000	5.475501e-03	0.253000	5.829970e-01	0.000018	0.000003	0.000000	0.021018	0.000118	0.060692	0.298000	1.786801e+00	0.118000	0.413000	0.077000	0.125000	0.108000	0.614000	9.942841e-01	0.179000	4.762406e-03	0.233000	9.632219e-01	0.214000	1.274540e-02	0.198000	1.480804e-02	0.248000	1.176482e+00	0.239000
366000000	0.250000	1.733993e+00	0.106000	0.347000	0.059000	0.005000	0.005000	0.628000	9.942841e-01	0.173000	5.478071e-03	0.275000	9.632219e-01	0.153000	8.045961e-03	0.381000	6.653681e-03	0.249000	1.366877e+00	0.164000	5.475501e-03	0.242000	5.829970e-01	0.000018	0.000003	0.000000	0.021250	0.000117	0.060610	0.242000	1.751420e+00	0.112000	0.340000	0.058000	0.143000	0.143000	0.603000	9.942841e-01	0.264000	4.858613e-03	0.234000	9.729024e-01	0.319000	1.200316e-02	0.336000	1.380692e-02	0.239000	1.176482e+00	0.262000
366500000	0.271000	1.769022e+00	0.081000	0.282000	0.041000	0.004000	0.004000	0.620000	9.942841e-01	0.259000	5.478071e-03	0.258000	9.441488e-01	0.349000	8.374323e-03	0.183000	6.329177e-03	0.218000	1.436958e+00	0.227000	5.475501e-03	0.253000	5.829970e-01	0.000018	0.000003	0.000000	0.021287	0.000117	0.060553	0.257000	1.822897e+00	0.116000	0.345000	0.044000	0.132000	0.118000	0.620000	9.942841e-01	0.287000	5.006580e-03	0.243000	9.536377e-01	0.320000	1.188373e-02	0.352000	1.437039e-02	0.240000	1.164776e+00	0.322000
367000000	0.284000	1.804758e+00	0.078000	0.347000	0.057000	0.001000	0.003000	0.626000	9.942841e-01	0.252000	5.533126e-03	0.231000	9.729024e-01	0.210000	8.126824e-03	0.233000	6.203851e-03	0.247000	1.380614e+00	0.306000	5.475501e-03	0.242000	5.829970e-01	0.000018	0.000003	0.000000	0.021261	0.000117	0.060496	0.271000	1.822897e+00	0.108000	0.409000	0.049000	0.090000	0.109000	0.626000	9.942841e-01	0.232000	4.907443e-03	0.241000	9.826803e-01	0.373000	1.212380e-02	0.261000	1.510718e-02	0.254000	1.188306e+00	0.320000
367500000	0.248000	1.769022e+00	0.111000	0.339000	0.057000	0.002000	0.002000	0.634000	9.942841e-01	0.242000	5.644903e-03	0.254000	9.162450e-01	0.150000	7.965902e-03	0.164000	5.960594e-03	0.260000	1.380614e+00	0.257000	5.475501e-03	0.238000	5.829970e-01	0.000018	0.000003	0.000000	0.021242	0.000117	0.060422	0.223000	1.822897e+00	0.096000	0.270000	0.040000	0.135000	0.131000	0.607000	9.942841e-01	0.282000	4.858613e-03	0.258000	9.441488e-01	0.369000	1.236871e-02	0.193000	1.510718e-02	0.250000	1.141712e+00	0.231000
368000000	0.247000	1.769022e+00	0.088000	0.352000	0.057000	0.006000	0.007000	0.605000	9.942841e-01	0.250000	5.478071e-03	0.267000	9.632219e-01	0.227000	8.208500e-03	0.307000	6.020499e-03	0.266000	1.408505e+00	0.315000	5.475501e-03	0.251000	5.829970e-01	0.000018	0.000003	0.000000	0.021362	0.000117	0.060359	0.244000	1.786801e+00	0.089000	0.368000	0.058000	0.133000	0.126000	0.597000	9.942841e-01	0.250000	4.762406e-03	0.261000	9.729024e-01	0.252000	1.353353e-02	0.153000	1.495686e-02	0.246000	1.176482e+00	0.269000
368500000	0.247000	1.716739e+00	0.103000	0.350000	0.060000	0.003000	0.003000	0.609000	9.942841e-01	0.243000	5.369598e-03	0.248000	9.632219e-01	0.083000	7.886640e-03	0.258000	5.960594e-03	0.236000	1.394490e+00	0.223000	5.475501e-03	0.274000	5.829970e-01	0.000018	0.000003	0.000000	0.021723	0.000117	0.060325	0.246000	1.751420e+00	0.111000	0.272000	0.058000	0.154000	0.162000	0.597000	9.942841e-01	0.261000	5.107719e-03	0.245000	9.925564e-01	0.423000	1.300287e-02	0.406000	1.556726e-02	0.250000	1.200248e+00	0.271000
369000000	0.286000	1.786801e+00	0.118000	0.374000	0.062000	0.003000	0.003000	0.640000	9.942841e-01	0.294000	5.423563e-03	0.252000	9.925564e-01	0.383000	8.126824e-03	0.448000	6.203851e-03	0.254000	1.394490e+00	0.178000	5.475501e-03	0.245000	5.829970e-01	0.000018	0.000003	0.000000	0.021852	0.000116	0.060252	0.275000	1.769022e+00	0.085000	0.338000	0.051000	0.131000	0.142000	0.611000	9.942841e-01	0.229000	5.107719e-03	0.265000	1.002532e+00	0.305000	1.261858e-02	0.196000	1.510718e-02	0.253000	1.176482e+00	0.270000
369500000	0.262000	1.786801e+00	0.106000	0.364000	0.056000	0.005000	0.006000	0.626000	9.942841e-01	0.263000	5.533126e-03	0.264000	9.925564e-01	0.291000	8.458486e-03	0.333000	6.587475e-03	0.256000	1.366877e+00	0.191000	5.475501e-03	0.221000	5.829970e-01	0.000018	0.000003	0.000000	0.021853	0.000116	0.060175	0.248000	1.733993e+00	0.100000	0.333000	0.053000	0.113000	0.112000	0.614000	9.942841e-01	0.281000	5.369598e-03	0.235000	1.002532e+00	0.333000	1.339887e-02	0.183000	1.510718e-02	0.272000	1.212311e+00	0.319000
370000000	0.245000	1.822897e+00	0.134000	0.441000	0.083000	0.003000	0.003000	0.583000	9.942841e-01	0.246000	5.533126e-03	0.278000	9.826803e-01	0.262000	8.892162e-03	0.268000	6.653681e-03	0.286000	1.353276e+00	0.200000	5.475501e-03	0.246000	5.829970e-01	0.000018	0.000003	0.000000	0.021838	0.000116	0.060095	0.272000	1.769022e+00	0.081000	0.254000	0.057000	0.116000	0.115000	0.624000	9.942841e-01	0.228000	5.263273e-03	0.266000	9.632219e-01	0.221000	1.300287e-02	0.191000	1.408584e-02	0.262000	1.236801e+00	0.291000
370500000	0.222000	1.751420e+00	0.103000	0.364000	0.061000	0.000000	0.001000	0.629000	9.942841e-01	0.306000	5.588735e-03	0.227000	9.826803e-01	0.425000	9.071795e-03	0.275000	7.207846e-03	0.268000	1.353276e+00	0.181000	5.475501e-03	0.289000	5.829970e-01	0.000018	0.000003	0.000000	0.021823	0.000116	0.060014	0.236000	1.733993e+00	0.081000	0.273000	0.046000	0.121000	0.112000	0.597000	9.942841e-01	0.303000	5.316169e-03	0.258000	9.729024e-01	0.280000	1.274540e-02	0.181000	1.300287e-02	0.261000	1.261786e+00	0.298000
371000000	0.271000	1.751420e+00	0.104000	0.347000	0.057000	0.005000	0.001000	0.626000	9.942841e-01	0.276000	5.758937e-03	0.246000	9.729024e-01	0.174000	8.290997e-03	0.194000	6.587475e-03	0.238000	1.380614e+00	0.236000	5.475501e-03	0.244000	5.829970e-01	0.000018	0.000003	0.000000	0.021793	0.000116	0.059949	0.266000	1.769022e+00	0.124000	0.362000	0.056000	0.171000	0.149000	0.586000	9.942841e-01	0.222000	5.210902e-03	0.261000	9.729024e-01	0.294000	1.249302e-02	0.187000	1.261858e-02	0.249000	1.200248e+00	0.260000
371500000	0.287000	1.769022e+00	0.130000	0.368000	0.074000	0.005000	0.006000	0.615000	9.942841e-01	0.267000	5.875276e-03	0.238000	9.347544e-01	0.382000	8.803683e-03	0.235000	6.720551e-03	0.260000	1.408505e+00	0.188000	5.475501e-03	0.266000	5.829970e-01	0.000018	0.000003	0.000000	0.021768	0.000116	0.059991	0.232000	1.733993e+00	0.127000	0.391000	0.062000	0.154000	0.144000	0.624000	9.942841e-01	0.243000	5.210902e-03	0.257000	9.925564e-01	0.385000	1.261858e-02	0.361000	1.287349e-02	0.261000	1.200248e+00	0.295000
372000000	0.246000	1.769022e+00	0.114000	0.371000	0.066000	0.007000	0.004000	0.605000	9.942841e-01	0.202000	5.533126e-03	0.242000	9.441488e-01	0.277000	8.981529e-03	0.202000	6.856315e-03	0.259000	1.422660e+00	0.237000	5.475501e-03	0.247000	5.829970e-01	0.000018	0.000003	0.000000	0.021796	0.000116	0.060023	0.252000	1.786801e+00	0.128000	0.331000	0.070000	0.124000	0.129000	0.659000	9.942841e-01	0.181000	5.263273e-03	0.255000	9.632219e-01	0.150000	1.366954e-02	0.246000	1.274540e-02	0.260000	1.200248e+00	0.268000
372500000	0.247000	1.804758e+00	0.086000	0.322000	0.050000	0.003000	0.002000	0.615000	9.942841e-01	0.286000	5.588735e-03	0.239000	9.632219e-01	0.282000	9.071795e-03	0.204000	6.788094e-03	0.264000	1.422660e+00	0.183000	5.475501e-03	0.237000	5.829970e-01	0.000018	0.000003	0.000000	0.021775	0.000115	0.060123	0.256000	1.822897e+00	0.100000	0.391000	0.038000	0.128000	0.142000	0.597000	9.942841e-01	0.272000	5.369598e-03	0.258000	9.729024e-01	0.128000	1.274540e-02	0.279000	1.249302e-02	0.240000	1.188306e+00	0.262000
373000000	0.243000	1.769022e+00	0.119000	0.341000	0.062000	0.005000	0.006000	0.606000	9.942841e-01	0.202000	5.478071e-03	0.236000	9.347544e-01	0.303000	9.442022e-03	0.335000	7.207846e-03	0.369000	1.465987e+00	0.129000	5.475501e-03	0.243000	5.829970e-01	0.000018	0.000003	0.000000	0.021748	0.000115	0.060238	0.279000	1.822897e+00	0.073000	0.278000	0.044000	0.139000	0.142000	0.590000	9.942841e-01	0.212000	5.423563e-03	0.267000	9.729024e-01	0.178000	1.249302e-02	0.264000	1.261858e-02	0.234000	1.188306e+00	0.278000
373500000	0.248000	1.804758e+00	0.111000	0.338000	0.068000	0.005000	0.004000	0.616000	9.942841e-01	0.260000	5.533126e-03	0.264000	9.536377e-01	0.296000	9.255058e-03	0.228000	6.994822e-03	0.335000	1.556638e+00	0.150000	5.475501e-03	0.256000	5.829970e-01	0.000018	0.000003	0.000000	0.021725	0.000115	0.060160	0.248000	1.751420e+00	0.101000	0.311000	0.039000	0.154000	0.146000	0.612000	9.942841e-01	0.348000	5.423563e-03	0.250000	9.632219e-01	0.178000	1.236871e-02	0.249000	1.287349e-02	0.289000	1.188306e+00	0.278000
374000000	0.242000	1.822897e+00	0.116000	0.396000	0.074000	0.001000	0.002000	0.625000	9.942841e-01	0.327000	5.423563e-03	0.263000	9.632219e-01	0.244000	8.803683e-03	0.369000	6.856315e-03	0.330000	1.620166e+00	0.148000	5.475501e-03	0.229000	5.829970e-01	0.000018	0.000003	0.000000	0.021698	0.000115	0.060082	0.237000	1.751420e+00	0.096000	0.285000	0.058000	0.144000	0.137000	0.567000	9.942841e-01	0.186000	5.006580e-03	0.267000	9.826803e-01	0.233000	1.212380e-02	0.203000	1.300287e-02	0.261000	1.212311e+00	0.201000
374500000	0.238000	1.859721e+00	0.096000	0.318000	0.056000	0.001000	0.001000	0.629000	9.942841e-01	0.163000	5.478071e-03	0.248000	9.441488e-01	0.282000	8.981529e-03	0.240000	6.925223e-03	0.318000	1.703234e+00	0.128000	5.475501e-03	0.274000	5.829970e-01	0.000018	0.000003	0.000000	0.021669	0.000115	0.060015	0.268000	1.822897e+00	0.115000	0.291000	0.072000	0.129000	0.117000	0.596000	9.942841e-01	0.288000	5.369598e-03	0.241000	9.826803e-01	0.077000	1.108032e-02	0.165000	1.224564e-02	0.247000	1.176482e+00	0.376000
375000000	0.257000	1.859721e+00	0.134000	0.379000	0.070000	0.000000	0.000000	0.621000	9.942841e-01	0.235000	5.263273e-03	0.251000	9.536377e-01	0.350000	8.892162e-03	0.268000	7.207846e-03	0.288000	1.808556e+00	0.134000	5.475501e-03	0.236000	5.829970e-01	0.000018	0.000003	0.000000	0.021640	0.000115	0.059958	0.265000	1.897290e+00	0.076000	0.304000	0.052000	0.114000	0.112000	0.651000	9.942841e-01	0.282000	5.369598e-03	0.220000	1.012607e+00	0.211000	1.176548e-02	0.419000	1.313355e-02	0.253000	1.153186e+00	0.376000
375500000	0.256000	1.822897e+00	0.169000	0.338000	0.064000	0.003000	0.001000	0.612000	9.942841e-01	0.312000	5.316169e-03	0.260000	9.925564e-01	0.527000	9.442022e-03	0.211000	7.136127e-03	0.277000	1.920390e+00	0.103000	5.475501e-03	0.258000	5.829970e-01	0.000018	0.000003	0.000000	0.021611	0.000115	0.059889	0.238000	1.841217e+00	0.103000	0.307000	0.065000	0.108000	0.100000	0.622000	9.942841e-01	0.193000	5.107719e-03	0.270000	9.729024e-01	0.229000	1.141776e-02	0.092000	1.188373e-02	0.242000	1.130351e+00	0.258000
376000000	0.243000	1.822897e+00	0.104000	0.368000	0.044000	0.001000	0.002000	0.644000	9.942841e-01	0.317000	5.316169e-03	0.275000	9.826803e-01	0.208000	1.012665e-02	0.177000	7.577400e-03	0.214000	1.826732e+00	0.163000	5.475501e-03	0.238000	5.829970e-01	0.000018	0.000003	0.000000	0.021582	0.000114	0.059859	0.239000	1.841217e+00	0.089000	0.325000	0.039000	0.101000	0.119000	0.599000	9.942841e-01	0.310000	5.369598e-03	0.255000	1.002532e+00	0.185000	1.075284e-02	0.245000	1.130415e-02	0.264000	1.188306e+00	0.305000
376500000	0.243000	1.786801e+00	0.099000	0.355000	0.073000	0.002000	0.003000	0.630000	9.942841e-01	0.327000	5.159053e-03	0.218000	9.826803e-01	0.236000	1.012665e-02	0.291000	7.730474e-03	0.195000	1.720351e+00	0.208000	5.475501e-03	0.248000	5.829970e-01	0.000017	0.000003	0.000000	0.021554	0.000114	0.059860	0.255000	1.878412e+00	0.112000	0.332000	0.039000	0.133000	0.130000	0.595000	9.942841e-01	0.276000	5.588735e-03	0.229000	9.632219e-01	0.053000	1.086091e-02	0.223000	1.108032e-02	0.244000	1.164776e+00	0.285000
377000000	0.207000	1.769022e+00	0.105000	0.385000	0.057000	0.007000	0.008000	0.639000	9.942841e-01	0.194000	5.056897e-03	0.251000	9.925564e-01	0.234000	1.002588e-02	0.222000	7.353454e-03	0.232000	1.588084e+00	0.295000	5.475501e-03	0.269000	5.829970e-01	0.000017	0.000003	0.000000	0.021525	0.000114	0.059815	0.257000	1.878412e+00	0.118000	0.278000	0.046000	0.156000	0.157000	0.604000	9.942841e-01	0.273000	5.644903e-03	0.262000	9.729024e-01	0.417000	1.043505e-02	0.342000	1.097006e-02	0.249000	1.141712e+00	0.239000
377500000	0.268000	1.769022e+00	0.106000	0.322000	0.041000	0.002000	0.002000	0.600000	9.942841e-01	0.285000	5.210902e-03	0.238000	9.925564e-01	0.150000	1.002588e-02	0.289000	7.427358e-03	0.213000	1.495602e+00	0.193000	5.475501e-03	0.257000	5.829970e-01	0.000017	0.000003	0.000000	0.021497	0.000114	0.059911	0.251000	1.878412e+00	0.114000	0.371000	0.063000	0.152000	0.171000	0.626000	9.942841e-01	0.199000	5.423563e-03	0.270000	9.536377e-01	0.198000	1.119167e-02	0.390000	1.141776e-02	0.272000	1.176482e+00	0.270000
378000000	0.257000	1.804758e+00	0.102000	0.327000	0.054000	0.005000	0.002000	0.651000	9.942841e-01	0.213000	5.316169e-03	0.279000	9.632219e-01	0.212000	1.033122e-02	0.239000	7.577400e-03	0.262000	1.480720e+00	0.285000	5.475501e-03	0.280000	5.829970e-01	0.000017	0.000003	0.000000	0.021468	0.000114	0.060155	0.256000	1.878412e+00	0.098000	0.401000	0.040000	0.153000	0.165000	0.611000	9.942841e-01	0.250000	5.423563e-03	0.273000	9.632219e-01	0.307000	1.188373e-02	0.255000	1.153251e-02	0.259000	1.200248e+00	0.281000
378500000	0.242000	1.769022e+00	0.138000	0.376000	0.071000	0.004000	0.003000	0.657000	9.942841e-01	0.234000	5.159053e-03	0.258000	1.022784e+00	0.394000	1.075284e-02	0.393000	7.886640e-03	0.241000	1.394490e+00	0.143000	5.475501e-03	0.251000	5.829970e-01	0.000017	0.000003	0.000000	0.021441	0.000114	0.060169	0.228000	1.804758e+00	0.121000	0.377000	0.058000	0.130000	0.105000	0.629000	9.942841e-01	0.260000	5.263273e-03	0.239000	9.826803e-01	0.080000	1.153251e-02	0.118000	1.130415e-02	0.249000	1.153186e+00	0.313000
379000000	0.246000	1.769022e+00	0.129000	0.286000	0.072000	0.002000	0.004000	0.619000	9.942841e-01	0.248000	5.316169e-03	0.232000	9.441488e-01	0.065000	1.022842e-02	0.100000	7.653555e-03	0.252000	1.422660e+00	0.291000	5.475501e-03	0.226000	5.829970e-01	0.000017	0.000003	0.000000	0.021413	0.000113	0.060137	0.256000	1.841217e+00	0.123000	0.383000	0.062000	0.140000	0.137000	0.597000	9.942841e-01	0.191000	5.006580e-03	0.243000	9.729024e-01	0.389000	1.130415e-02	0.224000	1.119167e-02	0.280000	1.188306e+00	0.296000
379500000	0.242000	1.769022e+00	0.105000	0.367000	0.064000	0.005000	0.003000	0.626000	9.942841e-01	0.264000	5.316169e-03	0.241000	9.347544e-01	0.144000	9.632764e-03	0.261000	7.653555e-03	0.251000	1.353276e+00	0.206000	5.475501e-03	0.288000	5.829970e-01	0.000017	0.000003	0.000000	0.021385	0.000113	0.060179	0.266000	1.859721e+00	0.097000	0.336000	0.053000	0.126000	0.122000	0.632000	9.942841e-01	0.333000	5.107719e-03	0.227000	9.536377e-01	0.213000	1.097006e-02	0.181000	1.141776e-02	0.245000	1.119104e+00	0.247000
380000000	0.233000	1.804758e+00	0.099000	0.344000	0.069000	0.001000	0.001000	0.602000	9.942841e-01	0.207000	5.006580e-03	0.233000	9.536377e-01	0.287000	9.729575e-03	0.184000	7.577400e-03	0.249000	1.326480e+00	0.165000	5.475501e-03	0.293000	5.829970e-01	0.000017	0.000003	0.000000	0.021357	0.000113	0.060546	0.241000	1.822897e+00	0.083000	0.325000	0.049000	0.129000	0.121000	0.619000	9.942841e-01	0.224000	4.956763e-03	0.277000	9.632219e-01	0.367000	1.164842e-02	0.441000	1.200316e-02	0.242000	1.141712e+00	0.295000
380500000	0.251000	1.822897e+00	0.115000	0.359000	0.070000	0.003000	0.005000	0.647000	9.942841e-01	0.366000	5.159053e-03	0.263000	9.632219e-01	0.214000	9.162968e-03	0.253000	7.427358e-03	0.252000	1.353276e+00	0.180000	5.475501e-03	0.234000	5.829970e-01	0.000017	0.000003	0.000000	0.021329	0.000113	0.060481	0.243000	1.786801e+00	0.138000	0.447000	0.048000	0.135000	0.142000	0.617000	9.942841e-01	0.249000	4.956763e-03	0.238000	9.632219e-01	0.347000	1.176548e-02	0.243000	1.249302e-02	0.290000	1.164776e+00	0.308000
381000000	0.256000	1.897290e+00	0.100000	0.341000	0.048000	0.004000	0.005000	0.647000	9.942841e-01	0.274000	5.423563e-03	0.240000	9.632219e-01	0.205000	9.827359e-03	0.179000	7.502004e-03	0.356000	1.436958e+00	0.099000	5.475501e-03	0.252000	5.829970e-01	0.000017	0.000003	0.000000	0.021302	0.000113	0.060439	0.261000	1.751420e+00	0.081000	0.339000	0.036000	0.123000	0.120000	0.583000	9.942841e-01	0.295000	5.210902e-03	0.252000	9.925564e-01	0.158000	1.130415e-02	0.305000	1.287349e-02	0.243000	1.176482e+00	0.287000
381500000	0.262000	1.935618e+00	0.151000	0.403000	0.059000	0.001000	0.000000	0.621000	9.942841e-01	0.283000	5.423563e-03	0.242000	9.632219e-01	0.125000	9.632764e-03	0.256000	7.502004e-03	0.343000	1.541149e+00	0.132000	5.475501e-03	0.248000	5.829970e-01	0.000017	0.000003	0.000000	0.021274	0.000113	0.060404	0.248000	1.716739e+00	0.092000	0.294000	0.051000	0.153000	0.157000	0.603000	9.942841e-01	0.316000	5.210902e-03	0.245000	9.347544e-01	0.370000	1.188373e-02	0.382000	1.261858e-02	0.251000	1.200248e+00	0.214000
382000000	0.251000	1.897290e+00	0.118000	0.321000	0.081000	0.003000	0.003000	0.647000	9.942841e-01	0.229000	5.369598e-03	0.252000	9.536377e-01	0.270000	9.827359e-03	0.268000	7.427358e-03	0.299000	1.669507e+00	0.118000	5.475501e-03	0.271000	5.829970e-01	0.000017	0.000003	0.000000	0.021257	0.000113	0.060486	0.262000	1.716739e+00	0.115000	0.372000	0.068000	0.128000	0.119000	0.607000	9.942841e-01	0.000000	4.956763e-03	0.249000	9.536377e-01	0.346000	1.261858e-02	0.386000	1.274540e-02	0.265000	1.224495e+00	0.291000
382500000	0.258000	1.935618e+00	0.132000	0.395000	0.074000	0.000000	0.002000	0.630000	9.942841e-01	0.216000	5.159053e-03	0.267000	9.347544e-01	0.181000	9.162968e-03	0.233000	7.280286e-03	0.283000	1.772744e+00	0.122000	5.475501e-03	0.243000	5.829970e-01	0.000017	0.000003	0.000000	0.021231	0.000112	0.060486	0.262000	1.786801e+00	0.086000	0.307000	0.044000	0.137000	0.132000	0.541000	9.942841e-01	0.000000	4.396255e-03	0.249000	9.441488e-01	0.386000	1.394569e-02	0.370000	1.380692e-02	0.260000	1.212311e+00	0.197000
[truncated: 35 more rows]
[truncated: 10 more columns]
