# Supplementary material for: The rapid evolution of lungfish durophagy
Source: Nat Commun. 2022 May 2;13:2390. doi: 10.1038/s41467-022-30091-3 (PMC9061808; doi:10.1038/s41467-022-30091-3)
Supplement: Supplementary file 5 — Supplementary Software [file 41467_2022_30091_MOESM5_ESM.zip › Supplementary Software/MrBayes_tip_dating_analyses/unpartition_constraint_TK02_(not_converged∩╝ë/Cui_2021_5.ckp~]

#NEXUS
[ID: 9524133193]
[generation: 399999000]

begin trees;
	translate
       1 Guiyu_oneris,
       2 Adololopas_moyasmithae,
       3 Adelargo_schultzei,
       4 Amadeodipterus_kencampbelli,
       5 Andreyevichthys_epitomus,
       6 Archaeonectes_pertusus,
       7 Asthenorhynchus_meemannae,
       8 Barwickia_downunda,
       9 Chirodipterus_australis,
      10 Chirodipterus_onawayensis,
      11 Dipterus_valenciennesi,
      12 Chirodipterus_wildungensis,
      13 Chirodipterus_liangchengi,
      14 Dipnorhynchus_cathlesae,
      15 Dipnorhynchus_sussmilchi,
      16 Dipnorhynchus_kiandrensis,
      17 Dipnorhynchus_kurikae,
      18 Eoctenodus_microsoma,
      19 Fleurantia_denticulata,
      20 Gogodipterus_paddyensis,
      21 Griphognathus_minutidens,
      22 Griphognathus_sculpta,
      23 Griphognathus_whitei,
      24 Grossipterus_crassus,
      25 Holodipterus_elderae,
      26 Holodipterus_gogoensis,
      27 Howidipterus_donnae,
      28 Ichnomylax_kurnai,
      29 Iowadipterus_halli,
      30 Jarvikia_arctica,
      31 Jessenia_concentrica,
      32 Melanognathus_canadensis,
      33 Nielsenia_nordica,
      34 Oervigia_nordica,
      35 Orlovichthys_limnatis,
      36 Palaeodaphus_insignis,
      37 Pentlandia_macroptera,
      38 Phaneropleuron_andersoni,
      39 Pillararhynchus_longi,
      40 Robinsondipterus_longi,
      41 Scaumenacia_curta,
      42 Soederberghia_groenlandica,
      43 Sorbitorhynchus_deleaskitus,
      44 Speonesydrion_iani,
      45 Stomiahykus_thlaodus,
      46 Tarachomylax_oepiki,
      47 Uranolophus_wyomingensis,
      48 Conchopoma_gadiforme,
      49 Delatitia_breviceps,
      50 Uronemus_splendens,
      51 Gnathorhiza_serrata,
      52 Megapleuron_zangerli,
      53 Palaeophichthys_parvulus,
      54 Parasagenodus_sibiricus,
      55 Sagenodus_inaequalis,
      56 Straitonia_waterstoni,
      57 Tranodis_castrensis,
      58 Ctenodus,
      59 Xylognathus_macrustenus,
      60 Limanichthys_fraseri,
      61 Apatorhynchus_opistheretmus,
      62 Erikia_jarviki,
      63 Dipnotuberculus_gnathodus,
      64 Cathlorhynchus_trismodipterus,
      65 Harajicadipterus_youngi,
      66 Xeradipterus_hatcheri,
      67 Rhinodipterus_ulrichi,
      68 Rhinodipterus_kimberleyensis,
      69 Rhinodipterus_secans,
      70 Westollrhynchus_lehmanni,
      71 Rhynchodipterus_elginensis,
      72 Persephonichthys,
      73 Celsiodon,
      74 Sinodipterus_beibei,
      75 Porolepis,
      76 Durialepis,
      77 Glyptolepis,
      78 Holoptychius,
      79 Laccognathus,
      80 Nasogaluakus_chorni,
      81 Quebecius_quebecensis,
      82 Psarolepis,
      83 Youngolepis,
      84 Powichthys,
      85 Diabolepis_speratus,
      86 Meemannia,
      87 Raynerius_splendens,
      88 Cheirolepis;
	tree mcmc.tree_1 [&B TK02Brlens] = [&R] [&clockrate = 3.984229479693126e-03] (((((88:2.923063284367106e-02[&B TK02Brlens 2.104731276594288e-02],87:2.235057850956607e-02[&B TK02Brlens 1.092820588745157e-02]):1.318044394674847e-01[&B TK02Brlens 1.550732461127027e-01],86:0.000000000000000e+00[&B TK02Brlens 0.000000000000000e+00]):4.371997941996286e-02[&B TK02Brlens 1.590624811565628e-01],((((((((79:7.293093114300153e-03[&B TK02Brlens 1.224057687017308e-02],81:2.788536661254215e-02[&B TK02Brlens 1.071195580537440e-01]):1.487541559594269e-02[&B TK02Brlens 2.344486243190131e-02],78:4.373145821161573e-02[&B TK02Brlens 3.331726088168715e-02]):2.692500984089763e-02[&B TK02Brlens 4.431913667266754e-02],77:0.000000000000000e+00[&B TK02Brlens 0.000000000000000e+00]):2.007541838161037e-02[&B TK02Brlens 4.991614783383071e-02],80:8.682653476589031e-03[&B TK02Brlens 3.638050411839849e-02]):1.495294698311267e-02[&B TK02Brlens 3.625837781561077e-02],75:2.706140110169564e-03[&B TK02Brlens 5.442194388502733e-03]):2.243019831291926e-02[&B TK02Brlens 6.817002820157217e-02],76:0.000000000000000e+00[&B TK02Brlens 0.000000000000000e+00]):5.337546265827608e-02[&B TK02Brlens 2.662280120844531e-01],84:0.000000000000000e+00[&B TK02Brlens 0.000000000000000e+00]):1.000348078147650e-02[&B TK02Brlens 9.115186826068318e-02],((((((15:7.431448247501971e-03[&B TK02Brlens 1.073504960555242e-02],(64:1.968106258895541e-03[&B TK02Brlens 2.350279515941980e-03],63:7.192326697998874e-02[&B TK02Brlens 1.101257899695393e-01]):1.063975188992383e-02[&B TK02Brlens 1.536958349504703e-02]):1.528381196270234e-02[&B TK02Brlens 6.264113179710143e-02],(62:8.312545128790538e-03[&B TK02Brlens 6.422255317854866e-02],28:0.000000000000000e+00[&B TK02Brlens 0.000000000000000e+00]):1.106126504068761e-02[&B TK02Brlens 9.746126644565183e-02]):8.285424663757479e-03[&B TK02Brlens 1.079774962860318e-01],47:9.945862232167091e-03[&B TK02Brlens 1.866095236618720e-01]):9.050371906196286e-04[&B TK02Brlens 1.779785869328847e-02],((44:1.554399394072647e-02[&B TK02Brlens 2.505359727809751e-01],70:1.226957366532067e-02[&B TK02Brlens 2.623883987808762e-01]):2.844268038292297e-04[&B TK02Brlens 5.660036425110271e-03],(((16:9.588877360247827e-03[&B TK02Brlens 3.102215273859108e-02],17:2.138511393943598e-02[&B TK02Brlens 7.029090305887248e-02]):4.674334619079734e-03[&B TK02Brlens 2.760624951313301e-02],(14:0.000000000000000e+00[&B TK02Brlens 0.000000000000000e+00],(6:0.000000000000000e+00[&B TK02Brlens 0.000000000000000e+00],10:4.151215857590596e-03[&B TK02Brlens 2.236053462145228e-02]):5.350116039524694e-02[&B TK02Brlens 2.906652948970269e-01]):2.220362340853893e-02[&B TK02Brlens 1.560456545147077e-01]):2.140414152866021e-02[&B TK02Brlens 2.699462891299457e-01],((((31:2.877305813622477e-02[&B TK02Brlens 2.452256254632131e-01],((((36:3.352455491795581e-03[&B TK02Brlens 3.367723223784832e-03],(20:1.698776870201713e-02[&B TK02Brlens 3.022108550326620e-02],34:5.618360959843011e-02[&B TK02Brlens 3.858016603645256e-02]):3.202458355875903e-03[&B TK02Brlens 3.217042971839907e-03]):2.932944732184872e-02[&B TK02Brlens 3.128627610205846e-02],29:4.231799556526039e-02[&B TK02Brlens 4.514140613737853e-02]):3.906545162407266e-02[&B TK02Brlens 1.347765292600366e-01],(((((((8:1.127935179504030e-02[&B TK02Brlens 8.676315315824772e-02],27:7.028455580215254e-04[&B TK02Brlens 6.045976707523600e-03]):8.259391510295311e-03[&B TK02Brlens 8.232864143854872e-02],(((19:3.409934421145955e-03[&B TK02Brlens 2.035519358399174e-02],61:2.110405150561029e-02[&B TK02Brlens 1.157689430328009e-01]):4.088910973324328e-02[&B TK02Brlens 2.774671676484994e-01],41:1.809571448213532e-02[&B TK02Brlens 8.297295943085271e-02]):7.617378836029531e-04[&B TK02Brlens 6.259022755954638e-03],((18:3.534065505213135e-02[&B TK02Brlens 2.149388237341520e-01],(((((52:1.609493543402374e-01[&B TK02Brlens 8.084005220173583e-02],59:0.000000000000000e+00[&B TK02Brlens 0.000000000000000e+00]):6.110860003481361e-02[&B TK02Brlens 5.938163159201012e-02],55:1.837008873060530e-01[&B TK02Brlens 1.341486753654025e-01]):1.139811496045146e-02[&B TK02Brlens 1.620795667881469e-02],((56:7.962638751520035e-03[&B TK02Brlens 7.615862846076250e-04],57:7.745134814150847e-02[&B TK02Brlens 3.860671684603968e-02]):4.802383129749282e-02[&B TK02Brlens 3.889208975285350e-02],(((48:3.102306885489104e-01[&B TK02Brlens 1.000551408374627e+00],54:1.376816041217804e-02[&B TK02Brlens 9.666342310077335e-02]):8.506023829443266e-03[&B TK02Brlens 4.478555593721493e-02],((53:2.472110091673252e-03[&B TK02Brlens 1.093549262741681e-02],72:5.948234660370945e-02[&B TK02Brlens 3.796963594436367e-01]):4.872968694727017e-02[&B TK02Brlens 1.530728138614360e-01],51:2.053363729034459e-01[&B TK02Brlens 2.469129756752921e-01]):1.134003394749078e-01[&B TK02Brlens 3.431430434235812e-01]):1.333527561251097e-02[&B TK02Brlens 4.954471566115075e-02],58:2.196584654047740e-02[&B TK02Brlens 1.590468443674894e-01]):4.212621262367877e-03[&B TK02Brlens 9.974045485461804e-03]):5.337102812508360e-02[&B TK02Brlens 8.799747300880983e-02]):2.406801499635525e-02[&B TK02Brlens 4.039376701687438e-02],50:1.283048310286822e-01[&B TK02Brlens 1.507065843425565e-01]):9.705553606856654e-03[&B TK02Brlens 1.832835624538442e-02],49:1.018934505962726e-01[&B TK02Brlens 1.216369788207491e-01]):1.278647647561371e-02[&B TK02Brlens 3.999558174897705e-02]):1.059430816120438e-02[&B TK02Brlens 7.550079069058276e-02],((5:4.990478818243954e-02[&B TK02Brlens 1.020194743071692e-01],(3:2.858024490430988e-02[&B TK02Brlens 1.515648749384176e-01],30:3.320991318428851e-02[&B TK02Brlens 1.606658373683392e-01]):5.834379017013003e-03[&B TK02Brlens 2.613604215806276e-02]):1.757927541260135e-02[&B TK02Brlens 9.861183475650361e-02],(24:0.000000000000000e+00[&B TK02Brlens 0.000000000000000e+00],33:6.944165286168696e-02[&B TK02Brlens 2.387413880899930e-01]):2.705830421925459e-03[&B TK02Brlens 1.830857668885576e-02]):1.809444205551791e-03[&B TK02Brlens 1.608623336557876e-02]):7.880421745884159e-03[&B TK02Brlens 7.505555655200924e-02]):6.004342308563226e-03[&B TK02Brlens 6.053832131102033e-02]):2.040571117262802e-03[&B TK02Brlens 1.905365529744945e-02],(37:0.000000000000000e+00[&B TK02Brlens 0.000000000000000e+00],60:1.560697734550358e-01[&B TK02Brlens 2.665789013076132e-01]):1.023042158448484e-02[&B TK02Brlens 5.228112144850665e-02]):1.285991861865682e-02[&B TK02Brlens 1.315580987974108e-01],((38:2.512306960648958e-02[&B TK02Brlens 3.140471646177770e-02],73:0.000000000000000e+00[&B TK02Brlens 0.000000000000000e+00]):7.917789023573912e-02[&B TK02Brlens 4.702640458324550e-01],(((35:5.909524393004884e-02[&B TK02Brlens 1.889148251475451e-01],68:1.047707484483434e-02[&B TK02Brlens 1.879582386062711e-02]):2.914519261328363e-02[&B TK02Brlens 9.492316174504443e-02],67:3.964761948405882e-02[&B TK02Brlens 9.725422655674060e-02]):1.115253870387189e-02[&B TK02Brlens 8.360930043598558e-02],69:1.486796717521699e-02[&B TK02Brlens 1.513523033701758e-01]):1.456896836693811e-03[&B TK02Brlens 1.579518147712592e-02]):6.008324644777907e-03[&B TK02Brlens 7.130591566360182e-02]):6.981953798162743e-03[&B TK02Brlens 9.055760785063369e-02],(74:0.000000000000000e+00[&B TK02Brlens 0.000000000000000e+00],12:4.889188547988677e-02[&B TK02Brlens 4.434119439627551e-01]):4.890518159402890e-03[&B TK02Brlens 5.374909852988508e-02]):3.091476786203584e-03[&B TK02Brlens 3.299802801315154e-02],65:5.370536611818122e-02[&B TK02Brlens 5.115749485464544e-01]):8.738311763988926e-03[&B TK02Brlens 6.763506413034552e-02],((39:4.165282761426503e-02[&B TK02Brlens 1.623374175379813e-01],11:1.246575112874448e-02[&B TK02Brlens 8.194945261179699e-02]):1.840440243877134e-02[&B TK02Brlens 8.352274398482008e-02],((2:4.780498566449359e-02[&B TK02Brlens 1.287913459355597e-01],9:2.323053004987219e-02[&B TK02Brlens 8.623159618401900e-02]):3.869762352467498e-04[&B TK02Brlens 9.284826924986791e-04],13:1.944235988681542e-02[&B TK02Brlens 3.812764884065787e-02]):2.649505502692751e-02[&B TK02Brlens 9.418742200807971e-02]):1.576608318649980e-02[&B TK02Brlens 9.088831020931537e-02]):1.246654579376177e-02[&B TK02Brlens 7.849459003232162e-02]):2.177957037208800e-03[&B TK02Brlens 1.427468394808071e-02],(((((42:6.925675721664304e-03[&B TK02Brlens 3.175157733877429e-02],71:4.263093956111835e-02[&B TK02Brlens 1.638433010681349e-01]):5.850150503154194e-02[&B TK02Brlens 4.155488664887646e-01],(((22:2.463565118573974e-02[&B TK02Brlens 8.805460388397796e-02],23:0.000000000000000e+00[&B TK02Brlens 0.000000000000000e+00]):1.342929497991169e-02[&B TK02Brlens 1.253862751066553e-01],25:4.368517405276762e-02[&B TK02Brlens 4.617194994405189e-01]):1.379856160149240e-02[&B TK02Brlens 1.475693332193131e-01],21:1.004921270138021e-02[&B TK02Brlens 1.155288407623484e-01]):2.711996247670434e-03[&B TK02Brlens 2.356307166216631e-02]):1.346268214389479e-02[&B TK02Brlens 1.026930591841500e-01],(((7:3.331697297154795e-02[&B TK02Brlens 7.363569901812229e-02],26:0.000000000000000e+00[&B TK02Brlens 0.000000000000000e+00]):2.476470901563904e-02[&B TK02Brlens 1.442949366206825e-01],66:4.928599288412133e-02[&B TK02Brlens 2.059675051278604e-01]):1.295785915113490e-02[&B TK02Brlens 7.355579953727011e-02],40:4.475260404197595e-02[&B TK02Brlens 1.168968664811844e-01]):3.023116464937581e-03[&B TK02Brlens 1.376051368197108e-02]):2.037168593545685e-02[&B TK02Brlens 1.246341968310440e-01],32:7.632592133245297e-03[&B TK02Brlens 6.015484396135709e-02]):1.476946300252086e-02[&B TK02Brlens 1.534977593577764e-01],43:1.305831212508307e-02[&B TK02Brlens 2.292737397746369e-01]):3.516827234148812e-03[&B TK02Brlens 3.807548999676081e-02]):2.076622459880606e-03[&B TK02Brlens 1.717644920118129e-02]):8.493044217423473e-03[&B TK02Brlens 7.144353965457714e-02],4:2.002837024886911e-02[&B TK02Brlens 2.158610834504333e-01]):7.339758879804870e-03[&B TK02Brlens 5.667200678756620e-02],45:4.903686846590838e-02[&B TK02Brlens 3.648111894008103e-01]):1.127906873778173e-03[&B TK02Brlens 8.028665529809284e-03],46:2.719257596512781e-02[&B TK02Brlens 1.130265386566850e-01]):1.425529709453222e-02[&B TK02Brlens 1.653026740239514e-01]):8.627312244186447e-03[&B TK02Brlens 1.562289084148052e-01]):1.026645548281135e-03[&B TK02Brlens 2.030876392841627e-02]):1.341099371720500e-02[&B TK02Brlens 4.835050235401153e-01],85:0.000000000000000e+00[&B TK02Brlens 0.000000000000000e+00]):1.358919618509491e-02[&B TK02Brlens 4.527393062623737e-01],83:1.103495219519690e-03[&B TK02Brlens 1.602236743114789e-02]):1.073639289181527e-02[&B TK02Brlens 1.440575569214288e-01]):2.111707637736471e-02[&B TK02Brlens 1.889183822815271e-01]):2.270215654606855e-02[&B TK02Brlens 7.537112209006934e-02],82:4.876610969942630e-02[&B TK02Brlens 2.908111383792807e-02]):4.906779822200003e-03[&B TK02Brlens 5.061937828370706e-03],1:3.498002906902620e-02[&B TK02Brlens 5.735215978097226e-02]);
	tree mcmc.tree_2 [&B TK02Brlens] = [&R] [&clockrate = 1.004126199005627e-02] (1:1.803035526501713e-01[&B TK02Brlens 1.802226906769780e-01],(82:2.457603391514531e-01[&B TK02Brlens 2.458289209535819e-01],(((88:4.866928421098038e-03[&B TK02Brlens 4.863444190127291e-03],87:8.922114172559503e-03[&B TK02Brlens 8.913850120555357e-03]):3.426679515897662e-01[&B TK02Brlens 3.425650411402713e-01],86:7.774492212260897e-03[&B TK02Brlens 7.775984679628191e-03]):2.117797047026713e-01[&B TK02Brlens 2.118270519807717e-01],((84:8.167197725663433e-02[&B TK02Brlens 8.168836965413097e-02],(76:3.144588909588242e-03[&B TK02Brlens 3.149922315547009e-03],((80:3.985839060230290e-02[&B TK02Brlens 3.989796579613251e-02],(((81:6.891710031221132e-02[&B TK02Brlens 6.904996118753440e-02],79:1.304405657590801e-02[&B TK02Brlens 1.307335702436472e-02]):3.572267058080136e-02[&B TK02Brlens 3.578928088160418e-02],78:4.218943696023247e-02[&B TK02Brlens 4.226220006609548e-02]):7.233117812102230e-02[&B TK02Brlens 7.244419326861831e-02],77:2.016229437842698e-02[&B TK02Brlens 2.019407038150070e-02]):9.010149673097678e-02[&B TK02Brlens 9.024759668705196e-02]):3.554697547386576e-03[&B TK02Brlens 3.560602819577762e-03],75:1.889377231619727e-02[&B TK02Brlens 1.892447647809833e-02]):9.431425416212669e-03[&B TK02Brlens 9.447443856090748e-03]):1.464190972235340e-01[&B TK02Brlens 1.466032229357768e-01]):1.853227910302320e-01[&B TK02Brlens 1.854364042310378e-01],(83:1.753442558419249e-01[&B TK02Brlens 1.753381089416558e-01],(85:1.263065528521754e-01[&B TK02Brlens 1.263739471282768e-01],(((70:9.360183148865353e-02[&B TK02Brlens 9.380085494271995e-02],44:1.252506676397054e-01[&B TK02Brlens 1.254707619786981e-01]):4.039178733813187e-02[&B TK02Brlens 4.045135006151106e-02],(((14:1.644356698833338e-02[&B TK02Brlens 1.645648250565361e-02],(17:6.230028534415877e-02[&B TK02Brlens 6.233689168902759e-02],(10:4.331014692360724e-02[&B TK02Brlens 4.328649000272907e-02],6:6.384764701318546e-02[&B TK02Brlens 6.381551273758333e-02]):1.709811288687695e-01[&B TK02Brlens 1.709737430648386e-01]):4.598773918442989e-03[&B TK02Brlens 4.601733731931026e-03]):2.059619175031524e-02[&B TK02Brlens 2.061344413765615e-02],16:5.780718693534781e-02[&B TK02Brlens 5.786336360910287e-02]):1.094548248391900e-01[&B TK02Brlens 1.096021472574172e-01],(46:1.354855018598349e-01[&B TK02Brlens 1.356210585447552e-01],(45:2.500019422492110e-01[&B TK02Brlens 2.505431087218049e-01],(4:1.853723948034809e-01[&B TK02Brlens 1.855442111234313e-01],((((32:7.351973338839901e-02[&B TK02Brlens 7.361862357490515e-02],((((25:8.638411845451355e-02[&B TK02Brlens 8.637493346055512e-02],(23:1.338456872840021e-02[&B TK02Brlens 1.337759275952725e-02],22:2.812320931898782e-02[&B TK02Brlens 2.810940826252238e-02]):4.190054839373114e-02[&B TK02Brlens 4.188209931687766e-02]):5.940192267571476e-02[&B TK02Brlens 5.940171456807862e-02],21:3.995681488170666e-02[&B TK02Brlens 3.998242130946771e-02]):1.226797570401916e-02[&B TK02Brlens 1.227308739686577e-02],(42:5.054752623381009e-02[&B TK02Brlens 5.053752925209925e-02],71:1.104308291489215e-01[&B TK02Brlens 1.103283328728524e-01]):1.377092216211528e-01[&B TK02Brlens 1.377024218690529e-01]):7.185825976887439e-02[&B TK02Brlens 7.190083011991237e-02],(40:9.703970124334238e-02[&B TK02Brlens 9.705127722732422e-02],(66:9.016747614359355e-02[&B TK02Brlens 9.023641553340878e-02],(26:3.213157022619284e-02[&B TK02Brlens 3.212949728892227e-02],7:6.883873610043612e-02[&B TK02Brlens 6.881813684753074e-02]):7.018837075196749e-02[&B TK02Brlens 7.018559336840674e-02]):2.670620444882976e-03[&B TK02Brlens 2.671082604007041e-03]):5.861679184651414e-02[&B TK02Brlens 5.864356889206682e-02]):5.531707835625421e-02[&B TK02Brlens 5.537399389457669e-02]):4.951304746919361e-02[&B TK02Brlens 4.956964305438550e-02],(((((74:4.876209874258675e-02[&B TK02Brlens 4.883506475436527e-02],11:9.343809387081370e-02[&B TK02Brlens 9.354708247416720e-02]):1.517463073201619e-02[&B TK02Brlens 1.519504599714613e-02],(13:3.992260541166859e-02[&B TK02Brlens 3.994930620429966e-02],(2:3.010535573560214e-02[&B TK02Brlens 3.011928745809845e-02],34:1.687287062701854e-01[&B TK02Brlens 1.688225890476096e-01]):1.052033375146966e-02[&B TK02Brlens 1.052651610631357e-02]):1.101105526213466e-01[&B TK02Brlens 1.102062969117942e-01]):2.975451570067555e-02[&B TK02Brlens 2.979312073312932e-02],(73:1.595901137459521e-02[&B TK02Brlens 1.597180797580673e-02],38:3.009007425659627e-02[&B TK02Brlens 3.012005700077077e-02]):2.859436335946018e-01[&B TK02Brlens 2.862777911280642e-01]):2.719496633424745e-03[&B TK02Brlens 2.723215668698007e-03],((12:6.395472288456094e-02[&B TK02Brlens 6.409940882351362e-02],39:3.927479868666794e-02[&B TK02Brlens 3.939087655394002e-02]):1.780367142245276e-01[&B TK02Brlens 1.783877616014639e-01],((36:7.743605547864574e-03[&B TK02Brlens 7.747985768223836e-03],20:4.120516734259660e-02[&B TK02Brlens 4.123588551215561e-02]):5.626738127475006e-02[&B TK02Brlens 5.631776243829298e-02],9:9.722611902008227e-02[&B TK02Brlens 9.735003024680625e-02]):1.297614788256392e-01[&B TK02Brlens 1.299187062072064e-01]):1.457245360040416e-02[&B TK02Brlens 1.459109742131694e-02]):5.559498065991453e-02[&B TK02Brlens 5.566912745589093e-02],(((65:1.215735370394404e-01[&B TK02Brlens 1.218049704409283e-01],((60:2.852077369083299e-01[&B TK02Brlens 2.863562819326131e-01],37:4.962827600836217e-04[&B TK02Brlens 4.977934992660782e-04]):6.929129548605073e-02[&B TK02Brlens 6.948253295839392e-02],((27:3.658557736086454e-02[&B TK02Brlens 3.667391447524920e-02],8:6.408818663455795e-02[&B TK02Brlens 6.424159531743609e-02]):3.230065003049720e-02[&B TK02Brlens 3.238274961989821e-02],((41:6.072389202883199e-02[&B TK02Brlens 6.084268851957621e-02],(61:1.328298481269768e-01[&B TK02Brlens 1.331650609337240e-01],19:2.383711055419413e-02[&B TK02Brlens 2.388946693952555e-02]):9.809618164415235e-02[&B TK02Brlens 9.832229554202275e-02]):1.126141251676560e-02[&B TK02Brlens 1.128649938484601e-02],((((50:1.932276650204510e-01[&B TK02Brlens 1.940667424718804e-01],((55:3.070379571288405e-01[&B TK02Brlens 3.086960497430597e-01],(59:6.078302585461604e-04[&B TK02Brlens 6.116742945450682e-04],52:3.228943882425187e-01[&B TK02Brlens 3.248466861407123e-01]):5.098645933702983e-02[&B TK02Brlens 5.128612654089212e-02]):3.418500478273589e-02[&B TK02Brlens 3.435966352505875e-02],((56:2.928811072309490e-02[&B TK02Brlens 2.942627044742105e-02],57:1.321083003421147e-01[&B TK02Brlens 1.327010808883908e-01]):1.145512959840091e-01[&B TK02Brlens 1.150805271095349e-01],(58:2.254891031794082e-01[&B TK02Brlens 2.265362989499900e-01],((51:4.752273931178354e-01[&B TK02Brlens 4.780750368710471e-01],(72:1.809381746559580e-01[&B TK02Brlens 1.816341410649673e-01],53:3.671896518853524e-02[&B TK02Brlens 3.688136074342868e-02]):5.781267543102198e-02[&B TK02Brlens 5.808784514581626e-02]):3.190795127514339e-01[&B TK02Brlens 3.206797696317861e-01],(54:2.750938747313358e-03[&B TK02Brlens 2.764188092512300e-03],48:7.474674957834375e-01[&B TK02Brlens 7.511385503998731e-01]):4.683941008583181e-02[&B TK02Brlens 4.707047523871656e-02]):1.915587679201192e-02[&B TK02Brlens 1.924899409369830e-02]):4.425510317394354e-03[&B TK02Brlens 4.446048941930704e-03]):1.302276522188472e-02[&B TK02Brlens 1.308396723741084e-02]):6.123529296969021e-03[&B TK02Brlens 6.152683376076154e-03]):1.290202160970598e-01[&B TK02Brlens 1.294679050085225e-01],49:1.441925283284138e-01[&B TK02Brlens 1.444520156742337e-01]):1.317587279178106e-01[&B TK02Brlens 1.320224555959061e-01],18:3.505832287077149e-02[&B TK02Brlens 3.512119880576395e-02]):5.843919260103458e-02[&B TK02Brlens 5.856203749268574e-02],((33:1.594306341589036e-01[&B TK02Brlens 1.596170128266842e-01],24:1.897797481877905e-03[&B TK02Brlens 1.901330687222747e-03]):2.558820130454276e-03[&B TK02Brlens 2.563447878398691e-03],(5:1.121133086594672e-01[&B TK02Brlens 1.122979332603434e-01],(30:1.643675094050940e-01[&B TK02Brlens 1.646724472716473e-01],3:1.004723583264636e-01[&B TK02Brlens 1.006745068086497e-01]):1.101539247393424e-02[&B TK02Brlens 1.103708991428971e-02]):2.566872951683208e-02[&B TK02Brlens 2.571691499659627e-02]):2.737049378852219e-02[&B TK02Brlens 2.742794672667814e-02]):9.701145263793842e-03[&B TK02Brlens 9.723359975802249e-03]):3.603850897732741e-02[&B TK02Brlens 3.612409756075083e-02]):9.570176586141566e-03[&B TK02Brlens 9.594474642194326e-03]):2.092046588463625e-02[&B TK02Brlens 2.097318270802599e-02]):5.587266978365357e-02[&B TK02Brlens 5.599039649801886e-02],(69:1.002920109123802e-01[&B TK02Brlens 1.005180445743031e-01],(67:6.434982129470757e-02[&B TK02Brlens 6.449114208840168e-02],(68:7.500515345346526e-02[&B TK02Brlens 7.517263737867787e-02],35:2.028185634287876e-01[&B TK02Brlens 2.031286873746896e-01]):5.645622230144620e-02[&B TK02Brlens 5.657887714463586e-02]):1.742605430726973e-02[&B TK02Brlens 1.746317567639096e-02]):8.338633785226168e-02[&B TK02Brlens 8.354462113650843e-02]):2.861755557689949e-02[&B TK02Brlens 2.865981135673742e-02],43:1.020674103183457e-01[&B TK02Brlens 1.022237283646225e-01]):5.143524111126174e-03[&B TK02Brlens 5.150262329610280e-03]):3.198971540124673e-02[&B TK02Brlens 3.202680502709363e-02]):4.597675533114276e-02[&B TK02Brlens 4.604224779071218e-02],29:2.563626224362314e-01[&B TK02Brlens 2.567890443708393e-01]):2.304978046763884e-03[&B TK02Brlens 2.309366666219670e-03],31:8.520891280843035e-02[&B TK02Brlens 8.540580232289778e-02]):1.484183739833966e-02[&B TK02Brlens 1.486734729233126e-02]):8.117998926468584e-03[&B TK02Brlens 8.130853263312527e-03]):2.923021056560504e-03[&B TK02Brlens 2.927713568587498e-03]):4.341509248693631e-02[&B TK02Brlens 4.348689854986348e-02]):2.706949675459969e-02[&B TK02Brlens 2.711200994545620e-02]):9.745227748590768e-03[&B TK02Brlens 9.758812504479639e-03],(47:9.451349164401224e-02[&B TK02Brlens 9.466134707471957e-02],(62:5.492299394527089e-02[&B TK02Brlens 5.496527712127437e-02],(28:1.361240451561403e-01[&B TK02Brlens 1.362914214918956e-01],(15:5.271456425978593e-03[&B TK02Brlens 5.273291692069006e-03],(63:1.356792315119961e-01[&B TK02Brlens 1.357684867505781e-01],64:3.447652140430968e-03[&B TK02Brlens 3.448886126425281e-03]):1.947522465185525e-02[&B TK02Brlens 1.948104421055763e-02]):7.668330628629971e-02[&B TK02Brlens 7.673047470768285e-02]):6.518532413620104e-03[&B TK02Brlens 6.524558482746919e-03]):7.040620187575830e-02[&B TK02Brlens 7.049112281789505e-02]):5.820148299470040e-02[&B TK02Brlens 5.828701841102245e-02]):7.198562232482253e-02[&B TK02Brlens 7.206508032876789e-02]):3.021601723242129e-02[&B TK02Brlens 3.023151847914640e-02]):2.693168419534331e-02[&B TK02Brlens 2.694006358193774e-02]):1.278220369602612e-02[&B TK02Brlens 1.278641314089077e-02]):4.361062114704262e-02[&B TK02Brlens 4.361309584299652e-02]):9.125706154444746e-03[&B TK02Brlens 9.125025178341446e-03]);
	tree mcmc.tree_3 [&B TK02Brlens] = [&R] [&clockrate = 3.133207111170911e-03] (1:2.326466562264606e-02[&B TK02Brlens 2.246774076716148e-02],(82:4.217613405108023e-02[&B TK02Brlens 7.836718206686620e-02],(((88:1.536686944760424e-02[&B TK02Brlens 8.175076130584658e-03],87:3.234959284746070e-02[&B TK02Brlens 1.627465815792643e-02]):1.131960386720582e-01[&B TK02Brlens 2.404600712657224e-01],86:7.141516043588425e-03[&B TK02Brlens 2.560103155169531e-02]):2.672212643022431e-02[&B TK02Brlens 9.215598092157370e-02],((84:0.000000000000000e+00[&B TK02Brlens 0.000000000000000e+00],(76:8.221779263020368e-03[&B TK02Brlens 1.329221211422251e-02],((80:2.035590648043695e-02[&B TK02Brlens 5.818080085801548e-02],(((81:1.675835191632369e-02[&B TK02Brlens 1.316885892081237e-01],79:8.196960062729464e-03[&B TK02Brlens 3.216556662570778e-02]):1.073826074740380e-02[&B TK02Brlens 4.518970862195509e-02],78:5.936598858189479e-03[&B TK02Brlens 2.667013429611401e-02]):2.690130658147399e-02[&B TK02Brlens 8.712298806014060e-02],77:0.000000000000000e+00[&B TK02Brlens 0.000000000000000e+00]):2.228459899303392e-02[&B TK02Brlens 5.611729056366913e-02]):1.741797989614202e-02[&B TK02Brlens 5.191159514546843e-02],75:0.000000000000000e+00[&B TK02Brlens 0.000000000000000e+00]):3.956635108764983e-03[&B TK02Brlens 1.024412487748754e-02]):2.589653253213681e-02[&B TK02Brlens 1.958087508864169e-01]):1.159980705431662e-02[&B TK02Brlens 1.677179172538710e-01],(83:0.000000000000000e+00[&B TK02Brlens 0.000000000000000e+00],(85:0.000000000000000e+00[&B TK02Brlens 0.000000000000000e+00],(47:1.077736229952014e-02[&B TK02Brlens 2.030740766924917e-01],(((15:2.394177686252941e-04[&B TK02Brlens 8.770689971467796e-04],(64:0.000000000000000e+00[&B TK02Brlens 0.000000000000000e+00],63:4.026178490325111e-02[&B TK02Brlens 6.669087403191153e-02]):1.393947497739306e-02[&B TK02Brlens 4.179137027035808e-02]):1.724650935547706e-02[&B TK02Brlens 1.099814707844602e-01],(62:1.222203322098767e-03[&B TK02Brlens 1.033207361969694e-02],28:1.038249794784407e-02[&B TK02Brlens 1.080738108945090e-01]):2.304499297643853e-02[&B TK02Brlens 2.021548259290295e-01]):4.040760141462152e-03[&B TK02Brlens 4.202286934484015e-02],((70:7.967938415425868e-03[&B TK02Brlens 1.169397274842555e-01],44:1.354301987853590e-02[&B TK02Brlens 1.479907792218593e-01]):9.332795677285954e-05[&B TK02Brlens 1.323853068058859e-03],((((10:2.485370474071047e-03[&B TK02Brlens 5.689065345511181e-03],6:8.001234830986692e-03[&B TK02Brlens 1.515421662429904e-02]):4.392233103451254e-02[&B TK02Brlens 1.722254936152806e-01],(14:8.443072678833374e-03[&B TK02Brlens 4.027588791567772e-02],17:0.000000000000000e+00[&B TK02Brlens 0.000000000000000e+00]):4.251603779136193e-03[&B TK02Brlens 1.958203530381046e-02]):9.431319003164185e-03[&B TK02Brlens 5.285091972800743e-02],16:4.409015345941458e-03[&B TK02Brlens 2.470709728403070e-02]):2.360401948218399e-02[&B TK02Brlens 2.325149964622928e-01],(46:0.000000000000000e+00[&B TK02Brlens 0.000000000000000e+00],(45:4.077895882691007e-02[&B TK02Brlens 4.055947651661681e-01],(4:6.994446884668215e-03[&B TK02Brlens 9.283406589959425e-02],(31:1.005314440064986e-02[&B TK02Brlens 2.650850866032096e-01],((43:1.497227893192610e-02[&B TK02Brlens 1.660403940078539e-01],((((74:7.476130930266389e-03[&B TK02Brlens 4.774137891830441e-02],((69:8.345590605362274e-03[&B TK02Brlens 4.337305963492836e-02],(67:1.830756342671636e-02[&B TK02Brlens 6.144499804186965e-02],(68:6.002487849672056e-03[&B TK02Brlens 2.165531947640704e-02],35:2.494838313396641e-02[&B TK02Brlens 1.800629365575866e-01]):3.317849405061651e-02[&B TK02Brlens 1.233843220879826e-01]):7.303991211905447e-03[&B TK02Brlens 2.721586357518531e-02]):6.018910022071500e-03[&B TK02Brlens 2.637287633265469e-02],(73:0.000000000000000e+00[&B TK02Brlens 0.000000000000000e+00],38:3.278832582457702e-03[&B TK02Brlens 1.367026519635655e-02]):5.777996742309066e-02[&B TK02Brlens 2.680911678804619e-01]):7.140661465866227e-03[&B TK02Brlens 3.993010555343126e-02]):3.606566960210889e-03[&B TK02Brlens 2.844097104118172e-02],((34:5.322907337299171e-02[&B TK02Brlens 9.531231519271147e-01],65:0.000000000000000e+00[&B TK02Brlens 0.000000000000000e+00]):1.921672459387080e-02[&B TK02Brlens 2.454446261639827e-01],(((27:0.000000000000000e+00[&B TK02Brlens 0.000000000000000e+00],8:8.287496262741001e-03[&B TK02Brlens 4.696624559829204e-02]):7.188413311399466e-03[&B TK02Brlens 4.429873104302996e-02],((41:1.229837665213585e-02[&B TK02Brlens 6.603397746519504e-02],(61:2.587492874769204e-02[&B TK02Brlens 2.135367309826382e-01],19:1.243206526916302e-02[&B TK02Brlens 5.080182166352996e-02]):2.408358536101629e-02[&B TK02Brlens 1.147187627200007e-01]):1.595971850356093e-04[&B TK02Brlens 8.421667133588309e-04],((18:2.748977145932224e-02[&B TK02Brlens 2.593595543557918e-01],((50:7.769683293581134e-02[&B TK02Brlens 1.590922904550903e-01],((55:1.146266325410059e-01[&B TK02Brlens 7.671245395947168e-02],(59:8.628820919140384e-03[&B TK02Brlens 1.172447512001619e-02],52:1.241497605665669e-01[&B TK02Brlens 8.426063151995149e-02]):2.343509161695967e-02[&B TK02Brlens 2.601629388556735e-02]):2.322506301484745e-02[&B TK02Brlens 4.030491964180666e-02],((56:2.260723985725101e-02[&B TK02Brlens 2.943663171101427e-02],57:6.346132848030343e-02[&B TK02Brlens 5.649629577523237e-02]):2.737620058423663e-02[&B TK02Brlens 5.117202713873958e-02],(58:9.362899878821163e-02[&B TK02Brlens 2.370783313145356e-01],((51:2.011529306183587e-01[&B TK02Brlens 2.159049235871887e-01],(72:4.910164517664715e-02[&B TK02Brlens 1.524185993321159e-01],53:0.000000000000000e+00[&B TK02Brlens 0.000000000000000e+00]):7.279951430539827e-02[&B TK02Brlens 1.277269110790304e-01]):3.977427793963537e-02[&B TK02Brlens 9.631137510114970e-02],(54:0.000000000000000e+00[&B TK02Brlens 0.000000000000000e+00],48:2.321848068844031e-01[&B TK02Brlens 2.378748054887011e-01]):8.742401673590944e-03[&B TK02Brlens 2.386530327882782e-02]):2.556717322076474e-02[&B TK02Brlens 7.582165734152845e-02]):1.222314607187747e-03[&B TK02Brlens 2.985208021571442e-03]):2.145701466766498e-02[&B TK02Brlens 5.125907825333578e-02]):6.969298326110818e-03[&B TK02Brlens 2.039831946663881e-02]):1.106475255723105e-02[&B TK02Brlens 3.688231933554725e-02],49:7.271008006674015e-02[&B TK02Brlens 1.818239585165876e-01]):3.734263456416231e-02[&B TK02Brlens 1.610326140866273e-01]):1.614094982854419e-03[&B TK02Brlens 7.979091477406068e-03],((33:4.910864727522718e-02[&B TK02Brlens 1.736260485193001e-01],24:5.471828536385281e-06[&B TK02Brlens 2.644357932334663e-05]):3.729471590905864e-04[&B TK02Brlens 1.715702718100295e-03],((30:5.969690635775954e-02[&B TK02Brlens 2.864956135191625e-01],3:3.215861289969923e-02[&B TK02Brlens 1.095489887971271e-01]):1.084030242001027e-02[&B TK02Brlens 4.214419374569253e-02],5:4.351812552616358e-02[&B TK02Brlens 1.376640808460525e-01]):2.762192398944874e-03[&B TK02Brlens 1.152800108646231e-02]):1.851908822181059e-03[&B TK02Brlens 8.134173713265106e-03]):3.565113221625060e-03[&B TK02Brlens 1.698744785670710e-02]):1.636324859519561e-02[&B TK02Brlens 9.684772044573303e-02]):4.414906260220064e-03[&B TK02Brlens 2.809778720415251e-02],(37:5.358555374994467e-03[&B TK02Brlens 1.623924135251009e-02],60:9.919218490448034e-02[&B TK02Brlens 1.571828113049414e-01]):6.671060287954278e-03[&B TK02Brlens 2.922481754208466e-02]):4.710746702723534e-03[&B TK02Brlens 3.292888349714445e-02]):3.061925667199983e-03[&B TK02Brlens 2.657994566650262e-02]):4.303570266664281e-03[&B TK02Brlens 4.526083482305053e-02],((((9:0.000000000000000e+00[&B TK02Brlens 0.000000000000000e+00],12:1.863423785987256e-02[&B TK02Brlens 1.450605847712476e-01]):1.748169068078576e-02[&B TK02Brlens 9.309218234509439e-02],(20:0.000000000000000e+00[&B TK02Brlens 0.000000000000000e+00],36:5.982468439534316e-04[&B TK02Brlens 5.748024023786598e-03]):1.736655269459281e-02[&B TK02Brlens 1.274960299721692e-01]):7.943508928689003e-03[&B TK02Brlens 3.614628785078569e-02],(13:3.059127439298259e-03[&B TK02Brlens 9.089489008054525e-03],2:2.842031382685423e-02[&B TK02Brlens 6.609586563450194e-02]):2.231117450978864e-02[&B TK02Brlens 7.061064555028811e-02]):9.773993488989829e-03[&B TK02Brlens 4.624288086984372e-02],(11:1.375828552081049e-02[&B TK02Brlens 5.092278030398165e-02],39:3.278252346043004e-02[&B TK02Brlens 1.145700615513338e-01]):1.460081101651167e-02[&B TK02Brlens 7.102874576129120e-02]):8.867000348799337e-03[&B TK02Brlens 7.750045900365431e-02]):5.434007406864338e-03[&B TK02Brlens 6.366927275729416e-02],(29:1.601337792501695e-02[&B TK02Brlens 2.292727055719885e-01],((40:1.739491359633411e-02[&B TK02Brlens 7.442396843297608e-02],(66:2.195092887099742e-02[&B TK02Brlens 1.153507654111840e-01],(26:5.321116355077815e-03[&B TK02Brlens 1.935135106454751e-02],7:1.752964018459330e-02[&B TK02Brlens 9.644618286519611e-02]):1.758498133095487e-02[&B TK02Brlens 8.277612272108929e-02]):1.162406185997944e-03[&B TK02Brlens 7.155066264364472e-03]):9.120975438081602e-03[&B TK02Brlens 1.064089374351589e-01],((71:7.932802987643151e-03[&B TK02Brlens 5.967945200656102e-02],42:1.459297967480067e-02[&B TK02Brlens 1.173544790307997e-01]):3.870365423366062e-02[&B TK02Brlens 3.981676180325648e-01],((25:2.747170819503364e-02[&B TK02Brlens 2.437194412443376e-01],(23:0.000000000000000e+00[&B TK02Brlens 0.000000000000000e+00],22:7.418938588078128e-03[&B TK02Brlens 9.968106993429031e-02]):5.281787659408343e-03[&B TK02Brlens 6.287110609399688e-02]):1.018516011285764e-02[&B TK02Brlens 1.390784545779475e-01],21:8.107647852858890e-03[&B TK02Brlens 1.164524903710062e-01]):3.121451820462307e-03[&B TK02Brlens 4.181272373027866e-02]):1.066007686488712e-02[&B TK02Brlens 1.490862351034460e-01]):6.856226696048517e-03[&B TK02Brlens 9.723927351990815e-02]):1.370195828813586e-02[&B TK02Brlens 1.616653054792631e-01]):4.350202864378760e-03[&B TK02Brlens 5.298219681555938e-02]):4.182559731638891e-03[&B TK02Brlens 5.351505031312197e-02],32:3.645026022890685e-03[&B TK02Brlens 4.985356996275697e-02]):7.410253163128599e-03[&B TK02Brlens 1.301451691592463e-01]):3.014496920120124e-03[&B TK02Brlens 5.524581131172149e-02]):4.557964556332561e-03[&B TK02Brlens 6.216823500199879e-02]):2.784403559644988e-03[&B TK02Brlens 3.431164268802292e-02]):1.557024804917700e-02[&B TK02Brlens 2.020861865607651e-01]):4.553697642084020e-04[&B TK02Brlens 6.381210030227900e-03]):2.011160294183134e-03[&B TK02Brlens 2.583159175724372e-02]):4.310563690552660e-03[&B TK02Brlens 7.841133568087366e-02]):1.190745229810203e-02[&B TK02Brlens 2.968337994166577e-01]):6.905832492291097e-03[&B TK02Brlens 1.855369866921289e-01]):1.967995629657993e-03[&B TK02Brlens 4.389910331591659e-02]):3.041082620038554e-02[&B TK02Brlens 2.946307297356299e-01]):8.687412482840717e-03[&B TK02Brlens 2.262441830078642e-02]):1.006464019579817e-02[&B TK02Brlens 1.457367584595983e-02]);
	tree mcmc.tree_4 [&B TK02Brlens] = [&R] [&clockrate = 9.110751596685429e-03] (1:6.362433664896283e-02[&B TK02Brlens 6.872900423156662e-02],(82:6.853226483585106e-02[&B TK02Brlens 1.101014636183741e-01],(((88:4.444204034246824e-02[&B TK02Brlens 7.501067497830483e-03],87:2.086103638196124e-02[&B TK02Brlens 5.069971361892932e-03]):3.653407688799885e-01[&B TK02Brlens 1.503817442451809e-01],86:4.885139823379947e-02[&B TK02Brlens 2.583941299238955e-02]):5.832875132224014e-02[&B TK02Brlens 7.492394811701300e-02],((84:4.564317338489055e-04[&B TK02Brlens 1.848831267795173e-03],(76:8.940695792660103e-03[&B TK02Brlens 2.410402108503432e-03],((80:1.499288129906073e-02[&B TK02Brlens 1.053296904308728e-02],(((81:7.433348531325375e-02[&B TK02Brlens 1.529485349825939e-01],79:7.388945040544708e-04[&B TK02Brlens 1.370544641515300e-03]):4.009732371154077e-02[&B TK02Brlens 5.092917333411145e-02],78:9.550809433550023e-02[&B TK02Brlens 6.750758350910996e-02]):4.170660101088575e-02[&B TK02Brlens 3.298370418870227e-02],77:0.000000000000000e+00[&B TK02Brlens 0.000000000000000e+00]):3.791689584001601e-02[&B TK02Brlens 2.831316595394832e-02]):5.814917296973454e-02[&B TK02Brlens 3.524124237829539e-02],75:3.491925752767377e-02[&B TK02Brlens 1.903406036625295e-02]):5.236134851273899e-02[&B TK02Brlens 2.315801917627000e-02]):8.914508979683711e-02[&B TK02Brlens 1.933303733246384e-01]):2.580331227724497e-02[&B TK02Brlens 1.202711888804903e-01],(83:0.000000000000000e+00[&B TK02Brlens 0.000000000000000e+00],(85:0.000000000000000e+00[&B TK02Brlens 0.000000000000000e+00],((47:3.089783115140454e-02[&B TK02Brlens 9.864002691887895e-02],((28:8.423907241408113e-02[&B TK02Brlens 1.125086837982289e-01],(64:5.609646998777151e-02[&B TK02Brlens 2.404183373218067e-02],(63:9.644273211989307e-02[&B TK02Brlens 2.111617129402579e-02],15:3.670851907269901e-03[&B TK02Brlens 1.514728804622839e-03]):4.853143469982357e-02[&B TK02Brlens 2.403318199954672e-02]):2.162947253342407e-02[&B TK02Brlens 1.979788471095191e-02]):7.705958828126747e-03[&B TK02Brlens 8.894203870957667e-03],62:1.158082737486741e-01[&B TK02Brlens 7.586002481801211e-02]):4.366786984815230e-02[&B TK02Brlens 1.191671772782438e-01]):5.742671655326825e-03[&B TK02Brlens 2.506879528062608e-02],((70:2.264266896507605e-02[&B TK02Brlens 1.258375678851474e-01],44:3.424399453403137e-02[&B TK02Brlens 1.202340301909903e-01]):6.829478573175951e-03[&B TK02Brlens 3.099990690409103e-02],(((17:9.200658502403591e-03[&B TK02Brlens 1.092584524691093e-02],((10:1.167330986721993e-02[&B TK02Brlens 2.431449980647285e-02],6:0.000000000000000e+00[&B TK02Brlens 0.000000000000000e+00]):1.297061632799803e-01[&B TK02Brlens 2.059751712661504e-01],14:4.776641865038944e-02[&B TK02Brlens 5.509977950481259e-02]):3.498035262512800e-02[&B TK02Brlens 4.392064577841297e-02]):7.673797505791224e-03[&B TK02Brlens 1.199473457464349e-02],16:1.325427408981339e-03[&B TK02Brlens 2.344042416931972e-03]):4.702010983311089e-02[&B TK02Brlens 1.394261983030037e-01],(46:4.844534836444048e-02[&B TK02Brlens 1.320313139690981e-01],(45:1.219458815257892e-01[&B TK02Brlens 3.411646556789427e-01],(4:2.525382119954278e-02[&B TK02Brlens 1.643275576798293e-01],(((32:2.802991941572830e-02[&B TK02Brlens 4.969744090015085e-02],((((25:4.675691830608331e-02[&B TK02Brlens 9.220647119101462e-02],(23:0.000000000000000e+00[&B TK02Brlens 0.000000000000000e+00],22:4.849840601624988e-02[&B TK02Brlens 6.622641813270352e-02]):3.750584897809994e-02[&B TK02Brlens 7.415143093020993e-02]):5.738652308839587e-02[&B TK02Brlens 1.154145159373610e-01],21:5.356132463644347e-02[&B TK02Brlens 2.617184257775167e-01]):5.892260272943872e-05[&B TK02Brlens 1.224395831460714e-04],(42:7.759010141179268e-02[&B TK02Brlens 4.727938087700415e-02],71:6.130338982622918e-02[&B TK02Brlens 3.820162278395602e-02]):1.536638569384087e-01[&B TK02Brlens 2.394410301684541e-01]):3.728448544675622e-02[&B TK02Brlens 5.468287972554812e-02],(40:8.939864365713623e-02[&B TK02Brlens 3.705307186240709e-02],(66:9.481917097267567e-02[&B TK02Brlens 1.904093276445586e-01],(26:0.000000000000000e+00[&B TK02Brlens 0.000000000000000e+00],7:3.126320090205637e-02[&B TK02Brlens 4.767197934561919e-02]):1.963174787790267e-02[&B TK02Brlens 4.054693979469311e-02]):4.772093579903536e-02[&B TK02Brlens 5.654578322800610e-02]):3.684812627621237e-02[&B TK02Brlens 2.456755621204989e-02]):6.372148183071968e-02[&B TK02Brlens 1.033118600344698e-01]):2.051639757037016e-02[&B TK02Brlens 6.483832271224753e-02],((((((2:7.195361872768768e-02[&B TK02Brlens 3.565512379183754e-02],13:8.581492725887763e-02[&B TK02Brlens 3.113116619594683e-02]):6.906302822352006e-02[&B TK02Brlens 5.899221029079935e-02],12:1.063195658980262e-01[&B TK02Brlens 1.643390203059343e-01]):3.871395136256028e-02[&B TK02Brlens 5.553112612844999e-02],(11:9.582425308837594e-02[&B TK02Brlens 7.890541445947201e-02],39:1.185056645438354e-01[&B TK02Brlens 8.980693258258789e-02]):1.699350983435122e-02[&B TK02Brlens 2.446941656779133e-02]):2.911502917243070e-03[&B TK02Brlens 4.722001924863660e-03],74:4.207761297393198e-02[&B TK02Brlens 6.327458536984412e-02]):2.324696682629424e-02[&B TK02Brlens 3.758643373832100e-02],((65:1.239290333330733e-01[&B TK02Brlens 3.491789107329306e-01],((60:2.599888689336132e-01[&B TK02Brlens 1.573634277499113e-01],37:6.971194692078075e-04[&B TK02Brlens 6.826617210407941e-04]):3.655849956127732e-02[&B TK02Brlens 7.475617919072403e-02],((27:3.062606365712206e-03[&B TK02Brlens 5.448642693222965e-03],8:2.599344570773221e-02[&B TK02Brlens 4.290542841125577e-02]):2.971313038251600e-02[&B TK02Brlens 7.393075055658252e-02],((41:4.535828996934577e-02[&B TK02Brlens 5.353453211544146e-02],(61:1.126279639630284e-01[&B TK02Brlens 8.316558993460763e-02],19:7.645574577467129e-02[&B TK02Brlens 6.442461195758051e-02]):5.176064781829659e-02[&B TK02Brlens 6.843357730655035e-02]):1.298470373057481e-02[&B TK02Brlens 1.915770186999675e-02],((((50:2.551264524791101e-01[&B TK02Brlens 1.009870437241893e-01],((55:3.673575212152118e-01[&B TK02Brlens 8.353606446057565e-02],(59:2.026103432700777e-02[&B TK02Brlens 3.641721643658256e-03],52:3.179589223109291e-01[&B TK02Brlens 4.522177423443093e-02]):5.334229491588860e-02[&B TK02Brlens 1.501575758525676e-02]):1.222380111923234e-01[&B TK02Brlens 8.570477275235489e-02],((57:1.844495582610147e-01[&B TK02Brlens 2.544021449000160e-02],56:1.016575393090438e-01[&B TK02Brlens 1.798647727400270e-02]):1.157097115951268e-01[&B TK02Brlens 5.542611905842514e-02],(58:7.040123030552725e-02[&B TK02Brlens 1.260207296365098e-01],(((72:9.457848780007114e-02[&B TK02Brlens 2.468954037696428e-01],53:0.000000000000000e+00[&B TK02Brlens 0.000000000000000e+00]):1.585074600574158e-01[&B TK02Brlens 1.992225333786291e-01],51:4.801721733845129e-01[&B TK02Brlens 7.749434705996379e-02]):2.124041776440894e-01[&B TK02Brlens 1.264050700692481e-01],(54:0.000000000000000e+00[&B TK02Brlens 0.000000000000000e+00],48:6.771996438265341e-01[&B TK02Brlens 3.404400797310966e-01]):1.537670720206818e-02[&B TK02Brlens 1.403927859252613e-02]):7.570432163708873e-02[&B TK02Brlens 9.037409729552068e-02]):3.085266115766561e-02[&B TK02Brlens 3.470423125251829e-02]):7.297785611517238e-02[&B TK02Brlens 6.552397341701925e-02]):5.136733147381189e-02[&B TK02Brlens 4.590767899810088e-02]):2.922279781201975e-02[&B TK02Brlens 1.973635039341545e-02],49:2.123254853361929e-01[&B TK02Brlens 6.800663261047427e-02]):4.712108713697316e-02[&B TK02Brlens 5.180037363873678e-02],18:6.624733687528639e-02[&B TK02Brlens 1.135228391520786e-01]):2.168639205527867e-02[&B TK02Brlens 3.378710997612972e-02],((33:1.375729026342700e-01[&B TK02Brlens 3.074550183728315e-01],24:0.000000000000000e+00[&B TK02Brlens 0.000000000000000e+00]):1.514566617295499e-02[&B TK02Brlens 3.120306294573617e-02],(5:7.412957514251872e-02[&B TK02Brlens 1.045436244260035e-01],(30:8.097556066218659e-02[&B TK02Brlens 2.125568745266226e-01],3:6.739157449911604e-02[&B TK02Brlens 1.463305655193718e-01]):1.760671375564404e-02[&B TK02Brlens 2.752964486859541e-02]):4.683857092943799e-02[&B TK02Brlens 7.105475476636594e-02]):6.101189766984927e-03[&B TK02Brlens 9.779804598477578e-03]):3.190683164138974e-02[&B TK02Brlens 4.778457426719553e-02]):1.777073048360545e-02[&B TK02Brlens 4.138502547506882e-02]):5.397772263083356e-03[&B TK02Brlens 1.702357103655959e-02]):1.954325650283839e-02[&B TK02Brlens 5.634072706950078e-02]):2.014424236462831e-02[&B TK02Brlens 5.087025585073395e-02],((73:3.410640153314215e-02[&B TK02Brlens 1.545708536641914e-02],38:7.059006165183579e-02[&B TK02Brlens 1.854001604127422e-02]):1.732580296275545e-01[&B TK02Brlens 2.602446282268884e-01],(69:4.352529672290095e-02[&B TK02Brlens 7.492532061794527e-02],(67:2.445560718024065e-02[&B TK02Brlens 1.532766518215205e-02],(68:3.587381647273580e-02[&B TK02Brlens 7.295647296825360e-02],35:8.406937040282236e-02[&B TK02Brlens 1.284721090222081e-01]):4.867915149219493e-02[&B TK02Brlens 6.621905318494944e-02]):5.426757560023754e-02[&B TK02Brlens 5.052808211338234e-02]):2.571633578499855e-02[&B TK02Brlens 5.005401679798140e-02]):2.595556074815186e-02[&B TK02Brlens 6.559858452560614e-02]):2.794526410152898e-02[&B TK02Brlens 5.906818532561800e-02]):1.692191374308694e-02[&B TK02Brlens 3.683541145063508e-02],(((34:1.181031473167168e-01[&B TK02Brlens 1.426332391032048e-01],((20:2.471095158658787e-02[&B TK02Brlens 3.627211744098130e-02],29:1.139653477803293e-02[&B TK02Brlens 2.144334225571619e-02]):7.608743850799904e-03[&B TK02Brlens 1.116853997174080e-02],36:5.441747318807955e-02[&B TK02Brlens 1.241668830671289e-01]):1.542911664155422e-02[&B TK02Brlens 1.807494155872657e-02]):8.514606296275939e-02[&B TK02Brlens 8.662946224811797e-02],9:1.316740319107775e-01[&B TK02Brlens 5.563360986399269e-02]):5.473628446828949e-02[&B TK02Brlens 7.486659518396273e-02],43:3.553143264488234e-02[&B TK02Brlens 4.187643874515545e-02]):1.512259308306718e-02[&B TK02Brlens 3.410853437185490e-02]):2.102015237353094e-02[&B TK02Brlens 6.753141719861219e-02]):2.292502351774717e-02[&B TK02Brlens 1.256172145324637e-01],31:2.110587035243428e-02[&B TK02Brlens 1.874399155014866e-01]):8.242223891215872e-03[&B TK02Brlens 5.806780849890805e-02]):4.741122478275850e-03[&B TK02Brlens 2.773194764238924e-02]):9.605139985929378e-03[&B TK02Brlens 4.168460706759583e-02]):3.515352062044141e-02[&B TK02Brlens 1.437512929944241e-01]):3.663886670599581e-04[&B TK02Brlens 1.542240546003163e-03]):3.562929094965916e-03[&B TK02Brlens 1.545741598234206e-02]):3.818851763779763e-02[&B TK02Brlens 3.550699633596586e-01]):1.952407455123151e-02[&B TK02Brlens 2.335105981056793e-01]):1.279140586259375e-02[&B TK02Brlens 9.592994156597315e-02]):4.855339231675004e-02[&B TK02Brlens 1.747959940661820e-01]):4.654141056213446e-02[&B TK02Brlens 9.092310890476850e-02]):2.451366867982285e-02[&B TK02Brlens 3.629682962196927e-02]);
	tree mcmc.tree_5 [&B TK02Brlens] = [&R] [&clockrate = 4.093083560445031e-03] (1:3.300939934441638e-02[&B TK02Brlens 2.218435646673361e-02],(82:6.198801195151149e-02[&B TK02Brlens 1.397622488472875e-01],(((88:2.917956307247982e-02[&B TK02Brlens 1.612381361856779e-02],87:4.374841160669507e-02[&B TK02Brlens 2.171681872645576e-02]):1.319930597728327e-01[&B TK02Brlens 1.452288485954136e-01],86:7.294020864176964e-04[&B TK02Brlens 1.084355969529449e-03]):4.647808315653623e-02[&B TK02Brlens 1.260314961243888e-01],((84:0.000000000000000e+00[&B TK02Brlens 0.000000000000000e+00],(76:2.281121288457122e-02[&B TK02Brlens 4.704609833293902e-02],((80:1.154814183677022e-02[&B TK02Brlens 2.192794540870784e-02],(((81:3.387040670448022e-02[&B TK02Brlens 1.176269621577215e-01],79:0.000000000000000e+00[&B TK02Brlens 0.000000000000000e+00]):8.188483857230033e-03[&B TK02Brlens 3.284916092590706e-02],78:1.290600657590701e-02[&B TK02Brlens 6.528330679954290e-02]):2.835670760361725e-02[&B TK02Brlens 6.704898286021957e-02],77:1.379008147240252e-02[&B TK02Brlens 1.274610413334126e-02]):3.143226601512278e-02[&B TK02Brlens 3.561756614873695e-02]):1.921588234147920e-02[&B TK02Brlens 2.391471693070102e-02],75:4.097560628191221e-05[&B TK02Brlens 4.700092439324318e-05]):1.126671048466643e-03[&B TK02Brlens 1.409312804537139e-03]):5.314684997961239e-02[&B TK02Brlens 1.619659900629415e-01]):2.048441028387449e-02[&B TK02Brlens 1.252202130765678e-01],(83:0.000000000000000e+00[&B TK02Brlens 0.000000000000000e+00],(85:0.000000000000000e+00[&B TK02Brlens 0.000000000000000e+00],(47:1.123645436940235e-02[&B TK02Brlens 1.694637311414255e-01],((((15:3.497911247706154e-03[&B TK02Brlens 6.629690569013983e-03],(62:1.929559818417648e-02[&B TK02Brlens 8.852859413428763e-03],63:4.768267817623939e-02[&B TK02Brlens 2.848781219934688e-02]):4.065630914369900e-02[&B TK02Brlens 5.826649213730033e-02]):3.933041696662976e-03[&B TK02Brlens 1.297378221044165e-02],64:5.655282036467146e-03[&B TK02Brlens 2.897406113654199e-02]):8.438140812481842e-03[&B TK02Brlens 5.888185871125984e-02],28:2.935213482995114e-02[&B TK02Brlens 2.037551325453922e-01]):3.245817585941557e-03[&B TK02Brlens 3.218562660050543e-02],((70:5.986294577425166e-03[&B TK02Brlens 7.399152629829478e-02],44:8.114059597998491e-03[&B TK02Brlens 8.575737187093957e-02]):5.452215746193700e-03[&B TK02Brlens 5.886033337103418e-02],((((10:2.761030389252794e-03[&B TK02Brlens 1.009756351567514e-02],6:0.000000000000000e+00[&B TK02Brlens 0.000000000000000e+00]):7.044523309839290e-02[&B TK02Brlens 3.230706850264230e-01],14:0.000000000000000e+00[&B TK02Brlens 0.000000000000000e+00]):1.003752865591445e-02[&B TK02Brlens 7.763612803416049e-02],(17:0.000000000000000e+00[&B TK02Brlens 0.000000000000000e+00],16:1.638402814159223e-02[&B TK02Brlens 9.651586294429557e-02]):2.095483477494220e-03[&B TK02Brlens 1.717686843291073e-02]):1.272705680705621e-02[&B TK02Brlens 1.359699613384230e-01],(46:7.365080021246806e-03[&B TK02Brlens 4.737739145000038e-02],(45:5.748896884764010e-02[&B TK02Brlens 2.232194080809918e-01],(4:2.211659266136201e-02[&B TK02Brlens 1.235102861041039e-01],(31:1.416501934602299e-02[&B TK02Brlens 1.479197485324803e-01],(((43:1.651575373543868e-02[&B TK02Brlens 8.052405717650327e-02],((9:3.836957703374572e-02[&B TK02Brlens 3.971956163224887e-02],(34:4.503841392587288e-02[&B TK02Brlens 1.404378691522485e-01],(36:0.000000000000000e+00[&B TK02Brlens 0.000000000000000e+00],(20:1.843346887037245e-02[&B TK02Brlens 4.602542684564186e-02],29:6.460072053697641e-03[&B TK02Brlens 1.990617366077807e-02]):4.200950127950021e-03[&B TK02Brlens 1.457185196765907e-02]):1.666007875249453e-02[&B TK02Brlens 5.017883370818863e-02]):3.876422178289873e-02[&B TK02Brlens 9.279751533087409e-02]):1.252686455321794e-02[&B TK02Brlens 2.309989082735409e-02],((11:2.118024864300050e-02[&B TK02Brlens 9.431715104221043e-02],((13:2.850316101495870e-02[&B TK02Brlens 8.809012637021225e-02],12:4.599328704040639e-02[&B TK02Brlens 1.299810872985288e-01]):6.864310204216184e-03[&B TK02Brlens 1.786181001071166e-02],2:4.477932471849638e-02[&B TK02Brlens 8.598640806468365e-02]):1.383276492978686e-02[&B TK02Brlens 4.822209341353999e-02]):7.447002373228706e-04[&B TK02Brlens 3.415519848427009e-03],39:4.403906265102897e-02[&B TK02Brlens 1.966310401954100e-01]):2.247139157121447e-02[&B TK02Brlens 7.120182983919122e-02]):1.856860434785546e-02[&B TK02Brlens 6.541588464933934e-02]):3.497018692257270e-03[&B TK02Brlens 2.055440944692701e-02],((65:4.880829563141148e-02[&B TK02Brlens 2.376956685153726e-01],(((27:6.878345982937462e-04[&B TK02Brlens 2.947630451954627e-03],8:7.115233929247400e-03[&B TK02Brlens 3.806375829662720e-02]):1.394244330897537e-02[&B TK02Brlens 7.609847322991689e-02],((41:3.132491319417069e-02[&B TK02Brlens 7.915879247821156e-02],(61:6.695475195238132e-02[&B TK02Brlens 2.182895079294906e-01],19:0.000000000000000e+00[&B TK02Brlens 0.000000000000000e+00]):4.026146258810320e-02[&B TK02Brlens 1.978538231253953e-01]):3.563106926615434e-03[&B TK02Brlens 1.271386754004398e-02],(((49:9.447928212164020e-02[&B TK02Brlens 9.652747090884195e-02],18:1.725516736613975e-02[&B TK02Brlens 2.594848076068848e-02]):2.583271088889838e-03[&B TK02Brlens 5.216246249786673e-03],(50:1.329659626373560e-01[&B TK02Brlens 2.277147257608854e-01],((55:1.709464468925153e-01[&B TK02Brlens 7.094302207355195e-02],(59:2.057605943504287e-02[&B TK02Brlens 1.781122942868556e-02],52:2.030105865612306e-01[&B TK02Brlens 1.218785223798198e-01]):1.882458966500289e-02[&B TK02Brlens 1.784511426137631e-02]):2.876544930431835e-02[&B TK02Brlens 3.469786732219408e-02],((58:1.607218456016175e-01[&B TK02Brlens 2.082827788371757e-01],((54:1.104200193204341e-04[&B TK02Brlens 2.627782836963018e-04],48:3.022134620096709e-01[&B TK02Brlens 4.032458721221191e-01]):1.275063538100429e-02[&B TK02Brlens 2.903861306938120e-02],((72:5.198988299903028e-02[&B TK02Brlens 3.230872407702364e-01],53:3.939970564169004e-03[&B TK02Brlens 1.557726531351399e-02]):9.845249080409080e-02[&B TK02Brlens 2.525106147889757e-01],51:2.516913392744833e-01[&B TK02Brlens 1.926646837205502e-01]):6.327275811619182e-02[&B TK02Brlens 1.060130660085972e-01]):4.811770062555182e-02[&B TK02Brlens 1.081290770985593e-01]):9.713796693910370e-04[&B TK02Brlens 2.231319730997416e-03],(57:8.217661877836382e-02[&B TK02Brlens 9.645132867887429e-03],56:3.121120664899463e-02[&B TK02Brlens 6.706928246971142e-03]):4.479136796274902e-02[&B TK02Brlens 5.511200346756337e-02]):3.496100113303507e-02[&B TK02Brlens 6.882398713930939e-02]):1.631967738486678e-02[&B TK02Brlens 3.737809709180776e-02]):2.438381466024891e-02[&B TK02Brlens 6.108339213493949e-02]):2.616824865134326e-02[&B TK02Brlens 8.111374797937612e-02],((33:9.495537077580651e-02[&B TK02Brlens 1.496447821651481e-01],24:0.000000000000000e+00[&B TK02Brlens 0.000000000000000e+00]):5.394101609655089e-03[&B TK02Brlens 1.482728391004393e-02],(5:4.406172628388222e-02[&B TK02Brlens 1.232889554869664e-01],(30:2.557139719544804e-02[&B TK02Brlens 1.743242689020426e-01],3:3.882172341291684e-02[&B TK02Brlens 2.157884238011477e-01]):1.580649710334409e-02[&B TK02Brlens 7.281637138972276e-02]):2.269218184615718e-02[&B TK02Brlens 5.890230989541230e-02]):1.085111680776785e-02[&B TK02Brlens 3.717287208571884e-02]):1.004965326193263e-03[&B TK02Brlens 3.643069886239061e-03]):9.447595786067242e-03[&B TK02Brlens 4.616683540537174e-02]):3.312098257735208e-03[&B TK02Brlens 2.350930379635077e-02],(60:1.662520145425909e-01[&B TK02Brlens 4.344882852026851e-01],37:1.025827190136039e-02[&B TK02Brlens 4.306975695782200e-02]):7.842586795335194e-03[&B TK02Brlens 4.612949083478594e-02]):1.222004486738060e-02[&B TK02Brlens 7.547077868056942e-02]):2.072519744840629e-03[&B TK02Brlens 9.732157417539503e-03],(((73:8.671204508902242e-03[&B TK02Brlens 6.603908543281993e-03],38:1.925500393315682e-03[&B TK02Brlens 9.334308153278510e-04]):1.091568106006532e-01[&B TK02Brlens 2.392789788608305e-01],74:0.000000000000000e+00[&B TK02Brlens 0.000000000000000e+00]):8.718854832040712e-03[&B TK02Brlens 3.659812509674274e-02],(69:1.402684536643733e-02[&B TK02Brlens 9.757848950383882e-02],(67:5.156392874086635e-02[&B TK02Brlens 2.059593797594928e-01],(68:2.897401739665373e-02[&B TK02Brlens 7.068778193454163e-02],35:6.847921752393626e-02[&B TK02Brlens 1.424258245989961e-01]):2.007004931679679e-02[&B TK02Brlens 6.340302374370815e-02]):7.345687110354715e-03[&B TK02Brlens 3.404962865009793e-02]):2.052544013670909e-02[&B TK02Brlens 1.026118219991825e-01]):3.590037575030347e-03[&B TK02Brlens 1.639040525547853e-02]):2.779356474107003e-02[&B TK02Brlens 1.557399549630604e-01]):3.645519921466556e-03[&B TK02Brlens 2.613177414891796e-02],(32:1.113303786378328e-02[&B TK02Brlens 1.209432392930904e-01],(((42:7.159455544559434e-02[&B TK02Brlens 1.659529780299523e-01],71:7.712728734689384e-02[&B TK02Brlens 3.718203452271734e-01]):1.250032794080641e-02[&B TK02Brlens 7.267962974326064e-02],((25:1.104757401461998e-02[&B TK02Brlens 7.492927935438615e-02],(23:0.000000000000000e+00[&B TK02Brlens 0.000000000000000e+00],22:1.877430427321475e-02[&B TK02Brlens 7.052975343681724e-02]):1.644258049156833e-02[&B TK02Brlens 1.231056483079898e-01]):1.975505274649197e-02[&B TK02Brlens 1.734157924699823e-01],21:2.347251305226850e-02[&B TK02Brlens 1.475771049583420e-01]):1.320416088629039e-03[&B TK02Brlens 1.054619146565394e-02]):1.553919041938590e-02[&B TK02Brlens 8.735575595169438e-02],(40:5.384450851126804e-02[&B TK02Brlens 8.305247818015854e-02],(66:4.310320692229030e-02[&B TK02Brlens 1.462333739378846e-01],(26:1.155515266412255e-02[&B TK02Brlens 2.017289404522845e-02],7:1.309216929124030e-02[&B TK02Brlens 2.038385493495045e-02]):3.033494900391515e-02[&B TK02Brlens 5.996822139558559e-02]):9.655239119701287e-03[&B TK02Brlens 2.307445312930074e-02]):1.900766710848167e-02[&B TK02Brlens 6.049296961098365e-02]):2.022628166320001e-02[&B TK02Brlens 1.614447203270161e-01]):1.339973298580810e-02[&B TK02Brlens 1.316254191011783e-01]):1.389605795444049e-02[&B TK02Brlens 1.030645415353691e-01]):7.360722785823004e-04[&B TK02Brlens 5.360802209781999e-03]):2.967084273288845e-03[&B TK02Brlens 2.200540880919255e-02]):3.405993961724141e-03[&B TK02Brlens 2.365361098933411e-02]):1.509147220871787e-02[&B TK02Brlens 1.328740772784426e-01]):2.079669668574091e-03[&B TK02Brlens 2.163269539284434e-02]):4.729437002608861e-03[&B TK02Brlens 4.678295276357167e-02]):1.469803893386690e-03[&B TK02Brlens 1.621835546044869e-02]):1.568317683070275e-02[&B TK02Brlens 2.688310452340307e-01]):1.100816041879238e-02[&B TK02Brlens 1.915160067660420e-01]):6.645372916047054e-03[&B TK02Brlens 6.645725171307915e-02]):2.718525209494160e-02[&B TK02Brlens 1.552574039617111e-01]):1.342514284284391e-02[&B TK02Brlens 4.110460573732022e-02]):2.111046081439238e-02[&B TK02Brlens 3.363843358473920e-02]);
	tree mcmc.tree_6 [&B TK02Brlens] = [&R] [&clockrate = 2.512482664617057e-02] (1:7.695310880140438e-02[&B TK02Brlens 4.475853315854727e-02],(82:1.215293119248106e-01[&B TK02Brlens 7.980112383859279e-02],(((88:7.138948088913510e-02[&B TK02Brlens 2.027480065412612e-03],87:2.438827763882787e-01[&B TK02Brlens 5.667427294585988e-03]):8.474693267551401e-01[&B TK02Brlens 2.015192405988999e-01],86:9.980960668522476e-02[&B TK02Brlens 3.574244634677241e-02]):1.592506360858543e-01[&B TK02Brlens 1.106519517514944e-01],((84:1.801590990132862e-02[&B TK02Brlens 2.113522732405716e-02],(76:3.071801699547727e-02[&B TK02Brlens 2.387373853088590e-02],((80:1.657579189545850e-01[&B TK02Brlens 6.152423201523846e-02],(((81:1.637571423709336e-01[&B TK02Brlens 1.449537581117720e-01],79:6.768334800208553e-03[&B TK02Brlens 3.733683330568277e-03]):1.087951716548328e-01[&B TK02Brlens 4.173100523632745e-02],78:1.772904411915870e-01[&B TK02Brlens 5.415714970845829e-02]):8.880442089953977e-02[&B TK02Brlens 1.349441602178685e-02],77:2.142120266236036e-02[&B TK02Brlens 1.551720385068016e-03]):1.782996528583634e-01[&B TK02Brlens 3.875858918515519e-02]):1.364790346392972e-01[&B TK02Brlens 5.634276099617291e-02],75:6.218568245879474e-02[&B TK02Brlens 2.980614584417139e-02]):7.084674178119421e-03[&B TK02Brlens 3.694237599775957e-03]):2.354328549664628e-01[&B TK02Brlens 2.044398850258868e-01]):8.186140304078560e-02[&B TK02Brlens 9.350219318859793e-02],(83:0.000000000000000e+00[&B TK02Brlens 0.000000000000000e+00],(85:1.056943631421614e-03[&B TK02Brlens 4.631323818812262e-03],(((70:4.676081130389065e-02[&B TK02Brlens 7.790652669151672e-02],44:5.069218217188975e-02[&B TK02Brlens 1.037035872904727e-01]):3.806561516097906e-02[&B TK02Brlens 5.064504148253307e-02],((((10:6.360946396388911e-02[&B TK02Brlens 3.296153802053774e-02],6:0.000000000000000e+00[&B TK02Brlens 0.000000000000000e+00]):3.140593447318540e-01[&B TK02Brlens 1.871324967156228e-01],16:1.511346615025300e-02[&B TK02Brlens 1.137586824385610e-02]):6.810300158491911e-02[&B TK02Brlens 4.997713884835237e-02],(17:1.463751828361435e-01[&B TK02Brlens 9.480617538470466e-02],14:1.247231339581627e-01[&B TK02Brlens 7.668434543675771e-02]):4.291899155905021e-02[&B TK02Brlens 3.294032744137144e-02]):2.198825082825651e-01[&B TK02Brlens 2.265150571214672e-01],(46:4.204497690797204e-02[&B TK02Brlens 4.178489878038379e-02],(45:4.526096974109524e-01[&B TK02Brlens 2.790501372016283e-01],(4:2.816323404079220e-01[&B TK02Brlens 1.258651080831583e-01],(((((((((27:1.702260233434671e-03[&B TK02Brlens 1.118977535310228e-03],8:8.645145716982228e-02[&B TK02Brlens 4.416426069002276e-02]):5.273431029831643e-02[&B TK02Brlens 3.043239250356651e-02],((41:1.107573716244392e-01[&B TK02Brlens 6.925722820788539e-02],(61:2.209718920282584e-01[&B TK02Brlens 1.014572166852176e-01],19:5.630122629732703e-02[&B TK02Brlens 3.572902728138879e-02]):2.166108052231550e-01[&B TK02Brlens 1.770693173449586e-01]):3.275163140383031e-02[&B TK02Brlens 2.993762744024009e-02],(((49:3.694138175864374e-01[&B TK02Brlens 3.353975264615701e-02],(50:1.035713993078994e+00[&B TK02Brlens 9.003234922548205e-02],((55:1.025807161871578e+00[&B TK02Brlens 3.152566873735953e-02],(59:8.967608053065823e-02[&B TK02Brlens 1.343519717036758e-02],52:1.116977043536501e+00[&B TK02Brlens 8.820755917606508e-02]):1.098896605615609e-01[&B TK02Brlens 1.153854439328922e-02]):1.737741298019895e-01[&B TK02Brlens 2.918383862554124e-02],((58:1.734328384135797e-01[&B TK02Brlens 1.383254661133366e-01],(((72:5.799114484100416e-01[&B TK02Brlens 2.120722420151718e-01],53:2.057250800541752e-01[&B TK02Brlens 1.688291475575837e-01]):4.667157694642077e-01[&B TK02Brlens 1.903859756526949e-01],51:1.569646421329978e+00[&B TK02Brlens 1.941754656543889e-01]):3.835246471921998e-01[&B TK02Brlens 1.341459906029414e-01],(54:3.005068583263881e-04[&B TK02Brlens 1.494516135288198e-04],48:1.875908710695692e+00[&B TK02Brlens 4.764934722830594e-01]):7.726235782648594e-02[&B TK02Brlens 3.679261002490586e-02]):1.469856636151017e-01[&B TK02Brlens 9.022576851809182e-02]):1.277306480831428e-01[&B TK02Brlens 6.081363811617733e-02],(57:2.838161089155820e-01[&B TK02Brlens 2.649127886104333e-02],56:0.000000000000000e+00[&B TK02Brlens 0.000000000000000e+00]):5.059389616431067e-01[&B TK02Brlens 8.913059039842194e-02]):1.410338516632863e-01[&B TK02Brlens 3.210707790881880e-02]):5.279896510987792e-02[&B TK02Brlens 1.159974167160743e-02]):5.123234587761027e-02[&B TK02Brlens 8.110201799702439e-03]):2.503375391193230e-01[&B TK02Brlens 5.394091124300376e-02],18:9.077530353492502e-02[&B TK02Brlens 3.569547557022256e-02]):1.151132985055132e-01[&B TK02Brlens 6.218933960627868e-02],((33:4.245159045190179e-01[&B TK02Brlens 1.133720908509297e-01],24:1.330393058850232e-02[&B TK02Brlens 4.178695275964219e-03]):1.925048502309679e-03[&B TK02Brlens 6.133424257567843e-04],(5:2.966918408796131e-01[&B TK02Brlens 7.486449968463300e-02],(30:1.736439663631897e-01[&B TK02Brlens 8.716357531484537e-02],3:2.305376679160265e-01[&B TK02Brlens 1.124133308237880e-01]):6.827580036267245e-02[&B TK02Brlens 3.403155637729235e-02]):1.494976908565393e-01[&B TK02Brlens 5.520440085184986e-02]):6.276850802114797e-02[&B TK02Brlens 3.532558421055215e-02]):1.265896131297461e-02[&B TK02Brlens 1.065079617305677e-02]):7.483077153869910e-02[&B TK02Brlens 5.152484980155284e-02]):2.223435835289145e-02[&B TK02Brlens 1.052309163970733e-02],(37:4.920035474202056e-02[&B TK02Brlens 2.321806291364510e-02],60:7.259669240749482e-01[&B TK02Brlens 1.800975655627373e-01]):1.198454552450285e-01[&B TK02Brlens 5.589614106207158e-02]):7.336783444769068e-02[&B TK02Brlens 7.485205966135165e-02],(73:6.104593122673752e-03[&B TK02Brlens 2.564174170345076e-04],38:3.220706639427329e-02[&B TK02Brlens 1.012187104486353e-03]):6.602333181290092e-01[&B TK02Brlens 5.389922045280149e-01]):5.628253007987638e-04[&B TK02Brlens 9.332828531699174e-04],(69:1.596620742739137e-01[&B TK02Brlens 7.829678042677932e-02],(67:3.057228358016406e-01[&B TK02Brlens 1.184339928628431e-01],(68:1.782447522092916e-01[&B TK02Brlens 8.147659699463307e-02],35:4.395543388842760e-01[&B TK02Brlens 1.116620420712140e-01]):4.311083544419780e-02[&B TK02Brlens 2.015990418963595e-02]):1.267848147091355e-02[&B TK02Brlens 7.208248681638784e-03]):9.919132681456766e-02[&B TK02Brlens 1.173161346775722e-01]):1.441473935426885e-01[&B TK02Brlens 2.068775369661311e-01],((((((12:1.101458316937958e-01[&B TK02Brlens 7.987788964795105e-02],39:9.478184741589990e-02[&B TK02Brlens 7.559664290233192e-02]):1.380691284825692e-01[&B TK02Brlens 1.336407416263971e-01],11:1.008859943754907e-01[&B TK02Brlens 1.146944188188012e-01]):1.379774668919413e-01[&B TK02Brlens 1.171493976875798e-01],74:1.399414213858452e-01[&B TK02Brlens 7.011099202053794e-02]):6.517313050374174e-03[&B TK02Brlens 3.274254368096101e-03],((20:9.337844343070945e-03[&B TK02Brlens 4.002957805242204e-04],36:1.400741217863244e-01[&B TK02Brlens 6.078585128267307e-03]):1.747865848447190e-01[&B TK02Brlens 2.190619367805425e-02],(34:2.739145814060731e-01[&B TK02Brlens 1.491438302445610e-01],29:1.360017119616748e-01[&B TK02Brlens 2.500749858217119e-02]):1.034594604014845e-01[&B TK02Brlens 2.322869216873395e-02]):2.970942098942042e-01[&B TK02Brlens 1.111834067131101e-01]):6.274497517097188e-03[&B TK02Brlens 3.380791185313574e-03],(9:2.191092828008054e-01[&B TK02Brlens 8.791455909503514e-02],(2:6.833367586634997e-02[&B TK02Brlens 3.467448478169280e-02],13:0.000000000000000e+00[&B TK02Brlens 0.000000000000000e+00]):2.563052677377278e-01[&B TK02Brlens 1.232680814712264e-01]):1.791641323521302e-01[&B TK02Brlens 9.053827291569638e-02]):3.892418263425679e-03[&B TK02Brlens 2.163774183042197e-03],65:6.009832216812616e-01[&B TK02Brlens 2.750004978398100e-01]):3.400817727834848e-02[&B TK02Brlens 2.923864402539225e-02]):1.138629885804798e-02[&B TK02Brlens 1.199983463462184e-02],43:1.476127192911312e-01[&B TK02Brlens 1.513656769235140e-01]):2.092534826133452e-02[&B TK02Brlens 2.037507079757501e-02],(((40:2.120651636619666e-01[&B TK02Brlens 5.720118222179545e-02],(66:1.695165838985098e-01[&B TK02Brlens 1.345298942533973e-01],(26:5.580717975136018e-02[&B TK02Brlens 2.325323015535575e-02],7:6.554553585880907e-02[&B TK02Brlens 3.625352167562140e-02]):5.218175404515080e-02[&B TK02Brlens 3.363174690649905e-02]):2.191509937320588e-01[&B TK02Brlens 1.319353356387070e-01]):4.926905459409481e-02[&B TK02Brlens 4.194669807036124e-02],(((25:1.101234213847118e-01[&B TK02Brlens 1.171171090542004e-01],(23:7.410959058788658e-02[&B TK02Brlens 4.032522831955061e-02],22:7.238927899367065e-02[&B TK02Brlens 5.236704086107484e-02]):3.911467482780751e-02[&B TK02Brlens 3.570980589226175e-02]):1.137660859630296e-01[&B TK02Brlens 1.459734342126982e-01],21:2.689558454221075e-02[&B TK02Brlens 3.574882337610470e-02]):1.184823841933769e-02[&B TK02Brlens 1.685935610580519e-02],(71:2.449056957491296e-01[&B TK02Brlens 3.538401900545241e-02],42:2.485099686537602e-01[&B TK02Brlens 6.637660219463935e-02]):2.764391661570191e-01[&B TK02Brlens 2.274691923048890e-01]):1.688634617547349e-01[&B TK02Brlens 2.257934731680748e-01]):1.338932784284808e-01[&B TK02Brlens 1.651216229524977e-01],32:7.702943692451969e-02[&B TK02Brlens 9.620748781205751e-02]):8.039150240168702e-02[&B TK02Brlens 8.731988439235747e-02]):8.762167746264193e-02[&B TK02Brlens 8.815310125292242e-02],31:1.468431790810034e-01[&B TK02Brlens 3.377245103236998e-01]):6.795693208236520e-02[&B TK02Brlens 6.163709289637566e-02]):1.588159719845672e-02[&B TK02Brlens 1.468348061552909e-02]):1.486844308905422e-02[&B TK02Brlens 1.625259810634100e-02]):6.963578817693383e-02[&B TK02Brlens 8.477909045113803e-02]):1.568022640973332e-02[&B TK02Brlens 1.966055364189213e-02]):1.187651068360340e-02[&B TK02Brlens 1.922811715042568e-02],(47:4.935517825937730e-02[&B TK02Brlens 7.586479484875432e-02],((64:7.725944819742159e-02[&B TK02Brlens 1.772515114296383e-02],(15:8.969083852027371e-02[&B TK02Brlens 1.494891050950474e-02],63:2.922317686921150e-01[&B TK02Brlens 3.185925864516286e-02]):2.777369985753397e-02[&B TK02Brlens 5.810322419326268e-03]):1.661175369410479e-01[&B TK02Brlens 5.903586455444561e-02],(62:1.257786902701863e-02[&B TK02Brlens 6.413092294633530e-03],28:8.853949058832411e-02[&B TK02Brlens 3.910406910156403e-02]):2.190659069865082e-01[&B TK02Brlens 1.069793738176939e-01]):9.993037371488844e-02[&B TK02Brlens 8.757281070009153e-02]):3.947352348176514e-02[&B TK02Brlens 6.568119161889685e-02]):9.908746068056118e-02[&B TK02Brlens 3.277602530063639e-01]):4.770754933806653e-02[&B TK02Brlens 1.615949205669478e-01]):3.276638322814751e-02[&B TK02Brlens 5.426245825871295e-02]):1.590095248445516e-01[&B TK02Brlens 1.637941284754769e-01]):5.322102605050283e-02[&B TK02Brlens 4.357898928230972e-02]):3.059365513208023e-02[&B TK02Brlens 2.583237326590210e-02]);
	tree mcmc.tree_7 [&B TK02Brlens] = [&R] [&clockrate = 2.575772078788369e-03] (1:1.763244252661939e-02[&B TK02Brlens 2.897275552367051e-02],(82:3.006258379994859e-02[&B TK02Brlens 4.876028897421873e-02],(((88:2.052537445521940e-02[&B TK02Brlens 2.235644631402443e-02],87:0.000000000000000e+00[&B TK02Brlens 0.000000000000000e+00]):9.099893136005094e-02[&B TK02Brlens 2.388781066013808e-01],86:8.582971908047016e-03[&B TK02Brlens 3.643634135552212e-02]):1.759494205698670e-02[&B TK02Brlens 7.379161761457534e-02],((84:1.023949567786149e-02[&B TK02Brlens 3.521723733078841e-02],(76:9.209550088647146e-03[&B TK02Brlens 3.879304161203750e-02],((80:3.441053932264156e-03[&B TK02Brlens 1.303318895487333e-02],(((81:1.170299315729715e-02[&B TK02Brlens 5.790095450884289e-02],79:0.000000000000000e+00[&B TK02Brlens 0.000000000000000e+00]):2.425330283452515e-02[&B TK02Brlens 6.206396857780304e-02],78:2.925254782513578e-02[&B TK02Brlens 5.405475337399281e-02]):1.714100173065871e-02[&B TK02Brlens 3.497992171358216e-02],77:5.414085571517107e-03[&B TK02Brlens 1.017231844537753e-02]):5.805447641333295e-03[&B TK02Brlens 1.696116484874556e-02]):1.109981703875758e-02[&B TK02Brlens 6.044479694990613e-02],75:0.000000000000000e+00[&B TK02Brlens 0.000000000000000e+00]):1.781440995596551e-03[&B TK02Brlens 1.096195896710595e-02]):3.460992164835835e-02[&B TK02Brlens 1.817960420485234e-01]):1.007922437858376e-02[&B TK02Brlens 1.235194097518642e-01],(83:0.000000000000000e+00[&B TK02Brlens 0.000000000000000e+00],(85:0.000000000000000e+00[&B TK02Brlens 0.000000000000000e+00],(47:4.444254665737645e-03[&B TK02Brlens 8.901158984163204e-02],(((28:8.407601619822128e-03[&B TK02Brlens 6.516421237884874e-02],62:1.186417801663642e-02[&B TK02Brlens 1.664792780066443e-01]):1.689505845927698e-02[&B TK02Brlens 1.087645525859312e-01],((64:6.076198989224773e-03[&B TK02Brlens 1.490888846858789e-02],63:3.132067090436585e-02[&B TK02Brlens 4.736452499898340e-02]):1.791879941830746e-02[&B TK02Brlens 4.025980004821356e-02],15:3.358477046246764e-03[&B TK02Brlens 7.545796523078727e-03]):9.692858269055036e-03[&B TK02Brlens 3.141041432123064e-02]):1.018909477026316e-02[&B TK02Brlens 1.277985190474650e-01],((70:3.487562728268829e-03[&B TK02Brlens 1.072559534555568e-01],44:5.772658280190560e-03[&B TK02Brlens 1.315043294000432e-01]):1.966730602494139e-03[&B TK02Brlens 4.899960541700139e-02],(((16:0.000000000000000e+00[&B TK02Brlens 0.000000000000000e+00],(17:0.000000000000000e+00[&B TK02Brlens 0.000000000000000e+00],(10:0.000000000000000e+00[&B TK02Brlens 0.000000000000000e+00],6:1.369934903386382e-03[&B TK02Brlens 7.084769073079073e-03]):3.955592931829117e-02[&B TK02Brlens 3.143736656504806e-01]):2.422328235213575e-03[&B TK02Brlens 2.760831303434172e-02]):2.149058897891751e-03[&B TK02Brlens 3.049522212469804e-02],14:0.000000000000000e+00[&B TK02Brlens 0.000000000000000e+00]):1.306237843716126e-02[&B TK02Brlens 2.270761455151320e-01],(46:0.000000000000000e+00[&B TK02Brlens 0.000000000000000e+00],(45:3.122825928691759e-02[&B TK02Brlens 2.445188806175020e-01],(4:1.305015586423936e-02[&B TK02Brlens 1.374523114929751e-01],(31:1.060981610192390e-02[&B TK02Brlens 2.017828122532487e-01],((43:1.108566857315472e-02[&B TK02Brlens 2.011210263400304e-01],(((((69:1.183270177382460e-02[&B TK02Brlens 5.956831585272471e-02],(67:1.667309791547156e-02[&B TK02Brlens 4.563212578953992e-02],(68:2.341997973124381e-02[&B TK02Brlens 1.042636025633100e-01],35:3.128355914078487e-02[&B TK02Brlens 1.140445411945088e-01]):5.117715011172175e-03[&B TK02Brlens 2.090658720043033e-02]):7.399297236344827e-03[&B TK02Brlens 3.049100832124454e-02]):6.415807095358685e-04[&B TK02Brlens 3.451709391792703e-03],(12:1.835469095598169e-02[&B TK02Brlens 1.004489669308251e-01],(73:5.896779538767814e-03[&B TK02Brlens 1.297373483191740e-02],38:0.000000000000000e+00[&B TK02Brlens 0.000000000000000e+00]):4.965176352370206e-02[&B TK02Brlens 1.907013402515734e-01]):1.706146811826771e-03[&B TK02Brlens 9.204804593531358e-03]):1.775724940390153e-02[&B TK02Brlens 1.355716736415615e-01],((37:0.000000000000000e+00[&B TK02Brlens 0.000000000000000e+00],60:9.286313667233802e-02[&B TK02Brlens 2.763987726097329e-01]):1.123568417275465e-02[&B TK02Brlens 1.108232495503155e-01],((27:0.000000000000000e+00[&B TK02Brlens 0.000000000000000e+00],8:5.095962974495941e-03[&B TK02Brlens 4.918435618146136e-02]):5.488419042686857e-03[&B TK02Brlens 5.348750241734260e-02],((41:3.228937889972664e-03[&B TK02Brlens 2.833078090463656e-02],(61:2.663638428058902e-02[&B TK02Brlens 4.045330309733918e-01],19:2.625059652272805e-03[&B TK02Brlens 2.107308444608642e-02]):1.938804959943804e-02[&B TK02Brlens 1.628759413708428e-01]):5.627075164539442e-03[&B TK02Brlens 4.238083938607327e-02],((18:7.891661898745959e-03[&B TK02Brlens 1.751420031072267e-02],(49:6.585143946606054e-02[&B TK02Brlens 1.216322685211868e-01],(50:6.954748007795325e-02[&B TK02Brlens 2.134526200582233e-01],((55:1.119201715645331e-01[&B TK02Brlens 1.485750405954269e-01],(59:0.000000000000000e+00[&B TK02Brlens 0.000000000000000e+00],52:9.076293828612368e-02[&B TK02Brlens 1.149033944165062e-01]):4.288095563468926e-02[&B TK02Brlens 8.644405497788171e-02]):1.209714227564793e-02[&B TK02Brlens 3.941605024129087e-02],((56:2.111471854947311e-02[&B TK02Brlens 1.459559741849192e-02],57:5.494147553727752e-02[&B TK02Brlens 2.340197820529162e-02]):2.548565162930413e-02[&B TK02Brlens 5.282736596232861e-02],(58:3.566744827377909e-02[&B TK02Brlens 2.435659156853343e-01],((51:1.486746421313650e-01[&B TK02Brlens 2.378891153886012e-01],(72:4.856817128691399e-02[&B TK02Brlens 1.966548989825120e-01],53:1.838750015241938e-03[&B TK02Brlens 9.598341460805824e-03]):3.814466517419664e-02[&B TK02Brlens 1.230380468656540e-01]):6.138744982426754e-02[&B TK02Brlens 9.206627105002733e-02],(54:0.000000000000000e+00[&B TK02Brlens 0.000000000000000e+00],48:1.958529918579374e-01[&B TK02Brlens 4.777606223036501e-01]):1.420910009769511e-02[&B TK02Brlens 4.687120016527325e-02]):1.614658147111166e-02[&B TK02Brlens 5.195109223885765e-02]):2.130727142108851e-03[&B TK02Brlens 8.709388254471252e-03]):1.966122228383537e-02[&B TK02Brlens 8.087817273079806e-02]):5.150431360512886e-03[&B TK02Brlens 2.547847810559173e-02]):1.928422789208117e-02[&B TK02Brlens 7.708883321815140e-02]):7.854610526900946e-03[&B TK02Brlens 2.562047046283261e-02]):7.740811810422204e-03[&B TK02Brlens 3.619272280546827e-02],((33:5.586825004229098e-02[&B TK02Brlens 1.558224503319098e-01],24:0.000000000000000e+00[&B TK02Brlens 0.000000000000000e+00]):3.014828600520032e-03[&B TK02Brlens 1.445611820498636e-02],((30:1.847432037910052e-02[&B TK02Brlens 2.681432820263130e-01],3:2.750785443548695e-02[&B TK02Brlens 1.269142591349475e-01]):5.714263829252830e-03[&B TK02Brlens 3.029421023701934e-02],5:2.317368786554297e-02[&B TK02Brlens 6.310858662347570e-02]):9.244242169109190e-03[&B TK02Brlens 3.863678636164595e-02]):2.268787181711435e-03[&B TK02Brlens 1.155672180003059e-02]):8.372461724679839e-04[&B TK02Brlens 4.996921533026385e-03]):6.913168729516510e-03[&B TK02Brlens 5.839324699467691e-02]):1.010565756389979e-02[&B TK02Brlens 1.301745651610639e-01]):7.242501739069286e-03[&B TK02Brlens 9.056734226916351e-02]):4.281293010196255e-03[&B TK02Brlens 3.544811107398809e-02],(65:3.136452446988632e-02[&B TK02Brlens 2.616321428858149e-01],((40:1.203028922915488e-02[&B TK02Brlens 8.355531387018401e-02],(66:1.692575176683852e-02[&B TK02Brlens 1.407789475329126e-01],(26:3.270638882506763e-03[&B TK02Brlens 1.520272242498734e-02],7:1.728137594744001e-02[&B TK02Brlens 8.447253697797752e-02]):1.349225156288983e-02[&B TK02Brlens 7.113169229312163e-02]):2.441509821795531e-03[&B TK02Brlens 1.722163970939694e-02]):6.797419165390495e-03[&B TK02Brlens 7.969282430924296e-02],((42:3.342380517529049e-03[&B TK02Brlens 1.373140822800031e-02],71:1.455396263633468e-02[&B TK02Brlens 4.958074884119772e-02]):3.658543133317465e-02[&B TK02Brlens 3.322260836155449e-01],((25:2.100190623615383e-02[&B TK02Brlens 1.524083936460292e-01],(23:3.512297690435481e-03[&B TK02Brlens 1.475731860139889e-02],22:1.017823225842098e-02[&B TK02Brlens 4.897262485930654e-02]):8.303285400212032e-03[&B TK02Brlens 7.217350485667319e-02]):7.721170569997103e-03[&B TK02Brlens 1.022871778872469e-01],21:0.000000000000000e+00[&B TK02Brlens 0.000000000000000e+00]):4.031469611361212e-04[&B TK02Brlens 5.590786632896872e-03]):1.018697309530603e-02[&B TK02Brlens 1.510708699049146e-01]):6.340097890021514e-03[&B TK02Brlens 7.478709562972741e-02]):1.012775186538581e-02[&B TK02Brlens 7.627945857093832e-02]):1.301923012609328e-04[&B TK02Brlens 9.165308883589616e-04],((((36:4.175995755754764e-03[&B TK02Brlens 1.049460994297111e-02],29:0.000000000000000e+00[&B TK02Brlens 0.000000000000000e+00]):1.263903166610270e-02[&B TK02Brlens 4.586913731948580e-02],20:0.000000000000000e+00[&B TK02Brlens 0.000000000000000e+00]):3.095898431475219e-02[&B TK02Brlens 1.648881114787812e-01],9:2.690547545440068e-02[&B TK02Brlens 1.260959415685325e-01]):9.707773009657351e-03[&B TK02Brlens 6.706273644959988e-02],((39:3.389090554588672e-02[&B TK02Brlens 1.276545573156089e-01],(11:1.297581710903034e-02[&B TK02Brlens 5.463842979763295e-02],(2:0.000000000000000e+00[&B TK02Brlens 0.000000000000000e+00],(34:8.443037706719947e-03[&B TK02Brlens 9.162181045574595e-02],13:0.000000000000000e+00[&B TK02Brlens 0.000000000000000e+00]):1.264175615940533e-02[&B TK02Brlens 7.437457494037264e-02]):2.359697204881211e-02[&B TK02Brlens 1.058559701906962e-01]):7.888049999256278e-03[&B TK02Brlens 4.041269567352399e-02]):2.912470562060843e-03[&B TK02Brlens 1.725035768656708e-02],74:2.782060396511943e-03[&B TK02Brlens 1.256637625700422e-02]):6.057272598798027e-03[&B TK02Brlens 4.127793502603492e-02]):1.921198510565787e-03[&B TK02Brlens 1.502874635440484e-02]):4.900259853102603e-03[&B TK02Brlens 7.284424459360093e-02]):2.032381783683224e-03[&B TK02Brlens 4.381881387331982e-02],32:5.431016705345140e-03[&B TK02Brlens 1.021908007495296e-01]):2.898690372090426e-03[&B TK02Brlens 6.614805966994236e-02]):6.857188739686231e-03[&B TK02Brlens 1.272306429045458e-01]):2.894842106533706e-03[&B TK02Brlens 3.224296212228072e-02]):2.435371093389081e-03[&B TK02Brlens 2.500048305612158e-02]):7.772629859656652e-03[&B TK02Brlens 1.092257948155100e-01]):5.326239973958885e-03[&B TK02Brlens 1.067980480005091e-01]):1.568272838161058e-03[&B TK02Brlens 3.416292020317183e-02]):1.784644392649899e-03[&B TK02Brlens 3.615090820507055e-02]):8.418894277005502e-03[&B TK02Brlens 2.595634395852819e-01]):1.121831982647112e-02[&B TK02Brlens 3.496406088647071e-01]):2.585700823105570e-03[&B TK02Brlens 5.104729117273173e-02]):1.277345348204162e-02[&B TK02Brlens 1.502601798798925e-01]):1.379067022806413e-02[&B TK02Brlens 4.220576921893943e-02]):8.905591498727602e-03[&B TK02Brlens 1.326169080844808e-02]);
	tree mcmc.tree_8 [&B TK02Brlens] = [&R] [&clockrate = 8.416025525786236e-03] (1:9.805233444639772e-02[&B TK02Brlens 5.407535058445497e-02],(82:7.493887377985176e-02[&B TK02Brlens 5.950636241725683e-02],(((88:7.391830545173839e-02[&B TK02Brlens 3.371910080714113e-03],87:5.075693830435335e-02[&B TK02Brlens 2.124172106336602e-03]):2.506983522464736e-01[&B TK02Brlens 1.690149764906070e-01],86:6.921897215402151e-03[&B TK02Brlens 8.931070918996763e-03]):9.712456031168459e-02[&B TK02Brlens 1.355912549284935e-01],((84:0.000000000000000e+00[&B TK02Brlens 0.000000000000000e+00],(76:0.000000000000000e+00[&B TK02Brlens 0.000000000000000e+00],((80:3.687562647868536e-02[&B TK02Brlens 4.017536150001814e-02],(((81:6.169541841187898e-02[&B TK02Brlens 1.125015251307127e-01],79:1.550244131068890e-02[&B TK02Brlens 7.020058320671555e-03]):6.588588673561979e-02[&B TK02Brlens 4.488105539973563e-02],78:6.871566790899553e-02[&B TK02Brlens 3.724051438993698e-02]):3.960296349263259e-02[&B TK02Brlens 2.862087756177782e-02],77:4.263390880201223e-03[&B TK02Brlens 2.693201339160979e-03]):6.583746330605944e-02[&B TK02Brlens 4.271210002943678e-02]):2.349877065165451e-02[&B TK02Brlens 2.068303783482049e-02],75:3.800850817985424e-04[&B TK02Brlens 4.224687244939017e-04]):2.038701476119109e-02[&B TK02Brlens 2.891351157406054e-02]):7.929612456716506e-02[&B TK02Brlens 1.725067484195319e-01]):5.435983783873466e-02[&B TK02Brlens 1.570005728569792e-01],(83:1.939752527186603e-03[&B TK02Brlens 1.663048495627570e-02],(85:0.000000000000000e+00[&B TK02Brlens 0.000000000000000e+00],(47:2.765116742561213e-02[&B TK02Brlens 1.408036495550186e-01],(((70:2.361796413750050e-02[&B TK02Brlens 1.103285673204803e-01],44:3.512897358950129e-02[&B TK02Brlens 9.052053873358695e-02]):3.408179436329872e-03[&B TK02Brlens 1.608711976510809e-02],((17:2.956059300873426e-03[&B TK02Brlens 1.519891522442737e-02],(16:6.879472751617488e-03[&B TK02Brlens 3.236869601068642e-02],(14:0.000000000000000e+00[&B TK02Brlens 0.000000000000000e+00],(10:1.562116827227067e-02[&B TK02Brlens 1.482158100490282e-02],6:1.889106448546674e-02[&B TK02Brlens 2.118966343180467e-02]):1.169705786297921e-01[&B TK02Brlens 2.703107057510473e-01]):3.948100687162603e-02[&B TK02Brlens 1.632095421060062e-01]):1.348185506063274e-02[&B TK02Brlens 6.637607095603623e-02]):2.608031536210128e-02[&B TK02Brlens 1.268603163622242e-01],(46:3.135526777449127e-02[&B TK02Brlens 9.953404840701612e-02],(45:1.450271576943859e-01[&B TK02Brlens 3.452362357207067e-01],(4:2.279688971239335e-02[&B TK02Brlens 8.813042322061448e-02],((((29:6.081284019583832e-02[&B TK02Brlens 9.836086660752618e-03],(36:1.007926223155931e-03[&B TK02Brlens 7.214047859928688e-05],20:7.133747305841487e-03[&B TK02Brlens 4.682179034845311e-04]):1.030249150482355e-01[&B TK02Brlens 1.166470253967164e-02]):7.386240779053632e-02[&B TK02Brlens 4.744433157378645e-02],34:2.982406939755916e-01[&B TK02Brlens 2.546311304287677e-01]):1.867208512521779e-02[&B TK02Brlens 4.104066944484670e-02],((((((((27:2.784870409946679e-03[&B TK02Brlens 5.150832912826332e-03],8:3.451389367279256e-02[&B TK02Brlens 6.845158003035957e-02]):1.731144324166478e-02[&B TK02Brlens 3.677307800900737e-02],((41:2.378577546103289e-02[&B TK02Brlens 2.799169908051339e-02],(61:6.775148733139624e-02[&B TK02Brlens 1.313701451614195e-01],19:2.617059205564731e-02[&B TK02Brlens 5.948541508384093e-02]):4.343634318963552e-02[&B TK02Brlens 7.626667086986126e-02]):9.089130486838237e-03[&B TK02Brlens 1.159071063020247e-02],(((18:1.341930486248799e-02[&B TK02Brlens 2.161523380128456e-03],49:2.263352022400609e-01[&B TK02Brlens 2.435608207235854e-02]):6.407145583990825e-02[&B TK02Brlens 5.597321926079955e-02],(50:2.033917604569445e-01[&B TK02Brlens 1.293736430017797e-01],((55:3.488302214621913e-01[&B TK02Brlens 1.303644113167726e-01],(59:2.900412912707728e-02[&B TK02Brlens 1.866493824159163e-02],52:3.409632840508763e-01[&B TK02Brlens 1.003784462716198e-01]):4.962279727113272e-02[&B TK02Brlens 2.550220573580477e-02]):2.468023982261880e-02[&B TK02Brlens 2.227979143488739e-02],((58:7.274379730193492e-02[&B TK02Brlens 1.056101393040358e-01],(((72:1.707065137156845e-01[&B TK02Brlens 1.562043605788659e-01],53:7.145728452094813e-02[&B TK02Brlens 1.149029574349786e-01]):1.625472428356902e-01[&B TK02Brlens 1.350357383463395e-01],51:5.515278891273704e-01[&B TK02Brlens 1.086419232614033e-01]):8.905715151297222e-02[&B TK02Brlens 9.959846648912753e-02],(54:0.000000000000000e+00[&B TK02Brlens 0.000000000000000e+00],48:6.219826345721067e-01[&B TK02Brlens 6.616562979812564e-01]):1.860240606823593e-02[&B TK02Brlens 3.694731835137380e-02]):6.293638739947471e-02[&B TK02Brlens 1.161624697549269e-01]):3.322645164668203e-02[&B TK02Brlens 5.261331749098933e-02],(57:1.684537367526416e-01[&B TK02Brlens 1.804542846557958e-02],56:3.685507812114264e-02[&B TK02Brlens 6.720052508236053e-03]):1.104839894877570e-01[&B TK02Brlens 8.266284310559244e-02]):3.216655529407619e-02[&B TK02Brlens 4.140178006083108e-02]):5.162027294498073e-02[&B TK02Brlens 5.669381506422470e-02]):1.193779681278414e-01[&B TK02Brlens 1.493386782069588e-01]):6.990669839434749e-03[&B TK02Brlens 1.125008696847314e-02],(((30:1.118841793176664e-01[&B TK02Brlens 2.949165048985639e-01],3:9.306680668790868e-02[&B TK02Brlens 1.783239432116142e-01]):4.702379831130465e-02[&B TK02Brlens 8.835219412786062e-02],5:1.501947823675537e-01[&B TK02Brlens 1.606206488821693e-01]):2.881761100362690e-02[&B TK02Brlens 4.054031057481249e-02],(33:1.808305279682528e-01[&B TK02Brlens 2.452455274979388e-01],24:3.687901992820430e-04[&B TK02Brlens 5.076331358534601e-04]):2.501078248818733e-03[&B TK02Brlens 3.537856462285723e-03]):1.759047831813909e-02[&B TK02Brlens 2.747681965023031e-02]):5.202452455250750e-03[&B TK02Brlens 7.760142012059261e-03]):2.761357021506639e-02[&B TK02Brlens 5.123180677959303e-02]):1.060329105733848e-02[&B TK02Brlens 2.142855315162570e-02],(37:2.801960078431032e-03[&B TK02Brlens 1.734265911471427e-03],60:2.184077682581134e-01[&B TK02Brlens 8.250830786315121e-02]):5.214333904420965e-02[&B TK02Brlens 5.897360090846949e-02]):5.836857027926579e-03[&B TK02Brlens 1.057925714573377e-02],(73:9.241827641141931e-02[&B TK02Brlens 5.634472578249194e-02],38:1.705163649711039e-02[&B TK02Brlens 8.982588316178125e-03]):1.619742510967036e-01[&B TK02Brlens 1.990595156502857e-01]):2.235429814877132e-02[&B TK02Brlens 4.851727900470014e-02],(69:3.579739885239264e-02[&B TK02Brlens 1.379402078337721e-01],(67:1.685716133572479e-02[&B TK02Brlens 4.045108431826767e-02],(68:2.612736000682647e-02[&B TK02Brlens 4.775335205194382e-02],35:1.974797828473416e-01[&B TK02Brlens 2.799875720534467e-01]):4.029593277552368e-03[&B TK02Brlens 7.733109839188712e-03]):3.622275301542799e-03[&B TK02Brlens 7.217081361417215e-03]):5.612293808848934e-02[&B TK02Brlens 1.245285358029515e-01]):7.979740900845966e-03[&B TK02Brlens 1.966236780411093e-02],65:8.251080311667158e-02[&B TK02Brlens 1.863240270368364e-01]):3.781160476525036e-02[&B TK02Brlens 1.132447123203944e-01],(43:3.823746547059104e-02[&B TK02Brlens 1.141709847182185e-01],((39:1.640956180998300e-01[&B TK02Brlens 1.992840135173317e-01],74:1.470315864449079e-02[&B TK02Brlens 2.362729837173351e-02]):1.221871721755208e-02[&B TK02Brlens 1.728120181624584e-02],(11:5.618695024167930e-02[&B TK02Brlens 1.051842639391265e-01],(((2:0.000000000000000e+00[&B TK02Brlens 0.000000000000000e+00],12:4.889521158707588e-02[&B TK02Brlens 1.943352698671960e-01]):4.533266683148995e-02[&B TK02Brlens 1.208578375080470e-01],9:3.184745687061974e-02[&B TK02Brlens 3.224409698092400e-02]):2.148840066567748e-02[&B TK02Brlens 2.537559887485465e-02],13:3.109459015106453e-02[&B TK02Brlens 3.671952413432640e-02]):4.253876119417288e-02[&B TK02Brlens 6.456814892956428e-02]):2.813632251859688e-02[&B TK02Brlens 4.192812226405775e-02]):3.165749968751119e-02[&B TK02Brlens 5.765597758934993e-02]):8.805024776896042e-03[&B TK02Brlens 2.586638024774783e-02]):1.277714448985456e-02[&B TK02Brlens 4.803051149294639e-02],(32:1.802852756103213e-02[&B TK02Brlens 8.879182147612492e-02],((40:6.761752796029474e-02[&B TK02Brlens 2.796878613396653e-02],(66:7.804623919609055e-02[&B TK02Brlens 1.714536596078587e-01],(26:9.938359167674160e-03[&B TK02Brlens 1.663405429677513e-02],7:2.042664423885332e-02[&B TK02Brlens 3.760672040594346e-02]):6.237181388695157e-02[&B TK02Brlens 5.645281061721643e-02]):4.701575181446160e-02[&B TK02Brlens 2.185494433713278e-02]):2.117879350537244e-02[&B TK02Brlens 2.650524294915482e-02],((71:1.131219246657766e-01[&B TK02Brlens 1.030381169435217e-01],42:1.209089363432454e-01[&B TK02Brlens 1.652471815982470e-01]):8.049726909379551e-02[&B TK02Brlens 2.173730256966609e-01],((25:4.587326648776846e-02[&B TK02Brlens 2.215083723115849e-01],(23:1.039977308964213e-04[&B TK02Brlens 1.923272261425106e-04],22:2.248151190709147e-02[&B TK02Brlens 4.774107803158452e-02]):3.679852245670479e-02[&B TK02Brlens 1.060191655190071e-01]):2.878918497951344e-02[&B TK02Brlens 1.080609447193608e-01],21:2.936650480707115e-02[&B TK02Brlens 1.158512158366237e-01]):1.966751744116868e-04[&B TK02Brlens 7.118181119128204e-04]):3.964510282261435e-02[&B TK02Brlens 1.114348596116118e-01]):4.050547393288095e-02[&B TK02Brlens 1.163680920212829e-01]):3.784179322825687e-02[&B TK02Brlens 1.488309225336150e-01]):2.231833662529725e-02[&B TK02Brlens 8.217227349073294e-02]):1.413747041309943e-02[&B TK02Brlens 5.408210528207185e-02],31:4.648552656372784e-02[&B TK02Brlens 1.482501441924884e-01]):1.612847523274108e-02[&B TK02Brlens 7.102023555088463e-02]):1.003635246153101e-03[&B TK02Brlens 4.506795097817276e-03]):1.440801634322297e-02[&B TK02Brlens 6.424226434030399e-02]):1.521999828110054e-02[&B TK02Brlens 6.807537807555136e-02]):2.626785107257890e-03[&B TK02Brlens 1.257361700113643e-02]):1.333615150594358e-02[&B TK02Brlens 7.209621652394704e-02],(62:5.289993427765571e-02[&B TK02Brlens 1.546338240904906e-01],((15:0.000000000000000e+00[&B TK02Brlens 0.000000000000000e+00],(63:1.442508965092602e-01[&B TK02Brlens 2.005986129173155e-01],64:2.865624721797899e-02[&B TK02Brlens 4.973480617530535e-02]):1.517780974060545e-02[&B TK02Brlens 2.839735805430673e-02]):3.720238854702251e-02[&B TK02Brlens 7.137390878107522e-02],28:9.767641061820487e-02[&B TK02Brlens 2.368851801098988e-01]):4.017641426301344e-03[&B TK02Brlens 9.624048342851568e-03]):1.050056623162554e-02[&B TK02Brlens 4.612796220767864e-02]):2.809018811242625e-03[&B TK02Brlens 1.808312878187134e-02]):2.783838037917108e-02[&B TK02Brlens 2.954909273829678e-01]):2.286542479073574e-02[&B TK02Brlens 2.601292988182319e-01]):2.511439075908282e-02[&B TK02Brlens 1.472187412102534e-01]):6.279553263823212e-02[&B TK02Brlens 1.460684934987617e-01]):4.297420081305181e-02[&B TK02Brlens 6.083561098939185e-02]):6.925146352716904e-03[&B TK02Brlens 8.065769524680173e-03]);
end;

begin mrbayes;
	startvals
		Tau(1,4)=mcmc.tree_1
		Tau(1,1)=mcmc.tree_2
		Tau(1,3)=mcmc.tree_3
		Tau(1,2)=mcmc.tree_4
		Tau(2,3)=mcmc.tree_5
		Tau(2,1)=mcmc.tree_6
		Tau(2,4)=mcmc.tree_7
		Tau(2,2)=mcmc.tree_8
		V(1,4)=mcmc.tree_1
		TK02Brlens(1,4)=mcmc.tree_1
		V(1,1)=mcmc.tree_2
		TK02Brlens(1,1)=mcmc.tree_2
		V(1,3)=mcmc.tree_3
		TK02Brlens(1,3)=mcmc.tree_3
		V(1,2)=mcmc.tree_4
		TK02Brlens(1,2)=mcmc.tree_4
		V(2,3)=mcmc.tree_5
		TK02Brlens(2,3)=mcmc.tree_5
		V(2,1)=mcmc.tree_6
		TK02Brlens(2,1)=mcmc.tree_6
		V(2,4)=mcmc.tree_7
		TK02Brlens(2,4)=mcmc.tree_7
		V(2,2)=mcmc.tree_8
		TK02Brlens(2,2)=mcmc.tree_8
		Alpha(1,4)=(1.947495662140224e+00)
		Alpha(1,1)=(2.601465730047163e+00)
		Alpha(1,3)=(3.160882055103746e+00)
		Alpha(1,2)=(3.337927199792323e+00)
		Alpha(2,3)=(3.342709479991020e+00)
		Alpha(2,1)=(2.523986539306913e+00)
		Alpha(2,4)=(2.771360658435305e+00)
		Alpha(2,2)=(2.989766002699405e+00)
		Net_speciation(1,4)=(1.961330058616494e-02)
		Net_speciation(1,1)=(4.595452288006385e-03)
		Net_speciation(1,3)=(1.624625724110729e-02)
		Net_speciation(1,2)=(7.411219952416771e-03)
		Net_speciation(2,3)=(1.354430292039964e-02)
		Net_speciation(2,1)=(1.593299157525156e-02)
		Net_speciation(2,4)=(1.100068994285892e-02)
		Net_speciation(2,2)=(1.242382579049484e-02)
		Relative_extinction(1,4)=(9.416760233132588e-01)
		Relative_extinction(1,1)=(9.978853762993556e-01)
		Relative_extinction(1,3)=(9.467161268231319e-01)
		Relative_extinction(1,2)=(9.895142461168158e-01)
		Relative_extinction(2,3)=(9.634466246408432e-01)
		Relative_extinction(2,1)=(9.692118290650108e-01)
		Relative_extinction(2,4)=(9.376233114201409e-01)
		Relative_extinction(2,2)=(9.656418599033558e-01)
		Relative_fossilization(1,4)=(4.502769379828465e-02)
		Relative_fossilization(1,1)=(1.047051152573808e-03)
		Relative_fossilization(1,3)=(5.001627684083173e-02)
		Relative_fossilization(1,2)=(1.020662992676227e-02)
		Relative_fossilization(2,3)=(4.513585934348202e-02)
		Relative_fossilization(2,1)=(1.882855857987797e-02)
		Relative_fossilization(2,4)=(1.329383128814811e-01)
		Relative_fossilization(2,2)=(3.376274741177551e-02)
		TK02var(1,4)=(2.432080231511788e+01)
		TK02var(1,1)=(3.987395045055416e-06)
		TK02var(1,3)=(1.310626740110158e+01)
		TK02var(1,2)=(1.021978320586915e+01)
		TK02var(2,3)=(1.493615143718595e+01)
		TK02var(2,1)=(3.628990697860878e+00)
		TK02var(2,4)=(2.431721900113439e+01)
		TK02var(2,2)=(7.706366003209733e+00)
		Clockrate(1,4)=(3.984229479693126e-03)
		Clockrate(1,1)=(1.004126199005627e-02)
		Clockrate(1,3)=(3.133207111170911e-03)
		Clockrate(1,2)=(9.110751596685429e-03)
		Clockrate(2,3)=(4.093083560445031e-03)
		Clockrate(2,1)=(2.512482664617057e-02)
		Clockrate(2,4)=(2.575772078788369e-03)
		Clockrate(2,2)=(8.416025525786236e-03)
	;
	propset
		Multiplier(Alpha)$lambda(1,4)=1.916358412300772e+00
		Multiplier(Alpha)$lambda(1,1)=1.804758386340687e+00
		Multiplier(Alpha)$lambda(1,3)=1.822896509669965e+00
		Multiplier(Alpha)$lambda(1,2)=1.916358412300771e+00
		Multiplier(Alpha)$lambda(2,3)=1.841216924169294e+00
		Multiplier(Alpha)$lambda(2,1)=1.841216924169294e+00
		Multiplier(Alpha)$lambda(2,4)=1.974720214635294e+00
		Multiplier(Alpha)$lambda(2,2)=1.822896509669964e+00
		NodesliderClock(V)$delta(1,4)=9.942841245782175e-01
		NodesliderClock(V)$delta(1,1)=9.942841245782175e-01
		NodesliderClock(V)$delta(1,3)=9.942841245782175e-01
		NodesliderClock(V)$delta(1,2)=9.942841245782175e-01
		NodesliderClock(V)$delta(2,3)=9.942841245782175e-01
		NodesliderClock(V)$delta(2,1)=9.942841245782175e-01
		NodesliderClock(V)$delta(2,4)=9.942841245782175e-01
		NodesliderClock(V)$delta(2,2)=9.942841245782175e-01
		TreeStretch(V)$lambda(1,4)=5.369597663696357e-03
		TreeStretch(V)$lambda(1,1)=5.701635039557363e-03
		TreeStretch(V)$lambda(1,3)=5.316169274242500e-03
		TreeStretch(V)$lambda(1,2)=5.369597663696357e-03
		TreeStretch(V)$lambda(2,3)=5.993964119171418e-03
		TreeStretch(V)$lambda(2,1)=5.107719295438269e-03
		TreeStretch(V)$lambda(2,4)=5.701635039557363e-03
		TreeStretch(V)$lambda(2,2)=5.588735101453439e-03
		Multiplier(Net_speciation)$lambda(1,4)=1.130351362939507e+00
		Multiplier(Net_speciation)$lambda(1,1)=9.632218932783927e-01
		Multiplier(Net_speciation)$lambda(1,3)=1.075223476452545e+00
		Multiplier(Net_speciation)$lambda(1,2)=1.002531724462142e+00
		Multiplier(Net_speciation)$lambda(2,3)=1.086029652043713e+00
		Multiplier(Net_speciation)$lambda(2,1)=9.826802662657250e-01
		Multiplier(Net_speciation)$lambda(2,4)=1.130351362939507e+00
		Multiplier(Net_speciation)$lambda(2,2)=1.002531724462142e+00
		Slider(Relative_extinction)$delta(1,4)=5.543272847345141e-02
		Slider(Relative_extinction)$delta(1,1)=8.543495096732568e-03
		Slider(Relative_extinction)$delta(1,3)=3.985190410845221e-02
		Slider(Relative_extinction)$delta(1,2)=2.143811014269850e-02
		Slider(Relative_extinction)$delta(2,3)=3.790830381034067e-02
		Slider(Relative_extinction)$delta(2,1)=1.422740715865194e-02
		Slider(Relative_extinction)$delta(2,4)=5.655254386995441e-02
		Slider(Relative_extinction)$delta(2,2)=2.209099779593852e-02
		Slider(Relative_fossilization)$delta(1,4)=1.349858807575995e-01
		Slider(Relative_fossilization)$delta(1,1)=6.856315415428182e-03
		Slider(Relative_fossilization)$delta(1,3)=8.105842459701909e-02
		Slider(Relative_fossilization)$delta(1,2)=3.534546819587880e-02
		Slider(Relative_fossilization)$delta(2,3)=8.105842459701909e-02
		Slider(Relative_fossilization)$delta(2,1)=1.437039497777088e-02
		Slider(Relative_fossilization)$delta(2,4)=1.336427488025464e-01
		Slider(Relative_fossilization)$delta(2,2)=3.715766910220536e-02
		Multiplier(TK02var)$lambda(1,4)=1.224495013401131e+00
		Multiplier(TK02var)$lambda(1,1)=1.353276278139578e+00
		Multiplier(TK02var)$lambda(1,3)=1.164775686901552e+00
		Multiplier(TK02var)$lambda(1,2)=1.261786438362668e+00
		Multiplier(TK02var)$lambda(2,3)=1.224495013401131e+00
		Multiplier(TK02var)$lambda(2,1)=1.188305716607549e+00
		Multiplier(TK02var)$lambda(2,4)=1.212311084444475e+00
		Multiplier(TK02var)$lambda(2,2)=1.176481877170489e+00
		Multiplier(TK02Brlens)$lambda(1,4)=4.273907546471786e+00
		Multiplier(TK02Brlens)$lambda(1,1)=5.475501140520377e-03
		Multiplier(TK02Brlens)$lambda(1,3)=4.629868773531299e+00
		Multiplier(TK02Brlens)$lambda(1,2)=4.448329022269990e+00
		Multiplier(TK02Brlens)$lambda(2,3)=4.360246206060981e+00
		Multiplier(TK02Brlens)$lambda(2,1)=4.273907546471786e+00
		Multiplier(TK02Brlens)$lambda(2,4)=4.189278506887375e+00
		Multiplier(TK02Brlens)$lambda(2,2)=4.360246206060981e+00
		Multiplier(Clockrate)$lambda(1,4)=6.443113060691673e-01
		Multiplier(Clockrate)$lambda(1,1)=5.829969785950021e-01
		Multiplier(Clockrate)$lambda(1,3)=6.190474983976961e-01
		Multiplier(Clockrate)$lambda(1,2)=5.947742987941710e-01
		Multiplier(Clockrate)$lambda(2,3)=6.190474983976961e-01
		Multiplier(Clockrate)$lambda(2,1)=5.829969785950021e-01
		Multiplier(Clockrate)$lambda(2,4)=6.841532921366147e-01
		Multiplier(Clockrate)$lambda(2,2)=5.829969785950021e-01
	;
end;
