# Supplementary material for: The rapid evolution of lungfish durophagy
Source: Nat Commun. 2022 May 2;13:2390. doi: 10.1038/s41467-022-30091-3 (PMC9061808; doi:10.1038/s41467-022-30091-3)
Supplement: Supplementary file 5 — Supplementary Software [file 41467_2022_30091_MOESM5_ESM.zip › Supplementary Software/MrBayes_tip_dating_analyses/unpartition_constraint_TK02_(not_converged∩╝ë/Cui.sh]

#!/bin/bash
#PBS -N Cui_2021.nex
#PBS -o Cui_2021.nex.log -j oe
#PBS -l nodes=1:ppn=8

cd $PBS_O_WORKDIR
mpirun -n 8 -mca btl ^openib  /public/home/chi_zhang/bin/mb-mpi Cui_2021.nex

exit 0
