# Supplementary material for: The rapid evolution of lungfish durophagy
Source: Nat Commun. 2022 May 2;13:2390. doi: 10.1038/s41467-022-30091-3 (PMC9061808; doi:10.1038/s41467-022-30091-3)
Supplement: Supplementary file 5 — Supplementary Software [file 41467_2022_30091_MOESM5_ESM.zip › Supplementary Software/MrBayes_tip_dating_analyses/unpartition_constraint_TK02_(not_converged∩╝ë/Cui_2021_5.ckp]

#NEXUS
[ID: 9524133193]
[generation: 400000000]

begin trees;
	translate
       1 Guiyu_oneris,
       2 Adololopas_moyasmithae,
       3 Adelargo_schultzei,
       4 Amadeodipterus_kencampbelli,
       5 Andreyevichthys_epitomus,
       6 Archaeonectes_pertusus,
       7 Asthenorhynchus_meemannae,
       8 Barwickia_downunda,
       9 Chirodipterus_australis,
      10 Chirodipterus_onawayensis,
      11 Dipterus_valenciennesi,
      12 Chirodipterus_wildungensis,
      13 Chirodipterus_liangchengi,
      14 Dipnorhynchus_cathlesae,
      15 Dipnorhynchus_sussmilchi,
      16 Dipnorhynchus_kiandrensis,
      17 Dipnorhynchus_kurikae,
      18 Eoctenodus_microsoma,
      19 Fleurantia_denticulata,
      20 Gogodipterus_paddyensis,
      21 Griphognathus_minutidens,
      22 Griphognathus_sculpta,
      23 Griphognathus_whitei,
      24 Grossipterus_crassus,
      25 Holodipterus_elderae,
      26 Holodipterus_gogoensis,
      27 Howidipterus_donnae,
      28 Ichnomylax_kurnai,
      29 Iowadipterus_halli,
      30 Jarvikia_arctica,
      31 Jessenia_concentrica,
      32 Melanognathus_canadensis,
      33 Nielsenia_nordica,
      34 Oervigia_nordica,
      35 Orlovichthys_limnatis,
      36 Palaeodaphus_insignis,
      37 Pentlandia_macroptera,
      38 Phaneropleuron_andersoni,
      39 Pillararhynchus_longi,
      40 Robinsondipterus_longi,
      41 Scaumenacia_curta,
      42 Soederberghia_groenlandica,
      43 Sorbitorhynchus_deleaskitus,
      44 Speonesydrion_iani,
      45 Stomiahykus_thlaodus,
      46 Tarachomylax_oepiki,
      47 Uranolophus_wyomingensis,
      48 Conchopoma_gadiforme,
      49 Delatitia_breviceps,
      50 Uronemus_splendens,
      51 Gnathorhiza_serrata,
      52 Megapleuron_zangerli,
      53 Palaeophichthys_parvulus,
      54 Parasagenodus_sibiricus,
      55 Sagenodus_inaequalis,
      56 Straitonia_waterstoni,
      57 Tranodis_castrensis,
      58 Ctenodus,
      59 Xylognathus_macrustenus,
      60 Limanichthys_fraseri,
      61 Apatorhynchus_opistheretmus,
      62 Erikia_jarviki,
      63 Dipnotuberculus_gnathodus,
      64 Cathlorhynchus_trismodipterus,
      65 Harajicadipterus_youngi,
      66 Xeradipterus_hatcheri,
      67 Rhinodipterus_ulrichi,
      68 Rhinodipterus_kimberleyensis,
      69 Rhinodipterus_secans,
      70 Westollrhynchus_lehmanni,
      71 Rhynchodipterus_elginensis,
      72 Persephonichthys,
      73 Celsiodon,
      74 Sinodipterus_beibei,
      75 Porolepis,
      76 Durialepis,
      77 Glyptolepis,
      78 Holoptychius,
      79 Laccognathus,
      80 Nasogaluakus_chorni,
      81 Quebecius_quebecensis,
      82 Psarolepis,
      83 Youngolepis,
      84 Powichthys,
      85 Diabolepis_speratus,
      86 Meemannia,
      87 Raynerius_splendens,
      88 Cheirolepis;
	tree mcmc.tree_1 [&B TK02Brlens] = [&R] [&clockrate = 3.049423820484091e-03] (((((88:6.341144627498074e-03[&B TK02Brlens 3.693496715587752e-03],87:1.712355874391930e-02[&B TK02Brlens 1.062934051727718e-02]):1.116200220435763e-01[&B TK02Brlens 1.313254638417464e-01],86:1.349358120810734e-02[&B TK02Brlens 2.293458509382725e-02]):2.285536509349956e-02[&B TK02Brlens 8.315262559001048e-02],((((((((79:8.233346269038044e-03[&B TK02Brlens 1.604674191154627e-02],81:1.824586871085321e-02[&B TK02Brlens 7.109464721140167e-02]):8.758072192731170e-03[&B TK02Brlens 1.380343267742028e-02],78:2.780961183756103e-02[&B TK02Brlens 2.118703858734747e-02]):2.638477801764733e-02[&B TK02Brlens 4.342990364541765e-02],77:0.000000000000000e+00[&B TK02Brlens 0.000000000000000e+00]):1.706798769346579e-02[&B TK02Brlens 4.243837815671467e-02],80:8.339592630971115e-03[&B TK02Brlens 3.494307182416775e-02]):1.102608751798634e-02[&B TK02Brlens 2.673640503819382e-02],75:3.330889657053471e-03[&B TK02Brlens 6.698599578128404e-03]):2.192372356758404e-02[&B TK02Brlens 6.663074632848238e-02],76:0.000000000000000e+00[&B TK02Brlens 0.000000000000000e+00]):3.519183169301171e-02[&B TK02Brlens 1.755310572804646e-01],84:0.000000000000000e+00[&B TK02Brlens 0.000000000000000e+00]):7.368203730671874e-03[&B TK02Brlens 5.570385256128213e-02],((((((63:5.251783275343025e-02[&B TK02Brlens 5.829296234660175e-02],(15:2.320349861185117e-02[&B TK02Brlens 3.292551336199024e-02],64:1.064726037474295e-02[&B TK02Brlens 1.510834721959285e-02]):8.537140420447065e-04[&B TK02Brlens 1.233226994938332e-03]):1.507574670040418e-02[&B TK02Brlens 6.178837048664931e-02],(62:8.349885627817688e-03[&B TK02Brlens 5.998751660814611e-02],28:0.000000000000000e+00[&B TK02Brlens 0.000000000000000e+00]):8.474421439481239e-03[&B TK02Brlens 7.007748440990967e-02]):7.025553143473195e-03[&B TK02Brlens 9.155857053109294e-02],47:9.060418396606540e-03[&B TK02Brlens 1.699963584554510e-01]):1.558064104240087e-05[&B TK02Brlens 3.063985110199152e-04],((44:8.889587267764176e-03[&B TK02Brlens 1.432811542672654e-01],70:6.380939542418085e-03[&B TK02Brlens 1.364582466288082e-01]):3.666352753220359e-03[&B TK02Brlens 7.295968541343913e-02],(((14:0.000000000000000e+00[&B TK02Brlens 0.000000000000000e+00],(6:0.000000000000000e+00[&B TK02Brlens 0.000000000000000e+00],10:9.150877310589389e-03[&B TK02Brlens 5.245749167140718e-02]):4.186892926505015e-02[&B TK02Brlens 2.274687984698316e-01]):1.813026594197559e-02[&B TK02Brlens 1.274183570575818e-01],(17:2.206848042948506e-02[&B TK02Brlens 6.253985637715001e-02],16:9.480594311195023e-03[&B TK02Brlens 2.850075320573396e-02]):5.507352168698021e-03[&B TK02Brlens 3.252598508998149e-02]):9.991004936322267e-03[&B TK02Brlens 1.446707092281521e-01],(((((((((42:1.768075418654408e-02[&B TK02Brlens 8.105950329233780e-02],71:4.509228580784924e-02[&B TK02Brlens 1.733029821891173e-01]):3.135719947771087e-02[&B TK02Brlens 2.227369824451401e-01],(((22:1.476208913868671e-02[&B TK02Brlens 8.383905850306911e-02],23:0.000000000000000e+00[&B TK02Brlens 0.000000000000000e+00]):7.644661587003276e-03[&B TK02Brlens 7.664798531942160e-02],25:2.429853685871591e-02[&B TK02Brlens 2.549433821325899e-01]):1.732769380049071e-02[&B TK02Brlens 1.839754757341548e-01],21:7.699052798502526e-03[&B TK02Brlens 6.109773289726943e-02]):9.896606164195854e-04[&B TK02Brlens 8.598626950885141e-03]):1.140232536655750e-02[&B TK02Brlens 8.697670057046063e-02],(((7:2.768914373093151e-02[&B TK02Brlens 9.926263928749288e-02],26:2.163847211036241e-03[&B TK02Brlens 8.156790760496272e-03]):2.070903770605004e-02[&B TK02Brlens 8.360181157113962e-02],66:4.165949684386772e-02[&B TK02Brlens 9.749299111361512e-02]):6.027691938174595e-03[&B TK02Brlens 2.342889208824456e-02],40:2.383157302930283e-02[&B TK02Brlens 6.224970077339004e-02]):2.316115099880389e-03[&B TK02Brlens 1.054241008924609e-02]):1.489543427711176e-02[&B TK02Brlens 9.113042943324730e-02],32:5.135569628726799e-03[&B TK02Brlens 4.076427928277514e-02]):1.202742715623906e-02[&B TK02Brlens 1.250000165210110e-01],43:1.000442895357656e-02[&B TK02Brlens 1.756546189526438e-01]):4.244909424868326e-03[&B TK02Brlens 4.936247862437748e-02],(((34:5.840009005084540e-02[&B TK02Brlens 5.367264801180318e-02],((29:1.365619810167651e-02[&B TK02Brlens 1.191307083229058e-02],36:7.985156857196085e-03[&B TK02Brlens 6.965902115541907e-03]):1.537281154667658e-02[&B TK02Brlens 1.544282230959061e-02],20:4.190802252367015e-02[&B TK02Brlens 7.455398964846140e-02]):2.730690367128918e-03[&B TK02Brlens 3.386491435447106e-03]):3.059100102488482e-02[&B TK02Brlens 1.378306328993694e-01],(((((((8:1.281536506230158e-02[&B TK02Brlens 9.857849120090817e-02],27:6.262237610813848e-03[&B TK02Brlens 5.386865193903555e-02]):3.980031433932663e-03[&B TK02Brlens 3.967248439911760e-02],(((19:0.000000000000000e+00[&B TK02Brlens 0.000000000000000e+00],61:1.944591463894546e-02[&B TK02Brlens 1.066730235878319e-01]):3.426747087224180e-02[&B TK02Brlens 2.325337515888295e-01],41:1.419218491321927e-02[&B TK02Brlens 7.362489777440984e-02]):3.370337538271539e-04[&B TK02Brlens 2.769327849038060e-03],(((((((52:1.595738211776160e-01[&B TK02Brlens 8.014916298924192e-02],59:2.623174168614090e-02[&B TK02Brlens 2.359508336290631e-02]):1.816133347013815e-02[&B TK02Brlens 1.764808247495431e-02],55:1.586389811127291e-01[&B TK02Brlens 1.158470679683456e-01]):7.539895174531241e-03[&B TK02Brlens 1.072162324872410e-02],((56:1.201482324479539e-02[&B TK02Brlens 2.004980234442740e-03],57:5.316907940767035e-02[&B TK02Brlens 1.693560283464426e-02]):4.358125715570746e-02[&B TK02Brlens 3.839859055382076e-02],(((48:2.331340297497139e-01[&B TK02Brlens 7.418499125593891e-01],54:8.402911183598150e-04[&B TK02Brlens 5.325269258881341e-03]):1.182442698613617e-02[&B TK02Brlens 6.225747150860923e-02],((53:4.119744943290510e-03[&B TK02Brlens 1.822388113132046e-02],72:4.901762011582499e-02[&B TK02Brlens 3.128963964815948e-01]):2.493859012873392e-02[&B TK02Brlens 7.337041160752435e-02],51:1.449204414044556e-01[&B TK02Brlens 1.453928371506215e-01]):1.000380153313945e-01[&B TK02Brlens 2.827797525991370e-01]):9.453490191515312e-03[&B TK02Brlens 3.512266991352508e-02],58:1.682880214643184e-02[&B TK02Brlens 1.218513418521154e-01]):3.227436266187378e-03[&B TK02Brlens 7.641464569327998e-03]):3.727245234526666e-02[&B TK02Brlens 6.145434582106650e-02]):1.716305304856619e-02[&B TK02Brlens 4.765091224793949e-02],50:9.340556189204086e-02[&B TK02Brlens 2.122778024174024e-01]):1.429061773301260e-02[&B TK02Brlens 4.267876470401230e-02],49:9.750544302290426e-02[&B TK02Brlens 1.345385467429515e-01]):7.782603583299796e-03[&B TK02Brlens 2.434366953471510e-02],18:2.753984305344159e-02[&B TK02Brlens 6.966414243484502e-02]):6.730456336772772e-03[&B TK02Brlens 3.973043141616528e-02],((5:3.768132774137489e-02[&B TK02Brlens 7.703127069325827e-02],(3:3.319659883202958e-02[&B TK02Brlens 1.843510578513058e-01],30:5.060677468039121e-02[&B TK02Brlens 2.393463401230215e-01]):3.135140660536606e-03[&B TK02Brlens 1.370465617392212e-02]):1.184225915736359e-02[&B TK02Brlens 6.642975183906190e-02],(24:0.000000000000000e+00[&B TK02Brlens 0.000000000000000e+00],33:3.878977092698360e-02[&B TK02Brlens 1.333597829712711e-01]):2.668601288534189e-03[&B TK02Brlens 1.805667160336683e-02]):2.126417872470032e-03[&B TK02Brlens 1.630258705046612e-02]):7.557503646388075e-03[&B TK02Brlens 6.273367109643402e-02]):4.518270479708930e-03[&B TK02Brlens 4.555511595010470e-02]):5.352252142274028e-03[&B TK02Brlens 4.997618878420637e-02],(37:0.000000000000000e+00[&B TK02Brlens 0.000000000000000e+00],60:1.204012845603397e-01[&B TK02Brlens 2.526337544590473e-01]):1.162678259880673e-02[&B TK02Brlens 6.395367482496932e-02]):3.466333404594513e-03[&B TK02Brlens 2.750092339346494e-02],65:1.814134547367674e-02[&B TK02Brlens 1.728069008381230e-01]):5.061127529577936e-03[&B TK02Brlens 5.477459175460991e-02],((38:1.671422035190495e-03[&B TK02Brlens 2.089336053487907e-03],73:0.000000000000000e+00[&B TK02Brlens 0.000000000000000e+00]):7.277259516676332e-02[&B TK02Brlens 4.322208501256868e-01],(((35:5.807635011263029e-02[&B TK02Brlens 1.255810499248425e-01],68:3.691222906367819e-02[&B TK02Brlens 6.622036838136056e-02]):7.612295091951937e-03[&B TK02Brlens 2.479253192291571e-02],67:2.845999105181096e-02[&B TK02Brlens 6.981136455540563e-02]):7.833944510527158e-03[&B TK02Brlens 5.873018131307700e-02],69:1.445976357373235e-02[&B TK02Brlens 1.471968896138363e-01]):5.142307847998628e-03[&B TK02Brlens 5.575115795756072e-02]):5.666826273267533e-03[&B TK02Brlens 6.725306307692602e-02]):2.885191114108510e-03[&B TK02Brlens 3.742161765010883e-02],(74:0.000000000000000e+00[&B TK02Brlens 0.000000000000000e+00],12:3.745778091414909e-02[&B TK02Brlens 3.397133755151776e-01]):3.746796753153203e-03[&B TK02Brlens 4.117906145987472e-02]):9.063214139207465e-03[&B TK02Brlens 8.961427932584498e-02],((39:3.850300536186213e-02[&B TK02Brlens 1.489142298994378e-01],11:1.191561677981423e-02[&B TK02Brlens 7.797789292066237e-02]):1.200930797623367e-02[&B TK02Brlens 5.414278110582494e-02],((2:3.178931109880673e-02[&B TK02Brlens 7.544779893482634e-02],13:9.763236976299439e-03[&B TK02Brlens 2.474095845945195e-02]):9.953324580908862e-03[&B TK02Brlens 2.541004978987295e-02],9:2.207354400127320e-02[&B TK02Brlens 8.532722169552001e-02]):1.997806829732618e-02[&B TK02Brlens 7.139627639151246e-02]):7.578574907149915e-03[&B TK02Brlens 4.368896567128256e-02]):9.551056100936095e-03[&B TK02Brlens 6.982539759033635e-02]):2.760093446460943e-03[&B TK02Brlens 2.270150125732870e-02],31:2.260441035924393e-02[&B TK02Brlens 1.893614225067063e-01]):4.590607632582455e-04[&B TK02Brlens 4.098378483212765e-03]):5.706969399188799e-03[&B TK02Brlens 4.800706132460179e-02],4:2.491481804291718e-02[&B TK02Brlens 3.115163384767252e-01]):5.932340904680256e-03[&B TK02Brlens 4.580500116171855e-02],45:3.846036675157843e-02[&B TK02Brlens 2.861270015476058e-01]):1.395309648038245e-03[&B TK02Brlens 9.932091678003369e-03],46:2.609189186577648e-02[&B TK02Brlens 1.084515210465965e-01]):1.224251521072584e-02[&B TK02Brlens 1.648344639274190e-01]):5.717885045197935e-03[&B TK02Brlens 1.142254233631852e-01]):3.573148942971893e-04[&B TK02Brlens 7.068285493993578e-03]):1.027463063797690e-02[&B TK02Brlens 3.704300839473037e-01],85:0.000000000000000e+00[&B TK02Brlens 0.000000000000000e+00]):1.124030664548870e-02[&B TK02Brlens 3.744834178225059e-01],83:1.674575098471798e-03[&B TK02Brlens 2.431424898283128e-02]):7.396376667233251e-03[&B TK02Brlens 8.776321012579193e-02]):1.617852968292827e-02[&B TK02Brlens 1.196281575490442e-01]):1.856090520300413e-02[&B TK02Brlens 6.162217449778320e-02],82:5.888378538496636e-02[&B TK02Brlens 5.068385512557813e-02]):2.591265133743081e-03[&B TK02Brlens 2.673203909514555e-03],1:2.259524947379188e-02[&B TK02Brlens 3.704646315629597e-02]);
	tree mcmc.tree_2 [&B TK02Brlens] = [&R] [&clockrate = 1.058956294393144e-02] (1:2.010398140229062e-01[&B TK02Brlens 2.009496523160881e-01],(82:2.559753771593982e-01[&B TK02Brlens 2.559234881207246e-01],(((88:1.983794155974739e-02[&B TK02Brlens 1.982373958996318e-02],87:1.012510087057228e-02[&B TK02Brlens 1.011572255972316e-02]):3.615786269120642e-01[&B TK02Brlens 3.614700371859150e-01],86:2.626131318112845e-03[&B TK02Brlens 2.626635455899276e-03]):2.234671041717620e-01[&B TK02Brlens 2.235170643846273e-01],((84:6.682936278979867e-02[&B TK02Brlens 6.685470851835877e-02],(76:3.318128044530910e-03[&B TK02Brlens 3.323755782970963e-03],((80:3.617209481280703e-02[&B TK02Brlens 3.620800990224763e-02],(((81:8.727677602183492e-02[&B TK02Brlens 8.744503134315729e-02],79:8.922090557659690e-03[&B TK02Brlens 8.942131965253213e-03]):3.803118923480486e-02[&B TK02Brlens 3.810210411640894e-02],78:4.001301138682289e-02[&B TK02Brlens 4.008202086391503e-02]):8.082760578235382e-02[&B TK02Brlens 8.095389632585970e-02],77:3.184745439567704e-03[&B TK02Brlens 3.189764634257422e-03]):8.918794657694318e-02[&B TK02Brlens 8.933256520759959e-02]):7.115349610685051e-03[&B TK02Brlens 7.127170047058727e-03],75:1.741499119065870e-02[&B TK02Brlens 1.744329219376570e-02]):1.247337758028233e-02[&B TK02Brlens 1.249456250621122e-02]):1.544994677272016e-01[&B TK02Brlens 1.546937547094043e-01]):1.955501236848782e-01[&B TK02Brlens 1.956700068106736e-01],(83:1.995431175913254e-01[&B TK02Brlens 1.995361223713375e-01],(85:1.332769806408980e-01[&B TK02Brlens 1.333480941771988e-01],(((70:1.168541562281475e-01[&B TK02Brlens 1.171280607181971e-01],44:1.502495836842939e-01[&B TK02Brlens 1.505463175035864e-01]):3.558427713125978e-02[&B TK02Brlens 3.564449758186809e-02],(((17:1.886270145854496e-02[&B TK02Brlens 1.887378478747250e-02],(10:1.756504856893182e-02[&B TK02Brlens 1.755545416684056e-02],6:6.279062101399369e-02[&B TK02Brlens 6.275901873551856e-02]):1.918028683158441e-01[&B TK02Brlens 1.917945830835022e-01]):2.056273068166248e-02[&B TK02Brlens 2.057788315801769e-02],(14:3.586376050884077e-02[&B TK02Brlens 3.589192951988011e-02],16:5.777727222483287e-02[&B TK02Brlens 5.782803030492712e-02]):8.583311170821339e-03[&B TK02Brlens 8.590500976139804e-03]):9.705387902402562e-02[&B TK02Brlens 9.718451019699730e-02],(46:1.429624845326030e-01[&B TK02Brlens 1.431055221285464e-01],(45:2.845054594734961e-01[&B TK02Brlens 2.851213139526725e-01],(4:1.784333038421486e-01[&B TK02Brlens 1.787209472043979e-01],((29:2.558733854515551e-01[&B TK02Brlens 2.562989936115982e-01],31:1.242704599612570e-01[&B TK02Brlens 1.245538099191816e-01]):1.706919752232605e-02[&B TK02Brlens 1.710190299422240e-02],((32:8.189346920488316e-02[&B TK02Brlens 8.200362276597568e-02],((((25:1.045742501238254e-01[&B TK02Brlens 1.045881307095743e-01],(23:1.412321741841582e-02[&B TK02Brlens 1.411585646961754e-02],22:2.967523330601418e-02[&B TK02Brlens 2.966067061632126e-02]):7.471760820814555e-02[&B TK02Brlens 7.470257168335953e-02]):4.453158714673067e-02[&B TK02Brlens 4.454207692827422e-02],21:5.451808166748573e-02[&B TK02Brlens 5.455301972058187e-02]):1.314179562486895e-02[&B TK02Brlens 1.314607319241860e-02],(42:9.750186650504200e-02[&B TK02Brlens 9.748258318004376e-02],71:1.369293903290545e-01[&B TK02Brlens 1.367214315600422e-01]):1.136971077392681e-01[&B TK02Brlens 1.136811271731170e-01]):6.327089333304947e-02[&B TK02Brlens 6.330260754463206e-02],(40:1.199401146272474e-01[&B TK02Brlens 1.199544224293935e-01],(66:1.336837062875920e-01[&B TK02Brlens 1.336874582934200e-01],(26:3.390480197816781e-02[&B TK02Brlens 3.390261464256059e-02],7:7.893198850348049e-02[&B TK02Brlens 7.890836895312828e-02]):7.406182750371038e-02[&B TK02Brlens 7.405889684582526e-02]):6.118459244714325e-03[&B TK02Brlens 6.119518063001507e-03]):5.855119626437988e-02[&B TK02Brlens 5.857794334486904e-02]):5.215354975967812e-02[&B TK02Brlens 5.220721035507116e-02]):5.846179310834310e-02[&B TK02Brlens 5.852861750234536e-02],((((69:9.043152503967122e-02[&B TK02Brlens 9.067787688843573e-02],(67:3.491073125802413e-02[&B TK02Brlens 3.498739988196996e-02],(68:6.686742415447067e-02[&B TK02Brlens 6.701673681034298e-02],35:1.883476545457103e-01[&B TK02Brlens 1.886356514471854e-01]):4.252318066403205e-02[&B TK02Brlens 4.261556506106845e-02]):4.240630314904048e-02[&B TK02Brlens 4.250824129961183e-02]):3.433916502089374e-02[&B TK02Brlens 3.442853224494085e-02],((60:3.009473789934985e-01[&B TK02Brlens 3.021593082996981e-01],37:2.401313560887886e-02[&B TK02Brlens 2.408746430791267e-02]):6.733607466743585e-02[&B TK02Brlens 6.752191591382307e-02],((27:7.633827145172356e-03[&B TK02Brlens 7.652259279099458e-03],8:2.289869884089635e-02[&B TK02Brlens 2.295351173876840e-02]):6.888401917877385e-02[&B TK02Brlens 6.905910388095567e-02],((41:6.064916504021967e-02[&B TK02Brlens 6.076121786462663e-02],(61:1.159909891834483e-01[&B TK02Brlens 1.161826156357484e-01],19:2.301533828887314e-02[&B TK02Brlens 2.306588971444319e-02]):1.035097752785241e-01[&B TK02Brlens 1.037483676310870e-01]):1.481890780719719e-02[&B TK02Brlens 1.485191965048962e-02],((((50:1.151776607907771e-01[&B TK02Brlens 1.156778116261541e-01],((55:3.239823345996473e-01[&B TK02Brlens 3.260448733368080e-01],(59:1.107916640776807e-04[&B TK02Brlens 1.114923319682727e-04],52:3.407138280562441e-01[&B TK02Brlens 3.426515482835240e-01]):5.380022810029705e-02[&B TK02Brlens 5.411643291490085e-02]):4.150856301098738e-02[&B TK02Brlens 4.172063943037665e-02],((56:3.318766011222773e-02[&B TK02Brlens 3.334421503703959e-02],57:1.393989067835988e-01[&B TK02Brlens 1.399894729326074e-01]):1.203565351627487e-01[&B TK02Brlens 1.209125867029901e-01],(58:2.336497406439306e-01[&B TK02Brlens 2.347811365430174e-01],((51:5.014535718247149e-01[&B TK02Brlens 5.044583673226426e-01],(72:1.760150816727542e-01[&B TK02Brlens 1.766921117387211e-01],53:1.545292725272246e-02[&B TK02Brlens 1.552127031966481e-02]):6.389769850083021e-02[&B TK02Brlens 6.420183096557772e-02]):3.457013465421619e-01[&B TK02Brlens 3.474305673726260e-01],(54:1.838784719192521e-04[&B TK02Brlens 1.847640857307161e-04],48:7.902857802966649e-01[&B TK02Brlens 7.950339012708909e-01]):5.686913807021199e-02[&B TK02Brlens 5.714893263130100e-02]):6.916763404503978e-03[&B TK02Brlens 6.950624379032388e-03]):8.436619992062688e-03[&B TK02Brlens 8.476175835451542e-03]):1.969490772200122e-02[&B TK02Brlens 1.978746625528122e-02]):1.024461562102452e-03[&B TK02Brlens 1.029339016259246e-03]):1.512383367059195e-01[&B TK02Brlens 1.517631205605703e-01],49:1.405342055224139e-01[&B TK02Brlens 1.408007815403715e-01]):1.239321076470417e-01[&B TK02Brlens 1.241801695971511e-01],18:3.699307211731639e-02[&B TK02Brlens 3.705941796067558e-02]):6.166425229000838e-02[&B TK02Brlens 6.179387657217517e-02],((33:1.682290670004336e-01[&B TK02Brlens 1.685406667114352e-01],24:2.002530451042039e-03[&B TK02Brlens 2.006258641937218e-03]):2.700032684679554e-03[&B TK02Brlens 2.704915822246617e-03],(5:1.319805014013327e-01[&B TK02Brlens 1.321978426580132e-01],(30:2.146437482834926e-01[&B TK02Brlens 2.150425399067503e-01],3:1.176115777814617e-01[&B TK02Brlens 1.178485280064947e-01]):3.467186350404994e-03[&B TK02Brlens 3.474025173514884e-03]):2.708529913642033e-02[&B TK02Brlens 2.713614380844000e-02]):2.888097797312206e-02[&B TK02Brlens 2.894160154294851e-02]):1.317253472699531e-02[&B TK02Brlens 1.320269859501541e-02]):3.509133500231276e-02[&B TK02Brlens 3.517467412311751e-02]):4.319150939088301e-03[&B TK02Brlens 4.330116982470434e-03]):2.785416607845725e-02[&B TK02Brlens 2.792435491468699e-02]):9.394820381511426e-02[&B TK02Brlens 9.412738569785577e-02],(((((36:6.905794123769748e-02[&B TK02Brlens 6.909700430700136e-02],20:2.490744002402323e-02[&B TK02Brlens 2.492600834967951e-02]):3.914329839705544e-02[&B TK02Brlens 3.917834685450047e-02],12:8.561490253668946e-02[&B TK02Brlens 8.570095509635023e-02]):9.468791911628172e-02[&B TK02Brlens 9.481275841295168e-02],((13:3.349303709144813e-02[&B TK02Brlens 3.351193394776717e-02],(34:1.804575022180844e-01[&B TK02Brlens 1.805579110453063e-01],2:4.414336665306129e-02[&B TK02Brlens 4.416379468386300e-02]):1.084958494428334e-02[&B TK02Brlens 1.085596078611682e-02]):4.417238578119975e-02[&B TK02Brlens 4.420362618632108e-02],9:1.325785800994530e-01[&B TK02Brlens 1.327257162217807e-01]):4.428780780000552e-02[&B TK02Brlens 4.433890564266271e-02]):5.271668297934906e-02[&B TK02Brlens 5.279204825868773e-02],(73:6.740584549964046e-02[&B TK02Brlens 6.745989431907780e-02],38:1.110378430017094e-01[&B TK02Brlens 1.111484847772005e-01]):2.303893723010937e-01[&B TK02Brlens 2.306586083858992e-01]):4.894627701925058e-03[&B TK02Brlens 4.901321327814942e-03],(11:1.054108602677035e-01[&B TK02Brlens 1.055194718730905e-01],(39:1.905928309339977e-01[&B TK02Brlens 1.909013954612063e-01],74:5.145311263249619e-02[&B TK02Brlens 5.153010538955948e-02]):1.807062326985465e-02[&B TK02Brlens 1.809539390122000e-02]):3.220758586566252e-02[&B TK02Brlens 3.224879186153516e-02]):5.803095146736736e-02[&B TK02Brlens 5.810641564601823e-02]):2.716820284223598e-03[&B TK02Brlens 2.720379425439161e-03],(65:1.727452708181281e-01[&B TK02Brlens 1.729997205886368e-01],43:9.634825555327442e-02[&B TK02Brlens 9.653431020943010e-02]):1.886397838151077e-02[&B TK02Brlens 1.889246019237204e-02]):3.167042491191951e-02[&B TK02Brlens 3.170714434488921e-02]):5.094623754198491e-02[&B TK02Brlens 5.102098114927980e-02]):1.566090777514129e-02[&B TK02Brlens 1.568801461925307e-02]):9.285118816375393e-03[&B TK02Brlens 9.299821213601952e-03]):2.365217395840169e-03[&B TK02Brlens 2.369014430094002e-03]):3.273285412936078e-02[&B TK02Brlens 3.278699238517829e-02]):5.269170294714542e-02[&B TK02Brlens 5.277445632982757e-02]):2.041004096308141e-03[&B TK02Brlens 2.043849236835569e-03],(47:9.899847066405143e-02[&B TK02Brlens 9.915334232591462e-02],((15:1.863832781165775e-02[&B TK02Brlens 1.864481677566514e-02],(63:1.631329930031362e-01[&B TK02Brlens 1.632006460569555e-01],64:1.375772838113609e-02[&B TK02Brlens 1.376286081676447e-02]):2.350614147344299e-02[&B TK02Brlens 2.351352137347614e-02]):7.471750666773902e-02[&B TK02Brlens 7.476021700069542e-02],(62:3.235566347460761e-02[&B TK02Brlens 3.238748498561327e-02],28:6.538189447666043e-02[&B TK02Brlens 6.546228719427098e-02]):2.559834315045650e-02[&B TK02Brlens 2.562200758526614e-02]):7.429167998414821e-02[&B TK02Brlens 7.438128742339495e-02]):6.422155856832679e-02[&B TK02Brlens 6.431594134804895e-02]):7.315012899305828e-02[&B TK02Brlens 7.323087238389690e-02]):5.075921921212512e-02[&B TK02Brlens 5.078525941373503e-02]):9.542268912359875e-03[&B TK02Brlens 9.545237845146428e-03]):1.348760991472209e-02[&B TK02Brlens 1.349205166448935e-02]):4.823092681441321e-02[&B TK02Brlens 4.823366369080482e-02]):7.415738494062518e-03[&B TK02Brlens 7.415185118727249e-03]);
	tree mcmc.tree_3 [&B TK02Brlens] = [&R] [&clockrate = 3.012517041138389e-03] (1:2.238319467654354e-02[&B TK02Brlens 2.161646437092830e-02],(82:4.439754187090584e-02[&B TK02Brlens 8.299312001479360e-02],(((88:6.556634661314026e-03[&B TK02Brlens 3.488087648524205e-03],87:3.253899245088480e-02[&B TK02Brlens 1.711258779014589e-02]):9.021692572313522e-02[&B TK02Brlens 1.212651638954544e-01],86:0.000000000000000e+00[&B TK02Brlens 0.000000000000000e+00]):5.005207803224494e-02[&B TK02Brlens 9.212140235812405e-02],((84:5.588478536869547e-03[&B TK02Brlens 7.182982975831823e-02],(76:2.702807420652179e-02[&B TK02Brlens 4.369649000526128e-02],((80:1.544488548530739e-02[&B TK02Brlens 4.414422946770360e-02],(((81:1.612339758006105e-02[&B TK02Brlens 1.266990627217775e-01],79:7.886386841568511e-03[&B TK02Brlens 3.094685096027036e-02]):5.457508574961629e-03[&B TK02Brlens 2.296677535642479e-02],78:1.394594150810528e-03[&B TK02Brlens 6.265205748133557e-03]):2.439570309887133e-02[&B TK02Brlens 7.900830182223977e-02],77:3.250484721324881e-03[&B TK02Brlens 6.451357445474854e-03]):2.366073860738867e-02[&B TK02Brlens 5.958269851734427e-02]):2.089779255574671e-02[&B TK02Brlens 6.228263857556710e-02],75:0.000000000000000e+00[&B TK02Brlens 0.000000000000000e+00]):3.806722836253741e-03[&B TK02Brlens 9.855986977970075e-03]):3.050382176664835e-02[&B TK02Brlens 2.306453665168146e-01]):5.571825407253196e-03[&B TK02Brlens 8.056124970276596e-02],(83:0.000000000000000e+00[&B TK02Brlens 0.000000000000000e+00],(85:0.000000000000000e+00[&B TK02Brlens 0.000000000000000e+00],(47:8.440482055298305e-03[&B TK02Brlens 1.590410577823449e-01],(((28:2.203711956744129e-02[&B TK02Brlens 2.293894498949439e-01],(15:3.327120687521280e-03[&B TK02Brlens 1.218837858838142e-02],(64:2.492159524275506e-04[&B TK02Brlens 5.813652362862467e-04],63:4.032554012431294e-02[&B TK02Brlens 9.051253295814021e-02]):1.956832934739550e-02[&B TK02Brlens 5.866700852475443e-02]):1.386040503889463e-02[&B TK02Brlens 8.397317240647301e-02]):2.205318750541994e-04[&B TK02Brlens 1.934545298363288e-03],62:1.064176691580986e-02[&B TK02Brlens 9.335149464538116e-02]):4.192575470366910e-03[&B TK02Brlens 4.360170983716397e-02],((70:5.717011300009541e-03[&B TK02Brlens 8.390448176070558e-02],44:1.283652805372115e-02[&B TK02Brlens 1.402706195672232e-01]):1.947701003940980e-03[&B TK02Brlens 2.762805528898522e-02],((((14:4.325456849196911e-03[&B TK02Brlens 2.063367471407661e-02],17:0.000000000000000e+00[&B TK02Brlens 0.000000000000000e+00]):4.016730700718707e-03[&B TK02Brlens 1.832690732168820e-02],(10:6.293804483260998e-03[&B TK02Brlens 1.440665098048457e-02],6:2.696844693014450e-03[&B TK02Brlens 5.107782678963368e-03]):4.078583478684679e-02[&B TK02Brlens 1.581666708875778e-01]):8.033685480553934e-03[&B TK02Brlens 4.467219735781727e-02],16:0.000000000000000e+00[&B TK02Brlens 0.000000000000000e+00]):2.474923707668283e-02[&B TK02Brlens 2.437961371652328e-01],(46:0.000000000000000e+00[&B TK02Brlens 0.000000000000000e+00],(45:4.296796008430966e-02[&B TK02Brlens 4.273669603492767e-01],(4:1.118445335560099e-02[&B TK02Brlens 1.484460883019562e-01],(31:7.067581116119030e-03[&B TK02Brlens 1.202131181495648e-01],(((43:7.298366773261481e-03[&B TK02Brlens 7.806394598591343e-02],(((((11:1.391064271823834e-02[&B TK02Brlens 5.035389435218292e-02],12:2.990995577222288e-02[&B TK02Brlens 2.096664036445380e-01]):3.279740470974504e-03[&B TK02Brlens 1.234309997791095e-02],39:3.576648927870411e-02[&B TK02Brlens 1.249985799013441e-01]):9.844262372488755e-03[&B TK02Brlens 4.788950480026167e-02],74:2.033148394737940e-03[&B TK02Brlens 1.242084043668540e-02]):6.409033056598379e-04[&B TK02Brlens 3.915384492124649e-03],(((20:0.000000000000000e+00[&B TK02Brlens 0.000000000000000e+00],36:9.341031300936930e-04[&B TK02Brlens 8.974969591132110e-03]):1.791861598980885e-02[&B TK02Brlens 1.315489862307429e-01],9:1.836395059779066e-02[&B TK02Brlens 9.779032639587888e-02]):6.438491622655126e-03[&B TK02Brlens 3.428577058752955e-02],(13:0.000000000000000e+00[&B TK02Brlens 0.000000000000000e+00],2:1.782935797604250e-02[&B TK02Brlens 4.146494849822634e-02]):2.477358866157476e-02[&B TK02Brlens 9.759597907801268e-02]):9.702750118196546e-03[&B TK02Brlens 5.610710151035894e-02]):9.963119807212071e-03[&B TK02Brlens 8.983744175478864e-02],(((69:1.258501695918416e-02[&B TK02Brlens 5.096564493094449e-02],(67:2.071025816353875e-02[&B TK02Brlens 6.950907352576610e-02],(68:3.253144541484513e-03[&B TK02Brlens 8.527565232617357e-03],35:3.131769006042908e-02[&B TK02Brlens 2.538667335277886e-01]):3.272497717246357e-02[&B TK02Brlens 1.058632902988271e-01]):8.486535663758064e-03[&B TK02Brlens 3.526776715276606e-02]):3.230913557523003e-03[&B TK02Brlens 1.554469566038567e-02],(73:0.000000000000000e+00[&B TK02Brlens 0.000000000000000e+00],38:4.057610833907613e-03[&B TK02Brlens 1.691718462842318e-02]):6.007353699424883e-02[&B TK02Brlens 2.787330178566729e-01]):8.344344519535498e-03[&B TK02Brlens 5.497618463047040e-02],((34:5.607529330245806e-02[&B TK02Brlens 9.727552919462501e-01],65:0.000000000000000e+00[&B TK02Brlens 0.000000000000000e+00]):1.848862539470313e-02[&B TK02Brlens 2.361450166037248e-01],(((27:2.981670330964687e-03[&B TK02Brlens 1.670064290171850e-02],8:1.001416281069392e-02[&B TK02Brlens 5.675147416268966e-02]):2.720664067958189e-03[&B TK02Brlens 1.676614303935341e-02],((41:8.864373851037024e-03[&B TK02Brlens 4.759570142298301e-02],(61:1.946074335604274e-02[&B TK02Brlens 1.606027038475276e-01],19:8.470542442144532e-03[&B TK02Brlens 3.461363636873498e-02]):1.895907159570888e-02[&B TK02Brlens 9.030886403235484e-02]):3.363451968030112e-03[&B TK02Brlens 1.774835369949793e-02],((18:9.774623066664268e-03[&B TK02Brlens 8.737781986384963e-02],((50:7.475299089019743e-02[&B TK02Brlens 1.518493790043507e-01],((55:1.075198131283143e-01[&B TK02Brlens 1.033356104484038e-01],(59:4.991378758511175e-03[&B TK02Brlens 6.782073311885533e-03],52:1.185132378597004e-01[&B TK02Brlens 1.211980506773436e-01]):2.347979704200065e-02[&B TK02Brlens 2.606592328301778e-02]):2.135462331844444e-02[&B TK02Brlens 3.705894689201589e-02],((56:1.115945216354222e-02[&B TK02Brlens 1.453059663670141e-02],57:3.828790971335903e-02[&B TK02Brlens 3.408571997437299e-02]):4.950077262095519e-02[&B TK02Brlens 9.252762713196377e-02],(58:1.242385682659278e-01[&B TK02Brlens 2.426195496324652e-01],((51:1.935314815530925e-01[&B TK02Brlens 1.475553799442764e-01],(72:7.013229466027505e-02[&B TK02Brlens 2.387183423316584e-01],53:2.288991340806847e-02[&B TK02Brlens 4.919284546593550e-02]):4.715017259027621e-02[&B TK02Brlens 8.272508352919843e-02]):5.067829103521397e-02[&B TK02Brlens 1.227148838449151e-01],(54:3.142547717417637e-03[&B TK02Brlens 6.211775864915391e-03],48:2.276874505150199e-01[&B TK02Brlens 2.391072787104721e-01]):1.652232207328657e-02[&B TK02Brlens 4.510319267765837e-02]):1.218744903144914e-02[&B TK02Brlens 3.614293126388259e-02]):2.280784584393585e-04[&B TK02Brlens 5.570265132045843e-04]):2.060148833256596e-02[&B TK02Brlens 4.921529480825496e-02]):7.695709017761393e-03[&B TK02Brlens 2.252443843284174e-02]):1.244943187617092e-02[&B TK02Brlens 5.277297127252403e-02],49:7.175909009027827e-02[&B TK02Brlens 1.867831356176511e-01]):1.745026288193862e-02[&B TK02Brlens 1.103331747473696e-01]):1.747934047584452e-02[&B TK02Brlens 1.057174561752380e-01],((33:5.035765162158003e-02[&B TK02Brlens 1.780419650894572e-01],24:1.389236135513955e-05[&B TK02Brlens 6.713729369266938e-05]):5.979370092638998e-04[&B TK02Brlens 2.750743978177493e-03],((30:4.474217333524951e-02[&B TK02Brlens 2.147253045751315e-01],3:2.045334242178660e-02[&B TK02Brlens 6.967473960448899e-02]):1.936156019804181e-02[&B TK02Brlens 7.527256275608497e-02],5:4.703925578677010e-02[&B TK02Brlens 1.488027306616148e-01]):5.378380545896591e-03[&B TK02Brlens 2.244665389716796e-02]):7.954303132996868e-04[&B TK02Brlens 3.493783423719745e-03]):4.783900863939631e-03[&B TK02Brlens 2.279486272270128e-02]):1.298187152415940e-02[&B TK02Brlens 7.683466134000770e-02]):6.405276002731209e-03[&B TK02Brlens 4.076509703733442e-02],(37:9.223713894682123e-03[&B TK02Brlens 2.795270471612855e-02],60:9.664579312688647e-02[&B TK02Brlens 1.813807831393280e-01]):9.649067128411223e-03[&B TK02Brlens 4.227097554317252e-02]):4.529335250523241e-03[&B TK02Brlens 3.166078802279056e-02]):2.945912888054983e-03[&B TK02Brlens 2.408947357661553e-02]):6.236212303636644e-03[&B TK02Brlens 6.244632380429700e-02]):2.111686843342367e-04[&B TK02Brlens 2.474224923523577e-03]):5.199497407762434e-03[&B TK02Brlens 6.332596515344364e-02],(((40:2.191447254106723e-02[&B TK02Brlens 1.432179149223747e-01],(66:2.992318092912580e-02[&B TK02Brlens 1.572444539361841e-01],(26:3.091201379667275e-03[&B TK02Brlens 9.805823494980511e-03],7:1.507068341804940e-02[&B TK02Brlens 8.291726889626368e-02]):1.871348619454034e-02[&B TK02Brlens 8.808822714255153e-02]):6.296995834231820e-03[&B TK02Brlens 3.876048063326067e-02]):5.799149890876890e-03[&B TK02Brlens 6.725679758253496e-02],((71:7.632238368826720e-03[&B TK02Brlens 5.741826743265106e-02],42:1.404006875791739e-02[&B TK02Brlens 1.293790230546532e-01]):3.723721808244607e-02[&B TK02Brlens 3.830815130926821e-01],((25:3.029844603268293e-02[&B TK02Brlens 2.420073086613818e-01],(23:4.619740840414480e-04[&B TK02Brlens 5.483478482225052e-03],22:3.877149861381621e-03[&B TK02Brlens 5.209349584038306e-02]):8.533280852518116e-03[&B TK02Brlens 1.015748531376280e-01]):9.256648809606203e-03[&B TK02Brlens 1.263996242322815e-01],21:7.143638787811642e-03[&B TK02Brlens 1.026061494343568e-01]):3.545791174693112e-03[&B TK02Brlens 4.749686854713178e-02]):1.245856842421322e-02[&B TK02Brlens 1.733830971740523e-01]):4.394062899927225e-03[&B TK02Brlens 6.525659017595306e-02],29:1.499734025546279e-02[&B TK02Brlens 2.257809441096049e-01]):1.546105326967998e-02[&B TK02Brlens 1.999057048396320e-01]):8.924429256354373e-03[&B TK02Brlens 1.141863622549063e-01],32:6.729605778723636e-03[&B TK02Brlens 9.204183191134215e-02]):1.531616746209764e-03[&B TK02Brlens 2.419540832685120e-02]):9.026825222975288e-03[&B TK02Brlens 1.494946875451696e-01]):1.667459113472165e-03[&B TK02Brlens 2.274326374006989e-02]):1.874832619213142e-03[&B TK02Brlens 2.310318369887926e-02]):1.450723341090339e-02[&B TK02Brlens 1.882893238628493e-01]):1.755595102612304e-03[&B TK02Brlens 2.460159184543836e-02]):5.080793772487318e-04[&B TK02Brlens 6.525834410774598e-03]):4.729719287117817e-03[&B TK02Brlens 8.603598817280181e-02]):1.145629286976018e-02[&B TK02Brlens 2.871826607867335e-01]):5.034862761353768e-03[&B TK02Brlens 1.359714067372202e-01]):3.502746401033315e-03[&B TK02Brlens 7.813402826262318e-02]):3.491076973178659e-02[&B TK02Brlens 3.093203525553297e-01]):3.451468838691129e-03[&B TK02Brlens 6.130633315326935e-03]):8.937916379412278e-03[&B TK02Brlens 1.294217115741806e-02]);
	tree mcmc.tree_4 [&B TK02Brlens] = [&R] [&clockrate = 9.086293003559356e-03] (1:5.307498851996843e-02[&B TK02Brlens 3.052655812301781e-02],(82:5.923982229792218e-02[&B TK02Brlens 9.992961676579884e-02],(((88:4.907731419607803e-02[&B TK02Brlens 8.283423613322115e-03],87:2.525433013408190e-02[&B TK02Brlens 5.989947551153454e-03]):3.735541438279692e-01[&B TK02Brlens 1.537625376195517e-01],86:4.522492818102311e-02[&B TK02Brlens 1.709204808446719e-02]):4.537942194683610e-02[&B TK02Brlens 5.829038644666482e-02],((84:8.979907610550028e-03[&B TK02Brlens 3.652876319260555e-02],(76:8.921047261534346e-03[&B TK02Brlens 2.405104885339503e-03],((80:1.495993217499937e-02[&B TK02Brlens 1.050982125069084e-02],(((81:6.191367270986561e-02[&B TK02Brlens 1.273935359879770e-01],79:0.000000000000000e+00[&B TK02Brlens 0.000000000000000e+00]):4.074647445031390e-02[&B TK02Brlens 5.264783026292129e-02],78:9.529820085429484e-02[&B TK02Brlens 6.860896771885609e-02]):4.031005292653378e-02[&B TK02Brlens 3.276381123378785e-02],77:3.127995876166985e-03[&B TK02Brlens 2.803567263393516e-03]):3.913845924839809e-02[&B TK02Brlens 2.922532731997163e-02]):4.401606329477370e-02[&B TK02Brlens 2.667588679063190e-02],75:1.499085378559672e-02[&B TK02Brlens 8.861113218246742e-03]):6.625159460398833e-02[&B TK02Brlens 2.930130223678939e-02]):9.150817519184833e-02[&B TK02Brlens 1.984552341852501e-01]):2.318761038477195e-02[&B TK02Brlens 1.080792046505391e-01],(83:0.000000000000000e+00[&B TK02Brlens 0.000000000000000e+00],(85:0.000000000000000e+00[&B TK02Brlens 0.000000000000000e+00],((((70:2.675043990048431e-02[&B TK02Brlens 1.486666745040869e-01],44:3.396701601833472e-02[&B TK02Brlens 1.192615314018834e-01]):9.129061553323924e-03[&B TK02Brlens 4.143801832636151e-02],((16:2.135579842640811e-02[&B TK02Brlens 3.776811692571122e-02],((10:1.323724259379323e-02[&B TK02Brlens 2.757203707826116e-02],6:0.000000000000000e+00[&B TK02Brlens 0.000000000000000e+00]):1.900046271568770e-01[&B TK02Brlens 3.211208776863563e-01],(17:9.890435963169400e-03[&B TK02Brlens 1.073559258427796e-02],14:3.784581861825552e-02[&B TK02Brlens 4.365611490171890e-02]):2.219426483284792e-02[&B TK02Brlens 2.786668432083121e-02]):4.785954887743324e-03[&B TK02Brlens 7.480814879644112e-03]):2.688349218618990e-02[&B TK02Brlens 7.971617093053857e-02],(46:6.996764695399625e-02[&B TK02Brlens 2.145275351019086e-01],(45:1.285490196266937e-01[&B TK02Brlens 3.324008603329383e-01],(4:2.519832210826506e-02[&B TK02Brlens 1.882503491346673e-01],(((32:2.796831942878484e-02[&B TK02Brlens 4.958822325791764e-02],((((25:5.148423658178962e-02[&B TK02Brlens 1.015289276785492e-01],(23:0.000000000000000e+00[&B TK02Brlens 0.000000000000000e+00],22:3.701426781263960e-02[&B TK02Brlens 5.054439059738169e-02]):4.701235525288461e-02[&B TK02Brlens 9.294639391942033e-02]):4.788753119908519e-02[&B TK02Brlens 9.631035189680774e-02],21:4.407073919922363e-02[&B TK02Brlens 2.153442724645464e-01]):9.431669437530692e-03[&B TK02Brlens 1.959875533002952e-02],(42:9.993035904997920e-02[&B TK02Brlens 9.313875339461253e-02],71:7.549094570120862e-02[&B TK02Brlens 4.704269436741305e-02]):1.308153837536932e-01[&B TK02Brlens 2.038382406372933e-01]):3.720254715137059e-02[&B TK02Brlens 5.456270582753665e-02],(40:8.920217661774212e-02[&B TK02Brlens 3.880939446743194e-02],(66:1.134246137147079e-01[&B TK02Brlens 2.054026512364190e-01],(26:1.123092794622749e-02[&B TK02Brlens 2.547625453786145e-02],7:4.242542323629750e-02[&B TK02Brlens 6.469279670326063e-02]):2.717149840672084e-02[&B TK02Brlens 5.611935915645073e-02]):2.880223961571241e-02[&B TK02Brlens 3.472191266828913e-02]):3.676714694609578e-02[&B TK02Brlens 2.527104580051609e-02]):6.358144423765426e-02[&B TK02Brlens 1.030848165979601e-01]):2.047130968396928e-02[&B TK02Brlens 6.469583069244501e-02],(43:3.674099772361261e-02[&B TK02Brlens 7.366608318621883e-02],((((20:3.631243290571948e-02[&B TK02Brlens 3.827857108969224e-02],34:1.097325885941267e-01[&B TK02Brlens 1.790835570238023e-01]):8.111009195358392e-03[&B TK02Brlens 9.501906077600869e-03],(36:3.863260080323078e-02[&B TK02Brlens 1.041325331395902e-01],29:6.371272452372380e-03[&B TK02Brlens 1.198797515749944e-02]):4.144902865742277e-02[&B TK02Brlens 6.570473105019585e-02]):8.495894161256871e-02[&B TK02Brlens 8.643908090365991e-02],9:1.313846583122946e-01[&B TK02Brlens 5.551134659272103e-02]):5.461599320528011e-02[&B TK02Brlens 7.470206451880390e-02],(((((2:9.387723320484209e-02[&B TK02Brlens 4.651891635668139e-02],13:8.562633597824273e-02[&B TK02Brlens 3.106275075019530e-02]):6.891125177444238e-02[&B TK02Brlens 5.886256598716118e-02],12:9.148880689892674e-02[&B TK02Brlens 1.414149951397380e-01]):3.499354515870257e-02[&B TK02Brlens 5.019459139396436e-02],(11:6.431435877856058e-02[&B TK02Brlens 6.589647800597735e-02],39:1.206852614782232e-01[&B TK02Brlens 9.145869256973500e-02]):3.622738144622028e-02[&B TK02Brlens 5.216479093541435e-02]):6.540430890210247e-03[&B TK02Brlens 1.060755497447855e-02],74:4.198514105593074e-02[&B TK02Brlens 6.313552989933757e-02]):2.319587810100231e-02[&B TK02Brlens 3.750383186590003e-02],(65:1.437566528858319e-01[&B TK02Brlens 3.863516241652599e-01],(((73:4.318763970390332e-02[&B TK02Brlens 2.608703590420559e-02],38:7.043492931586273e-02[&B TK02Brlens 3.732852978162071e-02]):1.950041436904275e-01[&B TK02Brlens 3.219243858846578e-01],(69:5.444414417890042e-02[&B TK02Brlens 9.372124409268982e-02],(67:2.440186228498572e-02[&B TK02Brlens 1.741422930692807e-02],(68:5.677741329325889e-02[&B TK02Brlens 1.154680551283176e-01],35:6.217000885558150e-02[&B TK02Brlens 1.756271887975835e-01]):4.857217169493357e-02[&B TK02Brlens 7.029390541945216e-02]):5.867287965136354e-02[&B TK02Brlens 5.972784077472239e-02]):4.326212977763724e-02[&B TK02Brlens 8.411662390813938e-02]):3.027075523919635e-03[&B TK02Brlens 8.044073659580082e-03],((60:2.729928452613062e-01[&B TK02Brlens 1.620688235844511e-01],37:2.840246701038232e-02[&B TK02Brlens 2.649227275951396e-02]):2.290281554379403e-02[&B TK02Brlens 4.629986368414794e-02],((27:8.277596150541022e-04[&B TK02Brlens 1.472656241038262e-03],8:1.100184269125370e-02[&B TK02Brlens 1.815991536055057e-02]):3.368709749339138e-02[&B TK02Brlens 8.381858019324276e-02],((41:4.787595190071368e-02[&B TK02Brlens 6.535862145031708e-02],(61:9.919525656194875e-02[&B TK02Brlens 8.836691998591169e-02],19:8.277347136329945e-02[&B TK02Brlens 1.553771189279341e-01]):5.164689596683761e-02[&B TK02Brlens 7.783305398440427e-02]):1.295616788042033e-02[&B TK02Brlens 2.151128535994943e-02],((((50:2.556870871209161e-01[&B TK02Brlens 1.802078399047942e-01],((55:3.673467851073906e-01[&B TK02Brlens 8.101012670295850e-02],(59:1.956867036191992e-02[&B TK02Brlens 6.100771147420936e-03],52:3.311593458368344e-01[&B TK02Brlens 5.345957365849183e-02]):6.456404911664859e-02[&B TK02Brlens 1.941470121402592e-02]):1.106303927154874e-01[&B TK02Brlens 7.756631979447709e-02],((57:1.959744841809633e-01[&B TK02Brlens 2.896108437214888e-02],56:4.055868834312096e-02[&B TK02Brlens 5.373891154306985e-03]):1.154554220048574e-01[&B TK02Brlens 5.017400574948964e-02],(58:3.686298540685076e-02[&B TK02Brlens 6.598606725181937e-02],(((72:9.076246352851600e-02[&B TK02Brlens 2.906947973978351e-01],53:0.000000000000000e+00[&B TK02Brlens 0.000000000000000e+00]):1.582700103693690e-01[&B TK02Brlens 1.989240910946791e-01],51:4.791169224159869e-01[&B TK02Brlens 7.732404151265579e-02]):2.190307331950484e-01[&B TK02Brlens 1.303486376018053e-01],(54:1.056505232245272e-03[&B TK02Brlens 1.000049256674298e-03],48:6.809331210274431e-01[&B TK02Brlens 3.312468182541567e-01]):1.721453458359220e-02[&B TK02Brlens 1.571725621641678e-02]):6.844460408766541e-02[&B TK02Brlens 8.170761160538072e-02]):3.078485776885424e-02[&B TK02Brlens 3.462796345594187e-02]):7.281747623975462e-02[&B TK02Brlens 6.537997457609807e-02]):3.465558200904412e-02[&B TK02Brlens 3.543356520184392e-02]):2.411594062078633e-02[&B TK02Brlens 1.939188317601713e-02],49:2.390087299897904e-01[&B TK02Brlens 9.903965828507157e-02]):6.865902908083192e-02[&B TK02Brlens 6.927499288170046e-02],18:9.064829427675997e-02[&B TK02Brlens 1.471483851581666e-01]):2.527281615042588e-02[&B TK02Brlens 3.709176426245576e-02],((33:1.407840851351066e-01[&B TK02Brlens 2.447555968271498e-01],24:0.000000000000000e+00[&B TK02Brlens 0.000000000000000e+00]):1.159886152119301e-02[&B TK02Brlens 1.813903488476997e-02],(5:1.001279644793154e-01[&B TK02Brlens 1.139142879432746e-01],(30:8.654921446596150e-02[&B TK02Brlens 1.717709075116194e-01],3:5.705588740251858e-02[&B TK02Brlens 1.238881912445844e-01]):1.756802033946299e-02[&B TK02Brlens 2.746914431062640e-02]):4.673563608631865e-02[&B TK02Brlens 7.089860119699727e-02]):9.721864701145834e-03[&B TK02Brlens 1.558350760117863e-02]):2.820262833214552e-02[&B TK02Brlens 4.223705453472039e-02]):2.021304552667794e-02[&B TK02Brlens 4.707276410623803e-02]):2.904540931401109e-03[&B TK02Brlens 9.160382554942587e-03]):3.885571041768474e-02[&B TK02Brlens 1.120954303250541e-01]):7.445691689910073e-04[&B TK02Brlens 1.881781096588126e-03]):2.788385015744083e-02[&B TK02Brlens 5.893837405535066e-02]):1.795366380754645e-03[&B TK02Brlens 3.430646252451395e-03]):1.115239858315675e-02[&B TK02Brlens 2.515388520426131e-02]):2.491091772435228e-02[&B TK02Brlens 8.003127416725528e-02]):2.836876210234583e-02[&B TK02Brlens 1.554460728152394e-01],31:3.351059754370517e-02[&B TK02Brlens 2.380602137391397e-01]):2.729990566942689e-03[&B TK02Brlens 1.923322777169407e-02]):8.974257624671392e-03[&B TK02Brlens 5.249255713537368e-02]):5.340476758151152e-03[&B TK02Brlens 2.499638431937999e-02]):3.507626544253212e-02[&B TK02Brlens 1.553869137690455e-01]):7.186563126701895e-04[&B TK02Brlens 3.025041448292715e-03]):2.680521265100993e-03[&B TK02Brlens 1.148223465755138e-02],47:3.283032525698344e-02[&B TK02Brlens 1.389113493563597e-01]):5.215049142330173e-04[&B TK02Brlens 2.276553617795851e-03],((64:1.961560157085263e-02[&B TK02Brlens 9.991591132981384e-03],(63:1.275166488555195e-01[&B TK02Brlens 3.750525310967429e-02],15:8.162203515837518e-03[&B TK02Brlens 3.368026029638428e-03]):3.915634799053613e-02[&B TK02Brlens 1.939055878967373e-02]):3.403997499590285e-02[&B TK02Brlens 3.092444072389457e-02],(28:6.620316507058548e-02[&B TK02Brlens 7.260741569826186e-02],62:6.523633301289584e-02[&B TK02Brlens 2.602273670648046e-02]):5.031743454027127e-02[&B TK02Brlens 4.484308297199494e-02]):4.930195436605753e-02[&B TK02Brlens 1.372449374746430e-01]):3.810459259495407e-02[&B TK02Brlens 3.542896434171552e-01]):1.948116744473536e-02[&B TK02Brlens 2.329974232520078e-01]):1.276329481373825e-02[&B TK02Brlens 9.571912101168581e-02]):4.464181231000697e-02[&B TK02Brlens 1.607140013768229e-01]):1.542371403520333e-02[&B TK02Brlens 3.137025434121494e-02]):5.928008750858883e-02[&B TK02Brlens 9.253496170553531e-02]);
	tree mcmc.tree_5 [&B TK02Brlens] = [&R] [&clockrate = 4.186765714673207e-03] (1:3.375840940581276e-02[&B TK02Brlens 2.268773751968203e-02],(82:6.383357682718216e-02[&B TK02Brlens 1.439233808032384e-01],(((88:2.984167104058882e-02[&B TK02Brlens 1.648967603558344e-02],87:1.751850000684324e-02[&B TK02Brlens 8.696226332244868e-03]):1.344112567009756e-01[&B TK02Brlens 1.478895336053344e-01],86:6.777328517003411e-03[&B TK02Brlens 1.007542584772146e-02]):4.627710975184818e-02[&B TK02Brlens 1.254865300424456e-01],((84:0.000000000000000e+00[&B TK02Brlens 0.000000000000000e+00],(76:2.332881781839413e-02[&B TK02Brlens 4.811361248650328e-02],((80:6.388190765156176e-03[&B TK02Brlens 1.213008121468775e-02],(((81:3.463895372166570e-02[&B TK02Brlens 1.202960133945627e-01],79:0.000000000000000e+00[&B TK02Brlens 0.000000000000000e+00]):8.374287201685038e-03[&B TK02Brlens 3.359453504753827e-02],78:7.451062933164887e-03[&B TK02Brlens 3.769020452512204e-02]):2.900014431331216e-02[&B TK02Brlens 6.857037869795311e-02],77:2.247372667225916e-02[&B TK02Brlens 2.077235446375926e-02]):2.672350185897598e-02[&B TK02Brlens 3.028181597629731e-02]):2.503198871358914e-02[&B TK02Brlens 3.115302819094518e-02],75:0.000000000000000e+00[&B TK02Brlens 0.000000000000000e+00]):1.194141505001522e-03[&B TK02Brlens 1.493709202626876e-03]):5.435279513938007e-02[&B TK02Brlens 1.656411298282956e-01]):2.094921817826534e-02[&B TK02Brlens 1.280615613394032e-01],(83:0.000000000000000e+00[&B TK02Brlens 0.000000000000000e+00],(85:0.000000000000000e+00[&B TK02Brlens 0.000000000000000e+00],((((15:4.918484299244907e-03[&B TK02Brlens 9.322143034341103e-03],(62:0.000000000000000e+00[&B TK02Brlens 0.000000000000000e+00],63:3.706584893032899e-02[&B TK02Brlens 1.374123806693843e-02]):5.283408462248396e-02[&B TK02Brlens 7.571904191688111e-02]):5.204178575123675e-03[&B TK02Brlens 1.716683539744500e-02],64:1.275280172986026e-02[&B TK02Brlens 6.533722891281238e-02]):9.774887885110717e-03[&B TK02Brlens 6.820976091298586e-02],(28:2.894085143147396e-02[&B TK02Brlens 2.052338146800557e-01],((70:6.122128459835174e-03[&B TK02Brlens 7.567045408117420e-02],44:8.298174195609187e-03[&B TK02Brlens 8.770327623896561e-02]):5.575930946467134e-03[&B TK02Brlens 6.019592210598881e-02],((((10:1.985800973483998e-03[&B TK02Brlens 7.262416066586908e-03],6:0.000000000000000e+00[&B TK02Brlens 0.000000000000000e+00]):6.273148631039066e-02[&B TK02Brlens 3.632355254389014e-01],14:0.000000000000000e+00[&B TK02Brlens 0.000000000000000e+00]):2.266687188868277e-02[&B TK02Brlens 2.026142420780792e-01],(17:0.000000000000000e+00[&B TK02Brlens 0.000000000000000e+00],16:1.675579503732427e-02[&B TK02Brlens 9.870588620631693e-02]):5.232408959417678e-03[&B TK02Brlens 4.289053158776275e-02]):9.912937731468952e-03[&B TK02Brlens 1.059052207067024e-01],(46:5.368634449211762e-03[&B TK02Brlens 3.477454790285964e-02],(45:5.928094104124521e-02[&B TK02Brlens 2.771981535308907e-01],(4:2.166716403115676e-02[&B TK02Brlens 1.210004483750309e-01],(31:1.192299182457301e-02[&B TK02Brlens 1.245071333376488e-01],(((43:1.684432810492931e-02[&B TK02Brlens 1.060610818154393e-01],((9:4.521967714099706e-02[&B TK02Brlens 7.089439325894556e-02],(34:2.974228729105233e-02[&B TK02Brlens 6.032246669394555e-02],(20:4.064293277281139e-03[&B TK02Brlens 1.679732203620316e-02],(36:0.000000000000000e+00[&B TK02Brlens 0.000000000000000e+00],29:1.294840361931021e-02[&B TK02Brlens 3.978874306797288e-02]):4.489576379946847e-03[&B TK02Brlens 1.557301096502388e-02]):4.164209589825218e-03[&B TK02Brlens 1.436208682070066e-02]):5.596189823577130e-02[&B TK02Brlens 1.339669641393345e-01]):2.087832790592825e-02[&B TK02Brlens 3.850022431676660e-02],(((13:7.440918701115296e-03[&B TK02Brlens 2.698465206036898e-02],2:3.877533696525448e-02[&B TK02Brlens 8.834479404948464e-02]):2.682727732286466e-02[&B TK02Brlens 9.932760723405568e-02],(11:1.312183081144175e-02[&B TK02Brlens 6.116080756905558e-02],39:4.299370632297089e-02[&B TK02Brlens 2.069971234600969e-01]):1.036595403474416e-02[&B TK02Brlens 4.969812918357384e-02]):2.552068845604444e-02[&B TK02Brlens 8.534973941848534e-02],12:8.506866738205826e-02[&B TK02Brlens 2.099441939343876e-01]):6.288451905288595e-04[&B TK02Brlens 1.300575372136730e-03]):8.851230133065213e-03[&B TK02Brlens 3.118226004186590e-02]):3.454483528373853e-03[&B TK02Brlens 2.030440072484393e-02],((65:7.875897124816755e-02[&B TK02Brlens 2.407588803674280e-01],(69:6.309760388480468e-03[&B TK02Brlens 4.878352698119898e-02],(67:4.178988648032789e-02[&B TK02Brlens 1.669193816274623e-01],(68:2.975649737884861e-02[&B TK02Brlens 5.650889313073599e-02],35:5.713277692830643e-02[&B TK02Brlens 1.201297445125519e-01]):9.456349359553473e-03[&B TK02Brlens 3.008904368346239e-02]):1.667955020262873e-02[&B TK02Brlens 9.023984699057178e-02]):2.421526490389581e-02[&B TK02Brlens 1.429771302324895e-01]):9.217412355701726e-03[&B TK02Brlens 4.328321032954063e-02],(((((27:0.000000000000000e+00[&B TK02Brlens 0.000000000000000e+00],8:5.060638690309593e-03[&B TK02Brlens 2.707246590202820e-02]):1.647485433475904e-02[&B TK02Brlens 8.992048479432374e-02],((41:3.026596630031253e-02[&B TK02Brlens 1.101768191317499e-01],(61:8.144320256306786e-02[&B TK02Brlens 2.655255391631932e-01],19:0.000000000000000e+00[&B TK02Brlens 0.000000000000000e+00]):2.643610030412513e-02[&B TK02Brlens 1.299129037414337e-01]):5.413691311965230e-03[&B TK02Brlens 2.345619262587201e-02],((49:1.069719422683097e-01[&B TK02Brlens 1.158254298650040e-01],((50:1.403840413497760e-01[&B TK02Brlens 1.398147444472544e-01],((55:1.708765247882960e-01[&B TK02Brlens 6.943105462341091e-02],(59:2.779028651544052e-02[&B TK02Brlens 2.405607208601001e-02],52:2.227828577404031e-01[&B TK02Brlens 1.337489141472157e-01]):6.839624191276095e-03[&B TK02Brlens 6.424389327968467e-03]):1.695427192177068e-02[&B TK02Brlens 2.030368437264447e-02],((58:1.637311246820528e-01[&B TK02Brlens 2.121825661176383e-01],((54:0.000000000000000e+00[&B TK02Brlens 0.000000000000000e+00],48:3.089580051985016e-01[&B TK02Brlens 3.970073680458445e-01]):7.687536774455328e-03[&B TK02Brlens 1.712863764059050e-02],((72:4.670584123247150e-02[&B TK02Brlens 3.146901170869604e-01],53:0.000000000000000e+00[&B TK02Brlens 0.000000000000000e+00]):9.592582119361742e-02[&B TK02Brlens 2.962261332818235e-01],51:2.461780490971746e-01[&B TK02Brlens 2.065167410992346e-01]):7.046749287578241e-02[&B TK02Brlens 1.180677940415077e-01]):5.403724667836646e-02[&B TK02Brlens 1.214313555368886e-01]):3.886077775623331e-03[&B TK02Brlens 8.926563207128715e-03],(57:9.227039344454899e-02[&B TK02Brlens 5.069787592429652e-02],56:4.268996168843714e-02[&B TK02Brlens 2.604146474952955e-02]):4.028299448168188e-02[&B TK02Brlens 6.548166064052016e-02]):2.103537917394449e-02[&B TK02Brlens 4.141010322413411e-02]):2.915387288286619e-02[&B TK02Brlens 4.588048449296241e-02]):1.747859739360846e-02[&B TK02Brlens 2.999136184809673e-02],18:1.452549182471191e-02[&B TK02Brlens 2.184356935840006e-02]):7.458505811069216e-03[&B TK02Brlens 1.506051886436801e-02]):2.085630672294070e-02[&B TK02Brlens 6.464831597426525e-02],((33:7.925553633263654e-02[&B TK02Brlens 1.249026502974933e-01],24:0.000000000000000e+00[&B TK02Brlens 0.000000000000000e+00]):3.168819112404020e-03[&B TK02Brlens 8.710436702765808e-03],(5:6.007321761550660e-02[&B TK02Brlens 1.510668996680970e-01],(30:5.405413890481664e-02[&B TK02Brlens 3.054401745367335e-01],3:6.760512577806149e-02[&B TK02Brlens 2.788734669895862e-01]):3.274348399672944e-03[&B TK02Brlens 1.831383983658598e-02]):5.766000733366528e-03[&B TK02Brlens 2.065437751349073e-02]):7.621006860313917e-03[&B TK02Brlens 2.610742453532862e-02]):6.933489533397230e-03[&B TK02Brlens 3.043543419478957e-02]):9.661969402076920e-03[&B TK02Brlens 5.460152434672018e-02]):2.340083076225463e-03[&B TK02Brlens 1.660993112725512e-02],(60:1.557197695152755e-01[&B TK02Brlens 4.069629821629407e-01],37:8.669953051259061e-04[&B TK02Brlens 3.640113796398155e-03]):2.127801024229664e-02[&B TK02Brlens 1.251556156239585e-01]):1.203122119955774e-02[&B TK02Brlens 7.273712478511471e-02],74:1.825557703407699e-03[&B TK02Brlens 7.662931713819978e-03]):1.932347490213759e-03[&B TK02Brlens 8.111190808835548e-03],(73:8.867961176717620e-03[&B TK02Brlens 6.753756587829863e-03],38:1.628315485811271e-03[&B TK02Brlens 7.893635632628992e-04]):1.225213831976164e-01[&B TK02Brlens 2.685750096473294e-01]):8.693588816218845e-03[&B TK02Brlens 3.683491040420010e-02]):1.923773201373591e-02[&B TK02Brlens 1.077977418630076e-01]):5.921617371725585e-03[&B TK02Brlens 4.244726982372130e-02],(32:7.005887384355813e-03[&B TK02Brlens 8.037807100630809e-02],(((42:6.607589845427075e-02[&B TK02Brlens 1.550403019689379e-01],71:7.173417253274966e-02[&B TK02Brlens 3.458208594287711e-01]):1.992716608717421e-02[&B TK02Brlens 1.158608846029083e-01],((25:1.916390832070508e-02[&B TK02Brlens 1.299776618996791e-01],(23:0.000000000000000e+00[&B TK02Brlens 0.000000000000000e+00],22:3.122897588154216e-02[&B TK02Brlens 8.331573031428621e-02]):1.428844660221551e-02[&B TK02Brlens 9.142010897778975e-02]):1.802352627225767e-02[&B TK02Brlens 1.582159324865450e-01],21:1.187144423734782e-02[&B TK02Brlens 1.452501679376266e-01]):3.530162055482344e-03[&B TK02Brlens 2.819547963896604e-02]):1.589178726153478e-02[&B TK02Brlens 8.933792895175430e-02],(40:6.339892098971600e-02[&B TK02Brlens 9.778968455143545e-02],(66:5.404352575121135e-02[&B TK02Brlens 1.833498636040387e-01],(26:3.142553047293267e-02[&B TK02Brlens 3.571336048908939e-02],7:3.446629894072439e-02[&B TK02Brlens 3.380514972512462e-02]):2.137736368125653e-02[&B TK02Brlens 4.226024833356692e-02]):7.115068476778563e-03[&B TK02Brlens 1.700385791007437e-02]):1.223595027490332e-02[&B TK02Brlens 3.894159993000632e-02]):2.068523240969178e-02[&B TK02Brlens 1.424589389714137e-01]):1.370378380241577e-02[&B TK02Brlens 1.196072825282646e-01]):1.421137078740131e-02[&B TK02Brlens 1.054031596294985e-01]):7.527743559758715e-04[&B TK02Brlens 5.482443162721914e-03]):6.048660702033692e-03[&B TK02Brlens 4.485994978120780e-02]):4.690278504914103e-04[&B TK02Brlens 3.257258363743958e-03]):1.542038089867759e-02[&B TK02Brlens 1.357699802150702e-01]):2.140388123827330e-03[&B TK02Brlens 2.226428793230661e-02]):6.645667565610136e-04[&B TK02Brlens 6.573804696686686e-03]):4.521091574773317e-03[&B TK02Brlens 4.483128253497765e-02]):5.384785405387671e-03[&B TK02Brlens 5.861136066905933e-02],47:1.091630388649334e-02[&B TK02Brlens 1.056830326002526e-01]):1.180850380786103e-02[&B TK02Brlens 2.024138639502329e-01]):9.795857583918655e-03[&B TK02Brlens 1.704247990534605e-01]):8.258248749811958e-03[&B TK02Brlens 8.258686499747796e-02]):2.596967597245481e-02[&B TK02Brlens 1.483151401034973e-01]):1.600120836098784e-02[&B TK02Brlens 4.899190784772228e-02]):2.115046772810480e-02[&B TK02Brlens 3.370218254416164e-02]);
	tree mcmc.tree_6 [&B TK02Brlens] = [&R] [&clockrate = 2.612024115356738e-02] (1:8.000373212186940e-02[&B TK02Brlens 4.653287895392830e-02],(82:1.263470529992450e-01[&B TK02Brlens 8.296464995434233e-02],(((88:2.115384389887005e-01[&B TK02Brlens 6.007747398865958e-03],87:2.535509301080987e-01[&B TK02Brlens 5.892098995849244e-03]):8.810652364181357e-01[&B TK02Brlens 2.095079925085867e-01],86:4.039473670812210e-02[&B TK02Brlens 1.446560864662525e-02]):1.655637495105018e-01[&B TK02Brlens 9.437996533795708e-02],((84:1.458349620783306e-02[&B TK02Brlens 1.710851737271102e-02],(76:3.193575985816954e-02[&B TK02Brlens 1.661617566581596e-02],((80:7.945733721144022e-02[&B TK02Brlens 3.574283092355759e-02],(((81:1.988209095562869e-01[&B TK02Brlens 1.102719832580297e-01],79:3.560865338307212e-02[&B TK02Brlens 1.964315292976692e-02]):8.453609395070166e-02[&B TK02Brlens 3.242585241289698e-02],78:1.843186998651971e-01[&B TK02Brlens 3.715991841362538e-02]):1.294370038229951e-01[&B TK02Brlens 1.966880432875119e-02],77:5.172856216357902e-02[&B TK02Brlens 3.747140889550737e-03]):1.482557768642168e-01[&B TK02Brlens 3.222768332796943e-02]):6.563856025661341e-02[&B TK02Brlens 2.709762508538731e-02],75:0.000000000000000e+00[&B TK02Brlens 0.000000000000000e+00]):8.361639099288309e-02[&B TK02Brlens 4.360099106850832e-02]):2.406194199368672e-01[&B TK02Brlens 2.089436776098905e-01]):8.925321570844069e-02[&B TK02Brlens 1.946849147663887e-01],(83:1.211695565464410e-03[&B TK02Brlens 2.558518154784641e-03],(85:0.000000000000000e+00[&B TK02Brlens 0.000000000000000e+00],((47:8.778383082852326e-02[&B TK02Brlens 1.134778522785003e-01],(((63:3.230993744985824e-01[&B TK02Brlens 3.835599700777820e-02],64:7.073026442105412e-02[&B TK02Brlens 1.526972139313739e-02]):2.425560621150158e-02[&B TK02Brlens 5.588967692779600e-03],15:6.761526926262817e-02[&B TK02Brlens 1.361946731125746e-02]):2.130670152133316e-01[&B TK02Brlens 7.572105680580950e-02],(62:6.166600497408181e-02[&B TK02Brlens 3.120475384508751e-02],28:9.485708805529836e-02[&B TK02Brlens 4.152977504460577e-02]):2.450797554249737e-01[&B TK02Brlens 1.187413037150475e-01]):8.533616196707561e-02[&B TK02Brlens 7.478334444276831e-02]):9.602927192553512e-03[&B TK02Brlens 1.449330189870033e-02],((70:5.031794395011335e-02[&B TK02Brlens 9.355855825405886e-02],44:5.270175339659433e-02[&B TK02Brlens 1.078146698280308e-01]):3.957463611057666e-02[&B TK02Brlens 5.265274392651522e-02],((((14:7.344314950246389e-02[&B TK02Brlens 4.001155271745222e-02],(10:6.869608138629335e-02[&B TK02Brlens 3.559735230219382e-02],6:6.615490455732953e-03[&B TK02Brlens 3.126862420501648e-03]):2.488440782620494e-01[&B TK02Brlens 1.482739311509237e-01]):8.895466158715948e-02[&B TK02Brlens 6.695595172093556e-02],17:1.584343572765676e-01[&B TK02Brlens 1.066816441666441e-01]):2.205405611778311e-02[&B TK02Brlens 1.692648879996734e-02],16:3.545065048642160e-02[&B TK02Brlens 2.988680335288488e-02]):2.451350604336091e-01[&B TK02Brlens 2.525293287324034e-01],(46:4.584046721151047e-02[&B TK02Brlens 4.555691127315818e-02],(45:4.515035111774255e-01[&B TK02Brlens 2.783681336519873e-01],(4:4.226527110591412e-01[&B TK02Brlens 2.009398732116650e-01],((((((40:2.204719836566618e-01[&B TK02Brlens 6.812421159800432e-02],(66:2.799275242148282e-01[&B TK02Brlens 3.354971192339174e-01],(26:6.060406627757775e-02[&B TK02Brlens 2.525195338272944e-02],7:1.154093150587405e-01[&B TK02Brlens 6.383339536751008e-02]):1.106758515430433e-01[&B TK02Brlens 7.133187252648124e-02]):1.241478568780883e-01[&B TK02Brlens 7.474065659981831e-02]):5.122220930432153e-02[&B TK02Brlens 4.360957533864971e-02],(((25:1.771557172518516e-01[&B TK02Brlens 1.884064733557270e-01],(23:4.303206493935630e-02[&B TK02Brlens 2.341502402018272e-02],22:6.650672924443191e-02[&B TK02Brlens 4.811155265386911e-02]):1.033319975044229e-01[&B TK02Brlens 9.433711489579703e-02]):5.203562518626725e-02[&B TK02Brlens 6.676698811904810e-02],21:2.438806320422859e-02[&B TK02Brlens 3.558351208679271e-02]):1.589166664518293e-02[&B TK02Brlens 2.261291996357906e-02],(71:2.546144006787152e-01[&B TK02Brlens 1.921609623082952e-01],42:2.583615564265140e-01[&B TK02Brlens 7.355347512632381e-02]):2.873979406640390e-01[&B TK02Brlens 2.415430553591268e-01]):1.755576528332656e-01[&B TK02Brlens 2.347445194036872e-01]):1.213213944997835e-01[&B TK02Brlens 1.496175595503475e-01],32:3.680895587877187e-02[&B TK02Brlens 4.597329690403405e-02]):5.661324993281003e-02[&B TK02Brlens 7.431773332041999e-02],43:1.118034954150566e-01[&B TK02Brlens 1.411599807433204e-01]):4.484494784578308e-02[&B TK02Brlens 5.430053370821063e-02],(((((20:1.865842176953070e-03[&B TK02Brlens 7.998513608900122e-05],36:1.531654779046892e-01[&B TK02Brlens 6.646690939641471e-03]):1.895577629154421e-01[&B TK02Brlens 2.375748156698325e-02],(34:3.276919747795239e-01[&B TK02Brlens 1.784250988324300e-01],29:2.847021829794429e-01[&B TK02Brlens 3.962293324828013e-02]):2.388484435823202e-02[&B TK02Brlens 5.362619280464880e-03]):3.153950396536649e-01[&B TK02Brlens 1.174444476449341e-01],((2:2.846351308852122e-01[&B TK02Brlens 1.223423171280707e-01],13:1.699795151787447e-01[&B TK02Brlens 4.997058567141638e-02]):7.211155100406108e-02[&B TK02Brlens 3.468150546668083e-02],9:2.117637699158528e-01[&B TK02Brlens 8.496727398528195e-02]):1.862666690638690e-01[&B TK02Brlens 9.412744781783193e-02]):2.478229357374317e-02[&B TK02Brlens 1.377634246948701e-02],((((12:1.963210153393384e-01[&B TK02Brlens 1.128504532265735e-01],39:9.597532337933634e-02[&B TK02Brlens 7.654854222356509e-02]):1.435425513207851e-01[&B TK02Brlens 1.389386115801889e-01],11:1.048853801305811e-01[&B TK02Brlens 1.192412067813107e-01]):1.281018063070043e-01[&B TK02Brlens 1.087644945917837e-01],74:1.918424256611164e-01[&B TK02Brlens 9.611352122572941e-02]):2.212112617187945e-02[&B TK02Brlens 1.111350543324336e-02],65:4.790239733952846e-01[&B TK02Brlens 2.110121665647551e-01]):3.130552864995906e-02[&B TK02Brlens 1.746091658164247e-02]):2.746834532694686e-02[&B TK02Brlens 2.112229256182616e-02],((73:6.346595225409590e-03[&B TK02Brlens 2.665824768269388e-04],38:6.923453616993713e-02[&B TK02Brlens 2.175867365205449e-03]):6.864067007071037e-01[&B TK02Brlens 5.603592709700719e-01],((69:1.218820085508874e-01[&B TK02Brlens 7.670277626273410e-02],(67:3.473753060254170e-01[&B TK02Brlens 1.345697465047568e-01],(68:1.853108422777714e-01[&B TK02Brlens 8.470654326627032e-02],35:4.510668277499859e-01[&B TK02Brlens 1.145866133980045e-01]):7.435267632495313e-02[&B TK02Brlens 3.476951479853095e-02]):3.535525826660724e-03[&B TK02Brlens 2.010094776523005e-03]):7.862598840229218e-02[&B TK02Brlens 9.299297973707361e-02],(((27:5.553491103587049e-04[&B TK02Brlens 3.705932363755276e-04],8:8.866422677429320e-02[&B TK02Brlens 4.529466770522025e-02]):7.034549980916749e-02[&B TK02Brlens 4.184656577605662e-02],((41:1.209763124068060e-01[&B TK02Brlens 4.092876235880376e-02],(61:2.297317981254707e-01[&B TK02Brlens 1.054792471927601e-01],19:4.269156277856689e-02[&B TK02Brlens 2.709226976949445e-02]):2.310260540964792e-01[&B TK02Brlens 1.225520246025222e-01]):6.499522979014705e-02[&B TK02Brlens 4.075819327740084e-02],(((49:3.288257595343849e-01[&B TK02Brlens 2.985468900574465e-02],(50:1.076772415666879e+00[&B TK02Brlens 9.553617175530929e-02],((55:1.013257918154723e+00[&B TK02Brlens 4.273656396970789e-02],(59:1.115720554927329e-01[&B TK02Brlens 1.671563426253434e-02],52:1.144193669871484e+00[&B TK02Brlens 1.135004921508431e-01]):1.577894791673402e-01[&B TK02Brlens 1.728399081931256e-02]):8.789881025489876e-02[&B TK02Brlens 1.516063994489779e-02],((58:4.812099195177657e-01[&B TK02Brlens 2.596662211018094e-01],(((72:5.957833214516958e-01[&B TK02Brlens 2.438240709667947e-01],53:1.093716008562058e-01[&B TK02Brlens 8.975626177760607e-02]):3.296160604977141e-01[&B TK02Brlens 1.344592991590948e-01],51:1.476269779824234e+00[&B TK02Brlens 1.935770910108815e-01]):5.543301191025714e-01[&B TK02Brlens 1.938888764841117e-01],(54:3.124197393549188e-04[&B TK02Brlens 1.553762679656814e-04],48:1.950274658336376e+00[&B TK02Brlens 4.953829248501773e-01]):8.032524059042934e-02[&B TK02Brlens 3.825116570785376e-02]):9.728589985652603e-02[&B TK02Brlens 3.462191582031808e-02]):1.138364868081694e-01[&B TK02Brlens 2.483295936332877e-02],(57:4.178341219466810e-01[&B TK02Brlens 3.900046507029330e-02],56:2.147392415542271e-02[&B TK02Brlens 3.709112359520957e-03]):3.190639813319838e-01[&B TK02Brlens 5.620907498136393e-02]):1.443433137969845e-01[&B TK02Brlens 3.286049389590124e-02]):1.316579459254066e-01[&B TK02Brlens 2.916133253574858e-02]):5.326333061014044e-02[&B TK02Brlens 8.527413026391437e-03]):2.602615765847385e-01[&B TK02Brlens 5.607927061961752e-02],18:9.437387495327521e-02[&B TK02Brlens 3.711053796218690e-02]):1.083038966883625e-01[&B TK02Brlens 5.851059694474235e-02],((33:3.442679424040849e-01[&B TK02Brlens 8.672957750634654e-02],24:4.308376042218676e-03[&B TK02Brlens 1.353238465499489e-03]):2.728534566621832e-02[&B TK02Brlens 8.693422570107556e-03],(5:2.000948574552894e-01[&B TK02Brlens 5.049010228406163e-02],(30:1.805276691985460e-01[&B TK02Brlens 9.061896834174520e-02],3:2.625305025016318e-01[&B TK02Brlens 1.280134760441881e-01]):7.098243238903246e-02[&B TK02Brlens 3.538065664280918e-02]):1.785357552121831e-01[&B TK02Brlens 6.592716810976738e-02]):3.077243795362339e-02[&B TK02Brlens 1.731846721493625e-02]):6.130705647150503e-02[&B TK02Brlens 5.158155920571698e-02]):5.533006419412123e-02[&B TK02Brlens 3.908153639424480e-02]):4.882610221557560e-03[&B TK02Brlens 2.397672050644722e-03],(37:8.475248593561702e-02[&B TK02Brlens 3.277408236985810e-02],60:7.596274840528427e-01[&B TK02Brlens 1.237240395879389e-01]):9.587674756254616e-02[&B TK02Brlens 3.654791797196012e-02]):7.617807907235274e-02[&B TK02Brlens 8.285980805273238e-02]):4.025155716173678e-03[&B TK02Brlens 6.674555685240837e-03]):1.632944761642485e-01[&B TK02Brlens 2.085129506582774e-01]):2.074500144485603e-02[&B TK02Brlens 2.019946659218855e-02]):9.109523086170768e-02[&B TK02Brlens 9.164772168661393e-02],31:2.687089199174038e-01[&B TK02Brlens 2.243111342776449e-01]):7.065092333270950e-02[&B TK02Brlens 6.408054912477396e-02]):1.869997893008613e-02[&B TK02Brlens 1.728924205163724e-02]):1.326907370751007e-02[&B TK02Brlens 1.450433787316566e-02]):7.262228659628267e-02[&B TK02Brlens 8.841504584497709e-02]):1.607587885811590e-02[&B TK02Brlens 2.015663998539946e-02]):1.738398002484853e-02[&B TK02Brlens 2.545592445390209e-02]):9.688005091552077e-02[&B TK02Brlens 3.054740236269959e-01]):6.158548829155741e-02[&B TK02Brlens 2.086022490492956e-01]):2.317748594786639e-02[&B TK02Brlens 6.246574214130363e-02]):1.653130799864084e-01[&B TK02Brlens 3.214309500490620e-01]):5.533084728758642e-02[&B TK02Brlens 3.840256695503485e-02]):3.180646796391784e-02[&B TK02Brlens 2.685643638089919e-02]);
	tree mcmc.tree_7 [&B TK02Brlens] = [&R] [&clockrate = 2.774974236968228e-03] (1:2.118453570362368e-02[&B TK02Brlens 3.480937895569226e-02],(82:4.835119636387027e-02[&B TK02Brlens 7.842367517843027e-02],(((88:2.770051363842585e-02[&B TK02Brlens 2.277578893752719e-02],87:0.000000000000000e+00[&B TK02Brlens 0.000000000000000e+00]):9.845698734170610e-02[&B TK02Brlens 2.321684888771481e-01],86:5.025740339534302e-03[&B TK02Brlens 2.224066859973272e-02]):1.861004653920479e-02[&B TK02Brlens 7.804887527124006e-02],((84:0.000000000000000e+00[&B TK02Brlens 0.000000000000000e+00],(76:3.982079331589194e-04[&B TK02Brlens 2.142373999612087e-03],((80:1.029547470978409e-02[&B TK02Brlens 3.899470043599277e-02],(((81:1.791046091183030e-02[&B TK02Brlens 8.861261119696334e-02],79:5.113410417869934e-03[&B TK02Brlens 1.490768747675450e-02]):1.624287983417617e-02[&B TK02Brlens 4.156537319965715e-02],78:4.026280942048401e-02[&B TK02Brlens 7.440022819134508e-02]):1.825368699745408e-02[&B TK02Brlens 5.192170328815533e-02],77:5.611764869410289e-03[&B TK02Brlens 1.505409605431760e-02]):7.076654483670200e-03[&B TK02Brlens 2.636286291551504e-02]):7.807089968289309e-03[&B TK02Brlens 4.251403120025812e-02],75:0.000000000000000e+00[&B TK02Brlens 0.000000000000000e+00]):1.834527118296302e-03[&B TK02Brlens 1.128862030486334e-02]):3.146666877655189e-02[&B TK02Brlens 1.652854316791072e-01]):1.818666273205837e-02[&B TK02Brlens 2.228748722762057e-01],(83:0.000000000000000e+00[&B TK02Brlens 0.000000000000000e+00],(85:0.000000000000000e+00[&B TK02Brlens 0.000000000000000e+00],(((28:2.617178073943967e-03[&B TK02Brlens 1.836569420923361e-02],62:1.083799751537806e-02[&B TK02Brlens 6.331720382782427e-02]):1.821331460824239e-02[&B TK02Brlens 1.172510304860504e-01],((64:0.000000000000000e+00[&B TK02Brlens 0.000000000000000e+00],63:3.222589358359196e-02[&B TK02Brlens 1.381464825466118e-02]):1.527454685598760e-02[&B TK02Brlens 2.366361724909241e-02],15:5.563495623256673e-03[&B TK02Brlens 1.380215391199895e-02]):1.603015010703617e-02[&B TK02Brlens 5.194687083179787e-02]):1.492427636667318e-02[&B TK02Brlens 1.499124664785719e-01],(47:3.222852882031479e-03[&B TK02Brlens 6.721861336850483e-02],((70:4.448899479725963e-03[&B TK02Brlens 1.368207521138406e-01],44:6.399197928630961e-03[&B TK02Brlens 1.517589684023535e-01]):1.563446675050856e-03[&B TK02Brlens 3.895209139007792e-02],(((16:0.000000000000000e+00[&B TK02Brlens 0.000000000000000e+00],(17:0.000000000000000e+00[&B TK02Brlens 0.000000000000000e+00],(10:0.000000000000000e+00[&B TK02Brlens 0.000000000000000e+00],6:4.489556635404200e-03[&B TK02Brlens 2.321823608094283e-02]):3.641578977890240e-02[&B TK02Brlens 2.894171750644998e-01]):5.825138053622476e-03[&B TK02Brlens 6.639159487751492e-02]):3.233820449013241e-03[&B TK02Brlens 3.142642472455699e-02],14:0.000000000000000e+00[&B TK02Brlens 0.000000000000000e+00]):1.316450658221145e-02[&B TK02Brlens 1.699800396612641e-01],(46:0.000000000000000e+00[&B TK02Brlens 0.000000000000000e+00],(45:2.894296407178082e-02[&B TK02Brlens 2.524124422937769e-01],(4:1.326484058424834e-02[&B TK02Brlens 1.063252142152067e-01],(31:1.468792746345485e-02[&B TK02Brlens 1.801757819678249e-01],(((((12:2.602365944862662e-02[&B TK02Brlens 1.430154640197576e-01],((73:7.946230431122026e-03[&B TK02Brlens 1.748281173629087e-02],38:0.000000000000000e+00[&B TK02Brlens 0.000000000000000e+00]):5.302594535373948e-02[&B TK02Brlens 1.574748004665001e-01],(69:8.558254957755878e-03[&B TK02Brlens 4.308406010869739e-02],(67:1.441833052855753e-02[&B TK02Brlens 3.946111728545516e-02],(68:1.320148189716858e-02[&B TK02Brlens 6.037432336217970e-02],35:2.899391409562685e-02[&B TK02Brlens 1.339265719444035e-01]):1.381193114053997e-02[&B TK02Brlens 5.642368560298153e-02]):7.976635817524821e-03[&B TK02Brlens 3.287010391919767e-02]):5.497630054906888e-03[&B TK02Brlens 2.466272775912356e-02]):4.321756838094500e-03[&B TK02Brlens 1.955195472649959e-02]):1.082735558346102e-02[&B TK02Brlens 8.266385655650031e-02],(((37:0.000000000000000e+00[&B TK02Brlens 0.000000000000000e+00],60:9.623103930789813e-02[&B TK02Brlens 2.864230318378319e-01]):1.338706705880791e-02[&B TK02Brlens 1.320434297185610e-01],((27:2.430113145697256e-03[&B TK02Brlens 2.205113064823096e-02],8:7.923694426292699e-03[&B TK02Brlens 7.796030313405253e-02]):4.488883437937896e-03[&B TK02Brlens 4.458705839982720e-02],((41:6.078410317187293e-03[&B TK02Brlens 5.333212245410315e-02],(61:3.445831672603344e-02[&B TK02Brlens 5.233265581613384e-01],19:5.853496001060094e-03[&B TK02Brlens 4.698987142191979e-02]):1.488414808963714e-02[&B TK02Brlens 1.250393764039549e-01]):6.339211959031961e-03[&B TK02Brlens 4.774436381497980e-02],((18:8.507417792616030e-03[&B TK02Brlens 2.045515499274540e-02],(49:4.505529789296779e-02[&B TK02Brlens 7.150327357786988e-02],(50:7.364147887985335e-02[&B TK02Brlens 2.260177736741604e-01],((55:1.192397335151582e-01[&B TK02Brlens 1.398143565282220e-01],(59:0.000000000000000e+00[&B TK02Brlens 0.000000000000000e+00],52:1.281184196097037e-01[&B TK02Brlens 1.503939362586381e-01]):2.017597498733634e-02[&B TK02Brlens 4.067290631057568e-02]):1.304103555830334e-02[&B TK02Brlens 4.249153238441294e-02],((56:1.086670556174054e-02[&B TK02Brlens 7.157770289683355e-03],57:4.554619052077061e-02[&B TK02Brlens 1.673985129602011e-02]):5.181642857696347e-02[&B TK02Brlens 1.074065311380407e-01],(58:4.070606164552645e-02[&B TK02Brlens 3.182494752411026e-01],((51:1.452968551509989e-01[&B TK02Brlens 1.301491438418737e-01],(72:3.535878573868818e-02[&B TK02Brlens 2.741147529809526e-01],53:0.000000000000000e+00[&B TK02Brlens 0.000000000000000e+00]):3.905569988353436e-02[&B TK02Brlens 1.259766473423350e-01]):8.115557040735522e-02[&B TK02Brlens 1.861407235299733e-01],(54:0.000000000000000e+00[&B TK02Brlens 0.000000000000000e+00],48:2.054290856377467e-01[&B TK02Brlens 4.999319027090859e-01]):2.102333992060740e-02[&B TK02Brlens 8.603898553947514e-02]):1.966205701189053e-02[&B TK02Brlens 9.832542328216723e-02]):1.070143326448152e-02[&B TK02Brlens 5.433065264495252e-02]):1.053523763677013e-02[&B TK02Brlens 4.333762962678247e-02]):5.552299624371575e-03[&B TK02Brlens 2.746646533333262e-02]):9.147532041413491e-03[&B TK02Brlens 3.656732205429863e-02]):2.010884510688605e-02[&B TK02Brlens 6.931316209193637e-02]):8.640736410888973e-03[&B TK02Brlens 4.199944638393483e-02],((33:5.661378797370018e-02[&B TK02Brlens 1.579018343684534e-01],24:0.000000000000000e+00[&B TK02Brlens 0.000000000000000e+00]):3.250064030470885e-03[&B TK02Brlens 1.742091940866267e-02],((30:1.806578437095702e-02[&B TK02Brlens 1.800034028906098e-01],3:4.747073785536336e-02[&B TK02Brlens 1.782474539903224e-01]):5.046470496359451e-03[&B TK02Brlens 2.675389914427844e-02],5:2.284115124347638e-02[&B TK02Brlens 7.315006628043978e-02]):1.292920580730521e-02[&B TK02Brlens 6.134551061488453e-02]):2.741750837859915e-03[&B TK02Brlens 1.551546018821791e-02]):6.066343008906626e-04[&B TK02Brlens 3.620564775897945e-03]):8.454913984972955e-03[&B TK02Brlens 7.141585862577415e-02]):7.288682229752075e-03[&B TK02Brlens 9.388810513870274e-02]):1.011800841447557e-02[&B TK02Brlens 1.308397745423399e-01],65:2.154046039642528e-02[&B TK02Brlens 1.729245952866593e-01]):1.105063833144373e-03[&B TK02Brlens 1.135765031605980e-02]):2.114768885968342e-03[&B TK02Brlens 1.916516193123333e-02],(39:4.380095220467539e-02[&B TK02Brlens 1.809800683389554e-01],((((40:1.551270808699651e-02[&B TK02Brlens 1.077421472165711e-01],(66:1.886617093422174e-02[&B TK02Brlens 1.037458565717971e-01],(26:3.555429518535921e-04[&B TK02Brlens 1.652649834288033e-03],7:1.602959698802537e-02[&B TK02Brlens 7.343209348135171e-02]):1.776494594206619e-02[&B TK02Brlens 9.365750871638345e-02]):4.555985124042171e-03[&B TK02Brlens 3.213648113441719e-02]):4.784053665479611e-03[&B TK02Brlens 5.608816213515858e-02],((42:8.071181271762389e-03[&B TK02Brlens 3.315860786751276e-02],71:2.199525437416693e-02[&B TK02Brlens 5.941818448233653e-02]):3.505515492667914e-02[&B TK02Brlens 3.183299036648586e-01],((25:2.502910456311379e-02[&B TK02Brlens 1.912373438053701e-01],(23:0.000000000000000e+00[&B TK02Brlens 0.000000000000000e+00],22:6.385843731752678e-03[&B TK02Brlens 4.984424597633749e-02]):1.883898035254838e-02[&B TK02Brlens 2.023972113052362e-01]):5.509890307006663e-03[&B TK02Brlens 7.299296458518975e-02],21:0.000000000000000e+00[&B TK02Brlens 0.000000000000000e+00]):1.950826136138948e-03[&B TK02Brlens 2.705378865884317e-02]):9.061017293165925e-03[&B TK02Brlens 1.343731599068220e-01]):1.062868578889248e-02[&B TK02Brlens 1.154632224102929e-01],74:1.086866480801757e-02[&B TK02Brlens 5.008951567628238e-02]):1.983894527676859e-03[&B TK02Brlens 1.175046733884685e-02],((2:0.000000000000000e+00[&B TK02Brlens 0.000000000000000e+00],(34:2.956031771484393e-03[&B TK02Brlens 1.575094758203236e-02],13:0.000000000000000e+00[&B TK02Brlens 0.000000000000000e+00]):1.485157871565945e-02[&B TK02Brlens 8.532777136093417e-02]):3.503750281303425e-02[&B TK02Brlens 1.571781686930335e-01],11:1.866527178339873e-02[&B TK02Brlens 7.859552376714887e-02]):1.028669921571315e-02[&B TK02Brlens 4.686546182485929e-02]):8.054932798147384e-04[&B TK02Brlens 4.858608565016770e-03]):2.646444703806998e-03[&B TK02Brlens 1.982418183435478e-02]):2.040154047767685e-03[&B TK02Brlens 2.006241921980611e-02],(((36:1.626916672159281e-02[&B TK02Brlens 4.572596494054946e-02],29:0.000000000000000e+00[&B TK02Brlens 0.000000000000000e+00]):6.145887279507323e-03[&B TK02Brlens 2.250469363752956e-02],20:0.000000000000000e+00[&B TK02Brlens 0.000000000000000e+00]):3.376747181497383e-02[&B TK02Brlens 1.709002255929809e-01],9:3.074371612900040e-02[&B TK02Brlens 1.440843459232725e-01]):8.066991946007997e-03[&B TK02Brlens 6.831360124924239e-02]):7.039950639581460e-03[&B TK02Brlens 1.131859989552012e-01],(43:8.897257830006071e-03[&B TK02Brlens 1.614179257276375e-01],32:5.260597892418506e-03[&B TK02Brlens 1.031868791644896e-01]):1.040953474227711e-03[&B TK02Brlens 2.244329628624500e-02]):3.657673117567902e-03[&B TK02Brlens 5.877298798619267e-02]):6.277920084088874e-03[&B TK02Brlens 7.409686279981179e-02]):2.694070765318799e-03[&B TK02Brlens 3.000675630800815e-02]):1.047844139644503e-03[&B TK02Brlens 1.075672193439042e-02]):1.118686091623996e-02[&B TK02Brlens 1.572046780985979e-01]):5.741825904807237e-03[&B TK02Brlens 1.151310871440851e-01]):3.053988744761025e-03[&B TK02Brlens 6.652743786023602e-02]):2.576816255153099e-03[&B TK02Brlens 4.789591760946953e-02]):6.065985933759600e-03[&B TK02Brlens 1.768942279880049e-01]):8.291753730815046e-03[&B TK02Brlens 2.584285229734213e-01]):5.408888473191642e-03[&B TK02Brlens 1.067830826925382e-01]):1.594409912371585e-02[&B TK02Brlens 1.875579854516728e-01]):1.486670295504858e-02[&B TK02Brlens 4.549892235769788e-02]):9.600460402654028e-03[&B TK02Brlens 1.429644931467353e-02]);
	tree mcmc.tree_8 [&B TK02Brlens] = [&R] [&clockrate = 9.115927539826464e-03] (1:9.299296782817645e-02[&B TK02Brlens 5.556285002990898e-02],(82:8.489668288108732e-02[&B TK02Brlens 6.383335753486559e-02],(((88:7.920260631465670e-02[&B TK02Brlens 3.612962513400549e-03],87:8.035300453150629e-02[&B TK02Brlens 6.545765006254198e-03]):2.477787199356709e-01[&B TK02Brlens 1.670466285459568e-01],86:9.242060983066125e-03[&B TK02Brlens 1.064898161647906e-02]):8.655304475667269e-02[&B TK02Brlens 1.515382192531332e-01],((84:8.250078872533706e-03[&B TK02Brlens 2.290845821701445e-02],(76:7.117060415668286e-03[&B TK02Brlens 1.227659158868064e-02],((80:4.921739086870680e-02[&B TK02Brlens 5.362150176298457e-02],(((81:4.681950941956092e-02[&B TK02Brlens 8.537532204430599e-02],79:1.906531438996995e-03[&B TK02Brlens 1.078445771242797e-03]):5.054527590973601e-02[&B TK02Brlens 3.443112691801042e-02],78:7.776070881255193e-02[&B TK02Brlens 4.214248196409433e-02]):7.504172979231027e-02[&B TK02Brlens 5.423230917578374e-02],77:0.000000000000000e+00[&B TK02Brlens 0.000000000000000e+00]):7.019612482126392e-02[&B TK02Brlens 4.553978471355698e-02]):4.525284684867925e-02[&B TK02Brlens 3.983043868036008e-02],75:1.563358514337621e-02[&B TK02Brlens 1.737690083371824e-02]):2.560980219270848e-02[&B TK02Brlens 3.632063452064800e-02]):7.534458693749824e-02[&B TK02Brlens 1.639102765052725e-01]):5.060501459968081e-02[&B TK02Brlens 1.461559967333894e-01],(83:0.000000000000000e+00[&B TK02Brlens 0.000000000000000e+00],(85:0.000000000000000e+00[&B TK02Brlens 0.000000000000000e+00],(47:3.301070734879397e-02[&B TK02Brlens 1.680951837424986e-01],(((70:2.557103814510420e-02[&B TK02Brlens 1.194521249597117e-01],44:3.803394392615012e-02[&B TK02Brlens 1.081841117688935e-01]):9.085511719899131e-03[&B TK02Brlens 4.249281615669485e-02],((17:3.200508930479851e-03[&B TK02Brlens 1.645578080758158e-02],(16:2.913666122572822e-03[&B TK02Brlens 1.400395588626939e-02],(14:2.808262284955676e-03[&B TK02Brlens 1.000481865774153e-02],(10:4.494191263971903e-02[&B TK02Brlens 4.264150971904464e-02],6:2.340775844357545e-02[&B TK02Brlens 1.863533890319787e-02]):1.158547938133749e-01[&B TK02Brlens 2.677322062281322e-01]):3.993760382119649e-02[&B TK02Brlens 1.691382598610703e-01]):1.459672933768363e-02[&B TK02Brlens 7.334201479493330e-02]):2.823701209291629e-02[&B TK02Brlens 1.373509575132184e-01],(46:4.822777841226444e-02[&B TK02Brlens 1.530940850377432e-01],(45:1.554214746686773e-01[&B TK02Brlens 3.699798418296688e-01],(4:2.468206544101603e-02[&B TK02Brlens 1.165474224359778e-01],((((29:1.084800518682831e-01[&B TK02Brlens 1.226488622842441e-02],(36:1.091276104482231e-03[&B TK02Brlens 7.810609412940571e-05],20:3.198952055719473e-02[&B TK02Brlens 2.509978925006689e-03]):1.483963356309204e-01[&B TK02Brlens 1.777716167514682e-02]):4.199179218083127e-02[&B TK02Brlens 2.724876550713796e-02],34:3.217767464204808e-01[&B TK02Brlens 2.747256774202771e-01]):1.669036513274214e-02[&B TK02Brlens 3.668490978554680e-02],((43:4.451027315713274e-02[&B TK02Brlens 2.409028342987422e-01],((65:9.139713227351876e-02[&B TK02Brlens 2.011549380233120e-01],((((27:5.312513744504477e-03[&B TK02Brlens 9.825904482772627e-03],8:4.177106437321609e-02[&B TK02Brlens 8.284476341626146e-02]):1.491534201187505e-02[&B TK02Brlens 3.168326451336131e-02],((41:6.582120419760340e-02[&B TK02Brlens 4.785948028113307e-02],(61:7.335415774418563e-02[&B TK02Brlens 1.422337240201327e-01],19:2.833475416589237e-02[&B TK02Brlens 6.440452738985653e-02]):4.702828669396009e-02[&B TK02Brlens 8.257349950484692e-02]):7.272643044475169e-03[&B TK02Brlens 9.274275594055146e-03],((18:7.300785054525871e-02[&B TK02Brlens 7.327858814389526e-02],((50:2.222950999626520e-01[&B TK02Brlens 1.413976988989237e-01],((55:3.722510336928597e-01[&B TK02Brlens 1.391172091283083e-01],(59:0.000000000000000e+00[&B TK02Brlens 0.000000000000000e+00],52:3.413247179661507e-01[&B TK02Brlens 1.004848512030073e-01]):1.061178576594172e-01[&B TK02Brlens 5.453621293226883e-02]):2.672115810915576e-02[&B TK02Brlens 2.412220601782909e-02],((58:1.471771841498359e-01[&B TK02Brlens 1.655798562143888e-01],(((72:2.055320432658363e-01[&B TK02Brlens 2.204836936575339e-01],53:6.910019579715038e-02[&B TK02Brlens 6.389577013319050e-02]):1.842552018284602e-01[&B TK02Brlens 1.436498929792050e-01],51:5.971361718079797e-01[&B TK02Brlens 8.329208788902286e-02]):1.210985109981312e-01[&B TK02Brlens 8.822379002824296e-02],(54:0.000000000000000e+00[&B TK02Brlens 0.000000000000000e+00],48:6.734171320458030e-01[&B TK02Brlens 3.698601186002834e-01]):4.481755076030791e-02[&B TK02Brlens 5.077324180311894e-02]):7.719045022657123e-02[&B TK02Brlens 1.163259137807737e-01]):1.186268172026517e-02[&B TK02Brlens 1.878428206176486e-02],(57:1.981551655174100e-01[&B TK02Brlens 3.409621051069504e-02],56:7.152171284718256e-02[&B TK02Brlens 1.304107033044994e-02]):9.303148350753920e-02[&B TK02Brlens 6.960507998234805e-02]):2.521155872145719e-02[&B TK02Brlens 3.244995927085564e-02]):5.588898182976620e-02[&B TK02Brlens 6.138207760663678e-02]):4.255812394543856e-02[&B TK02Brlens 2.457528695190667e-02],49:2.334474757731815e-01[&B TK02Brlens 2.512143857094693e-02]):7.221131977175566e-02[&B TK02Brlens 6.308425462963503e-02]):2.204917633801218e-02[&B TK02Brlens 3.548374577591185e-02],(((30:1.211363773994023e-01[&B TK02Brlens 2.110401054475212e-01],3:6.459270710501575e-02[&B TK02Brlens 1.205273874708118e-01]):1.960312263396979e-02[&B TK02Brlens 3.683196506166506e-02],5:1.326552703922457e-01[&B TK02Brlens 1.356864151752135e-01]):6.788421496287522e-02[&B TK02Brlens 1.159829886665093e-01],(33:1.950556635560781e-01[&B TK02Brlens 1.724997589418509e-01],24:0.000000000000000e+00[&B TK02Brlens 0.000000000000000e+00]):8.810711167222651e-03[&B TK02Brlens 1.512168633072610e-02]):1.367084643312055e-02[&B TK02Brlens 2.547944912942195e-02]):3.064558400733386e-03[&B TK02Brlens 4.571191875081549e-03]):3.093485542129337e-02[&B TK02Brlens 5.739382931489353e-02]):1.327039800470176e-02[&B TK02Brlens 2.681860070135219e-02],(37:6.970796277474101e-03[&B TK02Brlens 4.392497067017917e-03],60:2.364688734727890e-01[&B TK02Brlens 1.379508841479422e-01]):5.671526541661875e-02[&B TK02Brlens 6.477854063793471e-02]):1.759930146018585e-02[&B TK02Brlens 3.521477378340106e-02],((69:2.369156423951124e-02[&B TK02Brlens 6.773348488839283e-02],(67:4.782046611111290e-02[&B TK02Brlens 1.147518059698465e-01],(68:2.424360260577529e-02[&B TK02Brlens 5.128078008404888e-02],35:2.132668082578095e-01[&B TK02Brlens 3.023704755126829e-01]):9.003419072074914e-03[&B TK02Brlens 1.727827694185868e-02]):5.065859296488950e-03[&B TK02Brlens 1.009330204489995e-02]):4.339916597174009e-02[&B TK02Brlens 8.811879502882480e-02],(73:4.091370461077959e-02[&B TK02Brlens 3.797745860654545e-02],38:0.000000000000000e+00[&B TK02Brlens 0.000000000000000e+00]):2.133635025602189e-01[&B TK02Brlens 3.301843206241325e-01]):2.961385574015374e-03[&B TK02Brlens 6.427326377182415e-03]):3.706275574700846e-02[&B TK02Brlens 8.920069325934527e-02]):1.547494909869718e-03[&B TK02Brlens 3.725702420428352e-03],(((11:4.437883634367723e-02[&B TK02Brlens 7.971260665749778e-02],39:1.677175221166559e-01[&B TK02Brlens 1.752191791437430e-01]):2.468066461151297e-02[&B TK02Brlens 4.236942870025680e-02],74:1.667528853365763e-02[&B TK02Brlens 2.806133532676643e-02]):4.525745608560783e-03[&B TK02Brlens 6.446971651242695e-03],(((2:0.000000000000000e+00[&B TK02Brlens 0.000000000000000e+00],12:2.691972688720090e-02[&B TK02Brlens 8.799968748218162e-02]):4.730207093915162e-02[&B TK02Brlens 1.290539962290431e-01],13:1.992759629315921e-02[&B TK02Brlens 2.353244887521767e-02]):7.434112328530640e-03[&B TK02Brlens 8.778924749887042e-03],9:4.013582159820905e-02[&B TK02Brlens 8.754569193956033e-02]):9.346781006917237e-02[&B TK02Brlens 1.016501389350901e-01]):2.083994663137179e-02[&B TK02Brlens 3.560410932424263e-02]):2.509517354242718e-02[&B TK02Brlens 7.253920456331155e-02]):1.381707196864901e-02[&B TK02Brlens 5.193969861701216e-02],(32:3.876455626905373e-02[&B TK02Brlens 1.909182848233650e-01],((40:6.999528873521599e-02[&B TK02Brlens 2.562972740217683e-02],(66:8.450022821384573e-02[&B TK02Brlens 2.006347370771698e-01],(26:9.159507415667512e-03[&B TK02Brlens 1.533047267797468e-02],7:1.352436492191911e-02[&B TK02Brlens 2.489919559665825e-02]):6.913031395479818e-02[&B TK02Brlens 7.484386138835980e-02]):5.090369246346138e-02[&B TK02Brlens 3.270005645042032e-02]):2.293016169557527e-02[&B TK02Brlens 1.846928310398939e-02],((71:9.507798332830886e-02[&B TK02Brlens 4.003886721003726e-02],42:1.563349695102112e-01[&B TK02Brlens 1.354866391099221e-01]):6.172640664854079e-02[&B TK02Brlens 1.358174203662810e-01],((25:2.401834543593062e-02[&B TK02Brlens 1.100660538208021e-01],(23:0.000000000000000e+00[&B TK02Brlens 0.000000000000000e+00],22:2.422800988521923e-02[&B TK02Brlens 5.855336143969241e-02]):5.273430162945458e-02[&B TK02Brlens 1.544136096116510e-01]):1.838974144494787e-02[&B TK02Brlens 6.450028035640173e-02],21:2.124249061196970e-02[&B TK02Brlens 8.294908263646597e-02]):2.129391152339011e-04[&B TK02Brlens 7.706815026938913e-04]):4.292353187775566e-02[&B TK02Brlens 1.015042398866869e-01]):5.470983026112997e-02[&B TK02Brlens 1.327729221755338e-01]):3.156389524054592e-02[&B TK02Brlens 1.241400908003751e-01]):1.806377451762620e-02[&B TK02Brlens 6.650770820684056e-02]):1.995914860124604e-02[&B TK02Brlens 7.635261078905102e-02],31:5.032962053951895e-02[&B TK02Brlens 1.605096048962246e-01]):1.746221024800199e-02[&B TK02Brlens 9.184175405471368e-02]):5.374431362500154e-03[&B TK02Brlens 2.873451568764944e-02]):1.131167792179943e-02[&B TK02Brlens 5.043635333787140e-02]):1.647860731554363e-02[&B TK02Brlens 7.370483244779075e-02]):8.239500434643832e-03[&B TK02Brlens 3.908431973599480e-02]):9.906978964101754e-03[&B TK02Brlens 5.313023339892877e-02],((((64:5.048691979931119e-02[&B TK02Brlens 7.862016940648878e-02],63:1.765106946815886e-01[&B TK02Brlens 2.454598298869183e-01]):1.316266670340127e-03[&B TK02Brlens 2.347058194009678e-03],15:5.214389616035264e-03[&B TK02Brlens 6.958173214802157e-03]):1.245805380542153e-02[&B TK02Brlens 2.390115341045888e-02],28:8.765978563469501e-02[&B TK02Brlens 2.202947114551809e-01]):2.695625330505846e-02[&B TK02Brlens 6.694069077038683e-02],62:5.727446402290259e-02[&B TK02Brlens 1.674211795445568e-01]):1.223240142924875e-02[&B TK02Brlens 5.373574513897342e-02]):2.177812120288447e-03[&B TK02Brlens 1.401971993789355e-02]):3.014045928892961e-02[&B TK02Brlens 3.199263802609048e-01]):2.409455910565717e-02[&B TK02Brlens 2.495595971798403e-01]):2.785291979119919e-02[&B TK02Brlens 1.348889407790819e-01]):5.113295926035955e-02[&B TK02Brlens 1.370800437506271e-01]):6.338334167626281e-02[&B TK02Brlens 1.122131705830773e-01]):3.297000260055416e-03[&B TK02Brlens 3.840040753793537e-03]);
end;

begin mrbayes;
	startvals
		Tau(1,4)=mcmc.tree_1
		Tau(1,1)=mcmc.tree_2
		Tau(1,3)=mcmc.tree_3
		Tau(1,2)=mcmc.tree_4
		Tau(2,3)=mcmc.tree_5
		Tau(2,1)=mcmc.tree_6
		Tau(2,4)=mcmc.tree_7
		Tau(2,2)=mcmc.tree_8
		V(1,4)=mcmc.tree_1
		TK02Brlens(1,4)=mcmc.tree_1
		V(1,1)=mcmc.tree_2
		TK02Brlens(1,1)=mcmc.tree_2
		V(1,3)=mcmc.tree_3
		TK02Brlens(1,3)=mcmc.tree_3
		V(1,2)=mcmc.tree_4
		TK02Brlens(1,2)=mcmc.tree_4
		V(2,3)=mcmc.tree_5
		TK02Brlens(2,3)=mcmc.tree_5
		V(2,1)=mcmc.tree_6
		TK02Brlens(2,1)=mcmc.tree_6
		V(2,4)=mcmc.tree_7
		TK02Brlens(2,4)=mcmc.tree_7
		V(2,2)=mcmc.tree_8
		TK02Brlens(2,2)=mcmc.tree_8
		Alpha(1,4)=(3.413172633540979e+00)
		Alpha(1,1)=(2.778119268106146e+00)
		Alpha(1,3)=(3.160882055103746e+00)
		Alpha(1,2)=(2.993755524655686e+00)
		Alpha(2,3)=(3.131345273222333e+00)
		Alpha(2,1)=(2.814839482715831e+00)
		Alpha(2,4)=(2.771360658435305e+00)
		Alpha(2,2)=(2.989766002699405e+00)
		Net_speciation(1,4)=(1.699833001207905e-02)
		Net_speciation(1,1)=(3.161051595076569e-03)
		Net_speciation(1,3)=(1.836135106118672e-02)
		Net_speciation(1,2)=(7.298906117723837e-03)
		Net_speciation(2,3)=(1.359054574746263e-02)
		Net_speciation(2,1)=(1.835225861524059e-02)
		Net_speciation(2,4)=(8.333112121727373e-03)
		Net_speciation(2,2)=(1.220207075687347e-02)
		Relative_extinction(1,4)=(9.482578224964454e-01)
		Relative_extinction(1,1)=(9.980727132065718e-01)
		Relative_extinction(1,3)=(9.447084900082160e-01)
		Relative_extinction(1,2)=(9.900997695724431e-01)
		Relative_extinction(2,3)=(9.526469377423565e-01)
		Relative_extinction(2,1)=(9.714265811663180e-01)
		Relative_extinction(2,4)=(9.368607026039406e-01)
		Relative_extinction(2,2)=(9.527213390495890e-01)
		Relative_fossilization(1,4)=(5.006209784232762e-02)
		Relative_fossilization(1,1)=(1.530948634879208e-03)
		Relative_fossilization(1,3)=(4.933961107661889e-02)
		Relative_fossilization(1,2)=(9.941046212214687e-03)
		Relative_fossilization(2,3)=(4.708688402946949e-02)
		Relative_fossilization(2,1)=(1.099242798810662e-02)
		Relative_fossilization(2,4)=(2.003345602884219e-01)
		Relative_fossilization(2,2)=(5.363076803410791e-02)
		TK02var(1,4)=(2.092614049941282e+01)
		TK02var(1,1)=(4.235817469251039e-06)
		TK02var(1,3)=(1.344073439674263e+01)
		TK02var(1,2)=(8.846070340737496e+00)
		TK02var(2,3)=(1.840930194748514e+01)
		TK02var(2,1)=(3.316014791391028e+00)
		TK02var(2,4)=(2.150191186864396e+01)
		TK02var(2,2)=(9.313830696048377e+00)
		Clockrate(1,4)=(3.049423820484091e-03)
		Clockrate(1,1)=(1.058956294393144e-02)
		Clockrate(1,3)=(3.012517041138389e-03)
		Clockrate(1,2)=(9.086293003559356e-03)
		Clockrate(2,3)=(4.186765714673207e-03)
		Clockrate(2,1)=(2.612024115356738e-02)
		Clockrate(2,4)=(2.774974236968228e-03)
		Clockrate(2,2)=(9.115927539826464e-03)
	;
	propset
		Multiplier(Alpha)$lambda(1,4)=1.916358412300772e+00
		Multiplier(Alpha)$lambda(1,1)=1.804758386340687e+00
		Multiplier(Alpha)$lambda(1,3)=1.822896509669965e+00
		Multiplier(Alpha)$lambda(1,2)=1.916358412300771e+00
		Multiplier(Alpha)$lambda(2,3)=1.841216924169294e+00
		Multiplier(Alpha)$lambda(2,1)=1.841216924169294e+00
		Multiplier(Alpha)$lambda(2,4)=1.974720214635294e+00
		Multiplier(Alpha)$lambda(2,2)=1.822896509669964e+00
		NodesliderClock(V)$delta(1,4)=9.942841245782175e-01
		NodesliderClock(V)$delta(1,1)=9.942841245782175e-01
		NodesliderClock(V)$delta(1,3)=9.942841245782175e-01
		NodesliderClock(V)$delta(1,2)=9.942841245782175e-01
		NodesliderClock(V)$delta(2,3)=9.942841245782175e-01
		NodesliderClock(V)$delta(2,1)=9.942841245782175e-01
		NodesliderClock(V)$delta(2,4)=9.942841245782175e-01
		NodesliderClock(V)$delta(2,2)=9.942841245782175e-01
		TreeStretch(V)$lambda(1,4)=5.369597663696357e-03
		TreeStretch(V)$lambda(1,1)=5.701635039557363e-03
		TreeStretch(V)$lambda(1,3)=5.316169274242500e-03
		TreeStretch(V)$lambda(1,2)=5.369597663696357e-03
		TreeStretch(V)$lambda(2,3)=5.993964119171418e-03
		TreeStretch(V)$lambda(2,1)=5.107719295438269e-03
		TreeStretch(V)$lambda(2,4)=5.701635039557363e-03
		TreeStretch(V)$lambda(2,2)=5.588735101453439e-03
		Multiplier(Net_speciation)$lambda(1,4)=1.130351362939507e+00
		Multiplier(Net_speciation)$lambda(1,1)=9.632218932783927e-01
		Multiplier(Net_speciation)$lambda(1,3)=1.075223476452545e+00
		Multiplier(Net_speciation)$lambda(1,2)=1.002531724462142e+00
		Multiplier(Net_speciation)$lambda(2,3)=1.086029652043713e+00
		Multiplier(Net_speciation)$lambda(2,1)=9.826802662657250e-01
		Multiplier(Net_speciation)$lambda(2,4)=1.130351362939507e+00
		Multiplier(Net_speciation)$lambda(2,2)=1.002531724462142e+00
		Slider(Relative_extinction)$delta(1,4)=5.543272847345141e-02
		Slider(Relative_extinction)$delta(1,1)=8.543495096732568e-03
		Slider(Relative_extinction)$delta(1,3)=3.985190410845221e-02
		Slider(Relative_extinction)$delta(1,2)=2.143811014269850e-02
		Slider(Relative_extinction)$delta(2,3)=3.790830381034067e-02
		Slider(Relative_extinction)$delta(2,1)=1.422740715865194e-02
		Slider(Relative_extinction)$delta(2,4)=5.655254386995441e-02
		Slider(Relative_extinction)$delta(2,2)=2.209099779593852e-02
		Slider(Relative_fossilization)$delta(1,4)=1.349858807575995e-01
		Slider(Relative_fossilization)$delta(1,1)=6.788093937176531e-03
		Slider(Relative_fossilization)$delta(1,3)=8.105842459701909e-02
		Slider(Relative_fossilization)$delta(1,2)=3.534546819587880e-02
		Slider(Relative_fossilization)$delta(2,3)=8.105842459701909e-02
		Slider(Relative_fossilization)$delta(2,1)=1.437039497777088e-02
		Slider(Relative_fossilization)$delta(2,4)=1.336427488025464e-01
		Slider(Relative_fossilization)$delta(2,2)=3.715766910220536e-02
		Multiplier(TK02var)$lambda(1,4)=1.224495013401131e+00
		Multiplier(TK02var)$lambda(1,1)=1.353276278139578e+00
		Multiplier(TK02var)$lambda(1,3)=1.164775686901552e+00
		Multiplier(TK02var)$lambda(1,2)=1.261786438362668e+00
		Multiplier(TK02var)$lambda(2,3)=1.224495013401131e+00
		Multiplier(TK02var)$lambda(2,1)=1.188305716607549e+00
		Multiplier(TK02var)$lambda(2,4)=1.212311084444475e+00
		Multiplier(TK02var)$lambda(2,2)=1.176481877170489e+00
		Multiplier(TK02Brlens)$lambda(1,4)=4.273907546471786e+00
		Multiplier(TK02Brlens)$lambda(1,1)=5.475501140520377e-03
		Multiplier(TK02Brlens)$lambda(1,3)=4.629868773531299e+00
		Multiplier(TK02Brlens)$lambda(1,2)=4.448329022269990e+00
		Multiplier(TK02Brlens)$lambda(2,3)=4.360246206060981e+00
		Multiplier(TK02Brlens)$lambda(2,1)=4.273907546471786e+00
		Multiplier(TK02Brlens)$lambda(2,4)=4.189278506887375e+00
		Multiplier(TK02Brlens)$lambda(2,2)=4.360246206060981e+00
		Multiplier(Clockrate)$lambda(1,4)=6.443113060691673e-01
		Multiplier(Clockrate)$lambda(1,1)=5.829969785950021e-01
		Multiplier(Clockrate)$lambda(1,3)=6.190474983976961e-01
		Multiplier(Clockrate)$lambda(1,2)=5.947742987941710e-01
		Multiplier(Clockrate)$lambda(2,3)=6.190474983976961e-01
		Multiplier(Clockrate)$lambda(2,1)=5.829969785950021e-01
		Multiplier(Clockrate)$lambda(2,4)=6.841532921366147e-01
		Multiplier(Clockrate)$lambda(2,2)=5.829969785950021e-01
	;
end;
