# Supplementary material for: The rapid evolution of lungfish durophagy
Source: Nat Commun. 2022 May 2;13:2390. doi: 10.1038/s41467-022-30091-3 (PMC9061808; doi:10.1038/s41467-022-30091-3)
Supplement: Supplementary file 5 — Supplementary Software [file 41467_2022_30091_MOESM5_ESM.zip › Supplementary Software/MrBayes_tip_dating_analyses/2_partitions_without_constraint_IGR_(not_converged∩╝ë/Cui_2021_strict.run1.p]

[ID: 5945821096]
Gen	LnL	LnPr	TH{all}	TL{all}	prop_ancfossil{all}	alpha{all}	net_speciation{all}	relative_extinction{all}	relative_fossilization{all}	igrvar{1}	igrvar{2}	clockrate{all}
0	-6.953010e+03	-3.880855e+03	5.812500e+00	1.239798e+02	0.000000e+00	1.000000e+00	1.000000e-01	9.000000e-01	1.000000e-01	1.000000e+00	1.000000e+00	2.500000e-02
20000	-4.667226e+03	-7.655720e+02	1.130744e+00	1.504663e+01	1.162791e-02	2.310711e+00	8.993013e-03	9.710945e-01	7.194497e-03	1.887455e-02	1.690831e-02	4.877078e-03
40000	-4.635248e+03	-7.013357e+02	1.341730e+00	1.354705e+01	1.162791e-02	2.631731e+00	1.433327e-02	9.724568e-01	4.574072e-03	1.974122e-02	1.597839e-02	5.744624e-03
60000	-4.604528e+03	-6.321508e+02	1.635803e+00	1.433377e+01	1.162791e-02	2.650348e+00	6.845820e-03	9.883810e-01	5.574672e-03	1.635685e-02	1.521462e-02	7.324392e-03
80000	-4.588407e+03	-6.182347e+02	1.898546e+00	1.571485e+01	1.162791e-02	2.627938e+00	1.072259e-02	9.818024e-01	4.924727e-03	1.077435e-02	1.936155e-02	8.740481e-03
100000	-4.596942e+03	-5.953791e+02	1.928401e+00	1.535309e+01	0.000000e+00	2.221669e+00	8.932732e-03	9.894940e-01	4.071370e-03	9.781964e-03	1.849223e-02	9.227534e-03
120000	-4.607366e+03	-5.421336e+02	1.821516e+00	1.379759e+01	0.000000e+00	2.353071e+00	1.785107e-02	9.816690e-01	3.313708e-03	9.801265e-03	1.111600e-02	8.952084e-03
140000	-4.592608e+03	-5.321914e+02	2.075449e+00	1.565657e+01	2.325581e-02	2.160043e+00	9.708899e-03	9.843007e-01	8.127567e-03	1.243853e-02	9.853093e-03	1.019812e-02
160000	-4.607860e+03	-4.757163e+02	2.124953e+00	1.611239e+01	0.000000e+00	3.169524e+00	6.388665e-03	9.863015e-01	1.226150e-02	6.499846e-03	9.513791e-03	1.079344e-02
180000	-4.595868e+03	-4.469563e+02	2.166080e+00	1.609138e+01	1.162791e-02	3.419729e+00	1.343321e-02	9.913462e-01	1.209527e-03	4.668220e-03	9.126862e-03	1.105002e-02
200000	-4.591533e+03	-4.719407e+02	2.060882e+00	1.573415e+01	0.000000e+00	2.195570e+00	9.698791e-03	9.936500e-01	1.209527e-03	4.426524e-03	1.346513e-02	1.070440e-02
220000	-4.593737e+03	-4.143463e+02	2.055262e+00	1.448781e+01	1.162791e-02	3.023610e+00	2.426733e-02	9.855062e-01	1.857848e-03	3.302629e-03	1.196093e-02	1.078605e-02
240000	-4.605684e+03	-3.681922e+02	2.406962e+00	1.639907e+01	0.000000e+00	2.936374e+00	1.686534e-02	9.887223e-01	2.405409e-03	2.788647e-03	8.908543e-03	1.286836e-02
260000	-4.600065e+03	-4.180725e+02	1.851396e+00	1.399702e+01	0.000000e+00	3.447051e+00	1.524260e-02	9.873275e-01	2.569883e-03	3.762129e-03	1.020632e-02	9.948209e-03
280000	-4.627622e+03	-3.114098e+02	2.104366e+00	1.542944e+01	0.000000e+00	2.011939e+00	1.523324e-02	9.899830e-01	1.746033e-03	2.390276e-03	5.264531e-03	1.140414e-02
300000	-4.614349e+03	-2.614611e+02	2.225634e+00	1.495555e+01	0.000000e+00	3.401400e+00	1.395923e-02	9.863808e-01	5.537930e-03	1.278382e-03	4.506056e-03	1.200113e-02
320000	-4.609939e+03	-2.968012e+02	2.016369e+00	1.398225e+01	0.000000e+00	2.899803e+00	1.125021e-02	9.919277e-01	1.618826e-03	1.300171e-03	7.668271e-03	1.097353e-02
340000	-4.595633e+03	-3.308137e+02	2.437081e+00	1.550304e+01	0.000000e+00	2.577613e+00	1.399317e-02	9.879714e-01	3.890679e-03	1.448715e-03	1.254331e-02	1.337937e-02
360000	-4.591509e+03	-2.739322e+02	2.102111e+00	1.339435e+01	1.162791e-02	2.685001e+00	1.772997e-02	9.864917e-01	3.205166e-03	9.301236e-04	1.199572e-02	1.165351e-02
380000	-4.597478e+03	-3.067612e+02	2.300009e+00	1.573533e+01	0.000000e+00	1.880899e+00	2.057369e-02	9.839273e-01	2.956816e-03	8.980909e-04	1.613866e-02	1.287315e-02
400000	-4.595931e+03	-2.934823e+02	2.197873e+00	1.444602e+01	1.162791e-02	2.362814e+00	1.892122e-02	9.881470e-01	1.923743e-03	9.271568e-04	1.168150e-02	1.243762e-02
420000	-4.616120e+03	-3.476670e+02	2.318893e+00	1.546554e+01	0.000000e+00	2.409399e+00	2.220526e-02	9.882897e-01	1.311061e-03	1.366665e-03	1.650444e-02	1.340975e-02
440000	-4.606124e+03	-3.669172e+02	2.508538e+00	1.555782e+01	0.000000e+00	2.416385e+00	1.641352e-02	9.905642e-01	1.586448e-03	2.195603e-03	1.641546e-02	1.433350e-02
460000	-4.594546e+03	-2.930711e+02	2.281027e+00	1.549222e+01	1.162791e-02	2.639465e+00	1.937742e-02	9.851294e-01	2.449798e-03	1.499243e-03	9.258620e-03	1.324924e-02
480000	-4.581345e+03	-3.135441e+02	2.170936e+00	1.468734e+01	0.000000e+00	2.314699e+00	9.645847e-03	9.912333e-01	4.148323e-03	1.501246e-03	8.751627e-03	1.250178e-02
500000	-4.604668e+03	-3.311654e+02	2.260422e+00	1.557563e+01	0.000000e+00	2.320550e+00	2.080432e-02	9.768230e-01	7.815146e-03	1.822272e-03	1.049379e-02	1.308369e-02
520000	-4.587863e+03	-3.315102e+02	2.271668e+00	1.401739e+01	1.162791e-02	2.408541e+00	1.603615e-02	9.889498e-01	3.662644e-03	1.235930e-03	1.903388e-02	1.329484e-02
540000	-4.582465e+03	-3.510033e+02	2.613174e+00	1.605174e+01	1.162791e-02	2.158113e+00	1.765564e-02	9.754872e-01	1.311191e-02	1.190815e-03	2.323718e-02	1.534431e-02
560000	-4.585552e+03	-3.048101e+02	2.781745e+00	1.599419e+01	0.000000e+00	2.405273e+00	2.054474e-02	9.762625e-01	1.119396e-02	1.101008e-03	1.825177e-02	1.668497e-02
580000	-4.588659e+03	-3.263592e+02	2.480089e+00	1.478047e+01	1.162791e-02	3.304754e+00	2.045045e-02	9.843921e-01	4.525219e-03	1.054673e-03	2.694295e-02	1.507276e-02
600000	-4.574234e+03	-3.712513e+02	2.490145e+00	1.392490e+01	2.325581e-02	2.937165e+00	2.780177e-02	9.866146e-01	1.895783e-03	8.557549e-04	5.477827e-02	1.525432e-02
620000	-4.588696e+03	-3.958368e+02	2.936319e+00	1.678511e+01	1.162791e-02	2.744018e+00	1.530679e-02	9.920592e-01	2.347806e-03	8.405609e-04	7.942179e-02	1.777596e-02
640000	-4.576197e+03	-4.472270e+02	2.702111e+00	1.515810e+01	0.000000e+00	1.723728e+00	2.029721e-02	9.903472e-01	2.163094e-03	1.140277e-03	8.576983e-02	1.669966e-02
660000	-4.557157e+03	-5.269196e+02	2.973982e+00	1.720857e+01	0.000000e+00	2.466512e+00	2.259176e-02	9.879030e-01	2.784900e-03	1.870262e-03	1.361779e-01	1.849704e-02
680000	-4.537784e+03	-5.221080e+02	2.905576e+00	1.609009e+01	1.162791e-02	2.236387e+00	2.812149e-02	9.796731e-01	3.932717e-03	1.876321e-03	2.326172e-01	1.817541e-02
700000	-4.530150e+03	-5.528736e+02	3.021976e+00	1.614168e+01	2.325581e-02	2.599748e+00	3.225088e-02	9.697739e-01	1.207116e-02	1.394780e-03	2.448130e-01	1.889424e-02
720000	-4.527094e+03	-5.250397e+02	2.849980e+00	1.545840e+01	3.488372e-02	2.474132e+00	3.327722e-02	9.706544e-01	8.337336e-03	1.134744e-03	3.180374e-01	1.816849e-02
740000	-4.541906e+03	-5.500015e+02	3.054209e+00	1.580604e+01	4.651163e-02	2.540793e+00	2.540066e-02	9.533142e-01	2.806243e-02	1.425473e-03	3.027147e-01	1.934405e-02
760000	-4.507216e+03	-5.454234e+02	3.047355e+00	1.476236e+01	4.651163e-02	1.836819e+00	5.878618e-02	8.997244e-01	4.413236e-02	1.053623e-03	3.599992e-01	1.924746e-02
780000	-4.492357e+03	-5.030182e+02	3.046761e+00	1.505659e+01	3.488372e-02	2.673105e+00	3.280954e-02	9.718361e-01	8.644126e-03	7.186106e-04	5.937916e-01	1.926024e-02
800000	-4.491413e+03	-5.174990e+02	3.161269e+00	1.555108e+01	2.325581e-02	1.861251e+00	1.804544e-02	9.840786e-01	1.036016e-02	1.113752e-03	5.507754e-01	2.013232e-02
820000	-4.508709e+03	-4.923008e+02	3.101201e+00	1.638597e+01	1.162791e-02	2.462182e+00	3.312992e-02	9.802918e-01	4.359757e-03	6.058128e-04	7.220445e-01	1.970755e-02
840000	-4.491581e+03	-5.264598e+02	3.102463e+00	1.564646e+01	4.651163e-02	2.283128e+00	2.480079e-02	9.897288e-01	2.760403e-03	6.773288e-04	7.512047e-01	1.968512e-02
860000	-4.485319e+03	-5.394861e+02	3.239133e+00	1.774901e+01	1.162791e-02	2.937296e+00	2.620660e-02	9.877183e-01	2.348419e-03	5.288844e-04	8.623973e-01	2.056289e-02
880000	-4.487973e+03	-4.875428e+02	3.369557e+00	1.769027e+01	2.325581e-02	2.228102e+00	2.596894e-02	9.900525e-01	1.556467e-03	4.571719e-04	1.086542e+00	2.145961e-02
900000	-4.465475e+03	-5.133372e+02	3.285544e+00	1.751811e+01	0.000000e+00	1.800543e+00	2.626529e-02	9.869402e-01	2.336535e-03	6.944991e-04	9.891968e-01	2.100224e-02
920000	-4.485684e+03	-5.350733e+02	3.139143e+00	1.662024e+01	0.000000e+00	2.135582e+00	1.554111e-02	9.926857e-01	2.115237e-03	7.993268e-04	1.226192e+00	1.951585e-02
940000	-4.490026e+03	-5.541785e+02	2.775217e+00	1.483645e+01	1.162791e-02	2.711318e+00	2.427674e-02	9.904917e-01	1.541511e-03	5.837560e-04	1.275332e+00	1.699726e-02
960000	-4.459002e+03	-4.991089e+02	2.714653e+00	1.500219e+01	2.325581e-02	3.945107e+00	2.102043e-02	9.927898e-01	1.109672e-03	4.307300e-04	9.535373e-01	1.663694e-02
980000	-4.463293e+03	-4.721498e+02	2.885816e+00	1.539450e+01	1.162791e-02	1.940745e+00	1.194469e-02	9.964521e-01	6.893555e-04	3.718050e-04	1.307874e+00	1.769712e-02
1000000	-4.454810e+03	-5.042357e+02	3.279934e+00	1.818607e+01	1.162791e-02	2.331004e+00	2.092759e-02	9.930106e-01	8.469772e-04	4.660462e-04	1.247679e+00	2.032533e-02
1020000	-4.458063e+03	-5.158727e+02	2.932351e+00	1.624162e+01	1.162791e-02	2.223498e+00	3.490852e-02	9.895535e-01	7.566990e-04	5.114906e-04	1.562855e+00	1.809459e-02
1040000	-4.479582e+03	-5.357926e+02	2.699036e+00	1.494820e+01	0.000000e+00	2.324744e+00	3.041757e-02	9.896802e-01	9.726244e-04	6.203957e-04	1.821795e+00	1.679591e-02
1060000	-4.443258e+03	-5.348171e+02	3.332798e+00	1.718528e+01	3.488372e-02	2.475486e+00	1.030542e-02	9.918902e-01	7.082071e-03	7.560757e-04	1.479823e+00	2.078249e-02
1080000	-4.472572e+03	-5.599841e+02	3.071162e+00	1.510295e+01	4.651163e-02	1.803188e+00	2.293831e-02	9.774122e-01	1.125896e-02	1.051014e-03	1.739935e+00	1.924167e-02
1100000	-4.477749e+03	-5.954780e+02	3.196866e+00	1.583470e+01	1.162791e-02	1.465729e+00	2.492897e-02	9.841331e-01	4.464308e-03	1.693828e-03	1.565822e+00	1.992897e-02
1120000	-4.456366e+03	-6.072682e+02	3.798438e+00	1.804337e+01	4.651163e-02	1.791515e+00	3.682656e-02	9.777213e-01	4.511416e-03	2.933269e-03	1.570635e+00	2.412845e-02
1140000	-4.470973e+03	-5.959159e+02	3.268104e+00	1.729652e+01	5.813953e-02	2.112566e+00	2.234887e-02	9.862922e-01	4.694312e-03	1.747150e-03	1.584716e+00	2.055524e-02
1160000	-4.471529e+03	-5.137738e+02	3.026002e+00	1.493119e+01	4.651163e-02	2.691241e+00	1.286958e-02	9.909952e-01	6.421442e-03	6.726922e-04	1.687863e+00	1.889067e-02
1180000	-4.480466e+03	-4.900968e+02	3.229862e+00	1.692437e+01	4.651163e-02	2.016830e+00	1.728834e-02	9.849854e-01	8.963712e-03	6.236413e-04	1.583863e+00	1.984212e-02
1200000	-4.457483e+03	-5.420775e+02	3.456858e+00	1.914224e+01	4.651163e-02	2.199319e+00	2.571321e-02	9.812216e-01	5.875930e-03	8.829638e-04	1.822159e+00	2.151277e-02
1220000	-4.450860e+03	-5.809805e+02	3.069855e+00	1.586626e+01	3.488372e-02	2.099527e+00	1.387512e-02	9.895327e-01	5.534700e-03	9.453036e-04	1.754055e+00	1.904544e-02
1240000	-4.458128e+03	-5.525992e+02	3.121788e+00	1.703449e+01	0.000000e+00	2.076346e+00	2.437666e-02	9.907534e-01	1.695218e-03	8.486358e-04	1.567749e+00	1.934691e-02
1260000	-4.459933e+03	-5.522209e+02	2.863129e+00	1.472365e+01	1.162791e-02	2.273012e+00	2.065315e-02	9.901874e-01	2.456091e-03	7.367755e-04	1.552097e+00	1.775702e-02
1280000	-4.454612e+03	-5.178949e+02	3.163065e+00	1.704974e+01	3.488372e-02	2.111645e+00	2.218753e-02	9.841872e-01	4.564320e-03	5.568152e-04	1.873235e+00	1.980907e-02
1300000	-4.477763e+03	-5.152689e+02	3.824877e+00	1.859166e+01	2.325581e-02	2.949161e+00	2.566238e-02	9.783560e-01	9.649339e-03	9.552235e-04	1.837158e+00	2.372409e-02
1320000	-4.474029e+03	-5.314215e+02	3.032526e+00	1.597480e+01	5.813953e-02	2.128361e+00	1.646306e-02	9.783594e-01	1.733322e-02	7.009565e-04	1.830460e+00	1.877553e-02
1340000	-4.477066e+03	-5.443563e+02	3.211012e+00	1.737728e+01	2.325581e-02	1.754346e+00	1.619141e-02	9.818931e-01	1.297713e-02	6.332152e-04	2.069718e+00	1.973365e-02
1360000	-4.462903e+03	-4.981546e+02	2.919841e+00	1.555649e+01	3.488372e-02	2.500777e+00	2.857651e-02	9.590680e-01	2.233187e-02	5.362596e-04	1.567825e+00	1.809815e-02
1380000	-4.482251e+03	-5.297713e+02	2.992742e+00	1.548462e+01	3.488372e-02	1.708735e+00	1.950635e-02	9.845249e-01	6.821435e-03	7.568155e-04	1.582404e+00	1.877824e-02
1400000	-4.473471e+03	-5.709195e+02	3.047118e+00	1.552609e+01	3.488372e-02	2.356737e+00	1.552475e-02	9.918580e-01	2.741085e-03	7.963522e-04	1.517940e+00	1.917336e-02
1420000	-4.489615e+03	-5.113041e+02	3.175044e+00	1.633507e+01	3.488372e-02	1.788260e+00	1.394942e-02	9.907718e-01	4.185961e-03	5.410956e-04	1.708577e+00	2.003038e-02
1440000	-4.482831e+03	-5.187683e+02	3.086064e+00	1.623202e+01	3.488372e-02	2.221852e+00	1.329314e-02	9.929410e-01	3.319995e-03	8.825548e-04	1.899240e+00	1.954657e-02
1460000	-4.492447e+03	-5.217474e+02	3.102593e+00	1.759719e+01	2.325581e-02	2.000570e+00	1.477686e-02	9.917918e-01	2.675581e-03	1.025093e-03	2.148577e+00	1.939842e-02
1480000	-4.472108e+03	-4.640975e+02	2.981168e+00	1.587466e+01	2.325581e-02	2.163236e+00	1.317343e-02	9.911309e-01	4.733776e-03	4.555097e-04	2.430230e+00	1.868234e-02
1500000	-4.455325e+03	-4.895519e+02	3.228520e+00	1.777006e+01	1.162791e-02	1.797323e+00	6.595580e-03	9.944939e-01	5.999154e-03	7.017134e-04	2.171205e+00	2.045762e-02
1520000	-4.483212e+03	-5.039319e+02	3.298417e+00	1.772083e+01	3.488372e-02	2.278345e+00	1.936912e-02	9.886816e-01	4.139540e-03	7.337938e-04	2.469808e+00	2.123372e-02
1540000	-4.483721e+03	-4.542135e+02	2.749732e+00	1.557357e+01	4.651163e-02	2.362802e+00	2.257628e-02	9.697437e-01	1.661347e-02	3.725813e-04	2.355275e+00	1.759086e-02
1560000	-4.453797e+03	-4.432287e+02	3.170250e+00	1.624947e+01	2.325581e-02	2.198049e+00	4.181263e-02	9.659029e-01	8.510613e-03	3.170157e-04	2.217672e+00	2.028147e-02
1580000	-4.475871e+03	-4.503297e+02	3.023917e+00	1.502640e+01	0.000000e+00	2.221442e+00	1.709596e-02	9.871356e-01	6.915150e-03	3.990612e-04	1.847944e+00	1.917942e-02
1600000	-4.478628e+03	-4.022442e+02	3.535113e+00	1.764687e+01	0.000000e+00	2.420357e+00	1.536307e-02	9.832870e-01	1.405261e-02	2.711520e-04	3.020803e+00	2.253585e-02
1620000	-4.461471e+03	-4.839727e+02	3.080819e+00	1.550117e+01	5.813953e-02	1.764250e+00	1.326362e-02	9.818270e-01	1.585581e-02	4.584591e-04	1.997413e+00	1.956430e-02
1640000	-4.485682e+03	-4.429614e+02	3.199228e+00	1.701753e+01	2.325581e-02	1.927526e+00	1.716093e-02	9.894210e-01	3.974700e-03	3.250070e-04	2.449183e+00	2.027459e-02
1660000	-4.479633e+03	-4.254240e+02	3.067473e+00	1.732710e+01	4.651163e-02	1.820181e+00	9.484734e-03	9.907938e-01	1.055503e-02	2.768276e-04	2.028252e+00	1.933883e-02
1680000	-4.475257e+03	-5.073137e+02	3.107460e+00	1.828016e+01	3.488372e-02	2.093656e+00	1.085273e-02	9.925885e-01	3.375779e-03	4.686957e-04	2.498642e+00	1.946489e-02
1700000	-4.456974e+03	-4.782575e+02	2.920121e+00	1.584313e+01	1.162791e-02	2.453819e+00	1.202052e-02	9.931851e-01	3.361471e-03	5.643608e-04	2.238073e+00	1.816734e-02
1720000	-4.460875e+03	-4.576568e+02	2.983289e+00	1.660656e+01	1.162791e-02	2.225173e+00	2.048044e-02	9.917376e-01	1.941528e-03	5.439908e-04	2.107634e+00	1.859111e-02
1740000	-4.460923e+03	-4.537672e+02	3.565335e+00	1.770080e+01	2.325581e-02	1.702404e+00	1.477671e-02	9.955600e-01	1.335538e-03	5.197058e-04	2.453485e+00	2.234130e-02
1760000	-4.468633e+03	-4.324126e+02	3.615586e+00	1.744655e+01	2.325581e-02	1.966963e+00	2.481920e-02	9.939994e-01	6.945340e-04	3.648940e-04	2.446240e+00	2.271500e-02
1780000	-4.456888e+03	-4.516264e+02	3.714032e+00	1.785952e+01	1.162791e-02	2.175647e+00	2.446036e-02	9.946381e-01	7.466857e-04	3.172718e-04	1.979819e+00	2.366184e-02
1800000	-4.468215e+03	-3.923902e+02	3.168168e+00	1.602505e+01	1.162791e-02	1.984187e+00	1.950397e-02	9.942143e-01	8.198800e-04	1.850772e-04	1.831765e+00	2.002558e-02
1820000	-4.454285e+03	-4.192025e+02	3.046445e+00	1.491240e+01	0.000000e+00	2.704229e+00	2.587534e-02	9.936687e-01	6.941582e-04	1.753073e-04	1.581214e+00	1.936661e-02
1840000	-4.455605e+03	-3.931701e+02	3.356690e+00	1.612271e+01	0.000000e+00	1.848120e+00	3.084344e-02	9.932504e-01	6.122170e-04	1.599800e-04	1.372956e+00	2.124783e-02
1860000	-4.454758e+03	-3.746540e+02	3.358095e+00	1.594411e+01	0.000000e+00	1.838922e+00	1.843367e-02	9.959639e-01	5.638531e-04	1.459320e-04	1.641830e+00	2.138365e-02
1880000	-4.457108e+03	-2.988056e+02	3.197998e+00	1.537328e+01	0.000000e+00	2.043927e+00	8.267053e-03	9.962159e-01	3.051235e-03	9.468919e-05	2.129542e+00	2.043749e-02
1900000	-4.447894e+03	-3.266827e+02	3.531249e+00	1.537263e+01	2.325581e-02	2.679502e+00	1.464558e-02	9.965576e-01	9.009178e-04	6.420468e-05	1.685010e+00	2.207832e-02
1920000	-4.452509e+03	-2.664263e+02	3.886566e+00	1.641800e+01	1.162791e-02	2.076038e+00	1.216511e-02	9.971358e-01	9.676502e-04	6.686793e-05	1.820727e+00	2.424144e-02
1940000	-4.459512e+03	-2.735900e+02	3.225042e+00	1.576276e+01	1.162791e-02	2.126908e+00	1.482087e-02	9.966400e-01	5.764394e-04	5.821800e-05	1.778269e+00	2.031598e-02
1960000	-4.444430e+03	-3.006187e+02	2.999074e+00	1.448182e+01	0.000000e+00	2.250416e+00	2.269541e-02	9.942710e-01	6.913669e-04	7.102482e-05	2.027343e+00	1.900177e-02
1980000	-4.466433e+03	-3.338187e+02	2.826327e+00	1.404141e+01	1.162791e-02	2.075184e+00	2.439675e-02	9.944220e-01	7.066030e-04	5.525193e-05	1.654981e+00	1.788892e-02
2000000	-4.472657e+03	-2.818229e+02	3.251554e+00	1.605910e+01	1.162791e-02	2.504468e+00	1.961564e-02	9.937131e-01	1.452092e-03	4.681981e-05	1.344164e+00	2.063819e-02
2020000	-4.447687e+03	-2.693330e+02	2.948149e+00	1.482007e+01	0.000000e+00	1.697257e+00	1.633916e-02	9.958539e-01	9.725941e-04	3.550450e-05	1.665136e+00	1.840987e-02
2040000	-4.473190e+03	-2.660859e+02	3.146552e+00	1.637729e+01	1.162791e-02	2.105937e+00	1.311451e-02	9.953215e-01	1.069178e-03	3.688698e-05	1.738429e+00	1.959762e-02
2060000	-4.476220e+03	-3.462822e+02	3.352224e+00	1.740864e+01	0.000000e+00	1.943456e+00	3.013453e-02	9.923570e-01	6.641998e-04	9.243815e-05	1.269701e+00	2.095695e-02
2080000	-4.485028e+03	-3.371381e+02	3.637335e+00	1.791295e+01	0.000000e+00	2.027432e+00	1.356634e-02	9.934232e-01	2.859954e-03	1.012878e-04	1.449731e+00	2.284839e-02
2100000	-4.472976e+03	-3.619752e+02	3.173171e+00	1.555006e+01	3.488372e-02	2.300578e+00	1.144128e-02	9.905813e-01	8.774750e-03	8.596895e-05	1.408740e+00	1.997533e-02
2120000	-4.483507e+03	-3.061090e+02	3.365442e+00	1.776113e+01	1.162791e-02	1.554506e+00	1.518467e-02	9.925502e-01	2.580720e-03	5.578156e-05	2.121764e+00	2.124634e-02
2140000	-4.486332e+03	-3.381345e+02	2.901557e+00	1.628064e+01	0.000000e+00	2.374061e+00	2.184814e-02	9.921610e-01	1.150393e-03	7.202712e-05	1.855619e+00	1.830816e-02
2160000	-4.469055e+03	-2.855710e+02	3.187489e+00	1.475456e+01	0.000000e+00	1.954658e+00	3.388426e-02	9.910367e-01	1.017806e-03	5.488064e-05	1.593585e+00	2.004977e-02
2180000	-4.455336e+03	-2.933251e+02	3.517299e+00	1.633577e+01	3.488372e-02	1.583497e+00	2.933118e-02	9.785215e-01	6.628257e-03	1.142487e-04	2.619464e+00	2.209173e-02
2200000	-4.477558e+03	-2.940649e+02	3.762464e+00	1.872521e+01	0.000000e+00	1.791183e+00	4.590588e-02	9.849490e-01	1.396720e-03	9.912565e-05	2.333252e+00	2.362973e-02
2220000	-4.460893e+03	-3.154624e+02	2.885067e+00	1.514818e+01	0.000000e+00	2.062504e+00	1.996719e-02	9.814655e-01	8.923861e-03	9.116732e-05	2.072705e+00	1.817927e-02
2240000	-4.473284e+03	-2.894179e+02	3.246423e+00	1.698863e+01	0.000000e+00	2.104481e+00	2.753948e-02	9.852333e-01	3.242094e-03	6.927450e-05	2.131076e+00	2.044567e-02
2260000	-4.479383e+03	-3.029660e+02	2.965188e+00	1.606245e+01	0.000000e+00	2.243242e+00	2.408094e-02	9.892985e-01	2.033876e-03	9.923159e-05	2.624629e+00	1.846976e-02
2280000	-4.455517e+03	-2.856275e+02	3.261124e+00	1.747194e+01	0.000000e+00	1.835551e+00	1.676420e-02	9.821394e-01	1.042470e-02	9.513884e-05	2.428145e+00	2.016410e-02
2300000	-4.442193e+03	-2.729079e+02	3.529969e+00	1.934980e+01	1.162791e-02	1.940134e+00	2.008000e-02	9.897689e-01	2.647362e-03	6.896582e-05	3.231245e+00	2.186364e-02
2320000	-4.460455e+03	-2.923948e+02	2.967037e+00	1.539789e+01	0.000000e+00	2.001052e+00	2.488422e-02	9.903840e-01	1.720957e-03	8.237001e-05	2.313475e+00	1.822096e-02
2340000	-4.467367e+03	-3.484632e+02	3.137866e+00	1.620087e+01	0.000000e+00	2.026781e+00	1.571281e-02	9.922765e-01	3.077260e-03	8.114846e-05	1.312202e+00	1.938442e-02
2360000	-4.471564e+03	-3.541678e+02	3.360720e+00	1.675896e+01	0.000000e+00	2.321965e+00	1.983828e-02	9.814288e-01	1.001787e-02	9.344608e-05	1.843410e+00	2.129048e-02
2380000	-4.469080e+03	-2.635591e+02	3.500636e+00	1.714912e+01	1.162791e-02	2.003795e+00	2.184884e-02	9.856890e-01	5.398296e-03	5.448482e-05	2.292302e+00	2.211303e-02
2400000	-4.492805e+03	-3.045412e+02	2.999610e+00	1.681219e+01	1.162791e-02	2.333593e+00	3.459121e-02	9.821531e-01	2.442221e-03	5.034272e-05	1.794003e+00	1.890565e-02
2420000	-4.471834e+03	-3.173421e+02	2.595568e+00	1.532563e+01	0.000000e+00	1.799445e+00	1.630193e-02	9.795077e-01	1.362952e-02	5.439456e-05	1.451892e+00	1.622275e-02
2440000	-4.462493e+03	-4.219246e+02	2.435192e+00	1.436029e+01	1.162791e-02	2.704023e+00	2.510961e-02	9.834508e-01	4.704578e-03	9.146009e-05	1.513442e+00	1.522141e-02
2460000	-4.476630e+03	-3.048264e+02	3.103366e+00	1.694417e+01	0.000000e+00	2.126580e+00	1.458195e-02	9.912526e-01	4.401802e-03	5.994893e-05	2.173866e+00	1.966435e-02
2480000	-4.448467e+03	-2.910405e+02	3.142073e+00	1.632209e+01	0.000000e+00	2.353728e+00	2.505571e-02	9.918385e-01	1.270338e-03	6.302494e-05	2.911524e+00	1.982939e-02
2500000	-4.470898e+03	-3.017416e+02	3.397130e+00	1.730632e+01	0.000000e+00	1.981605e+00	3.237931e-02	9.897831e-01	1.083759e-03	9.988073e-05	2.399675e+00	2.152280e-02
2520000	-4.467265e+03	-3.344408e+02	3.260090e+00	1.872294e+01	1.162791e-02	2.224164e+00	2.906109e-02	9.900910e-01	1.220107e-03	8.168801e-05	2.086213e+00	2.058074e-02
2540000	-4.480525e+03	-3.784933e+02	3.064778e+00	1.687579e+01	0.000000e+00	1.694418e+00	2.746040e-02	9.881232e-01	1.667493e-03	1.550413e-04	1.956886e+00	1.936069e-02
2560000	-4.473692e+03	-3.894156e+02	3.560815e+00	1.793480e+01	1.162791e-02	2.191207e+00	3.299665e-02	9.832389e-01	3.243543e-03	1.554397e-04	1.874014e+00	2.253398e-02
2580000	-4.460865e+03	-4.187252e+02	3.022422e+00	1.539877e+01	2.325581e-02	2.687982e+00	1.579269e-02	9.879857e-01	6.480366e-03	1.900440e-04	1.565614e+00	1.911306e-02
2600000	-4.470604e+03	-4.065256e+02	3.264569e+00	1.781018e+01	0.000000e+00	2.094718e+00	2.789202e-02	9.787115e-01	6.423520e-03	1.473660e-04	1.549089e+00	2.066916e-02
2620000	-4.471071e+03	-3.415457e+02	3.447762e+00	1.768096e+01	1.162791e-02	1.818472e+00	4.687587e-02	9.708963e-01	3.252023e-03	1.179363e-04	2.273624e+00	2.164454e-02
2640000	-4.437990e+03	-3.289824e+02	3.105757e+00	1.661127e+01	0.000000e+00	1.642224e+00	1.825808e-02	9.912021e-01	1.566899e-03	9.256421e-05	2.125318e+00	1.926934e-02
2660000	-4.479205e+03	-3.939318e+02	2.943458e+00	1.516250e+01	2.325581e-02	2.260305e+00	2.689046e-02	9.886761e-01	1.588500e-03	1.360391e-04	1.511837e+00	1.809427e-02
2680000	-4.455656e+03	-3.972555e+02	3.437296e+00	1.976089e+01	1.162791e-02	1.707235e+00	1.533952e-02	9.850217e-01	6.628802e-03	1.969281e-04	2.256613e+00	2.115343e-02
2700000	-4.471247e+03	-4.571463e+02	3.094744e+00	1.678939e+01	2.325581e-02	2.151930e+00	1.913586e-02	9.908553e-01	2.326477e-03	2.487482e-04	1.422840e+00	1.889022e-02
2720000	-4.467058e+03	-4.005926e+02	3.033848e+00	1.597318e+01	1.162791e-02	1.852133e+00	1.436497e-02	9.874399e-01	6.347944e-03	1.217145e-04	1.611851e+00	1.845805e-02
2740000	-4.443715e+03	-4.060998e+02	3.050451e+00	1.775152e+01	1.162791e-02	1.859188e+00	2.786638e-02	9.692310e-01	9.818127e-03	1.979951e-04	2.785055e+00	1.841624e-02
2760000	-4.440929e+03	-4.711725e+02	2.587270e+00	1.631736e+01	4.651163e-02	2.384944e+00	1.879252e-02	9.819979e-01	6.613062e-03	2.945266e-04	2.397129e+00	1.571041e-02
2780000	-4.455785e+03	-4.755034e+02	2.699954e+00	1.667890e+01	1.162791e-02	2.128218e+00	1.980684e-02	9.880946e-01	2.241107e-03	2.460125e-04	1.568302e+00	1.625761e-02
2800000	-4.450341e+03	-4.302315e+02	3.074880e+00	1.710811e+01	4.651163e-02	1.660827e+00	6.441558e-03	9.930952e-01	1.001331e-02	2.848139e-04	2.191605e+00	1.865883e-02
2820000	-4.447191e+03	-4.710610e+02	2.988657e+00	1.613548e+01	4.651163e-02	1.834166e+00	9.148135e-03	9.877824e-01	1.683762e-02	4.186973e-04	1.986537e+00	1.813197e-02
2840000	-4.460479e+03	-5.196264e+02	3.437664e+00	1.875974e+01	4.651163e-02	1.683853e+00	1.540498e-02	9.815147e-01	1.312493e-02	6.597794e-04	1.912364e+00	2.095787e-02
2860000	-4.451210e+03	-4.677479e+02	3.264093e+00	1.711708e+01	4.651163e-02	1.730617e+00	1.689766e-02	9.856811e-01	7.679497e-03	3.683686e-04	2.456727e+00	1.992073e-02
2880000	-4.435950e+03	-5.078658e+02	2.904256e+00	1.537325e+01	3.488372e-02	2.051664e+00	3.317053e-02	9.694032e-01	8.787362e-03	3.683602e-04	2.686789e+00	1.787806e-02
2900000	-4.437818e+03	-4.544412e+02	3.100200e+00	1.572758e+01	1.162791e-02	1.886027e+00	2.665510e-02	9.826981e-01	4.884498e-03	2.982489e-04	2.006262e+00	1.907309e-02
2920000	-4.437485e+03	-4.272676e+02	3.099002e+00	1.679675e+01	5.813953e-02	2.151208e+00	1.538942e-02	9.725623e-01	2.743184e-02	2.663921e-04	2.180075e+00	1.896224e-02
2940000	-4.479193e+03	-4.346875e+02	2.878313e+00	1.470740e+01	2.325581e-02	1.725621e+00	2.499260e-02	9.784042e-01	6.141092e-03	3.243431e-04	2.375013e+00	1.753711e-02
2960000	-4.477115e+03	-4.893684e+02	3.190020e+00	1.668793e+01	1.162791e-02	2.131909e+00	2.916828e-02	9.822625e-01	4.192629e-03	5.351642e-04	2.075721e+00	1.942216e-02
2980000	-4.455497e+03	-4.839926e+02	3.375506e+00	1.605496e+01	1.162791e-02	1.842137e+00	2.696335e-02	9.785770e-01	7.309411e-03	4.672736e-04	1.805286e+00	2.054579e-02
3000000	-4.463552e+03	-5.016153e+02	3.312785e+00	1.620779e+01	8.139535e-02	1.959629e+00	2.393834e-02	9.815207e-01	6.167630e-03	6.059519e-04	1.830085e+00	2.052804e-02
3020000	-4.459795e+03	-5.417974e+02	3.063802e+00	1.546440e+01	6.976744e-02	2.015182e+00	2.462039e-02	9.877148e-01	3.225306e-03	9.799794e-04	2.412127e+00	1.937827e-02
3040000	-4.459292e+03	-4.675526e+02	3.808796e+00	1.807293e+01	2.325581e-02	1.795817e+00	1.996407e-02	9.812472e-01	1.069573e-02	4.133601e-04	2.131591e+00	2.400044e-02
3060000	-4.456647e+03	-4.066446e+02	3.817365e+00	1.905515e+01	1.162791e-02	1.815220e+00	3.787061e-02	9.796058e-01	2.924038e-03	2.972332e-04	1.779907e+00	2.411848e-02
3080000	-4.467572e+03	-4.338242e+02	4.339930e+00	2.047104e+01	5.813953e-02	1.589127e+00	2.404708e-02	9.842103e-01	4.572349e-03	2.986451e-04	1.849897e+00	2.720849e-02
3100000	-4.467167e+03	-4.428804e+02	2.997320e+00	1.533768e+01	1.162791e-02	2.290976e+00	1.404397e-02	9.900383e-01	4.296717e-03	3.436879e-04	1.866245e+00	1.870216e-02
3120000	-4.475572e+03	-4.365243e+02	3.392832e+00	1.702055e+01	2.325581e-02	1.891975e+00	1.953348e-02	9.884639e-01	4.451954e-03	3.163832e-04	1.711474e+00	2.141892e-02
3140000	-4.469272e+03	-4.339690e+02	3.652306e+00	1.810517e+01	2.325581e-02	2.304384e+00	1.859352e-02	9.889773e-01	3.326848e-03	2.475194e-04	1.143664e+00	2.309728e-02
3160000	-4.486839e+03	-3.849557e+02	3.465473e+00	1.651407e+01	0.000000e+00	1.689280e+00	2.809877e-02	9.775294e-01	6.944205e-03	2.060512e-04	1.519621e+00	2.186250e-02
3180000	-4.465035e+03	-3.883086e+02	3.789805e+00	1.852287e+01	1.162791e-02	2.219680e+00	2.958463e-02	9.839896e-01	2.893669e-03	2.197716e-04	1.216117e+00	2.390753e-02
3200000	-4.477908e+03	-4.081454e+02	3.579214e+00	1.689136e+01	2.325581e-02	2.423165e+00	4.084185e-02	9.739419e-01	4.730927e-03	2.268951e-04	1.230061e+00	2.249643e-02
3220000	-4.462825e+03	-4.545019e+02	3.816538e+00	1.831337e+01	5.813953e-02	1.944710e+00	2.423262e-02	9.823811e-01	7.790937e-03	3.043034e-04	1.735074e+00	2.388116e-02
3240000	-4.466234e+03	-4.098433e+02	3.521598e+00	1.704854e+01	1.162791e-02	1.917808e+00	7.747176e-03	9.940707e-01	8.121700e-03	3.344914e-04	1.828085e+00	2.248704e-02
3260000	-4.453533e+03	-4.179496e+02	3.241936e+00	1.613464e+01	1.162791e-02	2.317599e+00	8.233428e-03	9.962947e-01	2.292023e-03	2.259401e-04	1.635303e+00	2.051848e-02
3280000	-4.475398e+03	-4.331347e+02	3.516905e+00	1.707862e+01	3.488372e-02	2.707002e+00	8.865845e-03	9.945941e-01	5.481269e-03	3.296372e-04	2.763390e+00	2.222104e-02
3300000	-4.455535e+03	-3.437110e+02	4.189109e+00	1.927363e+01	0.000000e+00	1.953402e+00	9.051158e-03	9.961640e-01	2.255491e-03	2.364664e-04	1.988293e+00	2.648652e-02
3320000	-4.438390e+03	-3.946997e+02	3.550120e+00	1.862208e+01	4.651163e-02	1.716223e+00	1.263964e-02	9.873334e-01	8.657883e-03	1.950613e-04	2.092420e+00	2.241370e-02
3340000	-4.463137e+03	-4.635556e+02	3.583850e+00	1.911409e+01	2.325581e-02	1.769854e+00	1.496336e-02	9.877251e-01	6.108520e-03	3.998827e-04	1.975847e+00	2.253393e-02
3360000	-4.468615e+03	-4.251124e+02	2.807841e+00	1.444140e+01	1.162791e-02	1.844499e+00	2.378148e-02	9.849626e-01	4.955146e-03	2.367302e-04	1.873189e+00	1.772847e-02
3380000	-4.440445e+03	-4.179228e+02	3.553994e+00	1.873575e+01	1.162791e-02	2.144962e+00	2.102032e-02	9.848473e-01	5.812764e-03	3.170819e-04	2.207558e+00	2.254567e-02
3400000	-4.469184e+03	-4.780074e+02	3.224785e+00	1.552731e+01	0.000000e+00	2.431058e+00	1.276223e-02	9.863820e-01	1.964532e-02	5.668371e-04	1.971264e+00	2.046145e-02
3420000	-4.474773e+03	-4.525995e+02	3.422064e+00	1.654254e+01	3.488372e-02	1.968539e+00	3.207436e-02	9.765955e-01	7.422341e-03	3.850154e-04	1.666519e+00	2.158069e-02
3440000	-4.466875e+03	-4.586506e+02	3.701271e+00	1.713304e+01	6.976744e-02	2.298502e+00	1.321614e-02	9.751169e-01	3.305338e-02	4.058537e-04	1.926048e+00	2.349331e-02
3460000	-4.466073e+03	-4.834346e+02	3.767424e+00	1.739525e+01	2.325581e-02	2.592088e+00	1.962698e-02	9.890041e-01	3.983724e-03	4.870450e-04	1.770661e+00	2.356108e-02
3480000	-4.475112e+03	-4.895326e+02	3.222240e+00	1.662837e+01	1.162791e-02	2.026701e+00	2.118107e-02	9.761247e-01	1.464455e-02	5.750964e-04	1.593755e+00	2.017729e-02
3500000	-4.442750e+03	-4.646217e+02	3.529982e+00	1.747613e+01	4.651163e-02	1.837527e+00	3.240630e-02	9.823133e-01	3.401308e-03	4.799804e-04	1.949097e+00	2.190982e-02
3520000	-4.448436e+03	-4.978669e+02	3.069752e+00	1.564058e+01	3.488372e-02	2.162439e+00	2.272480e-02	9.728593e-01	1.452973e-02	3.865265e-04	1.725885e+00	1.904390e-02
3540000	-4.462497e+03	-4.344859e+02	3.092996e+00	1.537532e+01	2.325581e-02	1.775721e+00	1.946918e-02	9.712227e-01	1.903923e-02	2.432350e-04	2.214521e+00	1.924312e-02
3560000	-4.469153e+03	-4.705313e+02	3.081336e+00	1.483240e+01	2.325581e-02	2.527935e+00	3.052514e-02	9.802918e-01	4.785984e-03	3.752106e-04	1.807431e+00	1.912401e-02
3580000	-4.460157e+03	-4.499797e+02	3.285085e+00	1.577133e+01	2.325581e-02	2.232681e+00	2.200495e-02	9.754495e-01	1.639494e-02	2.688871e-04	1.480342e+00	2.053103e-02
3600000	-4.467133e+03	-4.176143e+02	3.373909e+00	1.732368e+01	0.000000e+00	2.306699e+00	6.002248e-03	9.959749e-01	3.622018e-03	2.857327e-04	1.680777e+00	2.103545e-02
3620000	-4.464205e+03	-4.178221e+02	3.176818e+00	1.631668e+01	0.000000e+00	1.874096e+00	2.979201e-02	9.875449e-01	2.364308e-03	2.887692e-04	1.913633e+00	1.986944e-02
3640000	-4.471989e+03	-3.864620e+02	3.371560e+00	1.787627e+01	1.162791e-02	1.771852e+00	2.112570e-02	9.803161e-01	8.676720e-03	1.338964e-04	1.277866e+00	2.101457e-02
3660000	-4.463372e+03	-3.548482e+02	3.287619e+00	1.764115e+01	1.162791e-02	2.492392e+00	2.087669e-02	9.925171e-01	1.185571e-03	8.864618e-05	1.274805e+00	2.038070e-02
3680000	-4.448122e+03	-3.152871e+02	3.597476e+00	1.774313e+01	0.000000e+00	2.103531e+00	2.128733e-02	9.929503e-01	1.028706e-03	9.088540e-05	1.786394e+00	2.237650e-02
3700000	-4.457443e+03	-3.070409e+02	3.570324e+00	1.822258e+01	0.000000e+00	2.128154e+00	2.141119e-02	9.927127e-01	1.035189e-03	6.625777e-05	1.730252e+00	2.198276e-02
3720000	-4.498972e+03	-3.112062e+02	3.431467e+00	1.685250e+01	0.000000e+00	1.978411e+00	3.236400e-02	9.889959e-01	1.072200e-03	5.705138e-05	1.162542e+00	2.114378e-02
3740000	-4.499920e+03	-2.685852e+02	3.019236e+00	1.527465e+01	1.162791e-02	2.439334e+00	1.156770e-02	9.901988e-01	7.908322e-03	2.543054e-05	1.623881e+00	1.873583e-02
3760000	-4.467268e+03	-2.563991e+02	2.841308e+00	1.416258e+01	1.162791e-02	2.158392e+00	9.822544e-03	9.952911e-01	3.535366e-03	2.949324e-05	1.417761e+00	1.768581e-02
3780000	-4.481685e+03	-2.369814e+02	3.299943e+00	1.690834e+01	0.000000e+00	1.462175e+00	2.535460e-02	9.919820e-01	9.686445e-04	2.483191e-05	1.719578e+00	2.045907e-02
3800000	-4.472014e+03	-2.189042e+02	3.103246e+00	1.651413e+01	1.162791e-02	1.936990e+00	1.554344e-02	9.940470e-01	1.894576e-03	1.885124e-05	1.923969e+00	1.926990e-02
3820000	-4.477862e+03	-1.832771e+02	3.501476e+00	1.684172e+01	0.000000e+00	2.380531e+00	2.101508e-02	9.924455e-01	1.814705e-03	1.585740e-05	1.778851e+00	2.182100e-02
3840000	-4.467849e+03	-2.048541e+02	3.146714e+00	1.640906e+01	1.162791e-02	2.047941e+00	1.653304e-02	9.879247e-01	4.456514e-03	1.847900e-05	1.862736e+00	1.959925e-02
3860000	-4.464904e+03	-1.590348e+02	3.145752e+00	1.703257e+01	1.162791e-02	1.815995e+00	1.733697e-02	9.879125e-01	3.916869e-03	1.020436e-05	1.961670e+00	1.962965e-02
3880000	-4.477297e+03	-1.071552e+02	3.132812e+00	1.673713e+01	0.000000e+00	2.308574e+00	9.880966e-03	9.912228e-01	7.888333e-03	6.695354e-06	1.937432e+00	1.929319e-02
3900000	-4.462868e+03	-1.281463e+02	3.443891e+00	1.809029e+01	2.325581e-02	1.920524e+00	6.288651e-03	9.958639e-01	3.739972e-03	9.103517e-06	1.702439e+00	2.136164e-02
3920000	-4.473833e+03	-1.142751e+02	3.102251e+00	1.844078e+01	0.000000e+00	1.664587e+00	1.315778e-02	9.918657e-01	3.157640e-03	9.167268e-06	1.683966e+00	1.917634e-02
3940000	-4.454851e+03	-1.455384e+02	3.016377e+00	1.653786e+01	0.000000e+00	2.550040e+00	8.342212e-03	9.931707e-01	8.168151e-03	8.485009e-06	2.100221e+00	1.883665e-02
3960000	-4.464108e+03	-1.258289e+02	3.180722e+00	1.635422e+01	0.000000e+00	1.982396e+00	1.483825e-02	9.911828e-01	3.240243e-03	8.609145e-06	1.692663e+00	1.985121e-02
3980000	-4.455173e+03	-1.368819e+02	3.298360e+00	1.651370e+01	0.000000e+00	2.053993e+00	1.067946e-02	9.933225e-01	4.296684e-03	7.761773e-06	1.614404e+00	2.069848e-02
4000000	-4.474228e+03	-1.395558e+02	3.661673e+00	1.882493e+01	0.000000e+00	1.632832e+00	2.311030e-02	9.850684e-01	4.842698e-03	9.018425e-06	1.481889e+00	2.270834e-02
4020000	-4.457066e+03	-1.971851e+02	3.351675e+00	1.731235e+01	0.000000e+00	1.723789e+00	1.592774e-02	9.894332e-01	6.571699e-03	1.105280e-05	1.617683e+00	2.092984e-02
4040000	-4.480781e+03	-1.579621e+02	2.692998e+00	1.413994e+01	0.000000e+00	2.305116e+00	4.866421e-02	9.661028e-01	4.939363e-03	1.299978e-05	1.904137e+00	1.681156e-02
4060000	-4.451420e+03	-1.977123e+02	2.782355e+00	1.463904e+01	0.000000e+00	2.240513e+00	1.325426e-02	9.920580e-01	3.805751e-03	1.567326e-05	1.627487e+00	1.737117e-02
4080000	-4.457631e+03	-1.280182e+02	3.248419e+00	1.741071e+01	0.000000e+00	2.405584e+00	1.924513e-02	9.895615e-01	2.778902e-03	1.129627e-05	2.105192e+00	2.024490e-02
4100000	-4.451070e+03	-1.917275e+02	3.185023e+00	1.736178e+01	0.000000e+00	2.631061e+00	1.610231e-02	9.907136e-01	2.776640e-03	1.233975e-05	1.798869e+00	1.956556e-02
4120000	-4.466635e+03	-2.193314e+02	3.355544e+00	1.784563e+01	1.162791e-02	1.588261e+00	8.919778e-03	9.926982e-01	6.158382e-03	2.266378e-05	1.458916e+00	2.080944e-02
4140000	-4.464879e+03	-2.301289e+02	3.453916e+00	1.814789e+01	1.162791e-02	1.972041e+00	1.241932e-02	9.853483e-01	1.332912e-02	2.635590e-05	1.964841e+00	2.108169e-02
4160000	-4.465923e+03	-2.211163e+02	2.888952e+00	1.476108e+01	1.162791e-02	1.868060e+00	2.763654e-02	9.860174e-01	3.186171e-03	4.201357e-05	2.405436e+00	1.761060e-02
4180000	-4.459611e+03	-2.712423e+02	2.782794e+00	1.533460e+01	0.000000e+00	1.828292e+00	2.320132e-02	9.841642e-01	5.371728e-03	2.343607e-05	1.826464e+00	1.699473e-02
4200000	-4.459038e+03	-2.415140e+02	2.693769e+00	1.589574e+01	1.162791e-02	1.995875e+00	2.283668e-02	9.741685e-01	9.561581e-03	2.544557e-05	2.165387e+00	1.647589e-02
4220000	-4.450254e+03	-2.119883e+02	2.760791e+00	1.573472e+01	0.000000e+00	2.607913e+00	3.772590e-02	9.817420e-01	2.189369e-03	2.001066e-05	1.997434e+00	1.689856e-02
4240000	-4.470059e+03	-1.800105e+02	3.189055e+00	1.713943e+01	1.162791e-02	2.293321e+00	2.263180e-02	9.893669e-01	1.794139e-03	1.141405e-05	1.680939e+00	1.950620e-02
4260000	-4.446169e+03	-1.656379e+02	3.126975e+00	1.807895e+01	1.162791e-02	2.098030e+00	2.532110e-02	9.792015e-01	4.873685e-03	1.223550e-05	2.438628e+00	1.891060e-02
4280000	-4.456802e+03	-1.378966e+02	3.085477e+00	1.736595e+01	0.000000e+00	2.341564e+00	4.309127e-02	9.599603e-01	7.377548e-03	9.015060e-06	1.591451e+00	1.863548e-02
4300000	-4.455026e+03	-1.333340e+02	3.291507e+00	1.785853e+01	0.000000e+00	1.774099e+00	3.016174e-02	9.781858e-01	5.345383e-03	6.335315e-06	1.751583e+00	1.982570e-02
4320000	-4.460415e+03	-1.140913e+02	3.409077e+00	1.758545e+01	0.000000e+00	1.518903e+00	2.094726e-02	9.809963e-01	9.167618e-03	8.221598e-06	2.246911e+00	2.124758e-02
4340000	-4.449939e+03	-1.067057e+02	3.437629e+00	1.719208e+01	0.000000e+00	1.840637e+00	2.977720e-02	9.729475e-01	9.540454e-03	6.494938e-06	2.434715e+00	2.101204e-02
4360000	-4.473237e+03	-1.313183e+02	3.009289e+00	1.485661e+01	0.000000e+00	1.565606e+00	1.690966e-02	9.926504e-01	3.114418e-03	6.259653e-06	1.709800e+00	1.859593e-02
4380000	-4.456095e+03	-1.088262e+02	3.165534e+00	1.590287e+01	1.162791e-02	1.943760e+00	2.418319e-02	9.895741e-01	2.501441e-03	8.666419e-06	1.850217e+00	1.956548e-02
4400000	-4.476992e+03	-6.164152e+01	3.516886e+00	1.860709e+01	0.000000e+00	1.855237e+00	2.049178e-02	9.872501e-01	4.108014e-03	5.794280e-06	1.761331e+00	2.173202e-02
4420000	-4.458377e+03	-6.058752e+01	3.140949e+00	1.614213e+01	0.000000e+00	2.139840e+00	3.380342e-02	9.741893e-01	6.539839e-03	5.816704e-06	2.017599e+00	1.942058e-02
4440000	-4.458617e+03	-1.261266e+02	3.237784e+00	1.730061e+01	0.000000e+00	1.835941e+00	3.994618e-02	9.698651e-01	5.856372e-03	5.884840e-06	1.677713e+00	2.015845e-02
4460000	-4.443913e+03	-1.079187e+02	2.960134e+00	1.629866e+01	0.000000e+00	2.107541e+00	2.001576e-02	9.737839e-01	1.895828e-02	4.181517e-06	1.662289e+00	1.849131e-02
4480000	-4.481052e+03	-1.282283e+02	3.339797e+00	1.866877e+01	0.000000e+00	2.078367e+00	2.857828e-02	9.865224e-01	1.717354e-03	7.561888e-06	2.097381e+00	2.070846e-02
4500000	-4.483817e+03	-1.180337e+02	3.596439e+00	1.912157e+01	1.162791e-02	1.954198e+00	3.797478e-02	9.679665e-01	5.151558e-03	4.491547e-06	1.982111e+00	2.246502e-02
4520000	-4.472013e+03	-4.968711e+01	3.256173e+00	1.636072e+01	0.000000e+00	2.377970e+00	5.089511e-02	9.712631e-01	4.593735e-03	5.138115e-06	1.792636e+00	2.039280e-02
4540000	-4.472910e+03	-4.102652e+01	3.380998e+00	1.674839e+01	0.000000e+00	1.984872e+00	4.342320e-02	9.758636e-01	3.721992e-03	3.709067e-06	1.689911e+00	2.071386e-02
4560000	-4.472315e+03	-4.167404e+01	3.914872e+00	2.074522e+01	0.000000e+00	1.961317e+00	1.973529e-02	9.780961e-01	1.560093e-02	3.674190e-06	1.486640e+00	2.479008e-02
4580000	-4.470578e+03	-8.292510e+01	3.111455e+00	1.672361e+01	0.000000e+00	2.217339e+00	3.323761e-02	9.670490e-01	8.078530e-03	3.975104e-06	2.018932e+00	1.958276e-02
4600000	-4.458604e+03	-4.352193e+01	3.419368e+00	1.818238e+01	0.000000e+00	1.945699e+00	2.161670e-02	9.770949e-01	1.374683e-02	3.980803e-06	2.057008e+00	2.148555e-02
4620000	-4.465974e+03	-1.003762e+02	2.918534e+00	1.568850e+01	0.000000e+00	2.163359e+00	3.474414e-02	9.838463e-01	2.416891e-03	4.344987e-06	1.842151e+00	1.826872e-02
4640000	-4.476103e+03	-7.237757e+01	3.203532e+00	1.697765e+01	0.000000e+00	2.601682e+00	1.841649e-02	9.836840e-01	8.231615e-03	4.576398e-06	1.604994e+00	2.001870e-02
4660000	-4.456816e+03	-6.516046e+01	3.323337e+00	1.618672e+01	0.000000e+00	2.005932e+00	2.947443e-02	9.869882e-01	2.763517e-03	5.313590e-06	1.515126e+00	2.070206e-02
4680000	-4.454495e+03	-7.217856e+01	3.354195e+00	1.595301e+01	0.000000e+00	1.965438e+00	9.926262e-03	9.921665e-01	6.353756e-03	5.486778e-06	1.876595e+00	2.088973e-02
4700000	-4.477685e+03	-7.210671e+01	3.312302e+00	1.715824e+01	0.000000e+00	2.035689e+00	1.403547e-02	9.945235e-01	2.156668e-03	5.588830e-06	1.915960e+00	2.066200e-02
4720000	-4.479245e+03	-6.463637e+01	3.710218e+00	1.828028e+01	2.325581e-02	2.057461e+00	7.477734e-03	9.955845e-01	3.888903e-03	6.777359e-06	2.251217e+00	2.288334e-02
4740000	-4.464234e+03	-1.291553e+02	3.126448e+00	1.647808e+01	1.162791e-02	2.388663e+00	1.020787e-02	9.938443e-01	3.016599e-03	5.377648e-06	1.282821e+00	1.931636e-02
4760000	-4.452898e+03	-6.407316e+01	3.435727e+00	1.774582e+01	1.162791e-02	1.851904e+00	6.997201e-03	9.944837e-01	6.796177e-03	5.501922e-06	1.827415e+00	2.121197e-02
4780000	-4.473741e+03	-7.331577e+01	2.644548e+00	1.468713e+01	0.000000e+00	2.144811e+00	1.355727e-02	9.955992e-01	9.284720e-04	3.823719e-06	2.167517e+00	1.641387e-02
4800000	-4.486562e+03	-8.494456e+01	2.640701e+00	1.414505e+01	0.000000e+00	2.146396e+00	1.192224e-02	9.958269e-01	1.572152e-03	4.352810e-06	1.822022e+00	1.633105e-02
4820000	-4.478093e+03	-3.867260e+01	3.181341e+00	1.811503e+01	0.000000e+00	1.835518e+00	1.468431e-02	9.937008e-01	1.772761e-03	3.074914e-06	1.893297e+00	1.987768e-02
4840000	-4.483892e+03	-3.619862e+01	3.539477e+00	1.770700e+01	0.000000e+00	1.863309e+00	8.199489e-03	9.932127e-01	7.896729e-03	3.803905e-06	1.964227e+00	2.210033e-02
4860000	-4.473462e+03	-1.093814e+02	3.193434e+00	1.593499e+01	0.000000e+00	1.713554e+00	1.843110e-02	9.924060e-01	2.154911e-03	4.518514e-06	1.344765e+00	1.989941e-02
4880000	-4.468418e+03	-6.620889e+01	3.166700e+00	1.585517e+01	0.000000e+00	2.157866e+00	2.629900e-02	9.868862e-01	2.531210e-03	3.727516e-06	1.051220e+00	1.979106e-02
4900000	-4.482819e+03	-1.314918e+02	3.193336e+00	1.639788e+01	0.000000e+00	1.840268e+00	1.873207e-02	9.882977e-01	4.310428e-03	8.568818e-06	8.673575e-01	1.986499e-02
4920000	-4.483373e+03	-1.433721e+02	3.395592e+00	1.840859e+01	0.000000e+00	2.023099e+00	2.339113e-02	9.854916e-01	4.549811e-03	8.057864e-06	1.456952e+00	2.106236e-02
4940000	-4.481471e+03	-1.524083e+02	3.439057e+00	1.598549e+01	1.162791e-02	2.016578e+00	1.846204e-02	9.926326e-01	2.438602e-03	9.016072e-06	1.818776e+00	2.152447e-02
4960000	-4.475584e+03	-9.944536e+01	3.440301e+00	1.606436e+01	0.000000e+00	1.951025e+00	2.173997e-02	9.949188e-01	8.288546e-04	7.855157e-06	1.251275e+00	2.164297e-02
4980000	-4.476270e+03	-1.376400e+02	3.129858e+00	1.749892e+01	0.000000e+00	2.532661e+00	2.507950e-02	9.942354e-01	5.287478e-04	7.794087e-06	1.454791e+00	1.970498e-02
5000000	-4.468597e+03	-1.387978e+02	2.794476e+00	1.535601e+01	1.162791e-02	2.016515e+00	1.303100e-02	9.962775e-01	7.866335e-04	8.333226e-06	1.808615e+00	1.750576e-02
5020000	-4.463763e+03	-1.623399e+02	3.307700e+00	1.667901e+01	0.000000e+00	2.443012e+00	6.091568e-03	9.965897e-01	3.462419e-03	9.891528e-06	2.263816e+00	2.071132e-02
5040000	-4.447702e+03	-2.292922e+02	3.000171e+00	1.659012e+01	1.162791e-02	2.383798e+00	3.877125e-03	9.976474e-01	3.931825e-03	2.454708e-05	1.925325e+00	1.870624e-02
5060000	-4.462220e+03	-2.501520e+02	2.830451e+00	1.612902e+01	1.162791e-02	2.330979e+00	5.390511e-03	9.965657e-01	3.148067e-03	2.726043e-05	1.446797e+00	1.770706e-02
5080000	-4.481952e+03	-2.517162e+02	3.103890e+00	1.678191e+01	0.000000e+00	2.844082e+00	8.153689e-03	9.950089e-01	3.963529e-03	2.745939e-05	1.567954e+00	1.930762e-02
5100000	-4.468877e+03	-2.544838e+02	2.962417e+00	1.556448e+01	1.162791e-02	2.057474e+00	1.636708e-02	9.894654e-01	4.737602e-03	2.944520e-05	1.956103e+00	1.846901e-02
5120000	-4.464733e+03	-2.106713e+02	3.458721e+00	1.667755e+01	1.162791e-02	2.179962e+00	1.367600e-02	9.917512e-01	4.066119e-03	2.027193e-05	2.488339e+00	2.148539e-02
5140000	-4.448507e+03	-2.152727e+02	3.231717e+00	1.553043e+01	0.000000e+00	2.390263e+00	1.857660e-02	9.834271e-01	9.761454e-03	2.416107e-05	1.858307e+00	1.999712e-02
5160000	-4.455592e+03	-2.246969e+02	3.132188e+00	1.636631e+01	0.000000e+00	2.119422e+00	1.505548e-02	9.831822e-01	1.355400e-02	2.029598e-05	1.800580e+00	1.937904e-02
5180000	-4.443401e+03	-2.546572e+02	3.483277e+00	1.761237e+01	0.000000e+00	1.951277e+00	1.592373e-02	9.914678e-01	2.633982e-03	2.704744e-05	1.494341e+00	2.157109e-02
5200000	-4.464351e+03	-2.636937e+02	2.802437e+00	1.514478e+01	1.162791e-02	1.950636e+00	1.626522e-02	9.861453e-01	5.830098e-03	3.749805e-05	1.606570e+00	1.724962e-02
5220000	-4.459590e+03	-2.245464e+02	3.386811e+00	1.699687e+01	0.000000e+00	2.058195e+00	3.072859e-02	9.852615e-01	3.106787e-03	1.992034e-05	1.502979e+00	2.085314e-02
5240000	-4.462235e+03	-1.799758e+02	3.259533e+00	1.729092e+01	0.000000e+00	2.124441e+00	1.612215e-02	9.927379e-01	2.366558e-03	1.634471e-05	2.050119e+00	2.007100e-02
5260000	-4.456857e+03	-1.627482e+02	3.313271e+00	1.673726e+01	0.000000e+00	1.774680e+00	2.574889e-02	9.937868e-01	6.546705e-04	1.661236e-05	2.327593e+00	2.014111e-02
5280000	-4.478657e+03	-2.114017e+02	3.334037e+00	1.741214e+01	0.000000e+00	1.769184e+00	1.616142e-02	9.962714e-01	6.497131e-04	1.797137e-05	1.643837e+00	2.026200e-02
5300000	-4.451784e+03	-1.905862e+02	3.075278e+00	1.578358e+01	1.162791e-02	2.017845e+00	1.514966e-02	9.936745e-01	2.062978e-03	1.372553e-05	1.686275e+00	1.898048e-02
5320000	-4.455414e+03	-1.180518e+02	3.276184e+00	1.522133e+01	0.000000e+00	2.321315e+00	2.921268e-02	9.911199e-01	1.612209e-03	7.102426e-06	1.712318e+00	2.015354e-02
5340000	-4.462006e+03	-1.249316e+02	4.027200e+00	2.014901e+01	1.162791e-02	1.674664e+00	4.022359e-02	9.840201e-01	2.099328e-03	9.929610e-06	2.008890e+00	2.461752e-02
5360000	-4.457437e+03	-1.286267e+02	3.155528e+00	1.540733e+01	0.000000e+00	2.526342e+00	2.629045e-02	9.723977e-01	1.182129e-02	7.865163e-06	2.111986e+00	1.932505e-02
5380000	-4.460696e+03	-6.355127e+01	2.970388e+00	1.506180e+01	0.000000e+00	2.230743e+00	1.210743e-02	9.900227e-01	7.304195e-03	6.136784e-06	1.914353e+00	1.825619e-02
5400000	-4.464563e+03	-1.170983e+02	3.158106e+00	1.661804e+01	1.162791e-02	1.806625e+00	1.392539e-02	9.922394e-01	3.339696e-03	1.040288e-05	2.331400e+00	1.939570e-02
5420000	-4.443010e+03	-1.666994e+02	3.134473e+00	1.725722e+01	0.000000e+00	2.441185e+00	1.565161e-02	9.896413e-01	4.321248e-03	7.802274e-06	1.597028e+00	1.919840e-02
5440000	-4.473817e+03	-1.856384e+02	3.142562e+00	1.704292e+01	0.000000e+00	1.765966e+00	4.462336e-03	9.969024e-01	3.556916e-03	1.187197e-05	1.936675e+00	1.918005e-02
5460000	-4.466288e+03	-2.109431e+02	2.793643e+00	1.447739e+01	0.000000e+00	1.989159e+00	4.782100e-03	9.974413e-01	3.242512e-03	1.224954e-05	1.439376e+00	1.683772e-02
5480000	-4.456858e+03	-2.284818e+02	3.094605e+00	1.700940e+01	1.162791e-02	1.897718e+00	2.928659e-03	9.978729e-01	5.199992e-03	1.749900e-05	1.819293e+00	1.841880e-02
5500000	-4.471426e+03	-2.241808e+02	3.010898e+00	1.570258e+01	2.325581e-02	1.954221e+00	8.738055e-03	9.955599e-01	2.803384e-03	1.731375e-05	1.624922e+00	1.790976e-02
5520000	-4.470065e+03	-3.164538e+02	2.873748e+00	1.643909e+01	1.162791e-02	1.929696e+00	6.648332e-03	9.942446e-01	5.054144e-03	3.993733e-05	1.186867e+00	1.712185e-02
5540000	-4.471858e+03	-2.520444e+02	2.816745e+00	1.516878e+01	1.162791e-02	1.908067e+00	6.663559e-03	9.937744e-01	8.417410e-03	2.251620e-05	1.614127e+00	1.748010e-02
5560000	-4.461629e+03	-2.303329e+02	2.978523e+00	1.566861e+01	0.000000e+00	2.419287e+00	7.131788e-03	9.947348e-01	5.362119e-03	2.041194e-05	1.571016e+00	1.846153e-02
5580000	-4.458604e+03	-2.159680e+02	3.109808e+00	1.539841e+01	1.162791e-02	2.904694e+00	7.316982e-03	9.975070e-01	1.253948e-03	1.917150e-05	1.305902e+00	1.899048e-02
5600000	-4.490653e+03	-2.432734e+02	2.963016e+00	1.527660e+01	0.000000e+00	2.382428e+00	2.155187e-03	9.981849e-01	6.432827e-03	2.128253e-05	1.528979e+00	1.821925e-02
5620000	-4.483067e+03	-2.300798e+02	2.897834e+00	1.564725e+01	0.000000e+00	2.119299e+00	3.556150e-03	9.978241e-01	3.557900e-03	2.092998e-05	2.024928e+00	1.775454e-02
5640000	-4.451685e+03	-1.667900e+02	3.068883e+00	1.622087e+01	0.000000e+00	1.942529e+00	5.924556e-03	9.980888e-01	9.465903e-04	1.090189e-05	1.940965e+00	1.876417e-02
5660000	-4.450612e+03	-1.394411e+02	2.806193e+00	1.473342e+01	0.000000e+00	1.711804e+00	4.867708e-03	9.979072e-01	1.878195e-03	8.218928e-06	1.509630e+00	1.745811e-02
5680000	-4.450496e+03	-1.522384e+02	2.739964e+00	1.533451e+01	0.000000e+00	1.763102e+00	5.284127e-03	9.984029e-01	8.158343e-04	6.952408e-06	1.431581e+00	1.700063e-02
5700000	-4.457269e+03	-1.545352e+02	3.250314e+00	1.764127e+01	0.000000e+00	2.138485e+00	1.232254e-02	9.978608e-01	3.545344e-04	1.077314e-05	2.111403e+00	2.010295e-02
5720000	-4.465974e+03	-1.484820e+02	3.474100e+00	1.687426e+01	1.162791e-02	2.343455e+00	9.430116e-03	9.983556e-01	3.890709e-04	1.675765e-05	2.484542e+00	2.151168e-02
5740000	-4.438297e+03	-1.971863e+02	3.075937e+00	1.773904e+01	0.000000e+00	2.365185e+00	1.262487e-02	9.971807e-01	4.267188e-04	1.365716e-05	2.140690e+00	1.869172e-02
5760000	-4.459696e+03	-2.773878e+02	2.801315e+00	1.583397e+01	1.162791e-02	2.399240e+00	4.799551e-03	9.965278e-01	4.439678e-03	3.024508e-05	1.834572e+00	1.714247e-02
5780000	-4.452223e+03	-2.952597e+02	2.680116e+00	1.524982e+01	0.000000e+00	1.950975e+00	1.174022e-02	9.909998e-01	4.848099e-03	2.952350e-05	1.860459e+00	1.636907e-02
5800000	-4.462614e+03	-3.198235e+02	2.877076e+00	1.604277e+01	1.162791e-02	2.664382e+00	2.061886e-02	9.837443e-01	4.716902e-03	4.959675e-05	1.234722e+00	1.761455e-02
5820000	-4.474076e+03	-2.467206e+02	2.697665e+00	1.512290e+01	0.000000e+00	1.971267e+00	1.117540e-02	9.896843e-01	6.110527e-03	3.561155e-05	2.045057e+00	1.645383e-02
5840000	-4.477952e+03	-2.304999e+02	3.109430e+00	1.688463e+01	0.000000e+00	1.947810e+00	1.312935e-02	9.950643e-01	1.324517e-03	2.364596e-05	1.286549e+00	1.909248e-02
5860000	-4.439051e+03	-2.371225e+02	3.407323e+00	1.826976e+01	1.162791e-02	1.609429e+00	1.137250e-02	9.951350e-01	1.862202e-03	2.233544e-05	1.810934e+00	2.089956e-02
5880000	-4.461336e+03	-2.373140e+02	3.492125e+00	1.827355e+01	0.000000e+00	1.686287e+00	1.248536e-02	9.946469e-01	2.087406e-03	2.753772e-05	1.636356e+00	2.132820e-02
5900000	-4.481806e+03	-2.154868e+02	3.240177e+00	1.839578e+01	0.000000e+00	2.214665e+00	3.134669e-02	9.785370e-01	3.997040e-03	2.068218e-05	1.856135e+00	1.994419e-02
5920000	-4.497051e+03	-1.970422e+02	3.405794e+00	1.789611e+01	0.000000e+00	1.717568e+00	2.396306e-02	9.803808e-01	7.101611e-03	1.736828e-05	1.789686e+00	2.088244e-02
5940000	-4.481099e+03	-1.915471e+02	3.078339e+00	1.558598e+01	0.000000e+00	2.441747e+00	9.263817e-03	9.935106e-01	4.410335e-03	1.338411e-05	1.390012e+00	1.883387e-02
5960000	-4.497694e+03	-1.525173e+02	3.201862e+00	1.678977e+01	0.000000e+00	2.323671e+00	1.740214e-02	9.938263e-01	1.156054e-03	1.174548e-05	1.485211e+00	1.962284e-02
5980000	-4.459155e+03	-1.544324e+02	3.538179e+00	1.824884e+01	0.000000e+00	2.001784e+00	2.107764e-02	9.918120e-01	1.719985e-03	1.472681e-05	1.260961e+00	2.168415e-02
6000000	-4.446825e+03	-2.410389e+02	3.175722e+00	1.629693e+01	0.000000e+00	2.013894e+00	2.411915e-02	9.807270e-01	6.298609e-03	3.207237e-05	2.322248e+00	1.986570e-02
6020000	-4.445006e+03	-2.236468e+02	3.211275e+00	1.715291e+01	1.162791e-02	2.219108e+00	1.636346e-02	9.870193e-01	6.454371e-03	2.367976e-05	1.814753e+00	2.024673e-02
6040000	-4.462697e+03	-2.367091e+02	3.506112e+00	1.687708e+01	0.000000e+00	2.034763e+00	1.278783e-02	9.923003e-01	5.997423e-03	3.868510e-05	1.623638e+00	2.239586e-02
6060000	-4.487451e+03	-3.423695e+02	3.209823e+00	1.705833e+01	1.162791e-02	2.235724e+00	9.427406e-03	9.913741e-01	9.428255e-03	9.208567e-05	1.748573e+00	2.063700e-02
6080000	-4.463653e+03	-1.990722e+02	3.522161e+00	1.794043e+01	0.000000e+00	2.075782e+00	1.923054e-02	9.833497e-01	1.137731e-02	3.730622e-05	1.794785e+00	2.268701e-02
6100000	-4.463205e+03	-2.155838e+02	3.735506e+00	1.913911e+01	0.000000e+00	2.148624e+00	2.225388e-02	9.738938e-01	1.466521e-02	2.682044e-05	1.724679e+00	2.387515e-02
6120000	-4.448007e+03	-2.239655e+02	3.339593e+00	1.714713e+01	0.000000e+00	2.049262e+00	5.428880e-02	9.723718e-01	2.869892e-03	2.466291e-05	1.553605e+00	2.135909e-02
6140000	-4.452819e+03	-1.653867e+02	3.645803e+00	1.759128e+01	1.162791e-02	1.956640e+00	2.717717e-02	9.804742e-01	5.789906e-03	1.330590e-05	1.500927e+00	2.290927e-02
6160000	-4.463364e+03	-1.755601e+02	2.922301e+00	1.527639e+01	0.000000e+00	1.928537e+00	2.024147e-02	9.856151e-01	5.710902e-03	1.563141e-05	2.158868e+00	1.840432e-02
6180000	-4.450521e+03	-2.141120e+02	2.635012e+00	1.417838e+01	0.000000e+00	1.840452e+00	2.010175e-02	9.849880e-01	5.176703e-03	2.025829e-05	1.974820e+00	1.656541e-02
6200000	-4.461788e+03	-1.978982e+02	3.017459e+00	1.555720e+01	1.162791e-02	2.180030e+00	2.126283e-02	9.893280e-01	2.701662e-03	1.513040e-05	2.155064e+00	1.903948e-02
6220000	-4.448338e+03	-2.078734e+02	2.963303e+00	1.563370e+01	1.162791e-02	2.212000e+00	6.015468e-03	9.876818e-01	3.175102e-02	1.979482e-05	2.170776e+00	1.880794e-02
6240000	-4.463387e+03	-2.786466e+02	2.907084e+00	1.530994e+01	0.000000e+00	1.813940e+00	1.109093e-02	9.952992e-01	2.045620e-03	4.101837e-05	2.108350e+00	1.817862e-02
6260000	-4.486495e+03	-2.399697e+02	3.403364e+00	1.851560e+01	1.162791e-02	1.989431e+00	1.231833e-02	9.928377e-01	3.633901e-03	3.047984e-05	1.331293e+00	2.134040e-02
6280000	-4.464604e+03	-2.219204e+02	3.469062e+00	1.970320e+01	0.000000e+00	1.698907e+00	2.005171e-02	9.943497e-01	9.599177e-04	3.035883e-05	2.156348e+00	2.172201e-02
6300000	-4.469819e+03	-2.345416e+02	2.733723e+00	1.548563e+01	0.000000e+00	2.017610e+00	2.996271e-02	9.874122e-01	1.417455e-03	1.588635e-05	1.773639e+00	1.704761e-02
6320000	-4.483239e+03	-1.789484e+02	3.275949e+00	1.714021e+01	0.000000e+00	1.700134e+00	9.423853e-03	9.939964e-01	3.742840e-03	1.395977e-05	1.964274e+00	2.049059e-02
6340000	-4.485204e+03	-1.201242e+02	3.686674e+00	1.859369e+01	0.000000e+00	1.667388e+00	9.417601e-03	9.941674e-01	5.396808e-03	1.124905e-05	2.136952e+00	2.313023e-02
6360000	-4.485345e+03	-1.040134e+02	3.472136e+00	1.744576e+01	0.000000e+00	1.821889e+00	4.863531e-02	9.733263e-01	3.254704e-03	6.296244e-06	1.900589e+00	2.182043e-02
6380000	-4.474843e+03	-1.246245e+02	3.070559e+00	1.534141e+01	0.000000e+00	1.818230e+00	2.633603e-02	9.851159e-01	3.090054e-03	5.091196e-06	2.667131e+00	1.929146e-02
6400000	-4.460783e+03	-6.056978e+01	2.935034e+00	1.404972e+01	0.000000e+00	2.251208e+00	1.874083e-02	9.840548e-01	9.462688e-03	4.747100e-06	2.296291e+00	1.835575e-02
6420000	-4.456409e+03	-5.164721e+01	3.821341e+00	1.805626e+01	0.000000e+00	1.996081e+00	3.653918e-02	9.811568e-01	2.436613e-03	4.433556e-06	1.733305e+00	2.390679e-02
6440000	-4.446875e+03	-2.472621e+01	3.545453e+00	1.690632e+01	0.000000e+00	1.903625e+00	3.452919e-02	9.897063e-01	1.026793e-03	3.689460e-06	1.915025e+00	2.212998e-02
6460000	-4.460758e+03	-5.095572e+01	2.944680e+00	1.596869e+01	0.000000e+00	1.753909e+00	3.781469e-02	9.791823e-01	3.801547e-03	2.724329e-06	1.440883e+00	1.849652e-02
6480000	-4.453264e+03	-4.306182e+01	3.034065e+00	1.653780e+01	0.000000e+00	2.153350e+00	2.245636e-02	9.905102e-01	1.972893e-03	2.035782e-06	1.710455e+00	1.906888e-02
6500000	-4.484944e+03	-6.575265e+01	2.787517e+00	1.557979e+01	0.000000e+00	2.463106e+00	1.728676e-02	9.865294e-01	6.665753e-03	2.804037e-06	1.383894e+00	1.749526e-02
6520000	-4.465556e+03	-7.614088e+01	2.873743e+00	1.599231e+01	0.000000e+00	2.005224e+00	3.510165e-02	9.759511e-01	5.213453e-03	3.674505e-06	2.380195e+00	1.803576e-02
6540000	-4.461568e+03	-5.733556e+01	2.796617e+00	1.519757e+01	0.000000e+00	2.687882e+00	2.640666e-02	9.864500e-01	2.258557e-03	3.559939e-06	1.875636e+00	1.746365e-02
6560000	-4.475258e+03	-9.590031e+01	3.054509e+00	1.590722e+01	0.000000e+00	1.924930e+00	2.604427e-02	9.785877e-01	7.165865e-03	4.334270e-06	2.200342e+00	1.904431e-02
6580000	-4.458724e+03	-1.124903e+02	3.092635e+00	1.623743e+01	0.000000e+00	1.948660e+00	3.128476e-02	9.726615e-01	1.124257e-02	5.547399e-06	2.033079e+00	1.914905e-02
6600000	-4.461173e+03	-2.629557e+01	2.873908e+00	1.536014e+01	0.000000e+00	1.865789e+00	2.323335e-02	9.887978e-01	2.419780e-03	2.190147e-06	1.860335e+00	1.754523e-02
6620000	-4.473116e+03	-6.163141e+01	2.767793e+00	1.530668e+01	0.000000e+00	2.319001e+00	2.814378e-02	9.902200e-01	1.421887e-03	3.108952e-06	1.726162e+00	1.709037e-02
6640000	-4.469131e+03	-7.481959e+01	3.111076e+00	1.737080e+01	1.162791e-02	2.009251e+00	2.239262e-02	9.851207e-01	3.955569e-03	2.719917e-06	1.259812e+00	1.879910e-02
6660000	-4.457995e+03	-2.507261e+01	3.033508e+00	1.572637e+01	0.000000e+00	1.792274e+00	2.780198e-02	9.920413e-01	1.095913e-03	2.073905e-06	1.391559e+00	1.857950e-02
6680000	-4.470736e+03	-6.269870e+01	3.409006e+00	1.813015e+01	0.000000e+00	1.599936e+00	2.053143e-02	9.861274e-01	4.539583e-03	3.583159e-06	1.768525e+00	2.091896e-02
6700000	-4.467184e+03	-5.410129e+01	3.178259e+00	1.662263e+01	0.000000e+00	1.652021e+00	2.114224e-02	9.853338e-01	4.383802e-03	2.531906e-06	1.457017e+00	1.958857e-02
6720000	-4.448627e+03	-2.679220e+01	3.135950e+00	1.722230e+01	1.162791e-02	2.292552e+00	5.359401e-03	9.966340e-01	4.835217e-03	2.234361e-06	1.975894e+00	1.926922e-02
6740000	-4.479594e+03	5.783126e+00	3.053549e+00	1.575697e+01	0.000000e+00	2.039285e+00	1.587430e-02	9.954125e-01	1.008145e-03	2.359470e-06	2.468353e+00	1.864363e-02
6760000	-4.471268e+03	-3.303657e+01	2.832987e+00	1.540217e+01	0.000000e+00	1.903907e+00	1.558860e-02	9.945966e-01	1.389643e-03	2.319973e-06	1.776768e+00	1.757340e-02
6780000	-4.454917e+03	-2.450374e+01	3.242309e+00	1.594719e+01	0.000000e+00	1.935839e+00	7.637871e-03	9.969343e-01	1.717667e-03	3.783020e-06	2.005092e+00	2.013349e-02
6800000	-4.459069e+03	-4.554057e+01	3.345858e+00	1.667697e+01	0.000000e+00	2.047526e+00	7.553057e-03	9.960338e-01	3.518962e-03	3.390040e-06	2.504494e+00	2.083993e-02
6820000	-4.484531e+03	1.160648e+01	3.200499e+00	1.630845e+01	0.000000e+00	2.004766e+00	1.843272e-02	9.926137e-01	2.042334e-03	2.646194e-06	2.134930e+00	2.006826e-02
6840000	-4.462566e+03	7.021360e+00	3.148975e+00	1.604549e+01	0.000000e+00	1.890827e+00	2.217976e-02	9.936757e-01	7.137698e-04	2.321219e-06	1.989506e+00	1.982139e-02
6860000	-4.477301e+03	-2.733720e+01	2.695230e+00	1.501570e+01	0.000000e+00	2.453867e+00	2.922684e-02	9.929369e-01	6.224908e-04	1.849554e-06	1.887103e+00	1.696997e-02
6880000	-4.462843e+03	2.549230e+00	2.854979e+00	1.560068e+01	0.000000e+00	2.334970e+00	1.416403e-02	9.948463e-01	1.386778e-03	1.786381e-06	1.713447e+00	1.807720e-02
6900000	-4.467393e+03	-2.128195e+01	3.150833e+00	1.609908e+01	1.162791e-02	2.154122e+00	2.059517e-02	9.938354e-01	9.579592e-04	2.177763e-06	1.310120e+00	1.996602e-02
6920000	-4.463771e+03	2.142932e+01	3.101881e+00	1.571843e+01	0.000000e+00	1.935073e+00	1.731841e-02	9.935224e-01	1.813532e-03	1.950422e-06	1.732259e+00	1.962456e-02
6940000	-4.490754e+03	4.835142e+01	3.121903e+00	1.601235e+01	0.000000e+00	2.465670e+00	5.670748e-03	9.974462e-01	2.049673e-03	1.168205e-06	1.692521e+00	2.013515e-02
6960000	-4.490440e+03	-2.085616e+00	2.840294e+00	1.559350e+01	0.000000e+00	1.901730e+00	6.955479e-03	9.981825e-01	9.617130e-04	1.189838e-06	1.159466e+00	1.823790e-02
6980000	-4.472310e+03	2.266433e+01	3.087360e+00	1.664678e+01	2.325581e-02	2.104134e+00	1.235734e-02	9.901551e-01	6.142397e-03	1.664009e-06	1.696948e+00	1.986700e-02
7000000	-4.473104e+03	2.836330e+01	3.557349e+00	1.757605e+01	0.000000e+00	1.946073e+00	9.796503e-03	9.944841e-01	4.404820e-03	2.227350e-06	2.100118e+00	2.280041e-02
7020000	-4.427759e+03	9.690575e+00	3.637593e+00	1.822966e+01	0.000000e+00	2.055429e+00	1.339800e-02	9.950255e-01	1.723893e-03	1.728815e-06	1.653665e+00	2.305577e-02
7040000	-4.451492e+03	3.324211e+01	3.082625e+00	1.705319e+01	0.000000e+00	2.348045e+00	9.240731e-03	9.943914e-01	3.239152e-03	1.137275e-06	1.952183e+00	1.954517e-02
7060000	-4.486925e+03	2.610013e+01	2.799980e+00	1.664518e+01	0.000000e+00	2.317775e+00	1.348701e-02	9.940472e-01	1.598111e-03	1.049567e-06	2.219315e+00	1.775584e-02
7080000	-4.449177e+03	2.481713e+01	3.233535e+00	1.708808e+01	0.000000e+00	1.801075e+00	8.163013e-03	9.942906e-01	4.549276e-03	1.295857e-06	2.249389e+00	2.054900e-02
7100000	-4.463633e+03	-8.719333e+00	3.477531e+00	1.597352e+01	0.000000e+00	2.612651e+00	3.032094e-02	9.893999e-01	1.493137e-03	1.945314e-06	2.220473e+00	2.215207e-02
7120000	-4.457720e+03	1.140927e+01	3.646154e+00	1.776481e+01	0.000000e+00	2.279551e+00	1.160939e-02	9.950190e-01	2.343146e-03	2.428891e-06	1.882347e+00	2.327315e-02
7140000	-4.466368e+03	1.336306e+01	3.062943e+00	1.564641e+01	0.000000e+00	1.918639e+00	1.742334e-02	9.887719e-01	4.494406e-03	1.792159e-06	1.712389e+00	1.961800e-02
7160000	-4.485410e+03	-3.304758e+01	4.111300e+00	2.120063e+01	0.000000e+00	1.973134e+00	1.821490e-02	9.776775e-01	1.875629e-02	3.972350e-06	1.361727e+00	2.640108e-02
7180000	-4.465203e+03	-1.696790e+01	3.492631e+00	1.676910e+01	0.000000e+00	1.522009e+00	2.626557e-02	9.852126e-01	3.809853e-03	2.929041e-06	1.805230e+00	2.251442e-02
7200000	-4.464213e+03	-7.457514e+00	3.255694e+00	1.706664e+01	0.000000e+00	2.072238e+00	2.953867e-02	9.858232e-01	3.160938e-03	1.482353e-06	1.490505e+00	2.084972e-02
7220000	-4.470192e+03	-1.226008e+01	3.222072e+00	1.604405e+01	0.000000e+00	1.964943e+00	1.560672e-02	9.932923e-01	2.117305e-03	2.129546e-06	1.282037e+00	2.067611e-02
7240000	-4.459536e+03	-2.286220e+01	3.281955e+00	1.606209e+01	0.000000e+00	2.121267e+00	1.623397e-02	9.933885e-01	2.377776e-03	1.810098e-06	1.621134e+00	2.079580e-02
7260000	-4.452068e+03	2.115722e+00	3.194965e+00	1.544027e+01	1.162791e-02	2.893789e+00	2.243583e-02	9.904352e-01	2.062052e-03	1.959938e-06	1.796763e+00	1.999415e-02
7280000	-4.470374e+03	-4.621332e+01	3.064873e+00	1.688094e+01	0.000000e+00	1.976215e+00	1.142485e-02	9.948718e-01	1.942535e-03	2.479563e-06	1.644293e+00	1.918060e-02
7300000	-4.441508e+03	-7.337105e+01	3.186718e+00	1.599872e+01	0.000000e+00	1.999915e+00	1.808206e-02	9.908460e-01	2.810885e-03	2.917580e-06	1.401541e+00	1.986816e-02
7320000	-4.466548e+03	-6.581816e+01	3.062189e+00	1.605526e+01	0.000000e+00	2.306451e+00	2.149675e-02	9.891802e-01	2.191495e-03	3.301102e-06	1.484671e+00	1.915002e-02
7340000	-4.457730e+03	-4.519721e+01	2.661419e+00	1.459821e+01	0.000000e+00	2.796293e+00	2.922954e-02	9.872586e-01	2.137684e-03	2.643060e-06	1.821791e+00	1.665856e-02
7360000	-4.450108e+03	-2.226700e+01	3.365303e+00	1.670826e+01	1.162791e-02	2.138919e+00	1.468115e-02	9.860736e-01	1.320524e-02	2.825241e-06	1.215072e+00	2.111517e-02
7380000	-4.470093e+03	4.191258e+00	3.729252e+00	1.837917e+01	0.000000e+00	1.994970e+00	3.009191e-02	9.889629e-01	1.591110e-03	2.333681e-06	1.455613e+00	2.307074e-02
7400000	-4.466670e+03	-3.903720e+01	3.440773e+00	1.688856e+01	1.162791e-02	1.900880e+00	1.831492e-02	9.939352e-01	1.305037e-03	3.897156e-06	1.499458e+00	2.100535e-02
7420000	-4.461245e+03	-3.098129e+01	3.105335e+00	1.606276e+01	0.000000e+00	1.518523e+00	8.437160e-03	9.958894e-01	2.030751e-03	2.879504e-06	2.041178e+00	1.900821e-02
7440000	-4.483214e+03	-1.838531e+01	3.388949e+00	1.717159e+01	0.000000e+00	1.486232e+00	6.358175e-03	9.973710e-01	2.143664e-03	3.064341e-06	1.944074e+00	2.051220e-02
7460000	-4.457860e+03	-4.043495e+01	3.131041e+00	1.723716e+01	0.000000e+00	1.510846e+00	6.409722e-03	9.963284e-01	2.480108e-03	1.760840e-06	1.697084e+00	1.896209e-02
7480000	-4.472843e+03	3.191666e+01	3.076939e+00	1.577518e+01	0.000000e+00	1.589455e+00	7.168771e-03	9.946530e-01	5.645920e-03	1.349461e-06	1.748069e+00	1.865958e-02
7500000	-4.458566e+03	-4.655560e+01	2.862746e+00	1.551301e+01	0.000000e+00	2.133802e+00	2.018922e-02	9.810714e-01	8.549977e-03	2.568762e-06	1.875099e+00	1.730316e-02
7520000	-4.438519e+03	6.205760e+00	2.938445e+00	1.646657e+01	0.000000e+00	2.191576e+00	2.439539e-02	9.747547e-01	8.141301e-03	1.369523e-06	2.174924e+00	1.774658e-02
7540000	-4.444075e+03	4.614275e+01	2.848739e+00	1.587397e+01	0.000000e+00	1.550080e+00	1.273843e-02	9.912583e-01	4.427583e-03	1.087117e-06	1.842367e+00	1.762320e-02
7560000	-4.470827e+03	3.189990e+01	3.368340e+00	1.763408e+01	0.000000e+00	1.951681e+00	2.066862e-02	9.672822e-01	2.360924e-02	1.015144e-06	1.928000e+00	2.070342e-02
7580000	-4.448404e+03	3.197294e+01	3.179975e+00	1.626961e+01	1.162791e-02	2.046884e+00	2.664336e-02	9.778458e-01	6.893115e-03	1.213103e-06	1.851102e+00	1.975864e-02
7600000	-4.471339e+03	1.692303e+01	2.754394e+00	1.508738e+01	0.000000e+00	1.998224e+00	1.983960e-02	9.889581e-01	3.471053e-03	1.317570e-06	1.739716e+00	1.709093e-02
7620000	-4.450566e+03	7.778532e+01	3.226725e+00	1.611904e+01	0.000000e+00	1.896213e+00	2.058027e-02	9.931260e-01	1.032872e-03	1.268900e-06	2.312904e+00	2.003287e-02
7640000	-4.443151e+03	3.683234e+01	2.681802e+00	1.424945e+01	0.000000e+00	2.426722e+00	7.354576e-03	9.959213e-01	1.953559e-03	1.134622e-06	1.924904e+00	1.670918e-02
7660000	-4.460695e+03	4.747082e+01	3.516900e+00	1.855167e+01	1.162791e-02	2.116833e+00	1.348133e-02	9.930370e-01	2.903561e-03	1.125524e-06	1.760040e+00	2.192317e-02
7680000	-4.464098e+03	3.265679e+01	3.129133e+00	1.531506e+01	0.000000e+00	2.508917e+00	5.647190e-02	9.604124e-01	8.166792e-03	1.041348e-06	1.448083e+00	1.980457e-02
7700000	-4.460395e+03	4.348590e+01	3.235881e+00	1.581203e+01	0.000000e+00	1.979839e+00	2.103644e-02	9.832644e-01	8.507600e-03	1.052854e-06	1.529745e+00	2.036716e-02
7720000	-4.455063e+03	5.271595e+01	3.252097e+00	1.637191e+01	0.000000e+00	1.860251e+00	2.808466e-02	9.825994e-01	5.183378e-03	1.024442e-06	1.695088e+00	2.040375e-02
7740000	-4.478675e+03	2.037595e+01	3.765712e+00	1.928933e+01	0.000000e+00	1.791691e+00	1.965591e-02	9.862746e-01	5.339565e-03	1.216408e-06	1.760807e+00	2.349573e-02
7760000	-4.459825e+03	4.378889e+01	3.354912e+00	1.667376e+01	0.000000e+00	2.711861e+00	2.030173e-02	9.865111e-01	5.091424e-03	1.174496e-06	1.682917e+00	2.088087e-02
7780000	-4.457402e+03	4.538343e+01	3.237445e+00	1.582540e+01	0.000000e+00	2.276154e+00	2.988106e-02	9.890184e-01	1.300149e-03	1.146449e-06	1.170742e+00	2.007097e-02
7800000	-4.475976e+03	2.073947e+01	3.696799e+00	1.910293e+01	1.162791e-02	1.889231e+00	2.154028e-02	9.895981e-01	2.798875e-03	1.152087e-06	1.312121e+00	2.320276e-02
7820000	-4.464813e+03	9.668443e+00	3.663359e+00	1.777834e+01	0.000000e+00	2.066646e+00	1.828090e-02	9.923535e-01	2.967948e-03	2.214533e-06	1.863405e+00	2.307633e-02
7840000	-4.493286e+03	1.231684e+01	3.071178e+00	1.493802e+01	0.000000e+00	1.928812e+00	2.475675e-02	9.915461e-01	1.339917e-03	1.194879e-06	1.809449e+00	1.914899e-02
7860000	-4.490602e+03	3.906601e+01	3.070987e+00	1.581871e+01	0.000000e+00	2.286363e+00	1.959577e-02	9.894577e-01	3.454517e-03	1.540386e-06	2.405054e+00	1.919055e-02
7880000	-4.478148e+03	4.275071e+01	3.264179e+00	1.602296e+01	0.000000e+00	2.077007e+00	2.123862e-02	9.932409e-01	1.076481e-03	1.182811e-06	2.407906e+00	2.032295e-02
7900000	-4.483524e+03	6.621258e+01	3.118129e+00	1.621172e+01	1.162791e-02	1.892332e+00	1.396376e-02	9.848507e-01	1.088079e-02	1.009089e-06	2.529148e+00	1.942121e-02
7920000	-4.474565e+03	6.030962e+01	3.667202e+00	1.809615e+01	0.000000e+00	2.190058e+00	2.254928e-02	9.888472e-01	2.767829e-03	1.140446e-06	1.747468e+00	2.305489e-02
7940000	-4.488207e+03	3.669441e+01	3.288887e+00	1.690635e+01	0.000000e+00	1.841311e+00	2.092853e-02	9.914145e-01	2.016744e-03	1.147828e-06	1.325455e+00	2.065821e-02
7960000	-4.460021e+03	2.334517e+01	2.939890e+00	1.505200e+01	0.000000e+00	2.483735e+00	4.882595e-02	9.832315e-01	1.705729e-03	1.255447e-06	1.646053e+00	1.848121e-02
7980000	-4.486705e+03	5.171528e+01	3.214945e+00	1.572261e+01	0.000000e+00	2.283561e+00	2.300689e-02	9.898747e-01	2.812940e-03	1.065527e-06	1.684702e+00	2.031304e-02
8000000	-4.479841e+03	3.756207e+01	2.704740e+00	1.298783e+01	0.000000e+00	2.155632e+00	3.312564e-02	9.917759e-01	7.761927e-04	1.243208e-06	1.744334e+00	1.708117e-02
8020000	-4.485948e+03	1.015035e+01	3.074893e+00	1.494252e+01	1.162791e-02	2.370557e+00	1.866446e-02	9.943396e-01	1.129659e-03	2.021715e-06	1.491784e+00	1.947430e-02
8040000	-4.465517e+03	6.619730e+01	3.544886e+00	1.733863e+01	0.000000e+00	1.807729e+00	2.225010e-02	9.954354e-01	4.818704e-04	1.218738e-06	1.770939e+00	2.243816e-02
8060000	-4.459279e+03	-1.197954e+01	3.150745e+00	1.621231e+01	1.162791e-02	2.325968e+00	2.281511e-02	9.928565e-01	1.297169e-03	1.426110e-06	1.685819e+00	1.978984e-02
8080000	-4.476304e+03	-1.215434e+01	3.135995e+00	1.568231e+01	0.000000e+00	2.295006e+00	3.414451e-02	9.847684e-01	2.818392e-03	2.249119e-06	1.685449e+00	1.979023e-02
8100000	-4.474135e+03	-3.061531e+00	3.307122e+00	1.662421e+01	0.000000e+00	2.076117e+00	3.761713e-02	9.773568e-01	5.080938e-03	2.333132e-06	2.048435e+00	2.080501e-02
8120000	-4.465436e+03	2.268765e+01	3.051703e+00	1.514757e+01	1.162791e-02	1.940029e+00	2.404304e-02	9.782486e-01	1.005740e-02	1.944619e-06	1.899941e+00	1.922727e-02
8140000	-4.492393e+03	7.090970e+01	3.455438e+00	1.658815e+01	0.000000e+00	1.856702e+00	2.373519e-02	9.882085e-01	3.151333e-03	1.323812e-06	2.126255e+00	2.151656e-02
8160000	-4.479870e+03	-1.212399e+01	3.268422e+00	1.755935e+01	0.000000e+00	2.436031e+00	1.647557e-02	9.946960e-01	1.187145e-03	2.083164e-06	1.859911e+00	2.024296e-02
8180000	-4.471147e+03	-6.163376e+01	2.829390e+00	1.360766e+01	0.000000e+00	1.884765e+00	2.059832e-02	9.930006e-01	1.738871e-03	3.417742e-06	1.516873e+00	1.758412e-02
8200000	-4.477301e+03	-3.235798e+01	3.414405e+00	1.644561e+01	0.000000e+00	1.746462e+00	1.505463e-02	9.916803e-01	3.585312e-03	2.069387e-06	1.655230e+00	2.113250e-02
8220000	-4.468856e+03	-1.082825e+02	2.953459e+00	1.579991e+01	1.162791e-02	2.514064e+00	1.535032e-02	9.855276e-01	5.486004e-03	4.017975e-06	1.662140e+00	1.828460e-02
8240000	-4.466175e+03	-7.681860e+01	3.120848e+00	1.502221e+01	0.000000e+00	2.467950e+00	9.922898e-03	9.953952e-01	2.463026e-03	5.082599e-06	2.186283e+00	1.941596e-02
8260000	-4.486670e+03	-2.677316e+01	3.215127e+00	1.551089e+01	0.000000e+00	1.685128e+00	1.227709e-02	9.946491e-01	3.207253e-03	3.911361e-06	2.140910e+00	2.003463e-02
8280000	-4.471712e+03	-1.935436e+01	3.581593e+00	1.794386e+01	0.000000e+00	1.825683e+00	1.645385e-02	9.923154e-01	2.113982e-03	4.472890e-06	2.212926e+00	2.223356e-02
8300000	-4.456666e+03	-7.153930e+01	3.837001e+00	1.756202e+01	0.000000e+00	2.032406e+00	1.945217e-02	9.919173e-01	3.615105e-03	8.846712e-06	1.933965e+00	2.358764e-02
8320000	-4.487267e+03	-1.290256e+02	2.976487e+00	1.461655e+01	0.000000e+00	2.053169e+00	9.970935e-03	9.915044e-01	9.862390e-03	5.743764e-06	1.552073e+00	1.826035e-02
8340000	-4.451220e+03	-9.320671e+01	3.105091e+00	1.474478e+01	0.000000e+00	2.525124e+00	1.390532e-02	9.944606e-01	1.676238e-03	7.952791e-06	1.989194e+00	1.929983e-02
8360000	-4.476371e+03	-1.790105e+02	3.472365e+00	1.642106e+01	0.000000e+00	2.158647e+00	2.803414e-02	9.925825e-01	9.365354e-04	1.812747e-05	1.939802e+00	2.155145e-02
8380000	-4.450195e+03	-2.213694e+02	3.273267e+00	1.721435e+01	0.000000e+00	2.424306e+00	8.473241e-03	9.946279e-01	3.699707e-03	2.565028e-05	2.465952e+00	2.036509e-02
8400000	-4.469321e+03	-2.146136e+02	3.216193e+00	1.654329e+01	1.162791e-02	2.422834e+00	1.682292e-02	9.888157e-01	4.508267e-03	2.871050e-05	2.323775e+00	2.005814e-02
8420000	-4.462954e+03	-2.076969e+02	3.488787e+00	1.808762e+01	0.000000e+00	2.009994e+00	1.433683e-02	9.868771e-01	9.208242e-03	1.799398e-05	1.847395e+00	2.180703e-02
8440000	-4.453523e+03	-2.035568e+02	3.101160e+00	1.543127e+01	0.000000e+00	2.431316e+00	3.016065e-02	9.913010e-01	1.257582e-03	2.940034e-05	1.849278e+00	1.943659e-02
8460000	-4.476157e+03	-1.897506e+02	3.073632e+00	1.520994e+01	0.000000e+00	2.350393e+00	1.810788e-02	9.926541e-01	1.991119e-03	1.772049e-05	1.524240e+00	1.920989e-02
8480000	-4.459300e+03	-1.031959e+02	3.637262e+00	1.757848e+01	1.162791e-02	1.658976e+00	2.699809e-02	9.886563e-01	2.178245e-03	1.220525e-05	2.190011e+00	2.258833e-02
8500000	-4.477713e+03	-1.137785e+02	3.589523e+00	1.657796e+01	0.000000e+00	2.135882e+00	1.324624e-02	9.951744e-01	1.334038e-03	8.050393e-06	1.252230e+00	2.249655e-02
8520000	-4.465049e+03	-1.491808e+02	3.266681e+00	1.560293e+01	2.325581e-02	2.167874e+00	1.016563e-02	9.961527e-01	1.819612e-03	7.762672e-06	1.370551e+00	2.051441e-02
8540000	-4.452220e+03	-1.440225e+02	3.557031e+00	1.731955e+01	1.162791e-02	1.959245e+00	2.876278e-02	9.861075e-01	2.164555e-03	7.434992e-06	1.542102e+00	2.227644e-02
8560000	-4.464259e+03	-1.654298e+02	2.854633e+00	1.504943e+01	1.162791e-02	2.173515e+00	1.317965e-02	9.916476e-01	3.401095e-03	7.713461e-06	1.652632e+00	1.780330e-02
8580000	-4.469563e+03	-1.440546e+02	3.005692e+00	1.637496e+01	0.000000e+00	2.245516e+00	2.173550e-02	9.846692e-01	3.643581e-03	8.783006e-06	1.969939e+00	1.877049e-02
8600000	-4.465212e+03	-1.993914e+02	3.169606e+00	1.628935e+01	2.325581e-02	2.116890e+00	1.798865e-02	9.891388e-01	4.235024e-03	1.292154e-05	2.487582e+00	1.979694e-02
8620000	-4.459717e+03	-1.345162e+02	3.529023e+00	1.719683e+01	1.162791e-02	2.321085e+00	1.822974e-02	9.943847e-01	1.403164e-03	9.383739e-06	1.783457e+00	2.221719e-02
8640000	-4.457475e+03	-1.443563e+02	2.998138e+00	1.544646e+01	2.325581e-02	2.504122e+00	2.045768e-02	9.924148e-01	1.660177e-03	1.157290e-05	2.081536e+00	1.905417e-02
8660000	-4.460473e+03	-1.356235e+02	3.803361e+00	1.908635e+01	0.000000e+00	1.922857e+00	1.190727e-02	9.936539e-01	3.007197e-03	1.365014e-05	2.076058e+00	2.438903e-02
8680000	-4.455665e+03	-2.328436e+02	3.624498e+00	1.838796e+01	1.162791e-02	1.869431e+00	1.691859e-02	9.869092e-01	7.879223e-03	2.123599e-05	1.781062e+00	2.276552e-02
8700000	-4.479098e+03	-2.209386e+02	3.608515e+00	1.757128e+01	1.162791e-02	1.488917e+00	2.089698e-02	9.665365e-01	2.563159e-02	2.171417e-05	1.467751e+00	2.289612e-02
8720000	-4.448941e+03	-1.808360e+02	2.995421e+00	1.508427e+01	2.325581e-02	2.435659e+00	1.163858e-02	9.894951e-01	7.254958e-03	1.167347e-05	1.593372e+00	1.897844e-02
8740000	-4.483782e+03	-1.541991e+02	3.278289e+00	1.579665e+01	0.000000e+00	1.812451e+00	2.773226e-02	9.893557e-01	1.937539e-03	1.696171e-05	2.176566e+00	2.077496e-02
8760000	-4.468919e+03	-1.714426e+02	3.461820e+00	1.668936e+01	1.162791e-02	2.136545e+00	1.035312e-02	9.948722e-01	3.318461e-03	1.254229e-05	1.868407e+00	2.188651e-02
8780000	-4.464990e+03	-1.013979e+02	3.389691e+00	1.578218e+01	1.162791e-02	2.356470e+00	2.207781e-02	9.937191e-01	1.083994e-03	7.900126e-06	2.219430e+00	2.125658e-02
8800000	-4.472456e+03	-7.852303e+01	2.992940e+00	1.595765e+01	0.000000e+00	1.502422e+00	8.708745e-03	9.946039e-01	4.197720e-03	6.129458e-06	2.451904e+00	1.884266e-02
8820000	-4.474303e+03	-7.307017e+01	3.624716e+00	1.858286e+01	1.162791e-02	2.077924e+00	2.065576e-02	9.930269e-01	1.225501e-03	4.246018e-06	1.714682e+00	2.282326e-02
8840000	-4.438695e+03	-6.427402e+01	2.996204e+00	1.546650e+01	0.000000e+00	2.025120e+00	2.020163e-02	9.951845e-01	5.620134e-04	4.441186e-06	2.045219e+00	1.890526e-02
8860000	-4.448292e+03	-4.560815e+01	3.344782e+00	1.691998e+01	0.000000e+00	2.087387e+00	3.510560e-02	9.940650e-01	3.475378e-04	3.496854e-06	1.966800e+00	2.099837e-02
8880000	-4.442626e+03	-3.645694e+01	2.695646e+00	1.499440e+01	0.000000e+00	1.959143e+00	2.176228e-02	9.963058e-01	3.774569e-04	2.953203e-06	2.186242e+00	1.695958e-02
8900000	-4.469401e+03	1.767961e+01	2.963537e+00	1.676383e+01	0.000000e+00	1.489144e+00	5.434491e-03	9.905132e-01	2.624359e-02	2.248969e-06	2.448914e+00	1.819503e-02
8920000	-4.446623e+03	1.653050e+01	3.314222e+00	1.693202e+01	0.000000e+00	2.136124e+00	9.877352e-03	9.935328e-01	4.563175e-03	2.282993e-06	2.073035e+00	2.046870e-02
8940000	-4.453084e+03	5.815408e+01	3.597153e+00	1.857249e+01	0.000000e+00	1.734135e+00	2.115148e-02	9.837184e-01	6.849918e-03	1.028539e-06	1.551130e+00	2.233095e-02
8960000	-4.455165e+03	6.242270e+01	3.392090e+00	1.838011e+01	0.000000e+00	2.012180e+00	1.667736e-02	9.910088e-01	2.959531e-03	1.079570e-06	1.788375e+00	2.139692e-02
8980000	-4.472534e+03	5.813337e+01	3.065589e+00	1.681017e+01	0.000000e+00	2.025755e+00	1.732946e-02	9.947299e-01	1.002168e-03	1.259516e-06	2.015502e+00	1.936490e-02
9000000	-4.472383e+03	9.232075e+01	3.311960e+00	1.863084e+01	0.000000e+00	1.762274e+00	7.595938e-03	9.958950e-01	2.823170e-03	1.164042e-06	2.279398e+00	2.106641e-02
9020000	-4.455241e+03	5.174070e+01	2.948414e+00	1.581316e+01	0.000000e+00	2.377722e+00	2.349549e-02	9.908613e-01	2.000873e-03	1.078831e-06	2.177330e+00	1.860117e-02
9040000	-4.465420e+03	5.056133e+01	2.969201e+00	1.533107e+01	0.000000e+00	2.188581e+00	1.530677e-02	9.902423e-01	4.609309e-03	1.126669e-06	2.509921e+00	1.876230e-02
9060000	-4.460162e+03	1.229146e+02	3.302695e+00	1.659116e+01	0.000000e+00	2.230505e+00	2.412209e-02	9.894378e-01	2.110300e-03	1.005354e-06	2.577677e+00	2.080912e-02
9080000	-4.454428e+03	7.732613e+01	3.388238e+00	1.646942e+01	0.000000e+00	2.257697e+00	2.891975e-02	9.879801e-01	2.327296e-03	1.445134e-06	1.715711e+00	2.141670e-02
9100000	-4.451674e+03	8.039066e+01	3.378337e+00	1.727410e+01	0.000000e+00	2.091733e+00	2.567857e-02	9.904654e-01	1.607590e-03	1.367529e-06	1.866881e+00	2.153181e-02
9120000	-4.480654e+03	7.657142e+01	3.132296e+00	1.491145e+01	0.000000e+00	1.758138e+00	2.429892e-02	9.927257e-01	1.270195e-03	1.180653e-06	1.305811e+00	1.995178e-02
9140000	-4.485856e+03	2.377190e+01	3.367044e+00	1.765395e+01	0.000000e+00	1.757371e+00	1.161828e-02	9.961907e-01	8.946526e-04	1.316911e-06	1.519662e+00	2.140341e-02
9160000	-4.476724e+03	5.861556e+01	3.344734e+00	1.728566e+01	0.000000e+00	2.000385e+00	1.754676e-02	9.962401e-01	5.243636e-04	1.373891e-06	1.808098e+00	2.140054e-02
9180000	-4.476173e+03	2.502240e+01	3.072923e+00	1.652427e+01	0.000000e+00	2.040791e+00	2.005484e-02	9.951406e-01	5.888750e-04	1.269639e-06	1.596567e+00	1.942318e-02
9200000	-4.473989e+03	7.166283e+01	3.460350e+00	1.821764e+01	0.000000e+00	1.912576e+00	3.341995e-02	9.943550e-01	3.380470e-04	1.348810e-06	1.972589e+00	2.181963e-02
9220000	-4.487638e+03	9.413622e+00	3.347616e+00	1.731908e+01	0.000000e+00	2.132594e+00	1.785427e-02	9.948712e-01	9.551141e-04	1.822314e-06	1.949107e+00	2.113237e-02
9240000	-4.467799e+03	9.892667e+00	3.095133e+00	1.558099e+01	0.000000e+00	2.256515e+00	1.519934e-02	9.935268e-01	2.168103e-03	1.686674e-06	1.979154e+00	1.954651e-02
9260000	-4.466128e+03	4.392545e+01	3.181504e+00	1.678884e+01	0.000000e+00	2.156336e+00	1.998652e-02	9.927245e-01	1.067913e-03	1.097471e-06	1.781763e+00	1.985618e-02
9280000	-4.446991e+03	1.575433e+01	2.941467e+00	1.630560e+01	0.000000e+00	2.231623e+00	1.580692e-02	9.912677e-01	2.696711e-03	1.147768e-06	1.493948e+00	1.828615e-02
9300000	-4.471928e+03	5.223900e+01	3.567264e+00	1.851842e+01	0.000000e+00	1.905396e+00	1.949602e-02	9.887138e-01	3.304986e-03	1.303076e-06	1.554083e+00	2.234057e-02
9320000	-4.480278e+03	1.594941e+01	3.386336e+00	1.701901e+01	0.000000e+00	2.386634e+00	1.834431e-02	9.812511e-01	1.208427e-02	1.716413e-06	1.420276e+00	2.141435e-02
9340000	-4.464221e+03	2.920252e+00	3.903155e+00	1.949081e+01	0.000000e+00	1.825883e+00	1.672951e-02	9.908806e-01	3.503311e-03	1.933545e-06	1.509538e+00	2.461152e-02
9360000	-4.469025e+03	1.596456e+01	3.669589e+00	1.820418e+01	1.162791e-02	1.929444e+00	2.154911e-02	9.892510e-01	4.184127e-03	1.458434e-06	1.207630e+00	2.338253e-02
9380000	-4.441743e+03	2.913963e+01	3.470542e+00	1.701694e+01	0.000000e+00	2.140398e+00	1.594947e-02	9.950411e-01	1.222955e-03	1.314021e-06	1.688853e+00	2.212353e-02
9400000	-4.473553e+03	1.697524e+00	3.266786e+00	1.582124e+01	0.000000e+00	2.235002e+00	7.874382e-03	9.967550e-01	2.562381e-03	2.026935e-06	1.834354e+00	2.093018e-02
9420000	-4.432805e+03	5.041547e+01	3.206573e+00	1.510233e+01	0.000000e+00	2.340362e+00	1.473329e-02	9.923677e-01	3.603967e-03	1.865759e-06	2.405787e+00	2.030178e-02
9440000	-4.467974e+03	5.310709e+01	3.077180e+00	1.613644e+01	0.000000e+00	2.105004e+00	1.237085e-02	9.909638e-01	6.787076e-03	1.022983e-06	2.206900e+00	1.967706e-02
9460000	-4.464405e+03	3.627508e+01	3.423201e+00	1.781047e+01	1.162791e-02	1.947837e+00	1.606022e-02	9.907558e-01	3.889715e-03	1.104164e-06	1.429178e+00	2.179114e-02
9480000	-4.462747e+03	5.682748e+01	3.392895e+00	1.741313e+01	0.000000e+00	2.245137e+00	2.833270e-02	9.901110e-01	1.457804e-03	1.162108e-06	1.582801e+00	2.156983e-02
9500000	-4.472339e+03	6.372819e+01	3.364538e+00	1.535721e+01	0.000000e+00	1.722067e+00	1.770847e-02	9.940934e-01	1.932215e-03	1.190587e-06	1.193960e+00	2.106044e-02
9520000	-4.474949e+03	7.083874e+01	2.884784e+00	1.545251e+01	0.000000e+00	2.857338e+00	3.693711e-02	9.776729e-01	4.322501e-03	1.083328e-06	1.490466e+00	1.808487e-02
9540000	-4.452586e+03	6.710373e+01	3.422517e+00	1.726750e+01	0.000000e+00	2.559147e+00	3.075733e-02	9.892289e-01	1.406678e-03	1.230117e-06	1.581715e+00	2.153742e-02
9560000	-4.452854e+03	5.237367e+01	3.335890e+00	1.585577e+01	0.000000e+00	2.348460e+00	2.258393e-02	9.903404e-01	2.809100e-03	1.324434e-06	1.681688e+00	2.098572e-02
9580000	-4.473648e+03	6.177121e+00	3.279004e+00	1.706952e+01	0.000000e+00	2.177554e+00	2.220458e-02	9.851347e-01	3.767783e-03	1.289931e-06	1.404831e+00	2.064651e-02
9600000	-4.476043e+03	9.426554e+01	3.625584e+00	1.753546e+01	0.000000e+00	2.163105e+00	2.938661e-02	9.933387e-01	8.086403e-04	1.120016e-06	1.999181e+00	2.270953e-02
9620000	-4.436458e+03	4.257167e+01	3.451936e+00	1.783396e+01	0.000000e+00	1.852939e+00	3.306357e-02	9.927157e-01	5.126349e-04	1.429822e-06	2.010481e+00	2.143308e-02
9640000	-4.453361e+03	5.859203e+00	2.829453e+00	1.473208e+01	0.000000e+00	1.813821e+00	1.880227e-02	9.947130e-01	8.419526e-04	1.508762e-06	1.613986e+00	1.752667e-02
9660000	-4.448336e+03	-6.522015e+00	3.214113e+00	1.709280e+01	0.000000e+00	1.550210e+00	1.333908e-02	9.953920e-01	1.080053e-03	1.809846e-06	1.807543e+00	1.996718e-02
9680000	-4.465517e+03	-5.205571e+00	3.088810e+00	1.598625e+01	0.000000e+00	1.881017e+00	1.391923e-02	9.919881e-01	3.395538e-03	1.732612e-06	1.811973e+00	1.904124e-02
9700000	-4.456465e+03	-1.375677e+01	2.892647e+00	1.493506e+01	0.000000e+00	2.085791e+00	2.575847e-02	9.877307e-01	2.061671e-03	1.949900e-06	1.863585e+00	1.777250e-02
9720000	-4.474941e+03	-8.258969e+00	3.160310e+00	1.841833e+01	0.000000e+00	1.951733e+00	2.438769e-02	9.586847e-01	1.822120e-02	1.708301e-06	1.413966e+00	1.941267e-02
9740000	-4.460686e+03	5.216905e+00	3.039159e+00	1.603865e+01	1.162791e-02	2.208054e+00	2.304582e-02	9.558157e-01	3.240575e-02	1.671231e-06	1.336899e+00	1.869390e-02
9760000	-4.460311e+03	4.404781e+01	2.921236e+00	1.490983e+01	0.000000e+00	2.128795e+00	1.223573e-02	9.915983e-01	3.783852e-03	1.168458e-06	1.828730e+00	1.792099e-02
9780000	-4.446586e+03	2.191158e+01	3.138407e+00	1.625449e+01	0.000000e+00	2.533653e+00	2.009981e-02	9.857667e-01	4.582756e-03	1.380154e-06	2.137714e+00	1.916238e-02
9800000	-4.470881e+03	2.703240e+01	2.980957e+00	1.617755e+01	0.000000e+00	1.685150e+00	3.269118e-02	9.837504e-01	2.764516e-03	1.486094e-06	2.089633e+00	1.820279e-02
9820000	-4.471889e+03	5.458846e+00	3.112458e+00	1.734487e+01	0.000000e+00	2.059395e+00	1.774753e-02	9.884908e-01	4.197213e-03	1.258633e-06	1.413267e+00	1.963880e-02
9840000	-4.476065e+03	8.306493e+01	3.195623e+00	1.767448e+01	0.000000e+00	2.145595e+00	1.760922e-02	9.837736e-01	8.092220e-03	1.250098e-06	2.253955e+00	2.009775e-02
9860000	-4.467309e+03	4.256920e+01	3.144117e+00	1.611214e+01	1.162791e-02	2.011168e+00	3.859873e-02	9.776436e-01	4.232189e-03	1.101046e-06	1.741569e+00	1.981795e-02
9880000	-4.451869e+03	4.847699e+01	3.304611e+00	1.704966e+01	0.000000e+00	1.946874e+00	2.355372e-02	9.848857e-01	3.521970e-03	1.058296e-06	2.379067e+00	2.071951e-02
9900000	-4.458635e+03	7.478533e+00	2.968597e+00	1.544313e+01	0.000000e+00	2.036664e+00	1.904061e-02	9.907294e-01	2.591243e-03	1.464357e-06	1.905893e+00	1.873001e-02
9920000	-4.454515e+03	1.903530e+01	3.326287e+00	1.672928e+01	0.000000e+00	1.819644e+00	2.093276e-02	9.937468e-01	8.898821e-04	1.395374e-06	2.135089e+00	2.105330e-02
9940000	-4.465741e+03	4.952081e+01	3.428813e+00	1.637785e+01	0.000000e+00	1.930460e+00	2.845328e-02	9.880570e-01	2.783634e-03	1.291143e-06	2.126004e+00	2.178030e-02
9960000	-4.465045e+03	7.220282e+01	3.722069e+00	1.796155e+01	0.000000e+00	1.460827e+00	4.380611e-02	9.870742e-01	1.078493e-03	1.222974e-06	1.958159e+00	2.354233e-02
9980000	-4.467932e+03	1.775440e+01	3.114196e+00	1.500597e+01	0.000000e+00	1.835409e+00	1.662841e-02	9.879054e-01	5.751448e-03	1.581684e-06	1.611988e+00	1.961824e-02
10000000	-4.472356e+03	-1.448874e+00	3.371810e+00	1.616818e+01	0.000000e+00	2.288656e+00	1.321358e-02	9.920566e-01	3.632665e-03	2.133747e-06	1.678283e+00	2.143227e-02
10020000	-4.455709e+03	3.206361e+01	3.716167e+00	1.693104e+01	0.000000e+00	1.879418e+00	2.417676e-02	9.932952e-01	1.046957e-03	2.609352e-06	2.848685e+00	2.361680e-02
10040000	-4.469459e+03	-7.012766e+01	3.820287e+00	1.901302e+01	0.000000e+00	2.429045e+00	2.335317e-02	9.927545e-01	1.488076e-03	4.930412e-06	1.912206e+00	2.424776e-02
10060000	-4.467272e+03	-1.099992e+02	3.215338e+00	1.659391e+01	0.000000e+00	1.891680e+00	1.890960e-02	9.866040e-01	4.644113e-03	8.113892e-06	1.344225e+00	2.049116e-02
10080000	-4.473664e+03	-1.375835e+02	3.431879e+00	1.889882e+01	0.000000e+00	2.310842e+00	2.671240e-02	9.726886e-01	7.101477e-03	8.450203e-06	1.728036e+00	2.168498e-02
10100000	-4.479008e+03	-1.052932e+02	3.440433e+00	1.907633e+01	0.000000e+00	1.849572e+00	2.173881e-02	9.899669e-01	2.463395e-03	7.322053e-06	1.625547e+00	2.193758e-02
10120000	-4.465334e+03	-6.157283e+01	3.114209e+00	1.606993e+01	0.000000e+00	2.309238e+00	1.573370e-02	9.938510e-01	1.500755e-03	4.910868e-06	1.499004e+00	1.963023e-02
10140000	-4.449918e+03	-1.025976e+02	2.894303e+00	1.474235e+01	0.000000e+00	2.490019e+00	1.640916e-02	9.921753e-01	3.126300e-03	4.284762e-06	1.544488e+00	1.831354e-02
10160000	-4.473779e+03	-9.748742e+01	2.561536e+00	1.389784e+01	1.162791e-02	2.281929e+00	2.003779e-02	9.917909e-01	1.624595e-03	3.862585e-06	1.602982e+00	1.615894e-02
10180000	-4.484125e+03	-2.493532e+02	2.747525e+00	1.535858e+01	1.162791e-02	2.629686e+00	1.905808e-02	9.784843e-01	9.089776e-03	1.711962e-05	1.464865e+00	1.703721e-02
10200000	-4.459783e+03	-2.077507e+02	3.052158e+00	1.474370e+01	1.162791e-02	2.575633e+00	2.159094e-02	9.856631e-01	5.456979e-03	1.610075e-05	1.997405e+00	1.901615e-02
10220000	-4.463457e+03	-1.094254e+02	3.498711e+00	1.760589e+01	0.000000e+00	1.854259e+00	2.109134e-02	9.837163e-01	7.119330e-03	7.904435e-06	2.051188e+00	2.179127e-02
10240000	-4.458228e+03	-2.138577e+02	3.101419e+00	1.565262e+01	0.000000e+00	2.542279e+00	1.387854e-02	9.935883e-01	2.415168e-03	1.540820e-05	2.189670e+00	1.936169e-02
10260000	-4.454976e+03	-1.639996e+02	3.157332e+00	1.659634e+01	0.000000e+00	1.823277e+00	6.296935e-03	9.943769e-01	6.439190e-03	1.583182e-05	1.935617e+00	1.947866e-02
10280000	-4.451115e+03	-1.874848e+02	3.106620e+00	1.615427e+01	0.000000e+00	2.148922e+00	1.219961e-02	9.944019e-01	2.408074e-03	2.155975e-05	1.884099e+00	1.920395e-02
10300000	-4.478121e+03	-1.835659e+02	3.214625e+00	1.703991e+01	0.000000e+00	2.140947e+00	1.372034e-02	9.928479e-01	2.870603e-03	1.388862e-05	1.881674e+00	2.004385e-02
10320000	-4.475823e+03	-1.932568e+02	3.097659e+00	1.617044e+01	0.000000e+00	2.113570e+00	2.334227e-03	9.973098e-01	1.242126e-02	1.433003e-05	2.299569e+00	1.930125e-02
10340000	-4.451650e+03	-1.654765e+02	3.176277e+00	1.596389e+01	0.000000e+00	2.857731e+00	1.708619e-02	9.929339e-01	2.089709e-03	1.367326e-05	2.265452e+00	1.984829e-02
10360000	-4.476738e+03	-1.414842e+02	3.474919e+00	1.683576e+01	0.000000e+00	2.043650e+00	8.107508e-03	9.960417e-01	3.268470e-03	1.816542e-05	2.481563e+00	2.180265e-02
10380000	-4.438171e+03	-2.041247e+02	3.122067e+00	1.630122e+01	0.000000e+00	2.658021e+00	1.032305e-02	9.965004e-01	1.061337e-03	2.106322e-05	2.076197e+00	1.959382e-02
10400000	-4.453567e+03	-1.368006e+02	3.342226e+00	1.740690e+01	0.000000e+00	2.163265e+00	1.512050e-02	9.943138e-01	1.995359e-03	1.059605e-05	2.136614e+00	2.093446e-02
10420000	-4.451342e+03	-1.310158e+02	3.811114e+00	1.897475e+01	0.000000e+00	1.814906e+00	7.405568e-03	9.963453e-01	2.886346e-03	1.395308e-05	2.164254e+00	2.385392e-02
10440000	-4.456484e+03	-1.509416e+02	3.055875e+00	1.605560e+01	0.000000e+00	2.578596e+00	9.435952e-03	9.961520e-01	1.662896e-03	1.074289e-05	1.694030e+00	1.906495e-02
10460000	-4.451879e+03	-2.184552e+02	3.151862e+00	1.665251e+01	1.162791e-02	2.223872e+00	1.214663e-02	9.961160e-01	1.179906e-03	1.482822e-05	1.396979e+00	1.972946e-02
10480000	-4.481059e+03	-1.343262e+02	3.749169e+00	1.927618e+01	0.000000e+00	1.737908e+00	8.350494e-03	9.936762e-01	5.678221e-03	1.120791e-05	1.885151e+00	2.348704e-02
10500000	-4.462535e+03	-1.727578e+02	3.314923e+00	1.690069e+01	0.000000e+00	1.975269e+00	2.344830e-02	9.868368e-01	4.628598e-03	1.399965e-05	1.696188e+00	2.093910e-02
10520000	-4.471884e+03	-2.126313e+02	3.333140e+00	1.650138e+01	4.651163e-02	1.925386e+00	1.911702e-02	9.781210e-01	1.201192e-02	1.905983e-05	1.345693e+00	2.088541e-02
10540000	-4.474691e+03	-1.821511e+02	3.249346e+00	1.597437e+01	0.000000e+00	1.899966e+00	2.093969e-02	9.909723e-01	2.350275e-03	1.432504e-05	1.113300e+00	2.032559e-02
10560000	-4.471287e+03	-1.249872e+02	3.338088e+00	1.677519e+01	0.000000e+00	1.867022e+00	2.073527e-02	9.937091e-01	1.309990e-03	1.058858e-05	1.782498e+00	2.118295e-02
10580000	-4.485807e+03	-8.880179e+01	3.298380e+00	1.599082e+01	1.162791e-02	2.012092e+00	1.369292e-02	9.909813e-01	5.747127e-03	6.355128e-06	1.940374e+00	2.097346e-02
10600000	-4.474403e+03	-6.456016e+01	3.613233e+00	1.778330e+01	0.000000e+00	2.086262e+00	1.888694e-02	9.893512e-01	3.644009e-03	4.839670e-06	1.740672e+00	2.301448e-02
10620000	-4.461266e+03	-2.368212e+01	3.612026e+00	1.607512e+01	0.000000e+00	1.863343e+00	3.240761e-02	9.885110e-01	2.263329e-03	3.843369e-06	2.042959e+00	2.297349e-02
10640000	-4.441468e+03	-3.928224e+01	3.316669e+00	1.514682e+01	0.000000e+00	2.205304e+00	3.365351e-02	9.704377e-01	9.388245e-03	4.420698e-06	2.418321e+00	2.108945e-02
10660000	-4.460455e+03	-7.806299e+01	3.360562e+00	1.633448e+01	1.162791e-02	1.811249e+00	1.283917e-02	9.942613e-01	2.931033e-03	4.673887e-06	1.738814e+00	2.110038e-02
10680000	-4.466633e+03	-7.664605e+01	3.581391e+00	1.769286e+01	1.162791e-02	2.011141e+00	1.387013e-02	9.941350e-01	2.524561e-03	5.339286e-06	1.741729e+00	2.252979e-02
10700000	-4.476425e+03	-9.903674e+01	3.200410e+00	1.519849e+01	0.000000e+00	1.633926e+00	1.829035e-02	9.915203e-01	3.539169e-03	8.856742e-06	2.269401e+00	1.998916e-02
10720000	-4.460780e+03	-1.079777e+02	3.538146e+00	1.605667e+01	0.000000e+00	2.233468e+00	1.896118e-02	9.933206e-01	2.408550e-03	1.451136e-05	2.411234e+00	2.193830e-02
10740000	-4.446170e+03	-1.146401e+02	3.560162e+00	1.818037e+01	0.000000e+00	2.058925e+00	2.498107e-02	9.871150e-01	2.660642e-03	1.123668e-05	2.591902e+00	2.206469e-02
10760000	-4.467912e+03	-2.091986e+02	2.961483e+00	1.625972e+01	1.162791e-02	2.302643e+00	2.461250e-02	9.941352e-01	6.857424e-04	1.494491e-05	2.028335e+00	1.836045e-02
10780000	-4.456370e+03	-1.862837e+02	3.252553e+00	1.716195e+01	0.000000e+00	2.026881e+00	1.516781e-02	9.934391e-01	1.533462e-03	1.685504e-05	1.885131e+00	1.998717e-02
10800000	-4.439974e+03	-1.710681e+02	2.812525e+00	1.496498e+01	0.000000e+00	1.874115e+00	7.900437e-03	9.969919e-01	1.687074e-03	1.495540e-05	1.916622e+00	1.703190e-02
10820000	-4.482096e+03	-2.241260e+02	2.916293e+00	1.476775e+01	0.000000e+00	2.207625e+00	8.351633e-03	9.948666e-01	3.189258e-03	2.781790e-05	1.909256e+00	1.771080e-02
10840000	-4.477759e+03	-2.892465e+02	3.549362e+00	1.649371e+01	0.000000e+00	1.824281e+00	1.692987e-02	9.963527e-01	5.608021e-04	5.723769e-05	1.713662e+00	2.175058e-02
10860000	-4.466887e+03	-2.894482e+02	3.317110e+00	1.674091e+01	0.000000e+00	2.213087e+00	7.354897e-03	9.958813e-01	3.694443e-03	6.657885e-05	1.846813e+00	2.019726e-02
10880000	-4.455542e+03	-2.537032e+02	3.114256e+00	1.709516e+01	0.000000e+00	1.738761e+00	1.333037e-02	9.910618e-01	4.045356e-03	3.555979e-05	1.692101e+00	1.904660e-02
10900000	-4.469185e+03	-2.365832e+02	3.013525e+00	1.660858e+01	0.000000e+00	2.243579e+00	1.532782e-02	9.840595e-01	9.460249e-03	2.681086e-05	1.304505e+00	1.834384e-02
10920000	-4.449927e+03	-2.284342e+02	3.142613e+00	1.728468e+01	0.000000e+00	2.173219e+00	2.940350e-02	9.802692e-01	5.044959e-03	2.521156e-05	1.356281e+00	1.933867e-02
10940000	-4.465081e+03	-1.793802e+02	2.937495e+00	1.577183e+01	0.000000e+00	1.921526e+00	2.516443e-02	9.872156e-01	2.510616e-03	1.120811e-05	2.229724e+00	1.803628e-02
10960000	-4.467420e+03	-2.039942e+02	2.763797e+00	1.579434e+01	0.000000e+00	2.244437e+00	2.281855e-02	9.816938e-01	5.748742e-03	1.710179e-05	1.716774e+00	1.701146e-02
10980000	-4.470111e+03	-1.389118e+02	2.733998e+00	1.492809e+01	0.000000e+00	2.350171e+00	2.305341e-02	9.844291e-01	5.391406e-03	7.352792e-06	1.762627e+00	1.705969e-02
11000000	-4.482157e+03	-1.758053e+02	2.878860e+00	1.594958e+01	0.000000e+00	1.743326e+00	1.252268e-02	9.886946e-01	6.455368e-03	1.151347e-05	2.343082e+00	1.801395e-02
11020000	-4.465311e+03	-1.853925e+02	3.043328e+00	1.658371e+01	0.000000e+00	1.874940e+00	1.658173e-02	9.910457e-01	2.804531e-03	1.296174e-05	1.788784e+00	1.920806e-02
11040000	-4.466781e+03	-1.742604e+02	3.553710e+00	1.884475e+01	1.162791e-02	1.702001e+00	3.524749e-02	9.747667e-01	6.270614e-03	1.919818e-05	2.792539e+00	2.233001e-02
11060000	-4.475017e+03	-2.252964e+02	3.719496e+00	1.742737e+01	0.000000e+00	2.221704e+00	3.291825e-02	9.874186e-01	2.248248e-03	2.811086e-05	1.756364e+00	2.341600e-02
11080000	-4.447840e+03	-2.927183e+02	3.647288e+00	1.786474e+01	2.325581e-02	2.001860e+00	1.853131e-02	9.936596e-01	1.375460e-03	5.277710e-05	1.710359e+00	2.313723e-02
11100000	-4.447726e+03	-2.436491e+02	3.341445e+00	1.657126e+01	0.000000e+00	2.091088e+00	1.238030e-02	9.902928e-01	8.531150e-03	2.622286e-05	1.884647e+00	2.121020e-02
11120000	-4.458151e+03	-1.883205e+02	3.438626e+00	1.746607e+01	0.000000e+00	1.702197e+00	1.850683e-02	9.863551e-01	7.929427e-03	1.673366e-05	2.240331e+00	2.197451e-02
11140000	-4.470796e+03	-2.114917e+02	3.529968e+00	1.667643e+01	0.000000e+00	1.946093e+00	1.541273e-02	9.918025e-01	3.650159e-03	2.155411e-05	2.225650e+00	2.252916e-02
11160000	-4.483466e+03	-2.105655e+02	3.147890e+00	1.569743e+01	0.000000e+00	2.348961e+00	4.015544e-02	9.738382e-01	4.614956e-03	1.642361e-05	1.508493e+00	2.005280e-02
11180000	-4.448669e+03	-1.372130e+02	3.547872e+00	1.761872e+01	0.000000e+00	1.978767e+00	3.120575e-02	9.764375e-01	7.434582e-03	9.614018e-06	1.564713e+00	2.248444e-02
11200000	-4.476734e+03	-1.561056e+02	3.539169e+00	1.939638e+01	0.000000e+00	2.133022e+00	3.576472e-02	9.894213e-01	9.372590e-04	9.396130e-06	1.205089e+00	2.243784e-02
11220000	-4.472972e+03	-1.726139e+02	2.939945e+00	1.534901e+01	1.162791e-02	2.275520e+00	2.256675e-02	9.855359e-01	3.949469e-03	1.389477e-05	1.400409e+00	1.867820e-02
11240000	-4.485326e+03	-2.270196e+02	3.257627e+00	1.540780e+01	1.162791e-02	2.328626e+00	2.652462e-02	9.893669e-01	2.153452e-03	2.507731e-05	1.558413e+00	2.067725e-02
11260000	-4.481186e+03	-2.233237e+02	3.669490e+00	1.839358e+01	0.000000e+00	1.860183e+00	3.265530e-02	9.846006e-01	2.448123e-03	3.514324e-05	1.555886e+00	2.332971e-02
11280000	-4.487899e+03	-2.380770e+02	3.917766e+00	1.950344e+01	0.000000e+00	1.334014e+00	3.347849e-02	9.873606e-01	1.575420e-03	3.481369e-05	1.458794e+00	2.433310e-02
11300000	-4.457185e+03	-2.742472e+02	2.940320e+00	1.484060e+01	2.325581e-02	2.543020e+00	1.508827e-02	9.923443e-01	2.709873e-03	3.252777e-05	1.748861e+00	1.820631e-02
11320000	-4.476885e+03	-1.970896e+02	2.974353e+00	1.670945e+01	1.162791e-02	2.021583e+00	1.376729e-02	9.890775e-01	4.051266e-03	1.666815e-05	1.956652e+00	1.817025e-02
11340000	-4.456356e+03	-2.120276e+02	2.949152e+00	1.664919e+01	0.000000e+00	1.784736e+00	2.915816e-02	9.911581e-01	7.050720e-04	1.663631e-05	1.999351e+00	1.789888e-02
11360000	-4.454728e+03	-2.391353e+02	2.733441e+00	1.506003e+01	0.000000e+00	2.188934e+00	1.564065e-02	9.942810e-01	9.492821e-04	2.151854e-05	2.013655e+00	1.660558e-02
11380000	-4.466621e+03	-1.915545e+02	2.764735e+00	1.470341e+01	1.162791e-02	1.898639e+00	1.200753e-02	9.935876e-01	2.343402e-03	1.710460e-05	2.326293e+00	1.668659e-02
11400000	-4.479373e+03	-2.602684e+02	2.632263e+00	1.440260e+01	0.000000e+00	1.794742e+00	6.913164e-03	9.964397e-01	2.881810e-03	2.820646e-05	1.556476e+00	1.583964e-02
11420000	-4.468476e+03	-1.999376e+02	2.972497e+00	1.568019e+01	0.000000e+00	2.412352e+00	1.905380e-02	9.933919e-01	1.127504e-03	2.307821e-05	1.634927e+00	1.808584e-02
11440000	-4.471188e+03	-2.310719e+02	2.832672e+00	1.644134e+01	0.000000e+00	1.887181e+00	1.493752e-02	9.850820e-01	6.327360e-03	1.964122e-05	2.095144e+00	1.720732e-02
11460000	-4.476982e+03	-2.302106e+02	2.685428e+00	1.507788e+01	0.000000e+00	2.552668e+00	2.305692e-02	9.849500e-01	2.999674e-03	1.537880e-05	1.410989e+00	1.669340e-02
11480000	-4.474139e+03	-1.706791e+02	2.732935e+00	1.635061e+01	0.000000e+00	2.004038e+00	2.589977e-02	9.883172e-01	2.231376e-03	9.676028e-06	1.444563e+00	1.690875e-02
11500000	-4.449081e+03	-1.428822e+02	2.597046e+00	1.462626e+01	1.162791e-02	1.956323e+00	1.136320e-02	9.885353e-01	7.681052e-03	6.682884e-06	1.521035e+00	1.595324e-02
11520000	-4.436596e+03	-1.176068e+02	2.925984e+00	1.638275e+01	0.000000e+00	2.632139e+00	1.358708e-02	9.880738e-01	6.437858e-03	7.015385e-06	2.069258e+00	1.800653e-02
11540000	-4.467716e+03	-1.229165e+02	2.854509e+00	1.686503e+01	0.000000e+00	2.145556e+00	3.986934e-02	9.817076e-01	1.897175e-03	7.565290e-06	1.948563e+00	1.755085e-02
11560000	-4.448157e+03	-1.014044e+02	2.940192e+00	1.721780e+01	0.000000e+00	2.385572e+00	1.621841e-02	9.887599e-01	4.062134e-03	1.013172e-05	2.157893e+00	1.810093e-02
11580000	-4.462390e+03	-1.960214e+02	2.441508e+00	1.563044e+01	0.000000e+00	2.521710e+00	1.362449e-02	9.945003e-01	1.441083e-03	1.113787e-05	1.796421e+00	1.523798e-02
11600000	-4.463530e+03	-2.417049e+02	2.712483e+00	1.595718e+01	1.162791e-02	1.959204e+00	5.164367e-03	9.988381e-01	3.380937e-04	1.848058e-05	1.635757e+00	1.702077e-02
11620000	-4.475617e+03	-1.841228e+02	3.143777e+00	1.636110e+01	0.000000e+00	1.997908e+00	7.652051e-03	9.986042e-01	3.785928e-04	1.990802e-05	1.513205e+00	1.976742e-02
11640000	-4.452998e+03	-1.277547e+02	2.692279e+00	1.385412e+01	0.000000e+00	2.303727e+00	9.165441e-03	9.962004e-01	1.595622e-03	1.436059e-05	2.447251e+00	1.690176e-02
11660000	-4.449574e+03	-1.361592e+02	2.926852e+00	1.643607e+01	0.000000e+00	2.017315e+00	7.985070e-03	9.933837e-01	5.158184e-03	7.902807e-06	1.864486e+00	1.840261e-02
11680000	-4.460124e+03	-8.407927e+01	3.212394e+00	1.674770e+01	0.000000e+00	1.889990e+00	1.051471e-02	9.958511e-01	1.773784e-03	5.587512e-06	2.120250e+00	2.000862e-02
11700000	-4.493553e+03	-1.233750e+02	2.801051e+00	1.530814e+01	1.162791e-02	2.506837e+00	1.816646e-02	9.904819e-01	3.285087e-03	7.834446e-06	1.818516e+00	1.743664e-02
11720000	-4.462405e+03	-1.577805e+02	2.695095e+00	1.495013e+01	0.000000e+00	2.396504e+00	1.017815e-02	9.931069e-01	4.933127e-03	1.230582e-05	2.459862e+00	1.670741e-02
11740000	-4.463195e+03	-1.419013e+02	3.059520e+00	1.684653e+01	0.000000e+00	2.469042e+00	7.363392e-03	9.939467e-01	7.443093e-03	9.446845e-06	1.954736e+00	1.900794e-02
11760000	-4.475053e+03	-1.476579e+02	2.948036e+00	1.549804e+01	0.000000e+00	2.332661e+00	1.441560e-02	9.939410e-01	1.581251e-03	1.152844e-05	2.163051e+00	1.810239e-02
11780000	-4.467452e+03	-2.145699e+02	2.932465e+00	1.518507e+01	0.000000e+00	2.158910e+00	7.386263e-03	9.951969e-01	4.803857e-03	1.435991e-05	2.007025e+00	1.820764e-02
11800000	-4.456774e+03	-2.064526e+02	2.872453e+00	1.529911e+01	2.325581e-02	1.912639e+00	8.735624e-03	9.918405e-01	8.622902e-03	1.459186e-05	2.033499e+00	1.792449e-02
11820000	-4.448301e+03	-1.021339e+02	2.675604e+00	1.495384e+01	1.162791e-02	2.114492e+00	1.765085e-02	9.918214e-01	1.903610e-03	7.158576e-06	2.284101e+00	1.666014e-02
11840000	-4.447292e+03	-1.343892e+02	3.201820e+00	1.692132e+01	1.162791e-02	2.355328e+00	3.397911e-02	9.828435e-01	2.723635e-03	9.468316e-06	2.091002e+00	1.993205e-02
11860000	-4.462046e+03	-6.986138e+01	3.043930e+00	1.668778e+01	0.000000e+00	1.880857e+00	2.035311e-02	9.917881e-01	1.374657e-03	6.431152e-06	2.366366e+00	1.889568e-02
11880000	-4.463109e+03	-9.272709e+01	3.225890e+00	1.648696e+01	1.162791e-02	2.009605e+00	1.517629e-02	9.904243e-01	3.253579e-03	6.992295e-06	2.281748e+00	2.009946e-02
11900000	-4.460947e+03	-7.657828e+01	3.261290e+00	1.707625e+01	0.000000e+00	2.111281e+00	1.944304e-02	9.897834e-01	2.570352e-03	5.036382e-06	2.084124e+00	2.031176e-02
11920000	-4.486318e+03	-9.214429e+01	3.575911e+00	1.792793e+01	1.162791e-02	1.715124e+00	1.053909e-02	9.948783e-01	2.829236e-03	4.776187e-06	1.718627e+00	2.206574e-02
11940000	-4.465799e+03	-5.102427e+00	3.837479e+00	1.970135e+01	0.000000e+00	1.790285e+00	4.656376e-02	9.766205e-01	3.411412e-03	2.968897e-06	1.687784e+00	2.374854e-02
11960000	-4.467945e+03	-2.928333e+01	3.145753e+00	1.771477e+01	0.000000e+00	2.154862e+00	2.122502e-02	9.902956e-01	1.521147e-03	2.395482e-06	1.535819e+00	1.936254e-02
11980000	-4.473336e+03	-7.860821e+01	2.909109e+00	1.629775e+01	1.162791e-02	1.896043e+00	1.803257e-02	9.864216e-01	5.122095e-03	4.157641e-06	1.256247e+00	1.773547e-02
12000000	-4.470932e+03	-1.017415e+02	3.113127e+00	1.703315e+01	0.000000e+00	1.787470e+00	2.587489e-02	9.928782e-01	7.675206e-04	4.468937e-06	1.780316e+00	1.891305e-02
12020000	-4.463027e+03	-1.103052e+02	3.207049e+00	1.769384e+01	0.000000e+00	2.007668e+00	1.800731e-02	9.952356e-01	7.322135e-04	6.165249e-06	1.461676e+00	2.000414e-02
12040000	-4.470215e+03	-1.300229e+02	2.857145e+00	1.544565e+01	0.000000e+00	1.946981e+00	4.047942e-02	9.764419e-01	3.078417e-03	1.057946e-05	2.004662e+00	1.769425e-02
12060000	-4.475851e+03	-1.506224e+02	2.964203e+00	1.550688e+01	1.162791e-02	2.234330e+00	1.852208e-02	9.693703e-01	2.540011e-02	9.525466e-06	1.507612e+00	1.871126e-02
12080000	-4.452147e+03	-1.717080e+02	3.289066e+00	1.723419e+01	0.000000e+00	2.256385e+00	1.564885e-02	9.878053e-01	7.282570e-03	1.227448e-05	2.083886e+00	2.079047e-02
12100000	-4.448262e+03	-1.647364e+02	2.846809e+00	1.514439e+01	1.162791e-02	1.987366e+00	1.450020e-02	9.813155e-01	1.248625e-02	1.412609e-05	1.705067e+00	1.809966e-02
12120000	-4.453716e+03	-1.543214e+02	3.191576e+00	1.638846e+01	0.000000e+00	2.017780e+00	2.109426e-02	9.905730e-01	2.197401e-03	1.192255e-05	1.746024e+00	2.026246e-02
12140000	-4.478941e+03	-1.415542e+02	3.249393e+00	1.673880e+01	0.000000e+00	2.385727e+00	2.208543e-02	9.862461e-01	3.051772e-03	7.840740e-06	1.422562e+00	2.048312e-02
12160000	-4.462650e+03	-1.969358e+02	3.533532e+00	1.733740e+01	0.000000e+00	1.781216e+00	3.112742e-02	9.881270e-01	1.745827e-03	2.068002e-05	1.466962e+00	2.204073e-02
12180000	-4.472774e+03	-2.294371e+02	3.457954e+00	1.796948e+01	1.162791e-02	1.957471e+00	2.582288e-02	9.843237e-01	2.911806e-03	2.064499e-05	1.605056e+00	2.152708e-02
12200000	-4.453886e+03	-1.767183e+02	3.168292e+00	1.569644e+01	0.000000e+00	1.956601e+00	1.836189e-02	9.821790e-01	9.499340e-03	1.346529e-05	2.036275e+00	1.997618e-02
12220000	-4.483375e+03	-1.398082e+02	3.418826e+00	1.617167e+01	1.162791e-02	2.148743e+00	1.804931e-02	9.820282e-01	9.220676e-03	1.020145e-05	2.005669e+00	2.140289e-02
12240000	-4.456391e+03	-1.292095e+02	2.989991e+00	1.572856e+01	1.162791e-02	1.992882e+00	1.272629e-02	9.932817e-01	3.449512e-03	8.409930e-06	2.001315e+00	1.873688e-02
12260000	-4.483861e+03	-7.753976e+01	3.128837e+00	1.659508e+01	0.000000e+00	2.584792e+00	7.467115e-03	9.953139e-01	3.976355e-03	4.670436e-06	1.932342e+00	1.968115e-02
12280000	-4.476460e+03	-9.920309e+01	3.525108e+00	1.802629e+01	1.162791e-02	2.649366e+00	1.995633e-02	9.842919e-01	6.867386e-03	4.060179e-06	1.707309e+00	2.223156e-02
12300000	-4.451505e+03	-9.790255e+01	3.082345e+00	1.692177e+01	1.162791e-02	2.359043e+00	4.174649e-03	9.959742e-01	8.607230e-03	4.170536e-06	1.825038e+00	1.920034e-02
12320000	-4.484383e+03	-1.011261e+02	3.196887e+00	1.754505e+01	0.000000e+00	2.053913e+00	6.204388e-03	9.961335e-01	4.314343e-03	3.684192e-06	1.465805e+00	1.987140e-02
12340000	-4.479159e+03	-1.065781e+02	2.917317e+00	1.646994e+01	2.325581e-02	1.578471e+00	1.246549e-02	9.937821e-01	1.768954e-03	4.388283e-06	1.672536e+00	1.813954e-02
12360000	-4.477264e+03	-1.297434e+02	2.809987e+00	1.619215e+01	0.000000e+00	2.062825e+00	1.064285e-02	9.925054e-01	5.024281e-03	6.231270e-06	1.475077e+00	1.750267e-02
12380000	-4.452184e+03	-1.056406e+02	2.933102e+00	1.691477e+01	0.000000e+00	1.913169e+00	2.348382e-02	9.828182e-01	4.975106e-03	5.129017e-06	1.972885e+00	1.833188e-02
12400000	-4.473083e+03	-9.545903e+01	3.195118e+00	1.623585e+01	0.000000e+00	2.036183e+00	2.104470e-02	9.837583e-01	5.436802e-03	5.554831e-06	1.430199e+00	1.960666e-02
12420000	-4.476711e+03	-1.020550e+02	2.975674e+00	1.653897e+01	1.162791e-02	2.158119e+00	1.388724e-02	9.865138e-01	8.763025e-03	5.624315e-06	1.644541e+00	1.843041e-02
12440000	-4.496568e+03	-1.701414e+01	3.112050e+00	1.712371e+01	0.000000e+00	2.087575e+00	1.036038e-02	9.920240e-01	5.741142e-03	3.585492e-06	1.852408e+00	1.920843e-02
12460000	-4.484566e+03	-2.829796e+01	3.143775e+00	1.638848e+01	0.000000e+00	2.437476e+00	1.914299e-02	9.912391e-01	2.106138e-03	2.449714e-06	1.895587e+00	1.963549e-02
12480000	-4.476810e+03	-5.763832e+00	3.306657e+00	1.811872e+01	0.000000e+00	2.057987e+00	2.097855e-02	9.919897e-01	1.332748e-03	2.027722e-06	2.028443e+00	2.070269e-02
12500000	-4.480024e+03	-6.375909e+01	3.150139e+00	1.725884e+01	0.000000e+00	1.861605e+00	1.375233e-02	9.874905e-01	8.300619e-03	2.820689e-06	1.803786e+00	1.971614e-02
12520000	-4.464894e+03	-6.119966e+00	3.005486e+00	1.561975e+01	0.000000e+00	2.415538e+00	6.926677e-03	9.971547e-01	1.594503e-03	1.706835e-06	1.692860e+00	1.882365e-02
12540000	-4.460421e+03	8.455188e+00	2.930776e+00	1.589037e+01	0.000000e+00	2.072333e+00	6.063160e-03	9.976152e-01	1.426222e-03	1.607454e-06	1.892981e+00	1.821702e-02
12560000	-4.473751e+03	4.718071e+01	2.980929e+00	1.627843e+01	0.000000e+00	2.083206e+00	9.904860e-03	9.967030e-01	1.250359e-03	1.010495e-06	1.713990e+00	1.848907e-02
12580000	-4.452670e+03	4.195097e+01	3.217078e+00	1.740410e+01	0.000000e+00	2.335379e+00	1.585612e-02	9.797148e-01	1.667275e-02	1.140106e-06	1.738250e+00	1.993980e-02
12600000	-4.450707e+03	-4.185207e+01	2.986603e+00	1.556140e+01	0.000000e+00	2.104623e+00	2.865215e-02	9.750707e-01	7.183404e-03	2.506320e-06	1.578993e+00	1.858384e-02
12620000	-4.469044e+03	-2.959699e+00	3.192531e+00	1.696479e+01	0.000000e+00	2.173238e+00	1.623311e-02	9.916848e-01	2.703010e-03	2.229190e-06	1.633314e+00	1.993710e-02
12640000	-4.470413e+03	2.733996e-02	3.106253e+00	1.673246e+01	0.000000e+00	1.889075e+00	1.922059e-02	9.925732e-01	1.143525e-03	1.924549e-06	1.448944e+00	1.951961e-02
12660000	-4.472639e+03	-1.753898e+00	3.417934e+00	1.877174e+01	0.000000e+00	2.562676e+00	2.096322e-02	9.835063e-01	7.365795e-03	1.732700e-06	1.617998e+00	2.157611e-02
12680000	-4.464264e+03	1.010646e+00	3.023585e+00	1.563799e+01	0.000000e+00	2.429766e+00	2.231482e-02	9.806344e-01	6.546735e-03	1.365704e-06	1.229391e+00	1.891816e-02
12700000	-4.483301e+03	4.804237e+01	2.900866e+00	1.492984e+01	0.000000e+00	2.305351e+00	1.822816e-02	9.884000e-01	4.535864e-03	1.098122e-06	1.601654e+00	1.824318e-02
12720000	-4.488816e+03	1.081892e+01	3.018049e+00	1.625483e+01	0.000000e+00	2.769029e+00	3.795775e-02	9.824350e-01	2.033613e-03	1.203033e-06	1.285816e+00	1.885372e-02
12740000	-4.469384e+03	4.314763e+01	3.016490e+00	1.545128e+01	0.000000e+00	2.111770e+00	2.643955e-02	9.752255e-01	9.530234e-03	1.275701e-06	1.196779e+00	1.866425e-02
12760000	-4.475418e+03	3.810972e+01	3.272755e+00	1.621559e+01	0.000000e+00	2.296801e+00	3.622061e-02	9.751586e-01	6.144274e-03	1.156815e-06	1.588974e+00	2.023078e-02
12780000	-4.473667e+03	3.691318e+01	2.870012e+00	1.523150e+01	0.000000e+00	2.468225e+00	2.814685e-02	9.855886e-01	2.896421e-03	1.002064e-06	1.062507e+00	1.774736e-02
12800000	-4.462999e+03	1.291614e+01	2.801036e+00	1.471380e+01	0.000000e+00	2.428278e+00	3.911424e-02	9.803890e-01	2.908873e-03	1.422663e-06	1.823161e+00	1.737964e-02
12820000	-4.496310e+03	-5.035195e+01	2.889703e+00	1.529539e+01	0.000000e+00	2.208222e+00	1.075361e-02	9.904694e-01	9.047777e-03	2.469249e-06	1.173072e+00	1.788242e-02
12840000	-4.468469e+03	-1.826597e+00	3.059488e+00	1.585249e+01	0.000000e+00	2.270799e+00	1.323164e-02	9.919439e-01	4.771244e-03	1.658004e-06	1.742967e+00	1.914305e-02
12860000	-4.461245e+03	6.304281e+01	3.143044e+00	1.579458e+01	0.000000e+00	2.258644e+00	2.023351e-02	9.858533e-01	5.235726e-03	1.341368e-06	2.385512e+00	1.971611e-02
12880000	-4.455988e+03	5.515398e+01	3.293615e+00	1.701602e+01	0.000000e+00	2.038563e+00	3.183969e-02	9.846479e-01	3.051805e-03	1.010380e-06	2.177619e+00	2.068809e-02
12900000	-4.463812e+03	-9.115871e+00	2.908704e+00	1.478142e+01	1.162791e-02	2.019065e+00	3.373230e-02	9.661601e-01	1.374719e-02	1.559661e-06	1.499820e+00	1.822772e-02
12920000	-4.458734e+03	1.812370e+01	2.840626e+00	1.479808e+01	1.162791e-02	2.053211e+00	1.338991e-02	9.868093e-01	1.093232e-02	1.412306e-06	1.928973e+00	1.794968e-02
12940000	-4.456405e+03	-6.183516e+00	2.842704e+00	1.428466e+01	0.000000e+00	2.090464e+00	2.250689e-02	9.845583e-01	6.869000e-03	2.046363e-06	1.954456e+00	1.801703e-02
12960000	-4.460455e+03	4.295535e+00	2.899492e+00	1.525940e+01	0.000000e+00	2.715029e+00	2.731162e-02	9.925442e-01	7.417388e-04	1.643129e-06	1.579639e+00	1.837853e-02
12980000	-4.446586e+03	1.600146e+01	2.783385e+00	1.455469e+01	0.000000e+00	2.189490e+00	1.045885e-02	9.935602e-01	3.698989e-03	1.898841e-06	2.616611e+00	1.765984e-02
13000000	-4.457747e+03	-6.056762e+01	3.082522e+00	1.675661e+01	0.000000e+00	2.182296e+00	1.685732e-02	9.909378e-01	2.753665e-03	3.329989e-06	2.061882e+00	1.946570e-02
13020000	-4.445884e+03	-8.811999e+01	2.739696e+00	1.515040e+01	2.325581e-02	2.376520e+00	3.067030e-02	9.773423e-01	6.902125e-03	3.009646e-06	2.098464e+00	1.729260e-02
13040000	-4.443480e+03	3.083887e+01	2.729718e+00	1.519354e+01	2.325581e-02	2.357554e+00	1.481591e-02	9.913889e-01	3.733612e-03	1.569067e-06	2.216272e+00	1.735035e-02
13060000	-4.459888e+03	5.988613e+00	3.409349e+00	1.847798e+01	0.000000e+00	1.913002e+00	1.601190e-02	9.935494e-01	1.912259e-03	2.233955e-06	2.131589e+00	2.175932e-02
13080000	-4.455978e+03	-4.022912e+01	2.875354e+00	1.605378e+01	0.000000e+00	2.090959e+00	3.927531e-02	9.616848e-01	9.328247e-03	2.719023e-06	1.541567e+00	1.824501e-02
13100000	-4.470514e+03	-2.996529e+01	3.009963e+00	1.688927e+01	0.000000e+00	2.235049e+00	1.192087e-02	9.946489e-01	1.522036e-03	2.262513e-06	1.423839e+00	1.897344e-02
13120000	-4.481444e+03	-3.610134e+01	3.291118e+00	1.803179e+01	0.000000e+00	2.198752e+00	1.916931e-02	9.944173e-01	1.053429e-03	2.895720e-06	1.624478e+00	2.074560e-02
13140000	-4.473637e+03	-3.863248e+01	3.381461e+00	1.758950e+01	0.000000e+00	2.157254e+00	2.867003e-02	9.950086e-01	3.566731e-04	3.632033e-06	2.120392e+00	2.112465e-02
13160000	-4.458844e+03	-3.024761e+01	3.065074e+00	1.661948e+01	0.000000e+00	1.750149e+00	2.133009e-02	9.934974e-01	1.085362e-03	3.105315e-06	1.828626e+00	1.904658e-02
13180000	-4.470621e+03	-6.052683e+01	2.678595e+00	1.594503e+01	0.000000e+00	2.242841e+00	1.529763e-02	9.947386e-01	8.104958e-04	2.852835e-06	1.454524e+00	1.666163e-02
13200000	-4.463070e+03	-4.861567e+01	2.859600e+00	1.592157e+01	0.000000e+00	1.998454e+00	3.290229e-02	9.930002e-01	3.483188e-04	3.252074e-06	2.093285e+00	1.781602e-02
13220000	-4.467880e+03	1.426814e+00	3.119071e+00	1.722582e+01	0.000000e+00	1.985231e+00	1.182356e-02	9.942715e-01	2.607175e-03	1.832829e-06	1.496183e+00	1.949340e-02
13240000	-4.451218e+03	3.102185e+01	2.745614e+00	1.560704e+01	0.000000e+00	1.516856e+00	1.273947e-02	9.864823e-01	1.019296e-02	1.260682e-06	2.105250e+00	1.722384e-02
13260000	-4.465632e+03	3.230710e+01	2.727715e+00	1.656969e+01	0.000000e+00	2.431450e+00	1.042531e-02	9.917393e-01	4.207332e-03	1.016406e-06	1.838169e+00	1.696198e-02
13280000	-4.468263e+03	3.651263e+01	2.855739e+00	1.701320e+01	0.000000e+00	2.312054e+00	2.630828e-02	9.845176e-01	2.906813e-03	1.100844e-06	1.856422e+00	1.773178e-02
13300000	-4.476502e+03	3.948377e+01	2.850751e+00	1.468171e+01	0.000000e+00	2.398444e+00	2.422544e-02	9.892987e-01	2.632551e-03	1.072044e-06	1.497204e+00	1.770268e-02
13320000	-4.474659e+03	2.419234e+01	3.202823e+00	1.672445e+01	0.000000e+00	1.795416e+00	3.912180e-02	9.840054e-01	2.012205e-03	1.020294e-06	1.548275e+00	1.994387e-02
13340000	-4.477486e+03	1.563262e+01	2.920194e+00	1.537357e+01	1.162791e-02	2.454333e+00	3.105804e-02	9.786789e-01	5.645360e-03	1.451750e-06	1.533224e+00	1.836260e-02
13360000	-4.470821e+03	-3.458190e-02	2.968931e+00	1.596627e+01	0.000000e+00	2.127804e+00	3.611176e-02	9.912921e-01	6.188659e-04	2.158610e-06	1.561853e+00	1.874690e-02
13380000	-4.465015e+03	-8.396965e+01	2.732574e+00	1.479718e+01	0.000000e+00	2.942965e+00	1.146942e-02	9.967569e-01	6.035933e-04	4.000348e-06	1.331872e+00	1.725678e-02
13400000	-4.434852e+03	-5.649802e+01	2.959825e+00	1.677824e+01	0.000000e+00	2.313459e+00	1.739946e-02	9.943774e-01	1.167053e-03	3.318027e-06	1.442545e+00	1.862245e-02
13420000	-4.450529e+03	-4.835931e+01	2.885688e+00	1.738849e+01	0.000000e+00	2.169939e+00	3.575484e-03	9.972580e-01	4.717381e-03	2.658421e-06	1.910431e+00	1.814898e-02
13440000	-4.458351e+03	-5.613225e+01	2.741246e+00	1.559471e+01	0.000000e+00	2.241196e+00	1.064875e-02	9.967258e-01	9.421137e-04	2.909452e-06	1.211297e+00	1.718647e-02
13460000	-4.446089e+03	-1.203990e+02	2.963414e+00	1.711796e+01	1.162791e-02	1.992479e+00	4.974862e-03	9.973985e-01	2.093870e-03	4.128295e-06	1.246656e+00	1.844061e-02
13480000	-4.458258e+03	-4.762904e+01	2.957011e+00	1.610612e+01	0.000000e+00	2.487391e+00	2.021296e-02	9.952863e-01	5.018679e-04	2.493206e-06	1.935202e+00	1.839320e-02
13500000	-4.446969e+03	-1.519589e+01	2.992961e+00	1.599198e+01	0.000000e+00	2.360914e+00	8.711266e-03	9.966199e-01	1.287915e-03	3.386181e-06	1.910113e+00	1.839969e-02
13520000	-4.472403e+03	-6.778853e+01	3.240906e+00	1.678730e+01	0.000000e+00	2.181050e+00	2.352024e-02	9.904721e-01	1.630089e-03	4.260701e-06	1.378045e+00	1.993983e-02
13540000	-4.473187e+03	-7.670739e+01	3.056793e+00	1.649880e+01	0.000000e+00	2.551851e+00	2.586311e-02	9.751955e-01	8.025822e-03	2.938648e-06	1.533529e+00	1.880825e-02
13560000	-4.455684e+03	-3.396475e+01	3.094011e+00	1.708937e+01	0.000000e+00	1.736116e+00	3.631715e-02	9.820877e-01	2.715863e-03	2.476068e-06	1.795029e+00	1.903525e-02
13580000	-4.458774e+03	-5.718595e+01	3.360172e+00	1.725792e+01	1.162791e-02	2.564316e+00	1.908175e-02	9.888217e-01	4.265523e-03	4.227965e-06	2.091510e+00	2.083022e-02
13600000	-4.473031e+03	-4.779885e+01	3.419813e+00	1.663366e+01	0.000000e+00	2.300327e+00	1.589621e-02	9.942561e-01	1.244895e-03	4.365348e-06	1.581969e+00	2.141312e-02
13620000	-4.482938e+03	-7.673287e+01	3.478512e+00	1.553465e+01	0.000000e+00	2.771036e+00	1.713737e-02	9.959865e-01	7.066579e-04	6.167935e-06	1.468557e+00	2.181883e-02
13640000	-4.470112e+03	-5.272303e+01	3.315147e+00	1.581306e+01	0.000000e+00	2.266374e+00	1.353778e-02	9.936922e-01	2.632394e-03	2.676905e-06	1.325737e+00	2.074797e-02
13660000	-4.475375e+03	-5.188614e+01	3.199137e+00	1.653815e+01	0.000000e+00	1.733798e+00	1.888770e-02	9.927677e-01	1.634059e-03	4.449861e-06	1.497492e+00	1.991247e-02
13680000	-4.468493e+03	-6.600323e+01	3.269946e+00	1.674032e+01	0.000000e+00	2.434345e+00	2.255094e-02	9.895234e-01	2.095359e-03	3.177481e-06	1.483730e+00	2.032549e-02
13700000	-4.451679e+03	-5.373444e+01	3.025717e+00	1.611568e+01	0.000000e+00	2.918220e+00	2.275906e-02	9.880203e-01	4.113327e-03	3.185954e-06	2.035145e+00	1.884384e-02
13720000	-4.444337e+03	-7.788394e+01	3.135627e+00	1.662962e+01	0.000000e+00	2.370719e+00	3.115090e-02	9.849795e-01	2.561484e-03	2.783091e-06	1.851410e+00	1.955698e-02
13740000	-4.452133e+03	-4.266655e+01	3.149893e+00	1.577943e+01	1.162791e-02	2.079363e+00	2.290163e-02	9.911991e-01	1.571895e-03	3.452308e-06	1.576269e+00	1.957614e-02
13760000	-4.472395e+03	-7.608898e+01	3.029077e+00	1.614133e+01	0.000000e+00	1.869228e+00	3.845354e-02	9.803362e-01	2.699450e-03	3.045353e-06	1.770378e+00	1.876965e-02
13780000	-4.474574e+03	-2.192410e+01	3.520932e+00	1.780023e+01	2.325581e-02	1.577692e+00	1.940011e-02	9.904192e-01	2.937438e-03	1.834798e-06	1.405787e+00	2.193137e-02
13800000	-4.464875e+03	-3.370295e+01	3.236480e+00	1.740963e+01	0.000000e+00	2.011676e+00	2.694541e-02	9.799157e-01	6.893837e-03	2.227175e-06	1.525040e+00	2.017709e-02
13820000	-4.458098e+03	-3.538129e+01	3.105570e+00	1.709104e+01	0.000000e+00	1.848992e+00	1.576039e-02	9.899428e-01	3.808819e-03	2.442764e-06	1.791081e+00	1.921494e-02
13840000	-4.465731e+03	-1.074210e+02	3.337692e+00	1.934473e+01	1.162791e-02	1.967254e+00	2.567386e-02	9.747247e-01	7.840632e-03	3.390654e-06	1.612317e+00	2.078362e-02
13860000	-4.444753e+03	-2.646541e+01	3.096463e+00	1.721545e+01	0.000000e+00	2.194502e+00	2.106760e-02	9.812536e-01	8.184907e-03	2.506958e-06	2.195912e+00	1.916705e-02
13880000	-4.467001e+03	-5.505511e+01	2.901194e+00	1.592014e+01	0.000000e+00	2.146114e+00	3.623367e-02	9.880940e-01	1.243192e-03	2.465882e-06	1.763077e+00	1.761647e-02
13900000	-4.466117e+03	-5.128779e+01	2.757635e+00	1.579297e+01	0.000000e+00	1.904268e+00	1.346574e-02	9.934364e-01	2.816407e-03	2.439137e-06	1.767965e+00	1.679789e-02
13920000	-4.466251e+03	-5.842812e+01	2.931881e+00	1.745886e+01	0.000000e+00	2.077244e+00	4.866052e-03	9.959078e-01	7.317163e-03	3.149963e-06	1.528117e+00	1.782976e-02
13940000	-4.450021e+03	-1.355375e+02	2.860295e+00	1.711866e+01	0.000000e+00	2.044572e+00	6.839036e-03	9.948336e-01	4.426674e-03	4.313088e-06	1.756095e+00	1.745808e-02
13960000	-4.467891e+03	-1.051463e+02	2.576715e+00	1.501480e+01	0.000000e+00	2.534510e+00	2.969867e-03	9.975072e-01	5.036355e-03	5.347823e-06	1.840410e+00	1.542873e-02
13980000	-4.455058e+03	-1.774710e+02	2.828898e+00	1.731101e+01	0.000000e+00	2.345525e+00	4.275976e-03	9.961573e-01	4.500664e-03	8.873860e-06	2.022826e+00	1.698026e-02
14000000	-4.450983e+03	-2.059990e+02	2.527553e+00	1.495861e+01	0.000000e+00	2.176919e+00	5.188543e-03	9.957005e-01	3.313458e-03	1.310968e-05	1.866435e+00	1.517622e-02
14020000	-4.456061e+03	-2.090375e+02	2.707056e+00	1.577887e+01	0.000000e+00	2.193545e+00	6.394194e-03	9.963820e-01	2.668677e-03	1.311554e-05	2.292815e+00	1.637303e-02
14040000	-4.448971e+03	-1.357805e+02	3.043227e+00	1.626321e+01	0.000000e+00	1.799356e+00	1.934536e-02	9.924741e-01	1.495001e-03	1.080879e-05	2.105596e+00	1.851129e-02
14060000	-4.459113e+03	-1.315191e+02	3.002849e+00	1.704218e+01	0.000000e+00	2.261221e+00	2.061959e-02	9.890669e-01	2.570204e-03	6.604136e-06	2.497563e+00	1.813050e-02
14080000	-4.458606e+03	-1.227471e+02	2.781037e+00	1.578875e+01	0.000000e+00	1.920041e+00	1.478866e-02	9.934101e-01	1.714270e-03	5.435829e-06	1.858808e+00	1.673275e-02
14100000	-4.451032e+03	-1.558571e+02	2.569952e+00	1.464876e+01	0.000000e+00	1.918104e+00	1.733442e-02	9.914482e-01	1.656054e-03	6.694814e-06	1.611879e+00	1.522890e-02
14120000	-4.456726e+03	-2.096108e+02	2.867410e+00	1.694822e+01	3.488372e-02	2.106767e+00	3.238449e-02	9.711566e-01	5.646201e-03	1.103884e-05	1.724624e+00	1.697902e-02
14140000	-4.452791e+03	-1.585192e+02	2.742321e+00	1.531837e+01	3.488372e-02	2.387963e+00	5.760544e-03	9.961095e-01	3.258623e-03	6.943861e-06	2.095637e+00	1.632650e-02
14160000	-4.441211e+03	-8.935731e+01	2.797785e+00	1.579480e+01	1.162791e-02	2.249564e+00	6.652202e-03	9.959947e-01	3.267504e-03	4.556371e-06	2.171259e+00	1.660860e-02
14180000	-4.454618e+03	-7.907284e+01	2.871653e+00	1.569443e+01	0.000000e+00	2.000338e+00	1.457883e-02	9.932640e-01	2.079427e-03	2.766686e-06	2.502318e+00	1.718201e-02
14200000	-4.475066e+03	2.041840e+01	3.773274e+00	1.945918e+01	1.162791e-02	1.502461e+00	1.370961e-02	9.927929e-01	2.668305e-03	2.317560e-06	2.711360e+00	2.255198e-02
14220000	-4.480544e+03	-3.277645e+01	3.096459e+00	1.715856e+01	0.000000e+00	2.293693e+00	8.638997e-03	9.956027e-01	2.284485e-03	2.371725e-06	1.456361e+00	1.874831e-02
14240000	-4.467952e+03	-3.796421e+01	2.981318e+00	1.804309e+01	0.000000e+00	2.255177e+00	1.505822e-02	9.916907e-01	2.694339e-03	1.832321e-06	1.479659e+00	1.810853e-02
14260000	-4.465952e+03	-7.821514e+01	2.689515e+00	1.560365e+01	0.000000e+00	2.136557e+00	1.591855e-02	9.888441e-01	3.572646e-03	2.459999e-06	1.437660e+00	1.606723e-02
14280000	-4.465926e+03	-4.552678e+01	2.664327e+00	1.529735e+01	0.000000e+00	2.132903e+00	8.953511e-03	9.943468e-01	3.009990e-03	2.078679e-06	1.434660e+00	1.601370e-02
14300000	-4.471238e+03	-2.006557e+01	3.190904e+00	1.834773e+01	0.000000e+00	2.018030e+00	4.206793e-02	9.802891e-01	1.986963e-03	2.458757e-06	1.709294e+00	1.913967e-02
14320000	-4.457826e+03	8.516265e+00	2.914619e+00	1.707099e+01	1.162791e-02	2.330029e+00	1.544764e-02	9.895724e-01	3.130129e-03	1.583508e-06	2.022672e+00	1.752541e-02
14340000	-4.476599e+03	-1.675002e+01	2.843927e+00	1.571651e+01	0.000000e+00	1.987851e+00	2.026926e-02	9.851934e-01	4.418477e-03	1.872361e-06	1.424396e+00	1.735608e-02
14360000	-4.472469e+03	1.568348e+01	3.043975e+00	1.724366e+01	0.000000e+00	1.707614e+00	1.477448e-02	9.871505e-01	6.385616e-03	1.602852e-06	2.182373e+00	1.857854e-02
14380000	-4.468639e+03	3.371916e+01	3.311128e+00	1.735958e+01	0.000000e+00	2.142980e+00	2.211460e-02	9.883066e-01	2.453998e-03	1.614009e-06	1.952987e+00	2.046106e-02
14400000	-4.447830e+03	-1.718989e+01	2.964768e+00	1.673310e+01	0.000000e+00	2.265247e+00	1.341302e-02	9.926821e-01	3.458067e-03	1.827395e-06	1.617964e+00	1.822983e-02
14420000	-4.463881e+03	1.865605e+01	2.920537e+00	1.678858e+01	0.000000e+00	1.731688e+00	2.509465e-02	9.818477e-01	6.169726e-03	1.379901e-06	2.096119e+00	1.799887e-02
14440000	-4.440668e+03	7.183478e+00	2.910942e+00	1.545101e+01	0.000000e+00	2.798160e+00	1.307312e-02	9.925055e-01	2.922781e-03	1.576159e-06	1.613045e+00	1.790569e-02
14460000	-4.442096e+03	1.931135e+01	2.649383e+00	1.553610e+01	0.000000e+00	2.481164e+00	3.546554e-02	9.802196e-01	2.551595e-03	1.078891e-06	1.692824e+00	1.619723e-02
14480000	-4.452556e+03	2.327427e+01	2.839089e+00	1.508628e+01	0.000000e+00	2.098031e+00	1.662783e-02	9.904386e-01	3.518796e-03	1.050504e-06	1.392700e+00	1.720785e-02
14500000	-4.459686e+03	6.643960e+01	2.914863e+00	1.589074e+01	0.000000e+00	2.178100e+00	1.508592e-02	9.896678e-01	4.569079e-03	1.041900e-06	1.538488e+00	1.780269e-02
14520000	-4.463323e+03	4.058504e+01	2.958156e+00	1.699031e+01	0.000000e+00	1.941553e+00	1.405253e-02	9.950756e-01	1.010896e-03	1.014651e-06	1.313402e+00	1.799609e-02
14540000	-4.460145e+03	-1.162074e+01	3.030730e+00	1.737779e+01	0.000000e+00	2.005732e+00	2.862615e-02	9.903674e-01	8.521923e-04	1.442920e-06	1.640304e+00	1.851142e-02
14560000	-4.460747e+03	3.244898e+01	3.209393e+00	1.845739e+01	0.000000e+00	2.429568e+00	2.132531e-02	9.842241e-01	4.156002e-03	1.223960e-06	1.923047e+00	1.975238e-02
14580000	-4.464812e+03	5.521238e+00	2.487394e+00	1.488100e+01	0.000000e+00	1.914301e+00	6.606050e-03	9.958538e-01	3.291400e-03	1.528719e-06	1.757014e+00	1.530861e-02
14600000	-4.441646e+03	5.043754e+01	3.356814e+00	1.783789e+01	0.000000e+00	1.840107e+00	1.930464e-02	9.940556e-01	8.247282e-04	1.338955e-06	2.200922e+00	2.064791e-02
14620000	-4.460726e+03	-4.044651e+01	2.796342e+00	1.578392e+01	1.162791e-02	2.025554e+00	2.233878e-02	9.962649e-01	2.816558e-04	2.097013e-06	2.254650e+00	1.722023e-02
14640000	-4.449356e+03	-3.497309e+01	2.866781e+00	1.582828e+01	0.000000e+00	2.432249e+00	1.359615e-02	9.975960e-01	2.724101e-04	2.124093e-06	1.843877e+00	1.749257e-02
14660000	-4.477987e+03	1.628774e+01	2.970843e+00	1.698427e+01	0.000000e+00	2.125913e+00	7.674272e-03	9.953999e-01	2.472180e-03	1.242451e-06	1.698041e+00	1.818291e-02
14680000	-4.467367e+03	6.528279e+01	3.077019e+00	1.748459e+01	0.000000e+00	1.924967e+00	9.057951e-03	9.935174e-01	3.907465e-03	1.009292e-06	2.137599e+00	1.876096e-02
14700000	-4.437680e+03	1.127252e+01	2.739124e+00	1.532306e+01	0.000000e+00	2.337033e+00	9.174481e-03	9.952157e-01	2.532742e-03	1.327306e-06	1.760347e+00	1.665006e-02
14720000	-4.454562e+03	7.515827e+01	3.147906e+00	1.708867e+01	0.000000e+00	2.228404e+00	1.399721e-02	9.945208e-01	1.255978e-03	1.148554e-06	2.084475e+00	1.912819e-02
14740000	-4.451875e+03	-3.390804e+01	3.301091e+00	1.877640e+01	0.000000e+00	1.854789e+00	1.994634e-02	9.877696e-01	2.856791e-03	1.881007e-06	1.969388e+00	2.022347e-02
14760000	-4.462182e+03	-1.351184e+01	3.103495e+00	1.702032e+01	0.000000e+00	1.797648e+00	2.353594e-02	9.883186e-01	2.253825e-03	1.687188e-06	1.580776e+00	1.889708e-02
14780000	-4.457357e+03	-5.126140e+01	2.452074e+00	1.485251e+01	0.000000e+00	2.743782e+00	2.114652e-02	9.914207e-01	1.722784e-03	1.284736e-06	1.461045e+00	1.493575e-02
14800000	-4.444867e+03	3.157061e+01	2.855929e+00	1.581609e+01	0.000000e+00	2.116339e+00	1.330280e-02	9.927828e-01	2.436190e-03	1.086363e-06	2.367173e+00	1.746734e-02
14820000	-4.473054e+03	-5.200684e+01	2.807422e+00	1.441136e+01	0.000000e+00	2.580338e+00	1.040898e-02	9.935004e-01	3.944109e-03	2.160244e-06	1.616712e+00	1.721381e-02
14840000	-4.472759e+03	-5.874137e+01	2.936172e+00	1.577474e+01	1.162791e-02	2.211467e+00	2.087330e-02	9.799621e-01	9.082016e-03	2.254748e-06	1.471949e+00	1.746837e-02
14860000	-4.460028e+03	-7.018268e+01	2.922667e+00	1.594311e+01	0.000000e+00	1.835659e+00	1.551841e-02	9.852045e-01	6.569310e-03	3.431617e-06	1.572192e+00	1.727003e-02
14880000	-4.454432e+03	-5.624658e+01	2.884209e+00	1.578592e+01	0.000000e+00	2.141300e+00	1.299140e-02	9.912880e-01	3.755763e-03	3.873878e-06	2.540723e+00	1.672690e-02
14900000	-4.457087e+03	-1.453440e+02	2.601904e+00	1.543036e+01	0.000000e+00	1.952294e+00	1.358986e-02	9.922921e-01	2.170158e-03	5.122542e-06	1.942776e+00	1.512644e-02
14920000	-4.459098e+03	-8.393714e+01	2.757952e+00	1.600263e+01	0.000000e+00	1.769203e+00	1.602300e-02	9.863742e-01	4.657050e-03	3.444125e-06	2.251625e+00	1.603217e-02
14940000	-4.475815e+03	-8.551995e+01	2.979681e+00	1.637442e+01	0.000000e+00	1.902545e+00	1.452442e-02	9.932890e-01	1.858726e-03	3.550417e-06	1.733304e+00	1.726369e-02
14960000	-4.464853e+03	-8.991949e+01	2.817238e+00	1.614928e+01	0.000000e+00	1.999005e+00	1.783661e-02	9.867848e-01	4.260539e-03	3.005178e-06	1.323676e+00	1.632813e-02
14980000	-4.460434e+03	-8.409055e+01	3.043759e+00	1.665032e+01	0.000000e+00	1.904179e+00	2.663514e-02	9.776462e-01	9.157818e-03	3.827586e-06	1.622301e+00	1.832348e-02
15000000	-4.479736e+03	-4.073454e+01	2.514781e+00	1.414508e+01	0.000000e+00	2.360579e+00	1.129309e-02	9.961382e-01	1.380142e-03	1.779580e-06	1.654848e+00	1.541189e-02
15020000	-4.459329e+03	-3.159145e+01	3.028560e+00	1.694436e+01	0.000000e+00	2.537907e+00	9.180834e-03	9.916040e-01	5.869688e-03	2.765917e-06	1.984114e+00	1.892955e-02
15040000	-4.467755e+03	-3.623171e+01	2.949027e+00	1.768160e+01	0.000000e+00	1.725805e+00	2.646846e-02	9.864085e-01	2.147140e-03	1.973421e-06	1.409225e+00	1.833179e-02
15060000	-4.455197e+03	-3.103496e+01	2.891263e+00	1.567638e+01	0.000000e+00	2.034364e+00	2.867528e-02	9.875960e-01	1.929442e-03	3.160970e-06	1.407017e+00	1.793810e-02
15080000	-4.465227e+03	-6.240783e+01	2.924463e+00	1.741483e+01	1.162791e-02	2.571469e+00	1.657832e-02	9.874742e-01	4.768265e-03	3.019391e-06	1.777886e+00	1.808986e-02
15100000	-4.476275e+03	-2.251758e+01	2.876675e+00	1.513661e+01	0.000000e+00	1.970800e+00	2.265037e-02	9.849433e-01	3.905851e-03	1.868517e-06	1.584589e+00	1.756279e-02
15120000	-4.454684e+03	3.051587e+01	2.873534e+00	1.562175e+01	2.325581e-02	1.998337e+00	1.786835e-02	9.915314e-01	2.187652e-03	1.362340e-06	2.220046e+00	1.763987e-02
15140000	-4.460221e+03	-3.008437e+01	2.681595e+00	1.460581e+01	1.162791e-02	2.539416e+00	2.386428e-02	9.870684e-01	3.487563e-03	1.797367e-06	1.509113e+00	1.647751e-02
15160000	-4.479256e+03	-4.091654e+01	2.725579e+00	1.478718e+01	0.000000e+00	2.123314e+00	3.120030e-02	9.768097e-01	7.024181e-03	2.437703e-06	1.549522e+00	1.663680e-02
15180000	-4.488143e+03	-2.180506e+01	3.117872e+00	1.720650e+01	0.000000e+00	1.662546e+00	3.312722e-02	9.789111e-01	4.281089e-03	1.839853e-06	1.627399e+00	1.894032e-02
15200000	-4.462244e+03	-2.548678e+00	3.067382e+00	1.655811e+01	0.000000e+00	2.079237e+00	2.725574e-02	9.772116e-01	6.325410e-03	1.668319e-06	1.554806e+00	1.860749e-02
15220000	-4.477017e+03	1.784586e+01	2.935078e+00	1.566446e+01	0.000000e+00	2.539363e+00	1.320360e-02	9.942516e-01	1.900004e-03	1.038940e-06	2.093942e+00	1.789514e-02
15240000	-4.468593e+03	2.373926e+01	2.932441e+00	1.571242e+01	1.162791e-02	2.476882e+00	2.277268e-02	9.882224e-01	2.118043e-03	1.598492e-06	1.819083e+00	1.792068e-02
15260000	-4.459554e+03	1.621581e+01	3.022769e+00	1.801498e+01	0.000000e+00	1.769575e+00	1.218814e-02	9.933934e-01	2.606861e-03	1.159418e-06	1.985706e+00	1.844085e-02
15280000	-4.455682e+03	-3.080303e+01	2.737172e+00	1.665118e+01	0.000000e+00	1.852681e+00	2.055927e-02	9.874869e-01	3.238954e-03	2.815638e-06	2.233142e+00	1.665589e-02
15300000	-4.453532e+03	-1.239326e+01	2.827460e+00	1.631038e+01	0.000000e+00	2.061885e+00	3.924053e-02	9.600628e-01	8.212341e-03	1.587757e-06	2.117751e+00	1.713629e-02
15320000	-4.457256e+03	-3.024642e+01	3.146772e+00	1.686723e+01	0.000000e+00	1.871262e+00	1.930731e-02	9.742280e-01	1.702018e-02	2.803732e-06	2.187884e+00	1.908423e-02
15340000	-4.467291e+03	-4.871524e+01	2.862366e+00	1.596723e+01	0.000000e+00	2.190577e+00	3.453605e-02	9.801455e-01	2.598959e-03	2.789209e-06	2.367754e+00	1.737074e-02
15360000	-4.458353e+03	2.020021e+01	2.765735e+00	1.461600e+01	0.000000e+00	2.380150e+00	2.058052e-02	9.865352e-01	4.896747e-03	1.545536e-06	1.829281e+00	1.670158e-02
15380000	-4.471611e+03	1.139162e+01	3.099749e+00	1.704001e+01	0.000000e+00	2.118065e+00	2.421981e-02	9.909789e-01	1.659721e-03	1.388580e-06	2.476951e+00	1.892955e-02
15400000	-4.443590e+03	4.095024e+01	2.816531e+00	1.568996e+01	0.000000e+00	1.861728e+00	1.082477e-02	9.924732e-01	4.503659e-03	1.572774e-06	2.286053e+00	1.749077e-02
15420000	-4.457032e+03	2.181855e+01	3.007243e+00	1.647988e+01	0.000000e+00	2.562408e+00	1.793282e-02	9.936050e-01	1.187131e-03	1.111714e-06	1.921952e+00	1.871932e-02
15440000	-4.473123e+03	3.607709e+01	3.075664e+00	1.594025e+01	0.000000e+00	2.094283e+00	2.501163e-02	9.923384e-01	1.103007e-03	1.363206e-06	1.849265e+00	1.922591e-02
15460000	-4.458733e+03	3.946444e+01	3.075696e+00	1.616927e+01	0.000000e+00	2.535905e+00	1.416646e-02	9.936954e-01	1.725868e-03	1.004332e-06	1.685899e+00	1.927775e-02
15480000	-4.443802e+03	4.825213e+01	3.059498e+00	1.625471e+01	0.000000e+00	1.729535e+00	1.934642e-02	9.941321e-01	9.584634e-04	1.062731e-06	1.748304e+00	1.918808e-02
15500000	-4.450245e+03	6.760283e+00	3.295879e+00	1.726637e+01	0.000000e+00	1.936962e+00	1.006528e-02	9.966083e-01	1.309373e-03	1.785231e-06	1.905148e+00	2.057434e-02
15520000	-4.464499e+03	2.670386e+01	2.973493e+00	1.563197e+01	0.000000e+00	2.220040e+00	9.983670e-03	9.959415e-01	1.701174e-03	1.301078e-06	1.464782e+00	1.848800e-02
15540000	-4.454785e+03	-1.242525e+01	3.238931e+00	1.680343e+01	0.000000e+00	2.043624e+00	8.893875e-03	9.958241e-01	2.003480e-03	1.814064e-06	1.632715e+00	2.018962e-02
15560000	-4.464795e+03	-5.523064e+01	2.881844e+00	1.549925e+01	0.000000e+00	1.814320e+00	5.937483e-03	9.974228e-01	2.273098e-03	2.816224e-06	2.032618e+00	1.796794e-02
15580000	-4.440429e+03	-3.055618e+01	2.854441e+00	1.559672e+01	0.000000e+00	2.125954e+00	1.699681e-02	9.896274e-01	3.754767e-03	2.814227e-06	1.909745e+00	1.788218e-02
15600000	-4.437276e+03	-4.897585e+01	2.849330e+00	1.628972e+01	0.000000e+00	2.362049e+00	2.561066e-02	9.814156e-01	5.239951e-03	3.877939e-06	1.891728e+00	1.783761e-02
15620000	-4.465557e+03	-1.352842e+02	3.093701e+00	1.719408e+01	0.000000e+00	1.881215e+00	3.048462e-02	9.809182e-01	3.475635e-03	5.307995e-06	1.421320e+00	1.946850e-02
15640000	-4.467472e+03	-6.224947e+01	3.105351e+00	1.509537e+01	0.000000e+00	1.978012e+00	1.930155e-02	9.940849e-01	1.282104e-03	6.256725e-06	1.899324e+00	1.967909e-02
15660000	-4.470066e+03	-1.147926e+02	3.318713e+00	1.639452e+01	1.162791e-02	2.361025e+00	1.466243e-02	9.930270e-01	2.859603e-03	9.152674e-06	2.116958e+00	2.103632e-02
15680000	-4.462811e+03	-1.217565e+02	3.438333e+00	1.846533e+01	1.162791e-02	2.105878e+00	1.783359e-02	9.907651e-01	2.594367e-03	1.044694e-05	2.371118e+00	2.172681e-02
15700000	-4.462562e+03	-1.582780e+02	2.817926e+00	1.517259e+01	1.162791e-02	1.910613e+00	8.093977e-03	9.962900e-01	1.964929e-03	9.622998e-06	2.007752e+00	1.781862e-02
15720000	-4.460191e+03	-1.089855e+02	3.031134e+00	1.632093e+01	0.000000e+00	1.624090e+00	1.692050e-02	9.968248e-01	4.055933e-04	6.653806e-06	2.080368e+00	1.915729e-02
15740000	-4.487844e+03	-9.145577e+01	3.300449e+00	1.678843e+01	0.000000e+00	1.887963e+00	3.765365e-02	9.946970e-01	1.932590e-04	4.614294e-06	1.776354e+00	2.079383e-02
15760000	-4.490744e+03	-9.731798e+01	2.856544e+00	1.607052e+01	0.000000e+00	1.968840e+00	1.685683e-02	9.973284e-01	1.747852e-04	6.410399e-06	1.814923e+00	1.793882e-02
15780000	-4.475036e+03	-1.425500e+02	3.211622e+00	1.763606e+01	1.162791e-02	2.161992e+00	1.063353e-02	9.983136e-01	2.364161e-04	8.341439e-06	1.562510e+00	2.025344e-02
15800000	-4.479300e+03	-1.230282e+02	2.951348e+00	1.677658e+01	0.000000e+00	1.861473e+00	7.740024e-03	9.987889e-01	2.319627e-04	9.348199e-06	1.829919e+00	1.865345e-02
15820000	-4.454280e+03	-1.693737e+02	2.912863e+00	1.607832e+01	0.000000e+00	2.659806e+00	3.010521e-03	9.991555e-01	7.627672e-04	1.072498e-05	2.201637e+00	1.835711e-02
15840000	-4.440884e+03	-1.817618e+02	3.280688e+00	1.791257e+01	0.000000e+00	2.330556e+00	1.937603e-03	9.995206e-01	6.351349e-04	2.115827e-05	2.188911e+00	2.063147e-02
15860000	-4.444931e+03	-1.994561e+02	3.506198e+00	1.768027e+01	0.000000e+00	1.957488e+00	8.419397e-03	9.981514e-01	5.091530e-04	2.686430e-05	2.085040e+00	2.201504e-02
15880000	-4.469359e+03	-2.917665e+02	2.992993e+00	1.692362e+01	2.325581e-02	2.286175e+00	5.503210e-03	9.969755e-01	2.377174e-03	4.779136e-05	1.849533e+00	1.874601e-02
15900000	-4.437445e+03	-2.807272e+02	2.904465e+00	1.558483e+01	1.162791e-02	2.017322e+00	1.817681e-02	9.898214e-01	3.127145e-03	6.677419e-05	2.399120e+00	1.803325e-02
15920000	-4.451196e+03	-3.293273e+02	3.488472e+00	1.922478e+01	0.000000e+00	2.768294e+00	1.761599e-02	9.935493e-01	1.057455e-03	8.520162e-05	2.396416e+00	2.170510e-02
15940000	-4.454169e+03	-3.013158e+02	3.204331e+00	1.759080e+01	2.325581e-02	2.208236e+00	8.564294e-03	9.962734e-01	1.541977e-03	7.694807e-05	2.317754e+00	1.994461e-02
15960000	-4.463708e+03	-3.080675e+02	2.988958e+00	1.676912e+01	0.000000e+00	1.792604e+00	1.672951e-02	9.912439e-01	2.486039e-03	6.709995e-05	2.199456e+00	1.888389e-02
15980000	-4.458391e+03	-2.684694e+02	3.279519e+00	1.752075e+01	1.162791e-02	1.785205e+00	2.018543e-02	9.853539e-01	5.262263e-03	6.659732e-05	2.613722e+00	2.066776e-02
16000000	-4.440984e+03	-1.895334e+02	3.265626e+00	1.649147e+01	1.162791e-02	1.945063e+00	1.305905e-02	9.939864e-01	2.629324e-03	2.213345e-05	2.691731e+00	2.056737e-02
16020000	-4.464743e+03	-2.067871e+02	3.695619e+00	1.787713e+01	1.162791e-02	2.442275e+00	5.110806e-03	9.974958e-01	2.367218e-03	3.174327e-05	2.123900e+00	2.259897e-02
16040000	-4.479190e+03	-2.057814e+02	3.573563e+00	1.885426e+01	2.325581e-02	1.789711e+00	8.839915e-03	9.910838e-01	1.032982e-02	3.782189e-05	2.039315e+00	2.254967e-02
16060000	-4.445630e+03	-2.163347e+02	3.114048e+00	1.668661e+01	2.325581e-02	1.627520e+00	1.246324e-02	9.921221e-01	3.969630e-03	4.302140e-05	1.841731e+00	1.968184e-02
16080000	-4.460180e+03	-1.863749e+02	3.444186e+00	1.780262e+01	1.162791e-02	2.040426e+00	1.381397e-02	9.929982e-01	2.174551e-03	1.995578e-05	1.864355e+00	2.174220e-02
16100000	-4.452861e+03	-1.701140e+02	3.515980e+00	1.959633e+01	0.000000e+00	1.887876e+00	3.955583e-02	9.837334e-01	1.630869e-03	1.771495e-05	1.961033e+00	2.226403e-02
16120000	-4.457702e+03	-1.741479e+02	3.215900e+00	1.738553e+01	0.000000e+00	2.123881e+00	3.763123e-02	9.808910e-01	2.249590e-03	2.807320e-05	2.083577e+00	2.031760e-02
16140000	-4.452806e+03	-2.393075e+02	3.440394e+00	1.861240e+01	1.162791e-02	1.905594e+00	8.785041e-03	9.948361e-01	3.168321e-03	3.603117e-05	2.286262e+00	2.168474e-02
16160000	-4.450496e+03	-2.107602e+02	3.342245e+00	1.757065e+01	0.000000e+00	2.315759e+00	2.278266e-02	9.873718e-01	3.986944e-03	3.002769e-05	2.074273e+00	2.112841e-02
16180000	-4.464763e+03	-2.238633e+02	3.208599e+00	1.813033e+01	0.000000e+00	1.798291e+00	2.297983e-02	9.906619e-01	1.654112e-03	2.989392e-05	2.083499e+00	2.027918e-02
16200000	-4.444976e+03	-1.438232e+02	3.106324e+00	1.696889e+01	0.000000e+00	1.654978e+00	3.157774e-02	9.807910e-01	3.830753e-03	2.088567e-05	2.482297e+00	1.954500e-02
16220000	-4.452398e+03	-2.468403e+02	3.069277e+00	1.663494e+01	4.651163e-02	1.558363e+00	2.701313e-02	9.661738e-01	1.755361e-02	2.444228e-05	2.130637e+00	1.929821e-02
16240000	-4.482736e+03	-2.137003e+02	3.320677e+00	1.747412e+01	1.162791e-02	2.218886e+00	1.826498e-02	9.848602e-01	6.741082e-03	2.990599e-05	1.689484e+00	2.103387e-02
16260000	-4.477842e+03	-2.677130e+02	3.338875e+00	1.727716e+01	1.162791e-02	1.787505e+00	5.930056e-03	9.959732e-01	4.473384e-03	4.048223e-05	1.434571e+00	2.124771e-02
16280000	-4.449107e+03	-2.133687e+02	3.237944e+00	1.652010e+01	0.000000e+00	2.006624e+00	9.594641e-03	9.969206e-01	1.563799e-03	3.313728e-05	2.228744e+00	2.049521e-02
16300000	-4.450326e+03	-1.763578e+02	3.114552e+00	1.560118e+01	0.000000e+00	2.090862e+00	8.352672e-03	9.957354e-01	4.151424e-03	1.800354e-05	1.794802e+00	1.978248e-02
16320000	-4.466975e+03	-1.887734e+02	3.320898e+00	1.755201e+01	2.325581e-02	1.924628e+00	9.898510e-03	9.948243e-01	2.392048e-03	1.474142e-05	1.860748e+00	2.088981e-02
16340000	-4.450552e+03	-2.134733e+02	2.774717e+00	1.446017e+01	1.162791e-02	1.849222e+00	7.632722e-03	9.915639e-01	1.397783e-02	1.653913e-05	1.957283e+00	1.705383e-02
16360000	-4.450318e+03	-2.166520e+02	3.790728e+00	1.909107e+01	0.000000e+00	1.913267e+00	1.270406e-02	9.963698e-01	8.945527e-04	2.830092e-05	2.121053e+00	2.329544e-02
16380000	-4.452152e+03	-2.418248e+02	2.888260e+00	1.563692e+01	0.000000e+00	1.742805e+00	9.240301e-03	9.945345e-01	3.526969e-03	3.279637e-05	2.152952e+00	1.781507e-02
16400000	-4.456018e+03	-2.021411e+02	2.864574e+00	1.580674e+01	0.000000e+00	2.472602e+00	1.502542e-02	9.907990e-01	2.140656e-03	2.189131e-05	2.235623e+00	1.757782e-02
16420000	-4.437438e+03	-1.909382e+02	3.354364e+00	1.708156e+01	0.000000e+00	2.187130e+00	7.054753e-03	9.937725e-01	6.747892e-03	2.630337e-05	2.227453e+00	2.059400e-02
16440000	-4.444079e+03	-2.279581e+02	3.121189e+00	1.740236e+01	1.162791e-02	2.012907e+00	9.149224e-03	9.951382e-01	2.134422e-03	2.212458e-05	2.054611e+00	1.921198e-02
16460000	-4.456915e+03	-2.157086e+02	3.049410e+00	1.714199e+01	0.000000e+00	2.392561e+00	2.642799e-02	9.916076e-01	6.089345e-04	1.986769e-05	1.779521e+00	1.876879e-02
16480000	-4.447502e+03	-1.605323e+02	3.087176e+00	1.729468e+01	1.162791e-02	1.930422e+00	3.064648e-02	9.808585e-01	3.322486e-03	1.196378e-05	1.869913e+00	1.892048e-02
16500000	-4.431637e+03	-9.749099e+01	3.357165e+00	1.782029e+01	0.000000e+00	1.845022e+00	2.404233e-02	9.885162e-01	2.348619e-03	1.137720e-05	2.266139e+00	2.057566e-02
16520000	-4.444195e+03	-7.353150e+01	2.606588e+00	1.449055e+01	0.000000e+00	2.177060e+00	3.087877e-02	9.877453e-01	1.802065e-03	5.991773e-06	2.697716e+00	1.604140e-02
16540000	-4.458699e+03	-1.273133e+02	2.649907e+00	1.474215e+01	1.162791e-02	2.360036e+00	1.758838e-02	9.882303e-01	4.103866e-03	7.117658e-06	2.174848e+00	1.628678e-02
16560000	-4.433324e+03	-1.129423e+02	2.852787e+00	1.649518e+01	0.000000e+00	2.480975e+00	2.989872e-02	9.773564e-01	5.933367e-03	5.008418e-06	1.843162e+00	1.758100e-02
16580000	-4.448665e+03	-7.946851e+01	2.878271e+00	1.667372e+01	0.000000e+00	1.986409e+00	3.953954e-02	9.795392e-01	2.894989e-03	4.956944e-06	1.970017e+00	1.762159e-02
16600000	-4.440279e+03	-1.469418e+02	2.515671e+00	1.394453e+01	0.000000e+00	2.035395e+00	2.345099e-02	9.897232e-01	2.245061e-03	7.446639e-06	2.164180e+00	1.545204e-02
16620000	-4.474926e+03	-1.002725e+02	3.326621e+00	1.784326e+01	1.162791e-02	1.999526e+00	3.528360e-02	9.824763e-01	2.550313e-03	7.320942e-06	1.846846e+00	2.042713e-02
16640000	-4.460637e+03	-1.468425e+02	2.973100e+00	1.667800e+01	0.000000e+00	2.296845e+00	8.647383e-03	9.946630e-01	4.062135e-03	1.229335e-05	1.726830e+00	1.806635e-02
16660000	-4.447534e+03	-2.464775e+02	3.096202e+00	1.702340e+01	0.000000e+00	2.156806e+00	1.144821e-02	9.914773e-01	4.426425e-03	1.759862e-05	1.453630e+00	1.884073e-02
16680000	-4.449923e+03	-2.076507e+02	2.847165e+00	1.567414e+01	1.162791e-02	1.868907e+00	1.490729e-02	9.811477e-01	1.229445e-02	1.357107e-05	1.663380e+00	1.742269e-02
16700000	-4.472417e+03	-2.004752e+02	3.422335e+00	1.847004e+01	0.000000e+00	2.030911e+00	3.093664e-02	9.923905e-01	6.874479e-04	2.349843e-05	1.403380e+00	2.088794e-02
16720000	-4.463588e+03	-2.669353e+02	2.838321e+00	1.496959e+01	0.000000e+00	2.610244e+00	1.670848e-02	9.944765e-01	1.191707e-03	3.242381e-05	1.470408e+00	1.757341e-02
16740000	-4.469081e+03	-2.596702e+02	3.004279e+00	1.720635e+01	0.000000e+00	1.763047e+00	6.213102e-03	9.959711e-01	3.350618e-03	3.692793e-05	1.814747e+00	1.838085e-02
16760000	-4.456681e+03	-3.268939e+02	2.597632e+00	1.597457e+01	0.000000e+00	2.076209e+00	2.549435e-02	9.854676e-01	2.952998e-03	5.620062e-05	2.113107e+00	1.575269e-02
16780000	-4.456383e+03	-2.564337e+02	2.758031e+00	1.692800e+01	0.000000e+00	2.478811e+00	1.454160e-02	9.941847e-01	1.248960e-03	4.796307e-05	2.603245e+00	1.675309e-02
16800000	-4.437197e+03	-3.312975e+02	2.689482e+00	1.609706e+01	0.000000e+00	2.007145e+00	1.618754e-02	9.917269e-01	2.642764e-03	7.342514e-05	2.337547e+00	1.645905e-02
16820000	-4.435022e+03	-2.782263e+02	3.052704e+00	1.712494e+01	0.000000e+00	1.797959e+00	3.558424e-03	9.965646e-01	7.598745e-03	5.383707e-05	2.518766e+00	1.856857e-02
16840000	-4.450915e+03	-3.208781e+02	2.951975e+00	1.886914e+01	1.162791e-02	2.116490e+00	1.775891e-03	9.989151e-01	2.927201e-03	7.072079e-05	2.145342e+00	1.786320e-02
16860000	-4.440014e+03	-2.884280e+02	3.005765e+00	1.810988e+01	0.000000e+00	2.120346e+00	2.304646e-03	9.986665e-01	1.997783e-03	4.320017e-05	2.033759e+00	1.793892e-02
16880000	-4.451045e+03	-3.057453e+02	3.031760e+00	1.826370e+01	1.162791e-02	2.438692e+00	2.035206e-03	9.988735e-01	2.654807e-03	5.571147e-05	2.555165e+00	1.828665e-02
16900000	-4.451541e+03	-3.749417e+02	2.580605e+00	1.619129e+01	1.162791e-02	2.465226e+00	1.226559e-03	9.987437e-01	6.941601e-03	8.176532e-05	1.975652e+00	1.562479e-02
16920000	-4.446342e+03	-3.571402e+02	2.715209e+00	1.626398e+01	0.000000e+00	2.228993e+00	1.082813e-03	9.992733e-01	3.022903e-03	1.042626e-04	1.997297e+00	1.660666e-02
16940000	-4.436927e+03	-3.747823e+02	2.926059e+00	1.646781e+01	1.162791e-02	1.776527e+00	3.508441e-03	9.985049e-01	1.888502e-03	2.058063e-04	2.118071e+00	1.808627e-02
16960000	-4.461379e+03	-3.824149e+02	3.255238e+00	1.811776e+01	0.000000e+00	1.653837e+00	2.023420e-03	9.985813e-01	4.365306e-03	2.136845e-04	2.308937e+00	2.030956e-02
16980000	-4.447624e+03	-4.216039e+02	3.156629e+00	1.711785e+01	1.162791e-02	2.030889e+00	2.527817e-03	9.983099e-01	5.496637e-03	3.150659e-04	1.979327e+00	1.967527e-02
17000000	-4.480733e+03	-4.294727e+02	3.127870e+00	1.721214e+01	0.000000e+00	1.664344e+00	1.243947e-03	9.993626e-01	2.059378e-03	2.551941e-04	1.470528e+00	1.959860e-02
17020000	-4.456787e+03	-3.326218e+02	3.044885e+00	1.534122e+01	0.000000e+00	1.791205e+00	1.399465e-03	9.992544e-01	3.360327e-03	8.267871e-05	1.711049e+00	1.899493e-02
17040000	-4.467322e+03	-3.224204e+02	3.314729e+00	1.607801e+01	0.000000e+00	2.055801e+00	1.560552e-03	9.991092e-01	2.924436e-03	8.403969e-05	1.818963e+00	2.058038e-02
17060000	-4.488020e+03	-3.038695e+02	2.768066e+00	1.462736e+01	1.162791e-02	2.064130e+00	1.591431e-03	9.987673e-01	5.280853e-03	6.206223e-05	1.577054e+00	1.715585e-02
17080000	-4.446769e+03	-3.184350e+02	2.783589e+00	1.440478e+01	0.000000e+00	2.303991e+00	3.599188e-03	9.985239e-01	1.758585e-03	6.095386e-05	1.955283e+00	1.725285e-02
17100000	-4.448959e+03	-2.259432e+02	3.196623e+00	1.688197e+01	0.000000e+00	2.108644e+00	4.712737e-03	9.980595e-01	2.104811e-03	2.882267e-05	1.874590e+00	2.002031e-02
17120000	-4.453394e+03	-2.586945e+02	3.314795e+00	1.636397e+01	2.325581e-02	1.987112e+00	1.254743e-02	9.953125e-01	1.909545e-03	3.834927e-05	2.336696e+00	2.082711e-02
17140000	-4.457850e+03	-2.226570e+02	3.440526e+00	1.724264e+01	1.162791e-02	2.199740e+00	1.836767e-02	9.897486e-01	3.771795e-03	3.672934e-05	1.900190e+00	2.176703e-02
17160000	-4.448242e+03	-2.283700e+02	3.285861e+00	1.752874e+01	1.162791e-02	1.809341e+00	4.262264e-02	9.820998e-01	1.824565e-03	3.492111e-05	1.839273e+00	2.071158e-02
17180000	-4.461681e+03	-2.356767e+02	2.991611e+00	1.762969e+01	0.000000e+00	1.926561e+00	3.361818e-02	9.741240e-01	4.460886e-03	3.543908e-05	1.993550e+00	1.892613e-02
17200000	-4.464776e+03	-2.829698e+02	3.297779e+00	1.810195e+01	0.000000e+00	1.948294e+00	8.901716e-03	9.959047e-01	2.351270e-03	5.169388e-05	1.752465e+00	2.084100e-02
17220000	-4.461263e+03	-2.990273e+02	3.194534e+00	1.769335e+01	0.000000e+00	1.932830e+00	1.996268e-02	9.957484e-01	3.780526e-04	5.416293e-05	1.866287e+00	2.026280e-02
17240000	-4.440336e+03	-3.325657e+02	2.836722e+00	1.604525e+01	0.000000e+00	2.030668e+00	4.503380e-03	9.980499e-01	1.540706e-03	6.303256e-05	1.442357e+00	1.800037e-02
17260000	-4.454724e+03	-3.287036e+02	3.147340e+00	1.620328e+01	1.162791e-02	2.275258e+00	7.270434e-03	9.977330e-01	1.231438e-03	1.313070e-04	1.653758e+00	1.992103e-02
17280000	-4.478317e+03	-3.900527e+02	2.618787e+00	1.464142e+01	1.162791e-02	2.517802e+00	1.259537e-02	9.878517e-01	7.987743e-03	9.340765e-05	2.381962e+00	1.665232e-02
17300000	-4.477637e+03	-4.131580e+02	2.866505e+00	1.604217e+01	5.813953e-02	1.976625e+00	2.145620e-02	9.843813e-01	5.034762e-03	2.080931e-04	1.806294e+00	1.823389e-02
17320000	-4.492105e+03	-3.787045e+02	3.598398e+00	1.882696e+01	1.162791e-02	1.753917e+00	2.262373e-02	9.921418e-01	1.642862e-03	1.378194e-04	2.438856e+00	2.282118e-02
17340000	-4.480077e+03	-3.713342e+02	3.730619e+00	1.853398e+01	1.162791e-02	1.905577e+00	2.816249e-02	9.801596e-01	6.408656e-03	2.149107e-04	2.009275e+00	2.377915e-02
17360000	-4.494326e+03	-4.261088e+02	2.987606e+00	1.576141e+01	2.325581e-02	2.270789e+00	2.481718e-02	9.817550e-01	5.302398e-03	2.954634e-04	1.607642e+00	1.854416e-02
17380000	-4.459434e+03	-3.650682e+02	3.134053e+00	1.763851e+01	1.162791e-02	2.431458e+00	1.312170e-02	9.895272e-01	6.302160e-03	1.490075e-04	2.219645e+00	1.946312e-02
17400000	-4.459516e+03	-3.867862e+02	3.037369e+00	1.599485e+01	0.000000e+00	2.352480e+00	2.706961e-02	9.856472e-01	2.679764e-03	1.382528e-04	2.055136e+00	1.898447e-02
17420000	-4.440946e+03	-4.113044e+02	3.074210e+00	1.609283e+01	1.162791e-02	1.920696e+00	1.104038e-02	9.943003e-01	4.129232e-03	2.891322e-04	2.624275e+00	1.902555e-02
17440000	-4.450554e+03	-4.663942e+02	3.002199e+00	1.696698e+01	1.162791e-02	1.840180e+00	1.942496e-02	9.944293e-01	7.295137e-04	2.817503e-04	2.164736e+00	1.859741e-02
17460000	-4.463522e+03	-4.647764e+02	2.914789e+00	1.471193e+01	2.325581e-02	2.111864e+00	6.246187e-03	9.951626e-01	6.916377e-03	3.254429e-04	1.690840e+00	1.808712e-02
17480000	-4.455352e+03	-4.563781e+02	2.856503e+00	1.729563e+01	2.325581e-02	2.027556e+00	3.789934e-03	9.965803e-01	6.076302e-03	4.100533e-04	2.685774e+00	1.748092e-02
17500000	-4.426498e+03	-4.689481e+02	2.732438e+00	1.493188e+01	3.488372e-02	2.896272e+00	1.095145e-02	9.929337e-01	3.775049e-03	5.157801e-04	2.443496e+00	1.676399e-02
17520000	-4.427969e+03	-4.719757e+02	2.842491e+00	1.631724e+01	2.325581e-02	2.092618e+00	9.201824e-03	9.955236e-01	1.806933e-03	3.835411e-04	2.767296e+00	1.740815e-02
17540000	-4.452527e+03	-4.301305e+02	3.309800e+00	1.867706e+01	1.162791e-02	1.649927e+00	1.602178e-02	9.912686e-01	2.240700e-03	3.222311e-04	2.501821e+00	2.031973e-02
17560000	-4.445433e+03	-4.342343e+02	2.955390e+00	1.506473e+01	2.325581e-02	2.041592e+00	1.033703e-02	9.933542e-01	3.800887e-03	4.734240e-04	2.284442e+00	1.810278e-02
17580000	-4.460928e+03	-4.738490e+02	3.206965e+00	1.630103e+01	0.000000e+00	2.226783e+00	1.763166e-02	9.759978e-01	1.729533e-02	6.094251e-04	1.925942e+00	2.013242e-02
17600000	-4.429573e+03	-4.858532e+02	2.872123e+00	1.549989e+01	4.651163e-02	1.965228e+00	2.658136e-02	9.681004e-01	1.587223e-02	4.224926e-04	2.233607e+00	1.795090e-02
17620000	-4.439055e+03	-3.930103e+02	3.021250e+00	1.653669e+01	3.488372e-02	1.668499e+00	3.320956e-02	9.588172e-01	1.662827e-02	2.781950e-04	2.407965e+00	1.879292e-02
17640000	-4.468650e+03	-3.889140e+02	3.250960e+00	1.840269e+01	5.813953e-02	1.740641e+00	2.341037e-02	9.657165e-01	2.213828e-02	1.760359e-04	2.301809e+00	2.004946e-02
17660000	-4.484379e+03	-3.927848e+02	2.855299e+00	1.707162e+01	0.000000e+00	1.839223e+00	9.779757e-03	9.950448e-01	1.912358e-03	8.718445e-05	1.559967e+00	1.722446e-02
17680000	-4.439872e+03	-3.664594e+02	2.928274e+00	1.639040e+01	3.488372e-02	2.162736e+00	3.882903e-03	9.947479e-01	1.181684e-02	1.089812e-04	2.162402e+00	1.771201e-02
17700000	-4.466581e+03	-3.785987e+02	2.524644e+00	1.505234e+01	0.000000e+00	1.899012e+00	5.711536e-03	9.971266e-01	1.792488e-03	9.655051e-05	2.016768e+00	1.538209e-02
17720000	-4.454023e+03	-3.941996e+02	2.384359e+00	1.424473e+01	0.000000e+00	2.024115e+00	1.208828e-02	9.972070e-01	3.696469e-04	1.072777e-04	1.905243e+00	1.455616e-02
17740000	-4.450502e+03	-3.692087e+02	3.167647e+00	1.704368e+01	0.000000e+00	2.220999e+00	1.001100e-02	9.987612e-01	1.303035e-04	1.349463e-04	1.743172e+00	1.938532e-02
17760000	-4.451582e+03	-3.802961e+02	2.505607e+00	1.396129e+01	0.000000e+00	1.816095e+00	1.259818e-02	9.979482e-01	2.681519e-04	1.708554e-04	2.044078e+00	1.530572e-02
17780000	-4.438872e+03	-4.110174e+02	2.941135e+00	1.564706e+01	0.000000e+00	1.952298e+00	2.133246e-02	9.915286e-01	1.282010e-03	2.390388e-04	2.096666e+00	1.800301e-02
17800000	-4.460718e+03	-4.079216e+02	2.818583e+00	1.483680e+01	1.162791e-02	1.858707e+00	2.688314e-02	9.794386e-01	5.936900e-03	1.453826e-04	1.794587e+00	1.695263e-02
17820000	-4.449283e+03	-4.483737e+02	2.718158e+00	1.608328e+01	0.000000e+00	2.161187e+00	1.680217e-02	9.901811e-01	3.129155e-03	2.041703e-04	1.829905e+00	1.643277e-02
17840000	-4.436824e+03	-4.190144e+02	2.725489e+00	1.622512e+01	1.162791e-02	2.101222e+00	2.082858e-02	9.868583e-01	2.759092e-03	1.663806e-04	1.719044e+00	1.650255e-02
17860000	-4.444567e+03	-3.133187e+02	2.804374e+00	1.632715e+01	1.162791e-02	2.101761e+00	1.668161e-02	9.857472e-01	6.503079e-03	8.927974e-05	2.018946e+00	1.716983e-02
17880000	-4.474618e+03	-3.692814e+02	2.971503e+00	1.768095e+01	1.162791e-02	1.810809e+00	1.932619e-02	9.809257e-01	7.189317e-03	7.255862e-05	1.704318e+00	1.800201e-02
17900000	-4.478080e+03	-3.519024e+02	2.798718e+00	1.675727e+01	0.000000e+00	2.135544e+00	1.616307e-02	9.928619e-01	1.719360e-03	9.830786e-05	1.499209e+00	1.688934e-02
17920000	-4.478999e+03	-3.217967e+02	3.203176e+00	1.785420e+01	0.000000e+00	2.585447e+00	2.947565e-02	9.598000e-01	1.661305e-02	5.541817e-05	2.385845e+00	1.936105e-02
17940000	-4.468487e+03	-2.745663e+02	3.139631e+00	1.774313e+01	0.000000e+00	1.714735e+00	2.054183e-02	9.885229e-01	2.726580e-03	7.813145e-05	2.073241e+00	1.903733e-02
17960000	-4.495865e+03	-3.393724e+02	2.689812e+00	1.647200e+01	1.162791e-02	1.483511e+00	1.676171e-02	9.854191e-01	5.932142e-03	6.825265e-05	2.082089e+00	1.628175e-02
17980000	-4.469974e+03	-3.166803e+02	3.029873e+00	1.895497e+01	1.162791e-02	1.934509e+00	2.152471e-02	9.693562e-01	1.254956e-02	5.439225e-05	1.905686e+00	1.847199e-02
18000000	-4.470700e+03	-3.446695e+02	2.833362e+00	1.690651e+01	3.488372e-02	1.888962e+00	1.553824e-02	9.802076e-01	8.779554e-03	6.454966e-05	1.819599e+00	1.723625e-02
18020000	-4.470093e+03	-3.635399e+02	3.112646e+00	1.978265e+01	1.162791e-02	1.958904e+00	2.188839e-02	9.820379e-01	5.868825e-03	1.044240e-04	1.456419e+00	1.889235e-02
18040000	-4.455173e+03	-3.264256e+02	2.741164e+00	1.558858e+01	1.162791e-02	2.213355e+00	3.335614e-02	9.802675e-01	3.450746e-03	6.723565e-05	1.861287e+00	1.681003e-02
18060000	-4.461144e+03	-3.520422e+02	2.530717e+00	1.519093e+01	0.000000e+00	2.361044e+00	3.348822e-02	9.780235e-01	3.926517e-03	1.101424e-04	2.239725e+00	1.555354e-02
18080000	-4.495137e+03	-4.005452e+02	2.987425e+00	1.803959e+01	1.162791e-02	2.208013e+00	2.737824e-02	9.899122e-01	1.082738e-03	1.211357e-04	1.527581e+00	1.874354e-02
18100000	-4.481007e+03	-4.323526e+02	2.582062e+00	1.478799e+01	1.162791e-02	1.695184e+00	1.478987e-02	9.820184e-01	1.229408e-02	2.091451e-04	1.549991e+00	1.602299e-02
18120000	-4.450818e+03	-3.813034e+02	2.855615e+00	1.604949e+01	0.000000e+00	1.782160e+00	2.337601e-02	9.905796e-01	1.701724e-03	1.405275e-04	2.124236e+00	1.784485e-02
18140000	-4.473638e+03	-4.624415e+02	2.555630e+00	1.486707e+01	0.000000e+00	2.351978e+00	6.709819e-03	9.946074e-01	5.664588e-03	3.463386e-04	1.337199e+00	1.614243e-02
18160000	-4.491680e+03	-4.689683e+02	2.893372e+00	1.687971e+01	0.000000e+00	1.978920e+00	9.308536e-03	9.926129e-01	4.910027e-03	2.243389e-04	1.254805e+00	1.826701e-02
18180000	-4.463838e+03	-4.736618e+02	2.931227e+00	1.639138e+01	3.488372e-02	2.758765e+00	2.065603e-02	9.805027e-01	9.813567e-03	2.028827e-04	1.544261e+00	1.829153e-02
18200000	-4.462431e+03	-4.053952e+02	3.288165e+00	1.814444e+01	1.162791e-02	2.048532e+00	9.170320e-03	9.928549e-01	6.681205e-03	1.779654e-04	1.899107e+00	2.038769e-02
18220000	-4.447679e+03	-4.116952e+02	2.365437e+00	1.296831e+01	2.325581e-02	2.119035e+00	2.871505e-02	9.886272e-01	2.078606e-03	1.211580e-04	2.133053e+00	1.462728e-02
18240000	-4.466557e+03	-3.871258e+02	3.144412e+00	1.721925e+01	2.325581e-02	1.868304e+00	1.842634e-02	9.890546e-01	3.040273e-03	1.418621e-04	1.473580e+00	1.949058e-02
18260000	-4.444501e+03	-3.426973e+02	3.311780e+00	1.749430e+01	1.162791e-02	2.257833e+00	1.477910e-02	9.878712e-01	8.131571e-03	8.624387e-05	1.903871e+00	2.069919e-02
18280000	-4.471344e+03	-3.523147e+02	3.112597e+00	1.700803e+01	1.162791e-02	2.529143e+00	1.288763e-02	9.861978e-01	9.831207e-03	1.128172e-04	2.055116e+00	1.936214e-02
18300000	-4.460337e+03	-3.766602e+02	3.304402e+00	1.866980e+01	2.325581e-02	1.931209e+00	1.062812e-02	9.916584e-01	3.931204e-03	1.303151e-04	1.954539e+00	2.059822e-02
18320000	-4.445814e+03	-3.757873e+02	3.086877e+00	1.597578e+01	1.162791e-02	1.927858e+00	1.805372e-02	9.820377e-01	1.069863e-02	1.415289e-04	2.230068e+00	1.926256e-02
18340000	-4.451772e+03	-3.770186e+02	2.922972e+00	1.518604e+01	1.162791e-02	1.800226e+00	1.440811e-02	9.912354e-01	3.321368e-03	1.329642e-04	2.210008e+00	1.816056e-02
18360000	-4.451237e+03	-4.246815e+02	3.212589e+00	1.695640e+01	0.000000e+00	1.882370e+00	1.835231e-02	9.936376e-01	1.439027e-03	2.221643e-04	2.447362e+00	1.959076e-02
18380000	-4.465164e+03	-4.090258e+02	3.285770e+00	1.649471e+01	2.325581e-02	1.518916e+00	2.492706e-03	9.983311e-01	5.210498e-03	1.554235e-04	2.118328e+00	2.025060e-02
18400000	-4.459464e+03	-3.950232e+02	3.303504e+00	1.597891e+01	3.488372e-02	2.716899e+00	1.800186e-02	9.892916e-01	5.513659e-03	2.082755e-04	2.211908e+00	2.042702e-02
18420000	-4.440931e+03	-3.854884e+02	3.106770e+00	1.468716e+01	1.162791e-02	1.771350e+00	5.336206e-02	9.734425e-01	3.167003e-03	2.222723e-04	2.174974e+00	1.930657e-02
18440000	-4.481515e+03	-4.247586e+02	3.084135e+00	1.551399e+01	0.000000e+00	2.058428e+00	3.606862e-02	9.750034e-01	5.428354e-03	2.817979e-04	2.444392e+00	1.915099e-02
18460000	-4.485464e+03	-3.865651e+02	3.545140e+00	1.683634e+01	1.162791e-02	1.746466e+00	2.651214e-02	9.800518e-01	7.861871e-03	3.055881e-04	2.494736e+00	2.214982e-02
18480000	-4.484898e+03	-4.169635e+02	3.524468e+00	1.740715e+01	1.162791e-02	2.607717e+00	2.112771e-02	9.877918e-01	4.357047e-03	2.503151e-04	1.485716e+00	2.206543e-02
18500000	-4.468330e+03	-4.395770e+02	2.808974e+00	1.518256e+01	2.325581e-02	2.109031e+00	2.067646e-02	9.772785e-01	1.138009e-02	1.848180e-04	1.500805e+00	1.747829e-02
18520000	-4.495296e+03	-4.322775e+02	3.382042e+00	1.775791e+01	2.325581e-02	1.500424e+00	2.188223e-02	9.877344e-01	4.021081e-03	2.574484e-04	1.835981e+00	2.073731e-02
18540000	-4.484665e+03	-5.007562e+02	2.934296e+00	1.650842e+01	1.162791e-02	2.047691e+00	2.330484e-02	9.889736e-01	1.690489e-03	4.198870e-04	1.673267e+00	1.832598e-02
18560000	-4.458925e+03	-5.817107e+02	3.015465e+00	1.655768e+01	2.325581e-02	1.805886e+00	1.475955e-02	9.927551e-01	2.060756e-03	9.005010e-04	1.607292e+00	1.883121e-02
18580000	-4.470664e+03	-5.957560e+02	3.253286e+00	1.739302e+01	2.325581e-02	2.325234e+00	1.235357e-02	9.863614e-01	1.079766e-02	1.260435e-03	1.259018e+00	2.034027e-02
18600000	-4.448861e+03	-5.665095e+02	3.811522e+00	1.894188e+01	3.488372e-02	2.051726e+00	1.169959e-02	9.951241e-01	2.126760e-03	1.710846e-03	1.370523e+00	2.389547e-02
18620000	-4.504315e+03	-5.022928e+02	4.109567e+00	1.998412e+01	3.488372e-02	1.904336e+00	2.578058e-02	9.866420e-01	3.396496e-03	8.436312e-04	1.989513e+00	2.556134e-02
18640000	-4.460866e+03	-5.405295e+02	3.260283e+00	1.637897e+01	3.488372e-02	1.821398e+00	2.622095e-02	9.712507e-01	1.486877e-02	6.862403e-04	1.842776e+00	2.021954e-02
18660000	-4.470725e+03	-4.810771e+02	3.373145e+00	1.630063e+01	0.000000e+00	2.126141e+00	3.159521e-02	9.827880e-01	4.022117e-03	5.427215e-04	1.386112e+00	2.121305e-02
18680000	-4.478145e+03	-4.247924e+02	3.445229e+00	1.740633e+01	2.325581e-02	1.821270e+00	1.557331e-02	9.901861e-01	4.955254e-03	2.142092e-04	2.202583e+00	2.168190e-02
18700000	-4.464430e+03	-4.207841e+02	3.148591e+00	1.522474e+01	4.651163e-02	1.782036e+00	1.250335e-02	9.888935e-01	9.323237e-03	2.274247e-04	1.648628e+00	1.944421e-02
18720000	-4.460624e+03	-3.541803e+02	3.210297e+00	1.718104e+01	0.000000e+00	1.962083e+00	1.478666e-02	9.957214e-01	8.959789e-04	1.122368e-04	2.125850e+00	1.976446e-02
18740000	-4.464987e+03	-3.874940e+02	3.095671e+00	1.563857e+01	0.000000e+00	1.533137e+00	8.519133e-03	9.960617e-01	2.329580e-03	1.425498e-04	1.930670e+00	1.909384e-02
18760000	-4.468639e+03	-3.913275e+02	3.461670e+00	1.763247e+01	2.325581e-02	1.850816e+00	8.358847e-03	9.946550e-01	5.639647e-03	1.408828e-04	1.661229e+00	2.138109e-02
18780000	-4.470141e+03	-3.469637e+02	3.452531e+00	1.666548e+01	1.162791e-02	1.561722e+00	2.133260e-02	9.823300e-01	9.920079e-03	1.279201e-04	2.566637e+00	2.199341e-02
18800000	-4.475573e+03	-3.705267e+02	3.000039e+00	1.543496e+01	0.000000e+00	2.022734e+00	3.268375e-02	9.749926e-01	6.438780e-03	1.055758e-04	1.594131e+00	1.907358e-02
18820000	-4.495808e+03	-3.157394e+02	3.196113e+00	1.564195e+01	1.162791e-02	1.744811e+00	2.210214e-02	9.916388e-01	1.610917e-03	4.882143e-05	2.005035e+00	2.041740e-02
18840000	-4.466537e+03	-2.931289e+02	3.003692e+00	1.623278e+01	0.000000e+00	2.314101e+00	2.161505e-02	9.911980e-01	1.858628e-03	4.555641e-05	2.184355e+00	1.882088e-02
18860000	-4.448779e+03	-2.678670e+02	3.288514e+00	1.781531e+01	1.162791e-02	1.630913e+00	1.177913e-02	9.927996e-01	3.215984e-03	8.701011e-05	2.477075e+00	2.069238e-02
18880000	-4.455791e+03	-3.501266e+02	3.527249e+00	1.880877e+01	2.325581e-02	1.896252e+00	1.788647e-02	9.891200e-01	3.253236e-03	1.057742e-04	2.230391e+00	2.220822e-02
18900000	-4.470216e+03	-3.718731e+02	3.049895e+00	1.550592e+01	2.325581e-02	2.021000e+00	4.990887e-02	9.680975e-01	6.622526e-03	1.345218e-04	2.253562e+00	1.928551e-02
18920000	-4.444270e+03	-3.860524e+02	2.966475e+00	1.500072e+01	2.325581e-02	1.830079e+00	1.727192e-02	9.831917e-01	1.019094e-02	1.541307e-04	2.157867e+00	1.876764e-02
18940000	-4.462005e+03	-3.056407e+02	3.477145e+00	1.664631e+01	1.162791e-02	2.345601e+00	1.920698e-02	9.919244e-01	2.052693e-03	1.474971e-04	2.314993e+00	2.228185e-02
18960000	-4.469215e+03	-3.012415e+02	3.321489e+00	1.587293e+01	0.000000e+00	1.995060e+00	3.803501e-02	9.686749e-01	7.361099e-03	8.274420e-05	2.109327e+00	2.100341e-02
18980000	-4.465251e+03	-3.018512e+02	3.197676e+00	1.667176e+01	2.325581e-02	2.214395e+00	1.275822e-02	9.894302e-01	7.353485e-03	6.704465e-05	2.064252e+00	2.014601e-02
19000000	-4.461617e+03	-2.433242e+02	3.425223e+00	1.646149e+01	0.000000e+00	1.868418e+00	2.198325e-02	9.943587e-01	6.730132e-04	7.175318e-05	2.118908e+00	2.159576e-02
19020000	-4.469946e+03	-2.858763e+02	3.018388e+00	1.577897e+01	2.325581e-02	1.990794e+00	1.524866e-02	9.841754e-01	1.181871e-02	6.422223e-05	1.917356e+00	1.902577e-02
19040000	-4.478471e+03	-2.716227e+02	3.045882e+00	1.583069e+01	2.325581e-02	2.532057e+00	1.694671e-02	9.863505e-01	7.074099e-03	5.913392e-05	1.826342e+00	1.925546e-02
19060000	-4.447974e+03	-2.692482e+02	3.338051e+00	1.700986e+01	1.162791e-02	2.111665e+00	1.763823e-02	9.837666e-01	9.576216e-03	6.190709e-05	1.816485e+00	2.120413e-02
19080000	-4.482254e+03	-2.771076e+02	3.315558e+00	1.704086e+01	0.000000e+00	2.101777e+00	1.038390e-02	9.953492e-01	2.538752e-03	6.111553e-05	1.441255e+00	2.088519e-02
19100000	-4.451402e+03	-2.616621e+02	3.287331e+00	1.683366e+01	0.000000e+00	2.321775e+00	1.183330e-02	9.911683e-01	5.306737e-03	4.982459e-05	1.753832e+00	2.077317e-02
19120000	-4.461506e+03	-2.873996e+02	3.147114e+00	1.624413e+01	0.000000e+00	2.119457e+00	4.260405e-02	9.798852e-01	2.437637e-03	4.230935e-05	1.526749e+00	1.990387e-02
19140000	-4.496345e+03	-2.288084e+02	3.430401e+00	1.616697e+01	1.162791e-02	2.221038e+00	1.563919e-02	9.817600e-01	1.496372e-02	3.622808e-05	1.858004e+00	2.139917e-02
19160000	-4.451908e+03	-2.567609e+02	3.152577e+00	1.629021e+01	1.162791e-02	2.018112e+00	2.337959e-02	9.806057e-01	5.619139e-03	4.015819e-05	2.516183e+00	1.971017e-02
19180000	-4.483414e+03	-2.550619e+02	3.208741e+00	1.667664e+01	0.000000e+00	1.775472e+00	2.539147e-02	9.827941e-01	5.660028e-03	2.484156e-05	1.310292e+00	2.019998e-02
19200000	-4.480524e+03	-1.982624e+02	3.002508e+00	1.688174e+01	0.000000e+00	2.248189e+00	8.866571e-03	9.952691e-01	1.778387e-03	1.618923e-05	1.647630e+00	1.888063e-02
19220000	-4.468294e+03	-1.723025e+02	3.312435e+00	1.688557e+01	0.000000e+00	1.955458e+00	2.161080e-02	9.938891e-01	7.970570e-04	1.627741e-05	1.999300e+00	2.091267e-02
19240000	-4.449290e+03	-2.075048e+02	3.188639e+00	1.688089e+01	1.162791e-02	2.313062e+00	2.358219e-02	9.901481e-01	1.609788e-03	1.895614e-05	2.027085e+00	2.009487e-02
19260000	-4.443299e+03	-2.154265e+02	2.948851e+00	1.566270e+01	0.000000e+00	2.413061e+00	1.661600e-02	9.950124e-01	9.313410e-04	2.315921e-05	2.630739e+00	1.840927e-02
19280000	-4.451011e+03	-1.785754e+02	3.254262e+00	1.777822e+01	0.000000e+00	1.846558e+00	8.874433e-03	9.956569e-01	2.382409e-03	2.138407e-05	2.297388e+00	2.020821e-02
19300000	-4.482335e+03	-1.936121e+02	2.869678e+00	1.555463e+01	0.000000e+00	2.431724e+00	1.351301e-02	9.917469e-01	4.082233e-03	2.235752e-05	2.561201e+00	1.767018e-02
19320000	-4.473508e+03	-2.108837e+02	3.003900e+00	1.592764e+01	1.162791e-02	1.959868e+00	2.312981e-02	9.811406e-01	8.217555e-03	2.361381e-05	2.438355e+00	1.858120e-02
19340000	-4.462382e+03	-2.504435e+02	2.667995e+00	1.561671e+01	0.000000e+00	2.334836e+00	2.585185e-02	9.651504e-01	1.366903e-02	3.497027e-05	2.876968e+00	1.609376e-02
19360000	-4.462452e+03	-3.057209e+02	3.059762e+00	1.681100e+01	2.325581e-02	1.504842e+00	1.258670e-02	9.861522e-01	1.036558e-02	3.577405e-05	1.991332e+00	1.917616e-02
19380000	-4.444500e+03	-2.794198e+02	3.046646e+00	1.742899e+01	1.162791e-02	2.764508e+00	1.289773e-02	9.890809e-01	6.877108e-03	4.162606e-05	2.109257e+00	1.914007e-02
19400000	-4.447232e+03	-2.952662e+02	2.632130e+00	1.439310e+01	0.000000e+00	2.271216e+00	1.159791e-02	9.914877e-01	4.710453e-03	5.213567e-05	1.564427e+00	1.653497e-02
19420000	-4.460185e+03	-2.978424e+02	2.681107e+00	1.472091e+01	1.162791e-02	1.849075e+00	1.129301e-02	9.931450e-01	3.203301e-03	4.135287e-05	1.968984e+00	1.676728e-02
19440000	-4.467480e+03	-2.456367e+02	2.848722e+00	1.561478e+01	1.162791e-02	1.941733e+00	2.155993e-02	9.879617e-01	2.591570e-03	2.962178e-05	1.958040e+00	1.776310e-02
19460000	-4.426218e+03	-1.609166e+02	3.321836e+00	1.632724e+01	0.000000e+00	1.720265e+00	1.824522e-02	9.953543e-01	6.564436e-04	1.438468e-05	2.135810e+00	2.062164e-02
19480000	-4.440704e+03	-2.108554e+02	2.832560e+00	1.493983e+01	0.000000e+00	2.263111e+00	3.177368e-02	9.849061e-01	2.136916e-03	1.459134e-05	1.623907e+00	1.747888e-02
19500000	-4.442485e+03	-2.001308e+02	3.229463e+00	1.688003e+01	0.000000e+00	2.197365e+00	2.700881e-02	9.825830e-01	4.382561e-03	1.855471e-05	1.759345e+00	2.006435e-02
19520000	-4.453286e+03	-1.650865e+02	3.147494e+00	1.647115e+01	1.162791e-02	2.586574e+00	4.104094e-02	9.821285e-01	2.808170e-03	1.186539e-05	1.892446e+00	2.014464e-02
19540000	-4.462236e+03	-1.567124e+02	3.321300e+00	1.767659e+01	0.000000e+00	2.148699e+00	2.791176e-02	9.866389e-01	2.825587e-03	9.305399e-06	1.670739e+00	2.130038e-02
19560000	-4.471223e+03	-1.332544e+02	2.821387e+00	1.541374e+01	0.000000e+00	2.278444e+00	1.797441e-02	9.955881e-01	6.294057e-04	9.549115e-06	1.589441e+00	1.811601e-02
19580000	-4.462759e+03	-8.742163e+01	3.397334e+00	1.736588e+01	0.000000e+00	1.896974e+00	1.498068e-02	9.954210e-01	9.296758e-04	5.885465e-06	2.424530e+00	2.130381e-02
19600000	-4.450723e+03	-1.051596e+02	3.214448e+00	1.629392e+01	0.000000e+00	1.725701e+00	1.189336e-02	9.893888e-01	6.444279e-03	6.357086e-06	2.224734e+00	2.016879e-02
19620000	-4.455384e+03	-6.733478e+01	3.127286e+00	1.553654e+01	0.000000e+00	2.533788e+00	3.445523e-02	9.852538e-01	2.646121e-03	5.114187e-06	1.888071e+00	1.976836e-02
19640000	-4.469562e+03	-5.108561e+01	2.967845e+00	1.467281e+01	0.000000e+00	1.941103e+00	2.804824e-02	9.914217e-01	1.266699e-03	4.045695e-06	2.166187e+00	1.859936e-02
19660000	-4.457363e+03	-5.528229e+01	3.358172e+00	1.659173e+01	1.162791e-02	2.039483e+00	3.614205e-02	9.852959e-01	2.019363e-03	5.201962e-06	2.296439e+00	2.107755e-02
19680000	-4.461858e+03	5.299477e+00	3.719639e+00	1.726103e+01	0.000000e+00	2.056457e+00	3.344995e-02	9.788770e-01	4.965875e-03	4.174959e-06	2.359107e+00	2.307349e-02
19700000	-4.462979e+03	-3.208174e+01	3.081732e+00	1.593211e+01	0.000000e+00	1.881741e+00	2.095830e-02	9.770677e-01	1.248140e-02	2.902860e-06	1.662290e+00	1.922691e-02
19720000	-4.459120e+03	-4.249807e+01	2.983589e+00	1.501220e+01	0.000000e+00	1.688546e+00	1.673723e-02	9.953713e-01	8.181607e-04	2.578465e-06	1.999587e+00	1.871882e-02
19740000	-4.464857e+03	-2.868038e+00	3.226477e+00	1.612363e+01	0.000000e+00	1.719305e+00	2.373449e-02	9.877374e-01	3.235343e-03	2.280173e-06	1.937586e+00	1.995921e-02
19760000	-4.470331e+03	-3.086138e+01	2.925538e+00	1.648068e+01	0.000000e+00	1.915032e+00	1.800631e-02	9.834608e-01	5.447958e-03	2.176264e-06	1.830532e+00	1.808900e-02
19780000	-4.479144e+03	-7.471035e+00	3.063348e+00	1.558068e+01	1.162791e-02	2.530126e+00	2.815921e-02	9.909264e-01	1.408198e-03	2.085065e-06	1.550701e+00	1.951123e-02
19800000	-4.465886e+03	1.767696e+00	3.180944e+00	1.714579e+01	0.000000e+00	1.845190e+00	8.289949e-03	9.964665e-01	2.415311e-03	1.873881e-06	1.894092e+00	2.046016e-02
19820000	-4.464053e+03	-3.851051e+00	2.964473e+00	1.519936e+01	0.000000e+00	2.076001e+00	9.733322e-03	9.961119e-01	1.951405e-03	1.787516e-06	1.491653e+00	1.907406e-02
19840000	-4.459098e+03	1.669223e+01	3.026057e+00	1.630529e+01	0.000000e+00	2.356461e+00	7.521289e-03	9.979251e-01	7.893045e-04	1.757724e-06	2.278550e+00	1.939713e-02
19860000	-4.461615e+03	2.656865e+01	3.375939e+00	1.721021e+01	0.000000e+00	2.161662e+00	1.819441e-02	9.948027e-01	1.203692e-03	2.686499e-06	1.451972e+00	2.167085e-02
19880000	-4.470523e+03	-2.887085e-02	3.629862e+00	1.763717e+01	0.000000e+00	2.286365e+00	2.422564e-02	9.947552e-01	7.210734e-04	2.758063e-06	1.727181e+00	2.331701e-02
19900000	-4.477893e+03	-3.543186e+01	3.969680e+00	1.745953e+01	1.162791e-02	2.249423e+00	1.718199e-02	9.921278e-01	2.852882e-03	3.430909e-06	1.910342e+00	2.543320e-02
19920000	-4.462386e+03	-6.190677e+01	3.310226e+00	1.584030e+01	1.162791e-02	1.891232e+00	2.248871e-02	9.911102e-01	2.207020e-03	4.140382e-06	2.179080e+00	2.073361e-02
19940000	-4.459641e+03	-9.949917e+01	3.005780e+00	1.478840e+01	1.162791e-02	2.040009e+00	3.564800e-02	9.778814e-01	5.251306e-03	5.503175e-06	2.040355e+00	1.893005e-02
19960000	-4.462083e+03	-9.992642e+01	3.162341e+00	1.578416e+01	1.162791e-02	1.954582e+00	1.688102e-02	9.836085e-01	1.039806e-02	5.196471e-06	2.536175e+00	1.943617e-02
19980000	-4.472388e+03	-6.999146e+01	3.193164e+00	1.656224e+01	0.000000e+00	2.080209e+00	3.611909e-02	9.670081e-01	7.492347e-03	4.811398e-06	2.586945e+00	1.967598e-02
20000000	-4.452143e+03	-6.227611e+01	3.346646e+00	1.675278e+01	0.000000e+00	2.090894e+00	2.629289e-02	9.942802e-01	5.295238e-04	4.808677e-06	2.176156e+00	2.092903e-02
20020000	-4.481412e+03	-3.246909e+01	3.622850e+00	1.889531e+01	1.162791e-02	1.857009e+00	2.040459e-02	9.832047e-01	7.411957e-03	4.020136e-06	2.597910e+00	2.276123e-02
20040000	-4.466456e+03	-8.947206e+01	3.499991e+00	1.777608e+01	1.162791e-02	1.934554e+00	2.000355e-02	9.887395e-01	3.235393e-03	6.327289e-06	2.089929e+00	2.201443e-02
20060000	-4.476384e+03	-4.402893e+01	3.463186e+00	1.630400e+01	0.000000e+00	2.845422e+00	5.592038e-03	9.969527e-01	3.225152e-03	5.500701e-06	1.624248e+00	2.183335e-02
20080000	-4.456503e+03	-4.234046e+00	3.439339e+00	1.635910e+01	0.000000e+00	1.971616e+00	1.265971e-02	9.968644e-01	1.001551e-03	2.887484e-06	1.710285e+00	2.173802e-02
20100000	-4.465635e+03	-5.253259e+01	3.302373e+00	1.692972e+01	0.000000e+00	2.177147e+00	1.672731e-02	9.932042e-01	1.977352e-03	3.623485e-06	1.428214e+00	2.061513e-02
20120000	-4.466985e+03	-9.033331e+00	3.717014e+00	1.902216e+01	0.000000e+00	1.824799e+00	1.541090e-02	9.913065e-01	3.492091e-03	2.884728e-06	1.602774e+00	2.312557e-02
20140000	-4.458520e+03	-1.820974e+01	3.114978e+00	1.620523e+01	0.000000e+00	2.586060e+00	2.916478e-02	9.883103e-01	1.944923e-03	2.129426e-06	1.417756e+00	1.934888e-02
20160000	-4.453370e+03	-1.020762e+01	3.292545e+00	1.637359e+01	0.000000e+00	2.116774e+00	1.539922e-02	9.870839e-01	7.773773e-03	2.059306e-06	1.079004e+00	2.052774e-02
20180000	-4.476906e+03	-6.187648e-01	3.395263e+00	1.738312e+01	0.000000e+00	2.161428e+00	1.177486e-02	9.924950e-01	3.442539e-03	1.966856e-06	8.693732e-01	2.128909e-02
20200000	-4.477528e+03	-2.699681e+01	2.880933e+00	1.604642e+01	0.000000e+00	2.271242e+00	3.631513e-02	9.874708e-01	1.498481e-03	2.106678e-06	1.053909e+00	1.808102e-02
20220000	-4.474426e+03	7.078977e+00	2.768617e+00	1.511620e+01	0.000000e+00	2.169589e+00	1.496150e-02	9.930920e-01	1.850685e-03	1.349244e-06	1.222930e+00	1.732163e-02
20240000	-4.483693e+03	-8.574214e+00	2.898758e+00	1.596093e+01	0.000000e+00	1.658342e+00	1.631180e-02	9.899571e-01	4.071683e-03	1.515022e-06	1.840874e+00	1.820718e-02
20260000	-4.457061e+03	2.828421e+01	3.276278e+00	1.819564e+01	0.000000e+00	1.744434e+00	3.034641e-02	9.935262e-01	3.734026e-04	1.097189e-06	1.622658e+00	2.060392e-02
20280000	-4.453546e+03	4.434208e+01	3.191349e+00	1.663167e+01	0.000000e+00	2.104100e+00	8.750654e-03	9.975219e-01	6.481636e-04	1.139100e-06	1.526342e+00	2.016133e-02
20300000	-4.462291e+03	7.606682e+01	3.251707e+00	1.571967e+01	0.000000e+00	2.180577e+00	8.051063e-03	9.972249e-01	1.596985e-03	1.039505e-06	1.756787e+00	2.065289e-02
20320000	-4.475043e+03	3.401709e+01	3.578038e+00	1.898780e+01	0.000000e+00	2.120264e+00	1.514497e-02	9.958869e-01	6.615036e-04	1.545151e-06	2.043020e+00	2.265375e-02
20340000	-4.450633e+03	6.477211e+00	2.818151e+00	1.580333e+01	0.000000e+00	2.452385e+00	1.188400e-02	9.976589e-01	3.742028e-04	1.049875e-06	1.652274e+00	1.765086e-02
20360000	-4.452020e+03	3.660478e+01	3.665533e+00	1.750444e+01	0.000000e+00	1.422884e+00	3.404185e-03	9.981971e-01	3.536897e-03	1.492205e-06	2.214451e+00	2.299489e-02
20380000	-4.458292e+03	2.701809e+01	3.087137e+00	1.540412e+01	0.000000e+00	1.518833e+00	1.124153e-02	9.956854e-01	1.491965e-03	1.668802e-06	1.605563e+00	1.946534e-02
20400000	-4.465218e+03	3.899302e+01	3.449958e+00	1.690093e+01	0.000000e+00	1.796545e+00	2.992441e-02	9.910840e-01	9.118598e-04	1.609031e-06	1.819549e+00	2.177570e-02
20420000	-4.457050e+03	4.032480e+01	3.145205e+00	1.518038e+01	0.000000e+00	2.130277e+00	3.426468e-02	9.899771e-01	1.502751e-03	1.065155e-06	1.613831e+00	1.979335e-02
20440000	-4.439663e+03	5.875733e+01	3.952079e+00	1.712085e+01	0.000000e+00	2.155775e+00	2.291027e-02	9.827799e-01	8.860355e-03	1.267183e-06	2.154220e+00	2.497893e-02
20460000	-4.454209e+03	2.872240e+00	3.296902e+00	1.487118e+01	0.000000e+00	2.549724e+00	3.176941e-02	9.863075e-01	2.959882e-03	2.151995e-06	1.627544e+00	2.069500e-02
20480000	-4.471036e+03	1.904614e+01	3.432254e+00	1.664927e+01	0.000000e+00	2.297256e+00	2.178445e-02	9.894699e-01	3.263395e-03	2.017203e-06	1.737488e+00	2.135752e-02
20500000	-4.467323e+03	1.686310e+01	3.146889e+00	1.690294e+01	0.000000e+00	2.215253e+00	1.366981e-02	9.867597e-01	8.506778e-03	1.451110e-06	1.649509e+00	1.948258e-02
20520000	-4.465783e+03	6.212308e+01	3.292906e+00	1.616851e+01	0.000000e+00	2.002483e+00	1.174593e-02	9.919953e-01	5.648779e-03	1.586555e-06	1.774887e+00	2.044228e-02
20540000	-4.459551e+03	8.663070e+00	3.437686e+00	1.772386e+01	0.000000e+00	1.949189e+00	2.612474e-02	9.942642e-01	5.272991e-04	2.243472e-06	1.950712e+00	2.145205e-02
20560000	-4.468798e+03	-7.361173e+01	3.886145e+00	2.161696e+01	0.000000e+00	1.888079e+00	1.465830e-02	9.937220e-01	1.670774e-03	6.075838e-06	1.681875e+00	2.420968e-02
20580000	-4.449212e+03	-1.035487e+02	2.601549e+00	1.516741e+01	0.000000e+00	2.055465e+00	1.064293e-02	9.910721e-01	5.615420e-03	4.558816e-06	1.997655e+00	1.633392e-02
20600000	-4.458515e+03	-7.913148e+01	3.319586e+00	1.841160e+01	0.000000e+00	2.520912e+00	7.184044e-03	9.950435e-01	4.478120e-03	4.068687e-06	1.972224e+00	2.085152e-02
20620000	-4.462719e+03	-1.202183e+02	3.221998e+00	1.722562e+01	0.000000e+00	1.703013e+00	3.763277e-02	9.868065e-01	1.535543e-03	6.249266e-06	1.633738e+00	2.041040e-02
20640000	-4.486165e+03	-7.607749e+01	2.825568e+00	1.659715e+01	0.000000e+00	1.897451e+00	2.608334e-02	9.765633e-01	5.781750e-03	3.927877e-06	1.890362e+00	1.777280e-02
20660000	-4.451399e+03	-4.323920e+01	3.022450e+00	1.636839e+01	0.000000e+00	1.657601e+00	1.995997e-02	9.889967e-01	2.679679e-03	3.510755e-06	1.979845e+00	1.895042e-02
20680000	-4.464694e+03	-7.004634e+01	3.352146e+00	1.749033e+01	0.000000e+00	1.510744e+00	4.118039e-02	9.831730e-01	1.989958e-03	3.987863e-06	1.597871e+00	2.104215e-02
20700000	-4.449842e+03	-8.151041e+01	3.552333e+00	1.867605e+01	0.000000e+00	1.750502e+00	2.546648e-02	9.843250e-01	2.910760e-03	2.970960e-06	1.581629e+00	2.236392e-02
20720000	-4.469760e+03	-4.892103e+01	2.801818e+00	1.458156e+01	0.000000e+00	2.395750e+00	2.197848e-02	9.907649e-01	1.676623e-03	3.855134e-06	1.910861e+00	1.763213e-02
20740000	-4.462717e+03	-8.989816e+01	3.626343e+00	1.917954e+01	0.000000e+00	1.872045e+00	2.545315e-02	9.839866e-01	4.044425e-03	5.034824e-06	1.740407e+00	2.265265e-02
20760000	-4.472518e+03	-7.875948e+01	3.199196e+00	1.623900e+01	0.000000e+00	1.932424e+00	2.865721e-02	9.815944e-01	3.177971e-03	5.094140e-06	1.710438e+00	1.998617e-02
20780000	-4.457120e+03	-1.117660e+02	3.087991e+00	1.447777e+01	1.162791e-02	1.991467e+00	4.135801e-02	9.677563e-01	8.901556e-03	6.159927e-06	2.025805e+00	1.931709e-02
20800000	-4.438570e+03	-6.751968e+01	3.653074e+00	1.851490e+01	1.162791e-02	1.601839e+00	2.499260e-02	9.924293e-01	1.061271e-03	4.784826e-06	1.732926e+00	2.281886e-02
20820000	-4.454548e+03	-6.006158e+01	3.244330e+00	1.595064e+01	1.162791e-02	2.196946e+00	1.949706e-02	9.762528e-01	1.719707e-02	3.999505e-06	2.156488e+00	2.025481e-02
20840000	-4.479224e+03	1.419675e+01	3.645564e+00	1.785690e+01	0.000000e+00	1.947996e+00	2.815153e-02	9.870906e-01	2.925624e-03	3.368859e-06	2.484598e+00	2.329650e-02
20860000	-4.468998e+03	-1.573806e+01	2.893150e+00	1.496501e+01	0.000000e+00	2.077366e+00	1.562168e-02	9.903822e-01	4.101261e-03	1.995204e-06	1.959488e+00	1.849412e-02
20880000	-4.479871e+03	1.347220e+01	3.037507e+00	1.598412e+01	0.000000e+00	1.947086e+00	3.387887e-02	9.649408e-01	1.090539e-02	1.209641e-06	1.700499e+00	1.937135e-02
20900000	-4.473726e+03	5.643534e+01	3.140891e+00	1.559899e+01	1.162791e-02	1.908297e+00	3.859536e-02	9.750411e-01	5.138345e-03	1.244154e-06	2.081826e+00	1.986565e-02
20920000	-4.456938e+03	9.511064e+00	3.436458e+00	1.778707e+01	0.000000e+00	2.078490e+00	4.971396e-02	9.579690e-01	7.305842e-03	1.442361e-06	1.623640e+00	2.179748e-02
20940000	-4.473172e+03	3.106773e+01	3.283163e+00	1.731211e+01	0.000000e+00	2.494466e+00	1.843815e-02	9.939658e-01	1.244518e-03	1.317202e-06	2.304946e+00	2.034982e-02
20960000	-4.453479e+03	9.591064e+01	3.154605e+00	1.632990e+01	0.000000e+00	2.231975e+00	2.233075e-02	9.864895e-01	4.254674e-03	1.209006e-06	2.252263e+00	1.966031e-02
20980000	-4.454699e+03	7.422773e+01	2.900468e+00	1.536950e+01	0.000000e+00	2.262185e+00	3.745287e-02	9.835055e-01	1.775411e-03	1.062418e-06	2.008846e+00	1.773243e-02
21000000	-4.451813e+03	7.968339e+01	3.893457e+00	1.958226e+01	0.000000e+00	2.019046e+00	9.149883e-03	9.939372e-01	3.832845e-03	1.393111e-06	2.005695e+00	2.376835e-02
21020000	-4.456799e+03	6.576048e+01	3.810983e+00	1.751342e+01	0.000000e+00	1.859993e+00	2.990528e-02	9.872772e-01	3.100160e-03	1.023363e-06	1.727739e+00	2.399642e-02
21040000	-4.482001e+03	2.203330e+01	3.142829e+00	1.630695e+01	0.000000e+00	2.410405e+00	2.925400e-02	9.775446e-01	6.319471e-03	1.463878e-06	1.331794e+00	2.000878e-02
21060000	-4.466593e+03	5.115596e+01	3.415782e+00	1.764016e+01	0.000000e+00	1.832135e+00	4.376226e-02	9.722709e-01	5.150089e-03	1.453275e-06	1.680720e+00	2.182691e-02
21080000	-4.467912e+03	4.287918e+01	3.110738e+00	1.656376e+01	0.000000e+00	2.202584e+00	3.751208e-02	9.806804e-01	4.165012e-03	1.013376e-06	1.506944e+00	1.947381e-02
21100000	-4.456734e+03	6.491818e+01	3.031681e+00	1.633441e+01	0.000000e+00	1.946819e+00	1.468256e-02	9.910862e-01	3.662339e-03	1.170259e-06	2.026561e+00	1.889944e-02
21120000	-4.457405e+03	8.365604e+01	3.478697e+00	1.856749e+01	1.162791e-02	2.194950e+00	1.862008e-02	9.865021e-01	5.705840e-03	1.205508e-06	2.694133e+00	2.178215e-02
21140000	-4.462535e+03	4.772143e+01	3.690415e+00	1.825588e+01	0.000000e+00	2.015955e+00	3.162120e-02	9.795214e-01	4.363245e-03	1.160303e-06	1.612990e+00	2.305390e-02
21160000	-4.458701e+03	1.005930e+01	3.257454e+00	1.697360e+01	0.000000e+00	2.503993e+00	9.582938e-03	9.931983e-01	6.835990e-03	1.927749e-06	2.234675e+00	2.033886e-02
21180000	-4.433759e+03	3.558865e+01	3.067513e+00	1.585856e+01	0.000000e+00	1.599545e+00	1.615316e-02	9.894014e-01	3.300932e-03	1.167917e-06	2.876155e+00	1.917057e-02
21200000	-4.467439e+03	5.190373e+01	3.336938e+00	1.666533e+01	0.000000e+00	1.973632e+00	1.081613e-02	9.960307e-01	1.582015e-03	1.017824e-06	2.011489e+00	2.081620e-02
21220000	-4.462258e+03	-1.905514e+00	2.707667e+00	1.457457e+01	0.000000e+00	2.268429e+00	2.311741e-02	9.925021e-01	1.159476e-03	1.424406e-06	1.813922e+00	1.685127e-02
21240000	-4.450288e+03	5.962238e+00	2.908919e+00	1.471432e+01	0.000000e+00	2.386972e+00	9.687462e-03	9.944693e-01	4.461497e-03	1.442042e-06	1.321666e+00	1.810529e-02
21260000	-4.500160e+03	2.754241e+01	3.902748e+00	1.971753e+01	0.000000e+00	1.563101e+00	9.404652e-03	9.957469e-01	2.859489e-03	3.006523e-06	2.184987e+00	2.423134e-02
21280000	-4.486576e+03	-4.592307e+01	3.231060e+00	1.797198e+01	0.000000e+00	2.041759e+00	8.221685e-03	9.971598e-01	1.033749e-03	3.754806e-06	2.428543e+00	1.989729e-02
21300000	-4.445646e+03	-4.021737e+01	2.601732e+00	1.456843e+01	1.162791e-02	2.223814e+00	2.993388e-02	9.867242e-01	1.606644e-03	2.215718e-06	2.378647e+00	1.600180e-02
21320000	-4.464461e+03	-7.808913e+01	2.798308e+00	1.565731e+01	0.000000e+00	2.242201e+00	2.100996e-02	9.895351e-01	2.368873e-03	2.774855e-06	1.781582e+00	1.735065e-02
21340000	-4.494347e+03	-1.873511e+01	2.941504e+00	1.621450e+01	0.000000e+00	2.091535e+00	1.431975e-02	9.918371e-01	2.666577e-03	2.250723e-06	1.456857e+00	1.821653e-02
21360000	-4.447590e+03	-9.633930e+01	3.108686e+00	1.803807e+01	2.325581e-02	2.871682e+00	1.776507e-02	9.817203e-01	8.036770e-03	3.488302e-06	1.506339e+00	1.919162e-02
21380000	-4.475899e+03	-6.826463e+01	3.153686e+00	1.813375e+01	1.162791e-02	1.964990e+00	1.166559e-02	9.949621e-01	2.631579e-03	2.741613e-06	1.356557e+00	1.923519e-02
21400000	-4.468206e+03	-4.667174e+01	3.111005e+00	1.637594e+01	0.000000e+00	1.963531e+00	7.830712e-03	9.944728e-01	6.004932e-03	2.689486e-06	1.465712e+00	1.931408e-02
21420000	-4.475720e+03	2.429473e+01	3.101203e+00	1.654543e+01	0.000000e+00	2.049482e+00	2.504921e-02	9.919060e-01	1.176766e-03	1.847766e-06	1.933250e+00	1.918524e-02
21440000	-4.456435e+03	3.983227e+01	3.257482e+00	1.821920e+01	1.162791e-02	1.926089e+00	2.816736e-02	9.847799e-01	1.988888e-03	1.053897e-06	2.246467e+00	1.991666e-02
21460000	-4.462277e+03	1.266725e+01	2.862029e+00	1.569000e+01	0.000000e+00	2.249456e+00	2.127567e-02	9.833714e-01	6.123401e-03	1.412881e-06	1.810729e+00	1.746289e-02
21480000	-4.440065e+03	-4.940194e+00	2.579814e+00	1.368308e+01	0.000000e+00	2.281316e+00	3.612614e-02	9.861754e-01	1.717995e-03	1.400506e-06	2.116329e+00	1.570597e-02
21500000	-4.470982e+03	6.310078e+00	2.918620e+00	1.511214e+01	0.000000e+00	1.934376e+00	1.393856e-02	9.890644e-01	5.572661e-03	1.082566e-06	2.040911e+00	1.778393e-02
21520000	-4.483915e+03	4.194846e+01	3.112469e+00	1.554370e+01	0.000000e+00	1.651339e+00	7.529587e-03	9.971373e-01	1.646981e-03	1.051652e-06	1.984888e+00	1.929622e-02
21540000	-4.462028e+03	2.248897e+01	3.056110e+00	1.555682e+01	0.000000e+00	1.943737e+00	1.122184e-02	9.977171e-01	5.439171e-04	1.484760e-06	1.958739e+00	1.888842e-02
21560000	-4.457442e+03	-2.675657e+01	3.178919e+00	1.733715e+01	0.000000e+00	1.903087e+00	1.485026e-02	9.956452e-01	7.321641e-04	2.363816e-06	2.354674e+00	1.933182e-02
21580000	-4.461267e+03	-3.212484e+01	3.153307e+00	1.758165e+01	0.000000e+00	2.427614e+00	2.764352e-02	9.937646e-01	4.522703e-04	2.292176e-06	2.011671e+00	1.935183e-02
21600000	-4.453952e+03	-1.032580e+02	2.591149e+00	1.450233e+01	1.162791e-02	2.571026e+00	1.912762e-02	9.945077e-01	8.149938e-04	3.708981e-06	1.885003e+00	1.579669e-02
21620000	-4.461422e+03	-7.561552e+00	3.268225e+00	1.778263e+01	1.162791e-02	2.248970e+00	9.350861e-03	9.937823e-01	4.005434e-03	2.013810e-06	1.840846e+00	1.991094e-02
21640000	-4.479649e+03	-4.241601e+01	3.131603e+00	1.730550e+01	0.000000e+00	2.007723e+00	1.068842e-02	9.956029e-01	1.871253e-03	3.163424e-06	1.682618e+00	1.930270e-02
21660000	-4.470318e+03	-5.475420e+01	3.506934e+00	1.829571e+01	0.000000e+00	1.695008e+00	5.710180e-03	9.968427e-01	4.149275e-03	3.399810e-06	2.101114e+00	2.153111e-02
21680000	-4.472450e+03	-1.399865e+02	3.179779e+00	1.664070e+01	0.000000e+00	1.755059e+00	5.195410e-03	9.967250e-01	4.251018e-03	1.116822e-05	1.697630e+00	1.951623e-02
21700000	-4.471479e+03	-1.604227e+02	3.130984e+00	1.592814e+01	0.000000e+00	2.329981e+00	1.760581e-02	9.958027e-01	5.053016e-04	1.322416e-05	1.689716e+00	1.936366e-02
21720000	-4.463347e+03	-1.561407e+02	3.839504e+00	1.900867e+01	0.000000e+00	1.494291e+00	8.154194e-03	9.951106e-01	4.250765e-03	1.317252e-05	1.620493e+00	2.386987e-02
21740000	-4.467929e+03	-1.327021e+02	3.586265e+00	1.777839e+01	0.000000e+00	1.835529e+00	2.745085e-02	9.876288e-01	1.916871e-03	1.015243e-05	1.433972e+00	2.229146e-02
21760000	-4.465716e+03	-8.337420e+01	3.575702e+00	1.734869e+01	0.000000e+00	2.154577e+00	1.726233e-02	9.908374e-01	3.782312e-03	6.687333e-06	1.725037e+00	2.239535e-02
21780000	-4.470468e+03	-9.357582e+01	3.232961e+00	1.540112e+01	0.000000e+00	1.646975e+00	3.249852e-02	9.789694e-01	3.847226e-03	4.856297e-06	1.905876e+00	2.009979e-02
21800000	-4.483272e+03	-7.921588e+01	3.004770e+00	1.629011e+01	0.000000e+00	2.012648e+00	1.938270e-02	9.782095e-01	1.224138e-02	4.871582e-06	1.704330e+00	1.851307e-02
21820000	-4.463523e+03	-1.600659e+02	2.887578e+00	1.533642e+01	1.162791e-02	2.164136e+00	2.159844e-02	9.890222e-01	2.560572e-03	9.908845e-06	1.988049e+00	1.790994e-02
21840000	-4.467387e+03	-7.577425e+01	3.150142e+00	1.657048e+01	0.000000e+00	1.984242e+00	2.230300e-02	9.916196e-01	1.772139e-03	5.590846e-06	2.124714e+00	1.945209e-02
21860000	-4.442770e+03	-4.346496e+01	3.122885e+00	1.652408e+01	0.000000e+00	1.501538e+00	1.042480e-02	9.971201e-01	8.351659e-04	5.274561e-06	2.552803e+00	1.931277e-02
21880000	-4.466423e+03	-1.240356e+02	3.251820e+00	1.587081e+01	1.162791e-02	1.978651e+00	3.611987e-03	9.980586e-01	3.229836e-03	6.647733e-06	2.500793e+00	2.016302e-02
21900000	-4.473344e+03	-1.591149e+02	2.999515e+00	1.548443e+01	0.000000e+00	2.710466e+00	5.408096e-03	9.962301e-01	4.003202e-03	9.086585e-06	2.179228e+00	1.861944e-02
21920000	-4.474715e+03	-7.691393e+01	3.333761e+00	1.607094e+01	0.000000e+00	1.706283e+00	9.564491e-03	9.950673e-01	3.546380e-03	9.132668e-06	2.201199e+00	2.067320e-02
21940000	-4.469630e+03	-8.517028e+01	3.179428e+00	1.563503e+01	0.000000e+00	2.052365e+00	1.991747e-02	9.931506e-01	1.388080e-03	8.398980e-06	2.071667e+00	1.978105e-02
21960000	-4.460244e+03	-1.010262e+02	3.507262e+00	1.715707e+01	2.325581e-02	2.073590e+00	1.429617e-02	9.933919e-01	2.541793e-03	5.970860e-06	2.127015e+00	2.171739e-02
21980000	-4.454304e+03	-1.272806e+02	2.732287e+00	1.463768e+01	0.000000e+00	2.100918e+00	4.522252e-03	9.951727e-01	9.116393e-03	7.955794e-06	2.013068e+00	1.690191e-02
22000000	-4.466998e+03	-1.829765e+02	3.314672e+00	1.752365e+01	0.000000e+00	1.902797e+00	1.273238e-02	9.901647e-01	5.090804e-03	8.057648e-06	1.841460e+00	2.043252e-02
22020000	-4.469707e+03	-1.525626e+02	2.970372e+00	1.596058e+01	0.000000e+00	2.084741e+00	3.752002e-02	9.722213e-01	5.217117e-03	1.321451e-05	1.759560e+00	1.872798e-02
22040000	-4.457521e+03	-1.656018e+02	3.048367e+00	1.602522e+01	1.162791e-02	1.965227e+00	1.718933e-02	9.928009e-01	1.768139e-03	1.025057e-05	1.523786e+00	1.918802e-02
22060000	-4.483206e+03	-1.509456e+02	3.160701e+00	1.629496e+01	1.162791e-02	2.438480e+00	1.580287e-02	9.889901e-01	4.764476e-03	8.412377e-06	2.007250e+00	1.986881e-02
22080000	-4.447318e+03	-9.947229e+01	3.519880e+00	1.720947e+01	0.000000e+00	1.785891e+00	1.468789e-02	9.945420e-01	2.011454e-03	6.066569e-06	2.231499e+00	2.209320e-02
22100000	-4.438811e+03	-7.922652e+01	3.142714e+00	1.608133e+01	0.000000e+00	2.033468e+00	1.674561e-02	9.878084e-01	4.535970e-03	5.481284e-06	2.413801e+00	1.973406e-02
22120000	-4.462991e+03	-1.101667e+02	2.863553e+00	1.457529e+01	1.162791e-02	1.902140e+00	2.332933e-02	9.884544e-01	1.884496e-03	4.683707e-06	1.602702e+00	1.785508e-02
22140000	-4.470575e+03	-1.202958e+02	3.111519e+00	1.577894e+01	1.162791e-02	2.331336e+00	1.803721e-02	9.919180e-01	2.366618e-03	8.501665e-06	2.686660e+00	1.959039e-02
22160000	-4.492032e+03	-1.086403e+02	3.305594e+00	1.571197e+01	0.000000e+00	1.950981e+00	3.058394e-02	9.618019e-01	1.263923e-02	1.024488e-05	2.027496e+00	2.083940e-02
22180000	-4.489156e+03	-1.660614e+02	3.489020e+00	1.759654e+01	1.162791e-02	1.563673e+00	2.933567e-02	9.775719e-01	7.421432e-03	1.146929e-05	2.037455e+00	2.198913e-02
22200000	-4.438813e+03	-1.892579e+02	2.909757e+00	1.575963e+01	4.651163e-02	2.567022e+00	1.178177e-02	9.836799e-01	1.431387e-02	1.149904e-05	2.750746e+00	1.827952e-02
22220000	-4.456399e+03	-1.568312e+02	2.927609e+00	1.589596e+01	2.325581e-02	2.462313e+00	5.280293e-03	9.973997e-01	2.503609e-03	1.692872e-05	2.463782e+00	1.862726e-02
22240000	-4.445484e+03	-2.006609e+02	2.992678e+00	1.570226e+01	2.325581e-02	2.220508e+00	8.837056e-03	9.961953e-01	1.756702e-03	2.193729e-05	2.190977e+00	1.908979e-02
22260000	-4.468261e+03	-2.209652e+02	3.016261e+00	1.610107e+01	0.000000e+00	1.910154e+00	2.714079e-02	9.862046e-01	4.093118e-03	1.175246e-05	1.728541e+00	1.915257e-02
22280000	-4.453472e+03	-1.713860e+02	3.153156e+00	1.652303e+01	1.162791e-02	1.858677e+00	2.727347e-02	9.675229e-01	1.246592e-02	1.135400e-05	1.705553e+00	2.001488e-02
22300000	-4.474261e+03	-1.169840e+02	3.403336e+00	1.700929e+01	1.162791e-02	2.035867e+00	3.698346e-02	9.840834e-01	2.650411e-03	1.286216e-05	2.586814e+00	2.172280e-02
22320000	-4.462863e+03	-1.420926e+02	3.452515e+00	1.763184e+01	0.000000e+00	1.873015e+00	3.391767e-02	9.836637e-01	2.623540e-03	1.093267e-05	1.882870e+00	2.212035e-02
22340000	-4.459022e+03	-1.874227e+02	3.310700e+00	1.700634e+01	0.000000e+00	2.201300e+00	1.963929e-02	9.934411e-01	8.573334e-04	1.661770e-05	2.094630e+00	2.103852e-02
22360000	-4.458275e+03	-1.903375e+02	3.066762e+00	1.516599e+01	0.000000e+00	2.364155e+00	1.660803e-02	9.948204e-01	1.328187e-03	1.850712e-05	2.110645e+00	1.912806e-02
22380000	-4.478840e+03	-2.168896e+02	3.090852e+00	1.513169e+01	2.325581e-02	1.835113e+00	1.289844e-02	9.954494e-01	1.573515e-03	1.537084e-05	1.748378e+00	1.937296e-02
22400000	-4.499211e+03	-1.779055e+02	3.645482e+00	1.805045e+01	0.000000e+00	2.110542e+00	5.429180e-03	9.953373e-01	8.424756e-03	2.035703e-05	2.083526e+00	2.303011e-02
22420000	-4.474620e+03	-1.556807e+02	3.077810e+00	1.533736e+01	0.000000e+00	1.946800e+00	1.717746e-02	9.963484e-01	4.591345e-04	1.558829e-05	1.894430e+00	1.948244e-02
22440000	-4.469855e+03	-2.369856e+02	3.521666e+00	1.667696e+01	0.000000e+00	2.259739e+00	5.404563e-03	9.978016e-01	1.744245e-03	3.622382e-05	1.542380e+00	2.199845e-02
22460000	-4.467021e+03	-2.769988e+02	3.531593e+00	1.814813e+01	1.162791e-02	1.753389e+00	5.334816e-03	9.981082e-01	1.219514e-03	5.697942e-05	1.547944e+00	2.208962e-02
22480000	-4.468730e+03	-2.837044e+02	3.125296e+00	1.537250e+01	0.000000e+00	2.154506e+00	3.574849e-03	9.990232e-01	1.078974e-03	6.800943e-05	1.576764e+00	1.955476e-02
22500000	-4.474226e+03	-3.503830e+02	3.062777e+00	1.579041e+01	1.162791e-02	1.633877e+00	5.050579e-03	9.981439e-01	1.470406e-03	9.392272e-05	1.934330e+00	1.877063e-02
22520000	-4.489129e+03	-3.466802e+02	2.878897e+00	1.537173e+01	0.000000e+00	2.000998e+00	3.969183e-03	9.978866e-01	3.045997e-03	8.049854e-05	1.490210e+00	1.754296e-02
22540000	-4.454344e+03	-3.763300e+02	3.282767e+00	1.604734e+01	0.000000e+00	1.896329e+00	3.501481e-03	9.989376e-01	9.912269e-04	1.659841e-04	1.740214e+00	2.025704e-02
22560000	-4.465381e+03	-3.856854e+02	2.944859e+00	1.544773e+01	0.000000e+00	2.617504e+00	2.857213e-03	9.992024e-01	7.853340e-04	1.301149e-04	1.664723e+00	1.822403e-02
22580000	-4.450714e+03	-3.309112e+02	2.812855e+00	1.680965e+01	0.000000e+00	2.238179e+00	3.717123e-03	9.990107e-01	4.860910e-04	7.104810e-05	1.929226e+00	1.753118e-02
22600000	-4.467102e+03	-3.383006e+02	3.300310e+00	1.893827e+01	0.000000e+00	1.643990e+00	1.139972e-02	9.984009e-01	1.772837e-04	8.709793e-05	1.787135e+00	2.055988e-02
22620000	-4.457588e+03	-3.580201e+02	3.166755e+00	1.794540e+01	0.000000e+00	1.968442e+00	1.272482e-02	9.978627e-01	2.848016e-04	1.156232e-04	1.560193e+00	1.964090e-02
22640000	-4.451375e+03	-3.283119e+02	3.425384e+00	1.894455e+01	0.000000e+00	2.261103e+00	1.954528e-02	9.973836e-01	1.583445e-04	1.069364e-04	2.221466e+00	2.144829e-02
22660000	-4.469031e+03	-3.455478e+02	2.731026e+00	1.469652e+01	2.325581e-02	1.847107e+00	1.272316e-02	9.962795e-01	7.912551e-04	9.865114e-05	1.452749e+00	1.718447e-02
22680000	-4.459612e+03	-3.454645e+02	2.634779e+00	1.524743e+01	1.162791e-02	1.632025e+00	1.575645e-02	9.906099e-01	3.328103e-03	7.299407e-05	1.470085e+00	1.651422e-02
22700000	-4.473035e+03	-3.266774e+02	3.127331e+00	1.779066e+01	0.000000e+00	2.280388e+00	6.510508e-03	9.930674e-01	8.013847e-03	6.338686e-05	1.952430e+00	1.954663e-02
22720000	-4.480271e+03	-2.840204e+02	3.203843e+00	1.821051e+01	0.000000e+00	1.986695e+00	2.787468e-02	9.874617e-01	1.650659e-03	5.918327e-05	1.790925e+00	2.002021e-02
22740000	-4.487244e+03	-2.544951e+02	3.087758e+00	1.712799e+01	0.000000e+00	1.876194e+00	1.782721e-02	9.937578e-01	9.803707e-04	2.719724e-05	1.543960e+00	1.906503e-02
22760000	-4.461979e+03	-2.151470e+02	3.202663e+00	1.703575e+01	0.000000e+00	1.770516e+00	2.481410e-02	9.814795e-01	4.710840e-03	3.428508e-05	2.137864e+00	2.005845e-02
22780000	-4.476289e+03	-2.780497e+02	3.837842e+00	2.054961e+01	3.488372e-02	1.678379e+00	2.154216e-02	9.818834e-01	7.202100e-03	4.307702e-05	1.733407e+00	2.422044e-02
22800000	-4.487097e+03	-2.136782e+02	3.534050e+00	1.810440e+01	0.000000e+00	1.595742e+00	1.374507e-02	9.937584e-01	1.925849e-03	4.393129e-05	2.286486e+00	2.230652e-02
22820000	-4.481910e+03	-1.527568e+02	3.481046e+00	1.764311e+01	1.162791e-02	1.740539e+00	1.514845e-02	9.921752e-01	3.014698e-03	2.966619e-05	2.545397e+00	2.193583e-02
22840000	-4.466848e+03	-2.077755e+02	3.085429e+00	1.527057e+01	0.000000e+00	2.016577e+00	2.098821e-02	9.893476e-01	3.266292e-03	3.614513e-05	1.882525e+00	1.943712e-02
22860000	-4.467307e+03	-2.811337e+02	2.855906e+00	1.635924e+01	1.162791e-02	2.205174e+00	2.426589e-02	9.862102e-01	2.883943e-03	4.621647e-05	2.091398e+00	1.774168e-02
22880000	-4.475232e+03	-3.322758e+02	3.103456e+00	1.694495e+01	2.325581e-02	2.140164e+00	2.045223e-02	9.748130e-01	1.555172e-02	7.055429e-05	1.770848e+00	1.928845e-02
22900000	-4.456459e+03	-3.358710e+02	3.568817e+00	1.536603e+01	0.000000e+00	1.810044e+00	1.339611e-02	9.933351e-01	3.822514e-03	9.794700e-05	1.907873e+00	2.203371e-02
22920000	-4.460475e+03	-3.016801e+02	3.677180e+00	1.738069e+01	1.162791e-02	1.620280e+00	3.418573e-02	9.824457e-01	3.362915e-03	7.333249e-05	1.749049e+00	2.266498e-02
22940000	-4.485477e+03	-2.597170e+02	3.529653e+00	1.706623e+01	0.000000e+00	2.140232e+00	2.159894e-02	9.914956e-01	1.826691e-03	4.055793e-05	1.671286e+00	2.183167e-02
22960000	-4.468243e+03	-2.639170e+02	2.893520e+00	1.503389e+01	1.162791e-02	1.959521e+00	1.159142e-02	9.932146e-01	3.723755e-03	3.734029e-05	1.547334e+00	1.815510e-02
22980000	-4.470973e+03	-2.885643e+02	2.867128e+00	1.541971e+01	2.325581e-02	2.041126e+00	1.234820e-02	9.926477e-01	4.933541e-03	5.199336e-05	2.851224e+00	1.783415e-02
23000000	-4.456521e+03	-2.245257e+02	3.180191e+00	1.507912e+01	1.162791e-02	2.447276e+00	1.452633e-02	9.895124e-01	6.823608e-03	3.687963e-05	2.011870e+00	1.975325e-02
23020000	-4.446713e+03	-2.088254e+02	3.112689e+00	1.615590e+01	1.162791e-02	1.756862e+00	1.403496e-02	9.928117e-01	3.433411e-03	2.103500e-05	2.082718e+00	1.931933e-02
23040000	-4.487410e+03	-1.883035e+02	2.731139e+00	1.370797e+01	0.000000e+00	2.313199e+00	9.810353e-03	9.940089e-01	4.321669e-03	1.419574e-05	1.321167e+00	1.699960e-02
23060000	-4.475087e+03	-2.059477e+02	3.229896e+00	1.677995e+01	1.162791e-02	2.188174e+00	4.169342e-03	9.978367e-01	2.467165e-03	2.402017e-05	1.454394e+00	2.014267e-02
23080000	-4.495523e+03	-1.946791e+02	2.915587e+00	1.551321e+01	0.000000e+00	2.705203e+00	6.118777e-03	9.961871e-01	5.059914e-03	1.534858e-05	1.328548e+00	1.812168e-02
23100000	-4.462603e+03	-1.992993e+02	2.552237e+00	1.444889e+01	0.000000e+00	1.986481e+00	1.154505e-02	9.952658e-01	1.849044e-03	1.763271e-05	1.799734e+00	1.583533e-02
23120000	-4.449866e+03	-1.617939e+02	3.034132e+00	1.670139e+01	0.000000e+00	2.131510e+00	1.395873e-02	9.918227e-01	3.255183e-03	1.313042e-05	1.912343e+00	1.881379e-02
23140000	-4.465810e+03	-1.357233e+02	2.964801e+00	1.649704e+01	0.000000e+00	1.707339e+00	1.794177e-02	9.865783e-01	4.424590e-03	1.007952e-05	2.081656e+00	1.838063e-02
23160000	-4.458124e+03	-1.350396e+02	3.236524e+00	1.632991e+01	0.000000e+00	1.760857e+00	1.361208e-02	9.848424e-01	1.233557e-02	9.622843e-06	1.348362e+00	2.012732e-02
23180000	-4.455991e+03	-1.067669e+02	2.854918e+00	1.571877e+01	1.162791e-02	2.230175e+00	1.392688e-02	9.894785e-01	5.262448e-03	4.636066e-06	1.600685e+00	1.771191e-02
23200000	-4.461427e+03	-5.681306e+01	2.786130e+00	1.530475e+01	0.000000e+00	2.119954e+00	1.380317e-02	9.893061e-01	5.700293e-03	4.094724e-06	1.995941e+00	1.735115e-02
23220000	-4.462118e+03	-6.687547e+01	2.744379e+00	1.639356e+01	0.000000e+00	1.987600e+00	9.402706e-03	9.942884e-01	3.906125e-03	4.055517e-06	2.495949e+00	1.736201e-02
23240000	-4.472327e+03	-9.276521e+01	2.813210e+00	1.640148e+01	0.000000e+00	2.340882e+00	4.033328e-03	9.985101e-01	1.354232e-03	4.392096e-06	1.933795e+00	1.783920e-02
23260000	-4.476938e+03	-6.002338e+01	3.216931e+00	1.663850e+01	0.000000e+00	2.628182e+00	1.752488e-02	9.959063e-01	7.513432e-04	3.370332e-06	2.040890e+00	2.037343e-02
23280000	-4.460165e+03	-5.562353e+01	3.055801e+00	1.522933e+01	0.000000e+00	2.579036e+00	2.188141e-02	9.882411e-01	2.606189e-03	3.145961e-06	1.291103e+00	1.936234e-02
23300000	-4.465989e+03	-3.987658e+01	2.980854e+00	1.557032e+01	0.000000e+00	1.987572e+00	3.206849e-02	9.744064e-01	5.804175e-03	2.867620e-06	1.160934e+00	1.882386e-02
23320000	-4.465987e+03	-2.136996e+01	3.087889e+00	1.584404e+01	0.000000e+00	1.979589e+00	2.446525e-02	9.821827e-01	6.409701e-03	2.844089e-06	1.396234e+00	1.955474e-02
23340000	-4.490507e+03	-3.492832e+01	3.504944e+00	1.856280e+01	0.000000e+00	1.848051e+00	2.404127e-02	9.858180e-01	3.580169e-03	2.789737e-06	1.695336e+00	2.225177e-02
23360000	-4.466025e+03	-3.755775e+01	3.286586e+00	1.729043e+01	0.000000e+00	2.107393e+00	2.415072e-02	9.851940e-01	3.571852e-03	2.572973e-06	1.513372e+00	2.082017e-02
23380000	-4.479571e+03	-8.406887e+01	3.635849e+00	1.844067e+01	0.000000e+00	1.910709e+00	2.121537e-02	9.836181e-01	6.971139e-03	4.160919e-06	1.286941e+00	2.310235e-02
23400000	-4.464279e+03	-5.035954e+01	3.225273e+00	1.670579e+01	0.000000e+00	2.027293e+00	4.505379e-02	9.547664e-01	9.408489e-03	3.184924e-06	1.516030e+00	2.045519e-02
23420000	-4.485100e+03	7.867014e+00	3.470956e+00	1.878471e+01	0.000000e+00	1.944058e+00	1.649516e-02	9.821321e-01	1.062158e-02	2.480809e-06	1.738477e+00	2.214335e-02
23440000	-4.474483e+03	-4.309004e+01	3.264518e+00	1.811134e+01	0.000000e+00	1.890941e+00	3.273309e-02	9.799287e-01	2.801188e-03	2.523801e-06	1.777566e+00	2.096524e-02
23460000	-4.473175e+03	-1.421551e+01	3.175582e+00	1.624938e+01	0.000000e+00	2.006085e+00	3.286842e-02	9.843118e-01	3.231808e-03	2.278087e-06	1.550673e+00	2.036349e-02
23480000	-4.468859e+03	-3.833716e+01	3.002694e+00	1.543609e+01	0.000000e+00	1.657125e+00	1.472683e-02	9.911053e-01	4.926205e-03	3.461995e-06	2.125218e+00	1.912648e-02
23500000	-4.451011e+03	-3.275093e+01	3.278647e+00	1.765036e+01	0.000000e+00	2.357401e+00	7.376309e-03	9.941113e-01	7.040578e-03	2.811959e-06	2.083912e+00	2.085945e-02
23520000	-4.473406e+03	-1.747866e+01	3.175073e+00	1.703307e+01	0.000000e+00	1.532888e+00	8.183873e-03	9.954459e-01	3.715591e-03	2.820176e-06	1.934189e+00	2.017053e-02
23540000	-4.481192e+03	-9.491823e+00	3.380202e+00	1.714459e+01	0.000000e+00	1.822928e+00	1.488438e-02	9.924378e-01	3.811386e-03	1.934822e-06	2.097066e+00	2.164111e-02
23560000	-4.510532e+03	-1.499216e+01	3.146643e+00	1.671370e+01	0.000000e+00	1.687870e+00	8.519568e-03	9.970025e-01	1.290065e-03	2.462041e-06	1.532037e+00	2.016818e-02
23580000	-4.478680e+03	-4.883409e+01	3.464706e+00	1.772054e+01	0.000000e+00	1.648578e+00	1.546882e-02	9.922228e-01	3.307974e-03	3.525574e-06	1.659038e+00	2.222951e-02
23600000	-4.460209e+03	7.808456e+00	3.417010e+00	1.707859e+01	0.000000e+00	1.666819e+00	2.819806e-02	9.886281e-01	2.425307e-03	2.128079e-06	2.292975e+00	2.188391e-02
23620000	-4.481109e+03	-2.257009e+00	3.555464e+00	1.691146e+01	0.000000e+00	2.099317e+00	3.532546e-02	9.914867e-01	7.267359e-04	2.629637e-06	1.049605e+00	2.291865e-02
23640000	-4.461399e+03	1.321936e+01	3.979195e+00	1.926699e+01	0.000000e+00	2.032053e+00	8.433573e-03	9.928657e-01	6.923084e-03	1.936219e-06	1.482133e+00	2.541207e-02
23660000	-4.472068e+03	-5.346163e+00	3.289895e+00	1.625221e+01	0.000000e+00	1.863268e+00	2.754655e-02	9.887748e-01	1.817367e-03	2.204478e-06	1.353751e+00	2.102925e-02
23680000	-4.458063e+03	-1.548113e+01	2.789830e+00	1.411266e+01	0.000000e+00	1.991287e+00	1.640564e-02	9.890886e-01	4.766349e-03	2.273294e-06	1.635609e+00	1.743255e-02
23700000	-4.472770e+03	1.512438e+01	2.941826e+00	1.540512e+01	0.000000e+00	2.309677e+00	3.988332e-02	9.797944e-01	3.118499e-03	1.644411e-06	1.783831e+00	1.844408e-02
23720000	-4.462701e+03	3.007258e+01	3.342076e+00	1.681314e+01	0.000000e+00	1.910442e+00	1.561984e-02	9.877158e-01	7.194629e-03	1.465781e-06	1.554905e+00	2.087675e-02
23740000	-4.475275e+03	4.955456e+01	3.474949e+00	1.724830e+01	1.162791e-02	2.266490e+00	2.367699e-02	9.828465e-01	6.796882e-03	1.097767e-06	2.125612e+00	2.172169e-02
23760000	-4.475174e+03	8.200682e+01	4.067044e+00	1.980011e+01	0.000000e+00	1.820101e+00	1.109825e-02	9.901093e-01	9.364458e-03	1.180988e-06	1.734578e+00	2.546520e-02
23780000	-4.464520e+03	5.843066e+01	3.492672e+00	1.605459e+01	1.162791e-02	1.868114e+00	2.193829e-02	9.914200e-01	2.095206e-03	1.822167e-06	2.053614e+00	2.186896e-02
23800000	-4.487590e+03	5.186022e+01	3.672547e+00	1.754430e+01	0.000000e+00	2.201140e+00	4.954555e-02	9.870665e-01	8.538233e-04	1.444447e-06	2.405722e+00	2.299606e-02
23820000	-4.477037e+03	-3.136189e+01	3.075721e+00	1.410527e+01	0.000000e+00	2.584636e+00	4.331323e-02	9.843596e-01	2.021474e-03	2.456484e-06	1.828339e+00	1.928379e-02
23840000	-4.448075e+03	-4.680419e+01	3.357688e+00	1.644454e+01	0.000000e+00	1.948701e+00	1.531926e-02	9.878079e-01	8.795620e-03	3.269208e-06	1.983575e+00	2.111979e-02
23860000	-4.468460e+03	-6.521780e+01	3.421183e+00	1.731698e+01	1.162791e-02	2.019198e+00	2.175964e-02	9.870320e-01	4.403103e-03	3.533451e-06	1.553998e+00	2.149922e-02
23880000	-4.470271e+03	-8.561701e+01	2.662959e+00	1.448294e+01	0.000000e+00	1.878502e+00	2.365441e-02	9.829216e-01	5.351615e-03	4.341521e-06	1.322317e+00	1.644613e-02
23900000	-4.464393e+03	-4.465536e+01	3.651381e+00	1.801010e+01	0.000000e+00	1.964204e+00	3.883784e-02	9.859873e-01	1.598546e-03	3.283679e-06	1.891750e+00	2.249778e-02
23920000	-4.469462e+03	-7.715919e+01	3.245025e+00	1.692207e+01	0.000000e+00	2.331890e+00	1.702479e-02	9.914394e-01	2.895066e-03	4.957297e-06	1.659841e+00	2.026837e-02
23940000	-4.459723e+03	-7.740420e+01	3.248742e+00	1.697585e+01	1.162791e-02	2.197526e+00	3.258987e-02	9.531614e-01	1.910547e-02	3.110194e-06	1.390794e+00	2.042963e-02
23960000	-4.465502e+03	-6.724262e+01	3.127032e+00	1.580188e+01	0.000000e+00	1.810612e+00	1.832900e-02	9.921431e-01	1.956661e-03	3.596713e-06	1.638614e+00	1.973715e-02
23980000	-4.483159e+03	-7.090119e+01	3.001800e+00	1.486477e+01	0.000000e+00	1.995860e+00	3.496856e-02	9.897171e-01	1.019983e-03	4.871308e-06	1.831848e+00	1.892065e-02
24000000	-4.481009e+03	-4.471610e+01	3.058411e+00	1.573084e+01	0.000000e+00	2.375761e+00	1.413844e-02	9.898810e-01	5.456944e-03	4.950774e-06	2.014356e+00	1.923250e-02
24020000	-4.474607e+03	-5.563765e+01	3.326394e+00	1.651386e+01	0.000000e+00	1.808793e+00	2.802025e-02	9.836795e-01	4.316503e-03	5.057353e-06	1.556758e+00	2.081163e-02
24040000	-4.447743e+03	-5.323319e+01	3.449306e+00	1.712567e+01	0.000000e+00	1.863055e+00	2.319022e-02	9.827737e-01	5.914600e-03	4.658499e-06	1.714193e+00	2.164645e-02
24060000	-4.453486e+03	-2.734477e+01	3.701655e+00	1.847133e+01	0.000000e+00	1.986384e+00	3.056720e-02	9.876419e-01	2.581776e-03	2.592463e-06	1.378872e+00	2.329752e-02
24080000	-4.481565e+03	-3.372428e+01	3.542932e+00	1.825017e+01	0.000000e+00	1.966956e+00	2.481158e-02	9.776722e-01	1.009518e-02	2.405963e-06	1.497056e+00	2.227358e-02
24100000	-4.486789e+03	9.822929e+00	3.800240e+00	1.806004e+01	0.000000e+00	1.948792e+00	3.420536e-02	9.903112e-01	1.205525e-03	1.785593e-06	1.508425e+00	2.386494e-02
24120000	-4.470546e+03	4.419351e+01	3.162400e+00	1.578132e+01	0.000000e+00	2.544277e+00	2.777180e-02	9.923681e-01	9.603851e-04	1.990710e-06	1.739122e+00	1.964930e-02
24140000	-4.473048e+03	6.690742e+01	3.057652e+00	1.604280e+01	0.000000e+00	2.479378e+00	1.405542e-02	9.966491e-01	6.355911e-04	1.115599e-06	2.057060e+00	1.917636e-02
24160000	-4.500776e+03	1.622287e+01	2.990263e+00	1.522607e+01	0.000000e+00	1.971361e+00	1.724241e-02	9.968321e-01	3.521915e-04	1.603376e-06	1.197386e+00	1.910094e-02
24180000	-4.495669e+03	8.458162e+01	3.481557e+00	1.794347e+01	0.000000e+00	2.028265e+00	1.602021e-02	9.935223e-01	2.187092e-03	1.034023e-06	1.921937e+00	2.212618e-02
24200000	-4.449788e+03	6.849173e+01	3.355864e+00	1.638051e+01	0.000000e+00	2.015806e+00	9.378188e-03	9.978294e-01	6.665859e-04	1.017203e-06	1.984082e+00	2.152614e-02
24220000	-4.454386e+03	4.605350e+01	3.188132e+00	1.605139e+01	0.000000e+00	2.049023e+00	9.494268e-03	9.969930e-01	1.551639e-03	1.172709e-06	1.914057e+00	2.025105e-02
24240000	-4.471314e+03	1.264028e+01	3.176104e+00	1.650405e+01	0.000000e+00	2.317530e+00	5.668266e-03	9.957671e-01	8.188726e-03	1.480980e-06	1.457780e+00	1.993879e-02
24260000	-4.471284e+03	2.323377e+01	2.949710e+00	1.596120e+01	0.000000e+00	2.786633e+00	1.914437e-02	9.852591e-01	3.969735e-03	1.237982e-06	1.784689e+00	1.848971e-02
24280000	-4.471510e+03	3.630327e+00	2.804352e+00	1.564829e+01	0.000000e+00	2.415042e+00	1.854985e-02	9.865163e-01	4.583945e-03	1.724447e-06	1.504113e+00	1.758184e-02
24300000	-4.488001e+03	7.821381e+00	2.754090e+00	1.548948e+01	0.000000e+00	2.114650e+00	1.972186e-02	9.887572e-01	3.690768e-03	1.018927e-06	1.341917e+00	1.718892e-02
24320000	-4.473368e+03	3.223773e+01	2.921702e+00	1.616542e+01	0.000000e+00	2.017664e+00	1.974793e-02	9.901490e-01	2.973534e-03	1.299269e-06	1.889887e+00	1.810701e-02
24340000	-4.466685e+03	6.093564e+01	3.367541e+00	1.714030e+01	0.000000e+00	2.484093e+00	5.337489e-03	9.941979e-01	1.534125e-02	1.164167e-06	1.396101e+00	2.089963e-02
24360000	-4.466746e+03	4.768424e+01	3.241835e+00	1.686365e+01	0.000000e+00	2.091471e+00	5.777878e-03	9.969847e-01	2.969627e-03	1.048811e-06	1.084284e+00	2.005778e-02
24380000	-4.489955e+03	6.783040e+01	3.158173e+00	1.704004e+01	0.000000e+00	2.140632e+00	1.733450e-02	9.891616e-01	2.844548e-03	1.003920e-06	1.540553e+00	1.969491e-02
24400000	-4.501805e+03	4.319881e+01	2.721628e+00	1.596893e+01	0.000000e+00	1.970716e+00	1.219281e-02	9.914359e-01	3.126449e-03	1.020558e-06	1.524426e+00	1.702267e-02
24420000	-4.478537e+03	1.693256e+01	2.558412e+00	1.569259e+01	0.000000e+00	1.995894e+00	4.811370e-03	9.919330e-01	2.192602e-02	1.138305e-06	1.641323e+00	1.594944e-02
24440000	-4.476852e+03	-4.933659e+01	2.905226e+00	1.506658e+01	1.162791e-02	2.342809e+00	2.860695e-02	9.916057e-01	1.067768e-03	2.770646e-06	1.372857e+00	1.819537e-02
24460000	-4.481995e+03	-1.046593e+01	2.691029e+00	1.421616e+01	0.000000e+00	3.032442e+00	1.708897e-02	9.917384e-01	3.026520e-03	1.723247e-06	1.482857e+00	1.670213e-02
24480000	-4.477125e+03	6.921501e+00	2.985678e+00	1.621138e+01	0.000000e+00	2.298700e+00	9.127249e-03	9.952903e-01	2.520241e-03	1.174840e-06	1.348216e+00	1.851077e-02
24500000	-4.460918e+03	1.817751e+01	3.114260e+00	1.703964e+01	0.000000e+00	2.261476e+00	2.046220e-02	9.901350e-01	2.151383e-03	1.440629e-06	1.718688e+00	1.940654e-02
24520000	-4.462983e+03	-6.364204e+01	3.098326e+00	1.602081e+01	1.162791e-02	2.043062e+00	1.303024e-02	9.941396e-01	2.500329e-03	3.510366e-06	1.797479e+00	1.929377e-02
24540000	-4.458074e+03	-5.525178e+01	3.435070e+00	1.853812e+01	0.000000e+00	1.825092e+00	1.912112e-02	9.899316e-01	2.262620e-03	3.445944e-06	1.858301e+00	2.137897e-02
24560000	-4.474953e+03	-2.295747e+01	3.221411e+00	1.746233e+01	1.162791e-02	1.634827e+00	2.468431e-02	9.835798e-01	4.777127e-03	3.669567e-06	2.028134e+00	2.011316e-02
24580000	-4.486040e+03	-1.693279e+00	3.203095e+00	1.673862e+01	0.000000e+00	2.245861e+00	4.201502e-02	9.723954e-01	5.459470e-03	3.821189e-06	2.503619e+00	1.998484e-02
24600000	-4.458222e+03	-3.412408e+01	3.250436e+00	1.622492e+01	0.000000e+00	1.802703e+00	1.080089e-02	9.959259e-01	1.378110e-03	3.413751e-06	2.003346e+00	2.029471e-02
24620000	-4.468127e+03	-2.847099e+01	3.162173e+00	1.549069e+01	1.162791e-02	1.947408e+00	2.263259e-02	9.921419e-01	1.394536e-03	2.386018e-06	2.441211e+00	1.972287e-02
24640000	-4.458667e+03	-4.210831e+01	3.576438e+00	1.746966e+01	0.000000e+00	1.892696e+00	4.393223e-02	9.824545e-01	2.071529e-03	5.061586e-06	2.302661e+00	2.231901e-02
24660000	-4.465243e+03	-3.842969e+01	2.850060e+00	1.408143e+01	0.000000e+00	2.509909e+00	1.253640e-02	9.944486e-01	2.128752e-03	2.902296e-06	1.596405e+00	1.779529e-02
24680000	-4.436282e+03	-4.090528e+01	3.094152e+00	1.660074e+01	0.000000e+00	2.176117e+00	2.077181e-02	9.910511e-01	2.122266e-03	3.262398e-06	2.666112e+00	1.928449e-02
24700000	-4.476492e+03	-9.381666e+01	3.229283e+00	1.587976e+01	0.000000e+00	2.065390e+00	4.036386e-02	9.905468e-01	8.572625e-04	7.025734e-06	1.900336e+00	2.016354e-02
24720000	-4.501397e+03	-1.848106e+02	3.024107e+00	1.608201e+01	1.162791e-02	1.807519e+00	1.793875e-02	9.885311e-01	4.355063e-03	7.946062e-06	1.336475e+00	1.902619e-02
24740000	-4.472273e+03	-1.102970e+02	2.888289e+00	1.620663e+01	1.162791e-02	2.384438e+00	3.014075e-02	9.878745e-01	2.214609e-03	4.266482e-06	1.773220e+00	1.815837e-02
24760000	-4.467697e+03	-1.190458e+02	3.286536e+00	1.789603e+01	0.000000e+00	2.130917e+00	3.256657e-02	9.686785e-01	8.697944e-03	6.949770e-06	1.568070e+00	2.078608e-02
24780000	-4.485880e+03	-1.484069e+02	2.930830e+00	1.635102e+01	1.162791e-02	2.052607e+00	4.542389e-02	9.661441e-01	5.808453e-03	7.777623e-06	1.482390e+00	1.833820e-02
24800000	-4.474838e+03	-1.519907e+02	2.922495e+00	1.747555e+01	0.000000e+00	2.304149e+00	3.584436e-02	9.887393e-01	7.966115e-04	6.064078e-06	1.436947e+00	1.812781e-02
24820000	-4.478507e+03	-1.285371e+02	3.132471e+00	1.739262e+01	0.000000e+00	1.507762e+00	9.180974e-03	9.926403e-01	4.875095e-03	6.679427e-06	1.798767e+00	1.932416e-02
24840000	-4.482457e+03	-1.569686e+02	3.168113e+00	1.632475e+01	1.162791e-02	2.263643e+00	2.786278e-02	9.832594e-01	3.688179e-03	1.089564e-05	1.527777e+00	1.957671e-02
24860000	-4.466290e+03	-1.450506e+02	3.375217e+00	1.742359e+01	0.000000e+00	1.994168e+00	3.391129e-02	9.906506e-01	9.687763e-04	8.092959e-06	2.056317e+00	2.096260e-02
24880000	-4.462869e+03	-1.746149e+02	3.518663e+00	1.866832e+01	0.000000e+00	2.446512e+00	3.093152e-02	9.752886e-01	6.866052e-03	1.049683e-05	1.792141e+00	2.181897e-02
24900000	-4.491689e+03	-2.015789e+02	2.596176e+00	1.596625e+01	0.000000e+00	1.870457e+00	1.087044e-02	9.939709e-01	2.550958e-03	1.307266e-05	1.919931e+00	1.600322e-02
24920000	-4.458275e+03	-1.570301e+02	3.017015e+00	1.856467e+01	0.000000e+00	2.221400e+00	1.220520e-02	9.872426e-01	7.639717e-03	2.645066e-05	2.814014e+00	1.861502e-02
24940000	-4.463202e+03	-2.079097e+02	3.363819e+00	1.816623e+01	0.000000e+00	1.842265e+00	9.982026e-03	9.955330e-01	2.503282e-03	2.864839e-05	2.175733e+00	2.083162e-02
24960000	-4.474458e+03	-2.542401e+02	2.905147e+00	1.610534e+01	0.000000e+00	1.970051e+00	1.002856e-02	9.970106e-01	1.082416e-03	2.802410e-05	1.637503e+00	1.795341e-02
24980000	-4.461811e+03	-1.385200e+02	3.062735e+00	1.587871e+01	0.000000e+00	2.328356e+00	9.941139e-03	9.965945e-01	1.147297e-03	9.207481e-06	1.579635e+00	1.893950e-02
25000000	-4.449809e+03	-1.502218e+02	3.043764e+00	1.581921e+01	1.162791e-02	2.202327e+00	1.032914e-02	9.940646e-01	4.043628e-03	1.172340e-05	1.563709e+00	1.881935e-02
25020000	-4.450720e+03	-1.630300e+02	3.425893e+00	1.688661e+01	0.000000e+00	2.342917e+00	9.768506e-03	9.921315e-01	8.044709e-03	1.247549e-05	1.624378e+00	2.122948e-02
25040000	-4.459805e+03	-1.438947e+02	3.313430e+00	1.676683e+01	1.162791e-02	1.923518e+00	6.359102e-03	9.973143e-01	1.738051e-03	9.501345e-06	1.673806e+00	2.041651e-02
25060000	-4.467254e+03	-1.065962e+02	3.441799e+00	1.709586e+01	1.162791e-02	2.012509e+00	3.027515e-02	9.946123e-01	4.643911e-04	6.058927e-06	1.703169e+00	2.174474e-02
25080000	-4.484972e+03	-8.762169e+01	3.571429e+00	1.796384e+01	0.000000e+00	2.179770e+00	2.355196e-02	9.888882e-01	2.839841e-03	6.036365e-06	1.739787e+00	2.227148e-02
25100000	-4.466381e+03	-8.089605e+01	2.928202e+00	1.509595e+01	0.000000e+00	2.077000e+00	1.237690e-02	9.940530e-01	3.024026e-03	3.496275e-06	1.131512e+00	1.843185e-02
25120000	-4.467708e+03	-7.852442e+01	3.088896e+00	1.645162e+01	0.000000e+00	2.106889e+00	3.725098e-03	9.975957e-01	3.643413e-03	3.723478e-06	1.318998e+00	1.931599e-02
25140000	-4.495168e+03	-2.243561e+01	2.826372e+00	1.569860e+01	0.000000e+00	2.109654e+00	1.523887e-02	9.897501e-01	4.391553e-03	2.012873e-06	1.905965e+00	1.756921e-02
25160000	-4.470476e+03	4.936509e+01	3.544289e+00	1.763550e+01	0.000000e+00	1.761315e+00	3.598209e-02	9.754027e-01	5.471829e-03	1.461723e-06	2.400747e+00	2.194879e-02
25180000	-4.469811e+03	5.222894e+00	2.632810e+00	1.353270e+01	1.162791e-02	2.070765e+00	2.700431e-02	9.776330e-01	7.350722e-03	1.110931e-06	2.117513e+00	1.632207e-02
25200000	-4.439725e+03	4.419857e+01	3.352877e+00	1.761875e+01	0.000000e+00	1.939782e+00	3.123506e-02	9.797588e-01	4.178983e-03	1.552102e-06	2.702208e+00	2.076456e-02
25220000	-4.450465e+03	6.809887e+01	2.986369e+00	1.595220e+01	0.000000e+00	2.144271e+00	2.788559e-02	9.869070e-01	1.760116e-03	1.937941e-06	2.633259e+00	1.862084e-02
25240000	-4.447603e+03	1.262096e+01	3.196596e+00	1.661379e+01	0.000000e+00	1.707475e+00	4.292044e-02	9.771602e-01	3.184846e-03	1.469644e-06	1.733185e+00	1.982731e-02
25260000	-4.466680e+03	-4.312894e+01	2.940266e+00	1.597729e+01	0.000000e+00	2.869318e+00	2.128620e-02	9.818122e-01	5.980226e-03	1.919682e-06	1.523595e+00	1.826370e-02
25280000	-4.464287e+03	-2.340519e+01	2.912891e+00	1.591622e+01	0.000000e+00	1.859678e+00	2.925434e-02	9.893610e-01	1.383207e-03	1.615097e-06	1.648325e+00	1.810799e-02
25300000	-4.479258e+03	-2.926309e+00	3.250347e+00	1.743150e+01	0.000000e+00	1.494836e+00	1.947146e-02	9.895479e-01	2.214863e-03	1.689678e-06	1.701194e+00	2.010441e-02
25320000	-4.470867e+03	-7.515169e+00	3.429663e+00	1.762876e+01	0.000000e+00	1.817674e+00	1.446063e-02	9.932500e-01	1.621996e-03	1.884864e-06	1.705850e+00	2.115440e-02
25340000	-4.475630e+03	-2.077947e+01	3.259099e+00	1.756966e+01	0.000000e+00	2.240880e+00	3.280705e-02	9.860460e-01	2.274383e-03	1.986816e-06	1.752328e+00	2.022728e-02
25360000	-4.464253e+03	3.928410e+01	3.815560e+00	1.865559e+01	0.000000e+00	2.088047e+00	2.557573e-02	9.877148e-01	3.392737e-03	2.081853e-06	1.787651e+00	2.378405e-02
25380000	-4.471637e+03	1.895220e+01	3.086241e+00	1.557087e+01	0.000000e+00	2.055909e+00	1.406915e-02	9.928128e-01	3.368154e-03	1.620574e-06	1.789633e+00	1.935742e-02
25400000	-4.458526e+03	5.255975e+01	3.330395e+00	1.691098e+01	0.000000e+00	2.252559e+00	2.935413e-02	9.776355e-01	4.710747e-03	1.564709e-06	1.927016e+00	2.099286e-02
25420000	-4.478383e+03	4.918129e+01	3.245428e+00	1.619426e+01	0.000000e+00	1.810777e+00	1.904591e-02	9.875622e-01	4.572270e-03	1.418067e-06	2.288389e+00	2.031081e-02
25440000	-4.462684e+03	6.883386e+01	3.429416e+00	1.733029e+01	0.000000e+00	1.972447e+00	1.522664e-02	9.950147e-01	9.871094e-04	1.170973e-06	2.170526e+00	2.157482e-02
25460000	-4.470296e+03	3.063608e+01	3.438358e+00	1.652184e+01	0.000000e+00	2.317521e+00	1.914534e-02	9.921157e-01	2.659461e-03	1.221621e-06	1.923132e+00	2.186511e-02
25480000	-4.464807e+03	1.303025e+01	3.245347e+00	1.633907e+01	0.000000e+00	2.195636e+00	2.864019e-02	9.882842e-01	2.126239e-03	1.759642e-06	1.725439e+00	2.050555e-02
25500000	-4.462362e+03	-3.079763e+01	3.252120e+00	1.741235e+01	0.000000e+00	2.294610e+00	2.651958e-02	9.910479e-01	1.252073e-03	2.399008e-06	1.713692e+00	2.065234e-02
25520000	-4.463822e+03	-1.144877e+00	3.215108e+00	1.784821e+01	1.162791e-02	1.888925e+00	1.503588e-02	9.785483e-01	1.868398e-02	1.555153e-06	1.637494e+00	2.032404e-02
25540000	-4.451777e+03	-6.352781e+00	3.369223e+00	1.798843e+01	0.000000e+00	2.170317e+00	1.922084e-02	9.889194e-01	4.007747e-03	1.681993e-06	1.926231e+00	2.126667e-02
25560000	-4.469207e+03	1.966757e+01	3.267168e+00	1.603007e+01	0.000000e+00	2.067096e+00	2.287877e-02	9.909319e-01	1.708962e-03	1.840167e-06	1.675743e+00	2.064376e-02
25580000	-4.462745e+03	3.279820e+01	3.347402e+00	1.604289e+01	0.000000e+00	1.634037e+00	3.622915e-02	9.851470e-01	2.906209e-03	1.637140e-06	1.557653e+00	2.133122e-02
25600000	-4.430135e+03	5.236959e+01	3.489746e+00	1.693510e+01	0.000000e+00	2.100431e+00	2.778568e-02	9.861862e-01	3.220339e-03	1.466190e-06	2.429574e+00	2.215193e-02
25620000	-4.457948e+03	9.081008e+01	3.474773e+00	1.791529e+01	0.000000e+00	2.005842e+00	3.037112e-02	9.871824e-01	2.045435e-03	1.023826e-06	2.283608e+00	2.210845e-02
25640000	-4.468959e+03	5.000810e+01	3.771439e+00	1.863659e+01	1.162791e-02	1.770366e+00	1.385479e-02	9.903720e-01	6.577196e-03	2.101381e-06	2.221788e+00	2.417688e-02
25660000	-4.489371e+03	-3.673419e+01	3.576596e+00	1.726732e+01	0.000000e+00	2.164644e+00	2.484362e-02	9.917538e-01	1.603995e-03	3.342514e-06	2.276298e+00	2.266663e-02
25680000	-4.455653e+03	2.388722e+01	3.388172e+00	1.702620e+01	0.000000e+00	2.029200e+00	3.152841e-02	9.850997e-01	2.840096e-03	1.664085e-06	1.868151e+00	2.141923e-02
25700000	-4.447391e+03	6.305128e+01	3.544184e+00	1.649042e+01	0.000000e+00	2.235396e+00	1.494883e-02	9.927061e-01	2.752207e-03	1.311059e-06	1.731187e+00	2.243782e-02
25720000	-4.444734e+03	7.987381e+01	3.849882e+00	1.803839e+01	0.000000e+00	2.235047e+00	1.023468e-02	9.972934e-01	8.604170e-04	1.065666e-06	2.193631e+00	2.432254e-02
25740000	-4.450041e+03	7.128003e+01	3.909097e+00	1.845398e+01	0.000000e+00	1.939024e+00	1.570794e-02	9.954879e-01	1.014113e-03	1.290129e-06	1.609826e+00	2.443163e-02
25760000	-4.451752e+03	-3.260172e+00	3.629896e+00	1.802395e+01	0.000000e+00	1.894603e+00	1.443691e-02	9.971991e-01	3.836090e-04	1.676809e-06	2.179730e+00	2.274632e-02
25780000	-4.478726e+03	2.720456e+01	3.481663e+00	1.756531e+01	0.000000e+00	2.285804e+00	7.682169e-03	9.962647e-01	2.399580e-03	1.765965e-06	2.087750e+00	2.235569e-02
25800000	-4.472511e+03	-5.221939e+00	3.449087e+00	1.703188e+01	0.000000e+00	1.853921e+00	1.971578e-02	9.902358e-01	3.637463e-03	2.581021e-06	1.626129e+00	2.218105e-02
25820000	-4.474104e+03	-1.777142e+01	3.537946e+00	1.759504e+01	0.000000e+00	1.876371e+00	3.220086e-02	9.840280e-01	3.628816e-03	3.385933e-06	1.777169e+00	2.275515e-02
25840000	-4.471428e+03	-1.210104e+02	3.165251e+00	1.686880e+01	0.000000e+00	2.482710e+00	1.967444e-02	9.846374e-01	6.119411e-03	8.544120e-06	1.514690e+00	2.035372e-02
25860000	-4.457969e+03	-1.921207e+02	3.324094e+00	1.815575e+01	1.162791e-02	2.119842e+00	1.389221e-02	9.911251e-01	4.200762e-03	1.759896e-05	1.793794e+00	2.135434e-02
25880000	-4.457383e+03	-1.221093e+02	3.921412e+00	1.934560e+01	1.162791e-02	1.837081e+00	1.638176e-02	9.836859e-01	1.308547e-02	9.076023e-06	1.798165e+00	2.495389e-02
25900000	-4.456988e+03	-1.432573e+02	3.370250e+00	1.710695e+01	0.000000e+00	1.710607e+00	1.104289e-02	9.930640e-01	4.862610e-03	1.487686e-05	1.741755e+00	2.119280e-02
25920000	-4.470527e+03	-1.552923e+02	3.436944e+00	1.782785e+01	0.000000e+00	2.569901e+00	1.477463e-02	9.902536e-01	3.446982e-03	1.491190e-05	1.641805e+00	2.156000e-02
25940000	-4.477927e+03	-2.021706e+02	3.699922e+00	1.827439e+01	1.162791e-02	1.597074e+00	2.445110e-02	9.913474e-01	1.074016e-03	2.884613e-05	1.646249e+00	2.340630e-02
25960000	-4.476233e+03	-2.032486e+02	3.365170e+00	1.605017e+01	0.000000e+00	1.965704e+00	1.265226e-02	9.915385e-01	6.819911e-03	2.678754e-05	1.649471e+00	2.128841e-02
25980000	-4.463424e+03	-1.472138e+02	3.474474e+00	1.745879e+01	0.000000e+00	1.903250e+00	2.738535e-02	9.868531e-01	2.631433e-03	1.277024e-05	2.939913e+00	2.200975e-02
26000000	-4.454747e+03	-7.208221e+01	3.499363e+00	1.698990e+01	0.000000e+00	2.313251e+00	2.257414e-02	9.831166e-01	7.463453e-03	8.017101e-06	2.261765e+00	2.229227e-02
26020000	-4.453194e+03	-1.391339e+02	3.246248e+00	1.566553e+01	1.162791e-02	2.427680e+00	2.822269e-02	9.770385e-01	6.064315e-03	8.467143e-06	2.181624e+00	2.035885e-02
26040000	-4.469590e+03	-1.071042e+02	3.499416e+00	1.674437e+01	0.000000e+00	1.809581e+00	2.857589e-02	9.852881e-01	3.625152e-03	8.040280e-06	2.570047e+00	2.226118e-02
26060000	-4.479609e+03	-1.408712e+02	3.268260e+00	1.520711e+01	0.000000e+00	2.042295e+00	1.394700e-02	9.885252e-01	8.917368e-03	1.113319e-05	1.956619e+00	2.037374e-02
26080000	-4.458956e+03	-1.705057e+02	3.436350e+00	1.714742e+01	2.325581e-02	1.642510e+00	2.793228e-02	9.780709e-01	7.493635e-03	1.496450e-05	1.680997e+00	2.156136e-02
26100000	-4.481372e+03	-1.524010e+02	3.483238e+00	1.787099e+01	0.000000e+00	2.062132e+00	1.945008e-02	9.863316e-01	5.836196e-03	1.429854e-05	2.118154e+00	2.147957e-02
26120000	-4.454545e+03	-1.114698e+02	3.556500e+00	1.725674e+01	2.325581e-02	1.953369e+00	4.503558e-02	9.764871e-01	3.251422e-03	7.414613e-06	1.802960e+00	2.196413e-02
26140000	-4.459391e+03	-1.223528e+02	2.709063e+00	1.563113e+01	1.162791e-02	2.214890e+00	1.892643e-02	9.888731e-01	2.655433e-03	7.257530e-06	2.195054e+00	1.674672e-02
26160000	-4.464028e+03	-7.696916e+01	3.326734e+00	1.722182e+01	0.000000e+00	2.301801e+00	1.677288e-02	9.936432e-01	1.355075e-03	4.645760e-06	1.855539e+00	2.060377e-02
26180000	-4.450381e+03	-6.777946e+01	3.622291e+00	1.953312e+01	0.000000e+00	1.680129e+00	1.721966e-02	9.871366e-01	5.003339e-03	5.412781e-06	1.938919e+00	2.188355e-02
26200000	-4.448975e+03	-8.314804e+01	3.039773e+00	1.735370e+01	0.000000e+00	2.066301e+00	1.645008e-02	9.896058e-01	3.217393e-03	5.206823e-06	1.849718e+00	1.829087e-02
26220000	-4.446022e+03	-1.552652e+01	3.345404e+00	1.692159e+01	0.000000e+00	1.547145e+00	2.068835e-02	9.884301e-01	3.254270e-03	4.996196e-06	2.863409e+00	2.032256e-02
26240000	-4.450505e+03	-1.080152e+02	3.422023e+00	1.739857e+01	1.162791e-02	3.029425e+00	2.616443e-02	9.904502e-01	1.959864e-03	5.231297e-06	1.950251e+00	2.105336e-02
26260000	-4.450723e+03	-4.428040e+01	2.965362e+00	1.614043e+01	0.000000e+00	2.086151e+00	1.753961e-02	9.960602e-01	4.826654e-04	4.379681e-06	2.611249e+00	1.822499e-02
26280000	-4.453893e+03	-7.735566e+01	2.853215e+00	1.584868e+01	0.000000e+00	2.089453e+00	2.236174e-02	9.895659e-01	1.974754e-03	4.706724e-06	2.297919e+00	1.768857e-02
26300000	-4.441305e+03	-6.400481e+01	3.045314e+00	1.474075e+01	2.325581e-02	2.708126e+00	1.221325e-02	9.906841e-01	7.887951e-03	2.833287e-06	1.805878e+00	1.886322e-02
26320000	-4.476201e+03	-8.114602e+01	3.241141e+00	1.642658e+01	0.000000e+00	2.030516e+00	2.847900e-02	9.883573e-01	1.742169e-03	4.252589e-06	1.973495e+00	2.008403e-02
26340000	-4.463875e+03	-1.770448e+02	2.727698e+00	1.538876e+01	0.000000e+00	2.506804e+00	1.025758e-02	9.943185e-01	3.257496e-03	9.786705e-06	1.363106e+00	1.705990e-02
26360000	-4.449691e+03	-1.470623e+02	3.181578e+00	1.616453e+01	0.000000e+00	2.463030e+00	1.331643e-02	9.956120e-01	1.705738e-03	1.253484e-05	1.877345e+00	1.991618e-02
26380000	-4.483413e+03	-2.077464e+02	3.523311e+00	1.759894e+01	0.000000e+00	1.715361e+00	2.433552e-02	9.842361e-01	4.804103e-03	2.476317e-05	2.186914e+00	2.211498e-02
26400000	-4.449832e+03	-2.357710e+02	3.043777e+00	1.546650e+01	0.000000e+00	2.198263e+00	2.529398e-02	9.919493e-01	1.400295e-03	3.403665e-05	2.086694e+00	1.905510e-02
26420000	-4.464098e+03	-2.809991e+02	3.463298e+00	1.645529e+01	2.325581e-02	1.885715e+00	5.252390e-02	9.599382e-01	1.033010e-02	4.415095e-05	2.205338e+00	2.177462e-02
26440000	-4.453147e+03	-2.934152e+02	3.248993e+00	1.577984e+01	1.162791e-02	2.416483e+00	1.805418e-02	9.898772e-01	4.492063e-03	5.119128e-05	1.845375e+00	2.027014e-02
26460000	-4.457077e+03	-3.251799e+02	3.329055e+00	1.715026e+01	3.488372e-02	1.861345e+00	2.541701e-02	9.799370e-01	5.829363e-03	8.534866e-05	2.228691e+00	2.085073e-02
26480000	-4.459062e+03	-2.579584e+02	3.338881e+00	1.729820e+01	2.325581e-02	2.013333e+00	2.127473e-02	9.796726e-01	1.114056e-02	4.587006e-05	2.467996e+00	2.077042e-02
26500000	-4.465579e+03	-2.685563e+02	3.463360e+00	1.772892e+01	2.325581e-02	1.729877e+00	4.650182e-02	9.659863e-01	9.084754e-03	4.873347e-05	2.792248e+00	2.178650e-02
26520000	-4.430494e+03	-2.625369e+02	3.394710e+00	1.671531e+01	1.162791e-02	2.101957e+00	9.254696e-03	9.887856e-01	1.647830e-02	4.040264e-05	2.970433e+00	2.132959e-02
26540000	-4.461263e+03	-2.730919e+02	3.338275e+00	1.743504e+01	3.488372e-02	1.738335e+00	5.399999e-03	9.959278e-01	5.034516e-03	4.160418e-05	2.090651e+00	2.080563e-02
26560000	-4.458257e+03	-1.853104e+02	3.508615e+00	1.685737e+01	1.162791e-02	1.568763e+00	1.097509e-02	9.950641e-01	1.922239e-03	2.880140e-05	1.928146e+00	2.180517e-02
26580000	-4.458363e+03	-1.610397e+02	3.392782e+00	1.722579e+01	0.000000e+00	1.974726e+00	1.190353e-02	9.965625e-01	9.681124e-04	1.633010e-05	2.382770e+00	2.112656e-02
26600000	-4.454199e+03	-2.141348e+02	3.041692e+00	1.540163e+01	1.162791e-02	1.434585e+00	1.920088e-02	9.963503e-01	3.277302e-04	2.118836e-05	1.813512e+00	1.885409e-02
26620000	-4.477417e+03	-2.381108e+02	3.271965e+00	1.625174e+01	0.000000e+00	1.771159e+00	7.529983e-03	9.974737e-01	1.693809e-03	2.239746e-05	1.556234e+00	2.026514e-02
26640000	-4.466065e+03	-2.523683e+02	3.409847e+00	1.893413e+01	0.000000e+00	1.876190e+00	3.081300e-03	9.987842e-01	1.631101e-03	2.619841e-05	1.301521e+00	2.113899e-02
26660000	-4.453106e+03	-2.408298e+02	2.974728e+00	1.658206e+01	0.000000e+00	2.187028e+00	1.036498e-02	9.954002e-01	2.669610e-03	2.203482e-05	1.659466e+00	1.847974e-02
26680000	-4.443033e+03	-2.440673e+02	2.862309e+00	1.622912e+01	0.000000e+00	1.845577e+00	8.998580e-03	9.945792e-01	2.899292e-03	3.758441e-05	2.212933e+00	1.775470e-02
26700000	-4.463203e+03	-2.564689e+02	3.080735e+00	1.593925e+01	0.000000e+00	2.059695e+00	3.020518e-03	9.991135e-01	8.331704e-04	3.839409e-05	2.024737e+00	1.902591e-02
26720000	-4.494761e+03	-2.630728e+02	3.544161e+00	1.826754e+01	1.162791e-02	2.041062e+00	1.285685e-03	9.990578e-01	4.035333e-03	3.765451e-05	1.522536e+00	2.187269e-02
26740000	-4.472794e+03	-2.240275e+02	3.231039e+00	1.695545e+01	0.000000e+00	1.973214e+00	1.588158e-03	9.987597e-01	5.749079e-03	1.805556e-05	1.508772e+00	2.001199e-02
26760000	-4.477319e+03	-2.898576e+02	2.690378e+00	1.413113e+01	0.000000e+00	2.934219e+00	1.158073e-03	9.993659e-01	4.069164e-03	3.683567e-05	1.318359e+00	1.666140e-02
26780000	-4.462358e+03	-2.224213e+02	2.957159e+00	1.556911e+01	0.000000e+00	2.066099e+00	2.429697e-03	9.993663e-01	7.229300e-04	2.035064e-05	1.131864e+00	1.842776e-02
26800000	-4.479708e+03	-2.163980e+02	3.165094e+00	1.649326e+01	0.000000e+00	2.168839e+00	2.425010e-03	9.995062e-01	4.163552e-04	1.936128e-05	1.474027e+00	1.972995e-02
26820000	-4.458034e+03	-2.553008e+02	2.879407e+00	1.649566e+01	1.162791e-02	2.429972e+00	4.996415e-03	9.990904e-01	2.756106e-04	2.576197e-05	1.325254e+00	1.806909e-02
26840000	-4.464311e+03	-2.773969e+02	3.227557e+00	1.845510e+01	0.000000e+00	2.314808e+00	4.351482e-03	9.993375e-01	2.175381e-04	4.289299e-05	1.367638e+00	2.030228e-02
26860000	-4.451467e+03	-2.909752e+02	3.006221e+00	1.610909e+01	0.000000e+00	2.027968e+00	4.300032e-03	9.990691e-01	4.466422e-04	4.291337e-05	1.218897e+00	1.893768e-02
26880000	-4.463694e+03	-3.033538e+02	3.288985e+00	1.768976e+01	0.000000e+00	2.293581e+00	3.651855e-03	9.989875e-01	8.809722e-04	4.679540e-05	1.661175e+00	2.062870e-02
26900000	-4.461615e+03	-4.027466e+02	2.853793e+00	1.562156e+01	1.162791e-02	2.466678e+00	3.767352e-03	9.965038e-01	6.686635e-03	1.116139e-04	1.606213e+00	1.748428e-02
26920000	-4.445663e+03	-3.376144e+02	3.215962e+00	1.736557e+01	1.162791e-02	1.954549e+00	2.150057e-03	9.972478e-01	1.712371e-02	7.090536e-05	1.528423e+00	1.990871e-02
26940000	-4.447577e+03	-3.021763e+02	2.900471e+00	1.629311e+01	0.000000e+00	2.070192e+00	1.030900e-02	9.972104e-01	5.621233e-04	4.804870e-05	1.685931e+00	1.785173e-02
26960000	-4.453213e+03	-2.678518e+02	3.176489e+00	1.745497e+01	0.000000e+00	2.446367e+00	1.723083e-02	9.943175e-01	8.569614e-04	3.394439e-05	1.612615e+00	1.950768e-02
26980000	-4.446383e+03	-2.762145e+02	3.000447e+00	1.669946e+01	0.000000e+00	2.208442e+00	3.068552e-02	9.833582e-01	3.088076e-03	4.805220e-05	2.219113e+00	1.851578e-02
27000000	-4.452507e+03	-2.465621e+02	3.268491e+00	1.749388e+01	1.162791e-02	2.447202e+00	2.424402e-02	9.817175e-01	4.890209e-03	5.296146e-05	2.448861e+00	2.055475e-02
27020000	-4.445418e+03	-2.373475e+02	3.194419e+00	1.642589e+01	0.000000e+00	1.974883e+00	2.577094e-02	9.903676e-01	1.920022e-03	5.270618e-05	2.424250e+00	2.011087e-02
27040000	-4.464730e+03	-2.802368e+02	3.103562e+00	1.553791e+01	2.325581e-02	2.450149e+00	2.389578e-02	9.741871e-01	1.327987e-02	5.624328e-05	1.788981e+00	1.976328e-02
27060000	-4.465883e+03	-2.927586e+02	3.406102e+00	1.698732e+01	1.162791e-02	2.469552e+00	6.848011e-03	9.928253e-01	1.213345e-02	8.386196e-05	2.194778e+00	2.144333e-02
27080000	-4.472793e+03	-3.433675e+02	3.505485e+00	1.646231e+01	0.000000e+00	2.231991e+00	2.279448e-02	9.908791e-01	2.347341e-03	1.294696e-04	1.509119e+00	2.203459e-02
27100000	-4.472213e+03	-4.139628e+02	2.953929e+00	1.586500e+01	0.000000e+00	2.332459e+00	1.146541e-02	9.939046e-01	2.902786e-03	1.918346e-04	2.012466e+00	1.854792e-02
27120000	-4.447578e+03	-4.827415e+02	2.879808e+00	1.552190e+01	2.325581e-02	2.328008e+00	1.496502e-02	9.881972e-01	6.784060e-03	3.362892e-04	1.275046e+00	1.798321e-02
27140000	-4.465387e+03	-4.426886e+02	3.073448e+00	1.496324e+01	1.162791e-02	2.089388e+00	1.645400e-02	9.926568e-01	2.387701e-03	2.649267e-04	1.840967e+00	1.931011e-02
27160000	-4.476463e+03	-4.652155e+02	3.077755e+00	1.523883e+01	2.325581e-02	2.232480e+00	6.446139e-03	9.958813e-01	4.751563e-03	4.584604e-04	1.864571e+00	1.931264e-02
27180000	-4.450679e+03	-4.685901e+02	2.938364e+00	1.559744e+01	2.325581e-02	1.954243e+00	2.258529e-02	9.894613e-01	3.041210e-03	3.627087e-04	2.300719e+00	1.848709e-02
27200000	-4.456320e+03	-4.668575e+02	3.220977e+00	1.709265e+01	6.976744e-02	1.552550e+00	2.326057e-02	9.659504e-01	1.937702e-02	3.101158e-04	2.150794e+00	2.028735e-02
27220000	-4.459823e+03	-4.570607e+02	2.853151e+00	1.580845e+01	5.813953e-02	2.150681e+00	1.914725e-02	9.721619e-01	1.617518e-02	2.410611e-04	2.311929e+00	1.797144e-02
27240000	-4.454770e+03	-4.454875e+02	3.162981e+00	1.671860e+01	3.488372e-02	2.024221e+00	1.241301e-02	9.904456e-01	6.911499e-03	2.525414e-04	2.019150e+00	1.979221e-02
27260000	-4.454810e+03	-4.053332e+02	3.546120e+00	1.828134e+01	1.162791e-02	1.640434e+00	2.912362e-02	9.685386e-01	1.137807e-02	3.070298e-04	2.108692e+00	2.224948e-02
27280000	-4.443302e+03	-4.425779e+02	2.992666e+00	1.654096e+01	0.000000e+00	2.263128e+00	1.483643e-02	9.919900e-01	2.808999e-03	2.036760e-04	1.845556e+00	1.866201e-02
27300000	-4.459972e+03	-3.391968e+02	3.187710e+00	1.649345e+01	1.162791e-02	2.273869e+00	1.151705e-02	9.897465e-01	8.054134e-03	8.384418e-05	2.021050e+00	1.969298e-02
27320000	-4.461053e+03	-2.906284e+02	3.363548e+00	1.756714e+01	0.000000e+00	1.950665e+00	1.867056e-02	9.945336e-01	7.646202e-04	7.819171e-05	2.126156e+00	2.076320e-02
27340000	-4.454035e+03	-3.508442e+02	2.990830e+00	1.759451e+01	0.000000e+00	2.161259e+00	1.537788e-02	9.933632e-01	1.430430e-03	6.438847e-05	1.478301e+00	1.831747e-02
27360000	-4.448708e+03	-4.364377e+02	2.788472e+00	1.589579e+01	1.162791e-02	2.410419e+00	1.221942e-02	9.895063e-01	4.791771e-03	1.619597e-04	1.315902e+00	1.695946e-02
27380000	-4.465540e+03	-4.200394e+02	3.179484e+00	1.708871e+01	2.325581e-02	1.781736e+00	1.539262e-02	9.850493e-01	1.155976e-02	2.254454e-04	1.557073e+00	1.961722e-02
27400000	-4.460907e+03	-4.000504e+02	3.369852e+00	1.686967e+01	0.000000e+00	2.255305e+00	1.558312e-02	9.925144e-01	2.548282e-03	2.189188e-04	2.024258e+00	2.084088e-02
27420000	-4.460789e+03	-3.889020e+02	3.178166e+00	1.583716e+01	3.488372e-02	2.120397e+00	9.652354e-03	9.911733e-01	7.261962e-03	1.741042e-04	2.063100e+00	1.956187e-02
27440000	-4.463518e+03	-3.881841e+02	3.812674e+00	1.859416e+01	2.325581e-02	1.961714e+00	4.700740e-02	9.626797e-01	5.828950e-03	1.554406e-04	1.943907e+00	2.362974e-02
27460000	-4.469139e+03	-3.897761e+02	3.264475e+00	1.762912e+01	3.488372e-02	1.919617e+00	1.191759e-02	9.871083e-01	1.116553e-02	1.508154e-04	1.764104e+00	2.024172e-02
27480000	-4.470507e+03	-3.920431e+02	3.300526e+00	1.715504e+01	2.325581e-02	1.791661e+00	1.009982e-02	9.912655e-01	9.501774e-03	1.659738e-04	1.499149e+00	2.057747e-02
27500000	-4.479535e+03	-3.603983e+02	3.571102e+00	1.859718e+01	1.162791e-02	2.155576e+00	1.341032e-02	9.930604e-01	3.508916e-03	1.433924e-04	1.785457e+00	2.243014e-02
27520000	-4.465987e+03	-3.193070e+02	3.103155e+00	1.768921e+01	0.000000e+00	2.321818e+00	1.314709e-02	9.843123e-01	1.329211e-02	7.779748e-05	2.340249e+00	1.945940e-02
27540000	-4.467079e+03	-3.248240e+02	3.468060e+00	1.884846e+01	2.325581e-02	1.749723e+00	2.416070e-02	9.720576e-01	1.235617e-02	5.917987e-05	1.311087e+00	2.139684e-02
27560000	-4.481942e+03	-2.867134e+02	2.924671e+00	1.657085e+01	2.325581e-02	2.166369e+00	1.287632e-02	9.812212e-01	1.467209e-02	3.027539e-05	1.488954e+00	1.810859e-02
27580000	-4.468519e+03	-2.384213e+02	3.353673e+00	1.723762e+01	0.000000e+00	2.142522e+00	2.329033e-02	9.869495e-01	3.304839e-03	2.077993e-05	1.580856e+00	2.060520e-02
27600000	-4.475414e+03	-2.287047e+02	3.366201e+00	1.626141e+01	1.162791e-02	1.699070e+00	1.508182e-02	9.914893e-01	3.672069e-03	3.338954e-05	2.533406e+00	2.073928e-02
27620000	-4.457670e+03	-2.027910e+02	2.907100e+00	1.567576e+01	0.000000e+00	1.927663e+00	1.803975e-02	9.895559e-01	4.141446e-03	2.482581e-05	2.391999e+00	1.797704e-02
27640000	-4.446157e+03	-1.848560e+02	3.064736e+00	1.531284e+01	0.000000e+00	1.871037e+00	2.247704e-02	9.880001e-01	3.459253e-03	1.532292e-05	1.727399e+00	1.910017e-02
27660000	-4.446956e+03	-1.832020e+02	2.976965e+00	1.589549e+01	0.000000e+00	1.865494e+00	1.972093e-02	9.938026e-01	1.189436e-03	1.631001e-05	2.113163e+00	1.861801e-02
27680000	-4.482387e+03	-1.908448e+02	2.807575e+00	1.495773e+01	0.000000e+00	2.329361e+00	1.246621e-02	9.896995e-01	7.775058e-03	1.247666e-05	1.740137e+00	1.762586e-02
27700000	-4.452652e+03	-1.312123e+02	3.802825e+00	1.819483e+01	1.162791e-02	2.210901e+00	1.256386e-02	9.895485e-01	7.761951e-03	1.277122e-05	1.865873e+00	2.386569e-02
27720000	-4.462929e+03	-1.354361e+02	2.668354e+00	1.391614e+01	1.162791e-02	1.998707e+00	2.215550e-02	9.934978e-01	1.212667e-03	9.491972e-06	1.751377e+00	1.680694e-02
27740000	-4.470306e+03	-1.039711e+02	2.969951e+00	1.498335e+01	0.000000e+00	1.862445e+00	8.627037e-03	9.955840e-01	3.349618e-03	6.143248e-06	2.106081e+00	1.878261e-02
27760000	-4.455570e+03	-1.356208e+02	3.830640e+00	1.897168e+01	0.000000e+00	1.797489e+00	5.393645e-03	9.963565e-01	4.984086e-03	8.457300e-06	1.918840e+00	2.416039e-02
27780000	-4.445472e+03	-7.139998e+01	3.553635e+00	1.746904e+01	0.000000e+00	1.760349e+00	3.220333e-02	9.826027e-01	2.596360e-03	8.520336e-06	2.426609e+00	2.247198e-02
27800000	-4.465766e+03	-1.291480e+02	3.317793e+00	1.686659e+01	1.162791e-02	1.862148e+00	2.144489e-02	9.862001e-01	4.987874e-03	1.024273e-05	1.632502e+00	2.103661e-02
27820000	-4.461520e+03	-1.566774e+02	3.369901e+00	1.783200e+01	2.325581e-02	2.642236e+00	8.882091e-03	9.936653e-01	5.973976e-03	9.364247e-06	1.549466e+00	2.141068e-02
27840000	-4.478717e+03	-1.540202e+02	3.057020e+00	1.535617e+01	3.488372e-02	2.167410e+00	6.186131e-03	9.953661e-01	7.409360e-03	7.773173e-06	1.654814e+00	1.937910e-02
27860000	-4.457627e+03	-1.155079e+02	3.311906e+00	1.652013e+01	0.000000e+00	2.819136e+00	1.555156e-02	9.926266e-01	2.613731e-03	6.115287e-06	1.659776e+00	2.069557e-02
27880000	-4.471482e+03	-7.955102e+01	3.167555e+00	1.481150e+01	0.000000e+00	2.179780e+00	2.975489e-02	9.790311e-01	6.776102e-03	4.014808e-06	1.277349e+00	1.978719e-02
27900000	-4.481880e+03	-6.994216e+01	2.765622e+00	1.424980e+01	0.000000e+00	2.225686e+00	2.039673e-02	9.912901e-01	1.775041e-03	4.618379e-06	1.526022e+00	1.719773e-02
27920000	-4.485143e+03	-5.129111e+01	3.352985e+00	1.721847e+01	1.162791e-02	1.744405e+00	2.851363e-02	9.923152e-01	8.984872e-04	3.618945e-06	1.571960e+00	2.098093e-02
27940000	-4.468284e+03	-3.585656e+01	3.534181e+00	1.736742e+01	1.162791e-02	2.087443e+00	2.274846e-02	9.878180e-01	3.256064e-03	2.757789e-06	1.266014e+00	2.241427e-02
27960000	-4.478962e+03	-2.750039e+01	3.231793e+00	1.598005e+01	0.000000e+00	2.666306e+00	1.993120e-02	9.896701e-01	4.030916e-03	2.920119e-06	1.476239e+00	2.056131e-02
27980000	-4.476328e+03	-5.201227e+01	3.470844e+00	1.638369e+01	0.000000e+00	2.073975e+00	5.483096e-02	9.883626e-01	8.093238e-04	3.721919e-06	1.571916e+00	2.177710e-02
28000000	-4.468454e+03	-6.567077e+01	3.383432e+00	1.591461e+01	0.000000e+00	1.806804e+00	1.545981e-02	9.961676e-01	8.443313e-04	4.094947e-06	1.624254e+00	2.123172e-02
28020000	-4.459494e+03	-7.141036e+01	3.430984e+00	1.657565e+01	0.000000e+00	2.521166e+00	9.156067e-03	9.963922e-01	1.455548e-03	3.718066e-06	1.725645e+00	2.110324e-02
28040000	-4.455439e+03	-4.838543e+01	3.672807e+00	1.777660e+01	0.000000e+00	1.678657e+00	1.354604e-02	9.976393e-01	3.529434e-04	3.744992e-06	1.459293e+00	2.335315e-02
28060000	-4.473593e+03	-7.329063e+01	3.283864e+00	1.713021e+01	0.000000e+00	1.994430e+00	1.573123e-02	9.958943e-01	8.384876e-04	4.338216e-06	1.797222e+00	2.090991e-02
28080000	-4.476912e+03	-5.349364e+01	3.403320e+00	1.734476e+01	0.000000e+00	1.679057e+00	2.353141e-02	9.950755e-01	5.290813e-04	4.527858e-06	2.073642e+00	2.157700e-02
28100000	-4.461650e+03	-4.514870e+01	3.354304e+00	1.741442e+01	0.000000e+00	2.193940e+00	1.967833e-02	9.911880e-01	2.109393e-03	5.233532e-06	1.900560e+00	2.133951e-02
28120000	-4.467199e+03	-9.770498e+01	3.165542e+00	1.668096e+01	0.000000e+00	1.962865e+00	1.067615e-02	9.932558e-01	4.383781e-03	5.282856e-06	1.519057e+00	1.968475e-02
28140000	-4.475498e+03	-1.100457e+02	3.292507e+00	1.717046e+01	0.000000e+00	1.758060e+00	1.313533e-02	9.931949e-01	2.929268e-03	6.213019e-06	1.658822e+00	2.031616e-02
28160000	-4.460642e+03	-9.343350e+01	2.901443e+00	1.608801e+01	0.000000e+00	2.030536e+00	2.419619e-02	9.919302e-01	1.154798e-03	6.838619e-06	2.067563e+00	1.802839e-02
28180000	-4.468965e+03	-4.401243e+01	3.274068e+00	1.602484e+01	0.000000e+00	1.959766e+00	4.253149e-02	9.863603e-01	1.083308e-03	3.190095e-06	1.803232e+00	2.027649e-02
28200000	-4.442441e+03	-6.913076e+01	2.936394e+00	1.613934e+01	0.000000e+00	2.386860e+00	2.874631e-02	9.779565e-01	6.458875e-03	3.364150e-06	1.778723e+00	1.827758e-02
28220000	-4.460273e+03	-3.811599e+01	3.343788e+00	1.775791e+01	1.162791e-02	1.976816e+00	3.318656e-02	9.776008e-01	4.360527e-03	2.696558e-06	1.793658e+00	2.081629e-02
28240000	-4.461010e+03	-6.143756e+01	3.044444e+00	1.783456e+01	0.000000e+00	2.528136e+00	2.308394e-02	9.734143e-01	1.213643e-02	3.064947e-06	1.993430e+00	1.910657e-02
28260000	-4.460494e+03	-5.396906e+01	2.824311e+00	1.597262e+01	0.000000e+00	1.969597e+00	1.892234e-02	9.889572e-01	2.947927e-03	3.263016e-06	1.681141e+00	1.769131e-02
28280000	-4.484860e+03	-6.549078e+01	2.873040e+00	1.551291e+01	0.000000e+00	2.941421e+00	1.238222e-02	9.914300e-01	5.405770e-03	3.382198e-06	1.458789e+00	1.784295e-02
28300000	-4.457453e+03	-7.245528e+01	3.215772e+00	1.685263e+01	0.000000e+00	2.099694e+00	1.836936e-02	9.821717e-01	8.341114e-03	3.940386e-06	2.111336e+00	2.009836e-02
28320000	-4.460776e+03	-9.171437e+01	2.971965e+00	1.526084e+01	0.000000e+00	1.966758e+00	2.010695e-02	9.903343e-01	2.844667e-03	4.984776e-06	1.889257e+00	1.851800e-02
28340000	-4.460304e+03	-6.531125e+01	3.103039e+00	1.734204e+01	0.000000e+00	1.690061e+00	3.240166e-02	9.875726e-01	1.477941e-03	4.172804e-06	2.052752e+00	1.910342e-02
28360000	-4.459292e+03	-1.772056e+02	3.114657e+00	1.640458e+01	0.000000e+00	1.893147e+00	2.953991e-02	9.862490e-01	2.137174e-03	9.076985e-06	1.988176e+00	1.901164e-02
28380000	-4.437040e+03	-1.509105e+02	3.243092e+00	1.763896e+01	0.000000e+00	1.896142e+00	3.676765e-02	9.764807e-01	4.375696e-03	1.128720e-05	2.248710e+00	1.973219e-02
28400000	-4.442101e+03	-1.415217e+02	2.839707e+00	1.624150e+01	0.000000e+00	2.298707e+00	2.217570e-02	9.889668e-01	2.720073e-03	1.029876e-05	2.050026e+00	1.729527e-02
28420000	-4.480590e+03	-1.930575e+02	2.940509e+00	1.598724e+01	0.000000e+00	1.881963e+00	4.711422e-02	9.564238e-01	8.654130e-03	1.657668e-05	1.759494e+00	1.795567e-02
28440000	-4.442656e+03	-1.346939e+02	3.150813e+00	1.723213e+01	0.000000e+00	2.376173e+00	3.467506e-02	9.885909e-01	1.001987e-03	7.590140e-06	2.141916e+00	1.902109e-02
28460000	-4.459222e+03	-1.797574e+02	3.175502e+00	1.744126e+01	0.000000e+00	1.935030e+00	2.324349e-02	9.861009e-01	3.197218e-03	1.254586e-05	1.485924e+00	1.934810e-02
28480000	-4.476257e+03	-1.680963e+02	2.873312e+00	1.469933e+01	0.000000e+00	2.190640e+00	2.221880e-02	9.888769e-01	2.426927e-03	1.194528e-05	1.314283e+00	1.770137e-02
28500000	-4.441818e+03	-1.330699e+02	3.000096e+00	1.607796e+01	0.000000e+00	2.085425e+00	1.953956e-02	9.867311e-01	4.696167e-03	7.557232e-06	1.726178e+00	1.846327e-02
28520000	-4.473295e+03	-1.418167e+02	3.095480e+00	1.603828e+01	0.000000e+00	1.995706e+00	1.803314e-02	9.909796e-01	2.108346e-03	8.393889e-06	1.575662e+00	1.903202e-02
28540000	-4.463025e+03	-1.392005e+02	3.063715e+00	1.669929e+01	1.162791e-02	2.005437e+00	2.702724e-02	9.835050e-01	3.756192e-03	1.641555e-05	2.222145e+00	1.883025e-02
28560000	-4.455400e+03	-1.611399e+02	2.946268e+00	1.636048e+01	0.000000e+00	2.156980e+00	1.943230e-02	9.916274e-01	1.685072e-03	1.321058e-05	2.307735e+00	1.850244e-02
28580000	-4.451038e+03	-2.298616e+02	2.949925e+00	1.637140e+01	1.162791e-02	2.203713e+00	2.181272e-02	9.887014e-01	2.815049e-03	2.079244e-05	2.167378e+00	1.846510e-02
28600000	-4.451723e+03	-2.216286e+02	3.063018e+00	1.554712e+01	0.000000e+00	2.309912e+00	3.535224e-02	9.784423e-01	3.860158e-03	4.049947e-05	2.487393e+00	1.927381e-02
28620000	-4.458036e+03	-2.329080e+02	3.136635e+00	1.720093e+01	1.162791e-02	2.237892e+00	7.422652e-03	9.907779e-01	1.461954e-02	3.051806e-05	2.109838e+00	1.964073e-02
28640000	-4.453134e+03	-2.738161e+02	3.166544e+00	1.586413e+01	1.162791e-02	2.106186e+00	3.731812e-02	9.649268e-01	9.783416e-03	4.618304e-05	1.930027e+00	1.975881e-02
28660000	-4.448231e+03	-2.284911e+02	3.340270e+00	1.637449e+01	0.000000e+00	2.263518e+00	2.514286e-02	9.827387e-01	5.573203e-03	3.183965e-05	1.989723e+00	2.081143e-02
28680000	-4.462308e+03	-1.983167e+02	3.673594e+00	1.946530e+01	0.000000e+00	1.620027e+00	8.394402e-03	9.931670e-01	5.595272e-03	2.862529e-05	2.024249e+00	2.304966e-02
28700000	-4.478040e+03	-3.579191e+02	2.910851e+00	1.608914e+01	1.162791e-02	1.724071e+00	9.297752e-03	9.937362e-01	4.461417e-03	9.390084e-05	2.187312e+00	1.832308e-02
28720000	-4.462632e+03	-3.497292e+02	2.834860e+00	1.531188e+01	1.162791e-02	2.477651e+00	1.067314e-02	9.964454e-01	1.456405e-03	7.969444e-05	2.389259e+00	1.772518e-02
28740000	-4.459892e+03	-2.856324e+02	3.115047e+00	1.648065e+01	0.000000e+00	2.743555e+00	1.151415e-02	9.951604e-01	1.574750e-03	3.940843e-05	1.767039e+00	1.938417e-02
28760000	-4.455500e+03	-2.426990e+02	3.251852e+00	1.747422e+01	0.000000e+00	1.941303e+00	6.144845e-03	9.974565e-01	1.410051e-03	5.049772e-05	1.753542e+00	2.023479e-02
28780000	-4.451317e+03	-2.317113e+02	3.252174e+00	1.642434e+01	0.000000e+00	1.888600e+00	5.544149e-03	9.986654e-01	7.633971e-04	3.911790e-05	1.652668e+00	2.011568e-02
28800000	-4.461342e+03	-2.306661e+02	3.098219e+00	1.665235e+01	0.000000e+00	2.227759e+00	1.227843e-02	9.968738e-01	6.763342e-04	1.389405e-05	1.655506e+00	1.919296e-02
28820000	-4.454423e+03	-1.715133e+02	3.303074e+00	1.702193e+01	0.000000e+00	2.280613e+00	2.503128e-02	9.964944e-01	1.810432e-04	1.387129e-05	2.436519e+00	2.061270e-02
28840000	-4.471788e+03	-1.706640e+02	3.652395e+00	1.751216e+01	1.162791e-02	1.962971e+00	1.397209e-02	9.943838e-01	1.853967e-03	1.583833e-05	1.676598e+00	2.285934e-02
28860000	-4.450271e+03	-1.346731e+02	3.795901e+00	1.894995e+01	1.162791e-02	2.060149e+00	3.461043e-03	9.986255e-01	1.580991e-03	1.097153e-05	1.755739e+00	2.374105e-02
28880000	-4.470681e+03	-7.902113e+01	3.273624e+00	1.674792e+01	0.000000e+00	2.096388e+00	1.355836e-02	9.958679e-01	1.169613e-03	5.973851e-06	2.054510e+00	2.024710e-02
28900000	-4.466049e+03	-3.630699e+01	3.283807e+00	1.722158e+01	0.000000e+00	1.703350e+00	5.473526e-03	9.976673e-01	2.106211e-03	4.277567e-06	2.281506e+00	2.070321e-02
28920000	-4.466023e+03	8.965170e+00	3.425131e+00	1.756094e+01	0.000000e+00	2.023892e+00	8.686332e-03	9.969907e-01	1.127574e-03	2.657003e-06	1.906423e+00	2.149064e-02
28940000	-4.470123e+03	-6.964264e+00	3.141828e+00	1.555118e+01	0.000000e+00	2.072336e+00	4.935678e-03	9.983542e-01	1.429289e-03	3.266530e-06	2.144458e+00	1.966918e-02
28960000	-4.467063e+03	-2.155025e+01	3.824210e+00	1.902753e+01	0.000000e+00	2.190622e+00	6.815544e-03	9.962831e-01	3.588355e-03	3.033339e-06	1.677207e+00	2.388739e-02
28980000	-4.466598e+03	-1.686602e+00	3.626300e+00	1.715187e+01	0.000000e+00	1.942914e+00	6.356333e-03	9.978866e-01	1.374605e-03	2.609751e-06	1.743793e+00	2.270904e-02
29000000	-4.458768e+03	-5.837674e+00	3.406837e+00	1.689735e+01	0.000000e+00	1.760596e+00	1.439552e-02	9.974115e-01	3.955862e-04	2.204040e-06	2.002694e+00	2.126682e-02
29020000	-4.458727e+03	-8.479215e-01	3.316168e+00	1.536414e+01	0.000000e+00	1.894292e+00	5.572182e-03	9.969843e-01	3.742232e-03	2.262359e-06	1.478954e+00	2.058292e-02
29040000	-4.463128e+03	4.170576e+01	3.673641e+00	1.654648e+01	0.000000e+00	1.597674e+00	1.492005e-02	9.942661e-01	1.900573e-03	1.939162e-06	1.972385e+00	2.287606e-02
29060000	-4.461142e+03	-1.095404e+00	3.505399e+00	1.708114e+01	0.000000e+00	2.108539e+00	5.268506e-03	9.952869e-01	8.369054e-03	1.892577e-06	1.374053e+00	2.183488e-02
29080000	-4.452234e+03	-6.821006e-02	3.089558e+00	1.669261e+01	1.162791e-02	1.978798e+00	7.906794e-03	9.937274e-01	5.166319e-03	1.986338e-06	1.213707e+00	1.894150e-02
29100000	-4.477280e+03	-1.619989e+00	2.796196e+00	1.525581e+01	0.000000e+00	1.564314e+00	1.067878e-02	9.953012e-01	1.707523e-03	1.907557e-06	1.999670e+00	1.719838e-02
29120000	-4.470497e+03	-2.722373e+01	3.167943e+00	1.639357e+01	0.000000e+00	1.750583e+00	1.011151e-02	9.942655e-01	2.629512e-03	2.106193e-06	1.429455e+00	1.951638e-02
29140000	-4.478236e+03	-3.069172e+01	3.321622e+00	1.653683e+01	0.000000e+00	2.170114e+00	1.844745e-02	9.935646e-01	1.420294e-03	1.875881e-06	1.130167e+00	2.055740e-02
29160000	-4.480934e+03	-7.290474e+01	2.565868e+00	1.383776e+01	0.000000e+00	2.259280e+00	1.826627e-02	9.888314e-01	3.700740e-03	3.410583e-06	1.961888e+00	1.593129e-02
29180000	-4.467294e+03	-8.552628e+01	3.279683e+00	1.646623e+01	2.325581e-02	2.043660e+00	2.148784e-02	9.876683e-01	4.169030e-03	3.783222e-06	1.785375e+00	2.040462e-02
29200000	-4.464885e+03	-5.335175e+01	3.172843e+00	1.592027e+01	1.162791e-02	1.975221e+00	1.054971e-02	9.917390e-01	6.883913e-03	2.965073e-06	1.439476e+00	1.966228e-02
29220000	-4.476522e+03	-5.907441e+01	2.937693e+00	1.582373e+01	0.000000e+00	2.095258e+00	1.732436e-02	9.905460e-01	2.832045e-03	2.278992e-06	1.913643e+00	1.816533e-02
29240000	-4.449202e+03	-7.476643e+00	3.124310e+00	1.592827e+01	0.000000e+00	1.720528e+00	1.265072e-02	9.953240e-01	1.465303e-03	1.806118e-06	2.308012e+00	1.971757e-02
29260000	-4.454555e+03	9.635979e+00	3.248405e+00	1.729568e+01	0.000000e+00	1.657194e+00	1.471281e-02	9.890693e-01	4.934988e-03	2.013226e-06	2.329950e+00	2.040286e-02
29280000	-4.458823e+03	4.257318e+01	3.289576e+00	1.690398e+01	1.162791e-02	2.453646e+00	2.204620e-02	9.856891e-01	4.225389e-03	1.013211e-06	1.624423e+00	2.052866e-02
29300000	-4.450004e+03	2.113703e+00	3.145848e+00	1.608120e+01	0.000000e+00	2.014375e+00	1.202555e-02	9.929052e-01	3.688438e-03	1.407766e-06	1.350565e+00	1.971729e-02
29320000	-4.487341e+03	4.959329e+00	3.035781e+00	1.516300e+01	0.000000e+00	2.126274e+00	5.168529e-02	9.883193e-01	6.636024e-04	1.355003e-06	1.681281e+00	1.904868e-02
29340000	-4.466060e+03	1.982905e+01	4.063276e+00	1.965241e+01	1.162791e-02	1.929675e+00	2.965266e-02	9.927102e-01	6.993574e-04	1.244492e-06	2.358526e+00	2.551236e-02
29360000	-4.477570e+03	-5.798050e+01	3.212380e+00	1.662807e+01	0.000000e+00	1.958229e+00	2.915927e-02	9.905668e-01	8.603687e-04	2.375543e-06	1.190422e+00	2.010342e-02
29380000	-4.478887e+03	-4.070436e+01	2.676673e+00	1.495948e+01	0.000000e+00	2.759897e+00	8.625251e-03	9.946351e-01	3.877878e-03	1.946520e-06	1.731159e+00	1.683835e-02
29400000	-4.480633e+03	-7.898114e+01	3.345261e+00	1.885539e+01	0.000000e+00	1.812862e+00	2.681860e-02	9.775189e-01	6.738570e-03	2.684465e-06	1.260638e+00	2.100561e-02
29420000	-4.462453e+03	-3.634956e+01	2.768154e+00	1.655032e+01	0.000000e+00	2.092189e+00	4.068540e-02	9.740924e-01	3.466460e-03	2.039754e-06	1.751930e+00	1.733900e-02
29440000	-4.448397e+03	6.661867e-01	3.165843e+00	1.837658e+01	0.000000e+00	1.895864e+00	1.688717e-02	9.923120e-01	1.576823e-03	2.558656e-06	2.464865e+00	1.986130e-02
29460000	-4.465357e+03	4.840146e+00	3.312639e+00	1.827064e+01	0.000000e+00	1.943622e+00	2.582215e-02	9.895966e-01	1.553674e-03	2.152490e-06	2.106332e+00	2.063830e-02
29480000	-4.477345e+03	-2.116216e+01	3.260874e+00	1.800289e+01	0.000000e+00	2.234030e+00	4.189722e-02	9.731682e-01	4.847822e-03	2.066084e-06	1.469427e+00	2.026376e-02
29500000	-4.472031e+03	5.006147e+01	3.561456e+00	1.844736e+01	0.000000e+00	2.023987e+00	1.563081e-02	9.880102e-01	6.428814e-03	1.553270e-06	1.718060e+00	2.240599e-02
29520000	-4.473862e+03	1.108155e+01	3.062723e+00	1.588250e+01	0.000000e+00	2.076816e+00	1.008368e-02	9.949300e-01	3.426945e-03	1.668425e-06	1.215614e+00	1.926956e-02
29540000	-4.456142e+03	-1.196923e+01	3.183646e+00	1.614639e+01	0.000000e+00	2.502549e+00	4.487386e-03	9.969117e-01	5.610316e-03	2.460572e-06	1.706887e+00	2.008081e-02
29560000	-4.471105e+03	5.260457e+01	3.067442e+00	1.576685e+01	0.000000e+00	1.956160e+00	2.833310e-03	9.981458e-01	5.914598e-03	1.396617e-06	1.845183e+00	1.932142e-02
29580000	-4.472725e+03	3.630167e+00	3.314816e+00	1.625809e+01	0.000000e+00	1.849204e+00	9.776379e-03	9.981619e-01	4.069662e-04	1.749044e-06	1.577830e+00	2.097053e-02
29600000	-4.459310e+03	6.204427e+01	3.361026e+00	1.739734e+01	0.000000e+00	1.773302e+00	4.493914e-03	9.982903e-01	1.627387e-03	1.687049e-06	2.072431e+00	2.128664e-02
29620000	-4.471433e+03	3.417859e+01	3.368246e+00	1.616296e+01	0.000000e+00	2.140877e+00	7.873438e-03	9.965197e-01	2.205016e-03	1.620994e-06	2.029797e+00	2.141436e-02
29640000	-4.475670e+03	2.301703e+00	3.437435e+00	1.818836e+01	0.000000e+00	2.120711e+00	1.109462e-02	9.949780e-01	1.900543e-03	1.779867e-06	1.504013e+00	2.175777e-02
29660000	-4.461909e+03	2.826878e+00	2.900689e+00	1.607568e+01	0.000000e+00	1.866607e+00	6.196192e-03	9.950657e-01	4.713328e-03	1.729150e-06	1.978254e+00	1.818833e-02
29680000	-4.468971e+03	2.826274e+01	2.772332e+00	1.619035e+01	0.000000e+00	2.397090e+00	2.118246e-02	9.892918e-01	1.946036e-03	1.176884e-06	1.529472e+00	1.741923e-02
29700000	-4.457135e+03	6.454058e+01	2.996811e+00	1.667314e+01	0.000000e+00	1.852810e+00	1.776280e-02	9.879815e-01	3.944499e-03	1.041896e-06	1.797059e+00	1.885136e-02
29720000	-4.479553e+03	-2.576398e+01	3.006528e+00	1.605406e+01	0.000000e+00	2.597940e+00	9.146360e-03	9.956208e-01	1.997436e-03	2.715824e-06	1.926393e+00	1.892753e-02
29740000	-4.466458e+03	1.422882e+01	3.114031e+00	1.630201e+01	0.000000e+00	2.491970e+00	1.826984e-02	9.974040e-01	2.083056e-04	2.017229e-06	1.903275e+00	1.949289e-02
29760000	-4.478279e+03	-5.224180e+01	3.264768e+00	1.706644e+01	0.000000e+00	2.195331e+00	2.400376e-02	9.905252e-01	1.554347e-03	2.605517e-06	1.918592e+00	2.041691e-02
29780000	-4.454170e+03	-2.084158e+01	3.206033e+00	1.556993e+01	1.162791e-02	1.854671e+00	1.934050e-02	9.904473e-01	3.083074e-03	2.894685e-06	1.935208e+00	1.978763e-02
29800000	-4.463957e+03	-8.437687e+00	2.961728e+00	1.471482e+01	0.000000e+00	1.914158e+00	4.739744e-02	9.693828e-01	5.627735e-03	1.602706e-06	2.093498e+00	1.841565e-02
29820000	-4.462850e+03	-2.476946e+01	3.475988e+00	1.796991e+01	0.000000e+00	2.447308e+00	2.239338e-02	9.881343e-01	3.636516e-03	2.554134e-06	1.396405e+00	2.160875e-02
29840000	-4.453339e+03	-1.720571e+01	3.440128e+00	1.842368e+01	0.000000e+00	2.532629e+00	2.667241e-02	9.937561e-01	6.066821e-04	2.577150e-06	1.552969e+00	2.126287e-02
29860000	-4.461392e+03	-3.371826e+01	3.437657e+00	1.746245e+01	1.162791e-02	1.775426e+00	2.684273e-02	9.873574e-01	2.397702e-03	2.574098e-06	1.400385e+00	2.117457e-02
29880000	-4.467161e+03	5.093870e+01	3.157094e+00	1.756521e+01	1.162791e-02	1.967574e+00	1.153491e-02	9.934526e-01	3.246176e-03	1.294928e-06	1.978443e+00	1.934074e-02
29900000	-4.454081e+03	8.433039e+00	3.132395e+00	1.693326e+01	1.162791e-02	2.078208e+00	1.399267e-02	9.926782e-01	2.703902e-03	1.603088e-06	1.432748e+00	1.922900e-02
29920000	-4.456085e+03	-1.074601e+01	4.340478e+00	2.209845e+01	0.000000e+00	1.946886e+00	1.235726e-02	9.934748e-01	2.974640e-03	2.056402e-06	2.150190e+00	2.669182e-02
29940000	-4.437009e+03	-5.775580e+01	3.411901e+00	1.894674e+01	1.162791e-02	2.206727e+00	6.025991e-03	9.944779e-01	6.730990e-03	2.211741e-06	2.029818e+00	2.104133e-02
29960000	-4.476032e+03	-4.473024e+00	3.338242e+00	1.829985e+01	0.000000e+00	1.996422e+00	9.564994e-03	9.946845e-01	3.248990e-03	1.877610e-06	1.606553e+00	2.069598e-02
29980000	-4.492287e+03	-2.715084e+01	3.505721e+00	1.856929e+01	0.000000e+00	1.627261e+00	3.095616e-02	9.718650e-01	7.068057e-03	2.690880e-06	1.698323e+00	2.158637e-02
30000000	-4.436628e+03	-5.038692e+01	3.298519e+00	1.704636e+01	2.325581e-02	1.823744e+00	1.455201e-02	9.828479e-01	1.417277e-02	2.699101e-06	1.333564e+00	2.032329e-02
30020000	-4.465549e+03	-6.091320e+01	3.023997e+00	1.691366e+01	0.000000e+00	1.862253e+00	1.298988e-02	9.919254e-01	3.852122e-03	2.344850e-06	1.718579e+00	1.848416e-02
30040000	-4.451671e+03	-5.252500e+01	3.267061e+00	1.768471e+01	0.000000e+00	1.883643e+00	2.228006e-02	9.815459e-01	6.827032e-03	2.170101e-06	1.837068e+00	1.996204e-02
30060000	-4.467047e+03	-5.122938e+01	3.149742e+00	1.574334e+01	1.162791e-02	2.004736e+00	4.649785e-02	9.678616e-01	6.004193e-03	2.694526e-06	1.930752e+00	1.979503e-02
30080000	-4.450484e+03	-5.461726e+01	3.075116e+00	1.581418e+01	0.000000e+00	2.214014e+00	2.654567e-02	9.822873e-01	4.465650e-03	3.972868e-06	2.178495e+00	1.931815e-02
30100000	-4.465021e+03	3.258795e+00	3.637490e+00	1.757335e+01	0.000000e+00	1.779211e+00	2.644522e-02	9.923955e-01	1.132563e-03	3.724450e-06	2.865021e+00	2.275715e-02
30120000	-4.449621e+03	-9.548004e+00	2.907363e+00	1.381894e+01	0.000000e+00	2.066434e+00	2.709727e-02	9.823430e-01	4.500577e-03	2.021494e-06	2.231192e+00	1.814815e-02
30140000	-4.464887e+03	7.247433e+00	2.976068e+00	1.545943e+01	0.000000e+00	2.090824e+00	1.210239e-02	9.946044e-01	2.170605e-03	1.788762e-06	2.376023e+00	1.839391e-02
30160000	-4.459548e+03	3.538744e+01	3.218689e+00	1.656253e+01	0.000000e+00	1.766968e+00	1.822783e-02	9.919110e-01	2.283980e-03	1.409588e-06	2.081648e+00	1.985158e-02
30180000	-4.452858e+03	-2.811145e+01	2.957673e+00	1.556191e+01	0.000000e+00	1.989937e+00	1.802820e-02	9.883693e-01	3.922955e-03	2.317175e-06	1.993712e+00	1.820616e-02
30200000	-4.470481e+03	-1.267862e+01	3.365660e+00	1.660518e+01	0.000000e+00	1.880160e+00	2.201946e-02	9.912254e-01	1.992633e-03	2.382552e-06	1.595297e+00	2.070119e-02
30220000	-4.448262e+03	-2.929179e+01	2.952401e+00	1.651871e+01	0.000000e+00	2.040110e+00	2.090347e-02	9.942010e-01	9.151405e-04	2.596315e-06	2.014156e+00	1.836641e-02
30240000	-4.466388e+03	-2.218144e+01	2.986909e+00	1.694183e+01	0.000000e+00	2.528028e+00	1.591391e-02	9.901174e-01	3.029715e-03	2.294794e-06	2.158064e+00	1.854313e-02
30260000	-4.453982e+03	-2.997531e+01	3.138728e+00	1.651080e+01	0.000000e+00	1.957460e+00	1.295622e-02	9.858239e-01	1.230054e-02	2.407386e-06	1.565717e+00	1.928568e-02
30280000	-4.461681e+03	-5.090144e+00	2.942448e+00	1.683183e+01	0.000000e+00	2.059842e+00	1.936953e-02	9.848991e-01	5.714236e-03	1.471052e-06	2.629247e+00	1.821613e-02
30300000	-4.465903e+03	-2.429708e-01	3.262178e+00	1.715567e+01	0.000000e+00	1.867778e+00	3.245246e-02	9.820480e-01	3.024942e-03	1.309177e-06	1.735921e+00	2.002434e-02
30320000	-4.443885e+03	2.843681e+01	3.236592e+00	1.752679e+01	0.000000e+00	2.095500e+00	1.806739e-02	9.828641e-01	7.309937e-03	1.589491e-06	2.050116e+00	1.990073e-02
30340000	-4.471727e+03	3.329328e+00	3.213647e+00	1.679651e+01	1.162791e-02	2.277821e+00	1.815851e-02	9.873517e-01	5.300848e-03	1.918839e-06	1.629269e+00	2.011760e-02
30360000	-4.484735e+03	-5.603698e+01	3.627924e+00	1.917769e+01	1.162791e-02	2.251726e+00	2.422771e-02	9.950226e-01	4.637333e-04	3.471950e-06	1.467127e+00	2.237204e-02
30380000	-4.464045e+03	-5.363120e+01	3.206228e+00	1.620809e+01	0.000000e+00	1.899218e+00	1.738063e-02	9.919355e-01	2.054917e-03	3.272892e-06	2.001556e+00	1.977065e-02
30400000	-4.477989e+03	-2.033287e+01	3.420163e+00	1.693970e+01	0.000000e+00	1.818709e+00	1.821188e-02	9.950781e-01	1.018626e-03	2.348883e-06	1.743204e+00	2.162887e-02
30420000	-4.449706e+03	-5.308577e+00	3.799253e+00	1.881395e+01	0.000000e+00	2.157568e+00	2.960303e-02	9.766073e-01	7.202172e-03	2.389863e-06	1.908935e+00	2.401533e-02
30440000	-4.456291e+03	5.494476e-01	3.823942e+00	1.828642e+01	0.000000e+00	2.089916e+00	1.341228e-02	9.935318e-01	3.148076e-03	2.188028e-06	1.665516e+00	2.417872e-02
30460000	-4.459265e+03	4.484404e-01	3.333847e+00	1.568856e+01	0.000000e+00	1.996782e+00	1.750507e-02	9.783464e-01	1.727878e-02	1.473679e-06	2.363328e+00	2.068878e-02
30480000	-4.438586e+03	6.312787e+00	2.945262e+00	1.409997e+01	0.000000e+00	2.394476e+00	3.421865e-02	9.777454e-01	6.096206e-03	1.480157e-06	1.636438e+00	1.867729e-02
30500000	-4.467865e+03	5.408051e+01	3.357740e+00	1.624648e+01	0.000000e+00	2.500256e+00	2.194324e-02	9.953152e-01	7.671503e-04	1.418080e-06	2.128437e+00	2.127683e-02
30520000	-4.450272e+03	6.614706e+01	3.147941e+00	1.688431e+01	0.000000e+00	1.904556e+00	1.660267e-02	9.950507e-01	8.005640e-04	1.497429e-06	2.081952e+00	1.991494e-02
30540000	-4.465298e+03	6.496027e+01	3.726625e+00	1.689943e+01	0.000000e+00	1.569427e+00	1.918508e-02	9.914551e-01	2.414719e-03	1.792841e-06	2.052277e+00	2.348433e-02
30560000	-4.458008e+03	2.710349e+01	3.171915e+00	1.553072e+01	0.000000e+00	1.995090e+00	2.185168e-02	9.915016e-01	2.403702e-03	1.256502e-06	1.872069e+00	1.983938e-02
30580000	-4.463767e+03	2.828384e+01	3.038532e+00	1.500468e+01	0.000000e+00	1.906319e+00	4.538780e-02	9.812531e-01	2.487563e-03	1.258878e-06	2.049565e+00	1.898394e-02
30600000	-4.454431e+03	2.622632e+01	3.425720e+00	1.718271e+01	0.000000e+00	1.933944e+00	1.723880e-02	9.879794e-01	5.313149e-03	1.765492e-06	1.702691e+00	2.152237e-02
30620000	-4.461078e+03	-6.733562e+00	3.178773e+00	1.583411e+01	0.000000e+00	2.183173e+00	3.077372e-02	9.931552e-01	5.393448e-04	1.880324e-06	1.394908e+00	1.993082e-02
30640000	-4.461536e+03	-2.525551e+01	3.424897e+00	1.679788e+01	0.000000e+00	2.253270e+00	1.874382e-02	9.920661e-01	2.641603e-03	2.174607e-06	1.694536e+00	2.154286e-02
30660000	-4.466009e+03	-6.521480e+01	2.851959e+00	1.480348e+01	1.162791e-02	2.754350e+00	3.873426e-02	9.794661e-01	2.854481e-03	3.976552e-06	1.115629e+00	1.803984e-02
30680000	-4.468263e+03	-7.483723e+01	3.218777e+00	1.517999e+01	1.162791e-02	1.894895e+00	1.752909e-02	9.902747e-01	3.637503e-03	5.657333e-06	1.271221e+00	2.035655e-02
30700000	-4.468496e+03	-5.599551e+01	3.314023e+00	1.703222e+01	0.000000e+00	2.533346e+00	2.218428e-02	9.879084e-01	2.620934e-03	3.848556e-06	1.279651e+00	2.097840e-02
30720000	-4.476961e+03	-8.461587e+01	2.997791e+00	1.523828e+01	0.000000e+00	2.149182e+00	2.266732e-02	9.930929e-01	1.174912e-03	4.338460e-06	1.236467e+00	1.878604e-02
30740000	-4.487644e+03	-9.434105e+01	3.458143e+00	1.677860e+01	0.000000e+00	2.506295e+00	3.979340e-02	9.822178e-01	2.943610e-03	5.668515e-06	1.345166e+00	2.166364e-02
30760000	-4.461126e+03	-8.201259e+01	2.925540e+00	1.527289e+01	0.000000e+00	2.198447e+00	2.880476e-02	9.730934e-01	9.655508e-03	5.835512e-06	2.187700e+00	1.836179e-02
30780000	-4.459407e+03	-8.282931e+01	3.642539e+00	1.798851e+01	0.000000e+00	2.282735e+00	5.943136e-02	9.755237e-01	2.101263e-03	5.258474e-06	1.544453e+00	2.285669e-02
30800000	-4.450847e+03	-7.659479e+01	3.688339e+00	1.754969e+01	0.000000e+00	2.107297e+00	2.096625e-02	9.913726e-01	2.340916e-03	4.494640e-06	1.746388e+00	2.321667e-02
30820000	-4.454964e+03	-3.079723e+01	3.444598e+00	1.716703e+01	0.000000e+00	2.172303e+00	4.249561e-02	9.861965e-01	1.306381e-03	3.587503e-06	2.139970e+00	2.184959e-02
30840000	-4.448774e+03	8.846497e-01	3.840586e+00	1.818536e+01	0.000000e+00	2.085161e+00	3.364441e-02	9.676889e-01	1.094695e-02	3.044200e-06	1.698708e+00	2.403266e-02
30860000	-4.457059e+03	-6.277369e+01	3.450342e+00	1.589847e+01	0.000000e+00	2.027150e+00	2.913636e-02	9.807009e-01	6.843149e-03	2.669435e-06	1.650963e+00	2.152356e-02
30880000	-4.475456e+03	1.597461e+01	3.341931e+00	1.560824e+01	0.000000e+00	2.388099e+00	2.464671e-02	9.711424e-01	1.679260e-02	1.768351e-06	1.382811e+00	2.090392e-02
30900000	-4.477236e+03	6.041838e+01	3.815752e+00	1.824217e+01	0.000000e+00	1.894868e+00	1.941416e-02	9.944542e-01	9.115735e-04	1.008228e-06	1.309082e+00	2.382824e-02
30920000	-4.475300e+03	4.822264e+01	3.408924e+00	1.635095e+01	0.000000e+00	2.018318e+00	3.718793e-02	9.841479e-01	2.819456e-03	1.139636e-06	1.526122e+00	2.114495e-02
30940000	-4.453898e+03	6.460669e+01	3.640313e+00	1.601670e+01	0.000000e+00	1.823341e+00	2.799375e-02	9.894107e-01	2.034888e-03	1.735068e-06	2.089698e+00	2.259797e-02
30960000	-4.449334e+03	2.239281e+01	3.062826e+00	1.468845e+01	0.000000e+00	2.296446e+00	2.688124e-02	9.824640e-01	5.227751e-03	1.343584e-06	1.841024e+00	1.895045e-02
30980000	-4.459420e+03	2.183158e+01	3.663398e+00	1.803001e+01	0.000000e+00	1.991342e+00	7.572686e-03	9.970164e-01	1.979711e-03	1.472620e-06	1.585249e+00	2.274349e-02
31000000	-4.460360e+03	-3.656199e+00	3.501227e+00	1.768982e+01	1.162791e-02	2.032849e+00	3.246355e-03	9.983654e-01	4.229374e-03	1.568383e-06	1.944855e+00	2.176323e-02
31020000	-4.485451e+03	3.208312e+01	3.097205e+00	1.575072e+01	0.000000e+00	2.203901e+00	9.411390e-03	9.976060e-01	7.791293e-04	1.321170e-06	2.376507e+00	1.913091e-02
31040000	-4.462542e+03	2.398202e+01	3.725760e+00	1.913562e+01	0.000000e+00	2.047460e+00	7.944328e-03	9.984988e-01	4.328972e-04	1.898262e-06	1.637258e+00	2.299621e-02
31060000	-4.459057e+03	4.613933e+00	4.009766e+00	1.989191e+01	0.000000e+00	2.351185e+00	6.502022e-03	9.981747e-01	9.526043e-04	2.606585e-06	2.212304e+00	2.480074e-02
31080000	-4.482892e+03	-2.279384e+01	3.268897e+00	1.747773e+01	0.000000e+00	2.085625e+00	8.285071e-03	9.973557e-01	1.342884e-03	2.112090e-06	1.544438e+00	2.063080e-02
31100000	-4.477711e+03	-1.934971e+01	3.408177e+00	1.692566e+01	0.000000e+00	2.049910e+00	9.175682e-03	9.982959e-01	5.058009e-04	2.091163e-06	2.183323e+00	2.158174e-02
31120000	-4.452996e+03	6.874165e+00	2.826449e+00	1.524375e+01	0.000000e+00	1.816048e+00	5.112444e-03	9.978335e-01	1.528342e-03	1.698266e-06	1.789699e+00	1.783584e-02
31140000	-4.471126e+03	1.669782e+01	3.557223e+00	1.839758e+01	0.000000e+00	1.778350e+00	8.562189e-03	9.968387e-01	1.587635e-03	1.442166e-06	1.829724e+00	2.245645e-02
31160000	-4.475305e+03	4.032223e+00	2.660767e+00	1.532335e+01	0.000000e+00	2.187960e+00	1.106872e-02	9.965686e-01	8.162248e-04	1.110613e-06	1.397038e+00	1.668756e-02
31180000	-4.477818e+03	1.047282e+01	3.301110e+00	1.708912e+01	0.000000e+00	2.187233e+00	3.716208e-02	9.844560e-01	2.153113e-03	1.098547e-06	1.259763e+00	2.061766e-02
31200000	-4.457785e+03	3.315210e+01	3.121532e+00	1.734348e+01	0.000000e+00	1.821782e+00	7.790107e-03	9.922967e-01	8.925404e-03	1.035498e-06	1.724696e+00	1.943839e-02
31220000	-4.480024e+03	1.238477e+01	3.450707e+00	1.746932e+01	0.000000e+00	1.960984e+00	1.072559e-02	9.964258e-01	1.238527e-03	1.614244e-06	1.415761e+00	2.150625e-02
31240000	-4.459375e+03	-1.446616e+01	2.903290e+00	1.596660e+01	0.000000e+00	2.315070e+00	7.093982e-03	9.965590e-01	2.951596e-03	2.090271e-06	2.150005e+00	1.808142e-02
31260000	-4.468183e+03	4.203444e+01	2.837050e+00	1.491746e+01	0.000000e+00	2.050108e+00	1.592466e-02	9.968724e-01	4.420787e-04	1.373636e-06	1.734469e+00	1.782466e-02
31280000	-4.457521e+03	1.049492e+01	3.558126e+00	1.861705e+01	0.000000e+00	1.566692e+00	1.871891e-02	9.967164e-01	3.261676e-04	1.246230e-06	2.204787e+00	2.248243e-02
31300000	-4.485499e+03	5.695939e+01	3.530315e+00	1.720648e+01	0.000000e+00	1.548514e+00	2.856409e-02	9.940947e-01	6.602400e-04	1.419997e-06	3.352998e+00	2.228201e-02
31320000	-4.450492e+03	6.626260e+01	3.347883e+00	1.640419e+01	0.000000e+00	1.925971e+00	1.736100e-02	9.880668e-01	5.608468e-03	1.085715e-06	2.214821e+00	2.141540e-02
31340000	-4.440005e+03	2.516838e+01	3.061345e+00	1.547202e+01	1.162791e-02	1.889132e+00	4.141934e-02	9.710130e-01	5.318662e-03	1.304620e-06	1.730029e+00	1.952455e-02
31360000	-4.493378e+03	5.758690e+01	3.300229e+00	1.697532e+01	0.000000e+00	2.292513e+00	1.634521e-02	9.853676e-01	8.930025e-03	1.171146e-06	1.933878e+00	2.091641e-02
31380000	-4.449974e+03	6.131519e+01	3.263908e+00	1.644606e+01	0.000000e+00	2.144476e+00	1.025113e-02	9.949593e-01	2.332269e-03	1.353250e-06	2.029793e+00	2.104471e-02
31400000	-4.465336e+03	6.664624e+01	3.339937e+00	1.600725e+01	0.000000e+00	1.732886e+00	2.132482e-02	9.905208e-01	2.431637e-03	1.113193e-06	2.477547e+00	2.139318e-02
31420000	-4.442327e+03	5.005599e+01	2.811635e+00	1.445673e+01	0.000000e+00	2.167867e+00	1.563497e-02	9.935786e-01	2.190809e-03	1.144908e-06	2.211901e+00	1.768202e-02
31440000	-4.454857e+03	-2.686217e+01	3.295758e+00	1.756233e+01	0.000000e+00	1.798277e+00	2.210238e-02	9.837968e-01	4.401124e-03	2.098931e-06	1.669805e+00	2.072807e-02
31460000	-4.458494e+03	5.366772e+01	3.078578e+00	1.515953e+01	0.000000e+00	2.126936e+00	2.000742e-02	9.891672e-01	3.615337e-03	1.506438e-06	2.363423e+00	1.935491e-02
31480000	-4.461356e+03	9.158417e+01	3.205380e+00	1.635250e+01	0.000000e+00	2.529811e+00	3.955711e-02	9.862549e-01	1.360907e-03	1.017005e-06	2.112890e+00	2.037245e-02
31500000	-4.485991e+03	5.951362e+01	3.351047e+00	1.683850e+01	0.000000e+00	1.542107e+00	1.968023e-02	9.906184e-01	2.625895e-03	1.188090e-06	2.035117e+00	2.124498e-02
31520000	-4.470406e+03	8.114538e+01	3.415853e+00	1.734461e+01	0.000000e+00	2.319714e+00	1.424961e-02	9.855032e-01	1.051103e-02	1.094745e-06	2.119750e+00	2.145245e-02
31540000	-4.472857e+03	9.507165e+00	3.211358e+00	1.724194e+01	0.000000e+00	1.687387e+00	7.031387e-03	9.966552e-01	2.716251e-03	1.941821e-06	1.479785e+00	2.002822e-02
31560000	-4.473252e+03	-2.132820e+01	3.002480e+00	1.611410e+01	0.000000e+00	2.095919e+00	7.071847e-03	9.973187e-01	1.013707e-03	2.794074e-06	2.451397e+00	1.876665e-02
31580000	-4.467266e+03	-8.365619e+00	3.607248e+00	1.953321e+01	1.162791e-02	1.755822e+00	5.443784e-03	9.968924e-01	3.239142e-03	2.521644e-06	1.537002e+00	2.251649e-02
31600000	-4.470407e+03	-3.152776e+01	3.602557e+00	1.797693e+01	0.000000e+00	1.755281e+00	2.431748e-02	9.857707e-01	3.386621e-03	2.696229e-06	1.885258e+00	2.247016e-02
31620000	-4.466183e+03	-2.495022e+01	3.662165e+00	1.939758e+01	0.000000e+00	1.994014e+00	1.948870e-02	9.883075e-01	3.759576e-03	2.731010e-06	1.680788e+00	2.314237e-02
31640000	-4.486462e+03	-7.778370e+01	2.703159e+00	1.468000e+01	0.000000e+00	2.143048e+00	1.161309e-02	9.896871e-01	7.434969e-03	4.059686e-06	1.702350e+00	1.705143e-02
31660000	-4.435444e+03	-1.363522e+02	3.307620e+00	1.785760e+01	1.162791e-02	1.417163e+00	3.174106e-02	9.564794e-01	1.451883e-02	5.390393e-06	2.415493e+00	2.038512e-02
31680000	-4.452482e+03	-7.554021e+01	2.797460e+00	1.577972e+01	0.000000e+00	2.546216e+00	2.238718e-02	9.902584e-01	1.539836e-03	3.564939e-06	2.247580e+00	1.712474e-02
31700000	-4.437509e+03	-1.086765e+02	2.629114e+00	1.465160e+01	0.000000e+00	2.056527e+00	7.058307e-03	9.969237e-01	1.768628e-03	3.203282e-06	1.776984e+00	1.618051e-02
31720000	-4.465778e+03	-1.065860e+02	3.037392e+00	1.647284e+01	0.000000e+00	1.871902e+00	1.734831e-02	9.966568e-01	4.781783e-04	4.398115e-06	2.069106e+00	1.875599e-02
31740000	-4.439413e+03	-9.561802e+01	2.678253e+00	1.579622e+01	0.000000e+00	1.767315e+00	2.102628e-02	9.875948e-01	2.185252e-03	3.886394e-06	2.174191e+00	1.654237e-02
31760000	-4.462792e+03	8.517797e-01	3.602704e+00	1.944140e+01	0.000000e+00	2.202780e+00	2.783481e-02	9.812431e-01	6.217809e-03	2.312152e-06	2.384448e+00	2.241653e-02
31780000	-4.464747e+03	-1.742243e+00	3.530221e+00	1.911747e+01	0.000000e+00	1.659274e+00	1.478634e-02	9.951497e-01	1.016534e-03	1.962781e-06	2.484747e+00	2.211269e-02
31800000	-4.455827e+03	-6.126612e+00	2.905304e+00	1.737449e+01	1.162791e-02	1.926908e+00	1.048841e-02	9.942173e-01	3.508997e-03	1.442859e-06	1.920367e+00	1.823482e-02
31820000	-4.472872e+03	5.648840e+00	2.716106e+00	1.524331e+01	0.000000e+00	1.862181e+00	3.167508e-02	9.854888e-01	1.954797e-03	1.826351e-06	2.439775e+00	1.694755e-02
31840000	-4.462588e+03	-2.556587e+01	2.947394e+00	1.611115e+01	0.000000e+00	2.361160e+00	1.041753e-02	9.900923e-01	1.143989e-02	1.384460e-06	1.188072e+00	1.838053e-02
31860000	-4.461213e+03	-1.763778e+01	3.053197e+00	1.628754e+01	0.000000e+00	2.097048e+00	2.016398e-02	9.900550e-01	1.824011e-03	1.953290e-06	2.815250e+00	1.907471e-02
31880000	-4.459258e+03	-3.072265e+01	3.228583e+00	1.728060e+01	0.000000e+00	2.394204e+00	2.669481e-02	9.923569e-01	7.578456e-04	1.935048e-06	1.932883e+00	2.039832e-02
31900000	-4.452117e+03	-1.319554e+01	3.103227e+00	1.629062e+01	0.000000e+00	2.155931e+00	1.658678e-02	9.919488e-01	2.049763e-03	2.035346e-06	1.580035e+00	1.953465e-02
31920000	-4.460618e+03	1.600261e+00	2.987999e+00	1.614842e+01	0.000000e+00	1.557069e+00	3.480779e-03	9.952526e-01	2.224751e-02	2.342158e-06	2.308272e+00	1.862815e-02
31940000	-4.460059e+03	4.274635e+00	3.221862e+00	1.714063e+01	0.000000e+00	2.270197e+00	3.214486e-02	9.685996e-01	6.922914e-03	1.551467e-06	2.236975e+00	2.007621e-02
31960000	-4.481535e+03	6.214621e+01	3.176160e+00	1.705502e+01	0.000000e+00	2.127129e+00	2.284183e-02	9.805674e-01	5.595146e-03	1.641010e-06	2.936368e+00	1.965735e-02
31980000	-4.456844e+03	2.537964e+01	3.338556e+00	1.693272e+01	2.325581e-02	2.266128e+00	1.914649e-02	9.908212e-01	3.190542e-03	1.612672e-06	2.063942e+00	2.070748e-02
32000000	-4.465482e+03	1.700218e+01	3.113031e+00	1.595886e+01	0.000000e+00	1.889178e+00	2.171962e-02	9.889830e-01	3.211798e-03	1.219782e-06	1.701334e+00	1.936183e-02
32020000	-4.445658e+03	5.633554e+01	3.290245e+00	1.711662e+01	0.000000e+00	2.030814e+00	3.981295e-02	9.816044e-01	1.978672e-03	1.056809e-06	1.842677e+00	2.053245e-02
32040000	-4.455698e+03	5.428428e+01	2.868627e+00	1.539887e+01	0.000000e+00	2.190020e+00	2.131509e-02	9.903154e-01	2.270463e-03	1.029077e-06	2.076633e+00	1.764291e-02
32060000	-4.456327e+03	-9.319867e+00	2.972503e+00	1.641748e+01	0.000000e+00	1.864279e+00	1.880900e-02	9.877009e-01	4.151076e-03	1.338065e-06	2.244487e+00	1.842359e-02
32080000	-4.467837e+03	-4.772588e+01	2.868194e+00	1.586170e+01	0.000000e+00	1.987843e+00	1.136013e-02	9.944614e-01	2.397240e-03	3.308704e-06	1.949102e+00	1.774388e-02
32100000	-4.458070e+03	-7.528986e+01	2.950720e+00	1.555894e+01	1.162791e-02	1.849412e+00	4.442229e-03	9.976444e-01	2.443151e-03	4.601847e-06	2.175891e+00	1.824358e-02
32120000	-4.457340e+03	-1.364875e+01	3.056050e+00	1.664835e+01	0.000000e+00	1.787456e+00	1.872534e-03	9.988814e-01	3.103476e-03	3.159796e-06	2.100526e+00	1.898946e-02
32140000	-4.474467e+03	-1.610207e+01	2.788220e+00	1.458707e+01	0.000000e+00	1.762844e+00	2.304326e-03	9.989928e-01	1.965408e-03	2.977109e-06	1.643894e+00	1.748532e-02
32160000	-4.468562e+03	-6.637795e+01	3.364972e+00	1.641735e+01	0.000000e+00	1.631286e+00	5.488259e-03	9.972806e-01	3.452693e-03	4.383380e-06	1.793385e+00	2.087635e-02
32180000	-4.472898e+03	-7.353454e+01	2.778158e+00	1.483789e+01	0.000000e+00	2.007636e+00	8.896474e-03	9.960729e-01	2.141711e-03	3.024327e-06	1.672220e+00	1.709556e-02
32200000	-4.457680e+03	-8.171800e+01	3.044770e+00	1.643074e+01	0.000000e+00	2.528224e+00	8.660701e-03	9.947539e-01	4.291621e-03	4.061051e-06	1.886621e+00	1.891778e-02
32220000	-4.477141e+03	-1.460127e+02	2.568716e+00	1.401686e+01	1.162791e-02	2.168034e+00	2.637158e-02	9.858319e-01	2.329131e-03	4.773721e-06	1.420564e+00	1.581166e-02
32240000	-4.462479e+03	-4.935971e+01	2.686236e+00	1.463616e+01	0.000000e+00	2.160460e+00	1.402304e-02	9.904644e-01	4.120446e-03	3.220300e-06	1.761325e+00	1.648632e-02
32260000	-4.482588e+03	-7.486324e+01	2.730263e+00	1.500508e+01	0.000000e+00	2.253563e+00	2.262346e-02	9.910711e-01	1.348420e-03	3.185406e-06	1.348123e+00	1.670981e-02
32280000	-4.468581e+03	-6.453784e+00	2.937686e+00	1.514441e+01	0.000000e+00	2.264732e+00	2.598931e-02	9.885231e-01	1.789776e-03	1.722204e-06	1.610398e+00	1.821170e-02
32300000	-4.471616e+03	-2.809203e+01	3.247577e+00	1.740432e+01	0.000000e+00	2.548369e+00	1.251452e-02	9.894595e-01	6.637040e-03	2.352466e-06	1.679157e+00	2.023029e-02
32320000	-4.465866e+03	5.373017e+01	3.614715e+00	1.893967e+01	0.000000e+00	1.612697e+00	2.494595e-02	9.959389e-01	3.171729e-04	1.290566e-06	1.536195e+00	2.249649e-02
32340000	-4.480550e+03	3.200375e+01	3.706686e+00	1.890984e+01	0.000000e+00	1.960047e+00	2.386756e-02	9.940643e-01	7.602758e-04	1.946716e-06	1.786719e+00	2.301503e-02
32360000	-4.493017e+03	3.154939e+01	3.056523e+00	1.522074e+01	0.000000e+00	2.068956e+00	2.462891e-02	9.830135e-01	5.834482e-03	1.440995e-06	1.583503e+00	1.901592e-02
32380000	-4.468543e+03	4.444823e+01	3.310161e+00	1.755387e+01	1.162791e-02	2.415140e+00	2.516500e-02	9.669288e-01	1.628405e-02	1.110586e-06	1.901460e+00	2.049219e-02
32400000	-4.495588e+03	4.904025e+01	3.186951e+00	1.676525e+01	0.000000e+00	2.245275e+00	2.133860e-02	9.746866e-01	1.402918e-02	1.216298e-06	1.989779e+00	1.959523e-02
32420000	-4.478777e+03	-3.696258e+01	2.738706e+00	1.518915e+01	0.000000e+00	2.818428e+00	3.438650e-02	9.662801e-01	1.047726e-02	1.656832e-06	2.149971e+00	1.642669e-02
32440000	-4.448240e+03	6.940822e+00	3.028413e+00	1.568068e+01	0.000000e+00	2.300357e+00	1.213934e-02	9.909447e-01	5.472893e-03	1.237069e-06	1.981100e+00	1.784413e-02
32460000	-4.435298e+03	1.292075e+01	2.904392e+00	1.569444e+01	1.162791e-02	2.091324e+00	4.513347e-03	9.961006e-01	6.491856e-03	1.220579e-06	1.634566e+00	1.735377e-02
32480000	-4.467339e+03	3.693684e+01	2.832928e+00	1.515149e+01	0.000000e+00	1.938276e+00	2.159522e-02	9.871867e-01	3.544418e-03	1.191538e-06	2.125666e+00	1.696742e-02
32500000	-4.464278e+03	-8.200477e+00	3.037922e+00	1.628591e+01	0.000000e+00	1.936165e+00	2.624914e-02	9.793987e-01	6.885066e-03	1.469909e-06	2.112640e+00	1.823744e-02
32520000	-4.452964e+03	4.677464e+01	3.340551e+00	1.763882e+01	0.000000e+00	2.513776e+00	1.315519e-02	9.952309e-01	1.156230e-03	1.684895e-06	1.620737e+00	2.071111e-02
32540000	-4.471111e+03	1.400288e+01	3.073724e+00	1.616993e+01	0.000000e+00	2.498762e+00	1.875984e-02	9.955811e-01	5.264935e-04	1.132858e-06	1.615035e+00	1.913804e-02
32560000	-4.461547e+03	6.856517e+00	3.239330e+00	1.724366e+01	0.000000e+00	2.285525e+00	1.654327e-02	9.923705e-01	2.261650e-03	1.924398e-06	1.884458e+00	2.032320e-02
32580000	-4.458979e+03	-2.825870e-01	2.928055e+00	1.585195e+01	0.000000e+00	1.967738e+00	1.980373e-02	9.924248e-01	1.278935e-03	1.770924e-06	1.937917e+00	1.829173e-02
32600000	-4.483416e+03	1.418118e+01	3.727393e+00	1.981146e+01	0.000000e+00	1.770738e+00	2.203315e-02	9.932445e-01	8.980129e-04	1.447894e-06	1.774363e+00	2.316281e-02
32620000	-4.466294e+03	-7.539299e-01	3.639363e+00	1.884509e+01	0.000000e+00	1.862025e+00	1.584469e-02	9.976246e-01	2.648524e-04	1.764955e-06	1.804233e+00	2.252588e-02
32640000	-4.455165e+03	-2.152181e+01	3.721548e+00	1.809644e+01	0.000000e+00	1.886329e+00	2.935864e-02	9.947532e-01	4.281468e-04	2.441020e-06	1.847156e+00	2.331729e-02
32660000	-4.455734e+03	-8.632933e+01	3.608278e+00	1.710516e+01	1.162791e-02	2.035862e+00	3.640192e-02	9.737104e-01	5.696980e-03	4.005280e-06	1.856415e+00	2.258187e-02
32680000	-4.469077e+03	-1.098788e+02	3.309572e+00	1.648102e+01	0.000000e+00	2.088475e+00	1.964907e-02	9.907138e-01	2.698803e-03	7.174802e-06	1.498053e+00	2.069293e-02
32700000	-4.474296e+03	-1.729748e+02	3.040695e+00	1.630281e+01	1.162791e-02	1.745132e+00	1.095092e-02	9.909329e-01	5.199529e-03	1.112575e-05	1.343384e+00	1.903359e-02
32720000	-4.452138e+03	-1.236158e+02	3.265981e+00	1.654094e+01	0.000000e+00	2.350336e+00	1.994456e-02	9.826208e-01	7.183651e-03	9.150331e-06	1.474949e+00	2.046519e-02
32740000	-4.476176e+03	-1.110393e+02	2.856871e+00	1.498456e+01	0.000000e+00	1.839045e+00	3.502317e-02	9.775635e-01	5.086580e-03	5.731513e-06	1.418607e+00	1.732693e-02
32760000	-4.456928e+03	-1.557207e+02	3.298136e+00	1.737692e+01	0.000000e+00	1.926910e+00	2.268804e-02	9.855855e-01	4.188128e-03	7.872562e-06	1.892682e+00	2.034250e-02
32780000	-4.486133e+03	-5.236991e+01	3.616534e+00	1.702065e+01	0.000000e+00	2.160706e+00	3.381394e-02	9.855862e-01	2.320119e-03	5.765620e-06	2.227263e+00	2.262414e-02
32800000	-4.463064e+03	-5.133364e+01	3.417480e+00	1.854879e+01	0.000000e+00	1.853157e+00	1.263815e-02	9.935728e-01	2.349185e-03	2.764126e-06	1.932267e+00	2.115982e-02
32820000	-4.471095e+03	-8.949841e+00	3.186578e+00	1.759244e+01	0.000000e+00	1.843240e+00	2.365091e-02	9.926652e-01	8.578561e-04	2.899735e-06	2.838789e+00	1.970779e-02
32840000	-4.476995e+03	-4.862214e+01	2.793604e+00	1.578650e+01	0.000000e+00	2.270109e+00	8.283931e-03	9.957058e-01	1.960558e-03	5.008364e-06	2.179182e+00	1.711832e-02
32860000	-4.462808e+03	-1.353470e+02	2.981324e+00	1.683351e+01	0.000000e+00	1.838429e+00	1.075868e-02	9.954680e-01	1.797107e-03	6.203899e-06	1.858932e+00	1.830097e-02
32880000	-4.470206e+03	-8.462330e+01	2.883070e+00	1.610610e+01	1.162791e-02	2.266805e+00	2.133258e-02	9.945665e-01	4.338186e-04	4.548215e-06	1.593872e+00	1.773973e-02
32900000	-4.470398e+03	-7.056028e+01	2.934737e+00	1.595962e+01	0.000000e+00	2.123007e+00	1.827360e-02	9.969713e-01	2.159199e-04	3.171741e-06	1.919449e+00	1.809908e-02
32920000	-4.451622e+03	-5.867478e+01	3.166485e+00	1.692052e+01	0.000000e+00	1.653486e+00	2.077111e-02	9.950648e-01	4.901184e-04	3.701895e-06	1.940191e+00	1.966788e-02
32940000	-4.466555e+03	-9.630064e+01	2.759421e+00	1.498920e+01	0.000000e+00	1.627378e+00	1.331554e-02	9.921201e-01	2.883690e-03	4.362406e-06	1.836493e+00	1.713941e-02
32960000	-4.464389e+03	-9.067560e+01	2.764282e+00	1.443664e+01	0.000000e+00	2.229749e+00	5.896516e-03	9.948971e-01	7.015084e-03	4.462913e-06	1.431839e+00	1.713390e-02
32980000	-4.482617e+03	-8.785869e+01	3.260545e+00	1.592052e+01	0.000000e+00	2.096745e+00	1.115381e-02	9.950917e-01	2.291963e-03	5.684503e-06	1.991344e+00	2.043365e-02
33000000	-4.448762e+03	-4.325137e+01	3.796950e+00	1.850086e+01	0.000000e+00	1.690064e+00	2.524359e-02	9.892122e-01	1.898547e-03	5.531209e-06	2.140697e+00	2.372323e-02
33020000	-4.477630e+03	-2.640164e+01	3.164611e+00	1.546721e+01	0.000000e+00	2.172750e+00	2.509084e-02	9.883340e-01	3.686423e-03	3.599722e-06	1.803530e+00	1.996736e-02
33040000	-4.453468e+03	4.111309e+01	4.006168e+00	1.921029e+01	0.000000e+00	1.801700e+00	3.872400e-02	9.830640e-01	3.172621e-03	1.801662e-06	1.910299e+00	2.523143e-02
33060000	-4.478222e+03	7.063288e+01	3.491414e+00	1.639755e+01	0.000000e+00	1.548171e+00	1.237923e-02	9.928180e-01	5.111812e-03	1.234370e-06	2.531493e+00	2.205353e-02
33080000	-4.471936e+03	7.925110e+01	3.117113e+00	1.477911e+01	0.000000e+00	1.898080e+00	3.100580e-02	9.902147e-01	1.362004e-03	1.014748e-06	1.695792e+00	1.940273e-02
33100000	-4.462216e+03	4.623963e+01	3.414127e+00	1.601561e+01	0.000000e+00	1.781210e+00	1.871433e-02	9.970034e-01	3.175927e-04	1.202038e-06	1.640045e+00	2.128127e-02
33120000	-4.457454e+03	5.786308e+01	3.368738e+00	1.625253e+01	0.000000e+00	2.077659e+00	2.100892e-02	9.970573e-01	2.622263e-04	1.176601e-06	1.840985e+00	2.102998e-02
33140000	-4.468981e+03	2.859095e+01	3.164048e+00	1.615460e+01	0.000000e+00	1.760670e+00	2.158706e-02	9.968134e-01	2.878291e-04	1.472700e-06	1.333135e+00	1.975625e-02
33160000	-4.467143e+03	-2.097564e+01	2.628877e+00	1.394012e+01	0.000000e+00	2.275770e+00	2.961014e-02	9.839798e-01	3.194770e-03	1.898001e-06	1.879718e+00	1.623738e-02
33180000	-4.454582e+03	2.951900e+01	3.456678e+00	1.832357e+01	0.000000e+00	1.872446e+00	2.047115e-02	9.723854e-01	1.490983e-02	1.475916e-06	1.715503e+00	2.142530e-02
33200000	-4.454280e+03	3.539116e+01	3.444645e+00	1.714399e+01	0.000000e+00	2.218978e+00	2.472056e-02	9.858686e-01	3.068434e-03	1.286047e-06	1.750156e+00	2.142913e-02
33220000	-4.457338e+03	5.489964e+01	3.678551e+00	1.892426e+01	0.000000e+00	1.682111e+00	6.629517e-03	9.957877e-01	4.037266e-03	1.552269e-06	2.199875e+00	2.289167e-02
33240000	-4.458827e+03	2.209358e+01	3.749104e+00	1.939425e+01	0.000000e+00	1.903844e+00	1.235775e-02	9.924787e-01	4.831964e-03	1.934512e-06	2.075608e+00	2.325191e-02
33260000	-4.446927e+03	7.279497e+01	3.125260e+00	1.652895e+01	0.000000e+00	1.959118e+00	1.723785e-02	9.898131e-01	3.077656e-03	1.027958e-06	1.975523e+00	1.933135e-02
33280000	-4.468096e+03	2.814628e+01	3.101426e+00	1.611657e+01	0.000000e+00	1.917407e+00	1.919865e-02	9.910080e-01	2.303444e-03	1.172603e-06	1.512127e+00	1.921327e-02
33300000	-4.457636e+03	1.156382e+01	2.866514e+00	1.590336e+01	0.000000e+00	2.459753e+00	2.663834e-02	9.822848e-01	5.251254e-03	1.075508e-06	2.065829e+00	1.756941e-02
33320000	-4.450776e+03	-2.545556e+01	2.769089e+00	1.578787e+01	0.000000e+00	2.237850e+00	1.768752e-02	9.856276e-01	5.046900e-03	1.886516e-06	1.797021e+00	1.680949e-02
33340000	-4.454005e+03	-3.787519e+01	2.724874e+00	1.515603e+01	1.162791e-02	2.249587e+00	1.807942e-02	9.944238e-01	8.151313e-04	1.927749e-06	1.625915e+00	1.652348e-02
33360000	-4.444203e+03	-1.356012e+01	2.915666e+00	1.736427e+01	0.000000e+00	1.827501e+00	1.481427e-02	9.894639e-01	4.072186e-03	2.563379e-06	2.290958e+00	1.763164e-02
33380000	-4.446343e+03	-7.566018e+00	2.961898e+00	1.685108e+01	0.000000e+00	2.119638e+00	3.777426e-02	9.819611e-01	1.970315e-03	1.488212e-06	1.764466e+00	1.798512e-02
33400000	-4.460628e+03	4.434846e+01	2.835913e+00	1.678035e+01	0.000000e+00	2.074814e+00	3.401986e-02	9.882827e-01	1.044923e-03	1.177643e-06	2.282397e+00	1.719609e-02
33420000	-4.450907e+03	6.258725e+00	2.802478e+00	1.609090e+01	0.000000e+00	2.252519e+00	1.619386e-02	9.784768e-01	1.339098e-02	1.405063e-06	1.625113e+00	1.679039e-02
33440000	-4.459001e+03	2.392043e+01	3.167529e+00	1.717449e+01	0.000000e+00	1.999048e+00	1.783073e-02	9.910937e-01	1.929161e-03	1.632363e-06	1.788931e+00	1.914845e-02
33460000	-4.462761e+03	2.198772e+01	3.134907e+00	1.689689e+01	1.162791e-02	1.899881e+00	2.743073e-02	9.880275e-01	1.744294e-03	1.335270e-06	1.879144e+00	1.890011e-02
33480000	-4.454162e+03	4.237682e+01	3.059115e+00	1.588289e+01	0.000000e+00	2.155699e+00	1.982670e-02	9.861108e-01	5.034054e-03	1.141739e-06	2.100424e+00	1.849831e-02
33500000	-4.451173e+03	2.192710e+01	3.113916e+00	1.743778e+01	0.000000e+00	2.378367e+00	2.302022e-02	9.916950e-01	1.112987e-03	1.222325e-06	1.474904e+00	1.915375e-02
33520000	-4.466005e+03	-6.856134e+00	2.712284e+00	1.489990e+01	0.000000e+00	1.623595e+00	1.035845e-02	9.915478e-01	4.609046e-03	1.067534e-06	1.511175e+00	1.659171e-02
33540000	-4.439963e+03	3.087706e+01	3.098304e+00	1.721479e+01	0.000000e+00	2.125043e+00	3.116877e-02	9.843321e-01	2.239434e-03	1.314801e-06	1.846467e+00	1.920910e-02
33560000	-4.461819e+03	3.008793e+01	3.034770e+00	1.635621e+01	0.000000e+00	2.019140e+00	1.656130e-02	9.905716e-01	3.069367e-03	1.477586e-06	2.350071e+00	1.888887e-02
33580000	-4.499900e+03	5.095756e+01	2.833441e+00	1.635219e+01	0.000000e+00	1.955006e+00	2.287639e-02	9.915994e-01	1.300476e-03	1.415176e-06	2.079661e+00	1.758866e-02
33600000	-4.481558e+03	3.255742e+01	2.706932e+00	1.555221e+01	0.000000e+00	2.025160e+00	1.541059e-02	9.871544e-01	5.041379e-03	1.018455e-06	1.822872e+00	1.676248e-02
33620000	-4.483785e+03	4.719466e+00	2.824174e+00	1.597077e+01	0.000000e+00	1.867273e+00	1.011922e-02	9.955065e-01	1.543639e-03	1.144496e-06	1.417170e+00	1.754809e-02
33640000	-4.481518e+03	-9.514916e+00	3.091769e+00	1.648034e+01	0.000000e+00	1.878209e+00	1.024477e-02	9.948249e-01	2.093960e-03	1.583137e-06	1.706579e+00	1.934986e-02
33660000	-4.461757e+03	-6.171591e+01	3.407908e+00	1.557353e+01	0.000000e+00	1.609568e+00	1.596031e-02	9.915727e-01	3.496440e-03	5.060358e-06	1.694920e+00	2.153890e-02
33680000	-4.476268e+03	-2.689094e+01	3.312221e+00	1.599365e+01	0.000000e+00	2.539892e+00	6.378077e-03	9.980749e-01	1.267872e-03	4.213869e-06	1.861291e+00	2.091473e-02
33700000	-4.461358e+03	-8.425515e+01	3.346714e+00	1.590171e+01	0.000000e+00	2.005989e+00	2.848745e-03	9.985323e-01	3.596575e-03	4.642325e-06	1.626262e+00	2.107009e-02
33720000	-4.477775e+03	-1.093411e+02	3.360907e+00	1.567425e+01	0.000000e+00	2.051825e+00	2.150721e-03	9.983712e-01	6.253312e-03	8.971994e-06	1.988711e+00	2.150695e-02
33740000	-4.483001e+03	-1.197543e+02	2.699366e+00	1.513640e+01	0.000000e+00	1.824412e+00	4.170832e-03	9.976269e-01	2.763441e-03	8.012392e-06	1.981197e+00	1.723664e-02
33760000	-4.472927e+03	-1.010742e+02	3.551793e+00	1.689590e+01	0.000000e+00	1.818024e+00	1.100232e-02	9.973265e-01	7.464185e-04	7.273307e-06	1.707854e+00	2.267030e-02
33780000	-4.480609e+03	-1.202166e+02	3.309150e+00	1.538946e+01	1.162791e-02	1.721266e+00	1.642868e-02	9.921317e-01	2.710688e-03	6.728283e-06	1.687205e+00	2.111670e-02
33800000	-4.484297e+03	-6.868633e+01	3.614680e+00	1.728367e+01	0.000000e+00	2.473647e+00	2.529166e-02	9.863440e-01	3.197168e-03	2.873125e-06	1.309395e+00	2.311749e-02
33820000	-4.475095e+03	-7.921495e+01	3.788086e+00	1.776631e+01	0.000000e+00	2.213062e+00	2.465725e-02	9.834780e-01	6.184016e-03	7.512897e-06	1.398771e+00	2.427484e-02
33840000	-4.471533e+03	-9.753748e+01	3.531161e+00	1.679660e+01	0.000000e+00	2.553983e+00	1.679433e-02	9.902405e-01	3.759117e-03	5.086976e-06	1.240688e+00	2.260410e-02
33860000	-4.455956e+03	-1.282849e+02	3.573125e+00	1.882147e+01	0.000000e+00	1.883908e+00	2.598932e-02	9.855705e-01	3.560773e-03	6.544158e-06	1.955489e+00	2.259806e-02
33880000	-4.470909e+03	-1.953765e+02	3.152049e+00	1.782960e+01	1.162791e-02	1.959745e+00	1.174921e-02	9.952556e-01	1.200774e-03	7.619787e-06	1.852628e+00	1.969675e-02
33900000	-4.471915e+03	-1.390217e+02	3.338061e+00	1.745972e+01	1.162791e-02	2.209595e+00	6.851237e-03	9.981607e-01	5.882831e-04	9.652664e-06	1.529139e+00	2.089097e-02
33920000	-4.459410e+03	-1.569041e+02	3.275736e+00	1.812877e+01	1.162791e-02	1.880141e+00	1.698530e-02	9.935621e-01	1.269413e-03	1.359575e-05	1.541529e+00	2.065778e-02
33940000	-4.482383e+03	-1.997302e+02	3.533785e+00	1.812120e+01	0.000000e+00	1.764416e+00	1.833669e-02	9.933410e-01	1.752729e-03	1.861877e-05	1.551448e+00	2.230264e-02
33960000	-4.457831e+03	-2.329470e+02	2.873323e+00	1.564673e+01	0.000000e+00	2.114720e+00	3.164274e-02	9.858212e-01	2.284802e-03	2.107511e-05	1.615518e+00	1.811711e-02
33980000	-4.466843e+03	-1.808502e+02	3.378680e+00	1.607088e+01	1.162791e-02	2.231772e+00	1.861871e-02	9.934404e-01	1.384745e-03	2.145629e-05	1.615828e+00	2.133517e-02
34000000	-4.479787e+03	-1.565076e+02	3.837965e+00	1.911831e+01	0.000000e+00	1.815158e+00	1.984019e-02	9.934444e-01	1.521127e-03	1.658140e-05	1.494747e+00	2.431441e-02
34020000	-4.453343e+03	-2.048133e+02	3.420162e+00	1.619314e+01	0.000000e+00	2.465619e+00	3.989264e-02	9.710266e-01	7.688163e-03	1.763298e-05	1.616727e+00	2.165944e-02
34040000	-4.466470e+03	-1.846798e+02	3.003357e+00	1.554116e+01	0.000000e+00	1.832291e+00	1.289316e-02	9.920543e-01	4.358230e-03	1.279371e-05	2.075233e+00	1.900821e-02
34060000	-4.467501e+03	-1.921704e+02	3.485676e+00	1.712444e+01	2.325581e-02	2.121588e+00	8.803909e-03	9.890589e-01	1.698583e-02	1.730489e-05	1.545925e+00	2.198764e-02
34080000	-4.465434e+03	-2.172110e+02	3.935836e+00	1.831307e+01	0.000000e+00	1.859714e+00	2.276793e-02	9.882718e-01	2.886780e-03	2.796657e-05	1.210831e+00	2.482360e-02
34100000	-4.459728e+03	-1.811584e+02	3.692068e+00	1.738731e+01	1.162791e-02	1.564489e+00	1.281537e-02	9.878900e-01	9.763869e-03	1.873193e-05	1.356561e+00	2.328472e-02
34120000	-4.459896e+03	-1.899799e+02	3.614383e+00	1.738955e+01	1.162791e-02	1.858981e+00	2.170350e-02	9.810477e-01	1.042142e-02	1.812241e-05	1.841355e+00	2.282943e-02
34140000	-4.459878e+03	-1.738118e+02	3.423085e+00	1.617098e+01	3.488372e-02	1.640619e+00	1.107748e-02	9.912627e-01	7.385973e-03	1.335305e-05	1.770595e+00	2.165099e-02
34160000	-4.460880e+03	-1.673662e+02	3.595114e+00	1.747025e+01	1.162791e-02	1.933399e+00	3.572368e-02	9.880971e-01	1.595864e-03	1.796498e-05	2.064276e+00	2.277141e-02
34180000	-4.472818e+03	-1.055383e+02	3.828822e+00	1.733960e+01	2.325581e-02	1.922168e+00	3.178906e-02	9.891918e-01	1.729028e-03	1.033231e-05	1.761074e+00	2.435841e-02
34200000	-4.450471e+03	-1.197831e+02	3.231077e+00	1.644406e+01	0.000000e+00	1.671756e+00	2.261812e-02	9.919137e-01	1.317311e-03	1.057205e-05	2.218211e+00	2.065688e-02
34220000	-4.493749e+03	-9.961222e+01	3.950976e+00	1.745534e+01	1.162791e-02	1.636878e+00	2.623566e-02	9.795906e-01	8.226787e-03	8.249456e-06	1.570262e+00	2.523370e-02
34240000	-4.473393e+03	-9.110792e+01	3.192218e+00	1.574655e+01	1.162791e-02	2.402103e+00	2.222151e-02	9.946086e-01	9.335998e-04	5.419135e-06	1.937017e+00	2.040416e-02
34260000	-4.472693e+03	-6.987161e+01	3.331105e+00	1.717526e+01	0.000000e+00	1.773843e+00	1.584699e-02	9.918531e-01	2.959967e-03	6.061220e-06	2.013101e+00	2.130947e-02
34280000	-4.448790e+03	-1.330770e+01	3.401096e+00	1.701760e+01	0.000000e+00	2.005153e+00	2.735480e-02	9.922817e-01	1.258081e-03	5.294196e-06	2.278242e+00	2.157604e-02
34300000	-4.456136e+03	-1.251337e+02	2.967069e+00	1.556403e+01	1.162791e-02	2.226776e+00	1.207155e-02	9.969562e-01	7.849523e-04	1.015731e-05	1.535963e+00	1.883968e-02
34320000	-4.464691e+03	-9.649815e+01	3.198068e+00	1.512131e+01	1.162791e-02	1.601970e+00	9.495758e-03	9.952788e-01	3.079153e-03	6.731910e-06	1.585750e+00	2.027544e-02
34340000	-4.463407e+03	-9.054791e+01	3.477135e+00	1.684376e+01	0.000000e+00	2.115379e+00	2.291226e-02	9.856092e-01	6.055465e-03	5.645548e-06	1.967611e+00	2.206397e-02
34360000	-4.459980e+03	-4.886490e+01	3.754161e+00	1.731092e+01	1.162791e-02	2.032030e+00	1.688411e-02	9.900020e-01	4.643575e-03	5.138567e-06	2.176355e+00	2.379022e-02
34380000	-4.475761e+03	-2.894724e+01	3.689355e+00	1.804822e+01	0.000000e+00	1.893927e+00	2.443867e-02	9.899247e-01	1.855153e-03	4.754278e-06	2.107507e+00	2.332976e-02
34400000	-4.454488e+03	-9.988853e+01	3.131071e+00	1.476923e+01	0.000000e+00	2.186010e+00	1.888348e-02	9.913806e-01	2.853898e-03	6.245135e-06	1.698268e+00	1.978503e-02
34420000	-4.463717e+03	-9.857287e+01	3.163973e+00	1.570203e+01	0.000000e+00	1.984771e+00	2.016630e-02	9.905014e-01	2.679333e-03	5.596241e-06	2.066773e+00	1.994686e-02
34440000	-4.467549e+03	-1.611547e+02	3.374723e+00	1.745871e+01	0.000000e+00	2.354336e+00	7.187425e-03	9.949703e-01	6.581178e-03	1.141813e-05	1.952128e+00	2.114841e-02
34460000	-4.464360e+03	-1.427608e+02	3.016134e+00	1.522823e+01	2.325581e-02	1.977724e+00	3.070909e-02	9.808162e-01	4.246912e-03	9.186285e-06	1.751176e+00	1.890826e-02
34480000	-4.456779e+03	-9.086158e+01	3.158589e+00	1.609842e+01	0.000000e+00	2.342109e+00	1.689311e-02	9.899876e-01	4.225075e-03	9.828470e-06	2.307481e+00	1.999919e-02
34500000	-4.452348e+03	-1.467181e+02	3.121827e+00	1.608400e+01	0.000000e+00	1.979465e+00	1.566133e-02	9.882678e-01	5.131317e-03	1.148660e-05	2.309499e+00	1.980288e-02
34520000	-4.482126e+03	-1.455655e+02	3.141401e+00	1.573641e+01	1.162791e-02	2.082879e+00	3.636600e-02	9.730822e-01	5.990364e-03	1.085132e-05	1.720673e+00	1.993755e-02
34540000	-4.464607e+03	-1.212451e+02	3.683003e+00	1.963015e+01	0.000000e+00	1.703733e+00	8.144692e-03	9.918903e-01	7.655519e-03	9.864772e-06	1.716511e+00	2.323683e-02
34560000	-4.478154e+03	-1.490967e+02	3.385610e+00	1.901236e+01	0.000000e+00	1.717322e+00	3.387538e-02	9.835274e-01	2.542667e-03	1.111546e-05	1.729566e+00	2.116127e-02
34580000	-4.470293e+03	-1.620811e+02	3.604075e+00	1.959290e+01	0.000000e+00	1.906667e+00	9.222470e-03	9.930291e-01	5.058621e-03	1.055353e-05	1.787635e+00	2.267283e-02
34600000	-4.481206e+03	-1.960013e+02	3.455835e+00	1.713027e+01	0.000000e+00	2.023575e+00	2.866102e-02	9.787311e-01	5.963097e-03	2.125191e-05	1.866688e+00	2.172854e-02
34620000	-4.454646e+03	-1.534959e+02	3.108240e+00	1.522226e+01	0.000000e+00	1.568491e+00	3.943328e-02	9.840662e-01	1.759001e-03	1.532199e-05	2.343253e+00	1.962455e-02
34640000	-4.476558e+03	-6.389365e+01	4.334193e+00	1.917356e+01	0.000000e+00	1.650284e+00	1.746850e-02	9.837206e-01	1.363554e-02	7.504049e-06	2.027962e+00	2.736477e-02
34660000	-4.469238e+03	-1.169603e+02	3.437552e+00	1.668854e+01	0.000000e+00	2.446536e+00	2.495212e-02	9.931293e-01	9.907063e-04	9.590768e-06	1.780825e+00	2.183043e-02
34680000	-4.485274e+03	-1.194871e+02	4.155799e+00	1.922912e+01	1.162791e-02	2.107140e+00	5.219911e-02	9.751576e-01	3.226421e-03	8.125817e-06	1.354503e+00	2.646751e-02
34700000	-4.484673e+03	-9.380430e+01	3.443867e+00	1.510233e+01	1.162791e-02	2.202994e+00	1.359424e-02	9.913313e-01	6.622843e-03	8.682520e-06	1.886308e+00	2.175883e-02
34720000	-4.491153e+03	-1.285247e+02	3.843075e+00	1.790346e+01	0.000000e+00	1.868171e+00	2.440567e-02	9.895706e-01	2.345376e-03	7.822463e-06	1.545589e+00	2.423562e-02
34740000	-4.483576e+03	-1.400381e+02	2.737569e+00	1.364882e+01	0.000000e+00	1.794557e+00	2.811206e-02	9.820922e-01	5.470930e-03	7.103498e-06	1.185168e+00	1.719508e-02
34760000	-4.452473e+03	-9.940634e+01	3.039094e+00	1.555543e+01	0.000000e+00	2.843536e+00	2.558316e-02	9.909963e-01	1.843231e-03	1.026840e-05	2.398943e+00	1.899587e-02
34780000	-4.463013e+03	-1.045511e+02	3.201957e+00	1.630656e+01	2.325581e-02	1.964705e+00	2.005943e-02	9.931124e-01	1.172658e-03	1.132737e-05	2.241975e+00	2.021425e-02
34800000	-4.456466e+03	-1.275285e+02	3.287478e+00	1.651166e+01	0.000000e+00	1.918178e+00	9.611879e-03	9.952472e-01	2.785449e-03	9.061853e-06	1.862438e+00	2.064223e-02
34820000	-4.472645e+03	-1.240330e+02	2.801282e+00	1.641624e+01	2.325581e-02	2.002969e+00	8.820778e-03	9.927453e-01	6.109855e-03	6.587949e-06	2.207249e+00	1.762646e-02
34840000	-4.478703e+03	-1.530514e+02	3.032176e+00	1.654325e+01	0.000000e+00	2.588112e+00	1.194995e-02	9.926381e-01	4.292737e-03	8.546898e-06	1.395845e+00	1.913415e-02
34860000	-4.465924e+03	-8.825128e+01	2.798814e+00	1.606987e+01	0.000000e+00	2.788208e+00	1.602157e-02	9.922330e-01	2.011217e-03	6.623966e-06	2.079643e+00	1.730372e-02
34880000	-4.447189e+03	-8.416344e+01	2.593912e+00	1.483225e+01	0.000000e+00	1.870520e+00	1.258070e-02	9.937667e-01	2.017781e-03	6.395481e-06	2.497809e+00	1.603016e-02
34900000	-4.481403e+03	-8.709144e+01	2.433849e+00	1.515181e+01	0.000000e+00	2.142477e+00	2.501475e-02	9.771356e-01	6.681501e-03	3.765819e-06	1.630138e+00	1.505670e-02
34920000	-4.474258e+03	-7.175535e+01	2.637823e+00	1.525515e+01	0.000000e+00	2.267628e+00	1.514937e-02	9.941226e-01	1.195584e-03	3.811076e-06	1.786347e+00	1.632283e-02
34940000	-4.466848e+03	-1.040284e+02	2.647071e+00	1.552428e+01	0.000000e+00	2.707024e+00	2.167802e-02	9.902647e-01	2.084404e-03	3.069325e-06	1.692337e+00	1.637676e-02
34960000	-4.473931e+03	-3.444635e+01	2.842694e+00	1.526001e+01	0.000000e+00	2.218558e+00	1.359198e-02	9.934605e-01	2.421238e-03	2.112967e-06	1.664618e+00	1.777261e-02
34980000	-4.445889e+03	1.444431e+01	3.131701e+00	1.632501e+01	0.000000e+00	2.608776e+00	6.097976e-02	9.827104e-01	9.654558e-04	1.876622e-06	2.007388e+00	1.949430e-02
35000000	-4.461588e+03	5.864405e+00	2.882165e+00	1.555961e+01	0.000000e+00	2.286883e+00	4.055171e-02	9.735201e-01	3.946546e-03	1.720920e-06	1.541869e+00	1.792182e-02
35020000	-4.465909e+03	7.020027e+01	3.217714e+00	1.591174e+01	0.000000e+00	2.242775e+00	1.560203e-02	9.888193e-01	5.598898e-03	1.185133e-06	1.988967e+00	2.004997e-02
35040000	-4.476004e+03	4.577518e+01	3.408874e+00	1.840885e+01	0.000000e+00	2.077799e+00	1.273254e-02	9.935030e-01	2.088700e-03	1.057666e-06	1.299113e+00	2.128559e-02
35060000	-4.434005e+03	3.565723e+01	3.038827e+00	1.642583e+01	0.000000e+00	2.100928e+00	3.637751e-02	9.806028e-01	3.636736e-03	1.082876e-06	1.423868e+00	1.895269e-02
35080000	-4.463806e+03	6.343119e+01	3.132458e+00	1.591883e+01	0.000000e+00	1.663459e+00	2.120116e-02	9.899441e-01	2.444218e-03	1.040165e-06	1.602525e+00	1.967511e-02
35100000	-4.475965e+03	4.854767e+01	3.077091e+00	1.622688e+01	0.000000e+00	2.067596e+00	2.360907e-02	9.876593e-01	3.605815e-03	1.110093e-06	1.723651e+00	1.933808e-02
35120000	-4.491608e+03	5.941623e+01	3.335413e+00	1.730391e+01	0.000000e+00	1.979966e+00	8.303473e-03	9.957110e-01	3.165252e-03	1.332785e-06	2.048658e+00	2.087563e-02
35140000	-4.476869e+03	-1.788901e+01	3.160199e+00	1.712976e+01	0.000000e+00	2.205273e+00	3.280144e-02	9.794659e-01	3.589753e-03	2.554514e-06	1.863085e+00	1.979656e-02
35160000	-4.453847e+03	-5.891175e+00	3.310783e+00	1.779235e+01	0.000000e+00	2.190418e+00	2.908304e-02	9.926729e-01	5.219548e-04	2.388448e-06	1.844507e+00	2.058807e-02
35180000	-4.475809e+03	2.068358e+01	2.902894e+00	1.629746e+01	0.000000e+00	1.821740e+00	2.343370e-02	9.920567e-01	1.102794e-03	1.092890e-06	1.670599e+00	1.794220e-02
35200000	-4.456668e+03	2.840229e+01	2.926466e+00	1.604052e+01	0.000000e+00	2.054033e+00	1.326043e-02	9.936644e-01	2.143231e-03	1.391119e-06	1.370818e+00	1.811134e-02
35220000	-4.451144e+03	-2.838436e+01	2.706522e+00	1.571493e+01	1.162791e-02	1.854781e+00	2.569201e-02	9.844241e-01	3.633336e-03	1.500587e-06	1.401963e+00	1.663708e-02
35240000	-4.478567e+03	-2.398753e+01	2.955596e+00	1.653979e+01	0.000000e+00	2.560530e+00	1.533563e-02	9.916452e-01	3.103424e-03	1.719826e-06	1.518968e+00	1.832155e-02
35260000	-4.462962e+03	2.527832e+01	3.215875e+00	1.556843e+01	0.000000e+00	2.467555e+00	1.489670e-02	9.902866e-01	5.064972e-03	1.776416e-06	1.400134e+00	2.034799e-02
35280000	-4.480180e+03	-2.289486e+01	2.662638e+00	1.434984e+01	0.000000e+00	2.113614e+00	2.078342e-02	9.859373e-01	5.075078e-03	2.131080e-06	1.376560e+00	1.666301e-02
35300000	-4.444136e+03	-1.111415e+01	3.361916e+00	1.737479e+01	2.325581e-02	1.900066e+00	1.512863e-02	9.818327e-01	1.412416e-02	2.377981e-06	2.269431e+00	2.090509e-02
35320000	-4.463616e+03	-6.123412e+01	2.815254e+00	1.611308e+01	0.000000e+00	2.375239e+00	7.057023e-03	9.931031e-01	9.142599e-03	3.895927e-06	1.892014e+00	1.748545e-02
35340000	-4.463118e+03	-4.947667e+00	3.125141e+00	1.779712e+01	0.000000e+00	1.915627e+00	2.145141e-02	9.847760e-01	3.852685e-03	1.794857e-06	2.013100e+00	1.939273e-02
35360000	-4.452216e+03	9.170014e+00	3.168102e+00	1.743736e+01	0.000000e+00	2.541481e+00	9.296252e-03	9.931912e-01	4.799404e-03	1.955418e-06	2.411620e+00	1.933995e-02
35380000	-4.437374e+03	4.486276e+01	2.697836e+00	1.483115e+01	0.000000e+00	2.579914e+00	1.466762e-02	9.953198e-01	8.924333e-04	1.096617e-06	2.127902e+00	1.631867e-02
35400000	-4.448163e+03	8.401756e+01	3.060312e+00	1.585098e+01	0.000000e+00	1.724976e+00	2.489962e-02	9.879572e-01	2.984595e-03	1.022280e-06	2.136169e+00	1.877651e-02
35420000	-4.466627e+03	7.369922e+01	2.878214e+00	1.629195e+01	0.000000e+00	2.238125e+00	2.140866e-02	9.919407e-01	1.639866e-03	1.158278e-06	2.532710e+00	1.760131e-02
35440000	-4.450853e+03	3.379022e+01	2.965498e+00	1.536992e+01	2.325581e-02	2.693347e+00	3.772440e-02	9.777667e-01	2.709723e-03	1.003538e-06	2.387587e+00	1.807538e-02
35460000	-4.454816e+03	4.321607e+01	2.754154e+00	1.491085e+01	0.000000e+00	2.517282e+00	3.565103e-02	9.749286e-01	4.994214e-03	1.466329e-06	2.481370e+00	1.677699e-02
35480000	-4.459089e+03	1.493318e+01	3.161485e+00	1.733301e+01	0.000000e+00	2.454934e+00	1.206342e-02	9.903368e-01	5.940954e-03	1.425220e-06	2.100537e+00	1.919714e-02
35500000	-4.444704e+03	9.047869e+00	2.514537e+00	1.483736e+01	1.162791e-02	2.269636e+00	3.192159e-02	9.877632e-01	1.298114e-03	1.073611e-06	2.332429e+00	1.529019e-02
35520000	-4.437837e+03	1.878604e-01	2.799015e+00	1.511984e+01	0.000000e+00	2.547124e+00	3.122882e-02	9.906803e-01	7.380011e-04	1.407953e-06	1.795049e+00	1.698061e-02
35540000	-4.462679e+03	-3.124662e+01	3.000080e+00	1.678672e+01	0.000000e+00	1.745229e+00	2.273274e-02	9.910613e-01	1.677276e-03	1.547767e-06	1.575031e+00	1.815039e-02
35560000	-4.448339e+03	4.261321e+01	2.966895e+00	1.685419e+01	1.162791e-02	1.812979e+00	1.939677e-02	9.822773e-01	6.394656e-03	1.047564e-06	2.066762e+00	1.817474e-02
35580000	-4.443116e+03	4.557127e+01	2.745129e+00	1.538486e+01	1.162791e-02	2.159111e+00	1.457804e-02	9.927719e-01	1.859369e-03	1.185626e-06	1.965200e+00	1.681588e-02
35600000	-4.462856e+03	1.991466e+00	3.190379e+00	1.767395e+01	0.000000e+00	2.213196e+00	9.745017e-03	9.932998e-01	4.644574e-03	1.490029e-06	1.598318e+00	1.980820e-02
35620000	-4.435977e+03	-5.832882e+00	2.707124e+00	1.496618e+01	0.000000e+00	1.906698e+00	8.526870e-03	9.934778e-01	5.453647e-03	1.809204e-06	1.554269e+00	1.692401e-02
35640000	-4.451551e+03	2.465364e+01	3.081996e+00	1.687306e+01	1.162791e-02	2.678834e+00	4.131548e-02	9.766379e-01	2.962037e-03	1.721130e-06	2.195538e+00	1.938003e-02
35660000	-4.459900e+03	5.690411e+01	3.302413e+00	1.743308e+01	0.000000e+00	1.980963e+00	1.712399e-02	9.898868e-01	3.598912e-03	1.495944e-06	1.939312e+00	2.074431e-02
35680000	-4.444356e+03	2.673407e+01	2.977870e+00	1.690015e+01	0.000000e+00	1.815481e+00	2.552172e-02	9.851652e-01	2.655947e-03	1.017446e-06	1.747971e+00	1.843428e-02
35700000	-4.459387e+03	3.465782e+01	2.821194e+00	1.532541e+01	0.000000e+00	2.508525e+00	2.506732e-02	9.863548e-01	3.279523e-03	1.054343e-06	1.726176e+00	1.727004e-02
35720000	-4.468620e+03	1.328138e+00	2.808705e+00	1.608261e+01	1.162791e-02	1.942662e+00	2.673851e-02	9.744159e-01	7.563266e-03	1.076649e-06	2.035208e+00	1.724258e-02
35740000	-4.469870e+03	1.703579e+01	2.560166e+00	1.454709e+01	0.000000e+00	2.526031e+00	2.451831e-02	9.870270e-01	2.249599e-03	1.234463e-06	1.675805e+00	1.573567e-02
35760000	-4.459747e+03	4.024272e+01	3.215910e+00	1.597978e+01	1.162791e-02	2.355789e+00	1.314194e-02	9.959788e-01	1.115730e-03	1.133351e-06	1.505810e+00	1.979607e-02
35780000	-4.446282e+03	6.549565e+01	3.258932e+00	1.579350e+01	0.000000e+00	1.824569e+00	3.535285e-03	9.969110e-01	9.606732e-03	1.245459e-06	2.113174e+00	2.003445e-02
35800000	-4.464507e+03	6.908288e+01	3.254140e+00	1.622763e+01	0.000000e+00	2.210780e+00	1.534625e-02	9.926797e-01	1.882213e-03	1.107484e-06	2.140212e+00	1.985857e-02
35820000	-4.462015e+03	4.281386e+01	3.113183e+00	1.704784e+01	0.000000e+00	2.157280e+00	1.288180e-02	9.924633e-01	3.288083e-03	1.027596e-06	1.873728e+00	1.930091e-02
35840000	-4.464120e+03	2.660875e+01	2.988011e+00	1.640677e+01	0.000000e+00	2.083822e+00	2.652161e-02	9.806127e-01	3.678488e-03	1.166667e-06	1.789973e+00	1.870499e-02
35860000	-4.458541e+03	-4.970504e-01	3.170042e+00	1.751656e+01	1.162791e-02	1.954181e+00	2.510258e-02	9.782269e-01	5.371084e-03	1.594104e-06	2.297068e+00	1.961717e-02
35880000	-4.463335e+03	2.275573e+01	2.886540e+00	1.598850e+01	0.000000e+00	1.746212e+00	9.575104e-03	9.938386e-01	3.290143e-03	1.197784e-06	1.350194e+00	1.798628e-02
35900000	-4.450542e+03	6.453756e+00	3.361868e+00	1.761538e+01	0.000000e+00	2.008367e+00	1.151877e-02	9.971035e-01	5.856862e-04	1.542241e-06	1.264413e+00	2.097611e-02
35920000	-4.486460e+03	4.640598e+00	2.992638e+00	1.717727e+01	0.000000e+00	2.068473e+00	9.209931e-03	9.908469e-01	7.729890e-03	1.260014e-06	1.336760e+00	1.849730e-02
35940000	-4.479583e+03	3.516560e+01	3.110915e+00	1.677913e+01	0.000000e+00	1.832732e+00	3.018665e-02	9.896879e-01	8.983653e-04	1.493148e-06	1.863302e+00	1.901939e-02
35960000	-4.458666e+03	4.090052e+01	2.874768e+00	1.535527e+01	0.000000e+00	2.312583e+00	1.505740e-02	9.903631e-01	4.205849e-03	1.703192e-06	1.952278e+00	1.771863e-02
35980000	-4.471436e+03	2.055628e+01	3.115455e+00	1.665651e+01	0.000000e+00	2.337041e+00	2.149887e-02	9.926524e-01	1.119386e-03	1.257811e-06	1.674508e+00	1.928566e-02
36000000	-4.485269e+03	2.523951e+01	2.837365e+00	1.634213e+01	0.000000e+00	1.595921e+00	2.497730e-02	9.906851e-01	1.068526e-03	1.016283e-06	1.407838e+00	1.760948e-02
36020000	-4.462998e+03	4.469842e+01	3.140870e+00	1.676242e+01	0.000000e+00	1.763292e+00	4.136558e-02	9.783105e-01	3.289243e-03	1.090979e-06	1.470303e+00	1.975954e-02
36040000	-4.458460e+03	2.014302e+01	3.118827e+00	1.571113e+01	0.000000e+00	2.075292e+00	2.303191e-02	9.936847e-01	8.249207e-04	1.598337e-06	1.781846e+00	1.964062e-02
36060000	-4.454400e+03	2.077867e+01	3.261355e+00	1.681535e+01	0.000000e+00	2.292930e+00	3.169949e-02	9.881516e-01	1.842729e-03	1.447436e-06	2.137327e+00	2.044790e-02
36080000	-4.443321e+03	-2.132145e+00	3.242516e+00	1.628048e+01	0.000000e+00	1.867660e+00	1.556793e-02	9.837180e-01	1.548163e-02	2.196019e-06	1.998232e+00	2.035779e-02
36100000	-4.472628e+03	2.807425e+01	3.223894e+00	1.633421e+01	0.000000e+00	1.886153e+00	9.984862e-03	9.958549e-01	1.540899e-03	2.255214e-06	2.408550e+00	2.014876e-02
36120000	-4.448748e+03	5.195950e+01	3.178487e+00	1.707548e+01	0.000000e+00	1.606512e+00	8.698353e-03	9.950638e-01	3.122672e-03	1.553916e-06	2.369035e+00	1.982536e-02
36140000	-4.442444e+03	6.602892e-01	3.695015e+00	1.864337e+01	0.000000e+00	1.910211e+00	1.558973e-02	9.886637e-01	3.932674e-03	1.272490e-06	1.760359e+00	2.313628e-02
36160000	-4.448340e+03	2.079495e+01	3.169945e+00	1.605863e+01	0.000000e+00	2.255391e+00	3.729378e-02	9.862751e-01	1.408966e-03	1.477800e-06	1.761166e+00	1.974049e-02
36180000	-4.459211e+03	-1.908140e+00	2.856116e+00	1.550696e+01	0.000000e+00	2.585895e+00	2.004559e-02	9.859733e-01	5.573939e-03	1.569695e-06	1.791139e+00	1.780891e-02
36200000	-4.447161e+03	7.095250e+01	3.310903e+00	1.702751e+01	0.000000e+00	2.168824e+00	1.652447e-02	9.901638e-01	3.649053e-03	1.091271e-06	1.732873e+00	2.070974e-02
36220000	-4.454749e+03	6.546862e+01	2.816607e+00	1.457460e+01	0.000000e+00	1.887663e+00	2.393972e-02	9.867379e-01	3.418314e-03	1.110284e-06	2.613633e+00	1.761920e-02
36240000	-4.483181e+03	6.093339e+01	3.184777e+00	1.661337e+01	0.000000e+00	2.190148e+00	1.329258e-02	9.947800e-01	1.681271e-03	1.470427e-06	1.983369e+00	2.013058e-02
36260000	-4.458252e+03	2.701089e+01	2.828396e+00	1.526471e+01	0.000000e+00	2.378000e+00	3.283107e-02	9.807500e-01	5.113734e-03	1.015597e-06	1.725245e+00	1.789750e-02
36280000	-4.461121e+03	4.585235e+01	2.965576e+00	1.659362e+01	0.000000e+00	2.040477e+00	1.832820e-02	9.869359e-01	4.825116e-03	1.070052e-06	1.941882e+00	1.884985e-02
36300000	-4.445308e+03	3.215568e+01	2.817541e+00	1.538784e+01	1.162791e-02	2.260813e+00	1.124460e-02	9.931636e-01	3.435588e-03	1.034223e-06	1.762735e+00	1.782439e-02
36320000	-4.474724e+03	4.583370e+01	3.061277e+00	1.740749e+01	0.000000e+00	2.165929e+00	9.971301e-03	9.936473e-01	3.516908e-03	1.250736e-06	1.714793e+00	1.933440e-02
36340000	-4.456078e+03	5.101374e+00	2.947531e+00	1.594745e+01	0.000000e+00	2.159450e+00	1.971559e-02	9.912910e-01	2.079483e-03	1.393908e-06	2.623395e+00	1.864963e-02
36360000	-4.463983e+03	3.777202e+01	3.215978e+00	1.743828e+01	0.000000e+00	1.907570e+00	8.513745e-03	9.943253e-01	5.037281e-03	1.413226e-06	2.067160e+00	2.021004e-02
36380000	-4.470728e+03	-6.492861e+01	3.106776e+00	1.867089e+01	0.000000e+00	2.068190e+00	5.309533e-03	9.982092e-01	7.703434e-04	2.969787e-06	1.540386e+00	1.932168e-02
36400000	-4.490586e+03	-5.819078e+00	3.052135e+00	1.710136e+01	0.000000e+00	1.575315e+00	2.510912e-03	9.994178e-01	5.518405e-04	1.558373e-06	1.519171e+00	1.892540e-02
36420000	-4.462852e+03	1.290412e+01	2.959311e+00	1.589410e+01	1.162791e-02	2.768448e+00	6.485920e-04	9.995441e-01	4.093295e-03	1.525868e-06	1.796730e+00	1.826334e-02
36440000	-4.474464e+03	-2.821552e+01	3.114256e+00	1.671736e+01	1.162791e-02	1.770904e+00	9.029789e-04	9.994550e-01	3.602902e-03	2.048751e-06	1.963856e+00	1.925224e-02
36460000	-4.459956e+03	7.411092e+00	3.002574e+00	1.597084e+01	0.000000e+00	1.541670e+00	1.485514e-03	9.994891e-01	9.916067e-04	2.267774e-06	2.033736e+00	1.825158e-02
36480000	-4.462743e+03	-8.607776e+01	2.789206e+00	1.568859e+01	1.162791e-02	2.418365e+00	1.050884e-03	9.993636e-01	2.518674e-03	4.228333e-06	1.766234e+00	1.679023e-02
36500000	-4.484718e+03	-1.490898e+02	3.008655e+00	1.677653e+01	1.162791e-02	2.034861e+00	9.342597e-04	9.991932e-01	5.618524e-03	8.097323e-06	1.446471e+00	1.804135e-02
36520000	-4.470979e+03	-1.392583e+02	2.723899e+00	1.457793e+01	0.000000e+00	1.974363e+00	9.887327e-04	9.995267e-01	2.170511e-03	8.712231e-06	1.717473e+00	1.639331e-02
36540000	-4.476128e+03	-1.796734e+02	2.733078e+00	1.613879e+01	0.000000e+00	2.099694e+00	2.292375e-03	9.995240e-01	3.020534e-04	9.234959e-06	1.551474e+00	1.654832e-02
36560000	-4.464215e+03	-2.001594e+02	3.175723e+00	1.605152e+01	1.162791e-02	2.669357e+00	2.884738e-03	9.990152e-01	1.605362e-03	1.288268e-05	1.393658e+00	1.929159e-02
36580000	-4.448698e+03	-1.982395e+02	2.837720e+00	1.591602e+01	0.000000e+00	2.494260e+00	9.582920e-04	9.992926e-01	4.710814e-03	1.448761e-05	2.154957e+00	1.741704e-02
36600000	-4.456852e+03	-1.965212e+02	3.094527e+00	1.849371e+01	0.000000e+00	2.563245e+00	1.549923e-03	9.988760e-01	4.830437e-03	1.437320e-05	2.042121e+00	1.898772e-02
36620000	-4.450958e+03	-1.798505e+02	3.254090e+00	1.835418e+01	0.000000e+00	2.149372e+00	2.126095e-03	9.988083e-01	3.260580e-03	1.049003e-05	1.431623e+00	1.996260e-02
36640000	-4.480971e+03	-9.805484e+01	3.147222e+00	1.624133e+01	1.162791e-02	2.613546e+00	2.130893e-03	9.989470e-01	2.636498e-03	4.768265e-06	1.585559e+00	1.964147e-02
36660000	-4.471284e+03	-5.456291e+01	3.171505e+00	1.667385e+01	0.000000e+00	2.158145e+00	3.062674e-03	9.993190e-01	5.392648e-04	2.917967e-06	1.271391e+00	1.979898e-02
36680000	-4.459777e+03	-6.993230e+01	3.116192e+00	1.580958e+01	0.000000e+00	2.444153e+00	2.149056e-03	9.992529e-01	1.371924e-03	3.022872e-06	1.361000e+00	1.939718e-02
36700000	-4.463596e+03	-1.285586e+01	3.420557e+00	1.799691e+01	0.000000e+00	2.099630e+00	1.250407e-03	9.994016e-01	2.509693e-03	2.247079e-06	1.835811e+00	2.128313e-02
36720000	-4.430752e+03	-1.425604e+01	3.185255e+00	1.726865e+01	0.000000e+00	2.314209e+00	1.506057e-03	9.989809e-01	3.757012e-03	2.257187e-06	2.412152e+00	1.983449e-02
36740000	-4.447667e+03	-3.353888e+00	3.464016e+00	1.871947e+01	0.000000e+00	2.351460e+00	4.053382e-03	9.982302e-01	1.290283e-03	2.907241e-06	2.112386e+00	2.139333e-02
36760000	-4.454772e+03	-9.568065e+01	3.141622e+00	1.652227e+01	1.162791e-02	1.925431e+00	6.446265e-03	9.959150e-01	4.123660e-03	5.565809e-06	1.489900e+00	1.962582e-02
36780000	-4.470803e+03	-5.453494e+01	3.376396e+00	1.750373e+01	0.000000e+00	2.363600e+00	2.314160e-02	9.950581e-01	4.053925e-04	3.762444e-06	1.526844e+00	2.097809e-02
36800000	-4.461959e+03	-4.545073e+01	2.755940e+00	1.544997e+01	0.000000e+00	2.079722e+00	7.846105e-03	9.943723e-01	4.772558e-03	3.117274e-06	1.689796e+00	1.711584e-02
36820000	-4.458240e+03	-4.957484e+01	3.089793e+00	1.591928e+01	0.000000e+00	1.741182e+00	1.163764e-02	9.916713e-01	5.641975e-03	3.647403e-06	1.634283e+00	1.917750e-02
36840000	-4.455233e+03	-5.660268e+01	3.210269e+00	1.701946e+01	0.000000e+00	1.621980e+00	3.676778e-02	9.769995e-01	4.000663e-03	3.793298e-06	1.615163e+00	1.997739e-02
36860000	-4.450940e+03	-6.358881e+01	3.437943e+00	1.689479e+01	0.000000e+00	2.179002e+00	9.733515e-03	9.941176e-01	3.351844e-03	4.293753e-06	1.603927e+00	2.142620e-02
36880000	-4.496276e+03	-9.094303e+01	2.815506e+00	1.400058e+01	0.000000e+00	2.545465e+00	2.612320e-02	9.910406e-01	1.155405e-03	4.286268e-06	1.909761e+00	1.734960e-02
36900000	-4.469046e+03	-5.921801e+01	3.078964e+00	1.552770e+01	0.000000e+00	1.825045e+00	3.370472e-02	9.926916e-01	4.928561e-04	4.446295e-06	1.780109e+00	1.908968e-02
36920000	-4.456371e+03	-4.787012e+01	3.016004e+00	1.797625e+01	0.000000e+00	1.713470e+00	1.804616e-02	9.947630e-01	6.975283e-04	2.627211e-06	1.806581e+00	1.877573e-02
36940000	-4.485701e+03	4.665090e+00	3.560749e+00	1.785641e+01	0.000000e+00	1.835984e+00	1.352651e-02	9.894090e-01	6.886969e-03	2.022215e-06	1.988867e+00	2.231513e-02
36960000	-4.487719e+03	-1.012145e+01	3.402076e+00	1.721112e+01	1.162791e-02	1.941293e+00	2.276048e-02	9.856976e-01	3.538750e-03	2.021371e-06	1.902776e+00	2.132679e-02
36980000	-4.469474e+03	2.584907e+01	3.268596e+00	1.657494e+01	0.000000e+00	2.001568e+00	3.916143e-02	9.717474e-01	5.840754e-03	1.445750e-06	1.596906e+00	2.045350e-02
37000000	-4.448613e+03	4.427728e+00	2.944125e+00	1.642407e+01	0.000000e+00	2.315629e+00	1.183366e-02	9.962787e-01	8.324037e-04	1.252189e-06	1.687676e+00	1.809950e-02
37020000	-4.460332e+03	4.639192e+01	3.101269e+00	1.607481e+01	0.000000e+00	2.952814e+00	6.887436e-03	9.932863e-01	1.138203e-02	1.188506e-06	1.842566e+00	1.904432e-02
37040000	-4.450407e+03	-1.540850e+01	3.191504e+00	1.559392e+01	0.000000e+00	1.772921e+00	1.252276e-02	9.898316e-01	9.030130e-03	2.646514e-06	2.219485e+00	1.956777e-02
37060000	-4.459963e+03	-1.036311e+02	3.057222e+00	1.625676e+01	0.000000e+00	1.976483e+00	2.532807e-02	9.876552e-01	2.317288e-03	5.031582e-06	2.064222e+00	1.889441e-02
37080000	-4.444398e+03	-3.395085e+01	2.759372e+00	1.590002e+01	0.000000e+00	2.396447e+00	2.114067e-02	9.842690e-01	4.563463e-03	2.298154e-06	1.808954e+00	1.715781e-02
37100000	-4.463109e+03	-9.000715e+00	3.308141e+00	1.705254e+01	0.000000e+00	1.836827e+00	2.377500e-02	9.768166e-01	1.036751e-02	2.256950e-06	1.939654e+00	2.070262e-02
37120000	-4.462202e+03	-2.390454e+00	3.406652e+00	1.760649e+01	1.162791e-02	1.876951e+00	3.848695e-02	9.856912e-01	1.790259e-03	2.387475e-06	1.888528e+00	2.165776e-02
37140000	-4.438689e+03	8.360975e+00	3.541999e+00	1.705407e+01	0.000000e+00	1.900194e+00	2.933868e-02	9.939102e-01	7.303003e-04	2.437061e-06	2.796658e+00	2.234516e-02
37160000	-4.458769e+03	-1.733442e-01	3.092094e+00	1.509597e+01	0.000000e+00	1.842393e+00	1.779730e-02	9.953518e-01	7.424488e-04	2.791933e-06	2.242148e+00	1.954442e-02
37180000	-4.447266e+03	-2.668162e+01	3.026211e+00	1.533706e+01	1.162791e-02	2.378625e+00	1.343253e-02	9.941488e-01	1.892203e-03	2.591405e-06	2.329909e+00	1.908912e-02
37200000	-4.469550e+03	-5.352633e+00	3.423921e+00	1.582649e+01	0.000000e+00	1.843272e+00	1.752814e-02	9.919986e-01	2.931547e-03	2.657940e-06	2.122973e+00	2.160278e-02
37220000	-4.466209e+03	-1.546210e+01	3.416029e+00	1.702316e+01	1.162791e-02	1.988024e+00	1.464738e-02	9.921071e-01	3.875531e-03	3.065173e-06	1.941479e+00	2.155243e-02
37240000	-4.481662e+03	-4.512651e+01	3.816297e+00	1.906058e+01	0.000000e+00	1.637970e+00	2.161845e-02	9.849604e-01	6.278761e-03	3.552007e-06	1.551216e+00	2.408034e-02
37260000	-4.466954e+03	-1.750544e+01	3.580574e+00	1.808263e+01	0.000000e+00	2.174826e+00	2.552163e-02	9.804967e-01	6.626070e-03	2.629663e-06	1.360662e+00	2.251682e-02
37280000	-4.482800e+03	-1.121989e+01	3.829004e+00	1.998196e+01	0.000000e+00	1.836232e+00	3.139478e-02	9.931954e-01	6.056769e-04	2.637974e-06	1.709632e+00	2.425565e-02
37300000	-4.463495e+03	-2.096089e+01	3.414922e+00	1.769598e+01	0.000000e+00	2.153415e+00	1.620802e-02	9.890333e-01	3.417612e-03	2.860336e-06	1.801948e+00	2.165573e-02
37320000	-4.469738e+03	-3.203144e+01	3.055015e+00	1.500223e+01	1.162791e-02	2.020781e+00	2.838329e-02	9.850746e-01	3.216108e-03	1.842526e-06	1.447654e+00	1.953476e-02
37340000	-4.450691e+03	1.503390e+01	2.919767e+00	1.631922e+01	0.000000e+00	2.239562e+00	1.233337e-02	9.893969e-01	8.410811e-03	1.638666e-06	2.052043e+00	1.868879e-02
37360000	-4.470087e+03	-1.650544e+01	2.770893e+00	1.477676e+01	0.000000e+00	1.705888e+00	1.618399e-02	9.919616e-01	3.422633e-03	1.437366e-06	1.606419e+00	1.774775e-02
37380000	-4.474820e+03	3.257816e+01	3.702728e+00	1.799931e+01	0.000000e+00	1.704780e+00	1.314058e-02	9.924135e-01	3.640435e-03	2.018944e-06	1.828088e+00	2.375187e-02
37400000	-4.465084e+03	4.558949e+01	3.400839e+00	1.596825e+01	0.000000e+00	2.473149e+00	3.275391e-02	9.805863e-01	5.093428e-03	1.175162e-06	1.346640e+00	2.163322e-02
37420000	-4.475509e+03	9.423088e+01	4.446582e+00	2.113959e+01	0.000000e+00	1.929345e+00	1.983951e-02	9.918573e-01	2.020269e-03	1.413258e-06	2.251238e+00	2.793411e-02
37440000	-4.451981e+03	6.358160e+00	3.436035e+00	1.676760e+01	0.000000e+00	1.912152e+00	2.108370e-02	9.908913e-01	2.478183e-03	1.944069e-06	1.249082e+00	2.173311e-02
37460000	-4.454064e+03	5.442149e+01	3.102900e+00	1.511826e+01	0.000000e+00	1.676166e+00	2.392575e-02	9.817882e-01	7.581533e-03	1.159085e-06	1.577157e+00	1.966039e-02
37480000	-4.459377e+03	2.744918e+01	3.418368e+00	1.598498e+01	0.000000e+00	2.587067e+00	2.769376e-02	9.877067e-01	2.616794e-03	1.864979e-06	1.601391e+00	2.181246e-02
37500000	-4.463877e+03	3.478974e+01	3.678165e+00	1.729168e+01	0.000000e+00	2.155388e+00	3.239848e-02	9.882710e-01	2.186865e-03	1.411141e-06	1.738701e+00	2.290890e-02
37520000	-4.476412e+03	2.278320e+00	3.511817e+00	1.810946e+01	0.000000e+00	1.889565e+00	3.946448e-02	9.686432e-01	8.675281e-03	1.947741e-06	1.556629e+00	2.180057e-02
37540000	-4.463165e+03	-4.795686e+00	3.085417e+00	1.574646e+01	0.000000e+00	1.881280e+00	2.878121e-02	9.846473e-01	3.422183e-03	2.471190e-06	1.909026e+00	1.923431e-02
37560000	-4.459939e+03	1.527667e+01	3.290492e+00	1.579499e+01	0.000000e+00	1.676049e+00	2.513096e-02	9.894397e-01	2.375980e-03	2.478177e-06	2.370988e+00	2.047120e-02
37580000	-4.447981e+03	-3.620977e+01	3.662395e+00	1.805333e+01	1.162791e-02	2.240676e+00	3.081975e-02	9.661062e-01	1.368027e-02	2.530925e-06	2.361025e+00	2.286809e-02
37600000	-4.455859e+03	-3.181782e+00	3.733862e+00	1.897119e+01	1.162791e-02	2.244908e+00	3.659258e-02	9.826208e-01	2.518167e-03	1.487734e-06	1.314558e+00	2.324982e-02
37620000	-4.468287e+03	3.820432e+01	3.815711e+00	1.846730e+01	0.000000e+00	1.531662e+00	2.027116e-02	9.904413e-01	2.786885e-03	1.427763e-06	1.400747e+00	2.369410e-02
37640000	-4.462291e+03	-9.444590e+00	2.842137e+00	1.499670e+01	0.000000e+00	2.741080e+00	6.286980e-03	9.958501e-01	4.992929e-03	1.584264e-06	1.537224e+00	1.758472e-02
37660000	-4.477016e+03	-9.101982e+00	3.412546e+00	1.730434e+01	0.000000e+00	1.959770e+00	7.159754e-03	9.907843e-01	1.968855e-02	1.258493e-06	1.243994e+00	2.107585e-02
37680000	-4.474833e+03	5.633495e+01	3.610726e+00	1.771748e+01	0.000000e+00	1.870196e+00	1.801097e-02	9.894194e-01	3.984201e-03	1.210983e-06	1.868711e+00	2.315169e-02
37700000	-4.475038e+03	3.238992e+01	3.566282e+00	1.833862e+01	0.000000e+00	2.008781e+00	1.948831e-02	9.907425e-01	2.233930e-03	2.163911e-06	2.364443e+00	2.289781e-02
37720000	-4.465809e+03	-1.064686e+01	2.998251e+00	1.612349e+01	0.000000e+00	2.326099e+00	2.186560e-02	9.906803e-01	1.975081e-03	1.775140e-06	1.864019e+00	1.920638e-02
37740000	-4.462705e+03	3.457560e+01	2.781563e+00	1.528670e+01	1.162791e-02	2.380385e+00	1.930235e-02	9.923781e-01	1.360442e-03	1.045508e-06	2.011501e+00	1.770175e-02
37760000	-4.482163e+03	3.761406e+01	3.670235e+00	1.815192e+01	0.000000e+00	2.101801e+00	2.031255e-02	9.909920e-01	2.099573e-03	1.486148e-06	1.375440e+00	2.334766e-02
37780000	-4.486365e+03	-3.303252e+01	3.152315e+00	1.606524e+01	0.000000e+00	2.487325e+00	1.581207e-02	9.925217e-01	2.359469e-03	2.431343e-06	1.731324e+00	2.017216e-02
37800000	-4.479944e+03	2.854361e+00	3.287548e+00	1.641785e+01	0.000000e+00	2.328686e+00	7.003153e-03	9.942245e-01	7.279162e-03	1.606447e-06	1.517234e+00	2.073206e-02
37820000	-4.480768e+03	9.022994e+00	3.252806e+00	1.588240e+01	0.000000e+00	2.043544e+00	1.498138e-02	9.881511e-01	8.387882e-03	1.528476e-06	1.670113e+00	2.058517e-02
37840000	-4.455790e+03	-2.335605e+00	3.246173e+00	1.588832e+01	0.000000e+00	1.925294e+00	1.907783e-02	9.866523e-01	6.304115e-03	2.881888e-06	1.673185e+00	2.051576e-02
37860000	-4.473861e+03	4.814276e+01	3.716049e+00	1.820929e+01	0.000000e+00	1.845565e+00	2.912780e-02	9.736969e-01	9.970174e-03	1.786497e-06	1.995179e+00	2.368780e-02
37880000	-4.459146e+03	1.408683e+01	2.900454e+00	1.591424e+01	0.000000e+00	1.850626e+00	8.779156e-03	9.933456e-01	6.420547e-03	1.838627e-06	2.111359e+00	1.823499e-02
37900000	-4.435636e+03	1.313961e+01	2.942984e+00	1.486236e+01	0.000000e+00	2.131747e+00	9.556453e-03	9.979066e-01	5.460046e-04	1.488420e-06	1.900383e+00	1.852378e-02
37920000	-4.470936e+03	9.956522e+00	3.163242e+00	1.557030e+01	0.000000e+00	2.156745e+00	9.218479e-03	9.972305e-01	1.085605e-03	2.077435e-06	1.290121e+00	1.984590e-02
37940000	-4.482790e+03	1.823435e+01	3.219446e+00	1.602260e+01	1.162791e-02	2.442517e+00	5.685982e-03	9.964022e-01	5.163185e-03	1.373371e-06	1.499614e+00	2.034971e-02
37960000	-4.464667e+03	2.353527e+01	3.711610e+00	1.782692e+01	0.000000e+00	1.849032e+00	6.026886e-03	9.964323e-01	5.446455e-03	1.180155e-06	1.676101e+00	2.339905e-02
37980000	-4.480457e+03	5.037708e+01	3.123865e+00	1.658885e+01	0.000000e+00	2.111994e+00	8.828414e-03	9.949564e-01	4.140890e-03	1.256090e-06	1.441376e+00	1.969027e-02
38000000	-4.463099e+03	-2.908185e+00	2.649850e+00	1.577370e+01	0.000000e+00	2.419929e+00	7.541135e-03	9.940972e-01	6.252478e-03	1.836296e-06	1.978284e+00	1.663099e-02
38020000	-4.462175e+03	5.497247e+00	2.932742e+00	1.705702e+01	0.000000e+00	2.334977e+00	1.056495e-02	9.864473e-01	1.171162e-02	1.829678e-06	2.046151e+00	1.842339e-02
38040000	-4.469638e+03	-6.289645e+01	3.152626e+00	1.725195e+01	2.325581e-02	2.310936e+00	3.360350e-02	9.855081e-01	1.879052e-03	2.369192e-06	1.544885e+00	1.974696e-02
38060000	-4.471431e+03	-9.095822e+01	3.022283e+00	1.586759e+01	0.000000e+00	1.922753e+00	2.167572e-02	9.657392e-01	2.322284e-02	5.436603e-06	1.512324e+00	1.898341e-02
38080000	-4.462721e+03	-3.041851e+01	3.286316e+00	1.767398e+01	0.000000e+00	2.188443e+00	1.805277e-02	9.923455e-01	2.207886e-03	2.579378e-06	2.109983e+00	2.059250e-02
38100000	-4.475397e+03	-3.665842e+00	3.431401e+00	1.746258e+01	0.000000e+00	1.562433e+00	4.578958e-02	9.695846e-01	6.097238e-03	2.071313e-06	2.565123e+00	2.134468e-02
38120000	-4.488131e+03	8.050482e+01	2.937675e+00	1.486491e+01	0.000000e+00	2.246731e+00	3.169532e-02	9.827628e-01	3.766683e-03	1.296707e-06	2.088121e+00	1.826915e-02
38140000	-4.475289e+03	6.291175e+00	3.180624e+00	1.716873e+01	0.000000e+00	1.898396e+00	3.493027e-02	9.836765e-01	2.313955e-03	2.252122e-06	2.880845e+00	1.973311e-02
38160000	-4.457747e+03	-5.970454e+01	3.340396e+00	1.881461e+01	0.000000e+00	1.908662e+00	1.139891e-02	9.921942e-01	3.902467e-03	3.222877e-06	1.799836e+00	2.070227e-02
38180000	-4.442874e+03	-1.972252e+01	3.154025e+00	1.791293e+01	1.162791e-02	1.919443e+00	1.723481e-02	9.822534e-01	7.205280e-03	1.598590e-06	1.956352e+00	1.959418e-02
38200000	-4.457085e+03	-9.668661e-02	2.783811e+00	1.523049e+01	0.000000e+00	2.226960e+00	1.312344e-02	9.947111e-01	1.870718e-03	1.309418e-06	1.879990e+00	1.740047e-02
38220000	-4.475677e+03	2.423119e+01	2.977975e+00	1.675110e+01	0.000000e+00	2.045985e+00	2.673721e-02	9.866540e-01	2.423335e-03	1.987729e-06	2.052483e+00	1.866834e-02
38240000	-4.490219e+03	1.700235e+01	3.130851e+00	1.543696e+01	0.000000e+00	2.360952e+00	5.361374e-02	9.755981e-01	2.664827e-03	1.389811e-06	1.686692e+00	1.970083e-02
38260000	-4.462537e+03	1.055486e+01	3.348992e+00	1.667873e+01	0.000000e+00	2.114223e+00	1.213717e-02	9.913641e-01	4.150851e-03	1.515544e-06	1.422962e+00	2.059537e-02
38280000	-4.463517e+03	-3.048533e+01	2.921733e+00	1.444275e+01	0.000000e+00	2.247478e+00	1.452010e-02	9.965185e-01	6.329614e-04	2.526887e-06	1.552877e+00	1.784089e-02
38300000	-4.448018e+03	-4.314938e+01	3.255788e+00	1.691023e+01	0.000000e+00	1.974657e+00	4.250193e-02	9.852172e-01	1.257024e-03	3.225889e-06	1.779643e+00	1.986865e-02
38320000	-4.466455e+03	-2.718423e+01	3.048828e+00	1.617077e+01	0.000000e+00	2.390760e+00	2.938932e-02	9.823449e-01	3.528755e-03	3.163528e-06	1.961275e+00	1.851243e-02
38340000	-4.466006e+03	-4.303755e+01	3.146849e+00	1.706849e+01	0.000000e+00	1.780109e+00	1.895562e-02	9.888051e-01	3.329639e-03	2.668542e-06	1.458789e+00	1.908599e-02
38360000	-4.452949e+03	-1.063870e+02	2.924331e+00	1.555810e+01	0.000000e+00	2.729936e+00	9.532431e-03	9.934375e-01	3.876281e-03	4.570748e-06	1.657289e+00	1.770463e-02
38380000	-4.471556e+03	-1.510762e+02	2.870651e+00	1.512986e+01	0.000000e+00	2.631719e+00	4.642231e-02	9.784013e-01	2.556068e-03	7.574120e-06	1.437484e+00	1.739637e-02
38400000	-4.485983e+03	-1.467685e+02	3.175205e+00	1.634499e+01	0.000000e+00	1.731462e+00	1.296938e-02	9.928564e-01	3.437987e-03	1.260858e-05	1.288634e+00	1.928440e-02
38420000	-4.458037e+03	-1.357468e+02	2.916320e+00	1.541398e+01	0.000000e+00	1.797300e+00	2.033251e-02	9.846137e-01	6.604445e-03	8.628433e-06	1.817142e+00	1.782142e-02
38440000	-4.471310e+03	-1.551933e+02	2.585959e+00	1.449859e+01	0.000000e+00	2.621793e+00	9.250581e-03	9.897153e-01	1.118469e-02	7.558010e-06	1.334785e+00	1.581306e-02
38460000	-4.469947e+03	-1.374919e+02	3.331767e+00	1.864578e+01	0.000000e+00	2.107315e+00	1.036635e-02	9.941057e-01	3.434728e-03	7.013905e-06	1.354965e+00	2.051113e-02
38480000	-4.486016e+03	-1.293248e+02	3.032209e+00	1.681370e+01	0.000000e+00	2.326723e+00	2.916968e-02	9.882311e-01	1.524044e-03	5.588749e-06	1.342676e+00	1.817184e-02
38500000	-4.451309e+03	-1.302298e+02	3.026910e+00	1.650516e+01	0.000000e+00	1.717464e+00	1.278997e-02	9.948393e-01	1.225529e-03	5.679223e-06	1.675685e+00	1.816117e-02
38520000	-4.453461e+03	-1.302109e+02	3.060717e+00	1.765296e+01	0.000000e+00	2.447031e+00	1.084876e-02	9.908518e-01	6.746640e-03	5.403891e-06	1.744640e+00	1.847995e-02
38540000	-4.462294e+03	-1.432863e+02	2.906753e+00	1.599713e+01	0.000000e+00	1.854333e+00	2.156932e-02	9.897899e-01	1.809529e-03	7.903897e-06	1.338146e+00	1.749540e-02
38560000	-4.455330e+03	-1.395386e+02	3.204153e+00	1.793696e+01	0.000000e+00	2.484187e+00	2.087125e-02	9.845903e-01	4.104102e-03	7.460266e-06	1.358595e+00	1.959804e-02
38580000	-4.457080e+03	-1.232377e+02	2.918449e+00	1.498023e+01	0.000000e+00	2.447013e+00	1.873675e-02	9.871791e-01	5.237672e-03	9.018509e-06	1.824248e+00	1.780805e-02
38600000	-4.464131e+03	-1.194491e+02	2.785584e+00	1.423652e+01	0.000000e+00	2.000429e+00	1.742696e-02	9.929833e-01	2.062309e-03	4.264612e-06	1.474005e+00	1.701549e-02
38620000	-4.457713e+03	-2.068461e+01	3.369737e+00	1.724890e+01	0.000000e+00	2.316315e+00	2.691551e-02	9.849297e-01	3.504186e-03	2.690526e-06	2.025204e+00	2.058905e-02
38640000	-4.467171e+03	4.976666e+00	2.728584e+00	1.564500e+01	0.000000e+00	2.095232e+00	2.851175e-02	9.753164e-01	6.152588e-03	1.438027e-06	1.283101e+00	1.660898e-02
38660000	-4.462740e+03	2.699258e+00	2.685395e+00	1.702461e+01	0.000000e+00	1.972250e+00	2.183854e-02	9.831616e-01	3.663758e-03	1.412963e-06	1.911203e+00	1.644034e-02
38680000	-4.453700e+03	-1.223230e+01	3.336461e+00	1.888138e+01	0.000000e+00	1.953688e+00	1.988350e-02	9.856504e-01	3.380902e-03	2.190546e-06	1.195686e+00	2.046171e-02
38700000	-4.463357e+03	1.070782e-01	3.236056e+00	1.893814e+01	0.000000e+00	1.785534e+00	2.754423e-02	9.673262e-01	1.157030e-02	1.117438e-06	1.677878e+00	1.977846e-02
38720000	-4.441712e+03	5.167768e+01	2.749023e+00	1.576466e+01	0.000000e+00	1.649884e+00	2.822044e-02	9.771778e-01	7.028558e-03	1.012863e-06	2.369816e+00	1.670914e-02
38740000	-4.453113e+03	3.532912e+01	2.522640e+00	1.491743e+01	0.000000e+00	2.349080e+00	3.038062e-02	9.791623e-01	3.404491e-03	1.276325e-06	2.120980e+00	1.526152e-02
38760000	-4.453538e+03	3.336269e+01	2.997024e+00	1.620797e+01	0.000000e+00	2.183796e+00	1.277364e-02	9.945557e-01	1.831235e-03	1.304131e-06	1.951815e+00	1.832825e-02
38780000	-4.451338e+03	-6.878298e+00	3.082439e+00	1.521534e+01	0.000000e+00	1.952488e+00	1.722148e-02	9.954649e-01	7.713500e-04	1.902220e-06	1.451565e+00	1.903119e-02
38800000	-4.453135e+03	-3.338594e+01	3.062671e+00	1.720928e+01	0.000000e+00	2.032337e+00	5.012944e-03	9.975434e-01	2.536305e-03	3.462050e-06	1.799514e+00	1.883458e-02
38820000	-4.471053e+03	-2.691952e+01	3.096033e+00	1.830866e+01	1.162791e-02	1.543319e+00	1.394064e-02	9.905817e-01	4.703758e-03	1.984078e-06	2.179112e+00	1.884773e-02
38840000	-4.455060e+03	-3.176007e+01	2.865730e+00	1.699425e+01	0.000000e+00	2.165630e+00	1.094225e-02	9.920000e-01	3.249775e-03	2.177698e-06	1.919792e+00	1.746285e-02
38860000	-4.453506e+03	-7.459504e+01	2.616890e+00	1.530295e+01	1.162791e-02	2.016333e+00	1.358833e-02	9.917726e-01	2.607388e-03	2.585183e-06	1.600025e+00	1.599765e-02
38880000	-4.462777e+03	-2.699002e+01	2.310980e+00	1.373128e+01	0.000000e+00	2.759430e+00	1.070497e-02	9.936582e-01	2.803254e-03	1.349539e-06	1.513475e+00	1.401516e-02
38900000	-4.472442e+03	-3.485622e+01	2.684188e+00	1.483104e+01	0.000000e+00	2.359036e+00	4.232779e-02	9.675282e-01	6.080962e-03	2.081996e-06	1.336691e+00	1.659278e-02
38920000	-4.446659e+03	-2.107254e+01	2.942160e+00	1.558906e+01	1.162791e-02	2.211551e+00	1.765707e-02	9.868989e-01	5.531109e-03	2.676246e-06	1.757168e+00	1.802086e-02
38940000	-4.463007e+03	-4.062161e+01	3.487757e+00	1.860586e+01	0.000000e+00	2.141718e+00	2.521691e-02	9.880489e-01	1.698649e-03	4.517361e-06	2.256038e+00	2.141123e-02
38960000	-4.483656e+03	-8.282826e+01	3.053178e+00	1.646306e+01	2.325581e-02	1.599176e+00	1.996398e-02	9.853966e-01	4.772847e-03	3.926906e-06	1.802169e+00	1.851947e-02
38980000	-4.471214e+03	-5.381165e+01	3.410213e+00	1.856104e+01	0.000000e+00	1.790152e+00	1.511074e-02	9.887742e-01	4.248917e-03	5.618156e-06	1.979930e+00	2.096994e-02
39000000	-4.470642e+03	-2.451603e+01	3.456855e+00	1.798382e+01	0.000000e+00	1.787267e+00	2.017367e-02	9.905657e-01	2.345758e-03	3.160100e-06	1.735354e+00	2.132161e-02
39020000	-4.485434e+03	-6.321291e+01	2.979084e+00	1.658463e+01	0.000000e+00	2.105842e+00	2.798556e-02	9.831357e-01	3.496026e-03	3.335928e-06	1.754908e+00	1.834516e-02
39040000	-4.477291e+03	-2.957599e+01	2.859044e+00	1.541741e+01	0.000000e+00	2.818744e+00	1.896060e-02	9.917897e-01	1.972028e-03	2.593120e-06	1.950520e+00	1.763689e-02
39060000	-4.479875e+03	-7.042800e+01	2.941590e+00	1.595710e+01	1.162791e-02	1.564177e+00	1.160441e-02	9.962998e-01	1.289038e-03	3.171817e-06	2.378066e+00	1.802013e-02
39080000	-4.465280e+03	-6.491978e+00	3.003918e+00	1.617381e+01	0.000000e+00	1.778850e+00	1.040141e-02	9.974352e-01	5.903683e-04	1.986919e-06	2.502753e+00	1.832111e-02
39100000	-4.464288e+03	-6.480831e+01	2.607041e+00	1.468542e+01	0.000000e+00	1.954469e+00	1.175016e-02	9.968250e-01	5.915710e-04	3.099229e-06	2.080963e+00	1.581418e-02
39120000	-4.461274e+03	-7.024072e+01	2.975718e+00	1.603979e+01	1.162791e-02	2.467948e+00	1.419324e-02	9.941868e-01	1.673353e-03	3.488584e-06	1.867843e+00	1.800667e-02
39140000	-4.472667e+03	-5.160937e+01	2.498964e+00	1.402858e+01	0.000000e+00	2.632809e+00	2.343874e-02	9.886584e-01	2.226883e-03	2.099711e-06	1.500686e+00	1.529668e-02
39160000	-4.470439e+03	-6.133772e+01	2.898384e+00	1.646340e+01	0.000000e+00	2.384770e+00	2.360076e-02	9.912349e-01	1.509570e-03	3.221216e-06	1.281822e+00	1.776650e-02
39180000	-4.459328e+03	-7.323481e+01	2.919387e+00	1.776587e+01	0.000000e+00	1.901820e+00	7.940572e-03	9.981377e-01	4.215812e-04	2.871648e-06	1.370918e+00	1.788525e-02
39200000	-4.466946e+03	-6.894476e+01	2.993198e+00	1.679039e+01	0.000000e+00	1.734422e+00	6.487477e-03	9.979123e-01	1.458806e-03	3.155002e-06	1.470874e+00	1.843973e-02
39220000	-4.469890e+03	-4.670754e+01	3.128463e+00	1.772477e+01	0.000000e+00	2.004446e+00	4.206256e-03	9.985333e-01	1.075744e-03	2.870400e-06	1.748194e+00	1.934100e-02
39240000	-4.481227e+03	-5.489899e+01	2.801640e+00	1.597921e+01	0.000000e+00	2.262463e+00	7.980457e-03	9.983873e-01	4.353308e-04	3.545080e-06	1.807042e+00	1.722752e-02
39260000	-4.459331e+03	6.121049e+01	3.316763e+00	1.811070e+01	1.162791e-02	2.213863e+00	2.082995e-02	9.961675e-01	3.401626e-04	1.162848e-06	2.093169e+00	2.041369e-02
39280000	-4.466423e+03	2.536348e+01	3.133053e+00	1.766581e+01	0.000000e+00	1.829497e+00	1.576361e-02	9.981568e-01	1.451021e-04	1.058116e-06	1.278493e+00	1.924617e-02
39300000	-4.470212e+03	2.888361e+01	3.128900e+00	1.726350e+01	0.000000e+00	1.891988e+00	1.252942e-02	9.965127e-01	5.833160e-04	1.392011e-06	2.011116e+00	1.918636e-02
39320000	-4.462466e+03	-3.264079e+01	2.921084e+00	1.608658e+01	0.000000e+00	1.737896e+00	1.170487e-02	9.964308e-01	8.035633e-04	1.759373e-06	2.096629e+00	1.789856e-02
39340000	-4.448608e+03	-2.845300e+01	2.867289e+00	1.590217e+01	0.000000e+00	2.095220e+00	2.074484e-02	9.937179e-01	7.531723e-04	1.862476e-06	1.529936e+00	1.765340e-02
39360000	-4.458522e+03	-2.620899e+01	2.870266e+00	1.532876e+01	0.000000e+00	3.096454e+00	2.890301e-02	9.831793e-01	3.245897e-03	1.527509e-06	1.517176e+00	1.782117e-02
39380000	-4.474028e+03	4.187116e+01	3.445306e+00	1.990268e+01	0.000000e+00	1.473970e+00	1.282159e-02	9.914984e-01	3.976166e-03	1.393301e-06	1.853103e+00	2.147905e-02
39400000	-4.457086e+03	7.498525e+00	3.312456e+00	1.976909e+01	0.000000e+00	1.852660e+00	1.016545e-02	9.916893e-01	4.683172e-03	1.649942e-06	1.912997e+00	2.054589e-02
39420000	-4.482625e+03	1.751789e+01	3.435115e+00	1.890042e+01	0.000000e+00	1.771701e+00	7.212252e-03	9.927228e-01	7.867010e-03	1.193751e-06	1.913962e+00	2.144064e-02
39440000	-4.486352e+03	6.480023e+01	3.293873e+00	1.746458e+01	0.000000e+00	2.115062e+00	1.020778e-02	9.940563e-01	3.397623e-03	1.130199e-06	1.540377e+00	2.048863e-02
39460000	-4.478062e+03	-1.784429e+01	2.906820e+00	1.700412e+01	1.162791e-02	2.203692e+00	1.532773e-02	9.890607e-01	4.698326e-03	1.389040e-06	1.245488e+00	1.802352e-02
39480000	-4.504341e+03	-2.733384e+01	2.710527e+00	1.498023e+01	0.000000e+00	2.918557e+00	2.316423e-02	9.900716e-01	1.806929e-03	2.296510e-06	1.550613e+00	1.711572e-02
39500000	-4.481062e+03	-3.104429e+01	2.735210e+00	1.540411e+01	0.000000e+00	2.241539e+00	3.262803e-02	9.768090e-01	5.144793e-03	2.446056e-06	1.492368e+00	1.729094e-02
39520000	-4.479318e+03	-4.918238e+01	3.038956e+00	1.704688e+01	0.000000e+00	1.961303e+00	3.933477e-02	9.857880e-01	1.371501e-03	2.622329e-06	1.855865e+00	1.922195e-02
39540000	-4.479966e+03	-4.072006e+01	2.695253e+00	1.559827e+01	0.000000e+00	2.609416e+00	1.251777e-02	9.940185e-01	2.142349e-03	1.579769e-06	1.726191e+00	1.693859e-02
39560000	-4.466050e+03	2.804696e+01	3.000545e+00	1.616203e+01	0.000000e+00	1.708640e+00	2.595209e-02	9.836318e-01	3.734858e-03	1.467908e-06	2.083532e+00	1.878027e-02
39580000	-4.471865e+03	2.029021e+01	2.675379e+00	1.501800e+01	0.000000e+00	2.023611e+00	3.119317e-02	9.816443e-01	4.377719e-03	1.335074e-06	2.055827e+00	1.680660e-02
39600000	-4.476407e+03	-3.544554e+01	3.151876e+00	1.708156e+01	0.000000e+00	1.994037e+00	3.139094e-02	9.859316e-01	1.707291e-03	1.887497e-06	1.757587e+00	1.938207e-02
39620000	-4.478388e+03	3.237855e+01	3.160985e+00	1.561681e+01	0.000000e+00	2.034308e+00	3.542567e-02	9.847321e-01	2.371186e-03	1.126448e-06	1.529277e+00	1.950643e-02
39640000	-4.477544e+03	3.187131e+01	3.199126e+00	1.662246e+01	0.000000e+00	2.060519e+00	2.176905e-02	9.808177e-01	5.794464e-03	1.021961e-06	1.281015e+00	1.971286e-02
39660000	-4.485744e+03	7.627134e+01	3.467228e+00	1.642331e+01	0.000000e+00	2.317101e+00	3.251023e-02	9.830038e-01	4.072704e-03	1.224084e-06	1.529521e+00	2.154940e-02
39680000	-4.455817e+03	3.123768e+01	3.576485e+00	1.850833e+01	1.162791e-02	1.732446e+00	3.855766e-02	9.874858e-01	1.186686e-03	1.424896e-06	1.903445e+00	2.226160e-02
39700000	-4.463954e+03	6.120536e+01	2.920119e+00	1.520175e+01	0.000000e+00	2.003187e+00	3.450394e-02	9.920140e-01	5.833819e-04	1.189674e-06	1.920423e+00	1.825506e-02
39720000	-4.451352e+03	5.975111e+01	3.329272e+00	1.598446e+01	0.000000e+00	1.750480e+00	3.062192e-02	9.834068e-01	3.558622e-03	1.271695e-06	1.610912e+00	2.085534e-02
39740000	-4.473553e+03	-2.967357e+01	3.121007e+00	1.563426e+01	1.162791e-02	2.189814e+00	1.363963e-02	9.929477e-01	2.338962e-03	2.212023e-06	1.600488e+00	1.948860e-02
39760000	-4.472147e+03	-2.670384e+00	3.146380e+00	1.581157e+01	0.000000e+00	1.964176e+00	2.967843e-02	9.852611e-01	2.195239e-03	2.300191e-06	2.109899e+00	1.973733e-02
39780000	-4.466661e+03	-2.581839e+01	3.237468e+00	1.625866e+01	0.000000e+00	2.144114e+00	2.559206e-02	9.892423e-01	1.829095e-03	3.033300e-06	2.796798e+00	2.042326e-02
39800000	-4.472813e+03	-1.464052e+01	3.124954e+00	1.454622e+01	0.000000e+00	2.032050e+00	2.740206e-02	9.785045e-01	6.778655e-03	3.246002e-06	2.443521e+00	1.968324e-02
39820000	-4.469194e+03	-4.515936e+01	3.303908e+00	1.574444e+01	0.000000e+00	2.009905e+00	2.044186e-02	9.929202e-01	1.852519e-03	3.572261e-06	1.718196e+00	2.096042e-02
39840000	-4.476708e+03	-8.887712e+01	3.187023e+00	1.545125e+01	0.000000e+00	2.646752e+00	2.558235e-02	9.841028e-01	5.534339e-03	5.162031e-06	1.592960e+00	2.021468e-02
39860000	-4.470512e+03	-5.820976e+01	3.975914e+00	1.889955e+01	0.000000e+00	2.160995e+00	1.920414e-02	9.902946e-01	3.471906e-03	6.645425e-06	1.645929e+00	2.498088e-02
39880000	-4.473602e+03	-1.132333e+02	3.787718e+00	1.796425e+01	0.000000e+00	1.973950e+00	1.266591e-02	9.890470e-01	1.014911e-02	1.046639e-05	1.327346e+00	2.381814e-02
39900000	-4.486372e+03	-1.654424e+02	3.511406e+00	1.661077e+01	0.000000e+00	2.040313e+00	7.464770e-03	9.946349e-01	5.558277e-03	1.339133e-05	1.356557e+00	2.206237e-02
39920000	-4.480833e+03	-1.759715e+02	3.649515e+00	1.632570e+01	2.325581e-02	2.165158e+00	3.547774e-02	9.868422e-01	2.234274e-03	1.913171e-05	1.667411e+00	2.287624e-02
39940000	-4.463537e+03	-1.359476e+02	3.513805e+00	1.656876e+01	0.000000e+00	1.956620e+00	1.284407e-02	9.903768e-01	6.348881e-03	1.202434e-05	1.145127e+00	2.227667e-02
[truncated: 8,003 more rows]
