# Supplementary material for: The rapid evolution of lungfish durophagy
Source: Nat Commun. 2022 May 2;13:2390. doi: 10.1038/s41467-022-30091-3 (PMC9061808; doi:10.1038/s41467-022-30091-3)
Supplement: Supplementary file 5 — Supplementary Software [file 41467_2022_30091_MOESM5_ESM.zip › Supplementary Software/MrBayes_tip_dating_analyses/2_partitions_without_constraint_IGR_(not_converged∩╝ë/Cui_2021_strict.run2.p]

[ID: 5945821096]
Gen	LnL	LnPr	TH{all}	TL{all}	prop_ancfossil{all}	alpha{all}	net_speciation{all}	relative_extinction{all}	relative_fossilization{all}	igrvar{1}	igrvar{2}	clockrate{all}
0	-6.843977e+03	-4.033629e+03	5.812500e+00	1.300187e+02	0.000000e+00	1.000000e+00	1.000000e-01	9.000000e-01	1.000000e-01	1.000000e+00	1.000000e+00	2.500000e-02
20000	-4.659604e+03	-7.585116e+02	1.245877e+00	1.444569e+01	2.325581e-02	3.027867e+00	1.092281e-02	9.622068e-01	1.413518e-02	2.344180e-02	1.862983e-02	5.227091e-03
40000	-4.618947e+03	-7.056978e+02	1.479989e+00	1.502831e+01	1.162791e-02	2.303584e+00	3.442600e-03	9.931156e-01	4.612935e-03	1.864288e-02	1.625305e-02	6.468385e-03
60000	-4.598022e+03	-6.875740e+02	1.650120e+00	1.558801e+01	0.000000e+00	2.578496e+00	6.352951e-03	9.926555e-01	2.214357e-03	2.168548e-02	1.643175e-02	7.322324e-03
80000	-4.601458e+03	-7.042475e+02	1.906451e+00	1.665804e+01	2.325581e-02	2.105538e+00	7.157838e-03	9.872428e-01	6.400518e-03	2.482394e-02	1.954266e-02	8.502874e-03
100000	-4.603976e+03	-6.791110e+02	2.027875e+00	1.657919e+01	0.000000e+00	2.099016e+00	6.973009e-03	9.939851e-01	1.531803e-03	1.950535e-02	2.133263e-02	9.113109e-03
120000	-4.600704e+03	-7.221719e+02	2.138211e+00	1.621491e+01	6.976744e-02	2.074119e+00	1.048165e-02	9.792927e-01	9.723134e-03	2.064485e-02	3.451837e-02	1.010142e-02
140000	-4.575433e+03	-7.285458e+02	2.129175e+00	1.552665e+01	4.651163e-02	2.437937e+00	7.687556e-03	9.843840e-01	1.203791e-02	2.107268e-02	5.789316e-02	1.044958e-02
160000	-4.585825e+03	-7.015704e+02	1.880003e+00	1.390131e+01	1.162791e-02	2.527430e+00	1.314861e-02	9.817819e-01	6.436644e-03	1.473890e-02	6.078030e-02	9.379065e-03
180000	-4.563826e+03	-6.989634e+02	1.824567e+00	1.399937e+01	3.488372e-02	3.138933e+00	1.677755e-02	9.767623e-01	6.937873e-03	1.367698e-02	5.052741e-02	9.433983e-03
200000	-4.584202e+03	-6.810248e+02	2.036572e+00	1.452557e+01	8.139535e-02	2.965623e+00	1.145866e-02	9.836650e-01	8.398467e-03	1.136441e-02	6.891459e-02	1.054358e-02
220000	-4.569524e+03	-7.129258e+02	1.987488e+00	1.472250e+01	3.488372e-02	2.150358e+00	1.519167e-02	9.714625e-01	1.135457e-02	1.826610e-02	8.118610e-02	1.059531e-02
240000	-4.568594e+03	-7.788487e+02	1.994532e+00	1.549784e+01	5.813953e-02	1.958470e+00	1.623053e-02	9.528952e-01	2.319761e-02	2.411531e-02	8.162541e-02	1.070821e-02
260000	-4.551165e+03	-7.742697e+02	2.545325e+00	1.620509e+01	9.302326e-02	2.195291e+00	7.566821e-03	9.778455e-01	4.677658e-02	3.906803e-02	9.043131e-02	1.437609e-02
280000	-4.539340e+03	-7.706233e+02	2.410005e+00	1.555218e+01	6.976744e-02	2.410624e+00	7.967171e-03	9.904247e-01	9.181465e-03	3.797925e-02	9.662676e-02	1.406566e-02
300000	-4.544195e+03	-7.857107e+02	2.595697e+00	1.560825e+01	1.744186e-01	2.389188e+00	2.904067e-03	9.922126e-01	4.760070e-02	3.778463e-02	1.322688e-01	1.531618e-02
320000	-4.525928e+03	-8.222484e+02	2.587595e+00	1.600874e+01	1.860465e-01	2.630602e+00	3.297536e-03	9.912484e-01	4.619997e-02	3.940549e-02	1.623192e-01	1.534164e-02
340000	-4.530381e+03	-8.593882e+02	2.550599e+00	1.676790e+01	1.511628e-01	1.953158e+00	2.799415e-03	9.931764e-01	3.162608e-02	6.491532e-02	2.041411e-01	1.518536e-02
360000	-4.535387e+03	-8.761911e+02	2.839329e+00	1.748976e+01	1.046512e-01	1.946895e+00	3.436564e-03	9.940294e-01	1.650977e-02	6.705434e-02	2.455840e-01	1.718652e-02
380000	-4.497971e+03	-8.661434e+02	2.966606e+00	1.702265e+01	6.976744e-02	2.426197e+00	8.836702e-03	9.882858e-01	1.364513e-02	6.530859e-02	3.209381e-01	1.800749e-02
400000	-4.479759e+03	-8.618344e+02	2.805918e+00	1.476824e+01	2.441860e-01	2.550677e+00	6.444444e-03	9.738221e-01	1.077633e-01	6.614049e-02	3.030984e-01	1.722439e-02
420000	-4.516400e+03	-8.974412e+02	2.867627e+00	1.527741e+01	2.441860e-01	2.079133e+00	5.879253e-03	9.754129e-01	1.044512e-01	1.088001e-01	4.416987e-01	1.778144e-02
440000	-4.466643e+03	-9.078039e+02	3.330923e+00	1.764093e+01	3.255814e-01	2.116836e+00	7.306418e-03	9.678959e-01	1.441123e-01	1.288634e-01	5.010750e-01	2.062265e-02
460000	-4.463196e+03	-9.454256e+02	2.762087e+00	1.413513e+01	3.023256e-01	2.828853e+00	9.720717e-03	9.582842e-01	1.554898e-01	1.590152e-01	5.419427e-01	1.710121e-02
480000	-4.467710e+03	-9.239123e+02	3.454985e+00	1.763540e+01	2.790698e-01	1.855722e+00	1.907628e-02	9.219176e-01	1.401599e-01	1.686490e-01	5.661850e-01	2.159380e-02
500000	-4.460743e+03	-9.244395e+02	3.165535e+00	1.689241e+01	2.558140e-01	2.026294e+00	1.621375e-02	9.317845e-01	1.366748e-01	1.121839e-01	5.917579e-01	1.952827e-02
520000	-4.490497e+03	-9.533757e+02	2.913096e+00	1.509050e+01	2.790698e-01	2.427198e+00	1.975110e-02	9.426244e-01	6.561167e-02	1.554529e-01	5.730458e-01	1.792498e-02
540000	-4.465255e+03	-9.061860e+02	3.042504e+00	1.587903e+01	3.488372e-01	2.064339e+00	3.323455e-02	8.374664e-01	1.728814e-01	1.140143e-01	5.379432e-01	1.870134e-02
560000	-4.481279e+03	-9.079803e+02	3.444250e+00	1.736258e+01	2.325581e-01	2.234978e+00	2.142034e-02	9.114279e-01	1.609891e-01	8.419605e-02	5.486639e-01	2.139050e-02
580000	-4.466391e+03	-8.995225e+02	3.395808e+00	1.882079e+01	3.837209e-01	1.751848e+00	1.272673e-02	9.086938e-01	2.032157e-01	8.051013e-02	4.494711e-01	2.066133e-02
600000	-4.485864e+03	-9.195547e+02	2.906259e+00	1.475545e+01	3.837209e-01	2.050711e+00	1.972086e-02	8.705873e-01	2.751747e-01	1.504002e-01	5.566668e-01	1.794747e-02
620000	-4.462014e+03	-9.415577e+02	4.081150e+00	2.023104e+01	4.418605e-01	2.001896e+00	1.262752e-02	8.970693e-01	2.632745e-01	2.905071e-01	8.077810e-01	2.572054e-02
640000	-4.474771e+03	-9.513880e+02	2.966352e+00	1.559866e+01	2.790698e-01	2.284658e+00	1.981009e-02	9.288182e-01	1.046772e-01	1.858899e-01	5.687148e-01	1.878934e-02
660000	-4.448789e+03	-9.191957e+02	3.471443e+00	1.776433e+01	4.418605e-01	1.782790e+00	1.388412e-02	9.017797e-01	2.817293e-01	2.346911e-01	7.922893e-01	2.168013e-02
680000	-4.451796e+03	-9.130625e+02	3.840601e+00	1.832856e+01	3.953488e-01	1.907236e+00	1.555182e-02	9.067521e-01	2.643446e-01	2.372055e-01	6.106866e-01	2.450013e-02
700000	-4.448382e+03	-9.449643e+02	4.331335e+00	2.298921e+01	4.418605e-01	1.769744e+00	1.409902e-02	9.028355e-01	2.723489e-01	2.995833e-01	6.461424e-01	2.741041e-02
720000	-4.445652e+03	-9.427751e+02	4.055982e+00	1.896079e+01	4.418605e-01	2.185657e+00	2.089630e-02	8.741816e-01	2.863673e-01	3.813565e-01	8.513222e-01	2.580703e-02
740000	-4.444662e+03	-9.410754e+02	3.809219e+00	1.892161e+01	4.186047e-01	1.924247e+00	1.490329e-02	9.033962e-01	2.739060e-01	3.737116e-01	8.330240e-01	2.427257e-02
760000	-4.461850e+03	-9.326772e+02	3.808580e+00	1.783114e+01	3.837209e-01	2.028676e+00	2.180666e-02	9.065670e-01	1.751485e-01	2.406126e-01	7.653999e-01	2.431898e-02
780000	-4.444454e+03	-9.275270e+02	4.177847e+00	1.840159e+01	3.720930e-01	2.316792e+00	1.149943e-02	9.539674e-01	1.545906e-01	3.263427e-01	1.041004e+00	2.677839e-02
800000	-4.426101e+03	-9.434015e+02	3.970206e+00	1.891267e+01	3.604651e-01	2.358280e+00	2.644697e-02	8.764591e-01	1.997513e-01	3.591076e-01	1.149955e+00	2.518933e-02
820000	-4.426623e+03	-9.568274e+02	4.194101e+00	2.007181e+01	3.604651e-01	1.736260e+00	1.901820e-02	9.227495e-01	1.433780e-01	5.166368e-01	1.065374e+00	2.680288e-02
840000	-4.437132e+03	-9.621903e+02	4.459432e+00	2.094476e+01	3.720930e-01	2.304414e+00	1.722781e-02	9.056774e-01	2.224012e-01	5.656669e-01	8.563773e-01	2.844400e-02
860000	-4.437777e+03	-9.706847e+02	5.020516e+00	2.420447e+01	3.139535e-01	2.178933e+00	8.467761e-03	9.394586e-01	2.648722e-01	8.152638e-01	1.154245e+00	3.218696e-02
880000	-4.445530e+03	-9.322114e+02	4.870687e+00	2.373327e+01	4.069767e-01	2.192315e+00	4.406836e-03	9.725400e-01	2.354514e-01	6.498927e-01	8.303091e-01	3.131198e-02
900000	-4.421731e+03	-9.529951e+02	5.482971e+00	2.770924e+01	3.604651e-01	1.660724e+00	5.709105e-03	9.611679e-01	2.618940e-01	6.276849e-01	1.251565e+00	3.528019e-02
920000	-4.446167e+03	-9.685780e+02	3.492888e+00	1.875038e+01	3.837209e-01	2.481324e+00	6.455988e-03	9.469369e-01	3.195640e-01	5.854660e-01	1.236217e+00	2.221277e-02
940000	-4.414007e+03	-9.838520e+02	3.853038e+00	2.007508e+01	3.023256e-01	1.656549e+00	9.109029e-03	9.736858e-01	6.435267e-02	5.832754e-01	1.339978e+00	2.406909e-02
960000	-4.430772e+03	-1.001280e+03	3.802845e+00	1.930560e+01	3.604651e-01	2.416327e+00	1.659452e-03	9.924856e-01	1.268189e-01	7.624383e-01	1.187032e+00	2.396102e-02
980000	-4.436126e+03	-9.316287e+02	4.379865e+00	1.997133e+01	3.604651e-01	1.979533e+00	2.549784e-02	9.159562e-01	9.812461e-02	4.019191e-01	1.637195e+00	2.770912e-02
1000000	-4.427938e+03	-9.653249e+02	4.365317e+00	2.056827e+01	3.372093e-01	2.342923e+00	8.866557e-03	9.575124e-01	1.969473e-01	6.359421e-01	1.554926e+00	2.805391e-02
1020000	-4.424443e+03	-9.453142e+02	5.211182e+00	2.409813e+01	3.023256e-01	1.787396e+00	1.052476e-02	9.612816e-01	1.286778e-01	6.265521e-01	1.871574e+00	3.334075e-02
1040000	-4.412338e+03	-9.683596e+02	4.956171e+00	2.465641e+01	3.023256e-01	2.026955e+00	1.269895e-02	9.561662e-01	1.211229e-01	5.807109e-01	2.125512e+00	3.195747e-02
1060000	-4.399524e+03	-1.012874e+03	3.979932e+00	1.898768e+01	3.139535e-01	1.999467e+00	3.335709e-03	9.851723e-01	1.685110e-01	9.442293e-01	9.482599e-01	2.546676e-02
1080000	-4.416334e+03	-9.460265e+02	5.443025e+00	2.574094e+01	3.255814e-01	1.859501e+00	3.495667e-02	8.671981e-01	1.480259e-01	6.283015e-01	1.524986e+00	3.500707e-02
1100000	-4.425610e+03	-9.445209e+02	4.981862e+00	2.323186e+01	3.488372e-01	1.847717e+00	1.629896e-02	9.425703e-01	1.382760e-01	6.995579e-01	1.635487e+00	3.202911e-02
1120000	-4.412516e+03	-9.897801e+02	3.795267e+00	1.801371e+01	3.255814e-01	1.668542e+00	3.601966e-02	8.208278e-01	2.370266e-01	6.471064e-01	1.771211e+00	2.440026e-02
1140000	-4.428814e+03	-1.002898e+03	4.305213e+00	2.150583e+01	3.139535e-01	2.257964e+00	2.489065e-02	8.973194e-01	1.515506e-01	5.386016e-01	1.707967e+00	2.748920e-02
1160000	-4.460841e+03	-9.543272e+02	4.571869e+00	1.952308e+01	4.069767e-01	2.346155e+00	2.806380e-02	8.225701e-01	3.435754e-01	5.471101e-01	1.439190e+00	2.948763e-02
1180000	-4.417423e+03	-9.951484e+02	3.832664e+00	1.887569e+01	3.604651e-01	2.264723e+00	9.866668e-04	9.954199e-01	1.875930e-01	9.246115e-01	1.381457e+00	2.435000e-02
1200000	-4.425690e+03	-9.729365e+02	4.198539e+00	2.104305e+01	3.720930e-01	1.790530e+00	9.783690e-04	9.961287e-01	1.181819e-01	8.231551e-01	1.523867e+00	2.687513e-02
1220000	-4.402113e+03	-9.866558e+02	4.073007e+00	1.997346e+01	3.604651e-01	2.300663e+00	7.125530e-04	9.965248e-01	1.873854e-01	8.813474e-01	1.433188e+00	2.613352e-02
1240000	-4.394466e+03	-9.792104e+02	4.755973e+00	2.287691e+01	2.674419e-01	2.303279e+00	6.420381e-04	9.971730e-01	1.265958e-01	1.037019e+00	1.320539e+00	3.067766e-02
1260000	-4.426856e+03	-9.493380e+02	4.668714e+00	2.232930e+01	3.604651e-01	2.035348e+00	2.238230e-02	8.971527e-01	1.874839e-01	4.595503e-01	1.625256e+00	2.991209e-02
1280000	-4.422999e+03	-9.833514e+02	3.634453e+00	1.995028e+01	2.790698e-01	1.915804e+00	6.779433e-04	9.974441e-01	8.041893e-02	4.911545e-01	1.563931e+00	2.321729e-02
1300000	-4.410839e+03	-9.717812e+02	3.771762e+00	1.974260e+01	3.372093e-01	2.082909e+00	1.991653e-02	8.877172e-01	2.084334e-01	8.193903e-01	1.526723e+00	2.432290e-02
1320000	-4.397078e+03	-9.979379e+02	3.365289e+00	1.720966e+01	2.558140e-01	2.144316e+00	3.528973e-02	8.598877e-01	1.256525e-01	6.102037e-01	1.719768e+00	2.136109e-02
1340000	-4.410208e+03	-9.894114e+02	4.302221e+00	2.122814e+01	2.906977e-01	2.288651e+00	2.108603e-02	9.193037e-01	1.199512e-01	6.444079e-01	1.793545e+00	2.726555e-02
1360000	-4.438371e+03	-9.577866e+02	4.428749e+00	1.998567e+01	4.883721e-01	1.904855e+00	1.849383e-02	8.730239e-01	3.202313e-01	7.644904e-01	1.663143e+00	2.846143e-02
1380000	-4.415851e+03	-9.198073e+02	6.203670e+00	2.784245e+01	4.186047e-01	2.029750e+00	2.066138e-02	8.348338e-01	3.789234e-01	1.111239e+00	1.239096e+00	3.876202e-02
1400000	-4.425537e+03	-9.467405e+02	4.526693e+00	1.966216e+01	3.372093e-01	2.237813e+00	1.749883e-02	9.082710e-01	2.075667e-01	5.824573e-01	1.532034e+00	2.918478e-02
1420000	-4.423640e+03	-9.271335e+02	4.289503e+00	1.700391e+01	4.302326e-01	1.960263e+00	1.244996e-02	9.153669e-01	3.267457e-01	3.961913e-01	1.972606e+00	2.746034e-02
1440000	-4.426170e+03	-9.568709e+02	4.706800e+00	2.149806e+01	3.372093e-01	2.137500e+00	2.650528e-02	8.815494e-01	2.019023e-01	5.296085e-01	1.998443e+00	3.032244e-02
1460000	-4.426842e+03	-9.893295e+02	4.440886e+00	2.284499e+01	3.372093e-01	2.224492e+00	1.294924e-02	9.467459e-01	1.214586e-01	1.116170e+00	1.342627e+00	2.863230e-02
1480000	-4.413160e+03	-9.631303e+02	4.815076e+00	2.227257e+01	3.720930e-01	2.031477e+00	3.122789e-02	8.441714e-01	1.875424e-01	8.652832e-01	1.336733e+00	3.090447e-02
1500000	-4.446631e+03	-9.628876e+02	4.572077e+00	2.146354e+01	3.720930e-01	1.832179e+00	1.778739e-02	8.936917e-01	2.485249e-01	8.328985e-01	1.158749e+00	2.937617e-02
1520000	-4.416619e+03	-9.354625e+02	4.766700e+00	2.038066e+01	4.069767e-01	2.322874e+00	3.144266e-02	8.629693e-01	2.355720e-01	7.421550e-01	1.385880e+00	3.044969e-02
1540000	-4.425919e+03	-9.618584e+02	4.780095e+00	2.110950e+01	3.139535e-01	2.102952e+00	3.101497e-02	8.842899e-01	1.527812e-01	5.203306e-01	1.653198e+00	3.029152e-02
1560000	-4.408557e+03	-9.593791e+02	4.929609e+00	2.147558e+01	4.069767e-01	2.487602e+00	1.488587e-02	9.253614e-01	2.026584e-01	6.579091e-01	1.462647e+00	3.164886e-02
1580000	-4.444236e+03	-9.671465e+02	4.826061e+00	2.045532e+01	3.837209e-01	1.973494e+00	1.787409e-02	9.180662e-01	1.688896e-01	5.297439e-01	1.854604e+00	3.047684e-02
1600000	-4.418572e+03	-9.840801e+02	4.399188e+00	1.982339e+01	3.488372e-01	1.554906e+00	1.964057e-02	8.961933e-01	2.313313e-01	4.395980e-01	2.425717e+00	2.814506e-02
1620000	-4.417960e+03	-9.129299e+02	5.967813e+00	2.659509e+01	3.255814e-01	1.774379e+00	1.525935e-02	9.311497e-01	1.881942e-01	6.057597e-01	1.976992e+00	3.828106e-02
1640000	-4.399025e+03	-9.251789e+02	5.208161e+00	2.278118e+01	3.953488e-01	1.694339e+00	3.201997e-02	8.391775e-01	2.704763e-01	7.004082e-01	2.341121e+00	3.348259e-02
1660000	-4.412596e+03	-9.236473e+02	6.134339e+00	2.650575e+01	3.837209e-01	1.912210e+00	3.689740e-02	8.689822e-01	1.601540e-01	8.578129e-01	1.825079e+00	3.955642e-02
1680000	-4.391996e+03	-9.213436e+02	5.895911e+00	2.648194e+01	3.372093e-01	1.774687e+00	1.942197e-02	9.243377e-01	1.683613e-01	9.885116e-01	1.848363e+00	3.727297e-02
1700000	-4.420139e+03	-9.283425e+02	6.205647e+00	2.872705e+01	3.837209e-01	1.890084e+00	1.461966e-02	9.106145e-01	3.054056e-01	8.494979e-01	2.376006e+00	3.992227e-02
1720000	-4.394930e+03	-9.277890e+02	5.513907e+00	2.604401e+01	3.139535e-01	1.610287e+00	9.394390e-03	9.503489e-01	1.827477e-01	9.448620e-01	1.899116e+00	3.547593e-02
1740000	-4.408334e+03	-9.707977e+02	5.326969e+00	2.554597e+01	3.720930e-01	1.981875e+00	5.871362e-03	9.689692e-01	2.198942e-01	1.135278e+00	2.002333e+00	3.407052e-02
1760000	-4.401920e+03	-9.771706e+02	4.506150e+00	2.002222e+01	3.255814e-01	1.784938e+00	3.785175e-03	9.863130e-01	1.282162e-01	1.034655e+00	2.276868e+00	2.897745e-02
1780000	-4.415392e+03	-9.161399e+02	6.688272e+00	2.629751e+01	3.604651e-01	2.378228e+00	2.598523e-03	9.870248e-01	2.379325e-01	1.423262e+00	2.389098e+00	4.290957e-02
1800000	-4.413574e+03	-9.248772e+02	7.574332e+00	3.063619e+01	3.023256e-01	2.549864e+00	2.394866e-03	9.900230e-01	1.648222e-01	1.171564e+00	1.982235e+00	4.826236e-02
1820000	-4.406107e+03	-9.374604e+02	5.480322e+00	2.407790e+01	3.255814e-01	1.664636e+00	1.169294e-02	9.529514e-01	1.863981e-01	1.186258e+00	2.004451e+00	3.492991e-02
1840000	-4.406008e+03	-9.123900e+02	6.487120e+00	2.801551e+01	2.790698e-01	1.748188e+00	1.397353e-02	9.532383e-01	1.452909e-01	9.362273e-01	2.692421e+00	4.166881e-02
1860000	-4.423456e+03	-8.785745e+02	6.021226e+00	2.527926e+01	3.720930e-01	1.466118e+00	9.386426e-03	9.601849e-01	1.477743e-01	7.481142e-01	2.619162e+00	3.868211e-02
1880000	-4.416307e+03	-9.119672e+02	5.815456e+00	2.698877e+01	3.953488e-01	1.929662e+00	1.257978e-02	9.336171e-01	2.219275e-01	6.186005e-01	2.728404e+00	3.726772e-02
1900000	-4.406530e+03	-9.208287e+02	5.733816e+00	2.361473e+01	4.302326e-01	2.405073e+00	1.760076e-02	9.257586e-01	2.052025e-01	1.009523e+00	1.871044e+00	3.662037e-02
1920000	-4.401135e+03	-9.248422e+02	5.318803e+00	2.194628e+01	4.302326e-01	1.466754e+00	2.098007e-02	8.750239e-01	2.703244e-01	5.955358e-01	2.587361e+00	3.397894e-02
1940000	-4.398338e+03	-9.028605e+02	4.907061e+00	2.231003e+01	2.790698e-01	2.144248e+00	1.392049e-02	9.562223e-01	1.214698e-01	5.800064e-01	2.719638e+00	3.124780e-02
1960000	-4.408717e+03	-9.795516e+02	4.001835e+00	1.817149e+01	2.790698e-01	1.644711e+00	2.740721e-02	8.865998e-01	1.495882e-01	7.431991e-01	2.359392e+00	2.505541e-02
1980000	-4.413113e+03	-9.446810e+02	5.312701e+00	2.459444e+01	3.023256e-01	2.335879e+00	3.095110e-02	8.902414e-01	1.180153e-01	6.015401e-01	2.418725e+00	3.401647e-02
2000000	-4.397918e+03	-9.039104e+02	6.040595e+00	2.687509e+01	3.488372e-01	1.939888e+00	1.372281e-02	9.386759e-01	1.984616e-01	5.790819e-01	2.405558e+00	3.825429e-02
2020000	-4.395880e+03	-9.321811e+02	5.110779e+00	2.189242e+01	3.372093e-01	1.969466e+00	3.497790e-02	8.333215e-01	2.430756e-01	7.757913e-01	3.121464e+00	3.259692e-02
2040000	-4.407538e+03	-8.850338e+02	5.848763e+00	2.451981e+01	3.372093e-01	1.985209e+00	3.598406e-02	8.490227e-01	2.217801e-01	9.333473e-01	3.085873e+00	3.761531e-02
2060000	-4.394672e+03	-8.916636e+02	4.846005e+00	2.131075e+01	3.139535e-01	1.649471e+00	1.545979e-02	9.220200e-01	2.086541e-01	1.114877e+00	3.359457e+00	3.103303e-02
2080000	-4.413651e+03	-9.662098e+02	4.221984e+00	2.040130e+01	2.906977e-01	1.809103e+00	1.675781e-02	9.380620e-01	1.229013e-01	9.218120e-01	3.106343e+00	2.717551e-02
2100000	-4.419052e+03	-9.288574e+02	5.378170e+00	2.359084e+01	2.906977e-01	2.046103e+00	1.845457e-02	9.296482e-01	1.322743e-01	8.076938e-01	2.773044e+00	3.457112e-02
2120000	-4.417620e+03	-9.375726e+02	4.512736e+00	2.180302e+01	2.209302e-01	1.786126e+00	2.775645e-02	8.988066e-01	1.268906e-01	9.166151e-01	2.584672e+00	2.902845e-02
2140000	-4.410991e+03	-1.017462e+03	3.882723e+00	1.899946e+01	2.441860e-01	1.876599e+00	1.671235e-02	9.362131e-01	1.412359e-01	9.206229e-01	2.096274e+00	2.481157e-02
2160000	-4.425006e+03	-9.579148e+02	4.932160e+00	2.326913e+01	4.418605e-01	1.655565e+00	3.345494e-03	9.757895e-01	2.821570e-01	8.273743e-01	2.166062e+00	3.179188e-02
2180000	-4.407674e+03	-9.454968e+02	6.578333e+00	2.864063e+01	2.674419e-01	1.682846e+00	1.834417e-02	9.376587e-01	1.295619e-01	5.432194e-01	1.974095e+00	4.206654e-02
2200000	-4.413180e+03	-9.194315e+02	5.293417e+00	2.175015e+01	3.255814e-01	1.657493e+00	8.018623e-03	9.665870e-01	1.600118e-01	6.633902e-01	2.190275e+00	3.384631e-02
2220000	-4.449473e+03	-9.151747e+02	5.560639e+00	2.496805e+01	2.441860e-01	1.641145e+00	1.564056e-02	9.541921e-01	1.039415e-01	5.911106e-01	2.224161e+00	3.574425e-02
2240000	-4.420638e+03	-9.501645e+02	4.495709e+00	2.103917e+01	2.790698e-01	1.724155e+00	1.480437e-02	9.411777e-01	1.698577e-01	4.295820e-01	2.819321e+00	2.886222e-02
2260000	-4.437673e+03	-9.405452e+02	4.432607e+00	2.054823e+01	4.767442e-01	2.184697e+00	3.006730e-02	8.086921e-01	3.281936e-01	4.793664e-01	1.742939e+00	2.841122e-02
2280000	-4.430079e+03	-9.427872e+02	5.284442e+00	2.045569e+01	3.488372e-01	2.014395e+00	1.066469e-02	9.633769e-01	1.551850e-01	6.126484e-01	1.696777e+00	3.379903e-02
2300000	-4.427697e+03	-9.060705e+02	6.580066e+00	2.497210e+01	4.418605e-01	1.853002e+00	2.449205e-02	8.758904e-01	2.580767e-01	8.489917e-01	1.587569e+00	4.228706e-02
2320000	-4.443700e+03	-9.357277e+02	5.272470e+00	1.903405e+01	3.488372e-01	1.724743e+00	3.503529e-02	9.061182e-01	1.215148e-01	5.830876e-01	1.701384e+00	3.381053e-02
2340000	-4.448210e+03	-9.420379e+02	4.688164e+00	1.799300e+01	3.372093e-01	2.057392e+00	2.245844e-02	9.227985e-01	1.296289e-01	5.781294e-01	1.629011e+00	3.023822e-02
2360000	-4.427805e+03	-9.343701e+02	5.321911e+00	2.177258e+01	3.720930e-01	1.875001e+00	2.495817e-02	9.161841e-01	1.502902e-01	6.611307e-01	1.465810e+00	3.404711e-02
2380000	-4.425515e+03	-9.728237e+02	5.392867e+00	2.452908e+01	3.488372e-01	1.500381e+00	9.255840e-03	9.441803e-01	2.667807e-01	9.395928e-01	1.462538e+00	3.470900e-02
2400000	-4.440686e+03	-9.600838e+02	4.552388e+00	1.978482e+01	3.720930e-01	1.652937e+00	1.814024e-02	9.127428e-01	2.193548e-01	1.124313e+00	1.813839e+00	2.933680e-02
2420000	-4.449345e+03	-9.082065e+02	4.872038e+00	1.972660e+01	3.488372e-01	1.719636e+00	2.104623e-02	9.175759e-01	1.801437e-01	6.130411e-01	2.486737e+00	3.138829e-02
2440000	-4.431754e+03	-9.567402e+02	4.344679e+00	1.832996e+01	3.488372e-01	2.192997e+00	1.848584e-02	9.330902e-01	1.343756e-01	5.263835e-01	1.746688e+00	2.736189e-02
2460000	-4.407536e+03	-9.214598e+02	5.043766e+00	1.995643e+01	4.069767e-01	2.096969e+00	1.001256e-02	9.528161e-01	2.235922e-01	3.653237e-01	2.307875e+00	3.182183e-02
2480000	-4.413713e+03	-9.549556e+02	4.186834e+00	1.861694e+01	4.069767e-01	2.067508e+00	1.110227e-02	9.310733e-01	2.863482e-01	6.245215e-01	1.483321e+00	2.662512e-02
2500000	-4.420819e+03	-9.455699e+02	5.098271e+00	2.260023e+01	3.372093e-01	2.013111e+00	6.595266e-03	9.768030e-01	1.326004e-01	5.695838e-01	1.838091e+00	3.269228e-02
2520000	-4.429494e+03	-9.166169e+02	5.268850e+00	2.311603e+01	3.488372e-01	1.786279e+00	6.016845e-03	9.700718e-01	1.919352e-01	6.263669e-01	1.832027e+00	3.377744e-02
2540000	-4.417993e+03	-9.444385e+02	6.173985e+00	2.856787e+01	3.720930e-01	1.615016e+00	2.118310e-02	8.796537e-01	2.179604e-01	8.188874e-01	1.553591e+00	3.927555e-02
2560000	-4.423240e+03	-9.674993e+02	4.308733e+00	2.062744e+01	3.023256e-01	2.105664e+00	7.643535e-03	9.670177e-01	1.599727e-01	7.190856e-01	2.434531e+00	2.753738e-02
2580000	-4.408174e+03	-9.197728e+02	5.567241e+00	2.386558e+01	4.418605e-01	1.707229e+00	7.143528e-03	9.455697e-01	3.473093e-01	6.840758e-01	1.895550e+00	3.554543e-02
2600000	-4.421460e+03	-9.101387e+02	5.459356e+00	2.388395e+01	3.837209e-01	1.825788e+00	1.212872e-02	9.355616e-01	1.947453e-01	6.268010e-01	1.822308e+00	3.468912e-02
2620000	-4.390195e+03	-9.481927e+02	4.336183e+00	2.094911e+01	2.325581e-01	2.173900e+00	1.212744e-02	9.563003e-01	1.059800e-01	5.160267e-01	1.872553e+00	2.757869e-02
2640000	-4.423106e+03	-9.321871e+02	5.036532e+00	2.481012e+01	3.604651e-01	1.542038e+00	2.409559e-02	8.578462e-01	2.793908e-01	5.829233e-01	2.138327e+00	3.207457e-02
2660000	-4.405476e+03	-9.375250e+02	4.617640e+00	2.082786e+01	3.488372e-01	2.057739e+00	1.374493e-03	9.930379e-01	1.848590e-01	5.866588e-01	2.017109e+00	2.942804e-02
2680000	-4.405629e+03	-9.233840e+02	5.321124e+00	2.448208e+01	4.534884e-01	1.732772e+00	4.958825e-03	9.631669e-01	2.887808e-01	9.025343e-01	1.420085e+00	3.429983e-02
2700000	-4.420695e+03	-9.574191e+02	4.981769e+00	2.124984e+01	3.604651e-01	1.904962e+00	3.299742e-03	9.879544e-01	1.323463e-01	5.542997e-01	1.160798e+00	3.195075e-02
2720000	-4.421448e+03	-9.531356e+02	4.100946e+00	1.943590e+01	4.069767e-01	1.950183e+00	8.347539e-04	9.937364e-01	2.918452e-01	4.435211e-01	1.592692e+00	2.643033e-02
2740000	-4.470099e+03	-9.221086e+02	4.653737e+00	2.034882e+01	4.534884e-01	1.962160e+00	4.945708e-03	9.646517e-01	3.476383e-01	4.744356e-01	1.869774e+00	2.974322e-02
2760000	-4.399191e+03	-9.090254e+02	5.226170e+00	2.637500e+01	3.837209e-01	1.860000e+00	7.588588e-03	9.564449e-01	2.898032e-01	6.045307e-01	1.778145e+00	3.348891e-02
2780000	-4.369104e+03	-8.811595e+02	5.397516e+00	2.505262e+01	2.906977e-01	2.023587e+00	1.860019e-02	9.259328e-01	1.263657e-01	7.837261e-01	2.201012e+00	3.455960e-02
2800000	-4.413376e+03	-9.177683e+02	6.736336e+00	2.964650e+01	3.837209e-01	1.733861e+00	2.758702e-02	8.921885e-01	1.579975e-01	1.053243e+00	2.010888e+00	4.316583e-02
2820000	-4.393427e+03	-8.526463e+02	6.049835e+00	2.509335e+01	3.720930e-01	2.679064e+00	2.915446e-02	8.335042e-01	2.471023e-01	7.285101e-01	2.686419e+00	3.889377e-02
2840000	-4.396624e+03	-9.690842e+02	4.889867e+00	2.061647e+01	4.069767e-01	1.946341e+00	1.461449e-02	9.382210e-01	1.701148e-01	6.641380e-01	1.433944e+00	3.135793e-02
2860000	-4.435544e+03	-9.314909e+02	4.631289e+00	2.056853e+01	4.186047e-01	1.954841e+00	1.337623e-02	9.342783e-01	2.290172e-01	4.512776e-01	2.172909e+00	2.940665e-02
2880000	-4.397554e+03	-9.424080e+02	4.242254e+00	2.259059e+01	3.139535e-01	2.300666e+00	1.288279e-02	9.397986e-01	1.498049e-01	1.086881e+00	2.762141e+00	2.732882e-02
2900000	-4.377770e+03	-1.004408e+03	4.171906e+00	2.236979e+01	2.790698e-01	1.864165e+00	4.368813e-02	8.348491e-01	1.317944e-01	9.295733e-01	1.792920e+00	2.663224e-02
2920000	-4.423349e+03	-9.535289e+02	5.770849e+00	2.575448e+01	3.720930e-01	1.628425e+00	2.484089e-02	9.066596e-01	1.648581e-01	7.239085e-01	2.144221e+00	3.716088e-02
2940000	-4.408839e+03	-9.194894e+02	5.785274e+00	2.381616e+01	3.255814e-01	1.784013e+00	2.046586e-02	9.275789e-01	1.432427e-01	8.917470e-01	2.056322e+00	3.693578e-02
2960000	-4.430192e+03	-9.075993e+02	4.700908e+00	1.969765e+01	4.418605e-01	2.045934e+00	1.219666e-02	9.269362e-01	3.159789e-01	7.358186e-01	1.633532e+00	2.998381e-02
2980000	-4.425696e+03	-9.402054e+02	5.098358e+00	2.129579e+01	3.255814e-01	2.059371e+00	3.661308e-02	7.948118e-01	2.662381e-01	4.039567e-01	2.293270e+00	3.257560e-02
3000000	-4.412532e+03	-9.640898e+02	4.710663e+00	2.083920e+01	3.953488e-01	2.283609e+00	1.006727e-02	9.334105e-01	3.043413e-01	5.973791e-01	1.935379e+00	2.984459e-02
3020000	-4.410335e+03	-9.468104e+02	4.824523e+00	2.151032e+01	4.069767e-01	2.417799e+00	9.769769e-03	9.331689e-01	2.478753e-01	9.072554e-01	1.416584e+00	3.060539e-02
3040000	-4.424120e+03	-9.590796e+02	5.007388e+00	2.193896e+01	4.418605e-01	2.420203e+00	5.555725e-03	9.556663e-01	3.257148e-01	6.565805e-01	1.279449e+00	3.193689e-02
3060000	-4.428926e+03	-9.136863e+02	6.111338e+00	2.566413e+01	4.418605e-01	1.807624e+00	2.498576e-02	9.027299e-01	1.544518e-01	6.425342e-01	1.261250e+00	3.850609e-02
3080000	-4.411215e+03	-9.506235e+02	6.334722e+00	2.779071e+01	2.558140e-01	1.768665e+00	3.167249e-02	8.875547e-01	1.231555e-01	7.234857e-01	1.566471e+00	4.074627e-02
3100000	-4.425692e+03	-9.338019e+02	4.294811e+00	1.942841e+01	4.069767e-01	1.674057e+00	1.033368e-02	9.292795e-01	2.931545e-01	4.173638e-01	1.745414e+00	2.754360e-02
3120000	-4.432425e+03	-9.191201e+02	4.507175e+00	1.831214e+01	4.302326e-01	1.909951e+00	9.846377e-03	9.538304e-01	1.923538e-01	4.668691e-01	2.142796e+00	2.901057e-02
3140000	-4.425143e+03	-9.379181e+02	4.808961e+00	1.883726e+01	3.604651e-01	2.158513e+00	7.400969e-03	9.687728e-01	2.362958e-01	5.104692e-01	1.754112e+00	3.093385e-02
3160000	-4.433573e+03	-8.865264e+02	5.076828e+00	2.113436e+01	3.953488e-01	2.544576e+00	1.748825e-02	9.020379e-01	2.548870e-01	4.777215e-01	1.890584e+00	3.273290e-02
3180000	-4.433145e+03	-9.347209e+02	3.981697e+00	1.921433e+01	3.953488e-01	2.217041e+00	1.186563e-02	9.488559e-01	1.353494e-01	3.722403e-01	1.928136e+00	2.558813e-02
3200000	-4.409023e+03	-9.342519e+02	4.250638e+00	2.131032e+01	3.255814e-01	1.948006e+00	2.138052e-02	8.716335e-01	2.216219e-01	5.332795e-01	2.733670e+00	2.735703e-02
3220000	-4.411572e+03	-9.647517e+02	4.672560e+00	2.197372e+01	3.604651e-01	2.131005e+00	2.731860e-02	9.057095e-01	1.363861e-01	5.243440e-01	2.524425e+00	2.941521e-02
3240000	-4.411938e+03	-9.166810e+02	5.733338e+00	2.579771e+01	3.604651e-01	1.571098e+00	1.858081e-02	9.159700e-01	1.533876e-01	7.413785e-01	2.865158e+00	3.682954e-02
3260000	-4.418517e+03	-9.510208e+02	4.826154e+00	2.253558e+01	3.023256e-01	1.591099e+00	8.439823e-03	9.613224e-01	1.566130e-01	5.956686e-01	2.477403e+00	2.995548e-02
3280000	-4.435102e+03	-9.529876e+02	5.119485e+00	2.190671e+01	4.534884e-01	1.776394e+00	4.587819e-03	9.697570e-01	3.006922e-01	7.928262e-01	1.306958e+00	3.292372e-02
3300000	-4.423367e+03	-9.676315e+02	4.753120e+00	2.138840e+01	3.720930e-01	1.560326e+00	1.351435e-02	9.449228e-01	1.625700e-01	7.138158e-01	1.968312e+00	2.981744e-02
3320000	-4.431036e+03	-9.180956e+02	5.184114e+00	2.191364e+01	4.534884e-01	1.869744e+00	1.133845e-02	9.087518e-01	3.867001e-01	6.096170e-01	1.361391e+00	3.308143e-02
3340000	-4.438369e+03	-9.399179e+02	4.538985e+00	2.001160e+01	4.534884e-01	2.070698e+00	1.577563e-02	9.098089e-01	2.786166e-01	7.530245e-01	1.663280e+00	2.923547e-02
3360000	-4.426581e+03	-9.544773e+02	4.476081e+00	2.155595e+01	3.255814e-01	1.771514e+00	4.763254e-03	9.790867e-01	1.667282e-01	5.437108e-01	2.483348e+00	2.882191e-02
3380000	-4.405336e+03	-9.678428e+02	6.125896e+00	2.766300e+01	3.488372e-01	1.976530e+00	3.600782e-02	8.742730e-01	1.739162e-01	1.060889e+00	1.521396e+00	3.835833e-02
3400000	-4.373849e+03	-9.677567e+02	4.887687e+00	2.233135e+01	4.069767e-01	2.333752e+00	3.731664e-02	8.263143e-01	2.066289e-01	9.887379e-01	2.180106e+00	3.150209e-02
3420000	-4.409136e+03	-9.141386e+02	5.936205e+00	2.734353e+01	2.790698e-01	1.766166e+00	2.088240e-02	9.197395e-01	1.612460e-01	9.214389e-01	2.303618e+00	3.819662e-02
3440000	-4.429875e+03	-9.607324e+02	5.918009e+00	2.715553e+01	3.139535e-01	1.670910e+00	4.094900e-02	8.437542e-01	1.541503e-01	8.491893e-01	1.488086e+00	3.795503e-02
3460000	-4.420383e+03	-9.200798e+02	4.638006e+00	1.957583e+01	3.604651e-01	2.057980e+00	2.181371e-02	9.003914e-01	2.377563e-01	5.791052e-01	2.159994e+00	2.978489e-02
3480000	-4.404674e+03	-9.802981e+02	5.765391e+00	2.575490e+01	3.023256e-01	1.780943e+00	2.075148e-02	9.362772e-01	9.202513e-02	7.581626e-01	1.585362e+00	3.717304e-02
3500000	-4.415849e+03	-9.171551e+02	6.017867e+00	2.429008e+01	3.488372e-01	1.842699e+00	3.363443e-02	8.644269e-01	1.769396e-01	7.075695e-01	2.715895e+00	3.876071e-02
3520000	-4.428893e+03	-9.685793e+02	4.972477e+00	2.516805e+01	3.953488e-01	1.649314e+00	1.445951e-02	9.031445e-01	2.588805e-01	4.621402e-01	1.371651e+00	3.205489e-02
3540000	-4.427734e+03	-9.223558e+02	6.162792e+00	2.705261e+01	4.186047e-01	2.060038e+00	2.021597e-02	8.668857e-01	2.678706e-01	9.300454e-01	1.692611e+00	3.957934e-02
3560000	-4.407364e+03	-9.381777e+02	5.481796e+00	2.302869e+01	4.186047e-01	1.805953e+00	2.473058e-02	8.245403e-01	3.646851e-01	7.267499e-01	1.482164e+00	3.512528e-02
3580000	-4.415481e+03	-9.184779e+02	5.347455e+00	2.174735e+01	4.302326e-01	2.380571e+00	2.480740e-02	8.979788e-01	1.616547e-01	5.780082e-01	2.115372e+00	3.447404e-02
3600000	-4.410530e+03	-8.917021e+02	5.011569e+00	2.082667e+01	4.418605e-01	1.764245e+00	1.092461e-02	9.368584e-01	2.567676e-01	4.228310e-01	2.046267e+00	3.226263e-02
3620000	-4.440585e+03	-9.302375e+02	5.449575e+00	2.418399e+01	3.488372e-01	1.729002e+00	5.155101e-03	9.829697e-01	1.040122e-01	4.171099e-01	2.269385e+00	3.497782e-02
3640000	-4.401056e+03	-9.198361e+02	5.062775e+00	2.101438e+01	3.488372e-01	2.541677e+00	1.503339e-02	9.332242e-01	1.868491e-01	6.098682e-01	2.175705e+00	3.239079e-02
3660000	-4.394611e+03	-9.019998e+02	5.584518e+00	2.238959e+01	3.720930e-01	1.722021e+00	1.987774e-02	9.025454e-01	2.325950e-01	6.467310e-01	1.875726e+00	3.494792e-02
3680000	-4.393107e+03	-9.671471e+02	5.035177e+00	2.152181e+01	3.488372e-01	2.603325e+00	2.852011e-02	8.837964e-01	1.611750e-01	8.806964e-01	1.511301e+00	3.215226e-02
3700000	-4.407219e+03	-9.510697e+02	6.154037e+00	2.550390e+01	3.139535e-01	1.785870e+00	4.141059e-02	7.935643e-01	3.049001e-01	6.185422e-01	1.695110e+00	3.957982e-02
3720000	-4.396847e+03	-1.002897e+03	4.053084e+00	1.954971e+01	3.604651e-01	1.816182e+00	1.443432e-02	9.203504e-01	2.201139e-01	7.997069e-01	2.489631e+00	2.576556e-02
3740000	-4.409809e+03	-9.289885e+02	4.957847e+00	2.092473e+01	3.604651e-01	1.953125e+00	6.652711e-03	9.720057e-01	1.587030e-01	6.258856e-01	2.274043e+00	3.169343e-02
3760000	-4.409233e+03	-8.920855e+02	5.889865e+00	2.475133e+01	3.488372e-01	1.937769e+00	8.918598e-03	9.616963e-01	2.169930e-01	6.580689e-01	2.396839e+00	3.767989e-02
3780000	-4.402518e+03	-9.349352e+02	4.914805e+00	2.222689e+01	3.488372e-01	1.842128e+00	2.198857e-02	9.189109e-01	1.248740e-01	5.822832e-01	2.128510e+00	3.095733e-02
3800000	-4.376415e+03	-9.386309e+02	5.272813e+00	2.365591e+01	3.604651e-01	1.750632e+00	7.899606e-03	9.602263e-01	2.081832e-01	7.721456e-01	2.538937e+00	3.399176e-02
3820000	-4.395186e+03	-9.450267e+02	4.627732e+00	2.061471e+01	3.720930e-01	1.864351e+00	1.545931e-02	9.322535e-01	1.996540e-01	5.292542e-01	1.866157e+00	2.952847e-02
3840000	-4.392177e+03	-9.075781e+02	5.258684e+00	2.286271e+01	5.000000e-01	2.219136e+00	1.756790e-02	8.542167e-01	3.534906e-01	5.497214e-01	1.415880e+00	3.364549e-02
3860000	-4.415697e+03	-9.689802e+02	4.776190e+00	2.173266e+01	3.837209e-01	2.193476e+00	7.212151e-03	9.645491e-01	1.901856e-01	7.609770e-01	1.657766e+00	3.072774e-02
3880000	-4.379402e+03	-9.732326e+02	5.046896e+00	2.245392e+01	4.186047e-01	1.855491e+00	3.085424e-02	8.309097e-01	2.897810e-01	6.067179e-01	2.200939e+00	3.242420e-02
3900000	-4.417269e+03	-9.711446e+02	5.490402e+00	2.337687e+01	3.720930e-01	1.695503e+00	9.808788e-03	9.519753e-01	2.100910e-01	6.149067e-01	1.912815e+00	3.523086e-02
3920000	-4.405794e+03	-9.035420e+02	5.625226e+00	2.509182e+01	3.139535e-01	2.041577e+00	6.233970e-03	9.700592e-01	2.000141e-01	5.528411e-01	2.956247e+00	3.600347e-02
3940000	-4.395995e+03	-9.485759e+02	5.227511e+00	2.445593e+01	2.790698e-01	1.860844e+00	1.258287e-02	9.598817e-01	8.456170e-02	9.772351e-01	3.067758e+00	3.325381e-02
3960000	-4.391173e+03	-9.488997e+02	4.794387e+00	2.329453e+01	3.372093e-01	1.533215e+00	5.389577e-03	9.783064e-01	1.139575e-01	7.574704e-01	2.403894e+00	3.071508e-02
3980000	-4.413181e+03	-9.772741e+02	4.392826e+00	2.374729e+01	4.069767e-01	1.737808e+00	8.230921e-03	9.341286e-01	2.526368e-01	1.073087e+00	1.519051e+00	2.814216e-02
4000000	-4.394815e+03	-9.698173e+02	4.457740e+00	2.421820e+01	4.302326e-01	1.963504e+00	1.924282e-02	8.733817e-01	2.924536e-01	9.776265e-01	1.323430e+00	2.811871e-02
4020000	-4.413886e+03	-9.836829e+02	5.299608e+00	2.573958e+01	3.139535e-01	1.835806e+00	1.352313e-02	9.619666e-01	8.111556e-02	6.860159e-01	2.394764e+00	3.415048e-02
4040000	-4.397599e+03	-9.553922e+02	4.510015e+00	2.016747e+01	3.953488e-01	1.744360e+00	9.876200e-03	9.500614e-01	1.940901e-01	7.092809e-01	1.807357e+00	2.851441e-02
4060000	-4.402759e+03	-9.549138e+02	4.610330e+00	1.968930e+01	3.953488e-01	1.961894e+00	1.009745e-02	9.312126e-01	2.577313e-01	6.348121e-01	1.358342e+00	2.954578e-02
4080000	-4.417754e+03	-9.388399e+02	4.776585e+00	2.196105e+01	3.720930e-01	1.934333e+00	3.592047e-03	9.739393e-01	2.446774e-01	4.783261e-01	1.639674e+00	3.054972e-02
4100000	-4.403255e+03	-9.137198e+02	6.913432e+00	2.755870e+01	3.953488e-01	1.854950e+00	3.673724e-03	9.807826e-01	2.224578e-01	7.403810e-01	1.858750e+00	4.439964e-02
4120000	-4.400174e+03	-9.882705e+02	4.816186e+00	2.144394e+01	3.488372e-01	2.202063e+00	4.845430e-02	8.378415e-01	1.371497e-01	1.012685e+00	1.560092e+00	3.066914e-02
4140000	-4.418993e+03	-9.302172e+02	5.111009e+00	2.260375e+01	3.837209e-01	1.905317e+00	2.831925e-02	8.840496e-01	1.966851e-01	9.402440e-01	2.097851e+00	3.297312e-02
4160000	-4.412177e+03	-9.418603e+02	5.290187e+00	2.371723e+01	3.720930e-01	1.894663e+00	1.181781e-02	9.437856e-01	2.466079e-01	6.701223e-01	1.414781e+00	3.409890e-02
4180000	-4.406789e+03	-9.090515e+02	5.616779e+00	2.532267e+01	3.604651e-01	1.663863e+00	8.659509e-03	9.520068e-01	2.433577e-01	5.448442e-01	2.212582e+00	3.613088e-02
4200000	-4.422944e+03	-9.615363e+02	5.042639e+00	2.329088e+01	3.255814e-01	2.380436e+00	1.813321e-02	9.024937e-01	2.143974e-01	7.294843e-01	1.792153e+00	3.245947e-02
4220000	-4.394718e+03	-9.375917e+02	4.795857e+00	2.116729e+01	4.069767e-01	1.632385e+00	7.522672e-03	9.599532e-01	1.649022e-01	4.012294e-01	1.898835e+00	3.074620e-02
4240000	-4.407529e+03	-9.340001e+02	5.183273e+00	2.402175e+01	3.488372e-01	1.791738e+00	2.310418e-02	8.999961e-01	1.636477e-01	4.976930e-01	2.086739e+00	3.326235e-02
4260000	-4.391325e+03	-9.747334e+02	4.758890e+00	2.330279e+01	3.720930e-01	2.077448e+00	2.084850e-02	8.764247e-01	2.405434e-01	8.887852e-01	2.080457e+00	3.054225e-02
4280000	-4.401169e+03	-9.425743e+02	4.786747e+00	2.056727e+01	4.651163e-01	2.088494e+00	9.366570e-03	9.068226e-01	4.307708e-01	6.422324e-01	1.270524e+00	3.024322e-02
4300000	-4.407279e+03	-9.575439e+02	4.462947e+00	2.080687e+01	3.139535e-01	2.296303e+00	2.449966e-02	9.220940e-01	8.929885e-02	5.236502e-01	1.820347e+00	2.784883e-02
4320000	-4.413268e+03	-9.432823e+02	4.734991e+00	1.929236e+01	4.069767e-01	2.274821e+00	5.489295e-03	9.740248e-01	2.112015e-01	7.090196e-01	1.777763e+00	3.040301e-02
4340000	-4.400328e+03	-9.191916e+02	5.937349e+00	2.558566e+01	3.372093e-01	2.131787e+00	9.242470e-03	9.550651e-01	1.832646e-01	7.485873e-01	2.412626e+00	3.791869e-02
4360000	-4.400997e+03	-9.561806e+02	4.390977e+00	1.967576e+01	3.604651e-01	1.855930e+00	1.768624e-02	9.230125e-01	2.118771e-01	5.088234e-01	1.391434e+00	2.814846e-02
4380000	-4.402284e+03	-9.604257e+02	4.690499e+00	2.068146e+01	4.302326e-01	1.846916e+00	6.850935e-03	9.600630e-01	1.959346e-01	5.349703e-01	2.024549e+00	3.001137e-02
4400000	-4.397084e+03	-9.655910e+02	4.712893e+00	2.191352e+01	3.488372e-01	1.869436e+00	4.584444e-03	9.718032e-01	2.222234e-01	9.372751e-01	2.401662e+00	2.972802e-02
4420000	-4.417311e+03	-1.003964e+03	4.103752e+00	2.001655e+01	3.372093e-01	2.155059e+00	7.114329e-03	9.679651e-01	1.810699e-01	6.465755e-01	2.364044e+00	2.645521e-02
4440000	-4.410484e+03	-9.666731e+02	4.310648e+00	1.986165e+01	3.255814e-01	1.907397e+00	1.599386e-02	9.433793e-01	1.138183e-01	8.034639e-01	1.817453e+00	2.717392e-02
4460000	-4.410496e+03	-9.912074e+02	3.427064e+00	1.736329e+01	3.720930e-01	1.893351e+00	9.478530e-03	9.527425e-01	1.771506e-01	4.258593e-01	2.210521e+00	2.175105e-02
4480000	-4.414230e+03	-9.631528e+02	4.795837e+00	1.954558e+01	3.720930e-01	1.755316e+00	1.029626e-02	9.521868e-01	2.265349e-01	6.167128e-01	2.126153e+00	3.086822e-02
4500000	-4.420859e+03	-9.495454e+02	6.264193e+00	2.758429e+01	3.953488e-01	1.926031e+00	8.776662e-03	9.316792e-01	3.399444e-01	8.506597e-01	1.816882e+00	4.037461e-02
4520000	-4.426139e+03	-9.107974e+02	5.822772e+00	2.579537e+01	4.418605e-01	1.742579e+00	4.647488e-03	9.742750e-01	2.170331e-01	9.188298e-01	1.942710e+00	3.750191e-02
4540000	-4.407090e+03	-9.542401e+02	5.864867e+00	2.601605e+01	4.302326e-01	1.751005e+00	2.890151e-03	9.850746e-01	1.900641e-01	7.470524e-01	1.743261e+00	3.717600e-02
4560000	-4.389264e+03	-9.488238e+02	4.644141e+00	2.175866e+01	3.255814e-01	1.809605e+00	3.323528e-03	9.856805e-01	1.342380e-01	1.189129e+00	2.079326e+00	2.919948e-02
4580000	-4.398399e+03	-9.804567e+02	5.791791e+00	2.885129e+01	2.674419e-01	1.901124e+00	6.165729e-03	9.816230e-01	6.473831e-02	8.732442e-01	1.904241e+00	3.688662e-02
4600000	-4.399240e+03	-9.136317e+02	5.087641e+00	2.400694e+01	2.441860e-01	1.616721e+00	3.251033e-03	9.922839e-01	5.751392e-02	8.074763e-01	2.364668e+00	3.236607e-02
4620000	-4.399857e+03	-9.408616e+02	6.010875e+00	2.871275e+01	2.906977e-01	1.655169e+00	1.541736e-03	9.932353e-01	1.500070e-01	1.235418e+00	1.969676e+00	3.860507e-02
4640000	-4.420864e+03	-9.477582e+02	5.718122e+00	2.477861e+01	3.255814e-01	1.718383e+00	2.119044e-02	9.091399e-01	1.884700e-01	7.012900e-01	2.174671e+00	3.671395e-02
4660000	-4.396091e+03	-9.805982e+02	5.351147e+00	2.321411e+01	3.023256e-01	2.101272e+00	1.405801e-02	9.667622e-01	8.063052e-02	8.198694e-01	1.636306e+00	3.417555e-02
4680000	-4.410714e+03	-9.536733e+02	5.248072e+00	2.244967e+01	3.604651e-01	1.923424e+00	1.092314e-02	9.455602e-01	2.517228e-01	5.918718e-01	1.560761e+00	3.376148e-02
4700000	-4.442070e+03	-9.524035e+02	4.759531e+00	2.302822e+01	4.651163e-01	1.745571e+00	2.101834e-02	8.746387e-01	2.413861e-01	9.697207e-01	1.308754e+00	3.037306e-02
4720000	-4.432454e+03	-9.495364e+02	4.803731e+00	2.330514e+01	4.534884e-01	1.754437e+00	2.767046e-02	8.126458e-01	2.957814e-01	6.967464e-01	1.731221e+00	3.039902e-02
4740000	-4.422136e+03	-9.850923e+02	4.881882e+00	2.304781e+01	2.790698e-01	1.710299e+00	1.496008e-02	9.438894e-01	1.188442e-01	6.344335e-01	2.137354e+00	3.065801e-02
4760000	-4.425665e+03	-9.619961e+02	4.363737e+00	2.033617e+01	4.651163e-01	1.877099e+00	1.423765e-02	8.985326e-01	2.890350e-01	6.402977e-01	2.059605e+00	2.796892e-02
4780000	-4.435808e+03	-9.817520e+02	4.458251e+00	2.102394e+01	3.837209e-01	2.392307e+00	2.133955e-02	9.010758e-01	2.050969e-01	6.650207e-01	1.877440e+00	2.853119e-02
4800000	-4.437653e+03	-9.579486e+02	5.051745e+00	2.185707e+01	4.418605e-01	2.217836e+00	2.309790e-02	8.643005e-01	2.715992e-01	5.610235e-01	1.542115e+00	3.217162e-02
4820000	-4.411076e+03	-9.507927e+02	4.842166e+00	2.271935e+01	3.837209e-01	2.142254e+00	1.358746e-02	8.998805e-01	3.464106e-01	5.427309e-01	1.017165e+00	3.096896e-02
4840000	-4.405889e+03	-9.271608e+02	5.229225e+00	2.211348e+01	4.302326e-01	2.102758e+00	1.472332e-02	9.103022e-01	2.731198e-01	5.257233e-01	1.483885e+00	3.320367e-02
4860000	-4.418852e+03	-9.095287e+02	5.590367e+00	2.421126e+01	3.255814e-01	1.880804e+00	1.321022e-02	9.448200e-01	1.762196e-01	6.820473e-01	2.480859e+00	3.534281e-02
4880000	-4.400477e+03	-9.465171e+02	5.210585e+00	2.379351e+01	3.255814e-01	1.983640e+00	1.563401e-02	9.426817e-01	1.194375e-01	8.126051e-01	1.800666e+00	3.359822e-02
4900000	-4.383641e+03	-1.005243e+03	3.830083e+00	1.758437e+01	3.255814e-01	1.971148e+00	2.756564e-02	8.856802e-01	1.403906e-01	1.032996e+00	1.729690e+00	2.346665e-02
4920000	-4.410862e+03	-9.556695e+02	4.595100e+00	2.120750e+01	3.255814e-01	2.079200e+00	1.164821e-02	9.577192e-01	1.261441e-01	5.716764e-01	2.331124e+00	2.935410e-02
4940000	-4.399318e+03	-9.698182e+02	5.103458e+00	2.552339e+01	2.674419e-01	1.942315e+00	1.998472e-02	9.318836e-01	8.949525e-02	7.686514e-01	2.118013e+00	3.253431e-02
4960000	-4.407023e+03	-9.117485e+02	5.625954e+00	2.553320e+01	3.720930e-01	2.135300e+00	9.267203e-03	9.526955e-01	2.020940e-01	8.282990e-01	2.052466e+00	3.587002e-02
4980000	-4.426053e+03	-9.732286e+02	4.580188e+00	2.162008e+01	3.837209e-01	2.054102e+00	1.019918e-02	9.332617e-01	2.425758e-01	7.138132e-01	1.578434e+00	2.924957e-02
5000000	-4.424728e+03	-9.238447e+02	5.966338e+00	2.560991e+01	4.534884e-01	1.855264e+00	5.350541e-03	9.677922e-01	2.847271e-01	6.150078e-01	1.800292e+00	3.830706e-02
5020000	-4.419508e+03	-8.674015e+02	7.215873e+00	2.778645e+01	4.418605e-01	1.817144e+00	2.595001e-02	8.319504e-01	3.662997e-01	6.970071e-01	1.991534e+00	4.592311e-02
5040000	-4.427687e+03	-9.250939e+02	4.933372e+00	2.156931e+01	4.534884e-01	2.090382e+00	1.668792e-02	8.858635e-01	3.167004e-01	4.600724e-01	1.835071e+00	3.133714e-02
5060000	-4.406729e+03	-9.388688e+02	3.886588e+00	1.798130e+01	3.837209e-01	1.886768e+00	1.457784e-02	9.158428e-01	2.246909e-01	4.042602e-01	1.839077e+00	2.498972e-02
5080000	-4.407522e+03	-9.826220e+02	3.628673e+00	1.695391e+01	3.488372e-01	1.879139e+00	1.680476e-02	9.391119e-01	1.270647e-01	4.865797e-01	1.933558e+00	2.308395e-02
5100000	-4.397190e+03	-9.624104e+02	4.133224e+00	1.891625e+01	3.720930e-01	1.779499e+00	7.172978e-03	9.599719e-01	2.422313e-01	7.684195e-01	2.161563e+00	2.626830e-02
5120000	-4.399901e+03	-9.586864e+02	4.208512e+00	2.039201e+01	3.720930e-01	2.013779e+00	3.103961e-02	8.453591e-01	2.042006e-01	4.419298e-01	2.288535e+00	2.711807e-02
5140000	-4.401857e+03	-9.557898e+02	4.354068e+00	2.026763e+01	2.906977e-01	1.998466e+00	2.202742e-02	9.242533e-01	1.204068e-01	6.575694e-01	2.169277e+00	2.808071e-02
5160000	-4.387851e+03	-9.686956e+02	4.862178e+00	2.334716e+01	2.906977e-01	2.638800e+00	1.293213e-02	9.301236e-01	1.696056e-01	7.702967e-01	2.071593e+00	3.118879e-02
5180000	-4.397955e+03	-9.630776e+02	4.558459e+00	2.182451e+01	3.139535e-01	1.900383e+00	1.867757e-02	9.273460e-01	1.441151e-01	5.610070e-01	2.016707e+00	2.933588e-02
5200000	-4.402401e+03	-9.801029e+02	4.226947e+00	2.032966e+01	3.372093e-01	1.982922e+00	1.784124e-02	9.325251e-01	1.203137e-01	5.768757e-01	2.181550e+00	2.708849e-02
5220000	-4.397488e+03	-9.435653e+02	5.559569e+00	2.606421e+01	3.255814e-01	2.319035e+00	2.975228e-02	8.991519e-01	1.005277e-01	7.490510e-01	2.391572e+00	3.555208e-02
5240000	-4.432373e+03	-9.468525e+02	5.365116e+00	2.461617e+01	3.837209e-01	1.656132e+00	1.582428e-02	8.958306e-01	3.225041e-01	8.307839e-01	1.629806e+00	3.389427e-02
5260000	-4.394047e+03	-9.687014e+02	4.933390e+00	2.271426e+01	3.953488e-01	2.005113e+00	1.712226e-02	9.187281e-01	1.913748e-01	7.028627e-01	1.439259e+00	3.125571e-02
5280000	-4.415280e+03	-9.747484e+02	4.447130e+00	2.092530e+01	2.790698e-01	1.767502e+00	2.417945e-02	9.188665e-01	1.406506e-01	6.539528e-01	1.539944e+00	2.836728e-02
5300000	-4.427297e+03	-9.545626e+02	5.656628e+00	2.394678e+01	4.069767e-01	1.460926e+00	4.247585e-02	8.028698e-01	1.975221e-01	6.558089e-01	1.636511e+00	3.634429e-02
5320000	-4.437428e+03	-9.485194e+02	4.805797e+00	2.097571e+01	4.302326e-01	2.548775e+00	5.378460e-02	7.399139e-01	2.798257e-01	5.930063e-01	1.460543e+00	3.083052e-02
5340000	-4.415973e+03	-9.363025e+02	5.822800e+00	2.464253e+01	3.604651e-01	2.158244e+00	3.296167e-02	9.004497e-01	1.259949e-01	7.761086e-01	2.066938e+00	3.741393e-02
5360000	-4.424254e+03	-9.299720e+02	4.396848e+00	2.009212e+01	4.883721e-01	2.418646e+00	1.152735e-02	8.818603e-01	4.249102e-01	5.582886e-01	1.363698e+00	2.764910e-02
5380000	-4.404004e+03	-9.439645e+02	5.905377e+00	2.478863e+01	3.953488e-01	1.848055e+00	1.311776e-02	9.458267e-01	1.653032e-01	8.744887e-01	1.698299e+00	3.782442e-02
5400000	-4.401895e+03	-9.204002e+02	5.978956e+00	2.528065e+01	4.186047e-01	1.947102e+00	1.538666e-02	9.109513e-01	2.638842e-01	8.511244e-01	1.630092e+00	3.849812e-02
5420000	-4.390458e+03	-9.380327e+02	5.883160e+00	2.476848e+01	3.139535e-01	1.751855e+00	3.177711e-02	9.145815e-01	8.898324e-02	7.848669e-01	1.806950e+00	3.794197e-02
5440000	-4.391018e+03	-9.373355e+02	5.147261e+00	2.247592e+01	3.953488e-01	2.236874e+00	3.465378e-02	8.401671e-01	2.451835e-01	5.596583e-01	2.290962e+00	3.292031e-02
5460000	-4.411255e+03	-9.750622e+02	4.885337e+00	2.324406e+01	3.837209e-01	2.206225e+00	1.595230e-02	9.296010e-01	1.931816e-01	6.057112e-01	2.131005e+00	3.088170e-02
5480000	-4.434393e+03	-9.632528e+02	5.575078e+00	2.586811e+01	4.186047e-01	2.035206e+00	4.720410e-03	9.683203e-01	2.548547e-01	8.402552e-01	1.959044e+00	3.503396e-02
5500000	-4.411457e+03	-9.604720e+02	4.502926e+00	2.125538e+01	3.953488e-01	2.061814e+00	4.385130e-03	9.677236e-01	3.200714e-01	6.882240e-01	2.521394e+00	2.845563e-02
5520000	-4.395859e+03	-9.641687e+02	3.727520e+00	1.855439e+01	3.488372e-01	2.005361e+00	2.159877e-02	8.826434e-01	2.491429e-01	7.437935e-01	2.123485e+00	2.374824e-02
5540000	-4.400721e+03	-9.315212e+02	5.699174e+00	2.216640e+01	4.418605e-01	1.879463e+00	3.647967e-02	7.860702e-01	3.348206e-01	8.796336e-01	2.258271e+00	3.657217e-02
5560000	-4.397144e+03	-9.676541e+02	4.937923e+00	2.085580e+01	3.953488e-01	1.790729e+00	1.963491e-02	9.056784e-01	2.087865e-01	6.550123e-01	1.572587e+00	3.173831e-02
5580000	-4.430703e+03	-9.213803e+02	5.798589e+00	2.289855e+01	3.837209e-01	1.944872e+00	1.447791e-02	9.403376e-01	1.896605e-01	8.457407e-01	1.663377e+00	3.705771e-02
5600000	-4.416651e+03	-9.036038e+02	5.825995e+00	2.355998e+01	3.953488e-01	1.434272e+00	9.466562e-03	9.514572e-01	2.117962e-01	7.240016e-01	2.260302e+00	3.737739e-02
5620000	-4.413809e+03	-9.260932e+02	5.566506e+00	2.311982e+01	4.186047e-01	1.917017e+00	8.643290e-03	9.492450e-01	3.220640e-01	7.309411e-01	1.880226e+00	3.569399e-02
5640000	-4.417669e+03	-9.526221e+02	4.847747e+00	2.037432e+01	4.651163e-01	2.134631e+00	1.176791e-02	9.295228e-01	2.455284e-01	6.796076e-01	1.386665e+00	3.092340e-02
5660000	-4.413022e+03	-9.351387e+02	5.053278e+00	2.083687e+01	4.883721e-01	2.240347e+00	1.566647e-02	8.906810e-01	3.357186e-01	6.946364e-01	1.320952e+00	3.233248e-02
5680000	-4.431459e+03	-9.338194e+02	5.690019e+00	2.411974e+01	3.488372e-01	2.054949e+00	1.176677e-02	9.467334e-01	1.693036e-01	8.800794e-01	2.198929e+00	3.646134e-02
5700000	-4.416557e+03	-9.333341e+02	4.441106e+00	1.958817e+01	3.953488e-01	1.906268e+00	3.134845e-02	8.332238e-01	2.748003e-01	6.302474e-01	1.890930e+00	2.801195e-02
5720000	-4.409130e+03	-9.493145e+02	6.005149e+00	2.886037e+01	3.604651e-01	1.770272e+00	1.852990e-02	9.252553e-01	1.549249e-01	8.697663e-01	1.598224e+00	3.857548e-02
5740000	-4.402418e+03	-9.249943e+02	5.626837e+00	2.532551e+01	3.720930e-01	1.697927e+00	1.747321e-02	9.228219e-01	1.822717e-01	7.559334e-01	2.229940e+00	3.590764e-02
5760000	-4.387395e+03	-9.324667e+02	4.867954e+00	2.043581e+01	3.837209e-01	1.776797e+00	2.188270e-02	9.251918e-01	1.291223e-01	7.962014e-01	2.519448e+00	3.119075e-02
5780000	-4.408345e+03	-9.329538e+02	3.990595e+00	2.015396e+01	3.139535e-01	1.780953e+00	2.674069e-02	9.139659e-01	8.591892e-02	5.204247e-01	2.711416e+00	2.538889e-02
5800000	-4.381492e+03	-9.310337e+02	4.869204e+00	2.217298e+01	4.069767e-01	2.056052e+00	5.847253e-03	9.716059e-01	2.371928e-01	5.622672e-01	2.206160e+00	3.056982e-02
5820000	-4.398195e+03	-9.460177e+02	4.752113e+00	2.299280e+01	3.372093e-01	1.720734e+00	1.237731e-02	9.446003e-01	1.584531e-01	5.090129e-01	2.646699e+00	3.060304e-02
5840000	-4.392239e+03	-1.004552e+03	4.372196e+00	2.069583e+01	3.837209e-01	1.842486e+00	2.178143e-02	8.496075e-01	2.965259e-01	6.957334e-01	1.918513e+00	2.782187e-02
5860000	-4.419939e+03	-9.640732e+02	4.898445e+00	2.258874e+01	4.302326e-01	1.838492e+00	2.221518e-02	8.777854e-01	2.215729e-01	8.788458e-01	1.730420e+00	3.155818e-02
5880000	-4.423551e+03	-9.771656e+02	3.672570e+00	1.739164e+01	3.604651e-01	1.650979e+00	1.096915e-02	9.571491e-01	1.395932e-01	7.787938e-01	1.524642e+00	2.363152e-02
5900000	-4.430078e+03	-9.887033e+02	4.571188e+00	2.193654e+01	3.372093e-01	1.401557e+00	5.734476e-03	9.768904e-01	1.252032e-01	5.179879e-01	1.641851e+00	2.947670e-02
5920000	-4.420377e+03	-9.474762e+02	5.202271e+00	2.270106e+01	3.720930e-01	1.856869e+00	2.441086e-02	8.840250e-01	1.974021e-01	7.006272e-01	1.558964e+00	3.335128e-02
5940000	-4.406497e+03	-9.595076e+02	5.625839e+00	2.367348e+01	3.139535e-01	1.843779e+00	2.683143e-02	8.941185e-01	1.271682e-01	7.137897e-01	2.284649e+00	3.624605e-02
5960000	-4.412674e+03	-9.997473e+02	4.034438e+00	1.897842e+01	3.255814e-01	1.855134e+00	1.743706e-02	9.349470e-01	1.115682e-01	8.975991e-01	2.006049e+00	2.597465e-02
5980000	-4.433521e+03	-9.069054e+02	4.743264e+00	1.922178e+01	4.069767e-01	2.185629e+00	9.551347e-03	9.536736e-01	1.766237e-01	5.273347e-01	2.570775e+00	3.020465e-02
6000000	-4.431900e+03	-9.433373e+02	5.033437e+00	2.079741e+01	4.186047e-01	2.337606e+00	9.272761e-03	9.318122e-01	3.470873e-01	6.292789e-01	1.560344e+00	3.218438e-02
6020000	-4.421314e+03	-9.437330e+02	5.014971e+00	2.171234e+01	4.418605e-01	1.949380e+00	1.413342e-02	8.681328e-01	4.373626e-01	8.429307e-01	1.248867e+00	3.223927e-02
6040000	-4.415445e+03	-9.126490e+02	6.073791e+00	2.473867e+01	4.767442e-01	2.105711e+00	1.163567e-02	9.250603e-01	3.111805e-01	7.209685e-01	1.788577e+00	3.911704e-02
6060000	-4.414372e+03	-9.422423e+02	5.603929e+00	2.420927e+01	3.720930e-01	1.575040e+00	2.699229e-02	8.748944e-01	2.241276e-01	7.935570e-01	1.560839e+00	3.613432e-02
6080000	-4.413870e+03	-9.572176e+02	4.961716e+00	2.117474e+01	2.906977e-01	2.178872e+00	1.840716e-02	9.241596e-01	1.667148e-01	7.058419e-01	1.896602e+00	3.126971e-02
6100000	-4.431398e+03	-9.317552e+02	5.213237e+00	2.379495e+01	4.186047e-01	1.684006e+00	1.877298e-02	9.085657e-01	2.156615e-01	7.521092e-01	2.208562e+00	3.355894e-02
6120000	-4.398916e+03	-1.010887e+03	4.150342e+00	1.963065e+01	3.023256e-01	1.694679e+00	1.851643e-02	8.932072e-01	2.479191e-01	6.445466e-01	2.297646e+00	2.657240e-02
6140000	-4.387454e+03	-9.601171e+02	4.441425e+00	2.163953e+01	2.674419e-01	2.139125e+00	3.163149e-02	8.914035e-01	1.328668e-01	5.306192e-01	2.393306e+00	2.850783e-02
6160000	-4.384660e+03	-9.648459e+02	5.149479e+00	2.418917e+01	3.837209e-01	2.029320e+00	2.238247e-02	8.980372e-01	1.815970e-01	7.613414e-01	1.973551e+00	3.299453e-02
6180000	-4.427385e+03	-9.594859e+02	4.957443e+00	2.157553e+01	2.906977e-01	2.028699e+00	9.890367e-03	9.470497e-01	2.349811e-01	5.682836e-01	1.560510e+00	3.189114e-02
6200000	-4.434890e+03	-9.515553e+02	4.674543e+00	2.095847e+01	3.372093e-01	2.035033e+00	1.222237e-02	9.454496e-01	1.519980e-01	5.784743e-01	1.906635e+00	3.005617e-02
6220000	-4.417471e+03	-9.541749e+02	3.903478e+00	1.703770e+01	3.720930e-01	2.600594e+00	2.759061e-02	8.827782e-01	1.604662e-01	4.720001e-01	1.287497e+00	2.517158e-02
6240000	-4.412437e+03	-8.888125e+02	4.929300e+00	2.187015e+01	2.674419e-01	1.878619e+00	1.922855e-02	9.539805e-01	6.240211e-02	5.991914e-01	2.562028e+00	3.173166e-02
6260000	-4.428661e+03	-9.724393e+02	5.487512e+00	2.585943e+01	3.720930e-01	1.561516e+00	2.945024e-02	8.921079e-01	1.307460e-01	7.936899e-01	1.277117e+00	3.511179e-02
6280000	-4.412540e+03	-9.462286e+02	4.992711e+00	2.172515e+01	4.651163e-01	2.330117e+00	3.091072e-02	8.327600e-01	2.573723e-01	7.427993e-01	1.789381e+00	3.204314e-02
6300000	-4.396591e+03	-9.330801e+02	4.399030e+00	1.777733e+01	4.302326e-01	2.037900e+00	1.747523e-02	8.527250e-01	3.872032e-01	4.644935e-01	2.037471e+00	2.830684e-02
6320000	-4.405642e+03	-9.720903e+02	4.281164e+00	1.755139e+01	3.953488e-01	2.068003e+00	3.829211e-02	8.125725e-01	2.307750e-01	6.868428e-01	2.058269e+00	2.725849e-02
6340000	-4.419444e+03	-9.831254e+02	3.619332e+00	1.672536e+01	4.534884e-01	2.262812e+00	8.317611e-03	9.409462e-01	2.993935e-01	6.017248e-01	2.266863e+00	2.329823e-02
6360000	-4.418126e+03	-9.501073e+02	4.401020e+00	1.969623e+01	4.302326e-01	1.804956e+00	1.933431e-02	8.853994e-01	2.604906e-01	4.675423e-01	2.497838e+00	2.775961e-02
6380000	-4.450827e+03	-9.062277e+02	4.639093e+00	2.165602e+01	4.767442e-01	2.436570e+00	2.078400e-02	8.502230e-01	3.686762e-01	4.988979e-01	2.332843e+00	2.959676e-02
6400000	-4.402716e+03	-9.568805e+02	4.534665e+00	2.064399e+01	4.302326e-01	1.698412e+00	1.435151e-02	9.177303e-01	2.735718e-01	6.605094e-01	1.672314e+00	2.884898e-02
6420000	-4.427461e+03	-9.446487e+02	5.198734e+00	2.243921e+01	4.418605e-01	2.076393e+00	1.338125e-02	9.252539e-01	2.839899e-01	5.828734e-01	1.716661e+00	3.312592e-02
6440000	-4.433838e+03	-9.275470e+02	4.825626e+00	2.142862e+01	4.186047e-01	2.665477e+00	1.129426e-02	9.391501e-01	2.283794e-01	5.134434e-01	1.373822e+00	3.082748e-02
6460000	-4.414191e+03	-9.561660e+02	5.172790e+00	2.286522e+01	3.953488e-01	1.790149e+00	7.670269e-03	9.663531e-01	1.806488e-01	5.636343e-01	1.574482e+00	3.308398e-02
6480000	-4.437220e+03	-9.497207e+02	4.108616e+00	1.921651e+01	4.186047e-01	1.896040e+00	1.451024e-02	9.185448e-01	2.098727e-01	4.551311e-01	1.552930e+00	2.617787e-02
6500000	-4.384535e+03	-9.444627e+02	5.080346e+00	2.084632e+01	3.372093e-01	1.793215e+00	5.189404e-03	9.799252e-01	1.550145e-01	6.004668e-01	2.090161e+00	3.252664e-02
6520000	-4.402257e+03	-9.503686e+02	4.480752e+00	1.940750e+01	3.720930e-01	1.913199e+00	5.529206e-03	9.641221e-01	2.710215e-01	6.830155e-01	2.177581e+00	2.870832e-02
6540000	-4.413658e+03	-9.655214e+02	5.102757e+00	2.266795e+01	4.069767e-01	1.885564e+00	2.164886e-02	8.696936e-01	2.385650e-01	8.245705e-01	1.821600e+00	3.264657e-02
6560000	-4.393533e+03	-9.335511e+02	4.558434e+00	2.122865e+01	4.069767e-01	2.185204e+00	8.875625e-03	9.255484e-01	3.650398e-01	5.380034e-01	1.465481e+00	2.925142e-02
6580000	-4.392857e+03	-9.662807e+02	4.925369e+00	2.313978e+01	3.837209e-01	1.801781e+00	2.864377e-02	8.069231e-01	2.900364e-01	7.160067e-01	1.425077e+00	3.169344e-02
6600000	-4.394608e+03	-9.716838e+02	5.186870e+00	2.588586e+01	3.720930e-01	2.080188e+00	1.624478e-02	9.115837e-01	1.748595e-01	6.976197e-01	1.483517e+00	3.318124e-02
6620000	-4.410753e+03	-9.328059e+02	5.818769e+00	2.571254e+01	3.837209e-01	1.756058e+00	1.593834e-02	8.702523e-01	3.924574e-01	8.166241e-01	1.685647e+00	3.742393e-02
6640000	-4.378437e+03	-9.355209e+02	5.364022e+00	2.339808e+01	4.069767e-01	1.948026e+00	1.337219e-02	9.086583e-01	2.926691e-01	6.750609e-01	1.660949e+00	3.451614e-02
6660000	-4.397772e+03	-9.583246e+02	5.245030e+00	2.381141e+01	4.767442e-01	1.736688e+00	2.045616e-02	8.216455e-01	4.354161e-01	1.167535e+00	1.709115e+00	3.377963e-02
6680000	-4.414609e+03	-9.529061e+02	6.030322e+00	2.623561e+01	3.488372e-01	1.761818e+00	2.869752e-02	9.156245e-01	1.276715e-01	1.066816e+00	1.599598e+00	3.890459e-02
6700000	-4.408313e+03	-9.387492e+02	6.441833e+00	2.982797e+01	3.604651e-01	2.344601e+00	1.292361e-02	9.384475e-01	1.624881e-01	1.123497e+00	2.049753e+00	4.105515e-02
6720000	-4.388531e+03	-9.684278e+02	5.797096e+00	2.763831e+01	3.720930e-01	1.722151e+00	3.389030e-02	8.279961e-01	1.968157e-01	1.132072e+00	2.285676e+00	3.653197e-02
6740000	-4.384140e+03	-9.625121e+02	5.325519e+00	2.316653e+01	4.069767e-01	1.795510e+00	4.428854e-02	7.895155e-01	2.036342e-01	5.704503e-01	1.877175e+00	3.341408e-02
6760000	-4.466337e+03	-9.698453e+02	4.085041e+00	1.975051e+01	3.953488e-01	2.266467e+00	2.793539e-03	9.805189e-01	2.805812e-01	7.543980e-01	2.200570e+00	2.592236e-02
6780000	-4.401125e+03	-9.573939e+02	4.570689e+00	2.167394e+01	4.069767e-01	1.818199e+00	3.556380e-03	9.718798e-01	3.573833e-01	8.221044e-01	1.720188e+00	2.913383e-02
6800000	-4.406895e+03	-9.432976e+02	4.505595e+00	2.058360e+01	3.488372e-01	2.169607e+00	2.465764e-02	8.716580e-01	2.020957e-01	6.077466e-01	2.029911e+00	2.893803e-02
6820000	-4.390712e+03	-9.450352e+02	4.693593e+00	2.221572e+01	3.255814e-01	1.835749e+00	1.877862e-02	8.980910e-01	2.209711e-01	6.141161e-01	2.065613e+00	3.023388e-02
6840000	-4.431251e+03	-9.466436e+02	4.390347e+00	1.883307e+01	3.604651e-01	1.922686e+00	1.061566e-02	9.461199e-01	1.744114e-01	6.194764e-01	2.574920e+00	2.816396e-02
6860000	-4.401878e+03	-9.782308e+02	4.749617e+00	2.080946e+01	2.906977e-01	2.150790e+00	4.114499e-03	9.839601e-01	1.507617e-01	9.397907e-01	1.833276e+00	3.045630e-02
6880000	-4.410040e+03	-9.290652e+02	5.854609e+00	2.448248e+01	3.372093e-01	1.723734e+00	2.194942e-03	9.896178e-01	2.481766e-01	9.835339e-01	1.819724e+00	3.772347e-02
6900000	-4.417278e+03	-9.828036e+02	4.379636e+00	2.045241e+01	3.604651e-01	2.714889e+00	2.170803e-02	8.993114e-01	1.797186e-01	5.993137e-01	1.784488e+00	2.796097e-02
6920000	-4.402391e+03	-9.663875e+02	4.726057e+00	2.284411e+01	3.488372e-01	2.142582e+00	1.084090e-02	9.537951e-01	1.322120e-01	7.247855e-01	1.821292e+00	3.016323e-02
6940000	-4.418184e+03	-9.345291e+02	6.616896e+00	2.890159e+01	3.023256e-01	2.274474e+00	3.056922e-02	8.896182e-01	1.302822e-01	9.551881e-01	2.817567e+00	4.123369e-02
6960000	-4.366989e+03	-9.325641e+02	5.731238e+00	2.742718e+01	2.558140e-01	2.188310e+00	4.735197e-02	8.454681e-01	1.079892e-01	9.709814e-01	3.003140e+00	3.654769e-02
6980000	-4.403255e+03	-9.310236e+02	6.683545e+00	2.843379e+01	3.720930e-01	2.024421e+00	2.304344e-02	8.868512e-01	2.016425e-01	7.995522e-01	2.181901e+00	4.205248e-02
7000000	-4.410603e+03	-9.230524e+02	6.275489e+00	2.736940e+01	4.186047e-01	2.057859e+00	7.470016e-03	9.572904e-01	2.312961e-01	1.086123e+00	1.583111e+00	4.012852e-02
7020000	-4.437409e+03	-9.517522e+02	3.534807e+00	1.652510e+01	4.651163e-01	1.434465e+00	3.044103e-02	7.919478e-01	2.859530e-01	2.972882e-01	1.802750e+00	2.236260e-02
7040000	-4.398180e+03	-9.541564e+02	4.187508e+00	1.947037e+01	3.139535e-01	2.050931e+00	1.471168e-02	9.418483e-01	1.448642e-01	6.345716e-01	1.954934e+00	2.691916e-02
7060000	-4.439618e+03	-9.808335e+02	4.064389e+00	1.914923e+01	4.302326e-01	1.870056e+00	4.554144e-03	9.670901e-01	2.832760e-01	5.045532e-01	1.505645e+00	2.582034e-02
7080000	-4.438306e+03	-9.215464e+02	4.409591e+00	1.968754e+01	3.139535e-01	2.237880e+00	2.698330e-02	9.024297e-01	1.555876e-01	5.572166e-01	1.898985e+00	2.836535e-02
7100000	-4.402511e+03	-9.439967e+02	4.706664e+00	2.045051e+01	3.720930e-01	2.021239e+00	3.527103e-02	8.474282e-01	1.877765e-01	7.318524e-01	2.200191e+00	3.034345e-02
7120000	-4.425409e+03	-9.307319e+02	5.849802e+00	2.638161e+01	3.488372e-01	1.949888e+00	2.227833e-02	9.229226e-01	1.210921e-01	6.132579e-01	1.845253e+00	3.766939e-02
7140000	-4.440433e+03	-8.808925e+02	6.573590e+00	2.671308e+01	4.302326e-01	1.457992e+00	1.023253e-02	9.470153e-01	2.753749e-01	7.881095e-01	2.469488e+00	4.232880e-02
7160000	-4.422687e+03	-9.243917e+02	5.326682e+00	2.198257e+01	4.302326e-01	1.946967e+00	1.633745e-02	9.197096e-01	1.764345e-01	7.188982e-01	1.409959e+00	3.428732e-02
7180000	-4.437865e+03	-9.452221e+02	5.051998e+00	2.108434e+01	4.069767e-01	2.156870e+00	1.551028e-02	9.030810e-01	2.960714e-01	4.825644e-01	1.599030e+00	3.258142e-02
7200000	-4.401895e+03	-9.240412e+02	5.224765e+00	2.342001e+01	4.418605e-01	1.894361e+00	1.184148e-02	9.262106e-01	2.978464e-01	4.627736e-01	1.515976e+00	3.344253e-02
7220000	-4.429962e+03	-9.396449e+02	4.409334e+00	2.049495e+01	3.023256e-01	2.289786e+00	3.668056e-02	8.850253e-01	1.136679e-01	4.485559e-01	2.252137e+00	2.812465e-02
7240000	-4.415593e+03	-9.366849e+02	5.273668e+00	2.485456e+01	2.906977e-01	2.025020e+00	3.662295e-02	8.198786e-01	1.656628e-01	5.747570e-01	2.784531e+00	3.360603e-02
7260000	-4.401017e+03	-9.929559e+02	4.114799e+00	2.106571e+01	2.790698e-01	1.716537e+00	3.591140e-02	8.763313e-01	9.429386e-02	5.762806e-01	1.812384e+00	2.570419e-02
7280000	-4.419049e+03	-9.520555e+02	4.697671e+00	2.177929e+01	3.837209e-01	2.117715e+00	1.703807e-02	9.239020e-01	1.978907e-01	5.592471e-01	2.030151e+00	3.003506e-02
7300000	-4.425230e+03	-9.730864e+02	4.395053e+00	2.145180e+01	3.372093e-01	2.665653e+00	1.730721e-02	9.128728e-01	1.871930e-01	5.527413e-01	1.086930e+00	2.831297e-02
7320000	-4.436429e+03	-9.457274e+02	4.417221e+00	2.156233e+01	3.604651e-01	1.581430e+00	1.664707e-02	9.168881e-01	1.826277e-01	5.625548e-01	1.870831e+00	2.827286e-02
7340000	-4.396359e+03	-9.838546e+02	3.928996e+00	1.862470e+01	1.860465e-01	2.441913e+00	1.507654e-02	9.628210e-01	7.375688e-02	5.917139e-01	2.375960e+00	2.527596e-02
7360000	-4.403577e+03	-9.549041e+02	4.828407e+00	2.167333e+01	3.372093e-01	1.857874e+00	1.827881e-02	9.281001e-01	1.778543e-01	3.496022e-01	1.829163e+00	3.096427e-02
7380000	-4.403240e+03	-9.325997e+02	4.559382e+00	2.185074e+01	2.906977e-01	2.181453e+00	3.129847e-02	8.781893e-01	1.378499e-01	5.552399e-01	2.463523e+00	2.898080e-02
7400000	-4.393481e+03	-9.477080e+02	5.871136e+00	2.425350e+01	3.604651e-01	1.797511e+00	5.999985e-03	9.763640e-01	1.457456e-01	9.052593e-01	1.761451e+00	3.728763e-02
7420000	-4.390025e+03	-9.661977e+02	5.126664e+00	2.225834e+01	3.720930e-01	2.080917e+00	2.582985e-02	8.834064e-01	2.110702e-01	8.657129e-01	1.762411e+00	3.252791e-02
7440000	-4.418665e+03	-9.663333e+02	4.458709e+00	1.864727e+01	3.604651e-01	1.966360e+00	2.537944e-02	8.589436e-01	3.103158e-01	5.446198e-01	2.703645e+00	2.810297e-02
7460000	-4.438021e+03	-9.406031e+02	4.771186e+00	1.934166e+01	3.837209e-01	2.177472e+00	1.879117e-02	9.326054e-01	1.687415e-01	6.540592e-01	1.859168e+00	3.018760e-02
7480000	-4.397508e+03	-9.626675e+02	4.481094e+00	2.006684e+01	4.069767e-01	2.195552e+00	7.892355e-03	9.411965e-01	2.833645e-01	5.857308e-01	1.491471e+00	2.864749e-02
7500000	-4.408241e+03	-9.456611e+02	4.909473e+00	2.570615e+01	2.674419e-01	1.774441e+00	1.652456e-02	9.255015e-01	1.589076e-01	7.122526e-01	1.997458e+00	3.141667e-02
7520000	-4.395188e+03	-9.433973e+02	5.440723e+00	2.640406e+01	3.372093e-01	1.582249e+00	4.138349e-02	8.248987e-01	1.765694e-01	7.217283e-01	2.095419e+00	3.501685e-02
7540000	-4.390961e+03	-9.324719e+02	6.008540e+00	2.747663e+01	2.906977e-01	1.938522e+00	1.182907e-02	9.419393e-01	1.964098e-01	7.704816e-01	2.393000e+00	3.827280e-02
7560000	-4.387053e+03	-9.694680e+02	5.370800e+00	2.733336e+01	3.023256e-01	2.077239e+00	1.549588e-02	9.571717e-01	6.738025e-02	7.907994e-01	2.355236e+00	3.446565e-02
7580000	-4.434349e+03	-9.482291e+02	5.881706e+00	2.722244e+01	3.023256e-01	1.227003e+00	9.693644e-03	9.578520e-01	1.685945e-01	4.691970e-01	1.701901e+00	3.780854e-02
7600000	-4.424254e+03	-9.610754e+02	4.661057e+00	2.255584e+01	2.558140e-01	1.926252e+00	2.267752e-02	9.378230e-01	6.575824e-02	4.436728e-01	2.250357e+00	2.939598e-02
7620000	-4.414052e+03	-9.314790e+02	3.816157e+00	1.725925e+01	3.720930e-01	2.070180e+00	1.170360e-02	9.387259e-01	2.401606e-01	6.522806e-01	3.396291e+00	2.459348e-02
7640000	-4.441965e+03	-9.757953e+02	4.150739e+00	1.867429e+01	3.720930e-01	1.704458e+00	1.120902e-02	9.432079e-01	2.085309e-01	5.190839e-01	1.392508e+00	2.650248e-02
7660000	-4.410721e+03	-9.610125e+02	4.704893e+00	2.136619e+01	3.255814e-01	2.149405e+00	1.481925e-02	9.303435e-01	2.079307e-01	6.476554e-01	1.905130e+00	3.016397e-02
7680000	-4.406003e+03	-9.539556e+02	5.554603e+00	2.395923e+01	3.837209e-01	1.874476e+00	3.782147e-02	8.603058e-01	1.592001e-01	7.209481e-01	1.793973e+00	3.561930e-02
7700000	-4.379641e+03	-9.865279e+02	4.740313e+00	2.169227e+01	3.720930e-01	1.832176e+00	2.459050e-02	8.918142e-01	1.780979e-01	6.467880e-01	1.506969e+00	3.039328e-02
7720000	-4.448939e+03	-9.386149e+02	5.077463e+00	2.141131e+01	4.534884e-01	2.188234e+00	2.031508e-02	8.633312e-01	3.054966e-01	4.912531e-01	1.762980e+00	3.259758e-02
7740000	-4.408629e+03	-9.425732e+02	5.192369e+00	2.225075e+01	4.186047e-01	2.161972e+00	1.999384e-02	8.733379e-01	3.013699e-01	4.104753e-01	1.339848e+00	3.289544e-02
7760000	-4.438430e+03	-9.613486e+02	5.079828e+00	2.310814e+01	3.372093e-01	1.750259e+00	2.379916e-02	9.263451e-01	9.066313e-02	5.994943e-01	1.616006e+00	3.228433e-02
7780000	-4.400970e+03	-9.799247e+02	4.542324e+00	2.043923e+01	3.720930e-01	1.533045e+00	1.693280e-02	9.548079e-01	7.383385e-02	5.761706e-01	1.943583e+00	2.894443e-02
7800000	-4.408040e+03	-9.414393e+02	5.305023e+00	2.308362e+01	3.953488e-01	2.253960e+00	1.110046e-02	9.313519e-01	2.857722e-01	5.017082e-01	2.101990e+00	3.395184e-02
7820000	-4.399295e+03	-9.457182e+02	4.669318e+00	2.003211e+01	3.255814e-01	2.111997e+00	9.739448e-03	9.576786e-01	1.742668e-01	6.037480e-01	2.079861e+00	3.000094e-02
7840000	-4.405647e+03	-9.348045e+02	5.017979e+00	2.111121e+01	3.604651e-01	2.248478e+00	3.122263e-02	9.181662e-01	8.323194e-02	9.982431e-01	1.884223e+00	3.193426e-02
7860000	-4.395490e+03	-9.545165e+02	4.040461e+00	1.852428e+01	4.418605e-01	2.090747e+00	1.315796e-02	9.284861e-01	2.375811e-01	4.961135e-01	1.714746e+00	2.572955e-02
7880000	-4.409108e+03	-9.617467e+02	4.620753e+00	2.077471e+01	4.069767e-01	1.923678e+00	1.180393e-02	9.262503e-01	2.773014e-01	7.172353e-01	1.586481e+00	2.933642e-02
7900000	-4.420763e+03	-9.421271e+02	5.036259e+00	1.891606e+01	4.418605e-01	1.916736e+00	3.527581e-02	8.135127e-01	2.910932e-01	5.551073e-01	1.319251e+00	3.178410e-02
7920000	-4.440198e+03	-8.862505e+02	5.916611e+00	2.303272e+01	4.418605e-01	1.715030e+00	2.617103e-02	8.467656e-01	3.178596e-01	3.631778e-01	2.038677e+00	3.788881e-02
7940000	-4.438254e+03	-8.991675e+02	6.504241e+00	2.362025e+01	4.651163e-01	2.330711e+00	2.511622e-02	8.755559e-01	2.815783e-01	5.831075e-01	1.954066e+00	4.169597e-02
7960000	-4.429744e+03	-9.054681e+02	5.809441e+00	2.461662e+01	3.488372e-01	2.418557e+00	6.143390e-03	9.666313e-01	2.259097e-01	4.633245e-01	2.092412e+00	3.729175e-02
7980000	-4.406277e+03	-9.438494e+02	4.949841e+00	2.190258e+01	3.139535e-01	2.136231e+00	9.071458e-03	9.637520e-01	1.397897e-01	7.112687e-01	2.298263e+00	3.163777e-02
8000000	-4.403859e+03	-9.544155e+02	5.112169e+00	2.170675e+01	3.023256e-01	1.905743e+00	5.230993e-03	9.773531e-01	1.541347e-01	7.460448e-01	1.739581e+00	3.243814e-02
8020000	-4.412588e+03	-9.642816e+02	4.915200e+00	2.186271e+01	4.069767e-01	2.229104e+00	1.285655e-02	9.332705e-01	2.130396e-01	5.443485e-01	1.505189e+00	3.162683e-02
8040000	-4.400668e+03	-9.263497e+02	5.607028e+00	2.460063e+01	4.418605e-01	1.495842e+00	1.386963e-02	9.167815e-01	3.115676e-01	7.585991e-01	1.948714e+00	3.615646e-02
8060000	-4.397619e+03	-9.548788e+02	4.787753e+00	2.305632e+01	3.604651e-01	2.299969e+00	2.970829e-02	8.533656e-01	2.004992e-01	9.996837e-01	1.999112e+00	3.032964e-02
8080000	-4.425600e+03	-9.242300e+02	5.093089e+00	2.404475e+01	4.534884e-01	2.159606e+00	1.255690e-02	8.996711e-01	3.121030e-01	4.541978e-01	1.632049e+00	3.266604e-02
8100000	-4.411880e+03	-9.281653e+02	4.908218e+00	2.363544e+01	4.651163e-01	1.765141e+00	1.002372e-02	9.159478e-01	3.669963e-01	6.614227e-01	1.444172e+00	3.160293e-02
8120000	-4.410460e+03	-9.904767e+02	4.693169e+00	2.221432e+01	2.674419e-01	1.926870e+00	1.954949e-02	9.391457e-01	1.055012e-01	9.086797e-01	1.729135e+00	2.976616e-02
8140000	-4.423289e+03	-9.755346e+02	5.455356e+00	2.542515e+01	3.720930e-01	1.638101e+00	1.638515e-02	9.347699e-01	1.357741e-01	7.182256e-01	1.859076e+00	3.450913e-02
8160000	-4.419514e+03	-9.708868e+02	4.965553e+00	2.378342e+01	3.372093e-01	1.850571e+00	1.968416e-02	9.249030e-01	1.441309e-01	8.757798e-01	1.549474e+00	3.191591e-02
8180000	-4.430795e+03	-9.361112e+02	5.726852e+00	2.336432e+01	4.302326e-01	2.427120e+00	1.886716e-02	9.117001e-01	2.511156e-01	9.951281e-01	1.686055e+00	3.688664e-02
8200000	-4.419651e+03	-9.339297e+02	5.338840e+00	2.237195e+01	3.837209e-01	2.105216e+00	3.279308e-02	8.639083e-01	2.164100e-01	9.521728e-01	1.670375e+00	3.439691e-02
8220000	-4.402098e+03	-9.325547e+02	5.606107e+00	2.341726e+01	3.837209e-01	1.710032e+00	1.757979e-02	8.922263e-01	2.865433e-01	6.939229e-01	1.209926e+00	3.600114e-02
8240000	-4.413618e+03	-9.488799e+02	4.598632e+00	2.248908e+01	2.906977e-01	1.965921e+00	2.951205e-02	9.008504e-01	1.108748e-01	5.949868e-01	2.013851e+00	2.939671e-02
8260000	-4.420687e+03	-9.383437e+02	4.568465e+00	2.095737e+01	4.069767e-01	1.906175e+00	2.530553e-02	8.512326e-01	2.945181e-01	6.452943e-01	1.755729e+00	2.943446e-02
8280000	-4.399180e+03	-9.632189e+02	4.570296e+00	2.164520e+01	3.720930e-01	2.089141e+00	1.067226e-02	9.350694e-01	2.669838e-01	6.714293e-01	1.812672e+00	2.932922e-02
8300000	-4.402849e+03	-9.913569e+02	4.626511e+00	2.277470e+01	3.139535e-01	2.510209e+00	6.734375e-03	9.636813e-01	1.944787e-01	8.935830e-01	1.482738e+00	2.963827e-02
8320000	-4.395591e+03	-9.899989e+02	4.004568e+00	1.974709e+01	3.488372e-01	1.894964e+00	2.059582e-02	9.161781e-01	1.420210e-01	7.904519e-01	1.813737e+00	2.566646e-02
8340000	-4.383587e+03	-9.576302e+02	4.372985e+00	2.296125e+01	3.255814e-01	1.957205e+00	8.853556e-03	9.593490e-01	1.393550e-01	7.197496e-01	1.975626e+00	2.804070e-02
8360000	-4.410351e+03	-9.447987e+02	4.644180e+00	2.287554e+01	3.488372e-01	1.975765e+00	1.146408e-02	9.475876e-01	2.012809e-01	7.703931e-01	2.210395e+00	2.980310e-02
8380000	-4.403120e+03	-9.341756e+02	5.120052e+00	2.356824e+01	3.023256e-01	2.363489e+00	2.740655e-02	8.769889e-01	1.945838e-01	7.694974e-01	2.402872e+00	3.266476e-02
8400000	-4.425037e+03	-9.850673e+02	3.757356e+00	1.875865e+01	2.790698e-01	2.162336e+00	1.350421e-02	9.552044e-01	9.326683e-02	4.639677e-01	1.659864e+00	2.405497e-02
8420000	-4.439194e+03	-9.719846e+02	4.959797e+00	2.279376e+01	3.488372e-01	1.887170e+00	5.727383e-03	9.687113e-01	2.453848e-01	6.996034e-01	1.903445e+00	3.150866e-02
8440000	-4.414233e+03	-9.259370e+02	4.967015e+00	2.163612e+01	4.767442e-01	1.968027e+00	1.746347e-02	8.761504e-01	2.745409e-01	5.706435e-01	2.005165e+00	3.180499e-02
8460000	-4.403179e+03	-9.404274e+02	4.678819e+00	2.099389e+01	4.302326e-01	1.997169e+00	1.744819e-02	9.121900e-01	2.090549e-01	8.180717e-01	1.795464e+00	3.006169e-02
8480000	-4.400523e+03	-9.230314e+02	5.412508e+00	2.330236e+01	4.302326e-01	2.139713e+00	2.558850e-02	8.624392e-01	2.315057e-01	5.278150e-01	1.316952e+00	3.466079e-02
8500000	-4.419343e+03	-9.251957e+02	4.456896e+00	2.004421e+01	3.139535e-01	1.856972e+00	2.083084e-02	8.996975e-01	2.185057e-01	3.903708e-01	1.988162e+00	2.779227e-02
8520000	-4.383393e+03	-9.776693e+02	4.681612e+00	2.154030e+01	3.139535e-01	1.803358e+00	8.677010e-03	9.668000e-01	1.303667e-01	6.516097e-01	1.625487e+00	2.980046e-02
8540000	-4.380825e+03	-9.732827e+02	4.637323e+00	2.030005e+01	3.255814e-01	2.207134e+00	1.305817e-02	9.344229e-01	2.357153e-01	4.526187e-01	1.666545e+00	2.915225e-02
8560000	-4.410072e+03	-9.158530e+02	4.638946e+00	1.969996e+01	4.418605e-01	2.340847e+00	8.704743e-03	9.590305e-01	2.365512e-01	6.018697e-01	2.037002e+00	2.982812e-02
8580000	-4.414068e+03	-9.559347e+02	4.554644e+00	1.952960e+01	3.372093e-01	1.797992e+00	1.984754e-02	9.123614e-01	1.787927e-01	5.643025e-01	2.002510e+00	2.861512e-02
8600000	-4.402265e+03	-9.703160e+02	5.489807e+00	2.407450e+01	3.372093e-01	2.066753e+00	3.283524e-02	8.436245e-01	2.276368e-01	8.713921e-01	2.049762e+00	3.506232e-02
8620000	-4.437920e+03	-9.002131e+02	5.022866e+00	2.136091e+01	4.418605e-01	1.694672e+00	2.807631e-02	8.679008e-01	2.415423e-01	4.750140e-01	2.107961e+00	3.196077e-02
8640000	-4.407266e+03	-9.667270e+02	4.713953e+00	2.217654e+01	3.139535e-01	1.964473e+00	3.173887e-02	9.059753e-01	1.107580e-01	7.088391e-01	1.598786e+00	3.011134e-02
8660000	-4.404032e+03	-9.111398e+02	5.773487e+00	2.360699e+01	3.255814e-01	1.695389e+00	9.856103e-03	9.602648e-01	1.562772e-01	7.544215e-01	1.592741e+00	3.674229e-02
8680000	-4.406971e+03	-9.495445e+02	5.366774e+00	2.379346e+01	3.720930e-01	2.158030e+00	1.994543e-02	9.277973e-01	1.455070e-01	6.631283e-01	1.787372e+00	3.424274e-02
8700000	-4.410885e+03	-9.596631e+02	4.707401e+00	2.189391e+01	3.139535e-01	1.954528e+00	3.251934e-02	9.000029e-01	1.020181e-01	8.333895e-01	1.995780e+00	3.016830e-02
8720000	-4.411821e+03	-9.484372e+02	5.331318e+00	2.443270e+01	3.255814e-01	1.837036e+00	1.869823e-02	9.207597e-01	1.894724e-01	8.237109e-01	1.429413e+00	3.434334e-02
8740000	-4.412343e+03	-9.289283e+02	5.241737e+00	2.437243e+01	3.488372e-01	1.871359e+00	1.654515e-02	9.225457e-01	1.849493e-01	7.927602e-01	1.752624e+00	3.371155e-02
8760000	-4.390533e+03	-9.410843e+02	5.047591e+00	2.297336e+01	3.837209e-01	2.179496e+00	1.273118e-02	9.274057e-01	2.539663e-01	5.851318e-01	1.629161e+00	3.235194e-02
8780000	-4.419627e+03	-9.398486e+02	4.906103e+00	2.243871e+01	3.372093e-01	1.461005e+00	2.504209e-02	8.747013e-01	2.024005e-01	8.957214e-01	2.232676e+00	3.136611e-02
8800000	-4.406332e+03	-9.579106e+02	4.673316e+00	1.968527e+01	3.488372e-01	2.389651e+00	5.770161e-03	9.710709e-01	2.638642e-01	5.833898e-01	1.436764e+00	2.987677e-02
8820000	-4.401211e+03	-9.433161e+02	4.488943e+00	2.237046e+01	3.720930e-01	1.783569e+00	2.799755e-02	8.647092e-01	1.698219e-01	6.174848e-01	2.020555e+00	2.860379e-02
8840000	-4.423737e+03	-9.553016e+02	4.497182e+00	1.889519e+01	4.069767e-01	2.049665e+00	9.731356e-03	9.492529e-01	2.010560e-01	7.253566e-01	1.409186e+00	2.895211e-02
8860000	-4.414593e+03	-9.811090e+02	4.312876e+00	2.169124e+01	2.906977e-01	1.874762e+00	2.672098e-02	8.831645e-01	1.685212e-01	8.001965e-01	2.200571e+00	2.731976e-02
8880000	-4.429255e+03	-9.595364e+02	5.192812e+00	2.437530e+01	3.720930e-01	1.784039e+00	1.206932e-02	9.243161e-01	2.826018e-01	7.870763e-01	1.436741e+00	3.292428e-02
8900000	-4.422364e+03	-9.550177e+02	4.957993e+00	2.165025e+01	3.139535e-01	1.749150e+00	2.377902e-02	9.023996e-01	1.865606e-01	6.254269e-01	2.360301e+00	3.164694e-02
8920000	-4.410904e+03	-9.320038e+02	5.058798e+00	2.191600e+01	4.069767e-01	2.116991e+00	2.231086e-02	9.111722e-01	1.742815e-01	4.320008e-01	2.094333e+00	3.263615e-02
8940000	-4.405585e+03	-9.528496e+02	5.062786e+00	2.179610e+01	4.418605e-01	1.971416e+00	1.352712e-02	8.744161e-01	4.333028e-01	7.395214e-01	1.547262e+00	3.233884e-02
8960000	-4.420905e+03	-9.156997e+02	6.304094e+00	2.705794e+01	4.534884e-01	1.694485e+00	1.254817e-02	9.060878e-01	3.307702e-01	7.224869e-01	2.071838e+00	4.029347e-02
8980000	-4.426521e+03	-9.178458e+02	5.957923e+00	2.641087e+01	4.302326e-01	1.856403e+00	6.936575e-03	9.597073e-01	2.411329e-01	9.968948e-01	2.670709e+00	3.805748e-02
9000000	-4.378369e+03	-9.211642e+02	5.524660e+00	2.668064e+01	2.558140e-01	1.962312e+00	6.254604e-03	9.747148e-01	1.053319e-01	8.782937e-01	2.488886e+00	3.517372e-02
9020000	-4.408098e+03	-9.424758e+02	5.250892e+00	2.596305e+01	2.790698e-01	1.502528e+00	7.544843e-03	9.745594e-01	1.060129e-01	9.124976e-01	2.824037e+00	3.370160e-02
9040000	-4.427811e+03	-9.532426e+02	4.188002e+00	1.953154e+01	3.604651e-01	1.569519e+00	1.347552e-02	9.310456e-01	1.878136e-01	6.751386e-01	2.389241e+00	2.699847e-02
9060000	-4.397584e+03	-8.954727e+02	5.286273e+00	2.261578e+01	3.604651e-01	2.051080e+00	2.147699e-02	8.904489e-01	2.188048e-01	5.465350e-01	2.643511e+00	3.394365e-02
9080000	-4.414577e+03	-9.254266e+02	4.478650e+00	2.031755e+01	3.837209e-01	2.323979e+00	3.969360e-02	7.691647e-01	2.733339e-01	5.716168e-01	2.588034e+00	2.882372e-02
9100000	-4.394275e+03	-9.271788e+02	4.699323e+00	2.112869e+01	3.837209e-01	1.940138e+00	2.834467e-02	8.565267e-01	2.301990e-01	6.004977e-01	2.329196e+00	3.020083e-02
9120000	-4.400555e+03	-9.530397e+02	4.949645e+00	2.218903e+01	4.302326e-01	1.894246e+00	1.567947e-02	8.730914e-01	4.189116e-01	8.423202e-01	1.697043e+00	3.163805e-02
9140000	-4.413269e+03	-9.191777e+02	5.228095e+00	2.260635e+01	4.418605e-01	2.237959e+00	1.809719e-02	8.794602e-01	3.422567e-01	5.021241e-01	1.601573e+00	3.363060e-02
9160000	-4.418180e+03	-9.333124e+02	5.377169e+00	2.407288e+01	3.953488e-01	1.998001e+00	1.584232e-02	9.186226e-01	1.936755e-01	5.510685e-01	1.976101e+00	3.468507e-02
9180000	-4.408070e+03	-9.174429e+02	5.026793e+00	2.180650e+01	4.302326e-01	2.229022e+00	2.367526e-02	8.225775e-01	3.341724e-01	6.303201e-01	1.798680e+00	3.166587e-02
9200000	-4.422446e+03	-9.268823e+02	4.687509e+00	2.119836e+01	4.651163e-01	2.056320e+00	1.393192e-02	9.093571e-01	2.215748e-01	6.294995e-01	1.777286e+00	2.973839e-02
9220000	-4.397188e+03	-9.412162e+02	5.565433e+00	2.310683e+01	5.000000e-01	1.895356e+00	2.667268e-02	8.272423e-01	3.258192e-01	5.403877e-01	1.324404e+00	3.529785e-02
9240000	-4.403235e+03	-9.222465e+02	5.493328e+00	2.467055e+01	4.651163e-01	1.984295e+00	2.300948e-02	8.574180e-01	2.896571e-01	7.376526e-01	1.562788e+00	3.516007e-02
9260000	-4.432308e+03	-9.219153e+02	5.670457e+00	2.434972e+01	4.418605e-01	1.855178e+00	1.429590e-02	9.192277e-01	2.718433e-01	6.197021e-01	1.855133e+00	3.593071e-02
9280000	-4.405583e+03	-9.436595e+02	4.584004e+00	2.076350e+01	4.651163e-01	1.722379e+00	5.842551e-03	9.654941e-01	2.441334e-01	7.288077e-01	1.222679e+00	2.919504e-02
9300000	-4.414317e+03	-9.414732e+02	4.750050e+00	2.018947e+01	5.116279e-01	1.723238e+00	1.711524e-03	9.886613e-01	3.311470e-01	6.913499e-01	1.425992e+00	3.021285e-02
9320000	-4.440221e+03	-9.317803e+02	4.973610e+00	2.101542e+01	3.953488e-01	1.485047e+00	2.169251e-02	8.762848e-01	2.311338e-01	5.094031e-01	2.044490e+00	3.187615e-02
9340000	-4.411845e+03	-9.575045e+02	5.238968e+00	2.161097e+01	4.302326e-01	1.761578e+00	5.568358e-03	9.620729e-01	2.613300e-01	5.620469e-01	1.510615e+00	3.304955e-02
9360000	-4.421175e+03	-9.360630e+02	5.734502e+00	2.362508e+01	4.418605e-01	2.057710e+00	7.706691e-03	9.507188e-01	2.847278e-01	7.918124e-01	1.575670e+00	3.661141e-02
9380000	-4.411782e+03	-9.075506e+02	6.543088e+00	2.550704e+01	4.883721e-01	2.090394e+00	3.500064e-02	8.031735e-01	3.183681e-01	1.001225e+00	1.658819e+00	4.201143e-02
9400000	-4.428036e+03	-9.219096e+02	5.188247e+00	2.119612e+01	3.720930e-01	1.650938e+00	1.372767e-02	9.357927e-01	2.284674e-01	1.005014e+00	2.222926e+00	3.326658e-02
9420000	-4.424797e+03	-9.711841e+02	4.705271e+00	2.259396e+01	3.604651e-01	2.416356e+00	7.930709e-03	9.553172e-01	1.783811e-01	7.597614e-01	1.575672e+00	3.030080e-02
9440000	-4.442193e+03	-9.316450e+02	5.191223e+00	2.321559e+01	4.883721e-01	1.573133e+00	2.104861e-02	8.567705e-01	3.075543e-01	6.367984e-01	1.478747e+00	3.309125e-02
9460000	-4.439591e+03	-9.414342e+02	5.649278e+00	2.437550e+01	4.418605e-01	1.679286e+00	1.358991e-02	9.151890e-01	3.038163e-01	8.582790e-01	1.133564e+00	3.621477e-02
9480000	-4.431708e+03	-9.213867e+02	6.061107e+00	2.608601e+01	4.302326e-01	2.275000e+00	2.505696e-02	8.713882e-01	2.441334e-01	6.493038e-01	1.703154e+00	3.892228e-02
9500000	-4.448516e+03	-8.820628e+02	7.598296e+00	3.083283e+01	4.534884e-01	1.969152e+00	2.439494e-02	8.455549e-01	4.336820e-01	8.247092e-01	1.823574e+00	4.901000e-02
9520000	-4.420087e+03	-8.970809e+02	6.142823e+00	2.490660e+01	4.651163e-01	2.162568e+00	5.448400e-03	9.649147e-01	2.793444e-01	9.119134e-01	1.651939e+00	3.923198e-02
9540000	-4.428798e+03	-9.108486e+02	5.006000e+00	2.237418e+01	5.000000e-01	1.520558e+00	1.785850e-02	8.863610e-01	2.772811e-01	6.846261e-01	1.680972e+00	3.218077e-02
9560000	-4.465098e+03	-9.244173e+02	5.149275e+00	2.254937e+01	4.186047e-01	2.572887e+00	1.096484e-02	9.367829e-01	1.967456e-01	6.300350e-01	2.155740e+00	3.296354e-02
9580000	-4.423888e+03	-9.394239e+02	4.831775e+00	2.024640e+01	3.837209e-01	2.157812e+00	1.986148e-02	9.307539e-01	1.148121e-01	6.390162e-01	2.152865e+00	3.113049e-02
9600000	-4.418750e+03	-9.224364e+02	5.565651e+00	2.391691e+01	3.953488e-01	1.634864e+00	8.643460e-03	9.578523e-01	2.023749e-01	6.853590e-01	1.792045e+00	3.570516e-02
9620000	-4.418074e+03	-9.264448e+02	6.118091e+00	2.704343e+01	3.604651e-01	1.888926e+00	1.651890e-02	9.264991e-01	1.612258e-01	7.327334e-01	1.419572e+00	3.943454e-02
9640000	-4.406073e+03	-9.125520e+02	6.528372e+00	2.520122e+01	4.069767e-01	1.842586e+00	1.554089e-02	9.318181e-01	2.222593e-01	8.472383e-01	2.200762e+00	4.170772e-02
9660000	-4.418222e+03	-9.853580e+02	4.336195e+00	2.124994e+01	3.255814e-01	2.067163e+00	2.336883e-02	8.696968e-01	2.384197e-01	6.188712e-01	1.558715e+00	2.782457e-02
9680000	-4.424420e+03	-9.187595e+02	4.733179e+00	1.765324e+01	5.116279e-01	1.934052e+00	1.501805e-02	8.809610e-01	4.499557e-01	6.648417e-01	1.017321e+00	2.963502e-02
9700000	-4.418867e+03	-9.283740e+02	5.877692e+00	2.239741e+01	4.186047e-01	1.476134e+00	3.564043e-02	8.084475e-01	3.435167e-01	9.859847e-01	1.148039e+00	3.683308e-02
9720000	-4.415802e+03	-9.095393e+02	5.494828e+00	2.205105e+01	4.186047e-01	2.307854e+00	3.083115e-02	8.651398e-01	2.249305e-01	5.328961e-01	1.234161e+00	3.516204e-02
9740000	-4.440150e+03	-9.478861e+02	4.569884e+00	1.885560e+01	4.767442e-01	1.881365e+00	1.795465e-02	8.994128e-01	2.507727e-01	7.144401e-01	1.550017e+00	2.921235e-02
9760000	-4.435756e+03	-8.988206e+02	5.427323e+00	2.251466e+01	5.000000e-01	2.138005e+00	1.054782e-02	9.274578e-01	3.436176e-01	5.748304e-01	2.249353e+00	3.487095e-02
9780000	-4.401948e+03	-9.155719e+02	5.740512e+00	2.363281e+01	4.418605e-01	2.204613e+00	5.478893e-02	6.886655e-01	3.099860e-01	7.540706e-01	1.728545e+00	3.691952e-02
9800000	-4.419186e+03	-9.446927e+02	4.764455e+00	2.054963e+01	3.953488e-01	2.295674e+00	2.278927e-02	8.797270e-01	2.354448e-01	4.376059e-01	1.603667e+00	3.053118e-02
9820000	-4.424783e+03	-9.364944e+02	4.448865e+00	1.860410e+01	3.372093e-01	2.215948e+00	2.331045e-02	9.182540e-01	1.807943e-01	4.661068e-01	1.601959e+00	2.830610e-02
9840000	-4.426741e+03	-9.116817e+02	5.033653e+00	2.026805e+01	4.883721e-01	2.133760e+00	1.897268e-02	8.587510e-01	3.733895e-01	4.278554e-01	1.013840e+00	3.207368e-02
9860000	-4.412851e+03	-9.370764e+02	4.892808e+00	2.040746e+01	4.302326e-01	1.805242e+00	3.299456e-02	7.902932e-01	3.318667e-01	6.248900e-01	1.598596e+00	3.149305e-02
9880000	-4.432191e+03	-9.261937e+02	4.667485e+00	1.880214e+01	4.069767e-01	1.883296e+00	1.427078e-02	9.321006e-01	2.149316e-01	4.148002e-01	1.731566e+00	3.001657e-02
9900000	-4.392025e+03	-9.319183e+02	6.065721e+00	2.542724e+01	3.837209e-01	1.978634e+00	2.694982e-02	8.444343e-01	3.320384e-01	8.136318e-01	1.626233e+00	3.908316e-02
9920000	-4.414663e+03	-9.508157e+02	4.479943e+00	2.067677e+01	3.372093e-01	1.793130e+00	1.383714e-02	9.365279e-01	1.725025e-01	5.572565e-01	2.447124e+00	2.831361e-02
9940000	-4.392181e+03	-9.640320e+02	5.429611e+00	2.274621e+01	4.418605e-01	1.749947e+00	4.571101e-02	7.091117e-01	4.258750e-01	5.869576e-01	1.268052e+00	3.492939e-02
9960000	-4.421620e+03	-9.435002e+02	4.887728e+00	2.084606e+01	4.302326e-01	2.078004e+00	1.145093e-02	9.189737e-01	2.941778e-01	6.945422e-01	2.190257e+00	3.152038e-02
9980000	-4.434033e+03	-9.507106e+02	5.176253e+00	2.152889e+01	4.069767e-01	2.195357e+00	2.165945e-02	9.016832e-01	2.098925e-01	8.274720e-01	1.800716e+00	3.315461e-02
10000000	-4.426109e+03	-9.630786e+02	4.479827e+00	2.025818e+01	3.604651e-01	1.733353e+00	1.362070e-02	9.524794e-01	1.002623e-01	8.696605e-01	1.697475e+00	2.861464e-02
10020000	-4.421421e+03	-9.361378e+02	5.121040e+00	2.420041e+01	4.186047e-01	1.524502e+00	2.832280e-02	8.930582e-01	1.568713e-01	6.308730e-01	2.038326e+00	3.295777e-02
10040000	-4.420584e+03	-9.897083e+02	4.612686e+00	2.508882e+01	2.790698e-01	2.391736e+00	1.753918e-02	8.895859e-01	2.225635e-01	6.864818e-01	2.642651e+00	2.957365e-02
10060000	-4.427107e+03	-9.275275e+02	4.240426e+00	2.051292e+01	2.906977e-01	1.865682e+00	9.877444e-03	9.597638e-01	1.524933e-01	8.168576e-01	2.204676e+00	2.705858e-02
10080000	-4.403078e+03	-9.863588e+02	4.212403e+00	2.060105e+01	3.604651e-01	2.476653e+00	1.837040e-02	9.162607e-01	1.465641e-01	5.880064e-01	1.236842e+00	2.709299e-02
10100000	-4.423405e+03	-9.579471e+02	5.245428e+00	2.350114e+01	3.953488e-01	2.200263e+00	1.299306e-02	9.359537e-01	2.226663e-01	6.686800e-01	1.775683e+00	3.372151e-02
10120000	-4.430551e+03	-9.306856e+02	5.415349e+00	2.354318e+01	4.418605e-01	2.035842e+00	7.901434e-03	9.458968e-01	3.066770e-01	8.442277e-01	1.630846e+00	3.492960e-02
10140000	-4.407233e+03	-9.511420e+02	4.677087e+00	2.044026e+01	3.837209e-01	1.698136e+00	4.074923e-02	7.952666e-01	2.462106e-01	7.078993e-01	1.773925e+00	2.955876e-02
10160000	-4.410449e+03	-9.385617e+02	4.274664e+00	1.916547e+01	3.837209e-01	2.127876e+00	9.712811e-03	9.363327e-01	2.153426e-01	5.497642e-01	2.311886e+00	2.713749e-02
10180000	-4.430491e+03	-9.521375e+02	5.463651e+00	2.440564e+01	4.767442e-01	2.064429e+00	1.961523e-02	8.263100e-01	3.907732e-01	7.858354e-01	1.232652e+00	3.518613e-02
10200000	-4.420976e+03	-9.258492e+02	4.437971e+00	1.930569e+01	4.651163e-01	2.191427e+00	1.354216e-02	9.216696e-01	2.676381e-01	5.414800e-01	1.583911e+00	2.843077e-02
10220000	-4.414711e+03	-8.833027e+02	6.994086e+00	2.654673e+01	4.418605e-01	1.914338e+00	1.472337e-02	9.298247e-01	2.777180e-01	6.830624e-01	1.527581e+00	4.494805e-02
10240000	-4.445888e+03	-9.137691e+02	5.907896e+00	2.470976e+01	3.720930e-01	1.371408e+00	1.670498e-02	9.077283e-01	2.100534e-01	7.827928e-01	2.062415e+00	3.715152e-02
10260000	-4.393938e+03	-9.316312e+02	5.899069e+00	2.457529e+01	3.372093e-01	1.944960e+00	2.203937e-02	9.000073e-01	2.312756e-01	7.836906e-01	2.217021e+00	3.714409e-02
10280000	-4.407702e+03	-9.574275e+02	4.355642e+00	1.939131e+01	3.139535e-01	2.238954e+00	9.642720e-03	9.723133e-01	9.801459e-02	8.251343e-01	2.749393e+00	2.793639e-02
10300000	-4.431669e+03	-9.434621e+02	4.955581e+00	2.202720e+01	3.720930e-01	1.829025e+00	6.999407e-03	9.563774e-01	2.575180e-01	5.657375e-01	2.146704e+00	3.190712e-02
10320000	-4.419906e+03	-9.176079e+02	5.108587e+00	2.081543e+01	4.186047e-01	1.940335e+00	1.119508e-02	9.418140e-01	2.231405e-01	4.207607e-01	1.926280e+00	3.281955e-02
10340000	-4.419879e+03	-9.278275e+02	5.001537e+00	1.979656e+01	4.186047e-01	2.197095e+00	1.534539e-02	9.327400e-01	1.708825e-01	6.849973e-01	1.862287e+00	3.215083e-02
10360000	-4.411639e+03	-9.265173e+02	5.257821e+00	2.078323e+01	4.186047e-01	1.681895e+00	2.388177e-02	8.712750e-01	2.634692e-01	5.703007e-01	1.802220e+00	3.386598e-02
10380000	-4.460564e+03	-9.248893e+02	5.335297e+00	2.250597e+01	3.604651e-01	2.072607e+00	1.023082e-02	9.344855e-01	2.792458e-01	6.710035e-01	1.722011e+00	3.440310e-02
10400000	-4.420354e+03	-9.469974e+02	4.644839e+00	2.027157e+01	3.604651e-01	2.422453e+00	9.285158e-03	9.666331e-01	1.264400e-01	5.550905e-01	1.847346e+00	2.973027e-02
10420000	-4.420526e+03	-9.615298e+02	5.370640e+00	2.355516e+01	3.604651e-01	1.818309e+00	3.998953e-02	8.448879e-01	1.490083e-01	9.312913e-01	1.849183e+00	3.433057e-02
10440000	-4.417986e+03	-9.233398e+02	5.092326e+00	2.127455e+01	4.069767e-01	2.237570e+00	3.407865e-02	8.789664e-01	1.647371e-01	6.559974e-01	1.987720e+00	3.274128e-02
10460000	-4.421110e+03	-9.061235e+02	4.979046e+00	2.087671e+01	5.000000e-01	1.945200e+00	1.409164e-02	8.941560e-01	3.917922e-01	8.173943e-01	1.662396e+00	3.210883e-02
10480000	-4.411324e+03	-9.220011e+02	5.295579e+00	2.251887e+01	4.186047e-01	1.795579e+00	6.995632e-03	9.584128e-01	2.512140e-01	6.320643e-01	2.064598e+00	3.399332e-02
10500000	-4.401408e+03	-9.504320e+02	5.169963e+00	2.264686e+01	3.837209e-01	1.730721e+00	1.808874e-02	9.291593e-01	1.638535e-01	9.178170e-01	2.088453e+00	3.324926e-02
10520000	-4.413890e+03	-9.499592e+02	4.599720e+00	2.068286e+01	3.837209e-01	2.507085e+00	3.714187e-02	8.333719e-01	1.942145e-01	5.673556e-01	1.576757e+00	2.965263e-02
10540000	-4.420897e+03	-9.498298e+02	5.718358e+00	2.393256e+01	4.302326e-01	1.806361e+00	3.656723e-02	8.408169e-01	1.817098e-01	7.988827e-01	1.075097e+00	3.689084e-02
10560000	-4.408880e+03	-9.285429e+02	5.729144e+00	2.450105e+01	4.418605e-01	2.328098e+00	2.827435e-02	8.325620e-01	3.011028e-01	9.040740e-01	1.500980e+00	3.661158e-02
10580000	-4.405198e+03	-9.685181e+02	4.590189e+00	2.045748e+01	3.953488e-01	2.082983e+00	1.974352e-02	9.015610e-01	1.812825e-01	8.235482e-01	1.708576e+00	2.937023e-02
10600000	-4.438369e+03	-9.560994e+02	4.873753e+00	2.039883e+01	4.302326e-01	2.223252e+00	2.581184e-02	8.441032e-01	2.757781e-01	5.377189e-01	1.766244e+00	3.113821e-02
10620000	-4.427351e+03	-9.943738e+02	3.777243e+00	1.833811e+01	3.720930e-01	1.825596e+00	1.393821e-02	8.814577e-01	3.600676e-01	5.491009e-01	1.912393e+00	2.409184e-02
10640000	-4.406173e+03	-9.811809e+02	3.903320e+00	1.786979e+01	4.418605e-01	2.218713e+00	1.457269e-02	8.676284e-01	3.856526e-01	5.493351e-01	1.764193e+00	2.474618e-02
10660000	-4.405244e+03	-9.616308e+02	4.462978e+00	1.936697e+01	4.418605e-01	1.943779e+00	1.551918e-02	9.321314e-01	1.667844e-01	5.371838e-01	1.299118e+00	2.874587e-02
10680000	-4.420759e+03	-9.579492e+02	4.518843e+00	1.922830e+01	3.720930e-01	1.667170e+00	2.721084e-02	8.940335e-01	1.843376e-01	4.798620e-01	2.092075e+00	2.898153e-02
10700000	-4.449131e+03	-9.809530e+02	4.329605e+00	1.948029e+01	3.953488e-01	2.934950e+00	3.079328e-02	8.945477e-01	1.067900e-01	4.057936e-01	1.121221e+00	2.766086e-02
10720000	-4.434270e+03	-9.435457e+02	5.156437e+00	2.271787e+01	4.186047e-01	1.925375e+00	1.232827e-02	9.541402e-01	1.682357e-01	6.955419e-01	1.612785e+00	3.257687e-02
10740000	-4.418672e+03	-9.582695e+02	4.700965e+00	1.990161e+01	4.302326e-01	2.012440e+00	1.467210e-02	9.289872e-01	2.277753e-01	8.933557e-01	1.380736e+00	3.004893e-02
10760000	-4.451673e+03	-9.448716e+02	4.655688e+00	1.920064e+01	3.604651e-01	1.719484e+00	2.789321e-02	8.974940e-01	1.678209e-01	6.001346e-01	1.513347e+00	2.980879e-02
10780000	-4.405149e+03	-9.443371e+02	4.616294e+00	2.204873e+01	4.651163e-01	2.022812e+00	1.587386e-02	8.890067e-01	3.640061e-01	7.563890e-01	2.157915e+00	2.973286e-02
10800000	-4.435891e+03	-9.392008e+02	6.239453e+00	2.876802e+01	4.069767e-01	1.830338e+00	1.277462e-02	9.291587e-01	2.778674e-01	6.498363e-01	1.423255e+00	3.989889e-02
10820000	-4.427291e+03	-9.485991e+02	4.772297e+00	2.143644e+01	4.069767e-01	1.883297e+00	2.210434e-02	8.832377e-01	2.205276e-01	5.664499e-01	1.687960e+00	3.057651e-02
10840000	-4.414880e+03	-9.181411e+02	5.602816e+00	2.397381e+01	4.418605e-01	2.133713e+00	3.722900e-03	9.768405e-01	2.968222e-01	7.618479e-01	2.029192e+00	3.548251e-02
10860000	-4.427589e+03	-9.276032e+02	5.230338e+00	2.200746e+01	5.232558e-01	1.576329e+00	1.244195e-02	8.741422e-01	4.751054e-01	6.411286e-01	1.373084e+00	3.367184e-02
10880000	-4.407023e+03	-9.410355e+02	5.376027e+00	2.389832e+01	3.953488e-01	2.018814e+00	1.162135e-02	9.140565e-01	2.990760e-01	8.601908e-01	1.684018e+00	3.448327e-02
10900000	-4.426689e+03	-8.886724e+02	5.390771e+00	2.129676e+01	5.116279e-01	2.177137e+00	1.333310e-02	9.188743e-01	2.854819e-01	6.062466e-01	1.376060e+00	3.442824e-02
10920000	-4.447707e+03	-9.274315e+02	5.674215e+00	2.513956e+01	4.651163e-01	1.838322e+00	4.604857e-02	6.891946e-01	4.089208e-01	6.717451e-01	2.017083e+00	3.624079e-02
10940000	-4.412956e+03	-9.140760e+02	6.260917e+00	2.671688e+01	4.302326e-01	1.776576e+00	2.576006e-02	8.231710e-01	3.471510e-01	7.669294e-01	1.801281e+00	3.988415e-02
10960000	-4.431701e+03	-9.191559e+02	4.923118e+00	2.059320e+01	3.837209e-01	2.151906e+00	3.116312e-02	8.826935e-01	1.709985e-01	4.102510e-01	1.983143e+00	3.160061e-02
10980000	-4.402252e+03	-9.185127e+02	6.092482e+00	2.567291e+01	4.534884e-01	1.664366e+00	2.109725e-02	8.587992e-01	3.095571e-01	5.844475e-01	1.886396e+00	3.904811e-02
11000000	-4.418448e+03	-9.615379e+02	4.254081e+00	1.738650e+01	4.767442e-01	2.264368e+00	8.681005e-03	9.440688e-01	3.275090e-01	5.929338e-01	2.104322e+00	2.722510e-02
11020000	-4.420338e+03	-9.193915e+02	5.338107e+00	2.218640e+01	4.767442e-01	2.460337e+00	8.693248e-03	9.427851e-01	2.714656e-01	5.227769e-01	1.453589e+00	3.393758e-02
11040000	-4.423163e+03	-9.540042e+02	5.709776e+00	2.392376e+01	3.837209e-01	1.914783e+00	2.253469e-02	8.666620e-01	2.647226e-01	5.536366e-01	1.546480e+00	3.604203e-02
11060000	-4.426697e+03	-9.263995e+02	5.709740e+00	2.250894e+01	4.534884e-01	1.919976e+00	1.874809e-02	8.771116e-01	3.150020e-01	5.699810e-01	1.738305e+00	3.637693e-02
11080000	-4.440786e+03	-8.978851e+02	6.970222e+00	2.760993e+01	4.767442e-01	2.184036e+00	1.346153e-02	9.120656e-01	3.172854e-01	4.574143e-01	1.436576e+00	4.465041e-02
11100000	-4.438168e+03	-8.941651e+02	5.244446e+00	2.122159e+01	4.418605e-01	1.555955e+00	2.676397e-02	8.676476e-01	2.908357e-01	3.609051e-01	1.489905e+00	3.368022e-02
11120000	-4.429699e+03	-9.047649e+02	5.494664e+00	2.105282e+01	4.651163e-01	1.886173e+00	1.597487e-02	9.229761e-01	2.161073e-01	5.518473e-01	1.279120e+00	3.540617e-02
11140000	-4.447325e+03	-8.850807e+02	6.000282e+00	2.293539e+01	5.348837e-01	1.995145e+00	9.612199e-03	9.160303e-01	4.164000e-01	6.319669e-01	1.506776e+00	3.841738e-02
11160000	-4.457825e+03	-9.023882e+02	5.697939e+00	2.332483e+01	4.651163e-01	2.179725e+00	1.643716e-02	8.947766e-01	3.323008e-01	4.259746e-01	1.142293e+00	3.622453e-02
11180000	-4.429498e+03	-9.519309e+02	5.949122e+00	2.403977e+01	3.255814e-01	1.786910e+00	3.863480e-02	8.384228e-01	2.084925e-01	6.511284e-01	1.896411e+00	3.788608e-02
11200000	-4.423753e+03	-9.380097e+02	4.578434e+00	1.886986e+01	4.883721e-01	2.029237e+00	2.869548e-02	8.084558e-01	3.804353e-01	5.627985e-01	1.653283e+00	2.943430e-02
11220000	-4.440305e+03	-9.283996e+02	4.719755e+00	1.999281e+01	4.186047e-01	2.100230e+00	2.660416e-02	8.428498e-01	2.755381e-01	4.562640e-01	1.623684e+00	3.040891e-02
11240000	-4.442477e+03	-9.110338e+02	5.300151e+00	2.031749e+01	4.186047e-01	2.089316e+00	2.881155e-02	8.703231e-01	2.378124e-01	5.552765e-01	1.846366e+00	3.417893e-02
11260000	-4.450898e+03	-9.146228e+02	6.240111e+00	2.494114e+01	3.720930e-01	2.095441e+00	3.078988e-02	8.559806e-01	2.826417e-01	4.934156e-01	2.084421e+00	3.995616e-02
11280000	-4.409750e+03	-9.100676e+02	5.121180e+00	2.154716e+01	4.302326e-01	2.105375e+00	2.352941e-02	8.309244e-01	3.374718e-01	5.115098e-01	2.305524e+00	3.301905e-02
11300000	-4.424561e+03	-9.717300e+02	4.242782e+00	2.091365e+01	3.139535e-01	2.308753e+00	2.300009e-02	9.217950e-01	1.210017e-01	8.012160e-01	1.832883e+00	2.734323e-02
11320000	-4.418411e+03	-9.209122e+02	4.309238e+00	1.877861e+01	4.767442e-01	2.039299e+00	2.115502e-02	8.408480e-01	4.063948e-01	4.882788e-01	1.822169e+00	2.777966e-02
11340000	-4.424916e+03	-9.401202e+02	5.321355e+00	2.219747e+01	4.069767e-01	2.089128e+00	8.761634e-03	9.433077e-01	2.859539e-01	5.671962e-01	1.826727e+00	3.414655e-02
11360000	-4.425132e+03	-9.261179e+02	5.098453e+00	2.185507e+01	4.767442e-01	1.726096e+00	1.031194e-02	9.393237e-01	2.700088e-01	5.280614e-01	2.229792e+00	3.202588e-02
11380000	-4.435653e+03	-9.347750e+02	4.836456e+00	2.062276e+01	4.418605e-01	2.525513e+00	1.830660e-02	8.904630e-01	2.872534e-01	6.301662e-01	1.587566e+00	3.117081e-02
11400000	-4.422469e+03	-9.219460e+02	4.966353e+00	2.197823e+01	4.302326e-01	1.942561e+00	1.034448e-02	9.364081e-01	2.705157e-01	6.102853e-01	2.409294e+00	3.200844e-02
11420000	-4.409588e+03	-9.453368e+02	4.774527e+00	2.203036e+01	3.255814e-01	1.849478e+00	2.655461e-02	9.095016e-01	1.257434e-01	9.032013e-01	2.659461e+00	3.079806e-02
11440000	-4.442506e+03	-9.607204e+02	4.258057e+00	1.902658e+01	4.069767e-01	1.747451e+00	1.717739e-02	9.055653e-01	1.998476e-01	6.431192e-01	1.373039e+00	2.741136e-02
11460000	-4.419307e+03	-9.375081e+02	4.455700e+00	2.028605e+01	3.139535e-01	1.702645e+00	1.909003e-02	9.103125e-01	1.993913e-01	3.895588e-01	2.148503e+00	2.861011e-02
11480000	-4.424482e+03	-9.255222e+02	5.353975e+00	2.358628e+01	4.186047e-01	1.741036e+00	2.192779e-02	9.230643e-01	1.397953e-01	4.117657e-01	1.771788e+00	3.448367e-02
11500000	-4.440518e+03	-9.060888e+02	5.843650e+00	2.455174e+01	5.000000e-01	2.439397e+00	7.718832e-03	9.519633e-01	2.704462e-01	8.348819e-01	1.400391e+00	3.748351e-02
11520000	-4.439486e+03	-9.169774e+02	5.275009e+00	2.193593e+01	4.186047e-01	2.090616e+00	8.348955e-03	9.665365e-01	1.544613e-01	5.556078e-01	1.123694e+00	3.393264e-02
11540000	-4.422838e+03	-9.303736e+02	5.638261e+00	2.328989e+01	4.651163e-01	2.291089e+00	7.828286e-03	9.496583e-01	2.863139e-01	6.897730e-01	1.388269e+00	3.629760e-02
11560000	-4.425676e+03	-9.478862e+02	5.951441e+00	2.357714e+01	4.186047e-01	1.746237e+00	1.312544e-02	9.367254e-01	2.020477e-01	8.286791e-01	1.710136e+00	3.831337e-02
11580000	-4.434828e+03	-9.211530e+02	6.748702e+00	2.611338e+01	3.372093e-01	1.695817e+00	2.714783e-02	8.882505e-01	1.764680e-01	8.261340e-01	2.158312e+00	4.284317e-02
11600000	-4.425254e+03	-9.364874e+02	4.579356e+00	2.000015e+01	3.720930e-01	2.086927e+00	2.570461e-02	8.713474e-01	2.242892e-01	7.562103e-01	2.267179e+00	2.929345e-02
11620000	-4.416217e+03	-9.423909e+02	5.458633e+00	2.318301e+01	3.604651e-01	1.636800e+00	1.459430e-02	9.538795e-01	1.074403e-01	6.319270e-01	2.211526e+00	3.512422e-02
11640000	-4.436703e+03	-9.155812e+02	5.651179e+00	2.472439e+01	3.953488e-01	1.626797e+00	2.752360e-02	8.564141e-01	2.798663e-01	5.906456e-01	2.166615e+00	3.623380e-02
11660000	-4.420598e+03	-9.805107e+02	4.414841e+00	2.013497e+01	4.186047e-01	2.029691e+00	1.974502e-02	8.926603e-01	2.073034e-01	6.612058e-01	2.042722e+00	2.775640e-02
11680000	-4.407650e+03	-9.203227e+02	5.504396e+00	2.194833e+01	3.953488e-01	1.427050e+00	3.294933e-02	8.302479e-01	2.343212e-01	6.566856e-01	1.865103e+00	3.521719e-02
11700000	-4.469769e+03	-8.802865e+02	6.199032e+00	2.203226e+01	5.581395e-01	1.955589e+00	1.825679e-02	8.455095e-01	5.089942e-01	9.112093e-01	1.548414e+00	3.976978e-02
11720000	-4.418750e+03	-8.900409e+02	5.573616e+00	2.047452e+01	5.116279e-01	1.582621e+00	2.719181e-02	8.330752e-01	3.418507e-01	4.909755e-01	1.771997e+00	3.578399e-02
11740000	-4.432324e+03	-9.004807e+02	5.269038e+00	2.401610e+01	4.186047e-01	2.017109e+00	1.465240e-02	9.282387e-01	1.571021e-01	7.339221e-01	2.189368e+00	3.362169e-02
11760000	-4.426964e+03	-9.425865e+02	5.911121e+00	2.473014e+01	4.418605e-01	1.672734e+00	2.277494e-02	8.862757e-01	1.983517e-01	7.647016e-01	1.439762e+00	3.772787e-02
11780000	-4.402957e+03	-9.400809e+02	4.708585e+00	2.297183e+01	3.953488e-01	2.254043e+00	1.908837e-02	9.134807e-01	1.743522e-01	5.487803e-01	1.593713e+00	3.033497e-02
11800000	-4.427461e+03	-9.354227e+02	4.847627e+00	2.057152e+01	4.767442e-01	2.177886e+00	1.951749e-02	8.439548e-01	3.914182e-01	6.670986e-01	1.568287e+00	3.120843e-02
11820000	-4.424759e+03	-9.493273e+02	5.540345e+00	2.283501e+01	4.069767e-01	2.103919e+00	2.725902e-02	8.686262e-01	2.409574e-01	7.064568e-01	1.230660e+00	3.547011e-02
11840000	-4.423354e+03	-9.616731e+02	5.169642e+00	2.121708e+01	4.069767e-01	2.232800e+00	1.773381e-02	9.134909e-01	2.163360e-01	5.830490e-01	1.789785e+00	3.264440e-02
11860000	-4.410527e+03	-9.488263e+02	5.048045e+00	2.167252e+01	3.953488e-01	2.357384e+00	1.072648e-02	9.472332e-01	2.149966e-01	7.085602e-01	2.127969e+00	3.235068e-02
11880000	-4.428011e+03	-9.409383e+02	5.061568e+00	2.152090e+01	3.720930e-01	1.602880e+00	1.230220e-02	9.527417e-01	1.469005e-01	4.916595e-01	1.620643e+00	3.240718e-02
11900000	-4.433686e+03	-9.344437e+02	4.492981e+00	2.059198e+01	3.372093e-01	1.822767e+00	1.522562e-02	9.314875e-01	1.691874e-01	6.109358e-01	1.867163e+00	2.822852e-02
11920000	-4.406523e+03	-9.225193e+02	4.732472e+00	1.970033e+01	4.418605e-01	2.324162e+00	1.375459e-02	8.925722e-01	3.050320e-01	5.376893e-01	2.102308e+00	3.050248e-02
11940000	-4.416978e+03	-9.538346e+02	5.264044e+00	2.339015e+01	4.069767e-01	2.138078e+00	8.703666e-03	9.475770e-01	2.821136e-01	7.334356e-01	2.075374e+00	3.367004e-02
11960000	-4.419481e+03	-9.287491e+02	5.911127e+00	2.345885e+01	4.186047e-01	1.641386e+00	8.264055e-03	9.427980e-01	3.088728e-01	6.555487e-01	2.155795e+00	3.781016e-02
11980000	-4.418577e+03	-9.260875e+02	5.168335e+00	2.304386e+01	4.186047e-01	2.309362e+00	5.518714e-03	9.658258e-01	2.905040e-01	9.457078e-01	1.715229e+00	3.307216e-02
12000000	-4.417068e+03	-9.482764e+02	6.111647e+00	2.880174e+01	4.186047e-01	1.527009e+00	3.625582e-02	7.074044e-01	4.135167e-01	8.126305e-01	1.450403e+00	3.915305e-02
12020000	-4.427689e+03	-9.536546e+02	4.847556e+00	2.279480e+01	3.720930e-01	2.074306e+00	1.247998e-02	9.349004e-01	2.462578e-01	8.726460e-01	1.868229e+00	3.120034e-02
12040000	-4.437963e+03	-9.513854e+02	4.757393e+00	2.174563e+01	4.069767e-01	1.634491e+00	1.701272e-02	9.089232e-01	2.147921e-01	4.665421e-01	1.629304e+00	2.979882e-02
12060000	-4.423003e+03	-9.578719e+02	4.577571e+00	1.968709e+01	4.534884e-01	1.919966e+00	2.527851e-02	8.638223e-01	1.946495e-01	5.389435e-01	1.653681e+00	2.934222e-02
12080000	-4.412957e+03	-9.403175e+02	4.357176e+00	1.972704e+01	3.837209e-01	1.720772e+00	1.987684e-02	9.119800e-01	1.792350e-01	5.184754e-01	2.679417e+00	2.797942e-02
12100000	-4.416422e+03	-9.648377e+02	4.622614e+00	2.119622e+01	3.488372e-01	2.669796e+00	2.381396e-02	8.711963e-01	2.614009e-01	6.867377e-01	1.999560e+00	2.956831e-02
12120000	-4.432459e+03	-9.222187e+02	4.683530e+00	1.872056e+01	3.953488e-01	1.536357e+00	1.169924e-02	9.340729e-01	2.991228e-01	4.293784e-01	1.825542e+00	3.007515e-02
12140000	-4.421215e+03	-9.447446e+02	4.921616e+00	2.318093e+01	4.767442e-01	1.833705e+00	1.056536e-02	9.344147e-01	2.700125e-01	5.836442e-01	1.677533e+00	3.170684e-02
12160000	-4.441121e+03	-9.310789e+02	6.234544e+00	2.593800e+01	3.488372e-01	1.335287e+00	9.661730e-03	9.579373e-01	2.062989e-01	5.650432e-01	1.873566e+00	3.979334e-02
12180000	-4.424182e+03	-9.328715e+02	5.044169e+00	2.273127e+01	3.255814e-01	2.262061e+00	1.080500e-02	9.488148e-01	1.662233e-01	9.669401e-01	1.805778e+00	3.220120e-02
12200000	-4.395426e+03	-9.592399e+02	4.626193e+00	1.982167e+01	3.604651e-01	2.057261e+00	2.003641e-02	8.928891e-01	2.536305e-01	8.551835e-01	2.394304e+00	2.952020e-02
12220000	-4.431306e+03	-9.477752e+02	4.714006e+00	2.031376e+01	3.488372e-01	1.597071e+00	1.962871e-02	9.004661e-01	2.353693e-01	7.323044e-01	3.157761e+00	3.012767e-02
12240000	-4.420711e+03	-9.528498e+02	4.784447e+00	1.909934e+01	4.302326e-01	1.971674e+00	2.582903e-02	8.439350e-01	3.112331e-01	6.656519e-01	1.178294e+00	3.039170e-02
12260000	-4.415084e+03	-9.300663e+02	5.238216e+00	2.141225e+01	3.720930e-01	1.775677e+00	2.366221e-02	8.953937e-01	2.061078e-01	5.743633e-01	1.447785e+00	3.324686e-02
12280000	-4.415398e+03	-9.214060e+02	5.829007e+00	2.271378e+01	3.837209e-01	2.051926e+00	3.001790e-02	8.801950e-01	2.116104e-01	5.622625e-01	2.058243e+00	3.734261e-02
12300000	-4.395712e+03	-9.436832e+02	5.015719e+00	1.956059e+01	3.604651e-01	2.360334e+00	1.455579e-02	9.414890e-01	1.801590e-01	6.922960e-01	1.930837e+00	3.199288e-02
12320000	-4.388549e+03	-9.461968e+02	5.647527e+00	2.160203e+01	3.604651e-01	1.998787e+00	1.858935e-02	9.304200e-01	1.923592e-01	7.606584e-01	1.902370e+00	3.590574e-02
12340000	-4.436639e+03	-9.132075e+02	5.651017e+00	2.331011e+01	5.000000e-01	1.764926e+00	1.221020e-02	9.250423e-01	2.616851e-01	7.976117e-01	1.891830e+00	3.607525e-02
12360000	-4.415028e+03	-9.534616e+02	4.710787e+00	2.142184e+01	4.069767e-01	1.865921e+00	3.263728e-02	8.360069e-01	2.431026e-01	5.857034e-01	1.826719e+00	3.012080e-02
12380000	-4.438805e+03	-9.269743e+02	5.386707e+00	2.425667e+01	4.767442e-01	1.892605e+00	2.619367e-02	8.417208e-01	2.738254e-01	9.445203e-01	1.081845e+00	3.472718e-02
12400000	-4.443550e+03	-9.553383e+02	4.989679e+00	2.178382e+01	4.418605e-01	1.939535e+00	2.971476e-02	7.838906e-01	4.352004e-01	6.814545e-01	1.558096e+00	3.213120e-02
12420000	-4.420342e+03	-9.524298e+02	4.283474e+00	2.047235e+01	3.604651e-01	2.018218e+00	5.504425e-03	9.689392e-01	1.976273e-01	6.275300e-01	2.399132e+00	2.706324e-02
12440000	-4.391886e+03	-9.151163e+02	5.759648e+00	2.561123e+01	3.372093e-01	1.663381e+00	6.196117e-03	9.728422e-01	1.719680e-01	8.429503e-01	1.977150e+00	3.647053e-02
12460000	-4.464405e+03	-9.330677e+02	4.338957e+00	1.931147e+01	4.767442e-01	2.172305e+00	1.889005e-02	8.695532e-01	2.995763e-01	6.504104e-01	1.838743e+00	2.799138e-02
12480000	-4.410378e+03	-9.596610e+02	4.452126e+00	2.051360e+01	4.534884e-01	2.288951e+00	4.446143e-03	9.730810e-01	2.507305e-01	6.206010e-01	1.367303e+00	2.848654e-02
12500000	-4.424207e+03	-9.327229e+02	5.458490e+00	2.299567e+01	4.418605e-01	1.970032e+00	6.454353e-03	9.724529e-01	1.685111e-01	6.699893e-01	1.850288e+00	3.505632e-02
12520000	-4.429158e+03	-9.139429e+02	6.087213e+00	2.333725e+01	5.000000e-01	1.917935e+00	3.960379e-03	9.760113e-01	2.957657e-01	9.466031e-01	1.564558e+00	3.925003e-02
12540000	-4.438089e+03	-9.282389e+02	4.940856e+00	2.146800e+01	3.837209e-01	1.795954e+00	3.998179e-03	9.788237e-01	2.147310e-01	7.474013e-01	2.424335e+00	3.178381e-02
12560000	-4.450869e+03	-9.288041e+02	5.335421e+00	2.291418e+01	3.604651e-01	1.735386e+00	1.333972e-02	9.460973e-01	1.563435e-01	9.411079e-01	2.013035e+00	3.424569e-02
12580000	-4.430084e+03	-9.194912e+02	5.028734e+00	2.296795e+01	3.255814e-01	1.887465e+00	1.838855e-02	9.166157e-01	1.847275e-01	6.451206e-01	2.821930e+00	3.238188e-02
12600000	-4.432658e+03	-9.126761e+02	5.103931e+00	2.255136e+01	3.837209e-01	1.923702e+00	4.216470e-03	9.767383e-01	2.429688e-01	4.886459e-01	1.302769e+00	3.267336e-02
12620000	-4.411452e+03	-9.415921e+02	5.818450e+00	2.366903e+01	3.953488e-01	2.089545e+00	7.364944e-03	9.669853e-01	2.523671e-01	7.466239e-01	1.410072e+00	3.735199e-02
12640000	-4.422531e+03	-9.620494e+02	4.703141e+00	2.160149e+01	3.720930e-01	1.353066e+00	3.408438e-02	8.385453e-01	2.185638e-01	5.611934e-01	1.492487e+00	3.026995e-02
12660000	-4.443792e+03	-9.416621e+02	4.482150e+00	2.082637e+01	4.186047e-01	1.845936e+00	2.198150e-02	8.766828e-01	2.377713e-01	7.258151e-01	1.834229e+00	2.890259e-02
12680000	-4.415094e+03	-9.577387e+02	4.683489e+00	2.133669e+01	3.720930e-01	1.729195e+00	1.425726e-02	9.059977e-01	3.189525e-01	7.046692e-01	1.306786e+00	3.020517e-02
12700000	-4.419809e+03	-9.281830e+02	5.292219e+00	2.214552e+01	3.720930e-01	1.940257e+00	2.316965e-02	8.768551e-01	2.631781e-01	3.971995e-01	1.517257e+00	3.414219e-02
12720000	-4.433375e+03	-9.440546e+02	5.080666e+00	2.156682e+01	4.418605e-01	1.861797e+00	1.122072e-02	9.281257e-01	2.532607e-01	6.365229e-01	1.169107e+00	3.271396e-02
12740000	-4.401323e+03	-9.200701e+02	6.104105e+00	2.606146e+01	4.418605e-01	1.761485e+00	3.907046e-02	7.594985e-01	3.144455e-01	9.024145e-01	1.425888e+00	3.787068e-02
12760000	-4.413091e+03	-9.008765e+02	6.436447e+00	2.541176e+01	5.232558e-01	1.804756e+00	1.237336e-02	9.238944e-01	3.045300e-01	8.697421e-01	1.529123e+00	4.152132e-02
12780000	-4.415153e+03	-9.232982e+02	5.346563e+00	2.121138e+01	4.651163e-01	1.572215e+00	1.421810e-02	9.302294e-01	2.214696e-01	8.057737e-01	1.581682e+00	3.428023e-02
12800000	-4.416622e+03	-9.551603e+02	5.156029e+00	2.238220e+01	3.953488e-01	1.935042e+00	2.804643e-02	8.655449e-01	1.957287e-01	8.088393e-01	1.465409e+00	3.302021e-02
12820000	-4.411798e+03	-9.410491e+02	5.216748e+00	2.116591e+01	4.651163e-01	2.327979e+00	1.874763e-02	8.932784e-01	2.650225e-01	6.920072e-01	1.598230e+00	3.345544e-02
12840000	-4.410566e+03	-9.338621e+02	5.448529e+00	2.349555e+01	3.488372e-01	1.661120e+00	3.209032e-02	8.697632e-01	1.663008e-01	6.647249e-01	2.161883e+00	3.488415e-02
12860000	-4.408150e+03	-9.121062e+02	5.480916e+00	2.242349e+01	4.534884e-01	1.818936e+00	2.277965e-02	8.954331e-01	1.935136e-01	6.743220e-01	1.432970e+00	3.492925e-02
12880000	-4.420746e+03	-9.457557e+02	3.965114e+00	1.830807e+01	3.255814e-01	2.171943e+00	2.176924e-02	9.143137e-01	1.373951e-01	4.028686e-01	1.973146e+00	2.518090e-02
12900000	-4.410250e+03	-9.890479e+02	4.411858e+00	1.953790e+01	4.302326e-01	1.678771e+00	1.200984e-02	9.267659e-01	2.440528e-01	6.027414e-01	1.789457e+00	2.760263e-02
12920000	-4.440394e+03	-9.019080e+02	5.614510e+00	2.111228e+01	5.000000e-01	1.792112e+00	1.184957e-02	9.193619e-01	3.102089e-01	5.570315e-01	1.755478e+00	3.566037e-02
12940000	-4.437872e+03	-8.907560e+02	5.835431e+00	2.307207e+01	5.116279e-01	1.815414e+00	1.927220e-02	8.360548e-01	4.666024e-01	5.193564e-01	1.418494e+00	3.721055e-02
12960000	-4.435858e+03	-9.331377e+02	5.153313e+00	2.180436e+01	4.534884e-01	1.667669e+00	9.014827e-03	9.460997e-01	3.202269e-01	6.636845e-01	1.283451e+00	3.288456e-02
12980000	-4.421735e+03	-9.268994e+02	5.945558e+00	2.695957e+01	4.418605e-01	1.877651e+00	2.440064e-02	8.135891e-01	3.318932e-01	6.974179e-01	1.941606e+00	3.804137e-02
13000000	-4.421054e+03	-9.176056e+02	5.222939e+00	2.370244e+01	4.069767e-01	2.205685e+00	2.135086e-02	8.911530e-01	2.314721e-01	5.415502e-01	1.624118e+00	3.361971e-02
13020000	-4.428542e+03	-8.983513e+02	5.687950e+00	2.311189e+01	4.534884e-01	2.156174e+00	1.116428e-02	9.252808e-01	3.139128e-01	4.592118e-01	1.542598e+00	3.647473e-02
13040000	-4.429896e+03	-9.356590e+02	4.953325e+00	2.228517e+01	4.069767e-01	2.146976e+00	2.793335e-02	8.505934e-01	2.399623e-01	5.086293e-01	1.283283e+00	3.181266e-02
13060000	-4.410804e+03	-9.462155e+02	5.206275e+00	2.295555e+01	4.302326e-01	1.642646e+00	1.339308e-02	9.102539e-01	2.857954e-01	6.292458e-01	1.223586e+00	3.352286e-02
13080000	-4.414513e+03	-9.329574e+02	4.690706e+00	2.060755e+01	4.418605e-01	2.104765e+00	1.463477e-02	8.915179e-01	3.336703e-01	5.904810e-01	2.003603e+00	3.015908e-02
13100000	-4.422891e+03	-9.378839e+02	4.624026e+00	2.257442e+01	3.023256e-01	2.242208e+00	1.540358e-02	9.439588e-01	1.103271e-01	4.822258e-01	2.488861e+00	2.980751e-02
13120000	-4.387767e+03	-9.075510e+02	5.684676e+00	2.627857e+01	4.186047e-01	1.793814e+00	1.714367e-02	8.859759e-01	3.104420e-01	7.142305e-01	2.034881e+00	3.622547e-02
13140000	-4.429456e+03	-9.099954e+02	5.470876e+00	2.356228e+01	3.720930e-01	2.345457e+00	1.663032e-02	9.275608e-01	1.920677e-01	1.045703e+00	2.343430e+00	3.510756e-02
13160000	-4.422925e+03	-9.583693e+02	5.338497e+00	2.266828e+01	3.488372e-01	1.881379e+00	5.670934e-03	9.775233e-01	1.289471e-01	4.653743e-01	2.139039e+00	3.413695e-02
13180000	-4.433290e+03	-9.083319e+02	5.544517e+00	2.464832e+01	4.883721e-01	1.828631e+00	2.975145e-02	8.692789e-01	1.908398e-01	9.025614e-01	1.311915e+00	3.526645e-02
13200000	-4.419313e+03	-9.382670e+02	5.046664e+00	2.258390e+01	4.302326e-01	2.530326e+00	2.704762e-02	8.410546e-01	2.546987e-01	8.219490e-01	1.883838e+00	3.226057e-02
13220000	-4.414044e+03	-9.237354e+02	5.361313e+00	2.488443e+01	4.069767e-01	1.833619e+00	1.870608e-02	8.628858e-01	3.835027e-01	9.657398e-01	2.075215e+00	3.437244e-02
13240000	-4.402348e+03	-9.688617e+02	4.980867e+00	2.344723e+01	3.720930e-01	1.777829e+00	1.425855e-02	9.416895e-01	1.408621e-01	1.005138e+00	1.888629e+00	3.194838e-02
13260000	-4.402759e+03	-9.718508e+02	4.446006e+00	2.018509e+01	4.186047e-01	2.083936e+00	1.082375e-02	9.224098e-01	2.436961e-01	6.700789e-01	1.453750e+00	2.822579e-02
13280000	-4.427938e+03	-9.366426e+02	4.526892e+00	2.073380e+01	4.883721e-01	1.312277e+00	1.498899e-02	8.540904e-01	3.926425e-01	4.943914e-01	1.667868e+00	2.895921e-02
13300000	-4.420098e+03	-9.325343e+02	4.962173e+00	2.193667e+01	3.488372e-01	1.934399e+00	9.495242e-03	9.603454e-01	1.203095e-01	3.852889e-01	1.967613e+00	3.184433e-02
13320000	-4.427849e+03	-9.241559e+02	4.712174e+00	2.027175e+01	3.837209e-01	2.208462e+00	5.185107e-03	9.752721e-01	1.571621e-01	6.537240e-01	2.691040e+00	2.998575e-02
13340000	-4.405017e+03	-9.495216e+02	4.887500e+00	2.183807e+01	3.837209e-01	1.960296e+00	8.502366e-03	9.648701e-01	1.152437e-01	7.329553e-01	1.770048e+00	3.151115e-02
13360000	-4.413903e+03	-9.717297e+02	4.806341e+00	2.194769e+01	3.372093e-01	2.018733e+00	8.717237e-03	9.678719e-01	1.182691e-01	6.122266e-01	2.084467e+00	3.024942e-02
13380000	-4.423666e+03	-9.452201e+02	4.695393e+00	2.145803e+01	4.418605e-01	2.160654e+00	3.228802e-02	8.152075e-01	2.848913e-01	1.082910e+00	1.509600e+00	3.024965e-02
13400000	-4.446530e+03	-9.135116e+02	5.124394e+00	2.247007e+01	4.651163e-01	2.277220e+00	2.649481e-02	7.950030e-01	4.097322e-01	5.882847e-01	1.731487e+00	3.305470e-02
13420000	-4.442432e+03	-9.443521e+02	4.683264e+00	2.089165e+01	4.883721e-01	1.977105e+00	2.387917e-02	8.244194e-01	3.542007e-01	5.799713e-01	1.297392e+00	2.990432e-02
13440000	-4.433615e+03	-9.316492e+02	4.859226e+00	1.995352e+01	4.534884e-01	2.633905e+00	5.822467e-03	9.586694e-01	3.543696e-01	5.003830e-01	1.753210e+00	3.093600e-02
13460000	-4.421784e+03	-8.874446e+02	4.529449e+00	1.723190e+01	5.000000e-01	2.859531e+00	2.139501e-02	8.736863e-01	3.744707e-01	2.771321e-01	1.441906e+00	2.837524e-02
13480000	-4.410961e+03	-9.377853e+02	4.907250e+00	2.236368e+01	4.767442e-01	2.140175e+00	4.926813e-03	9.783124e-01	1.919989e-01	6.262324e-01	1.936227e+00	3.153959e-02
13500000	-4.429614e+03	-9.312940e+02	4.585865e+00	1.813880e+01	5.116279e-01	1.925502e+00	2.291942e-02	8.901286e-01	2.413501e-01	5.182891e-01	1.034687e+00	2.956214e-02
13520000	-4.427627e+03	-9.589217e+02	4.721038e+00	2.196116e+01	3.837209e-01	1.436205e+00	5.707552e-03	9.667818e-01	2.281251e-01	7.598114e-01	1.532294e+00	3.039802e-02
13540000	-4.437485e+03	-9.716549e+02	4.782083e+00	2.174877e+01	3.604651e-01	1.927425e+00	2.934641e-02	8.462627e-01	1.993830e-01	7.828416e-01	1.473676e+00	3.068759e-02
13560000	-4.420241e+03	-9.441665e+02	4.528111e+00	2.064102e+01	4.069767e-01	1.652373e+00	1.123253e-02	9.260659e-01	2.982103e-01	4.907894e-01	1.942398e+00	2.845566e-02
13580000	-4.408856e+03	-9.661672e+02	5.247486e+00	2.314690e+01	3.837209e-01	2.416492e+00	6.800608e-03	9.545763e-01	2.987303e-01	8.187757e-01	1.587657e+00	3.328028e-02
13600000	-4.443412e+03	-9.144096e+02	5.085281e+00	2.115153e+01	4.767442e-01	1.932592e+00	2.483489e-02	8.365304e-01	3.388562e-01	5.266517e-01	1.412327e+00	3.260138e-02
13620000	-4.435817e+03	-9.209313e+02	5.356734e+00	2.361295e+01	3.604651e-01	1.945224e+00	2.876609e-02	8.759236e-01	1.509666e-01	8.039999e-01	2.022852e+00	3.446170e-02
13640000	-4.426985e+03	-9.310226e+02	4.694429e+00	2.111451e+01	3.604651e-01	2.233109e+00	1.553346e-02	9.091188e-01	2.882638e-01	6.245809e-01	1.909578e+00	3.019810e-02
13660000	-4.432721e+03	-9.272716e+02	5.075408e+00	2.110206e+01	4.651163e-01	1.896362e+00	7.550404e-03	9.560254e-01	2.642492e-01	4.750644e-01	1.748610e+00	3.270011e-02
13680000	-4.427350e+03	-9.746078e+02	4.273292e+00	1.856533e+01	4.186047e-01	1.905547e+00	3.860168e-02	8.575901e-01	1.427868e-01	7.370691e-01	2.242077e+00	2.752231e-02
13700000	-4.448420e+03	-9.582925e+02	5.056587e+00	2.238156e+01	3.720930e-01	2.359098e+00	2.485963e-02	9.059948e-01	1.373395e-01	5.584229e-01	2.020236e+00	3.256906e-02
13720000	-4.400360e+03	-9.125579e+02	4.961154e+00	2.166154e+01	3.488372e-01	2.083682e+00	4.253353e-02	8.101144e-01	2.360607e-01	4.424639e-01	2.583477e+00	3.140011e-02
13740000	-4.395717e+03	-9.229248e+02	5.925856e+00	2.338329e+01	4.651163e-01	1.709587e+00	2.358574e-02	8.920261e-01	2.179369e-01	5.779661e-01	1.761237e+00	3.758322e-02
13760000	-4.391490e+03	-9.289598e+02	5.864424e+00	2.341269e+01	3.023256e-01	1.961512e+00	2.440513e-02	8.937689e-01	2.255888e-01	7.645892e-01	2.838099e+00	3.740960e-02
13780000	-4.439707e+03	-9.363049e+02	4.714004e+00	1.946251e+01	5.116279e-01	1.911574e+00	1.449111e-02	8.630021e-01	4.406030e-01	5.580475e-01	1.588827e+00	2.966107e-02
13800000	-4.436198e+03	-8.963844e+02	5.006645e+00	2.170865e+01	5.232558e-01	2.283103e+00	1.465577e-02	8.428737e-01	4.577312e-01	4.806768e-01	1.444757e+00	3.162658e-02
13820000	-4.424469e+03	-9.682793e+02	5.420766e+00	2.393582e+01	3.837209e-01	1.873069e+00	1.221496e-02	9.378994e-01	2.015594e-01	1.141115e+00	1.518945e+00	3.493306e-02
13840000	-4.435238e+03	-9.313096e+02	5.895349e+00	2.587411e+01	4.651163e-01	1.756660e+00	1.272382e-02	9.084252e-01	3.297451e-01	7.738216e-01	1.592848e+00	3.792780e-02
13860000	-4.409906e+03	-9.095128e+02	5.499272e+00	2.603789e+01	2.790698e-01	1.952161e+00	1.976163e-02	9.494027e-01	6.655759e-02	1.016940e+00	2.508177e+00	3.483734e-02
13880000	-4.391023e+03	-9.345760e+02	5.631098e+00	2.525714e+01	3.023256e-01	1.764899e+00	7.784211e-03	9.645941e-01	1.803800e-01	8.657506e-01	2.092363e+00	3.531477e-02
13900000	-4.454054e+03	-9.445151e+02	4.876045e+00	2.248902e+01	3.255814e-01	1.714588e+00	2.890922e-02	9.100208e-01	8.337164e-02	4.559883e-01	2.238035e+00	3.091140e-02
13920000	-4.407719e+03	-9.361272e+02	4.672523e+00	1.954249e+01	2.790698e-01	1.886814e+00	2.082553e-02	9.036524e-01	1.986086e-01	5.792586e-01	2.758680e+00	2.936961e-02
13940000	-4.414603e+03	-9.822970e+02	4.132848e+00	2.045592e+01	3.720930e-01	2.098628e+00	1.469608e-02	9.187388e-01	2.180189e-01	6.249169e-01	1.660923e+00	2.625557e-02
13960000	-4.413527e+03	-9.419109e+02	4.164103e+00	1.906773e+01	4.418605e-01	2.552478e+00	2.122669e-02	8.506413e-01	3.513259e-01	5.146322e-01	1.652347e+00	2.644575e-02
13980000	-4.422027e+03	-9.053130e+02	4.610034e+00	2.081968e+01	4.767442e-01	2.268118e+00	2.034344e-02	9.107083e-01	1.834834e-01	4.778514e-01	1.697625e+00	2.954276e-02
14000000	-4.435592e+03	-9.564260e+02	4.126772e+00	1.873898e+01	3.837209e-01	1.635019e+00	1.757851e-02	9.168856e-01	1.451017e-01	4.327572e-01	1.439491e+00	2.617218e-02
14020000	-4.405544e+03	-9.848884e+02	4.539050e+00	2.221483e+01	3.720930e-01	2.478870e+00	1.986954e-02	8.748399e-01	2.912792e-01	5.582391e-01	1.248091e+00	2.903612e-02
14040000	-4.414294e+03	-9.298523e+02	4.936617e+00	2.129388e+01	4.651163e-01	2.783655e+00	1.682435e-02	8.875567e-01	2.788365e-01	5.773649e-01	1.690064e+00	3.170748e-02
14060000	-4.418427e+03	-9.216617e+02	4.292875e+00	1.941675e+01	4.418605e-01	2.228657e+00	1.785918e-02	8.778056e-01	3.147184e-01	4.592917e-01	1.799982e+00	2.764280e-02
14080000	-4.427551e+03	-9.385374e+02	4.988816e+00	2.215504e+01	4.302326e-01	1.758754e+00	3.363087e-02	7.555512e-01	3.925764e-01	5.061997e-01	1.283516e+00	3.205524e-02
14100000	-4.405528e+03	-9.572940e+02	4.594430e+00	2.107038e+01	4.302326e-01	2.017364e+00	1.330499e-02	9.117542e-01	2.692101e-01	5.336272e-01	1.364496e+00	2.940800e-02
14120000	-4.413764e+03	-9.393064e+02	4.742285e+00	2.124751e+01	3.953488e-01	2.070629e+00	2.216321e-02	8.822943e-01	2.182460e-01	6.860333e-01	1.563146e+00	3.047140e-02
14140000	-4.441893e+03	-8.837432e+02	5.134722e+00	2.110176e+01	5.000000e-01	1.938905e+00	1.076879e-02	9.364138e-01	2.888354e-01	6.838256e-01	1.959210e+00	3.247575e-02
14160000	-4.425595e+03	-8.977951e+02	6.572180e+00	2.557224e+01	3.953488e-01	1.758481e+00	1.773477e-02	9.247649e-01	1.991291e-01	6.403573e-01	2.037755e+00	4.210905e-02
14180000	-4.428691e+03	-9.178630e+02	5.051136e+00	2.115379e+01	4.651163e-01	2.070516e+00	2.173252e-02	8.546290e-01	3.505656e-01	7.077628e-01	2.198893e+00	3.194547e-02
14200000	-4.427103e+03	-9.619314e+02	5.290282e+00	2.294745e+01	4.302326e-01	1.991883e+00	1.938106e-02	8.738553e-01	3.230532e-01	4.742742e-01	1.503470e+00	3.230807e-02
14220000	-4.433918e+03	-9.622357e+02	4.830020e+00	2.154674e+01	3.255814e-01	2.155058e+00	2.182319e-02	8.975481e-01	2.280185e-01	5.895795e-01	1.652604e+00	3.075018e-02
14240000	-4.422228e+03	-9.469022e+02	6.123892e+00	2.689448e+01	3.953488e-01	1.853930e+00	2.287615e-02	8.931430e-01	2.194108e-01	8.130017e-01	2.180047e+00	3.906043e-02
14260000	-4.466644e+03	-9.059016e+02	5.855400e+00	2.630331e+01	4.186047e-01	2.168812e+00	1.490870e-02	9.370786e-01	1.962196e-01	4.765243e-01	1.904121e+00	3.773615e-02
14280000	-4.430942e+03	-9.532302e+02	4.091501e+00	1.865305e+01	4.069767e-01	1.499003e+00	5.373994e-03	9.682864e-01	2.157482e-01	5.438764e-01	1.815190e+00	2.610819e-02
14300000	-4.423861e+03	-9.164558e+02	5.398459e+00	2.288676e+01	4.883721e-01	1.893124e+00	4.730793e-03	9.630493e-01	3.680280e-01	5.107937e-01	1.753552e+00	3.473621e-02
14320000	-4.412899e+03	-9.281988e+02	6.475009e+00	2.659179e+01	4.302326e-01	2.014012e+00	3.465620e-02	8.120667e-01	2.645327e-01	8.752463e-01	1.658537e+00	4.121311e-02
14340000	-4.441038e+03	-9.271299e+02	5.534704e+00	2.319061e+01	3.604651e-01	1.366807e+00	1.711788e-02	9.037613e-01	2.068320e-01	6.692083e-01	2.016029e+00	3.510069e-02
14360000	-4.430812e+03	-9.443317e+02	4.697126e+00	2.028167e+01	4.651163e-01	1.592256e+00	2.562874e-02	8.776305e-01	2.319349e-01	8.108685e-01	1.550603e+00	3.006820e-02
14380000	-4.424812e+03	-8.992059e+02	5.901924e+00	2.413859e+01	4.883721e-01	2.003901e+00	1.846215e-02	8.488660e-01	4.449877e-01	8.219529e-01	2.196088e+00	3.736385e-02
14400000	-4.393885e+03	-9.901665e+02	4.445852e+00	1.968871e+01	3.720930e-01	1.755086e+00	1.121563e-02	9.387947e-01	2.069907e-01	7.134090e-01	1.429939e+00	2.809587e-02
14420000	-4.431556e+03	-9.398841e+02	4.932839e+00	2.150161e+01	4.069767e-01	2.550230e+00	1.341485e-02	9.285472e-01	2.243907e-01	4.982532e-01	1.755286e+00	3.071715e-02
14440000	-4.390623e+03	-9.452270e+02	5.234088e+00	2.512346e+01	2.790698e-01	2.563553e+00	1.777419e-02	9.381253e-01	9.426314e-02	7.655123e-01	2.483574e+00	3.333263e-02
14460000	-4.401983e+03	-1.001408e+03	4.659388e+00	2.489618e+01	2.209302e-01	2.276786e+00	2.484082e-02	9.386176e-01	5.862216e-02	1.026249e+00	1.880173e+00	3.000856e-02
14480000	-4.404537e+03	-1.001234e+03	4.385789e+00	2.163483e+01	2.790698e-01	2.325170e+00	1.187957e-02	9.593290e-01	9.576442e-02	9.002816e-01	2.131541e+00	2.791830e-02
14500000	-4.428712e+03	-9.688756e+02	4.270560e+00	2.129202e+01	3.837209e-01	2.268849e+00	2.742443e-02	8.700454e-01	1.655755e-01	6.033571e-01	1.309719e+00	2.724168e-02
14520000	-4.406965e+03	-9.504425e+02	5.123346e+00	2.357847e+01	3.720930e-01	2.421511e+00	2.076464e-02	8.714389e-01	2.881514e-01	9.056205e-01	2.559302e+00	3.270294e-02
14540000	-4.399318e+03	-9.715673e+02	5.782721e+00	2.557900e+01	3.720930e-01	2.338519e+00	2.357246e-02	8.823319e-01	2.414813e-01	8.498413e-01	1.637160e+00	3.729091e-02
14560000	-4.395937e+03	-9.532579e+02	5.669262e+00	2.680615e+01	3.488372e-01	2.039911e+00	1.741427e-02	8.961689e-01	2.802392e-01	7.250935e-01	1.650919e+00	3.636896e-02
14580000	-4.390150e+03	-9.597131e+02	5.081938e+00	2.442910e+01	3.604651e-01	1.905335e+00	1.844613e-02	9.065951e-01	2.208268e-01	9.396695e-01	1.643757e+00	3.262646e-02
14600000	-4.420987e+03	-9.584489e+02	5.223079e+00	2.407089e+01	4.534884e-01	2.040539e+00	1.857128e-02	8.810787e-01	3.332006e-01	9.951844e-01	1.548091e+00	3.332379e-02
14620000	-4.415021e+03	-9.714342e+02	5.302590e+00	2.348952e+01	3.255814e-01	2.238992e+00	2.518788e-02	9.279425e-01	8.026014e-02	6.620550e-01	1.871012e+00	3.368581e-02
14640000	-4.422773e+03	-9.441765e+02	5.343849e+00	2.410666e+01	3.720930e-01	1.610670e+00	1.286471e-02	9.165750e-01	2.771357e-01	7.282135e-01	2.309403e+00	3.418425e-02
14660000	-4.394838e+03	-9.294170e+02	5.060820e+00	2.217426e+01	3.372093e-01	2.208837e+00	2.607643e-02	9.020548e-01	1.674350e-01	5.441702e-01	2.541951e+00	3.250625e-02
14680000	-4.392413e+03	-9.378029e+02	5.165370e+00	2.343555e+01	3.720930e-01	1.837923e+00	2.314174e-02	8.687118e-01	2.582560e-01	8.001444e-01	2.278723e+00	3.323458e-02
14700000	-4.409960e+03	-9.580759e+02	4.314991e+00	2.058626e+01	3.837209e-01	2.240472e+00	1.316787e-02	9.069112e-01	2.937242e-01	4.024062e-01	1.738366e+00	2.756475e-02
14720000	-4.433501e+03	-9.686006e+02	4.974751e+00	2.320904e+01	3.837209e-01	2.057639e+00	1.506736e-02	9.190103e-01	1.964347e-01	6.304945e-01	1.679139e+00	3.162317e-02
14740000	-4.419026e+03	-9.525013e+02	4.396234e+00	2.061704e+01	4.069767e-01	2.652137e+00	2.987285e-03	9.785621e-01	3.171268e-01	5.193564e-01	1.531361e+00	2.818472e-02
14760000	-4.400659e+03	-9.613903e+02	4.375701e+00	1.949541e+01	4.069767e-01	2.081014e+00	4.446077e-03	9.728184e-01	2.303257e-01	6.441756e-01	1.612322e+00	2.787878e-02
14780000	-4.414861e+03	-9.612524e+02	4.358947e+00	1.982134e+01	3.837209e-01	2.761641e+00	5.586084e-03	9.621608e-01	2.965290e-01	7.478919e-01	1.303570e+00	2.800933e-02
14800000	-4.433221e+03	-9.761702e+02	4.590194e+00	2.264698e+01	3.255814e-01	1.835825e+00	2.304101e-02	8.735635e-01	1.597175e-01	1.070603e+00	2.264558e+00	2.886305e-02
14820000	-4.421525e+03	-9.550722e+02	5.830636e+00	2.642101e+01	3.720930e-01	1.908495e+00	3.058094e-02	8.566740e-01	1.811427e-01	7.439038e-01	2.102398e+00	3.728324e-02
14840000	-4.422243e+03	-8.996169e+02	5.041093e+00	2.299886e+01	2.790698e-01	2.025174e+00	4.585428e-02	8.076347e-01	1.690551e-01	6.559137e-01	2.520911e+00	3.207869e-02
14860000	-4.369915e+03	-9.715700e+02	5.429117e+00	2.461906e+01	2.441860e-01	2.055280e+00	1.576483e-02	9.389375e-01	1.387139e-01	7.901268e-01	2.092608e+00	3.481120e-02
14880000	-4.384963e+03	-9.397338e+02	5.276953e+00	2.479243e+01	3.372093e-01	1.746215e+00	2.337764e-02	9.107431e-01	1.116063e-01	5.780514e-01	1.944761e+00	3.403446e-02
14900000	-4.410804e+03	-9.801011e+02	4.519769e+00	2.203154e+01	3.372093e-01	2.117806e+00	1.586091e-02	9.283907e-01	1.721342e-01	7.583308e-01	2.434174e+00	2.881308e-02
14920000	-4.409195e+03	-9.779739e+02	4.302215e+00	2.050620e+01	3.604651e-01	2.414841e+00	3.496260e-02	8.211673e-01	2.570264e-01	9.341913e-01	1.966173e+00	2.750011e-02
14940000	-4.383848e+03	-9.409861e+02	5.174477e+00	2.382679e+01	3.372093e-01	1.900503e+00	9.869813e-03	9.426706e-01	2.250816e-01	9.229112e-01	2.190184e+00	3.256536e-02
14960000	-4.410133e+03	-9.390655e+02	4.841671e+00	2.146243e+01	2.209302e-01	1.886102e+00	1.989659e-02	9.502356e-01	7.058332e-02	1.331675e+00	2.438139e+00	3.051340e-02
14980000	-4.409040e+03	-9.633318e+02	4.628487e+00	2.019525e+01	3.837209e-01	2.296105e+00	1.948854e-02	9.018421e-01	2.194281e-01	7.431372e-01	1.769905e+00	2.929135e-02
15000000	-4.421998e+03	-9.581531e+02	4.608900e+00	2.155471e+01	3.023256e-01	2.066494e+00	2.093884e-02	9.293335e-01	1.161148e-01	6.447126e-01	2.121705e+00	2.926076e-02
15020000	-4.473822e+03	-9.501584e+02	4.857157e+00	2.070134e+01	5.348837e-01	2.333164e+00	2.513490e-02	8.146273e-01	3.781854e-01	1.045930e+00	1.354387e+00	3.099728e-02
15040000	-4.434726e+03	-9.405333e+02	5.519434e+00	2.302695e+01	4.651163e-01	1.673411e+00	7.960568e-03	9.446045e-01	2.805657e-01	7.961141e-01	1.523125e+00	3.527481e-02
15060000	-4.419380e+03	-9.322488e+02	4.792510e+00	1.980501e+01	3.720930e-01	2.117500e+00	1.175133e-02	9.429203e-01	2.355947e-01	5.103752e-01	1.858406e+00	3.016016e-02
15080000	-4.405015e+03	-9.453178e+02	5.035348e+00	2.266176e+01	3.488372e-01	1.855281e+00	4.541981e-03	9.760705e-01	2.030073e-01	5.600014e-01	1.769816e+00	3.202617e-02
15100000	-4.407252e+03	-9.012909e+02	5.119686e+00	2.092466e+01	3.372093e-01	1.577357e+00	1.220565e-02	9.420763e-01	2.004848e-01	4.375503e-01	2.059772e+00	3.261422e-02
15120000	-4.437213e+03	-9.388286e+02	5.641110e+00	2.288550e+01	3.953488e-01	2.159114e+00	8.713181e-03	9.460053e-01	2.999991e-01	5.718021e-01	1.705917e+00	3.570947e-02
15140000	-4.422645e+03	-9.451310e+02	4.478119e+00	2.008617e+01	3.604651e-01	2.251719e+00	2.651614e-02	8.829868e-01	1.818289e-01	6.855494e-01	2.675804e+00	2.841659e-02
15160000	-4.392896e+03	-9.272209e+02	5.461765e+00	2.270789e+01	3.837209e-01	2.229447e+00	1.493239e-02	8.879905e-01	3.909256e-01	6.325020e-01	2.362418e+00	3.442283e-02
15180000	-4.409830e+03	-9.535686e+02	4.918210e+00	2.147213e+01	4.069767e-01	1.651360e+00	7.573636e-03	9.539914e-01	2.873046e-01	7.614062e-01	2.113651e+00	3.152556e-02
15200000	-4.426849e+03	-9.416034e+02	4.652071e+00	2.062163e+01	4.418605e-01	2.109358e+00	3.169021e-02	8.136939e-01	2.857206e-01	6.006318e-01	1.878885e+00	2.999196e-02
15220000	-4.425563e+03	-9.244851e+02	6.002768e+00	2.518582e+01	4.534884e-01	1.886946e+00	1.152915e-02	9.380964e-01	2.320345e-01	7.743135e-01	1.263030e+00	3.868751e-02
15240000	-4.381313e+03	-9.507823e+02	5.354248e+00	2.247159e+01	3.953488e-01	1.969093e+00	2.470901e-02	8.825156e-01	2.174431e-01	5.071711e-01	1.495677e+00	3.435302e-02
15260000	-4.408020e+03	-9.168881e+02	5.767624e+00	2.489717e+01	3.255814e-01	1.892732e+00	1.782564e-02	9.372671e-01	1.571345e-01	7.169811e-01	2.318301e+00	3.696236e-02
15280000	-4.422632e+03	-9.185649e+02	4.879641e+00	2.057940e+01	4.186047e-01	1.366036e+00	4.521435e-03	9.775177e-01	2.425449e-01	4.945869e-01	1.604787e+00	3.080842e-02
15300000	-4.437244e+03	-9.182004e+02	4.770252e+00	2.014110e+01	3.488372e-01	2.328168e+00	6.019361e-03	9.726606e-01	1.397235e-01	4.049545e-01	1.999100e+00	2.993224e-02
15320000	-4.412482e+03	-9.652359e+02	4.552428e+00	2.212017e+01	3.139535e-01	2.152646e+00	2.901967e-02	8.740704e-01	1.410179e-01	5.257623e-01	2.286631e+00	2.910724e-02
15340000	-4.409287e+03	-9.628574e+02	4.614764e+00	2.055337e+01	3.837209e-01	2.242931e+00	3.340004e-02	8.145918e-01	2.914448e-01	8.940386e-01	1.837197e+00	2.960356e-02
15360000	-4.414757e+03	-9.341925e+02	5.098753e+00	2.331950e+01	3.837209e-01	1.980557e+00	5.452639e-03	9.747443e-01	1.408772e-01	6.824130e-01	1.943973e+00	3.226082e-02
15380000	-4.395650e+03	-9.136721e+02	4.692425e+00	2.122506e+01	3.604651e-01	2.112725e+00	7.268343e-03	9.701575e-01	1.554060e-01	6.444983e-01	2.030130e+00	3.009144e-02
15400000	-4.404363e+03	-9.388440e+02	5.102312e+00	2.444354e+01	3.372093e-01	2.273677e+00	2.105734e-02	8.906226e-01	2.270781e-01	1.157632e+00	1.927122e+00	3.267678e-02
15420000	-4.391803e+03	-9.291038e+02	5.011725e+00	2.342338e+01	2.790698e-01	1.775991e+00	1.521909e-02	9.356806e-01	1.763801e-01	9.031167e-01	2.469680e+00	3.206975e-02
15440000	-4.374246e+03	-9.429969e+02	5.962473e+00	2.862107e+01	3.255814e-01	2.005558e+00	1.977615e-02	9.069770e-01	2.223367e-01	6.678854e-01	2.157407e+00	3.833690e-02
15460000	-4.414327e+03	-9.746133e+02	5.118968e+00	2.377429e+01	3.953488e-01	1.755441e+00	1.513755e-02	9.161754e-01	2.315932e-01	7.904341e-01	2.215233e+00	3.294685e-02
15480000	-4.405794e+03	-9.776224e+02	4.587051e+00	2.117700e+01	3.837209e-01	1.505256e+00	2.210543e-02	8.435298e-01	3.045912e-01	8.316177e-01	2.239756e+00	2.925776e-02
15500000	-4.421663e+03	-9.476911e+02	5.852206e+00	2.763073e+01	3.488372e-01	1.977694e+00	1.604676e-02	9.142398e-01	1.951535e-01	9.929283e-01	1.823381e+00	3.768881e-02
15520000	-4.407268e+03	-9.918716e+02	4.326861e+00	2.007476e+01	3.139535e-01	2.028947e+00	1.325325e-02	9.334195e-01	2.174574e-01	6.576554e-01	2.449105e+00	2.702433e-02
15540000	-4.392048e+03	-9.513105e+02	5.340291e+00	2.539317e+01	3.488372e-01	1.694871e+00	1.648890e-02	9.365381e-01	1.150529e-01	1.281484e+00	2.848894e+00	3.377873e-02
15560000	-4.423779e+03	-9.415468e+02	4.905187e+00	2.196127e+01	4.186047e-01	1.800554e+00	1.344406e-02	9.037494e-01	3.552012e-01	6.079300e-01	2.187063e+00	3.143775e-02
15580000	-4.386533e+03	-9.207993e+02	5.950723e+00	2.876423e+01	3.139535e-01	1.803112e+00	1.346489e-02	9.336003e-01	2.020383e-01	9.565001e-01	1.839028e+00	3.837854e-02
15600000	-4.387881e+03	-9.663508e+02	5.409864e+00	2.578158e+01	2.674419e-01	1.898030e+00	9.930368e-03	9.569869e-01	1.754377e-01	9.797569e-01	1.865887e+00	3.458265e-02
15620000	-4.387019e+03	-9.546351e+02	4.734414e+00	2.177233e+01	3.023256e-01	1.842640e+00	1.037628e-02	9.635257e-01	1.073775e-01	8.498172e-01	2.462405e+00	2.977346e-02
15640000	-4.406936e+03	-9.304066e+02	5.852968e+00	2.719203e+01	3.023256e-01	2.206308e+00	8.433023e-03	9.646895e-01	1.428902e-01	1.030518e+00	2.621003e+00	3.710786e-02
15660000	-4.399180e+03	-9.739883e+02	5.495123e+00	2.558159e+01	2.558140e-01	1.490507e+00	1.409446e-02	9.497933e-01	1.088377e-01	1.083498e+00	2.434896e+00	3.449367e-02
15680000	-4.405083e+03	-9.076240e+02	4.581932e+00	2.155648e+01	2.558140e-01	2.210488e+00	4.404141e-02	8.657646e-01	1.221726e-01	7.806334e-01	2.880068e+00	2.926101e-02
15700000	-4.422998e+03	-8.756843e+02	4.927353e+00	2.134607e+01	4.534884e-01	2.010180e+00	2.641144e-02	8.397431e-01	3.394835e-01	4.079474e-01	2.332012e+00	3.151747e-02
15720000	-4.427295e+03	-9.585485e+02	4.858522e+00	2.077851e+01	4.186047e-01	1.730872e+00	2.687834e-02	8.610665e-01	2.412485e-01	6.413897e-01	1.638135e+00	3.102123e-02
15740000	-4.414286e+03	-9.280777e+02	5.295052e+00	2.167380e+01	3.720930e-01	2.099266e+00	2.270110e-02	8.814557e-01	2.463876e-01	5.603717e-01	1.758947e+00	3.399349e-02
15760000	-4.423637e+03	-9.905819e+02	3.958458e+00	2.125614e+01	3.604651e-01	1.888151e+00	2.498133e-02	8.732620e-01	2.222959e-01	6.423051e-01	1.601398e+00	2.541991e-02
15780000	-4.415241e+03	-9.555283e+02	5.010382e+00	2.144376e+01	4.186047e-01	1.931667e+00	1.890365e-02	8.884416e-01	3.146590e-01	5.547660e-01	1.606575e+00	3.227922e-02
15800000	-4.409313e+03	-9.362613e+02	4.784129e+00	2.331922e+01	4.302326e-01	2.427537e+00	2.328427e-02	8.385479e-01	2.473781e-01	7.658297e-01	1.683077e+00	3.070489e-02
15820000	-4.417454e+03	-9.656652e+02	4.793438e+00	1.999292e+01	4.302326e-01	2.170822e+00	1.072156e-02	9.335667e-01	3.286055e-01	6.923170e-01	1.560374e+00	2.918581e-02
15840000	-4.416425e+03	-9.548750e+02	5.964751e+00	2.672676e+01	4.186047e-01	1.849570e+00	2.131033e-02	8.539082e-01	2.944474e-01	7.098188e-01	1.781051e+00	3.703646e-02
15860000	-4.406477e+03	-9.483432e+02	4.637735e+00	2.206589e+01	4.069767e-01	2.096042e+00	8.660939e-03	9.378268e-01	2.754315e-01	6.698112e-01	1.822193e+00	2.912871e-02
15880000	-4.441802e+03	-9.172700e+02	4.824158e+00	2.046259e+01	4.534884e-01	1.484910e+00	1.103176e-02	9.528565e-01	1.803570e-01	3.542061e-01	1.483111e+00	3.078537e-02
15900000	-4.421980e+03	-9.194526e+02	4.969104e+00	2.173611e+01	3.255814e-01	2.021468e+00	1.734111e-02	9.122329e-01	1.975579e-01	3.723149e-01	2.036418e+00	3.179168e-02
15920000	-4.420040e+03	-9.290259e+02	4.432647e+00	1.915496e+01	3.023256e-01	1.816077e+00	1.368878e-02	9.538437e-01	9.902875e-02	2.726773e-01	2.314468e+00	2.846766e-02
15940000	-4.408479e+03	-9.472423e+02	5.637979e+00	2.468901e+01	2.906977e-01	1.785600e+00	3.264068e-02	8.985098e-01	1.261672e-01	8.361062e-01	1.943263e+00	3.618057e-02
15960000	-4.399035e+03	-9.023250e+02	5.552189e+00	2.421263e+01	4.767442e-01	1.557955e+00	1.665028e-02	8.588431e-01	3.882980e-01	6.925224e-01	2.312678e+00	3.559681e-02
15980000	-4.404771e+03	-9.241098e+02	5.722676e+00	2.484170e+01	4.418605e-01	1.715461e+00	3.511041e-02	8.072875e-01	2.748494e-01	6.557382e-01	1.935648e+00	3.672635e-02
16000000	-4.408846e+03	-9.129207e+02	4.260895e+00	1.704758e+01	4.883721e-01	1.958713e+00	1.655607e-02	8.978105e-01	3.142823e-01	4.515521e-01	1.753882e+00	2.722445e-02
16020000	-4.409668e+03	-9.221112e+02	5.676833e+00	2.349390e+01	4.186047e-01	1.864295e+00	1.553869e-02	9.045038e-01	2.771630e-01	6.824733e-01	2.123220e+00	3.623871e-02
16040000	-4.427062e+03	-9.709751e+02	4.648396e+00	1.957776e+01	4.651163e-01	2.263468e+00	2.698528e-02	8.630932e-01	2.623489e-01	6.495163e-01	1.329828e+00	2.994608e-02
16060000	-4.406693e+03	-9.334817e+02	4.815779e+00	2.189442e+01	4.418605e-01	1.996648e+00	2.304899e-02	8.699829e-01	2.941698e-01	7.288559e-01	2.603140e+00	3.105485e-02
16080000	-4.404563e+03	-9.233281e+02	5.506878e+00	2.327818e+01	4.534884e-01	1.732128e+00	4.348332e-02	7.808255e-01	2.356504e-01	7.539902e-01	1.637435e+00	3.539599e-02
16100000	-4.424556e+03	-9.401099e+02	5.489321e+00	2.129800e+01	3.488372e-01	1.516498e+00	1.837933e-02	9.229886e-01	1.874421e-01	1.007547e+00	1.883155e+00	3.515990e-02
16120000	-4.401489e+03	-9.310108e+02	5.610039e+00	2.405759e+01	3.488372e-01	1.942345e+00	9.607437e-03	9.600260e-01	1.564093e-01	8.123682e-01	1.695312e+00	3.532389e-02
16140000	-4.422270e+03	-9.296119e+02	5.038381e+00	2.234258e+01	3.953488e-01	1.686500e+00	2.279660e-02	8.684529e-01	2.822822e-01	8.972079e-01	1.899412e+00	3.214772e-02
16160000	-4.420736e+03	-9.166498e+02	5.428367e+00	2.456237e+01	4.302326e-01	1.970952e+00	1.792714e-02	9.000806e-01	2.312642e-01	7.028500e-01	2.156621e+00	3.492468e-02
16180000	-4.413270e+03	-9.632043e+02	4.919593e+00	2.296558e+01	2.790698e-01	1.891238e+00	2.687020e-02	9.154877e-01	1.000568e-01	7.244200e-01	1.648522e+00	3.164007e-02
16200000	-4.439660e+03	-9.187095e+02	6.603538e+00	2.859490e+01	4.767442e-01	1.756435e+00	3.685778e-02	7.252459e-01	4.305477e-01	8.844472e-01	1.349598e+00	4.254935e-02
16220000	-4.415385e+03	-9.543589e+02	3.897606e+00	1.733507e+01	3.953488e-01	1.603683e+00	3.763819e-02	8.108721e-01	2.715355e-01	5.127710e-01	1.450230e+00	2.504723e-02
16240000	-4.430587e+03	-9.704766e+02	4.637695e+00	2.091194e+01	3.488372e-01	1.954188e+00	1.569669e-02	9.282993e-01	1.849657e-01	4.225352e-01	1.806106e+00	2.933081e-02
16260000	-4.424283e+03	-9.745871e+02	3.903632e+00	1.781703e+01	3.837209e-01	2.162969e+00	2.318269e-02	8.779957e-01	2.174498e-01	4.904247e-01	2.273627e+00	2.496669e-02
16280000	-4.415894e+03	-9.370980e+02	4.196081e+00	1.971853e+01	2.790698e-01	2.694446e+00	9.029021e-03	9.675961e-01	1.076169e-01	7.788645e-01	2.333192e+00	2.669703e-02
16300000	-4.427713e+03	-9.367275e+02	4.952322e+00	2.047834e+01	3.604651e-01	2.146801e+00	2.801102e-02	8.676861e-01	2.140324e-01	4.958664e-01	2.213540e+00	3.061036e-02
16320000	-4.437843e+03	-9.301250e+02	4.991924e+00	2.147341e+01	4.418605e-01	1.929793e+00	1.172624e-02	9.315317e-01	2.509664e-01	6.132004e-01	2.521263e+00	3.171694e-02
16340000	-4.417221e+03	-9.731232e+02	3.930628e+00	1.633734e+01	4.418605e-01	2.256900e+00	2.445500e-02	8.591468e-01	2.999272e-01	5.490344e-01	2.038429e+00	2.459906e-02
16360000	-4.426362e+03	-9.215308e+02	5.441902e+00	2.381750e+01	4.069767e-01	2.288638e+00	2.742886e-02	8.331352e-01	3.139669e-01	8.025709e-01	2.007506e+00	3.503313e-02
16380000	-4.439412e+03	-9.487483e+02	5.462827e+00	2.265760e+01	3.604651e-01	1.562353e+00	6.402229e-03	9.715460e-01	2.011444e-01	5.386790e-01	1.518942e+00	3.497372e-02
16400000	-4.393697e+03	-9.217273e+02	5.202351e+00	2.147763e+01	3.604651e-01	2.230064e+00	2.852089e-02	9.004104e-01	1.807656e-01	9.694826e-01	2.076678e+00	3.345944e-02
16420000	-4.387033e+03	-9.088740e+02	5.511106e+00	2.396294e+01	3.953488e-01	1.860001e+00	1.305910e-02	8.977426e-01	3.833735e-01	6.013929e-01	2.148124e+00	3.552329e-02
16440000	-4.389872e+03	-9.486223e+02	4.899944e+00	2.129058e+01	3.720930e-01	2.001094e+00	1.410096e-02	9.353118e-01	1.670996e-01	6.349138e-01	2.724636e+00	3.160844e-02
16460000	-4.440225e+03	-9.100089e+02	5.948309e+00	2.538604e+01	4.883721e-01	1.800479e+00	2.469772e-02	8.128631e-01	4.203378e-01	5.454445e-01	1.253697e+00	3.823590e-02
16480000	-4.407921e+03	-9.042030e+02	5.265443e+00	2.067286e+01	4.883721e-01	2.220658e+00	2.350041e-02	8.229259e-01	3.691529e-01	1.004091e+00	2.129767e+00	3.333784e-02
16500000	-4.423048e+03	-9.323383e+02	5.199846e+00	2.179713e+01	3.488372e-01	2.168798e+00	2.681853e-02	8.714519e-01	1.959532e-01	7.737366e-01	2.165806e+00	3.333311e-02
16520000	-4.416848e+03	-9.430721e+02	5.843184e+00	2.465977e+01	3.720930e-01	1.950214e+00	7.603461e-03	9.592024e-01	2.356758e-01	8.508716e-01	1.684530e+00	3.732229e-02
16540000	-4.394298e+03	-9.463639e+02	4.908926e+00	2.163525e+01	3.720930e-01	1.696654e+00	8.217040e-03	9.593469e-01	2.159497e-01	7.633701e-01	1.769912e+00	3.144482e-02
16560000	-4.417343e+03	-9.453602e+02	4.931302e+00	2.272045e+01	3.953488e-01	2.203100e+00	1.811900e-02	9.220130e-01	1.599771e-01	6.216806e-01	2.022581e+00	3.151835e-02
16580000	-4.418577e+03	-9.991423e+02	3.996742e+00	1.929823e+01	2.790698e-01	2.602091e+00	2.318265e-02	8.860581e-01	2.191249e-01	9.395563e-01	1.500776e+00	2.566918e-02
16600000	-4.418082e+03	-9.482917e+02	4.702702e+00	2.095326e+01	4.767442e-01	2.819205e+00	2.471856e-02	8.657189e-01	2.573207e-01	7.336738e-01	1.368590e+00	3.001080e-02
16620000	-4.451016e+03	-9.457617e+02	4.470022e+00	2.000062e+01	4.767442e-01	1.928603e+00	1.706119e-02	8.988297e-01	2.678970e-01	8.182608e-01	1.572123e+00	2.882352e-02
16640000	-4.413500e+03	-9.369673e+02	5.266011e+00	2.493730e+01	4.069767e-01	2.098366e+00	2.612540e-02	8.052971e-01	3.485586e-01	8.611056e-01	1.773036e+00	3.392202e-02
16660000	-4.434077e+03	-9.636720e+02	3.544541e+00	1.653882e+01	3.720930e-01	1.971375e+00	3.405030e-02	8.777057e-01	1.511589e-01	4.183689e-01	1.818935e+00	2.213722e-02
16680000	-4.405954e+03	-9.297253e+02	4.855729e+00	2.120226e+01	4.767442e-01	2.167377e+00	2.525487e-02	8.738859e-01	2.445191e-01	7.127394e-01	1.254348e+00	3.128764e-02
16700000	-4.386266e+03	-9.250967e+02	5.793250e+00	2.552222e+01	3.953488e-01	2.263055e+00	1.356745e-02	9.419950e-01	1.725672e-01	9.298649e-01	1.695436e+00	3.692150e-02
16720000	-4.397281e+03	-9.230764e+02	5.384661e+00	2.270114e+01	3.604651e-01	2.212388e+00	2.001499e-02	9.200387e-01	1.859043e-01	6.672219e-01	2.088744e+00	3.472205e-02
16740000	-4.401082e+03	-9.234588e+02	5.971542e+00	2.464998e+01	4.186047e-01	1.813158e+00	3.820598e-03	9.772128e-01	2.921822e-01	7.425787e-01	1.922715e+00	3.837421e-02
16760000	-4.422785e+03	-9.492317e+02	5.740706e+00	2.535989e+01	4.069767e-01	1.764808e+00	2.128830e-02	8.651913e-01	3.302564e-01	6.991772e-01	1.750884e+00	3.685276e-02
16780000	-4.435268e+03	-9.392165e+02	5.243122e+00	2.365791e+01	4.186047e-01	2.019950e+00	2.559892e-02	8.598634e-01	2.930564e-01	5.630334e-01	2.005087e+00	3.380796e-02
16800000	-4.403044e+03	-9.663424e+02	4.949306e+00	2.247257e+01	4.186047e-01	1.633178e+00	2.848807e-02	8.261088e-01	2.783587e-01	7.438149e-01	2.170800e+00	3.190334e-02
16820000	-4.396507e+03	-9.943101e+02	4.845287e+00	2.288554e+01	4.069767e-01	1.958369e+00	2.637998e-02	8.511434e-01	2.490837e-01	6.499878e-01	1.695131e+00	3.104599e-02
16840000	-4.421290e+03	-9.819463e+02	4.499264e+00	2.038002e+01	4.069767e-01	2.368032e+00	2.455892e-02	8.896066e-01	1.973891e-01	7.803998e-01	1.411959e+00	2.867944e-02
16860000	-4.401885e+03	-9.886326e+02	5.074506e+00	2.366434e+01	3.255814e-01	2.227744e+00	2.073716e-02	9.199812e-01	1.448280e-01	8.157729e-01	1.924172e+00	3.202287e-02
16880000	-4.428556e+03	-9.557812e+02	5.154215e+00	2.269485e+01	3.488372e-01	1.922191e+00	2.021324e-02	9.094596e-01	1.515204e-01	5.627554e-01	2.043552e+00	3.209684e-02
16900000	-4.409941e+03	-9.729367e+02	4.131253e+00	1.802504e+01	4.069767e-01	2.285120e+00	5.309563e-03	9.627450e-01	2.953202e-01	5.135554e-01	1.952440e+00	2.664007e-02
16920000	-4.423971e+03	-9.634571e+02	4.602530e+00	2.011181e+01	4.302326e-01	1.919450e+00	1.012550e-02	9.382349e-01	2.791110e-01	4.783623e-01	1.273058e+00	2.948413e-02
16940000	-4.399527e+03	-9.465764e+02	4.759787e+00	2.162937e+01	3.255814e-01	2.046963e+00	1.304898e-02	9.496444e-01	1.398159e-01	6.599532e-01	1.816590e+00	3.067562e-02
16960000	-4.411116e+03	-9.759716e+02	4.847323e+00	2.119030e+01	3.488372e-01	2.231140e+00	2.291841e-02	9.314811e-01	1.155075e-01	8.161699e-01	1.545109e+00	3.114685e-02
16980000	-4.410388e+03	-9.735491e+02	4.023028e+00	1.814950e+01	3.604651e-01	2.526165e+00	2.648481e-02	8.834020e-01	1.874839e-01	4.950258e-01	1.817293e+00	2.591649e-02
17000000	-4.412923e+03	-9.404492e+02	5.082193e+00	2.335247e+01	3.372093e-01	1.834021e+00	2.373266e-02	9.010115e-01	1.545354e-01	6.822740e-01	2.162252e+00	3.249424e-02
17020000	-4.424167e+03	-9.583617e+02	4.835154e+00	2.423310e+01	3.720930e-01	1.626574e+00	2.321017e-02	8.745244e-01	2.160673e-01	4.214299e-01	1.604761e+00	3.113257e-02
17040000	-4.434760e+03	-9.882325e+02	4.686714e+00	2.176029e+01	3.255814e-01	1.755663e+00	1.631491e-02	9.474158e-01	7.696075e-02	5.524634e-01	1.429745e+00	3.022386e-02
17060000	-4.397136e+03	-9.384142e+02	6.164084e+00	2.880645e+01	3.372093e-01	1.683148e+00	2.214869e-02	9.181779e-01	1.286790e-01	9.586004e-01	2.433921e+00	3.929692e-02
17080000	-4.383832e+03	-9.869171e+02	5.409975e+00	2.603669e+01	3.023256e-01	1.731350e+00	2.420248e-02	9.012161e-01	1.291477e-01	7.450538e-01	2.079905e+00	3.440236e-02
17100000	-4.419617e+03	-9.595302e+02	5.567933e+00	2.632721e+01	2.674419e-01	1.926748e+00	1.105813e-02	9.552023e-01	1.601127e-01	5.771091e-01	1.921981e+00	3.587774e-02
17120000	-4.407718e+03	-9.940154e+02	4.917504e+00	2.366818e+01	2.906977e-01	1.998552e+00	1.765422e-02	9.125344e-01	1.851441e-01	1.114241e+00	1.595809e+00	3.165861e-02
17140000	-4.400080e+03	-9.638393e+02	5.440547e+00	2.503296e+01	3.488372e-01	1.391478e+00	3.364775e-02	8.263933e-01	2.296954e-01	9.823190e-01	2.246712e+00	3.493090e-02
17160000	-4.404286e+03	-9.124123e+02	5.361382e+00	2.465311e+01	3.720930e-01	2.081866e+00	3.841839e-02	8.388580e-01	2.174907e-01	7.446509e-01	2.049633e+00	3.440251e-02
17180000	-4.407133e+03	-9.408391e+02	4.598583e+00	2.225263e+01	4.069767e-01	1.621113e+00	1.734256e-02	9.017022e-01	2.180365e-01	7.099778e-01	1.533156e+00	2.939589e-02
17200000	-4.404367e+03	-8.987258e+02	6.269993e+00	2.741374e+01	4.767442e-01	2.281130e+00	5.460059e-03	9.566625e-01	3.667402e-01	1.057061e+00	1.763320e+00	4.043271e-02
17220000	-4.422967e+03	-9.523479e+02	4.278594e+00	2.032387e+01	4.069767e-01	1.780512e+00	7.591282e-03	9.633179e-01	2.388634e-01	6.496128e-01	1.356292e+00	2.757648e-02
17240000	-4.421293e+03	-9.222875e+02	5.956005e+00	2.755590e+01	4.418605e-01	1.852922e+00	1.990955e-02	8.340210e-01	3.271285e-01	9.853176e-01	1.732553e+00	3.841176e-02
17260000	-4.403699e+03	-9.230404e+02	5.069321e+00	2.455214e+01	3.604651e-01	2.241198e+00	1.295936e-02	9.330824e-01	2.350527e-01	8.466052e-01	2.569017e+00	3.265935e-02
17280000	-4.405808e+03	-9.616260e+02	3.775433e+00	1.848718e+01	4.302326e-01	2.033788e+00	1.710983e-02	8.708804e-01	2.973623e-01	5.951534e-01	2.082468e+00	2.413257e-02
17300000	-4.435171e+03	-9.373173e+02	4.844306e+00	2.059770e+01	4.186047e-01	1.683925e+00	2.110255e-02	8.495197e-01	3.692338e-01	6.028699e-01	1.697839e+00	3.101667e-02
17320000	-4.416886e+03	-9.169691e+02	4.696397e+00	1.904197e+01	4.651163e-01	2.046452e+00	3.800069e-02	7.987234e-01	2.803993e-01	4.376896e-01	1.265943e+00	3.020004e-02
17340000	-4.418796e+03	-9.011840e+02	5.052691e+00	2.214777e+01	3.604651e-01	1.875354e+00	1.956532e-02	8.781207e-01	2.840944e-01	3.995267e-01	1.982787e+00	3.258591e-02
17360000	-4.413978e+03	-9.375144e+02	5.736252e+00	2.525109e+01	3.139535e-01	2.418555e+00	1.639918e-02	9.342044e-01	1.546140e-01	9.526318e-01	2.104382e+00	3.667897e-02
17380000	-4.391855e+03	-9.367372e+02	5.810796e+00	2.547140e+01	3.023256e-01	1.986755e+00	1.316236e-02	9.541458e-01	1.385765e-01	6.837703e-01	1.740958e+00	3.703859e-02
17400000	-4.405257e+03	-9.758421e+02	4.696583e+00	2.032919e+01	2.674419e-01	2.109813e+00	4.395992e-02	8.848603e-01	7.925715e-02	8.778254e-01	1.846305e+00	3.025734e-02
17420000	-4.398682e+03	-9.967150e+02	5.077733e+00	2.110573e+01	3.139535e-01	1.746149e+00	1.564232e-02	9.414428e-01	1.273049e-01	1.046036e+00	2.308260e+00	3.275869e-02
17440000	-4.408814e+03	-9.327766e+02	5.121945e+00	2.378605e+01	3.023256e-01	1.679114e+00	1.024601e-02	9.702458e-01	7.989122e-02	6.607394e-01	2.204231e+00	3.304028e-02
17460000	-4.403159e+03	-9.092122e+02	6.250873e+00	2.856580e+01	3.139535e-01	2.026006e+00	1.021578e-02	9.515059e-01	1.690899e-01	8.343588e-01	2.187919e+00	4.022001e-02
17480000	-4.400022e+03	-9.472004e+02	6.924973e+00	3.180925e+01	2.906977e-01	1.671736e+00	1.954938e-02	9.276790e-01	1.369928e-01	7.538562e-01	1.865249e+00	4.420940e-02
17500000	-4.391513e+03	-9.430382e+02	6.655807e+00	3.037881e+01	2.674419e-01	2.176844e+00	3.433936e-02	8.885481e-01	1.349306e-01	7.733397e-01	1.838975e+00	4.227912e-02
17520000	-4.405569e+03	-9.347834e+02	7.257278e+00	3.333475e+01	2.441860e-01	1.835198e+00	2.490179e-02	9.345437e-01	8.212965e-02	1.502974e+00	2.137160e+00	4.672987e-02
17540000	-4.388871e+03	-9.706299e+02	4.412338e+00	2.199011e+01	2.906977e-01	2.032698e+00	1.996433e-02	9.450573e-01	6.304536e-02	8.958743e-01	2.407392e+00	2.839341e-02
17560000	-4.410737e+03	-9.502771e+02	5.345458e+00	2.196603e+01	4.534884e-01	1.954011e+00	1.405037e-02	9.046359e-01	3.501176e-01	6.969516e-01	1.740762e+00	3.434630e-02
17580000	-4.425811e+03	-9.504238e+02	4.964140e+00	2.231570e+01	3.953488e-01	2.233153e+00	4.418289e-03	9.669185e-01	3.046261e-01	7.733338e-01	1.679651e+00	3.199508e-02
17600000	-4.406816e+03	-9.538451e+02	4.570870e+00	2.112262e+01	3.953488e-01	1.650076e+00	5.904830e-03	9.637590e-01	2.660066e-01	8.826248e-01	2.063457e+00	2.925593e-02
17620000	-4.416799e+03	-9.186058e+02	5.486700e+00	2.530034e+01	3.488372e-01	2.164570e+00	7.580450e-03	9.655747e-01	1.501656e-01	4.848740e-01	2.133362e+00	3.462743e-02
17640000	-4.401439e+03	-9.261116e+02	5.099908e+00	2.295138e+01	3.953488e-01	1.847636e+00	6.561928e-03	9.639921e-01	2.141642e-01	8.817874e-01	2.368410e+00	3.260765e-02
17660000	-4.428587e+03	-9.673045e+02	4.363240e+00	1.834217e+01	4.534884e-01	1.456396e+00	4.756408e-02	7.956258e-01	1.974877e-01	6.979500e-01	1.700291e+00	2.807057e-02
17680000	-4.423364e+03	-9.497288e+02	5.422350e+00	2.254143e+01	3.255814e-01	2.290554e+00	1.507526e-02	9.433619e-01	1.453464e-01	9.964684e-01	2.274378e+00	3.385928e-02
17700000	-4.407625e+03	-9.717576e+02	4.496328e+00	2.032865e+01	3.372093e-01	1.628340e+00	3.168782e-02	8.216594e-01	2.957768e-01	7.651677e-01	2.287418e+00	2.864487e-02
17720000	-4.400767e+03	-9.138180e+02	5.601367e+00	2.387518e+01	4.302326e-01	2.419292e+00	3.522599e-02	7.845723e-01	3.413389e-01	7.866355e-01	1.701849e+00	3.506406e-02
17740000	-4.400114e+03	-9.307470e+02	5.823313e+00	2.483871e+01	3.720930e-01	1.556508e+00	3.738119e-02	8.510491e-01	1.796041e-01	6.697619e-01	1.653534e+00	3.660845e-02
17760000	-4.426911e+03	-9.170772e+02	5.369691e+00	2.333164e+01	3.023256e-01	1.630635e+00	2.738351e-02	8.959345e-01	1.357079e-01	5.159084e-01	2.078625e+00	3.384207e-02
17780000	-4.439410e+03	-9.610784e+02	4.188162e+00	1.806597e+01	4.883721e-01	1.437333e+00	2.043090e-02	8.288034e-01	3.697013e-01	5.909769e-01	2.305784e+00	2.656539e-02
17800000	-4.405526e+03	-9.586047e+02	5.064648e+00	2.240161e+01	3.255814e-01	2.107004e+00	2.634537e-02	8.711987e-01	2.295591e-01	5.937540e-01	1.984405e+00	3.250071e-02
17820000	-4.429771e+03	-9.187855e+02	4.595961e+00	2.073509e+01	5.000000e-01	2.371899e+00	1.393078e-02	9.102243e-01	3.095322e-01	5.453654e-01	1.676402e+00	2.945482e-02
17840000	-4.395021e+03	-9.217895e+02	5.277126e+00	2.277016e+01	3.488372e-01	1.822827e+00	9.929464e-03	9.526566e-01	1.815495e-01	6.255187e-01	2.475092e+00	3.397722e-02
17860000	-4.406220e+03	-9.327054e+02	4.713408e+00	1.988109e+01	3.372093e-01	1.781316e+00	1.790504e-02	9.310741e-01	1.606570e-01	4.170461e-01	2.719246e+00	3.032814e-02
17880000	-4.401355e+03	-9.578716e+02	4.013979e+00	1.823320e+01	4.069767e-01	2.724494e+00	1.649866e-02	8.936712e-01	2.902437e-01	4.037909e-01	2.238124e+00	2.560231e-02
17900000	-4.431092e+03	-9.478925e+02	5.530723e+00	2.528919e+01	4.534884e-01	2.155324e+00	8.386428e-03	9.485481e-01	2.278603e-01	6.655054e-01	2.524394e+00	3.518057e-02
17920000	-4.406696e+03	-9.403100e+02	5.123129e+00	2.398113e+01	3.953488e-01	1.671455e+00	8.478480e-03	9.427287e-01	2.423141e-01	6.194353e-01	2.254747e+00	3.254378e-02
17940000	-4.423244e+03	-9.457637e+02	4.349432e+00	2.043149e+01	3.953488e-01	2.235288e+00	1.376460e-02	9.289582e-01	1.928905e-01	5.456404e-01	2.449478e+00	2.714467e-02
17960000	-4.395444e+03	-9.375547e+02	4.300052e+00	2.040140e+01	3.255814e-01	2.250122e+00	2.260483e-02	8.879703e-01	1.708714e-01	4.908473e-01	3.346473e+00	2.724619e-02
17980000	-4.455534e+03	-9.157497e+02	5.565433e+00	2.339767e+01	5.116279e-01	2.055948e+00	1.413454e-02	8.632716e-01	4.303253e-01	4.094420e-01	1.632902e+00	3.589865e-02
18000000	-4.408214e+03	-9.465275e+02	4.459359e+00	2.143829e+01	3.372093e-01	2.290696e+00	1.375154e-02	9.347526e-01	1.788561e-01	5.512831e-01	2.221063e+00	2.803166e-02
18020000	-4.397469e+03	-9.465062e+02	5.205700e+00	2.455379e+01	3.604651e-01	1.590873e+00	1.689466e-02	9.123046e-01	2.080287e-01	9.766250e-01	2.854516e+00	3.306693e-02
18040000	-4.403662e+03	-9.835806e+02	4.489942e+00	2.118112e+01	3.720930e-01	1.888432e+00	5.506482e-03	9.721996e-01	1.554859e-01	8.680395e-01	2.310300e+00	2.743009e-02
18060000	-4.443693e+03	-9.349573e+02	4.454680e+00	1.975072e+01	3.255814e-01	2.248764e+00	3.342084e-02	8.698773e-01	1.451674e-01	4.345405e-01	1.769917e+00	2.850180e-02
18080000	-4.406060e+03	-9.413473e+02	4.877728e+00	2.265993e+01	3.488372e-01	2.338550e+00	1.409891e-02	9.452747e-01	1.509640e-01	5.049527e-01	1.711248e+00	3.126258e-02
18100000	-4.434920e+03	-9.297311e+02	5.141525e+00	2.280780e+01	3.720930e-01	2.047282e+00	6.118681e-03	9.721807e-01	1.765292e-01	6.844731e-01	2.591514e+00	3.284984e-02
18120000	-4.416299e+03	-9.236449e+02	5.153368e+00	2.396781e+01	3.488372e-01	1.685687e+00	1.240127e-02	9.409715e-01	1.717812e-01	6.362522e-01	2.309041e+00	3.304692e-02
18140000	-4.414291e+03	-9.209621e+02	4.931065e+00	2.224410e+01	4.883721e-01	2.256984e+00	1.053556e-02	9.232205e-01	3.360262e-01	5.863321e-01	1.841584e+00	3.132599e-02
18160000	-4.391828e+03	-9.372436e+02	4.734051e+00	2.169629e+01	4.534884e-01	2.198913e+00	2.544821e-02	8.477131e-01	2.777433e-01	4.954401e-01	1.711473e+00	3.002184e-02
18180000	-4.422360e+03	-9.220430e+02	4.378939e+00	2.035994e+01	4.418605e-01	1.905501e+00	1.240180e-02	9.137449e-01	2.921379e-01	5.544647e-01	1.303994e+00	2.818267e-02
18200000	-4.411252e+03	-9.624419e+02	4.477541e+00	2.030574e+01	4.186047e-01	2.266532e+00	4.718368e-02	8.118910e-01	1.835312e-01	8.882183e-01	1.443207e+00	2.858935e-02
18220000	-4.461125e+03	-9.380849e+02	4.970242e+00	2.050932e+01	4.186047e-01	2.056481e+00	7.467235e-03	9.449553e-01	3.859700e-01	4.586425e-01	1.460178e+00	3.190629e-02
18240000	-4.409777e+03	-9.447826e+02	4.402569e+00	2.086209e+01	3.372093e-01	2.311848e+00	1.570619e-02	9.226499e-01	1.777303e-01	4.421396e-01	2.202733e+00	2.796947e-02
18260000	-4.435949e+03	-9.245004e+02	4.469252e+00	2.002411e+01	4.534884e-01	2.522541e+00	7.887698e-03	9.329913e-01	4.021028e-01	4.038452e-01	1.270086e+00	2.864622e-02
18280000	-4.429636e+03	-8.976867e+02	4.981803e+00	2.198117e+01	4.651163e-01	1.822151e+00	4.450568e-03	9.712111e-01	3.352036e-01	5.441601e-01	1.088659e+00	3.177341e-02
18300000	-4.442274e+03	-9.236443e+02	4.998681e+00	2.182331e+01	5.000000e-01	1.986839e+00	7.332482e-03	9.469436e-01	2.744603e-01	4.470401e-01	1.543739e+00	3.214794e-02
18320000	-4.442816e+03	-8.958387e+02	5.694350e+00	2.285763e+01	4.534884e-01	2.017170e+00	2.429202e-02	8.490185e-01	3.080947e-01	5.504617e-01	1.691121e+00	3.656381e-02
18340000	-4.458389e+03	-8.990809e+02	5.239581e+00	2.162568e+01	5.232558e-01	1.682004e+00	1.340118e-02	9.089733e-01	3.074912e-01	4.522787e-01	1.657589e+00	3.378299e-02
18360000	-4.412804e+03	-9.433180e+02	5.374409e+00	2.201219e+01	3.837209e-01	1.865900e+00	2.433151e-02	8.830179e-01	2.312811e-01	9.942424e-01	1.713545e+00	3.461589e-02
18380000	-4.411406e+03	-9.263476e+02	3.828254e+00	1.657603e+01	4.186047e-01	1.882556e+00	2.786900e-02	7.995880e-01	3.758432e-01	3.441213e-01	2.378487e+00	2.350649e-02
18400000	-4.417655e+03	-9.153300e+02	4.829203e+00	2.191906e+01	4.418605e-01	1.939876e+00	2.517339e-02	8.560831e-01	2.801663e-01	6.464075e-01	1.765198e+00	3.110711e-02
18420000	-4.439264e+03	-9.537768e+02	4.584596e+00	2.146449e+01	4.651163e-01	2.062702e+00	1.359635e-02	9.214315e-01	2.069059e-01	3.693585e-01	2.158674e+00	2.832030e-02
18440000	-4.434388e+03	-9.534743e+02	4.590044e+00	2.333817e+01	4.302326e-01	1.448581e+00	1.192527e-02	9.080801e-01	2.962661e-01	6.121660e-01	2.041660e+00	2.876122e-02
18460000	-4.440739e+03	-9.647911e+02	4.694990e+00	2.098685e+01	4.186047e-01	1.755502e+00	2.150155e-02	8.828364e-01	2.495958e-01	6.856594e-01	1.526134e+00	3.017674e-02
18480000	-4.423745e+03	-9.629096e+02	3.998656e+00	1.827771e+01	4.767442e-01	2.123354e+00	2.166157e-02	8.647074e-01	3.079482e-01	5.889020e-01	1.651666e+00	2.559832e-02
18500000	-4.428071e+03	-9.688852e+02	4.639492e+00	2.110305e+01	4.186047e-01	2.312147e+00	3.772151e-03	9.744440e-01	2.614280e-01	4.902563e-01	1.419951e+00	2.954545e-02
18520000	-4.428052e+03	-9.388996e+02	4.423007e+00	1.898828e+01	4.069767e-01	1.701900e+00	2.497857e-02	8.624140e-01	2.761617e-01	5.156800e-01	2.385981e+00	2.787020e-02
18540000	-4.425556e+03	-9.697071e+02	4.811886e+00	2.075195e+01	4.302326e-01	2.330840e+00	2.914143e-02	8.524588e-01	2.531395e-01	8.489837e-01	1.796016e+00	3.097606e-02
18560000	-4.414064e+03	-9.504579e+02	5.155419e+00	2.337120e+01	4.418605e-01	2.124710e+00	3.812882e-02	7.948408e-01	2.626709e-01	6.268204e-01	1.622606e+00	3.317801e-02
18580000	-4.421944e+03	-9.428798e+02	5.362648e+00	2.265310e+01	3.720930e-01	2.145805e+00	1.428485e-02	9.171137e-01	2.600376e-01	7.408425e-01	1.989146e+00	3.430143e-02
18600000	-4.413703e+03	-9.371814e+02	5.215688e+00	2.385705e+01	4.534884e-01	1.907609e+00	6.210683e-03	9.581071e-01	2.805250e-01	5.516116e-01	1.543039e+00	3.284037e-02
18620000	-4.415573e+03	-9.347967e+02	5.294281e+00	2.338673e+01	3.488372e-01	1.942026e+00	6.930745e-03	9.739396e-01	1.601008e-01	6.306148e-01	1.953398e+00	3.372244e-02
18640000	-4.402288e+03	-9.853340e+02	3.860454e+00	1.871913e+01	3.604651e-01	2.465719e+00	7.227489e-04	9.951185e-01	2.649098e-01	7.795095e-01	1.591773e+00	2.458761e-02
18660000	-4.469800e+03	-9.511082e+02	5.148102e+00	2.262332e+01	3.953488e-01	2.214446e+00	2.003102e-02	9.117144e-01	1.513850e-01	9.376743e-01	1.890105e+00	3.305812e-02
18680000	-4.434715e+03	-9.482220e+02	5.436132e+00	2.164092e+01	3.720930e-01	2.246934e+00	2.431084e-02	8.769717e-01	3.006922e-01	8.255253e-01	1.729261e+00	3.500174e-02
18700000	-4.439204e+03	-9.452535e+02	4.699090e+00	2.005910e+01	3.488372e-01	1.616520e+00	1.821558e-02	9.347129e-01	1.077716e-01	7.838334e-01	2.451437e+00	3.025354e-02
18720000	-4.409688e+03	-9.881009e+02	4.799639e+00	2.313688e+01	2.906977e-01	2.165926e+00	6.726033e-03	9.817437e-01	7.292917e-02	6.764837e-01	1.835596e+00	3.086362e-02
18740000	-4.463828e+03	-9.074094e+02	5.961985e+00	2.371798e+01	3.953488e-01	2.100623e+00	1.903442e-02	8.943381e-01	2.464801e-01	6.449228e-01	1.596055e+00	3.780812e-02
18760000	-4.437467e+03	-9.199095e+02	6.519052e+00	2.833565e+01	3.953488e-01	1.638396e+00	1.079562e-02	9.430964e-01	2.608824e-01	6.978734e-01	1.496003e+00	4.200621e-02
18780000	-4.430164e+03	-9.163981e+02	4.876619e+00	2.093048e+01	3.953488e-01	1.861132e+00	3.215479e-02	8.421626e-01	2.131933e-01	5.223394e-01	1.767479e+00	3.130108e-02
18800000	-4.423150e+03	-8.980305e+02	5.472170e+00	2.171890e+01	5.000000e-01	1.720299e+00	9.306193e-03	9.206405e-01	3.827115e-01	5.711970e-01	1.863896e+00	3.436155e-02
18820000	-4.434819e+03	-9.582407e+02	5.305420e+00	2.156674e+01	4.186047e-01	2.213699e+00	8.634048e-03	9.535500e-01	2.083029e-01	7.045394e-01	1.429799e+00	3.393732e-02
18840000	-4.437844e+03	-9.847509e+02	4.365891e+00	2.090062e+01	3.255814e-01	1.873219e+00	2.690147e-02	8.994841e-01	1.185827e-01	4.773340e-01	1.455339e+00	2.741991e-02
18860000	-4.435818e+03	-9.625669e+02	4.965957e+00	2.010795e+01	3.720930e-01	2.653366e+00	6.981433e-03	9.690057e-01	2.069410e-01	5.648607e-01	1.883396e+00	3.175379e-02
18880000	-4.431530e+03	-9.141383e+02	4.703953e+00	1.950310e+01	4.418605e-01	2.276511e+00	6.507862e-03	9.620174e-01	2.787998e-01	5.035923e-01	1.343781e+00	3.018189e-02
18900000	-4.395752e+03	-9.229670e+02	5.202641e+00	2.234363e+01	4.069767e-01	2.065267e+00	5.121172e-03	9.684180e-01	3.101593e-01	8.994330e-01	1.419013e+00	3.343873e-02
18920000	-4.440374e+03	-9.719648e+02	4.871636e+00	2.103544e+01	3.139535e-01	1.464022e+00	3.077827e-02	8.970327e-01	1.187288e-01	5.385301e-01	2.093890e+00	3.094239e-02
18940000	-4.424948e+03	-9.032054e+02	4.904120e+00	1.852484e+01	4.069767e-01	1.738663e+00	1.264186e-02	9.370051e-01	2.228825e-01	5.402012e-01	1.966515e+00	3.134719e-02
18960000	-4.427736e+03	-9.209438e+02	5.308955e+00	2.032878e+01	4.767442e-01	1.564727e+00	1.282140e-02	9.263290e-01	2.694939e-01	7.146086e-01	2.379762e+00	3.372214e-02
18980000	-4.418104e+03	-9.443479e+02	4.930213e+00	2.073216e+01	3.488372e-01	2.360833e+00	3.195641e-02	8.923131e-01	1.191023e-01	6.640933e-01	1.475604e+00	3.107354e-02
19000000	-4.413883e+03	-9.718110e+02	4.191721e+00	1.834419e+01	3.255814e-01	2.249312e+00	3.340175e-02	9.164007e-01	7.812414e-02	6.347612e-01	2.201572e+00	2.676430e-02
19020000	-4.428588e+03	-9.272661e+02	5.291836e+00	2.234963e+01	4.418605e-01	2.170508e+00	1.413431e-02	8.836885e-01	3.345180e-01	6.079694e-01	1.578933e+00	3.402443e-02
19040000	-4.430282e+03	-8.964333e+02	5.477485e+00	2.171841e+01	3.953488e-01	1.910243e+00	2.218786e-02	8.797547e-01	2.648612e-01	4.680693e-01	2.006733e+00	3.508195e-02
19060000	-4.431276e+03	-8.976072e+02	5.258672e+00	2.059707e+01	4.534884e-01	1.919853e+00	1.355896e-02	9.348257e-01	2.375956e-01	3.999787e-01	1.804829e+00	3.295540e-02
19080000	-4.423500e+03	-9.173417e+02	5.295641e+00	2.444136e+01	3.604651e-01	2.299930e+00	2.070745e-02	9.094237e-01	1.686494e-01	6.621779e-01	2.498767e+00	3.354568e-02
19100000	-4.408583e+03	-9.592201e+02	5.458025e+00	2.338192e+01	3.604651e-01	2.129570e+00	4.738179e-02	8.204869e-01	1.844209e-01	6.669992e-01	2.179981e+00	3.454999e-02
19120000	-4.437077e+03	-9.541819e+02	5.683758e+00	2.267081e+01	4.186047e-01	2.070974e+00	2.975332e-02	8.365277e-01	3.159603e-01	8.511667e-01	1.600985e+00	3.641709e-02
19140000	-4.433513e+03	-9.183259e+02	5.404934e+00	2.046055e+01	3.837209e-01	2.270781e+00	1.762345e-02	9.005628e-01	2.733862e-01	7.648259e-01	1.451685e+00	3.440555e-02
19160000	-4.430227e+03	-9.231870e+02	6.130421e+00	2.420661e+01	4.302326e-01	2.447495e+00	4.467714e-02	8.202452e-01	1.992187e-01	6.944373e-01	1.404218e+00	3.952325e-02
19180000	-4.451097e+03	-9.318455e+02	6.270139e+00	2.492940e+01	4.069767e-01	1.723325e+00	9.860584e-03	9.467437e-01	2.120864e-01	9.186533e-01	1.317513e+00	4.041356e-02
19200000	-4.451029e+03	-9.043736e+02	6.033342e+00	2.507711e+01	5.116279e-01	1.866508e+00	1.450294e-02	9.044524e-01	2.658932e-01	1.063971e+00	1.607031e+00	3.872310e-02
19220000	-4.424913e+03	-9.425038e+02	5.281082e+00	2.141643e+01	4.418605e-01	2.017907e+00	1.745214e-02	9.177646e-01	2.011456e-01	9.005137e-01	1.155470e+00	3.383606e-02
19240000	-4.400154e+03	-9.537589e+02	5.018232e+00	2.339118e+01	3.139535e-01	1.615215e+00	2.838504e-03	9.877057e-01	1.671669e-01	6.488364e-01	1.919440e+00	3.208095e-02
19260000	-4.392230e+03	-9.447351e+02	5.252230e+00	2.372569e+01	3.604651e-01	1.627789e+00	1.333383e-03	9.915680e-01	2.138876e-01	5.095681e-01	1.895066e+00	3.371560e-02
19280000	-4.396774e+03	-9.356415e+02	5.427936e+00	2.573966e+01	3.720930e-01	2.168254e+00	5.578949e-03	9.755635e-01	1.376944e-01	6.705669e-01	2.063107e+00	3.485798e-02
19300000	-4.414474e+03	-9.460950e+02	4.612220e+00	2.158585e+01	3.837209e-01	2.087035e+00	9.414642e-03	9.385309e-01	2.267219e-01	5.199224e-01	1.980791e+00	2.930443e-02
19320000	-4.409034e+03	-9.741856e+02	4.534893e+00	2.218947e+01	3.372093e-01	2.096584e+00	4.009655e-02	8.637367e-01	9.679853e-02	6.513354e-01	1.733055e+00	2.896622e-02
19340000	-4.421924e+03	-9.698734e+02	4.844297e+00	2.259513e+01	3.953488e-01	2.438336e+00	1.689044e-02	8.961079e-01	2.259878e-01	5.986929e-01	1.612566e+00	3.071512e-02
19360000	-4.458897e+03	-9.206841e+02	4.845196e+00	2.099649e+01	3.372093e-01	2.056472e+00	1.432223e-02	9.462510e-01	1.246217e-01	4.550892e-01	2.023868e+00	3.093399e-02
19380000	-4.434163e+03	-9.090964e+02	5.540211e+00	2.245702e+01	4.069767e-01	1.573671e+00	4.580564e-02	8.572178e-01	1.162930e-01	4.248864e-01	1.443538e+00	3.570874e-02
19400000	-4.453805e+03	-9.133457e+02	4.406569e+00	1.750330e+01	3.837209e-01	1.663290e+00	1.696788e-02	9.401609e-01	1.697474e-01	3.266583e-01	2.556524e+00	2.817781e-02
19420000	-4.432757e+03	-9.302187e+02	4.577272e+00	1.942146e+01	3.837209e-01	2.078330e+00	1.090848e-02	9.407555e-01	2.441109e-01	4.127242e-01	1.621138e+00	2.946039e-02
19440000	-4.415334e+03	-8.808986e+02	5.314392e+00	2.214483e+01	4.418605e-01	2.229923e+00	2.005099e-02	8.758138e-01	3.091118e-01	5.096861e-01	2.081104e+00	3.392390e-02
19460000	-4.439360e+03	-9.050129e+02	4.666285e+00	1.914180e+01	4.767442e-01	1.880267e+00	1.862284e-02	8.329804e-01	4.351565e-01	3.535890e-01	1.834877e+00	2.970940e-02
19480000	-4.435359e+03	-9.347959e+02	4.272487e+00	1.705404e+01	4.302326e-01	1.873363e+00	1.316123e-02	9.328698e-01	2.445444e-01	4.377280e-01	1.381311e+00	2.734940e-02
19500000	-4.431145e+03	-9.136463e+02	5.770175e+00	2.203333e+01	4.186047e-01	1.654265e+00	3.998232e-03	9.744461e-01	3.179336e-01	6.950275e-01	2.504047e+00	3.699674e-02
19520000	-4.401544e+03	-9.231488e+02	5.119152e+00	2.120647e+01	4.651163e-01	2.093293e+00	3.492875e-02	7.115252e-01	4.604471e-01	7.900889e-01	1.304330e+00	3.288592e-02
19540000	-4.443625e+03	-9.595269e+02	5.786473e+00	2.351118e+01	3.720930e-01	1.892220e+00	3.359542e-02	8.632499e-01	2.480708e-01	7.924497e-01	2.070395e+00	3.693719e-02
19560000	-4.407781e+03	-9.435148e+02	5.164286e+00	2.093050e+01	4.767442e-01	2.122246e+00	1.017431e-02	9.444411e-01	2.034955e-01	9.427669e-01	1.349277e+00	3.272425e-02
19580000	-4.411604e+03	-9.215983e+02	5.611944e+00	2.316559e+01	4.534884e-01	2.143091e+00	7.881802e-03	9.500224e-01	2.779764e-01	5.411539e-01	1.746018e+00	3.565392e-02
19600000	-4.405644e+03	-9.105136e+02	5.107865e+00	2.190735e+01	4.186047e-01	1.776063e+00	1.184264e-02	8.995075e-01	3.413179e-01	6.780392e-01	2.248846e+00	3.279540e-02
19620000	-4.401003e+03	-9.127448e+02	5.824624e+00	2.269668e+01	5.000000e-01	1.897069e+00	1.939027e-02	8.780877e-01	2.519152e-01	8.277173e-01	1.345538e+00	3.744023e-02
19640000	-4.420321e+03	-9.046793e+02	5.789838e+00	2.239101e+01	4.534884e-01	1.732505e+00	9.942199e-03	9.212035e-01	3.519663e-01	7.789444e-01	1.567863e+00	3.725309e-02
19660000	-4.433620e+03	-9.101729e+02	4.760792e+00	2.099964e+01	4.418605e-01	1.760303e+00	1.869262e-02	8.841517e-01	3.453326e-01	5.433117e-01	1.967220e+00	3.058925e-02
19680000	-4.424431e+03	-9.229248e+02	5.699682e+00	2.445110e+01	5.000000e-01	1.997395e+00	5.880468e-03	9.493352e-01	3.834465e-01	7.990798e-01	1.801505e+00	3.658900e-02
19700000	-4.426475e+03	-9.321806e+02	5.004537e+00	2.058711e+01	4.302326e-01	1.400714e+00	1.408145e-02	9.387170e-01	2.284361e-01	6.125961e-01	1.640176e+00	3.200284e-02
19720000	-4.419768e+03	-9.098371e+02	5.083447e+00	2.037157e+01	4.534884e-01	1.709111e+00	1.372810e-02	9.157977e-01	2.844754e-01	7.321295e-01	1.809035e+00	3.255669e-02
19740000	-4.430348e+03	-9.193582e+02	5.239783e+00	2.048583e+01	5.000000e-01	2.108314e+00	1.014302e-02	9.355371e-01	3.069378e-01	5.357904e-01	1.177119e+00	3.359781e-02
19760000	-4.423285e+03	-9.052649e+02	5.581980e+00	2.288191e+01	5.116279e-01	2.025759e+00	4.260331e-03	9.741789e-01	2.752290e-01	5.587169e-01	1.436653e+00	3.549789e-02
19780000	-4.414717e+03	-9.281925e+02	5.536724e+00	2.289648e+01	4.186047e-01	1.655508e+00	4.973448e-03	9.730751e-01	2.556296e-01	9.401580e-01	2.142680e+00	3.477287e-02
19800000	-4.422513e+03	-9.238303e+02	4.955603e+00	2.078877e+01	4.651163e-01	2.133926e+00	9.255259e-03	9.350101e-01	3.254614e-01	5.385249e-01	2.304953e+00	3.087907e-02
19820000	-4.457243e+03	-9.245130e+02	5.106722e+00	2.223366e+01	4.651163e-01	1.732660e+00	9.887368e-03	9.224143e-01	4.032904e-01	6.022217e-01	1.528455e+00	3.215920e-02
19840000	-4.446717e+03	-9.114531e+02	4.199970e+00	1.883447e+01	5.116279e-01	1.902672e+00	2.164267e-02	8.208311e-01	4.107504e-01	6.170348e-01	1.234353e+00	2.668684e-02
19860000	-4.420428e+03	-9.345593e+02	3.926414e+00	1.720227e+01	4.651163e-01	2.194676e+00	3.609361e-02	8.201173e-01	2.484186e-01	6.111866e-01	1.576305e+00	2.481424e-02
19880000	-4.469148e+03	-9.021616e+02	4.804922e+00	2.056171e+01	4.302326e-01	1.984509e+00	1.016503e-02	9.426909e-01	2.911088e-01	2.853238e-01	1.725604e+00	3.088480e-02
19900000	-4.440860e+03	-9.127246e+02	4.062267e+00	1.770964e+01	3.837209e-01	1.867960e+00	6.334044e-02	6.874774e-01	3.209987e-01	2.750456e-01	2.362792e+00	2.605740e-02
19920000	-4.425431e+03	-9.438323e+02	4.244992e+00	1.833478e+01	4.186047e-01	2.643571e+00	1.890024e-02	8.760391e-01	3.563743e-01	6.267830e-01	1.355925e+00	2.730429e-02
19940000	-4.419521e+03	-9.138951e+02	4.979955e+00	1.988591e+01	5.000000e-01	1.679299e+00	1.994229e-02	8.109266e-01	4.670426e-01	4.665489e-01	1.419460e+00	3.204317e-02
19960000	-4.421604e+03	-9.168228e+02	6.773632e+00	2.667286e+01	4.069767e-01	1.634554e+00	2.368764e-02	8.894002e-01	2.360235e-01	4.661590e-01	1.902306e+00	4.218661e-02
19980000	-4.406466e+03	-9.099124e+02	5.444986e+00	2.319950e+01	3.837209e-01	1.916266e+00	2.220783e-02	8.909619e-01	2.267322e-01	6.018947e-01	1.938509e+00	3.506313e-02
20000000	-4.415219e+03	-9.511437e+02	4.101235e+00	1.739580e+01	3.720930e-01	2.062702e+00	2.840822e-02	8.511966e-01	2.592153e-01	7.287842e-01	1.441858e+00	2.628350e-02
20020000	-4.414734e+03	-9.640891e+02	4.472444e+00	1.819178e+01	3.720930e-01	1.918386e+00	6.834579e-03	9.666936e-01	1.984880e-01	5.698111e-01	1.521299e+00	2.869859e-02
20040000	-4.395231e+03	-9.726025e+02	4.085051e+00	1.916755e+01	3.604651e-01	2.642495e+00	1.043259e-02	9.443945e-01	2.206016e-01	5.870619e-01	1.695626e+00	2.629811e-02
20060000	-4.411448e+03	-9.048491e+02	5.911948e+00	2.207734e+01	5.116279e-01	1.879077e+00	1.698271e-02	8.917820e-01	3.339891e-01	7.166301e-01	1.558441e+00	3.778986e-02
20080000	-4.406728e+03	-9.459159e+02	4.817436e+00	2.325404e+01	2.906977e-01	2.102230e+00	1.249957e-02	9.409496e-01	1.985282e-01	5.613742e-01	1.992062e+00	3.056192e-02
20100000	-4.398470e+03	-9.470162e+02	4.676259e+00	2.069765e+01	4.069767e-01	2.452911e+00	1.863494e-02	8.878578e-01	2.233140e-01	5.952298e-01	1.887578e+00	2.966880e-02
20120000	-4.409791e+03	-9.493902e+02	4.816366e+00	2.273511e+01	3.720930e-01	1.810956e+00	2.184529e-02	8.813858e-01	2.540567e-01	7.689338e-01	1.641643e+00	3.094632e-02
20140000	-4.415039e+03	-9.424181e+02	5.219287e+00	2.271890e+01	4.302326e-01	1.352665e+00	1.922408e-02	9.114419e-01	1.939661e-01	9.347086e-01	1.678857e+00	3.308408e-02
20160000	-4.449210e+03	-9.104321e+02	5.175061e+00	2.075656e+01	4.883721e-01	1.717633e+00	7.086407e-03	9.562256e-01	2.794130e-01	6.231240e-01	1.576053e+00	3.278521e-02
20180000	-4.419850e+03	-9.045224e+02	5.266267e+00	2.102366e+01	4.418605e-01	2.055159e+00	5.657265e-03	9.674205e-01	2.660255e-01	3.825846e-01	2.344794e+00	3.376714e-02
20200000	-4.434867e+03	-8.687217e+02	5.977703e+00	2.392424e+01	4.186047e-01	1.872334e+00	9.858975e-03	9.574236e-01	2.179866e-01	4.374897e-01	1.823710e+00	3.852187e-02
20220000	-4.431572e+03	-9.242890e+02	5.503679e+00	2.259324e+01	4.186047e-01	1.760869e+00	1.512553e-02	9.257214e-01	2.417667e-01	5.762204e-01	1.207378e+00	3.527737e-02
20240000	-4.395785e+03	-9.418369e+02	5.434864e+00	2.322191e+01	3.023256e-01	2.374481e+00	7.501995e-03	9.786058e-01	1.007753e-01	4.360723e-01	1.717988e+00	3.501177e-02
20260000	-4.401247e+03	-9.410679e+02	5.243232e+00	2.261471e+01	3.488372e-01	1.896455e+00	1.572481e-02	9.157038e-01	2.477102e-01	5.305949e-01	1.581916e+00	3.322217e-02
20280000	-4.431859e+03	-9.610194e+02	4.810140e+00	1.939178e+01	4.069767e-01	2.037100e+00	5.975671e-03	9.653434e-01	3.253724e-01	4.977425e-01	1.835666e+00	3.093740e-02
20300000	-4.420139e+03	-9.135650e+02	4.371400e+00	1.800622e+01	4.418605e-01	2.089144e+00	1.924179e-02	8.745096e-01	3.749305e-01	3.159935e-01	1.411495e+00	2.811825e-02
20320000	-4.390938e+03	-9.552945e+02	4.904331e+00	2.058026e+01	3.837209e-01	1.898703e+00	2.846860e-02	9.009006e-01	1.561253e-01	4.610113e-01	1.352698e+00	3.133504e-02
20340000	-4.434314e+03	-9.356008e+02	5.275029e+00	2.149275e+01	4.186047e-01	1.719731e+00	2.282398e-02	8.753699e-01	2.145731e-01	7.486483e-01	1.475919e+00	3.342023e-02
20360000	-4.412510e+03	-9.021975e+02	5.499564e+00	2.102421e+01	4.883721e-01	1.526947e+00	2.267576e-02	8.875897e-01	2.914157e-01	8.112684e-01	1.374107e+00	3.508879e-02
20380000	-4.425754e+03	-9.273552e+02	5.069338e+00	2.066399e+01	4.186047e-01	2.284601e+00	1.369389e-02	8.998411e-01	3.478073e-01	6.835433e-01	1.858269e+00	3.244451e-02
20400000	-4.415038e+03	-9.353302e+02	5.076374e+00	2.252006e+01	3.837209e-01	1.952235e+00	1.805812e-02	8.912591e-01	2.826268e-01	8.681641e-01	2.193661e+00	3.207902e-02
20420000	-4.426879e+03	-9.269705e+02	5.486020e+00	2.413033e+01	4.186047e-01	1.992660e+00	1.239624e-02	9.062111e-01	3.466319e-01	4.935856e-01	1.373839e+00	3.496931e-02
20440000	-4.424292e+03	-9.260976e+02	4.611478e+00	1.953259e+01	4.069767e-01	2.184251e+00	8.037147e-03	9.620210e-01	2.079952e-01	5.047772e-01	1.440524e+00	2.947719e-02
20460000	-4.416226e+03	-9.047219e+02	4.438395e+00	1.931706e+01	4.069767e-01	1.866740e+00	9.643349e-03	9.520304e-01	2.031474e-01	5.910034e-01	2.070629e+00	2.804993e-02
20480000	-4.430018e+03	-9.276877e+02	4.066217e+00	1.808233e+01	4.883721e-01	2.286174e+00	1.470033e-02	8.666620e-01	4.212457e-01	6.484076e-01	2.193712e+00	2.619106e-02
20500000	-4.407075e+03	-9.123491e+02	4.909039e+00	2.089863e+01	4.186047e-01	2.098116e+00	8.241523e-03	9.550972e-01	2.655589e-01	5.663589e-01	2.179805e+00	3.163496e-02
20520000	-4.423455e+03	-9.642823e+02	4.289096e+00	1.831254e+01	3.604651e-01	2.403301e+00	2.509290e-02	9.330274e-01	7.846977e-02	5.621224e-01	1.861384e+00	2.766903e-02
20540000	-4.439619e+03	-9.732858e+02	4.126879e+00	1.867839e+01	3.139535e-01	1.589103e+00	2.971822e-02	8.919918e-01	1.469696e-01	5.475897e-01	1.966625e+00	2.662343e-02
20560000	-4.416266e+03	-9.457336e+02	4.882996e+00	2.112638e+01	3.488372e-01	1.916484e+00	3.713159e-02	8.231708e-01	2.435390e-01	3.868822e-01	2.247631e+00	3.127512e-02
20580000	-4.411046e+03	-9.342102e+02	5.319639e+00	2.221658e+01	4.186047e-01	1.616851e+00	1.511892e-02	8.654636e-01	3.727481e-01	3.952985e-01	1.849668e+00	3.432000e-02
20600000	-4.409552e+03	-9.588130e+02	4.296269e+00	1.871131e+01	3.953488e-01	2.057919e+00	2.633713e-02	8.773199e-01	2.150590e-01	6.106904e-01	1.678471e+00	2.750949e-02
20620000	-4.399806e+03	-9.566627e+02	5.169051e+00	2.305523e+01	3.372093e-01	1.977333e+00	3.223356e-02	8.885889e-01	1.496899e-01	4.905308e-01	1.731871e+00	3.326480e-02
20640000	-4.409117e+03	-9.683101e+02	4.793876e+00	2.161248e+01	4.069767e-01	2.158035e+00	3.430068e-02	8.303384e-01	2.591158e-01	5.445807e-01	1.190611e+00	3.077386e-02
20660000	-4.416432e+03	-9.248598e+02	4.403225e+00	1.966650e+01	4.069767e-01	1.670651e+00	1.559761e-02	9.054129e-01	2.618944e-01	1.025113e+00	2.274637e+00	2.828706e-02
20680000	-4.412209e+03	-9.184281e+02	5.666690e+00	2.554867e+01	3.488372e-01	1.740374e+00	2.735524e-02	8.755393e-01	1.866746e-01	1.065328e+00	2.224434e+00	3.646428e-02
20700000	-4.422616e+03	-8.990033e+02	5.842048e+00	2.489825e+01	3.488372e-01	1.847690e+00	3.675200e-02	8.557735e-01	1.527134e-01	5.762252e-01	2.449922e+00	3.684382e-02
20720000	-4.429378e+03	-9.508126e+02	5.141323e+00	2.353961e+01	2.906977e-01	2.288292e+00	1.643625e-02	9.322900e-01	1.205236e-01	5.361544e-01	2.219649e+00	3.241184e-02
20740000	-4.422513e+03	-9.298918e+02	5.368586e+00	2.570141e+01	3.720930e-01	1.592768e+00	1.609671e-02	9.117796e-01	2.289290e-01	7.605000e-01	2.498467e+00	3.397125e-02
20760000	-4.415387e+03	-9.797107e+02	4.640638e+00	2.154674e+01	3.837209e-01	1.933962e+00	2.511129e-02	8.582178e-01	2.552664e-01	6.456867e-01	1.812784e+00	2.930070e-02
20780000	-4.405625e+03	-9.744021e+02	4.822668e+00	2.407791e+01	2.906977e-01	1.853624e+00	2.925280e-02	9.120379e-01	8.305280e-02	7.188089e-01	2.035051e+00	3.065608e-02
20800000	-4.389545e+03	-9.803794e+02	4.194365e+00	2.117554e+01	2.906977e-01	2.600525e+00	9.960273e-03	9.587160e-01	1.432329e-01	4.657010e-01	1.409759e+00	2.665826e-02
20820000	-4.411019e+03	-9.659397e+02	3.870270e+00	1.908139e+01	3.953488e-01	2.108030e+00	1.201073e-02	9.231328e-01	2.552426e-01	6.748751e-01	2.546762e+00	2.474839e-02
20840000	-4.419344e+03	-1.004732e+03	3.808723e+00	1.848601e+01	3.488372e-01	2.123418e+00	2.005209e-02	9.049000e-01	2.294967e-01	4.379674e-01	1.417511e+00	2.426977e-02
20860000	-4.423368e+03	-9.659674e+02	4.226665e+00	2.141847e+01	3.372093e-01	1.617495e+00	1.811270e-02	8.938148e-01	2.015655e-01	4.165315e-01	2.532767e+00	2.684902e-02
20880000	-4.418043e+03	-9.614111e+02	4.276765e+00	1.963610e+01	3.023256e-01	1.896429e+00	2.560231e-02	9.042130e-01	1.381415e-01	4.710060e-01	2.099286e+00	2.710742e-02
20900000	-4.441066e+03	-9.895480e+02	4.579446e+00	2.019895e+01	3.837209e-01	1.738187e+00	1.633790e-02	9.152215e-01	2.024671e-01	5.094445e-01	1.918469e+00	2.932137e-02
20920000	-4.414831e+03	-9.215177e+02	4.658655e+00	1.956718e+01	5.232558e-01	1.634496e+00	1.370511e-02	8.831059e-01	3.714125e-01	5.157903e-01	1.782337e+00	2.996081e-02
20940000	-4.437047e+03	-9.087005e+02	5.172252e+00	2.152850e+01	3.953488e-01	1.971618e+00	3.675084e-02	8.139929e-01	2.344459e-01	5.770407e-01	1.984361e+00	3.299048e-02
20960000	-4.424946e+03	-9.243736e+02	5.192979e+00	2.239293e+01	4.767442e-01	2.058295e+00	1.607123e-02	8.894065e-01	3.498098e-01	7.080150e-01	1.743429e+00	3.338878e-02
20980000	-4.428087e+03	-9.024101e+02	7.032923e+00	2.949210e+01	4.069767e-01	1.692582e+00	1.749979e-02	9.356916e-01	1.691061e-01	6.294577e-01	1.511793e+00	4.530595e-02
21000000	-4.429991e+03	-8.967953e+02	5.500562e+00	2.391488e+01	3.720930e-01	1.865802e+00	2.466529e-02	9.002732e-01	1.676386e-01	6.760539e-01	2.307019e+00	3.531679e-02
21020000	-4.424124e+03	-8.947009e+02	6.082526e+00	2.577932e+01	3.953488e-01	1.744627e+00	1.507067e-02	9.186705e-01	2.489892e-01	8.566839e-01	1.964804e+00	3.918271e-02
21040000	-4.437980e+03	-9.122327e+02	4.873583e+00	2.116846e+01	3.953488e-01	2.359622e+00	2.099731e-02	9.026167e-01	1.958675e-01	4.665688e-01	1.794420e+00	3.092960e-02
21060000	-4.427453e+03	-9.092571e+02	5.952309e+00	2.396551e+01	4.534884e-01	1.790413e+00	1.922699e-02	8.907468e-01	2.885724e-01	1.101398e+00	1.206342e+00	3.836443e-02
21080000	-4.428651e+03	-8.928278e+02	5.997651e+00	2.350034e+01	4.534884e-01	1.620537e+00	1.484146e-02	9.149107e-01	3.462430e-01	7.535349e-01	1.697362e+00	3.857002e-02
21100000	-4.418113e+03	-9.249867e+02	5.550412e+00	2.313129e+01	3.255814e-01	2.485157e+00	4.184182e-02	8.787785e-01	1.092969e-01	9.813776e-01	2.103178e+00	3.515163e-02
21120000	-4.441955e+03	-9.610231e+02	5.441951e+00	2.333270e+01	3.720930e-01	2.265171e+00	2.441526e-02	9.297239e-01	9.338267e-02	1.014698e+00	1.806574e+00	3.508459e-02
21140000	-4.435456e+03	-8.880680e+02	5.682037e+00	2.351375e+01	4.302326e-01	1.568701e+00	1.756161e-02	8.884634e-01	3.182428e-01	9.657258e-01	2.350260e+00	3.657186e-02
21160000	-4.415689e+03	-8.958321e+02	5.065603e+00	2.175482e+01	3.953488e-01	1.528374e+00	3.677523e-02	8.293463e-01	2.175198e-01	9.683736e-01	2.500721e+00	3.208048e-02
21180000	-4.417527e+03	-9.335977e+02	5.912209e+00	2.425163e+01	4.418605e-01	2.266736e+00	1.849994e-02	8.764754e-01	3.475681e-01	8.658351e-01	1.824453e+00	3.809366e-02
21200000	-4.414378e+03	-9.321676e+02	4.632830e+00	2.033188e+01	4.186047e-01	2.005487e+00	1.935804e-02	8.975130e-01	2.148596e-01	8.449649e-01	2.365313e+00	2.979022e-02
21220000	-4.427777e+03	-9.275446e+02	5.573331e+00	2.346694e+01	4.534884e-01	2.096921e+00	1.422613e-02	9.231927e-01	2.416629e-01	7.165784e-01	2.454982e+00	3.558504e-02
21240000	-4.442933e+03	-8.922341e+02	4.835721e+00	1.934998e+01	5.116279e-01	1.692265e+00	3.256453e-02	7.611225e-01	3.604998e-01	4.692453e-01	2.117516e+00	3.094250e-02
21260000	-4.435337e+03	-9.463988e+02	4.450718e+00	2.021401e+01	4.186047e-01	2.242781e+00	1.019593e-02	9.454163e-01	2.494664e-01	5.109938e-01	1.687668e+00	2.852349e-02
21280000	-4.415168e+03	-9.610567e+02	4.587039e+00	2.279467e+01	2.790698e-01	1.836234e+00	3.145738e-02	8.845039e-01	1.166605e-01	5.469816e-01	1.830501e+00	2.957085e-02
21300000	-4.427655e+03	-8.950810e+02	4.539776e+00	1.887750e+01	5.116279e-01	2.015026e+00	5.807802e-03	9.537326e-01	3.600787e-01	4.771131e-01	1.379923e+00	2.910442e-02
21320000	-4.402138e+03	-8.878211e+02	7.042641e+00	3.193564e+01	4.418605e-01	1.707054e+00	1.066656e-02	9.376050e-01	2.132938e-01	7.409607e-01	1.880572e+00	4.517729e-02
21340000	-4.421473e+03	-8.875231e+02	4.911153e+00	2.104706e+01	4.651163e-01	1.826049e+00	8.891840e-03	9.388935e-01	3.242820e-01	3.917603e-01	1.155776e+00	3.166312e-02
21360000	-4.424272e+03	-9.131286e+02	6.141736e+00	2.475591e+01	4.534884e-01	1.845742e+00	2.179717e-02	8.634389e-01	3.277563e-01	6.731696e-01	1.166879e+00	3.961428e-02
21380000	-4.442972e+03	-9.124471e+02	5.975753e+00	2.430201e+01	4.534884e-01	1.830838e+00	1.820842e-02	9.020416e-01	2.506679e-01	6.190020e-01	1.437033e+00	3.831601e-02
21400000	-4.414106e+03	-9.097230e+02	6.208146e+00	2.565311e+01	4.883721e-01	1.668781e+00	1.736403e-02	8.852446e-01	3.306848e-01	6.665616e-01	2.061779e+00	3.978876e-02
21420000	-4.411002e+03	-9.074030e+02	5.759668e+00	2.358240e+01	5.000000e-01	1.523536e+00	2.361000e-02	8.368149e-01	3.830981e-01	7.911894e-01	2.013458e+00	3.706113e-02
21440000	-4.435978e+03	-9.065673e+02	6.078921e+00	2.641854e+01	3.837209e-01	2.062198e+00	1.924579e-02	9.097092e-01	2.381100e-01	6.010989e-01	1.874332e+00	3.898844e-02
21460000	-4.425326e+03	-9.434375e+02	4.592117e+00	2.160320e+01	4.534884e-01	1.786179e+00	1.868131e-02	8.695232e-01	3.174070e-01	5.621165e-01	1.555914e+00	2.930824e-02
21480000	-4.424459e+03	-9.723603e+02	3.922738e+00	1.676344e+01	4.534884e-01	2.565036e+00	4.557961e-03	9.714637e-01	2.695585e-01	5.040778e-01	1.880219e+00	2.520072e-02
21500000	-4.405969e+03	-9.432199e+02	4.999800e+00	2.145121e+01	4.651163e-01	2.047600e+00	2.320704e-02	9.042419e-01	1.891374e-01	7.329270e-01	1.299539e+00	3.215590e-02
21520000	-4.431193e+03	-9.382523e+02	4.771289e+00	2.177060e+01	4.418605e-01	1.971555e+00	2.181042e-02	8.335655e-01	3.292356e-01	8.530619e-01	1.817935e+00	3.055180e-02
21540000	-4.428200e+03	-9.510194e+02	4.805695e+00	2.034335e+01	4.418605e-01	2.064960e+00	2.494384e-02	8.736982e-01	2.244403e-01	4.999205e-01	2.069436e+00	3.077986e-02
21560000	-4.434443e+03	-9.178205e+02	4.813774e+00	1.915318e+01	4.069767e-01	2.437066e+00	2.617778e-02	8.830442e-01	1.930811e-01	3.850481e-01	1.857834e+00	3.068475e-02
21580000	-4.436568e+03	-9.210733e+02	5.569674e+00	2.279823e+01	4.186047e-01	2.405503e+00	1.510204e-02	8.958422e-01	2.846603e-01	5.210132e-01	1.783847e+00	3.542966e-02
21600000	-4.398979e+03	-9.210694e+02	6.592203e+00	2.744737e+01	4.069767e-01	2.560291e+00	1.514637e-02	9.213885e-01	2.025149e-01	9.723455e-01	1.796967e+00	4.190728e-02
21620000	-4.390013e+03	-9.335757e+02	5.625342e+00	2.438120e+01	3.488372e-01	1.897413e+00	2.391202e-02	9.254143e-01	1.180050e-01	6.334739e-01	1.992681e+00	3.627469e-02
21640000	-4.398800e+03	-9.327766e+02	5.299646e+00	2.504633e+01	4.302326e-01	2.386598e+00	2.439713e-02	8.690847e-01	1.883675e-01	8.254535e-01	2.214726e+00	3.414953e-02
21660000	-4.414060e+03	-9.889677e+02	4.473534e+00	2.046105e+01	4.418605e-01	1.472781e+00	1.281272e-02	9.089692e-01	2.872730e-01	7.363163e-01	1.434325e+00	2.872639e-02
21680000	-4.388098e+03	-9.402369e+02	5.606818e+00	2.487508e+01	3.255814e-01	2.035450e+00	1.408085e-02	9.446787e-01	1.356835e-01	1.186553e+00	1.663560e+00	3.581938e-02
21700000	-4.395132e+03	-9.123638e+02	6.796162e+00	3.066392e+01	3.837209e-01	2.014177e+00	2.242569e-02	8.874393e-01	2.512307e-01	8.719123e-01	1.704539e+00	4.368045e-02
21720000	-4.415102e+03	-9.512480e+02	5.182971e+00	2.408183e+01	3.837209e-01	2.137506e+00	6.571470e-03	9.582779e-01	2.740348e-01	6.866204e-01	1.459199e+00	3.332587e-02
21740000	-4.392818e+03	-9.676345e+02	5.051842e+00	2.332173e+01	3.372093e-01	1.775812e+00	4.546388e-03	9.791634e-01	1.622080e-01	6.722555e-01	1.333430e+00	3.234331e-02
21760000	-4.375679e+03	-9.662013e+02	4.981456e+00	2.219708e+01	3.372093e-01	2.286825e+00	6.517009e-03	9.672894e-01	2.130432e-01	5.962123e-01	1.021426e+00	3.193566e-02
21780000	-4.414963e+03	-8.859917e+02	7.073451e+00	2.756393e+01	4.418605e-01	1.646231e+00	9.690805e-03	9.421043e-01	2.834593e-01	7.334838e-01	1.885691e+00	4.516131e-02
21800000	-4.404012e+03	-9.288181e+02	5.316038e+00	2.320033e+01	3.139535e-01	1.866735e+00	3.567899e-02	8.898274e-01	9.913971e-02	9.802327e-01	1.894584e+00	3.410393e-02
21820000	-4.422927e+03	-9.348187e+02	4.446872e+00	1.992065e+01	3.837209e-01	2.257904e+00	2.186230e-02	8.465786e-01	3.075353e-01	6.484708e-01	1.876515e+00	2.865965e-02
21840000	-4.402562e+03	-9.452987e+02	4.428842e+00	2.126508e+01	3.720930e-01	1.944855e+00	1.441230e-02	9.029917e-01	2.730505e-01	6.483566e-01	1.767244e+00	2.845703e-02
21860000	-4.395962e+03	-9.413047e+02	4.777684e+00	2.108190e+01	4.186047e-01	1.875158e+00	1.443451e-02	9.332542e-01	1.693508e-01	9.323219e-01	2.384780e+00	3.071187e-02
21880000	-4.417116e+03	-9.596049e+02	4.513241e+00	2.024372e+01	3.953488e-01	1.937207e+00	1.259231e-02	9.182145e-01	2.788662e-01	6.201188e-01	1.611352e+00	2.887361e-02
21900000	-4.423920e+03	-9.270746e+02	5.716124e+00	2.378871e+01	4.186047e-01	1.369047e+00	2.858808e-02	8.880369e-01	1.868168e-01	4.700134e-01	2.129810e+00	3.647973e-02
21920000	-4.403374e+03	-9.122213e+02	5.129837e+00	2.209384e+01	3.372093e-01	1.702542e+00	2.083360e-02	9.105852e-01	1.930196e-01	4.352060e-01	2.673826e+00	3.294353e-02
21940000	-4.419187e+03	-9.643675e+02	4.351024e+00	1.933092e+01	3.720930e-01	2.038120e+00	8.474102e-03	9.655779e-01	1.310474e-01	6.216517e-01	2.280377e+00	2.779353e-02
21960000	-4.446118e+03	-9.503326e+02	5.610232e+00	2.403667e+01	4.883721e-01	1.573838e+00	2.310495e-02	8.665847e-01	2.659508e-01	6.654060e-01	1.186775e+00	3.596978e-02
21980000	-4.416121e+03	-9.275312e+02	5.548393e+00	2.423108e+01	4.302326e-01	1.446223e+00	9.246924e-03	9.428941e-01	2.681112e-01	9.170545e-01	1.210488e+00	3.555540e-02
22000000	-4.404410e+03	-9.710489e+02	4.672763e+00	2.122601e+01	3.720930e-01	1.887765e+00	2.243106e-02	8.781686e-01	2.733295e-01	8.697046e-01	2.480555e+00	2.947733e-02
22020000	-4.408515e+03	-9.506288e+02	4.839930e+00	2.005925e+01	4.534884e-01	2.305473e+00	2.360330e-02	8.616945e-01	2.858277e-01	4.352216e-01	1.375010e+00	3.121711e-02
22040000	-4.419005e+03	-9.356695e+02	5.422023e+00	2.390364e+01	3.720930e-01	2.192403e+00	2.447791e-02	8.468223e-01	3.204982e-01	6.819106e-01	1.297229e+00	3.494977e-02
22060000	-4.430832e+03	-9.760467e+02	5.215482e+00	2.234207e+01	4.302326e-01	1.951233e+00	8.728467e-03	9.453760e-01	2.408156e-01	9.709484e-01	1.411266e+00	3.363744e-02
22080000	-4.419263e+03	-9.551582e+02	4.814325e+00	2.085957e+01	4.069767e-01	2.193924e+00	3.961731e-02	7.816225e-01	3.616782e-01	8.025577e-01	1.557171e+00	3.105502e-02
22100000	-4.412416e+03	-9.197219e+02	4.901115e+00	2.216998e+01	4.418605e-01	1.984438e+00	2.333601e-02	8.529034e-01	2.774486e-01	4.732570e-01	1.533145e+00	3.120401e-02
22120000	-4.429030e+03	-9.501472e+02	4.746278e+00	2.205639e+01	3.837209e-01	1.885812e+00	1.285306e-02	9.511287e-01	1.563674e-01	4.028958e-01	1.735215e+00	3.027336e-02
22140000	-4.419328e+03	-9.401469e+02	4.685283e+00	2.103391e+01	2.790698e-01	1.990848e+00	1.526844e-02	9.440604e-01	1.352325e-01	4.109552e-01	1.891507e+00	2.984736e-02
22160000	-4.417057e+03	-9.259355e+02	4.908651e+00	2.086167e+01	5.581395e-01	1.901707e+00	1.087611e-02	8.980845e-01	3.989458e-01	6.808754e-01	2.148642e+00	3.161726e-02
22180000	-4.413156e+03	-9.228330e+02	6.079327e+00	2.569814e+01	3.720930e-01	1.985387e+00	2.415099e-02	8.898034e-01	2.468705e-01	6.590572e-01	2.076420e+00	3.904629e-02
22200000	-4.398482e+03	-9.316607e+02	5.252644e+00	2.138712e+01	4.186047e-01	2.435302e+00	1.614330e-02	9.119825e-01	2.785847e-01	7.548004e-01	1.545872e+00	3.369377e-02
22220000	-4.402227e+03	-9.544770e+02	5.072343e+00	2.173616e+01	3.720930e-01	1.850397e+00	3.888710e-02	8.301402e-01	2.053653e-01	6.557430e-01	1.930260e+00	3.264959e-02
22240000	-4.370556e+03	-9.738297e+02	5.260860e+00	2.407648e+01	3.488372e-01	1.650246e+00	3.745134e-02	8.276744e-01	2.048485e-01	7.877040e-01	1.771148e+00	3.388231e-02
22260000	-4.395444e+03	-9.360289e+02	6.213341e+00	2.804015e+01	3.139535e-01	1.750182e+00	2.842363e-02	9.078223e-01	1.467513e-01	6.801006e-01	1.830352e+00	3.963053e-02
22280000	-4.424020e+03	-9.313580e+02	4.700003e+00	2.055512e+01	4.302326e-01	1.704292e+00	1.203809e-02	9.328584e-01	2.715300e-01	5.991203e-01	1.666048e+00	3.024353e-02
22300000	-4.439580e+03	-9.022719e+02	5.981172e+00	2.827710e+01	3.837209e-01	1.820884e+00	3.661890e-02	7.843471e-01	2.631920e-01	5.618518e-01	2.050928e+00	3.823324e-02
22320000	-4.412639e+03	-8.883795e+02	5.508852e+00	2.315980e+01	3.837209e-01	2.298455e+00	3.202944e-02	8.601343e-01	1.566136e-01	5.639712e-01	2.219901e+00	3.530642e-02
22340000	-4.421889e+03	-9.456086e+02	5.032198e+00	2.195133e+01	4.186047e-01	2.014703e+00	4.624264e-03	9.708316e-01	2.324332e-01	7.326372e-01	1.356812e+00	3.216026e-02
22360000	-4.383288e+03	-9.558770e+02	4.934641e+00	2.177342e+01	3.837209e-01	1.980587e+00	1.435388e-02	9.148730e-01	2.540998e-01	8.277035e-01	1.658228e+00	3.130006e-02
22380000	-4.415240e+03	-9.914006e+02	4.776498e+00	2.074049e+01	3.139535e-01	2.051773e+00	2.491936e-02	9.034475e-01	1.644987e-01	7.857045e-01	1.672826e+00	3.072942e-02
22400000	-4.413670e+03	-9.867047e+02	4.539044e+00	2.009869e+01	4.069767e-01	2.578041e+00	4.969536e-02	7.869945e-01	2.511489e-01	7.974243e-01	1.678354e+00	2.921819e-02
22420000	-4.423325e+03	-9.457013e+02	4.417849e+00	1.971477e+01	3.488372e-01	2.139065e+00	4.597458e-02	8.366819e-01	1.713570e-01	6.525382e-01	1.463597e+00	2.840812e-02
22440000	-4.407387e+03	-9.641407e+02	4.534268e+00	2.013837e+01	3.023256e-01	2.224410e+00	1.579641e-02	9.358139e-01	1.504379e-01	6.074736e-01	2.909809e+00	2.895126e-02
22460000	-4.406759e+03	-9.588507e+02	4.646382e+00	2.091035e+01	3.372093e-01	2.191033e+00	2.166565e-02	9.211406e-01	1.194605e-01	7.469300e-01	2.438170e+00	2.973272e-02
22480000	-4.414290e+03	-9.330098e+02	5.591954e+00	2.562004e+01	3.604651e-01	1.852081e+00	1.331828e-02	9.276326e-01	2.184546e-01	8.217321e-01	1.893945e+00	3.591394e-02
22500000	-4.423936e+03	-9.445431e+02	4.775948e+00	2.128541e+01	3.720930e-01	1.979409e+00	8.165961e-03	9.600230e-01	1.976306e-01	5.540961e-01	1.521277e+00	3.057769e-02
22520000	-4.418437e+03	-9.564278e+02	4.678058e+00	1.967615e+01	3.837209e-01	2.152350e+00	1.299143e-02	9.477183e-01	1.416467e-01	5.717756e-01	1.999895e+00	3.004086e-02
22540000	-4.395520e+03	-9.834184e+02	4.164135e+00	1.884775e+01	4.534884e-01	2.362848e+00	1.421109e-02	9.006127e-01	3.415723e-01	7.435490e-01	2.155280e+00	2.665279e-02
22560000	-4.418287e+03	-9.328043e+02	4.785977e+00	2.097218e+01	4.302326e-01	1.738413e+00	2.318108e-02	8.603755e-01	2.455035e-01	5.313696e-01	2.046664e+00	3.087408e-02
22580000	-4.419919e+03	-9.618818e+02	4.458392e+00	1.994460e+01	4.186047e-01	1.666972e+00	3.290148e-02	8.349696e-01	2.105120e-01	5.893246e-01	1.672762e+00	2.836397e-02
22600000	-4.416356e+03	-9.581241e+02	4.869209e+00	2.319718e+01	3.720930e-01	1.714304e+00	9.031135e-03	9.503728e-01	2.429102e-01	7.783566e-01	1.212887e+00	3.134607e-02
22620000	-4.418595e+03	-9.482912e+02	4.537975e+00	2.068177e+01	4.418605e-01	1.822133e+00	1.892862e-02	8.800397e-01	2.607611e-01	6.009715e-01	1.404567e+00	2.889234e-02
22640000	-4.420284e+03	-9.325622e+02	4.980272e+00	2.310168e+01	4.883721e-01	2.058303e+00	2.297023e-02	8.588276e-01	3.446744e-01	6.219994e-01	1.555015e+00	3.204101e-02
22660000	-4.421484e+03	-9.504520e+02	4.717960e+00	1.991331e+01	4.069767e-01	2.198502e+00	3.364970e-02	8.602135e-01	2.188012e-01	6.119181e-01	1.930394e+00	3.001175e-02
22680000	-4.420528e+03	-9.154039e+02	4.954626e+00	2.062117e+01	4.651163e-01	1.605107e+00	2.017339e-02	8.676359e-01	2.944326e-01	4.872647e-01	1.804037e+00	3.181188e-02
22700000	-4.400285e+03	-9.307327e+02	4.952076e+00	2.167008e+01	4.069767e-01	2.035707e+00	2.329580e-02	8.920939e-01	1.930042e-01	9.769877e-01	1.949299e+00	3.182380e-02
22720000	-4.405735e+03	-8.982841e+02	6.103563e+00	2.728036e+01	4.418605e-01	1.824464e+00	4.385508e-02	7.816887e-01	2.552283e-01	8.128164e-01	2.115282e+00	3.934708e-02
22740000	-4.426247e+03	-9.180352e+02	4.862388e+00	1.877715e+01	4.651163e-01	2.065529e+00	1.803366e-02	8.873109e-01	3.041270e-01	6.079985e-01	1.628668e+00	3.133638e-02
22760000	-4.427301e+03	-9.308366e+02	4.739280e+00	1.953986e+01	3.953488e-01	1.933041e+00	3.201654e-02	8.554624e-01	1.888908e-01	4.309374e-01	2.259485e+00	3.053263e-02
22780000	-4.429511e+03	-9.126212e+02	4.499165e+00	1.889870e+01	4.651163e-01	2.339442e+00	1.662537e-02	8.836112e-01	3.328709e-01	5.115923e-01	1.592639e+00	2.891374e-02
22800000	-4.440280e+03	-9.053204e+02	6.050039e+00	2.467531e+01	5.348837e-01	1.896656e+00	7.122143e-03	9.199638e-01	4.470004e-01	4.569956e-01	1.309385e+00	3.896372e-02
22820000	-4.450458e+03	-9.273241e+02	4.870191e+00	2.014410e+01	5.000000e-01	1.910296e+00	8.912017e-03	9.451331e-01	2.774731e-01	7.033321e-01	1.045517e+00	3.135761e-02
22840000	-4.409538e+03	-9.274520e+02	6.023160e+00	2.642789e+01	3.488372e-01	2.010173e+00	2.850260e-02	8.794051e-01	1.854832e-01	7.938790e-01	1.718962e+00	3.869381e-02
22860000	-4.411788e+03	-9.272538e+02	5.696909e+00	2.278360e+01	4.186047e-01	1.784811e+00	2.788348e-02	8.588522e-01	2.506766e-01	7.066547e-01	1.793905e+00	3.658588e-02
22880000	-4.416958e+03	-9.491096e+02	4.579970e+00	1.899373e+01	4.534884e-01	1.790884e+00	4.265416e-02	7.791837e-01	2.869254e-01	7.887497e-01	2.493839e+00	2.950423e-02
22900000	-4.410440e+03	-9.810079e+02	4.400702e+00	2.039164e+01	3.488372e-01	2.214019e+00	4.777213e-03	9.739108e-01	2.287086e-01	5.013202e-01	1.958698e+00	2.827565e-02
22920000	-4.424204e+03	-9.541618e+02	4.296476e+00	1.776918e+01	4.418605e-01	2.278862e+00	1.716484e-02	8.962754e-01	3.064671e-01	6.256427e-01	1.938158e+00	2.769038e-02
22940000	-4.409489e+03	-9.741628e+02	4.337895e+00	1.909921e+01	3.837209e-01	1.873765e+00	1.503146e-02	9.003061e-01	2.839210e-01	7.733838e-01	1.773725e+00	2.791369e-02
22960000	-4.419022e+03	-9.358187e+02	4.973853e+00	2.032848e+01	4.767442e-01	2.868551e+00	2.270789e-02	8.697855e-01	2.753125e-01	8.865549e-01	1.686433e+00	3.207454e-02
22980000	-4.399994e+03	-9.571997e+02	5.971062e+00	2.697393e+01	3.023256e-01	2.312266e+00	1.214154e-02	9.583161e-01	1.275445e-01	9.120144e-01	1.421137e+00	3.831667e-02
23000000	-4.435022e+03	-9.090180e+02	5.141971e+00	2.135686e+01	4.069767e-01	2.042758e+00	1.490106e-02	9.221002e-01	2.702321e-01	3.961701e-01	1.744775e+00	3.302318e-02
23020000	-4.425925e+03	-9.477789e+02	4.993123e+00	2.164555e+01	4.418605e-01	1.864934e+00	2.637589e-02	8.335659e-01	3.282096e-01	7.414961e-01	1.479711e+00	3.161470e-02
23040000	-4.426582e+03	-9.530658e+02	5.142655e+00	2.244520e+01	3.837209e-01	1.758328e+00	1.718212e-02	8.958849e-01	2.687130e-01	8.004864e-01	1.683648e+00	3.234014e-02
23060000	-4.440962e+03	-9.099379e+02	6.123096e+00	2.402895e+01	4.883721e-01	1.818972e+00	6.191499e-03	9.578709e-01	2.984312e-01	9.026884e-01	1.242529e+00	3.879577e-02
23080000	-4.430027e+03	-9.566031e+02	4.848271e+00	2.204724e+01	4.418605e-01	1.967129e+00	5.365114e-03	9.580851e-01	3.129202e-01	5.791560e-01	1.378820e+00	3.120272e-02
23100000	-4.427240e+03	-9.277965e+02	5.279374e+00	2.350252e+01	4.651163e-01	2.411511e+00	8.250504e-03	9.433676e-01	2.862257e-01	7.007876e-01	2.085292e+00	3.393128e-02
23120000	-4.422163e+03	-9.367562e+02	4.931446e+00	2.067198e+01	4.186047e-01	1.958179e+00	3.241216e-03	9.822736e-01	2.280939e-01	4.089135e-01	1.686079e+00	3.151661e-02
23140000	-4.439088e+03	-9.424285e+02	4.486779e+00	2.104177e+01	4.069767e-01	1.547599e+00	3.775788e-03	9.762435e-01	2.240794e-01	5.117442e-01	1.341422e+00	2.887858e-02
23160000	-4.459363e+03	-9.327235e+02	5.111538e+00	2.143706e+01	5.232558e-01	2.065107e+00	2.133250e-03	9.851835e-01	3.300847e-01	5.600561e-01	1.569294e+00	3.282389e-02
23180000	-4.410750e+03	-9.430400e+02	4.940235e+00	2.249267e+01	4.651163e-01	1.878254e+00	2.359265e-03	9.793527e-01	3.531825e-01	6.852866e-01	1.245137e+00	3.159332e-02
23200000	-4.433837e+03	-9.105982e+02	4.760175e+00	2.093149e+01	4.883721e-01	1.841256e+00	3.939042e-03	9.678402e-01	3.800842e-01	5.881346e-01	1.355463e+00	3.056995e-02
23220000	-4.415309e+03	-9.582184e+02	4.492140e+00	1.989837e+01	4.767442e-01	2.078021e+00	5.951653e-03	9.579643e-01	2.554478e-01	8.993453e-01	1.411661e+00	2.872644e-02
23240000	-4.415690e+03	-9.739672e+02	4.174838e+00	1.791963e+01	4.651163e-01	2.581000e+00	1.959134e-02	8.758745e-01	2.687401e-01	7.810549e-01	1.263796e+00	2.676052e-02
23260000	-4.416062e+03	-9.399890e+02	5.028293e+00	2.232589e+01	4.302326e-01	1.681264e+00	1.541023e-02	9.245097e-01	2.263270e-01	8.052648e-01	1.720387e+00	3.224246e-02
23280000	-4.440408e+03	-9.061014e+02	5.257643e+00	2.140317e+01	5.232558e-01	1.350321e+00	3.898611e-03	9.685776e-01	3.258225e-01	5.476211e-01	1.586457e+00	3.330450e-02
23300000	-4.404214e+03	-9.295015e+02	5.422084e+00	2.477007e+01	3.720930e-01	1.841693e+00	8.711434e-03	9.346473e-01	2.664853e-01	8.438376e-01	1.680688e+00	3.483334e-02
23320000	-4.426822e+03	-9.908141e+02	4.347822e+00	1.926933e+01	3.837209e-01	1.800956e+00	9.625864e-03	9.580358e-01	1.991824e-01	8.652681e-01	1.269364e+00	2.800866e-02
23340000	-4.421821e+03	-9.484305e+02	4.800582e+00	2.334221e+01	3.604651e-01	2.060734e+00	2.052589e-02	9.036924e-01	1.531721e-01	5.602291e-01	2.016004e+00	3.040444e-02
23360000	-4.395182e+03	-9.795459e+02	4.564406e+00	2.180725e+01	3.604651e-01	2.357672e+00	6.055134e-03	9.687247e-01	2.194538e-01	7.174780e-01	2.037359e+00	2.901993e-02
23380000	-4.394737e+03	-9.418201e+02	5.830168e+00	2.696996e+01	3.837209e-01	1.707209e+00	4.731256e-03	9.709540e-01	2.134275e-01	7.233626e-01	1.997910e+00	3.760799e-02
23400000	-4.411001e+03	-9.592486e+02	4.779762e+00	2.303821e+01	3.953488e-01	1.878220e+00	4.315694e-03	9.795180e-01	1.725630e-01	7.214977e-01	1.483276e+00	3.075661e-02
23420000	-4.386780e+03	-9.723919e+02	4.289073e+00	1.876985e+01	3.488372e-01	2.692543e+00	1.421425e-02	9.280546e-01	2.035136e-01	6.471965e-01	2.075656e+00	2.729369e-02
23440000	-4.410459e+03	-9.674039e+02	3.849981e+00	1.845135e+01	4.069767e-01	1.822343e+00	1.973077e-02	8.614252e-01	3.141538e-01	4.654969e-01	1.196458e+00	2.480020e-02
23460000	-4.421654e+03	-9.551131e+02	4.355692e+00	1.983369e+01	4.651163e-01	1.743566e+00	1.520363e-02	8.824916e-01	3.553837e-01	5.824680e-01	1.317267e+00	2.783172e-02
23480000	-4.412346e+03	-9.203412e+02	5.759316e+00	2.508367e+01	4.651163e-01	1.425627e+00	6.876137e-03	9.400523e-01	4.444691e-01	4.372360e-01	1.331266e+00	3.680416e-02
23500000	-4.420610e+03	-9.124474e+02	5.681457e+00	2.194551e+01	4.418605e-01	1.965460e+00	3.185951e-03	9.814589e-01	3.053211e-01	6.922276e-01	2.282685e+00	3.650618e-02
23520000	-4.419351e+03	-9.489402e+02	4.836860e+00	2.083742e+01	3.720930e-01	1.840644e+00	2.877536e-02	8.886381e-01	1.856926e-01	8.550501e-01	2.072567e+00	3.048691e-02
23540000	-4.408072e+03	-9.053419e+02	5.469647e+00	2.654704e+01	4.069767e-01	1.470222e+00	1.519461e-02	9.247139e-01	1.867102e-01	8.127477e-01	2.721695e+00	3.473672e-02
23560000	-4.400817e+03	-9.228191e+02	5.472495e+00	2.522429e+01	2.558140e-01	1.421602e+00	1.225895e-02	9.645756e-01	8.330405e-02	6.002893e-01	2.531695e+00	3.445735e-02
23580000	-4.405866e+03	-9.305056e+02	5.512074e+00	2.679948e+01	3.372093e-01	2.003831e+00	5.243405e-03	9.774822e-01	1.598791e-01	8.648165e-01	2.601760e+00	3.522341e-02
23600000	-4.392327e+03	-9.449162e+02	4.657178e+00	1.981294e+01	3.837209e-01	1.948051e+00	1.327239e-02	9.433753e-01	1.618451e-01	5.711820e-01	2.131469e+00	2.988266e-02
23620000	-4.395806e+03	-9.261668e+02	5.143434e+00	2.365839e+01	3.604651e-01	1.868412e+00	1.910219e-02	9.309235e-01	1.115664e-01	7.846149e-01	2.638492e+00	3.303507e-02
23640000	-4.442828e+03	-9.335139e+02	4.904892e+00	2.092815e+01	4.883721e-01	2.291863e+00	1.056729e-02	9.262334e-01	2.854489e-01	9.516489e-01	1.978109e+00	3.160630e-02
23660000	-4.398764e+03	-9.435520e+02	5.627224e+00	2.521854e+01	3.372093e-01	2.008927e+00	1.164832e-02	9.547024e-01	1.625541e-01	9.073385e-01	1.705392e+00	3.558120e-02
23680000	-4.416845e+03	-9.252431e+02	6.375450e+00	2.697662e+01	3.488372e-01	1.875703e+00	1.411547e-02	9.317574e-01	2.130555e-01	7.881705e-01	2.177646e+00	3.994022e-02
23700000	-4.395430e+03	-9.603416e+02	4.895628e+00	2.250808e+01	2.790698e-01	1.692354e+00	9.685823e-03	9.584805e-01	1.906964e-01	8.966779e-01	2.089202e+00	3.155259e-02
23720000	-4.414963e+03	-9.208925e+02	5.451614e+00	2.320887e+01	3.837209e-01	2.007686e+00	4.245209e-02	7.816518e-01	2.637380e-01	8.019553e-01	2.261635e+00	3.425230e-02
23740000	-4.405067e+03	-9.209110e+02	6.273644e+00	2.485333e+01	3.953488e-01	2.487967e+00	1.764221e-02	9.334688e-01	1.643751e-01	4.969763e-01	2.074511e+00	3.988553e-02
23760000	-4.416816e+03	-9.289614e+02	5.786029e+00	2.281521e+01	4.767442e-01	1.719996e+00	2.696374e-02	8.201666e-01	3.790132e-01	6.682403e-01	1.749018e+00	3.690071e-02
23780000	-4.417378e+03	-8.935646e+02	6.004813e+00	2.386247e+01	3.953488e-01	1.738048e+00	1.673562e-02	9.056907e-01	2.839757e-01	6.227855e-01	2.393399e+00	3.848295e-02
23800000	-4.429650e+03	-8.971950e+02	6.662408e+00	2.808175e+01	2.906977e-01	1.911076e+00	1.901145e-02	9.407556e-01	9.552906e-02	1.195800e+00	2.710705e+00	4.238379e-02
23820000	-4.437621e+03	-9.231146e+02	6.264305e+00	2.478082e+01	3.023256e-01	2.084105e+00	2.834890e-02	9.199882e-01	1.254313e-01	8.067208e-01	2.575914e+00	3.938552e-02
23840000	-4.407061e+03	-8.987320e+02	5.989305e+00	2.675994e+01	3.720930e-01	2.065984e+00	2.065956e-02	9.013524e-01	1.755558e-01	8.667892e-01	2.923221e+00	3.859198e-02
23860000	-4.408691e+03	-9.820654e+02	5.159204e+00	2.339655e+01	3.372093e-01	2.095967e+00	3.934588e-02	8.423000e-01	1.482403e-01	8.157849e-01	1.558817e+00	3.316113e-02
23880000	-4.420267e+03	-9.104589e+02	5.005634e+00	1.785243e+01	4.069767e-01	1.919018e+00	3.482726e-02	8.416922e-01	2.716898e-01	4.061769e-01	2.451805e+00	3.223243e-02
23900000	-4.425770e+03	-9.087315e+02	5.330134e+00	2.057949e+01	4.651163e-01	2.106593e+00	2.622827e-02	8.560614e-01	2.687746e-01	4.954255e-01	1.764574e+00	3.378336e-02
23920000	-4.418626e+03	-9.167372e+02	6.191842e+00	2.528785e+01	5.465116e-01	2.050723e+00	1.034156e-02	9.250387e-01	3.354549e-01	7.939470e-01	1.686518e+00	3.984402e-02
23940000	-4.423512e+03	-8.742455e+02	6.982043e+00	2.794924e+01	5.465116e-01	2.245843e+00	1.540336e-02	8.940012e-01	3.514920e-01	9.864860e-01	1.124039e+00	4.476021e-02
23960000	-4.416887e+03	-8.990821e+02	5.829327e+00	2.406648e+01	5.348837e-01	1.914223e+00	1.719121e-02	8.190617e-01	4.665337e-01	8.581054e-01	1.542322e+00	3.731116e-02
23980000	-4.421211e+03	-9.038288e+02	7.080614e+00	2.946165e+01	4.883721e-01	1.231893e+00	2.527953e-02	8.482002e-01	3.311903e-01	8.193176e-01	1.985124e+00	4.557908e-02
24000000	-4.420774e+03	-9.199081e+02	6.035325e+00	2.400074e+01	5.000000e-01	1.716472e+00	4.129178e-03	9.654814e-01	3.827021e-01	9.631978e-01	1.667473e+00	3.880437e-02
24020000	-4.417315e+03	-8.679646e+02	6.840781e+00	2.823853e+01	4.418605e-01	1.772456e+00	1.356804e-02	8.966283e-01	3.181030e-01	6.305623e-01	1.754229e+00	4.390247e-02
24040000	-4.412307e+03	-9.504929e+02	5.598012e+00	2.205586e+01	4.069767e-01	1.833645e+00	7.602024e-03	9.655543e-01	2.485404e-01	5.313754e-01	1.189374e+00	3.588676e-02
24060000	-4.442048e+03	-9.148074e+02	5.887489e+00	2.352890e+01	5.000000e-01	1.929805e+00	6.478670e-03	9.588955e-01	3.302677e-01	9.272662e-01	1.978816e+00	3.782713e-02
24080000	-4.423133e+03	-9.583651e+02	4.181720e+00	1.750409e+01	4.883721e-01	2.220588e+00	4.992920e-03	9.630754e-01	3.573366e-01	9.945099e-01	1.516011e+00	2.689590e-02
24100000	-4.396783e+03	-9.450497e+02	5.172685e+00	2.147360e+01	3.488372e-01	1.974296e+00	8.970903e-03	9.684843e-01	1.490030e-01	6.415416e-01	2.310818e+00	3.320621e-02
24120000	-4.451289e+03	-9.283301e+02	5.818436e+00	2.420628e+01	3.837209e-01	1.802566e+00	2.404649e-02	8.805941e-01	2.346119e-01	8.563950e-01	1.648246e+00	3.747178e-02
24140000	-4.417630e+03	-9.310522e+02	6.267294e+00	2.689950e+01	4.418605e-01	1.694128e+00	1.228768e-02	9.437052e-01	2.037396e-01	7.520625e-01	2.804680e+00	3.982996e-02
24160000	-4.434787e+03	-9.429934e+02	5.474591e+00	2.427950e+01	4.302326e-01	2.094106e+00	5.181688e-03	9.626772e-01	3.247526e-01	9.512989e-01	1.360779e+00	3.518356e-02
24180000	-4.432395e+03	-9.398417e+02	4.727407e+00	2.170565e+01	3.255814e-01	1.784522e+00	1.576255e-02	9.464901e-01	1.112060e-01	5.790120e-01	1.892939e+00	3.035229e-02
24200000	-4.448556e+03	-9.361373e+02	4.338303e+00	1.804524e+01	4.302326e-01	1.781123e+00	2.146513e-02	9.065056e-01	2.265433e-01	6.601209e-01	1.333812e+00	2.797808e-02
24220000	-4.424061e+03	-9.538458e+02	4.613107e+00	1.951089e+01	4.534884e-01	1.900751e+00	1.841410e-02	8.933156e-01	2.877568e-01	9.047740e-01	1.869247e+00	2.973779e-02
24240000	-4.449424e+03	-9.580742e+02	5.510752e+00	2.342324e+01	4.418605e-01	1.761247e+00	3.244795e-02	8.461240e-01	2.088927e-01	8.779815e-01	1.630058e+00	3.539829e-02
24260000	-4.406185e+03	-9.764615e+02	4.477141e+00	1.908214e+01	4.302326e-01	2.478553e+00	4.135305e-02	8.384943e-01	1.554734e-01	7.042243e-01	1.488275e+00	2.864082e-02
24280000	-4.426062e+03	-9.254508e+02	6.216224e+00	2.548739e+01	4.186047e-01	1.857655e+00	2.889869e-02	8.743921e-01	2.032950e-01	8.032026e-01	1.533523e+00	3.975491e-02
24300000	-4.401998e+03	-9.413343e+02	5.575586e+00	2.261449e+01	4.069767e-01	1.883675e+00	1.932483e-02	9.260209e-01	1.726007e-01	8.888964e-01	2.090442e+00	3.568803e-02
24320000	-4.405751e+03	-9.361300e+02	5.806041e+00	2.363126e+01	3.488372e-01	2.165538e+00	9.292684e-03	9.569894e-01	1.901543e-01	8.984542e-01	1.831814e+00	3.739589e-02
24340000	-4.416406e+03	-9.415988e+02	5.115140e+00	2.186565e+01	3.720930e-01	2.110696e+00	1.919028e-02	9.060272e-01	2.034068e-01	7.083735e-01	2.173170e+00	3.220234e-02
24360000	-4.401947e+03	-9.266318e+02	5.616798e+00	2.323568e+01	4.883721e-01	1.773376e+00	1.139031e-02	9.267236e-01	3.117726e-01	6.575071e-01	1.889432e+00	3.555551e-02
24380000	-4.430909e+03	-9.122877e+02	5.596964e+00	2.314708e+01	3.720930e-01	1.960768e+00	1.858827e-02	9.161311e-01	1.746076e-01	7.054826e-01	2.251688e+00	3.582247e-02
24400000	-4.408748e+03	-8.985034e+02	5.800917e+00	2.295183e+01	4.418605e-01	1.880502e+00	2.454124e-02	8.753805e-01	2.821895e-01	5.681909e-01	2.297310e+00	3.738410e-02
24420000	-4.403131e+03	-9.187980e+02	4.923538e+00	2.020898e+01	4.651163e-01	2.006548e+00	2.281575e-02	8.434953e-01	3.180288e-01	6.353808e-01	1.782352e+00	3.174073e-02
24440000	-4.415912e+03	-9.190662e+02	5.990250e+00	2.421079e+01	3.604651e-01	1.905288e+00	3.002701e-02	8.981717e-01	1.565108e-01	8.266598e-01	1.771124e+00	3.850934e-02
24460000	-4.442229e+03	-9.278963e+02	6.241676e+00	2.553244e+01	3.837209e-01	1.809608e+00	2.723558e-02	8.504183e-01	3.412654e-01	6.945418e-01	1.986323e+00	3.966789e-02
24480000	-4.416299e+03	-9.582915e+02	5.252892e+00	2.244297e+01	4.069767e-01	1.733011e+00	1.572377e-02	9.199725e-01	2.352812e-01	5.816026e-01	1.638682e+00	3.374732e-02
24500000	-4.429562e+03	-8.971799e+02	5.750238e+00	2.325345e+01	3.953488e-01	1.837734e+00	2.867997e-02	8.919896e-01	1.829449e-01	6.217577e-01	2.797721e+00	3.696218e-02
24520000	-4.424105e+03	-9.741023e+02	4.602929e+00	1.937989e+01	4.186047e-01	2.172941e+00	7.823198e-03	9.573315e-01	2.721084e-01	5.126861e-01	2.196504e+00	2.949705e-02
24540000	-4.406942e+03	-9.452347e+02	4.890305e+00	2.037290e+01	3.488372e-01	1.891208e+00	1.706920e-02	9.196335e-01	2.189896e-01	3.948889e-01	2.162317e+00	3.138793e-02
24560000	-4.399909e+03	-9.488271e+02	4.949137e+00	1.992702e+01	4.069767e-01	2.242865e+00	1.425883e-02	9.164797e-01	3.072017e-01	6.843472e-01	1.864838e+00	3.179319e-02
24580000	-4.413199e+03	-9.299661e+02	5.396730e+00	2.298635e+01	4.186047e-01	1.613695e+00	1.195624e-02	9.129026e-01	3.970170e-01	1.046863e+00	2.320560e+00	3.462956e-02
24600000	-4.413844e+03	-9.201515e+02	5.243778e+00	2.134697e+01	4.186047e-01	2.123037e+00	7.444440e-03	9.468624e-01	3.519663e-01	6.117757e-01	1.711321e+00	3.367717e-02
24620000	-4.422191e+03	-9.146638e+02	5.452871e+00	2.237218e+01	4.186047e-01	1.757617e+00	4.053649e-02	7.690682e-01	3.149019e-01	5.531912e-01	1.325582e+00	3.505747e-02
24640000	-4.418416e+03	-9.053985e+02	6.316827e+00	2.537993e+01	4.186047e-01	1.816426e+00	2.459860e-02	9.064713e-01	1.872946e-01	5.933056e-01	1.913921e+00	4.019336e-02
24660000	-4.442453e+03	-9.229690e+02	5.060584e+00	2.134612e+01	4.418605e-01	1.681188e+00	2.609035e-02	8.813223e-01	2.031871e-01	4.195026e-01	1.289908e+00	3.233681e-02
24680000	-4.411922e+03	-9.174125e+02	4.834721e+00	2.045081e+01	4.069767e-01	2.237414e+00	2.540554e-02	8.535256e-01	2.826768e-01	6.611574e-01	1.468559e+00	3.072016e-02
24700000	-4.436285e+03	-9.445507e+02	4.831162e+00	2.099079e+01	4.069767e-01	2.053923e+00	3.217081e-02	7.945691e-01	3.793506e-01	6.461940e-01	1.994126e+00	3.109534e-02
24720000	-4.408507e+03	-9.362335e+02	4.839427e+00	2.016156e+01	4.651163e-01	1.799926e+00	2.063304e-02	8.279921e-01	3.854340e-01	9.498059e-01	1.823518e+00	3.114265e-02
24740000	-4.384689e+03	-9.305050e+02	4.638619e+00	1.941515e+01	3.837209e-01	2.305380e+00	2.409290e-02	8.733513e-01	2.191435e-01	6.525522e-01	2.054384e+00	2.975261e-02
24760000	-4.459780e+03	-9.173104e+02	4.999346e+00	1.930458e+01	4.883721e-01	2.476473e+00	1.286760e-02	9.203380e-01	3.487671e-01	4.591527e-01	1.422910e+00	3.203374e-02
24780000	-4.420207e+03	-9.272627e+02	5.516462e+00	2.434735e+01	3.372093e-01	2.213035e+00	2.783172e-02	8.920502e-01	1.718103e-01	6.983555e-01	2.368443e+00	3.510033e-02
24800000	-4.415212e+03	-8.734201e+02	5.797418e+00	2.372249e+01	4.418605e-01	2.309585e+00	1.248352e-02	9.055999e-01	3.699984e-01	5.843508e-01	2.366003e+00	3.735480e-02
24820000	-4.421286e+03	-9.240806e+02	4.334569e+00	1.795920e+01	4.418605e-01	2.280918e+00	1.722052e-02	8.866904e-01	2.612311e-01	6.549027e-01	1.263628e+00	2.778801e-02
24840000	-4.465167e+03	-9.276069e+02	5.914226e+00	2.457823e+01	4.534884e-01	1.977099e+00	3.171785e-02	7.581898e-01	4.244417e-01	8.575272e-01	1.924199e+00	3.766629e-02
24860000	-4.428091e+03	-9.322854e+02	4.762497e+00	2.158082e+01	2.674419e-01	1.677523e+00	2.906674e-02	9.207660e-01	9.497734e-02	8.787318e-01	2.246121e+00	3.056096e-02
24880000	-4.394600e+03	-9.891690e+02	3.628679e+00	1.745955e+01	3.837209e-01	1.840372e+00	1.467286e-02	9.269177e-01	1.885091e-01	6.502259e-01	1.573324e+00	2.310079e-02
24900000	-4.434076e+03	-9.311591e+02	4.683253e+00	1.973296e+01	4.534884e-01	1.857095e+00	9.784173e-03	9.396776e-01	3.015847e-01	4.105092e-01	2.254858e+00	3.020541e-02
24920000	-4.439463e+03	-8.921118e+02	4.266094e+00	1.837895e+01	4.418605e-01	1.884287e+00	3.073492e-02	8.304044e-01	2.935712e-01	3.097440e-01	1.779511e+00	2.736333e-02
24940000	-4.427934e+03	-9.239632e+02	4.478440e+00	1.808106e+01	4.302326e-01	1.831006e+00	3.240444e-02	8.532600e-01	2.246994e-01	2.843098e-01	1.533005e+00	2.881532e-02
24960000	-4.443981e+03	-9.325178e+02	3.974309e+00	1.720854e+01	4.186047e-01	1.860053e+00	1.632487e-02	8.882232e-01	2.895749e-01	4.160078e-01	1.634753e+00	2.561936e-02
24980000	-4.445176e+03	-9.143483e+02	5.406355e+00	2.161497e+01	5.116279e-01	1.703048e+00	9.739793e-03	8.925927e-01	4.900267e-01	5.133789e-01	2.021804e+00	3.472907e-02
25000000	-4.424557e+03	-9.168882e+02	5.994369e+00	2.469862e+01	3.604651e-01	1.887457e+00	1.001382e-02	9.514047e-01	2.280294e-01	5.658969e-01	1.892549e+00	3.830993e-02
25020000	-4.415188e+03	-9.463190e+02	5.145007e+00	2.132203e+01	4.418605e-01	1.977318e+00	7.223605e-03	9.604942e-01	2.601612e-01	7.881616e-01	1.694397e+00	3.280732e-02
25040000	-4.419378e+03	-9.314367e+02	6.186291e+00	2.504372e+01	3.837209e-01	1.770540e+00	1.048442e-02	9.535095e-01	2.070236e-01	8.004094e-01	1.705193e+00	3.958672e-02
25060000	-4.390935e+03	-9.465337e+02	5.910918e+00	2.288212e+01	4.186047e-01	2.022227e+00	1.274162e-02	9.386584e-01	2.348953e-01	9.238095e-01	1.331599e+00	3.809206e-02
25080000	-4.425545e+03	-9.091680e+02	5.842503e+00	2.211876e+01	4.883721e-01	1.886032e+00	8.830559e-03	9.348841e-01	3.552915e-01	8.023964e-01	1.134702e+00	3.693801e-02
25100000	-4.421007e+03	-9.091996e+02	5.730773e+00	2.229112e+01	4.883721e-01	1.849832e+00	1.085094e-02	9.317135e-01	3.628073e-01	1.093280e+00	1.475299e+00	3.635361e-02
25120000	-4.428867e+03	-9.306377e+02	5.339966e+00	2.251340e+01	4.534884e-01	1.787361e+00	2.656548e-02	8.372748e-01	3.243851e-01	9.011655e-01	1.507490e+00	3.411623e-02
25140000	-4.400425e+03	-9.436960e+02	4.521009e+00	1.884760e+01	4.534884e-01	2.329485e+00	1.737120e-02	8.987759e-01	3.052832e-01	7.282165e-01	1.635140e+00	2.897015e-02
25160000	-4.400662e+03	-9.216822e+02	4.873923e+00	2.089053e+01	4.418605e-01	1.933203e+00	2.290206e-02	8.343504e-01	3.834517e-01	6.077365e-01	1.410667e+00	3.142970e-02
25180000	-4.402979e+03	-9.386050e+02	4.953093e+00	2.145336e+01	4.302326e-01	1.553437e+00	2.680773e-02	8.239752e-01	3.878995e-01	5.064706e-01	1.794164e+00	3.155259e-02
25200000	-4.416307e+03	-9.334296e+02	5.403508e+00	2.272380e+01	3.372093e-01	2.070607e+00	3.168269e-02	8.785229e-01	1.471906e-01	4.553331e-01	1.975608e+00	3.457360e-02
25220000	-4.400685e+03	-1.007265e+03	3.173354e+00	1.681850e+01	3.023256e-01	1.815052e+00	5.036662e-03	9.780560e-01	1.142220e-01	5.573971e-01	1.996524e+00	1.989554e-02
25240000	-4.414112e+03	-9.094343e+02	5.229655e+00	2.161467e+01	4.651163e-01	2.885654e+00	8.042231e-03	9.569473e-01	2.250133e-01	6.934914e-01	1.031246e+00	3.371608e-02
25260000	-4.411778e+03	-9.380276e+02	5.057415e+00	2.184111e+01	4.069767e-01	2.358447e+00	1.476400e-02	9.302231e-01	1.990161e-01	1.176856e+00	1.988233e+00	3.232501e-02
25280000	-4.375512e+03	-9.393186e+02	5.621969e+00	2.467574e+01	3.023256e-01	2.031768e+00	2.592326e-02	9.107281e-01	1.409582e-01	8.575877e-01	2.393208e+00	3.625752e-02
25300000	-4.443063e+03	-9.394665e+02	5.654122e+00	2.383496e+01	4.418605e-01	1.826443e+00	1.461923e-02	9.139543e-01	3.326435e-01	4.579936e-01	1.259145e+00	3.579527e-02
25320000	-4.413274e+03	-9.617809e+02	5.434430e+00	2.389621e+01	3.604651e-01	2.357965e+00	2.506126e-02	8.787259e-01	2.223122e-01	5.573645e-01	1.861971e+00	3.489483e-02
25340000	-4.431106e+03	-9.656607e+02	5.045014e+00	2.117868e+01	4.302326e-01	1.941499e+00	1.673168e-02	9.136369e-01	2.654828e-01	1.027672e+00	1.195500e+00	3.237843e-02
25360000	-4.434147e+03	-9.879263e+02	4.737760e+00	2.122206e+01	4.651163e-01	1.854245e+00	8.856735e-03	9.133015e-01	4.043679e-01	7.904873e-01	1.803942e+00	3.044647e-02
25380000	-4.449483e+03	-9.726379e+02	4.210836e+00	1.898663e+01	4.069767e-01	2.006223e+00	2.729571e-02	8.482743e-01	1.989675e-01	5.312985e-01	1.668859e+00	2.703190e-02
25400000	-4.435220e+03	-9.323732e+02	4.958172e+00	1.961997e+01	4.069767e-01	1.896792e+00	2.696857e-02	9.025181e-01	1.681029e-01	2.960155e-01	1.323852e+00	3.181707e-02
25420000	-4.425125e+03	-9.301867e+02	5.178446e+00	2.158082e+01	3.139535e-01	2.139805e+00	2.545531e-02	8.939023e-01	1.747093e-01	6.177244e-01	1.693940e+00	3.334277e-02
25440000	-4.408211e+03	-9.435749e+02	4.414778e+00	2.090381e+01	4.186047e-01	2.013001e+00	9.218709e-03	9.357648e-01	2.464411e-01	5.941772e-01	1.737789e+00	2.827136e-02
25460000	-4.423976e+03	-9.319484e+02	5.220162e+00	2.145031e+01	4.418605e-01	2.867137e+00	1.708937e-02	9.213799e-01	1.861050e-01	4.656094e-01	1.491496e+00	3.363320e-02
25480000	-4.421020e+03	-9.200306e+02	5.683361e+00	2.321631e+01	4.186047e-01	1.680036e+00	2.310635e-02	8.860858e-01	2.061880e-01	8.676928e-01	1.622709e+00	3.646790e-02
25500000	-4.422891e+03	-9.273695e+02	4.263702e+00	1.931108e+01	4.767442e-01	1.713464e+00	1.448643e-02	8.930475e-01	3.364839e-01	5.428903e-01	1.422559e+00	2.729519e-02
25520000	-4.462468e+03	-8.952971e+02	6.199192e+00	2.437935e+01	5.000000e-01	1.655649e+00	8.082742e-03	9.301138e-01	4.859688e-01	4.092609e-01	1.469794e+00	3.953752e-02
25540000	-4.448678e+03	-9.169977e+02	4.872580e+00	1.959108e+01	5.000000e-01	1.651298e+00	1.071871e-02	9.215059e-01	3.749989e-01	3.773513e-01	2.086596e+00	3.018681e-02
25560000	-4.429582e+03	-9.409130e+02	4.663216e+00	1.862559e+01	5.232558e-01	1.647038e+00	1.149958e-02	8.936007e-01	4.844910e-01	4.914761e-01	2.050853e+00	2.971188e-02
25580000	-4.438591e+03	-9.235287e+02	5.002099e+00	2.122965e+01	3.953488e-01	2.192207e+00	5.584839e-03	9.637066e-01	2.545811e-01	4.243424e-01	2.044788e+00	3.223567e-02
25600000	-4.467684e+03	-8.991975e+02	5.080994e+00	2.077427e+01	3.837209e-01	2.075955e+00	1.278508e-02	9.340078e-01	2.111785e-01	2.007848e-01	1.664578e+00	3.275807e-02
25620000	-4.449631e+03	-8.698339e+02	5.265139e+00	2.137213e+01	3.837209e-01	1.870041e+00	7.814612e-03	9.654984e-01	1.875390e-01	2.744450e-01	2.764613e+00	3.393376e-02
25640000	-4.441030e+03	-9.368767e+02	5.671096e+00	2.309010e+01	3.372093e-01	2.002060e+00	6.446015e-03	9.769589e-01	1.471971e-01	4.864991e-01	2.275725e+00	3.656478e-02
25660000	-4.402916e+03	-9.777829e+02	4.647796e+00	2.230435e+01	2.906977e-01	2.025533e+00	3.524121e-03	9.914009e-01	7.018296e-02	8.715853e-01	2.432658e+00	2.973700e-02
25680000	-4.431437e+03	-9.469452e+02	4.564780e+00	1.943523e+01	3.953488e-01	1.952822e+00	3.095718e-02	8.696065e-01	2.128271e-01	4.480241e-01	1.164831e+00	2.943183e-02
25700000	-4.422428e+03	-9.075846e+02	6.146243e+00	2.572744e+01	2.558140e-01	2.069776e+00	1.124411e-02	9.656297e-01	9.684557e-02	5.832739e-01	2.228240e+00	3.956782e-02
25720000	-4.411617e+03	-9.411225e+02	5.910821e+00	2.490858e+01	3.023256e-01	1.848614e+00	1.666179e-02	9.502388e-01	1.153278e-01	7.002678e-01	1.877293e+00	3.803921e-02
25740000	-4.418436e+03	-9.103596e+02	5.328271e+00	2.230445e+01	3.604651e-01	1.680037e+00	1.028808e-02	9.590977e-01	1.297850e-01	8.358369e-01	2.480834e+00	3.385700e-02
25760000	-4.419677e+03	-9.744989e+02	4.592295e+00	1.908607e+01	3.720930e-01	2.134141e+00	9.528492e-03	9.513603e-01	2.436224e-01	7.683973e-01	1.744508e+00	2.927508e-02
25780000	-4.433699e+03	-9.525880e+02	4.282247e+00	2.125796e+01	3.953488e-01	1.753897e+00	5.664359e-03	9.618066e-01	2.463990e-01	4.639848e-01	1.849117e+00	2.707485e-02
25800000	-4.395703e+03	-9.386997e+02	5.499743e+00	2.388140e+01	4.069767e-01	2.268031e+00	2.211782e-02	9.061989e-01	1.913918e-01	4.794854e-01	1.364915e+00	3.542508e-02
25820000	-4.406190e+03	-9.304755e+02	5.610799e+00	2.450536e+01	3.488372e-01	1.861671e+00	1.487080e-02	9.444425e-01	1.404268e-01	6.288617e-01	2.039544e+00	3.613757e-02
25840000	-4.401883e+03	-9.594697e+02	4.778097e+00	2.186507e+01	3.372093e-01	1.793266e+00	1.204252e-02	9.331074e-01	2.044919e-01	6.337790e-01	2.003134e+00	3.079460e-02
25860000	-4.429518e+03	-9.526134e+02	5.164482e+00	2.246126e+01	3.488372e-01	2.035898e+00	3.385808e-02	8.498202e-01	2.373877e-01	4.481942e-01	1.249994e+00	3.297557e-02
25880000	-4.429631e+03	-8.977226e+02	6.059821e+00	2.365494e+01	5.581395e-01	1.718565e+00	1.857148e-02	8.230916e-01	5.275106e-01	8.103111e-01	1.893062e+00	3.886362e-02
25900000	-4.446098e+03	-9.431021e+02	6.008151e+00	2.396555e+01	4.302326e-01	2.118985e+00	1.670306e-02	9.144343e-01	3.001187e-01	9.046890e-01	1.976979e+00	3.863108e-02
25920000	-4.419208e+03	-8.976065e+02	5.980386e+00	2.497924e+01	4.418605e-01	2.053516e+00	1.039807e-02	9.146759e-01	3.483428e-01	1.198155e+00	1.836694e+00	3.851317e-02
25940000	-4.435237e+03	-9.174218e+02	5.609039e+00	2.271944e+01	4.069767e-01	1.967365e+00	2.552528e-02	8.972118e-01	2.143266e-01	1.099406e+00	1.874429e+00	3.614225e-02
25960000	-4.411734e+03	-9.224986e+02	5.374437e+00	2.240256e+01	3.837209e-01	1.966708e+00	3.243583e-02	8.376600e-01	1.944719e-01	1.028064e+00	1.695863e+00	3.462113e-02
25980000	-4.428104e+03	-9.607180e+02	4.891406e+00	2.290164e+01	3.023256e-01	1.799066e+00	1.055596e-02	9.564535e-01	1.343714e-01	7.565322e-01	2.400213e+00	3.146487e-02
26000000	-4.426943e+03	-9.586322e+02	6.065905e+00	2.573785e+01	3.139535e-01	1.615652e+00	4.747887e-03	9.798988e-01	1.571756e-01	9.295961e-01	2.025700e+00	3.901521e-02
26020000	-4.405882e+03	-9.559780e+02	4.847547e+00	2.153392e+01	3.372093e-01	1.639059e+00	7.776255e-03	9.688475e-01	1.640681e-01	5.899728e-01	2.207456e+00	3.113689e-02
26040000	-4.421788e+03	-9.332761e+02	5.295282e+00	2.272465e+01	3.488372e-01	1.861567e+00	1.200853e-02	9.562855e-01	1.551621e-01	7.958001e-01	2.270884e+00	3.375342e-02
26060000	-4.434335e+03	-9.082627e+02	5.978442e+00	2.605579e+01	3.372093e-01	1.800024e+00	2.347113e-02	8.929503e-01	1.939692e-01	6.000444e-01	1.906184e+00	3.843569e-02
26080000	-4.410471e+03	-8.867636e+02	5.360229e+00	2.079153e+01	3.720930e-01	2.055139e+00	1.677553e-02	9.315533e-01	1.876701e-01	8.279035e-01	2.503830e+00	3.448342e-02
26100000	-4.428253e+03	-9.335968e+02	6.096726e+00	2.418954e+01	4.186047e-01	1.523410e+00	3.050583e-02	8.443030e-01	2.692485e-01	7.096896e-01	1.665075e+00	3.859909e-02
26120000	-4.408859e+03	-9.896071e+02	4.921241e+00	2.026421e+01	3.488372e-01	1.859201e+00	1.743294e-02	9.072642e-01	2.707818e-01	5.472950e-01	2.345032e+00	3.123229e-02
26140000	-4.420850e+03	-9.493259e+02	5.395994e+00	2.250003e+01	3.255814e-01	1.535064e+00	1.562214e-02	9.441370e-01	1.278731e-01	5.586690e-01	2.128754e+00	3.470619e-02
26160000	-4.418017e+03	-9.754423e+02	4.560538e+00	1.968120e+01	3.488372e-01	1.688629e+00	2.095916e-02	9.014433e-01	2.432868e-01	5.787764e-01	1.545476e+00	2.940721e-02
26180000	-4.426026e+03	-9.424246e+02	4.863298e+00	2.058816e+01	3.604651e-01	2.081689e+00	2.419667e-02	8.956822e-01	1.610164e-01	5.219819e-01	1.728092e+00	3.118492e-02
26200000	-4.433822e+03	-9.484783e+02	4.165324e+00	1.674832e+01	3.953488e-01	1.993629e+00	1.095999e-02	9.337259e-01	2.952245e-01	5.400433e-01	2.112888e+00	2.657146e-02
26220000	-4.451114e+03	-9.516839e+02	4.614617e+00	1.967903e+01	4.767442e-01	1.524855e+00	1.729239e-02	8.719854e-01	3.692480e-01	3.702173e-01	1.665483e+00	2.962869e-02
26240000	-4.420732e+03	-9.550778e+02	4.655971e+00	2.136199e+01	3.720930e-01	2.235844e+00	2.565934e-02	8.849438e-01	2.049499e-01	6.117017e-01	1.497117e+00	2.972412e-02
26260000	-4.426373e+03	-9.417591e+02	5.553194e+00	2.386046e+01	3.953488e-01	1.697188e+00	1.933409e-02	9.000831e-01	2.232585e-01	4.331606e-01	1.442747e+00	3.532301e-02
26280000	-4.417276e+03	-9.674665e+02	5.110156e+00	2.261955e+01	3.720930e-01	2.112102e+00	1.225024e-02	9.247745e-01	2.447368e-01	6.724954e-01	1.239849e+00	3.252849e-02
26300000	-4.414514e+03	-9.487949e+02	5.432486e+00	2.244561e+01	3.604651e-01	1.706961e+00	1.640492e-02	9.361459e-01	1.632024e-01	8.961089e-01	1.873256e+00	3.430515e-02
26320000	-4.429111e+03	-9.336597e+02	5.734786e+00	2.173942e+01	4.069767e-01	1.401262e+00	2.688385e-02	9.157917e-01	1.539478e-01	6.535602e-01	2.582165e+00	3.669038e-02
26340000	-4.402484e+03	-9.119690e+02	4.961511e+00	2.239561e+01	3.604651e-01	1.957770e+00	8.337207e-03	9.649778e-01	1.618979e-01	5.778436e-01	2.563624e+00	3.155689e-02
26360000	-4.386259e+03	-9.543452e+02	3.876629e+00	1.771876e+01	3.837209e-01	2.101398e+00	3.108525e-03	9.866851e-01	1.584833e-01	6.050932e-01	2.775038e+00	2.497963e-02
26380000	-4.414610e+03	-9.086006e+02	4.858784e+00	1.938283e+01	2.790698e-01	1.880530e+00	1.739781e-02	9.343191e-01	1.391403e-01	7.476907e-01	3.180227e+00	3.128673e-02
26400000	-4.383843e+03	-9.384998e+02	4.470665e+00	2.020871e+01	3.255814e-01	2.490347e+00	1.130502e-02	9.563859e-01	1.724914e-01	4.629480e-01	1.986587e+00	2.878807e-02
26420000	-4.402690e+03	-9.469764e+02	4.801426e+00	2.144911e+01	3.604651e-01	1.760603e+00	4.551579e-03	9.748101e-01	2.458557e-01	6.869325e-01	2.072875e+00	3.094575e-02
26440000	-4.381792e+03	-9.337943e+02	5.529704e+00	2.402503e+01	3.023256e-01	1.921096e+00	1.499142e-02	9.635219e-01	5.314542e-02	7.513217e-01	2.211638e+00	3.542607e-02
26460000	-4.422288e+03	-9.686985e+02	4.588137e+00	2.143841e+01	3.720930e-01	2.161542e+00	3.539524e-02	7.998077e-01	2.295587e-01	7.388226e-01	1.528088e+00	2.952744e-02
26480000	-4.375965e+03	-9.592160e+02	4.442965e+00	2.067857e+01	3.720930e-01	2.118138e+00	4.043984e-02	8.041409e-01	2.170428e-01	1.056586e+00	1.840404e+00	2.854595e-02
26500000	-4.389255e+03	-9.567303e+02	5.641971e+00	2.670280e+01	3.372093e-01	1.876619e+00	1.499171e-02	9.315319e-01	1.788272e-01	8.319198e-01	2.098428e+00	3.622153e-02
26520000	-4.381339e+03	-9.619111e+02	4.894443e+00	2.155710e+01	3.488372e-01	2.224587e+00	3.095621e-02	8.513530e-01	2.596114e-01	1.039822e+00	1.718905e+00	3.150104e-02
26540000	-4.386970e+03	-9.435278e+02	4.712778e+00	2.125889e+01	3.953488e-01	2.216556e+00	2.191596e-02	8.726136e-01	2.407531e-01	7.444430e-01	1.938637e+00	3.039288e-02
26560000	-4.399424e+03	-9.760669e+02	4.935129e+00	2.194850e+01	3.023256e-01	1.674561e+00	1.396502e-02	9.314901e-01	2.446676e-01	9.574669e-01	1.740504e+00	3.177665e-02
26580000	-4.395522e+03	-9.553780e+02	4.202842e+00	1.909006e+01	4.186047e-01	2.553506e+00	9.388481e-03	9.350837e-01	2.950174e-01	4.569645e-01	1.730773e+00	2.648571e-02
26600000	-4.400252e+03	-9.277190e+02	5.239715e+00	2.302542e+01	4.302326e-01	1.850034e+00	2.121289e-02	8.941043e-01	2.724700e-01	1.538697e+00	1.713849e+00	3.356872e-02
26620000	-4.406781e+03	-9.658209e+02	4.672666e+00	2.036669e+01	3.953488e-01	1.962994e+00	3.221369e-02	8.553074e-01	1.456733e-01	8.829694e-01	1.954971e+00	2.961896e-02
26640000	-4.414347e+03	-9.506477e+02	5.811752e+00	2.544082e+01	4.534884e-01	2.012426e+00	1.509471e-02	9.173791e-01	2.421640e-01	9.775940e-01	1.664482e+00	3.747750e-02
26660000	-4.406726e+03	-9.760396e+02	4.609516e+00	2.151478e+01	3.837209e-01	1.983990e+00	2.219832e-02	9.010632e-01	2.026610e-01	1.008424e+00	1.629621e+00	2.918511e-02
26680000	-4.420212e+03	-9.643444e+02	4.484424e+00	2.201817e+01	3.139535e-01	1.775263e+00	1.186145e-02	9.372876e-01	1.894128e-01	1.060890e+00	1.984870e+00	2.829742e-02
26700000	-4.389635e+03	-9.558908e+02	4.005875e+00	2.132290e+01	2.325581e-01	2.060130e+00	1.983505e-02	9.392766e-01	9.162543e-02	9.302748e-01	2.845189e+00	2.544106e-02
26720000	-4.412516e+03	-9.337226e+02	4.394836e+00	2.008883e+01	3.604651e-01	2.637470e+00	2.920119e-02	8.408458e-01	2.031602e-01	5.678918e-01	1.704205e+00	2.800271e-02
26740000	-4.411554e+03	-9.399466e+02	4.717935e+00	2.362353e+01	2.674419e-01	1.946672e+00	1.513142e-02	9.391554e-01	1.300776e-01	5.019409e-01	2.322013e+00	3.010841e-02
26760000	-4.416801e+03	-9.333702e+02	4.268194e+00	1.928403e+01	3.837209e-01	2.914447e+00	2.623686e-02	8.841869e-01	2.153435e-01	6.993638e-01	1.712960e+00	2.724786e-02
26780000	-4.412341e+03	-9.204606e+02	4.757207e+00	2.139425e+01	3.953488e-01	2.487691e+00	2.997840e-02	8.563173e-01	2.317843e-01	5.088099e-01	1.837176e+00	3.025734e-02
26800000	-4.416427e+03	-9.395740e+02	5.010900e+00	2.238982e+01	3.720930e-01	2.287575e+00	8.863332e-03	9.472737e-01	2.478971e-01	8.412783e-01	2.194237e+00	3.198845e-02
26820000	-4.422873e+03	-9.384344e+02	4.910123e+00	1.961743e+01	4.651163e-01	2.098658e+00	1.071002e-02	9.072433e-01	4.128783e-01	8.042026e-01	1.582465e+00	3.132013e-02
26840000	-4.398503e+03	-9.305255e+02	5.516604e+00	2.277064e+01	4.302326e-01	2.346712e+00	3.591902e-02	8.020011e-01	3.303800e-01	6.559232e-01	1.413965e+00	3.535989e-02
26860000	-4.409827e+03	-9.535110e+02	4.819795e+00	2.039824e+01	4.302326e-01	2.259131e+00	2.214901e-02	8.448875e-01	3.302670e-01	5.552684e-01	1.398306e+00	3.094649e-02
26880000	-4.402228e+03	-9.154964e+02	4.568793e+00	1.926728e+01	4.883721e-01	1.680343e+00	6.925119e-03	9.511303e-01	3.242218e-01	5.331405e-01	1.618967e+00	2.941692e-02
26900000	-4.402679e+03	-8.797552e+02	5.156988e+00	2.116139e+01	5.000000e-01	2.211075e+00	1.281774e-02	9.013669e-01	3.870494e-01	5.286455e-01	1.947937e+00	3.294619e-02
26920000	-4.394361e+03	-9.055715e+02	5.811421e+00	2.387221e+01	4.883721e-01	1.524567e+00	2.481743e-02	8.439324e-01	3.324097e-01	8.198837e-01	1.639484e+00	3.727969e-02
26940000	-4.388601e+03	-9.152696e+02	5.730464e+00	2.339008e+01	4.767442e-01	2.044268e+00	2.132550e-02	8.537491e-01	4.007408e-01	7.400305e-01	1.648831e+00	3.679187e-02
26960000	-4.403739e+03	-9.329999e+02	4.647832e+00	1.839051e+01	4.302326e-01	2.471477e+00	4.237015e-02	8.544953e-01	2.200937e-01	5.657807e-01	1.616004e+00	2.985831e-02
26980000	-4.390506e+03	-9.738534e+02	5.001228e+00	2.395267e+01	3.488372e-01	2.179105e+00	2.413585e-02	8.927707e-01	1.731311e-01	7.666090e-01	1.697742e+00	3.176391e-02
27000000	-4.433831e+03	-9.276199e+02	4.719869e+00	2.204865e+01	3.837209e-01	2.206558e+00	1.509315e-02	9.192846e-01	2.291577e-01	5.253660e-01	1.999583e+00	3.028585e-02
27020000	-4.438729e+03	-9.181541e+02	5.120192e+00	2.451852e+01	3.488372e-01	2.182631e+00	2.727222e-02	8.976947e-01	1.510424e-01	6.268477e-01	2.156557e+00	3.289446e-02
27040000	-4.411931e+03	-9.574481e+02	4.796727e+00	2.026925e+01	3.837209e-01	2.353725e+00	1.120736e-02	9.424005e-01	2.022368e-01	6.433427e-01	1.606936e+00	3.069271e-02
27060000	-4.413803e+03	-9.562510e+02	4.736319e+00	1.957191e+01	3.837209e-01	2.131688e+00	1.446444e-02	9.514806e-01	1.412995e-01	5.726935e-01	1.575188e+00	3.051365e-02
27080000	-4.433954e+03	-9.196558e+02	4.914903e+00	2.035679e+01	5.116279e-01	2.290848e+00	9.071697e-03	9.293017e-01	4.133472e-01	8.940911e-01	1.563033e+00	3.163075e-02
27100000	-4.440137e+03	-9.283142e+02	5.416986e+00	2.299224e+01	3.604651e-01	2.214165e+00	1.442986e-02	9.156300e-01	2.305883e-01	7.834464e-01	2.273349e+00	3.299833e-02
27120000	-4.410548e+03	-9.544384e+02	5.913763e+00	2.378656e+01	3.488372e-01	2.101481e+00	7.536308e-03	9.690426e-01	1.957725e-01	8.584834e-01	1.601109e+00	3.640091e-02
27140000	-4.427254e+03	-9.323619e+02	5.540991e+00	2.438991e+01	4.418605e-01	2.141858e+00	1.415802e-02	9.393608e-01	1.576383e-01	9.131764e-01	1.781981e+00	3.543445e-02
27160000	-4.406139e+03	-9.187218e+02	5.770233e+00	2.534500e+01	4.186047e-01	1.929967e+00	1.630562e-02	9.045304e-01	2.444597e-01	1.021941e+00	1.534241e+00	3.712901e-02
27180000	-4.389528e+03	-9.394559e+02	6.050410e+00	2.393598e+01	4.186047e-01	1.921384e+00	2.615588e-02	8.553403e-01	2.741997e-01	8.237338e-01	1.767350e+00	3.899395e-02
27200000	-4.433389e+03	-9.144536e+02	6.260189e+00	2.510715e+01	4.534884e-01	2.264804e+00	2.081507e-02	8.813247e-01	3.146989e-01	9.291006e-01	2.042352e+00	4.032888e-02
27220000	-4.401969e+03	-9.157824e+02	4.744523e+00	1.978024e+01	4.418605e-01	2.582026e+00	1.862279e-02	8.928482e-01	2.563411e-01	4.467810e-01	1.968913e+00	3.058626e-02
27240000	-4.398471e+03	-9.510575e+02	5.066852e+00	2.143335e+01	4.186047e-01	2.264041e+00	2.339495e-02	8.790895e-01	2.119669e-01	5.990691e-01	1.830557e+00	3.204794e-02
27260000	-4.406689e+03	-9.800903e+02	4.256474e+00	1.882973e+01	4.302326e-01	2.042805e+00	1.801720e-02	9.011717e-01	2.550903e-01	8.228331e-01	1.293511e+00	2.690785e-02
27280000	-4.416103e+03	-9.513676e+02	4.638986e+00	2.187802e+01	4.069767e-01	2.116154e+00	5.586035e-03	9.676398e-01	1.890887e-01	7.609933e-01	1.950821e+00	2.981531e-02
27300000	-4.394863e+03	-9.605152e+02	4.992095e+00	2.274000e+01	3.139535e-01	1.781939e+00	2.784700e-02	9.177597e-01	9.273887e-02	7.826300e-01	1.717634e+00	3.203852e-02
27320000	-4.390274e+03	-9.400009e+02	5.902860e+00	2.572670e+01	2.674419e-01	2.101553e+00	2.151785e-02	9.027774e-01	1.938811e-01	7.863765e-01	2.247239e+00	3.730333e-02
27340000	-4.444808e+03	-8.928857e+02	5.134978e+00	2.266273e+01	4.651163e-01	2.265469e+00	2.045373e-02	8.680843e-01	3.030389e-01	4.851546e-01	1.276367e+00	3.305366e-02
27360000	-4.419127e+03	-9.162516e+02	5.047983e+00	2.423560e+01	3.720930e-01	1.929692e+00	1.418394e-02	9.200372e-01	1.822447e-01	4.854528e-01	2.039174e+00	3.192477e-02
27380000	-4.430953e+03	-9.723888e+02	4.887195e+00	2.407891e+01	3.604651e-01	1.457747e+00	1.645244e-02	9.120799e-01	2.058961e-01	5.663710e-01	1.981523e+00	3.105382e-02
27400000	-4.424250e+03	-9.283795e+02	4.416400e+00	2.162848e+01	4.302326e-01	1.747633e+00	1.953638e-02	8.641115e-01	2.762505e-01	7.273395e-01	1.976365e+00	2.799937e-02
27420000	-4.411021e+03	-9.232215e+02	5.116741e+00	2.728564e+01	3.023256e-01	1.902029e+00	1.216026e-02	9.512380e-01	9.975030e-02	6.631478e-01	2.212587e+00	3.239427e-02
27440000	-4.404088e+03	-9.529516e+02	5.976159e+00	2.840794e+01	3.837209e-01	2.498967e+00	3.192548e-02	7.919630e-01	2.763230e-01	1.008643e+00	2.466247e+00	3.830419e-02
27460000	-4.396509e+03	-9.050134e+02	5.751096e+00	2.834070e+01	3.372093e-01	1.921066e+00	1.157621e-02	9.404070e-01	1.939792e-01	7.468827e-01	2.840607e+00	3.706405e-02
27480000	-4.400129e+03	-9.031589e+02	5.710002e+00	2.721948e+01	3.604651e-01	2.463398e+00	1.314696e-02	9.395530e-01	1.919008e-01	1.105435e+00	2.057334e+00	3.672116e-02
27500000	-4.383659e+03	-9.527807e+02	5.562598e+00	2.797027e+01	1.860465e-01	1.934897e+00	2.788969e-02	9.314119e-01	6.592125e-02	7.868869e-01	2.375242e+00	3.550410e-02
27520000	-4.394783e+03	-9.318288e+02	5.729599e+00	2.645502e+01	3.255814e-01	2.181408e+00	2.795306e-02	9.123583e-01	1.127539e-01	9.431875e-01	2.231525e+00	3.612373e-02
27540000	-4.419055e+03	-9.989453e+02	4.385642e+00	2.158893e+01	3.604651e-01	2.018590e+00	1.945195e-02	8.988225e-01	1.904772e-01	5.452918e-01	2.034261e+00	2.804708e-02
27560000	-4.418023e+03	-9.057649e+02	5.400519e+00	2.141005e+01	4.767442e-01	1.745326e+00	2.200235e-02	8.141049e-01	4.194186e-01	7.934623e-01	1.910122e+00	3.476631e-02
27580000	-4.438912e+03	-8.992818e+02	6.343159e+00	2.598703e+01	3.953488e-01	1.767353e+00	3.371194e-02	8.501524e-01	2.131470e-01	7.994509e-01	2.004031e+00	4.079497e-02
27600000	-4.422100e+03	-9.269421e+02	5.312400e+00	2.153422e+01	4.069767e-01	2.015117e+00	3.055735e-02	8.710288e-01	2.520902e-01	8.071609e-01	1.968493e+00	3.419591e-02
27620000	-4.420007e+03	-9.175049e+02	5.544482e+00	2.230951e+01	4.651163e-01	2.404092e+00	1.578034e-02	8.845857e-01	3.495306e-01	7.752365e-01	2.165802e+00	3.571855e-02
27640000	-4.402887e+03	-9.267237e+02	5.291709e+00	2.240413e+01	4.534884e-01	2.103928e+00	2.829717e-02	8.329771e-01	3.250820e-01	8.726685e-01	1.768648e+00	3.405946e-02
27660000	-4.416477e+03	-9.043178e+02	5.893873e+00	2.489088e+01	4.186047e-01	2.252083e+00	8.575781e-03	9.680390e-01	1.527320e-01	7.309427e-01	2.235593e+00	3.790778e-02
27680000	-4.408001e+03	-9.608350e+02	3.953254e+00	1.898524e+01	5.116279e-01	1.979860e+00	1.641824e-02	8.827634e-01	2.908902e-01	5.459639e-01	1.836941e+00	2.522241e-02
27700000	-4.434619e+03	-9.674963e+02	4.993471e+00	2.218689e+01	3.837209e-01	1.929607e+00	1.712425e-02	9.367229e-01	1.374169e-01	9.091397e-01	1.760397e+00	3.193156e-02
27720000	-4.416712e+03	-9.472828e+02	4.835213e+00	2.151579e+01	4.534884e-01	1.971797e+00	1.305829e-02	9.172297e-01	2.590547e-01	7.295473e-01	1.539150e+00	3.074324e-02
27740000	-4.424147e+03	-9.435539e+02	4.703217e+00	2.128319e+01	4.069767e-01	2.121207e+00	1.401177e-02	9.286418e-01	2.556296e-01	6.349564e-01	2.014029e+00	2.998704e-02
27760000	-4.438756e+03	-9.450927e+02	4.944827e+00	2.143921e+01	3.953488e-01	2.296178e+00	1.627157e-02	9.118615e-01	2.857890e-01	6.457605e-01	1.021141e+00	3.122424e-02
27780000	-4.426816e+03	-9.465592e+02	5.136633e+00	2.228353e+01	4.186047e-01	2.031100e+00	2.662550e-02	8.768877e-01	2.121524e-01	6.360371e-01	1.554626e+00	3.266192e-02
27800000	-4.424611e+03	-9.520475e+02	4.426827e+00	2.088079e+01	4.418605e-01	1.757341e+00	2.599685e-02	8.210670e-01	2.802998e-01	3.941535e-01	1.324919e+00	2.836217e-02
27820000	-4.414403e+03	-9.269940e+02	5.340974e+00	2.374756e+01	3.720930e-01	2.178320e+00	1.674947e-02	9.029718e-01	2.778649e-01	5.237667e-01	2.066562e+00	3.409363e-02
27840000	-4.422574e+03	-9.106043e+02	5.497642e+00	2.389008e+01	4.534884e-01	2.065648e+00	3.154484e-02	7.895320e-01	3.600928e-01	4.221060e-01	1.531046e+00	3.525763e-02
27860000	-4.408931e+03	-9.495887e+02	5.378648e+00	2.435175e+01	2.674419e-01	1.643458e+00	2.798367e-02	8.925723e-01	1.856129e-01	8.924802e-01	2.782524e+00	3.394225e-02
27880000	-4.417104e+03	-8.978343e+02	5.880801e+00	2.696209e+01	3.255814e-01	1.507648e+00	1.019816e-02	9.460060e-01	2.059785e-01	7.411327e-01	2.803608e+00	3.755226e-02
27900000	-4.411841e+03	-9.869101e+02	4.101812e+00	1.950612e+01	2.906977e-01	1.891588e+00	1.517188e-02	9.480652e-01	1.189532e-01	7.436993e-01	2.254635e+00	2.570798e-02
27920000	-4.397740e+03	-9.237767e+02	6.192258e+00	2.676018e+01	3.720930e-01	2.133039e+00	1.524130e-02	9.395306e-01	1.253052e-01	6.950487e-01	1.583542e+00	3.989311e-02
27940000	-4.409730e+03	-9.302132e+02	5.427107e+00	2.478660e+01	3.023256e-01	2.488819e+00	2.559996e-02	9.104143e-01	1.259501e-01	9.214959e-01	2.799867e+00	3.490197e-02
27960000	-4.379584e+03	-9.514105e+02	6.025732e+00	2.571056e+01	3.255814e-01	2.176124e+00	1.458967e-02	9.471311e-01	1.267338e-01	6.991599e-01	1.832473e+00	3.870169e-02
27980000	-4.391606e+03	-9.450308e+02	5.188550e+00	2.283635e+01	3.372093e-01	1.699070e+00	1.028598e-02	9.608144e-01	1.362159e-01	8.332410e-01	2.742873e+00	3.343612e-02
28000000	-4.399077e+03	-9.522755e+02	5.300551e+00	2.250357e+01	3.488372e-01	2.255945e+00	2.509689e-02	8.931490e-01	2.055555e-01	1.055288e+00	2.154548e+00	3.376181e-02
28020000	-4.445122e+03	-9.468303e+02	5.405794e+00	2.428540e+01	4.069767e-01	2.078101e+00	1.150050e-02	9.390866e-01	2.144508e-01	7.803986e-01	1.615776e+00	3.482212e-02
28040000	-4.434106e+03	-9.395563e+02	5.323203e+00	2.414590e+01	3.953488e-01	1.832577e+00	1.497989e-02	9.309559e-01	1.977074e-01	5.455239e-01	1.234182e+00	3.418547e-02
28060000	-4.433868e+03	-9.252141e+02	6.377052e+00	2.959014e+01	4.418605e-01	1.705005e+00	1.749132e-02	8.844787e-01	2.983808e-01	8.077981e-01	1.563907e+00	4.074566e-02
28080000	-4.386209e+03	-9.876914e+02	3.793961e+00	1.912953e+01	3.488372e-01	2.308429e+00	9.680923e-03	9.361532e-01	2.617318e-01	6.410655e-01	1.505287e+00	2.440131e-02
28100000	-4.424710e+03	-9.693271e+02	3.887095e+00	1.746700e+01	3.604651e-01	1.914565e+00	2.414465e-02	9.000529e-01	1.800331e-01	6.057896e-01	1.118840e+00	2.457643e-02
28120000	-4.406754e+03	-9.132129e+02	5.633357e+00	2.282517e+01	3.720930e-01	2.006316e+00	9.573351e-03	9.591205e-01	1.739273e-01	6.054037e-01	2.092991e+00	3.565457e-02
28140000	-4.421315e+03	-8.903364e+02	6.359127e+00	2.663979e+01	3.953488e-01	1.808427e+00	1.380876e-02	9.242134e-01	2.242207e-01	4.980836e-01	2.169969e+00	4.080492e-02
28160000	-4.402959e+03	-9.767537e+02	4.835475e+00	2.049236e+01	2.906977e-01	2.135266e+00	1.103657e-02	9.567342e-01	1.634339e-01	6.908190e-01	1.803187e+00	3.118308e-02
28180000	-4.427261e+03	-9.866877e+02	5.105764e+00	2.233834e+01	3.720930e-01	1.825816e+00	3.399406e-02	8.490205e-01	2.099906e-01	9.374891e-01	1.303740e+00	3.266911e-02
28200000	-4.405772e+03	-9.435464e+02	5.612265e+00	2.366441e+01	4.302326e-01	1.990304e+00	5.404662e-03	9.786960e-01	1.437747e-01	8.996789e-01	2.470190e+00	3.607232e-02
28220000	-4.431706e+03	-9.198779e+02	5.700974e+00	2.366033e+01	4.651163e-01	2.233224e+00	1.745517e-02	8.772080e-01	3.378838e-01	7.607139e-01	1.414901e+00	3.672188e-02
28240000	-4.420050e+03	-9.507205e+02	4.754922e+00	1.957716e+01	4.534884e-01	2.297048e+00	5.782246e-03	9.472976e-01	4.180835e-01	5.132661e-01	1.281510e+00	3.062945e-02
28260000	-4.418339e+03	-9.286586e+02	5.062067e+00	2.139573e+01	5.000000e-01	2.130894e+00	2.607002e-02	8.654021e-01	2.896908e-01	7.537997e-01	1.719341e+00	3.263129e-02
28280000	-4.426965e+03	-9.246350e+02	5.282326e+00	2.060060e+01	4.418605e-01	1.863235e+00	2.898641e-02	8.669633e-01	2.828237e-01	8.393916e-01	1.856452e+00	3.406394e-02
28300000	-4.413360e+03	-9.049957e+02	5.406280e+00	2.423043e+01	3.837209e-01	2.202009e+00	1.608086e-02	9.298899e-01	1.755704e-01	7.653367e-01	2.358640e+00	3.453372e-02
28320000	-4.416711e+03	-9.432915e+02	4.647879e+00	2.173154e+01	3.255814e-01	1.614615e+00	3.366281e-02	8.765470e-01	1.270973e-01	6.458948e-01	2.269455e+00	2.976207e-02
28340000	-4.403090e+03	-9.393698e+02	5.309385e+00	2.208264e+01	3.604651e-01	2.053308e+00	1.240067e-02	9.218578e-01	2.902415e-01	7.472858e-01	1.938872e+00	3.377052e-02
28360000	-4.433515e+03	-9.193450e+02	4.326956e+00	1.977249e+01	3.837209e-01	1.826404e+00	7.915165e-03	9.528060e-01	2.389023e-01	3.888563e-01	2.089393e+00	2.787516e-02
28380000	-4.424420e+03	-9.347376e+02	4.978677e+00	2.166633e+01	4.302326e-01	1.848439e+00	1.627502e-02	8.833857e-01	2.918885e-01	6.168715e-01	2.665567e+00	3.201121e-02
28400000	-4.402858e+03	-9.356277e+02	4.959920e+00	2.163089e+01	4.069767e-01	2.069652e+00	1.676326e-02	9.191352e-01	2.230744e-01	5.787508e-01	1.656864e+00	3.189774e-02
28420000	-4.455684e+03	-9.764599e+02	4.088436e+00	1.905479e+01	4.069767e-01	1.800608e+00	6.467746e-03	9.530253e-01	2.684556e-01	6.767810e-01	1.981656e+00	2.621790e-02
28440000	-4.441703e+03	-9.150036e+02	4.872238e+00	2.059046e+01	4.069767e-01	1.989590e+00	9.675146e-03	9.363680e-01	3.354635e-01	3.743119e-01	1.621037e+00	3.138952e-02
28460000	-4.406050e+03	-9.765434e+02	4.182464e+00	1.835029e+01	3.255814e-01	2.093488e+00	2.300280e-02	9.008638e-01	1.902599e-01	8.475127e-01	1.980753e+00	2.680928e-02
28480000	-4.423593e+03	-9.440214e+02	4.337441e+00	1.944873e+01	4.767442e-01	2.030959e+00	9.858654e-03	9.348015e-01	3.099477e-01	8.406588e-01	2.371755e+00	2.791151e-02
28500000	-4.425786e+03	-9.065505e+02	5.012565e+00	2.206629e+01	4.069767e-01	2.145505e+00	2.175352e-02	8.462616e-01	2.950472e-01	5.730442e-01	2.509728e+00	3.228063e-02
28520000	-4.416867e+03	-9.190157e+02	5.617851e+00	2.413332e+01	3.604651e-01	1.959434e+00	3.635802e-02	8.699138e-01	1.527273e-01	7.216439e-01	2.600364e+00	3.603574e-02
28540000	-4.431755e+03	-9.273567e+02	4.614083e+00	2.023088e+01	4.186047e-01	2.108742e+00	5.882970e-03	9.700485e-01	2.279039e-01	8.373801e-01	2.342303e+00	2.959253e-02
28560000	-4.421125e+03	-9.436149e+02	4.754061e+00	2.239559e+01	4.069767e-01	1.612036e+00	2.253818e-02	8.687134e-01	2.356776e-01	6.480828e-01	1.954639e+00	3.054530e-02
28580000	-4.388488e+03	-9.705814e+02	4.887488e+00	2.300852e+01	3.139535e-01	2.095642e+00	1.707603e-02	9.233560e-01	1.885473e-01	7.963842e-01	1.623638e+00	3.086594e-02
28600000	-4.409319e+03	-9.869028e+02	4.208439e+00	2.134184e+01	3.953488e-01	1.955938e+00	1.052892e-02	9.273329e-01	2.725826e-01	1.016349e+00	2.048927e+00	2.685899e-02
28620000	-4.420233e+03	-9.104198e+02	5.418173e+00	2.314874e+01	4.418605e-01	2.002123e+00	1.779968e-02	8.778842e-01	3.294922e-01	7.415025e-01	1.997101e+00	3.436467e-02
28640000	-4.436544e+03	-9.210070e+02	5.355172e+00	2.252919e+01	4.651163e-01	1.755675e+00	1.365681e-02	9.177308e-01	3.233610e-01	6.140372e-01	1.681478e+00	3.439721e-02
28660000	-4.401094e+03	-9.334612e+02	5.477437e+00	2.362678e+01	3.953488e-01	2.111882e+00	1.791164e-02	9.181315e-01	2.171188e-01	6.160713e-01	1.651447e+00	3.517026e-02
28680000	-4.417523e+03	-9.734937e+02	5.205247e+00	2.249769e+01	3.372093e-01	1.812151e+00	2.042426e-02	9.439492e-01	8.931845e-02	7.932375e-01	1.551251e+00	3.340102e-02
28700000	-4.406894e+03	-8.577592e+02	6.202619e+00	2.377727e+01	3.953488e-01	1.886383e+00	1.507792e-02	9.249380e-01	2.640590e-01	6.396755e-01	2.638306e+00	3.967499e-02
28720000	-4.407552e+03	-9.684291e+02	5.810665e+00	2.162363e+01	3.837209e-01	1.660135e+00	3.479803e-02	8.358630e-01	2.468262e-01	5.929834e-01	1.939678e+00	3.704964e-02
28740000	-4.418321e+03	-9.563514e+02	4.710192e+00	2.003176e+01	3.720930e-01	1.697371e+00	1.630875e-02	9.291759e-01	1.570816e-01	6.434486e-01	2.864568e+00	2.959838e-02
28760000	-4.412172e+03	-9.353624e+02	5.316974e+00	2.257543e+01	3.953488e-01	1.630704e+00	2.261928e-02	8.808430e-01	2.564590e-01	5.916438e-01	1.825594e+00	3.342231e-02
28780000	-4.421746e+03	-8.937613e+02	5.611096e+00	2.248210e+01	4.069767e-01	2.006905e+00	3.335446e-02	8.532075e-01	2.277689e-01	6.037337e-01	2.217882e+00	3.520501e-02
28800000	-4.442939e+03	-8.846684e+02	5.779488e+00	2.154070e+01	5.000000e-01	1.821642e+00	1.398099e-02	8.856970e-01	4.302209e-01	4.287020e-01	1.936360e+00	3.680745e-02
28820000	-4.460102e+03	-9.261252e+02	4.663932e+00	1.880304e+01	4.651163e-01	2.084117e+00	3.609941e-02	7.716886e-01	3.358653e-01	4.971488e-01	9.605367e-01	2.981001e-02
28840000	-4.442062e+03	-8.876527e+02	5.794382e+00	2.334915e+01	4.302326e-01	1.734683e+00	2.305578e-02	8.802931e-01	2.247070e-01	5.096763e-01	1.530392e+00	3.680264e-02
28860000	-4.420275e+03	-8.967501e+02	6.001028e+00	2.389693e+01	4.302326e-01	2.183389e+00	1.994618e-02	8.802795e-01	3.009575e-01	7.203179e-01	1.384431e+00	3.772050e-02
28880000	-4.420193e+03	-9.443783e+02	5.922221e+00	2.532614e+01	4.418605e-01	1.939460e+00	1.269931e-02	9.313663e-01	2.214752e-01	8.450630e-01	1.823168e+00	3.742030e-02
28900000	-4.398214e+03	-9.103685e+02	5.815478e+00	2.517910e+01	3.604651e-01	2.230897e+00	1.045221e-02	9.284444e-01	2.899684e-01	6.151103e-01	2.725040e+00	3.727582e-02
28920000	-4.407543e+03	-9.899900e+02	3.822858e+00	1.856367e+01	3.720930e-01	1.923317e+00	5.994163e-03	9.662937e-01	1.903263e-01	7.128962e-01	1.929860e+00	2.432949e-02
28940000	-4.426258e+03	-8.942362e+02	5.369770e+00	2.195529e+01	4.186047e-01	2.323041e+00	1.586889e-02	9.115653e-01	2.774136e-01	6.674094e-01	1.954691e+00	3.454284e-02
28960000	-4.417023e+03	-9.311211e+02	4.846057e+00	2.020849e+01	3.953488e-01	1.954533e+00	3.801834e-02	8.475406e-01	1.730655e-01	5.825866e-01	1.654097e+00	3.111493e-02
28980000	-4.435659e+03	-9.511773e+02	4.956469e+00	2.054024e+01	3.953488e-01	2.316332e+00	2.237867e-02	8.651660e-01	2.906683e-01	7.352990e-01	1.283531e+00	3.184703e-02
29000000	-4.440286e+03	-9.749601e+02	4.073674e+00	1.728784e+01	4.651163e-01	2.013220e+00	5.440261e-03	9.639695e-01	2.965831e-01	7.186024e-01	1.451448e+00	2.615537e-02
29020000	-4.409568e+03	-8.992942e+02	4.653349e+00	1.869655e+01	4.883721e-01	1.650440e+00	4.410856e-03	9.570774e-01	4.016673e-01	4.761474e-01	1.487588e+00	2.976543e-02
29040000	-4.409963e+03	-9.180892e+02	5.462439e+00	2.325338e+01	4.186047e-01	1.968433e+00	2.314758e-02	8.734776e-01	2.350606e-01	5.186006e-01	2.409390e+00	3.502979e-02
29060000	-4.420020e+03	-9.253368e+02	4.775000e+00	1.864280e+01	5.116279e-01	1.698283e+00	4.491222e-02	7.089068e-01	4.426020e-01	5.046486e-01	1.533061e+00	3.036342e-02
29080000	-4.437955e+03	-9.455749e+02	4.274656e+00	1.848164e+01	5.116279e-01	2.090607e+00	2.408141e-02	7.949926e-01	4.449862e-01	7.210620e-01	1.336436e+00	2.756158e-02
29100000	-4.441465e+03	-9.355486e+02	4.678278e+00	1.873568e+01	4.302326e-01	1.976161e+00	3.209363e-02	8.576996e-01	2.523344e-01	5.596094e-01	1.177193e+00	3.016629e-02
29120000	-4.422001e+03	-9.277753e+02	4.961489e+00	2.238410e+01	3.953488e-01	2.089787e+00	2.011148e-02	8.978584e-01	2.236725e-01	6.761482e-01	2.410936e+00	3.110438e-02
29140000	-4.408352e+03	-9.359472e+02	5.097054e+00	2.190229e+01	3.023256e-01	2.257856e+00	2.118316e-02	9.194789e-01	1.704082e-01	5.000614e-01	2.189047e+00	3.257795e-02
29160000	-4.425317e+03	-9.697515e+02	5.300719e+00	2.421513e+01	3.372093e-01	2.026303e+00	2.084418e-02	9.355303e-01	1.190474e-01	9.041369e-01	1.980435e+00	3.419423e-02
29180000	-4.398319e+03	-9.471384e+02	6.070746e+00	2.603622e+01	3.372093e-01	1.477617e+00	1.797793e-02	9.293361e-01	1.525720e-01	8.704618e-01	2.470141e+00	3.786470e-02
29200000	-4.414644e+03	-9.467131e+02	4.767154e+00	2.131698e+01	3.488372e-01	1.982831e+00	1.038072e-02	9.502467e-01	1.628199e-01	6.168683e-01	1.966704e+00	3.074784e-02
29220000	-4.438040e+03	-9.513933e+02	5.977811e+00	2.626649e+01	3.720930e-01	1.944049e+00	1.906640e-02	9.055234e-01	2.001154e-01	8.467972e-01	2.176405e+00	3.842163e-02
29240000	-4.446800e+03	-9.630859e+02	5.108866e+00	2.150265e+01	3.488372e-01	1.729716e+00	2.301658e-02	8.874923e-01	2.160424e-01	6.481651e-01	1.239600e+00	3.278302e-02
29260000	-4.408095e+03	-9.762134e+02	4.862465e+00	2.103586e+01	3.720930e-01	2.071456e+00	3.139771e-02	7.809944e-01	3.541273e-01	9.717443e-01	1.643317e+00	3.125579e-02
29280000	-4.398182e+03	-9.294250e+02	4.926252e+00	2.172562e+01	4.069767e-01	1.717228e+00	1.233269e-02	9.044586e-01	3.171925e-01	1.015991e+00	1.656345e+00	3.149866e-02
29300000	-4.443917e+03	-9.146178e+02	4.840228e+00	2.156250e+01	3.953488e-01	1.954538e+00	1.353012e-02	9.364236e-01	2.360514e-01	5.189369e-01	2.456280e+00	3.051689e-02
29320000	-4.424560e+03	-9.314267e+02	4.528013e+00	2.021848e+01	4.069767e-01	2.179228e+00	8.390799e-03	9.649933e-01	1.670542e-01	5.615543e-01	1.745060e+00	2.880395e-02
29340000	-4.420744e+03	-9.611826e+02	4.925128e+00	1.997232e+01	4.069767e-01	1.709172e+00	3.705472e-02	8.402572e-01	1.716497e-01	1.025419e+00	2.513649e+00	3.129670e-02
29360000	-4.443073e+03	-9.404069e+02	5.098490e+00	1.988749e+01	4.883721e-01	1.860273e+00	1.504566e-02	9.157649e-01	2.776948e-01	8.782376e-01	1.564956e+00	3.285369e-02
29380000	-4.423550e+03	-9.677958e+02	5.592667e+00	2.459681e+01	3.953488e-01	1.648049e+00	2.741156e-02	9.197193e-01	7.859865e-02	1.175771e+00	1.486336e+00	3.604373e-02
29400000	-4.417702e+03	-9.185432e+02	5.729422e+00	2.572165e+01	3.604651e-01	1.739742e+00	7.190575e-03	9.524813e-01	3.032730e-01	8.981067e-01	2.298859e+00	3.657684e-02
29420000	-4.419777e+03	-9.055842e+02	5.689649e+00	2.482889e+01	4.069767e-01	1.876558e+00	1.575749e-02	9.167283e-01	2.290230e-01	7.199166e-01	1.904553e+00	3.667294e-02
29440000	-4.426682e+03	-9.063056e+02	5.195796e+00	2.103469e+01	4.767442e-01	1.786819e+00	1.282431e-02	9.195996e-01	2.751684e-01	4.833684e-01	1.508248e+00	3.340309e-02
29460000	-4.420737e+03	-9.225294e+02	4.945062e+00	1.937645e+01	4.883721e-01	1.975338e+00	2.030211e-02	8.853693e-01	3.091419e-01	4.833244e-01	1.892704e+00	3.188305e-02
29480000	-4.431985e+03	-9.169698e+02	4.745312e+00	2.054669e+01	4.302326e-01	1.995203e+00	1.066084e-02	9.354930e-01	3.300449e-01	6.383695e-01	1.377041e+00	3.053986e-02
29500000	-4.439568e+03	-9.215510e+02	5.564932e+00	2.291867e+01	4.418605e-01	1.796402e+00	5.887461e-03	9.506070e-01	3.820819e-01	5.015808e-01	1.554631e+00	3.578451e-02
29520000	-4.426964e+03	-9.348645e+02	4.706769e+00	2.007274e+01	4.534884e-01	1.958824e+00	2.242394e-02	8.666331e-01	2.847596e-01	3.883524e-01	1.107093e+00	3.034220e-02
29540000	-4.396719e+03	-9.709020e+02	4.991837e+00	2.285439e+01	3.953488e-01	1.740733e+00	3.805328e-02	8.558162e-01	1.578674e-01	9.854379e-01	2.012648e+00	3.125076e-02
29560000	-4.411776e+03	-9.436467e+02	4.389550e+00	1.901352e+01	3.488372e-01	2.168865e+00	6.728123e-03	9.742411e-01	1.695677e-01	8.343090e-01	1.800791e+00	2.805760e-02
29580000	-4.406563e+03	-9.144219e+02	5.627769e+00	2.310776e+01	5.000000e-01	1.480048e+00	4.873757e-03	9.664174e-01	3.674856e-01	7.888954e-01	1.595955e+00	3.626482e-02
29600000	-4.405129e+03	-9.887701e+02	4.592823e+00	2.070646e+01	4.069767e-01	2.000030e+00	2.578746e-02	8.562429e-01	2.925839e-01	7.180464e-01	1.444444e+00	2.860462e-02
29620000	-4.379313e+03	-9.691102e+02	4.605064e+00	2.075056e+01	3.255814e-01	1.955466e+00	3.886444e-02	8.000023e-01	2.602293e-01	9.356382e-01	2.176657e+00	2.941010e-02
29640000	-4.385052e+03	-9.586538e+02	5.380700e+00	2.428767e+01	3.023256e-01	1.661293e+00	2.836125e-02	8.770251e-01	1.423551e-01	1.094082e+00	2.693660e+00	3.449345e-02
29660000	-4.421002e+03	-9.679019e+02	5.325366e+00	2.258822e+01	3.720930e-01	1.652862e+00	1.449278e-02	9.265510e-01	2.153310e-01	9.706810e-01	1.832610e+00	3.414462e-02
29680000	-4.414684e+03	-9.430636e+02	5.289351e+00	2.237014e+01	4.186047e-01	1.658121e+00	3.012986e-02	8.360211e-01	2.587310e-01	9.973232e-01	1.275858e+00	3.336749e-02
29700000	-4.401492e+03	-9.157696e+02	5.593156e+00	2.317038e+01	4.651163e-01	2.245519e+00	8.040799e-03	9.537384e-01	2.586397e-01	7.968720e-01	1.223513e+00	3.553918e-02
29720000	-4.414763e+03	-9.138048e+02	5.756544e+00	2.375541e+01	4.418605e-01	1.711267e+00	2.881957e-02	8.534404e-01	2.564760e-01	6.515074e-01	1.124395e+00	3.665598e-02
29740000	-4.430717e+03	-9.256921e+02	4.916838e+00	2.118577e+01	4.069767e-01	1.843098e+00	1.968612e-02	9.025322e-01	2.042860e-01	5.373331e-01	1.115556e+00	3.142183e-02
29760000	-4.392850e+03	-9.737379e+02	5.659184e+00	2.373293e+01	4.069767e-01	1.942191e+00	7.150052e-02	6.863612e-01	2.689250e-01	7.229821e-01	2.059095e+00	3.646193e-02
29780000	-4.412183e+03	-9.186836e+02	4.708268e+00	2.021405e+01	4.767442e-01	1.661878e+00	2.082060e-02	8.366591e-01	3.987304e-01	6.978724e-01	1.498656e+00	3.032982e-02
29800000	-4.404228e+03	-9.489589e+02	4.330202e+00	1.834330e+01	4.534884e-01	1.675853e+00	3.416183e-02	7.946251e-01	2.939960e-01	5.928066e-01	2.043570e+00	2.790863e-02
29820000	-4.421950e+03	-9.797567e+02	3.969107e+00	1.741648e+01	3.953488e-01	1.662146e+00	1.122256e-02	9.463258e-01	1.786782e-01	5.362669e-01	1.951687e+00	2.550702e-02
29840000	-4.410729e+03	-9.375136e+02	4.118195e+00	1.713019e+01	4.651163e-01	1.791154e+00	2.439804e-02	8.671325e-01	2.694700e-01	6.863246e-01	1.629326e+00	2.650166e-02
29860000	-4.419072e+03	-9.393068e+02	4.782150e+00	1.867830e+01	4.534884e-01	2.311060e+00	3.143721e-02	8.303734e-01	3.054348e-01	7.131324e-01	1.693402e+00	3.049754e-02
29880000	-4.421185e+03	-9.338739e+02	5.058105e+00	1.868096e+01	4.186047e-01	2.054512e+00	3.233083e-02	8.782928e-01	2.375394e-01	6.265309e-01	2.076411e+00	3.250554e-02
29900000	-4.430227e+03	-9.160920e+02	5.546269e+00	2.084640e+01	4.534884e-01	2.228801e+00	3.064742e-02	8.446418e-01	2.742447e-01	6.942371e-01	1.419298e+00	3.544717e-02
29920000	-4.415571e+03	-9.114508e+02	5.543485e+00	2.383532e+01	5.000000e-01	2.016697e+00	2.512227e-02	8.357253e-01	3.670193e-01	8.517902e-01	1.390711e+00	3.560845e-02
29940000	-4.392261e+03	-9.465273e+02	5.042736e+00	2.053719e+01	4.186047e-01	1.988377e+00	1.537705e-02	9.315491e-01	2.138637e-01	1.062101e+00	1.311594e+00	3.250190e-02
29960000	-4.422168e+03	-9.528756e+02	5.087408e+00	2.069820e+01	4.418605e-01	2.377392e+00	3.459062e-02	8.144137e-01	2.961516e-01	7.980167e-01	1.017979e+00	3.279888e-02
29980000	-4.427810e+03	-9.062955e+02	5.110961e+00	2.093809e+01	5.348837e-01	2.019588e+00	1.714373e-02	8.562822e-01	4.264659e-01	8.115807e-01	1.409507e+00	3.294790e-02
30000000	-4.415472e+03	-9.506656e+02	4.741092e+00	2.028070e+01	3.604651e-01	2.214826e+00	2.788744e-02	8.828181e-01	2.234948e-01	5.321517e-01	1.903205e+00	3.039659e-02
30020000	-4.404209e+03	-9.232312e+02	5.492529e+00	2.260828e+01	3.953488e-01	2.232347e+00	2.001574e-02	9.128418e-01	1.986841e-01	6.386483e-01	2.071510e+00	3.530502e-02
30040000	-4.427749e+03	-9.317172e+02	4.374071e+00	1.964989e+01	3.837209e-01	1.942720e+00	2.479231e-02	8.743754e-01	2.428938e-01	4.122239e-01	2.425237e+00	2.818670e-02
30060000	-4.407525e+03	-9.474735e+02	6.118850e+00	2.526244e+01	4.534884e-01	1.879623e+00	1.523233e-02	8.893469e-01	3.870049e-01	7.717918e-01	1.109148e+00	3.883289e-02
30080000	-4.403858e+03	-9.132153e+02	6.245841e+00	2.629906e+01	4.418605e-01	1.999436e+00	1.279728e-02	9.231865e-01	2.855975e-01	8.826810e-01	1.872673e+00	4.002527e-02
30100000	-4.407886e+03	-9.148512e+02	5.107738e+00	2.342645e+01	3.837209e-01	2.079718e+00	2.037060e-02	9.098499e-01	1.574886e-01	6.411276e-01	2.258244e+00	3.278852e-02
30120000	-4.401557e+03	-9.441602e+02	4.619663e+00	2.086690e+01	4.302326e-01	2.011466e+00	2.617077e-02	8.550772e-01	2.501151e-01	7.381906e-01	1.100181e+00	2.947309e-02
30140000	-4.433629e+03	-9.359159e+02	6.737831e+00	2.822129e+01	3.604651e-01	2.088960e+00	1.921587e-02	9.290973e-01	1.317624e-01	7.180155e-01	1.357240e+00	4.343374e-02
30160000	-4.400911e+03	-9.335997e+02	6.753618e+00	3.015622e+01	3.837209e-01	2.159702e+00	2.453188e-02	8.822579e-01	2.017041e-01	8.375286e-01	1.864852e+00	4.291751e-02
30180000	-4.413571e+03	-9.588897e+02	5.474337e+00	2.629507e+01	3.837209e-01	2.170515e+00	2.468406e-02	8.626575e-01	2.408099e-01	7.486098e-01	2.076788e+00	3.509546e-02
30200000	-4.389889e+03	-9.252596e+02	6.357954e+00	2.768845e+01	4.302326e-01	1.861217e+00	4.324840e-02	7.982697e-01	2.586215e-01	1.183253e+00	1.567546e+00	4.099780e-02
30220000	-4.407941e+03	-9.315053e+02	6.743943e+00	2.895394e+01	3.255814e-01	2.007362e+00	3.456516e-02	8.981535e-01	1.398452e-01	1.197365e+00	1.676101e+00	4.251480e-02
30240000	-4.397862e+03	-9.225327e+02	4.284232e+00	1.987238e+01	4.302326e-01	2.157671e+00	6.518078e-03	9.455512e-01	3.762400e-01	4.561842e-01	1.701784e+00	2.755986e-02
30260000	-4.392252e+03	-9.583741e+02	4.550050e+00	2.204019e+01	2.441860e-01	2.428679e+00	2.068710e-02	9.257956e-01	1.175466e-01	6.465930e-01	2.010383e+00	2.933075e-02
30280000	-4.433018e+03	-9.388109e+02	4.619084e+00	2.036152e+01	3.953488e-01	1.611373e+00	1.476114e-02	8.924132e-01	2.908850e-01	6.267845e-01	1.970407e+00	2.972357e-02
30300000	-4.416796e+03	-9.337393e+02	5.673984e+00	2.529028e+01	4.651163e-01	1.691152e+00	1.082993e-02	9.429243e-01	2.048783e-01	7.927700e-01	1.659514e+00	3.639620e-02
30320000	-4.426508e+03	-9.381961e+02	5.161921e+00	2.417363e+01	4.302326e-01	1.895607e+00	1.283590e-02	9.105204e-01	2.841736e-01	8.535164e-01	1.548494e+00	3.282311e-02
30340000	-4.426363e+03	-9.409279e+02	4.925880e+00	2.077282e+01	4.767442e-01	2.045898e+00	1.222833e-02	8.874120e-01	4.270133e-01	6.628593e-01	2.259647e+00	3.154914e-02
30360000	-4.439400e+03	-9.562451e+02	4.800768e+00	2.241784e+01	3.953488e-01	1.982956e+00	4.505359e-03	9.758693e-01	2.295640e-01	7.746819e-01	1.359826e+00	3.069049e-02
30380000	-4.418579e+03	-9.488217e+02	4.314890e+00	1.947893e+01	4.302326e-01	2.039983e+00	1.314082e-02	9.229382e-01	2.418929e-01	6.558476e-01	1.801306e+00	2.735918e-02
30400000	-4.394919e+03	-9.319496e+02	5.367724e+00	2.424608e+01	3.372093e-01	2.152024e+00	1.672871e-02	9.151098e-01	2.229130e-01	7.444761e-01	2.426927e+00	3.368945e-02
30420000	-4.401041e+03	-1.000051e+03	3.999214e+00	1.917582e+01	3.837209e-01	2.097838e+00	2.018802e-02	9.051014e-01	1.671018e-01	8.273185e-01	1.708180e+00	2.547978e-02
30440000	-4.435508e+03	-9.466160e+02	4.926809e+00	1.979757e+01	4.069767e-01	2.308636e+00	1.522202e-02	9.336348e-01	1.961958e-01	7.291667e-01	1.490838e+00	3.170139e-02
30460000	-4.402698e+03	-9.426271e+02	5.855313e+00	2.333013e+01	3.837209e-01	1.787473e+00	1.360704e-02	9.189151e-01	2.613670e-01	7.922954e-01	2.024173e+00	3.766792e-02
30480000	-4.403342e+03	-9.586876e+02	5.494901e+00	2.430099e+01	3.837209e-01	2.340928e+00	1.604106e-02	9.000032e-01	2.613313e-01	8.831015e-01	1.760108e+00	3.492238e-02
30500000	-4.411353e+03	-9.552968e+02	4.619584e+00	2.064032e+01	3.953488e-01	2.058437e+00	2.802148e-02	8.820465e-01	1.641522e-01	1.031084e+00	1.625348e+00	2.952254e-02
30520000	-4.428601e+03	-9.572372e+02	4.503506e+00	1.975307e+01	3.139535e-01	1.772848e+00	5.659843e-03	9.692653e-01	2.388245e-01	8.031358e-01	1.687730e+00	2.830075e-02
30540000	-4.411467e+03	-9.181315e+02	5.636849e+00	2.273955e+01	4.651163e-01	2.259185e+00	3.144436e-02	7.673299e-01	4.718626e-01	5.033078e-01	1.628337e+00	3.585041e-02
30560000	-4.423358e+03	-9.182675e+02	5.331491e+00	2.188505e+01	4.651163e-01	1.976293e+00	2.401539e-02	7.998471e-01	4.096692e-01	8.100405e-01	1.505788e+00	3.364519e-02
30580000	-4.432779e+03	-9.363833e+02	5.171411e+00	2.153783e+01	4.534884e-01	2.111506e+00	2.368434e-02	8.445025e-01	2.936348e-01	6.583472e-01	1.026526e+00	3.302589e-02
30600000	-4.401607e+03	-9.154541e+02	5.981488e+00	2.539905e+01	3.139535e-01	1.708794e+00	1.249246e-02	9.489414e-01	1.969873e-01	8.451611e-01	1.919638e+00	3.809891e-02
30620000	-4.393826e+03	-9.512032e+02	4.657000e+00	2.134735e+01	3.255814e-01	1.784751e+00	8.389287e-03	9.624776e-01	2.108778e-01	4.720064e-01	1.940454e+00	3.000750e-02
30640000	-4.403907e+03	-9.932366e+02	4.594195e+00	2.116729e+01	3.837209e-01	2.043829e+00	4.959527e-03	9.750507e-01	1.739688e-01	7.994359e-01	1.719269e+00	2.939213e-02
30660000	-4.413122e+03	-9.168186e+02	4.673967e+00	1.996813e+01	4.651163e-01	1.630999e+00	4.301068e-03	9.723302e-01	2.507177e-01	4.673424e-01	1.802018e+00	3.012779e-02
30680000	-4.424272e+03	-9.625546e+02	4.635824e+00	1.876762e+01	4.534884e-01	2.599968e+00	3.710721e-03	9.749414e-01	3.447526e-01	6.393867e-01	1.804747e+00	2.987361e-02
30700000	-4.434740e+03	-9.565053e+02	5.040687e+00	2.038037e+01	4.302326e-01	1.977504e+00	4.035016e-03	9.767834e-01	2.896539e-01	6.279723e-01	1.552099e+00	3.161875e-02
30720000	-4.402088e+03	-9.379616e+02	5.825166e+00	2.419040e+01	4.534884e-01	1.482406e+00	3.241208e-03	9.802208e-01	2.513895e-01	7.240691e-01	1.344764e+00	3.704150e-02
30740000	-4.430193e+03	-9.141146e+02	6.344029e+00	2.614612e+01	4.418605e-01	1.899054e+00	2.168252e-03	9.873005e-01	2.445392e-01	6.686455e-01	1.733174e+00	4.089100e-02
30760000	-4.407456e+03	-9.531128e+02	4.837932e+00	2.190674e+01	4.186047e-01	2.401125e+00	1.427480e-03	9.918360e-01	2.032243e-01	7.095760e-01	1.479723e+00	3.097145e-02
30780000	-4.443289e+03	-9.376311e+02	4.706049e+00	1.851146e+01	5.116279e-01	1.934147e+00	2.156839e-02	8.067778e-01	4.733265e-01	5.507339e-01	1.437084e+00	3.030394e-02
30800000	-4.429496e+03	-9.568497e+02	4.478636e+00	1.965331e+01	3.953488e-01	1.868750e+00	3.478042e-02	8.810494e-01	1.562797e-01	6.087103e-01	1.269026e+00	2.888085e-02
30820000	-4.426012e+03	-9.152180e+02	5.100746e+00	2.239806e+01	3.604651e-01	2.147885e+00	8.319711e-03	9.612653e-01	2.170423e-01	6.967716e-01	2.552842e+00	3.276006e-02
30840000	-4.399050e+03	-9.291980e+02	5.336256e+00	2.257226e+01	4.186047e-01	1.746851e+00	1.227556e-02	9.199934e-01	3.578956e-01	6.927869e-01	1.596711e+00	3.419955e-02
30860000	-4.410138e+03	-9.124274e+02	5.561036e+00	2.372507e+01	4.767442e-01	2.142862e+00	2.121798e-02	8.472862e-01	4.057114e-01	5.227116e-01	1.400635e+00	3.587180e-02
30880000	-4.425333e+03	-9.052199e+02	6.140149e+00	2.440069e+01	4.883721e-01	1.438639e+00	3.882118e-02	7.278354e-01	4.182314e-01	5.176322e-01	1.418325e+00	3.954264e-02
30900000	-4.427899e+03	-9.107820e+02	5.278771e+00	2.128841e+01	4.534884e-01	1.699425e+00	8.579532e-03	9.430533e-01	2.584898e-01	3.766964e-01	1.511167e+00	3.383516e-02
30920000	-4.412431e+03	-9.427702e+02	4.545924e+00	2.010627e+01	4.186047e-01	1.859538e+00	2.578109e-02	8.589477e-01	2.725843e-01	5.763970e-01	2.068369e+00	2.891533e-02
30940000	-4.410570e+03	-9.630500e+02	4.745337e+00	2.031684e+01	4.186047e-01	2.451770e+00	2.390740e-02	8.306164e-01	3.589751e-01	5.483388e-01	2.095181e+00	3.011608e-02
30960000	-4.404079e+03	-9.318860e+02	5.138939e+00	2.278008e+01	4.534884e-01	1.852306e+00	1.391362e-02	9.089065e-01	3.441515e-01	4.844809e-01	1.987191e+00	3.296906e-02
30980000	-4.428816e+03	-9.778613e+02	4.011890e+00	1.890903e+01	3.604651e-01	2.102948e+00	5.089432e-03	9.800634e-01	1.182413e-01	5.744068e-01	1.599387e+00	2.580405e-02
31000000	-4.416508e+03	-9.472294e+02	5.281989e+00	2.177753e+01	3.255814e-01	1.861427e+00	3.309136e-02	8.507389e-01	1.977210e-01	8.695691e-01	1.746834e+00	3.352532e-02
31020000	-4.422414e+03	-9.716419e+02	5.927118e+00	2.534198e+01	3.139535e-01	1.916584e+00	1.724928e-02	9.391836e-01	1.330769e-01	9.184644e-01	1.871298e+00	3.814328e-02
31040000	-4.417049e+03	-9.568099e+02	4.563816e+00	2.049642e+01	3.953488e-01	2.689553e+00	6.946684e-03	9.566339e-01	2.367390e-01	1.017909e+00	1.271040e+00	2.921698e-02
31060000	-4.403810e+03	-9.812523e+02	5.103570e+00	2.465808e+01	3.604651e-01	2.271449e+00	8.351986e-03	9.641433e-01	1.487708e-01	8.879741e-01	1.519305e+00	3.286823e-02
31080000	-4.426563e+03	-9.599182e+02	5.006354e+00	2.161626e+01	3.372093e-01	2.155908e+00	1.639042e-02	9.263979e-01	1.866275e-01	8.057023e-01	2.169087e+00	3.204406e-02
31100000	-4.411817e+03	-9.429479e+02	5.873554e+00	2.399131e+01	3.372093e-01	1.780198e+00	2.286916e-02	9.164666e-01	1.707858e-01	9.603545e-01	2.685938e+00	3.785149e-02
31120000	-4.432392e+03	-9.456648e+02	5.158713e+00	2.271004e+01	4.186047e-01	2.367973e+00	2.445486e-02	8.796640e-01	2.089783e-01	7.278890e-01	1.388040e+00	3.304083e-02
31140000	-4.409252e+03	-9.184232e+02	5.254430e+00	2.238951e+01	3.837209e-01	2.142035e+00	8.949139e-03	9.534284e-01	2.489205e-01	7.133410e-01	2.245675e+00	3.371249e-02
31160000	-4.416197e+03	-9.440738e+02	5.230978e+00	2.617724e+01	3.488372e-01	2.077071e+00	9.023181e-03	9.591567e-01	1.506750e-01	5.786489e-01	2.023844e+00	3.323875e-02
31180000	-4.427862e+03	-9.388801e+02	4.200157e+00	1.968997e+01	4.767442e-01	1.831717e+00	2.797350e-03	9.768628e-01	3.556186e-01	5.130971e-01	1.892505e+00	2.703776e-02
31200000	-4.406308e+03	-9.518696e+02	4.262211e+00	1.917616e+01	3.720930e-01	2.007913e+00	7.572033e-03	9.532488e-01	2.227786e-01	6.395571e-01	1.849235e+00	2.717830e-02
31220000	-4.423743e+03	-9.320024e+02	4.683947e+00	2.094257e+01	3.953488e-01	2.050623e+00	1.083810e-02	9.475977e-01	2.004650e-01	7.492745e-01	2.312733e+00	3.007056e-02
31240000	-4.431357e+03	-9.409169e+02	4.156565e+00	1.866498e+01	4.069767e-01	2.559886e+00	2.435852e-02	8.714833e-01	1.966257e-01	3.949849e-01	1.623537e+00	2.675375e-02
31260000	-4.413528e+03	-9.672390e+02	4.621095e+00	2.057687e+01	3.604651e-01	2.245632e+00	2.311755e-02	8.993178e-01	1.684024e-01	7.887232e-01	2.489122e+00	2.939844e-02
31280000	-4.426718e+03	-9.025405e+02	6.785126e+00	2.837781e+01	4.186047e-01	1.586544e+00	5.082585e-02	8.251015e-01	1.517894e-01	8.920906e-01	2.595956e+00	4.332120e-02
31300000	-4.409077e+03	-9.839456e+02	5.439082e+00	2.441996e+01	3.488372e-01	2.081605e+00	1.641601e-02	9.055142e-01	2.263693e-01	9.081937e-01	1.474103e+00	3.474517e-02
31320000	-4.397223e+03	-9.399838e+02	5.757575e+00	2.456000e+01	3.837209e-01	2.165081e+00	9.927370e-03	9.466381e-01	2.000166e-01	7.887797e-01	1.345437e+00	3.697227e-02
31340000	-4.414328e+03	-9.661998e+02	5.246728e+00	2.231046e+01	2.906977e-01	2.013594e+00	1.191169e-02	9.640543e-01	9.472105e-02	8.380548e-01	2.170142e+00	3.379362e-02
31360000	-4.408226e+03	-9.788668e+02	4.593808e+00	1.980854e+01	4.651163e-01	1.798861e+00	2.752344e-02	7.439974e-01	4.458982e-01	1.018727e+00	2.206181e+00	2.924684e-02
31380000	-4.412629e+03	-8.995988e+02	4.508897e+00	1.759050e+01	5.116279e-01	1.961472e+00	1.456267e-02	8.648345e-01	5.076164e-01	5.673840e-01	1.745379e+00	2.893087e-02
31400000	-4.399065e+03	-9.558785e+02	4.727638e+00	2.418066e+01	2.674419e-01	2.325754e+00	8.471525e-03	9.766600e-01	5.716943e-02	7.833204e-01	2.644751e+00	3.033368e-02
31420000	-4.444339e+03	-9.449457e+02	4.774235e+00	2.051031e+01	4.186047e-01	2.060731e+00	1.013702e-02	9.435057e-01	2.534071e-01	8.414434e-01	1.828683e+00	3.054459e-02
31440000	-4.414979e+03	-9.177115e+02	5.263638e+00	2.206661e+01	3.953488e-01	1.929599e+00	1.513115e-02	9.200114e-01	2.330882e-01	7.094077e-01	1.914902e+00	3.386367e-02
31460000	-4.421664e+03	-9.675452e+02	4.781417e+00	2.059111e+01	3.720930e-01	2.051246e+00	1.151567e-02	9.499454e-01	1.627927e-01	7.290285e-01	1.840862e+00	3.052093e-02
31480000	-4.388894e+03	-9.394415e+02	6.028006e+00	2.772937e+01	2.558140e-01	1.432606e+00	2.459395e-02	9.232118e-01	1.054544e-01	1.299202e+00	2.699115e+00	3.859488e-02
31500000	-4.408258e+03	-9.047388e+02	5.735562e+00	2.903430e+01	2.558140e-01	1.800689e+00	2.598413e-02	9.237924e-01	1.045238e-01	1.193540e+00	2.708878e+00	3.662701e-02
31520000	-4.398265e+03	-9.112113e+02	5.052671e+00	2.408680e+01	2.325581e-01	1.438352e+00	1.790811e-02	9.543283e-01	8.253705e-02	1.041920e+00	3.258237e+00	3.239501e-02
31540000	-4.415610e+03	-9.487267e+02	5.007229e+00	2.512452e+01	2.674419e-01	2.472802e+00	2.225601e-02	9.229588e-01	9.139012e-02	1.112508e+00	2.524882e+00	3.186539e-02
31560000	-4.447065e+03	-9.575351e+02	3.991245e+00	1.929015e+01	4.186047e-01	1.884800e+00	3.226772e-02	8.188007e-01	2.023103e-01	5.421834e-01	1.587408e+00	2.556411e-02
31580000	-4.424681e+03	-9.274454e+02	4.357119e+00	1.934856e+01	4.883721e-01	2.424809e+00	2.492448e-02	8.471331e-01	2.832130e-01	8.010247e-01	1.317743e+00	2.791834e-02
31600000	-4.403904e+03	-9.253330e+02	4.966758e+00	2.180491e+01	5.000000e-01	1.378434e+00	1.167211e-02	9.150365e-01	3.335240e-01	6.926838e-01	1.640685e+00	3.177010e-02
31620000	-4.441157e+03	-9.391517e+02	4.894147e+00	2.004228e+01	5.116279e-01	1.678621e+00	2.617069e-02	8.116072e-01	3.752864e-01	5.694207e-01	1.562676e+00	3.143337e-02
31640000	-4.428375e+03	-9.467046e+02	4.800146e+00	1.993095e+01	4.534884e-01	1.826340e+00	3.318759e-02	7.263934e-01	3.995358e-01	5.670617e-01	2.074119e+00	3.061650e-02
31660000	-4.428321e+03	-9.225534e+02	5.772604e+00	2.185508e+01	5.465116e-01	1.824919e+00	2.410541e-02	8.065952e-01	4.824161e-01	5.733157e-01	1.390753e+00	3.691385e-02
31680000	-4.416850e+03	-9.501326e+02	5.297242e+00	2.181744e+01	4.418605e-01	2.139096e+00	2.687098e-02	8.488698e-01	2.926664e-01	7.778977e-01	1.590349e+00	3.407121e-02
31700000	-4.412741e+03	-9.372682e+02	4.815589e+00	1.948406e+01	4.651163e-01	2.058802e+00	1.405834e-02	9.050038e-01	3.351184e-01	6.355611e-01	1.838562e+00	3.014510e-02
31720000	-4.420680e+03	-9.411154e+02	4.706253e+00	1.899436e+01	4.418605e-01	1.879931e+00	1.177963e-02	9.389283e-01	2.738043e-01	5.971613e-01	2.170514e+00	2.978015e-02
31740000	-4.408623e+03	-9.162371e+02	5.375824e+00	2.249162e+01	4.651163e-01	2.115548e+00	7.728900e-03	9.430022e-01	2.742518e-01	7.323048e-01	2.237540e+00	3.465498e-02
31760000	-4.409304e+03	-9.113945e+02	4.910713e+00	2.050623e+01	4.302326e-01	2.568173e+00	7.044748e-03	9.589348e-01	2.649106e-01	5.174347e-01	2.153472e+00	3.168117e-02
31780000	-4.432237e+03	-9.344385e+02	4.889553e+00	1.905170e+01	4.069767e-01	2.007771e+00	7.625303e-03	9.670521e-01	1.914672e-01	5.551411e-01	1.925483e+00	3.138355e-02
31800000	-4.433035e+03	-9.098459e+02	5.239688e+00	2.022144e+01	4.418605e-01	2.582365e+00	1.112481e-02	9.413712e-01	2.444729e-01	7.966569e-01	1.813734e+00	3.375968e-02
31820000	-4.435442e+03	-9.325507e+02	5.455560e+00	2.407948e+01	4.186047e-01	2.109225e+00	1.974746e-02	8.474864e-01	3.978895e-01	5.895833e-01	1.376320e+00	3.498725e-02
31840000	-4.417075e+03	-9.214270e+02	4.573560e+00	2.040844e+01	4.418605e-01	2.336288e+00	2.088128e-02	8.659254e-01	3.036492e-01	6.226367e-01	1.873114e+00	2.923218e-02
31860000	-4.423974e+03	-9.405627e+02	5.194285e+00	2.255676e+01	4.186047e-01	1.698443e+00	1.668112e-02	9.143885e-01	1.887776e-01	4.235603e-01	1.698060e+00	3.303931e-02
31880000	-4.430258e+03	-9.427064e+02	4.842190e+00	2.195731e+01	3.139535e-01	1.792197e+00	1.720759e-02	9.149530e-01	1.790673e-01	5.476634e-01	1.697403e+00	3.080118e-02
31900000	-4.397543e+03	-9.527538e+02	4.315743e+00	1.974046e+01	3.488372e-01	1.926615e+00	1.305774e-02	9.424403e-01	1.800750e-01	4.068798e-01	1.717278e+00	2.739230e-02
31920000	-4.410417e+03	-9.745353e+02	3.897410e+00	1.933491e+01	3.488372e-01	1.912799e+00	2.038790e-02	8.567130e-01	3.067880e-01	4.505642e-01	1.646523e+00	2.468698e-02
31940000	-4.414346e+03	-9.593890e+02	4.210098e+00	2.005159e+01	3.372093e-01	2.444207e+00	1.969830e-02	9.049925e-01	1.632114e-01	5.181823e-01	1.851310e+00	2.667355e-02
31960000	-4.411153e+03	-9.684932e+02	4.408679e+00	2.178507e+01	2.790698e-01	1.530957e+00	1.739478e-02	9.247353e-01	1.853545e-01	9.154929e-01	2.638941e+00	2.844141e-02
31980000	-4.397728e+03	-9.915552e+02	4.966191e+00	2.457335e+01	2.790698e-01	2.320231e+00	2.879511e-02	8.764237e-01	1.790626e-01	7.637213e-01	2.672420e+00	3.091958e-02
32000000	-4.428165e+03	-9.506470e+02	5.577803e+00	2.379041e+01	4.186047e-01	1.756035e+00	2.892312e-02	8.696417e-01	1.610768e-01	6.945845e-01	1.517869e+00	3.576859e-02
32020000	-4.391484e+03	-9.366032e+02	5.102154e+00	2.363780e+01	3.488372e-01	1.912539e+00	1.179079e-02	9.430159e-01	1.610100e-01	8.288860e-01	2.703056e+00	3.282661e-02
32040000	-4.381681e+03	-9.362606e+02	5.892075e+00	2.814941e+01	3.837209e-01	2.301320e+00	1.352365e-02	8.988413e-01	2.827498e-01	5.835854e-01	2.553697e+00	3.792899e-02
32060000	-4.397187e+03	-9.568723e+02	5.064429e+00	2.350202e+01	3.139535e-01	2.131305e+00	3.661353e-03	9.831311e-01	1.726634e-01	4.036813e-01	1.854597e+00	3.196128e-02
32080000	-4.400779e+03	-9.346574e+02	5.140840e+00	2.227106e+01	4.186047e-01	1.648219e+00	8.515200e-03	9.583510e-01	2.035837e-01	5.915448e-01	1.419378e+00	3.282500e-02
32100000	-4.400499e+03	-9.561607e+02	6.029079e+00	2.564870e+01	4.418605e-01	1.645424e+00	3.739993e-02	7.825029e-01	3.552734e-01	8.295631e-01	1.681950e+00	3.814910e-02
32120000	-4.386046e+03	-9.379193e+02	5.108574e+00	2.291730e+01	3.720930e-01	1.741885e+00	2.032940e-02	8.998896e-01	1.900436e-01	8.699969e-01	2.329087e+00	3.223075e-02
32140000	-4.412638e+03	-9.211718e+02	5.493442e+00	2.434083e+01	4.418605e-01	1.937868e+00	3.710515e-02	8.190155e-01	2.598480e-01	6.816447e-01	2.356379e+00	3.505110e-02
32160000	-4.400834e+03	-9.247746e+02	5.026701e+00	2.315997e+01	4.186047e-01	2.217728e+00	2.658474e-02	8.184600e-01	3.764491e-01	5.431948e-01	1.810187e+00	3.226535e-02
32180000	-4.400283e+03	-9.482424e+02	5.675118e+00	2.583567e+01	3.372093e-01	1.743735e+00	2.373029e-02	8.728272e-01	2.220552e-01	5.231900e-01	2.170969e+00	3.651128e-02
32200000	-4.388855e+03	-9.125031e+02	4.480932e+00	2.073011e+01	3.488372e-01	2.396986e+00	9.356319e-03	9.538267e-01	1.831909e-01	5.768308e-01	2.211641e+00	2.881509e-02
32220000	-4.432103e+03	-9.288232e+02	5.879625e+00	2.668240e+01	3.720930e-01	2.683454e+00	6.141301e-03	9.715436e-01	1.869269e-01	6.520355e-01	1.739748e+00	3.767267e-02
32240000	-4.413095e+03	-9.407415e+02	5.775360e+00	2.485865e+01	3.953488e-01	2.199358e+00	7.735437e-03	9.586284e-01	2.336795e-01	8.195442e-01	1.963788e+00	3.672595e-02
32260000	-4.407604e+03	-9.404224e+02	5.094378e+00	2.258405e+01	4.302326e-01	1.545788e+00	9.227465e-03	9.401721e-01	2.450229e-01	6.374342e-01	2.080642e+00	3.223207e-02
32280000	-4.408758e+03	-9.681609e+02	5.115592e+00	2.512389e+01	3.837209e-01	2.147372e+00	1.568717e-02	9.026639e-01	2.155948e-01	6.957796e-01	2.021474e+00	3.291238e-02
32300000	-4.403378e+03	-9.602024e+02	4.854636e+00	2.264445e+01	2.558140e-01	1.780081e+00	2.515022e-02	9.385212e-01	5.821597e-02	5.467740e-01	2.047266e+00	3.113246e-02
32320000	-4.407510e+03	-9.308069e+02	4.430163e+00	2.045890e+01	3.372093e-01	2.237742e+00	1.240590e-02	9.499160e-01	1.303324e-01	7.271109e-01	2.104875e+00	2.838033e-02
32340000	-4.413013e+03	-9.431005e+02	5.549419e+00	2.369227e+01	2.790698e-01	2.600699e+00	1.453765e-02	9.587620e-01	8.600213e-02	9.363692e-01	2.475341e+00	3.546153e-02
32360000	-4.385557e+03	-9.540978e+02	5.402598e+00	2.328773e+01	3.720930e-01	1.981210e+00	1.032743e-02	9.549601e-01	1.872419e-01	4.405227e-01	2.025330e+00	3.311007e-02
32380000	-4.415832e+03	-9.422340e+02	4.819096e+00	2.059278e+01	4.418605e-01	1.979697e+00	1.548658e-02	9.091449e-01	3.009495e-01	5.648643e-01	1.608368e+00	3.063895e-02
32400000	-4.414086e+03	-9.592057e+02	4.250211e+00	1.854623e+01	2.906977e-01	1.943942e+00	2.738633e-02	9.146175e-01	1.477051e-01	8.496389e-01	2.958873e+00	2.708719e-02
32420000	-4.412568e+03	-9.476348e+02	4.897420e+00	2.085382e+01	2.558140e-01	1.840298e+00	2.859809e-02	9.146419e-01	1.062671e-01	6.049480e-01	2.945213e+00	3.128673e-02
32440000	-4.387021e+03	-9.714288e+02	4.229729e+00	1.842769e+01	3.488372e-01	1.979672e+00	1.201059e-02	9.322109e-01	2.636700e-01	7.218811e-01	2.837995e+00	2.666285e-02
32460000	-4.396361e+03	-9.326446e+02	5.333086e+00	2.550730e+01	2.209302e-01	1.999189e+00	2.281062e-02	9.480538e-01	6.842137e-02	6.863510e-01	2.401411e+00	3.428180e-02
32480000	-4.417268e+03	-9.434773e+02	4.757394e+00	2.239566e+01	4.069767e-01	2.043044e+00	5.299440e-03	9.538344e-01	2.875256e-01	6.583671e-01	2.485888e+00	3.028426e-02
32500000	-4.414211e+03	-9.367934e+02	4.661893e+00	2.185195e+01	3.837209e-01	2.313737e+00	1.227681e-02	9.224133e-01	2.398622e-01	6.948236e-01	2.224802e+00	2.960520e-02
32520000	-4.417006e+03	-9.924047e+02	3.988885e+00	1.889703e+01	3.720930e-01	2.125129e+00	7.435098e-03	9.589550e-01	2.122445e-01	6.707250e-01	1.502857e+00	2.536787e-02
32540000	-4.428633e+03	-9.847534e+02	4.509432e+00	2.176111e+01	3.255814e-01	2.229802e+00	2.058687e-02	9.238887e-01	1.505961e-01	8.755660e-01	2.103700e+00	2.849389e-02
32560000	-4.417192e+03	-9.540153e+02	4.357631e+00	1.951773e+01	3.953488e-01	2.056750e+00	5.322361e-03	9.673560e-01	2.806734e-01	6.162762e-01	1.390621e+00	2.789629e-02
32580000	-4.410219e+03	-9.817777e+02	4.386339e+00	2.229772e+01	1.744186e-01	1.787571e+00	1.786430e-02	9.440894e-01	7.218854e-02	6.272926e-01	1.913723e+00	2.749925e-02
32600000	-4.415952e+03	-9.561320e+02	4.139685e+00	1.910883e+01	3.953488e-01	2.499121e+00	5.347815e-03	9.739580e-01	1.977450e-01	8.096920e-01	2.114674e+00	2.636949e-02
32620000	-4.428971e+03	-9.902919e+02	3.756799e+00	1.944684e+01	3.720930e-01	2.516458e+00	4.943114e-03	9.661814e-01	2.427060e-01	8.108007e-01	1.938409e+00	2.392600e-02
32640000	-4.405232e+03	-9.600258e+02	4.325321e+00	2.227246e+01	2.441860e-01	1.732897e+00	7.991206e-03	9.713214e-01	1.152811e-01	6.275047e-01	1.901048e+00	2.771781e-02
32660000	-4.399456e+03	-1.009451e+03	3.990394e+00	2.169089e+01	2.558140e-01	2.341070e+00	1.008716e-02	9.605716e-01	1.112718e-01	6.880456e-01	1.978659e+00	2.493392e-02
32680000	-4.412195e+03	-9.862901e+02	3.595545e+00	1.713989e+01	3.255814e-01	2.002799e+00	9.822925e-03	9.488944e-01	1.876464e-01	6.509783e-01	1.646530e+00	2.274542e-02
32700000	-4.423129e+03	-9.316095e+02	4.600770e+00	2.018728e+01	4.534884e-01	1.575541e+00	3.145497e-02	8.082153e-01	2.585005e-01	4.723072e-01	1.621262e+00	2.899477e-02
32720000	-4.430891e+03	-9.678097e+02	3.924112e+00	1.931588e+01	3.837209e-01	2.990451e+00	1.660365e-02	9.202606e-01	1.529646e-01	4.383427e-01	1.999779e+00	2.487426e-02
32740000	-4.415526e+03	-9.386016e+02	5.168659e+00	2.206772e+01	3.604651e-01	1.787224e+00	2.220922e-02	8.778376e-01	2.799018e-01	7.966125e-01	2.905317e+00	3.284034e-02
32760000	-4.410750e+03	-9.252378e+02	5.334672e+00	2.142569e+01	4.302326e-01	2.133034e+00	1.156899e-02	9.346729e-01	3.137602e-01	5.832973e-01	1.570994e+00	3.435977e-02
32780000	-4.420858e+03	-9.385763e+02	4.962927e+00	2.232603e+01	4.186047e-01	1.487402e+00	2.039613e-02	8.976067e-01	2.071960e-01	7.591946e-01	2.246252e+00	3.176755e-02
32800000	-4.419438e+03	-9.028764e+02	5.494449e+00	2.087036e+01	4.534884e-01	2.010574e+00	1.360351e-02	9.026380e-01	4.297899e-01	7.561624e-01	1.800293e+00	3.538160e-02
32820000	-4.411382e+03	-8.973277e+02	5.570794e+00	2.278224e+01	4.302326e-01	1.642770e+00	1.770178e-02	9.168508e-01	2.282720e-01	9.068185e-01	2.360657e+00	3.592282e-02
32840000	-4.460463e+03	-9.025604e+02	6.604032e+00	2.597723e+01	4.069767e-01	1.484416e+00	3.047878e-02	8.436658e-01	3.077813e-01	6.021837e-01	1.653486e+00	4.252447e-02
32860000	-4.425762e+03	-9.382432e+02	4.280279e+00	1.938399e+01	4.418605e-01	2.167329e+00	2.004787e-02	8.908298e-01	2.325347e-01	5.769518e-01	1.777557e+00	2.747487e-02
32880000	-4.434929e+03	-9.614930e+02	4.890371e+00	2.174923e+01	3.604651e-01	2.011034e+00	1.168732e-02	9.490668e-01	1.919437e-01	8.377714e-01	1.744561e+00	3.131342e-02
32900000	-4.435209e+03	-9.317429e+02	5.236216e+00	2.215756e+01	4.302326e-01	1.990231e+00	1.282943e-02	9.104801e-01	2.855029e-01	6.428500e-01	1.638085e+00	3.366326e-02
32920000	-4.434466e+03	-9.169956e+02	5.385543e+00	2.255712e+01	4.186047e-01	2.307024e+00	3.121826e-02	8.553864e-01	2.532825e-01	6.403380e-01	1.748132e+00	3.467378e-02
32940000	-4.424058e+03	-9.731331e+02	3.926561e+00	1.751588e+01	4.302326e-01	1.973086e+00	4.264039e-02	7.605537e-01	3.205764e-01	3.336184e-01	1.780675e+00	2.532963e-02
32960000	-4.424304e+03	-9.269727e+02	5.171949e+00	2.234286e+01	4.069767e-01	1.778282e+00	1.595899e-02	8.926936e-01	3.098497e-01	5.025759e-01	1.452668e+00	3.281726e-02
32980000	-4.420811e+03	-9.161716e+02	4.980462e+00	2.150857e+01	4.651163e-01	2.043037e+00	1.058438e-02	9.346912e-01	2.539639e-01	5.161138e-01	1.264678e+00	3.205366e-02
33000000	-4.431113e+03	-9.289496e+02	4.557537e+00	2.010256e+01	3.953488e-01	1.551611e+00	2.681359e-02	8.226303e-01	2.996460e-01	5.391081e-01	1.866052e+00	2.871323e-02
33020000	-4.433968e+03	-9.347969e+02	4.224089e+00	1.787657e+01	4.069767e-01	1.760965e+00	1.673412e-02	8.928237e-01	2.773673e-01	3.891599e-01	2.027507e+00	2.702431e-02
33040000	-4.442182e+03	-9.690055e+02	4.180352e+00	1.867623e+01	3.837209e-01	2.894560e+00	5.862155e-02	7.465876e-01	2.090093e-01	5.507329e-01	2.158312e+00	2.668288e-02
33060000	-4.438358e+03	-9.508108e+02	4.980368e+00	2.319146e+01	3.488372e-01	2.071382e+00	2.283674e-02	8.988443e-01	1.887265e-01	4.218053e-01	1.796204e+00	3.208462e-02
33080000	-4.434275e+03	-9.305827e+02	4.642140e+00	2.068336e+01	3.953488e-01	1.669855e+00	1.418394e-02	9.028444e-01	2.749602e-01	5.481184e-01	2.281267e+00	2.989917e-02
33100000	-4.428023e+03	-9.599859e+02	5.031696e+00	2.210543e+01	4.186047e-01	2.255159e+00	2.568811e-02	8.455343e-01	2.505816e-01	5.381015e-01	1.322106e+00	3.182691e-02
33120000	-4.413971e+03	-9.304780e+02	6.512815e+00	2.647720e+01	3.372093e-01	1.807688e+00	6.705738e-03	9.616639e-01	2.581927e-01	8.588317e-01	1.496571e+00	4.134737e-02
33140000	-4.409646e+03	-9.312845e+02	6.358274e+00	2.696175e+01	2.558140e-01	2.145529e+00	1.302804e-02	9.528478e-01	1.429637e-01	8.678798e-01	2.135234e+00	4.058882e-02
33160000	-4.426148e+03	-9.045111e+02	4.839167e+00	2.118127e+01	4.651163e-01	1.904683e+00	1.372894e-02	9.061088e-01	2.675875e-01	4.559370e-01	1.837398e+00	3.120558e-02
33180000	-4.434362e+03	-9.415817e+02	4.920198e+00	1.943057e+01	4.302326e-01	2.507506e+00	1.574538e-02	9.055314e-01	3.056772e-01	5.828594e-01	1.619685e+00	3.125858e-02
33200000	-4.409256e+03	-9.658465e+02	4.523327e+00	1.974336e+01	3.720930e-01	2.412390e+00	1.347593e-02	9.265459e-01	2.928236e-01	6.569796e-01	1.206024e+00	2.903034e-02
33220000	-4.438201e+03	-9.425798e+02	5.703686e+00	2.457242e+01	3.488372e-01	1.842806e+00	1.270818e-02	9.461831e-01	1.732448e-01	5.804991e-01	1.788396e+00	3.544909e-02
33240000	-4.441048e+03	-9.076094e+02	5.848013e+00	2.470412e+01	4.883721e-01	1.966142e+00	1.348668e-02	9.022590e-01	3.361092e-01	5.207576e-01	1.434584e+00	3.755840e-02
33260000	-4.413230e+03	-9.267973e+02	5.073145e+00	2.035240e+01	5.116279e-01	2.104421e+00	2.108790e-02	8.831856e-01	3.600473e-01	6.024961e-01	1.443828e+00	3.262504e-02
33280000	-4.413824e+03	-9.582869e+02	4.085470e+00	1.761921e+01	3.953488e-01	1.805871e+00	6.767347e-03	9.515449e-01	3.097816e-01	5.283286e-01	1.877862e+00	2.607767e-02
33300000	-4.413438e+03	-9.595822e+02	4.420119e+00	1.836422e+01	4.534884e-01	2.478347e+00	1.218957e-02	9.229280e-01	2.776746e-01	5.537530e-01	1.500189e+00	2.844791e-02
33320000	-4.411756e+03	-9.538053e+02	4.847904e+00	1.908119e+01	4.418605e-01	2.086740e+00	9.297895e-03	9.295659e-01	3.323720e-01	5.633316e-01	1.884182e+00	3.103360e-02
33340000	-4.424039e+03	-9.311948e+02	4.655592e+00	2.122479e+01	4.069767e-01	2.243500e+00	2.005690e-02	8.823163e-01	2.978795e-01	5.482249e-01	1.704928e+00	2.983235e-02
33360000	-4.448570e+03	-9.074952e+02	4.789527e+00	2.070724e+01	4.534884e-01	1.847902e+00	2.843860e-02	8.505536e-01	2.944375e-01	5.234923e-01	2.008771e+00	3.026434e-02
33380000	-4.417488e+03	-9.660745e+02	4.482360e+00	1.961962e+01	4.418605e-01	1.782077e+00	4.223977e-02	7.271703e-01	4.091117e-01	6.341997e-01	2.094568e+00	2.840184e-02
33400000	-4.415017e+03	-9.483011e+02	4.710310e+00	2.136386e+01	3.837209e-01	1.897534e+00	2.314151e-02	9.104969e-01	1.545213e-01	4.934593e-01	1.296295e+00	3.034472e-02
33420000	-4.428264e+03	-9.241012e+02	4.296597e+00	2.003478e+01	4.302326e-01	1.846614e+00	2.903583e-02	8.102824e-01	3.161970e-01	5.414522e-01	1.573006e+00	2.740966e-02
33440000	-4.442517e+03	-9.266945e+02	4.780866e+00	2.199919e+01	3.372093e-01	1.937452e+00	2.501728e-02	8.704159e-01	2.084005e-01	5.729954e-01	2.152313e+00	3.081499e-02
33460000	-4.408593e+03	-9.361360e+02	5.529985e+00	2.591662e+01	2.906977e-01	2.107081e+00	1.906462e-02	9.484786e-01	7.452654e-02	6.997705e-01	1.751954e+00	3.474246e-02
33480000	-4.400579e+03	-9.500546e+02	4.948194e+00	2.207922e+01	2.906977e-01	1.653816e+00	2.137949e-02	9.114792e-01	1.549637e-01	5.476998e-01	1.977344e+00	3.144564e-02
33500000	-4.409044e+03	-9.869377e+02	4.379139e+00	1.854015e+01	3.488372e-01	2.562323e+00	5.806919e-03	9.800363e-01	1.136673e-01	6.065332e-01	1.586822e+00	2.762066e-02
33520000	-4.400406e+03	-1.013846e+03	5.190710e+00	2.418898e+01	3.023256e-01	1.742969e+00	1.894869e-02	9.177944e-01	1.821550e-01	9.453278e-01	2.155585e+00	3.284951e-02
33540000	-4.395479e+03	-1.000523e+03	5.385251e+00	2.778639e+01	2.674419e-01	1.787143e+00	7.404981e-03	9.665825e-01	1.573212e-01	9.895006e-01	1.583276e+00	3.464629e-02
33560000	-4.391676e+03	-9.520928e+02	5.353811e+00	2.353127e+01	3.837209e-01	2.097284e+00	9.869003e-03	9.604211e-01	1.759891e-01	7.237829e-01	1.450697e+00	3.438096e-02
33580000	-4.394435e+03	-9.407767e+02	5.344908e+00	2.243025e+01	3.837209e-01	2.093155e+00	6.379830e-03	9.637286e-01	2.419171e-01	6.014575e-01	1.641177e+00	3.424082e-02
33600000	-4.394584e+03	-9.384016e+02	5.407262e+00	2.339551e+01	3.488372e-01	2.028655e+00	1.366805e-02	9.281405e-01	1.987555e-01	8.161142e-01	1.709124e+00	3.462723e-02
33620000	-4.388900e+03	-9.904619e+02	4.281260e+00	2.004234e+01	2.558140e-01	2.101662e+00	2.041324e-02	9.234766e-01	1.265163e-01	1.145277e+00	2.677237e+00	2.733219e-02
33640000	-4.385970e+03	-9.773542e+02	4.535937e+00	2.226660e+01	2.790698e-01	2.253369e+00	3.482563e-02	8.799286e-01	1.113202e-01	6.053665e-01	2.478231e+00	2.886224e-02
33660000	-4.407449e+03	-9.506476e+02	4.525200e+00	1.981963e+01	3.720930e-01	2.200782e+00	1.738099e-02	9.282153e-01	1.668775e-01	5.982632e-01	2.213731e+00	2.897389e-02
33680000	-4.418402e+03	-9.409609e+02	4.984245e+00	2.324063e+01	3.604651e-01	2.015843e+00	2.839210e-02	8.627698e-01	2.035509e-01	5.606184e-01	2.336913e+00	3.195157e-02
33700000	-4.389228e+03	-9.343687e+02	6.296528e+00	2.962625e+01	3.139535e-01	1.554772e+00	2.394553e-02	9.281135e-01	1.029748e-01	1.170183e+00	1.880814e+00	4.056973e-02
33720000	-4.408897e+03	-9.853484e+02	5.829364e+00	2.655226e+01	3.488372e-01	2.314197e+00	2.440419e-02	8.868457e-01	2.170216e-01	8.371804e-01	1.593363e+00	3.747933e-02
33740000	-4.411079e+03	-9.250341e+02	5.590158e+00	2.298420e+01	3.953488e-01	1.943933e+00	1.261083e-02	9.192596e-01	2.833839e-01	6.862603e-01	1.830270e+00	3.597824e-02
33760000	-4.461319e+03	-9.403748e+02	4.272776e+00	1.833024e+01	4.651163e-01	1.822922e+00	7.674108e-03	9.423967e-01	2.943071e-01	3.594982e-01	1.042760e+00	2.754149e-02
33780000	-4.418368e+03	-9.291321e+02	4.900906e+00	2.164469e+01	4.302326e-01	1.637426e+00	8.313586e-03	9.495360e-01	2.967376e-01	4.926259e-01	1.551004e+00	3.150669e-02
33800000	-4.426918e+03	-9.156363e+02	4.778566e+00	2.160275e+01	4.651163e-01	2.149696e+00	5.040861e-02	6.736631e-01	3.484522e-01	7.053798e-01	2.011221e+00	3.070624e-02
33820000	-4.381365e+03	-9.925648e+02	4.322154e+00	2.177263e+01	3.255814e-01	2.329233e+00	2.771280e-02	8.932884e-01	1.288282e-01	4.605068e-01	1.536960e+00	2.753662e-02
33840000	-4.392259e+03	-1.015642e+03	4.907106e+00	2.400630e+01	2.441860e-01	2.113635e+00	1.991365e-02	9.392162e-01	8.349776e-02	1.063800e+00	1.425956e+00	3.149124e-02
33860000	-4.394197e+03	-9.852742e+02	4.460514e+00	2.040414e+01	3.604651e-01	1.996281e+00	2.025602e-02	9.030088e-01	1.686732e-01	4.996620e-01	1.781528e+00	2.876295e-02
33880000	-4.422738e+03	-9.182784e+02	4.921148e+00	2.123870e+01	2.906977e-01	1.879246e+00	1.912433e-02	9.170235e-01	1.877406e-01	8.353165e-01	2.775556e+00	3.059012e-02
33900000	-4.425700e+03	-9.582668e+02	5.200320e+00	2.436183e+01	3.720930e-01	2.092359e+00	3.876169e-02	7.938798e-01	2.697677e-01	6.392028e-01	1.982534e+00	3.340790e-02
33920000	-4.391668e+03	-9.813220e+02	4.450167e+00	2.213511e+01	3.255814e-01	2.428084e+00	2.709246e-02	8.972880e-01	1.455786e-01	1.044583e+00	2.278102e+00	2.841834e-02
33940000	-4.377289e+03	-9.484503e+02	4.787892e+00	2.304411e+01	2.441860e-01	1.934088e+00	3.629005e-02	8.637360e-01	1.559015e-01	7.490816e-01	2.481441e+00	3.081359e-02
33960000	-4.430508e+03	-9.746862e+02	4.132288e+00	1.914326e+01	2.790698e-01	2.248709e+00	1.136671e-02	9.634878e-01	1.258744e-01	8.752944e-01	1.962751e+00	2.661532e-02
33980000	-4.399432e+03	-9.576341e+02	4.593476e+00	2.198312e+01	2.441860e-01	2.109244e+00	3.246997e-02	8.965567e-01	1.520737e-01	1.306496e+00	2.718452e+00	2.913361e-02
34000000	-4.399296e+03	-9.585463e+02	5.391354e+00	2.482612e+01	2.674419e-01	2.502727e+00	3.017368e-02	9.019841e-01	1.404815e-01	7.263564e-01	1.579694e+00	3.474240e-02
34020000	-4.410442e+03	-9.287700e+02	5.537273e+00	2.296465e+01	3.953488e-01	1.975271e+00	1.331463e-02	9.383809e-01	2.292689e-01	6.604894e-01	2.270195e+00	3.533605e-02
34040000	-4.430345e+03	-9.749493e+02	5.196581e+00	2.248577e+01	3.372093e-01	2.311280e+00	2.569067e-02	8.703747e-01	2.036184e-01	6.933744e-01	1.968208e+00	3.325870e-02
34060000	-4.423810e+03	-9.595090e+02	4.886362e+00	2.216331e+01	4.186047e-01	1.835582e+00	2.975022e-02	7.754366e-01	3.771072e-01	6.286898e-01	1.644210e+00	3.146283e-02
34080000	-4.409984e+03	-9.847041e+02	4.433647e+00	2.247292e+01	2.674419e-01	2.087552e+00	3.707483e-02	8.962297e-01	8.314949e-02	6.039499e-01	2.498271e+00	2.845269e-02
34100000	-4.421528e+03	-9.191303e+02	5.757412e+00	2.687100e+01	4.651163e-01	1.821352e+00	1.463523e-02	8.871968e-01	3.814621e-01	6.331579e-01	2.145110e+00	3.703462e-02
34120000	-4.420054e+03	-9.080412e+02	6.384898e+00	2.650443e+01	4.302326e-01	1.641667e+00	2.168082e-02	8.818404e-01	2.389156e-01	6.707369e-01	1.830000e+00	4.114338e-02
34140000	-4.452709e+03	-9.234375e+02	5.388168e+00	2.485694e+01	4.651163e-01	1.868519e+00	2.129747e-02	8.564868e-01	3.462381e-01	6.645447e-01	1.825727e+00	3.469783e-02
34160000	-4.417941e+03	-9.694959e+02	4.563329e+00	2.173885e+01	3.023256e-01	2.173846e+00	2.117732e-03	9.893224e-01	1.860098e-01	4.941619e-01	1.978979e+00	2.921038e-02
34180000	-4.391130e+03	-9.335175e+02	5.459436e+00	2.592527e+01	2.906977e-01	1.819106e+00	3.549301e-03	9.870078e-01	1.294658e-01	7.444304e-01	2.354488e+00	3.498659e-02
34200000	-4.376413e+03	-8.985283e+02	6.719442e+00	3.351744e+01	1.627907e-01	1.978242e+00	9.073289e-03	9.786817e-01	4.007436e-02	7.299813e-01	2.416832e+00	4.295625e-02
34220000	-4.391367e+03	-9.418559e+02	5.157235e+00	2.437644e+01	2.441860e-01	1.563607e+00	8.077422e-03	9.814118e-01	6.099793e-02	8.014684e-01	2.315055e+00	3.299863e-02
34240000	-4.433931e+03	-9.608677e+02	4.667510e+00	1.874905e+01	4.767442e-01	1.723122e+00	2.233815e-02	8.429354e-01	4.102648e-01	6.107998e-01	1.379402e+00	2.956504e-02
34260000	-4.405563e+03	-9.758908e+02	4.518068e+00	2.204402e+01	3.488372e-01	1.989148e+00	2.220246e-02	9.216547e-01	1.158032e-01	6.585458e-01	1.909481e+00	2.897694e-02
34280000	-4.429474e+03	-9.680105e+02	4.677990e+00	2.096411e+01	3.372093e-01	1.837082e+00	1.190903e-02	9.403012e-01	1.870010e-01	5.967840e-01	1.801094e+00	3.003188e-02
34300000	-4.430846e+03	-9.168556e+02	4.887628e+00	2.059802e+01	4.534884e-01	1.858616e+00	1.802200e-02	8.885651e-01	3.142419e-01	5.435058e-01	1.946712e+00	3.105514e-02
34320000	-4.400384e+03	-9.678208e+02	5.304833e+00	2.358060e+01	3.372093e-01	2.274046e+00	3.396207e-02	8.408359e-01	2.160297e-01	5.795222e-01	1.584509e+00	3.397540e-02
34340000	-4.395102e+03	-9.449229e+02	5.393790e+00	2.654760e+01	3.139535e-01	1.984701e+00	1.555948e-02	9.169708e-01	1.876958e-01	7.160081e-01	2.113900e+00	3.475600e-02
34360000	-4.402157e+03	-9.180793e+02	5.465047e+00	2.319080e+01	3.372093e-01	2.087147e+00	1.341083e-02	9.409354e-01	2.056595e-01	8.746101e-01	1.752396e+00	3.525749e-02
34380000	-4.397358e+03	-9.088570e+02	5.722874e+00	2.435476e+01	3.604651e-01	1.714391e+00	3.303633e-02	8.689627e-01	1.515388e-01	1.029997e+00	1.883179e+00	3.655070e-02
34400000	-4.406495e+03	-9.094918e+02	5.941274e+00	2.577774e+01	3.953488e-01	1.848621e+00	8.901387e-03	9.560484e-01	1.797433e-01	8.799465e-01	1.806799e+00	3.778954e-02
34420000	-4.410317e+03	-9.639053e+02	5.282082e+00	2.608605e+01	3.372093e-01	2.076651e+00	1.613469e-02	9.362629e-01	1.087578e-01	5.834457e-01	1.584244e+00	3.354966e-02
34440000	-4.399812e+03	-9.776376e+02	5.241987e+00	2.325188e+01	3.023256e-01	2.277803e+00	1.146815e-02	9.547629e-01	1.152116e-01	9.900044e-01	1.543939e+00	3.336931e-02
34460000	-4.414259e+03	-9.538491e+02	5.340251e+00	2.154551e+01	4.186047e-01	2.321349e+00	4.220431e-03	9.796595e-01	1.938488e-01	6.151265e-01	1.721450e+00	3.414919e-02
34480000	-4.409631e+03	-9.213256e+02	6.836761e+00	2.642364e+01	4.186047e-01	1.972089e+00	1.959019e-02	8.694819e-01	3.630807e-01	6.081535e-01	1.995758e+00	4.381719e-02
34500000	-4.421766e+03	-9.369096e+02	4.845008e+00	2.016800e+01	4.302326e-01	1.921175e+00	6.744564e-03	9.658589e-01	2.536115e-01	6.435183e-01	2.025021e+00	3.108890e-02
34520000	-4.387640e+03	-9.495672e+02	4.861065e+00	2.028904e+01	3.720930e-01	2.216261e+00	1.040415e-02	9.574347e-01	1.825848e-01	7.510504e-01	1.701716e+00	3.124250e-02
34540000	-4.405752e+03	-9.824696e+02	5.003669e+00	2.173816e+01	3.604651e-01	1.870918e+00	2.374075e-02	8.942847e-01	2.354904e-01	8.727531e-01	1.229568e+00	3.200767e-02
34560000	-4.409276e+03	-9.849784e+02	4.480508e+00	1.983838e+01	4.302326e-01	2.692816e+00	1.332936e-02	9.239780e-01	2.601348e-01	7.746843e-01	1.835708e+00	2.842496e-02
34580000	-4.419190e+03	-9.924272e+02	4.431198e+00	1.977056e+01	3.488372e-01	2.081761e+00	1.907317e-02	9.195673e-01	1.710160e-01	8.420277e-01	1.323765e+00	2.854114e-02
34600000	-4.411756e+03	-9.852963e+02	5.184544e+00	2.373800e+01	3.372093e-01	1.390540e+00	1.209480e-02	9.438002e-01	1.977035e-01	7.393134e-01	2.221084e+00	3.329967e-02
34620000	-4.421875e+03	-9.403215e+02	4.288002e+00	2.057375e+01	4.069767e-01	2.497008e+00	1.770079e-02	8.926170e-01	2.744010e-01	5.495806e-01	1.543479e+00	2.756139e-02
34640000	-4.399722e+03	-9.404240e+02	4.926576e+00	2.463056e+01	3.372093e-01	1.576300e+00	2.243007e-02	8.858806e-01	1.694869e-01	7.351091e-01	1.841795e+00	3.160765e-02
34660000	-4.411645e+03	-9.379718e+02	5.777842e+00	2.718534e+01	3.837209e-01	1.590229e+00	1.718423e-02	9.251443e-01	1.616818e-01	8.455979e-01	1.767864e+00	3.714816e-02
34680000	-4.442436e+03	-9.446529e+02	5.611584e+00	2.549153e+01	3.604651e-01	1.783427e+00	1.248716e-02	9.469580e-01	1.564885e-01	7.975859e-01	2.340289e+00	3.601702e-02
34700000	-4.402098e+03	-9.839722e+02	4.222333e+00	2.156539e+01	3.488372e-01	1.673210e+00	1.877711e-02	9.004395e-01	1.633836e-01	9.281033e-01	2.302537e+00	2.719771e-02
34720000	-4.387994e+03	-9.659973e+02	4.442659e+00	2.232921e+01	2.209302e-01	1.821519e+00	2.415056e-02	9.526429e-01	4.628925e-02	6.529797e-01	2.528760e+00	2.846733e-02
34740000	-4.411987e+03	-9.754303e+02	4.587675e+00	2.329061e+01	2.674419e-01	1.769266e+00	3.997947e-03	9.847828e-01	9.664988e-02	6.831146e-01	3.105363e+00	2.940573e-02
34760000	-4.385386e+03	-9.510666e+02	4.610667e+00	2.331247e+01	2.906977e-01	1.864764e+00	9.041998e-03	9.667133e-01	1.175219e-01	4.446820e-01	2.291735e+00	2.951835e-02
34780000	-4.416896e+03	-9.766385e+02	3.920538e+00	1.895062e+01	3.139535e-01	3.152076e+00	3.106938e-02	8.348416e-01	2.167749e-01	5.769783e-01	1.974568e+00	2.518253e-02
34800000	-4.404991e+03	-9.675609e+02	4.091468e+00	1.878254e+01	2.790698e-01	2.444250e+00	2.409191e-02	9.240716e-01	9.408005e-02	4.982569e-01	2.354145e+00	2.623826e-02
34820000	-4.408024e+03	-9.833224e+02	4.521282e+00	2.099419e+01	3.023256e-01	1.942862e+00	2.498109e-02	9.048269e-01	1.406586e-01	5.283741e-01	1.033535e+00	2.913125e-02
34840000	-4.451457e+03	-9.579716e+02	5.096644e+00	2.229562e+01	3.953488e-01	1.864258e+00	2.311892e-02	8.731606e-01	2.552555e-01	5.927966e-01	9.310393e-01	3.282246e-02
34860000	-4.424938e+03	-9.760152e+02	5.134855e+00	2.287044e+01	4.069767e-01	1.592122e+00	9.866304e-03	9.236635e-01	3.511613e-01	1.024035e+00	1.814776e+00	3.291707e-02
34880000	-4.431127e+03	-9.613972e+02	4.718206e+00	2.359349e+01	3.720930e-01	1.802307e+00	1.615284e-03	9.898376e-01	2.542571e-01	6.524562e-01	1.621107e+00	3.027203e-02
34900000	-4.415778e+03	-9.516543e+02	5.005924e+00	2.263416e+01	3.255814e-01	1.582088e+00	1.383798e-03	9.942316e-01	1.617807e-01	8.271686e-01	2.039876e+00	3.223596e-02
34920000	-4.424557e+03	-9.211333e+02	5.383436e+00	2.225067e+01	4.302326e-01	1.562716e+00	2.164908e-02	8.663955e-01	2.590563e-01	7.915180e-01	1.704649e+00	3.432351e-02
34940000	-4.410219e+03	-9.170457e+02	5.377715e+00	2.276137e+01	3.837209e-01	1.771416e+00	1.232601e-02	9.572355e-01	1.300734e-01	7.395460e-01	2.187697e+00	3.426073e-02
34960000	-4.413065e+03	-9.365662e+02	5.189630e+00	2.262651e+01	4.069767e-01	1.499644e+00	1.024067e-02	9.464361e-01	2.698563e-01	6.793746e-01	1.904830e+00	3.330996e-02
34980000	-4.440852e+03	-9.643199e+02	4.658879e+00	2.044913e+01	3.255814e-01	2.246007e+00	2.277669e-02	9.149943e-01	1.935761e-01	9.297846e-01	2.121624e+00	3.004066e-02
35000000	-4.414357e+03	-9.336649e+02	4.503415e+00	2.154389e+01	3.488372e-01	1.734373e+00	1.379431e-02	9.417202e-01	2.064424e-01	7.666443e-01	2.251673e+00	2.879866e-02
35020000	-4.406323e+03	-9.644672e+02	4.493316e+00	2.122369e+01	3.372093e-01	1.939674e+00	2.042936e-02	9.211560e-01	1.651933e-01	8.209779e-01	2.151495e+00	2.867892e-02
35040000	-4.447013e+03	-9.788041e+02	4.260794e+00	1.959650e+01	3.837209e-01	2.443554e+00	3.635236e-02	8.196059e-01	2.349397e-01	9.780000e-01	1.300888e+00	2.742882e-02
35060000	-4.434042e+03	-9.959111e+02	4.315237e+00	2.212467e+01	3.604651e-01	1.619993e+00	2.817449e-02	8.780167e-01	1.784986e-01	5.281221e-01	1.638317e+00	2.748882e-02
35080000	-4.408863e+03	-9.682017e+02	5.486107e+00	2.488336e+01	3.604651e-01	2.129372e+00	2.366399e-02	8.705972e-01	2.457566e-01	8.852108e-01	2.040667e+00	3.528183e-02
35100000	-4.418587e+03	-9.358801e+02	5.391198e+00	2.301069e+01	3.604651e-01	2.625399e+00	2.398542e-02	9.079084e-01	1.473337e-01	7.549033e-01	1.925274e+00	3.467443e-02
35120000	-4.411368e+03	-9.338773e+02	4.862848e+00	2.130453e+01	3.953488e-01	2.090624e+00	2.081002e-02	8.669712e-01	3.248571e-01	6.392605e-01	1.972648e+00	3.072195e-02
35140000	-4.413039e+03	-9.263794e+02	5.013146e+00	2.073246e+01	3.720930e-01	2.149148e+00	1.460350e-02	9.511124e-01	1.115387e-01	6.630337e-01	1.738523e+00	3.169676e-02
35160000	-4.439851e+03	-9.422825e+02	4.792047e+00	2.052369e+01	3.604651e-01	2.310145e+00	2.270868e-02	9.251226e-01	1.305784e-01	4.991221e-01	2.123293e+00	3.046421e-02
35180000	-4.450532e+03	-9.447673e+02	4.952755e+00	2.320631e+01	4.767442e-01	2.220245e+00	9.688867e-04	9.920408e-01	3.419531e-01	7.791210e-01	1.943126e+00	3.193806e-02
35200000	-4.448913e+03	-9.417030e+02	5.940090e+00	2.768193e+01	3.953488e-01	1.457654e+00	2.093805e-03	9.919381e-01	1.277063e-01	8.038431e-01	1.943860e+00	3.826445e-02
35220000	-4.441480e+03	-9.211160e+02	5.603200e+00	2.364017e+01	4.302326e-01	2.104077e+00	8.559796e-04	9.939554e-01	3.613475e-01	7.856945e-01	1.738742e+00	3.613424e-02
35240000	-4.412578e+03	-9.651955e+02	4.425776e+00	2.122248e+01	3.837209e-01	2.274104e+00	1.923976e-02	8.859886e-01	2.716929e-01	3.006494e-01	1.776261e+00	2.823679e-02
35260000	-4.428533e+03	-9.317628e+02	5.212851e+00	2.375597e+01	4.302326e-01	1.789026e+00	1.675082e-02	8.913706e-01	3.182805e-01	6.235554e-01	1.803281e+00	3.333940e-02
35280000	-4.423681e+03	-9.439220e+02	4.329633e+00	1.877978e+01	3.720930e-01	1.732410e+00	1.278296e-02	9.363577e-01	2.652683e-01	8.020990e-01	2.507224e+00	2.766654e-02
35300000	-4.432457e+03	-9.740269e+02	4.673934e+00	2.020551e+01	4.186047e-01	1.960959e+00	1.211261e-02	9.164181e-01	3.423028e-01	6.401576e-01	1.337122e+00	2.972793e-02
35320000	-4.446596e+03	-9.084788e+02	5.273832e+00	2.337399e+01	3.837209e-01	1.740493e+00	1.762486e-02	8.987984e-01	2.564269e-01	6.223431e-01	1.906465e+00	3.361190e-02
35340000	-4.433900e+03	-9.321106e+02	5.849267e+00	2.333134e+01	4.069767e-01	2.360096e+00	2.205373e-02	8.974489e-01	2.231986e-01	9.862689e-01	1.369384e+00	3.734973e-02
35360000	-4.412596e+03	-9.673453e+02	4.028540e+00	1.856843e+01	3.953488e-01	2.245762e+00	3.050090e-03	9.736069e-01	2.976936e-01	6.180516e-01	1.461224e+00	2.556725e-02
35380000	-4.405479e+03	-9.660482e+02	5.032764e+00	2.264613e+01	4.302326e-01	1.704218e+00	3.270332e-02	7.927771e-01	3.629541e-01	8.698205e-01	1.719143e+00	3.221170e-02
35400000	-4.427548e+03	-9.923997e+02	4.108622e+00	1.957461e+01	3.837209e-01	2.167674e+00	1.623902e-02	9.149816e-01	1.994354e-01	4.726092e-01	1.640090e+00	2.605718e-02
35420000	-4.429045e+03	-9.453341e+02	5.017721e+00	2.107562e+01	4.651163e-01	2.021550e+00	6.694656e-03	9.572783e-01	2.669498e-01	1.191749e+00	1.598601e+00	3.173719e-02
35440000	-4.433317e+03	-9.315222e+02	5.162004e+00	2.314268e+01	4.651163e-01	1.819528e+00	1.381470e-02	9.025656e-01	3.177887e-01	5.854003e-01	1.917718e+00	3.309014e-02
35460000	-4.439161e+03	-9.392050e+02	4.295958e+00	1.921444e+01	4.302326e-01	2.200656e+00	1.986231e-02	8.941573e-01	2.527848e-01	5.761146e-01	2.040129e+00	2.754116e-02
35480000	-4.443462e+03	-8.821915e+02	5.708502e+00	2.309211e+01	5.348837e-01	1.502971e+00	4.230969e-02	7.595919e-01	3.585356e-01	5.461240e-01	1.900504e+00	3.677387e-02
35500000	-4.432050e+03	-8.934232e+02	5.700023e+00	2.304550e+01	5.000000e-01	2.166394e+00	4.922311e-02	7.424555e-01	3.637582e-01	6.155483e-01	1.702825e+00	3.676823e-02
35520000	-4.431289e+03	-9.178037e+02	4.721992e+00	1.934909e+01	4.883721e-01	1.871389e+00	2.154439e-02	8.347820e-01	4.248956e-01	7.272665e-01	1.518805e+00	3.022768e-02
35540000	-4.428089e+03	-9.400811e+02	5.370827e+00	2.307783e+01	4.534884e-01	1.328626e+00	1.394856e-02	9.046441e-01	3.224119e-01	7.467917e-01	1.357364e+00	3.394993e-02
35560000	-4.428598e+03	-9.588214e+02	4.340170e+00	1.867714e+01	4.069767e-01	2.042490e+00	1.901065e-02	8.940908e-01	2.480847e-01	5.596867e-01	1.176867e+00	2.730975e-02
35580000	-4.425154e+03	-9.497307e+02	4.614998e+00	2.359960e+01	3.139535e-01	2.312492e+00	1.503726e-02	9.585571e-01	8.765778e-02	4.405530e-01	2.431574e+00	2.970620e-02
35600000	-4.401925e+03	-9.644632e+02	4.675859e+00	2.267783e+01	3.604651e-01	1.977734e+00	3.617068e-03	9.768405e-01	2.540234e-01	5.469868e-01	2.146361e+00	3.001227e-02
35620000	-4.386962e+03	-9.211675e+02	5.074700e+00	2.344401e+01	2.441860e-01	1.987495e+00	7.359585e-03	9.834976e-01	5.181764e-02	5.571315e-01	2.803798e+00	3.242269e-02
35640000	-4.432890e+03	-8.881928e+02	4.876329e+00	2.000422e+01	4.534884e-01	1.999070e+00	1.313946e-02	9.279841e-01	2.660733e-01	3.776880e-01	1.877078e+00	3.135134e-02
35660000	-4.425524e+03	-9.297176e+02	4.705315e+00	2.096826e+01	4.302326e-01	2.152279e+00	2.103816e-02	8.852189e-01	2.267445e-01	5.829727e-01	2.142117e+00	2.975295e-02
35680000	-4.397150e+03	-9.831130e+02	4.721453e+00	2.290825e+01	3.023256e-01	2.148007e+00	1.196397e-03	9.959989e-01	9.744103e-02	6.808187e-01	2.376368e+00	3.045385e-02
35700000	-4.423042e+03	-9.549680e+02	4.833846e+00	2.214779e+01	2.906977e-01	1.949711e+00	2.820813e-02	8.898829e-01	1.553912e-01	5.920826e-01	2.229300e+00	3.103490e-02
35720000	-4.394088e+03	-9.096124e+02	6.211703e+00	2.574620e+01	3.837209e-01	1.963942e+00	3.547075e-02	8.900080e-01	1.381901e-01	5.793325e-01	2.111239e+00	4.001824e-02
35740000	-4.432396e+03	-9.117956e+02	4.396450e+00	1.862681e+01	3.720930e-01	1.933046e+00	3.069641e-02	8.696793e-01	1.813540e-01	3.752402e-01	2.246634e+00	2.821594e-02
35760000	-4.420346e+03	-9.678747e+02	3.984035e+00	1.738934e+01	3.604651e-01	2.204638e+00	1.766376e-02	9.315900e-01	1.411820e-01	4.092656e-01	1.845720e+00	2.536385e-02
35780000	-4.412119e+03	-9.173983e+02	4.718841e+00	1.959783e+01	5.000000e-01	1.880630e+00	2.196100e-02	8.235812e-01	4.426901e-01	5.062245e-01	2.044367e+00	3.015664e-02
35800000	-4.453430e+03	-9.096958e+02	4.722058e+00	2.015750e+01	4.651163e-01	2.418004e+00	1.147562e-02	9.164231e-01	3.265887e-01	6.872962e-01	2.168622e+00	3.008085e-02
35820000	-4.424050e+03	-9.237909e+02	5.061542e+00	1.930733e+01	4.651163e-01	1.627349e+00	5.866307e-03	9.600855e-01	3.320502e-01	6.172937e-01	1.939461e+00	3.161301e-02
35840000	-4.413652e+03	-9.356456e+02	4.383832e+00	1.848556e+01	4.069767e-01	1.902220e+00	2.179856e-03	9.884268e-01	2.352608e-01	4.767519e-01	2.302137e+00	2.800629e-02
35860000	-4.425714e+03	-9.456957e+02	5.069568e+00	2.358310e+01	3.953488e-01	2.431526e+00	3.857697e-03	9.694438e-01	3.293110e-01	7.421548e-01	2.300614e+00	3.260045e-02
35880000	-4.415831e+03	-9.005199e+02	4.933490e+00	2.219108e+01	4.418605e-01	1.871933e+00	2.300876e-02	8.657018e-01	2.648446e-01	7.797348e-01	2.018254e+00	3.146512e-02
35900000	-4.401477e+03	-9.495593e+02	4.977580e+00	2.299961e+01	3.488372e-01	1.944493e+00	2.556043e-02	8.983826e-01	1.171516e-01	9.048694e-01	1.686956e+00	3.157767e-02
35920000	-4.408736e+03	-9.414081e+02	5.109728e+00	2.320625e+01	4.069767e-01	1.867308e+00	1.943883e-02	8.737115e-01	2.609272e-01	5.097348e-01	1.494993e+00	3.222218e-02
35940000	-4.403435e+03	-9.612070e+02	4.630862e+00	2.061622e+01	3.139535e-01	1.572541e+00	1.484052e-02	9.587943e-01	8.444739e-02	6.569032e-01	1.994416e+00	2.986066e-02
35960000	-4.403402e+03	-9.368214e+02	4.685950e+00	2.191162e+01	3.604651e-01	1.865775e+00	1.058720e-02	9.557155e-01	1.455302e-01	6.944032e-01	2.174641e+00	3.012603e-02
35980000	-4.429821e+03	-9.584066e+02	5.822615e+00	2.737136e+01	3.720930e-01	2.203506e+00	1.294456e-02	9.515442e-01	1.317829e-01	4.712155e-01	1.671823e+00	3.745885e-02
36000000	-4.420293e+03	-9.448747e+02	4.745800e+00	2.220581e+01	4.651163e-01	1.675247e+00	2.825042e-02	8.523988e-01	2.325537e-01	7.034598e-01	1.693103e+00	3.011248e-02
36020000	-4.401494e+03	-9.747410e+02	4.149071e+00	1.783441e+01	4.069767e-01	2.139313e+00	1.078699e-02	9.480447e-01	1.985235e-01	6.358519e-01	1.602331e+00	2.676069e-02
36040000	-4.422545e+03	-9.286000e+02	5.348078e+00	2.377019e+01	4.302326e-01	2.022928e+00	1.245682e-02	9.322779e-01	2.320520e-01	1.069779e+00	1.736952e+00	3.446542e-02
36060000	-4.461416e+03	-9.411185e+02	4.276849e+00	1.807459e+01	4.302326e-01	1.924983e+00	2.076205e-02	8.602827e-01	3.405818e-01	5.810984e-01	1.497919e+00	2.752963e-02
36080000	-4.369236e+03	-9.789650e+02	4.426725e+00	2.138721e+01	2.790698e-01	2.206777e+00	1.899978e-02	9.234790e-01	1.163197e-01	4.805828e-01	1.577251e+00	2.817981e-02
36100000	-4.449697e+03	-9.276857e+02	4.471148e+00	1.851923e+01	5.000000e-01	1.626035e+00	1.960006e-02	8.729425e-01	3.332710e-01	4.601655e-01	1.163540e+00	2.881096e-02
36120000	-4.434208e+03	-8.982716e+02	5.482202e+00	2.172582e+01	3.837209e-01	1.820401e+00	2.266210e-02	8.675835e-01	3.524823e-01	4.560301e-01	1.935438e+00	3.517935e-02
36140000	-4.440928e+03	-9.228706e+02	5.203008e+00	2.035669e+01	4.534884e-01	2.164826e+00	5.918867e-02	7.307050e-01	3.109745e-01	4.634104e-01	1.395017e+00	3.345467e-02
36160000	-4.423410e+03	-9.325230e+02	5.435361e+00	2.462425e+01	3.255814e-01	2.290711e+00	1.035097e-02	9.535864e-01	1.689513e-01	7.070095e-01	1.759287e+00	3.460863e-02
36180000	-4.406497e+03	-9.561081e+02	4.833679e+00	2.230424e+01	4.186047e-01	2.245817e+00	1.251191e-02	9.311247e-01	1.856548e-01	8.352170e-01	1.619574e+00	3.093752e-02
36200000	-4.389665e+03	-9.995344e+02	4.368241e+00	2.144523e+01	3.372093e-01	2.156403e+00	7.939457e-03	9.621567e-01	1.547534e-01	8.722341e-01	2.054679e+00	2.812921e-02
36220000	-4.438776e+03	-9.229723e+02	5.032213e+00	2.045764e+01	4.651163e-01	1.743866e+00	3.091489e-02	7.950135e-01	4.204528e-01	7.327851e-01	1.501913e+00	3.192906e-02
36240000	-4.446107e+03	-9.333389e+02	5.663560e+00	2.298449e+01	4.651163e-01	1.963649e+00	1.959938e-02	8.926834e-01	2.598778e-01	6.823808e-01	1.735632e+00	3.579662e-02
36260000	-4.414165e+03	-9.687364e+02	4.705699e+00	2.091299e+01	3.720930e-01	1.586362e+00	2.719723e-03	9.874468e-01	1.624776e-01	7.087131e-01	1.671015e+00	2.977922e-02
36280000	-4.424297e+03	-9.410452e+02	4.607307e+00	2.175447e+01	3.604651e-01	1.663609e+00	2.104600e-03	9.901498e-01	2.141668e-01	8.463250e-01	1.416935e+00	2.946841e-02
36300000	-4.415918e+03	-9.396315e+02	4.865351e+00	2.191095e+01	3.953488e-01	2.241964e+00	1.776063e-03	9.915820e-01	1.873150e-01	7.638957e-01	1.877575e+00	3.135047e-02
36320000	-4.412535e+03	-9.223070e+02	5.157558e+00	2.364161e+01	3.488372e-01	2.212000e+00	3.946365e-03	9.776307e-01	2.143647e-01	1.018004e+00	2.329587e+00	3.281875e-02
36340000	-4.407307e+03	-9.477273e+02	5.005916e+00	2.337023e+01	3.255814e-01	1.815577e+00	1.007881e-02	9.542091e-01	1.591925e-01	7.391941e-01	2.844008e+00	3.216158e-02
36360000	-4.444457e+03	-9.536067e+02	4.259916e+00	1.778199e+01	4.418605e-01	2.797240e+00	1.270281e-02	9.379431e-01	1.950910e-01	6.150252e-01	1.335096e+00	2.744854e-02
36380000	-4.435496e+03	-9.013184e+02	4.971904e+00	2.127582e+01	5.000000e-01	1.704138e+00	3.114923e-02	8.065028e-01	2.917379e-01	8.023893e-01	1.945755e+00	3.199691e-02
36400000	-4.427189e+03	-9.064513e+02	4.854425e+00	2.034317e+01	5.000000e-01	1.583731e+00	2.543495e-02	8.427123e-01	3.090962e-01	6.169716e-01	1.791456e+00	3.098214e-02
36420000	-4.438168e+03	-9.413641e+02	5.079692e+00	2.426860e+01	4.302326e-01	1.742504e+00	1.925856e-02	8.888888e-01	2.564855e-01	9.495108e-01	1.326191e+00	3.227737e-02
36440000	-4.440191e+03	-8.949685e+02	5.130884e+00	2.210210e+01	4.186047e-01	2.947681e+00	3.225824e-02	8.644933e-01	2.022755e-01	5.053313e-01	2.655852e+00	3.244296e-02
36460000	-4.425429e+03	-9.141351e+02	4.839831e+00	2.138475e+01	3.139535e-01	2.018060e+00	1.164556e-02	9.485108e-01	1.659968e-01	5.051723e-01	2.348021e+00	3.069966e-02
36480000	-4.426399e+03	-9.363633e+02	4.791071e+00	2.159345e+01	4.069767e-01	1.755331e+00	3.728182e-02	8.517246e-01	2.092114e-01	6.294452e-01	1.861901e+00	3.045147e-02
36500000	-4.428050e+03	-9.448741e+02	4.805612e+00	2.161537e+01	4.302326e-01	1.793767e+00	1.166016e-02	9.118307e-01	3.033846e-01	7.687405e-01	1.581919e+00	3.012861e-02
36520000	-4.445192e+03	-8.971937e+02	4.690445e+00	1.938990e+01	5.232558e-01	2.188404e+00	2.360724e-02	8.431577e-01	3.685868e-01	4.665252e-01	1.305129e+00	3.019928e-02
36540000	-4.427077e+03	-9.122885e+02	5.751983e+00	2.332609e+01	4.767442e-01	1.865207e+00	1.621619e-02	8.656255e-01	3.369592e-01	5.215039e-01	1.892221e+00	3.707951e-02
36560000	-4.411051e+03	-9.017524e+02	5.155946e+00	2.209623e+01	4.418605e-01	1.522638e+00	1.843415e-02	9.026065e-01	2.533819e-01	6.438052e-01	2.424994e+00	3.246002e-02
36580000	-4.422798e+03	-9.256987e+02	4.218677e+00	1.723314e+01	4.418605e-01	1.987507e+00	1.643616e-02	9.091275e-01	2.387622e-01	4.407001e-01	1.634263e+00	2.710356e-02
36600000	-4.430325e+03	-9.264662e+02	4.642113e+00	2.010740e+01	4.418605e-01	1.796183e+00	1.166900e-02	9.357023e-01	2.083323e-01	5.096767e-01	1.775267e+00	2.982156e-02
36620000	-4.402024e+03	-9.231807e+02	6.054362e+00	2.386131e+01	4.186047e-01	1.817285e+00	7.636502e-03	9.305621e-01	4.565043e-01	5.859044e-01	1.888439e+00	3.887689e-02
36640000	-4.420237e+03	-9.139764e+02	4.556951e+00	1.713434e+01	4.302326e-01	1.929310e+00	7.450083e-03	9.518051e-01	3.553804e-01	6.165394e-01	1.918813e+00	2.935244e-02
36660000	-4.407087e+03	-9.092892e+02	4.450219e+00	1.923363e+01	3.720930e-01	1.677999e+00	1.842474e-02	8.910871e-01	2.898594e-01	5.783392e-01	2.524575e+00	2.822298e-02
36680000	-4.424584e+03	-9.574899e+02	4.103726e+00	1.845601e+01	3.837209e-01	1.918004e+00	1.988924e-02	9.163933e-01	1.708472e-01	3.442464e-01	1.211123e+00	2.612054e-02
36700000	-4.422179e+03	-9.362195e+02	5.582067e+00	2.336452e+01	4.418605e-01	1.399719e+00	1.812901e-02	8.920134e-01	3.184890e-01	7.595528e-01	1.477208e+00	3.567815e-02
36720000	-4.417353e+03	-8.964985e+02	5.113929e+00	2.155301e+01	4.767442e-01	1.807066e+00	7.454904e-03	9.446651e-01	3.406162e-01	5.669963e-01	1.839643e+00	3.282735e-02
36740000	-4.418499e+03	-9.354229e+02	4.945977e+00	2.035254e+01	4.069767e-01	1.795291e+00	8.872796e-03	9.416747e-01	3.248301e-01	4.345528e-01	1.911427e+00	3.177624e-02
36760000	-4.417294e+03	-9.424662e+02	5.094450e+00	2.106992e+01	5.116279e-01	2.204746e+00	1.390071e-02	9.131605e-01	3.240846e-01	1.021957e+00	2.138245e+00	3.281888e-02
36780000	-4.420468e+03	-9.478553e+02	5.251645e+00	2.204284e+01	3.604651e-01	1.950734e+00	3.672947e-02	8.902291e-01	1.034578e-01	7.206100e-01	2.084067e+00	3.342161e-02
36800000	-4.394437e+03	-9.466954e+02	5.834307e+00	2.536611e+01	3.139535e-01	1.823657e+00	1.278092e-02	9.414737e-01	1.809230e-01	8.533244e-01	1.606992e+00	3.750177e-02
36820000	-4.396980e+03	-9.314787e+02	5.581324e+00	2.484711e+01	3.023256e-01	2.305598e+00	1.902393e-02	9.495806e-01	7.913285e-02	9.720634e-01	2.040861e+00	3.590040e-02
36840000	-4.420494e+03	-9.894143e+02	5.090379e+00	2.398284e+01	2.441860e-01	1.752697e+00	3.100495e-02	8.909020e-01	1.224750e-01	8.790556e-01	1.701815e+00	3.277270e-02
36860000	-4.398263e+03	-9.732514e+02	4.767492e+00	2.238478e+01	3.720930e-01	1.851113e+00	4.595615e-02	7.932796e-01	2.018661e-01	5.936853e-01	1.870224e+00	3.072169e-02
36880000	-4.403775e+03	-9.684896e+02	4.099556e+00	1.929912e+01	3.372093e-01	2.131003e+00	1.166423e-02	9.485581e-01	1.636220e-01	5.740379e-01	2.192912e+00	2.630749e-02
36900000	-4.409155e+03	-9.477081e+02	4.412338e+00	2.080399e+01	3.720930e-01	2.018441e+00	1.964094e-02	9.159876e-01	2.189982e-01	7.150412e-01	1.547359e+00	2.814139e-02
36920000	-4.395813e+03	-9.636240e+02	4.695368e+00	2.188512e+01	3.139535e-01	1.884789e+00	8.202435e-03	9.638462e-01	1.479367e-01	5.600275e-01	1.880072e+00	3.025338e-02
36940000	-4.393264e+03	-9.391186e+02	4.170630e+00	1.987169e+01	3.255814e-01	2.009980e+00	6.768241e-03	9.781328e-01	1.081718e-01	4.536505e-01	2.218628e+00	2.677811e-02
36960000	-4.422692e+03	-9.450613e+02	5.460649e+00	2.211428e+01	4.186047e-01	1.770345e+00	1.857490e-02	9.105742e-01	2.281560e-01	5.658618e-01	1.586746e+00	3.426878e-02
36980000	-4.404381e+03	-9.774630e+02	4.118831e+00	1.795249e+01	3.837209e-01	2.232587e+00	2.415281e-02	8.723954e-01	2.205436e-01	6.284226e-01	2.055454e+00	2.589153e-02
37000000	-4.419095e+03	-9.473841e+02	5.056257e+00	2.058813e+01	3.720930e-01	2.126860e+00	2.058089e-02	9.033675e-01	2.187194e-01	6.933072e-01	1.387662e+00	3.255444e-02
37020000	-4.400823e+03	-9.487419e+02	4.273139e+00	1.897607e+01	4.418605e-01	2.117083e+00	1.239543e-02	9.333149e-01	2.868446e-01	7.947129e-01	1.382530e+00	2.751971e-02
37040000	-4.394700e+03	-9.629472e+02	4.321921e+00	2.130644e+01	4.069767e-01	1.920685e+00	9.025445e-03	9.340453e-01	2.735924e-01	6.553269e-01	1.413634e+00	2.788274e-02
37060000	-4.402308e+03	-9.556367e+02	4.284047e+00	2.002280e+01	3.720930e-01	2.799756e+00	6.567403e-03	9.673723e-01	2.018513e-01	9.479400e-01	8.966503e-01	2.761702e-02
37080000	-4.395470e+03	-9.610160e+02	3.974423e+00	1.899107e+01	3.953488e-01	2.412650e+00	5.924901e-03	9.605859e-01	2.155429e-01	6.786994e-01	1.706819e+00	2.563130e-02
37100000	-4.417865e+03	-9.298277e+02	6.132445e+00	2.800901e+01	3.837209e-01	1.756045e+00	1.165907e-02	9.257497e-01	2.739420e-01	9.963631e-01	1.935177e+00	3.948675e-02
37120000	-4.406920e+03	-9.793716e+02	3.988704e+00	2.121627e+01	1.976744e-01	2.292747e+00	1.864554e-02	9.508194e-01	7.110142e-02	5.849011e-01	1.705920e+00	2.549455e-02
37140000	-4.430021e+03	-9.451268e+02	4.300021e+00	1.779163e+01	4.534884e-01	2.076376e+00	2.876750e-02	8.087076e-01	3.764338e-01	3.372950e-01	1.002493e+00	2.726425e-02
37160000	-4.464441e+03	-9.275075e+02	4.832830e+00	2.093055e+01	4.418605e-01	2.140290e+00	2.505658e-02	8.630303e-01	2.314682e-01	6.191164e-01	1.118943e+00	3.058188e-02
37180000	-4.425606e+03	-9.064467e+02	5.609280e+00	2.246688e+01	4.186047e-01	1.943614e+00	1.101636e-02	9.546165e-01	1.544967e-01	4.941310e-01	1.825007e+00	3.575584e-02
37200000	-4.440083e+03	-9.173656e+02	5.238944e+00	2.270290e+01	3.604651e-01	1.605947e+00	1.655431e-02	9.334942e-01	1.742034e-01	3.625380e-01	1.952444e+00	3.332581e-02
37220000	-4.407215e+03	-9.189741e+02	5.053213e+00	2.309060e+01	3.604651e-01	1.999955e+00	4.121603e-02	8.281231e-01	1.744419e-01	6.870737e-01	2.218894e+00	3.229299e-02
37240000	-4.386507e+03	-9.510893e+02	4.682994e+00	2.316408e+01	3.139535e-01	1.659097e+00	2.342653e-02	8.556103e-01	3.042309e-01	5.139948e-01	2.169104e+00	2.980752e-02
37260000	-4.393272e+03	-9.458052e+02	4.684517e+00	2.070086e+01	2.325581e-01	1.619297e+00	1.733932e-02	9.564342e-01	8.499253e-02	8.158835e-01	2.282690e+00	2.978459e-02
37280000	-4.428497e+03	-9.372692e+02	4.563471e+00	1.933638e+01	4.069767e-01	2.178294e+00	2.557570e-02	9.052960e-01	1.637919e-01	4.667147e-01	1.577899e+00	2.900184e-02
37300000	-4.402668e+03	-9.761228e+02	4.870493e+00	2.328440e+01	3.139535e-01	1.649632e+00	1.975661e-02	8.946823e-01	2.405497e-01	4.896652e-01	1.295328e+00	3.140547e-02
37320000	-4.390691e+03	-9.788506e+02	4.746498e+00	2.264490e+01	3.604651e-01	2.181263e+00	3.024959e-02	8.386534e-01	2.056640e-01	7.025078e-01	1.208089e+00	3.049742e-02
37340000	-4.406454e+03	-9.442147e+02	4.763272e+00	2.069579e+01	4.186047e-01	1.856397e+00	2.171928e-02	8.689789e-01	2.986497e-01	6.332207e-01	1.288618e+00	3.057873e-02
37360000	-4.438689e+03	-9.568361e+02	4.379429e+00	2.032185e+01	3.953488e-01	2.076972e+00	2.889476e-02	8.567952e-01	2.220791e-01	5.063188e-01	1.393522e+00	2.825283e-02
37380000	-4.417528e+03	-9.399740e+02	4.996895e+00	2.100420e+01	3.953488e-01	2.091437e+00	1.565023e-02	9.198979e-01	2.210673e-01	5.687376e-01	1.581191e+00	3.201820e-02
37400000	-4.410002e+03	-9.213269e+02	5.166122e+00	2.204971e+01	3.837209e-01	2.180781e+00	2.434399e-02	8.553665e-01	3.258653e-01	4.588044e-01	2.127951e+00	3.305578e-02
37420000	-4.427092e+03	-9.561343e+02	4.671476e+00	2.109565e+01	4.186047e-01	1.710288e+00	1.957771e-02	8.295070e-01	3.463319e-01	3.653909e-01	1.096653e+00	3.008379e-02
37440000	-4.397697e+03	-9.467034e+02	5.282390e+00	2.318420e+01	3.255814e-01	1.881049e+00	1.308281e-02	9.469484e-01	1.243872e-01	7.233176e-01	2.310888e+00	3.381506e-02
37460000	-4.404098e+03	-9.084888e+02	4.891359e+00	2.210937e+01	3.837209e-01	2.722263e+00	3.620930e-02	8.023668e-01	2.051712e-01	7.005445e-01	2.560361e+00	3.138384e-02
37480000	-4.425063e+03	-9.104241e+02	4.819161e+00	1.951658e+01	4.302326e-01	1.786556e+00	2.839549e-02	8.574544e-01	2.607261e-01	4.183436e-01	1.838925e+00	3.065247e-02
37500000	-4.415670e+03	-9.025407e+02	5.437713e+00	2.254635e+01	4.069767e-01	1.908227e+00	2.925507e-02	8.590916e-01	2.571479e-01	4.215176e-01	2.017087e+00	3.499817e-02
37520000	-4.416947e+03	-9.323154e+02	4.730476e+00	2.225744e+01	2.906977e-01	2.092077e+00	1.093101e-02	9.560519e-01	1.575634e-01	5.709527e-01	2.573683e+00	3.047104e-02
37540000	-4.401882e+03	-9.252759e+02	5.617653e+00	2.556437e+01	2.790698e-01	1.747180e+00	9.104203e-03	9.598297e-01	1.558806e-01	4.143018e-01	2.163179e+00	3.530941e-02
37560000	-4.432541e+03	-9.097262e+02	5.531965e+00	2.479326e+01	4.767442e-01	2.051260e+00	1.442535e-02	9.157556e-01	2.559515e-01	5.444691e-01	1.963147e+00	3.485112e-02
37580000	-4.415292e+03	-9.386538e+02	6.356994e+00	3.014678e+01	3.023256e-01	1.815469e+00	1.086086e-02	9.577132e-01	1.358234e-01	6.368115e-01	2.064973e+00	4.005903e-02
37600000	-4.392974e+03	-9.790231e+02	5.232063e+00	2.320668e+01	2.790698e-01	2.151056e+00	2.942736e-02	8.809122e-01	1.591724e-01	9.564899e-01	1.689412e+00	3.307157e-02
37620000	-4.431013e+03	-9.521348e+02	3.968455e+00	1.719946e+01	4.302326e-01	1.676795e+00	4.723796e-03	9.640922e-01	2.794642e-01	6.252551e-01	1.620698e+00	2.543539e-02
37640000	-4.427112e+03	-9.405378e+02	5.209993e+00	2.182216e+01	4.302326e-01	1.420125e+00	7.128683e-03	9.512737e-01	3.474205e-01	5.204456e-01	1.585862e+00	3.334273e-02
37660000	-4.383724e+03	-9.086237e+02	5.518396e+00	2.214948e+01	4.302326e-01	1.819180e+00	4.439631e-03	9.701110e-01	3.018132e-01	1.172583e+00	2.751989e+00	3.526196e-02
37680000	-4.411860e+03	-9.831052e+02	3.743700e+00	1.759445e+01	4.186047e-01	2.108936e+00	9.083757e-03	9.432421e-01	2.584727e-01	8.207257e-01	1.446838e+00	2.400610e-02
37700000	-4.411907e+03	-9.206917e+02	7.673801e+00	3.095204e+01	3.604651e-01	1.994932e+00	6.516874e-03	9.725059e-01	1.934915e-01	9.791790e-01	2.031715e+00	4.947280e-02
37720000	-4.406580e+03	-9.751141e+02	4.287116e+00	2.070800e+01	4.069767e-01	2.256597e+00	1.154249e-02	9.358073e-01	2.632854e-01	5.267025e-01	1.146000e+00	2.734465e-02
37740000	-4.417631e+03	-9.240706e+02	5.293232e+00	2.130533e+01	4.186047e-01	1.898725e+00	2.637210e-02	8.598043e-01	2.560983e-01	4.872781e-01	1.797790e+00	3.414232e-02
37760000	-4.426192e+03	-9.421687e+02	5.087298e+00	1.987876e+01	4.418605e-01	1.970716e+00	4.623677e-02	7.524852e-01	2.806321e-01	5.837158e-01	1.085154e+00	3.281197e-02
37780000	-4.413469e+03	-8.982343e+02	6.339707e+00	2.522654e+01	5.000000e-01	1.604935e+00	2.518629e-02	7.830630e-01	4.395186e-01	5.822895e-01	1.570279e+00	4.069629e-02
37800000	-4.407367e+03	-9.439776e+02	4.949961e+00	2.107688e+01	3.023256e-01	2.099232e+00	2.620207e-02	9.156403e-01	1.072637e-01	7.290082e-01	1.885922e+00	3.185088e-02
37820000	-4.422915e+03	-9.419243e+02	5.561004e+00	2.258867e+01	4.767442e-01	1.609652e+00	3.203204e-02	8.385519e-01	2.511521e-01	6.564931e-01	1.524215e+00	3.578377e-02
37840000	-4.418582e+03	-9.121072e+02	4.975016e+00	1.925683e+01	4.651163e-01	2.354009e+00	1.220869e-02	9.323191e-01	2.780318e-01	5.025941e-01	1.620328e+00	3.124905e-02
37860000	-4.412927e+03	-9.578265e+02	4.877862e+00	2.039468e+01	3.488372e-01	1.858790e+00	6.870215e-03	9.663039e-01	1.958896e-01	7.723115e-01	1.643909e+00	3.129832e-02
37880000	-4.411404e+03	-9.538496e+02	4.795527e+00	2.089968e+01	4.767442e-01	1.812079e+00	1.204209e-02	9.016707e-01	3.866169e-01	6.586746e-01	1.690840e+00	3.022312e-02
37900000	-4.434932e+03	-9.574979e+02	4.802768e+00	2.062918e+01	4.069767e-01	1.885059e+00	1.365156e-02	9.464242e-01	1.542892e-01	5.444769e-01	1.832990e+00	3.047322e-02
37920000	-4.429222e+03	-9.381210e+02	5.073138e+00	2.225911e+01	4.651163e-01	1.633732e+00	1.810945e-02	8.926395e-01	2.854653e-01	4.752509e-01	1.187775e+00	3.222802e-02
37940000	-4.439607e+03	-9.094793e+02	5.128030e+00	2.178164e+01	4.418605e-01	1.980264e+00	3.187309e-02	7.962454e-01	2.987120e-01	4.727649e-01	2.014752e+00	3.284756e-02
37960000	-4.437376e+03	-9.135399e+02	5.144952e+00	1.938526e+01	4.767442e-01	1.873949e+00	2.264760e-02	8.365291e-01	3.705719e-01	5.706015e-01	1.432278e+00	3.286241e-02
37980000	-4.420477e+03	-9.501900e+02	4.906505e+00	1.897536e+01	3.837209e-01	1.848552e+00	7.645680e-03	9.661723e-01	1.866945e-01	4.472773e-01	1.645499e+00	3.148161e-02
38000000	-4.426983e+03	-9.149748e+02	5.097116e+00	1.963877e+01	4.651163e-01	2.155617e+00	1.038008e-02	9.433569e-01	2.692866e-01	5.651338e-01	1.865242e+00	3.190954e-02
38020000	-4.413178e+03	-9.239222e+02	5.087662e+00	1.970008e+01	4.651163e-01	2.135783e+00	1.354791e-02	9.046584e-01	4.012267e-01	9.837011e-01	1.659353e+00	3.253675e-02
38040000	-4.426391e+03	-9.463664e+02	6.030999e+00	2.377007e+01	4.302326e-01	2.239623e+00	1.652764e-02	9.081901e-01	2.923922e-01	5.569365e-01	1.326114e+00	3.888735e-02
38060000	-4.426866e+03	-9.093207e+02	6.346048e+00	2.470403e+01	4.534884e-01	1.745882e+00	1.333185e-02	9.343020e-01	2.384569e-01	4.464326e-01	2.261990e+00	4.061320e-02
38080000	-4.418027e+03	-9.204769e+02	4.646793e+00	1.962664e+01	4.418605e-01	2.156223e+00	1.461547e-02	9.115582e-01	2.773931e-01	5.654316e-01	2.314437e+00	2.983466e-02
38100000	-4.392919e+03	-9.398001e+02	4.954269e+00	2.274370e+01	2.790698e-01	2.442324e+00	2.153821e-02	9.232892e-01	1.302843e-01	5.839360e-01	1.918458e+00	3.191845e-02
38120000	-4.388098e+03	-9.700326e+02	4.201803e+00	1.872823e+01	3.372093e-01	2.171940e+00	2.493223e-02	8.858899e-01	2.305185e-01	5.834374e-01	1.757437e+00	2.700830e-02
38140000	-4.439612e+03	-9.222798e+02	5.017342e+00	2.014730e+01	3.372093e-01	1.915972e+00	1.539511e-02	9.486708e-01	1.566693e-01	3.579655e-01	2.042953e+00	3.160017e-02
38160000	-4.427379e+03	-9.406013e+02	4.421587e+00	1.847837e+01	3.372093e-01	2.061082e+00	1.719128e-02	9.357860e-01	1.660422e-01	3.284330e-01	1.458530e+00	2.803698e-02
38180000	-4.428974e+03	-9.280888e+02	4.961606e+00	2.022710e+01	3.953488e-01	1.665963e+00	4.171885e-02	8.154455e-01	2.295040e-01	6.061806e-01	1.576825e+00	3.189740e-02
38200000	-4.383100e+03	-9.882267e+02	4.683462e+00	2.416688e+01	2.674419e-01	1.705376e+00	1.242656e-02	9.461177e-01	1.604025e-01	8.525915e-01	2.312672e+00	3.013958e-02
38220000	-4.380437e+03	-9.622968e+02	5.117813e+00	2.344052e+01	3.023256e-01	2.036290e+00	9.069401e-03	9.628411e-01	1.351183e-01	9.383122e-01	2.130017e+00	3.297429e-02
38240000	-4.407344e+03	-9.275445e+02	5.815034e+00	2.386226e+01	3.488372e-01	1.707925e+00	2.477249e-02	9.124701e-01	1.415144e-01	6.872984e-01	2.225022e+00	3.729829e-02
38260000	-4.435361e+03	-9.024785e+02	4.909520e+00	2.038851e+01	5.348837e-01	2.001804e+00	2.602877e-02	8.207582e-01	3.916740e-01	4.880981e-01	1.277198e+00	3.147738e-02
38280000	-4.411790e+03	-9.105897e+02	4.927271e+00	2.202115e+01	4.767442e-01	2.010768e+00	1.518457e-02	8.686047e-01	3.682721e-01	4.987385e-01	1.097401e+00	3.153155e-02
38300000	-4.418204e+03	-9.294302e+02	3.986604e+00	1.863269e+01	5.232558e-01	1.646496e+00	2.279326e-02	8.249953e-01	3.606928e-01	4.945563e-01	1.163033e+00	2.543706e-02
38320000	-4.426819e+03	-8.954240e+02	5.869755e+00	2.347664e+01	3.720930e-01	1.841399e+00	1.127662e-02	9.624408e-01	1.656031e-01	6.269856e-01	2.479517e+00	3.774954e-02
38340000	-4.443393e+03	-9.225904e+02	5.527934e+00	2.104652e+01	3.953488e-01	1.806260e+00	5.657252e-03	9.734351e-01	2.455511e-01	5.742285e-01	1.462655e+00	3.529485e-02
38360000	-4.413183e+03	-9.471098e+02	5.330354e+00	2.169606e+01	3.023256e-01	1.590065e+00	4.648048e-03	9.853461e-01	1.131108e-01	9.551821e-01	2.375966e+00	3.419011e-02
38380000	-4.401329e+03	-9.149017e+02	5.598575e+00	2.272805e+01	3.255814e-01	2.242077e+00	2.884186e-03	9.881333e-01	1.517360e-01	8.043557e-01	2.189763e+00	3.607761e-02
38400000	-4.390109e+03	-9.453243e+02	4.930315e+00	2.153441e+01	2.790698e-01	2.118781e+00	3.889421e-03	9.882120e-01	8.929879e-02	7.834260e-01	2.259718e+00	3.156340e-02
38420000	-4.410105e+03	-9.491166e+02	4.450876e+00	1.982797e+01	2.906977e-01	2.124120e+00	5.295478e-03	9.831443e-01	1.254827e-01	6.841524e-01	1.921915e+00	2.836800e-02
38440000	-4.411342e+03	-9.402127e+02	4.830305e+00	2.258460e+01	3.604651e-01	1.874080e+00	5.385325e-03	9.682614e-01	2.949585e-01	6.336909e-01	2.371010e+00	3.115245e-02
38460000	-4.391615e+03	-9.294766e+02	4.924349e+00	2.298360e+01	3.255814e-01	2.069666e+00	1.920577e-02	9.133344e-01	1.559784e-01	7.909052e-01	2.136554e+00	3.145043e-02
38480000	-4.405799e+03	-8.942334e+02	5.418463e+00	2.289065e+01	2.906977e-01	2.019467e+00	2.921982e-02	9.128083e-01	9.302628e-02	7.404928e-01	2.663421e+00	3.486890e-02
38500000	-4.396873e+03	-9.592885e+02	5.418013e+00	2.312692e+01	3.604651e-01	1.694198e+00	1.111206e-02	9.675056e-01	8.789286e-02	9.681489e-01	1.891935e+00	3.492834e-02
38520000	-4.403694e+03	-9.913947e+02	5.510723e+00	2.541045e+01	3.139535e-01	2.332236e+00	8.178874e-03	9.586380e-01	2.039957e-01	6.240090e-01	1.825184e+00	3.539451e-02
38540000	-4.380386e+03	-9.414211e+02	5.597939e+00	2.485613e+01	3.837209e-01	1.749649e+00	2.235559e-02	8.952777e-01	2.088472e-01	8.085247e-01	1.728221e+00	3.600698e-02
38560000	-4.429061e+03	-9.340502e+02	3.905554e+00	1.746421e+01	4.534884e-01	1.980584e+00	1.118995e-02	9.201491e-01	2.696973e-01	5.123804e-01	1.563129e+00	2.500703e-02
38580000	-4.391713e+03	-9.855060e+02	4.542524e+00	2.229006e+01	3.372093e-01	1.725803e+00	3.191386e-03	9.876341e-01	1.309378e-01	9.737414e-01	1.328217e+00	2.900837e-02
38600000	-4.399277e+03	-9.549999e+02	4.556726e+00	2.186963e+01	2.906977e-01	2.228065e+00	7.252961e-03	9.714147e-01	1.452910e-01	8.818900e-01	2.167814e+00	2.939566e-02
38620000	-4.428322e+03	-9.812425e+02	5.032369e+00	2.537726e+01	3.255814e-01	1.851767e+00	1.074591e-02	9.243183e-01	2.332128e-01	9.904065e-01	1.806761e+00	3.207269e-02
38640000	-4.422864e+03	-9.435451e+02	5.479921e+00	2.524724e+01	3.372093e-01	1.738012e+00	3.207299e-02	9.050839e-01	1.128630e-01	9.636853e-01	2.218378e+00	3.475053e-02
38660000	-4.415906e+03	-9.577480e+02	5.329056e+00	2.414185e+01	3.953488e-01	1.972790e+00	1.832276e-02	9.123764e-01	1.521759e-01	9.566317e-01	1.942844e+00	3.409100e-02
38680000	-4.430387e+03	-9.407244e+02	5.659936e+00	2.537610e+01	3.488372e-01	2.275652e+00	1.362883e-02	9.374744e-01	1.860624e-01	1.002095e+00	1.650286e+00	3.626015e-02
38700000	-4.405062e+03	-9.569249e+02	5.261022e+00	2.274625e+01	3.488372e-01	2.308947e+00	1.999412e-02	8.793990e-01	2.418980e-01	6.205119e-01	1.940141e+00	3.353395e-02
38720000	-4.390075e+03	-9.601294e+02	4.429328e+00	1.965580e+01	3.720930e-01	2.617296e+00	3.770974e-02	8.370351e-01	2.109822e-01	9.572878e-01	1.186800e+00	2.826745e-02
38740000	-4.404689e+03	-9.188912e+02	6.448966e+00	2.805228e+01	2.906977e-01	2.536343e+00	2.841115e-02	9.250319e-01	9.066677e-02	9.743725e-01	2.316133e+00	4.153662e-02
38760000	-4.392921e+03	-9.210550e+02	5.411771e+00	2.186246e+01	3.023256e-01	1.693318e+00	1.841717e-02	9.379692e-01	1.290876e-01	9.923772e-01	2.093960e+00	3.473373e-02
38780000	-4.401161e+03	-9.821561e+02	5.343818e+00	2.392745e+01	2.325581e-01	2.116084e+00	1.063365e-02	9.737265e-01	7.690737e-02	8.421419e-01	1.834008e+00	3.407265e-02
38800000	-4.419469e+03	-9.492017e+02	5.701679e+00	2.352944e+01	3.488372e-01	2.475234e+00	1.445458e-02	9.449548e-01	1.578350e-01	1.080794e+00	1.999828e+00	3.642132e-02
38820000	-4.425949e+03	-9.029242e+02	5.697668e+00	2.303241e+01	3.837209e-01	1.834137e+00	5.066757e-03	9.717156e-01	2.131449e-01	5.456194e-01	2.281405e+00	3.628289e-02
38840000	-4.421221e+03	-9.078881e+02	5.971523e+00	2.185311e+01	4.651163e-01	1.899044e+00	1.185911e-02	9.289735e-01	3.782310e-01	6.238247e-01	1.820049e+00	3.827663e-02
38860000	-4.421277e+03	-9.417715e+02	4.768004e+00	2.068829e+01	3.604651e-01	1.813728e+00	3.192894e-02	8.669835e-01	1.697785e-01	6.091233e-01	1.971160e+00	3.063582e-02
38880000	-4.411644e+03	-8.981443e+02	7.221955e+00	2.948839e+01	3.255814e-01	1.572073e+00	3.121864e-02	9.023648e-01	1.514006e-01	7.009338e-01	2.731751e+00	4.405797e-02
38900000	-4.399465e+03	-9.386987e+02	6.067646e+00	2.422336e+01	3.953488e-01	1.755620e+00	1.742225e-02	9.334327e-01	1.363428e-01	8.613035e-01	2.338666e+00	3.899620e-02
38920000	-4.407257e+03	-9.574038e+02	4.387067e+00	2.013080e+01	3.372093e-01	2.174100e+00	1.163405e-02	9.427089e-01	1.944011e-01	6.619031e-01	1.766347e+00	2.781278e-02
38940000	-4.419754e+03	-8.879823e+02	6.169178e+00	2.349287e+01	3.953488e-01	2.042469e+00	1.451183e-02	9.254485e-01	2.613832e-01	5.974068e-01	1.989990e+00	3.910915e-02
38960000	-4.410820e+03	-9.791398e+02	4.666006e+00	2.057953e+01	3.488372e-01	1.858553e+00	4.089824e-02	8.690551e-01	1.294794e-01	5.990579e-01	1.622000e+00	2.970898e-02
38980000	-4.443800e+03	-8.952941e+02	5.286355e+00	2.184769e+01	4.883721e-01	1.882327e+00	1.526407e-02	8.825566e-01	3.955822e-01	4.742778e-01	1.721414e+00	3.376988e-02
39000000	-4.448319e+03	-9.260750e+02	5.202351e+00	2.004754e+01	4.418605e-01	2.124487e+00	1.740289e-02	8.891485e-01	3.552137e-01	6.970608e-01	1.163169e+00	3.349110e-02
39020000	-4.431285e+03	-9.590329e+02	4.605238e+00	2.026686e+01	3.255814e-01	2.255876e+00	1.390609e-02	9.363038e-01	1.791171e-01	5.493798e-01	1.165147e+00	2.898231e-02
39040000	-4.427022e+03	-9.227460e+02	5.173215e+00	2.199198e+01	5.000000e-01	2.498584e+00	3.116613e-02	7.737488e-01	3.308826e-01	5.989110e-01	1.132400e+00	3.309549e-02
39060000	-4.407362e+03	-9.737611e+02	4.566613e+00	1.990575e+01	3.604651e-01	2.726104e+00	1.638002e-02	9.167771e-01	1.869446e-01	5.406485e-01	1.497778e+00	2.927453e-02
39080000	-4.476548e+03	-8.844261e+02	6.681728e+00	2.713897e+01	6.162791e-01	1.641144e+00	1.030393e-02	8.348815e-01	6.350489e-01	6.428947e-01	1.682013e+00	4.268995e-02
39100000	-4.430992e+03	-9.242261e+02	4.994998e+00	1.944778e+01	4.651163e-01	1.712551e+00	7.071528e-03	9.594769e-01	2.821356e-01	8.082284e-01	1.804860e+00	3.212874e-02
39120000	-4.422610e+03	-9.341381e+02	4.844943e+00	2.120610e+01	4.534884e-01	1.902096e+00	4.211605e-03	9.685571e-01	3.460115e-01	1.121855e+00	1.795686e+00	3.077160e-02
39140000	-4.438213e+03	-9.385602e+02	4.678826e+00	2.028715e+01	4.418605e-01	2.806391e+00	9.240913e-03	9.509587e-01	1.997123e-01	5.973872e-01	1.303052e+00	3.014513e-02
39160000	-4.415110e+03	-9.507247e+02	4.477959e+00	1.798188e+01	3.953488e-01	2.254942e+00	1.104901e-02	9.428287e-01	2.743336e-01	8.322325e-01	2.401894e+00	2.853873e-02
39180000	-4.427212e+03	-9.321523e+02	4.628095e+00	2.079296e+01	5.232558e-01	2.419111e+00	1.177046e-02	8.957385e-01	3.583203e-01	4.841501e-01	1.635297e+00	2.925163e-02
39200000	-4.409091e+03	-9.177902e+02	5.095865e+00	2.243947e+01	4.651163e-01	1.777452e+00	1.124167e-02	9.443315e-01	2.111013e-01	6.078400e-01	1.877849e+00	3.236500e-02
39220000	-4.421685e+03	-9.332806e+02	5.871911e+00	2.357640e+01	4.418605e-01	1.858326e+00	4.406764e-02	7.803995e-01	3.132918e-01	8.951704e-01	1.735536e+00	3.783060e-02
39240000	-4.404052e+03	-9.238753e+02	5.813281e+00	2.341452e+01	4.534884e-01	1.429923e+00	1.074948e-02	9.356202e-01	2.446504e-01	7.337261e-01	1.738520e+00	3.744663e-02
39260000	-4.418010e+03	-9.172899e+02	5.888092e+00	2.479655e+01	4.186047e-01	1.765150e+00	7.457950e-03	9.617235e-01	2.202453e-01	5.688765e-01	1.810365e+00	3.792392e-02
39280000	-4.410004e+03	-9.093503e+02	5.491417e+00	2.300701e+01	4.534884e-01	2.306059e+00	4.701232e-02	7.505181e-01	2.921532e-01	6.858923e-01	1.252582e+00	3.474943e-02
39300000	-4.401836e+03	-9.228012e+02	5.763515e+00	2.354152e+01	3.953488e-01	1.693691e+00	3.730126e-02	8.774164e-01	1.664255e-01	1.101999e+00	1.609676e+00	3.659631e-02
39320000	-4.402725e+03	-9.930584e+02	4.124587e+00	2.030559e+01	3.604651e-01	2.161425e+00	1.003994e-02	9.364640e-01	1.807737e-01	7.476231e-01	1.926638e+00	2.626449e-02
39340000	-4.415678e+03	-9.196861e+02	4.630896e+00	2.012853e+01	4.302326e-01	1.741793e+00	4.995317e-03	9.641439e-01	2.960034e-01	7.882173e-01	1.933251e+00	2.933134e-02
39360000	-4.404741e+03	-9.579687e+02	4.577085e+00	2.003596e+01	3.488372e-01	2.073624e+00	2.049897e-02	9.278710e-01	1.064601e-01	6.863456e-01	2.355494e+00	2.878828e-02
39380000	-4.402935e+03	-9.549185e+02	5.363800e+00	2.367667e+01	3.488372e-01	2.256105e+00	2.399155e-02	8.900201e-01	2.157819e-01	9.478825e-01	1.918416e+00	3.392552e-02
39400000	-4.410584e+03	-9.615096e+02	4.523271e+00	1.970020e+01	3.953488e-01	2.675246e+00	1.215582e-02	9.424220e-01	1.901154e-01	8.092594e-01	1.722654e+00	2.911595e-02
39420000	-4.427148e+03	-9.049596e+02	5.158672e+00	2.135293e+01	4.651163e-01	1.958720e+00	2.196094e-02	8.820856e-01	2.388508e-01	5.286575e-01	1.995950e+00	3.268978e-02
39440000	-4.428701e+03	-9.347754e+02	5.633129e+00	2.437718e+01	4.302326e-01	1.768887e+00	6.581495e-03	9.559522e-01	3.419025e-01	7.070097e-01	1.840892e+00	3.609091e-02
39460000	-4.429085e+03	-9.037636e+02	6.156247e+00	2.715371e+01	3.139535e-01	1.615625e+00	2.806252e-02	9.197780e-01	9.875381e-02	5.324151e-01	2.704395e+00	3.970694e-02
39480000	-4.411470e+03	-9.277139e+02	5.103749e+00	2.214949e+01	3.837209e-01	1.818704e+00	1.188805e-02	9.446527e-01	1.898343e-01	6.666346e-01	2.468409e+00	3.263682e-02
39500000	-4.430852e+03	-9.048118e+02	5.479316e+00	2.346759e+01	3.953488e-01	1.382094e+00	8.126605e-03	9.552287e-01	2.214880e-01	6.388259e-01	1.830471e+00	3.513823e-02
39520000	-4.419715e+03	-9.154360e+02	5.240345e+00	2.117052e+01	4.883721e-01	1.761468e+00	1.257286e-02	9.155305e-01	3.408991e-01	4.942487e-01	1.573130e+00	3.355841e-02
39540000	-4.417331e+03	-9.790887e+02	4.960484e+00	2.072597e+01	4.069767e-01	1.802177e+00	2.686227e-02	8.331524e-01	3.111897e-01	9.141323e-01	2.085589e+00	3.177079e-02
39560000	-4.423348e+03	-9.021721e+02	4.838661e+00	1.932562e+01	5.348837e-01	2.014691e+00	2.671103e-02	8.365592e-01	3.528414e-01	5.568329e-01	1.133415e+00	3.114363e-02
39580000	-4.423930e+03	-9.333725e+02	5.541185e+00	2.173169e+01	4.534884e-01	1.891779e+00	2.076174e-02	8.702822e-01	3.718310e-01	5.122934e-01	1.222962e+00	3.564107e-02
39600000	-4.413338e+03	-9.104015e+02	5.663996e+00	2.237040e+01	4.186047e-01	1.900606e+00	3.877620e-02	8.284115e-01	2.243790e-01	6.862235e-01	1.314058e+00	3.650359e-02
39620000	-4.410024e+03	-9.156245e+02	5.850772e+00	2.505060e+01	4.069767e-01	2.079474e+00	1.453642e-02	9.382896e-01	1.565984e-01	5.899819e-01	2.119079e+00	3.738171e-02
39640000	-4.422956e+03	-9.239570e+02	5.580881e+00	2.333946e+01	4.302326e-01	2.208943e+00	2.057957e-02	8.960843e-01	1.874606e-01	7.699874e-01	1.964085e+00	3.585401e-02
39660000	-4.426176e+03	-8.809771e+02	6.236477e+00	2.700894e+01	4.418605e-01	1.598277e+00	3.263855e-02	7.891350e-01	2.974920e-01	8.917233e-01	2.406527e+00	3.999345e-02
39680000	-4.409214e+03	-9.373280e+02	4.525773e+00	1.882067e+01	4.302326e-01	2.260059e+00	2.687831e-02	8.424367e-01	3.042681e-01	5.875205e-01	1.948909e+00	2.907493e-02
39700000	-4.407960e+03	-8.810966e+02	6.825865e+00	2.626286e+01	4.186047e-01	1.554187e+00	4.373182e-02	7.918481e-01	3.052256e-01	7.363876e-01	2.054330e+00	4.386861e-02
39720000	-4.395723e+03	-9.302612e+02	5.442595e+00	2.296554e+01	3.488372e-01	2.024501e+00	2.101557e-02	9.288687e-01	1.468554e-01	7.162860e-01	2.047507e+00	3.501428e-02
39740000	-4.426707e+03	-9.596366e+02	4.541746e+00	1.990474e+01	3.837209e-01	1.508003e+00	1.435095e-02	9.417130e-01	1.660697e-01	8.230286e-01	1.786633e+00	2.903618e-02
39760000	-4.427711e+03	-9.180909e+02	4.527211e+00	2.020672e+01	3.720930e-01	1.768967e+00	3.185604e-02	8.376434e-01	2.070712e-01	5.852908e-01	2.105694e+00	2.851140e-02
39780000	-4.415771e+03	-9.331506e+02	4.915291e+00	2.266244e+01	3.953488e-01	2.364365e+00	1.461614e-02	9.245030e-01	1.973229e-01	8.154740e-01	1.768369e+00	3.117553e-02
39800000	-4.425459e+03	-9.708050e+02	4.681167e+00	1.997912e+01	3.604651e-01	2.004579e+00	3.119357e-02	8.475271e-01	1.777549e-01	9.352419e-01	2.088526e+00	3.002684e-02
39820000	-4.411234e+03	-9.586050e+02	5.050767e+00	2.181151e+01	3.837209e-01	1.730653e+00	2.823154e-02	8.761185e-01	1.696567e-01	5.771557e-01	1.610269e+00	3.253264e-02
39840000	-4.429191e+03	-9.371209e+02	4.752208e+00	2.166609e+01	2.906977e-01	2.146881e+00	1.922863e-02	9.408572e-01	9.885048e-02	5.436536e-01	2.126659e+00	3.063509e-02
39860000	-4.403770e+03	-8.970183e+02	5.367201e+00	2.347955e+01	3.837209e-01	2.033905e+00	2.427058e-02	8.908415e-01	1.965924e-01	7.086487e-01	2.940288e+00	3.455645e-02
39880000	-4.391023e+03	-8.949717e+02	6.238792e+00	2.721903e+01	3.953488e-01	2.359228e+00	5.315180e-03	9.690638e-01	2.690819e-01	6.397879e-01	1.869979e+00	4.023324e-02
39900000	-4.403119e+03	-9.121052e+02	4.741277e+00	2.421961e+01	3.255814e-01	1.810996e+00	6.545014e-03	9.736955e-01	1.170528e-01	4.236988e-01	3.033518e+00	3.058532e-02
39920000	-4.423860e+03	-9.254922e+02	4.706867e+00	2.285596e+01	3.604651e-01	1.609736e+00	1.101355e-02	9.343274e-01	2.022698e-01	5.303619e-01	1.967531e+00	3.032606e-02
39940000	-4.406047e+03	-9.251075e+02	5.206711e+00	2.509562e+01	3.372093e-01	1.931826e+00	8.139610e-03	9.601674e-01	1.665533e-01	7.969075e-01	2.233967e+00	3.352139e-02
[truncated: 8,003 more rows]
