# Supplementary material for: The rapid evolution of lungfish durophagy
Source: Nat Commun. 2022 May 2;13:2390. doi: 10.1038/s41467-022-30091-3 (PMC9061808; doi:10.1038/s41467-022-30091-3)
Supplement: Supplementary file 5 — Supplementary Software [file 41467_2022_30091_MOESM5_ESM.zip › Supplementary Software/MrBayes_tip_dating_analyses/unpartition_constraint_ILN/out grout.csv]

del_taxa
Porolepis
Meemannia
Psarolepis
Guiyu_oneris
Raynerius_splendens
Cheirolepis
Powichthys
Nasogaluakus_chorni
Glyptolepis
Holoptychius
Laccognathus
Quebecius_quebecensis
