# Supplementary material for: The rapid evolution of lungfish durophagy
Source: Nat Commun. 2022 May 2;13:2390. doi: 10.1038/s41467-022-30091-3 (PMC9061808; doi:10.1038/s41467-022-30091-3)
Supplement: Supplementary file 5 — Supplementary Software [file 41467_2022_30091_MOESM5_ESM.zip › Supplementary Software/MrBayes_tip_dating_analyses/unpartition_constraint_ILN/Cui_2021_5.run2.p]

[ID: 1883219689]
Gen	LnL	LnPr	TH	TL	prop_ancfossil	alpha	net_speciation	relative_extinction	relative_fossilization	ilnvar	clockrate
0	-5.301743e+03	-2.677872e+03	5.812500e+00	8.456717e+01	0.000000e+00	1.000000e+00	1.000000e-01	9.000000e-01	1.000000e-01	1.000000e+00	2.500000e-02
20000	-4.657999e+03	-8.660172e+02	1.217331e+00	1.434171e+01	1.162791e-02	2.843586e+00	7.315552e-03	9.773191e-01	1.016181e-02	2.232102e-02	5.344916e-03
40000	-4.602490e+03	-9.131200e+02	1.338292e+00	1.536320e+01	0.000000e+00	2.298893e+00	7.123341e-03	9.831859e-01	6.830023e-03	5.784062e-02	5.830804e-03
60000	-4.568723e+03	-9.365284e+02	1.401122e+00	1.559595e+01	8.139535e-02	3.296172e+00	4.530153e-03	9.750964e-01	3.898673e-02	7.331677e-02	6.308180e-03
80000	-4.591063e+03	-9.476078e+02	1.412130e+00	1.538864e+01	2.325581e-02	2.773040e+00	7.554379e-03	9.814029e-01	8.340666e-03	7.980067e-02	6.335121e-03
100000	-4.573779e+03	-9.529748e+02	1.306668e+00	1.338245e+01	6.976744e-02	3.354873e+00	7.662516e-03	9.766864e-01	1.210673e-02	1.232653e-01	5.830421e-03
120000	-4.558381e+03	-9.511065e+02	1.326208e+00	1.309689e+01	3.488372e-02	3.026207e+00	9.542441e-03	9.850028e-01	3.086743e-03	9.728138e-02	6.063547e-03
140000	-4.551729e+03	-9.580843e+02	1.579084e+00	1.573995e+01	8.139535e-02	2.777341e+00	8.389202e-03	9.728356e-01	1.563064e-02	1.236084e-01	7.597330e-03
160000	-4.538945e+03	-9.907168e+02	1.587154e+00	1.662265e+01	6.976744e-02	2.337330e+00	7.917595e-03	9.829603e-01	9.032179e-03	2.113083e-01	7.636749e-03
180000	-4.530245e+03	-9.982705e+02	1.482298e+00	1.563419e+01	1.279070e-01	3.246130e+00	2.940552e-03	9.843949e-01	3.280435e-02	2.428696e-01	7.306174e-03
200000	-4.524075e+03	-1.014357e+03	1.474929e+00	1.530891e+01	5.813953e-02	2.679185e+00	6.782903e-03	9.764856e-01	2.154524e-02	3.603340e-01	7.175502e-03
220000	-4.507276e+03	-1.039458e+03	1.688621e+00	1.641973e+01	8.139535e-02	2.756456e+00	1.462394e-02	9.245547e-01	6.041028e-02	4.332020e-01	8.192743e-03
240000	-4.490529e+03	-1.042841e+03	1.562700e+00	1.528271e+01	3.488372e-02	2.064308e+00	1.146175e-02	9.687004e-01	1.672092e-02	6.002279e-01	7.790934e-03
260000	-4.488676e+03	-1.030430e+03	1.512265e+00	1.447488e+01	1.627907e-01	3.193729e+00	4.541989e-03	9.750843e-01	6.618099e-02	7.660665e-01	7.713850e-03
280000	-4.483992e+03	-1.042603e+03	1.558788e+00	1.541715e+01	1.279070e-01	2.562101e+00	8.359230e-03	9.624336e-01	2.852911e-02	6.812691e-01	7.429052e-03
300000	-4.485549e+03	-1.031883e+03	1.977064e+00	1.685631e+01	6.976744e-02	2.226605e+00	3.195954e-03	9.893329e-01	4.011133e-02	7.909516e-01	1.056399e-02
320000	-4.483422e+03	-9.849059e+02	2.074753e+00	1.660646e+01	1.395349e-01	2.786353e+00	4.934517e-03	9.797349e-01	5.061804e-02	6.581342e-01	1.145037e-02
340000	-4.473783e+03	-9.934381e+02	2.090320e+00	1.836337e+01	1.162791e-01	2.555853e+00	1.061518e-02	9.429706e-01	6.549046e-02	9.696231e-01	1.166094e-02
360000	-4.483549e+03	-9.790536e+02	2.189688e+00	1.813050e+01	1.395349e-01	2.645143e+00	1.223214e-02	9.604752e-01	2.672380e-02	8.134021e-01	1.237141e-02
380000	-4.469867e+03	-9.958541e+02	1.853663e+00	1.584079e+01	1.279070e-01	2.841264e+00	2.320369e-02	9.019840e-01	5.001769e-02	7.512576e-01	1.032850e-02
400000	-4.467080e+03	-9.879086e+02	2.279823e+00	1.849718e+01	1.046512e-01	2.631839e+00	1.301808e-02	9.494076e-01	4.538949e-02	8.861946e-01	1.310658e-02
420000	-4.466130e+03	-9.724621e+02	2.280494e+00	1.838240e+01	1.162791e-01	2.550325e+00	4.460186e-03	9.807679e-01	6.757431e-02	8.765970e-01	1.355181e-02
440000	-4.457198e+03	-9.843085e+02	2.404022e+00	1.901073e+01	1.046512e-01	3.205305e+00	1.007191e-02	9.768821e-01	2.366645e-02	1.050079e+00	1.430234e-02
460000	-4.470158e+03	-9.985903e+02	2.210815e+00	1.845403e+01	1.627907e-01	2.289707e+00	1.193649e-02	9.556701e-01	2.897283e-02	1.183994e+00	1.194721e-02
480000	-4.461708e+03	-1.017459e+03	1.929936e+00	1.640345e+01	8.139535e-02	2.907952e+00	1.244682e-02	9.807025e-01	8.233594e-03	1.271083e+00	1.170119e-02
500000	-4.450246e+03	-1.002311e+03	2.061666e+00	1.919625e+01	1.279070e-01	3.141249e+00	5.371323e-03	9.748580e-01	5.960591e-02	1.410520e+00	1.184100e-02
520000	-4.458226e+03	-9.810224e+02	2.324457e+00	1.884079e+01	1.046512e-01	3.100337e+00	3.960876e-03	9.904166e-01	1.929541e-02	1.432688e+00	1.330560e-02
540000	-4.457424e+03	-9.884893e+02	2.357974e+00	2.214630e+01	8.139535e-02	3.103329e+00	8.217791e-03	9.852032e-01	9.062998e-03	8.951370e-01	1.365703e-02
560000	-4.464869e+03	-9.772158e+02	2.331658e+00	2.007021e+01	1.046512e-01	2.905338e+00	7.761812e-03	9.785169e-01	1.957116e-02	1.378362e+00	1.333160e-02
580000	-4.465546e+03	-9.794580e+02	2.368800e+00	1.982122e+01	8.139535e-02	2.814811e+00	1.360495e-02	9.694108e-01	1.513229e-02	1.147897e+00	1.381028e-02
600000	-4.457092e+03	-9.701144e+02	2.879614e+00	2.469281e+01	9.302326e-02	2.579871e+00	1.297673e-02	9.775421e-01	1.059028e-02	1.910440e+00	1.718289e-02
620000	-4.461523e+03	-9.744056e+02	2.369281e+00	1.958223e+01	8.139535e-02	2.935480e+00	8.654703e-03	9.703319e-01	2.436579e-02	1.696917e+00	1.353966e-02
640000	-4.454845e+03	-9.631728e+02	3.202254e+00	2.496605e+01	1.046512e-01	2.294946e+00	5.187085e-03	9.842284e-01	3.464822e-02	1.393178e+00	1.862238e-02
660000	-4.460440e+03	-9.412168e+02	2.951374e+00	2.347433e+01	1.046512e-01	2.296653e+00	1.242321e-02	9.765533e-01	1.321135e-02	1.282878e+00	1.696499e-02
680000	-4.469722e+03	-9.528077e+02	2.923605e+00	2.234574e+01	5.813953e-02	2.513657e+00	2.763803e-02	9.595206e-01	9.403403e-03	1.209673e+00	1.698700e-02
700000	-4.450271e+03	-9.796010e+02	2.545417e+00	2.309394e+01	5.813953e-02	2.299428e+00	9.427873e-03	9.727124e-01	2.047696e-02	1.987371e+00	1.564601e-02
720000	-4.473652e+03	-9.735991e+02	2.536363e+00	2.171587e+01	5.813953e-02	2.312574e+00	1.530334e-02	9.729245e-01	1.401752e-02	1.667520e+00	1.527612e-02
740000	-4.480968e+03	-9.738519e+02	2.516304e+00	2.073374e+01	1.046512e-01	2.946584e+00	9.451236e-03	9.529119e-01	7.818588e-02	1.448869e+00	1.492568e-02
760000	-4.455432e+03	-9.591959e+02	2.654702e+00	2.329484e+01	5.813953e-02	3.352279e+00	1.137046e-02	9.777257e-01	1.444485e-02	1.828925e+00	1.608293e-02
780000	-4.462118e+03	-9.386751e+02	3.401695e+00	2.880706e+01	1.279070e-01	2.813752e+00	1.920227e-02	9.515197e-01	1.757774e-02	1.831577e+00	2.040466e-02
800000	-4.435016e+03	-9.605911e+02	3.063471e+00	2.819222e+01	4.651163e-02	2.779142e+00	8.420088e-03	9.835880e-01	9.906866e-03	1.907136e+00	1.823365e-02
820000	-4.466908e+03	-9.614814e+02	2.902453e+00	2.369738e+01	9.302326e-02	2.436854e+00	5.162967e-03	9.831286e-01	4.317072e-02	3.360610e+00	1.786809e-02
840000	-4.466034e+03	-9.453220e+02	3.502584e+00	2.707003e+01	9.302326e-02	2.757981e+00	1.490950e-02	9.545046e-01	4.108689e-02	2.980436e+00	2.163998e-02
860000	-4.460873e+03	-9.185379e+02	4.168005e+00	3.088753e+01	1.744186e-01	3.092268e+00	2.226868e-02	9.319252e-01	4.910723e-02	2.190764e+00	2.583787e-02
880000	-4.456442e+03	-9.309401e+02	3.136652e+00	2.214750e+01	1.511628e-01	2.313422e+00	8.961411e-03	9.711700e-01	4.861061e-02	1.829797e+00	1.882868e-02
900000	-4.447724e+03	-9.491466e+02	2.948694e+00	2.159226e+01	1.511628e-01	2.501937e+00	1.093774e-02	9.683089e-01	3.516734e-02	1.698151e+00	1.840235e-02
920000	-4.461983e+03	-9.429248e+02	2.779177e+00	2.233389e+01	8.139535e-02	2.242571e+00	5.951339e-03	9.862214e-01	2.383560e-02	1.373074e+00	1.766647e-02
940000	-4.460335e+03	-9.566496e+02	2.712094e+00	2.090068e+01	9.302326e-02	2.577795e+00	1.682936e-02	9.605911e-01	1.924863e-02	1.462769e+00	1.606778e-02
960000	-4.452489e+03	-9.504318e+02	3.143661e+00	2.260722e+01	8.139535e-02	2.598406e+00	1.610719e-02	9.608164e-01	2.573311e-02	1.868160e+00	1.903968e-02
980000	-4.461378e+03	-9.530433e+02	2.956356e+00	2.258067e+01	8.139535e-02	2.888784e+00	1.957998e-02	9.574138e-01	1.984676e-02	2.073905e+00	1.869718e-02
1000000	-4.455067e+03	-9.335877e+02	3.430354e+00	2.672465e+01	1.046512e-01	2.691847e+00	1.418960e-02	9.597057e-01	3.449711e-02	2.422123e+00	2.136733e-02
1020000	-4.452076e+03	-9.535474e+02	2.815070e+00	2.224325e+01	1.279070e-01	2.802449e+00	1.327389e-02	9.662003e-01	2.880619e-02	1.588953e+00	1.719536e-02
1040000	-4.460087e+03	-9.325422e+02	3.181751e+00	2.181340e+01	2.209302e-01	2.606439e+00	1.406070e-02	9.301634e-01	1.134306e-01	2.382438e+00	2.019538e-02
1060000	-4.471624e+03	-9.436082e+02	2.881365e+00	2.217800e+01	1.162791e-01	2.783918e+00	2.089062e-02	9.530208e-01	3.067282e-02	2.124685e+00	1.858389e-02
1080000	-4.451653e+03	-9.266815e+02	4.252608e+00	3.464023e+01	1.976744e-01	2.826425e+00	4.226066e-03	9.719115e-01	1.134220e-01	2.255881e+00	2.656368e-02
1100000	-4.459353e+03	-9.092957e+02	4.542042e+00	3.360804e+01	1.046512e-01	1.784985e+00	5.657390e-03	9.797760e-01	5.594440e-02	3.651511e+00	2.832946e-02
1120000	-4.452108e+03	-9.226642e+02	4.292052e+00	3.377739e+01	8.139535e-02	2.660377e+00	2.801850e-03	9.960318e-01	8.286749e-03	3.666880e+00	2.705315e-02
1140000	-4.459285e+03	-9.264895e+02	4.812972e+00	3.769160e+01	1.162791e-01	2.355400e+00	3.410586e-03	9.932875e-01	1.833198e-02	3.697389e+00	3.045945e-02
1160000	-4.442024e+03	-9.055901e+02	5.035123e+00	3.648913e+01	9.302326e-02	2.122414e+00	5.917122e-03	9.875552e-01	2.889166e-02	3.880980e+00	3.042839e-02
1180000	-4.448246e+03	-9.225679e+02	4.478502e+00	3.449461e+01	2.325581e-02	2.391347e+00	9.095247e-03	9.854110e-01	1.277685e-02	4.399519e+00	2.773463e-02
1200000	-4.451582e+03	-9.027607e+02	4.319912e+00	3.088160e+01	8.139535e-02	3.197884e+00	2.233546e-02	9.586201e-01	1.692644e-02	4.079285e+00	2.728158e-02
1220000	-4.460181e+03	-9.093118e+02	4.374166e+00	3.303797e+01	6.976744e-02	2.690066e+00	3.152653e-02	9.534728e-01	1.133188e-02	3.021377e+00	2.777854e-02
1240000	-4.456839e+03	-9.687424e+02	3.129464e+00	2.427487e+01	1.279070e-01	2.567155e+00	8.837788e-03	9.811919e-01	2.036179e-02	2.515153e+00	2.012604e-02
1260000	-4.450313e+03	-9.327786e+02	3.444034e+00	2.599600e+01	1.046512e-01	2.302588e+00	3.471258e-03	9.911510e-01	2.825829e-02	2.069384e+00	2.185621e-02
1280000	-4.450586e+03	-9.100255e+02	4.111784e+00	2.796911e+01	9.302326e-02	2.509113e+00	1.093057e-02	9.788245e-01	1.760834e-02	3.071847e+00	2.599057e-02
1300000	-4.470111e+03	-9.245587e+02	3.385730e+00	2.395787e+01	1.395349e-01	1.928136e+00	4.907031e-03	9.804105e-01	7.599747e-02	2.098844e+00	2.178293e-02
1320000	-4.447332e+03	-9.120020e+02	4.878096e+00	3.501849e+01	9.302326e-02	2.185357e+00	8.687050e-03	9.734015e-01	4.871376e-02	2.500947e+00	3.107871e-02
1340000	-4.468459e+03	-9.321408e+02	2.875404e+00	2.200038e+01	2.209302e-01	2.324198e+00	1.674482e-02	9.074390e-01	1.196265e-01	1.728560e+00	1.809357e-02
1360000	-4.455376e+03	-9.474305e+02	3.539636e+00	2.664190e+01	1.162791e-01	2.672686e+00	1.359711e-02	9.657609e-01	2.996581e-02	3.086379e+00	2.269891e-02
1380000	-4.470677e+03	-9.379219e+02	3.019970e+00	2.260134e+01	1.279070e-01	2.721582e+00	1.272149e-02	9.678743e-01	2.932254e-02	1.654119e+00	1.937639e-02
1400000	-4.448968e+03	-9.513834e+02	3.116709e+00	2.343085e+01	1.279070e-01	2.801961e+00	2.701913e-02	9.232651e-01	4.406254e-02	2.014709e+00	2.010756e-02
1420000	-4.455825e+03	-9.413392e+02	3.159652e+00	2.442793e+01	9.302326e-02	2.490211e+00	1.283233e-02	9.778759e-01	1.291915e-02	1.710662e+00	1.980404e-02
1440000	-4.470946e+03	-9.167476e+02	3.812354e+00	2.849952e+01	9.302326e-02	2.583819e+00	1.966843e-02	9.671634e-01	1.642370e-02	1.831484e+00	2.411950e-02
1460000	-4.467752e+03	-9.170436e+02	4.346886e+00	3.098410e+01	1.162791e-01	2.704878e+00	6.893915e-03	9.723841e-01	6.585222e-02	3.621448e+00	2.737608e-02
1480000	-4.465537e+03	-9.574748e+02	3.147294e+00	2.584680e+01	1.046512e-01	2.103471e+00	1.475972e-02	9.447373e-01	4.947908e-02	3.124930e+00	2.018097e-02
1500000	-4.453900e+03	-9.315821e+02	4.059146e+00	3.149235e+01	9.302326e-02	2.438129e+00	1.352300e-02	9.572041e-01	3.187978e-02	2.689537e+00	2.528797e-02
1520000	-4.452843e+03	-9.246354e+02	3.758147e+00	2.568572e+01	1.046512e-01	2.410544e+00	2.151166e-02	9.587971e-01	2.097630e-02	1.719666e+00	2.377419e-02
1540000	-4.459216e+03	-9.451415e+02	3.286846e+00	2.322426e+01	1.162791e-01	1.985866e+00	2.000471e-02	9.484900e-01	2.959111e-02	2.307121e+00	2.046372e-02
1560000	-4.442939e+03	-9.455806e+02	3.963731e+00	2.796772e+01	9.302326e-02	2.189755e+00	1.864757e-02	9.532045e-01	3.753716e-02	2.753078e+00	2.549988e-02
1580000	-4.450527e+03	-9.247405e+02	3.918989e+00	2.733527e+01	1.511628e-01	2.701374e+00	1.239202e-02	9.571443e-01	5.535167e-02	2.087686e+00	2.503507e-02
1600000	-4.469702e+03	-9.088607e+02	3.290726e+00	2.380255e+01	1.395349e-01	2.364859e+00	1.519987e-02	9.492229e-01	4.505636e-02	1.842811e+00	2.118221e-02
1620000	-4.452353e+03	-9.361399e+02	3.393799e+00	2.571761e+01	1.395349e-01	2.500237e+00	2.499136e-02	9.428210e-01	2.881470e-02	1.849314e+00	2.172495e-02
1640000	-4.457602e+03	-9.076395e+02	4.603905e+00	3.238965e+01	1.162791e-01	2.833979e+00	3.147834e-02	9.109743e-01	5.439015e-02	3.330496e+00	2.930992e-02
1660000	-4.445532e+03	-9.094008e+02	4.821331e+00	3.467721e+01	1.395349e-01	2.445501e+00	2.914480e-02	9.215285e-01	5.237186e-02	2.741263e+00	3.078647e-02
1680000	-4.469886e+03	-9.055861e+02	4.789480e+00	3.273422e+01	1.279070e-01	1.947626e+00	2.306544e-02	9.283594e-01	5.827435e-02	3.114105e+00	3.051922e-02
1700000	-4.446106e+03	-9.418989e+02	3.694936e+00	2.843367e+01	1.046512e-01	2.172054e+00	1.965044e-02	9.415037e-01	4.250967e-02	2.786885e+00	2.351174e-02
1720000	-4.454199e+03	-9.249844e+02	4.641841e+00	3.722462e+01	6.976744e-02	2.367102e+00	1.455922e-02	9.669163e-01	1.746832e-02	2.902879e+00	2.962105e-02
1740000	-4.465475e+03	-9.150404e+02	3.641151e+00	2.611013e+01	9.302326e-02	2.265198e+00	6.041342e-03	9.852570e-01	3.019043e-02	3.049617e+00	2.260397e-02
1760000	-4.466042e+03	-9.174310e+02	3.829496e+00	2.939120e+01	1.279070e-01	2.031468e+00	1.107766e-02	9.686388e-01	3.321816e-02	2.611171e+00	2.426143e-02
1780000	-4.445074e+03	-9.241655e+02	4.057152e+00	3.245367e+01	1.046512e-01	2.319910e+00	1.135343e-02	9.760773e-01	1.852992e-02	3.417693e+00	2.609590e-02
1800000	-4.455607e+03	-9.620962e+02	3.149721e+00	2.275507e+01	1.279070e-01	2.117598e+00	1.801941e-02	9.674364e-01	1.777992e-02	2.205042e+00	2.009668e-02
1820000	-4.457859e+03	-9.170113e+02	3.929891e+00	2.951096e+01	1.279070e-01	2.790032e+00	7.262121e-03	9.772033e-01	4.438843e-02	4.100906e+00	2.467753e-02
1840000	-4.454890e+03	-9.408645e+02	3.525642e+00	2.466264e+01	1.395349e-01	3.316182e+00	1.187055e-02	9.768621e-01	2.274761e-02	1.872440e+00	2.268068e-02
1860000	-4.465258e+03	-9.478364e+02	2.614187e+00	1.947181e+01	1.162791e-01	2.373216e+00	1.669906e-02	9.556236e-01	3.501198e-02	1.887679e+00	1.665751e-02
1880000	-4.460124e+03	-9.445063e+02	3.991797e+00	2.908487e+01	5.813953e-02	1.956522e+00	1.286787e-02	9.760821e-01	1.742248e-02	4.291315e+00	2.481024e-02
1900000	-4.442644e+03	-9.074069e+02	4.019067e+00	2.840448e+01	1.279070e-01	2.894184e+00	2.159122e-02	9.505473e-01	3.092702e-02	2.154371e+00	2.563991e-02
1920000	-4.463043e+03	-9.343595e+02	4.488463e+00	3.172682e+01	1.627907e-01	2.379710e+00	7.624014e-03	9.757466e-01	3.755233e-02	3.662137e+00	2.819576e-02
1940000	-4.448901e+03	-9.152760e+02	3.737790e+00	2.727265e+01	1.744186e-01	2.352810e+00	1.276817e-02	9.582934e-01	4.741320e-02	2.835294e+00	2.356152e-02
1960000	-4.457446e+03	-9.274328e+02	3.822727e+00	2.743691e+01	9.302326e-02	2.609701e+00	1.979538e-02	9.578924e-01	2.493428e-02	2.375409e+00	2.391707e-02
1980000	-4.449342e+03	-9.281887e+02	3.354066e+00	2.425919e+01	1.627907e-01	2.836915e+00	3.958556e-03	9.815002e-01	8.914087e-02	2.058977e+00	2.119371e-02
2000000	-4.452614e+03	-9.781550e+02	2.821567e+00	2.051899e+01	1.511628e-01	2.708398e+00	6.297675e-03	9.733958e-01	9.196201e-02	1.364468e+00	1.816594e-02
2020000	-4.454221e+03	-9.261904e+02	4.077970e+00	2.909605e+01	1.976744e-01	2.209277e+00	9.795830e-03	9.534036e-01	7.548160e-02	2.181371e+00	2.623726e-02
2040000	-4.453041e+03	-9.162830e+02	3.796293e+00	2.662106e+01	1.627907e-01	2.707207e+00	1.318938e-02	9.685289e-01	3.106156e-02	3.375065e+00	2.416650e-02
2060000	-4.434921e+03	-8.958071e+02	4.748572e+00	3.215143e+01	9.302326e-02	2.513634e+00	9.645847e-03	9.771229e-01	3.568541e-02	3.164789e+00	3.053398e-02
2080000	-4.461377e+03	-8.990390e+02	4.608696e+00	3.062994e+01	1.162791e-01	2.642992e+00	2.183663e-02	9.644063e-01	1.788973e-02	2.668248e+00	2.960179e-02
2100000	-4.454843e+03	-9.030635e+02	4.651247e+00	3.128739e+01	1.627907e-01	2.927760e+00	1.231863e-02	9.688376e-01	4.154792e-02	2.643021e+00	2.965537e-02
2120000	-4.483098e+03	-9.113042e+02	3.435071e+00	2.398141e+01	1.744186e-01	2.046551e+00	3.126601e-03	9.877835e-01	7.433461e-02	2.809700e+00	2.161685e-02
2140000	-4.463681e+03	-9.289812e+02	3.778585e+00	2.979569e+01	6.976744e-02	2.574142e+00	3.664897e-03	9.918540e-01	2.168262e-02	2.400301e+00	2.367119e-02
2160000	-4.468195e+03	-9.392509e+02	3.178493e+00	2.385792e+01	1.046512e-01	2.615231e+00	1.308047e-02	9.672064e-01	3.368256e-02	2.568136e+00	2.035750e-02
2180000	-4.476270e+03	-9.580376e+02	4.022354e+00	3.251154e+01	1.279070e-01	2.519793e+00	2.480522e-02	9.295260e-01	3.205969e-02	2.621014e+00	2.578937e-02
2200000	-4.450228e+03	-9.216938e+02	4.361250e+00	3.196476e+01	1.395349e-01	2.712101e+00	1.360553e-02	9.674725e-01	3.240956e-02	3.434843e+00	2.803388e-02
2220000	-4.466733e+03	-9.077487e+02	4.285188e+00	3.236724e+01	1.395349e-01	2.635338e+00	1.578379e-02	9.606707e-01	3.555622e-02	2.981175e+00	2.760076e-02
2240000	-4.453553e+03	-9.515225e+02	3.201517e+00	2.425756e+01	1.860465e-01	2.586542e+00	7.960611e-03	9.682754e-01	7.002727e-02	1.949368e+00	2.046925e-02
2260000	-4.460342e+03	-9.214583e+02	4.257972e+00	3.309315e+01	1.279070e-01	2.353356e+00	1.151874e-02	9.672377e-01	4.308563e-02	2.467663e+00	2.733713e-02
2280000	-4.448645e+03	-9.187702e+02	3.440161e+00	2.573595e+01	8.139535e-02	3.015995e+00	2.517113e-02	9.263546e-01	4.436102e-02	2.180915e+00	2.207680e-02
2300000	-4.455670e+03	-9.339625e+02	3.354176e+00	2.384116e+01	1.046512e-01	2.256925e+00	2.627988e-02	9.427230e-01	3.030100e-02	1.641504e+00	2.152222e-02
2320000	-4.453390e+03	-9.026570e+02	4.203160e+00	2.988932e+01	1.162791e-01	3.132220e+00	9.721790e-03	9.719110e-01	5.252992e-02	2.863607e+00	2.706710e-02
2340000	-4.455474e+03	-9.547700e+02	3.445353e+00	2.632832e+01	1.395349e-01	1.895503e+00	2.217979e-02	9.441203e-01	2.718616e-02	4.091501e+00	2.195128e-02
2360000	-4.445778e+03	-9.119765e+02	3.700148e+00	2.526575e+01	1.744186e-01	2.830139e+00	1.423873e-02	9.607556e-01	3.763953e-02	2.531751e+00	2.370935e-02
2380000	-4.452018e+03	-9.244974e+02	3.539068e+00	2.614557e+01	1.627907e-01	2.440440e+00	1.541649e-02	9.591541e-01	3.443949e-02	2.146621e+00	2.261496e-02
2400000	-4.437174e+03	-9.202596e+02	4.047671e+00	2.848960e+01	1.162791e-01	2.066247e+00	1.312541e-02	9.779874e-01	1.663769e-02	2.105664e+00	2.499537e-02
2420000	-4.448585e+03	-9.195004e+02	4.804109e+00	3.231290e+01	8.139535e-02	2.604625e+00	1.577379e-02	9.714618e-01	1.801642e-02	2.346573e+00	2.989553e-02
2440000	-4.447563e+03	-9.189421e+02	3.454520e+00	2.498872e+01	1.395349e-01	3.627390e+00	7.203605e-03	9.814154e-01	3.298988e-02	3.221034e+00	2.196083e-02
2460000	-4.445028e+03	-9.191675e+02	4.393829e+00	3.078104e+01	1.511628e-01	2.359470e+00	8.559686e-03	9.630209e-01	7.710380e-02	2.916454e+00	2.793443e-02
2480000	-4.456423e+03	-9.091573e+02	4.440988e+00	3.269108e+01	1.279070e-01	2.768200e+00	9.730393e-03	9.772302e-01	1.965879e-02	2.646230e+00	2.822595e-02
2500000	-4.454760e+03	-8.902808e+02	4.775087e+00	3.406158e+01	2.093023e-01	2.296474e+00	1.854359e-02	9.320188e-01	6.495983e-02	2.250669e+00	3.066149e-02
2520000	-4.469244e+03	-9.062595e+02	4.256589e+00	3.104037e+01	5.813953e-02	2.989793e+00	1.190523e-02	9.854319e-01	9.542942e-03	1.819798e+00	2.730307e-02
2540000	-4.464146e+03	-8.960706e+02	4.574959e+00	3.427674e+01	1.279070e-01	2.739704e+00	7.488196e-03	9.766437e-01	3.681621e-02	4.086198e+00	2.929568e-02
2560000	-4.455139e+03	-9.402346e+02	3.823127e+00	2.900317e+01	9.302326e-02	2.691706e+00	1.750553e-02	9.576973e-01	2.417575e-02	2.631395e+00	2.406320e-02
2580000	-4.459940e+03	-9.528879e+02	3.652064e+00	2.784463e+01	6.976744e-02	2.249056e+00	1.826376e-02	9.844874e-01	4.001489e-03	3.585358e+00	2.305939e-02
2600000	-4.451588e+03	-9.303019e+02	3.831295e+00	2.900565e+01	8.139535e-02	2.151411e+00	8.474944e-03	9.791599e-01	2.724039e-02	4.271795e+00	2.417336e-02
2620000	-4.457318e+03	-9.472788e+02	3.691387e+00	2.829440e+01	9.302326e-02	2.764878e+00	7.167546e-03	9.846648e-01	2.215684e-02	3.396466e+00	2.326261e-02
2640000	-4.459703e+03	-9.306422e+02	4.000621e+00	3.041626e+01	6.976744e-02	3.100766e+00	1.405583e-02	9.816907e-01	8.407258e-03	2.199027e+00	2.516787e-02
2660000	-4.464562e+03	-9.197518e+02	3.865961e+00	2.943031e+01	1.511628e-01	2.483129e+00	1.285318e-02	9.491805e-01	5.725662e-02	3.650199e+00	2.466990e-02
2680000	-4.442026e+03	-9.553060e+02	3.257989e+00	2.525756e+01	1.162791e-01	3.526562e+00	1.872461e-02	9.606381e-01	2.218528e-02	2.759657e+00	2.075478e-02
2700000	-4.442971e+03	-9.413537e+02	3.055312e+00	2.319438e+01	1.046512e-01	2.566844e+00	1.750147e-02	9.527868e-01	3.233263e-02	1.394589e+00	1.936626e-02
2720000	-4.463058e+03	-9.598178e+02	3.038143e+00	2.264032e+01	1.046512e-01	2.721275e+00	1.226115e-02	9.583395e-01	4.202251e-02	1.883296e+00	1.940099e-02
2740000	-4.469250e+03	-9.431390e+02	3.587317e+00	2.786383e+01	1.162791e-01	1.893624e+00	1.901965e-02	9.691134e-01	1.116535e-02	1.320958e+00	2.279280e-02
2760000	-4.453778e+03	-9.411100e+02	3.450974e+00	2.480244e+01	1.860465e-01	2.588052e+00	1.149876e-02	9.631881e-01	4.411363e-02	2.403875e+00	2.212418e-02
2780000	-4.441856e+03	-9.548511e+02	3.000303e+00	2.319528e+01	1.279070e-01	2.589209e+00	1.354431e-02	9.707540e-01	2.590103e-02	2.700845e+00	1.931189e-02
2800000	-4.466057e+03	-9.149685e+02	4.006346e+00	2.734832e+01	2.093023e-01	2.240622e+00	2.062369e-02	9.073979e-01	1.079039e-01	3.598815e+00	2.496729e-02
2820000	-4.458839e+03	-9.472816e+02	3.624345e+00	2.576136e+01	1.860465e-01	2.606626e+00	1.474496e-02	9.381052e-01	7.606216e-02	2.039345e+00	2.300984e-02
2840000	-4.447604e+03	-9.166590e+02	4.669733e+00	3.219916e+01	1.395349e-01	2.213497e+00	9.138720e-03	9.689125e-01	5.501283e-02	2.836457e+00	2.988709e-02
2860000	-4.457759e+03	-8.867390e+02	5.774938e+00	4.096386e+01	1.162791e-01	3.379254e+00	2.058322e-02	9.646244e-01	1.794713e-02	6.002733e+00	3.693060e-02
2880000	-4.448705e+03	-9.304424e+02	4.298071e+00	3.266157e+01	1.627907e-01	2.629149e+00	9.131677e-03	9.676946e-01	6.501056e-02	3.956773e+00	2.734874e-02
2900000	-4.456417e+03	-9.467158e+02	3.472562e+00	2.567552e+01	8.139535e-02	2.577965e+00	1.667933e-02	9.787419e-01	1.385698e-02	2.304262e+00	2.221527e-02
2920000	-4.452907e+03	-9.228680e+02	3.664755e+00	2.599563e+01	1.046512e-01	3.111424e+00	2.258815e-02	9.552596e-01	2.716338e-02	1.510870e+00	2.342315e-02
2940000	-4.460861e+03	-9.480929e+02	3.042448e+00	2.254118e+01	1.395349e-01	2.434090e+00	2.442816e-02	9.269457e-01	4.294595e-02	1.192467e+00	1.929939e-02
2960000	-4.458636e+03	-9.302890e+02	3.733084e+00	2.683832e+01	1.511628e-01	2.128773e+00	1.167281e-02	9.615553e-01	6.169002e-02	2.031734e+00	2.395912e-02
2980000	-4.446460e+03	-9.521526e+02	3.451372e+00	2.478584e+01	1.279070e-01	2.985475e+00	2.897277e-02	9.456932e-01	2.390696e-02	3.200464e+00	2.203700e-02
3000000	-4.457522e+03	-9.054897e+02	3.723078e+00	2.699560e+01	1.976744e-01	2.261806e+00	9.033358e-03	9.691507e-01	7.927652e-02	2.283115e+00	2.395277e-02
3020000	-4.457858e+03	-9.399329e+02	3.179416e+00	2.438554e+01	1.744186e-01	2.394200e+00	1.869923e-02	9.480417e-01	2.912560e-02	1.611710e+00	2.041738e-02
3040000	-4.465438e+03	-9.347877e+02	3.734520e+00	2.837505e+01	9.302326e-02	2.652289e+00	2.308360e-02	9.514563e-01	2.388348e-02	2.436532e+00	2.389058e-02
3060000	-4.445899e+03	-9.351805e+02	3.758408e+00	2.812673e+01	9.302326e-02	2.554827e+00	8.936306e-03	9.713357e-01	4.931508e-02	2.525947e+00	2.420589e-02
3080000	-4.439331e+03	-9.125395e+02	4.181101e+00	3.156870e+01	1.860465e-01	2.426515e+00	1.826043e-02	9.401979e-01	5.076613e-02	4.337964e+00	2.694304e-02
3100000	-4.450615e+03	-9.123138e+02	5.016050e+00	3.336477e+01	1.395349e-01	1.708157e+00	1.274172e-02	9.532399e-01	6.612349e-02	2.791221e+00	3.197636e-02
3120000	-4.450083e+03	-9.125328e+02	3.749552e+00	2.708831e+01	1.511628e-01	1.922956e+00	2.995066e-03	9.894078e-01	6.181566e-02	2.393989e+00	2.408918e-02
3140000	-4.450335e+03	-9.681373e+02	2.967944e+00	2.113498e+01	1.279070e-01	3.215533e+00	3.041359e-03	9.887249e-01	6.200451e-02	1.814533e+00	1.794717e-02
3160000	-4.455020e+03	-9.212011e+02	3.554605e+00	2.660658e+01	1.860465e-01	2.137534e+00	7.888208e-03	9.692757e-01	6.195942e-02	2.153931e+00	2.290263e-02
3180000	-4.455409e+03	-9.653075e+02	3.013884e+00	2.222872e+01	1.046512e-01	2.699196e+00	1.300964e-02	9.573038e-01	4.694984e-02	2.091013e+00	1.932654e-02
3200000	-4.456517e+03	-9.346028e+02	3.850318e+00	2.667597e+01	1.162791e-01	2.345541e+00	9.842316e-03	9.827260e-01	1.909791e-02	2.293033e+00	2.463976e-02
3220000	-4.468434e+03	-9.234941e+02	3.145343e+00	2.281906e+01	1.279070e-01	2.730109e+00	1.581652e-02	9.559924e-01	3.320547e-02	1.733290e+00	2.007945e-02
3240000	-4.463308e+03	-9.405884e+02	3.362064e+00	2.547812e+01	1.395349e-01	2.340718e+00	2.100563e-02	9.607563e-01	1.572850e-02	2.603394e+00	2.162329e-02
3260000	-4.476016e+03	-9.009988e+02	4.917066e+00	3.693577e+01	1.976744e-01	1.546308e+00	7.599442e-03	9.727786e-01	6.542337e-02	4.391270e+00	3.171940e-02
3280000	-4.466765e+03	-9.197807e+02	4.200119e+00	3.144259e+01	1.395349e-01	2.854449e+00	2.519171e-02	9.351949e-01	2.790601e-02	2.234328e+00	2.699779e-02
3300000	-4.456414e+03	-9.387173e+02	3.586733e+00	2.677143e+01	1.162791e-01	2.578714e+00	2.048209e-02	9.590267e-01	2.198861e-02	2.688831e+00	2.260449e-02
3320000	-4.449403e+03	-9.412332e+02	3.144400e+00	2.493266e+01	9.302326e-02	2.805272e+00	8.601984e-03	9.853300e-01	1.237067e-02	2.460534e+00	2.021350e-02
3340000	-4.462743e+03	-9.552355e+02	3.342040e+00	2.314456e+01	1.511628e-01	1.559830e+00	1.931321e-02	9.496962e-01	3.366889e-02	1.701342e+00	2.103150e-02
3360000	-4.471234e+03	-9.131460e+02	4.025067e+00	2.881318e+01	2.093023e-01	2.435858e+00	1.400663e-02	9.163443e-01	1.339416e-01	1.870660e+00	2.571823e-02
3380000	-4.472817e+03	-9.193978e+02	3.770612e+00	2.667431e+01	1.511628e-01	2.120685e+00	1.457834e-02	9.666340e-01	2.538706e-02	1.899409e+00	2.395402e-02
3400000	-4.454591e+03	-9.472040e+02	3.355445e+00	2.475455e+01	1.395349e-01	2.227395e+00	7.921045e-03	9.794787e-01	2.688122e-02	2.517549e+00	2.131193e-02
3420000	-4.465765e+03	-9.204205e+02	4.469275e+00	2.966577e+01	1.860465e-01	2.822421e+00	1.287868e-02	9.540171e-01	7.033229e-02	3.945771e+00	2.796892e-02
3440000	-4.457990e+03	-9.343387e+02	4.124203e+00	2.766855e+01	1.162791e-01	2.163224e+00	1.585935e-02	9.555925e-01	4.140800e-02	2.824237e+00	2.649485e-02
3460000	-4.467770e+03	-9.563208e+02	3.185598e+00	2.102961e+01	1.976744e-01	2.850760e+00	9.809538e-03	9.701520e-01	6.871712e-02	2.208896e+00	2.045124e-02
3480000	-4.458387e+03	-9.257008e+02	4.337584e+00	2.954921e+01	1.279070e-01	2.438636e+00	2.037175e-02	9.334549e-01	5.679959e-02	2.148498e+00	2.687900e-02
3500000	-4.441554e+03	-9.222518e+02	4.541842e+00	3.022278e+01	1.511628e-01	2.452098e+00	9.736013e-03	9.707536e-01	5.074509e-02	3.528074e+00	2.897044e-02
3520000	-4.440999e+03	-9.187027e+02	3.917745e+00	2.782781e+01	1.395349e-01	2.737382e+00	6.051162e-03	9.826376e-01	4.095271e-02	2.398225e+00	2.459274e-02
3540000	-4.447744e+03	-9.228304e+02	3.562419e+00	2.443852e+01	1.860465e-01	2.910430e+00	3.962469e-03	9.892885e-01	2.988803e-02	2.098578e+00	2.228335e-02
3560000	-4.447609e+03	-9.297435e+02	4.155241e+00	2.872896e+01	1.511628e-01	2.740260e+00	1.596224e-02	9.529949e-01	3.868569e-02	2.944948e+00	2.543814e-02
3580000	-4.461300e+03	-9.403774e+02	3.369211e+00	2.198824e+01	1.511628e-01	2.712682e+00	4.383512e-03	9.883943e-01	3.627238e-02	2.231601e+00	2.158122e-02
3600000	-4.474933e+03	-9.298790e+02	3.872805e+00	2.663389e+01	1.162791e-01	2.428558e+00	3.206841e-03	9.966351e-01	7.006031e-03	3.194325e+00	2.467917e-02
3620000	-4.451867e+03	-9.420348e+02	3.184084e+00	2.246739e+01	1.279070e-01	2.368668e+00	1.463374e-02	9.370712e-01	7.486612e-02	2.307164e+00	1.973381e-02
3640000	-4.445778e+03	-9.677120e+02	3.003099e+00	2.233081e+01	1.627907e-01	2.473986e+00	2.207900e-02	9.247239e-01	5.493754e-02	2.015173e+00	1.929624e-02
3660000	-4.469202e+03	-9.204330e+02	3.230310e+00	2.397231e+01	2.209302e-01	2.734059e+00	2.316933e-02	9.250008e-01	5.290485e-02	1.636268e+00	2.020679e-02
3680000	-4.470111e+03	-9.413688e+02	3.660083e+00	2.662667e+01	1.395349e-01	3.243970e+00	1.029412e-02	9.717687e-01	3.638289e-02	2.419902e+00	2.300577e-02
3700000	-4.450452e+03	-9.152529e+02	3.992732e+00	2.790453e+01	1.511628e-01	3.176784e+00	5.353643e-03	9.866681e-01	4.035327e-02	2.117108e+00	2.526721e-02
3720000	-4.441409e+03	-9.241004e+02	4.013205e+00	2.970628e+01	1.046512e-01	2.488630e+00	4.946489e-03	9.897252e-01	2.011464e-02	2.593633e+00	2.576863e-02
3740000	-4.451132e+03	-9.152955e+02	3.952291e+00	3.008565e+01	9.302326e-02	3.029515e+00	6.492880e-03	9.865287e-01	1.818519e-02	3.250269e+00	2.526206e-02
3760000	-4.448205e+03	-9.171357e+02	3.349538e+00	2.624803e+01	8.139535e-02	2.647260e+00	7.993907e-03	9.872210e-01	1.473320e-02	3.373285e+00	2.155561e-02
3780000	-4.459145e+03	-9.235948e+02	3.714645e+00	2.810317e+01	6.976744e-02	2.788471e+00	1.454151e-02	9.714685e-01	2.515417e-02	3.910049e+00	2.368301e-02
3800000	-4.454304e+03	-9.237375e+02	3.274162e+00	2.450996e+01	1.976744e-01	2.796057e+00	6.358621e-03	9.566595e-01	1.275759e-01	2.128669e+00	2.085243e-02
3820000	-4.460971e+03	-9.417312e+02	3.365086e+00	2.543477e+01	8.139535e-02	2.672641e+00	1.650468e-02	9.685805e-01	1.653062e-02	2.441850e+00	2.170586e-02
3840000	-4.466454e+03	-9.448566e+02	3.170923e+00	2.623942e+01	1.395349e-01	2.404506e+00	1.956194e-02	9.220535e-01	4.957070e-02	1.510888e+00	1.993001e-02
3860000	-4.475399e+03	-9.285649e+02	3.565088e+00	2.405355e+01	1.395349e-01	2.600590e+00	2.265036e-02	9.647663e-01	1.689971e-02	1.761037e+00	2.294253e-02
3880000	-4.458875e+03	-9.120863e+02	3.829113e+00	2.803909e+01	1.860465e-01	2.014220e+00	1.458634e-02	9.591215e-01	4.142365e-02	2.250632e+00	2.431697e-02
3900000	-4.436123e+03	-9.450219e+02	3.715132e+00	2.998598e+01	6.976744e-02	2.889318e+00	9.838816e-03	9.834470e-01	9.154684e-03	3.958691e+00	2.331343e-02
3920000	-4.449196e+03	-8.963191e+02	4.853300e+00	3.300582e+01	2.093023e-01	2.128414e+00	9.919832e-03	9.497505e-01	1.308076e-01	2.692312e+00	3.080749e-02
3940000	-4.469598e+03	-9.215534e+02	3.772409e+00	2.657218e+01	9.302326e-02	3.216075e+00	2.731071e-02	9.368462e-01	2.533932e-02	2.457056e+00	2.421896e-02
3960000	-4.443896e+03	-9.046715e+02	4.621292e+00	3.301794e+01	1.395349e-01	2.153459e+00	3.965890e-03	9.932357e-01	1.527789e-02	4.900871e+00	2.953488e-02
3980000	-4.453488e+03	-9.277325e+02	3.579605e+00	2.529642e+01	1.511628e-01	3.227170e+00	1.622192e-02	9.580373e-01	4.256847e-02	2.388750e+00	2.289033e-02
4000000	-4.441042e+03	-9.365670e+02	4.329361e+00	2.996792e+01	1.162791e-01	2.604322e+00	1.200380e-02	9.694712e-01	4.081801e-02	3.304676e+00	2.705620e-02
4020000	-4.433408e+03	-9.272547e+02	3.659921e+00	2.620463e+01	9.302326e-02	2.625721e+00	1.506491e-02	9.642418e-01	2.687247e-02	2.273719e+00	2.304433e-02
4040000	-4.443225e+03	-9.414093e+02	3.830092e+00	2.997944e+01	9.302326e-02	2.592200e+00	1.571609e-02	9.746358e-01	1.506070e-02	3.099213e+00	2.447809e-02
4060000	-4.449929e+03	-9.283541e+02	4.110436e+00	3.223741e+01	8.139535e-02	2.681613e+00	4.530832e-03	9.939060e-01	9.446343e-03	3.734890e+00	2.631026e-02
4080000	-4.472884e+03	-9.349263e+02	3.273213e+00	2.649567e+01	3.488372e-02	3.032669e+00	2.709980e-03	9.962710e-01	8.011640e-03	2.194064e+00	2.093829e-02
4100000	-4.455660e+03	-9.412370e+02	3.676731e+00	2.793078e+01	8.139535e-02	2.912834e+00	1.300618e-03	9.970514e-01	2.887090e-02	2.705321e+00	2.363824e-02
4120000	-4.445263e+03	-9.192108e+02	4.051865e+00	3.045723e+01	1.627907e-01	2.750248e+00	2.124256e-03	9.932973e-01	3.852219e-02	2.783752e+00	2.503097e-02
4140000	-4.449605e+03	-9.389256e+02	3.855216e+00	3.059936e+01	1.162791e-01	2.095805e+00	1.025179e-03	9.970220e-01	3.717637e-02	2.431023e+00	2.418709e-02
4160000	-4.435192e+03	-9.478848e+02	3.465203e+00	2.482288e+01	1.511628e-01	2.725755e+00	4.685410e-03	9.870980e-01	4.211862e-02	2.925781e+00	2.195519e-02
4180000	-4.456280e+03	-9.273684e+02	4.149582e+00	2.967987e+01	1.279070e-01	2.656311e+00	2.996874e-03	9.901514e-01	4.299710e-02	2.104126e+00	2.672476e-02
4200000	-4.446923e+03	-9.290048e+02	3.405939e+00	2.484676e+01	9.302326e-02	2.767297e+00	3.900005e-03	9.936241e-01	1.848331e-02	2.341470e+00	2.196879e-02
4220000	-4.438405e+03	-9.617661e+02	2.953224e+00	2.208896e+01	1.162791e-01	2.442758e+00	9.172553e-03	9.686835e-01	6.681452e-02	2.132263e+00	1.878718e-02
4240000	-4.450728e+03	-9.315321e+02	3.589356e+00	2.774650e+01	1.395349e-01	2.303329e+00	1.194541e-02	9.657398e-01	3.949392e-02	2.560199e+00	2.298390e-02
4260000	-4.462927e+03	-9.443261e+02	3.406469e+00	2.594677e+01	8.139535e-02	2.670943e+00	2.047587e-02	9.587505e-01	1.882872e-02	3.544945e+00	2.163041e-02
4280000	-4.462362e+03	-9.304350e+02	3.850996e+00	2.858903e+01	9.302326e-02	2.588602e+00	1.259719e-02	9.650752e-01	3.562404e-02	3.323909e+00	2.363554e-02
4300000	-4.456635e+03	-9.525586e+02	3.388606e+00	2.306373e+01	1.046512e-01	2.950536e+00	1.031136e-02	9.781932e-01	2.451481e-02	3.268576e+00	2.169223e-02
4320000	-4.460401e+03	-9.336184e+02	3.624168e+00	2.655457e+01	1.395349e-01	2.223427e+00	5.654915e-03	9.803902e-01	4.063775e-02	2.079343e+00	2.322737e-02
4340000	-4.465345e+03	-9.182146e+02	4.393749e+00	3.308764e+01	5.813953e-02	2.121042e+00	1.383329e-02	9.623493e-01	3.408722e-02	2.950087e+00	2.806679e-02
4360000	-4.470040e+03	-9.271128e+02	3.269423e+00	2.430458e+01	1.046512e-01	3.409740e+00	1.221712e-02	9.752832e-01	2.002785e-02	1.810736e+00	2.095573e-02
4380000	-4.433990e+03	-9.341650e+02	3.641492e+00	2.694128e+01	1.046512e-01	2.315522e+00	4.044086e-03	9.891753e-01	3.892526e-02	1.879277e+00	2.318936e-02
4400000	-4.464019e+03	-9.602534e+02	3.205930e+00	2.580388e+01	1.162791e-01	2.047139e+00	8.354704e-03	9.847393e-01	1.446630e-02	1.999769e+00	2.055322e-02
4420000	-4.444984e+03	-9.270687e+02	3.816337e+00	2.644436e+01	1.627907e-01	2.209059e+00	1.255747e-02	9.653516e-01	3.431614e-02	1.914712e+00	2.397693e-02
4440000	-4.450713e+03	-9.225253e+02	3.701352e+00	2.724676e+01	1.279070e-01	2.809794e+00	1.895161e-02	9.438682e-01	3.587808e-02	2.204643e+00	2.327443e-02
4460000	-4.455589e+03	-9.319481e+02	3.633250e+00	2.662742e+01	1.860465e-01	2.698203e+00	1.393051e-02	9.392954e-01	7.920215e-02	1.788749e+00	2.287284e-02
4480000	-4.466189e+03	-9.364500e+02	3.467434e+00	2.498198e+01	1.511628e-01	2.809862e+00	1.040726e-02	9.651548e-01	4.969746e-02	1.676342e+00	2.165725e-02
4500000	-4.470924e+03	-9.745815e+02	2.792863e+00	2.054747e+01	9.302326e-02	3.129775e+00	1.084413e-02	9.652036e-01	5.346825e-02	1.918542e+00	1.754409e-02
4520000	-4.437994e+03	-9.555990e+02	2.790175e+00	2.069150e+01	1.976744e-01	2.541446e+00	6.215754e-03	9.753074e-01	6.794081e-02	1.499844e+00	1.786463e-02
4540000	-4.464013e+03	-9.281268e+02	3.248622e+00	2.312358e+01	1.162791e-01	3.502598e+00	1.208977e-02	9.791624e-01	1.620117e-02	1.508516e+00	2.083227e-02
4560000	-4.452198e+03	-9.646776e+02	2.905295e+00	2.206406e+01	1.395349e-01	3.291678e+00	2.812221e-02	9.194808e-01	3.450792e-02	2.173233e+00	1.866070e-02
4580000	-4.454818e+03	-9.309526e+02	3.579182e+00	2.695872e+01	1.162791e-01	3.659562e+00	2.707532e-02	9.334455e-01	3.102010e-02	2.101705e+00	2.282156e-02
4600000	-4.464727e+03	-9.542879e+02	3.353460e+00	2.436171e+01	9.302326e-02	2.033454e+00	8.430227e-03	9.644554e-01	7.708986e-02	1.748851e+00	2.097646e-02
4620000	-4.456486e+03	-9.447457e+02	3.384706e+00	2.459900e+01	1.162791e-01	2.810205e+00	1.618450e-02	9.734420e-01	1.458150e-02	3.021707e+00	2.160404e-02
4640000	-4.452031e+03	-9.503200e+02	3.000051e+00	2.398853e+01	1.046512e-01	2.251883e+00	1.965657e-02	9.699184e-01	1.112960e-02	2.497681e+00	1.904871e-02
4660000	-4.453292e+03	-9.202830e+02	3.583883e+00	2.552311e+01	1.511628e-01	2.985090e+00	6.243630e-03	9.753559e-01	8.041652e-02	2.442116e+00	2.263869e-02
4680000	-4.455516e+03	-9.206455e+02	4.466236e+00	3.250767e+01	9.302326e-02	2.983127e+00	5.634301e-03	9.831492e-01	4.790017e-02	2.847961e+00	2.819220e-02
4700000	-4.446908e+03	-9.297970e+02	3.969010e+00	2.812258e+01	1.162791e-01	2.329858e+00	1.156424e-02	9.569803e-01	6.933994e-02	4.919570e+00	2.513736e-02
4720000	-4.456984e+03	-9.334766e+02	3.749516e+00	2.642330e+01	1.627907e-01	3.099406e+00	8.695834e-03	9.875697e-01	1.493036e-02	2.626328e+00	2.393831e-02
4740000	-4.461194e+03	-8.980647e+02	3.680474e+00	2.660752e+01	1.511628e-01	2.591898e+00	4.979218e-03	9.861980e-01	3.626565e-02	1.891898e+00	2.327917e-02
4760000	-4.444293e+03	-9.467813e+02	3.706102e+00	2.686840e+01	4.651163e-02	2.688788e+00	8.238203e-03	9.837652e-01	1.989930e-02	2.603657e+00	2.290085e-02
4780000	-4.455405e+03	-8.960857e+02	4.826535e+00	3.256830e+01	6.976744e-02	2.896165e+00	8.298472e-03	9.849142e-01	1.787034e-02	2.829314e+00	3.112221e-02
4800000	-4.452323e+03	-9.171436e+02	3.899028e+00	2.733711e+01	1.627907e-01	2.060094e+00	2.129401e-02	9.335817e-01	4.227227e-02	1.952028e+00	2.510024e-02
4820000	-4.448366e+03	-9.388786e+02	3.726704e+00	2.887489e+01	1.511628e-01	3.098567e+00	1.148825e-02	9.594175e-01	4.830182e-02	3.577849e+00	2.339189e-02
4840000	-4.445264e+03	-9.211929e+02	4.386594e+00	3.292043e+01	8.139535e-02	2.590763e+00	1.648278e-02	9.688879e-01	1.947615e-02	5.437343e+00	2.761747e-02
4860000	-4.458379e+03	-9.249332e+02	4.586924e+00	3.322045e+01	9.302326e-02	2.245428e+00	6.786981e-03	9.813824e-01	3.929789e-02	3.362176e+00	2.900770e-02
4880000	-4.453808e+03	-8.979107e+02	4.671052e+00	3.435067e+01	8.139535e-02	2.088837e+00	1.554253e-02	9.632715e-01	2.721727e-02	3.690579e+00	2.983792e-02
4900000	-4.473011e+03	-9.106637e+02	4.579264e+00	3.281725e+01	1.395349e-01	2.453861e+00	5.104732e-03	9.822315e-01	4.763225e-02	4.242048e+00	2.923113e-02
4920000	-4.444172e+03	-9.244506e+02	3.741822e+00	2.667557e+01	9.302326e-02	3.221572e+00	9.740014e-03	9.884567e-01	7.405240e-03	3.615280e+00	2.391689e-02
4940000	-4.458634e+03	-9.337545e+02	3.753532e+00	2.718490e+01	8.139535e-02	2.461029e+00	7.454599e-03	9.916851e-01	5.853976e-03	2.367784e+00	2.334875e-02
4960000	-4.451798e+03	-9.711567e+02	2.926489e+00	2.142104e+01	1.162791e-01	3.659503e+00	6.337125e-03	9.845017e-01	2.542484e-02	1.785992e+00	1.828287e-02
4980000	-4.462601e+03	-9.464614e+02	3.320874e+00	2.612557e+01	1.046512e-01	1.786658e+00	7.101120e-03	9.826766e-01	3.078342e-02	2.381254e+00	2.126287e-02
5000000	-4.460775e+03	-9.373214e+02	3.651847e+00	2.823142e+01	1.162791e-01	2.486554e+00	1.364901e-02	9.714179e-01	1.511891e-02	2.462661e+00	2.328571e-02
5020000	-4.454219e+03	-9.357951e+02	3.537817e+00	2.731856e+01	1.162791e-01	2.871155e+00	9.966619e-03	9.728824e-01	2.858060e-02	1.977418e+00	2.246766e-02
5040000	-4.452035e+03	-9.228343e+02	3.688855e+00	2.792394e+01	1.395349e-01	2.689112e+00	7.888744e-03	9.783572e-01	2.736227e-02	2.118277e+00	2.377018e-02
5060000	-4.446714e+03	-9.320787e+02	3.899224e+00	2.839225e+01	1.162791e-01	2.237937e+00	9.188018e-03	9.671125e-01	3.996777e-02	1.821698e+00	2.489558e-02
5080000	-4.453302e+03	-9.288833e+02	4.079211e+00	3.020568e+01	9.302326e-02	2.509195e+00	1.226046e-02	9.791662e-01	1.791538e-02	2.381484e+00	2.606845e-02
5100000	-4.470506e+03	-9.386037e+02	4.140308e+00	2.910846e+01	1.627907e-01	2.755542e+00	1.016259e-02	9.776033e-01	2.294692e-02	2.797930e+00	2.654444e-02
5120000	-4.463625e+03	-9.495593e+02	3.872444e+00	2.888727e+01	6.976744e-02	2.856193e+00	6.068011e-03	9.915891e-01	7.954329e-03	2.161854e+00	2.484764e-02
5140000	-4.459278e+03	-9.265650e+02	3.624845e+00	2.752782e+01	1.511628e-01	2.452136e+00	7.251592e-03	9.803827e-01	4.076930e-02	2.502317e+00	2.314772e-02
5160000	-4.454543e+03	-9.406371e+02	2.949181e+00	2.040499e+01	1.511628e-01	2.966853e+00	1.785775e-02	9.509757e-01	4.098747e-02	1.366480e+00	1.876704e-02
5180000	-4.475114e+03	-9.391245e+02	3.201977e+00	2.301794e+01	9.302326e-02	1.875755e+00	1.006998e-02	9.848240e-01	1.261169e-02	1.672055e+00	2.005500e-02
5200000	-4.461828e+03	-9.473119e+02	3.051066e+00	2.206499e+01	1.279070e-01	3.122543e+00	6.342319e-03	9.834268e-01	3.387926e-02	1.306016e+00	1.949209e-02
5220000	-4.451647e+03	-9.752527e+02	3.091683e+00	2.388992e+01	1.162791e-01	2.179121e+00	1.604027e-02	9.576368e-01	3.416603e-02	2.120839e+00	1.990710e-02
5240000	-4.458833e+03	-9.184340e+02	3.799010e+00	2.666760e+01	1.627907e-01	2.736654e+00	8.868733e-03	9.637910e-01	9.634997e-02	2.853924e+00	2.394749e-02
5260000	-4.455315e+03	-9.319951e+02	3.506597e+00	2.499157e+01	1.744186e-01	2.618669e+00	1.599089e-02	9.471654e-01	5.643189e-02	1.747759e+00	2.196698e-02
5280000	-4.461381e+03	-9.396180e+02	3.190321e+00	2.287732e+01	1.395349e-01	2.387104e+00	4.086206e-03	9.847902e-01	6.805217e-02	1.682129e+00	2.024425e-02
5300000	-4.465597e+03	-9.379808e+02	3.419311e+00	2.354971e+01	1.162791e-01	3.325563e+00	2.217673e-02	9.520995e-01	2.717184e-02	1.407300e+00	2.149348e-02
5320000	-4.455454e+03	-9.531138e+02	3.666333e+00	2.621187e+01	1.395349e-01	2.411493e+00	1.724637e-02	9.489837e-01	4.125826e-02	2.333468e+00	2.322951e-02
5340000	-4.463567e+03	-9.331454e+02	3.814872e+00	2.781303e+01	1.511628e-01	3.198106e+00	3.926486e-03	9.900009e-01	2.843376e-02	3.415519e+00	2.328268e-02
5360000	-4.451806e+03	-9.158055e+02	4.096029e+00	3.046687e+01	1.046512e-01	2.512967e+00	3.232802e-03	9.923937e-01	2.159364e-02	2.664916e+00	2.595171e-02
5380000	-4.464279e+03	-9.363631e+02	4.121422e+00	3.104717e+01	6.976744e-02	2.134164e+00	9.440735e-03	9.850615e-01	1.157765e-02	4.014775e+00	2.639986e-02
5400000	-4.464872e+03	-9.189439e+02	4.584532e+00	3.396338e+01	9.302326e-02	2.302389e+00	1.527689e-02	9.721100e-01	1.528429e-02	4.192916e+00	2.908733e-02
5420000	-4.445786e+03	-9.267167e+02	4.165860e+00	3.076773e+01	1.162791e-01	2.436641e+00	1.520475e-02	9.699864e-01	2.214784e-02	3.663066e+00	2.656639e-02
5440000	-4.452069e+03	-9.086799e+02	4.540925e+00	3.208830e+01	8.139535e-02	2.265262e+00	1.067083e-02	9.837015e-01	1.184888e-02	3.263406e+00	2.921814e-02
5460000	-4.459582e+03	-9.228290e+02	4.298712e+00	3.255705e+01	9.302326e-02	2.765974e+00	5.169724e-03	9.878734e-01	2.683471e-02	3.467123e+00	2.729727e-02
5480000	-4.451477e+03	-9.429671e+02	4.293359e+00	3.190561e+01	9.302326e-02	2.160944e+00	6.764406e-03	9.819428e-01	2.431052e-02	3.217471e+00	2.728137e-02
5500000	-4.458485e+03	-9.376337e+02	3.482965e+00	2.534906e+01	1.744186e-01	2.888883e+00	1.619766e-02	9.527334e-01	4.335174e-02	3.712157e+00	2.216755e-02
5520000	-4.454765e+03	-9.316837e+02	3.759538e+00	2.743600e+01	8.139535e-02	2.651271e+00	2.361707e-02	9.617335e-01	1.302383e-02	2.898981e+00	2.384245e-02
5540000	-4.451619e+03	-9.400185e+02	3.320371e+00	2.465409e+01	8.139535e-02	2.541573e+00	1.138517e-02	9.801134e-01	1.424850e-02	1.680228e+00	2.083124e-02
5560000	-4.447670e+03	-9.546761e+02	2.932250e+00	2.201634e+01	1.511628e-01	2.237572e+00	1.732606e-03	9.937703e-01	5.404216e-02	1.813909e+00	1.869843e-02
5580000	-4.453785e+03	-9.284900e+02	3.543523e+00	2.425879e+01	1.627907e-01	2.027518e+00	7.162603e-04	9.978732e-01	5.056613e-02	2.492101e+00	2.243905e-02
5600000	-4.439076e+03	-8.991419e+02	4.603957e+00	3.243942e+01	1.627907e-01	2.473539e+00	1.545504e-03	9.960587e-01	3.954669e-02	3.485957e+00	2.967606e-02
5620000	-4.461352e+03	-9.316714e+02	3.473567e+00	2.450932e+01	1.395349e-01	2.413072e+00	1.266819e-02	9.757771e-01	2.519971e-02	2.070213e+00	2.145768e-02
5640000	-4.466705e+03	-9.221436e+02	3.668322e+00	2.544038e+01	1.744186e-01	3.002630e+00	9.937029e-03	9.818296e-01	1.755059e-02	2.396872e+00	2.328105e-02
5660000	-4.452040e+03	-9.196349e+02	3.514266e+00	2.463849e+01	1.976744e-01	2.386097e+00	1.180943e-02	9.567783e-01	5.119419e-02	2.213102e+00	2.265567e-02
5680000	-4.450368e+03	-9.318740e+02	4.013123e+00	3.157458e+01	8.139535e-02	3.476353e+00	1.388772e-02	9.730311e-01	1.154508e-02	4.102022e+00	2.470433e-02
5700000	-4.448727e+03	-9.473760e+02	3.592768e+00	2.947531e+01	9.302326e-02	2.135816e+00	1.022753e-02	9.680864e-01	3.831644e-02	3.842382e+00	2.260467e-02
5720000	-4.441395e+03	-9.438548e+02	3.746071e+00	3.136040e+01	8.139535e-02	2.525313e+00	1.570777e-02	9.695111e-01	1.990803e-02	2.769910e+00	2.362164e-02
5740000	-4.444613e+03	-9.328679e+02	3.890703e+00	2.859669e+01	1.395349e-01	2.248688e+00	2.514077e-02	9.285025e-01	4.081719e-02	2.957166e+00	2.456242e-02
5760000	-4.454492e+03	-9.631660e+02	2.898963e+00	2.179609e+01	1.162791e-01	2.521658e+00	1.546312e-02	9.680275e-01	2.515743e-02	2.264435e+00	1.855595e-02
5780000	-4.459858e+03	-9.318704e+02	3.250276e+00	2.663275e+01	8.139535e-02	2.066301e+00	3.250784e-03	9.929099e-01	1.974797e-02	2.314045e+00	2.001019e-02
5800000	-4.442248e+03	-9.161689e+02	4.027529e+00	3.188465e+01	9.302326e-02	3.098043e+00	2.764982e-03	9.947966e-01	1.532259e-02	2.559419e+00	2.511780e-02
5820000	-4.473258e+03	-9.160304e+02	4.365042e+00	3.267988e+01	1.511628e-01	2.413746e+00	7.237169e-03	9.833990e-01	2.452299e-02	2.577931e+00	2.711289e-02
5840000	-4.442727e+03	-9.183534e+02	3.996122e+00	3.038956e+01	1.279070e-01	2.620377e+00	1.289583e-02	9.690818e-01	3.244772e-02	3.638818e+00	2.522204e-02
5860000	-4.469230e+03	-9.166685e+02	4.691251e+00	3.568332e+01	1.279070e-01	2.460186e+00	1.064135e-02	9.650789e-01	4.296071e-02	4.765266e+00	2.999489e-02
5880000	-4.456460e+03	-9.201029e+02	3.715461e+00	2.870500e+01	1.046512e-01	2.432969e+00	6.428333e-03	9.853082e-01	1.983727e-02	2.615674e+00	2.380427e-02
5900000	-4.455363e+03	-9.555548e+02	3.169765e+00	2.597269e+01	1.046512e-01	2.484403e+00	1.396063e-02	9.656888e-01	2.736296e-02	1.818679e+00	2.032510e-02
5920000	-4.454720e+03	-8.979281e+02	4.317784e+00	3.073355e+01	1.395349e-01	2.441084e+00	2.415423e-03	9.931008e-01	3.390859e-02	2.781983e+00	2.769596e-02
5940000	-4.453007e+03	-9.176120e+02	3.898107e+00	2.915275e+01	1.395349e-01	2.834268e+00	6.420743e-03	9.813255e-01	4.392977e-02	3.794226e+00	2.504926e-02
5960000	-4.449810e+03	-8.945349e+02	5.145990e+00	3.506116e+01	1.279070e-01	2.568123e+00	1.047665e-02	9.839582e-01	1.094841e-02	2.715887e+00	3.288620e-02
5980000	-4.454028e+03	-9.268584e+02	3.717366e+00	2.659896e+01	9.302326e-02	2.091668e+00	3.527540e-03	9.936034e-01	2.159689e-02	2.088306e+00	2.383250e-02
6000000	-4.446705e+03	-9.208666e+02	4.240296e+00	3.067241e+01	1.395349e-01	2.803846e+00	1.036709e-02	9.761456e-01	3.719389e-02	2.815699e+00	2.698736e-02
6020000	-4.451204e+03	-9.064634e+02	3.947927e+00	2.911653e+01	1.279070e-01	3.282586e+00	1.067904e-02	9.693548e-01	3.686465e-02	2.784225e+00	2.511215e-02
6040000	-4.445366e+03	-9.135743e+02	4.381546e+00	3.079463e+01	1.627907e-01	2.975386e+00	8.682749e-03	9.671048e-01	6.844303e-02	3.292428e+00	2.779382e-02
6060000	-4.451402e+03	-9.194638e+02	4.119085e+00	2.867599e+01	1.860465e-01	2.220017e+00	2.732713e-03	9.929551e-01	2.905198e-02	3.178759e+00	2.598456e-02
6080000	-4.452031e+03	-9.164831e+02	4.438221e+00	3.156674e+01	1.511628e-01	2.533053e+00	2.860218e-02	9.252870e-01	4.326909e-02	3.181772e+00	2.857656e-02
6100000	-4.452436e+03	-9.185628e+02	4.148444e+00	3.193408e+01	6.976744e-02	2.536260e+00	1.567032e-02	9.683368e-01	2.179964e-02	3.533576e+00	2.650762e-02
6120000	-4.460256e+03	-9.018740e+02	4.635447e+00	3.366725e+01	1.279070e-01	2.289078e+00	1.570673e-02	9.527777e-01	4.691960e-02	3.377201e+00	2.933862e-02
6140000	-4.468386e+03	-9.192402e+02	4.068434e+00	2.966534e+01	5.813953e-02	3.549005e+00	1.022770e-02	9.843724e-01	1.303038e-02	3.225346e+00	2.595459e-02
6160000	-4.455865e+03	-9.038395e+02	4.059719e+00	3.036018e+01	1.046512e-01	1.908533e+00	4.394873e-03	9.903184e-01	2.202794e-02	3.443925e+00	2.613776e-02
6180000	-4.457073e+03	-9.217312e+02	3.898652e+00	2.801216e+01	1.279070e-01	2.607228e+00	1.871368e-02	9.483322e-01	3.511002e-02	3.681027e+00	2.500758e-02
6200000	-4.446549e+03	-9.480570e+02	3.674478e+00	2.939249e+01	1.162791e-01	1.884730e+00	1.149539e-02	9.552900e-01	6.336768e-02	3.089138e+00	2.344590e-02
6220000	-4.451861e+03	-8.975404e+02	5.046738e+00	3.288963e+01	1.395349e-01	2.501297e+00	7.077982e-03	9.858508e-01	2.435926e-02	3.686550e+00	3.228268e-02
6240000	-4.446262e+03	-9.287868e+02	4.359375e+00	3.137445e+01	1.279070e-01	2.841098e+00	1.166595e-02	9.696832e-01	3.733905e-02	3.469974e+00	2.810654e-02
6260000	-4.445182e+03	-8.961032e+02	5.117949e+00	3.674795e+01	1.046512e-01	2.392304e+00	8.641875e-03	9.759089e-01	3.613338e-02	3.212932e+00	3.282936e-02
6280000	-4.443855e+03	-9.527196e+02	3.199104e+00	2.380732e+01	1.395349e-01	2.303382e+00	1.409759e-02	9.640110e-01	3.226797e-02	3.426506e+00	2.048595e-02
6300000	-4.450900e+03	-9.381404e+02	3.646789e+00	2.664951e+01	1.046512e-01	2.795022e+00	7.373752e-03	9.799478e-01	2.799183e-02	3.249221e+00	2.293292e-02
6320000	-4.462095e+03	-9.410390e+02	3.164650e+00	2.273651e+01	1.162791e-01	3.270553e+00	1.264646e-02	9.660082e-01	3.962285e-02	1.847823e+00	2.035280e-02
6340000	-4.457267e+03	-9.398143e+02	3.392623e+00	2.533108e+01	1.046512e-01	2.572731e+00	2.471606e-03	9.937510e-01	3.019981e-02	2.267771e+00	2.166310e-02
6360000	-4.467783e+03	-9.634277e+02	2.889941e+00	2.009000e+01	1.627907e-01	2.846885e+00	9.167810e-03	9.761823e-01	4.796741e-02	2.032089e+00	1.856666e-02
6380000	-4.457764e+03	-9.146261e+02	3.892729e+00	2.707533e+01	1.395349e-01	2.235955e+00	1.239120e-02	9.685039e-01	3.299494e-02	1.851552e+00	2.457699e-02
6400000	-4.455599e+03	-9.303311e+02	3.934546e+00	3.013229e+01	9.302326e-02	3.055820e+00	1.840229e-02	9.634394e-01	2.206963e-02	3.056493e+00	2.426020e-02
6420000	-4.466900e+03	-9.211848e+02	3.801542e+00	2.796930e+01	1.046512e-01	2.681545e+00	4.781457e-03	9.906941e-01	1.349484e-02	3.051958e+00	2.334526e-02
6440000	-4.473930e+03	-9.512097e+02	3.568108e+00	2.620536e+01	1.162791e-01	2.430020e+00	1.401539e-02	9.719057e-01	1.741746e-02	2.484383e+00	2.228149e-02
6460000	-4.456916e+03	-9.688146e+02	2.922328e+00	2.176838e+01	1.046512e-01	2.552429e+00	1.681465e-02	9.548588e-01	2.728009e-02	1.688534e+00	1.768771e-02
6480000	-4.443563e+03	-9.515575e+02	3.054455e+00	2.260403e+01	1.046512e-01	2.368024e+00	1.420519e-02	9.744949e-01	1.686699e-02	1.521614e+00	1.872162e-02
6500000	-4.452708e+03	-9.452058e+02	3.597579e+00	2.772317e+01	1.162791e-01	2.435246e+00	2.124945e-02	9.645638e-01	1.449121e-02	1.927340e+00	2.255971e-02
6520000	-4.469426e+03	-9.199516e+02	3.629689e+00	2.662876e+01	9.302326e-02	2.317083e+00	7.707073e-03	9.820906e-01	2.765566e-02	3.438959e+00	2.308687e-02
6540000	-4.463559e+03	-9.352050e+02	3.326084e+00	2.488845e+01	9.302326e-02	2.339216e+00	1.306689e-02	9.781426e-01	1.295634e-02	1.997267e+00	2.100388e-02
6560000	-4.445875e+03	-9.399528e+02	3.936343e+00	2.960810e+01	1.511628e-01	2.601913e+00	9.787314e-03	9.675722e-01	4.461203e-02	3.770411e+00	2.481671e-02
6580000	-4.465607e+03	-9.113081e+02	3.860805e+00	2.873279e+01	8.139535e-02	2.735263e+00	1.387673e-02	9.756999e-01	1.585680e-02	1.886841e+00	2.399294e-02
6600000	-4.461296e+03	-9.366351e+02	3.494714e+00	2.549225e+01	1.279070e-01	2.724985e+00	1.635427e-02	9.673238e-01	2.463469e-02	2.085168e+00	2.201657e-02
6620000	-4.447512e+03	-9.386385e+02	3.706040e+00	2.667446e+01	1.395349e-01	2.729473e+00	1.068389e-02	9.632279e-01	4.941950e-02	2.411697e+00	2.366749e-02
6640000	-4.470380e+03	-9.105987e+02	3.713920e+00	2.678537e+01	1.744186e-01	2.556385e+00	9.149865e-03	9.564115e-01	8.533301e-02	2.127607e+00	2.333978e-02
6660000	-4.468630e+03	-9.548683e+02	3.467345e+00	2.581506e+01	1.046512e-01	2.241376e+00	1.448629e-02	9.615570e-01	3.108378e-02	3.583669e+00	2.069136e-02
6680000	-4.447878e+03	-9.443479e+02	3.316797e+00	2.522721e+01	1.046512e-01	3.318548e+00	9.129285e-03	9.780414e-01	3.326550e-02	2.204388e+00	2.102508e-02
6700000	-4.482155e+03	-9.362720e+02	3.277162e+00	2.436680e+01	1.860465e-01	2.556787e+00	1.609557e-02	9.323816e-01	8.113570e-02	2.224224e+00	2.108359e-02
6720000	-4.456892e+03	-9.697372e+02	2.729927e+00	2.119981e+01	6.976744e-02	3.289087e+00	1.961263e-02	9.696861e-01	1.026238e-02	2.006662e+00	1.738603e-02
6740000	-4.460152e+03	-9.578504e+02	3.142148e+00	2.321075e+01	6.976744e-02	2.772647e+00	1.236492e-02	9.752313e-01	1.751623e-02	3.294681e+00	1.911308e-02
6760000	-4.452826e+03	-9.389021e+02	3.634381e+00	2.900469e+01	1.046512e-01	2.140561e+00	1.020590e-02	9.797590e-01	2.004561e-02	3.266425e+00	2.245347e-02
6780000	-4.446414e+03	-9.493948e+02	3.286053e+00	2.360759e+01	1.976744e-01	2.506722e+00	5.775783e-03	9.813069e-01	5.694768e-02	1.599969e+00	2.077826e-02
6800000	-4.453600e+03	-9.124167e+02	3.958878e+00	2.721848e+01	1.860465e-01	2.985867e+00	1.100937e-02	9.707062e-01	3.820615e-02	1.863572e+00	2.478903e-02
6820000	-4.462337e+03	-9.220324e+02	3.805933e+00	2.557390e+01	1.976744e-01	1.981606e+00	4.564202e-03	9.741964e-01	1.268038e-01	2.855805e+00	2.358246e-02
6840000	-4.470486e+03	-9.201766e+02	4.032617e+00	2.728413e+01	1.744186e-01	2.541396e+00	1.386592e-02	9.747977e-01	2.039361e-02	1.891348e+00	2.533798e-02
6860000	-4.461143e+03	-9.408117e+02	3.305541e+00	2.577962e+01	1.046512e-01	2.295785e+00	4.777347e-03	9.858514e-01	3.760922e-02	2.076680e+00	2.111097e-02
6880000	-4.481159e+03	-9.136207e+02	3.651363e+00	2.642259e+01	2.441860e-01	2.757034e+00	1.219395e-02	9.263008e-01	1.458860e-01	2.761548e+00	2.341158e-02
6900000	-4.465614e+03	-9.164904e+02	3.666152e+00	2.533742e+01	1.279070e-01	2.169406e+00	2.846666e-02	9.219837e-01	4.101468e-02	1.420295e+00	2.348079e-02
6920000	-4.445430e+03	-9.406964e+02	3.096118e+00	2.303381e+01	1.162791e-01	2.582175e+00	1.228983e-02	9.694922e-01	2.364733e-02	2.059881e+00	1.974046e-02
6940000	-4.465554e+03	-9.133816e+02	4.038644e+00	3.054982e+01	1.046512e-01	2.244921e+00	3.395494e-02	8.996764e-01	4.746019e-02	2.573822e+00	2.582384e-02
6960000	-4.468010e+03	-9.147597e+02	3.574282e+00	2.640865e+01	8.139535e-02	2.050209e+00	1.136850e-02	9.876890e-01	6.003567e-03	2.556243e+00	2.298497e-02
6980000	-4.457003e+03	-9.265354e+02	4.235059e+00	3.165099e+01	1.511628e-01	2.231003e+00	3.504394e-02	9.347274e-01	1.913698e-02	2.895092e+00	2.697062e-02
7000000	-4.442881e+03	-9.094241e+02	4.453640e+00	3.243365e+01	1.279070e-01	3.274091e+00	9.110274e-03	9.855720e-01	1.689222e-02	3.428857e+00	2.816053e-02
7020000	-4.468727e+03	-9.322789e+02	3.973986e+00	3.148873e+01	9.302326e-02	3.162519e+00	1.520642e-02	9.752544e-01	1.130079e-02	3.372962e+00	2.503186e-02
7040000	-4.451258e+03	-9.084698e+02	4.777101e+00	3.417915e+01	4.651163e-02	2.377246e+00	1.395989e-02	9.850521e-01	7.198947e-03	3.955704e+00	3.050030e-02
7060000	-4.453677e+03	-8.938898e+02	5.334107e+00	3.817212e+01	1.744186e-01	2.711819e+00	7.314194e-03	9.709567e-01	8.058448e-02	2.572349e+00	3.421755e-02
7080000	-4.446375e+03	-9.091749e+02	4.143833e+00	3.102631e+01	1.162791e-01	2.827323e+00	1.463308e-02	9.688457e-01	2.252466e-02	2.199373e+00	2.600628e-02
7100000	-4.444960e+03	-9.298043e+02	3.972100e+00	3.117509e+01	1.279070e-01	2.430687e+00	8.543446e-03	9.608807e-01	8.094448e-02	2.587761e+00	2.502340e-02
7120000	-4.474938e+03	-9.416057e+02	3.948810e+00	3.098887e+01	1.511628e-01	2.032125e+00	1.100908e-02	9.617495e-01	5.108591e-02	2.538040e+00	2.509653e-02
7140000	-4.453064e+03	-9.431337e+02	3.308124e+00	2.629925e+01	9.302326e-02	2.123863e+00	1.953921e-02	9.509954e-01	3.613485e-02	3.187039e+00	2.112352e-02
7160000	-4.460858e+03	-9.547304e+02	3.296263e+00	2.583759e+01	6.976744e-02	2.745720e+00	1.529097e-02	9.635107e-01	2.310723e-02	1.767123e+00	2.080395e-02
7180000	-4.458953e+03	-9.537121e+02	3.262075e+00	2.371421e+01	9.302326e-02	2.888832e+00	1.670146e-02	9.736362e-01	1.416783e-02	2.213723e+00	2.040692e-02
7200000	-4.474290e+03	-9.376421e+02	3.575778e+00	2.702423e+01	1.162791e-01	2.185939e+00	8.132951e-03	9.826574e-01	1.973088e-02	1.798842e+00	2.245135e-02
7220000	-4.472847e+03	-9.547158e+02	3.383507e+00	2.363211e+01	1.511628e-01	1.938521e+00	1.887808e-02	9.570014e-01	3.186011e-02	2.059562e+00	2.103918e-02
7240000	-4.475865e+03	-9.213604e+02	3.694779e+00	2.681930e+01	1.627907e-01	2.008255e+00	2.062877e-02	9.265015e-01	7.074394e-02	2.261853e+00	2.344180e-02
7260000	-4.449639e+03	-9.342028e+02	3.255392e+00	2.336689e+01	1.511628e-01	2.461020e+00	1.515225e-02	9.558260e-01	3.677748e-02	1.951789e+00	2.054021e-02
7280000	-4.457708e+03	-9.301249e+02	3.719453e+00	2.649159e+01	1.279070e-01	2.115525e+00	6.461176e-03	9.830504e-01	2.580758e-02	2.075338e+00	2.259535e-02
7300000	-4.463936e+03	-9.605347e+02	3.000266e+00	2.321885e+01	8.139535e-02	2.363082e+00	2.291591e-02	9.543690e-01	1.673982e-02	2.326208e+00	1.851942e-02
7320000	-4.449690e+03	-9.479267e+02	3.112042e+00	2.276174e+01	1.627907e-01	2.612255e+00	2.056024e-03	9.896009e-01	9.195084e-02	2.463692e+00	1.992179e-02
7340000	-4.456084e+03	-9.389998e+02	3.380660e+00	2.756802e+01	1.046512e-01	2.342576e+00	1.598137e-02	9.781080e-01	8.402760e-03	3.877013e+00	2.160892e-02
7360000	-4.446549e+03	-9.493680e+02	4.072044e+00	3.311615e+01	8.139535e-02	2.492162e+00	1.145166e-02	9.685394e-01	2.612026e-02	3.130171e+00	2.590041e-02
7380000	-4.451327e+03	-9.362192e+02	4.682790e+00	3.826546e+01	8.139535e-02	2.458735e+00	1.439055e-02	9.740480e-01	1.481884e-02	3.447943e+00	2.985147e-02
7400000	-4.462624e+03	-9.230433e+02	4.026925e+00	3.113154e+01	1.046512e-01	2.370747e+00	6.460985e-03	9.792319e-01	3.785364e-02	4.275443e+00	2.538506e-02
7420000	-4.453358e+03	-9.237366e+02	4.130307e+00	3.010279e+01	1.511628e-01	2.011111e+00	1.916437e-02	9.314082e-01	4.925778e-02	3.915022e+00	2.566028e-02
7440000	-4.462984e+03	-9.510019e+02	2.956658e+00	2.228661e+01	1.395349e-01	2.817131e+00	2.311837e-02	9.232726e-01	5.573603e-02	1.523358e+00	1.882011e-02
7460000	-4.445194e+03	-9.571855e+02	2.629540e+00	2.169406e+01	1.046512e-01	2.110791e+00	1.228126e-02	9.640941e-01	2.916579e-02	2.147328e+00	1.650972e-02
7480000	-4.470590e+03	-9.213105e+02	3.162618e+00	2.274284e+01	1.976744e-01	2.782380e+00	9.683755e-03	9.626380e-01	7.807536e-02	2.102801e+00	2.040348e-02
7500000	-4.451132e+03	-9.557271e+02	3.498826e+00	2.700427e+01	4.651163e-02	1.984872e+00	2.097955e-02	9.704160e-01	1.037850e-02	1.989770e+00	2.144836e-02
7520000	-4.448926e+03	-9.447592e+02	3.341549e+00	2.479602e+01	1.046512e-01	3.058377e+00	1.462755e-02	9.717890e-01	1.664435e-02	2.170801e+00	2.050140e-02
7540000	-4.453735e+03	-9.700254e+02	2.794056e+00	2.190060e+01	1.046512e-01	2.021959e+00	1.446164e-02	9.700281e-01	2.126409e-02	2.414422e+00	1.744161e-02
7560000	-4.477741e+03	-9.400234e+02	3.384950e+00	2.530810e+01	1.744186e-01	2.001568e+00	1.571283e-02	9.648146e-01	2.296746e-02	2.134642e+00	2.157934e-02
7580000	-4.469663e+03	-9.706645e+02	3.320874e+00	2.528548e+01	1.046512e-01	3.024972e+00	7.086898e-03	9.803294e-01	3.118473e-02	2.630401e+00	2.075586e-02
7600000	-4.451268e+03	-9.469705e+02	3.143737e+00	2.327281e+01	1.046512e-01	2.230904e+00	8.439098e-03	9.774430e-01	3.053497e-02	3.038405e+00	1.960344e-02
7620000	-4.461917e+03	-9.318684e+02	4.361298e+00	3.428427e+01	9.302326e-02	2.841393e+00	2.561807e-02	9.467211e-01	1.697029e-02	3.918707e+00	2.781321e-02
7640000	-4.466345e+03	-9.346008e+02	3.384245e+00	2.540328e+01	8.139535e-02	2.688560e+00	9.126669e-03	9.833654e-01	1.572739e-02	2.189137e+00	2.129930e-02
7660000	-4.453924e+03	-9.567970e+02	3.766574e+00	2.801361e+01	6.976744e-02	1.970101e+00	1.866473e-02	9.581608e-01	2.161338e-02	2.586684e+00	2.429392e-02
7680000	-4.467044e+03	-9.165574e+02	3.578137e+00	2.620748e+01	1.279070e-01	2.519802e+00	1.863320e-02	9.270960e-01	7.500738e-02	2.404318e+00	2.290984e-02
7700000	-4.456163e+03	-9.364148e+02	3.214312e+00	2.282683e+01	1.860465e-01	2.007225e+00	7.521064e-03	9.718562e-01	8.109367e-02	1.573417e+00	2.049649e-02
7720000	-4.456929e+03	-9.497413e+02	2.816804e+00	2.042200e+01	1.511628e-01	2.511489e+00	2.251361e-02	9.340936e-01	4.432169e-02	1.850942e+00	1.810887e-02
7740000	-4.458059e+03	-9.682369e+02	2.931950e+00	2.277084e+01	6.976744e-02	2.516786e+00	1.199760e-02	9.742329e-01	2.924565e-02	2.487085e+00	1.879597e-02
7760000	-4.459848e+03	-9.430823e+02	4.005428e+00	2.925670e+01	1.860465e-01	2.825579e+00	1.869981e-02	9.385197e-01	3.391806e-02	3.054470e+00	2.570721e-02
7780000	-4.454343e+03	-9.419195e+02	3.395059e+00	2.632456e+01	8.139535e-02	3.281664e+00	3.679489e-03	9.900741e-01	2.832269e-02	4.253030e+00	2.171405e-02
7800000	-4.457406e+03	-9.445856e+02	4.000264e+00	2.963873e+01	9.302326e-02	2.289313e+00	1.209347e-02	9.833602e-01	1.000912e-02	2.778067e+00	2.569623e-02
7820000	-4.441815e+03	-9.487468e+02	3.614341e+00	2.871609e+01	9.302326e-02	2.626540e+00	1.229572e-02	9.730458e-01	1.963774e-02	3.434445e+00	2.319815e-02
7840000	-4.469009e+03	-9.319801e+02	3.961223e+00	3.002258e+01	1.279070e-01	2.591421e+00	1.729982e-02	9.565876e-01	3.215443e-02	1.911416e+00	2.554014e-02
7860000	-4.463352e+03	-9.015396e+02	4.511158e+00	3.066324e+01	9.302326e-02	3.146361e+00	1.047176e-02	9.801479e-01	2.514642e-02	3.166643e+00	2.906260e-02
7880000	-4.448714e+03	-8.881471e+02	4.427828e+00	2.850435e+01	1.744186e-01	2.404366e+00	1.163532e-02	9.631568e-01	6.578818e-02	3.214361e+00	2.849607e-02
7900000	-4.423415e+03	-9.080127e+02	4.881997e+00	3.605673e+01	1.627907e-01	2.866041e+00	1.210430e-02	9.667486e-01	4.099799e-02	3.657136e+00	3.131647e-02
7920000	-4.470283e+03	-9.013970e+02	4.301454e+00	2.890351e+01	1.046512e-01	3.027679e+00	1.338264e-02	9.670026e-01	3.792314e-02	2.858778e+00	2.739673e-02
7940000	-4.474820e+03	-9.276322e+02	3.702306e+00	2.595452e+01	1.395349e-01	3.040921e+00	1.891512e-02	9.554581e-01	2.515277e-02	1.377104e+00	2.334041e-02
7960000	-4.436797e+03	-9.290526e+02	3.516711e+00	2.704015e+01	1.511628e-01	2.803452e+00	1.663950e-02	9.598809e-01	2.534235e-02	2.596107e+00	2.245188e-02
7980000	-4.478517e+03	-9.497495e+02	3.338843e+00	2.479161e+01	1.395349e-01	2.454069e+00	1.229155e-02	9.786898e-01	1.594023e-02	1.903093e+00	2.114557e-02
8000000	-4.449500e+03	-9.300273e+02	3.750497e+00	2.926196e+01	6.976744e-02	2.544974e+00	7.105912e-03	9.864909e-01	1.353798e-02	2.099128e+00	2.361393e-02
8020000	-4.459727e+03	-9.336530e+02	3.733937e+00	2.966676e+01	1.744186e-01	2.819789e+00	5.096799e-03	9.828416e-01	4.541352e-02	2.714571e+00	2.407677e-02
8040000	-4.450185e+03	-9.238435e+02	4.410950e+00	3.223151e+01	1.627907e-01	2.469487e+00	1.380549e-02	9.429973e-01	7.327132e-02	2.855966e+00	2.822325e-02
8060000	-4.443810e+03	-9.200958e+02	4.263307e+00	3.430941e+01	1.162791e-01	2.346695e+00	2.142630e-02	9.330675e-01	3.937230e-02	4.496361e+00	2.749471e-02
8080000	-4.444775e+03	-9.339507e+02	4.189238e+00	3.277076e+01	6.976744e-02	2.521941e+00	8.256283e-03	9.852140e-01	1.572666e-02	2.518207e+00	2.698585e-02
8100000	-4.453447e+03	-9.145487e+02	4.360689e+00	2.912117e+01	1.744186e-01	2.264659e+00	3.115530e-02	9.226859e-01	3.748787e-02	2.574051e+00	2.788965e-02
8120000	-4.451474e+03	-9.031938e+02	3.936756e+00	2.734478e+01	1.860465e-01	2.186627e+00	1.824943e-02	9.319552e-01	7.642452e-02	1.831624e+00	2.522611e-02
8140000	-4.465745e+03	-9.092340e+02	3.376408e+00	2.355314e+01	1.860465e-01	2.012271e+00	9.724135e-03	9.791855e-01	2.438980e-02	1.918527e+00	2.151376e-02
8160000	-4.456511e+03	-9.389753e+02	4.027570e+00	3.058961e+01	6.976744e-02	2.741313e+00	2.003274e-02	9.695430e-01	9.552456e-03	2.470763e+00	2.568506e-02
8180000	-4.473284e+03	-9.094724e+02	4.314917e+00	3.076667e+01	1.046512e-01	2.858071e+00	4.887225e-03	9.932602e-01	9.913794e-03	3.924041e+00	2.777531e-02
8200000	-4.462663e+03	-9.183932e+02	3.848572e+00	2.731266e+01	1.395349e-01	2.267493e+00	2.203613e-02	9.557213e-01	2.277669e-02	1.301704e+00	2.433351e-02
8220000	-4.467960e+03	-8.974584e+02	4.772591e+00	3.299719e+01	1.395349e-01	2.814766e+00	1.897923e-02	9.570675e-01	2.750683e-02	1.643361e+00	3.006625e-02
8240000	-4.449296e+03	-8.981626e+02	4.988190e+00	3.317487e+01	1.162791e-01	2.205941e+00	2.963784e-02	9.361755e-01	3.935487e-02	3.668436e+00	3.094689e-02
8260000	-4.450415e+03	-9.188952e+02	4.616565e+00	3.324719e+01	1.627907e-01	2.334183e+00	1.985314e-02	9.235061e-01	6.133621e-02	7.770788e+00	2.901641e-02
8280000	-4.463925e+03	-9.265964e+02	4.257069e+00	3.180725e+01	1.511628e-01	2.875120e+00	7.835465e-03	9.800850e-01	3.075107e-02	3.249733e+00	2.707948e-02
8300000	-4.440365e+03	-9.379857e+02	3.116774e+00	2.319719e+01	1.627907e-01	3.076056e+00	7.208041e-03	9.765307e-01	4.258978e-02	2.154202e+00	1.973352e-02
8320000	-4.454734e+03	-9.527574e+02	3.066707e+00	2.085969e+01	1.860465e-01	2.849027e+00	6.140220e-03	9.771533e-01	5.644584e-02	1.326532e+00	1.942851e-02
8340000	-4.459354e+03	-9.349694e+02	3.437817e+00	2.638760e+01	1.162791e-01	1.971813e+00	7.901438e-03	9.891890e-01	1.254158e-02	2.329492e+00	2.209308e-02
8360000	-4.446937e+03	-9.210607e+02	3.810240e+00	2.784099e+01	1.627907e-01	2.827197e+00	8.086434e-03	9.779790e-01	2.774995e-02	2.172856e+00	2.446362e-02
8380000	-4.451600e+03	-9.288909e+02	3.355077e+00	2.542883e+01	1.627907e-01	2.963374e+00	2.839519e-03	9.922266e-01	4.264878e-02	3.887226e+00	2.115786e-02
8400000	-4.449218e+03	-9.434486e+02	3.197609e+00	2.403096e+01	1.627907e-01	2.386469e+00	9.055113e-03	9.707033e-01	4.391225e-02	2.911392e+00	2.055312e-02
8420000	-4.454316e+03	-9.253232e+02	4.210950e+00	3.026212e+01	1.395349e-01	3.431605e+00	2.181309e-02	9.251210e-01	7.010541e-02	3.299979e+00	2.600420e-02
8440000	-4.444808e+03	-9.032400e+02	4.143113e+00	2.857020e+01	8.139535e-02	2.746538e+00	1.646538e-02	9.714542e-01	1.995553e-02	3.669764e+00	2.575057e-02
8460000	-4.462211e+03	-9.368604e+02	3.982082e+00	2.656119e+01	1.279070e-01	2.087777e+00	1.075088e-02	9.838246e-01	1.459537e-02	2.749062e+00	2.465899e-02
8480000	-4.457159e+03	-9.062010e+02	4.380343e+00	3.159257e+01	5.813953e-02	2.354394e+00	1.999997e-02	9.802718e-01	4.464067e-03	3.145125e+00	2.726485e-02
8500000	-4.449765e+03	-9.067225e+02	4.012682e+00	2.662616e+01	1.162791e-01	3.053306e+00	1.313906e-02	9.797558e-01	1.474282e-02	3.351450e+00	2.460515e-02
8520000	-4.464839e+03	-9.385988e+02	3.291165e+00	2.523837e+01	1.162791e-01	3.513934e+00	3.414210e-03	9.908480e-01	3.292659e-02	1.577114e+00	2.097429e-02
8540000	-4.448033e+03	-9.370765e+02	3.482664e+00	2.628344e+01	1.395349e-01	2.592295e+00	1.968098e-03	9.900603e-01	9.051953e-02	1.746474e+00	2.221045e-02
8560000	-4.441797e+03	-9.332780e+02	3.988951e+00	3.114771e+01	1.046512e-01	2.108147e+00	1.318685e-02	9.692822e-01	2.313761e-02	2.516354e+00	2.472749e-02
8580000	-4.450725e+03	-9.186998e+02	4.396593e+00	3.305685e+01	1.511628e-01	2.285261e+00	6.887090e-03	9.802415e-01	4.823356e-02	3.241091e+00	2.740570e-02
8600000	-4.460823e+03	-9.194597e+02	4.136071e+00	2.971557e+01	1.627907e-01	2.523493e+00	2.112925e-02	9.414619e-01	4.772691e-02	3.068823e+00	2.512580e-02
8620000	-4.449049e+03	-9.228194e+02	4.530166e+00	3.554163e+01	1.511628e-01	2.654834e+00	2.038968e-02	9.373011e-01	4.050294e-02	3.058501e+00	2.806696e-02
8640000	-4.442439e+03	-9.348195e+02	3.940839e+00	3.313156e+01	1.046512e-01	2.015074e+00	1.065925e-02	9.796000e-01	1.302440e-02	4.407952e+00	2.454539e-02
8660000	-4.450180e+03	-9.243539e+02	3.675495e+00	2.878609e+01	1.627907e-01	2.627180e+00	6.172187e-03	9.662990e-01	9.544872e-02	3.420090e+00	2.323944e-02
8680000	-4.446747e+03	-9.307081e+02	3.816914e+00	3.013973e+01	1.511628e-01	3.143018e+00	1.252860e-02	9.578162e-01	4.753511e-02	3.377772e+00	2.436128e-02
8700000	-4.459865e+03	-9.315797e+02	2.955281e+00	2.237050e+01	1.046512e-01	3.246393e+00	8.639660e-03	9.854014e-01	1.386740e-02	1.492773e+00	1.878322e-02
8720000	-4.472968e+03	-9.583006e+02	2.715458e+00	1.992352e+01	1.395349e-01	2.701528e+00	1.995596e-02	9.644082e-01	1.498199e-02	1.624700e+00	1.695878e-02
8740000	-4.460539e+03	-9.651446e+02	3.061403e+00	2.271974e+01	1.046512e-01	2.350216e+00	3.049549e-02	9.466821e-01	2.142640e-02	2.172342e+00	1.918439e-02
8760000	-4.454361e+03	-9.030543e+02	4.586687e+00	3.290609e+01	1.162791e-01	2.089185e+00	1.372669e-02	9.656714e-01	2.706882e-02	3.061039e+00	2.867525e-02
8780000	-4.438607e+03	-9.097774e+02	4.509056e+00	3.206312e+01	5.813953e-02	2.408543e+00	1.314451e-02	9.853556e-01	7.315822e-03	4.023982e+00	2.830363e-02
8800000	-4.461994e+03	-8.942255e+02	4.615381e+00	3.389107e+01	8.139535e-02	2.291607e+00	1.318229e-02	9.823741e-01	8.838125e-03	3.100014e+00	2.861123e-02
8820000	-4.452667e+03	-9.390870e+02	4.121982e+00	3.229491e+01	1.279070e-01	2.279898e+00	6.878837e-03	9.863795e-01	1.377877e-02	2.889411e+00	2.574039e-02
8840000	-4.456568e+03	-9.538463e+02	2.986403e+00	2.280331e+01	8.139535e-02	2.413969e+00	1.342017e-02	9.650421e-01	3.242527e-02	1.822393e+00	1.867461e-02
8860000	-4.456648e+03	-9.293492e+02	3.373786e+00	2.457382e+01	1.395349e-01	2.481336e+00	2.895955e-02	9.342206e-01	3.016530e-02	3.389743e+00	2.130202e-02
8880000	-4.463387e+03	-9.220663e+02	3.233031e+00	2.388401e+01	9.302326e-02	2.893058e+00	2.607217e-02	9.396095e-01	3.162075e-02	1.553829e+00	2.052010e-02
8900000	-4.476297e+03	-9.294339e+02	3.345163e+00	2.568401e+01	1.511628e-01	2.344899e+00	4.222677e-03	9.868586e-01	5.146342e-02	2.551221e+00	2.149759e-02
8920000	-4.472359e+03	-9.137340e+02	4.298285e+00	2.842418e+01	1.860465e-01	2.588750e+00	1.651411e-02	9.376305e-01	5.678414e-02	2.519610e+00	2.759672e-02
8940000	-4.458916e+03	-9.127895e+02	4.285155e+00	3.124413e+01	1.511628e-01	2.466303e+00	8.897963e-03	9.704034e-01	5.559694e-02	2.077557e+00	2.750957e-02
8960000	-4.469201e+03	-9.193077e+02	3.996795e+00	2.865554e+01	1.046512e-01	2.801514e+00	5.022373e-03	9.843154e-01	4.599391e-02	3.262598e+00	2.528877e-02
8980000	-4.445341e+03	-9.483007e+02	3.748877e+00	2.680321e+01	1.744186e-01	2.009031e+00	8.709417e-03	9.649340e-01	7.095987e-02	2.065393e+00	2.388291e-02
9000000	-4.456928e+03	-8.980897e+02	5.159054e+00	3.396413e+01	1.976744e-01	2.488546e+00	1.229870e-02	9.758956e-01	2.014759e-02	3.268431e+00	3.283999e-02
9020000	-4.452088e+03	-9.126637e+02	4.761157e+00	3.216271e+01	8.139535e-02	2.688913e+00	1.070212e-02	9.791348e-01	2.412890e-02	2.772204e+00	3.067683e-02
9040000	-4.467238e+03	-9.220515e+02	3.813897e+00	2.799707e+01	1.046512e-01	2.264829e+00	7.299600e-03	9.800552e-01	3.693438e-02	2.602384e+00	2.415220e-02
9060000	-4.449398e+03	-9.113444e+02	4.502913e+00	3.153744e+01	1.162791e-01	2.311533e+00	6.519112e-03	9.843926e-01	3.262010e-02	2.516094e+00	2.891672e-02
9080000	-4.437338e+03	-9.052287e+02	4.514200e+00	3.381885e+01	9.302326e-02	3.220873e+00	2.126064e-02	9.343710e-01	4.988104e-02	3.292205e+00	2.901796e-02
9100000	-4.465467e+03	-9.119392e+02	4.200758e+00	2.913557e+01	8.139535e-02	2.482686e+00	7.348303e-03	9.870120e-01	1.481517e-02	1.931953e+00	2.696100e-02
9120000	-4.441623e+03	-8.958933e+02	4.300233e+00	3.111640e+01	1.046512e-01	3.075558e+00	1.963432e-02	9.657022e-01	1.985243e-02	2.911339e+00	2.746951e-02
9140000	-4.462642e+03	-9.124933e+02	3.951063e+00	2.905546e+01	1.744186e-01	2.787260e+00	6.528110e-03	9.820430e-01	3.944260e-02	2.079526e+00	2.516559e-02
9160000	-4.457620e+03	-9.279364e+02	3.750240e+00	2.747848e+01	1.744186e-01	2.281049e+00	7.869335e-03	9.691751e-01	6.879612e-02	4.028268e+00	2.395809e-02
9180000	-4.444919e+03	-9.099435e+02	4.469001e+00	3.437015e+01	9.302326e-02	3.131698e+00	6.690189e-03	9.870413e-01	1.848791e-02	3.266760e+00	2.859284e-02
9200000	-4.455223e+03	-8.843596e+02	4.962834e+00	3.436555e+01	1.162791e-01	2.340062e+00	2.409850e-02	9.516444e-01	2.367278e-02	5.800204e+00	3.107638e-02
9220000	-4.452176e+03	-9.028555e+02	5.485762e+00	4.042759e+01	1.279070e-01	2.804676e+00	1.031085e-02	9.706541e-01	4.640220e-02	3.587460e+00	3.513231e-02
9240000	-4.449033e+03	-9.132732e+02	4.701360e+00	3.648784e+01	1.162791e-01	3.801274e+00	1.020082e-02	9.807793e-01	1.537997e-02	4.217537e+00	3.021227e-02
9260000	-4.448320e+03	-9.031712e+02	4.612457e+00	3.559312e+01	9.302326e-02	2.337196e+00	2.149775e-02	9.554379e-01	2.815331e-02	5.600616e+00	2.951546e-02
9280000	-4.438864e+03	-9.141259e+02	4.948845e+00	3.915390e+01	1.279070e-01	3.020379e+00	4.808613e-03	9.882042e-01	2.374233e-02	4.245751e+00	3.159508e-02
9300000	-4.458230e+03	-9.155374e+02	5.124617e+00	4.064830e+01	1.511628e-01	2.415503e+00	7.053250e-03	9.753778e-01	4.903734e-02	3.866862e+00	3.236807e-02
9320000	-4.438706e+03	-9.169219e+02	4.865990e+00	3.912499e+01	1.046512e-01	3.045819e+00	6.460153e-03	9.780572e-01	5.866036e-02	3.841489e+00	3.121604e-02
9340000	-4.459830e+03	-9.176516e+02	4.935158e+00	3.996093e+01	1.046512e-01	3.017752e+00	1.057097e-02	9.704986e-01	2.877803e-02	4.343180e+00	3.178578e-02
9360000	-4.449316e+03	-9.240926e+02	4.276813e+00	3.361171e+01	1.046512e-01	2.143431e+00	1.223229e-02	9.735826e-01	2.231799e-02	3.838072e+00	2.702757e-02
9380000	-4.452379e+03	-9.427940e+02	3.301518e+00	2.403921e+01	8.139535e-02	2.491372e+00	2.665297e-02	9.684842e-01	7.368883e-03	2.665467e+00	2.094638e-02
9400000	-4.455123e+03	-9.502167e+02	2.938314e+00	2.393973e+01	1.395349e-01	3.157007e+00	1.991678e-02	9.427400e-01	3.650116e-02	2.462687e+00	1.859859e-02
9420000	-4.484862e+03	-9.330840e+02	4.430863e+00	3.257883e+01	1.395349e-01	2.097558e+00	1.811409e-02	9.683459e-01	1.625082e-02	2.726368e+00	2.807068e-02
9440000	-4.470167e+03	-9.670854e+02	3.372136e+00	2.551447e+01	1.395349e-01	2.226342e+00	1.864500e-02	9.559989e-01	1.944456e-02	2.992538e+00	2.143076e-02
9460000	-4.482222e+03	-9.185380e+02	3.342437e+00	2.321341e+01	2.558140e-01	2.388474e+00	1.303350e-02	9.325757e-01	1.078531e-01	1.785120e+00	2.127731e-02
9480000	-4.463314e+03	-9.301876e+02	3.698040e+00	2.706625e+01	1.627907e-01	2.837365e+00	9.708379e-03	9.631007e-01	6.594887e-02	2.378296e+00	2.364399e-02
9500000	-4.470717e+03	-9.242492e+02	4.346518e+00	3.052333e+01	1.627907e-01	2.655368e+00	7.204225e-03	9.765840e-01	5.314279e-02	2.792730e+00	2.751718e-02
9520000	-4.469078e+03	-9.116263e+02	3.906522e+00	2.835138e+01	1.860465e-01	2.815646e+00	2.129597e-02	9.302267e-01	5.561143e-02	2.757915e+00	2.503379e-02
9540000	-4.464931e+03	-9.268406e+02	4.146649e+00	2.840354e+01	1.395349e-01	2.616138e+00	3.190115e-02	9.081196e-01	4.852623e-02	2.557092e+00	2.665707e-02
9560000	-4.465956e+03	-9.455772e+02	2.843293e+00	2.074688e+01	1.744186e-01	2.302184e+00	1.220679e-02	9.751816e-01	1.728686e-02	1.271304e+00	1.769069e-02
9580000	-4.452623e+03	-9.023751e+02	3.934425e+00	2.743663e+01	1.627907e-01	2.214768e+00	1.282579e-02	9.584289e-01	5.587040e-02	2.065072e+00	2.516258e-02
9600000	-4.452395e+03	-8.982691e+02	4.527280e+00	3.119842e+01	1.860465e-01	3.431649e+00	6.202120e-03	9.783747e-01	5.618781e-02	3.195407e+00	2.858487e-02
9620000	-4.460652e+03	-9.212689e+02	4.162885e+00	2.984071e+01	5.813953e-02	2.382236e+00	8.371414e-03	9.917687e-01	4.979509e-03	2.605372e+00	2.647055e-02
9640000	-4.450511e+03	-9.481318e+02	3.195691e+00	2.358363e+01	2.093023e-01	3.901619e+00	1.008028e-02	9.630522e-01	6.048740e-02	2.431683e+00	2.060937e-02
9660000	-4.463279e+03	-9.231034e+02	3.772970e+00	2.648710e+01	8.139535e-02	3.399973e+00	1.368109e-02	9.765238e-01	1.708904e-02	1.829560e+00	2.396042e-02
9680000	-4.451063e+03	-9.171772e+02	3.738260e+00	2.754531e+01	2.209302e-01	2.538464e+00	4.599624e-03	9.718417e-01	1.241219e-01	3.346258e+00	2.406248e-02
9700000	-4.458814e+03	-9.464417e+02	3.544557e+00	2.864376e+01	1.046512e-01	2.584526e+00	1.240561e-02	9.757642e-01	1.712661e-02	3.750793e+00	2.286210e-02
9720000	-4.441592e+03	-9.358032e+02	3.575668e+00	2.684429e+01	1.162791e-01	2.813993e+00	1.725678e-02	9.530393e-01	3.660356e-02	2.370265e+00	2.291036e-02
9740000	-4.450943e+03	-9.210096e+02	3.861373e+00	2.824967e+01	1.627907e-01	3.212602e+00	1.103279e-02	9.754410e-01	2.774692e-02	3.315081e+00	2.473896e-02
9760000	-4.439258e+03	-9.282001e+02	3.812249e+00	2.799826e+01	1.511628e-01	2.939953e+00	9.586453e-03	9.748129e-01	4.019474e-02	1.758620e+00	2.425555e-02
9780000	-4.463617e+03	-9.231971e+02	3.855841e+00	2.797701e+01	1.395349e-01	2.796759e+00	2.788787e-02	9.261288e-01	4.390311e-02	2.350335e+00	2.461896e-02
9800000	-4.481963e+03	-9.164372e+02	4.163119e+00	2.967168e+01	1.511628e-01	2.420329e+00	8.647498e-03	9.692246e-01	5.588991e-02	3.486339e+00	2.680907e-02
9820000	-4.467679e+03	-9.471054e+02	3.572070e+00	2.530692e+01	1.511628e-01	2.784878e+00	1.901306e-02	9.448089e-01	4.740666e-02	2.296095e+00	2.267384e-02
9840000	-4.469534e+03	-9.576741e+02	2.976143e+00	2.176651e+01	1.162791e-01	2.470441e+00	1.351949e-02	9.675321e-01	2.842420e-02	2.188501e+00	1.919975e-02
9860000	-4.453642e+03	-9.287405e+02	3.901095e+00	2.684428e+01	1.511628e-01	2.531836e+00	1.399506e-02	9.701686e-01	2.146722e-02	2.281189e+00	2.395987e-02
9880000	-4.465457e+03	-9.390290e+02	3.479408e+00	2.546013e+01	1.511628e-01	3.276571e+00	1.021781e-02	9.594914e-01	7.892573e-02	2.334595e+00	2.204552e-02
9900000	-4.448685e+03	-9.399451e+02	3.267140e+00	2.293710e+01	1.279070e-01	2.570796e+00	4.703265e-03	9.867018e-01	3.993169e-02	1.465991e+00	2.061777e-02
9920000	-4.454833e+03	-9.454557e+02	3.382281e+00	2.426610e+01	1.744186e-01	2.763156e+00	5.315382e-03	9.865369e-01	3.457930e-02	2.034949e+00	2.132598e-02
9940000	-4.447974e+03	-9.065559e+02	4.138343e+00	2.856732e+01	1.860465e-01	2.578329e+00	1.411152e-02	9.536687e-01	6.232766e-02	3.200192e+00	2.638659e-02
9960000	-4.446798e+03	-9.285630e+02	3.989481e+00	3.055282e+01	9.302326e-02	2.113767e+00	1.687174e-02	9.658943e-01	1.873321e-02	3.514413e+00	2.547245e-02
9980000	-4.458986e+03	-9.264543e+02	3.977841e+00	2.959750e+01	1.162791e-01	2.949348e+00	1.059801e-02	9.747627e-01	2.916784e-02	2.713186e+00	2.548675e-02
10000000	-4.467219e+03	-8.867061e+02	5.084629e+00	3.495053e+01	1.395349e-01	2.918382e+00	1.342218e-02	9.701866e-01	3.198991e-02	3.832739e+00	3.161023e-02
10020000	-4.468847e+03	-8.987271e+02	5.285803e+00	3.690671e+01	1.162791e-01	2.311847e+00	1.580159e-02	9.685508e-01	2.803810e-02	4.695454e+00	3.353189e-02
10040000	-4.440380e+03	-8.831418e+02	4.730733e+00	3.434240e+01	1.046512e-01	2.995731e+00	1.048833e-02	9.764562e-01	2.891534e-02	3.125664e+00	3.051259e-02
10060000	-4.460529e+03	-9.018134e+02	4.948821e+00	3.484700e+01	1.744186e-01	2.770168e+00	1.798381e-02	9.498024e-01	4.435317e-02	3.715683e+00	3.147073e-02
10080000	-4.455708e+03	-9.119146e+02	4.150260e+00	2.995167e+01	1.511628e-01	2.229003e+00	2.681119e-02	9.342543e-01	2.930451e-02	2.635388e+00	2.600470e-02
10100000	-4.457602e+03	-9.295966e+02	4.013044e+00	2.898419e+01	1.627907e-01	2.612167e+00	1.373244e-02	9.624915e-01	2.643478e-02	2.439481e+00	2.496132e-02
10120000	-4.438825e+03	-9.549472e+02	3.428656e+00	2.481961e+01	1.279070e-01	2.231089e+00	3.879016e-03	9.888577e-01	4.168881e-02	2.089031e+00	2.173786e-02
10140000	-4.463991e+03	-9.258442e+02	3.363221e+00	2.566218e+01	1.162791e-01	2.257782e+00	1.445810e-02	9.768063e-01	1.368813e-02	2.513030e+00	2.167597e-02
10160000	-4.469131e+03	-9.230167e+02	3.485854e+00	2.535493e+01	1.162791e-01	2.820971e+00	2.086160e-02	9.515624e-01	3.141781e-02	1.676126e+00	2.232227e-02
10180000	-4.454817e+03	-9.488282e+02	3.060361e+00	2.226290e+01	1.162791e-01	3.485304e+00	5.573710e-03	9.832049e-01	4.117200e-02	1.689603e+00	1.941720e-02
10200000	-4.469198e+03	-9.395998e+02	3.528106e+00	2.686507e+01	1.395349e-01	3.051928e+00	9.087308e-03	9.602714e-01	8.041115e-02	2.012187e+00	2.242200e-02
10220000	-4.470660e+03	-9.561311e+02	3.264044e+00	2.566212e+01	8.139535e-02	2.674251e+00	1.182329e-02	9.791925e-01	1.421521e-02	2.021117e+00	2.058259e-02
10240000	-4.462667e+03	-9.586552e+02	3.115444e+00	2.407347e+01	1.279070e-01	2.661579e+00	7.432914e-03	9.751773e-01	3.687482e-02	2.659705e+00	1.953558e-02
10260000	-4.460236e+03	-9.429482e+02	2.693211e+00	1.998638e+01	1.162791e-01	2.589405e+00	1.722829e-02	9.703147e-01	1.519917e-02	2.067505e+00	1.675484e-02
10280000	-4.439739e+03	-9.433119e+02	3.240781e+00	2.326423e+01	1.511628e-01	2.272973e+00	6.144255e-03	9.847942e-01	3.235169e-02	1.708629e+00	2.071123e-02
10300000	-4.457853e+03	-9.724322e+02	2.773301e+00	1.956510e+01	1.162791e-01	2.625438e+00	6.882226e-03	9.810758e-01	3.710025e-02	2.338769e+00	1.737768e-02
10320000	-4.463872e+03	-9.259974e+02	3.512518e+00	2.466426e+01	1.976744e-01	2.502206e+00	1.513142e-03	9.929050e-01	9.893857e-02	2.468974e+00	2.249789e-02
10340000	-4.452448e+03	-9.327937e+02	3.686285e+00	2.571569e+01	1.162791e-01	2.566243e+00	2.818666e-03	9.939718e-01	2.920657e-02	3.560154e+00	2.339266e-02
10360000	-4.449016e+03	-9.378958e+02	3.275898e+00	2.279349e+01	1.511628e-01	2.145171e+00	4.488157e-03	9.842156e-01	7.619976e-02	1.628548e+00	2.082910e-02
10380000	-4.458576e+03	-9.433009e+02	4.028214e+00	3.221303e+01	8.139535e-02	2.478493e+00	7.590421e-03	9.787580e-01	2.388795e-02	3.295393e+00	2.539976e-02
10400000	-4.441019e+03	-9.315078e+02	3.452358e+00	2.506219e+01	1.279070e-01	2.906707e+00	7.372914e-03	9.880512e-01	1.335223e-02	2.932832e+00	2.197953e-02
10420000	-4.469308e+03	-9.238391e+02	3.763686e+00	2.719707e+01	9.302326e-02	2.447164e+00	4.803347e-03	9.882319e-01	2.662725e-02	2.058315e+00	2.373714e-02
10440000	-4.444416e+03	-9.405326e+02	3.952760e+00	3.020545e+01	1.511628e-01	2.463439e+00	5.452726e-03	9.764876e-01	7.027587e-02	2.047206e+00	2.549190e-02
10460000	-4.457809e+03	-9.422580e+02	2.710628e+00	2.025096e+01	1.860465e-01	2.063766e+00	1.660960e-02	9.452761e-01	4.766196e-02	1.380895e+00	1.699258e-02
10480000	-4.467660e+03	-9.297672e+02	2.917738e+00	2.159795e+01	1.627907e-01	2.574201e+00	1.681120e-02	9.287098e-01	8.849280e-02	1.127094e+00	1.875278e-02
10500000	-4.453442e+03	-9.417701e+02	3.069988e+00	2.257064e+01	1.744186e-01	2.730431e+00	2.548779e-02	9.392746e-01	2.581378e-02	2.150933e+00	1.962800e-02
10520000	-4.446414e+03	-9.221684e+02	3.920415e+00	2.888394e+01	1.395349e-01	2.682053e+00	1.579304e-02	9.373493e-01	6.855167e-02	2.613461e+00	2.483121e-02
10540000	-4.474212e+03	-9.276525e+02	4.000876e+00	3.251745e+01	5.813953e-02	2.709622e+00	1.708630e-02	9.714511e-01	1.666310e-02	2.403292e+00	2.548095e-02
10560000	-4.475934e+03	-9.394292e+02	3.655187e+00	2.965183e+01	1.395349e-01	3.095864e+00	8.331905e-03	9.737691e-01	4.001442e-02	3.483014e+00	2.269370e-02
10580000	-4.461044e+03	-9.090371e+02	4.187146e+00	2.874363e+01	1.627907e-01	2.564590e+00	1.687346e-02	9.706351e-01	2.081912e-02	1.760063e+00	2.644615e-02
10600000	-4.445899e+03	-9.404855e+02	3.646952e+00	2.510182e+01	1.395349e-01	2.595444e+00	1.756164e-02	9.661858e-01	2.697911e-02	3.149838e+00	2.297684e-02
10620000	-4.481731e+03	-9.319654e+02	3.374388e+00	2.385022e+01	1.279070e-01	2.466444e+00	9.914013e-03	9.766623e-01	3.062942e-02	1.931169e+00	2.144954e-02
10640000	-4.450848e+03	-9.507677e+02	3.332403e+00	2.393510e+01	1.395349e-01	2.334863e+00	1.093298e-02	9.740521e-01	2.519179e-02	2.731139e+00	2.124820e-02
10660000	-4.445179e+03	-9.490725e+02	3.516899e+00	2.578451e+01	1.395349e-01	2.042591e+00	1.870433e-02	9.353031e-01	4.105650e-02	2.728132e+00	2.175045e-02
10680000	-4.447524e+03	-9.357689e+02	3.334655e+00	2.438712e+01	9.302326e-02	2.340448e+00	1.022901e-02	9.872601e-01	6.617388e-03	2.230162e+00	2.126441e-02
10700000	-4.472794e+03	-9.238081e+02	3.762486e+00	2.823819e+01	1.279070e-01	2.635856e+00	1.662465e-02	9.625390e-01	2.514543e-02	2.648903e+00	2.409547e-02
10720000	-4.454929e+03	-9.304550e+02	4.128456e+00	2.973444e+01	8.139535e-02	2.297453e+00	5.723549e-03	9.928502e-01	7.915786e-03	3.228656e+00	2.603107e-02
10740000	-4.463614e+03	-9.125920e+02	4.279590e+00	2.971823e+01	1.279070e-01	2.830918e+00	3.600653e-03	9.925042e-01	2.559575e-02	2.901328e+00	2.707923e-02
10760000	-4.461784e+03	-9.403113e+02	3.422897e+00	2.571571e+01	6.976744e-02	2.230793e+00	1.702545e-02	9.810714e-01	5.601916e-03	1.997113e+00	2.154156e-02
10780000	-4.461757e+03	-9.127844e+02	3.609266e+00	2.650640e+01	2.441860e-01	2.959882e+00	1.843154e-02	9.215463e-01	1.088317e-01	1.866400e+00	2.327331e-02
10800000	-4.453979e+03	-9.560046e+02	3.261806e+00	2.316027e+01	1.279070e-01	2.903952e+00	1.869432e-02	9.596676e-01	2.634115e-02	2.462850e+00	2.055516e-02
10820000	-4.450275e+03	-9.092413e+02	4.025622e+00	2.915806e+01	1.162791e-01	2.564694e+00	3.832522e-03	9.933307e-01	1.737200e-02	2.543578e+00	2.588817e-02
10840000	-4.460472e+03	-8.673208e+02	6.494451e+00	4.314420e+01	6.976744e-02	2.011490e+00	3.726538e-03	9.958368e-01	6.165215e-03	5.000838e+00	4.104955e-02
10860000	-4.450954e+03	-8.978515e+02	4.668030e+00	3.434967e+01	1.046512e-01	2.456808e+00	2.381691e-03	9.953153e-01	1.728502e-02	4.133586e+00	2.948854e-02
10880000	-4.463550e+03	-9.144113e+02	3.816715e+00	2.862709e+01	9.302326e-02	2.801782e+00	2.292300e-02	9.648617e-01	1.300498e-02	2.453023e+00	2.408314e-02
10900000	-4.463519e+03	-9.333524e+02	3.654639e+00	2.663021e+01	1.860465e-01	1.935530e+00	1.753757e-03	9.953829e-01	2.808883e-02	2.613406e+00	2.314620e-02
10920000	-4.477603e+03	-9.440070e+02	3.587862e+00	2.759339e+01	1.162791e-01	2.458625e+00	1.005470e-02	9.665947e-01	5.313364e-02	3.161471e+00	2.310723e-02
10940000	-4.457031e+03	-9.545336e+02	3.303710e+00	2.453248e+01	1.279070e-01	2.205291e+00	1.142301e-02	9.647354e-01	4.375523e-02	4.117195e+00	2.122590e-02
10960000	-4.461285e+03	-9.342051e+02	3.139807e+00	2.398648e+01	1.046512e-01	2.297096e+00	1.514888e-02	9.669926e-01	2.293880e-02	2.709496e+00	2.018905e-02
10980000	-4.468105e+03	-9.497921e+02	3.403503e+00	2.736624e+01	8.139535e-02	2.498109e+00	9.479508e-03	9.788496e-01	2.142482e-02	2.091139e+00	2.164786e-02
11000000	-4.458088e+03	-9.211610e+02	3.303730e+00	2.493996e+01	1.860465e-01	2.843179e+00	9.070080e-03	9.717494e-01	5.014765e-02	1.567953e+00	2.113941e-02
11020000	-4.436999e+03	-9.287902e+02	3.331580e+00	2.531585e+01	1.279070e-01	2.420823e+00	2.365368e-02	9.313108e-01	5.654140e-02	2.292419e+00	2.128538e-02
11040000	-4.447132e+03	-9.168344e+02	4.489884e+00	3.544216e+01	9.302326e-02	3.463007e+00	1.905928e-02	9.563499e-01	2.186141e-02	3.084436e+00	2.865979e-02
11060000	-4.475951e+03	-9.500656e+02	3.032699e+00	2.312856e+01	1.046512e-01	3.327345e+00	1.777759e-02	9.419987e-01	4.691044e-02	2.055169e+00	1.896315e-02
11080000	-4.453114e+03	-9.640333e+02	3.144854e+00	2.457027e+01	9.302326e-02	2.487838e+00	6.481378e-03	9.871811e-01	1.826925e-02	1.810664e+00	1.956043e-02
11100000	-4.455273e+03	-9.281590e+02	4.128481e+00	3.268124e+01	8.139535e-02	4.013969e+00	1.626489e-02	9.726660e-01	1.771559e-02	2.724288e+00	2.633856e-02
11120000	-4.456886e+03	-9.371565e+02	3.912134e+00	3.048632e+01	9.302326e-02	2.229627e+00	2.126254e-02	9.352586e-01	4.170953e-02	3.001418e+00	2.445388e-02
11140000	-4.446468e+03	-9.800794e+02	2.956374e+00	2.210550e+01	9.302326e-02	2.688022e+00	1.024581e-02	9.828640e-01	1.307168e-02	2.273730e+00	1.817563e-02
11160000	-4.457652e+03	-9.559999e+02	3.482369e+00	2.620188e+01	1.046512e-01	2.149515e+00	1.069473e-02	9.766606e-01	2.607578e-02	3.322629e+00	2.183411e-02
11180000	-4.448596e+03	-9.362893e+02	2.927352e+00	2.077263e+01	1.627907e-01	1.911880e+00	2.012047e-02	9.379486e-01	5.638761e-02	1.485076e+00	1.881228e-02
11200000	-4.459961e+03	-9.464764e+02	3.699436e+00	2.699125e+01	1.162791e-01	2.805810e+00	2.334515e-02	9.470106e-01	2.724038e-02	1.537629e+00	2.367573e-02
11220000	-4.462360e+03	-9.402262e+02	3.463939e+00	2.447822e+01	1.627907e-01	2.941315e+00	2.745847e-02	9.188112e-01	5.222527e-02	2.536092e+00	2.210849e-02
11240000	-4.452701e+03	-9.006740e+02	4.092588e+00	2.805986e+01	1.744186e-01	2.887078e+00	1.992171e-02	9.510352e-01	4.126944e-02	2.455228e+00	2.632679e-02
11260000	-4.456977e+03	-9.255521e+02	3.892547e+00	2.700602e+01	1.511628e-01	2.492646e+00	1.831929e-02	9.463432e-01	5.134396e-02	2.855883e+00	2.492700e-02
11280000	-4.443553e+03	-9.234675e+02	4.024297e+00	2.952265e+01	1.162791e-01	2.588808e+00	1.475582e-02	9.607701e-01	2.697598e-02	2.103105e+00	2.558220e-02
11300000	-4.452960e+03	-9.008201e+02	4.969529e+00	3.516355e+01	1.976744e-01	1.963214e+00	3.314359e-03	9.857746e-01	9.263103e-02	2.533803e+00	3.205587e-02
11320000	-4.452188e+03	-9.489016e+02	2.890696e+00	2.233693e+01	1.511628e-01	2.744093e+00	2.060148e-03	9.936402e-01	4.799636e-02	1.667432e+00	1.857258e-02
11340000	-4.469865e+03	-9.210149e+02	3.726127e+00	2.533168e+01	1.627907e-01	2.120392e+00	1.468782e-02	9.569773e-01	6.065889e-02	2.734611e+00	2.401695e-02
11360000	-4.447594e+03	-9.251574e+02	3.846491e+00	2.814645e+01	1.511628e-01	2.277055e+00	2.867605e-02	9.060832e-01	5.653164e-02	2.651990e+00	2.460349e-02
11380000	-4.458118e+03	-9.544209e+02	3.190641e+00	2.364101e+01	1.395349e-01	2.274314e+00	1.814108e-02	9.503319e-01	2.976750e-02	2.704459e+00	2.043167e-02
11400000	-4.461997e+03	-9.388167e+02	3.894321e+00	2.651253e+01	1.046512e-01	1.799589e+00	1.785943e-02	9.691935e-01	2.021099e-02	3.094331e+00	2.492847e-02
11420000	-4.450592e+03	-8.980392e+02	5.043631e+00	3.507294e+01	1.162791e-01	2.150046e+00	7.598242e-03	9.811215e-01	2.926639e-02	3.104467e+00	3.197720e-02
11440000	-4.454111e+03	-8.992685e+02	4.912036e+00	3.444031e+01	1.395349e-01	1.953974e+00	1.892518e-02	9.632148e-01	2.347321e-02	4.120384e+00	3.129649e-02
11460000	-4.451466e+03	-9.139578e+02	4.224069e+00	3.246089e+01	8.139535e-02	2.777019e+00	4.813306e-03	9.953016e-01	5.064717e-03	2.163665e+00	2.719691e-02
11480000	-4.447814e+03	-9.338452e+02	2.972673e+00	2.389089e+01	1.395349e-01	2.223091e+00	3.297994e-03	9.907764e-01	3.133011e-02	1.453028e+00	1.917328e-02
11500000	-4.443227e+03	-9.534434e+02	3.213163e+00	2.425301e+01	8.139535e-02	3.092810e+00	1.512127e-02	9.627170e-01	2.721492e-02	1.269129e+00	2.060995e-02
11520000	-4.453750e+03	-9.441977e+02	3.511877e+00	2.608117e+01	1.162791e-01	3.370434e+00	2.152336e-02	9.293039e-01	6.536959e-02	2.197253e+00	2.253577e-02
11540000	-4.449269e+03	-9.553641e+02	3.310554e+00	2.342433e+01	1.511628e-01	2.487794e+00	6.860653e-03	9.674501e-01	6.899282e-02	2.387823e+00	2.053672e-02
11560000	-4.464146e+03	-9.302945e+02	3.216031e+00	2.442658e+01	1.627907e-01	2.568083e+00	1.650281e-02	9.526570e-01	4.783839e-02	2.476003e+00	2.028906e-02
11580000	-4.457313e+03	-9.604999e+02	3.101149e+00	2.364354e+01	1.860465e-01	2.842125e+00	7.773603e-03	9.710996e-01	6.823508e-02	1.871699e+00	1.916163e-02
11600000	-4.460064e+03	-9.384238e+02	3.213114e+00	2.324992e+01	1.395349e-01	2.755782e+00	1.458140e-02	9.534031e-01	4.854080e-02	2.457645e+00	1.914232e-02
11620000	-4.437127e+03	-9.073112e+02	4.241164e+00	3.117174e+01	2.209302e-01	2.254169e+00	1.065966e-02	9.238672e-01	1.578019e-01	3.280376e+00	2.649695e-02
11640000	-4.440881e+03	-9.057332e+02	3.693692e+00	2.707303e+01	1.976744e-01	2.794842e+00	5.862067e-03	9.837256e-01	3.592590e-02	1.670127e+00	2.362077e-02
11660000	-4.454258e+03	-9.057903e+02	3.871138e+00	2.956107e+01	1.162791e-01	2.621106e+00	1.261990e-02	9.796759e-01	1.132802e-02	3.192891e+00	2.488132e-02
11680000	-4.447283e+03	-9.323863e+02	3.318778e+00	2.701055e+01	8.139535e-02	2.306603e+00	5.566879e-03	9.889823e-01	1.510691e-02	2.854594e+00	2.121695e-02
11700000	-4.451437e+03	-9.168134e+02	4.516668e+00	3.066322e+01	1.046512e-01	2.912568e+00	7.741686e-03	9.781270e-01	4.384600e-02	2.851751e+00	2.872704e-02
11720000	-4.453487e+03	-8.920866e+02	4.651105e+00	3.177242e+01	1.279070e-01	2.694858e+00	9.190525e-03	9.814231e-01	2.919428e-02	2.905139e+00	2.963099e-02
11740000	-4.458759e+03	-9.069581e+02	4.558319e+00	3.174049e+01	6.976744e-02	3.048166e+00	9.576769e-03	9.852077e-01	1.193896e-02	3.985859e+00	2.931911e-02
11760000	-4.458310e+03	-9.041621e+02	4.179873e+00	3.019183e+01	1.279070e-01	3.581946e+00	1.286620e-02	9.640024e-01	4.870669e-02	3.125309e+00	2.667198e-02
11780000	-4.445073e+03	-9.247678e+02	4.911085e+00	3.562933e+01	9.302326e-02	2.007278e+00	8.248959e-03	9.723068e-01	3.648369e-02	3.665892e+00	3.079036e-02
11800000	-4.442536e+03	-9.011802e+02	4.263687e+00	2.940459e+01	1.279070e-01	2.521610e+00	1.426093e-02	9.721940e-01	2.415994e-02	3.197987e+00	2.723973e-02
11820000	-4.465704e+03	-9.399660e+02	3.555869e+00	2.509804e+01	1.395349e-01	2.469424e+00	1.886534e-02	9.391103e-01	4.503534e-02	2.156784e+00	2.214314e-02
11840000	-4.467773e+03	-9.372394e+02	3.936860e+00	2.909248e+01	8.139535e-02	2.248170e+00	2.001233e-02	9.455150e-01	3.171218e-02	2.433713e+00	2.509811e-02
11860000	-4.450898e+03	-9.556861e+02	3.537106e+00	2.579325e+01	1.279070e-01	2.704052e+00	6.353847e-03	9.855594e-01	2.871762e-02	3.079522e+00	2.230472e-02
11880000	-4.459570e+03	-9.343799e+02	3.540602e+00	2.520592e+01	1.046512e-01	2.580246e+00	1.523493e-02	9.565068e-01	4.440062e-02	2.128693e+00	2.249734e-02
11900000	-4.455028e+03	-9.397697e+02	3.489013e+00	2.727369e+01	1.279070e-01	2.284441e+00	1.535399e-02	9.659806e-01	1.726684e-02	1.980148e+00	2.239942e-02
11920000	-4.456058e+03	-9.022335e+02	4.227260e+00	3.113022e+01	1.395349e-01	2.188151e+00	1.188833e-02	9.473155e-01	9.001670e-02	3.232739e+00	2.712851e-02
11940000	-4.449909e+03	-9.094913e+02	4.737023e+00	3.590256e+01	1.511628e-01	2.229580e+00	2.352429e-02	9.287000e-01	5.071271e-02	3.342575e+00	3.037132e-02
11960000	-4.462837e+03	-9.276439e+02	3.549758e+00	2.450158e+01	1.627907e-01	1.735985e+00	2.202554e-02	9.365052e-01	4.825504e-02	1.779080e+00	2.279181e-02
11980000	-4.443897e+03	-9.185203e+02	4.040780e+00	2.735751e+01	1.279070e-01	2.511177e+00	1.635688e-02	9.420908e-01	7.646117e-02	2.203067e+00	2.585711e-02
12000000	-4.453278e+03	-9.488735e+02	3.687267e+00	2.667803e+01	1.279070e-01	3.271388e+00	1.535361e-02	9.340440e-01	6.937513e-02	2.481437e+00	2.370567e-02
12020000	-4.456907e+03	-9.487417e+02	3.386758e+00	2.597084e+01	6.976744e-02	2.202647e+00	1.928173e-03	9.969289e-01	1.482538e-02	2.577131e+00	2.180152e-02
12040000	-4.458237e+03	-9.307648e+02	3.575979e+00	2.675541e+01	1.162791e-01	2.749502e+00	1.241540e-02	9.734140e-01	2.150462e-02	1.418119e+00	2.299597e-02
12060000	-4.450394e+03	-9.194518e+02	4.085020e+00	3.004477e+01	1.627907e-01	2.466693e+00	4.721480e-03	9.854764e-01	4.096045e-02	5.397446e+00	2.570698e-02
12080000	-4.446625e+03	-9.561239e+02	2.762759e+00	2.147512e+01	1.627907e-01	2.001198e+00	1.156644e-02	9.539269e-01	6.324282e-02	1.914216e+00	1.781322e-02
12100000	-4.446253e+03	-8.891782e+02	6.078830e+00	4.343139e+01	8.139535e-02	2.412856e+00	1.006363e-02	9.743855e-01	3.097177e-02	3.292659e+00	3.846147e-02
12120000	-4.467176e+03	-8.903943e+02	5.124164e+00	3.623684e+01	1.511628e-01	2.437639e+00	1.236087e-02	9.676299e-01	4.301037e-02	3.008055e+00	3.267907e-02
12140000	-4.449536e+03	-9.151279e+02	4.232415e+00	3.056172e+01	1.511628e-01	2.658808e+00	9.147112e-03	9.721386e-01	4.939147e-02	3.686135e+00	2.713338e-02
12160000	-4.454950e+03	-9.142781e+02	3.865928e+00	2.929535e+01	1.860465e-01	3.021370e+00	9.661311e-03	9.624259e-01	5.453147e-02	3.601886e+00	2.408884e-02
12180000	-4.466361e+03	-9.525208e+02	2.981380e+00	2.155279e+01	1.744186e-01	2.865983e+00	1.106938e-02	9.635243e-01	5.144396e-02	2.162860e+00	1.915014e-02
12200000	-4.437561e+03	-9.396635e+02	4.109559e+00	2.953739e+01	1.162791e-01	3.158865e+00	1.399958e-02	9.589074e-01	3.810208e-02	4.257548e+00	2.625453e-02
12220000	-4.457103e+03	-9.170414e+02	4.005156e+00	2.895878e+01	1.279070e-01	2.238938e+00	1.643773e-02	9.619724e-01	3.115837e-02	2.761723e+00	2.575289e-02
12240000	-4.452631e+03	-8.933972e+02	4.402184e+00	3.105879e+01	1.627907e-01	2.508006e+00	4.346603e-03	9.906651e-01	2.366089e-02	2.760923e+00	2.813008e-02
12260000	-4.457318e+03	-8.880593e+02	5.222241e+00	3.450223e+01	1.162791e-01	2.675072e+00	2.771271e-03	9.948228e-01	2.062743e-02	6.183355e+00	3.209654e-02
12280000	-4.458729e+03	-9.313933e+02	4.515125e+00	3.523296e+01	5.813953e-02	3.200551e+00	2.736837e-02	9.618123e-01	7.752652e-03	3.490794e+00	2.821988e-02
12300000	-4.442123e+03	-9.335334e+02	4.742342e+00	3.437907e+01	5.813953e-02	2.754348e+00	2.511644e-02	9.722297e-01	8.226613e-03	3.204785e+00	2.920178e-02
12320000	-4.456257e+03	-9.326132e+02	3.961975e+00	2.833725e+01	1.046512e-01	2.864379e+00	1.307219e-02	9.688457e-01	3.574797e-02	2.530002e+00	2.472348e-02
12340000	-4.455955e+03	-9.313935e+02	3.693133e+00	2.711840e+01	1.046512e-01	2.113408e+00	4.738673e-03	9.885899e-01	2.657077e-02	1.950875e+00	2.275147e-02
12360000	-4.451454e+03	-9.495301e+02	3.274284e+00	2.454503e+01	8.139535e-02	5.207875e+00	7.232444e-03	9.786236e-01	4.467900e-02	2.561722e+00	2.031120e-02
12380000	-4.457308e+03	-9.394149e+02	3.571659e+00	2.631799e+01	1.860465e-01	2.224131e+00	6.599665e-03	9.825442e-01	4.305416e-02	2.281383e+00	2.271428e-02
12400000	-4.464465e+03	-9.471625e+02	3.168728e+00	2.345367e+01	1.162791e-01	2.174849e+00	2.068744e-02	9.555055e-01	3.160597e-02	2.507967e+00	2.009237e-02
12420000	-4.458934e+03	-9.202728e+02	3.968664e+00	2.976017e+01	1.395349e-01	2.202406e+00	8.225110e-03	9.749488e-01	4.530788e-02	3.565481e+00	2.498248e-02
12440000	-4.477559e+03	-9.188628e+02	3.929743e+00	2.958920e+01	1.395349e-01	2.810208e+00	9.559232e-03	9.660557e-01	4.554399e-02	2.274731e+00	2.483638e-02
12460000	-4.457058e+03	-9.129413e+02	3.859328e+00	2.879821e+01	1.744186e-01	2.421096e+00	2.437443e-02	9.370082e-01	3.087297e-02	3.141477e+00	2.442631e-02
12480000	-4.459500e+03	-9.063801e+02	3.903942e+00	2.610865e+01	2.093023e-01	3.206766e+00	1.511268e-02	9.572414e-01	4.052343e-02	2.542146e+00	2.488263e-02
12500000	-4.452166e+03	-8.986631e+02	4.934451e+00	3.361196e+01	1.279070e-01	2.110433e+00	1.013461e-02	9.629002e-01	6.731200e-02	2.344765e+00	3.145615e-02
12520000	-4.448522e+03	-9.250131e+02	3.937511e+00	2.964040e+01	1.162791e-01	3.022068e+00	1.727548e-02	9.621400e-01	2.061760e-02	2.248963e+00	2.506720e-02
12540000	-4.465089e+03	-9.658449e+02	3.095493e+00	2.486465e+01	1.162791e-01	2.439092e+00	1.748780e-02	9.356769e-01	5.257370e-02	1.795352e+00	1.924167e-02
12560000	-4.448850e+03	-9.335783e+02	3.249197e+00	2.461568e+01	8.139535e-02	2.647840e+00	7.612803e-03	9.822017e-01	2.675526e-02	2.176342e+00	2.085105e-02
12580000	-4.463706e+03	-9.241331e+02	3.707558e+00	2.524005e+01	9.302326e-02	2.610816e+00	9.537991e-03	9.881572e-01	1.102448e-02	2.393121e+00	2.344094e-02
12600000	-4.435864e+03	-9.337143e+02	3.575452e+00	2.451360e+01	1.395349e-01	2.322631e+00	8.505940e-03	9.741042e-01	4.045691e-02	2.173528e+00	2.270924e-02
12620000	-4.464348e+03	-9.131835e+02	4.083999e+00	3.068545e+01	1.395349e-01	1.836672e+00	1.568417e-02	9.419546e-01	5.386849e-02	2.469733e+00	2.598951e-02
12640000	-4.452628e+03	-9.369060e+02	4.561876e+00	3.492207e+01	1.395349e-01	2.131107e+00	1.504843e-02	9.494936e-01	5.333954e-02	3.431223e+00	2.924540e-02
12660000	-4.443387e+03	-9.598252e+02	2.977884e+00	2.337515e+01	9.302326e-02	2.291193e+00	1.419430e-02	9.703023e-01	1.826940e-02	2.313362e+00	1.911828e-02
12680000	-4.465996e+03	-9.644204e+02	3.019486e+00	2.299341e+01	1.162791e-01	2.373035e+00	1.505734e-02	9.637872e-01	2.409169e-02	2.432470e+00	1.878555e-02
12700000	-4.452849e+03	-9.390446e+02	3.293368e+00	2.453428e+01	1.395349e-01	2.507444e+00	1.395592e-02	9.443100e-01	8.098560e-02	2.365778e+00	2.098182e-02
12720000	-4.433592e+03	-9.423639e+02	3.489436e+00	2.739192e+01	8.139535e-02	2.425887e+00	9.922007e-03	9.770029e-01	2.421329e-02	2.231734e+00	2.219440e-02
12740000	-4.459299e+03	-9.502895e+02	3.353337e+00	2.696520e+01	1.279070e-01	2.825776e+00	2.955480e-02	9.095733e-01	2.658342e-02	1.908631e+00	2.144594e-02
12760000	-4.452336e+03	-9.343053e+02	3.243968e+00	2.470180e+01	9.302326e-02	1.984516e+00	8.764213e-03	9.704840e-01	4.073282e-02	1.949167e+00	2.090809e-02
12780000	-4.447182e+03	-9.284166e+02	3.742753e+00	2.703742e+01	1.046512e-01	2.878344e+00	1.531693e-02	9.576450e-01	3.531260e-02	2.542724e+00	2.314223e-02
12800000	-4.445256e+03	-9.377247e+02	3.442169e+00	2.531063e+01	1.744186e-01	3.216579e+00	8.724772e-03	9.639245e-01	6.903899e-02	2.565203e+00	2.192518e-02
12820000	-4.455048e+03	-9.093887e+02	4.177322e+00	3.114640e+01	1.395349e-01	2.346075e+00	6.793650e-03	9.841423e-01	2.627325e-02	2.858496e+00	2.675474e-02
12840000	-4.467111e+03	-9.460621e+02	3.898406e+00	2.864038e+01	1.511628e-01	3.190898e+00	2.204751e-02	9.250451e-01	7.385834e-02	2.530744e+00	2.489047e-02
12860000	-4.442450e+03	-9.075626e+02	4.054812e+00	2.861873e+01	1.627907e-01	3.053968e+00	8.812664e-03	9.725747e-01	5.347571e-02	2.204960e+00	2.551786e-02
12880000	-4.465672e+03	-9.359539e+02	3.198940e+00	2.208534e+01	1.511628e-01	2.056928e+00	2.433678e-02	9.615696e-01	1.191740e-02	2.033776e+00	2.005421e-02
12900000	-4.447953e+03	-9.254209e+02	3.394630e+00	2.352416e+01	1.744186e-01	2.802603e+00	3.639008e-02	8.909746e-01	5.680674e-02	1.425514e+00	2.162959e-02
12920000	-4.455191e+03	-9.118362e+02	4.051944e+00	3.199564e+01	8.139535e-02	2.445437e+00	1.119259e-02	9.782703e-01	1.543226e-02	2.467356e+00	2.592399e-02
12940000	-4.462887e+03	-9.327956e+02	3.072080e+00	2.217322e+01	1.511628e-01	2.614004e+00	1.608932e-02	9.359306e-01	8.299354e-02	1.763737e+00	1.972080e-02
12960000	-4.462025e+03	-9.381444e+02	2.923079e+00	2.062856e+01	1.627907e-01	2.327664e+00	2.441844e-02	9.325974e-01	3.117510e-02	1.952014e+00	1.882026e-02
12980000	-4.458084e+03	-9.306517e+02	3.279887e+00	2.432619e+01	1.395349e-01	2.169949e+00	1.085542e-02	9.648497e-01	4.708316e-02	1.996415e+00	2.104921e-02
13000000	-4.456662e+03	-9.464883e+02	3.266514e+00	2.513783e+01	1.744186e-01	2.512114e+00	1.706665e-02	9.476416e-01	3.990406e-02	4.110498e+00	2.099212e-02
13020000	-4.468767e+03	-9.818094e+02	2.976639e+00	2.283136e+01	1.046512e-01	3.199099e+00	1.315819e-02	9.668066e-01	2.320372e-02	1.800374e+00	1.859356e-02
13040000	-4.481898e+03	-9.681004e+02	2.812883e+00	2.146968e+01	1.162791e-01	2.337144e+00	9.754003e-03	9.795348e-01	1.835503e-02	2.296969e+00	1.811205e-02
13060000	-4.462525e+03	-9.279705e+02	3.226951e+00	2.339690e+01	1.395349e-01	2.739344e+00	1.874487e-02	9.706070e-01	1.442946e-02	1.767825e+00	2.039646e-02
13080000	-4.447197e+03	-9.369838e+02	3.391779e+00	2.439189e+01	1.744186e-01	2.517520e+00	2.064329e-02	9.333237e-01	6.576032e-02	1.633360e+00	2.107730e-02
13100000	-4.448545e+03	-9.387620e+02	3.485438e+00	2.524990e+01	1.744186e-01	2.738550e+00	8.782019e-03	9.771559e-01	3.777160e-02	3.732244e+00	2.231769e-02
13120000	-4.454861e+03	-9.215451e+02	3.961481e+00	2.802360e+01	1.279070e-01	2.523031e+00	1.567410e-02	9.637225e-01	3.453260e-02	2.358408e+00	2.513178e-02
13140000	-4.458469e+03	-9.117997e+02	4.157268e+00	2.911213e+01	1.162791e-01	2.558802e+00	1.019064e-02	9.770221e-01	2.809299e-02	3.246626e+00	2.615755e-02
13160000	-4.460572e+03	-9.305736e+02	3.616596e+00	2.623261e+01	1.279070e-01	2.085026e+00	1.039656e-02	9.624754e-01	5.717696e-02	3.268814e+00	2.235087e-02
13180000	-4.447601e+03	-9.723355e+02	3.055240e+00	2.300147e+01	9.302326e-02	3.234591e+00	6.039487e-03	9.872927e-01	1.807955e-02	2.247407e+00	1.899292e-02
13200000	-4.476000e+03	-9.318827e+02	3.300250e+00	2.465813e+01	1.395349e-01	2.772741e+00	5.966502e-03	9.776472e-01	5.016485e-02	2.305806e+00	2.091199e-02
13220000	-4.456212e+03	-9.458519e+02	3.280935e+00	2.463207e+01	1.279070e-01	2.100830e+00	1.152582e-02	9.808684e-01	1.894238e-02	1.469755e+00	2.075721e-02
13240000	-4.466262e+03	-9.323377e+02	3.939916e+00	3.143080e+01	1.279070e-01	2.351785e+00	9.583630e-03	9.707000e-01	3.719216e-02	2.116995e+00	2.485638e-02
13260000	-4.449070e+03	-9.112680e+02	4.529671e+00	3.598550e+01	1.162791e-01	3.179235e+00	1.480468e-02	9.552225e-01	3.790039e-02	2.149599e+00	2.843562e-02
13280000	-4.453867e+03	-8.884445e+02	4.204010e+00	3.145682e+01	1.162791e-01	2.486521e+00	2.058821e-02	9.282033e-01	5.172390e-02	2.775921e+00	2.622326e-02
13300000	-4.450566e+03	-9.305715e+02	3.862076e+00	3.045737e+01	1.162791e-01	2.162362e+00	2.457955e-02	9.427808e-01	2.473699e-02	3.802260e+00	2.456883e-02
13320000	-4.454338e+03	-9.240568e+02	4.209827e+00	3.104048e+01	1.279070e-01	2.698066e+00	2.065447e-02	9.431197e-01	3.804432e-02	3.674780e+00	2.704774e-02
13340000	-4.446901e+03	-9.162827e+02	4.519842e+00	3.301178e+01	1.395349e-01	2.717088e+00	2.687368e-02	9.415141e-01	2.469503e-02	4.283156e+00	2.854944e-02
13360000	-4.470343e+03	-9.469591e+02	3.524341e+00	2.708846e+01	1.279070e-01	2.402755e+00	1.992311e-02	9.432534e-01	4.350051e-02	3.191310e+00	2.222300e-02
13380000	-4.456700e+03	-9.273469e+02	3.599271e+00	2.642499e+01	1.627907e-01	2.917792e+00	1.454462e-02	9.561475e-01	4.639489e-02	2.709693e+00	2.304255e-02
13400000	-4.455860e+03	-9.231357e+02	4.231438e+00	3.299283e+01	1.279070e-01	2.590200e+00	7.430249e-03	9.865251e-01	1.166458e-02	2.437969e+00	2.703360e-02
13420000	-4.456523e+03	-9.201352e+02	4.465473e+00	3.514383e+01	1.046512e-01	2.500859e+00	2.881891e-03	9.935440e-01	2.383696e-02	4.177763e+00	2.856062e-02
13440000	-4.454246e+03	-9.087696e+02	4.163332e+00	3.048550e+01	1.395349e-01	2.340467e+00	7.494397e-03	9.755438e-01	3.800622e-02	2.840126e+00	2.644815e-02
13460000	-4.458036e+03	-9.334114e+02	3.560166e+00	2.701475e+01	9.302326e-02	3.138661e+00	1.259734e-02	9.773206e-01	1.562171e-02	2.239861e+00	2.283123e-02
13480000	-4.457544e+03	-9.373136e+02	3.869189e+00	2.828485e+01	1.511628e-01	2.858879e+00	1.880377e-02	9.677005e-01	1.428825e-02	2.440891e+00	2.494885e-02
13500000	-4.429088e+03	-9.293576e+02	4.171131e+00	3.057905e+01	1.511628e-01	2.165368e+00	9.440961e-03	9.681373e-01	6.585493e-02	2.463929e+00	2.645770e-02
13520000	-4.469152e+03	-9.181339e+02	3.970711e+00	2.940991e+01	1.279070e-01	2.688172e+00	1.129510e-02	9.708430e-01	3.254342e-02	2.111916e+00	2.561127e-02
13540000	-4.444925e+03	-9.311488e+02	4.406213e+00	3.272551e+01	8.139535e-02	2.056907e+00	4.704518e-03	9.865720e-01	3.594181e-02	2.707026e+00	2.776559e-02
13560000	-4.434236e+03	-9.149750e+02	4.617372e+00	3.352909e+01	1.395349e-01	2.279649e+00	5.875524e-03	9.841777e-01	3.777831e-02	2.281569e+00	2.949778e-02
13580000	-4.438517e+03	-9.387196e+02	3.498986e+00	2.682443e+01	1.162791e-01	2.460867e+00	9.213293e-03	9.689622e-01	5.090028e-02	2.147971e+00	2.248552e-02
13600000	-4.463574e+03	-9.162420e+02	4.983935e+00	3.832321e+01	5.813953e-02	2.591687e+00	1.190263e-02	9.759860e-01	2.180010e-02	4.069426e+00	3.206804e-02
13620000	-4.469119e+03	-9.250133e+02	4.126772e+00	3.120214e+01	1.162791e-01	2.150773e+00	1.603996e-02	9.362216e-01	7.351982e-02	2.515840e+00	2.621163e-02
13640000	-4.441810e+03	-9.385923e+02	3.901921e+00	2.891111e+01	1.279070e-01	2.512184e+00	7.963413e-03	9.894596e-01	9.670922e-03	3.246868e+00	2.483416e-02
13660000	-4.444362e+03	-9.193299e+02	4.262212e+00	3.223872e+01	1.395349e-01	2.273121e+00	8.856191e-03	9.788800e-01	2.424386e-02	2.378804e+00	2.666983e-02
13680000	-4.446067e+03	-9.635714e+02	3.236560e+00	2.427249e+01	1.627907e-01	2.454015e+00	9.622746e-03	9.769084e-01	2.724598e-02	2.208298e+00	2.078321e-02
13700000	-4.470307e+03	-9.178552e+02	3.425540e+00	2.457096e+01	5.813953e-02	2.691467e+00	1.438319e-02	9.760761e-01	1.515802e-02	2.651399e+00	2.205258e-02
13720000	-4.454925e+03	-9.389576e+02	3.961017e+00	2.869497e+01	1.162791e-01	2.461548e+00	7.399043e-03	9.845841e-01	2.668163e-02	2.707345e+00	2.522938e-02
13740000	-4.465043e+03	-9.266812e+02	4.078817e+00	2.947534e+01	9.302326e-02	3.031008e+00	1.229865e-02	9.797133e-01	1.410108e-02	3.116456e+00	2.589201e-02
13760000	-4.462869e+03	-9.370172e+02	4.074854e+00	2.836904e+01	1.860465e-01	2.129271e+00	1.584991e-02	9.391687e-01	5.812344e-02	2.104842e+00	2.616981e-02
13780000	-4.475232e+03	-9.159084e+02	3.991560e+00	2.716988e+01	1.511628e-01	1.940713e+00	1.129603e-02	9.763706e-01	1.789513e-02	2.210313e+00	2.551548e-02
13800000	-4.444447e+03	-9.354710e+02	3.464499e+00	2.466007e+01	1.162791e-01	2.523645e+00	1.571326e-02	9.671747e-01	3.198073e-02	2.033952e+00	2.196789e-02
13820000	-4.453163e+03	-9.480667e+02	3.140536e+00	2.432189e+01	8.139535e-02	2.176740e+00	2.718909e-02	9.508001e-01	1.673124e-02	1.818458e+00	2.013883e-02
13840000	-4.451890e+03	-9.606887e+02	3.128581e+00	2.331733e+01	1.279070e-01	2.849410e+00	9.730096e-03	9.629857e-01	6.936169e-02	2.818922e+00	1.932300e-02
13860000	-4.442682e+03	-9.461347e+02	2.808452e+00	2.178599e+01	1.627907e-01	2.643928e+00	5.775450e-03	9.827462e-01	3.972363e-02	1.413135e+00	1.788482e-02
13880000	-4.456116e+03	-9.275299e+02	3.961144e+00	3.009229e+01	1.279070e-01	2.285767e+00	1.499326e-02	9.814427e-01	7.327513e-03	2.522503e+00	2.531659e-02
13900000	-4.455871e+03	-9.008339e+02	4.208597e+00	2.948578e+01	1.162791e-01	2.180949e+00	5.951284e-03	9.799306e-01	5.322312e-02	2.339129e+00	2.698237e-02
13920000	-4.458175e+03	-8.736015e+02	5.662729e+00	3.762221e+01	1.162791e-01	2.098892e+00	1.945164e-02	9.501420e-01	3.592402e-02	3.690936e+00	3.625490e-02
13940000	-4.448900e+03	-8.724664e+02	5.872776e+00	3.880318e+01	1.279070e-01	2.565677e+00	2.749537e-02	9.476910e-01	2.515311e-02	4.170195e+00	3.759638e-02
13960000	-4.443256e+03	-9.017067e+02	5.246242e+00	3.501820e+01	1.162791e-01	2.329780e+00	2.587714e-02	9.347148e-01	2.559034e-02	2.516014e+00	3.255771e-02
13980000	-4.437419e+03	-9.046228e+02	4.550074e+00	3.030897e+01	1.744186e-01	2.415204e+00	1.256854e-02	9.586072e-01	5.702502e-02	2.844317e+00	2.913532e-02
14000000	-4.455477e+03	-9.214121e+02	4.274849e+00	2.829317e+01	1.279070e-01	2.289549e+00	1.850920e-02	9.557349e-01	3.686763e-02	2.308739e+00	2.730921e-02
14020000	-4.454407e+03	-9.194779e+02	4.191933e+00	2.886739e+01	1.162791e-01	2.316672e+00	2.823653e-02	9.318875e-01	4.450954e-02	2.270563e+00	2.703825e-02
14040000	-4.447490e+03	-9.232393e+02	3.800425e+00	2.604931e+01	1.395349e-01	2.873791e+00	2.682779e-02	9.262302e-01	5.232280e-02	2.807681e+00	2.410221e-02
14060000	-4.451728e+03	-9.331162e+02	3.393255e+00	2.443970e+01	1.395349e-01	1.937605e+00	1.602456e-02	9.677133e-01	2.146495e-02	1.102205e+00	2.175162e-02
14080000	-4.451637e+03	-9.555669e+02	3.118018e+00	2.289299e+01	9.302326e-02	2.632536e+00	2.385159e-02	9.770184e-01	4.332735e-03	1.774087e+00	1.988380e-02
14100000	-4.441082e+03	-9.654260e+02	3.078678e+00	2.309904e+01	3.488372e-02	2.529566e+00	1.445452e-02	9.793152e-01	1.041396e-02	2.405493e+00	1.955340e-02
14120000	-4.463319e+03	-9.300732e+02	3.760472e+00	2.803361e+01	1.279070e-01	2.184539e+00	2.315946e-02	9.305826e-01	4.487019e-02	2.698818e+00	2.422264e-02
14140000	-4.487345e+03	-9.274893e+02	3.273495e+00	2.361508e+01	1.744186e-01	2.321750e+00	2.519659e-02	9.031898e-01	7.447824e-02	1.617041e+00	2.109716e-02
14160000	-4.466983e+03	-9.522006e+02	3.690747e+00	2.809732e+01	1.627907e-01	2.543695e+00	1.308156e-02	9.569689e-01	4.523412e-02	2.848992e+00	2.230242e-02
14180000	-4.453877e+03	-9.276030e+02	4.796219e+00	3.612924e+01	1.162791e-01	2.659474e+00	1.237740e-02	9.790502e-01	1.263367e-02	4.709236e+00	2.920191e-02
14200000	-4.459767e+03	-9.262326e+02	4.031713e+00	2.933505e+01	8.139535e-02	2.488607e+00	7.698585e-03	9.852488e-01	1.526992e-02	3.249745e+00	2.528870e-02
14220000	-4.447219e+03	-9.097966e+02	5.168154e+00	3.554753e+01	1.511628e-01	2.494354e+00	1.734582e-02	9.537685e-01	3.287094e-02	4.039339e+00	3.251029e-02
14240000	-4.440455e+03	-9.447457e+02	3.528968e+00	2.725193e+01	9.302326e-02	2.122490e+00	8.810610e-03	9.914591e-01	5.987814e-03	2.578741e+00	2.243244e-02
14260000	-4.450530e+03	-9.339808e+02	3.937846e+00	2.883165e+01	8.139535e-02	2.880060e+00	1.594303e-02	9.712170e-01	1.784695e-02	2.481539e+00	2.507556e-02
14280000	-4.457283e+03	-9.258426e+02	4.497654e+00	3.360289e+01	9.302326e-02	2.238196e+00	4.615998e-03	9.938691e-01	8.359005e-03	3.457074e+00	2.857080e-02
14300000	-4.448780e+03	-9.012790e+02	4.684146e+00	3.642819e+01	1.046512e-01	1.787379e+00	3.661732e-03	9.922811e-01	2.067641e-02	5.448595e+00	2.985224e-02
14320000	-4.458343e+03	-9.369489e+02	3.256599e+00	2.418608e+01	1.511628e-01	2.405275e+00	1.321016e-02	9.662295e-01	2.544433e-02	1.861218e+00	2.066877e-02
14340000	-4.473348e+03	-9.013197e+02	4.032740e+00	2.870823e+01	8.139535e-02	2.879160e+00	1.236765e-02	9.840733e-01	8.016241e-03	1.923640e+00	2.558995e-02
14360000	-4.457602e+03	-9.336479e+02	3.815913e+00	2.819582e+01	2.093023e-01	2.188321e+00	1.661659e-02	9.353701e-01	6.122181e-02	2.402736e+00	2.447084e-02
14380000	-4.466966e+03	-9.217371e+02	3.332879e+00	2.457299e+01	1.860465e-01	2.711464e+00	1.094752e-02	9.539078e-01	8.462599e-02	1.828078e+00	2.147908e-02
14400000	-4.442888e+03	-9.211973e+02	3.707615e+00	2.738564e+01	1.279070e-01	2.848721e+00	1.112711e-02	9.572736e-01	6.191238e-02	2.323406e+00	2.352814e-02
14420000	-4.460416e+03	-9.127275e+02	4.511004e+00	3.148959e+01	4.651163e-02	2.929888e+00	2.317487e-02	9.866869e-01	2.083095e-03	3.238443e+00	2.906146e-02
14440000	-4.449421e+03	-9.294271e+02	3.426860e+00	2.494424e+01	1.279070e-01	2.819230e+00	2.832871e-02	9.064438e-01	4.095960e-02	1.852976e+00	2.209668e-02
14460000	-4.440319e+03	-9.184601e+02	4.016705e+00	2.787389e+01	1.511628e-01	2.692951e+00	3.007901e-02	9.195149e-01	4.019523e-02	3.069841e+00	2.549201e-02
14480000	-4.439328e+03	-9.425048e+02	3.225531e+00	2.383865e+01	1.976744e-01	2.413032e+00	8.387428e-03	9.674197e-01	6.280238e-02	2.494817e+00	2.069660e-02
14500000	-4.453423e+03	-9.283251e+02	4.359778e+00	3.212715e+01	1.046512e-01	2.671847e+00	1.976122e-02	9.749258e-01	7.423001e-03	2.940120e+00	2.806977e-02
14520000	-4.450091e+03	-8.912688e+02	4.825859e+00	3.150561e+01	1.511628e-01	2.156347e+00	3.145246e-02	9.211177e-01	5.366180e-02	2.038229e+00	3.108490e-02
14540000	-4.454601e+03	-9.245919e+02	3.972096e+00	2.902009e+01	1.162791e-01	2.374530e+00	1.017769e-02	9.729776e-01	2.969815e-02	2.337671e+00	2.552403e-02
14560000	-4.450762e+03	-9.112453e+02	4.285236e+00	3.049625e+01	1.162791e-01	3.152692e+00	3.511233e-03	9.884863e-01	4.681315e-02	2.261702e+00	2.757581e-02
14580000	-4.454600e+03	-9.158668e+02	4.050539e+00	3.176338e+01	1.976744e-01	2.261725e+00	1.428592e-02	9.199311e-01	8.734374e-02	2.160381e+00	2.599414e-02
14600000	-4.455147e+03	-9.433412e+02	3.748245e+00	2.645755e+01	1.279070e-01	2.491267e+00	6.105711e-03	9.822632e-01	4.726873e-02	2.786667e+00	2.368229e-02
14620000	-4.445698e+03	-9.328455e+02	3.304535e+00	2.388108e+01	1.395349e-01	2.483717e+00	1.728084e-02	9.489757e-01	4.779234e-02	2.004888e+00	2.124613e-02
14640000	-4.450047e+03	-9.290211e+02	3.821427e+00	2.876865e+01	1.511628e-01	1.970658e+00	7.710825e-03	9.785699e-01	2.909916e-02	2.187824e+00	2.459465e-02
14660000	-4.441932e+03	-9.331078e+02	4.030484e+00	2.878812e+01	8.139535e-02	2.669102e+00	3.769102e-03	9.932907e-01	1.252354e-02	3.803651e+00	2.543155e-02
14680000	-4.463975e+03	-9.483339e+02	3.510212e+00	2.660542e+01	1.162791e-01	2.740650e+00	3.036513e-03	9.958784e-01	7.516863e-03	3.305185e+00	2.183074e-02
14700000	-4.436570e+03	-9.239045e+02	4.415820e+00	3.412297e+01	1.279070e-01	2.625679e+00	3.843504e-03	9.862907e-01	5.191542e-02	3.072408e+00	2.750917e-02
14720000	-4.457359e+03	-9.260934e+02	3.745916e+00	2.834059e+01	1.046512e-01	2.302538e+00	2.161629e-03	9.964190e-01	1.347747e-02	2.114490e+00	2.364990e-02
14740000	-4.447886e+03	-9.149765e+02	4.348020e+00	3.150546e+01	6.976744e-02	2.515734e+00	1.803577e-02	9.673495e-01	1.893286e-02	3.995911e+00	2.749030e-02
14760000	-4.456087e+03	-9.209175e+02	4.041605e+00	2.979825e+01	6.976744e-02	2.854268e+00	1.563313e-02	9.598719e-01	3.692978e-02	2.109726e+00	2.585439e-02
14780000	-4.429625e+03	-9.167755e+02	3.865167e+00	2.766388e+01	1.162791e-01	2.717596e+00	2.726212e-02	9.498156e-01	1.750651e-02	2.446211e+00	2.489892e-02
14800000	-4.445285e+03	-9.144250e+02	4.373027e+00	3.057608e+01	1.162791e-01	2.148909e+00	2.503176e-02	9.479258e-01	2.063951e-02	1.986759e+00	2.793414e-02
14820000	-4.447700e+03	-9.350619e+02	3.633430e+00	2.810810e+01	1.976744e-01	2.565164e+00	8.052201e-03	9.684759e-01	6.713985e-02	2.501598e+00	2.340634e-02
14840000	-4.463668e+03	-9.477800e+02	3.374253e+00	2.559147e+01	1.162791e-01	2.231319e+00	1.244636e-02	9.807486e-01	1.135928e-02	2.671753e+00	2.116715e-02
14860000	-4.461983e+03	-9.436589e+02	3.475636e+00	2.533720e+01	1.046512e-01	2.484478e+00	1.853620e-02	9.635885e-01	1.876939e-02	2.538352e+00	2.221985e-02
14880000	-4.464643e+03	-9.408992e+02	3.562018e+00	2.531040e+01	6.976744e-02	2.630759e+00	1.466686e-02	9.819679e-01	8.469876e-03	2.962098e+00	2.284432e-02
14900000	-4.466508e+03	-9.317809e+02	3.288949e+00	2.356964e+01	1.511628e-01	2.184351e+00	1.481944e-02	9.568706e-01	4.998225e-02	1.833442e+00	2.106815e-02
14920000	-4.462408e+03	-9.184855e+02	3.778156e+00	2.686685e+01	1.511628e-01	2.609338e+00	7.115879e-03	9.766192e-01	5.606970e-02	1.923641e+00	2.420347e-02
14940000	-4.445646e+03	-9.195795e+02	3.887797e+00	2.793009e+01	1.395349e-01	2.493004e+00	8.131213e-03	9.695919e-01	7.012644e-02	2.391732e+00	2.498895e-02
14960000	-4.473974e+03	-9.312708e+02	3.736808e+00	2.645261e+01	1.511628e-01	2.585266e+00	1.539605e-02	9.631209e-01	3.244552e-02	1.667863e+00	2.386912e-02
14980000	-4.447268e+03	-9.226740e+02	3.510909e+00	2.505706e+01	1.279070e-01	2.847415e+00	1.818916e-02	9.602396e-01	3.308430e-02	2.771868e+00	2.242462e-02
15000000	-4.470140e+03	-9.538432e+02	3.587487e+00	2.764672e+01	6.976744e-02	2.078754e+00	1.279315e-02	9.692507e-01	3.311243e-02	3.131437e+00	2.307288e-02
15020000	-4.449166e+03	-9.700933e+02	2.834095e+00	2.310873e+01	9.302326e-02	2.748719e+00	7.758786e-03	9.811848e-01	2.146202e-02	2.462105e+00	1.802711e-02
15040000	-4.453375e+03	-9.158581e+02	4.189321e+00	2.765155e+01	1.046512e-01	2.374271e+00	2.034724e-02	9.555044e-01	3.461212e-02	1.907965e+00	2.701010e-02
15060000	-4.471041e+03	-9.153604e+02	4.756672e+00	3.136339e+01	1.395349e-01	1.774927e+00	1.093454e-02	9.742849e-01	3.890726e-02	2.242318e+00	3.022641e-02
15080000	-4.459811e+03	-8.956332e+02	4.736706e+00	3.176575e+01	1.162791e-01	2.803725e+00	6.777046e-03	9.850981e-01	2.193452e-02	3.022782e+00	3.040411e-02
15100000	-4.462212e+03	-9.087203e+02	4.875694e+00	3.492260e+01	1.279070e-01	2.253950e+00	9.279431e-03	9.828662e-01	1.950259e-02	3.727431e+00	3.139633e-02
15120000	-4.468717e+03	-9.331434e+02	3.502436e+00	2.689244e+01	6.976744e-02	2.086642e+00	6.721905e-03	9.900588e-01	9.065165e-03	1.757412e+00	2.253126e-02
15140000	-4.465279e+03	-9.408327e+02	3.063684e+00	2.273638e+01	1.395349e-01	2.674091e+00	1.373102e-02	9.735817e-01	2.072612e-02	2.660238e+00	1.961133e-02
15160000	-4.452384e+03	-9.169178e+02	3.569235e+00	2.647784e+01	1.279070e-01	2.010878e+00	2.356934e-02	9.292733e-01	4.599026e-02	1.683099e+00	2.275063e-02
15180000	-4.447310e+03	-9.362586e+02	3.042140e+00	2.365535e+01	1.046512e-01	2.306477e+00	9.371769e-03	9.787944e-01	2.293572e-02	1.976769e+00	1.953028e-02
15200000	-4.445700e+03	-9.652800e+02	2.734091e+00	2.092330e+01	1.162791e-01	2.362813e+00	2.498343e-02	9.515691e-01	2.197094e-02	1.897163e+00	1.742229e-02
15220000	-4.440323e+03	-9.497636e+02	3.376434e+00	2.597171e+01	1.279070e-01	2.791056e+00	2.255595e-02	9.394548e-01	2.998183e-02	3.002100e+00	2.175866e-02
15240000	-4.473186e+03	-9.521875e+02	2.849082e+00	2.126733e+01	1.162791e-01	2.384022e+00	1.560432e-02	9.439239e-01	7.166393e-02	1.568421e+00	1.794539e-02
15260000	-4.450226e+03	-9.335543e+02	3.266099e+00	2.420456e+01	1.511628e-01	3.197529e+00	1.089513e-02	9.690054e-01	4.579822e-02	1.353232e+00	2.095088e-02
15280000	-4.459538e+03	-9.489760e+02	3.123295e+00	2.429724e+01	8.139535e-02	2.364984e+00	1.157835e-02	9.835167e-01	9.144886e-03	2.030547e+00	1.973767e-02
15300000	-4.456959e+03	-9.631377e+02	2.967619e+00	2.204396e+01	8.139535e-02	2.409430e+00	9.041231e-03	9.748419e-01	3.574749e-02	1.920476e+00	1.873202e-02
15320000	-4.459824e+03	-9.341888e+02	2.793244e+00	2.025426e+01	1.744186e-01	2.676783e+00	9.083099e-03	9.741372e-01	3.373785e-02	1.720421e+00	1.776346e-02
15340000	-4.453844e+03	-9.320765e+02	3.497957e+00	2.552564e+01	1.395349e-01	2.653239e+00	8.401429e-03	9.742475e-01	4.543105e-02	2.348779e+00	2.196208e-02
15360000	-4.456626e+03	-9.234769e+02	4.378052e+00	3.077524e+01	1.162791e-01	2.777726e+00	1.009077e-02	9.706423e-01	3.435365e-02	2.606934e+00	2.720974e-02
15380000	-4.435376e+03	-9.356660e+02	3.740077e+00	2.893013e+01	9.302326e-02	2.582228e+00	8.777489e-03	9.732413e-01	4.109035e-02	2.384971e+00	2.368189e-02
15400000	-4.446370e+03	-9.168705e+02	4.230796e+00	3.018704e+01	9.302326e-02	2.830301e+00	1.334234e-02	9.791369e-01	1.676915e-02	3.692254e+00	2.721154e-02
15420000	-4.467080e+03	-9.316956e+02	4.200909e+00	3.199611e+01	1.279070e-01	2.767858e+00	8.188487e-03	9.760326e-01	3.409452e-02	3.650886e+00	2.693667e-02
15440000	-4.455834e+03	-9.703524e+02	2.791632e+00	2.352338e+01	1.046512e-01	3.293893e+00	1.369630e-02	9.608722e-01	3.314496e-02	2.717540e+00	1.764190e-02
15460000	-4.471419e+03	-9.304935e+02	4.154212e+00	3.176388e+01	1.744186e-01	2.233548e+00	9.261919e-03	9.686559e-01	5.070402e-02	4.772656e+00	2.642853e-02
15480000	-4.481748e+03	-9.195288e+02	3.795858e+00	2.648481e+01	8.139535e-02	2.134639e+00	9.098826e-03	9.860839e-01	1.164559e-02	1.976767e+00	2.444365e-02
15500000	-4.470348e+03	-9.336934e+02	3.278784e+00	2.466647e+01	9.302326e-02	2.785730e+00	6.760206e-03	9.791427e-01	4.906184e-02	2.010765e+00	2.094626e-02
15520000	-4.449230e+03	-9.519323e+02	3.572185e+00	2.622709e+01	1.162791e-01	3.037260e+00	9.631441e-03	9.669715e-01	5.300386e-02	2.444429e+00	2.125652e-02
15540000	-4.456911e+03	-9.621556e+02	2.990658e+00	2.212344e+01	1.162791e-01	3.179820e+00	1.582318e-02	9.576722e-01	3.506302e-02	3.318818e+00	1.819840e-02
15560000	-4.453595e+03	-9.268330e+02	4.027926e+00	2.892338e+01	1.395349e-01	2.480819e+00	1.670741e-02	9.496349e-01	3.204575e-02	2.958261e+00	2.483228e-02
15580000	-4.449134e+03	-9.247523e+02	3.746679e+00	2.751821e+01	1.279070e-01	2.333501e+00	1.658211e-02	9.566966e-01	2.705626e-02	3.570307e+00	2.385900e-02
15600000	-4.433914e+03	-9.208816e+02	4.379639e+00	3.192405e+01	1.395349e-01	2.734896e+00	5.977790e-03	9.779562e-01	6.855644e-02	3.457061e+00	2.793640e-02
15620000	-4.441826e+03	-9.305518e+02	4.493260e+00	3.316254e+01	1.279070e-01	2.662705e+00	9.472113e-03	9.641217e-01	5.156005e-02	4.084304e+00	2.782726e-02
15640000	-4.446883e+03	-9.418797e+02	4.027335e+00	3.174025e+01	8.139535e-02	1.953616e+00	1.009758e-02	9.742669e-01	2.414565e-02	5.348084e+00	2.453089e-02
15660000	-4.459126e+03	-9.248372e+02	3.662272e+00	2.566580e+01	8.139535e-02	2.952332e+00	2.609572e-02	9.543360e-01	1.595626e-02	1.983253e+00	2.345600e-02
15680000	-4.450993e+03	-9.276063e+02	3.890307e+00	2.877072e+01	1.627907e-01	2.943924e+00	1.462350e-02	9.474130e-01	5.026736e-02	1.734309e+00	2.469395e-02
15700000	-4.465258e+03	-9.428347e+02	3.222589e+00	2.374464e+01	1.744186e-01	2.624933e+00	4.209393e-03	9.840158e-01	7.474387e-02	2.813021e+00	2.048756e-02
15720000	-4.440391e+03	-9.413781e+02	4.013950e+00	2.846023e+01	1.511628e-01	3.126996e+00	2.500820e-02	9.173829e-01	6.490152e-02	3.527327e+00	2.572653e-02
15740000	-4.450280e+03	-9.288967e+02	3.816243e+00	2.705465e+01	1.046512e-01	2.025512e+00	6.137664e-03	9.867255e-01	2.314735e-02	2.186802e+00	2.438042e-02
15760000	-4.450646e+03	-9.148052e+02	4.669543e+00	3.375650e+01	1.162791e-01	2.522532e+00	2.293192e-02	9.455313e-01	2.812096e-02	4.097939e+00	2.983589e-02
15780000	-4.454001e+03	-9.165510e+02	4.324484e+00	2.957519e+01	1.860465e-01	2.339552e+00	2.595339e-02	8.850453e-01	8.832989e-02	2.224687e+00	2.768025e-02
15800000	-4.486060e+03	-9.132980e+02	3.745195e+00	2.801191e+01	9.302326e-02	2.053782e+00	2.273600e-02	9.659127e-01	1.157141e-02	2.141449e+00	2.407539e-02
15820000	-4.465276e+03	-8.964284e+02	4.889730e+00	3.265364e+01	1.162791e-01	2.443853e+00	6.708684e-03	9.792040e-01	4.888206e-02	3.492257e+00	3.035712e-02
15840000	-4.462011e+03	-9.398778e+02	4.291896e+00	2.910904e+01	1.511628e-01	2.206412e+00	2.037923e-02	9.435456e-01	4.302347e-02	2.665741e+00	2.622065e-02
15860000	-4.456893e+03	-9.265589e+02	4.052957e+00	2.918678e+01	8.139535e-02	2.477827e+00	1.299324e-02	9.697735e-01	2.258807e-02	2.441538e+00	2.530926e-02
15880000	-4.460591e+03	-9.685393e+02	2.685480e+00	2.073468e+01	1.395349e-01	2.814307e+00	1.355278e-02	9.609000e-01	3.843453e-02	1.648047e+00	1.714957e-02
15900000	-4.464078e+03	-9.244183e+02	3.438910e+00	2.621030e+01	1.162791e-01	3.525925e+00	1.145678e-02	9.740820e-01	2.534386e-02	2.260895e+00	2.199226e-02
15920000	-4.448687e+03	-9.447201e+02	3.323356e+00	2.480921e+01	9.302326e-02	2.086447e+00	1.013439e-02	9.717285e-01	3.474583e-02	2.291052e+00	2.117686e-02
15940000	-4.449174e+03	-9.542943e+02	3.448433e+00	2.643492e+01	8.139535e-02	2.663672e+00	3.701217e-02	9.264494e-01	1.992485e-02	2.790894e+00	2.209778e-02
15960000	-4.458354e+03	-9.027354e+02	3.667766e+00	2.675642e+01	2.093023e-01	2.958616e+00	6.001593e-03	9.751673e-01	7.985848e-02	2.320878e+00	2.327023e-02
15980000	-4.459910e+03	-9.353664e+02	3.527523e+00	2.736744e+01	1.046512e-01	2.345788e+00	1.011953e-02	9.855409e-01	9.386811e-03	2.352528e+00	2.213123e-02
16000000	-4.457356e+03	-9.443656e+02	2.976473e+00	2.273955e+01	1.744186e-01	2.161966e+00	9.174735e-03	9.673389e-01	4.249880e-02	1.538762e+00	1.913363e-02
16020000	-4.459807e+03	-9.381767e+02	3.190515e+00	2.351267e+01	1.162791e-01	2.063128e+00	9.466694e-03	9.733503e-01	4.122342e-02	1.972302e+00	2.034530e-02
16040000	-4.473615e+03	-9.153167e+02	3.337496e+00	2.350681e+01	2.093023e-01	2.225833e+00	1.513602e-02	9.330828e-01	9.279994e-02	2.142239e+00	2.128813e-02
16060000	-4.454914e+03	-9.209560e+02	4.124749e+00	3.139392e+01	1.627907e-01	2.213212e+00	1.331897e-02	9.670688e-01	2.858899e-02	2.812697e+00	2.632584e-02
16080000	-4.456675e+03	-9.414929e+02	3.132048e+00	2.443093e+01	9.302326e-02	2.713825e+00	1.207395e-02	9.874312e-01	7.713367e-03	1.603298e+00	1.966263e-02
16100000	-4.474555e+03	-9.323626e+02	2.972530e+00	2.249106e+01	1.860465e-01	2.170654e+00	2.244007e-03	9.925225e-01	4.681618e-02	1.464941e+00	1.864710e-02
16120000	-4.468784e+03	-9.243205e+02	3.212408e+00	2.558939e+01	9.302326e-02	2.083191e+00	7.696811e-03	9.862748e-01	1.430313e-02	2.367475e+00	2.048219e-02
16140000	-4.447446e+03	-9.437047e+02	3.206368e+00	2.423678e+01	1.627907e-01	2.540436e+00	1.574214e-02	9.400985e-01	6.488332e-02	2.214640e+00	2.041614e-02
16160000	-4.449018e+03	-9.328471e+02	4.213536e+00	3.118512e+01	1.162791e-01	2.614803e+00	2.269857e-02	9.576206e-01	1.634110e-02	2.356760e+00	2.632397e-02
16180000	-4.455264e+03	-9.383801e+02	3.294813e+00	2.502806e+01	1.976744e-01	2.291853e+00	1.659565e-02	9.316302e-01	6.310588e-02	2.495253e+00	2.035921e-02
16200000	-4.477113e+03	-9.321219e+02	3.349547e+00	2.466751e+01	1.162791e-01	2.194323e+00	9.088327e-03	9.755604e-01	3.345629e-02	2.193334e+00	2.129288e-02
16220000	-4.453049e+03	-9.410920e+02	3.355652e+00	2.547915e+01	1.744186e-01	2.429312e+00	2.150680e-02	9.394171e-01	3.364286e-02	1.761142e+00	2.136577e-02
16240000	-4.454325e+03	-9.170524e+02	4.119475e+00	3.104105e+01	1.627907e-01	2.066440e+00	5.125766e-03	9.870335e-01	3.251058e-02	3.341717e+00	2.641592e-02
16260000	-4.451631e+03	-9.240156e+02	4.199717e+00	3.190470e+01	9.302326e-02	2.245460e+00	9.783364e-03	9.853562e-01	1.212521e-02	3.435699e+00	2.603867e-02
16280000	-4.442507e+03	-9.064587e+02	4.889567e+00	3.766763e+01	5.813953e-02	2.971869e+00	4.937251e-03	9.891134e-01	2.206176e-02	4.474851e+00	3.150070e-02
16300000	-4.442473e+03	-9.188307e+02	4.719094e+00	3.562991e+01	9.302326e-02	2.655400e+00	6.153719e-03	9.930160e-01	6.724214e-03	2.931886e+00	2.997488e-02
16320000	-4.452450e+03	-9.538335e+02	2.858899e+00	2.019725e+01	1.744186e-01	2.573198e+00	1.002426e-02	9.618259e-01	6.203637e-02	1.859211e+00	1.719297e-02
16340000	-4.456283e+03	-9.391354e+02	3.364379e+00	2.423910e+01	1.046512e-01	3.456300e+00	8.296352e-03	9.848446e-01	1.691888e-02	2.262256e+00	2.021613e-02
16360000	-4.440580e+03	-9.444033e+02	3.265740e+00	2.444772e+01	1.395349e-01	2.738010e+00	7.252996e-03	9.713741e-01	6.568466e-02	2.646502e+00	2.095798e-02
16380000	-4.467139e+03	-9.476027e+02	2.991653e+00	2.254926e+01	1.395349e-01	2.844616e+00	7.952690e-03	9.838563e-01	1.940996e-02	1.695192e+00	1.866091e-02
16400000	-4.472302e+03	-9.001953e+02	4.568872e+00	3.045325e+01	1.395349e-01	2.443621e+00	1.854857e-02	9.639096e-01	2.117087e-02	2.959713e+00	2.871058e-02
16420000	-4.456929e+03	-9.315541e+02	3.667481e+00	2.684271e+01	9.302326e-02	2.721113e+00	2.644386e-02	9.394187e-01	2.836535e-02	2.154724e+00	2.295817e-02
16440000	-4.451261e+03	-9.437657e+02	3.311962e+00	2.402096e+01	9.302326e-02	3.393724e+00	1.361954e-02	9.686813e-01	2.670836e-02	2.511016e+00	2.110997e-02
16460000	-4.453490e+03	-8.925100e+02	4.128599e+00	2.736365e+01	1.627907e-01	2.455174e+00	8.974620e-03	9.780773e-01	3.755413e-02	1.749325e+00	2.542820e-02
16480000	-4.453889e+03	-9.545283e+02	3.507176e+00	2.524884e+01	1.744186e-01	3.510269e+00	1.642011e-02	9.624736e-01	1.904265e-02	2.084356e+00	2.168950e-02
16500000	-4.457429e+03	-9.435017e+02	3.325558e+00	2.275212e+01	1.279070e-01	2.932594e+00	1.241489e-02	9.560426e-01	6.063582e-02	2.707408e+00	2.070474e-02
16520000	-4.458483e+03	-9.322598e+02	3.346635e+00	2.497032e+01	1.860465e-01	2.956764e+00	3.709388e-03	9.884321e-01	3.849322e-02	2.456692e+00	2.146077e-02
16540000	-4.466900e+03	-9.182969e+02	3.748253e+00	2.795906e+01	1.860465e-01	2.730902e+00	2.276973e-03	9.945547e-01	3.429911e-02	1.985451e+00	2.403430e-02
16560000	-4.446310e+03	-9.216462e+02	4.136718e+00	3.263325e+01	9.302326e-02	2.317109e+00	1.046095e-02	9.847881e-01	8.242258e-03	3.589049e+00	2.668636e-02
16580000	-4.442202e+03	-9.406977e+02	3.664492e+00	2.679584e+01	1.395349e-01	2.585819e+00	7.895021e-03	9.784395e-01	2.797762e-02	2.452140e+00	2.294591e-02
16600000	-4.450760e+03	-9.371925e+02	3.633997e+00	2.612751e+01	1.627907e-01	2.293572e+00	2.299393e-02	9.420771e-01	3.204440e-02	1.932014e+00	2.284207e-02
16620000	-4.448951e+03	-9.351942e+02	3.449397e+00	2.564756e+01	6.976744e-02	3.682198e+00	2.040743e-02	9.702502e-01	1.296575e-02	2.193089e+00	2.191950e-02
16640000	-4.460691e+03	-9.535320e+02	3.748913e+00	2.764421e+01	1.279070e-01	2.657588e+00	1.174061e-02	9.651910e-01	5.045324e-02	2.558434e+00	2.390521e-02
16660000	-4.474552e+03	-9.339072e+02	3.874716e+00	2.786884e+01	1.279070e-01	2.013591e+00	2.957131e-02	9.574946e-01	1.221684e-02	3.853164e+00	2.475295e-02
16680000	-4.454700e+03	-9.704114e+02	2.519489e+00	2.004894e+01	1.046512e-01	2.570929e+00	1.821086e-02	9.693173e-01	1.041834e-02	1.936672e+00	1.597835e-02
16700000	-4.459402e+03	-9.512489e+02	3.403223e+00	2.556889e+01	1.744186e-01	2.299353e+00	2.909837e-02	9.311945e-01	2.423970e-02	2.414175e+00	2.166457e-02
16720000	-4.486968e+03	-9.633459e+02	2.792637e+00	2.244774e+01	1.046512e-01	2.380172e+00	2.167634e-03	9.907036e-01	5.336044e-02	2.169031e+00	1.791138e-02
16740000	-4.468451e+03	-9.322746e+02	3.582956e+00	2.637466e+01	1.279070e-01	2.260246e+00	4.461804e-03	9.872914e-01	5.088286e-02	1.927823e+00	2.277442e-02
16760000	-4.468252e+03	-9.070335e+02	4.278782e+00	3.115502e+01	1.860465e-01	2.096414e+00	1.191758e-02	9.502815e-01	6.653895e-02	2.661584e+00	2.743774e-02
16780000	-4.466593e+03	-9.147863e+02	4.253510e+00	3.071861e+01	9.302326e-02	2.111461e+00	7.689420e-03	9.833628e-01	2.502762e-02	1.673216e+00	2.736496e-02
16800000	-4.459687e+03	-9.415688e+02	3.935570e+00	2.604254e+01	1.860465e-01	2.487879e+00	6.810639e-03	9.809090e-01	3.804181e-02	2.081388e+00	2.535832e-02
16820000	-4.449832e+03	-9.317233e+02	3.723026e+00	2.928327e+01	1.046512e-01	2.451070e+00	1.998499e-02	9.411463e-01	3.106669e-02	2.983367e+00	2.244898e-02
16840000	-4.448811e+03	-9.309151e+02	3.570497e+00	2.591679e+01	1.046512e-01	2.428351e+00	1.373717e-02	9.743670e-01	1.906631e-02	2.072689e+00	2.277170e-02
16860000	-4.451426e+03	-9.413405e+02	3.854330e+00	3.094389e+01	9.302326e-02	2.476921e+00	1.168405e-02	9.687881e-01	2.464763e-02	2.653881e+00	2.357400e-02
16880000	-4.464171e+03	-9.446674e+02	3.323900e+00	2.814102e+01	6.976744e-02	2.284897e+00	1.493881e-02	9.728591e-01	1.598025e-02	2.695747e+00	2.084423e-02
16900000	-4.442079e+03	-9.486583e+02	3.709242e+00	2.742057e+01	1.860465e-01	2.193210e+00	2.230906e-02	8.885272e-01	1.051508e-01	2.007156e+00	2.383531e-02
16920000	-4.443327e+03	-9.209942e+02	3.964678e+00	2.765311e+01	1.395349e-01	2.602642e+00	1.992850e-02	9.117530e-01	1.069320e-01	2.333113e+00	2.551531e-02
16940000	-4.450867e+03	-9.277728e+02	3.958184e+00	2.681775e+01	1.976744e-01	2.381360e+00	2.091164e-02	9.314963e-01	7.179932e-02	3.471405e+00	2.522576e-02
16960000	-4.460465e+03	-9.174569e+02	3.984335e+00	2.874319e+01	1.744186e-01	3.115167e+00	1.472310e-02	9.532762e-01	4.995492e-02	2.697589e+00	2.505220e-02
16980000	-4.454726e+03	-9.271035e+02	4.451418e+00	3.211642e+01	9.302326e-02	3.074344e+00	2.378361e-02	9.474738e-01	1.733568e-02	2.631226e+00	2.679709e-02
17000000	-4.458963e+03	-9.590314e+02	3.293869e+00	2.603705e+01	1.279070e-01	2.160791e+00	1.570219e-02	9.651091e-01	2.217767e-02	2.065997e+00	2.122226e-02
17020000	-4.455777e+03	-9.541711e+02	3.258246e+00	2.446899e+01	1.162791e-01	3.769155e+00	1.585133e-02	9.717325e-01	1.519137e-02	1.669076e+00	2.013604e-02
17040000	-4.461708e+03	-9.101632e+02	3.951584e+00	2.698995e+01	1.976744e-01	3.334439e+00	8.126615e-03	9.713699e-01	5.787378e-02	2.267487e+00	2.541516e-02
17060000	-4.472113e+03	-9.539635e+02	3.044686e+00	2.233269e+01	1.395349e-01	2.558557e+00	1.122596e-02	9.715974e-01	3.144453e-02	1.779738e+00	1.921857e-02
17080000	-4.462694e+03	-9.524659e+02	2.932356e+00	2.145101e+01	1.279070e-01	3.565422e+00	4.854106e-03	9.804011e-01	5.725230e-02	1.271585e+00	1.864919e-02
17100000	-4.445453e+03	-9.395849e+02	3.516332e+00	2.622276e+01	1.395349e-01	2.551968e+00	1.468334e-02	9.360243e-01	6.439561e-02	2.430854e+00	2.178283e-02
17120000	-4.462613e+03	-9.090389e+02	4.148817e+00	2.825767e+01	1.860465e-01	2.455730e+00	1.219448e-02	9.667641e-01	4.044276e-02	2.089404e+00	2.594604e-02
17140000	-4.463277e+03	-9.290398e+02	4.372867e+00	3.048829e+01	6.976744e-02	2.233318e+00	1.228073e-02	9.755500e-01	1.891649e-02	1.932498e+00	2.698636e-02
17160000	-4.463533e+03	-9.135818e+02	3.905915e+00	2.741925e+01	1.860465e-01	2.262620e+00	2.655756e-03	9.893564e-01	7.355320e-02	3.172258e+00	2.409985e-02
17180000	-4.462091e+03	-9.464240e+02	3.508984e+00	2.647535e+01	1.627907e-01	2.462004e+00	1.428304e-02	9.677261e-01	2.858136e-02	2.783999e+00	2.259408e-02
17200000	-4.450386e+03	-9.238047e+02	4.032007e+00	2.942992e+01	1.395349e-01	2.382254e+00	1.797318e-02	9.379407e-01	6.460210e-02	3.834106e+00	2.559513e-02
17220000	-4.458692e+03	-9.509814e+02	3.138629e+00	2.479765e+01	1.511628e-01	3.053742e+00	1.580012e-02	9.338169e-01	5.501849e-02	2.401657e+00	1.989655e-02
17240000	-4.457732e+03	-9.336235e+02	3.597326e+00	2.718144e+01	1.046512e-01	2.677399e+00	2.054026e-02	9.623561e-01	1.984392e-02	1.923560e+00	2.260161e-02
17260000	-4.444043e+03	-9.666333e+02	3.090357e+00	2.558632e+01	1.511628e-01	2.336052e+00	1.885998e-02	9.446493e-01	4.005822e-02	2.748613e+00	1.911691e-02
17280000	-4.440879e+03	-9.404376e+02	3.301325e+00	2.583358e+01	1.395349e-01	2.648538e+00	1.273171e-02	9.542749e-01	4.858970e-02	1.927307e+00	2.081804e-02
17300000	-4.448896e+03	-9.355430e+02	3.430713e+00	2.683490e+01	9.302326e-02	2.559616e+00	1.300071e-02	9.684227e-01	2.914309e-02	2.986803e+00	2.166043e-02
17320000	-4.454414e+03	-9.243215e+02	4.096054e+00	3.181073e+01	1.162791e-01	2.465828e+00	2.732421e-02	8.951920e-01	6.276194e-02	2.675248e+00	2.587284e-02
17340000	-4.456325e+03	-9.570796e+02	2.969427e+00	2.343289e+01	8.139535e-02	3.300660e+00	1.382906e-02	9.767417e-01	1.346379e-02	2.204959e+00	1.861601e-02
17360000	-4.454820e+03	-9.418951e+02	3.190293e+00	2.587848e+01	2.325581e-02	2.716749e+00	8.859940e-03	9.900912e-01	4.913464e-03	2.348062e+00	2.009066e-02
17380000	-4.460150e+03	-9.462524e+02	2.979173e+00	2.264215e+01	1.627907e-01	2.329185e+00	5.241848e-03	9.802262e-01	5.960758e-02	1.665389e+00	1.898535e-02
17400000	-4.446820e+03	-9.553205e+02	3.373455e+00	2.561032e+01	9.302326e-02	3.215156e+00	7.343053e-03	9.813159e-01	3.009205e-02	2.422695e+00	2.130797e-02
17420000	-4.450696e+03	-9.413399e+02	3.296460e+00	2.501342e+01	1.511628e-01	2.583821e+00	1.560185e-02	9.411553e-01	5.487502e-02	1.864242e+00	2.107142e-02
17440000	-4.462878e+03	-9.512978e+02	3.805336e+00	2.869691e+01	1.860465e-01	2.630681e+00	1.611834e-02	9.361241e-01	6.873386e-02	3.664682e+00	2.426866e-02
17460000	-4.450436e+03	-9.522649e+02	3.052979e+00	2.383857e+01	1.395349e-01	2.505728e+00	2.388711e-02	9.205235e-01	5.736049e-02	2.495970e+00	1.960499e-02
17480000	-4.447954e+03	-8.987939e+02	4.094944e+00	2.936217e+01	1.744186e-01	3.482499e+00	2.135416e-02	9.277342e-01	5.464289e-02	3.056668e+00	2.574010e-02
17500000	-4.452634e+03	-9.120809e+02	3.784691e+00	2.875293e+01	1.162791e-01	2.143138e+00	1.399813e-02	9.720137e-01	1.841430e-02	2.344657e+00	2.437665e-02
17520000	-4.459038e+03	-9.029154e+02	4.679178e+00	3.596545e+01	5.813953e-02	2.446044e+00	9.542174e-03	9.888772e-01	6.010313e-03	3.434058e+00	3.005304e-02
17540000	-4.462996e+03	-9.199381e+02	3.996393e+00	2.994413e+01	6.976744e-02	2.660316e+00	9.977786e-03	9.859355e-01	1.078101e-02	2.416014e+00	2.501552e-02
17560000	-4.456813e+03	-8.774816e+02	5.008607e+00	3.313215e+01	1.279070e-01	2.646209e+00	3.651274e-03	9.917251e-01	3.395487e-02	2.993089e+00	3.182171e-02
17580000	-4.444413e+03	-8.870262e+02	4.942929e+00	3.560913e+01	4.651163e-02	2.656458e+00	1.702717e-02	9.706332e-01	1.743948e-02	3.224808e+00	3.178757e-02
17600000	-4.443589e+03	-9.162203e+02	4.196496e+00	2.979651e+01	1.511628e-01	2.682782e+00	8.512349e-03	9.733721e-01	4.076519e-02	3.455196e+00	2.680803e-02
17620000	-4.459410e+03	-9.235509e+02	3.849031e+00	2.806027e+01	5.813953e-02	3.238097e+00	1.337512e-02	9.851156e-01	6.504309e-03	1.894698e+00	2.442186e-02
17640000	-4.454849e+03	-9.165494e+02	3.484011e+00	2.514055e+01	1.395349e-01	2.567102e+00	1.993101e-02	9.452339e-01	3.900680e-02	3.142392e+00	2.234442e-02
17660000	-4.458568e+03	-9.435699e+02	3.634656e+00	2.896400e+01	9.302326e-02	2.418591e+00	2.131969e-02	9.447968e-01	2.898157e-02	3.017240e+00	2.305182e-02
17680000	-4.460687e+03	-9.383195e+02	3.346940e+00	2.607599e+01	1.860465e-01	3.612624e+00	1.328417e-02	9.612217e-01	3.782617e-02	1.891052e+00	2.143569e-02
17700000	-4.455521e+03	-9.671978e+02	2.541696e+00	1.961352e+01	1.279070e-01	3.158331e+00	2.931623e-02	9.318598e-01	2.413489e-02	2.299243e+00	1.599758e-02
17720000	-4.470181e+03	-9.390612e+02	3.241244e+00	2.717840e+01	1.046512e-01	2.803761e+00	9.665214e-03	9.817291e-01	1.345406e-02	2.630794e+00	2.053975e-02
17740000	-4.450168e+03	-9.553485e+02	3.002160e+00	2.301223e+01	4.651163e-02	2.906239e+00	1.331273e-02	9.816728e-01	9.798572e-03	2.601850e+00	1.927868e-02
17760000	-4.454678e+03	-9.264971e+02	3.594850e+00	2.776518e+01	5.813953e-02	2.353510e+00	1.820061e-02	9.822853e-01	4.148193e-03	2.401420e+00	2.297607e-02
17780000	-4.446657e+03	-9.284430e+02	3.073250e+00	2.381385e+01	1.744186e-01	2.227645e+00	1.898588e-02	9.414925e-01	5.208489e-02	2.986117e+00	1.938844e-02
17800000	-4.459898e+03	-9.468013e+02	2.926087e+00	2.301851e+01	1.279070e-01	2.974958e+00	1.758272e-02	9.436166e-01	4.132231e-02	1.815563e+00	1.834991e-02
17820000	-4.458886e+03	-9.253358e+02	3.061545e+00	2.306558e+01	1.279070e-01	2.593691e+00	6.887059e-03	9.774232e-01	3.567833e-02	2.061853e+00	1.932240e-02
17840000	-4.456742e+03	-9.558654e+02	3.505697e+00	2.632200e+01	1.744186e-01	1.879403e+00	6.680871e-03	9.781545e-01	4.687763e-02	3.537442e+00	2.254183e-02
17860000	-4.450584e+03	-9.277058e+02	3.567698e+00	2.707143e+01	1.279070e-01	2.403665e+00	4.813460e-03	9.887286e-01	2.332356e-02	1.983610e+00	2.277476e-02
17880000	-4.461912e+03	-9.473133e+02	3.469504e+00	2.595285e+01	1.279070e-01	2.399621e+00	8.264442e-03	9.864071e-01	1.416653e-02	2.838285e+00	2.183489e-02
17900000	-4.450151e+03	-9.284142e+02	3.764119e+00	3.001885e+01	1.395349e-01	2.552191e+00	2.360877e-02	9.065425e-01	6.348696e-02	2.185161e+00	2.409502e-02
17920000	-4.456924e+03	-9.406937e+02	3.720945e+00	2.801431e+01	1.046512e-01	2.825611e+00	5.806282e-03	9.836100e-01	3.130361e-02	2.949567e+00	2.339361e-02
17940000	-4.460872e+03	-9.150491e+02	4.046155e+00	2.873484e+01	1.279070e-01	2.085202e+00	1.286852e-02	9.698205e-01	3.187302e-02	2.872297e+00	2.587357e-02
17960000	-4.462001e+03	-9.291683e+02	3.278443e+00	2.329814e+01	1.162791e-01	3.354971e+00	8.233569e-03	9.866639e-01	1.403254e-02	1.790618e+00	2.035581e-02
17980000	-4.457883e+03	-9.227526e+02	4.197294e+00	3.136369e+01	1.395349e-01	2.342279e+00	7.491891e-03	9.783771e-01	3.469295e-02	2.468029e+00	2.702700e-02
18000000	-4.461197e+03	-9.322067e+02	4.314237e+00	3.267455e+01	1.162791e-01	3.021967e+00	6.196379e-03	9.833894e-01	3.248846e-02	3.420995e+00	2.767854e-02
18020000	-4.462189e+03	-9.360093e+02	3.859816e+00	2.876477e+01	1.744186e-01	3.095421e+00	5.276297e-03	9.833498e-01	5.617923e-02	2.646559e+00	2.469164e-02
18040000	-4.466416e+03	-9.679774e+02	2.773193e+00	1.975395e+01	1.279070e-01	2.628600e+00	1.782061e-02	9.496322e-01	3.299998e-02	2.680350e+00	1.779983e-02
18060000	-4.455917e+03	-9.402317e+02	3.619327e+00	2.579266e+01	1.627907e-01	2.637636e+00	4.880681e-03	9.857556e-01	3.837453e-02	3.536526e+00	2.305426e-02
18080000	-4.447457e+03	-9.256881e+02	3.877779e+00	2.703536e+01	1.744186e-01	2.321790e+00	6.101508e-03	9.778656e-01	7.427416e-02	1.857595e+00	2.416495e-02
18100000	-4.446851e+03	-9.394583e+02	3.789553e+00	2.869672e+01	1.162791e-01	2.874596e+00	1.024939e-02	9.779813e-01	1.949913e-02	3.130493e+00	2.433809e-02
18120000	-4.450840e+03	-9.016548e+02	4.010903e+00	2.902242e+01	1.162791e-01	2.238983e+00	7.415081e-03	9.808745e-01	3.028060e-02	3.240352e+00	2.547292e-02
18140000	-4.463849e+03	-8.912443e+02	5.183754e+00	3.580256e+01	1.279070e-01	2.548209e+00	1.571499e-02	9.647863e-01	3.514415e-02	3.827281e+00	3.321776e-02
18160000	-4.452197e+03	-9.042299e+02	4.562293e+00	3.266553e+01	1.395349e-01	2.409883e+00	1.375625e-02	9.699690e-01	2.723905e-02	3.383217e+00	2.939439e-02
18180000	-4.454257e+03	-8.997871e+02	4.580711e+00	3.066516e+01	1.744186e-01	3.048007e+00	1.572751e-02	9.382606e-01	8.293531e-02	2.310857e+00	2.944806e-02
18200000	-4.475145e+03	-9.135030e+02	4.226089e+00	3.107343e+01	1.279070e-01	4.053338e+00	1.764697e-02	9.637781e-01	2.359499e-02	2.682131e+00	2.706624e-02
18220000	-4.464469e+03	-9.228743e+02	3.947743e+00	2.817828e+01	1.395349e-01	2.673573e+00	2.312052e-02	9.502459e-01	2.716886e-02	3.366831e+00	2.486693e-02
18240000	-4.441836e+03	-9.078119e+02	5.471365e+00	3.655946e+01	1.162791e-01	2.834063e+00	1.325198e-02	9.662443e-01	4.175170e-02	3.321404e+00	3.431112e-02
18260000	-4.450522e+03	-8.857793e+02	5.367206e+00	3.711995e+01	1.046512e-01	2.217355e+00	1.332077e-02	9.782148e-01	1.390099e-02	3.545898e+00	3.330418e-02
18280000	-4.441377e+03	-8.951103e+02	5.364432e+00	3.829147e+01	6.976744e-02	2.441679e+00	1.544832e-02	9.726755e-01	1.887431e-02	2.775414e+00	3.362009e-02
18300000	-4.461249e+03	-9.399896e+02	4.439974e+00	3.370816e+01	1.046512e-01	2.034967e+00	1.616011e-02	9.487103e-01	4.224249e-02	3.686113e+00	2.718219e-02
18320000	-4.434368e+03	-9.480690e+02	3.573259e+00	2.698521e+01	1.511628e-01	2.544570e+00	1.062453e-03	9.966979e-01	5.022182e-02	3.518600e+00	2.263362e-02
18340000	-4.437121e+03	-9.381966e+02	3.909161e+00	3.024972e+01	5.813953e-02	2.963192e+00	9.766809e-03	9.881774e-01	6.688659e-03	2.712833e+00	2.505870e-02
18360000	-4.453987e+03	-9.315282e+02	3.477474e+00	2.775410e+01	1.046512e-01	2.300572e+00	2.415704e-02	9.525969e-01	1.183680e-02	3.016048e+00	2.222081e-02
18380000	-4.452889e+03	-9.563892e+02	3.465463e+00	2.774551e+01	6.976744e-02	2.593812e+00	3.683109e-03	9.908194e-01	2.032362e-02	2.974585e+00	2.126006e-02
18400000	-4.456883e+03	-9.706884e+02	3.126863e+00	2.375269e+01	1.162791e-01	2.530776e+00	3.084967e-03	9.901096e-01	4.859270e-02	1.419701e+00	1.945927e-02
18420000	-4.436385e+03	-9.382523e+02	3.988988e+00	3.123232e+01	6.976744e-02	2.800990e+00	1.224320e-02	9.793774e-01	1.597946e-02	5.045359e+00	2.568028e-02
18440000	-4.434715e+03	-9.018519e+02	4.392369e+00	3.142842e+01	1.162791e-01	2.692302e+00	4.906040e-03	9.858121e-01	4.530129e-02	3.511485e+00	2.827940e-02
18460000	-4.459978e+03	-9.207557e+02	4.376433e+00	3.646401e+01	9.302326e-02	2.556651e+00	2.531449e-03	9.937510e-01	2.174004e-02	3.191362e+00	2.794277e-02
18480000	-4.458581e+03	-9.359900e+02	3.382512e+00	2.499642e+01	1.511628e-01	3.529092e+00	5.117862e-03	9.870213e-01	2.372114e-02	1.822656e+00	2.123631e-02
18500000	-4.459678e+03	-8.859861e+02	5.523571e+00	4.113393e+01	1.046512e-01	2.628174e+00	1.421633e-03	9.967739e-01	2.305242e-02	4.778452e+00	3.515754e-02
18520000	-4.456527e+03	-8.821269e+02	5.533302e+00	4.001631e+01	1.046512e-01	2.815281e+00	9.811144e-04	9.976500e-01	3.922731e-02	2.940915e+00	3.483971e-02
18540000	-4.457953e+03	-9.033057e+02	5.021268e+00	3.633476e+01	1.627907e-01	3.015563e+00	6.010659e-04	9.985644e-01	2.650153e-02	3.718459e+00	3.167214e-02
18560000	-4.460492e+03	-9.191007e+02	3.555177e+00	2.500554e+01	1.162791e-01	2.694937e+00	1.183516e-03	9.966922e-01	3.028945e-02	2.895045e+00	2.238948e-02
18580000	-4.463075e+03	-9.196197e+02	3.822494e+00	2.781202e+01	1.162791e-01	3.174705e+00	8.506462e-04	9.977887e-01	3.631997e-02	2.697070e+00	2.425012e-02
18600000	-4.450334e+03	-9.158164e+02	4.380817e+00	3.370810e+01	9.302326e-02	2.793992e+00	1.621277e-03	9.968752e-01	1.797431e-02	3.226950e+00	2.771408e-02
18620000	-4.435533e+03	-9.227944e+02	3.931017e+00	3.089847e+01	1.511628e-01	2.273040e+00	1.813812e-03	9.922556e-01	6.074133e-02	2.242132e+00	2.507949e-02
18640000	-4.439984e+03	-9.236866e+02	3.595732e+00	2.744383e+01	1.279070e-01	3.047606e+00	3.087515e-03	9.945076e-01	1.791421e-02	2.122728e+00	2.294291e-02
18660000	-4.449784e+03	-9.495430e+02	3.157171e+00	2.548942e+01	5.813953e-02	3.001708e+00	1.513655e-03	9.956314e-01	3.242895e-02	2.622377e+00	2.025849e-02
18680000	-4.455730e+03	-9.284829e+02	3.604716e+00	2.717569e+01	1.279070e-01	2.449932e+00	3.003148e-03	9.923337e-01	2.414321e-02	2.728994e+00	2.313754e-02
18700000	-4.464991e+03	-9.395229e+02	3.435464e+00	2.573697e+01	9.302326e-02	2.968889e+00	1.829640e-03	9.956239e-01	3.083529e-02	2.573410e+00	2.158427e-02
18720000	-4.450691e+03	-9.306926e+02	4.066093e+00	3.093714e+01	9.302326e-02	2.838375e+00	2.077974e-03	9.952865e-01	2.292007e-02	2.122087e+00	2.568111e-02
18740000	-4.461433e+03	-9.412484e+02	3.264365e+00	2.467263e+01	1.511628e-01	2.884557e+00	2.263231e-03	9.913888e-01	5.997182e-02	3.060993e+00	2.026013e-02
18760000	-4.476244e+03	-9.233296e+02	3.792197e+00	2.914961e+01	9.302326e-02	1.697291e+00	1.537519e-02	9.624719e-01	2.721549e-02	2.830624e+00	2.392665e-02
18780000	-4.482785e+03	-9.343889e+02	3.512111e+00	2.545486e+01	1.162791e-01	2.892581e+00	3.501933e-03	9.908538e-01	2.563314e-02	1.864875e+00	2.165848e-02
18800000	-4.430963e+03	-9.187014e+02	4.496205e+00	3.209787e+01	9.302326e-02	2.387299e+00	4.252041e-03	9.903039e-01	2.574013e-02	3.420099e+00	2.863717e-02
18820000	-4.457440e+03	-9.184178e+02	4.649282e+00	3.437021e+01	1.279070e-01	2.007261e+00	3.385120e-03	9.921892e-01	2.465602e-02	3.336330e+00	2.931451e-02
18840000	-4.458860e+03	-9.157029e+02	4.405891e+00	3.026723e+01	8.139535e-02	2.612785e+00	4.035689e-03	9.942095e-01	1.291295e-02	4.109208e+00	2.773445e-02
18860000	-4.453499e+03	-8.763888e+02	5.901983e+00	3.945288e+01	9.302326e-02	2.568176e+00	6.654401e-03	9.826994e-01	3.425867e-02	2.952352e+00	3.598286e-02
18880000	-4.438046e+03	-9.035889e+02	5.021561e+00	3.508350e+01	8.139535e-02	2.865166e+00	1.280993e-02	9.761665e-01	1.967892e-02	5.451262e+00	3.082859e-02
18900000	-4.453720e+03	-9.135332e+02	3.961239e+00	2.704199e+01	8.139535e-02	2.267910e+00	8.742041e-03	9.807939e-01	2.626441e-02	2.724272e+00	2.420346e-02
18920000	-4.453095e+03	-9.391648e+02	3.498373e+00	2.633574e+01	4.651163e-02	2.337908e+00	2.528671e-02	9.513211e-01	2.117888e-02	2.498249e+00	2.156538e-02
18940000	-4.453057e+03	-9.486214e+02	3.286233e+00	2.659627e+01	8.139535e-02	2.543162e+00	6.971873e-03	9.819416e-01	2.195641e-02	2.578640e+00	2.045249e-02
18960000	-4.451841e+03	-9.437485e+02	3.398673e+00	2.505338e+01	1.046512e-01	3.328132e+00	5.991186e-03	9.864376e-01	2.490029e-02	2.349762e+00	2.119882e-02
18980000	-4.443177e+03	-9.276487e+02	3.479514e+00	2.489890e+01	1.395349e-01	2.905553e+00	6.212215e-03	9.760200e-01	6.954219e-02	2.086793e+00	2.168102e-02
19000000	-4.449083e+03	-9.349611e+02	3.279397e+00	2.355621e+01	1.162791e-01	2.556567e+00	1.730492e-02	9.684198e-01	1.760432e-02	2.871283e+00	2.018200e-02
19020000	-4.457964e+03	-9.268992e+02	3.668673e+00	2.949070e+01	1.046512e-01	2.995487e+00	1.612056e-02	9.737196e-01	1.192808e-02	2.500065e+00	2.363039e-02
19040000	-4.460036e+03	-9.322685e+02	3.499727e+00	2.605308e+01	1.046512e-01	2.258442e+00	7.494674e-03	9.874785e-01	1.703987e-02	1.456917e+00	2.252226e-02
19060000	-4.477497e+03	-9.024081e+02	4.530213e+00	3.189723e+01	1.395349e-01	2.893410e+00	3.420569e-03	9.922576e-01	2.786666e-02	3.449673e+00	2.919446e-02
19080000	-4.442012e+03	-8.966731e+02	4.721406e+00	3.634901e+01	8.139535e-02	2.514316e+00	1.725404e-02	9.795229e-01	6.715031e-03	3.859791e+00	3.034959e-02
19100000	-4.449233e+03	-9.282614e+02	4.539947e+00	3.403732e+01	9.302326e-02	2.269109e+00	2.519624e-02	9.428102e-01	2.227814e-02	3.360890e+00	2.922795e-02
19120000	-4.466392e+03	-9.256325e+02	3.922833e+00	2.858553e+01	6.976744e-02	3.635866e+00	1.905805e-02	9.598498e-01	2.424674e-02	2.751135e+00	2.524123e-02
19140000	-4.453488e+03	-9.178803e+02	4.140653e+00	3.246316e+01	9.302326e-02	2.565007e+00	1.447666e-02	9.667620e-01	2.385010e-02	3.311992e+00	2.641339e-02
19160000	-4.451044e+03	-9.188253e+02	4.298244e+00	3.129064e+01	5.813953e-02	2.773359e+00	7.863358e-03	9.862268e-01	1.511988e-02	3.314424e+00	2.735084e-02
19180000	-4.447480e+03	-8.982401e+02	4.911913e+00	3.590586e+01	1.395349e-01	1.864282e+00	1.447556e-02	9.575920e-01	4.386359e-02	3.062790e+00	3.117769e-02
19200000	-4.434965e+03	-9.339372e+02	3.780946e+00	3.206257e+01	6.976744e-02	2.315871e+00	1.135185e-02	9.681302e-01	3.122017e-02	2.626992e+00	2.431952e-02
19220000	-4.442127e+03	-9.373552e+02	4.139809e+00	3.172760e+01	9.302326e-02	1.683912e+00	9.121737e-03	9.813640e-01	2.097919e-02	2.657976e+00	2.637732e-02
19240000	-4.454076e+03	-9.354822e+02	3.684519e+00	2.798885e+01	8.139535e-02	2.109840e+00	1.055130e-02	9.783968e-01	2.304291e-02	2.719291e+00	2.362741e-02
19260000	-4.442322e+03	-9.420111e+02	3.558966e+00	2.657280e+01	9.302326e-02	2.585972e+00	1.010474e-02	9.819769e-01	2.032187e-02	1.897415e+00	2.241212e-02
19280000	-4.470592e+03	-9.712574e+02	3.047994e+00	2.212949e+01	2.093023e-01	3.426977e+00	4.635287e-03	9.761689e-01	1.102951e-01	1.888951e+00	1.918801e-02
19300000	-4.460923e+03	-9.473475e+02	2.901530e+00	2.402601e+01	1.046512e-01	2.446207e+00	1.991687e-02	9.644634e-01	1.366193e-02	2.460668e+00	1.783413e-02
19320000	-4.465216e+03	-9.239844e+02	3.586946e+00	2.453665e+01	1.976744e-01	2.464381e+00	1.972966e-02	9.373505e-01	5.498751e-02	2.475237e+00	2.308099e-02
19340000	-4.451437e+03	-9.303964e+02	3.786106e+00	2.563644e+01	1.511628e-01	2.611716e+00	1.127606e-02	9.699560e-01	4.329742e-02	1.772269e+00	2.429195e-02
19360000	-4.457279e+03	-9.589980e+02	3.109202e+00	2.199046e+01	1.511628e-01	2.651145e+00	1.057055e-02	9.577558e-01	6.725272e-02	1.971954e+00	1.982967e-02
19380000	-4.447093e+03	-9.259408e+02	3.816825e+00	2.826579e+01	1.279070e-01	2.535060e+00	6.640540e-03	9.769420e-01	5.764615e-02	2.565710e+00	2.461988e-02
19400000	-4.450015e+03	-9.164720e+02	4.028987e+00	2.811160e+01	1.046512e-01	2.646049e+00	2.364293e-02	9.674247e-01	1.430412e-02	3.329839e+00	2.487548e-02
19420000	-4.449535e+03	-9.049739e+02	4.361468e+00	3.015443e+01	1.162791e-01	2.435649e+00	1.367695e-02	9.726121e-01	2.337526e-02	2.748397e+00	2.743466e-02
19440000	-4.449378e+03	-9.366750e+02	3.621346e+00	2.746836e+01	8.139535e-02	2.327953e+00	1.680744e-02	9.678520e-01	1.801799e-02	3.446969e+00	2.316529e-02
19460000	-4.452201e+03	-9.147958e+02	4.610844e+00	3.517843e+01	8.139535e-02	2.464945e+00	4.531413e-03	9.885915e-01	2.935066e-02	4.138233e+00	2.974090e-02
19480000	-4.452284e+03	-9.207758e+02	4.031785e+00	3.111721e+01	5.813953e-02	2.852725e+00	3.982378e-03	9.960079e-01	5.095252e-03	3.856052e+00	2.588427e-02
19500000	-4.456943e+03	-9.400271e+02	3.105975e+00	2.115530e+01	1.046512e-01	2.246508e+00	7.275543e-03	9.848578e-01	1.900875e-02	1.923196e+00	1.923321e-02
19520000	-4.454027e+03	-9.442942e+02	3.546118e+00	2.535287e+01	1.511628e-01	2.345633e+00	1.170852e-02	9.676780e-01	4.837327e-02	1.696173e+00	2.266069e-02
19540000	-4.457658e+03	-9.184954e+02	3.063729e+00	2.159141e+01	2.093023e-01	2.354437e+00	1.455844e-02	9.426781e-01	8.129035e-02	1.663047e+00	1.950766e-02
19560000	-4.451542e+03	-9.155701e+02	4.270332e+00	3.160892e+01	1.744186e-01	2.572470e+00	1.491552e-02	9.499868e-01	4.658015e-02	2.308741e+00	2.684663e-02
19580000	-4.455868e+03	-9.433223e+02	3.345881e+00	2.230292e+01	1.627907e-01	2.685641e+00	1.185839e-02	9.619333e-01	5.758385e-02	1.827727e+00	2.084491e-02
19600000	-4.445769e+03	-9.368931e+02	3.600141e+00	2.539384e+01	1.744186e-01	2.392069e+00	1.172685e-03	9.956151e-01	5.007646e-02	2.347268e+00	2.252368e-02
19620000	-4.451383e+03	-9.346475e+02	3.804170e+00	2.923365e+01	1.395349e-01	2.994995e+00	3.001032e-03	9.889987e-01	5.405031e-02	2.765704e+00	2.420717e-02
19640000	-4.458333e+03	-9.048031e+02	4.520247e+00	3.304104e+01	1.046512e-01	2.267312e+00	6.902916e-03	9.825784e-01	3.033554e-02	3.249731e+00	2.898561e-02
19660000	-4.468408e+03	-9.169933e+02	4.131047e+00	3.039135e+01	1.046512e-01	2.325581e+00	2.008073e-02	9.646597e-01	2.074483e-02	4.648162e+00	2.642170e-02
19680000	-4.443510e+03	-9.321334e+02	3.868741e+00	2.984630e+01	1.162791e-01	2.596122e+00	1.456163e-02	9.521344e-01	3.421612e-02	4.830554e+00	2.436338e-02
19700000	-4.445140e+03	-9.458505e+02	3.520624e+00	2.776109e+01	8.139535e-02	2.053168e+00	1.050589e-02	9.822411e-01	1.482648e-02	3.177423e+00	2.253894e-02
19720000	-4.446712e+03	-9.573731e+02	3.329331e+00	2.569986e+01	6.976744e-02	2.790927e+00	1.445544e-02	9.728121e-01	1.722939e-02	1.938692e+00	2.126003e-02
19740000	-4.452195e+03	-9.387396e+02	3.174512e+00	2.306854e+01	1.627907e-01	3.536217e+00	1.807026e-02	9.489928e-01	3.474769e-02	1.796520e+00	2.020348e-02
19760000	-4.446050e+03	-9.365705e+02	3.731717e+00	2.795748e+01	9.302326e-02	2.933085e+00	1.906080e-02	9.724616e-01	1.056591e-02	3.298511e+00	2.384776e-02
19780000	-4.444228e+03	-9.181382e+02	4.025041e+00	2.874289e+01	1.511628e-01	2.331189e+00	2.332601e-02	9.346133e-01	4.988918e-02	3.288224e+00	2.590748e-02
19800000	-4.456643e+03	-9.259301e+02	3.718281e+00	2.755075e+01	9.302326e-02	3.329574e+00	1.238134e-02	9.637208e-01	3.302286e-02	2.776341e+00	2.379600e-02
19820000	-4.433679e+03	-9.111147e+02	4.356095e+00	3.125683e+01	1.162791e-01	2.748820e+00	1.331129e-02	9.754394e-01	1.706786e-02	2.722040e+00	2.787962e-02
19840000	-4.471575e+03	-9.049868e+02	4.109673e+00	2.897179e+01	1.162791e-01	2.940443e+00	2.492446e-02	9.543251e-01	1.934507e-02	3.109807e+00	2.619027e-02
19860000	-4.470096e+03	-9.189310e+02	4.171743e+00	2.937854e+01	1.744186e-01	3.003607e+00	1.720854e-02	9.511905e-01	5.462412e-02	2.740247e+00	2.681084e-02
19880000	-4.453584e+03	-9.494207e+02	3.327627e+00	2.599568e+01	9.302326e-02	2.316062e+00	3.398244e-03	9.926098e-01	2.146494e-02	3.327046e+00	2.094810e-02
19900000	-4.443393e+03	-9.663213e+02	3.635256e+00	2.780605e+01	1.511628e-01	2.927079e+00	2.196737e-03	9.919136e-01	4.740332e-02	2.332523e+00	2.236295e-02
19920000	-4.455283e+03	-9.208125e+02	4.711556e+00	3.409732e+01	9.302326e-02	2.406180e+00	5.864048e-03	9.851771e-01	3.662844e-02	3.366024e+00	3.031932e-02
19940000	-4.469802e+03	-9.049605e+02	4.559940e+00	3.158860e+01	1.976744e-01	2.278786e+00	1.768882e-02	9.451193e-01	4.983416e-02	2.587311e+00	2.930024e-02
19960000	-4.463724e+03	-8.886625e+02	4.590088e+00	3.072072e+01	1.511628e-01	2.657244e+00	8.819582e-03	9.714204e-01	6.356312e-02	1.927690e+00	2.937592e-02
19980000	-4.446552e+03	-9.059391e+02	4.809903e+00	3.349733e+01	1.627907e-01	2.888016e+00	1.039861e-02	9.700608e-01	4.289589e-02	3.935083e+00	3.056110e-02
20000000	-4.439446e+03	-9.357429e+02	3.116776e+00	2.254001e+01	8.139535e-02	2.790626e+00	2.336254e-02	9.447705e-01	3.887322e-02	1.996506e+00	1.989810e-02
20020000	-4.441017e+03	-9.465182e+02	3.375151e+00	2.697512e+01	1.395349e-01	2.885064e+00	5.166013e-03	9.906777e-01	1.622193e-02	1.820560e+00	2.165538e-02
20040000	-4.460977e+03	-9.294836e+02	3.837209e+00	2.771160e+01	1.279070e-01	2.399788e+00	2.709679e-02	9.444100e-01	2.369742e-02	2.537820e+00	2.435757e-02
20060000	-4.457643e+03	-9.460697e+02	3.160576e+00	2.383052e+01	1.046512e-01	2.882789e+00	1.708070e-02	9.441971e-01	5.554081e-02	2.909634e+00	2.025172e-02
20080000	-4.457779e+03	-9.003557e+02	4.125161e+00	2.841584e+01	1.744186e-01	2.465841e+00	8.709803e-03	9.735335e-01	4.169303e-02	2.176944e+00	2.653538e-02
20100000	-4.441747e+03	-9.067622e+02	4.269751e+00	3.071500e+01	1.279070e-01	2.714959e+00	6.421785e-03	9.840330e-01	3.409994e-02	4.402201e+00	2.751130e-02
20120000	-4.457205e+03	-9.200974e+02	4.216215e+00	3.013661e+01	1.162791e-01	3.111530e+00	8.859641e-03	9.837354e-01	1.295294e-02	3.146642e+00	2.719969e-02
20140000	-4.473506e+03	-9.192989e+02	4.206697e+00	2.886416e+01	1.395349e-01	2.688353e+00	1.758029e-02	9.464850e-01	6.868488e-02	2.264786e+00	2.668331e-02
20160000	-4.460523e+03	-9.655148e+02	2.876576e+00	2.282681e+01	1.395349e-01	2.602041e+00	1.046226e-02	9.773497e-01	1.948166e-02	2.867491e+00	1.823173e-02
20180000	-4.452978e+03	-9.007317e+02	4.433970e+00	2.959340e+01	1.395349e-01	2.875548e+00	5.632895e-03	9.885155e-01	2.448154e-02	2.535095e+00	2.853841e-02
20200000	-4.461303e+03	-9.532591e+02	3.314514e+00	2.511528e+01	1.511628e-01	2.984301e+00	1.391414e-02	9.567561e-01	4.739854e-02	2.360848e+00	2.131763e-02
20220000	-4.455794e+03	-9.431899e+02	3.528545e+00	2.586109e+01	1.395349e-01	2.063986e+00	9.193302e-03	9.879071e-01	1.003734e-02	1.795802e+00	2.272309e-02
20240000	-4.454402e+03	-9.639577e+02	2.844717e+00	2.161750e+01	1.627907e-01	3.018449e+00	9.958216e-03	9.695424e-01	4.819835e-02	2.817374e+00	1.801734e-02
20260000	-4.434636e+03	-9.532148e+02	3.333461e+00	2.547627e+01	1.162791e-01	2.249272e+00	2.437390e-03	9.935241e-01	3.193294e-02	2.350186e+00	2.125328e-02
20280000	-4.453381e+03	-9.232809e+02	3.364312e+00	2.620304e+01	1.162791e-01	3.435055e+00	1.275885e-02	9.621499e-01	3.739914e-02	1.749017e+00	2.170413e-02
20300000	-4.454639e+03	-9.179741e+02	3.913670e+00	2.808728e+01	1.046512e-01	2.935239e+00	2.064534e-02	9.588925e-01	2.187586e-02	2.811576e+00	2.502715e-02
20320000	-4.449180e+03	-9.131535e+02	4.053199e+00	2.907915e+01	1.976744e-01	2.128428e+00	1.158656e-02	9.606677e-01	4.427895e-02	3.200093e+00	2.557800e-02
20340000	-4.456216e+03	-8.866303e+02	5.071657e+00	3.787185e+01	1.162791e-01	2.386620e+00	1.954260e-02	9.529188e-01	3.145477e-02	3.472557e+00	3.203067e-02
20360000	-4.466241e+03	-9.581988e+02	2.801995e+00	2.071434e+01	1.627907e-01	2.428613e+00	2.077412e-02	9.213687e-01	7.614575e-02	1.746366e+00	1.783161e-02
20380000	-4.449484e+03	-9.346539e+02	3.353488e+00	2.483603e+01	1.511628e-01	2.593065e+00	2.723216e-03	9.907302e-01	4.983399e-02	2.661443e+00	2.130015e-02
20400000	-4.472824e+03	-9.096958e+02	5.523144e+00	3.792854e+01	1.395349e-01	2.465644e+00	3.173464e-02	9.461896e-01	1.906110e-02	4.186285e+00	3.437320e-02
20420000	-4.458441e+03	-8.933071e+02	4.943926e+00	3.652094e+01	1.279070e-01	2.254356e+00	7.432176e-03	9.813909e-01	3.256707e-02	3.248518e+00	3.181794e-02
20440000	-4.472825e+03	-9.133749e+02	4.747643e+00	3.345365e+01	1.162791e-01	2.525683e+00	1.545730e-02	9.635487e-01	2.124683e-02	2.348847e+00	3.034366e-02
20460000	-4.482031e+03	-8.862984e+02	5.238307e+00	3.658488e+01	1.279070e-01	2.262645e+00	1.942683e-02	9.645457e-01	2.395539e-02	4.003404e+00	3.356221e-02
20480000	-4.460049e+03	-9.047882e+02	3.948547e+00	2.841632e+01	1.279070e-01	2.352399e+00	1.093209e-02	9.705529e-01	3.689948e-02	3.521790e+00	2.530682e-02
20500000	-4.460459e+03	-9.194064e+02	3.728562e+00	2.707364e+01	1.860465e-01	3.025177e+00	4.886109e-03	9.814859e-01	8.029722e-02	2.839348e+00	2.367472e-02
20520000	-4.454383e+03	-9.353083e+02	4.275674e+00	3.344817e+01	1.511628e-01	2.317854e+00	1.010789e-02	9.688383e-01	4.235945e-02	3.708560e+00	2.754730e-02
20540000	-4.465798e+03	-9.462261e+02	3.684451e+00	2.809916e+01	9.302326e-02	2.782078e+00	2.153991e-02	9.676414e-01	1.262138e-02	2.594800e+00	2.354777e-02
20560000	-4.455551e+03	-9.153651e+02	4.464829e+00	3.217562e+01	1.162791e-01	2.231842e+00	1.069859e-02	9.723975e-01	2.841746e-02	5.529344e+00	2.848588e-02
20580000	-4.483175e+03	-9.398597e+02	3.466632e+00	2.575212e+01	1.511628e-01	2.890437e+00	3.118392e-02	9.073039e-01	4.510409e-02	2.641754e+00	2.184028e-02
20600000	-4.453334e+03	-9.023819e+02	5.629232e+00	3.816218e+01	1.046512e-01	2.895920e+00	3.006450e-02	9.356454e-01	3.385222e-02	2.992122e+00	3.580866e-02
20620000	-4.438974e+03	-8.860505e+02	5.319565e+00	3.398164e+01	1.744186e-01	2.171514e+00	3.070608e-02	8.840519e-01	8.832131e-02	3.751041e+00	3.420234e-02
20640000	-4.450514e+03	-9.360147e+02	4.051718e+00	2.725481e+01	1.279070e-01	2.946788e+00	2.807130e-02	9.228791e-01	5.251105e-02	3.509233e+00	2.596096e-02
20660000	-4.444006e+03	-9.348213e+02	4.136784e+00	2.918706e+01	1.395349e-01	2.248844e+00	2.690142e-02	9.126342e-01	5.195096e-02	3.444089e+00	2.539513e-02
20680000	-4.452500e+03	-8.951747e+02	4.350639e+00	3.154981e+01	1.860465e-01	2.429522e+00	1.286141e-02	9.431542e-01	6.874563e-02	4.356311e+00	2.742545e-02
20700000	-4.464004e+03	-9.170598e+02	4.624804e+00	3.420691e+01	1.162791e-01	2.363662e+00	4.072057e-03	9.882003e-01	3.755727e-02	2.483994e+00	2.960839e-02
20720000	-4.472529e+03	-9.377189e+02	3.498433e+00	2.552058e+01	1.279070e-01	3.168846e+00	3.908079e-03	9.904339e-01	2.855400e-02	2.147583e+00	2.205499e-02
20740000	-4.448515e+03	-9.261749e+02	4.534824e+00	3.260407e+01	1.162791e-01	3.069469e+00	7.692433e-03	9.787766e-01	3.399464e-02	2.468099e+00	2.846369e-02
20760000	-4.458446e+03	-9.505066e+02	3.495086e+00	2.526310e+01	1.511628e-01	2.654968e+00	6.961868e-03	9.699391e-01	8.744440e-02	2.265951e+00	2.232808e-02
20780000	-4.456770e+03	-9.618412e+02	2.993685e+00	2.280295e+01	5.813953e-02	2.759342e+00	1.416739e-02	9.747676e-01	1.595537e-02	2.571128e+00	1.897370e-02
20800000	-4.463956e+03	-9.459894e+02	3.532261e+00	2.507064e+01	1.046512e-01	2.525666e+00	2.345391e-02	9.581865e-01	1.939661e-02	1.858882e+00	2.221384e-02
20820000	-4.474122e+03	-9.457309e+02	4.251225e+00	3.196651e+01	8.139535e-02	2.581329e+00	1.729697e-02	9.587122e-01	2.665575e-02	2.983002e+00	2.718506e-02
20840000	-4.475377e+03	-9.251946e+02	3.991598e+00	3.055748e+01	9.302326e-02	1.927565e+00	2.075128e-03	9.956049e-01	1.840152e-02	3.276530e+00	2.491201e-02
20860000	-4.450190e+03	-9.221708e+02	3.791771e+00	2.782832e+01	1.627907e-01	1.734026e+00	1.766112e-03	9.946956e-01	5.153181e-02	3.603214e+00	2.414629e-02
20880000	-4.446774e+03	-9.358421e+02	3.529321e+00	2.740052e+01	9.302326e-02	1.934764e+00	3.607217e-03	9.935901e-01	1.701991e-02	3.277506e+00	2.270980e-02
20900000	-4.472986e+03	-9.412062e+02	3.432054e+00	2.633120e+01	8.139535e-02	2.542842e+00	8.276132e-03	9.888167e-01	9.729430e-03	2.602546e+00	2.192895e-02
20920000	-4.436316e+03	-9.504525e+02	3.397067e+00	2.616430e+01	1.162791e-01	2.858227e+00	3.187992e-03	9.915991e-01	3.403532e-02	2.998618e+00	2.147838e-02
20940000	-4.444942e+03	-9.500400e+02	3.247500e+00	2.447189e+01	1.511628e-01	3.065609e+00	1.206609e-02	9.706396e-01	2.787462e-02	1.824745e+00	2.055834e-02
20960000	-4.466194e+03	-9.241561e+02	3.278783e+00	2.287977e+01	2.093023e-01	2.821822e+00	1.805111e-02	9.356827e-01	6.097640e-02	2.071640e+00	2.090818e-02
20980000	-4.457741e+03	-9.236843e+02	4.156095e+00	3.132317e+01	1.279070e-01	2.949553e+00	5.186829e-03	9.911015e-01	1.562632e-02	3.572207e+00	2.614240e-02
21000000	-4.451305e+03	-9.293754e+02	4.032076e+00	2.923879e+01	8.139535e-02	2.715594e+00	4.403887e-03	9.929497e-01	1.510528e-02	2.906111e+00	2.554232e-02
21020000	-4.453358e+03	-9.213732e+02	4.189496e+00	3.084167e+01	8.139535e-02	2.279951e+00	7.888758e-03	9.865999e-01	1.762200e-02	2.999893e+00	2.651697e-02
21040000	-4.463131e+03	-9.409696e+02	3.607059e+00	2.606988e+01	1.162791e-01	2.263787e+00	1.236647e-02	9.524325e-01	6.991315e-02	2.730738e+00	2.269227e-02
21060000	-4.455074e+03	-8.973578e+02	4.549825e+00	3.135537e+01	9.302326e-02	2.846550e+00	8.053013e-03	9.842506e-01	2.023967e-02	2.849659e+00	2.905555e-02
21080000	-4.462577e+03	-9.071456e+02	4.543795e+00	3.250793e+01	1.627907e-01	2.506393e+00	2.530719e-02	9.447262e-01	2.513539e-02	4.431384e+00	2.866036e-02
21100000	-4.481040e+03	-9.032453e+02	5.094553e+00	3.826013e+01	1.395349e-01	2.711020e+00	1.084646e-02	9.769157e-01	2.098052e-02	2.409193e+00	3.268496e-02
21120000	-4.461201e+03	-8.961186e+02	6.451623e+00	4.673923e+01	1.860465e-01	1.925260e+00	3.730925e-03	9.853212e-01	6.492155e-02	4.183387e+00	4.158044e-02
21140000	-4.442999e+03	-8.829156e+02	5.418114e+00	3.778398e+01	1.976744e-01	2.936535e+00	5.928251e-03	9.730413e-01	8.524686e-02	4.475595e+00	3.474386e-02
21160000	-4.446824e+03	-8.917235e+02	5.052577e+00	3.660452e+01	1.395349e-01	2.378004e+00	1.928359e-02	9.483029e-01	2.908133e-02	3.822663e+00	3.189916e-02
21180000	-4.447122e+03	-9.046823e+02	4.931674e+00	3.441535e+01	1.046512e-01	2.658025e+00	2.814623e-02	9.504107e-01	2.200938e-02	4.325909e+00	3.092466e-02
21200000	-4.454928e+03	-8.972152e+02	4.354661e+00	3.220918e+01	1.162791e-01	2.225426e+00	1.327761e-02	9.659989e-01	3.312662e-02	2.674684e+00	2.696572e-02
21220000	-4.462135e+03	-9.335882e+02	3.601923e+00	2.739090e+01	4.651163e-02	2.633884e+00	1.759664e-02	9.747467e-01	9.309397e-03	2.580876e+00	2.258140e-02
21240000	-4.455561e+03	-9.170526e+02	3.516539e+00	2.444022e+01	9.302326e-02	2.535320e+00	8.365749e-03	9.871358e-01	1.282360e-02	1.765458e+00	2.217782e-02
21260000	-4.458781e+03	-9.243983e+02	3.093487e+00	2.251429e+01	1.511628e-01	2.709759e+00	9.620044e-03	9.745969e-01	3.041571e-02	1.517605e+00	1.950844e-02
21280000	-4.464028e+03	-9.219479e+02	3.912826e+00	2.634913e+01	1.511628e-01	2.253282e+00	1.418522e-02	9.517428e-01	6.298376e-02	2.551517e+00	2.506909e-02
21300000	-4.459454e+03	-9.299113e+02	4.041589e+00	2.753147e+01	1.860465e-01	2.317749e+00	1.897571e-02	9.310912e-01	6.193354e-02	2.582965e+00	2.594912e-02
21320000	-4.460127e+03	-9.197457e+02	4.586414e+00	3.188659e+01	1.046512e-01	2.037329e+00	2.940410e-02	9.412341e-01	2.450706e-02	3.405300e+00	2.942049e-02
21340000	-4.453715e+03	-9.339261e+02	3.363768e+00	2.342551e+01	1.511628e-01	1.822576e+00	1.597623e-02	9.500208e-01	5.550201e-02	2.404540e+00	2.151734e-02
21360000	-4.469934e+03	-9.261445e+02	2.951588e+00	2.139891e+01	1.627907e-01	1.993666e+00	1.566324e-02	9.571007e-01	4.085700e-02	1.867220e+00	1.829483e-02
21380000	-4.465036e+03	-9.293357e+02	3.541368e+00	2.338787e+01	1.279070e-01	2.074078e+00	7.665779e-03	9.833362e-01	3.588978e-02	1.721158e+00	2.226956e-02
21400000	-4.453420e+03	-9.265338e+02	3.993253e+00	2.915455e+01	1.395349e-01	1.702146e+00	7.550850e-03	9.793597e-01	3.644303e-02	2.026902e+00	2.480822e-02
21420000	-4.468705e+03	-9.299611e+02	3.674531e+00	2.634115e+01	1.162791e-01	2.142633e+00	9.114189e-03	9.807365e-01	2.581554e-02	1.932061e+00	2.370132e-02
21440000	-4.458894e+03	-9.358857e+02	4.017491e+00	2.931522e+01	1.162791e-01	2.332550e+00	1.841764e-02	9.646833e-01	2.088741e-02	4.431760e+00	2.591537e-02
21460000	-4.468747e+03	-9.167991e+02	4.427511e+00	3.200643e+01	1.279070e-01	1.769842e+00	7.231169e-03	9.785847e-01	4.103766e-02	3.491281e+00	2.833794e-02
21480000	-4.479459e+03	-9.117517e+02	4.346922e+00	3.108310e+01	1.860465e-01	2.388703e+00	9.484949e-03	9.651895e-01	6.193440e-02	2.950520e+00	2.797247e-02
21500000	-4.441713e+03	-9.041079e+02	4.481933e+00	3.231927e+01	1.046512e-01	2.742772e+00	1.709980e-02	9.624171e-01	2.882053e-02	3.801263e+00	2.876699e-02
21520000	-4.454233e+03	-9.074329e+02	4.187656e+00	2.886330e+01	1.627907e-01	2.666609e+00	5.878544e-03	9.789548e-01	7.682228e-02	2.166964e+00	2.674397e-02
21540000	-4.467619e+03	-9.430089e+02	3.885481e+00	2.738260e+01	1.744186e-01	2.349407e+00	2.640717e-02	9.235576e-01	4.871815e-02	2.366638e+00	2.441912e-02
21560000	-4.463261e+03	-9.317896e+02	3.838481e+00	2.709191e+01	1.860465e-01	2.812699e+00	1.079849e-02	9.635848e-01	6.579461e-02	2.331320e+00	2.423366e-02
21580000	-4.469078e+03	-9.641835e+02	2.739089e+00	2.071312e+01	1.627907e-01	2.274086e+00	7.478381e-03	9.826506e-01	2.953747e-02	2.201062e+00	1.738006e-02
21600000	-4.445500e+03	-9.437706e+02	3.355920e+00	2.494512e+01	1.395349e-01	2.956804e+00	1.976486e-02	9.270770e-01	5.053921e-02	2.051669e+00	2.149080e-02
21620000	-4.455467e+03	-9.568868e+02	3.391693e+00	2.674570e+01	1.162791e-01	2.785215e+00	1.914339e-02	9.549173e-01	2.123905e-02	3.617503e+00	2.177366e-02
21640000	-4.466802e+03	-9.378448e+02	3.646970e+00	2.926965e+01	1.511628e-01	1.831778e+00	1.013080e-02	9.534592e-01	7.230169e-02	2.819680e+00	2.324854e-02
21660000	-4.462155e+03	-9.469667e+02	3.098670e+00	2.363882e+01	1.395349e-01	2.614881e+00	1.184544e-02	9.641347e-01	2.747756e-02	1.988281e+00	1.959546e-02
21680000	-4.468251e+03	-9.038104e+02	3.706985e+00	2.626816e+01	2.093023e-01	2.499213e+00	1.166720e-02	9.538504e-01	5.156173e-02	1.818096e+00	2.375427e-02
21700000	-4.462412e+03	-9.410699e+02	3.536393e+00	2.474776e+01	1.511628e-01	2.330363e+00	2.257028e-02	9.597741e-01	1.654520e-02	1.367746e+00	2.257090e-02
21720000	-4.446249e+03	-9.457319e+02	3.713011e+00	2.918252e+01	8.139535e-02	2.660976e+00	1.362960e-02	9.709727e-01	1.982631e-02	2.962137e+00	2.305325e-02
21740000	-4.463420e+03	-9.395910e+02	3.596340e+00	2.576810e+01	9.302326e-02	2.497641e+00	1.222780e-02	9.795769e-01	1.492942e-02	2.316018e+00	2.296276e-02
21760000	-4.449906e+03	-9.445094e+02	3.335837e+00	2.467866e+01	1.279070e-01	2.689632e+00	1.423162e-02	9.624224e-01	3.136118e-02	2.477489e+00	2.126193e-02
21780000	-4.460767e+03	-9.164618e+02	3.556387e+00	2.496851e+01	9.302326e-02	2.270824e+00	1.479276e-02	9.713246e-01	2.607749e-02	2.528938e+00	2.261491e-02
21800000	-4.448363e+03	-9.191673e+02	4.004406e+00	2.813819e+01	1.162791e-01	2.298083e+00	1.065099e-02	9.799975e-01	1.834866e-02	3.110747e+00	2.576873e-02
21820000	-4.439543e+03	-9.260284e+02	4.082030e+00	2.886130e+01	1.279070e-01	2.065978e+00	1.555732e-02	9.640438e-01	3.197195e-02	2.004143e+00	2.610861e-02
21840000	-4.464415e+03	-9.116030e+02	3.701182e+00	2.714170e+01	1.744186e-01	3.286045e+00	1.594668e-02	9.400759e-01	6.403076e-02	2.092348e+00	2.317738e-02
21860000	-4.464945e+03	-9.148071e+02	4.018772e+00	3.004267e+01	1.744186e-01	2.129069e+00	1.464143e-02	9.556365e-01	3.185680e-02	1.758737e+00	2.537896e-02
21880000	-4.464906e+03	-9.263685e+02	4.451712e+00	3.514736e+01	8.139535e-02	2.108948e+00	8.998215e-03	9.806011e-01	2.243623e-02	3.146951e+00	2.802079e-02
21900000	-4.442153e+03	-9.205118e+02	3.986409e+00	3.035866e+01	1.046512e-01	2.931023e+00	7.631504e-03	9.902684e-01	6.723740e-03	3.441698e+00	2.494888e-02
21920000	-4.463607e+03	-9.186151e+02	3.890348e+00	2.777129e+01	1.162791e-01	3.164437e+00	1.191171e-02	9.742525e-01	2.044747e-02	2.652056e+00	2.398484e-02
21940000	-4.467440e+03	-9.264008e+02	3.792957e+00	2.792056e+01	1.046512e-01	2.109543e+00	4.063544e-03	9.917171e-01	1.962127e-02	2.294589e+00	2.366578e-02
21960000	-4.455571e+03	-9.131571e+02	3.665538e+00	2.614659e+01	1.860465e-01	2.370032e+00	1.630451e-02	9.432034e-01	5.105409e-02	1.814328e+00	2.311539e-02
21980000	-4.477791e+03	-9.290267e+02	3.763192e+00	2.746475e+01	1.279070e-01	3.270951e+00	1.740041e-02	9.486216e-01	4.999929e-02	3.160602e+00	2.388843e-02
22000000	-4.449594e+03	-9.108231e+02	4.164203e+00	3.023082e+01	1.162791e-01	2.278133e+00	1.510302e-02	9.339395e-01	7.016519e-02	3.470392e+00	2.635727e-02
22020000	-4.449821e+03	-9.176075e+02	3.969471e+00	2.983480e+01	1.744186e-01	2.586539e+00	1.865347e-02	9.216914e-01	7.060962e-02	2.163543e+00	2.503290e-02
22040000	-4.450910e+03	-9.238701e+02	3.461992e+00	2.576760e+01	1.162791e-01	2.714467e+00	9.823512e-03	9.764532e-01	2.627628e-02	1.980324e+00	2.212569e-02
22060000	-4.439854e+03	-9.709138e+02	2.997681e+00	2.215566e+01	9.302326e-02	2.733036e+00	1.645782e-02	9.702259e-01	1.798378e-02	2.097359e+00	1.912793e-02
22080000	-4.476392e+03	-9.218624e+02	3.227572e+00	2.454712e+01	1.860465e-01	2.306119e+00	3.951631e-03	9.878704e-01	4.040425e-02	1.809466e+00	2.075424e-02
22100000	-4.446592e+03	-9.422038e+02	3.375613e+00	2.581459e+01	1.744186e-01	2.791359e+00	4.495210e-03	9.842499e-01	5.152169e-02	2.878632e+00	2.164685e-02
22120000	-4.469737e+03	-9.471164e+02	3.376971e+00	2.844523e+01	9.302326e-02	2.320349e+00	8.927455e-03	9.840571e-01	1.121904e-02	2.673739e+00	2.159737e-02
22140000	-4.450226e+03	-9.564238e+02	3.742560e+00	2.873543e+01	1.162791e-01	2.264031e+00	1.793161e-02	9.454869e-01	4.735759e-02	3.125089e+00	2.353397e-02
22160000	-4.467549e+03	-9.591787e+02	2.831412e+00	2.091769e+01	2.093023e-01	2.160914e+00	3.699120e-03	9.856460e-01	6.006160e-02	1.460236e+00	1.780445e-02
22180000	-4.458164e+03	-9.409365e+02	3.599971e+00	2.772491e+01	1.162791e-01	2.674458e+00	7.656477e-03	9.697463e-01	7.514344e-02	2.837796e+00	2.285035e-02
22200000	-4.451804e+03	-9.577042e+02	3.008389e+00	2.349230e+01	1.511628e-01	2.930627e+00	1.651270e-02	9.586231e-01	2.778847e-02	1.715108e+00	1.905218e-02
22220000	-4.451696e+03	-9.335146e+02	4.129504e+00	3.123323e+01	1.162791e-01	2.359767e+00	1.032504e-02	9.772848e-01	1.968392e-02	3.688329e+00	2.663508e-02
22240000	-4.453814e+03	-9.222101e+02	3.409601e+00	2.559677e+01	9.302326e-02	2.515481e+00	6.730833e-03	9.815678e-01	4.749906e-02	2.511307e+00	2.194285e-02
22260000	-4.458506e+03	-9.164448e+02	4.138741e+00	3.132019e+01	8.139535e-02	2.296082e+00	1.279057e-02	9.723822e-01	2.264861e-02	3.448072e+00	2.669919e-02
22280000	-4.463494e+03	-8.829182e+02	4.490134e+00	3.389154e+01	2.209302e-01	2.523687e+00	1.255818e-02	9.593673e-01	5.441515e-02	3.157323e+00	2.895389e-02
22300000	-4.461489e+03	-8.749701e+02	4.913127e+00	3.564269e+01	1.395349e-01	3.437790e+00	1.018601e-02	9.731701e-01	3.587634e-02	2.982342e+00	3.161571e-02
22320000	-4.448779e+03	-9.112565e+02	4.126458e+00	3.106777e+01	1.511628e-01	2.650567e+00	3.447277e-03	9.900875e-01	3.753714e-02	3.004016e+00	2.662184e-02
22340000	-4.454386e+03	-8.990716e+02	4.424134e+00	3.076071e+01	1.046512e-01	2.355274e+00	1.768416e-02	9.594315e-01	3.191456e-02	3.588315e+00	2.787206e-02
22360000	-4.439741e+03	-8.948368e+02	4.672570e+00	3.224702e+01	1.162791e-01	2.253887e+00	1.263718e-02	9.773251e-01	1.867731e-02	2.503476e+00	2.957112e-02
22380000	-4.455697e+03	-9.142716e+02	4.256379e+00	2.990895e+01	1.279070e-01	2.355626e+00	2.161092e-02	9.598797e-01	2.579270e-02	3.718375e+00	2.709177e-02
22400000	-4.451727e+03	-9.242359e+02	4.369444e+00	2.994643e+01	1.395349e-01	2.200602e+00	1.204801e-02	9.659609e-01	4.117242e-02	3.741354e+00	2.799106e-02
22420000	-4.455027e+03	-9.215346e+02	4.798387e+00	3.238536e+01	1.395349e-01	2.486815e+00	1.711066e-02	9.328116e-01	7.394995e-02	3.154348e+00	3.049649e-02
22440000	-4.448534e+03	-9.211581e+02	4.455866e+00	3.168434e+01	1.627907e-01	2.492842e+00	2.327355e-02	9.347159e-01	4.648140e-02	2.885083e+00	2.787946e-02
22460000	-4.464163e+03	-9.241320e+02	3.895105e+00	2.834085e+01	1.279070e-01	2.415394e+00	1.745621e-02	9.408819e-01	5.459741e-02	2.415143e+00	2.475261e-02
22480000	-4.475341e+03	-9.366392e+02	3.401548e+00	2.588646e+01	1.279070e-01	2.588835e+00	1.029919e-02	9.664952e-01	4.544018e-02	2.808969e+00	2.152902e-02
22500000	-4.457476e+03	-9.435197e+02	3.402105e+00	2.618209e+01	9.302326e-02	2.112987e+00	1.108507e-02	9.736719e-01	3.685825e-02	1.976004e+00	2.178322e-02
22520000	-4.468260e+03	-9.209295e+02	4.221024e+00	2.934316e+01	1.162791e-01	2.020666e+00	1.836235e-02	9.574065e-01	2.791327e-02	3.104648e+00	2.695354e-02
22540000	-4.461357e+03	-9.071359e+02	5.029101e+00	3.246871e+01	1.744186e-01	2.465081e+00	2.157674e-02	9.447385e-01	5.319859e-02	2.579717e+00	3.212660e-02
22560000	-4.463105e+03	-9.321875e+02	3.796597e+00	2.572690e+01	1.511628e-01	2.645709e+00	2.061506e-02	9.426591e-01	3.964688e-02	2.439071e+00	2.337138e-02
22580000	-4.452210e+03	-9.194692e+02	4.054391e+00	2.837664e+01	1.627907e-01	2.354212e+00	2.331136e-02	9.276852e-01	6.089101e-02	2.792982e+00	2.569139e-02
22600000	-4.450276e+03	-9.209921e+02	3.679858e+00	2.664435e+01	1.860465e-01	2.630750e+00	1.026910e-02	9.676874e-01	4.782718e-02	2.170822e+00	2.336813e-02
22620000	-4.472968e+03	-9.451630e+02	3.868985e+00	2.627501e+01	1.279070e-01	2.828008e+00	1.484013e-02	9.620216e-01	3.703643e-02	2.659309e+00	2.413075e-02
22640000	-4.452871e+03	-9.266224e+02	3.676658e+00	2.442470e+01	1.860465e-01	2.885619e+00	1.370159e-02	9.385264e-01	1.087675e-01	1.691426e+00	2.255389e-02
22660000	-4.453004e+03	-9.481481e+02	3.354641e+00	2.493340e+01	1.395349e-01	2.435530e+00	1.433406e-02	9.565889e-01	4.540763e-02	1.975036e+00	2.117805e-02
22680000	-4.465373e+03	-9.573314e+02	3.071443e+00	2.320468e+01	8.139535e-02	2.834766e+00	1.995604e-02	9.528604e-01	3.344319e-02	3.579853e+00	1.967788e-02
22700000	-4.445902e+03	-9.648698e+02	3.317507e+00	2.694526e+01	1.279070e-01	3.048184e+00	3.083344e-02	9.383373e-01	2.332844e-02	3.667776e+00	2.138633e-02
22720000	-4.454806e+03	-9.475979e+02	3.221109e+00	2.437196e+01	1.279070e-01	2.560287e+00	1.152770e-02	9.697226e-01	3.580925e-02	1.978223e+00	2.039754e-02
22740000	-4.464095e+03	-9.460919e+02	2.800669e+00	2.124601e+01	6.976744e-02	2.827236e+00	1.565008e-02	9.805901e-01	6.476395e-03	1.583400e+00	1.784510e-02
22760000	-4.434971e+03	-9.525066e+02	3.143523e+00	2.367155e+01	1.860465e-01	2.643497e+00	1.535601e-02	9.491034e-01	5.959635e-02	2.375913e+00	2.019292e-02
22780000	-4.478889e+03	-9.536258e+02	3.252892e+00	2.445744e+01	9.302326e-02	2.318153e+00	1.518337e-02	9.734579e-01	1.679974e-02	1.758236e+00	2.053679e-02
22800000	-4.439207e+03	-9.523669e+02	3.169766e+00	2.465136e+01	1.279070e-01	2.316474e+00	1.105445e-02	9.740639e-01	3.767993e-02	3.303366e+00	2.040385e-02
22820000	-4.458091e+03	-9.279575e+02	3.570401e+00	2.716953e+01	1.046512e-01	2.323023e+00	1.428754e-02	9.642240e-01	3.173213e-02	2.371694e+00	2.298536e-02
22840000	-4.463989e+03	-9.628019e+02	3.123523e+00	2.515199e+01	1.395349e-01	2.190948e+00	1.166828e-02	9.674915e-01	2.942514e-02	3.286048e+00	1.999724e-02
22860000	-4.449059e+03	-9.318990e+02	3.018804e+00	2.197757e+01	1.511628e-01	2.083523e+00	1.397981e-02	9.572471e-01	3.472087e-02	2.475427e+00	1.905417e-02
22880000	-4.453458e+03	-9.159975e+02	4.529711e+00	3.400143e+01	1.046512e-01	2.382595e+00	1.224130e-02	9.812931e-01	1.091354e-02	2.371519e+00	2.849162e-02
22900000	-4.465513e+03	-9.580809e+02	2.696099e+00	2.150830e+01	1.162791e-01	2.819020e+00	1.590906e-02	9.741314e-01	1.068840e-02	2.102582e+00	1.716713e-02
22920000	-4.454325e+03	-9.339496e+02	3.718170e+00	2.914839e+01	1.162791e-01	2.845710e+00	1.132369e-02	9.767727e-01	1.643727e-02	2.088734e+00	2.392242e-02
22940000	-4.446351e+03	-9.331837e+02	3.997743e+00	2.997465e+01	1.511628e-01	2.898708e+00	2.148887e-02	9.219386e-01	5.549741e-02	2.395992e+00	2.561271e-02
22960000	-4.454231e+03	-8.917945e+02	4.851020e+00	3.354929e+01	1.976744e-01	2.608653e+00	2.138328e-02	9.141663e-01	7.873924e-02	2.638564e+00	3.112904e-02
22980000	-4.456907e+03	-8.994712e+02	4.769923e+00	3.481560e+01	1.395349e-01	2.290326e+00	1.252589e-02	9.720455e-01	2.867371e-02	3.900906e+00	3.064576e-02
23000000	-4.461919e+03	-9.242856e+02	3.688627e+00	2.624485e+01	1.860465e-01	2.087768e+00	6.095897e-03	9.666678e-01	1.233456e-01	2.438578e+00	2.362603e-02
23020000	-4.456945e+03	-9.564089e+02	3.572611e+00	2.433651e+01	1.511628e-01	2.720964e+00	5.708766e-03	9.883897e-01	2.279910e-02	2.380262e+00	2.154764e-02
23040000	-4.459629e+03	-9.245489e+02	4.076677e+00	2.908598e+01	1.860465e-01	4.138663e+00	1.004835e-02	9.712942e-01	2.986485e-02	3.845202e+00	2.594940e-02
23060000	-4.470909e+03	-9.134909e+02	4.145737e+00	3.006848e+01	1.744186e-01	2.117565e+00	9.610150e-03	9.564776e-01	8.124377e-02	3.059617e+00	2.631577e-02
23080000	-4.445715e+03	-9.266165e+02	3.527261e+00	2.486804e+01	1.627907e-01	3.446047e+00	1.187000e-02	9.582695e-01	7.019734e-02	2.283836e+00	2.230750e-02
23100000	-4.453067e+03	-9.229178e+02	4.336808e+00	3.074450e+01	1.046512e-01	2.099052e+00	2.105734e-02	9.633993e-01	1.329363e-02	2.510147e+00	2.779935e-02
23120000	-4.444825e+03	-9.549148e+02	3.272180e+00	2.541874e+01	9.302326e-02	2.884043e+00	9.586233e-03	9.905885e-01	6.081994e-03	2.911885e+00	2.110255e-02
23140000	-4.461139e+03	-9.217790e+02	4.265766e+00	2.888585e+01	1.162791e-01	2.260138e+00	1.637612e-02	9.715779e-01	1.996649e-02	1.988750e+00	2.705258e-02
23160000	-4.459732e+03	-9.257787e+02	3.899499e+00	2.769737e+01	1.976744e-01	2.694893e+00	6.274833e-03	9.738027e-01	8.503834e-02	3.260038e+00	2.433931e-02
23180000	-4.455771e+03	-9.310848e+02	4.174077e+00	3.026397e+01	1.046512e-01	2.892387e+00	1.393053e-02	9.738998e-01	2.021259e-02	2.428155e+00	2.677021e-02
23200000	-4.455739e+03	-9.320234e+02	3.524251e+00	2.688087e+01	1.511628e-01	2.267444e+00	6.273521e-03	9.874680e-01	1.374847e-02	2.877493e+00	2.251070e-02
23220000	-4.460089e+03	-9.016103e+02	3.951015e+00	2.996290e+01	6.976744e-02	3.269507e+00	2.706325e-02	9.572956e-01	1.189052e-02	3.699799e+00	2.547841e-02
23240000	-4.456630e+03	-9.270050e+02	3.707701e+00	2.629688e+01	1.744186e-01	2.688478e+00	2.629642e-02	9.092275e-01	5.624237e-02	2.847760e+00	2.350715e-02
23260000	-4.458127e+03	-9.585325e+02	2.862560e+00	2.086133e+01	1.511628e-01	2.898319e+00	1.195232e-02	9.690079e-01	3.146835e-02	1.983390e+00	1.832002e-02
23280000	-4.450325e+03	-9.713271e+02	2.882122e+00	2.147850e+01	1.279070e-01	2.633069e+00	1.583258e-02	9.707391e-01	1.869324e-02	2.005180e+00	1.845342e-02
23300000	-4.471406e+03	-9.567373e+02	3.103697e+00	2.298134e+01	1.511628e-01	3.312325e+00	8.097876e-03	9.690642e-01	6.820712e-02	1.775561e+00	1.954224e-02
23320000	-4.473700e+03	-9.603292e+02	3.148756e+00	2.386427e+01	8.139535e-02	2.606847e+00	2.698828e-02	9.659475e-01	9.045119e-03	2.269634e+00	2.006301e-02
23340000	-4.452845e+03	-9.415969e+02	3.290977e+00	2.370457e+01	1.395349e-01	2.697948e+00	2.232751e-02	9.224261e-01	5.254653e-02	2.710726e+00	2.118713e-02
23360000	-4.459930e+03	-8.982839e+02	4.375203e+00	2.977435e+01	1.395349e-01	2.984825e+00	1.051097e-02	9.691096e-01	4.713373e-02	2.432623e+00	2.812108e-02
23380000	-4.449067e+03	-9.083996e+02	4.785978e+00	3.349177e+01	1.627907e-01	2.633987e+00	2.564372e-02	9.420119e-01	3.246888e-02	2.843816e+00	3.085569e-02
23400000	-4.454154e+03	-9.336928e+02	3.794079e+00	2.825808e+01	1.511628e-01	2.569552e+00	2.528581e-02	9.381586e-01	2.611005e-02	2.570915e+00	2.426099e-02
23420000	-4.442063e+03	-9.171986e+02	4.056795e+00	3.016608e+01	1.046512e-01	2.523480e+00	2.331221e-02	9.464547e-01	2.767475e-02	3.178387e+00	2.575000e-02
23440000	-4.462866e+03	-8.919838e+02	4.465125e+00	3.003537e+01	1.627907e-01	2.473694e+00	1.291992e-02	9.610812e-01	4.483007e-02	5.148730e+00	2.850715e-02
23460000	-4.441310e+03	-9.076299e+02	4.256901e+00	2.934575e+01	2.093023e-01	3.183044e+00	1.888949e-02	9.550229e-01	3.126865e-02	2.776364e+00	2.683590e-02
23480000	-4.449212e+03	-9.371129e+02	3.806135e+00	2.852574e+01	1.162791e-01	2.925741e+00	1.253411e-02	9.528627e-01	5.340869e-02	2.686483e+00	2.418061e-02
23500000	-4.460357e+03	-9.008957e+02	4.212472e+00	3.063141e+01	5.813953e-02	2.373156e+00	1.883564e-02	9.822831e-01	5.395654e-03	3.108423e+00	2.700476e-02
23520000	-4.456151e+03	-9.155749e+02	5.024945e+00	3.625389e+01	8.139535e-02	2.467516e+00	1.056454e-02	9.895336e-01	6.208601e-03	4.285535e+00	3.230020e-02
23540000	-4.450585e+03	-9.172045e+02	4.605043e+00	3.637774e+01	1.046512e-01	2.855892e+00	2.658005e-02	9.676495e-01	8.311401e-03	3.147506e+00	2.938983e-02
23560000	-4.451874e+03	-8.954645e+02	5.526656e+00	4.066679e+01	9.302326e-02	2.609529e+00	2.350800e-02	9.628268e-01	1.205299e-02	6.766952e+00	3.539955e-02
23580000	-4.451871e+03	-8.815679e+02	4.818164e+00	3.467787e+01	1.976744e-01	2.893221e+00	9.197401e-03	9.540387e-01	1.137800e-01	3.462176e+00	3.086225e-02
23600000	-4.451206e+03	-8.968703e+02	4.306288e+00	3.303476e+01	1.395349e-01	2.580106e+00	7.687577e-03	9.768553e-01	3.546844e-02	2.546756e+00	2.776145e-02
23620000	-4.468957e+03	-9.201980e+02	3.614592e+00	2.775167e+01	1.046512e-01	3.008661e+00	1.752412e-02	9.561964e-01	3.987233e-02	2.496936e+00	2.313128e-02
23640000	-4.441018e+03	-9.132703e+02	3.822838e+00	3.009856e+01	1.511628e-01	2.265656e+00	8.635795e-03	9.588927e-01	8.513028e-02	2.640680e+00	2.465416e-02
23660000	-4.455348e+03	-9.345980e+02	3.339532e+00	2.733112e+01	1.162791e-01	3.045173e+00	8.306420e-03	9.799213e-01	2.439323e-02	2.195309e+00	2.154171e-02
23680000	-4.459517e+03	-9.309116e+02	3.341425e+00	2.378548e+01	1.046512e-01	2.506525e+00	1.390795e-02	9.720959e-01	2.778979e-02	2.807474e+00	2.104756e-02
23700000	-4.474991e+03	-9.368138e+02	3.214147e+00	2.408172e+01	1.511628e-01	2.402493e+00	5.095669e-03	9.829658e-01	5.171702e-02	1.753712e+00	2.030482e-02
23720000	-4.444756e+03	-9.437813e+02	3.888625e+00	2.921292e+01	1.046512e-01	2.467988e+00	6.801083e-03	9.779592e-01	5.832717e-02	2.193925e+00	2.465690e-02
23740000	-4.450914e+03	-9.207626e+02	3.767082e+00	2.575649e+01	1.860465e-01	2.391512e+00	4.430934e-03	9.871997e-01	4.546966e-02	3.225992e+00	2.364707e-02
23760000	-4.458156e+03	-9.311914e+02	3.549905e+00	2.660726e+01	1.046512e-01	2.489877e+00	8.365593e-03	9.857508e-01	1.551976e-02	2.076113e+00	2.236195e-02
23780000	-4.436090e+03	-9.240637e+02	4.125524e+00	3.075512e+01	1.279070e-01	2.005133e+00	9.097950e-03	9.596469e-01	5.495953e-02	4.292087e+00	2.659336e-02
23800000	-4.453476e+03	-9.497419e+02	3.407082e+00	2.768261e+01	1.395349e-01	2.333593e+00	6.252717e-03	9.780561e-01	5.005322e-02	2.615312e+00	2.179895e-02
23820000	-4.455329e+03	-9.563307e+02	3.155268e+00	2.557353e+01	1.162791e-01	1.979044e+00	4.992461e-03	9.896360e-01	1.768069e-02	3.422700e+00	2.012635e-02
23840000	-4.454685e+03	-9.287251e+02	3.808612e+00	2.814058e+01	1.162791e-01	2.677036e+00	2.018147e-02	9.631163e-01	1.884432e-02	2.819892e+00	2.447910e-02
23860000	-4.465018e+03	-9.377459e+02	3.901205e+00	2.907051e+01	1.627907e-01	1.982542e+00	2.321650e-02	9.039686e-01	6.467194e-02	1.744116e+00	2.497282e-02
23880000	-4.460280e+03	-9.531208e+02	2.959089e+00	2.134701e+01	1.162791e-01	2.387521e+00	2.745450e-02	9.498211e-01	1.820207e-02	1.689117e+00	1.896196e-02
23900000	-4.453234e+03	-9.388918e+02	3.525905e+00	2.672677e+01	1.511628e-01	2.931510e+00	9.253406e-03	9.716383e-01	4.939156e-02	1.749808e+00	2.262410e-02
23920000	-4.453045e+03	-9.292279e+02	3.998067e+00	2.999546e+01	1.627907e-01	2.182872e+00	1.960042e-02	9.400343e-01	4.046560e-02	2.184072e+00	2.566060e-02
23940000	-4.454615e+03	-9.553534e+02	3.242612e+00	2.504371e+01	1.511628e-01	2.622295e+00	5.483822e-03	9.883596e-01	1.850091e-02	2.746606e+00	2.071406e-02
23960000	-4.463219e+03	-9.137170e+02	3.777224e+00	2.802751e+01	1.511628e-01	3.182899e+00	1.409436e-02	9.703004e-01	2.616023e-02	2.756629e+00	2.421049e-02
23980000	-4.461288e+03	-9.457527e+02	3.505499e+00	2.618998e+01	1.279070e-01	2.611880e+00	8.572044e-03	9.785565e-01	2.702551e-02	2.022746e+00	2.236491e-02
24000000	-4.441710e+03	-9.382298e+02	3.805509e+00	2.787193e+01	9.302326e-02	2.600119e+00	1.679687e-02	9.625205e-01	2.812783e-02	2.824109e+00	2.437644e-02
24020000	-4.464101e+03	-9.155330e+02	4.192816e+00	3.018743e+01	1.046512e-01	2.592533e+00	1.060860e-02	9.791396e-01	2.328697e-02	3.047378e+00	2.668823e-02
24040000	-4.468772e+03	-8.886589e+02	5.016971e+00	3.815770e+01	1.162791e-01	3.474254e+00	6.984237e-03	9.830195e-01	2.505793e-02	3.221172e+00	3.174420e-02
24060000	-4.458265e+03	-9.385703e+02	3.061227e+00	2.451183e+01	4.651163e-02	2.036000e+00	7.725009e-03	9.909623e-01	6.432852e-03	3.848058e+00	1.949570e-02
24080000	-4.448968e+03	-8.956570e+02	4.636898e+00	3.268367e+01	1.046512e-01	3.346710e+00	7.423524e-03	9.859165e-01	2.007004e-02	3.144645e+00	2.945710e-02
24100000	-4.438360e+03	-9.561178e+02	3.131721e+00	2.355692e+01	1.279070e-01	2.161185e+00	6.676054e-03	9.815333e-01	2.953122e-02	1.623191e+00	2.001569e-02
24120000	-4.458620e+03	-9.321244e+02	4.177061e+00	3.008165e+01	8.139535e-02	2.552557e+00	8.324032e-03	9.829096e-01	2.223783e-02	2.454219e+00	2.639426e-02
24140000	-4.452491e+03	-9.459661e+02	3.130717e+00	2.266325e+01	9.302326e-02	2.604781e+00	1.973159e-02	9.490256e-01	3.955664e-02	2.132968e+00	1.918315e-02
24160000	-4.462447e+03	-9.454751e+02	3.272135e+00	2.374878e+01	1.046512e-01	3.049435e+00	2.575398e-02	9.560388e-01	1.259637e-02	2.043000e+00	2.048634e-02
24180000	-4.455593e+03	-9.421572e+02	3.279645e+00	2.498825e+01	9.302326e-02	2.657415e+00	1.845123e-02	9.548249e-01	2.256364e-02	2.992312e+00	2.103840e-02
24200000	-4.437192e+03	-9.235745e+02	3.823057e+00	2.767860e+01	9.302326e-02	2.644426e+00	6.661230e-03	9.880561e-01	2.039736e-02	1.867615e+00	2.420873e-02
24220000	-4.469773e+03	-9.161383e+02	3.721602e+00	2.691085e+01	1.627907e-01	2.602386e+00	5.900614e-03	9.736931e-01	8.173172e-02	1.777040e+00	2.389817e-02
24240000	-4.444141e+03	-9.160754e+02	4.327511e+00	2.903881e+01	1.744186e-01	3.124864e+00	6.220667e-03	9.853537e-01	3.156692e-02	3.316699e+00	2.725504e-02
24260000	-4.453578e+03	-9.145742e+02	4.180497e+00	3.040222e+01	1.395349e-01	2.470814e+00	6.772775e-03	9.835384e-01	3.393005e-02	4.009026e+00	2.696678e-02
24280000	-4.451903e+03	-9.143384e+02	4.028010e+00	2.679070e+01	2.209302e-01	2.409264e+00	1.174011e-02	9.487000e-01	1.018999e-01	2.302587e+00	2.589599e-02
24300000	-4.480106e+03	-9.324035e+02	3.266191e+00	2.172909e+01	2.093023e-01	2.807438e+00	1.332586e-02	9.557686e-01	7.351811e-02	2.451288e+00	2.106102e-02
24320000	-4.465764e+03	-9.167657e+02	3.576841e+00	2.473926e+01	1.162791e-01	2.564210e+00	2.196322e-02	9.566447e-01	2.285874e-02	1.972875e+00	2.272405e-02
24340000	-4.470432e+03	-9.412573e+02	3.005364e+00	2.134875e+01	1.511628e-01	2.266387e+00	2.042229e-02	9.352682e-01	5.781106e-02	1.651457e+00	1.905673e-02
24360000	-4.459646e+03	-9.222504e+02	4.115286e+00	2.765827e+01	1.744186e-01	2.244277e+00	1.204521e-02	9.746421e-01	1.816006e-02	2.115786e+00	2.610686e-02
24380000	-4.456611e+03	-9.279173e+02	3.886274e+00	2.808819e+01	1.395349e-01	2.357208e+00	1.849685e-02	9.562046e-01	4.194608e-02	2.658928e+00	2.473873e-02
24400000	-4.464430e+03	-9.226416e+02	3.758620e+00	2.796107e+01	1.162791e-01	3.408922e+00	7.668161e-03	9.838523e-01	2.170332e-02	2.158627e+00	2.413153e-02
24420000	-4.463456e+03	-9.245967e+02	4.295033e+00	3.185326e+01	1.046512e-01	2.539097e+00	2.846169e-03	9.931823e-01	2.827786e-02	1.633858e+00	2.759675e-02
24440000	-4.461803e+03	-8.963952e+02	4.872239e+00	3.605488e+01	1.511628e-01	2.209801e+00	1.548110e-02	9.379431e-01	7.134534e-02	4.898580e+00	3.112989e-02
24460000	-4.448095e+03	-9.067682e+02	4.511670e+00	3.332263e+01	1.279070e-01	3.239432e+00	1.015017e-02	9.822378e-01	1.429388e-02	2.246202e+00	2.906101e-02
24480000	-4.471552e+03	-9.041668e+02	4.986349e+00	3.315540e+01	1.511628e-01	1.836626e+00	1.550339e-02	9.436303e-01	5.070911e-02	3.322527e+00	3.165175e-02
24500000	-4.436887e+03	-9.018995e+02	4.230770e+00	2.897730e+01	9.302326e-02	2.717349e+00	1.257671e-02	9.681182e-01	3.846872e-02	3.135504e+00	2.722905e-02
24520000	-4.452511e+03	-9.025099e+02	4.911853e+00	3.360545e+01	1.162791e-01	2.765230e+00	2.125994e-02	9.645673e-01	2.241627e-02	2.806217e+00	3.160413e-02
24540000	-4.467699e+03	-9.132155e+02	4.712260e+00	3.430392e+01	1.395349e-01	2.246497e+00	2.077239e-02	9.571756e-01	2.688684e-02	3.285782e+00	3.010808e-02
24560000	-4.463428e+03	-9.100322e+02	4.793956e+00	3.381482e+01	5.813953e-02	2.450366e+00	4.458623e-02	9.536937e-01	6.896962e-03	4.061974e+00	3.091141e-02
24580000	-4.448949e+03	-8.806485e+02	6.058877e+00	4.142875e+01	1.162791e-01	2.507768e+00	1.993723e-02	9.420179e-01	4.388948e-02	4.462953e+00	3.824095e-02
24600000	-4.446652e+03	-8.998169e+02	5.784330e+00	4.063142e+01	6.976744e-02	2.579143e+00	1.981200e-02	9.746527e-01	1.171560e-02	3.620311e+00	3.552809e-02
24620000	-4.443180e+03	-9.317635e+02	4.433975e+00	3.234132e+01	1.162791e-01	2.615895e+00	1.127660e-02	9.668009e-01	3.328826e-02	2.697830e+00	2.728951e-02
24640000	-4.458646e+03	-9.402733e+02	3.520966e+00	2.639588e+01	1.162791e-01	2.113131e+00	1.747975e-02	9.577953e-01	2.826989e-02	3.182534e+00	2.222872e-02
24660000	-4.444140e+03	-9.079929e+02	4.305794e+00	3.119701e+01	1.627907e-01	2.246499e+00	1.157208e-02	9.698046e-01	3.895026e-02	3.070248e+00	2.723063e-02
24680000	-4.440986e+03	-8.874598e+02	5.284774e+00	3.754374e+01	1.279070e-01	2.702435e+00	1.553396e-02	9.716224e-01	1.876313e-02	4.330284e+00	3.369168e-02
24700000	-4.431827e+03	-9.213592e+02	4.296918e+00	3.226381e+01	9.302326e-02	2.314492e+00	1.343286e-02	9.644444e-01	3.930051e-02	2.486614e+00	2.762651e-02
24720000	-4.439909e+03	-9.121275e+02	4.327269e+00	3.247571e+01	1.860465e-01	2.727652e+00	8.306641e-03	9.656037e-01	7.440571e-02	3.429396e+00	2.742153e-02
24740000	-4.460754e+03	-9.094301e+02	5.335350e+00	3.985642e+01	9.302326e-02	2.580929e+00	9.267171e-03	9.753730e-01	3.222625e-02	3.638751e+00	3.405473e-02
24760000	-4.441353e+03	-9.629445e+02	3.345913e+00	2.623660e+01	1.046512e-01	2.281683e+00	1.595095e-02	9.720200e-01	1.290858e-02	2.766938e+00	2.143777e-02
24780000	-4.445625e+03	-9.141109e+02	3.856628e+00	2.815551e+01	1.279070e-01	3.092304e+00	3.745239e-03	9.883030e-01	5.026868e-02	2.621297e+00	2.454971e-02
24800000	-4.464880e+03	-9.245322e+02	3.727218e+00	2.841317e+01	6.976744e-02	2.232669e+00	1.341600e-02	9.703098e-01	1.609240e-02	2.392178e+00	2.399739e-02
24820000	-4.459766e+03	-9.486039e+02	3.513724e+00	2.539275e+01	6.976744e-02	2.704085e+00	1.084780e-02	9.782112e-01	1.557189e-02	1.901949e+00	2.266025e-02
24840000	-4.458594e+03	-9.286645e+02	3.755102e+00	2.742262e+01	1.279070e-01	2.981022e+00	6.589895e-03	9.780031e-01	5.507772e-02	3.179475e+00	2.356397e-02
24860000	-4.479990e+03	-9.153357e+02	3.979313e+00	2.982359e+01	1.162791e-01	2.155467e+00	7.479768e-03	9.782902e-01	3.582568e-02	2.696457e+00	2.539634e-02
24880000	-4.445069e+03	-9.250675e+02	4.066945e+00	3.142930e+01	1.046512e-01	2.680227e+00	1.547348e-02	9.446005e-01	6.363444e-02	3.784600e+00	2.610736e-02
24900000	-4.452288e+03	-9.275045e+02	3.959237e+00	2.959093e+01	1.395349e-01	2.638064e+00	7.788918e-03	9.704348e-01	6.324497e-02	2.641203e+00	2.551157e-02
24920000	-4.453876e+03	-9.112059e+02	4.047203e+00	2.895913e+01	1.162791e-01	2.759864e+00	2.775695e-02	9.368570e-01	2.841090e-02	2.096148e+00	2.579987e-02
24940000	-4.471057e+03	-9.472800e+02	3.469849e+00	2.582581e+01	1.046512e-01	2.018037e+00	8.121973e-03	9.867550e-01	1.546634e-02	3.310458e+00	2.223893e-02
24960000	-4.448633e+03	-9.421634e+02	3.699139e+00	2.900365e+01	1.395349e-01	2.797321e+00	9.324407e-03	9.690928e-01	3.857426e-02	2.681367e+00	2.373609e-02
24980000	-4.461284e+03	-9.204088e+02	4.308995e+00	3.253176e+01	1.860465e-01	2.391321e+00	1.556630e-02	9.524353e-01	4.297069e-02	4.469816e+00	2.729674e-02
25000000	-4.456341e+03	-9.413771e+02	3.687059e+00	2.841869e+01	9.302326e-02	2.413695e+00	1.050237e-02	9.742800e-01	2.321211e-02	2.979710e+00	2.349209e-02
25020000	-4.468460e+03	-9.401550e+02	3.352441e+00	2.562658e+01	1.046512e-01	2.758285e+00	6.969534e-03	9.851538e-01	1.528687e-02	1.895373e+00	2.144564e-02
25040000	-4.460715e+03	-9.408431e+02	3.431446e+00	2.561087e+01	1.511628e-01	3.264164e+00	6.753269e-03	9.771673e-01	5.198887e-02	3.000704e+00	2.183193e-02
25060000	-4.452756e+03	-9.216762e+02	3.950558e+00	2.814956e+01	1.162791e-01	2.226755e+00	8.248934e-03	9.816182e-01	2.324939e-02	1.839128e+00	2.519595e-02
25080000	-4.456981e+03	-9.218248e+02	4.034670e+00	2.885115e+01	1.860465e-01	2.879937e+00	5.361845e-03	9.700659e-01	1.197480e-01	3.184318e+00	2.584434e-02
25100000	-4.459569e+03	-9.643277e+02	2.808351e+00	2.073574e+01	9.302326e-02	2.101216e+00	2.464475e-03	9.931335e-01	3.416482e-02	1.809102e+00	1.752514e-02
25120000	-4.455015e+03	-9.652693e+02	2.769648e+00	2.075621e+01	1.279070e-01	2.561151e+00	1.161151e-02	9.779567e-01	1.746956e-02	2.622144e+00	1.768458e-02
25140000	-4.463857e+03	-9.316558e+02	3.965915e+00	2.970762e+01	1.046512e-01	2.320053e+00	1.036913e-02	9.704682e-01	3.948566e-02	1.786044e+00	2.521271e-02
25160000	-4.464087e+03	-9.350804e+02	2.981672e+00	2.143966e+01	1.744186e-01	3.168357e+00	7.338657e-03	9.805934e-01	3.414330e-02	1.471522e+00	1.921989e-02
25180000	-4.448973e+03	-9.713495e+02	2.561723e+00	2.049218e+01	1.511628e-01	2.026364e+00	3.017891e-03	9.892740e-01	6.363550e-02	1.478678e+00	1.613857e-02
25200000	-4.464420e+03	-9.319822e+02	3.161332e+00	2.178126e+01	1.511628e-01	2.085452e+00	2.255865e-02	9.206322e-01	7.925749e-02	2.163502e+00	1.974515e-02
25220000	-4.465790e+03	-9.460296e+02	3.269255e+00	2.346005e+01	1.744186e-01	2.738285e+00	9.566245e-03	9.623464e-01	7.727204e-02	2.139019e+00	2.104868e-02
25240000	-4.442383e+03	-9.415063e+02	3.232017e+00	2.465741e+01	9.302326e-02	3.414383e+00	1.111383e-02	9.740102e-01	2.349610e-02	1.321621e+00	2.069696e-02
25260000	-4.446331e+03	-9.404419e+02	3.288024e+00	2.534465e+01	1.279070e-01	2.662297e+00	2.354538e-03	9.907210e-01	5.462136e-02	2.430367e+00	2.053231e-02
25280000	-4.460416e+03	-9.248417e+02	3.621684e+00	2.601515e+01	1.511628e-01	3.053118e+00	6.916377e-03	9.812749e-01	4.614613e-02	2.572280e+00	2.331840e-02
25300000	-4.465829e+03	-9.025726e+02	3.959075e+00	3.291722e+01	1.046512e-01	2.032946e+00	9.724349e-03	9.791723e-01	1.525499e-02	3.649390e+00	2.486408e-02
25320000	-4.455642e+03	-9.411081e+02	3.328162e+00	2.630588e+01	1.162791e-01	2.724477e+00	1.567793e-02	9.576181e-01	4.205657e-02	2.087212e+00	2.092010e-02
25340000	-4.460566e+03	-9.222354e+02	3.795237e+00	2.732922e+01	1.627907e-01	2.153781e+00	1.355899e-02	9.565575e-01	4.999041e-02	1.939226e+00	2.388605e-02
25360000	-4.449481e+03	-9.303428e+02	3.660928e+00	2.662665e+01	1.860465e-01	2.715441e+00	5.419824e-03	9.847809e-01	4.035168e-02	2.901379e+00	2.274718e-02
25380000	-4.458860e+03	-9.299225e+02	4.123935e+00	2.955360e+01	1.860465e-01	2.931874e+00	1.016204e-02	9.524295e-01	9.247476e-02	3.541305e+00	2.551368e-02
25400000	-4.453550e+03	-9.405445e+02	3.982076e+00	3.012103e+01	1.046512e-01	2.618801e+00	1.923273e-02	9.300680e-01	6.378924e-02	2.636541e+00	2.504816e-02
25420000	-4.449263e+03	-9.165929e+02	3.933649e+00	2.856248e+01	1.860465e-01	2.244476e+00	1.244942e-02	9.579484e-01	5.007726e-02	1.795394e+00	2.476030e-02
25440000	-4.455813e+03	-9.308422e+02	3.879365e+00	2.769753e+01	1.860465e-01	2.936938e+00	2.444716e-02	9.217765e-01	5.394435e-02	3.732336e+00	2.459300e-02
25460000	-4.476836e+03	-9.288802e+02	4.468228e+00	3.362242e+01	9.302326e-02	2.698147e+00	6.563102e-03	9.864854e-01	1.973592e-02	2.718085e+00	2.876696e-02
25480000	-4.454598e+03	-9.331569e+02	3.335264e+00	2.350451e+01	1.511628e-01	2.593912e+00	1.122500e-02	9.645871e-01	5.265012e-02	2.152756e+00	2.097056e-02
25500000	-4.460905e+03	-9.363322e+02	3.555914e+00	2.573402e+01	1.162791e-01	2.467069e+00	6.424761e-03	9.742011e-01	7.958601e-02	1.755987e+00	2.260698e-02
25520000	-4.448137e+03	-9.324147e+02	3.279545e+00	2.416517e+01	1.744186e-01	2.598708e+00	1.049042e-02	9.570547e-01	8.200905e-02	1.759448e+00	2.050924e-02
25540000	-4.464383e+03	-9.461734e+02	3.316316e+00	2.270445e+01	1.511628e-01	2.591074e+00	8.058418e-03	9.672128e-01	6.126378e-02	2.031271e+00	2.069300e-02
25560000	-4.461881e+03	-9.423618e+02	3.299374e+00	2.327092e+01	1.860465e-01	2.868298e+00	3.735919e-03	9.885298e-01	3.699369e-02	4.109927e+00	2.066916e-02
25580000	-4.437248e+03	-9.566913e+02	3.134199e+00	2.375538e+01	9.302326e-02	2.411999e+00	1.884981e-02	9.534265e-01	2.197336e-02	2.354453e+00	1.904997e-02
25600000	-4.458718e+03	-9.557184e+02	3.111385e+00	2.389424e+01	1.395349e-01	2.839344e+00	7.065059e-03	9.888451e-01	1.191600e-02	2.562623e+00	1.974645e-02
25620000	-4.458396e+03	-9.645567e+02	2.886225e+00	2.238561e+01	9.302326e-02	2.792705e+00	4.325230e-03	9.932960e-01	1.049465e-02	2.592603e+00	1.821669e-02
25640000	-4.471351e+03	-9.480852e+02	2.915671e+00	2.111537e+01	1.627907e-01	2.043367e+00	8.807461e-03	9.686942e-01	5.857431e-02	1.476787e+00	1.818807e-02
25660000	-4.471769e+03	-9.565336e+02	2.877209e+00	2.231841e+01	1.162791e-01	2.590826e+00	2.141166e-03	9.913043e-01	5.435016e-02	1.593731e+00	1.839653e-02
25680000	-4.440673e+03	-9.799068e+02	2.775269e+00	2.087891e+01	1.627907e-01	2.406384e+00	1.214358e-02	9.625835e-01	4.824281e-02	3.061667e+00	1.759345e-02
25700000	-4.469893e+03	-9.414032e+02	3.719453e+00	2.828257e+01	1.744186e-01	2.087110e+00	1.536926e-02	9.506960e-01	5.065940e-02	2.300947e+00	2.368118e-02
25720000	-4.454445e+03	-9.228662e+02	3.391199e+00	2.532467e+01	1.860465e-01	2.078618e+00	8.626547e-03	9.727851e-01	4.304004e-02	2.116183e+00	2.155900e-02
25740000	-4.459556e+03	-9.330532e+02	4.067176e+00	3.086564e+01	1.395349e-01	2.093746e+00	3.955808e-03	9.869168e-01	5.179962e-02	2.372510e+00	2.532134e-02
25760000	-4.461808e+03	-9.108261e+02	4.235627e+00	3.373567e+01	6.976744e-02	2.717821e+00	4.097951e-03	9.903617e-01	2.676855e-02	2.782227e+00	2.678167e-02
25780000	-4.450175e+03	-9.094784e+02	4.146268e+00	2.976537e+01	9.302326e-02	2.342326e+00	1.080575e-02	9.537588e-01	8.255089e-02	2.834529e+00	2.634961e-02
25800000	-4.449050e+03	-9.747653e+02	3.238864e+00	2.337821e+01	1.046512e-01	3.229819e+00	2.168764e-02	9.520727e-01	2.320473e-02	3.346329e+00	1.973369e-02
25820000	-4.461913e+03	-9.421929e+02	3.483999e+00	2.801183e+01	1.046512e-01	2.479982e+00	2.038007e-02	9.477641e-01	2.763039e-02	3.361839e+00	2.230128e-02
25840000	-4.473761e+03	-9.090932e+02	3.644841e+00	2.831285e+01	8.139535e-02	2.238060e+00	7.599827e-03	9.853649e-01	1.735892e-02	4.028955e+00	2.331094e-02
25860000	-4.457668e+03	-9.625737e+02	3.261646e+00	2.383771e+01	1.511628e-01	2.275796e+00	1.414079e-02	9.499449e-01	5.722408e-02	2.462701e+00	1.987239e-02
25880000	-4.461856e+03	-9.357449e+02	3.862629e+00	3.164348e+01	6.976744e-02	2.917732e+00	6.451168e-03	9.914081e-01	8.692146e-03	3.025783e+00	2.477958e-02
25900000	-4.475599e+03	-9.110077e+02	3.657633e+00	2.926456e+01	5.813953e-02	2.617779e+00	1.817077e-02	9.850747e-01	2.789023e-03	2.227057e+00	2.354730e-02
25920000	-4.451446e+03	-9.125331e+02	4.528438e+00	3.196756e+01	9.302326e-02	2.435623e+00	2.572694e-02	9.748376e-01	5.881686e-03	3.541862e+00	2.893953e-02
25940000	-4.471203e+03	-9.228295e+02	3.834835e+00	2.908847e+01	8.139535e-02	2.886085e+00	2.026717e-02	9.441115e-01	4.996949e-02	2.684816e+00	2.451335e-02
25960000	-4.459550e+03	-9.139567e+02	4.566428e+00	3.183572e+01	1.162791e-01	2.536354e+00	2.339835e-02	9.594443e-01	1.421163e-02	2.672730e+00	2.903258e-02
25980000	-4.467878e+03	-9.432952e+02	3.270397e+00	2.319506e+01	1.279070e-01	4.206223e+00	1.287399e-02	9.677443e-01	3.505825e-02	1.712176e+00	2.107820e-02
26000000	-4.458516e+03	-9.406968e+02	3.859958e+00	2.795523e+01	2.093023e-01	3.236793e+00	1.233207e-02	9.548518e-01	8.160633e-02	2.009527e+00	2.471326e-02
26020000	-4.454445e+03	-9.607961e+02	2.937307e+00	2.271830e+01	1.162791e-01	2.524322e+00	2.505357e-02	9.474051e-01	2.512901e-02	2.556687e+00	1.871209e-02
26040000	-4.457054e+03	-9.311145e+02	3.893817e+00	2.814393e+01	6.976744e-02	1.784106e+00	7.660932e-03	9.886371e-01	1.046861e-02	1.857376e+00	2.497788e-02
26060000	-4.456947e+03	-9.293540e+02	4.136254e+00	3.040616e+01	8.139535e-02	2.699469e+00	8.124671e-03	9.772021e-01	3.792195e-02	3.551570e+00	2.656232e-02
26080000	-4.463323e+03	-9.199459e+02	3.856208e+00	3.007315e+01	6.976744e-02	2.701645e+00	3.338365e-03	9.948467e-01	1.045012e-02	3.814688e+00	2.477989e-02
26100000	-4.460419e+03	-9.237753e+02	4.099606e+00	2.962231e+01	1.279070e-01	2.067672e+00	3.362973e-03	9.926256e-01	2.435208e-02	2.486314e+00	2.595965e-02
26120000	-4.480088e+03	-9.412285e+02	2.811508e+00	2.030951e+01	1.162791e-01	2.699465e+00	3.860946e-03	9.924157e-01	1.735612e-02	1.470467e+00	1.774610e-02
26140000	-4.475796e+03	-9.340165e+02	3.539682e+00	2.797326e+01	9.302326e-02	2.577684e+00	1.239373e-02	9.720310e-01	1.739647e-02	2.466359e+00	2.281630e-02
26160000	-4.459956e+03	-9.236523e+02	4.157409e+00	2.888013e+01	1.279070e-01	2.319336e+00	5.524036e-03	9.882022e-01	2.245958e-02	2.280212e+00	2.681381e-02
26180000	-4.450834e+03	-9.278079e+02	3.975229e+00	2.810246e+01	1.046512e-01	2.680527e+00	2.268307e-02	9.428473e-01	3.390385e-02	1.720170e+00	2.517182e-02
26200000	-4.453407e+03	-9.316051e+02	3.436616e+00	2.468439e+01	1.162791e-01	2.803474e+00	3.199436e-03	9.954891e-01	1.176037e-02	2.278152e+00	2.212425e-02
26220000	-4.449448e+03	-9.261267e+02	3.038835e+00	2.290436e+01	1.279070e-01	2.138886e+00	1.081817e-02	9.870974e-01	8.832677e-03	2.119031e+00	1.934460e-02
26240000	-4.456153e+03	-9.246087e+02	3.237232e+00	2.444007e+01	9.302326e-02	2.772492e+00	7.385255e-03	9.841174e-01	2.050038e-02	2.355076e+00	1.988917e-02
26260000	-4.459874e+03	-9.293377e+02	3.657443e+00	2.814474e+01	9.302326e-02	1.903739e+00	2.339768e-03	9.940684e-01	3.046029e-02	2.365751e+00	2.257317e-02
26280000	-4.447389e+03	-9.318394e+02	3.608066e+00	2.786426e+01	1.511628e-01	2.681891e+00	1.053955e-02	9.618362e-01	5.191601e-02	1.790572e+00	2.276059e-02
26300000	-4.467998e+03	-9.345355e+02	3.296287e+00	2.387872e+01	1.627907e-01	2.157297e+00	2.125382e-02	9.541946e-01	2.687468e-02	2.692032e+00	2.101153e-02
26320000	-4.450017e+03	-9.491364e+02	3.155134e+00	2.452287e+01	8.139535e-02	3.179543e+00	1.067813e-03	9.979286e-01	1.545895e-02	1.749110e+00	1.978992e-02
26340000	-4.457640e+03	-9.371305e+02	3.552785e+00	2.743572e+01	1.395349e-01	2.194906e+00	1.727705e-02	9.742573e-01	1.179666e-02	2.810056e+00	2.261189e-02
26360000	-4.478409e+03	-9.425490e+02	3.203084e+00	2.361091e+01	1.162791e-01	2.076116e+00	4.922085e-03	9.859901e-01	4.122257e-02	2.433850e+00	2.028396e-02
26380000	-4.460481e+03	-9.053563e+02	4.277530e+00	3.143298e+01	8.139535e-02	2.034926e+00	8.830210e-03	9.870590e-01	1.336655e-02	2.912181e+00	2.758795e-02
26400000	-4.444516e+03	-9.013467e+02	4.271354e+00	2.933096e+01	1.395349e-01	2.375833e+00	8.492940e-03	9.822305e-01	3.031901e-02	2.808019e+00	2.745288e-02
26420000	-4.446575e+03	-9.070574e+02	3.937047e+00	2.867653e+01	1.627907e-01	2.852497e+00	1.448495e-02	9.457765e-01	8.153906e-02	1.809640e+00	2.538126e-02
26440000	-4.451819e+03	-9.165420e+02	4.464412e+00	3.210512e+01	9.302326e-02	2.273264e+00	1.442454e-02	9.758919e-01	1.313037e-02	2.611254e+00	2.842340e-02
26460000	-4.455982e+03	-9.367395e+02	3.519783e+00	2.558706e+01	6.976744e-02	3.163791e+00	1.371365e-02	9.852938e-01	7.353925e-03	1.723995e+00	2.239743e-02
26480000	-4.462005e+03	-9.302145e+02	4.099605e+00	2.893240e+01	1.046512e-01	3.079267e+00	3.008279e-02	8.984229e-01	5.248547e-02	2.771025e+00	2.605796e-02
26500000	-4.451609e+03	-9.050761e+02	4.265738e+00	2.958731e+01	1.395349e-01	2.997965e+00	2.407066e-02	9.550596e-01	1.885475e-02	2.533654e+00	2.679090e-02
26520000	-4.453381e+03	-9.537176e+02	2.888539e+00	2.269106e+01	1.511628e-01	2.539198e+00	1.667289e-02	9.401486e-01	4.189616e-02	1.369444e+00	1.801560e-02
26540000	-4.458437e+03	-9.244671e+02	4.118682e+00	2.738121e+01	1.744186e-01	2.765498e+00	1.065261e-02	9.695630e-01	4.848304e-02	2.630304e+00	2.652079e-02
26560000	-4.456223e+03	-9.174602e+02	4.001590e+00	2.552241e+01	1.279070e-01	2.197218e+00	2.529523e-02	9.477409e-01	2.860370e-02	2.362487e+00	2.530612e-02
26580000	-4.461239e+03	-8.977046e+02	4.119217e+00	2.563965e+01	2.209302e-01	2.527518e+00	1.648354e-02	9.451334e-01	6.622512e-02	2.363782e+00	2.598186e-02
26600000	-4.465824e+03	-9.460451e+02	3.051969e+00	2.138934e+01	1.511628e-01	2.670498e+00	1.109942e-02	9.786984e-01	2.670883e-02	1.684497e+00	1.935157e-02
26620000	-4.458146e+03	-9.254612e+02	4.454523e+00	3.114674e+01	8.139535e-02	1.808306e+00	1.821871e-02	9.623092e-01	2.677208e-02	3.102131e+00	2.792583e-02
26640000	-4.457094e+03	-9.347620e+02	3.194087e+00	2.389178e+01	1.395349e-01	3.069256e+00	4.871705e-03	9.868877e-01	2.633551e-02	2.783711e+00	2.017118e-02
26660000	-4.474038e+03	-9.389176e+02	4.055985e+00	3.124846e+01	1.046512e-01	1.910927e+00	7.922616e-03	9.819212e-01	2.703575e-02	3.173997e+00	2.467014e-02
26680000	-4.444320e+03	-9.337932e+02	3.501713e+00	2.597006e+01	2.093023e-01	2.769891e+00	5.236216e-03	9.690243e-01	1.209044e-01	2.463022e+00	2.172252e-02
26700000	-4.469099e+03	-9.534759e+02	3.369550e+00	2.337829e+01	1.279070e-01	3.493424e+00	1.612988e-02	9.585205e-01	3.025238e-02	2.088649e+00	2.056517e-02
26720000	-4.467696e+03	-9.456285e+02	3.000203e+00	2.330183e+01	1.395349e-01	2.426084e+00	6.895457e-03	9.863919e-01	1.932976e-02	2.005705e+00	1.914295e-02
26740000	-4.449228e+03	-9.607506e+02	3.034201e+00	2.310956e+01	1.162791e-01	2.410679e+00	1.797768e-02	9.502237e-01	3.002451e-02	1.774665e+00	1.952794e-02
26760000	-4.469007e+03	-9.501393e+02	3.388722e+00	2.449129e+01	1.511628e-01	2.580255e+00	1.644031e-02	9.591041e-01	3.409521e-02	3.015548e+00	2.185846e-02
26780000	-4.472297e+03	-9.693057e+02	3.395016e+00	2.407024e+01	1.162791e-01	1.799265e+00	1.654922e-02	9.629518e-01	2.386576e-02	3.016158e+00	2.130510e-02
26800000	-4.463590e+03	-9.199574e+02	4.374965e+00	3.029255e+01	1.395349e-01	2.160348e+00	1.340426e-02	9.732443e-01	2.712209e-02	2.814401e+00	2.762874e-02
26820000	-4.456825e+03	-9.693372e+02	3.317255e+00	2.500761e+01	1.162791e-01	2.707980e+00	1.078782e-02	9.661827e-01	4.259019e-02	3.937023e+00	2.059647e-02
26840000	-4.466824e+03	-9.392468e+02	3.643115e+00	2.786060e+01	2.209302e-01	2.442471e+00	7.574532e-03	9.624448e-01	6.880567e-02	2.193140e+00	2.344572e-02
26860000	-4.466012e+03	-9.181573e+02	4.744985e+00	3.190144e+01	1.162791e-01	2.645232e+00	3.694233e-02	9.178466e-01	3.672963e-02	4.367882e+00	3.016141e-02
26880000	-4.458733e+03	-9.300215e+02	4.020535e+00	2.651399e+01	1.627907e-01	2.517235e+00	2.283505e-02	9.592308e-01	2.030978e-02	2.225120e+00	2.461540e-02
26900000	-4.446452e+03	-9.454608e+02	3.859086e+00	2.678170e+01	1.395349e-01	2.665336e+00	5.217899e-03	9.795454e-01	7.278755e-02	1.763153e+00	2.415977e-02
26920000	-4.449840e+03	-9.384644e+02	3.807146e+00	2.643210e+01	1.279070e-01	1.920514e+00	2.369763e-02	9.423599e-01	4.073777e-02	2.084422e+00	2.346653e-02
26940000	-4.459170e+03	-9.032712e+02	5.061801e+00	3.426962e+01	1.162791e-01	2.793836e+00	2.128245e-02	9.461403e-01	3.482296e-02	2.633395e+00	3.211700e-02
26960000	-4.467149e+03	-8.883851e+02	5.470404e+00	3.708238e+01	1.162791e-01	2.481220e+00	4.038374e-02	9.269860e-01	2.181291e-02	4.475018e+00	3.482513e-02
26980000	-4.457634e+03	-8.959651e+02	5.138972e+00	3.706773e+01	1.046512e-01	2.316968e+00	1.831565e-02	9.470439e-01	3.952431e-02	2.487746e+00	3.313065e-02
27000000	-4.457617e+03	-9.386794e+02	3.844421e+00	2.801198e+01	1.162791e-01	2.308394e+00	1.460689e-02	9.530654e-01	6.672538e-02	3.288217e+00	2.480151e-02
27020000	-4.453669e+03	-9.315232e+02	4.239901e+00	2.980418e+01	9.302326e-02	2.594762e+00	1.471136e-02	9.666450e-01	2.530866e-02	2.908152e+00	2.725561e-02
27040000	-4.460403e+03	-9.385499e+02	3.903502e+00	2.742758e+01	1.162791e-01	2.382337e+00	1.328998e-02	9.641279e-01	4.202464e-02	3.228268e+00	2.491399e-02
27060000	-4.457728e+03	-9.576219e+02	3.206871e+00	2.435461e+01	5.813953e-02	2.505549e+00	2.042333e-02	9.664712e-01	1.528806e-02	2.340445e+00	2.039039e-02
27080000	-4.456604e+03	-9.198604e+02	4.081614e+00	3.017337e+01	1.046512e-01	2.334551e+00	1.464079e-02	9.685378e-01	2.399724e-02	2.592038e+00	2.628713e-02
27100000	-4.450819e+03	-9.039055e+02	4.462202e+00	3.036481e+01	1.511628e-01	3.174930e+00	1.259314e-02	9.669852e-01	3.954026e-02	2.538645e+00	2.840227e-02
27120000	-4.455826e+03	-9.250139e+02	4.000891e+00	2.874861e+01	1.162791e-01	2.305945e+00	1.379396e-02	9.746388e-01	1.742985e-02	3.203537e+00	2.542469e-02
27140000	-4.455018e+03	-9.055889e+02	3.757553e+00	2.708509e+01	1.627907e-01	2.863549e+00	2.327994e-03	9.888462e-01	8.974919e-02	3.364293e+00	2.388606e-02
27160000	-4.458918e+03	-9.495386e+02	3.859116e+00	2.851176e+01	1.511628e-01	2.016733e+00	1.537277e-02	9.458588e-01	5.692267e-02	3.488388e+00	2.408590e-02
27180000	-4.468162e+03	-9.512069e+02	3.828489e+00	2.857334e+01	9.302326e-02	2.012820e+00	1.456559e-02	9.786082e-01	9.716407e-03	2.042534e+00	2.451160e-02
27200000	-4.443531e+03	-9.360716e+02	3.543820e+00	2.634608e+01	1.627907e-01	2.220190e+00	1.592914e-02	9.572114e-01	4.383884e-02	2.585764e+00	2.261528e-02
27220000	-4.445595e+03	-8.962246e+02	4.291791e+00	3.000669e+01	1.976744e-01	2.303282e+00	1.051142e-02	9.571581e-01	8.011173e-02	2.422152e+00	2.762279e-02
27240000	-4.447396e+03	-9.164580e+02	3.617201e+00	2.676584e+01	1.511628e-01	2.788802e+00	1.045798e-02	9.665835e-01	5.120505e-02	2.862048e+00	2.299598e-02
27260000	-4.442325e+03	-9.332224e+02	3.705606e+00	2.751237e+01	1.279070e-01	2.504908e+00	1.193488e-02	9.681546e-01	4.368115e-02	2.292643e+00	2.350309e-02
27280000	-4.457051e+03	-9.261485e+02	4.074025e+00	2.902484e+01	1.511628e-01	2.449888e+00	1.377293e-02	9.803023e-01	1.212239e-02	4.046505e+00	2.584017e-02
27300000	-4.451786e+03	-9.203969e+02	4.528437e+00	3.221194e+01	1.162791e-01	2.452181e+00	1.773017e-02	9.655909e-01	2.329049e-02	3.348282e+00	2.867730e-02
27320000	-4.480986e+03	-9.685258e+02	2.767265e+00	2.051616e+01	9.302326e-02	2.798761e+00	4.083639e-03	9.903264e-01	2.010399e-02	2.935821e+00	1.698561e-02
27340000	-4.455016e+03	-9.119679e+02	4.666272e+00	3.281040e+01	5.813953e-02	2.145480e+00	1.208855e-02	9.784832e-01	1.739236e-02	3.295645e+00	2.937351e-02
27360000	-4.430546e+03	-9.298672e+02	5.136283e+00	3.878511e+01	1.162791e-01	2.890121e+00	1.146636e-02	9.698282e-01	3.211209e-02	4.852856e+00	3.282651e-02
27380000	-4.435282e+03	-9.188762e+02	4.437454e+00	3.184361e+01	1.279070e-01	2.791079e+00	1.849766e-02	9.500391e-01	4.314670e-02	2.440309e+00	2.841015e-02
27400000	-4.446692e+03	-9.282099e+02	3.556535e+00	2.612272e+01	1.395349e-01	2.141321e+00	1.145492e-02	9.824564e-01	1.170543e-02	3.036152e+00	2.247057e-02
27420000	-4.455799e+03	-9.046570e+02	3.657944e+00	2.841575e+01	1.860465e-01	2.506432e+00	1.086580e-02	9.542285e-01	5.519118e-02	2.095075e+00	2.358759e-02
27440000	-4.448754e+03	-9.511938e+02	3.223536e+00	2.414628e+01	9.302326e-02	3.118434e+00	9.779721e-03	9.716587e-01	4.082709e-02	2.353560e+00	2.075295e-02
27460000	-4.448439e+03	-9.668826e+02	2.991800e+00	2.208273e+01	1.627907e-01	2.562851e+00	1.261138e-02	9.727989e-01	1.951544e-02	2.268375e+00	1.921154e-02
27480000	-4.449536e+03	-9.666994e+02	2.707951e+00	2.032296e+01	1.627907e-01	2.165492e+00	1.217118e-02	9.550117e-01	5.403524e-02	1.941537e+00	1.744027e-02
27500000	-4.447774e+03	-9.626006e+02	3.189446e+00	2.393455e+01	1.627907e-01	2.249668e+00	1.646655e-02	9.446963e-01	5.654842e-02	3.242233e+00	2.056324e-02
27520000	-4.453677e+03	-9.362900e+02	3.352408e+00	2.620495e+01	1.395349e-01	2.711422e+00	2.032239e-02	9.281779e-01	4.904897e-02	2.471316e+00	2.147623e-02
27540000	-4.453914e+03	-9.654409e+02	2.766120e+00	2.065316e+01	1.511628e-01	2.660056e+00	1.519011e-02	9.483006e-01	5.489793e-02	2.218724e+00	1.770735e-02
27560000	-4.475533e+03	-9.326373e+02	2.925445e+00	2.156856e+01	1.395349e-01	2.700907e+00	1.457871e-02	9.649380e-01	2.980043e-02	2.455954e+00	1.879052e-02
27580000	-4.445997e+03	-9.334019e+02	3.498254e+00	2.795527e+01	9.302326e-02	2.958900e+00	8.420070e-03	9.887738e-01	9.404935e-03	3.141406e+00	2.251737e-02
27600000	-4.457437e+03	-9.077890e+02	4.131440e+00	3.099464e+01	1.395349e-01	2.306556e+00	2.008527e-02	9.331942e-01	5.502167e-02	2.282109e+00	2.663794e-02
27620000	-4.463498e+03	-9.529063e+02	2.918918e+00	2.203961e+01	1.395349e-01	2.152259e+00	1.368480e-02	9.575986e-01	3.675980e-02	2.013417e+00	1.843753e-02
27640000	-4.458795e+03	-9.270221e+02	4.022330e+00	3.053589e+01	9.302326e-02	2.630476e+00	1.042389e-02	9.709805e-01	3.728389e-02	2.017246e+00	2.590928e-02
27660000	-4.465140e+03	-9.343902e+02	3.933026e+00	2.927192e+01	9.302326e-02	3.100068e+00	1.339914e-02	9.677005e-01	2.849897e-02	3.172621e+00	2.430197e-02
27680000	-4.445982e+03	-9.547981e+02	3.232115e+00	2.478580e+01	9.302326e-02	2.056888e+00	7.760136e-03	9.806041e-01	2.592260e-02	2.306597e+00	2.029243e-02
27700000	-4.445437e+03	-9.154064e+02	3.802955e+00	2.761033e+01	1.511628e-01	2.176237e+00	8.483985e-03	9.730233e-01	4.594579e-02	2.927360e+00	2.424432e-02
27720000	-4.458540e+03	-9.361104e+02	3.557649e+00	2.527469e+01	1.395349e-01	2.852044e+00	2.475819e-02	9.582170e-01	1.502924e-02	2.130100e+00	2.225252e-02
27740000	-4.447156e+03	-9.453391e+02	3.462785e+00	2.365231e+01	1.511628e-01	2.517479e+00	1.453744e-02	9.565369e-01	5.928246e-02	2.059937e+00	2.175657e-02
27760000	-4.469503e+03	-9.762826e+02	2.605067e+00	2.179544e+01	1.627907e-01	3.259367e+00	4.882923e-04	9.984103e-01	2.580398e-02	1.671327e+00	1.626626e-02
27780000	-4.458057e+03	-9.700358e+02	2.982913e+00	2.327832e+01	1.162791e-01	2.564596e+00	4.952499e-03	9.876205e-01	2.444705e-02	2.225623e+00	1.909980e-02
27800000	-4.469656e+03	-9.674599e+02	3.027727e+00	2.346621e+01	1.627907e-01	2.262911e+00	2.000493e-03	9.941471e-01	3.359227e-02	1.704620e+00	1.932431e-02
27820000	-4.470552e+03	-9.170962e+02	3.720255e+00	2.451641e+01	1.860465e-01	2.887247e+00	1.831217e-02	9.383478e-01	6.016210e-02	2.636137e+00	2.318172e-02
27840000	-4.450681e+03	-9.383715e+02	3.406975e+00	2.510852e+01	1.279070e-01	3.056054e+00	1.600452e-02	9.655615e-01	2.483053e-02	2.773236e+00	2.182816e-02
27860000	-4.443780e+03	-9.478204e+02	3.327608e+00	2.726127e+01	1.744186e-01	2.160816e+00	5.308710e-03	9.721776e-01	8.696861e-02	3.121874e+00	2.100731e-02
27880000	-4.447401e+03	-9.454475e+02	3.118164e+00	2.296713e+01	1.860465e-01	2.587198e+00	1.886223e-02	9.366547e-01	4.916451e-02	2.346355e+00	1.999567e-02
27900000	-4.470862e+03	-9.345530e+02	3.141429e+00	2.230794e+01	1.162791e-01	2.116028e+00	1.603413e-02	9.638877e-01	3.192679e-02	1.397995e+00	1.992022e-02
27920000	-4.447569e+03	-9.396727e+02	3.414300e+00	2.330161e+01	1.511628e-01	2.105492e+00	1.446967e-02	9.737755e-01	2.094607e-02	1.624266e+00	2.149706e-02
27940000	-4.463753e+03	-9.417633e+02	3.672785e+00	2.853590e+01	8.139535e-02	2.097171e+00	9.318389e-03	9.874054e-01	7.900567e-03	2.892285e+00	2.306304e-02
27960000	-4.448151e+03	-9.261776e+02	3.926311e+00	2.670359e+01	1.162791e-01	2.478273e+00	1.231103e-02	9.707980e-01	3.214928e-02	3.182686e+00	2.454072e-02
27980000	-4.444679e+03	-9.240358e+02	3.692522e+00	2.539125e+01	1.279070e-01	2.673922e+00	1.277085e-02	9.653677e-01	4.373737e-02	2.253063e+00	2.349635e-02
28000000	-4.479562e+03	-9.194079e+02	3.815253e+00	2.836907e+01	5.813953e-02	2.574421e+00	1.937641e-02	9.643795e-01	1.784944e-02	1.622709e+00	2.423194e-02
28020000	-4.459036e+03	-9.338446e+02	3.634679e+00	2.747643e+01	9.302326e-02	2.521050e+00	3.100959e-03	9.953940e-01	1.146667e-02	2.326461e+00	2.289957e-02
28040000	-4.473601e+03	-8.981032e+02	4.225382e+00	3.054195e+01	1.627907e-01	3.135370e+00	1.689979e-03	9.963678e-01	2.313093e-02	2.723496e+00	2.724948e-02
28060000	-4.474415e+03	-9.050053e+02	4.025988e+00	2.900608e+01	1.162791e-01	2.527150e+00	1.368518e-03	9.974912e-01	1.903584e-02	2.786838e+00	2.570670e-02
28080000	-4.472535e+03	-9.254146e+02	4.033795e+00	2.882229e+01	6.976744e-02	2.709977e+00	3.003690e-03	9.927284e-01	2.976817e-02	2.713347e+00	2.523071e-02
28100000	-4.458156e+03	-9.146186e+02	4.169761e+00	2.981629e+01	9.302326e-02	2.550726e+00	3.027164e-03	9.917222e-01	2.462798e-02	4.289411e+00	2.606488e-02
28120000	-4.458859e+03	-9.242960e+02	4.663413e+00	3.406304e+01	5.813953e-02	2.524199e+00	9.287154e-03	9.752124e-01	5.001182e-02	3.590492e+00	2.981344e-02
28140000	-4.446394e+03	-9.035678e+02	3.902427e+00	2.778774e+01	9.302326e-02	2.891682e+00	1.070426e-02	9.727733e-01	2.857134e-02	3.035295e+00	2.517144e-02
28160000	-4.454497e+03	-9.081146e+02	3.841606e+00	2.702327e+01	2.093023e-01	2.929074e+00	2.404566e-02	9.006101e-01	9.090980e-02	2.001971e+00	2.429399e-02
28180000	-4.464175e+03	-9.268998e+02	3.283535e+00	2.586318e+01	8.139535e-02	2.249216e+00	8.022884e-03	9.785484e-01	3.054088e-02	2.769563e+00	2.103791e-02
28200000	-4.459313e+03	-9.562580e+02	3.898921e+00	3.055353e+01	9.302326e-02	2.167115e+00	1.485179e-02	9.572344e-01	4.128125e-02	2.893342e+00	2.442022e-02
28220000	-4.461139e+03	-9.499020e+02	3.532714e+00	2.703562e+01	9.302326e-02	2.735832e+00	9.996573e-03	9.699409e-01	3.793498e-02	1.446763e+00	2.229691e-02
28240000	-4.452612e+03	-9.386605e+02	4.017563e+00	2.943903e+01	6.976744e-02	2.303823e+00	1.326198e-02	9.810912e-01	1.115199e-02	4.041784e+00	2.538026e-02
28260000	-4.449653e+03	-9.101412e+02	3.980186e+00	2.931981e+01	8.139535e-02	2.500302e+00	1.239313e-02	9.611608e-01	5.603100e-02	2.969232e+00	2.548908e-02
28280000	-4.450298e+03	-9.352111e+02	3.553655e+00	2.802296e+01	6.976744e-02	2.205175e+00	1.964493e-02	9.754538e-01	7.590416e-03	1.975247e+00	2.284453e-02
28300000	-4.459357e+03	-9.324985e+02	3.404963e+00	2.531526e+01	1.046512e-01	3.266697e+00	2.382075e-02	9.404004e-01	3.245057e-02	2.130764e+00	2.175517e-02
28320000	-4.448312e+03	-9.402140e+02	3.550361e+00	2.624461e+01	9.302326e-02	2.151324e+00	7.703765e-03	9.817200e-01	2.554779e-02	1.881904e+00	2.248715e-02
28340000	-4.437090e+03	-9.271111e+02	4.107505e+00	2.947094e+01	1.860465e-01	2.645138e+00	7.895820e-03	9.685542e-01	8.182043e-02	3.093504e+00	2.637452e-02
28360000	-4.460751e+03	-9.085100e+02	4.291190e+00	3.137191e+01	1.744186e-01	2.693857e+00	2.841095e-02	9.157465e-01	5.086154e-02	3.281547e+00	2.768446e-02
28380000	-4.448627e+03	-9.209880e+02	3.946885e+00	3.023771e+01	1.162791e-01	2.031053e+00	7.551180e-03	9.816671e-01	3.191094e-02	3.272528e+00	2.532047e-02
28400000	-4.453032e+03	-9.438355e+02	3.758259e+00	2.791406e+01	1.162791e-01	2.790416e+00	2.053850e-02	9.369960e-01	6.131507e-02	3.621616e+00	2.381341e-02
28420000	-4.461404e+03	-9.281729e+02	4.118137e+00	2.666555e+01	1.860465e-01	2.409846e+00	1.162148e-02	9.489745e-01	7.807437e-02	2.743830e+00	2.634621e-02
28440000	-4.464340e+03	-9.104921e+02	4.178843e+00	2.690459e+01	1.046512e-01	3.182930e+00	3.703058e-02	9.289552e-01	2.817354e-02	2.710620e+00	2.641639e-02
28460000	-4.466614e+03	-9.102430e+02	5.174120e+00	3.389328e+01	2.441860e-01	2.750711e+00	1.054561e-02	9.434307e-01	1.327208e-01	2.103123e+00	3.259779e-02
28480000	-4.457564e+03	-9.199004e+02	4.370741e+00	2.914543e+01	1.976744e-01	2.703754e+00	1.025438e-02	9.668951e-01	5.567359e-02	2.911670e+00	2.736553e-02
28500000	-4.443693e+03	-9.249862e+02	3.883379e+00	2.673737e+01	1.162791e-01	2.624044e+00	1.381790e-02	9.717700e-01	1.904660e-02	2.506725e+00	2.477345e-02
28520000	-4.446132e+03	-9.069529e+02	4.553307e+00	3.009932e+01	1.279070e-01	3.314977e+00	2.726844e-02	9.488929e-01	2.691220e-02	2.673489e+00	2.893137e-02
28540000	-4.449159e+03	-8.826004e+02	5.053272e+00	3.466345e+01	1.279070e-01	3.421580e+00	1.872269e-02	9.485077e-01	4.734734e-02	3.586162e+00	3.212767e-02
28560000	-4.461472e+03	-8.805801e+02	5.607161e+00	3.866419e+01	1.046512e-01	2.316488e+00	6.767634e-03	9.795229e-01	4.968326e-02	2.524581e+00	3.541200e-02
28580000	-4.453225e+03	-8.732760e+02	6.587618e+00	4.537846e+01	1.279070e-01	2.082430e+00	2.919261e-02	9.170499e-01	6.450391e-02	4.000905e+00	4.226557e-02
28600000	-4.455744e+03	-8.959091e+02	5.174652e+00	3.613536e+01	1.627907e-01	2.390602e+00	1.568024e-02	9.641957e-01	3.081392e-02	3.918069e+00	3.281702e-02
28620000	-4.446099e+03	-8.888337e+02	5.664690e+00	3.960960e+01	1.162791e-01	2.626396e+00	2.914579e-02	9.399459e-01	3.152970e-02	4.492685e+00	3.605124e-02
28640000	-4.443657e+03	-9.015697e+02	4.637453e+00	3.158602e+01	6.976744e-02	2.549056e+00	1.277951e-02	9.668079e-01	3.463489e-02	2.871652e+00	2.947252e-02
28660000	-4.460241e+03	-9.091199e+02	5.370860e+00	3.651210e+01	1.395349e-01	3.018788e+00	1.132443e-02	9.653667e-01	6.227835e-02	4.219212e+00	3.439715e-02
28680000	-4.453980e+03	-8.965634e+02	5.577127e+00	3.981760e+01	9.302326e-02	2.351090e+00	1.617351e-02	9.762274e-01	1.025374e-02	4.629981e+00	3.588987e-02
28700000	-4.446574e+03	-8.972037e+02	6.338991e+00	4.414420e+01	1.511628e-01	2.684372e+00	1.281198e-02	9.729191e-01	2.308561e-02	5.780565e+00	4.087674e-02
28720000	-4.457643e+03	-8.872453e+02	5.562068e+00	3.853547e+01	1.046512e-01	2.743519e+00	2.025160e-02	9.585205e-01	2.028850e-02	6.583507e+00	3.576606e-02
28740000	-4.459366e+03	-8.928067e+02	5.617028e+00	3.870516e+01	1.627907e-01	2.566347e+00	1.729667e-02	9.345247e-01	8.929088e-02	3.248536e+00	3.617765e-02
28760000	-4.450934e+03	-9.026399e+02	4.648857e+00	3.347333e+01	1.744186e-01	2.420843e+00	8.219250e-03	9.705204e-01	5.382147e-02	3.669055e+00	2.998535e-02
28780000	-4.453070e+03	-9.098282e+02	4.579734e+00	3.174148e+01	1.627907e-01	2.676068e+00	1.173374e-02	9.611599e-01	6.687346e-02	3.295578e+00	2.912969e-02
28800000	-4.457429e+03	-9.014618e+02	4.929765e+00	3.338811e+01	1.395349e-01	2.078752e+00	1.442547e-02	9.620636e-01	3.885373e-02	2.850562e+00	3.151673e-02
28820000	-4.445326e+03	-9.020030e+02	4.781594e+00	3.305740e+01	1.744186e-01	2.197143e+00	2.126272e-02	9.155969e-01	7.002278e-02	2.921563e+00	3.068950e-02
28840000	-4.473932e+03	-8.971658e+02	4.642831e+00	3.277803e+01	1.046512e-01	3.152248e+00	1.876698e-02	9.582296e-01	2.233847e-02	5.639845e+00	2.954832e-02
28860000	-4.442372e+03	-9.172017e+02	4.220466e+00	3.096183e+01	1.395349e-01	2.972719e+00	9.932672e-03	9.585781e-01	9.289218e-02	3.501400e+00	2.715609e-02
28880000	-4.453777e+03	-9.150625e+02	4.728952e+00	3.424077e+01	1.511628e-01	2.411520e+00	1.566478e-02	9.356208e-01	8.486703e-02	2.774226e+00	3.023281e-02
28900000	-4.453765e+03	-8.963799e+02	4.614920e+00	3.517063e+01	1.395349e-01	3.405868e+00	6.770340e-03	9.806114e-01	3.320021e-02	2.734607e+00	2.952210e-02
28920000	-4.461338e+03	-9.004344e+02	4.834424e+00	3.688051e+01	1.279070e-01	2.050184e+00	1.098408e-02	9.780095e-01	2.096787e-02	3.293082e+00	3.110700e-02
28940000	-4.435847e+03	-9.029883e+02	5.106395e+00	3.767138e+01	5.813953e-02	3.142196e+00	1.310707e-02	9.868700e-01	5.202252e-03	4.807931e+00	3.186763e-02
28960000	-4.465782e+03	-8.796218e+02	4.988135e+00	3.602814e+01	1.744186e-01	2.251853e+00	2.384782e-02	9.372536e-01	2.995864e-02	3.124879e+00	3.175033e-02
28980000	-4.457292e+03	-9.244437e+02	4.739225e+00	3.644919e+01	1.046512e-01	2.418715e+00	9.478516e-03	9.734421e-01	3.246877e-02	3.409384e+00	2.946143e-02
29000000	-4.452150e+03	-9.355310e+02	3.944458e+00	3.155973e+01	1.046512e-01	2.720708e+00	1.383663e-02	9.730655e-01	1.767874e-02	5.020858e+00	2.500585e-02
29020000	-4.459109e+03	-8.974974e+02	3.808765e+00	2.732776e+01	1.279070e-01	3.192241e+00	4.633564e-03	9.891263e-01	3.088847e-02	2.941372e+00	2.365681e-02
29040000	-4.471598e+03	-9.254524e+02	3.999056e+00	3.019008e+01	1.627907e-01	2.429504e+00	1.162786e-02	9.720747e-01	2.430619e-02	3.392966e+00	2.470936e-02
29060000	-4.477346e+03	-9.275235e+02	3.849939e+00	2.837498e+01	1.511628e-01	2.900878e+00	1.208559e-02	9.716065e-01	2.379306e-02	1.952371e+00	2.452509e-02
29080000	-4.475557e+03	-9.354334e+02	3.798841e+00	2.965113e+01	1.395349e-01	2.801521e+00	6.907112e-03	9.647350e-01	9.445640e-02	2.633082e+00	2.403634e-02
29100000	-4.463005e+03	-9.439474e+02	3.381290e+00	2.604686e+01	6.976744e-02	2.588472e+00	4.903396e-03	9.906414e-01	1.816934e-02	2.392650e+00	2.146405e-02
29120000	-4.468814e+03	-9.486345e+02	3.134220e+00	2.290379e+01	1.279070e-01	2.171873e+00	1.816722e-02	9.481236e-01	4.534179e-02	1.788413e+00	2.008020e-02
29140000	-4.445254e+03	-9.424041e+02	3.751483e+00	2.615995e+01	1.162791e-01	2.806514e+00	1.540770e-02	9.637343e-01	3.477068e-02	2.255178e+00	2.419784e-02
29160000	-4.435064e+03	-9.311613e+02	3.587444e+00	2.632228e+01	9.302326e-02	2.273020e+00	1.613677e-02	9.674517e-01	2.535652e-02	4.291621e+00	2.309480e-02
29180000	-4.462301e+03	-9.654974e+02	3.298574e+00	2.493151e+01	1.279070e-01	2.677413e+00	9.823831e-03	9.740890e-01	4.152090e-02	2.953735e+00	2.104603e-02
29200000	-4.447204e+03	-9.421905e+02	3.581154e+00	2.524858e+01	1.395349e-01	3.102992e+00	4.146166e-03	9.908637e-01	2.689065e-02	2.334953e+00	2.267737e-02
29220000	-4.454837e+03	-9.656217e+02	3.071835e+00	2.539271e+01	1.046512e-01	2.371524e+00	2.676704e-02	9.487692e-01	1.727048e-02	1.856294e+00	1.963686e-02
29240000	-4.448198e+03	-9.349315e+02	3.519256e+00	2.881164e+01	1.162791e-01	1.993265e+00	1.263283e-02	9.488085e-01	5.733800e-02	3.177743e+00	2.245274e-02
29260000	-4.472870e+03	-9.285324e+02	3.545490e+00	2.628803e+01	1.511628e-01	2.515524e+00	1.845396e-02	9.679966e-01	1.521807e-02	2.495206e+00	2.277879e-02
29280000	-4.446305e+03	-9.434267e+02	3.459158e+00	2.694896e+01	1.395349e-01	3.476967e+00	1.465887e-02	9.395803e-01	8.138063e-02	3.506826e+00	2.229173e-02
29300000	-4.446530e+03	-9.337844e+02	3.740255e+00	2.699067e+01	1.046512e-01	2.557501e+00	1.140281e-02	9.643470e-01	5.120945e-02	1.943967e+00	2.393570e-02
29320000	-4.451609e+03	-9.203868e+02	4.061174e+00	2.840033e+01	1.744186e-01	1.931155e+00	1.407876e-02	9.675057e-01	2.984804e-02	2.864616e+00	2.589052e-02
29340000	-4.468659e+03	-9.378030e+02	3.890975e+00	2.775608e+01	8.139535e-02	2.412189e+00	1.027228e-02	9.781436e-01	1.911595e-02	2.565554e+00	2.471954e-02
29360000	-4.445755e+03	-9.524497e+02	2.879877e+00	2.212621e+01	8.139535e-02	3.117833e+00	8.874103e-03	9.796145e-01	1.555952e-02	2.060429e+00	1.795192e-02
29380000	-4.446814e+03	-9.135691e+02	4.349479e+00	3.311942e+01	1.162791e-01	2.693696e+00	6.938182e-03	9.791442e-01	3.938054e-02	2.482483e+00	2.773187e-02
29400000	-4.454817e+03	-9.278372e+02	4.164891e+00	3.368923e+01	1.162791e-01	2.812607e+00	1.478772e-02	9.637765e-01	2.416594e-02	3.127315e+00	2.597905e-02
29420000	-4.451127e+03	-9.207554e+02	4.113419e+00	3.296658e+01	9.302326e-02	2.190408e+00	6.523793e-03	9.870309e-01	1.855413e-02	3.326704e+00	2.609807e-02
29440000	-4.458902e+03	-9.353557e+02	4.273623e+00	2.931641e+01	1.046512e-01	2.058525e+00	7.865571e-03	9.828046e-01	2.592930e-02	3.527297e+00	2.601911e-02
29460000	-4.466319e+03	-9.310905e+02	3.955702e+00	2.827501e+01	2.093023e-01	1.766599e+00	2.210229e-02	9.006595e-01	1.193032e-01	3.189822e+00	2.479885e-02
29480000	-4.458618e+03	-9.132186e+02	4.543124e+00	3.652103e+01	6.976744e-02	2.212827e+00	8.829984e-03	9.823314e-01	1.663991e-02	2.963463e+00	2.864719e-02
29500000	-4.446873e+03	-9.272259e+02	4.518405e+00	3.563552e+01	1.046512e-01	2.064469e+00	5.520399e-03	9.892173e-01	2.292164e-02	3.981382e+00	2.842600e-02
29520000	-4.447195e+03	-9.173338e+02	4.509008e+00	3.478808e+01	9.302326e-02	2.276511e+00	2.400066e-03	9.949645e-01	2.363401e-02	2.873940e+00	2.880132e-02
29540000	-4.443664e+03	-9.172400e+02	4.156584e+00	3.213737e+01	1.162791e-01	2.236916e+00	3.304221e-03	9.919800e-01	2.558437e-02	2.388581e+00	2.672120e-02
29560000	-4.465074e+03	-9.174522e+02	4.140795e+00	3.324928e+01	1.279070e-01	2.484798e+00	1.161252e-03	9.966469e-01	3.234354e-02	2.526852e+00	2.624252e-02
29580000	-4.452974e+03	-9.026407e+02	5.264947e+00	3.968248e+01	4.651163e-02	2.767423e+00	6.568197e-03	9.921315e-01	7.113228e-03	3.741073e+00	3.388532e-02
29600000	-4.455571e+03	-8.983297e+02	4.604374e+00	3.219221e+01	1.744186e-01	2.231537e+00	4.241835e-03	9.864213e-01	5.704908e-02	2.656377e+00	2.969489e-02
29620000	-4.444854e+03	-9.312919e+02	3.494374e+00	2.545978e+01	8.139535e-02	2.468484e+00	1.053443e-02	9.821496e-01	1.698108e-02	1.652222e+00	2.196344e-02
29640000	-4.455836e+03	-9.457327e+02	3.429367e+00	2.552205e+01	1.046512e-01	2.431862e+00	1.969098e-02	9.705368e-01	1.152772e-02	2.969196e+00	2.179684e-02
29660000	-4.453602e+03	-9.338141e+02	3.940068e+00	2.972677e+01	8.139535e-02	2.356169e+00	2.195469e-02	9.325435e-01	4.008344e-02	3.640617e+00	2.478784e-02
29680000	-4.438865e+03	-9.556290e+02	3.699427e+00	3.083044e+01	9.302326e-02	2.438603e+00	1.200013e-02	9.763983e-01	1.318744e-02	3.872763e+00	2.349730e-02
29700000	-4.454426e+03	-9.474815e+02	3.312054e+00	2.643843e+01	6.976744e-02	1.946901e+00	2.224324e-02	9.741446e-01	6.068232e-03	2.027061e+00	2.088627e-02
29720000	-4.464726e+03	-9.507329e+02	2.683449e+00	1.926544e+01	1.279070e-01	2.913744e+00	1.870398e-02	9.593189e-01	3.375082e-02	1.586674e+00	1.728023e-02
29740000	-4.455543e+03	-9.387408e+02	3.785267e+00	2.847365e+01	1.395349e-01	2.899903e+00	1.568098e-02	9.594839e-01	2.717292e-02	3.464809e+00	2.441272e-02
29760000	-4.441520e+03	-9.439630e+02	3.319106e+00	2.457155e+01	1.627907e-01	2.367510e+00	1.525867e-02	9.610258e-01	3.407791e-02	2.295685e+00	2.139787e-02
29780000	-4.458608e+03	-9.734989e+02	2.687445e+00	2.263388e+01	9.302326e-02	2.923994e+00	1.555345e-03	9.973324e-01	1.157022e-02	1.508407e+00	1.713173e-02
29800000	-4.453402e+03	-9.450215e+02	3.629689e+00	2.624859e+01	1.279070e-01	1.933814e+00	7.699533e-03	9.892935e-01	1.073421e-02	3.708307e+00	2.336737e-02
29820000	-4.444967e+03	-9.742572e+02	2.917832e+00	2.123608e+01	1.162791e-01	2.558332e+00	1.162022e-02	9.668286e-01	3.566794e-02	1.947436e+00	1.845129e-02
29840000	-4.448018e+03	-9.626024e+02	2.864251e+00	2.259135e+01	4.651163e-02	2.783980e+00	1.039568e-03	9.984419e-01	1.230103e-02	2.558004e+00	1.810742e-02
29860000	-4.448670e+03	-9.386791e+02	3.327757e+00	2.476140e+01	1.162791e-01	2.786048e+00	1.491190e-02	9.684203e-01	2.154482e-02	1.864393e+00	2.128153e-02
29880000	-4.470469e+03	-9.462266e+02	3.071837e+00	2.307521e+01	1.744186e-01	2.484514e+00	7.671567e-03	9.825709e-01	2.400194e-02	2.524623e+00	1.980746e-02
29900000	-4.456799e+03	-9.291406e+02	3.603538e+00	2.707271e+01	1.744186e-01	3.105867e+00	7.590542e-03	9.780691e-01	4.449984e-02	1.966660e+00	2.304228e-02
29920000	-4.451871e+03	-9.356227e+02	4.078348e+00	2.925068e+01	1.627907e-01	3.414288e+00	6.334132e-03	9.805491e-01	4.958687e-02	3.396564e+00	2.628561e-02
29940000	-4.447396e+03	-8.888067e+02	4.637279e+00	3.230440e+01	1.395349e-01	2.877609e+00	3.702164e-03	9.895562e-01	4.784381e-02	2.540113e+00	2.989322e-02
29960000	-4.457855e+03	-9.198024e+02	3.986162e+00	2.839032e+01	1.279070e-01	3.538723e+00	6.537711e-03	9.879766e-01	1.847118e-02	2.267170e+00	2.526034e-02
29980000	-4.480374e+03	-9.093996e+02	4.195150e+00	2.975369e+01	1.279070e-01	1.782707e+00	1.291427e-02	9.722006e-01	2.772103e-02	3.025891e+00	2.648566e-02
30000000	-4.474376e+03	-9.414671e+02	2.995063e+00	2.137019e+01	1.511628e-01	2.374814e+00	1.414103e-02	9.501104e-01	5.922518e-02	2.011327e+00	1.929027e-02
30020000	-4.456616e+03	-9.426542e+02	3.803286e+00	2.754944e+01	1.046512e-01	1.917426e+00	2.532533e-02	9.753592e-01	5.563584e-03	2.865624e+00	2.417606e-02
30040000	-4.461384e+03	-9.419770e+02	3.135149e+00	2.306998e+01	9.302326e-02	3.240341e+00	8.792033e-03	9.753659e-01	4.727534e-02	2.563376e+00	1.988735e-02
30060000	-4.461654e+03	-9.519113e+02	3.360721e+00	2.405719e+01	1.162791e-01	2.684633e+00	1.215248e-02	9.586057e-01	6.196157e-02	3.155816e+00	2.134569e-02
30080000	-4.441703e+03	-9.110632e+02	3.975707e+00	2.791809e+01	8.139535e-02	2.208398e+00	1.587776e-02	9.781031e-01	9.977478e-03	2.022042e+00	2.535805e-02
30100000	-4.453453e+03	-8.977228e+02	4.700118e+00	3.317124e+01	9.302326e-02	2.261061e+00	1.412338e-02	9.715443e-01	1.914312e-02	5.058816e+00	3.008857e-02
30120000	-4.465557e+03	-9.252764e+02	3.617383e+00	2.667286e+01	1.511628e-01	2.258879e+00	2.709738e-03	9.924802e-01	2.803443e-02	3.421557e+00	2.320342e-02
30140000	-4.437134e+03	-9.302054e+02	4.208675e+00	3.186886e+01	9.302326e-02	2.743458e+00	2.779367e-03	9.938597e-01	2.148543e-02	3.399290e+00	2.704905e-02
30160000	-4.460840e+03	-9.237502e+02	3.971421e+00	2.880654e+01	1.395349e-01	2.175925e+00	1.253249e-02	9.578843e-01	6.095144e-02	2.069201e+00	2.525393e-02
30180000	-4.451431e+03	-9.397758e+02	3.998854e+00	3.032663e+01	1.279070e-01	2.485441e+00	1.593210e-02	9.617257e-01	2.709477e-02	3.284269e+00	2.519376e-02
30200000	-4.471967e+03	-8.801129e+02	5.597342e+00	3.938497e+01	1.046512e-01	2.216579e+00	1.137345e-02	9.797386e-01	2.033165e-02	3.840635e+00	3.579373e-02
30220000	-4.461315e+03	-8.932690e+02	5.456868e+00	3.810793e+01	1.162791e-01	2.835334e+00	2.498008e-02	9.362683e-01	3.974273e-02	2.835644e+00	3.507997e-02
30240000	-4.449309e+03	-8.880254e+02	5.426480e+00	4.055638e+01	1.162791e-01	2.815117e+00	1.098634e-02	9.741661e-01	2.144872e-02	4.330803e+00	3.485496e-02
30260000	-4.439492e+03	-9.075327e+02	5.291052e+00	3.592124e+01	8.139535e-02	2.121933e+00	2.105529e-02	9.715703e-01	1.258145e-02	4.135181e+00	3.305586e-02
30280000	-4.464321e+03	-8.987596e+02	4.931101e+00	3.670438e+01	3.488372e-02	1.996062e+00	1.104282e-02	9.826376e-01	1.098747e-02	4.413097e+00	3.161606e-02
30300000	-4.465476e+03	-9.035657e+02	3.832461e+00	2.795379e+01	1.046512e-01	2.045643e+00	9.795756e-03	9.697223e-01	4.606835e-02	3.694574e+00	2.454441e-02
30320000	-4.477468e+03	-9.249457e+02	4.135342e+00	2.956731e+01	1.046512e-01	2.873111e+00	1.337517e-02	9.724772e-01	2.124444e-02	3.138064e+00	2.630576e-02
30340000	-4.460501e+03	-9.682602e+02	2.953920e+00	2.295176e+01	6.976744e-02	2.374435e+00	1.254513e-02	9.829363e-01	9.128240e-03	1.400251e+00	1.864860e-02
30360000	-4.449206e+03	-9.588579e+02	3.523968e+00	2.375502e+01	9.302326e-02	2.277698e+00	2.776486e-03	9.927422e-01	3.079016e-02	2.465855e+00	2.237664e-02
30380000	-4.443657e+03	-9.342578e+02	3.457077e+00	2.460083e+01	1.162791e-01	1.983637e+00	6.164715e-03	9.857173e-01	3.281474e-02	2.031540e+00	2.185684e-02
30400000	-4.453844e+03	-9.054131e+02	3.934967e+00	2.753512e+01	1.860465e-01	3.092647e+00	1.959807e-02	9.433539e-01	4.514014e-02	2.508380e+00	2.494002e-02
30420000	-4.446187e+03	-9.251178e+02	3.780311e+00	2.747419e+01	1.046512e-01	2.511973e+00	2.737347e-03	9.925857e-01	3.274237e-02	2.684700e+00	2.428286e-02
30440000	-4.439456e+03	-9.376186e+02	3.296335e+00	2.465207e+01	8.139535e-02	2.125902e+00	3.687772e-03	9.928886e-01	1.592102e-02	2.614488e+00	2.124849e-02
30460000	-4.461351e+03	-9.343671e+02	3.869938e+00	2.845192e+01	8.139535e-02	2.173403e+00	9.519826e-03	9.770848e-01	2.960517e-02	3.226331e+00	2.464431e-02
30480000	-4.463266e+03	-9.226505e+02	3.728420e+00	2.736453e+01	1.279070e-01	2.192281e+00	4.981597e-03	9.918962e-01	1.466735e-02	1.950280e+00	2.393458e-02
30500000	-4.478171e+03	-9.364338e+02	3.991161e+00	2.962003e+01	1.511628e-01	2.111788e+00	8.478542e-03	9.773395e-01	2.853446e-02	2.643445e+00	2.565682e-02
30520000	-4.475380e+03	-9.434472e+02	2.983588e+00	2.337441e+01	6.976744e-02	2.336873e+00	1.004777e-02	9.914262e-01	4.286855e-03	1.522300e+00	1.889293e-02
30540000	-4.461559e+03	-9.275306e+02	3.382505e+00	2.446641e+01	1.046512e-01	2.747265e+00	6.332900e-03	9.834512e-01	4.409678e-02	1.984351e+00	2.146195e-02
30560000	-4.456720e+03	-9.419978e+02	3.039488e+00	2.124757e+01	2.093023e-01	2.809214e+00	2.093155e-02	9.207189e-01	7.204407e-02	2.238951e+00	1.952171e-02
30580000	-4.464661e+03	-9.325970e+02	3.538867e+00	2.571121e+01	1.162791e-01	2.819745e+00	8.513767e-03	9.772002e-01	3.564181e-02	1.931068e+00	2.265508e-02
30600000	-4.463796e+03	-9.435254e+02	3.195192e+00	2.400384e+01	1.279070e-01	3.060301e+00	1.050431e-02	9.699223e-01	2.930910e-02	2.269535e+00	2.044568e-02
30620000	-4.446445e+03	-9.448954e+02	3.396843e+00	2.649231e+01	1.627907e-01	2.192541e+00	1.776472e-02	9.300722e-01	5.762746e-02	2.419934e+00	2.179238e-02
30640000	-4.435690e+03	-9.493059e+02	2.894701e+00	2.147574e+01	1.162791e-01	2.694349e+00	1.103786e-02	9.818888e-01	1.239625e-02	2.407624e+00	1.848390e-02
30660000	-4.453083e+03	-9.543647e+02	3.102112e+00	2.502764e+01	5.813953e-02	3.491113e+00	5.115248e-03	9.886828e-01	2.163896e-02	2.140536e+00	1.976157e-02
30680000	-4.460982e+03	-9.346389e+02	3.525986e+00	2.605905e+01	1.627907e-01	2.141875e+00	2.460993e-02	9.017544e-01	7.066131e-02	2.495609e+00	2.178613e-02
30700000	-4.444073e+03	-9.536470e+02	3.996555e+00	2.959292e+01	1.860465e-01	2.420599e+00	8.388557e-03	9.605324e-01	7.647491e-02	2.488311e+00	2.508471e-02
30720000	-4.475153e+03	-9.060112e+02	5.009438e+00	3.600585e+01	1.976744e-01	2.141368e+00	7.015610e-03	9.709025e-01	9.213245e-02	2.419112e+00	3.151128e-02
30740000	-4.460312e+03	-9.470242e+02	3.193486e+00	2.372775e+01	1.395349e-01	2.548605e+00	4.453168e-03	9.840539e-01	5.950599e-02	1.624827e+00	1.974760e-02
30760000	-4.463603e+03	-9.694806e+02	2.981322e+00	2.080006e+01	8.139535e-02	2.676785e+00	8.591849e-03	9.762177e-01	4.390908e-02	3.160571e+00	1.894866e-02
30780000	-4.469743e+03	-9.677202e+02	2.685233e+00	2.140257e+01	8.139535e-02	2.897891e+00	8.818993e-03	9.826166e-01	1.411231e-02	2.134445e+00	1.679826e-02
30800000	-4.449469e+03	-9.590349e+02	3.481453e+00	2.533835e+01	1.627907e-01	2.299981e+00	3.017699e-03	9.888339e-01	5.312331e-02	2.265588e+00	2.208714e-02
30820000	-4.450474e+03	-9.658473e+02	3.009469e+00	2.321536e+01	2.325581e-01	2.734104e+00	8.465387e-03	9.643424e-01	6.519439e-02	1.900103e+00	1.898903e-02
30840000	-4.463404e+03	-9.100400e+02	3.972666e+00	2.832970e+01	1.627907e-01	2.620698e+00	1.115875e-02	9.692502e-01	4.545634e-02	2.415013e+00	2.538920e-02
30860000	-4.438974e+03	-8.961236e+02	5.178007e+00	3.684249e+01	1.162791e-01	2.869161e+00	1.260347e-02	9.715876e-01	3.409321e-02	4.961802e+00	3.326395e-02
30880000	-4.461523e+03	-9.601365e+02	3.508387e+00	2.726831e+01	1.627907e-01	2.296904e+00	1.204128e-02	9.513232e-01	5.832052e-02	2.726532e+00	2.226333e-02
30900000	-4.451310e+03	-9.153420e+02	4.446429e+00	3.289197e+01	8.139535e-02	2.629150e+00	9.718425e-03	9.852903e-01	1.116088e-02	3.107022e+00	2.849880e-02
30920000	-4.458928e+03	-9.253774e+02	3.703602e+00	2.739164e+01	1.744186e-01	3.595821e+00	1.568958e-03	9.947464e-01	5.317415e-02	2.439984e+00	2.344335e-02
30940000	-4.461073e+03	-9.440103e+02	3.584371e+00	2.863080e+01	1.046512e-01	2.190998e+00	2.155264e-03	9.955977e-01	1.659759e-02	3.825312e+00	2.265321e-02
30960000	-4.451601e+03	-9.433599e+02	4.174864e+00	3.458812e+01	8.139535e-02	2.822045e+00	1.945754e-02	9.421567e-01	2.746126e-02	4.204162e+00	2.538415e-02
30980000	-4.463538e+03	-9.620509e+02	3.564806e+00	2.907112e+01	1.279070e-01	2.571420e+00	1.196475e-02	9.575618e-01	4.443993e-02	3.387942e+00	2.160730e-02
31000000	-4.444738e+03	-9.165850e+02	3.834675e+00	2.950448e+01	8.139535e-02	2.800672e+00	2.433612e-02	9.547845e-01	1.386712e-02	3.077918e+00	2.431069e-02
31020000	-4.452332e+03	-9.414099e+02	3.731632e+00	2.718799e+01	9.302326e-02	2.838666e+00	9.217451e-03	9.748282e-01	2.641263e-02	1.658527e+00	2.198505e-02
31040000	-4.462023e+03	-9.066308e+02	4.090673e+00	3.082099e+01	1.162791e-01	2.314619e+00	1.627709e-02	9.548426e-01	3.383265e-02	3.506631e+00	2.620102e-02
31060000	-4.459336e+03	-9.292845e+02	4.128506e+00	3.406462e+01	1.279070e-01	2.216445e+00	7.661752e-03	9.768362e-01	4.848122e-02	3.143822e+00	2.662138e-02
31080000	-4.464329e+03	-9.140298e+02	3.914669e+00	2.988414e+01	1.162791e-01	3.413048e+00	8.157128e-03	9.836453e-01	2.509716e-02	4.116618e+00	2.510927e-02
31100000	-4.505469e+03	-9.135309e+02	4.060097e+00	3.018106e+01	1.627907e-01	2.304033e+00	6.287320e-03	9.854814e-01	2.063648e-02	2.403782e+00	2.589867e-02
31120000	-4.445775e+03	-9.266864e+02	3.925788e+00	3.160209e+01	1.046512e-01	2.671167e+00	2.085791e-03	9.936638e-01	3.007886e-02	2.850298e+00	2.525357e-02
31140000	-4.455969e+03	-9.349440e+02	3.781928e+00	3.078699e+01	1.395349e-01	2.944428e+00	1.731273e-03	9.970302e-01	1.094615e-02	1.839502e+00	2.414709e-02
31160000	-4.451678e+03	-9.163586e+02	4.744112e+00	3.548753e+01	1.511628e-01	2.419953e+00	8.304253e-04	9.986297e-01	1.164078e-02	3.344078e+00	3.041053e-02
31180000	-4.449378e+03	-9.329823e+02	3.899423e+00	3.163006e+01	1.046512e-01	2.316290e+00	5.466031e-04	9.988046e-01	2.100483e-02	2.283000e+00	2.512980e-02
31200000	-4.442235e+03	-9.277448e+02	4.156115e+00	3.066475e+01	6.976744e-02	2.815235e+00	2.142625e-03	9.985914e-01	2.254315e-03	2.278162e+00	2.658017e-02
31220000	-4.450294e+03	-9.194753e+02	3.951843e+00	2.876228e+01	1.046512e-01	2.328789e+00	7.263821e-04	9.986570e-01	1.932295e-02	2.113541e+00	2.482052e-02
31240000	-4.431905e+03	-9.150966e+02	4.155856e+00	3.021810e+01	8.139535e-02	2.843059e+00	2.077618e-03	9.979043e-01	5.114285e-03	3.919461e+00	2.624454e-02
31260000	-4.442154e+03	-9.248883e+02	4.389237e+00	3.386040e+01	9.302326e-02	2.323492e+00	4.413882e-03	9.938464e-01	6.887435e-03	2.893046e+00	2.819018e-02
31280000	-4.450492e+03	-9.421238e+02	3.743634e+00	2.739570e+01	2.093023e-01	1.856183e+00	9.793286e-03	9.558556e-01	8.733676e-02	1.855117e+00	2.413330e-02
31300000	-4.460745e+03	-9.212211e+02	3.852878e+00	2.653398e+01	2.093023e-01	2.354021e+00	2.510664e-03	9.913259e-01	5.023098e-02	3.415285e+00	2.482542e-02
31320000	-4.449109e+03	-9.420634e+02	3.508484e+00	2.482638e+01	1.162791e-01	2.470130e+00	5.704729e-03	9.889503e-01	2.158867e-02	1.981749e+00	2.169849e-02
31340000	-4.447908e+03	-9.163458e+02	4.657818e+00	3.469293e+01	1.279070e-01	2.357767e+00	1.910719e-02	9.690179e-01	1.566150e-02	3.418678e+00	2.994693e-02
31360000	-4.444365e+03	-9.094388e+02	4.493977e+00	3.092433e+01	1.162791e-01	2.619157e+00	1.528355e-02	9.630966e-01	2.602880e-02	2.983958e+00	2.885713e-02
31380000	-4.461546e+03	-9.383144e+02	3.314251e+00	2.607211e+01	1.395349e-01	2.715944e+00	2.031990e-02	9.479539e-01	3.735705e-02	2.946921e+00	2.125313e-02
31400000	-4.456224e+03	-9.608155e+02	3.334166e+00	2.603628e+01	1.279070e-01	2.418909e+00	1.221136e-02	9.593141e-01	3.663375e-02	2.525130e+00	2.114415e-02
31420000	-4.443880e+03	-9.184679e+02	4.225098e+00	3.049838e+01	1.046512e-01	2.534773e+00	2.609302e-02	9.446238e-01	2.987588e-02	3.042709e+00	2.655631e-02
31440000	-4.449155e+03	-9.113396e+02	4.248660e+00	3.066823e+01	1.162791e-01	2.256802e+00	3.569745e-03	9.912807e-01	2.723081e-02	2.766206e+00	2.688499e-02
31460000	-4.444097e+03	-9.159241e+02	3.954773e+00	2.856134e+01	6.976744e-02	3.615903e+00	3.620463e-03	9.960690e-01	6.944356e-03	2.652281e+00	2.509382e-02
31480000	-4.462855e+03	-8.872942e+02	4.795870e+00	3.232777e+01	1.162791e-01	2.002223e+00	5.342788e-03	9.919021e-01	1.511363e-02	2.864504e+00	3.088750e-02
31500000	-4.460666e+03	-9.343871e+02	3.876013e+00	2.795190e+01	9.302326e-02	2.324475e+00	1.223726e-02	9.807099e-01	1.341412e-02	3.421808e+00	2.496178e-02
31520000	-4.465789e+03	-8.955550e+02	4.462933e+00	3.193332e+01	5.813953e-02	2.695052e+00	1.299139e-02	9.748075e-01	2.211139e-02	3.366895e+00	2.855692e-02
31540000	-4.448708e+03	-9.117831e+02	4.355594e+00	3.062511e+01	1.046512e-01	2.902321e+00	1.307188e-02	9.618075e-01	3.553981e-02	2.410768e+00	2.730844e-02
31560000	-4.467298e+03	-8.902121e+02	5.024780e+00	3.350496e+01	1.976744e-01	2.676384e+00	1.358391e-02	9.434322e-01	1.097451e-01	2.984458e+00	3.241153e-02
31580000	-4.449911e+03	-8.994708e+02	4.386885e+00	3.236490e+01	6.976744e-02	2.683257e+00	5.804062e-03	9.849697e-01	2.145691e-02	2.471810e+00	2.796571e-02
31600000	-4.448788e+03	-9.003593e+02	5.356496e+00	3.812894e+01	9.302326e-02	2.679564e+00	6.460749e-03	9.899116e-01	1.055923e-02	5.653498e+00	3.448520e-02
31620000	-4.440655e+03	-8.885040e+02	5.434518e+00	3.922500e+01	1.744186e-01	2.792223e+00	2.313846e-03	9.920562e-01	5.047265e-02	6.016601e+00	3.500443e-02
31640000	-4.471459e+03	-9.196062e+02	4.819346e+00	3.478916e+01	9.302326e-02	2.874562e+00	4.489038e-03	9.911662e-01	1.804368e-02	3.401487e+00	3.091683e-02
31660000	-4.463505e+03	-8.904636e+02	5.076289e+00	3.606007e+01	1.046512e-01	2.254877e+00	6.452400e-03	9.901675e-01	1.421881e-02	3.359215e+00	3.264643e-02
31680000	-4.438013e+03	-8.879326e+02	5.113695e+00	3.855692e+01	8.139535e-02	2.830374e+00	8.998006e-03	9.726499e-01	4.404161e-02	5.825894e+00	3.274244e-02
31700000	-4.452899e+03	-9.076825e+02	4.826284e+00	3.414877e+01	1.279070e-01	1.872760e+00	6.231415e-03	9.783482e-01	5.215387e-02	5.564800e+00	3.059492e-02
31720000	-4.451337e+03	-9.205091e+02	3.911123e+00	3.003053e+01	1.511628e-01	2.774287e+00	1.081867e-02	9.630178e-01	4.932508e-02	2.849652e+00	2.449105e-02
31740000	-4.449190e+03	-9.356003e+02	4.233828e+00	3.130682e+01	1.046512e-01	2.432169e+00	2.345216e-03	9.922501e-01	4.629514e-02	4.437817e+00	2.722069e-02
31760000	-4.453108e+03	-9.573401e+02	3.815999e+00	2.878104e+01	1.046512e-01	2.615525e+00	7.209050e-03	9.862522e-01	1.700723e-02	2.731366e+00	2.454835e-02
31780000	-4.455393e+03	-9.308004e+02	4.024520e+00	3.068395e+01	1.860465e-01	2.293341e+00	1.447704e-02	9.524512e-01	4.433159e-02	2.399957e+00	2.582280e-02
31800000	-4.458827e+03	-9.346070e+02	4.490335e+00	3.457187e+01	1.279070e-01	3.808872e+00	1.794912e-02	9.399130e-01	4.407670e-02	3.579105e+00	2.880015e-02
31820000	-4.456164e+03	-9.030374e+02	5.090487e+00	3.747527e+01	1.627907e-01	2.369969e+00	2.265909e-02	8.940461e-01	7.995181e-02	4.763669e+00	3.203687e-02
31840000	-4.456077e+03	-9.155252e+02	4.016212e+00	3.134590e+01	8.139535e-02	2.539646e+00	1.526000e-02	9.720542e-01	1.601137e-02	3.649492e+00	2.558852e-02
31860000	-4.435651e+03	-9.235053e+02	3.779140e+00	2.684116e+01	1.395349e-01	3.137464e+00	1.841113e-02	9.480689e-01	3.164802e-02	3.181537e+00	2.398898e-02
31880000	-4.468922e+03	-9.077361e+02	4.256332e+00	3.286415e+01	9.302326e-02	2.662479e+00	1.880665e-02	9.648946e-01	1.247916e-02	2.330104e+00	2.706677e-02
31900000	-4.446456e+03	-9.377263e+02	3.840315e+00	2.882369e+01	1.046512e-01	2.777027e+00	1.357415e-02	9.749584e-01	1.791707e-02	3.784612e+00	2.389727e-02
31920000	-4.456404e+03	-9.344963e+02	4.240838e+00	3.124003e+01	1.279070e-01	2.493062e+00	1.638518e-02	9.598516e-01	2.635891e-02	2.964274e+00	2.697483e-02
31940000	-4.445995e+03	-9.637712e+02	2.758379e+00	1.961826e+01	1.511628e-01	2.495524e+00	5.630291e-03	9.868810e-01	3.867268e-02	1.928958e+00	1.759633e-02
31960000	-4.453717e+03	-9.294778e+02	3.807386e+00	2.793865e+01	1.046512e-01	2.718431e+00	1.043004e-02	9.675051e-01	3.750082e-02	2.963119e+00	2.374336e-02
31980000	-4.455857e+03	-9.191299e+02	4.186608e+00	3.114130e+01	9.302326e-02	3.219889e+00	5.386352e-03	9.880301e-01	2.306799e-02	2.194730e+00	2.617769e-02
32000000	-4.449658e+03	-9.372360e+02	3.414619e+00	2.480952e+01	1.162791e-01	2.739166e+00	2.140244e-02	9.568014e-01	2.641827e-02	2.189574e+00	2.160914e-02
32020000	-4.460746e+03	-9.527921e+02	2.947869e+00	2.165237e+01	9.302326e-02	2.310796e+00	6.422418e-03	9.849029e-01	2.219385e-02	1.864930e+00	1.888824e-02
32040000	-4.462878e+03	-9.336114e+02	3.583758e+00	2.907338e+01	1.279070e-01	2.463100e+00	1.877755e-02	9.344275e-01	4.947609e-02	2.856994e+00	2.311932e-02
32060000	-4.477341e+03	-9.385006e+02	3.709551e+00	2.552613e+01	1.627907e-01	2.475800e+00	7.620894e-03	9.851246e-01	2.096300e-02	1.738925e+00	2.365472e-02
32080000	-4.471389e+03	-9.319962e+02	3.535957e+00	2.500956e+01	1.627907e-01	2.702790e+00	9.045880e-03	9.653308e-01	6.426302e-02	3.085139e+00	2.278272e-02
32100000	-4.468640e+03	-9.266447e+02	3.184345e+00	2.478992e+01	1.395349e-01	2.855015e+00	4.694198e-03	9.841310e-01	4.239804e-02	2.528606e+00	2.005767e-02
32120000	-4.453399e+03	-9.542608e+02	3.188274e+00	2.370362e+01	1.627907e-01	3.389280e+00	6.363087e-03	9.692403e-01	8.549150e-02	2.721402e+00	2.014749e-02
32140000	-4.465068e+03	-9.259751e+02	2.999609e+00	2.252800e+01	1.744186e-01	2.463014e+00	9.511843e-03	9.785380e-01	2.812570e-02	1.994723e+00	1.907575e-02
32160000	-4.467880e+03	-9.138131e+02	3.585647e+00	2.495853e+01	1.046512e-01	3.050617e+00	1.599939e-02	9.676244e-01	2.808346e-02	2.120103e+00	2.304338e-02
32180000	-4.441594e+03	-9.550948e+02	3.024201e+00	2.357081e+01	1.395349e-01	3.193256e+00	2.278197e-02	9.278070e-01	4.923082e-02	1.350208e+00	1.912374e-02
32200000	-4.452610e+03	-9.244724e+02	3.848939e+00	2.888049e+01	1.744186e-01	2.364006e+00	2.248199e-02	9.498741e-01	2.474273e-02	2.237388e+00	2.431541e-02
32220000	-4.473649e+03	-9.331015e+02	3.719221e+00	2.638606e+01	1.395349e-01	2.044353e+00	6.178835e-03	9.813313e-01	3.718985e-02	1.887928e+00	2.281689e-02
32240000	-4.464274e+03	-9.448693e+02	3.587286e+00	2.688665e+01	1.395349e-01	2.174527e+00	2.772788e-02	9.007805e-01	7.776245e-02	3.616090e+00	2.255883e-02
32260000	-4.475733e+03	-9.303227e+02	4.028674e+00	3.001205e+01	1.744186e-01	2.193913e+00	1.186904e-02	9.682291e-01	3.345481e-02	3.071306e+00	2.548244e-02
32280000	-4.461178e+03	-9.430548e+02	3.273806e+00	2.456792e+01	1.046512e-01	2.217783e+00	1.780111e-02	9.662979e-01	1.985524e-02	1.788583e+00	2.105148e-02
32300000	-4.468755e+03	-9.321398e+02	3.480975e+00	2.582047e+01	1.627907e-01	2.612322e+00	1.379189e-02	9.575283e-01	3.921425e-02	2.032266e+00	2.243382e-02
32320000	-4.457274e+03	-9.691927e+02	3.202033e+00	2.421609e+01	1.162791e-01	2.068393e+00	3.839852e-03	9.816807e-01	8.877506e-02	1.812902e+00	2.051693e-02
32340000	-4.430627e+03	-9.363003e+02	3.639959e+00	2.685480e+01	1.744186e-01	2.661446e+00	7.296218e-03	9.760360e-01	5.366361e-02	3.194361e+00	2.289218e-02
32360000	-4.449445e+03	-9.273531e+02	4.246248e+00	3.184932e+01	1.395349e-01	2.904780e+00	1.107961e-02	9.527466e-01	9.026226e-02	2.756000e+00	2.712936e-02
32380000	-4.460891e+03	-8.944982e+02	5.512963e+00	4.019108e+01	9.302326e-02	2.466749e+00	1.278625e-02	9.593845e-01	5.057638e-02	3.832926e+00	3.501846e-02
32400000	-4.457083e+03	-8.877768e+02	4.935837e+00	3.716622e+01	8.139535e-02	2.312728e+00	1.655532e-02	9.599171e-01	2.483592e-02	3.865771e+00	3.145242e-02
32420000	-4.454630e+03	-9.099625e+02	4.093607e+00	3.102080e+01	3.488372e-02	2.213313e+00	1.813588e-02	9.729177e-01	8.760763e-03	1.970726e+00	2.579712e-02
32440000	-4.449156e+03	-9.177830e+02	3.911810e+00	2.633678e+01	1.279070e-01	2.911647e+00	1.167920e-02	9.605174e-01	5.385735e-02	2.498878e+00	2.339771e-02
32460000	-4.461818e+03	-9.043966e+02	4.743337e+00	3.198345e+01	1.627907e-01	2.954510e+00	1.519062e-02	9.494597e-01	5.112765e-02	2.596399e+00	2.943465e-02
32480000	-4.457416e+03	-9.297759e+02	3.676043e+00	2.554679e+01	1.046512e-01	3.139813e+00	1.860657e-02	9.540559e-01	3.239845e-02	2.089640e+00	2.292132e-02
32500000	-4.459429e+03	-9.119796e+02	4.353856e+00	3.027989e+01	1.279070e-01	1.688830e+00	6.182439e-03	9.825279e-01	3.315875e-02	2.601202e+00	2.728702e-02
32520000	-4.460472e+03	-9.266614e+02	3.832142e+00	2.708684e+01	6.976744e-02	2.659526e+00	1.205048e-02	9.853504e-01	8.606398e-03	2.973981e+00	2.435529e-02
32540000	-4.468816e+03	-9.472577e+02	3.467627e+00	2.869220e+01	1.162791e-01	2.885852e+00	1.225579e-02	9.570307e-01	4.680019e-02	2.351209e+00	2.175746e-02
32560000	-4.460690e+03	-9.554808e+02	3.178642e+00	2.460443e+01	1.511628e-01	2.905953e+00	1.060921e-02	9.618853e-01	4.665200e-02	1.933072e+00	2.016988e-02
32580000	-4.465686e+03	-9.610763e+02	2.978245e+00	2.358651e+01	1.395349e-01	2.531500e+00	1.696063e-02	9.575840e-01	2.878623e-02	1.963364e+00	1.883965e-02
32600000	-4.454119e+03	-9.544747e+02	3.782038e+00	2.556453e+01	1.162791e-01	2.468264e+00	1.852078e-03	9.957290e-01	3.531530e-02	2.997487e+00	2.437739e-02
32620000	-4.450364e+03	-9.426090e+02	3.725568e+00	2.620380e+01	1.395349e-01	2.867451e+00	6.446067e-03	9.774921e-01	6.879061e-02	3.010638e+00	2.301916e-02
32640000	-4.455262e+03	-9.347261e+02	3.758715e+00	2.795150e+01	9.302326e-02	2.212936e+00	6.700151e-03	9.841547e-01	2.537979e-02	3.049569e+00	2.412068e-02
32660000	-4.431159e+03	-9.103222e+02	4.877813e+00	3.758254e+01	1.046512e-01	2.808125e+00	7.592901e-03	9.846558e-01	1.645167e-02	6.411328e+00	3.127786e-02
32680000	-4.448990e+03	-9.045205e+02	5.221206e+00	4.037818e+01	1.046512e-01	2.563229e+00	6.221453e-03	9.892110e-01	1.340024e-02	6.248201e+00	3.352392e-02
32700000	-4.434429e+03	-9.059423e+02	4.717609e+00	3.621773e+01	1.279070e-01	2.039192e+00	7.991201e-04	9.974681e-01	3.599850e-02	6.348909e+00	3.033275e-02
32720000	-4.466466e+03	-9.032905e+02	4.519139e+00	3.350772e+01	9.302326e-02	2.821776e+00	2.535223e-03	9.936954e-01	3.450693e-02	5.314063e+00	2.908579e-02
32740000	-4.447928e+03	-8.977561e+02	5.172578e+00	3.714146e+01	1.162791e-01	2.066167e+00	3.039987e-03	9.904829e-01	4.609243e-02	4.068155e+00	3.297915e-02
32760000	-4.457935e+03	-8.980530e+02	4.898653e+00	3.751990e+01	9.302326e-02	2.699457e+00	5.707664e-03	9.855813e-01	2.594422e-02	4.565367e+00	3.153072e-02
32780000	-4.455697e+03	-8.882566e+02	4.968504e+00	3.526385e+01	1.744186e-01	2.808294e+00	5.320518e-03	9.755379e-01	7.513613e-02	4.293072e+00	3.205427e-02
32800000	-4.465455e+03	-9.104624e+02	5.385439e+00	4.150628e+01	1.046512e-01	1.927495e+00	7.471668e-03	9.888386e-01	1.644284e-02	3.818172e+00	3.447210e-02
32820000	-4.450151e+03	-8.878761e+02	4.377001e+00	3.410069e+01	1.046512e-01	2.686836e+00	1.187737e-02	9.792240e-01	1.742106e-02	4.613131e+00	2.806521e-02
32840000	-4.457268e+03	-8.921715e+02	5.303824e+00	4.044822e+01	8.139535e-02	2.732167e+00	2.212791e-02	9.300646e-01	4.978312e-02	2.945406e+00	3.323342e-02
32860000	-4.470253e+03	-9.398723e+02	3.200759e+00	2.723716e+01	1.395349e-01	3.022451e+00	6.663190e-03	9.823652e-01	2.277803e-02	2.460176e+00	2.017431e-02
32880000	-4.453784e+03	-8.959086e+02	4.242474e+00	3.197312e+01	6.976744e-02	2.868248e+00	1.359012e-02	9.777169e-01	1.706586e-02	2.467914e+00	2.731816e-02
32900000	-4.456961e+03	-9.342781e+02	3.176581e+00	2.501607e+01	1.627907e-01	2.144672e+00	1.054225e-02	9.658471e-01	4.422312e-02	1.792413e+00	2.035172e-02
32920000	-4.461145e+03	-9.429804e+02	3.253978e+00	2.502897e+01	1.511628e-01	2.638470e+00	1.717297e-02	9.378955e-01	5.542852e-02	2.453493e+00	2.029170e-02
32940000	-4.462650e+03	-9.632329e+02	3.794025e+00	3.005937e+01	1.279070e-01	2.258239e+00	6.693132e-03	9.811294e-01	3.626283e-02	2.767200e+00	2.430052e-02
32960000	-4.444634e+03	-9.349244e+02	3.622093e+00	2.750927e+01	5.813953e-02	2.731856e+00	7.669579e-03	9.797031e-01	2.320020e-02	1.638116e+00	2.326769e-02
32980000	-4.458594e+03	-9.753230e+02	2.661467e+00	2.018909e+01	2.093023e-01	2.884146e+00	7.310156e-03	9.757853e-01	5.440521e-02	2.643798e+00	1.701432e-02
33000000	-4.439458e+03	-9.381454e+02	3.447220e+00	2.614200e+01	1.395349e-01	2.716839e+00	1.811446e-02	9.292597e-01	6.812303e-02	2.700464e+00	2.214321e-02
33020000	-4.458763e+03	-9.149441e+02	3.381012e+00	2.555394e+01	2.093023e-01	3.582127e+00	1.634443e-02	9.218086e-01	9.968052e-02	2.636088e+00	2.176466e-02
33040000	-4.477072e+03	-9.015477e+02	4.391226e+00	3.135964e+01	1.976744e-01	3.218688e+00	8.385567e-03	9.709529e-01	6.453184e-02	2.537038e+00	2.823207e-02
33060000	-4.476043e+03	-9.404312e+02	3.602034e+00	2.756139e+01	1.627907e-01	2.826873e+00	7.189659e-03	9.741243e-01	4.893490e-02	1.912904e+00	2.288517e-02
33080000	-4.444396e+03	-9.733780e+02	2.658436e+00	2.118992e+01	3.488372e-02	2.884084e+00	4.986715e-03	9.895473e-01	1.835863e-02	2.401119e+00	1.687998e-02
33100000	-4.474176e+03	-9.563945e+02	3.926829e+00	2.758397e+01	1.162791e-01	2.878830e+00	1.718084e-02	9.517984e-01	4.324988e-02	2.490539e+00	2.391952e-02
33120000	-4.464410e+03	-9.522447e+02	2.762270e+00	2.176224e+01	1.744186e-01	2.848352e+00	7.007342e-03	9.728432e-01	5.324546e-02	1.780504e+00	1.768766e-02
33140000	-4.457402e+03	-9.461653e+02	2.850390e+00	2.097780e+01	6.976744e-02	2.792435e+00	1.339912e-02	9.777710e-01	1.872737e-02	1.935519e+00	1.834222e-02
33160000	-4.451617e+03	-9.173187e+02	3.954392e+00	2.848172e+01	1.279070e-01	1.987078e+00	1.071604e-02	9.682340e-01	4.676878e-02	2.828499e+00	2.546613e-02
33180000	-4.444634e+03	-9.253982e+02	4.119498e+00	2.866186e+01	1.162791e-01	2.653190e+00	1.326207e-02	9.780569e-01	1.583972e-02	3.094353e+00	2.601852e-02
33200000	-4.444127e+03	-9.350015e+02	3.442701e+00	2.388184e+01	8.139535e-02	2.415308e+00	1.464039e-02	9.641240e-01	2.376043e-02	1.769754e+00	2.209181e-02
33220000	-4.455833e+03	-9.155802e+02	4.657832e+00	3.170469e+01	1.279070e-01	1.858455e+00	7.131081e-03	9.803984e-01	4.302476e-02	2.444683e+00	2.990778e-02
33240000	-4.440447e+03	-8.889217e+02	5.043220e+00	3.450586e+01	1.395349e-01	2.834247e+00	1.628871e-02	9.590666e-01	3.509713e-02	3.150043e+00	3.208659e-02
33260000	-4.456982e+03	-9.152383e+02	4.859091e+00	3.810913e+01	1.162791e-01	2.510327e+00	1.024199e-02	9.784465e-01	2.489632e-02	3.030946e+00	3.127272e-02
33280000	-4.450253e+03	-9.072555e+02	4.605647e+00	3.388176e+01	8.139535e-02	2.735795e+00	1.899816e-02	9.656235e-01	1.613724e-02	3.481675e+00	2.876771e-02
33300000	-4.470074e+03	-9.339086e+02	4.299258e+00	3.015862e+01	1.511628e-01	2.286502e+00	1.713017e-02	9.379174e-01	6.272255e-02	2.754682e+00	2.699187e-02
33320000	-4.460851e+03	-9.199745e+02	5.333929e+00	3.688138e+01	1.279070e-01	2.042338e+00	1.363584e-02	9.568991e-01	5.612784e-02	3.199786e+00	3.412012e-02
33340000	-4.461094e+03	-9.099483e+02	3.489010e+00	2.423581e+01	2.325581e-01	2.208047e+00	5.089169e-03	9.852591e-01	5.183961e-02	2.390466e+00	2.240964e-02
33360000	-4.450036e+03	-9.015520e+02	5.187486e+00	3.392184e+01	8.139535e-02	2.348523e+00	7.763562e-03	9.805926e-01	3.853749e-02	3.350519e+00	3.334038e-02
33380000	-4.452974e+03	-9.184067e+02	3.796398e+00	2.614172e+01	2.093023e-01	2.951458e+00	1.035968e-02	9.704626e-01	4.936103e-02	2.410770e+00	2.447863e-02
33400000	-4.448810e+03	-9.022579e+02	5.157643e+00	3.916154e+01	1.046512e-01	2.158743e+00	7.290607e-03	9.887684e-01	1.421937e-02	4.733782e+00	3.322567e-02
33420000	-4.449431e+03	-8.986578e+02	5.531143e+00	3.987925e+01	8.139535e-02	2.465505e+00	6.842664e-03	9.891238e-01	1.019434e-02	5.551453e+00	3.526196e-02
33440000	-4.455782e+03	-9.101453e+02	4.984556e+00	3.638484e+01	6.976744e-02	2.121605e+00	1.956001e-02	9.507245e-01	3.442933e-02	5.149880e+00	3.096453e-02
33460000	-4.450902e+03	-9.243934e+02	4.134946e+00	2.942423e+01	4.651163e-02	2.405444e+00	1.209748e-02	9.768928e-01	1.571306e-02	5.176935e+00	2.570044e-02
33480000	-4.453569e+03	-9.141656e+02	4.267320e+00	3.117338e+01	1.046512e-01	2.629724e+00	1.363691e-02	9.699156e-01	2.450097e-02	3.514377e+00	2.670428e-02
33500000	-4.472060e+03	-9.344698e+02	3.704825e+00	2.914076e+01	3.488372e-02	3.588021e+00	1.057200e-02	9.811827e-01	1.429638e-02	3.993866e+00	2.386193e-02
33520000	-4.459143e+03	-9.306095e+02	3.372309e+00	2.619547e+01	1.279070e-01	2.499836e+00	9.516217e-03	9.755146e-01	2.867396e-02	2.147651e+00	2.144953e-02
33540000	-4.480327e+03	-9.507395e+02	2.629924e+00	1.966741e+01	8.139535e-02	2.759223e+00	1.125820e-02	9.734979e-01	2.213854e-02	1.300319e+00	1.632478e-02
33560000	-4.462467e+03	-9.244704e+02	3.423581e+00	2.446899e+01	2.093023e-01	2.416579e+00	2.848202e-03	9.874819e-01	9.014745e-02	1.722382e+00	2.183157e-02
33580000	-4.458527e+03	-9.853248e+02	2.736275e+00	2.132859e+01	1.395349e-01	2.936784e+00	9.595424e-03	9.574459e-01	7.573593e-02	1.601608e+00	1.745862e-02
33600000	-4.462389e+03	-9.261827e+02	3.803737e+00	2.714015e+01	1.046512e-01	2.456853e+00	2.140813e-02	9.602196e-01	2.042970e-02	2.335659e+00	2.437482e-02
33620000	-4.438675e+03	-9.379547e+02	3.673792e+00	2.720951e+01	1.279070e-01	2.453026e+00	9.600488e-03	9.790326e-01	2.129274e-02	3.733262e+00	2.362781e-02
33640000	-4.457293e+03	-9.131992e+02	4.166568e+00	2.842289e+01	1.395349e-01	2.727274e+00	1.264011e-02	9.565236e-01	7.354870e-02	2.204377e+00	2.656106e-02
33660000	-4.462113e+03	-9.294091e+02	3.643730e+00	2.625974e+01	6.976744e-02	2.868807e+00	1.547423e-02	9.719983e-01	1.733933e-02	2.037376e+00	2.289161e-02
33680000	-4.460530e+03	-9.044609e+02	5.444408e+00	3.863464e+01	1.162791e-01	2.607929e+00	1.097251e-02	9.687691e-01	4.434174e-02	3.347521e+00	3.398758e-02
33700000	-4.473880e+03	-9.033131e+02	3.833553e+00	2.892164e+01	9.302326e-02	2.625699e+00	1.281458e-02	9.808318e-01	1.301983e-02	2.333314e+00	2.397041e-02
33720000	-4.455772e+03	-8.991617e+02	4.581919e+00	3.415495e+01	1.046512e-01	2.579754e+00	6.458798e-03	9.867120e-01	1.870460e-02	3.282769e+00	2.894306e-02
33740000	-4.458382e+03	-9.027049e+02	4.832629e+00	3.535893e+01	1.162791e-01	2.500762e+00	1.886622e-02	9.690442e-01	1.119618e-02	3.508190e+00	3.020508e-02
33760000	-4.474292e+03	-9.141748e+02	3.525382e+00	2.589261e+01	2.093023e-01	2.882409e+00	1.273995e-02	9.600712e-01	3.500958e-02	1.562785e+00	2.260268e-02
33780000	-4.464001e+03	-9.080469e+02	4.709208e+00	3.493274e+01	8.139535e-02	2.800510e+00	1.388720e-02	9.559171e-01	4.714452e-02	3.222372e+00	2.984194e-02
33800000	-4.463669e+03	-9.203822e+02	4.712048e+00	3.553723e+01	1.627907e-01	2.424069e+00	7.671146e-03	9.687006e-01	6.215420e-02	2.992291e+00	2.940294e-02
33820000	-4.452020e+03	-9.253227e+02	3.582138e+00	2.808414e+01	9.302326e-02	3.000805e+00	4.135551e-03	9.890175e-01	3.168326e-02	2.409285e+00	2.297791e-02
33840000	-4.446470e+03	-9.103378e+02	3.796838e+00	2.888000e+01	1.395349e-01	2.571602e+00	3.870487e-03	9.876053e-01	4.200636e-02	2.784189e+00	2.449055e-02
33860000	-4.458446e+03	-9.142960e+02	3.747770e+00	2.852246e+01	8.139535e-02	2.947653e+00	7.018754e-03	9.855986e-01	1.878897e-02	3.319182e+00	2.396169e-02
33880000	-4.458835e+03	-9.295964e+02	3.348263e+00	2.539650e+01	1.744186e-01	3.138026e+00	7.756864e-04	9.968240e-01	7.994393e-02	1.856179e+00	2.147461e-02
33900000	-4.457692e+03	-9.679990e+02	2.950684e+00	2.232544e+01	1.046512e-01	2.665205e+00	3.691148e-03	9.945502e-01	1.077061e-02	1.873610e+00	1.838545e-02
33920000	-4.460117e+03	-9.186506e+02	4.015871e+00	3.133994e+01	1.162791e-01	2.384958e+00	2.095448e-03	9.945172e-01	2.985825e-02	2.247893e+00	2.479007e-02
33940000	-4.462148e+03	-9.328115e+02	3.536042e+00	2.647298e+01	1.395349e-01	2.297861e+00	9.043052e-03	9.811996e-01	1.979066e-02	2.540516e+00	2.189433e-02
33960000	-4.457618e+03	-9.309535e+02	4.089749e+00	3.128538e+01	5.813953e-02	2.634384e+00	3.548098e-02	9.480752e-01	9.463026e-03	2.571782e+00	2.564899e-02
33980000	-4.445484e+03	-9.209538e+02	4.212963e+00	3.324036e+01	8.139535e-02	2.634721e+00	1.618090e-02	9.667028e-01	1.704442e-02	2.810452e+00	2.684384e-02
34000000	-4.451437e+03	-9.561653e+02	3.124072e+00	2.387335e+01	1.511628e-01	2.967128e+00	2.575895e-02	9.184959e-01	4.310027e-02	1.928655e+00	1.993548e-02
34020000	-4.455154e+03	-9.425902e+02	3.542461e+00	2.501758e+01	1.627907e-01	2.840592e+00	1.072029e-02	9.719405e-01	3.559645e-02	1.831704e+00	2.252250e-02
34040000	-4.443425e+03	-9.334685e+02	3.523315e+00	2.636179e+01	1.162791e-01	2.517980e+00	1.441395e-02	9.611065e-01	4.579674e-02	2.044709e+00	2.246741e-02
34060000	-4.439718e+03	-9.419937e+02	3.399476e+00	2.635475e+01	1.627907e-01	2.624053e+00	1.029568e-02	9.601099e-01	5.369089e-02	2.498924e+00	2.093644e-02
34080000	-4.450326e+03	-9.418831e+02	3.510701e+00	2.847520e+01	1.395349e-01	2.605349e+00	9.248002e-03	9.656326e-01	5.678901e-02	2.661075e+00	2.132360e-02
34100000	-4.458402e+03	-9.350094e+02	3.397527e+00	2.824792e+01	1.511628e-01	2.484145e+00	8.448358e-03	9.664628e-01	4.214401e-02	3.275324e+00	2.150406e-02
34120000	-4.442032e+03	-9.343785e+02	3.703264e+00	2.753983e+01	9.302326e-02	2.363161e+00	8.315858e-03	9.849963e-01	2.071889e-02	2.917975e+00	2.337936e-02
34140000	-4.463063e+03	-9.211542e+02	4.090879e+00	3.031900e+01	8.139535e-02	3.270506e+00	2.007121e-02	9.598158e-01	2.106171e-02	3.134035e+00	2.603486e-02
34160000	-4.467739e+03	-9.147037e+02	3.808633e+00	2.729768e+01	1.046512e-01	2.376323e+00	1.493788e-02	9.649574e-01	2.875162e-02	2.334591e+00	2.435859e-02
34180000	-4.478327e+03	-9.258406e+02	3.903983e+00	2.760600e+01	2.093023e-01	2.416953e+00	1.204738e-02	9.614237e-01	4.612410e-02	2.805259e+00	2.475941e-02
34200000	-4.443126e+03	-9.333016e+02	3.533957e+00	2.922878e+01	1.162791e-01	2.820939e+00	7.683112e-03	9.826170e-01	1.609959e-02	3.641787e+00	2.260105e-02
34220000	-4.446118e+03	-9.188565e+02	3.047896e+00	2.173519e+01	1.279070e-01	2.204725e+00	1.382331e-02	9.559235e-01	6.527319e-02	1.525867e+00	1.933711e-02
34240000	-4.448853e+03	-9.556367e+02	2.875736e+00	2.306700e+01	4.651163e-02	2.447907e+00	1.981169e-02	9.524072e-01	1.951069e-02	1.723722e+00	1.852368e-02
34260000	-4.465402e+03	-9.290073e+02	3.670373e+00	2.681055e+01	1.744186e-01	3.140929e+00	1.406569e-02	9.522072e-01	5.468896e-02	3.124525e+00	2.325518e-02
34280000	-4.452275e+03	-9.371145e+02	3.844723e+00	2.754199e+01	8.139535e-02	2.228106e+00	1.259392e-02	9.867738e-01	6.678600e-03	2.766007e+00	2.374669e-02
34300000	-4.454205e+03	-9.370678e+02	3.014335e+00	2.138834e+01	1.511628e-01	2.571987e+00	1.379621e-02	9.586603e-01	4.472952e-02	2.676501e+00	1.871302e-02
34320000	-4.451106e+03	-9.291411e+02	3.770888e+00	2.687258e+01	1.395349e-01	2.650020e+00	7.200836e-03	9.737475e-01	6.337208e-02	2.267172e+00	2.352788e-02
34340000	-4.454168e+03	-9.377767e+02	3.312797e+00	2.442647e+01	1.162791e-01	2.572885e+00	1.678138e-02	9.751176e-01	1.288907e-02	2.684992e+00	2.110388e-02
34360000	-4.481952e+03	-9.469835e+02	3.268868e+00	2.385683e+01	1.162791e-01	1.838199e+00	1.841743e-02	9.616219e-01	2.347625e-02	2.713969e+00	2.042592e-02
34380000	-4.461848e+03	-9.133567e+02	4.190119e+00	3.044153e+01	1.279070e-01	2.525840e+00	7.294232e-03	9.784048e-01	4.075582e-02	3.928369e+00	2.699243e-02
34400000	-4.472046e+03	-9.293438e+02	4.404586e+00	3.272858e+01	9.302326e-02	3.103121e+00	6.827772e-03	9.872290e-01	2.044800e-02	3.334009e+00	2.821597e-02
34420000	-4.463321e+03	-9.153400e+02	3.965684e+00	2.888325e+01	8.139535e-02	2.448603e+00	2.486886e-02	9.646862e-01	1.167101e-02	3.271075e+00	2.549666e-02
34440000	-4.458390e+03	-8.940769e+02	5.482534e+00	3.973189e+01	1.627907e-01	2.096138e+00	2.166598e-02	9.380672e-01	4.747774e-02	3.212196e+00	3.463365e-02
34460000	-4.453050e+03	-9.134208e+02	4.857027e+00	3.579737e+01	1.162791e-01	2.864992e+00	9.284938e-03	9.836806e-01	1.611130e-02	5.917912e+00	3.127401e-02
34480000	-4.477156e+03	-9.104801e+02	3.890787e+00	2.905498e+01	1.279070e-01	2.016683e+00	1.025617e-02	9.730237e-01	3.564146e-02	2.428669e+00	2.506927e-02
34500000	-4.468384e+03	-9.350084e+02	3.485479e+00	2.587569e+01	1.744186e-01	2.465451e+00	1.310668e-02	9.807673e-01	9.685535e-03	1.494667e+00	2.242972e-02
34520000	-4.458472e+03	-9.192560e+02	3.285626e+00	2.382795e+01	2.093023e-01	2.395005e+00	2.258058e-02	9.222934e-01	4.998958e-02	2.052147e+00	2.031957e-02
34540000	-4.467782e+03	-9.284446e+02	4.096941e+00	2.786140e+01	1.395349e-01	2.607679e+00	1.145794e-02	9.711041e-01	4.181297e-02	4.816674e+00	2.632372e-02
34560000	-4.464794e+03	-9.312895e+02	2.716403e+00	2.031775e+01	1.976744e-01	2.070131e+00	2.110142e-02	9.309874e-01	4.519657e-02	2.124293e+00	1.738404e-02
34580000	-4.444065e+03	-9.246980e+02	3.647725e+00	2.687961e+01	1.511628e-01	2.332161e+00	5.623827e-03	9.775161e-01	6.839658e-02	2.888526e+00	2.304936e-02
34600000	-4.456004e+03	-9.671527e+02	3.016508e+00	2.502547e+01	9.302326e-02	2.642947e+00	8.759368e-03	9.771859e-01	2.354675e-02	2.823782e+00	1.902731e-02
34620000	-4.452368e+03	-9.052327e+02	4.969121e+00	3.691211e+01	1.046512e-01	2.358550e+00	1.075383e-02	9.758910e-01	2.521577e-02	3.527499e+00	3.198403e-02
34640000	-4.454134e+03	-8.924876e+02	4.813182e+00	3.435674e+01	1.627907e-01	2.857261e+00	7.773643e-03	9.787139e-01	5.211316e-02	3.212973e+00	3.084915e-02
34660000	-4.470615e+03	-9.068874e+02	4.452013e+00	3.247012e+01	1.279070e-01	2.997750e+00	8.616073e-03	9.740548e-01	4.615522e-02	2.838203e+00	2.820791e-02
34680000	-4.462920e+03	-9.128624e+02	4.570292e+00	3.342793e+01	1.860465e-01	2.331315e+00	7.058088e-03	9.667171e-01	9.301223e-02	2.054116e+00	2.911463e-02
34700000	-4.446274e+03	-9.377517e+02	3.292116e+00	2.316303e+01	1.395349e-01	2.483075e+00	5.664569e-03	9.900869e-01	1.639161e-02	2.212573e+00	2.066567e-02
34720000	-4.446613e+03	-9.266223e+02	3.396789e+00	2.572337e+01	1.627907e-01	2.279453e+00	8.859826e-03	9.737682e-01	4.453464e-02	1.430288e+00	2.191466e-02
34740000	-4.478458e+03	-9.671617e+02	2.516312e+00	2.134207e+01	1.046512e-01	1.884923e+00	1.874740e-02	9.390739e-01	4.716920e-02	1.995802e+00	1.619136e-02
34760000	-4.442351e+03	-9.492456e+02	3.012196e+00	2.325985e+01	1.162791e-01	2.729241e+00	1.086397e-02	9.427856e-01	9.313773e-02	3.299950e+00	1.813949e-02
34780000	-4.451461e+03	-9.315184e+02	3.620855e+00	2.795387e+01	6.976744e-02	2.056314e+00	1.062040e-02	9.684378e-01	4.158082e-02	2.190041e+00	2.312768e-02
34800000	-4.450128e+03	-9.413217e+02	3.683064e+00	2.834429e+01	1.162791e-01	2.562651e+00	5.047077e-03	9.917539e-01	1.219381e-02	2.173337e+00	2.341972e-02
34820000	-4.457710e+03	-9.237549e+02	3.695724e+00	3.059683e+01	6.976744e-02	2.745783e+00	2.471454e-02	9.688124e-01	7.988534e-03	4.023099e+00	2.356912e-02
34840000	-4.472285e+03	-9.312958e+02	3.126670e+00	2.201458e+01	1.162791e-01	2.813431e+00	1.760754e-02	9.653792e-01	2.205721e-02	1.813286e+00	1.959687e-02
34860000	-4.472046e+03	-9.346397e+02	4.136850e+00	3.110734e+01	1.046512e-01	2.050275e+00	2.833132e-02	9.644440e-01	6.886458e-03	3.787333e+00	2.644175e-02
34880000	-4.454318e+03	-9.465124e+02	3.662963e+00	2.652028e+01	1.162791e-01	2.120846e+00	1.854861e-02	9.432131e-01	3.581783e-02	1.962782e+00	2.168285e-02
34900000	-4.464301e+03	-9.267736e+02	3.899586e+00	3.012729e+01	9.302326e-02	2.072367e+00	5.808538e-03	9.917738e-01	8.409912e-03	2.607249e+00	2.498213e-02
34920000	-4.469737e+03	-9.191340e+02	4.291628e+00	3.076703e+01	1.162791e-01	2.321144e+00	2.704378e-02	9.467599e-01	2.377009e-02	2.849930e+00	2.703317e-02
34940000	-4.456777e+03	-9.455535e+02	3.815948e+00	2.817468e+01	1.279070e-01	2.730244e+00	1.061223e-02	9.683350e-01	4.958275e-02	2.932825e+00	2.349976e-02
34960000	-4.451471e+03	-9.589624e+02	2.705548e+00	2.062591e+01	1.511628e-01	2.946914e+00	8.114284e-03	9.814824e-01	2.053744e-02	1.411031e+00	1.705614e-02
34980000	-4.447040e+03	-9.405979e+02	2.986523e+00	2.276750e+01	1.511628e-01	2.496230e+00	1.128435e-02	9.778937e-01	1.311173e-02	1.940284e+00	1.874919e-02
35000000	-4.453009e+03	-9.468938e+02	3.410778e+00	2.606877e+01	9.302326e-02	2.159867e+00	1.192630e-02	9.692567e-01	2.855834e-02	2.220954e+00	2.127353e-02
35020000	-4.478537e+03	-9.458458e+02	3.443220e+00	2.408952e+01	1.744186e-01	2.041814e+00	1.602826e-02	9.540077e-01	4.702184e-02	2.404612e+00	2.212068e-02
35040000	-4.455983e+03	-9.466459e+02	3.130153e+00	2.148396e+01	1.627907e-01	2.694142e+00	8.174402e-03	9.821703e-01	2.641881e-02	1.757572e+00	1.961148e-02
35060000	-4.472156e+03	-9.371876e+02	3.467488e+00	2.478678e+01	5.813953e-02	2.737317e+00	1.858459e-02	9.719073e-01	1.330208e-02	2.197391e+00	2.160184e-02
35080000	-4.487233e+03	-9.360058e+02	3.650279e+00	2.672410e+01	1.627907e-01	2.571394e+00	2.119420e-02	9.262250e-01	5.076571e-02	2.437417e+00	2.293210e-02
35100000	-4.450617e+03	-9.192497e+02	4.043867e+00	2.917831e+01	2.093023e-01	2.016718e+00	1.394269e-02	9.451616e-01	7.849012e-02	2.257009e+00	2.524672e-02
35120000	-4.442985e+03	-9.415326e+02	2.877087e+00	2.114207e+01	1.976744e-01	2.637295e+00	2.360848e-02	9.308900e-01	5.300452e-02	1.581773e+00	1.815634e-02
35140000	-4.462617e+03	-9.513798e+02	3.712793e+00	2.779969e+01	1.860465e-01	3.227755e+00	2.804219e-02	9.069212e-01	5.151734e-02	3.714928e+00	2.318028e-02
35160000	-4.451820e+03	-9.142710e+02	4.537200e+00	3.324993e+01	1.279070e-01	2.870778e+00	1.396896e-02	9.709249e-01	1.954347e-02	4.534987e+00	2.861332e-02
35180000	-4.449123e+03	-9.196545e+02	3.969051e+00	2.964830e+01	1.162791e-01	2.415494e+00	7.332292e-03	9.795559e-01	2.939932e-02	3.103995e+00	2.551460e-02
35200000	-4.454721e+03	-9.164207e+02	3.968021e+00	2.916829e+01	1.046512e-01	2.983672e+00	1.507428e-02	9.755319e-01	1.521362e-02	2.760936e+00	2.543144e-02
35220000	-4.453443e+03	-9.639234e+02	3.213434e+00	2.393442e+01	1.162791e-01	2.597776e+00	1.002285e-02	9.829380e-01	1.069784e-02	2.781521e+00	2.052856e-02
35240000	-4.451094e+03	-9.351004e+02	3.363851e+00	2.549199e+01	8.139535e-02	2.712134e+00	1.810040e-02	9.802387e-01	6.600752e-03	3.126254e+00	2.156499e-02
35260000	-4.467129e+03	-9.319688e+02	4.176260e+00	2.919763e+01	1.627907e-01	2.548926e+00	6.134946e-03	9.856955e-01	2.657004e-02	2.579193e+00	2.682987e-02
35280000	-4.473174e+03	-9.490510e+02	3.844647e+00	2.885146e+01	6.976744e-02	3.158551e+00	1.552336e-02	9.807012e-01	9.729467e-03	2.559320e+00	2.480359e-02
35300000	-4.458853e+03	-9.284148e+02	3.542500e+00	2.531301e+01	1.395349e-01	2.533270e+00	2.047011e-02	9.421756e-01	4.047351e-02	4.135089e+00	2.226871e-02
35320000	-4.446368e+03	-9.199431e+02	4.119101e+00	2.974781e+01	1.976744e-01	3.477618e+00	2.364483e-02	9.312652e-01	4.608448e-02	3.294510e+00	2.651609e-02
35340000	-4.467381e+03	-9.137625e+02	4.532643e+00	3.353293e+01	1.627907e-01	2.517063e+00	1.047747e-02	9.786839e-01	1.944722e-02	3.448702e+00	2.904757e-02
35360000	-4.464900e+03	-9.086410e+02	4.826535e+00	3.554390e+01	2.093023e-01	2.096286e+00	3.180375e-03	9.783799e-01	1.411657e-01	3.351865e+00	3.016128e-02
35380000	-4.443714e+03	-9.552415e+02	3.347575e+00	2.398824e+01	8.139535e-02	2.737900e+00	3.446258e-03	9.960472e-01	7.443033e-03	2.407870e+00	2.145825e-02
35400000	-4.439366e+03	-8.933751e+02	4.681200e+00	3.149637e+01	1.395349e-01	2.170630e+00	1.604260e-02	9.720666e-01	2.369414e-02	3.531438e+00	2.895442e-02
35420000	-4.450582e+03	-9.296692e+02	3.953300e+00	2.864065e+01	1.046512e-01	2.311278e+00	4.566817e-03	9.883776e-01	2.985025e-02	1.989146e+00	2.458976e-02
35440000	-4.444834e+03	-9.307120e+02	4.435577e+00	3.267205e+01	1.046512e-01	2.716568e+00	8.514229e-03	9.711305e-01	6.237099e-02	3.209840e+00	2.811949e-02
35460000	-4.460200e+03	-9.161415e+02	4.831233e+00	3.462268e+01	1.395349e-01	2.066831e+00	1.682466e-02	9.564282e-01	3.029064e-02	2.878671e+00	3.042948e-02
35480000	-4.450853e+03	-9.331045e+02	3.813820e+00	2.848447e+01	6.976744e-02	3.953155e+00	1.690972e-02	9.600339e-01	2.680226e-02	2.038316e+00	2.397781e-02
35500000	-4.445108e+03	-9.382120e+02	3.685661e+00	2.920777e+01	9.302326e-02	3.064801e+00	1.064461e-02	9.714478e-01	3.250130e-02	2.555610e+00	2.265864e-02
35520000	-4.442562e+03	-9.643201e+02	3.038082e+00	2.355433e+01	1.279070e-01	2.247044e+00	6.696743e-03	9.836938e-01	2.145238e-02	2.555426e+00	1.864176e-02
35540000	-4.471166e+03	-9.545188e+02	3.180674e+00	2.414052e+01	8.139535e-02	3.576515e+00	2.132613e-02	9.635878e-01	1.380666e-02	2.592146e+00	2.036749e-02
35560000	-4.443618e+03	-9.229588e+02	3.704779e+00	2.738464e+01	1.046512e-01	2.511798e+00	1.284109e-02	9.759923e-01	2.016407e-02	2.441386e+00	2.361339e-02
35580000	-4.462001e+03	-9.417644e+02	3.813289e+00	3.003612e+01	8.139535e-02	2.624315e+00	2.307490e-02	9.519956e-01	2.123387e-02	2.023891e+00	2.451047e-02
35600000	-4.470268e+03	-9.217168e+02	4.027893e+00	3.089882e+01	1.162791e-01	2.959783e+00	7.387715e-03	9.814707e-01	2.442070e-02	3.166096e+00	2.520769e-02
35620000	-4.454379e+03	-9.329580e+02	3.761276e+00	2.778178e+01	1.395349e-01	2.867196e+00	5.500138e-03	9.845224e-01	3.638272e-02	2.013173e+00	2.381260e-02
35640000	-4.446670e+03	-9.386919e+02	3.791256e+00	2.836755e+01	1.744186e-01	1.928520e+00	1.798706e-02	9.367824e-01	5.684378e-02	3.472210e+00	2.443171e-02
35660000	-4.463297e+03	-9.097209e+02	4.014226e+00	3.060649e+01	1.162791e-01	2.274407e+00	9.811703e-03	9.770468e-01	2.445202e-02	1.845203e+00	2.575204e-02
35680000	-4.452088e+03	-9.576094e+02	2.999778e+00	2.405523e+01	1.279070e-01	2.271471e+00	5.236132e-03	9.824720e-01	3.625160e-02	2.833903e+00	1.893351e-02
35700000	-4.467945e+03	-9.456744e+02	3.840430e+00	2.773228e+01	1.279070e-01	3.026950e+00	2.645806e-02	9.307067e-01	3.514621e-02	3.959592e+00	2.477062e-02
35720000	-4.450062e+03	-9.142494e+02	4.686763e+00	3.693468e+01	1.046512e-01	2.842419e+00	2.848587e-02	9.250267e-01	3.514998e-02	4.710606e+00	3.009075e-02
35740000	-4.456557e+03	-9.136849e+02	4.321339e+00	3.174616e+01	1.511628e-01	2.846303e+00	1.583379e-02	9.455313e-01	6.756412e-02	2.691408e+00	2.756486e-02
35760000	-4.438039e+03	-9.141261e+02	4.571089e+00	3.529553e+01	1.976744e-01	2.667229e+00	8.563964e-03	9.635833e-01	6.443906e-02	2.981384e+00	2.922128e-02
35780000	-4.465047e+03	-9.213239e+02	4.274543e+00	3.226493e+01	1.046512e-01	2.765517e+00	9.055695e-03	9.767623e-01	2.850191e-02	4.184881e+00	2.637672e-02
35800000	-4.453499e+03	-9.217580e+02	4.247361e+00	3.317970e+01	1.162791e-01	2.138911e+00	1.151462e-02	9.554138e-01	7.025642e-02	2.228158e+00	2.730518e-02
35820000	-4.449754e+03	-9.442094e+02	3.332679e+00	2.531098e+01	1.279070e-01	2.962508e+00	2.228316e-03	9.903423e-01	8.390640e-02	3.049246e+00	2.087339e-02
35840000	-4.454680e+03	-9.224873e+02	4.284968e+00	3.132212e+01	1.279070e-01	2.498827e+00	1.850299e-02	9.672249e-01	1.701630e-02	2.579110e+00	2.760303e-02
35860000	-4.454330e+03	-9.436142e+02	3.752069e+00	2.628936e+01	1.395349e-01	2.462230e+00	6.426718e-03	9.770756e-01	5.053590e-02	3.877848e+00	2.363291e-02
35880000	-4.455521e+03	-9.420916e+02	3.822567e+00	2.742856e+01	1.511628e-01	3.449007e+00	1.301483e-02	9.683950e-01	2.330021e-02	2.255734e+00	2.398081e-02
35900000	-4.460154e+03	-9.231423e+02	2.990188e+00	2.221862e+01	1.279070e-01	2.388458e+00	1.154380e-02	9.745314e-01	2.341665e-02	1.776131e+00	1.857806e-02
35920000	-4.433188e+03	-9.344183e+02	3.492945e+00	2.735413e+01	1.046512e-01	2.198974e+00	2.365001e-02	9.622536e-01	1.078062e-02	3.172059e+00	2.237318e-02
35940000	-4.459618e+03	-9.088384e+02	4.023957e+00	2.876131e+01	1.511628e-01	2.582125e+00	1.346817e-02	9.694012e-01	2.434115e-02	2.677109e+00	2.544755e-02
35960000	-4.459050e+03	-9.014873e+02	4.277186e+00	3.185098e+01	8.139535e-02	2.609610e+00	1.203740e-02	9.738593e-01	2.280800e-02	2.803830e+00	2.700275e-02
35980000	-4.453109e+03	-8.912682e+02	5.103561e+00	4.003103e+01	1.395349e-01	2.196682e+00	1.490857e-02	9.534513e-01	4.991783e-02	4.687525e+00	3.190367e-02
36000000	-4.465537e+03	-8.882307e+02	4.986304e+00	3.940399e+01	1.162791e-01	2.393406e+00	2.286710e-02	9.543420e-01	2.023458e-02	3.385867e+00	3.177967e-02
36020000	-4.448231e+03	-9.023845e+02	4.874781e+00	3.618696e+01	1.162791e-01	2.862208e+00	7.263536e-03	9.795404e-01	2.884429e-02	4.107895e+00	3.047700e-02
36040000	-4.466215e+03	-9.388759e+02	3.789917e+00	2.808779e+01	9.302326e-02	2.615880e+00	3.073893e-02	9.622682e-01	8.218888e-03	1.863656e+00	2.389512e-02
36060000	-4.452892e+03	-8.962927e+02	4.283326e+00	3.069240e+01	1.279070e-01	2.454256e+00	1.744368e-02	9.410690e-01	6.833174e-02	3.473119e+00	2.758385e-02
36080000	-4.456697e+03	-9.272452e+02	4.063971e+00	2.908035e+01	1.162791e-01	2.740678e+00	2.032361e-02	9.474837e-01	3.691208e-02	3.309517e+00	2.585959e-02
36100000	-4.474013e+03	-9.237311e+02	4.089218e+00	3.154570e+01	1.976744e-01	2.577505e+00	2.011783e-02	9.190930e-01	7.279519e-02	2.891017e+00	2.634735e-02
36120000	-4.458810e+03	-9.664233e+02	2.886624e+00	2.270221e+01	8.139535e-02	2.725063e+00	1.570234e-02	9.751426e-01	9.948412e-03	2.013208e+00	1.830081e-02
36140000	-4.467300e+03	-9.138166e+02	4.044996e+00	2.668925e+01	1.395349e-01	2.403010e+00	5.628661e-03	9.876108e-01	3.472434e-02	2.113847e+00	2.573486e-02
36160000	-4.457963e+03	-9.178555e+02	4.964308e+00	3.469900e+01	1.279070e-01	2.530395e+00	8.298474e-03	9.801408e-01	3.258214e-02	3.267053e+00	3.130297e-02
36180000	-4.452853e+03	-9.161159e+02	4.016192e+00	2.921435e+01	1.395349e-01	2.830460e+00	1.943186e-02	9.535054e-01	3.618381e-02	3.192992e+00	2.560687e-02
36200000	-4.454699e+03	-9.327149e+02	4.223757e+00	3.130241e+01	6.976744e-02	2.136165e+00	9.800551e-03	9.827486e-01	1.657298e-02	4.547481e+00	2.709962e-02
36220000	-4.442115e+03	-9.497442e+02	3.780624e+00	2.588819e+01	1.162791e-01	2.728928e+00	7.694025e-03	9.806322e-01	3.386019e-02	2.808480e+00	2.416641e-02
36240000	-4.454156e+03	-9.294239e+02	3.954778e+00	2.752351e+01	1.395349e-01	2.651217e+00	7.177906e-03	9.880145e-01	1.509463e-02	2.201953e+00	2.501279e-02
36260000	-4.454934e+03	-9.308464e+02	3.580789e+00	2.630813e+01	1.744186e-01	3.031065e+00	8.274455e-03	9.773844e-01	3.435982e-02	3.195131e+00	2.292182e-02
36280000	-4.461129e+03	-9.114958e+02	4.719486e+00	3.480731e+01	1.279070e-01	2.203174e+00	1.018222e-02	9.802618e-01	1.787019e-02	3.926133e+00	3.031128e-02
36300000	-4.452496e+03	-8.899026e+02	5.769588e+00	4.169857e+01	1.279070e-01	2.352452e+00	1.899096e-02	9.526067e-01	3.062383e-02	5.210161e+00	3.714824e-02
36320000	-4.463652e+03	-8.935490e+02	5.900220e+00	4.480656e+01	1.395349e-01	2.397234e+00	1.165002e-02	9.707880e-01	2.778359e-02	5.324954e+00	3.797529e-02
36340000	-4.461866e+03	-8.697267e+02	7.114178e+00	5.519623e+01	1.162791e-01	3.031658e+00	5.009850e-03	9.836500e-01	4.924509e-02	5.269792e+00	4.567293e-02
36360000	-4.467589e+03	-8.771408e+02	5.708887e+00	4.254532e+01	1.046512e-01	1.785092e+00	1.050308e-02	9.691955e-01	3.444299e-02	4.701713e+00	3.637586e-02
36380000	-4.441017e+03	-8.751397e+02	5.963412e+00	4.462228e+01	1.162791e-01	2.336202e+00	1.935045e-02	9.407348e-01	4.843142e-02	4.133789e+00	3.813466e-02
36400000	-4.458110e+03	-8.941129e+02	5.402414e+00	4.145363e+01	1.395349e-01	2.840053e+00	1.202280e-02	9.691442e-01	3.449855e-02	4.796051e+00	3.450871e-02
36420000	-4.475752e+03	-9.313464e+02	3.469266e+00	2.548479e+01	1.627907e-01	2.457988e+00	1.043436e-02	9.626638e-01	6.195144e-02	1.982069e+00	2.196982e-02
36440000	-4.453508e+03	-9.248660e+02	3.871201e+00	2.744379e+01	9.302326e-02	2.196437e+00	1.111023e-02	9.654713e-01	3.915889e-02	2.870705e+00	2.447300e-02
36460000	-4.445941e+03	-9.076363e+02	4.328127e+00	3.034183e+01	1.511628e-01	2.699107e+00	1.561107e-02	9.624889e-01	3.279305e-02	3.382967e+00	2.755577e-02
36480000	-4.474512e+03	-9.478084e+02	3.239668e+00	2.507049e+01	1.162791e-01	2.380804e+00	9.665827e-03	9.787470e-01	2.333405e-02	1.681246e+00	2.055030e-02
36500000	-4.446474e+03	-9.412824e+02	3.105480e+00	2.292316e+01	1.860465e-01	2.535008e+00	1.346650e-02	9.623755e-01	3.639441e-02	2.281849e+00	1.926661e-02
36520000	-4.469173e+03	-9.129746e+02	4.124585e+00	3.205295e+01	1.395349e-01	2.122337e+00	1.012888e-02	9.716744e-01	2.807592e-02	2.650363e+00	2.656302e-02
36540000	-4.468338e+03	-9.229865e+02	4.604333e+00	3.406240e+01	9.302326e-02	2.126671e+00	2.045167e-02	9.718417e-01	1.201995e-02	3.182674e+00	2.968136e-02
36560000	-4.453996e+03	-9.278901e+02	4.097301e+00	3.071517e+01	8.139535e-02	2.085918e+00	1.054696e-02	9.762106e-01	2.839871e-02	2.246074e+00	2.638229e-02
36580000	-4.449621e+03	-9.280291e+02	3.490127e+00	2.707653e+01	1.395349e-01	2.678044e+00	1.193593e-02	9.748895e-01	1.978598e-02	2.156069e+00	2.237034e-02
36600000	-4.458760e+03	-9.453843e+02	3.383996e+00	2.648009e+01	1.395349e-01	2.659494e+00	1.292848e-02	9.562828e-01	5.345794e-02	3.097992e+00	2.119125e-02
36620000	-4.456868e+03	-9.374937e+02	3.331830e+00	2.465454e+01	1.395349e-01	2.533291e+00	1.433541e-02	9.656765e-01	2.771401e-02	2.030436e+00	2.100765e-02
36640000	-4.462101e+03	-9.452939e+02	3.238171e+00	2.354433e+01	1.744186e-01	2.182197e+00	9.750025e-03	9.665974e-01	4.482333e-02	1.723850e+00	2.023329e-02
36660000	-4.456377e+03	-9.190776e+02	3.489390e+00	2.401126e+01	1.860465e-01	2.569663e+00	1.498444e-02	9.638416e-01	3.752247e-02	2.967051e+00	2.232633e-02
36680000	-4.450566e+03	-9.265984e+02	3.917848e+00	2.720040e+01	1.395349e-01	2.323477e+00	3.797692e-02	9.032438e-01	3.683364e-02	2.496710e+00	2.507269e-02
36700000	-4.463566e+03	-9.383315e+02	3.906196e+00	2.763540e+01	1.162791e-01	3.104759e+00	1.104993e-02	9.724515e-01	3.171598e-02	2.175370e+00	2.465207e-02
36720000	-4.459235e+03	-9.192500e+02	4.051679e+00	2.965777e+01	1.395349e-01	2.631469e+00	1.347572e-02	9.606938e-01	4.033143e-02	2.190080e+00	2.558917e-02
36740000	-4.453915e+03	-9.313889e+02	3.334552e+00	2.431886e+01	1.279070e-01	2.661375e+00	2.210426e-02	9.234516e-01	6.369488e-02	1.997449e+00	2.113679e-02
36760000	-4.452428e+03	-9.337197e+02	3.472846e+00	2.470269e+01	6.976744e-02	3.100844e+00	8.223857e-03	9.872200e-01	1.221167e-02	2.697648e+00	2.203508e-02
36780000	-4.468277e+03	-8.989176e+02	4.993508e+00	3.725839e+01	1.162791e-01	2.923989e+00	1.045272e-02	9.679330e-01	3.715097e-02	4.756626e+00	3.123728e-02
36800000	-4.440730e+03	-8.875166e+02	5.204258e+00	3.952262e+01	6.976744e-02	2.300502e+00	1.465340e-02	9.640931e-01	2.999662e-02	5.087374e+00	3.319820e-02
36820000	-4.461319e+03	-8.754500e+02	5.870157e+00	4.254485e+01	1.395349e-01	1.934218e+00	3.949114e-03	9.870552e-01	4.392536e-02	5.301012e+00	3.751485e-02
36840000	-4.473382e+03	-9.235698e+02	4.442798e+00	3.247334e+01	1.395349e-01	2.065926e+00	2.743162e-03	9.912714e-01	4.801797e-02	2.799563e+00	2.862662e-02
36860000	-4.454155e+03	-9.153843e+02	4.521940e+00	3.301115e+01	2.093023e-01	2.777994e+00	1.520756e-02	9.283865e-01	9.595128e-02	3.405542e+00	2.878482e-02
36880000	-4.441908e+03	-9.648479e+02	2.829198e+00	2.140009e+01	8.139535e-02	2.762867e+00	7.114365e-03	9.818971e-01	2.119525e-02	2.844145e+00	1.739278e-02
36900000	-4.474602e+03	-9.111068e+02	4.064532e+00	2.831580e+01	1.976744e-01	2.369680e+00	1.607791e-02	9.605150e-01	3.115700e-02	2.594986e+00	2.616519e-02
36920000	-4.448462e+03	-9.367744e+02	3.492036e+00	2.786274e+01	1.744186e-01	2.428818e+00	9.661190e-03	9.703060e-01	3.740907e-02	2.570416e+00	2.246371e-02
36940000	-4.445270e+03	-9.524266e+02	3.241032e+00	2.592139e+01	1.162791e-01	4.265163e+00	7.910912e-03	9.823489e-01	2.202767e-02	2.920309e+00	2.083141e-02
36960000	-4.448414e+03	-9.376279e+02	3.763261e+00	2.913409e+01	9.302326e-02	2.403337e+00	5.630749e-03	9.829084e-01	3.698068e-02	2.181032e+00	2.425738e-02
36980000	-4.462741e+03	-9.473863e+02	3.180780e+00	2.534793e+01	5.813953e-02	2.755702e+00	2.159471e-02	9.771893e-01	6.188783e-03	2.493127e+00	2.042044e-02
37000000	-4.461514e+03	-9.496106e+02	3.950255e+00	2.802239e+01	1.046512e-01	2.380565e+00	3.128020e-02	9.112772e-01	5.350907e-02	3.411752e+00	2.524253e-02
37020000	-4.451425e+03	-9.328751e+02	3.955185e+00	2.937227e+01	1.046512e-01	2.464899e+00	8.462845e-03	9.805412e-01	2.406673e-02	2.287903e+00	2.549583e-02
37040000	-4.438011e+03	-9.417645e+02	3.754068e+00	2.831385e+01	1.162791e-01	3.070387e+00	2.134054e-02	9.513235e-01	2.712614e-02	3.900194e+00	2.397854e-02
37060000	-4.450315e+03	-9.208975e+02	3.561670e+00	2.765741e+01	9.302326e-02	2.662194e+00	1.144961e-02	9.786180e-01	1.607404e-02	2.383280e+00	2.268441e-02
37080000	-4.452877e+03	-9.071351e+02	4.235293e+00	2.894950e+01	6.976744e-02	2.344220e+00	1.846893e-02	9.748704e-01	1.251247e-02	2.146203e+00	2.692500e-02
37100000	-4.459060e+03	-9.066023e+02	4.257280e+00	2.859933e+01	1.860465e-01	2.548737e+00	1.583855e-02	9.382441e-01	7.133220e-02	2.403391e+00	2.709991e-02
37120000	-4.465854e+03	-9.335752e+02	3.637579e+00	2.573493e+01	1.279070e-01	2.357164e+00	2.374324e-02	9.364911e-01	4.218198e-02	2.076450e+00	2.321496e-02
37140000	-4.453604e+03	-9.702612e+02	2.833469e+00	2.274324e+01	1.511628e-01	2.901926e+00	6.890335e-03	9.721707e-01	5.720461e-02	2.676714e+00	1.818792e-02
37160000	-4.459582e+03	-9.135742e+02	3.838523e+00	2.725841e+01	1.395349e-01	2.591832e+00	1.521841e-02	9.621718e-01	3.850063e-02	2.119784e+00	2.449022e-02
37180000	-4.459029e+03	-9.131006e+02	4.276326e+00	3.021044e+01	1.279070e-01	2.542408e+00	1.552692e-02	9.605597e-01	3.582885e-02	3.113134e+00	2.720569e-02
37200000	-4.456500e+03	-9.445606e+02	3.710035e+00	2.684265e+01	1.395349e-01	2.355541e+00	9.624926e-03	9.716587e-01	5.279673e-02	3.163103e+00	2.367250e-02
37220000	-4.465693e+03	-9.141314e+02	4.321738e+00	2.963594e+01	9.302326e-02	1.998862e+00	1.495664e-02	9.588740e-01	4.024557e-02	4.162727e+00	2.729807e-02
37240000	-4.465294e+03	-9.246706e+02	3.967671e+00	2.753909e+01	1.511628e-01	3.160687e+00	9.800361e-03	9.711074e-01	4.223529e-02	2.850575e+00	2.454579e-02
37260000	-4.455424e+03	-8.989843e+02	4.912256e+00	3.428768e+01	1.627907e-01	3.387228e+00	2.501570e-02	9.204496e-01	6.646006e-02	3.076876e+00	3.153717e-02
37280000	-4.461429e+03	-8.906183e+02	4.632596e+00	3.266476e+01	1.395349e-01	2.205880e+00	4.871322e-03	9.855369e-01	4.121368e-02	2.914645e+00	2.979535e-02
37300000	-4.455380e+03	-9.505162e+02	2.808059e+00	2.271077e+01	1.395349e-01	3.014703e+00	1.828257e-03	9.940423e-01	3.235346e-02	2.787233e+00	1.801941e-02
37320000	-4.470742e+03	-9.156590e+02	3.925150e+00	3.182131e+01	6.976744e-02	2.904363e+00	3.075418e-03	9.934846e-01	2.162168e-02	4.683459e+00	2.506118e-02
37340000	-4.470773e+03	-9.055190e+02	4.688210e+00	3.355431e+01	6.976744e-02	2.580119e+00	3.723470e-03	9.928875e-01	1.955711e-02	2.871587e+00	3.015947e-02
37360000	-4.448338e+03	-9.665644e+02	2.926844e+00	2.168886e+01	1.279070e-01	2.704500e+00	2.600935e-02	9.297216e-01	4.572906e-02	2.283166e+00	1.854504e-02
37380000	-4.449836e+03	-9.249042e+02	3.791055e+00	2.649029e+01	1.162791e-01	2.667843e+00	1.723331e-02	9.508760e-01	4.677525e-02	2.387133e+00	2.395516e-02
37400000	-4.451545e+03	-9.408717e+02	3.044730e+00	2.410035e+01	8.139535e-02	2.701297e+00	2.000153e-02	9.592095e-01	1.938002e-02	2.766406e+00	1.928525e-02
37420000	-4.464921e+03	-9.228664e+02	4.043794e+00	2.919592e+01	1.511628e-01	2.340603e+00	1.889878e-02	9.601402e-01	2.071999e-02	1.597105e+00	2.597913e-02
37440000	-4.452289e+03	-9.388616e+02	2.815624e+00	2.079538e+01	1.279070e-01	2.512259e+00	2.127930e-02	9.480757e-01	2.887228e-02	1.447952e+00	1.804599e-02
37460000	-4.476078e+03	-9.568922e+02	2.818971e+00	2.249485e+01	1.279070e-01	2.652177e+00	1.768997e-03	9.932037e-01	6.006287e-02	2.262128e+00	1.811940e-02
37480000	-4.451488e+03	-9.645203e+02	2.901369e+00	2.127348e+01	1.279070e-01	2.479969e+00	1.719233e-02	9.656554e-01	1.911744e-02	1.490463e+00	1.834129e-02
37500000	-4.464156e+03	-9.414000e+02	2.982128e+00	2.375107e+01	1.162791e-01	2.423184e+00	5.313408e-03	9.890352e-01	1.665947e-02	8.878448e-01	1.878519e-02
37520000	-4.468266e+03	-9.627356e+02	3.059335e+00	2.337392e+01	9.302326e-02	2.900552e+00	5.430760e-03	9.923189e-01	7.822408e-03	1.616893e+00	1.845874e-02
37540000	-4.459134e+03	-9.550109e+02	3.270245e+00	2.646194e+01	1.511628e-01	2.533913e+00	6.189239e-03	9.771789e-01	5.076483e-02	2.158595e+00	2.100877e-02
37560000	-4.454212e+03	-9.310959e+02	3.417009e+00	2.402052e+01	1.162791e-01	3.336205e+00	2.767217e-02	9.350678e-01	3.013514e-02	2.597718e+00	2.189363e-02
37580000	-4.455340e+03	-9.508502e+02	2.968670e+00	2.252390e+01	1.860465e-01	2.400073e+00	3.576327e-03	9.791828e-01	1.243607e-01	2.042550e+00	1.911524e-02
37600000	-4.465898e+03	-8.916008e+02	3.895421e+00	2.929406e+01	1.511628e-01	2.682001e+00	1.023925e-02	9.748793e-01	2.817952e-02	2.796381e+00	2.482672e-02
37620000	-4.464218e+03	-9.047507e+02	4.175615e+00	3.088566e+01	1.162791e-01	2.572588e+00	5.836865e-03	9.892805e-01	1.748841e-02	3.260691e+00	2.630607e-02
37640000	-4.448389e+03	-9.175276e+02	3.976836e+00	2.657717e+01	1.511628e-01	2.531908e+00	5.345750e-03	9.871376e-01	3.590274e-02	3.822106e+00	2.496945e-02
37660000	-4.452498e+03	-8.823024e+02	4.529683e+00	3.309384e+01	6.976744e-02	2.313063e+00	1.732234e-02	9.591778e-01	3.149204e-02	3.124040e+00	2.887883e-02
37680000	-4.435080e+03	-8.994087e+02	5.246443e+00	3.990158e+01	1.046512e-01	2.668363e+00	6.221151e-03	9.840147e-01	2.761340e-02	3.827913e+00	3.368257e-02
37700000	-4.453726e+03	-9.103365e+02	4.449135e+00	3.379898e+01	8.139535e-02	2.296482e+00	1.168486e-02	9.770015e-01	1.706587e-02	3.837045e+00	2.869807e-02
37720000	-4.458226e+03	-9.088109e+02	4.782832e+00	3.692101e+01	9.302326e-02	2.815860e+00	1.246056e-02	9.745049e-01	1.699671e-02	5.237370e+00	3.082502e-02
37740000	-4.454859e+03	-9.274331e+02	4.288413e+00	2.925592e+01	1.279070e-01	2.170402e+00	1.904147e-02	9.496821e-01	4.017366e-02	2.852673e+00	2.691660e-02
37760000	-4.453656e+03	-9.446000e+02	3.331527e+00	2.407782e+01	8.139535e-02	2.911436e+00	8.022305e-03	9.779622e-01	2.459303e-02	1.948604e+00	2.073889e-02
37780000	-4.444090e+03	-9.299700e+02	3.899544e+00	3.135120e+01	1.395349e-01	3.293589e+00	1.034169e-02	9.599893e-01	5.983205e-02	2.207047e+00	2.515071e-02
37800000	-4.434551e+03	-9.553249e+02	4.100302e+00	2.915643e+01	1.744186e-01	2.613598e+00	1.429060e-03	9.913174e-01	1.186916e-01	3.136809e+00	2.573329e-02
37820000	-4.435992e+03	-9.307123e+02	3.549608e+00	2.554563e+01	1.279070e-01	2.193280e+00	1.046498e-02	9.699087e-01	4.610119e-02	2.436104e+00	2.280760e-02
37840000	-4.460194e+03	-9.147282e+02	4.477949e+00	3.100742e+01	1.162791e-01	2.533905e+00	3.001550e-03	9.915590e-01	4.037280e-02	3.624185e+00	2.865401e-02
37860000	-4.452139e+03	-9.503920e+02	3.230633e+00	2.425996e+01	1.976744e-01	2.188099e+00	8.455488e-03	9.669816e-01	6.635762e-02	2.298369e+00	2.042313e-02
37880000	-4.463529e+03	-9.217393e+02	4.232543e+00	3.056106e+01	1.511628e-01	2.187871e+00	7.934223e-03	9.765928e-01	4.582913e-02	2.722905e+00	2.694060e-02
37900000	-4.448111e+03	-9.330263e+02	3.378478e+00	2.305392e+01	1.744186e-01	3.282671e+00	5.826962e-03	9.720964e-01	1.063052e-01	2.168187e+00	2.094183e-02
37920000	-4.467843e+03	-9.319134e+02	3.002456e+00	2.183019e+01	1.627907e-01	2.615523e+00	1.559898e-02	9.611709e-01	2.863536e-02	1.649548e+00	1.896961e-02
37940000	-4.447855e+03	-9.740326e+02	2.926443e+00	2.233063e+01	1.511628e-01	3.206878e+00	1.267735e-02	9.571422e-01	4.777054e-02	1.915637e+00	1.859333e-02
37960000	-4.474666e+03	-9.562075e+02	3.630676e+00	2.818435e+01	9.302326e-02	1.967041e+00	3.240934e-02	9.441000e-01	1.682377e-02	2.032944e+00	2.252367e-02
37980000	-4.473793e+03	-9.529554e+02	3.111171e+00	2.498239e+01	1.860465e-01	2.252894e+00	2.719163e-03	9.870939e-01	8.017483e-02	1.747737e+00	1.978705e-02
38000000	-4.469740e+03	-9.602900e+02	3.208677e+00	2.487673e+01	1.162791e-01	1.896132e+00	2.373950e-02	9.286634e-01	3.845378e-02	1.773852e+00	2.038224e-02
38020000	-4.445054e+03	-9.517945e+02	3.269587e+00	2.587755e+01	3.488372e-02	2.194167e+00	3.923951e-03	9.908592e-01	2.359884e-02	1.864909e+00	2.095072e-02
38040000	-4.464858e+03	-9.407190e+02	3.367754e+00	2.520009e+01	9.302326e-02	2.758273e+00	1.652799e-02	9.830330e-01	5.549747e-03	2.757865e+00	2.148320e-02
38060000	-4.462734e+03	-9.365096e+02	3.680379e+00	2.805196e+01	1.627907e-01	2.613689e+00	8.588849e-03	9.695136e-01	5.308830e-02	3.454568e+00	2.362091e-02
38080000	-4.464024e+03	-9.016942e+02	4.971501e+00	3.674926e+01	1.395349e-01	2.718799e+00	5.528396e-03	9.862860e-01	3.217996e-02	3.605285e+00	3.185998e-02
38100000	-4.463533e+03	-9.149903e+02	3.980440e+00	2.914447e+01	1.279070e-01	3.036407e+00	1.246622e-02	9.695795e-01	3.575060e-02	3.903993e+00	2.548645e-02
38120000	-4.461990e+03	-9.165067e+02	4.245448e+00	3.083017e+01	1.511628e-01	2.252598e+00	2.027795e-02	9.612905e-01	2.211570e-02	3.314270e+00	2.736735e-02
38140000	-4.457275e+03	-9.258736e+02	3.621311e+00	2.768748e+01	1.511628e-01	2.250087e+00	1.213800e-02	9.447800e-01	1.005748e-01	2.586741e+00	2.299646e-02
38160000	-4.457362e+03	-9.376336e+02	4.009631e+00	2.948918e+01	1.046512e-01	1.965709e+00	2.234692e-02	9.411543e-01	3.130594e-02	2.445333e+00	2.572876e-02
38180000	-4.449922e+03	-9.405313e+02	3.724689e+00	2.819469e+01	1.046512e-01	2.637718e+00	1.035900e-02	9.771310e-01	2.160638e-02	2.658924e+00	2.311418e-02
38200000	-4.450672e+03	-9.009680e+02	4.768424e+00	3.655545e+01	1.279070e-01	1.914795e+00	8.704511e-03	9.770950e-01	3.009946e-02	3.847769e+00	3.026976e-02
38220000	-4.435913e+03	-9.161065e+02	4.011506e+00	3.146135e+01	9.302326e-02	2.491378e+00	6.660149e-03	9.839828e-01	2.183969e-02	4.567514e+00	2.528957e-02
38240000	-4.442274e+03	-8.978951e+02	4.577974e+00	3.368388e+01	1.627907e-01	2.868893e+00	6.574392e-03	9.757941e-01	5.343876e-02	2.832657e+00	2.936815e-02
38260000	-4.446026e+03	-9.125635e+02	4.214288e+00	3.016452e+01	1.162791e-01	2.308972e+00	1.216326e-02	9.630052e-01	4.639832e-02	2.859812e+00	2.687130e-02
38280000	-4.453754e+03	-9.147179e+02	3.605666e+00	2.576261e+01	1.279070e-01	2.298690e+00	1.076930e-02	9.758129e-01	3.267340e-02	3.481621e+00	2.204974e-02
38300000	-4.447496e+03	-9.247861e+02	3.513100e+00	2.416405e+01	4.651163e-02	2.309786e+00	1.450552e-02	9.718039e-01	2.519541e-02	2.101029e+00	2.146282e-02
38320000	-4.455285e+03	-9.322695e+02	3.653016e+00	2.672124e+01	1.162791e-01	2.648249e+00	2.488860e-02	9.331519e-01	3.759127e-02	2.226227e+00	2.313598e-02
38340000	-4.450346e+03	-9.056299e+02	3.914225e+00	2.796511e+01	1.395349e-01	2.415555e+00	2.487267e-02	9.407389e-01	2.933696e-02	1.382522e+00	2.497683e-02
38360000	-4.465958e+03	-9.073562e+02	4.051727e+00	2.969240e+01	1.046512e-01	2.378039e+00	1.649718e-02	9.640752e-01	2.017586e-02	2.222926e+00	2.575782e-02
38380000	-4.465590e+03	-9.149565e+02	3.760596e+00	2.736585e+01	9.302326e-02	2.322502e+00	1.290940e-02	9.761375e-01	1.614968e-02	1.793222e+00	2.383367e-02
38400000	-4.447536e+03	-9.325283e+02	3.891302e+00	2.811334e+01	1.511628e-01	2.290485e+00	1.779694e-02	9.421560e-01	4.471460e-02	2.890963e+00	2.428505e-02
38420000	-4.452649e+03	-9.231485e+02	4.048901e+00	2.911158e+01	9.302326e-02	2.225083e+00	7.268183e-03	9.779973e-01	5.392410e-02	1.988862e+00	2.532997e-02
38440000	-4.446236e+03	-9.190011e+02	3.934816e+00	2.789764e+01	1.744186e-01	2.644887e+00	8.184933e-03	9.819333e-01	2.799182e-02	2.365336e+00	2.529904e-02
38460000	-4.456926e+03	-9.152618e+02	3.969256e+00	2.851419e+01	1.279070e-01	2.357234e+00	1.288263e-02	9.632693e-01	3.704588e-02	3.001400e+00	2.536468e-02
38480000	-4.459120e+03	-9.145442e+02	3.694268e+00	2.603589e+01	6.976744e-02	2.696348e+00	1.593569e-02	9.751401e-01	1.252569e-02	2.679663e+00	2.339341e-02
38500000	-4.440482e+03	-9.434247e+02	3.451750e+00	2.568339e+01	8.139535e-02	2.698230e+00	8.121032e-03	9.751835e-01	4.080048e-02	1.971582e+00	2.204713e-02
38520000	-4.459753e+03	-9.164579e+02	3.986984e+00	2.723239e+01	2.325581e-01	2.949716e+00	7.620361e-03	9.827991e-01	2.893914e-02	2.212040e+00	2.514564e-02
38540000	-4.461749e+03	-9.282916e+02	4.180099e+00	2.893339e+01	1.395349e-01	1.972239e+00	1.014287e-02	9.731448e-01	3.855719e-02	2.899853e+00	2.640953e-02
38560000	-4.462024e+03	-9.074999e+02	3.930680e+00	2.755404e+01	9.302326e-02	2.776777e+00	1.508013e-02	9.786004e-01	1.140931e-02	1.880978e+00	2.521843e-02
38580000	-4.454776e+03	-9.339669e+02	3.836234e+00	2.717559e+01	1.046512e-01	2.528810e+00	1.354491e-02	9.688025e-01	2.700286e-02	3.273122e+00	2.448340e-02
38600000	-4.454526e+03	-9.269308e+02	4.143152e+00	2.852125e+01	1.627907e-01	2.663294e+00	2.446100e-02	9.391168e-01	3.453900e-02	2.007642e+00	2.646768e-02
38620000	-4.461347e+03	-9.361321e+02	3.714213e+00	2.994564e+01	1.511628e-01	2.709428e+00	2.153856e-02	9.279806e-01	5.430055e-02	3.241281e+00	2.360015e-02
38640000	-4.457257e+03	-9.575370e+02	2.905208e+00	2.253377e+01	6.976744e-02	3.771527e+00	2.899417e-02	9.332538e-01	2.595728e-02	1.340298e+00	1.838702e-02
38660000	-4.460194e+03	-9.045463e+02	4.146710e+00	3.197592e+01	5.813953e-02	3.253177e+00	1.084454e-02	9.825813e-01	1.051701e-02	4.694483e+00	2.646614e-02
38680000	-4.465004e+03	-8.917021e+02	4.809762e+00	3.356461e+01	1.162791e-01	2.975427e+00	5.789961e-03	9.854797e-01	3.107326e-02	4.293140e+00	3.075159e-02
38700000	-4.448620e+03	-8.967846e+02	4.644822e+00	3.381542e+01	9.302326e-02	2.439127e+00	1.144237e-02	9.719268e-01	3.281599e-02	4.308301e+00	2.992347e-02
38720000	-4.448299e+03	-9.161137e+02	3.685606e+00	2.929454e+01	1.046512e-01	2.457722e+00	7.257277e-03	9.861056e-01	1.962759e-02	2.527332e+00	2.347266e-02
38740000	-4.450535e+03	-9.165003e+02	4.572459e+00	3.440748e+01	1.744186e-01	2.507668e+00	1.013115e-02	9.488636e-01	8.544430e-02	3.474662e+00	2.823040e-02
38760000	-4.458364e+03	-9.141305e+02	4.872318e+00	3.547406e+01	1.627907e-01	3.044154e+00	1.036727e-02	9.796559e-01	1.913104e-02	5.085190e+00	3.076826e-02
38780000	-4.448800e+03	-9.488081e+02	3.440571e+00	2.574450e+01	1.744186e-01	2.459012e+00	1.988576e-02	9.447720e-01	3.705264e-02	2.270101e+00	2.179924e-02
38800000	-4.467938e+03	-9.447424e+02	3.528397e+00	2.668341e+01	1.046512e-01	2.005797e+00	6.929317e-03	9.894858e-01	1.112685e-02	3.072712e+00	2.251587e-02
38820000	-4.437024e+03	-9.406979e+02	3.850115e+00	2.731930e+01	1.511628e-01	2.519862e+00	3.535480e-02	8.633533e-01	7.830783e-02	2.211183e+00	2.478792e-02
38840000	-4.463037e+03	-9.645792e+02	2.855144e+00	2.199560e+01	1.162791e-01	2.149734e+00	2.130068e-02	9.494062e-01	2.393416e-02	1.885337e+00	1.776937e-02
38860000	-4.451877e+03	-9.331909e+02	3.913789e+00	2.962626e+01	1.627907e-01	2.448546e+00	2.326949e-02	9.431761e-01	3.824099e-02	2.038418e+00	2.514687e-02
38880000	-4.456164e+03	-8.916597e+02	4.828976e+00	3.245747e+01	1.627907e-01	2.882237e+00	8.987333e-03	9.738440e-01	4.229189e-02	2.488857e+00	3.110908e-02
38900000	-4.464008e+03	-9.282156e+02	3.666794e+00	2.730594e+01	1.279070e-01	2.932888e+00	5.529070e-03	9.870952e-01	3.136508e-02	2.764857e+00	2.315607e-02
38920000	-4.456841e+03	-9.580468e+02	2.968522e+00	2.118555e+01	9.302326e-02	2.046543e+00	1.971890e-02	9.622741e-01	2.131570e-02	2.926722e+00	1.865106e-02
38940000	-4.473934e+03	-9.257137e+02	3.775383e+00	2.683555e+01	1.627907e-01	2.466107e+00	2.769561e-02	8.860837e-01	7.662581e-02	2.258746e+00	2.430286e-02
38960000	-4.447886e+03	-9.586011e+02	3.025090e+00	2.195362e+01	1.162791e-01	3.081987e+00	7.660809e-03	9.763389e-01	4.767784e-02	2.271203e+00	1.945083e-02
38980000	-4.446397e+03	-9.448065e+02	4.071919e+00	2.968661e+01	1.162791e-01	2.357376e+00	6.789966e-03	9.791036e-01	5.725496e-02	2.953329e+00	2.579566e-02
39000000	-4.458524e+03	-9.150952e+02	4.287218e+00	3.101606e+01	1.744186e-01	2.879290e+00	3.474183e-03	9.917618e-01	2.412790e-02	4.972088e+00	2.735047e-02
39020000	-4.453112e+03	-9.059922e+02	4.432278e+00	3.303159e+01	1.279070e-01	3.244756e+00	5.429493e-03	9.868564e-01	2.867125e-02	2.682893e+00	2.852260e-02
39040000	-4.445073e+03	-9.265719e+02	4.041723e+00	2.983506e+01	1.046512e-01	2.251747e+00	3.871414e-03	9.890005e-01	2.932834e-02	2.248313e+00	2.601406e-02
39060000	-4.444141e+03	-9.109006e+02	4.355541e+00	3.145609e+01	8.139535e-02	3.120990e+00	1.070889e-02	9.701399e-01	4.456681e-02	3.823931e+00	2.786635e-02
39080000	-4.464032e+03	-8.888835e+02	5.845638e+00	4.429607e+01	1.046512e-01	1.944035e+00	1.882577e-02	9.695320e-01	1.277106e-02	3.965036e+00	3.703682e-02
39100000	-4.450856e+03	-9.064446e+02	3.548519e+00	2.808652e+01	9.302326e-02	2.755633e+00	2.101267e-02	9.406465e-01	4.127525e-02	2.850289e+00	2.261085e-02
39120000	-4.456541e+03	-9.233768e+02	4.393684e+00	3.190190e+01	9.302326e-02	3.028739e+00	2.199692e-02	9.663663e-01	1.061354e-02	3.755369e+00	2.782135e-02
39140000	-4.460194e+03	-9.067099e+02	4.767247e+00	3.605900e+01	9.302326e-02	1.967992e+00	1.547944e-02	9.541241e-01	4.341148e-02	3.399188e+00	3.010567e-02
39160000	-4.448539e+03	-8.873214e+02	5.648321e+00	4.058363e+01	1.511628e-01	3.028800e+00	1.584450e-02	9.326386e-01	9.904150e-02	4.482156e+00	3.584889e-02
39180000	-4.444124e+03	-9.178822e+02	4.095530e+00	3.067020e+01	1.162791e-01	2.869113e+00	1.322328e-02	9.799027e-01	8.078572e-03	2.649151e+00	2.619877e-02
39200000	-4.458458e+03	-9.137613e+02	4.137803e+00	2.851416e+01	1.162791e-01	2.709224e+00	1.762143e-02	9.694283e-01	1.407094e-02	2.772828e+00	2.662648e-02
39220000	-4.464316e+03	-9.314100e+02	3.623424e+00	2.740322e+01	1.279070e-01	2.742601e+00	6.669753e-03	9.824243e-01	2.957735e-02	2.326370e+00	2.275664e-02
39240000	-4.463185e+03	-9.261100e+02	3.428797e+00	2.487526e+01	1.744186e-01	3.168894e+00	2.572036e-02	9.548252e-01	1.755548e-02	1.647978e+00	2.210459e-02
39260000	-4.467866e+03	-9.177836e+02	3.563574e+00	2.602719e+01	6.976744e-02	3.305468e+00	8.831973e-03	9.821552e-01	1.780615e-02	2.608012e+00	2.276152e-02
39280000	-4.433291e+03	-8.951332e+02	4.624622e+00	3.353023e+01	6.976744e-02	3.059752e+00	1.632087e-02	9.725392e-01	1.391632e-02	4.179672e+00	2.953788e-02
39300000	-4.457265e+03	-9.092113e+02	4.150516e+00	3.211591e+01	9.302326e-02	2.544323e+00	3.344694e-03	9.949040e-01	1.117339e-02	3.501197e+00	2.655008e-02
39320000	-4.440628e+03	-9.002439e+02	4.145365e+00	3.013141e+01	9.302326e-02	2.826769e+00	1.019776e-02	9.784407e-01	2.498143e-02	1.885623e+00	2.669283e-02
39340000	-4.464261e+03	-9.073908e+02	4.711741e+00	3.461293e+01	8.139535e-02	2.302928e+00	1.496917e-02	9.783156e-01	9.888895e-03	3.577877e+00	3.006349e-02
39360000	-4.461356e+03	-9.023825e+02	4.304373e+00	3.017786e+01	9.302326e-02	2.737719e+00	5.604277e-03	9.867199e-01	3.495215e-02	2.238455e+00	2.758318e-02
39380000	-4.458394e+03	-9.205369e+02	4.089148e+00	3.030477e+01	9.302326e-02	2.794924e+00	2.492686e-02	9.725732e-01	8.029633e-03	2.894669e+00	2.616418e-02
39400000	-4.444774e+03	-9.194258e+02	3.473751e+00	2.631591e+01	1.627907e-01	2.353854e+00	7.282000e-03	9.835087e-01	2.876797e-02	3.010336e+00	2.206355e-02
39420000	-4.452787e+03	-9.310573e+02	3.663363e+00	2.546197e+01	1.511628e-01	2.310604e+00	4.650437e-03	9.860070e-01	4.732579e-02	2.606404e+00	2.340433e-02
39440000	-4.453418e+03	-9.273084e+02	3.779955e+00	2.691308e+01	1.279070e-01	2.884948e+00	1.672886e-02	9.638944e-01	3.534997e-02	1.739142e+00	2.403189e-02
39460000	-4.449602e+03	-9.048101e+02	4.270940e+00	3.068471e+01	5.813953e-02	2.153049e+00	1.180266e-02	9.791172e-01	1.802752e-02	3.555979e+00	2.740539e-02
39480000	-4.451697e+03	-9.507387e+02	3.458293e+00	2.557980e+01	6.976744e-02	2.332053e+00	1.878775e-02	9.742541e-01	8.662374e-03	3.737789e+00	2.198639e-02
39500000	-4.447357e+03	-9.409906e+02	3.288693e+00	2.472843e+01	8.139535e-02	3.127439e+00	1.245542e-02	9.739301e-01	2.141732e-02	1.918185e+00	2.115560e-02
39520000	-4.452282e+03	-9.255688e+02	4.257819e+00	3.171117e+01	9.302326e-02	2.011812e+00	7.554340e-03	9.762854e-01	4.627311e-02	3.655883e+00	2.702563e-02
39540000	-4.453900e+03	-9.166757e+02	3.757561e+00	2.824569e+01	1.162791e-01	2.545871e+00	7.353752e-03	9.801695e-01	2.455477e-02	3.636597e+00	2.418061e-02
39560000	-4.449515e+03	-9.311164e+02	3.881199e+00	2.941775e+01	9.302326e-02	2.546838e+00	9.363152e-03	9.828251e-01	1.309630e-02	3.306385e+00	2.502886e-02
39580000	-4.451487e+03	-9.325024e+02	3.742381e+00	2.650544e+01	1.395349e-01	2.306667e+00	7.875314e-03	9.661485e-01	7.639104e-02	1.951523e+00	2.387743e-02
39600000	-4.453931e+03	-9.059755e+02	3.627103e+00	2.593151e+01	1.860465e-01	2.737981e+00	1.751338e-03	9.947019e-01	3.975896e-02	1.605795e+00	2.329755e-02
39620000	-4.460468e+03	-9.167312e+02	3.709106e+00	2.621393e+01	1.744186e-01	2.620419e+00	2.249435e-03	9.924603e-01	4.743156e-02	2.675304e+00	2.361011e-02
39640000	-4.471997e+03	-9.338529e+02	3.778564e+00	2.848906e+01	1.395349e-01	2.473669e+00	3.583219e-03	9.873489e-01	6.555222e-02	1.626632e+00	2.427727e-02
39660000	-4.468375e+03	-9.247470e+02	3.224220e+00	2.261178e+01	1.511628e-01	3.158723e+00	3.647355e-03	9.922380e-01	1.762216e-02	1.606340e+00	2.047295e-02
39680000	-4.465168e+03	-9.424419e+02	3.195010e+00	2.432452e+01	9.302326e-02	2.321441e+00	1.056811e-02	9.827696e-01	1.424128e-02	1.796411e+00	1.986729e-02
39700000	-4.458538e+03	-9.426920e+02	3.985867e+00	2.927375e+01	9.302326e-02	2.674341e+00	1.966382e-02	9.654790e-01	1.762474e-02	3.713631e+00	2.456973e-02
39720000	-4.467535e+03	-9.420218e+02	4.024744e+00	3.135199e+01	9.302326e-02	2.312295e+00	2.267755e-02	9.454726e-01	2.162854e-02	2.801903e+00	2.469806e-02
39740000	-4.463581e+03	-9.109117e+02	4.828793e+00	3.834022e+01	6.976744e-02	2.474900e+00	1.879245e-02	9.569114e-01	2.162923e-02	4.110334e+00	3.006296e-02
39760000	-4.460554e+03	-9.003988e+02	4.262467e+00	3.081575e+01	9.302326e-02	2.237566e+00	9.787717e-03	9.787280e-01	2.462386e-02	3.020227e+00	2.613790e-02
39780000	-4.459628e+03	-9.021290e+02	4.562813e+00	3.258689e+01	1.511628e-01	3.211250e+00	1.368250e-02	9.559955e-01	5.419472e-02	3.142914e+00	2.880772e-02
39800000	-4.457370e+03	-9.279701e+02	4.436783e+00	3.087676e+01	1.627907e-01	2.556885e+00	1.991784e-02	9.287418e-01	8.748044e-02	3.367208e+00	2.835250e-02
39820000	-4.449240e+03	-9.205443e+02	4.326024e+00	3.127970e+01	9.302326e-02	1.937472e+00	1.039511e-02	9.588685e-01	7.147842e-02	2.462118e+00	2.752255e-02
39840000	-4.438919e+03	-9.246921e+02	4.252886e+00	3.149510e+01	1.279070e-01	2.051065e+00	1.191367e-02	9.657985e-01	3.945148e-02	2.913219e+00	2.735441e-02
39860000	-4.452213e+03	-8.865160e+02	6.418551e+00	4.511356e+01	1.395349e-01	2.736088e+00	1.520736e-02	9.733546e-01	1.542575e-02	5.599958e+00	4.140873e-02
39880000	-4.450212e+03	-9.112607e+02	4.823891e+00	3.383446e+01	1.279070e-01	3.436269e+00	8.066618e-03	9.693509e-01	6.238873e-02	3.379640e+00	3.039063e-02
39900000	-4.445396e+03	-9.115539e+02	4.591805e+00	3.466179e+01	1.627907e-01	2.235838e+00	7.139706e-03	9.595087e-01	1.011861e-01	2.892319e+00	2.863643e-02
39920000	-4.453192e+03	-9.271393e+02	4.404901e+00	3.303006e+01	9.302326e-02	2.317108e+00	9.475532e-03	9.850855e-01	1.367249e-02	2.395893e+00	2.730748e-02
39940000	-4.449995e+03	-9.155872e+02	4.377171e+00	3.207915e+01	1.627907e-01	2.267433e+00	1.693334e-02	9.660576e-01	2.464448e-02	3.060961e+00	2.778235e-02
[truncated: 8,003 more rows]
