# Supplementary material for: The rapid evolution of lungfish durophagy
Source: Nat Commun. 2022 May 2;13:2390. doi: 10.1038/s41467-022-30091-3 (PMC9061808; doi:10.1038/s41467-022-30091-3)
Supplement: Supplementary file 5 — Supplementary Software [file 41467_2022_30091_MOESM5_ESM.zip › Supplementary Software/MrBayes_tip_dating_analyses/unpartition_constraint_ILN/Cui_2021_5.run1.p]

[ID: 1883219689]
Gen	LnL	LnPr	TH	TL	prop_ancfossil	alpha	net_speciation	relative_extinction	relative_fossilization	ilnvar	clockrate
0	-5.351204e+03	-2.705332e+03	5.812500e+00	8.565261e+01	0.000000e+00	1.000000e+00	1.000000e-01	9.000000e-01	1.000000e-01	1.000000e+00	2.500000e-02
20000	-4.648754e+03	-9.036624e+02	1.143427e+00	1.421730e+01	2.325581e-02	2.147616e+00	1.121760e-02	9.774656e-01	4.330253e-03	3.270683e-02	5.027811e-03
40000	-4.613695e+03	-9.347606e+02	1.159786e+00	1.408063e+01	2.325581e-02	2.391609e+00	5.119475e-03	9.921612e-01	2.570292e-03	5.604883e-02	5.182233e-03
60000	-4.590468e+03	-9.341756e+02	1.313521e+00	1.478325e+01	2.325581e-02	2.873043e+00	4.744885e-03	9.852109e-01	1.484525e-02	7.371927e-02	5.868548e-03
80000	-4.559285e+03	-9.718106e+02	1.302060e+00	1.480998e+01	4.651163e-02	3.018977e+00	4.917703e-03	9.798699e-01	1.558428e-02	9.895751e-02	5.695294e-03
100000	-4.556273e+03	-9.963277e+02	1.222849e+00	1.316656e+01	3.488372e-02	2.275051e+00	8.147207e-03	9.810997e-01	9.571777e-03	1.772218e-01	5.456572e-03
120000	-4.536893e+03	-9.914401e+02	1.611376e+00	1.725697e+01	3.488372e-02	2.867247e+00	5.661227e-03	9.874828e-01	7.066692e-03	1.982175e-01	7.181275e-03
140000	-4.507361e+03	-1.014415e+03	1.522046e+00	1.605802e+01	5.813953e-02	2.238293e+00	2.280948e-03	9.936056e-01	9.863513e-03	2.710201e-01	7.059409e-03
160000	-4.522447e+03	-1.002010e+03	1.345465e+00	1.388938e+01	1.627907e-01	3.290253e+00	1.042221e-03	9.946328e-01	3.265783e-02	3.129204e-01	6.330042e-03
180000	-4.494140e+03	-1.035203e+03	1.483952e+00	1.526369e+01	4.651163e-02	3.519569e+00	3.653086e-03	9.914547e-01	7.047133e-03	3.971501e-01	6.899376e-03
200000	-4.487493e+03	-1.045734e+03	1.739794e+00	1.690535e+01	1.046512e-01	3.684750e+00	2.523258e-03	9.901840e-01	1.952611e-02	6.378798e-01	8.235656e-03
220000	-4.485908e+03	-1.029697e+03	1.424600e+00	1.465108e+01	5.813953e-02	2.885287e+00	7.712532e-04	9.977081e-01	1.325700e-02	3.821544e-01	6.837701e-03
240000	-4.488410e+03	-1.025165e+03	1.755791e+00	1.751721e+01	1.279070e-01	2.323458e+00	8.132818e-03	9.662037e-01	3.022880e-02	5.843094e-01	8.473575e-03
260000	-4.498226e+03	-1.051647e+03	1.566594e+00	1.556764e+01	1.279070e-01	3.080397e+00	6.867787e-03	9.581353e-01	5.523492e-02	8.505984e-01	8.090115e-03
280000	-4.471203e+03	-1.040513e+03	1.603671e+00	1.500392e+01	1.279070e-01	2.349973e+00	8.871247e-03	9.630758e-01	3.378684e-02	6.347777e-01	8.444366e-03
300000	-4.468727e+03	-1.031461e+03	1.639931e+00	1.571933e+01	9.302326e-02	2.866858e+00	5.916939e-03	9.868542e-01	1.106517e-02	7.336787e-01	8.863235e-03
320000	-4.461933e+03	-1.023469e+03	1.866146e+00	1.702831e+01	9.302326e-02	2.940145e+00	7.478801e-03	9.866938e-01	6.991357e-03	6.979857e-01	9.817206e-03
340000	-4.476299e+03	-1.036411e+03	2.119324e+00	1.938833e+01	6.976744e-02	2.618658e+00	1.027241e-02	9.839056e-01	5.146434e-03	1.066759e+00	1.101309e-02
360000	-4.482199e+03	-1.015707e+03	2.314690e+00	2.016970e+01	1.511628e-01	2.651549e+00	3.193935e-03	9.895057e-01	3.622984e-02	1.475606e+00	1.212550e-02
380000	-4.464940e+03	-9.876535e+02	2.531087e+00	2.095292e+01	1.395349e-01	2.430992e+00	1.499303e-03	9.944793e-01	3.109768e-02	1.194543e+00	1.336916e-02
400000	-4.459160e+03	-9.933722e+02	2.587833e+00	2.106344e+01	1.511628e-01	2.478822e+00	3.760291e-03	9.842548e-01	4.233167e-02	1.154254e+00	1.347260e-02
420000	-4.468177e+03	-9.909493e+02	2.731830e+00	2.244626e+01	1.046512e-01	2.734195e+00	1.148439e-02	9.782890e-01	1.290923e-02	1.407909e+00	1.478742e-02
440000	-4.457482e+03	-9.950087e+02	2.589336e+00	2.099085e+01	1.627907e-01	3.175157e+00	8.092230e-03	9.638474e-01	6.065707e-02	1.217288e+00	1.407585e-02
460000	-4.446652e+03	-1.014357e+03	2.418101e+00	1.966708e+01	1.046512e-01	2.287043e+00	1.054693e-02	9.787646e-01	1.447519e-02	1.794493e+00	1.298113e-02
480000	-4.453734e+03	-1.005110e+03	2.533142e+00	2.187652e+01	1.162791e-01	2.567147e+00	1.886708e-02	9.276746e-01	3.561740e-02	1.515111e+00	1.354109e-02
500000	-4.474103e+03	-9.902981e+02	2.636887e+00	2.179334e+01	1.627907e-01	2.306758e+00	7.497457e-03	9.698904e-01	6.408706e-02	1.932178e+00	1.489729e-02
520000	-4.461758e+03	-9.898302e+02	2.329282e+00	1.942985e+01	1.395349e-01	2.413078e+00	7.532423e-03	9.644304e-01	6.006323e-02	1.693432e+00	1.338749e-02
540000	-4.452411e+03	-1.000878e+03	2.493228e+00	2.001639e+01	1.046512e-01	3.078466e+00	1.151775e-02	9.634007e-01	3.956234e-02	1.570711e+00	1.410107e-02
560000	-4.468037e+03	-9.760097e+02	2.259552e+00	1.866378e+01	9.302326e-02	2.550236e+00	6.595301e-03	9.886795e-01	1.136599e-02	1.063505e+00	1.345542e-02
580000	-4.456422e+03	-9.780208e+02	2.614075e+00	2.243205e+01	1.279070e-01	2.639510e+00	4.634319e-03	9.838790e-01	3.379254e-02	1.390589e+00	1.589306e-02
600000	-4.462776e+03	-9.811826e+02	2.423017e+00	1.960332e+01	8.139535e-02	2.621909e+00	1.032505e-02	9.836762e-01	9.311132e-03	1.588785e+00	1.540736e-02
620000	-4.461567e+03	-9.935133e+02	2.440334e+00	1.910075e+01	1.046512e-01	3.100130e+00	6.746825e-03	9.898059e-01	1.024950e-02	1.421443e+00	1.481758e-02
640000	-4.455295e+03	-9.621723e+02	2.720974e+00	2.302037e+01	1.395349e-01	2.738382e+00	7.024149e-03	9.789901e-01	2.857254e-02	2.851718e+00	1.642808e-02
660000	-4.459740e+03	-9.513493e+02	3.191376e+00	2.576169e+01	1.046512e-01	2.114063e+00	1.117370e-02	9.710269e-01	2.506617e-02	2.843654e+00	1.903072e-02
680000	-4.465377e+03	-9.491049e+02	2.926192e+00	2.394899e+01	8.139535e-02	2.778481e+00	2.273957e-02	9.546369e-01	1.694600e-02	2.088965e+00	1.777516e-02
700000	-4.446800e+03	-9.405687e+02	3.128529e+00	2.500039e+01	8.139535e-02	2.377373e+00	6.774559e-03	9.892254e-01	1.101556e-02	1.713755e+00	1.988318e-02
720000	-4.451815e+03	-9.474107e+02	3.159969e+00	2.569348e+01	6.976744e-02	2.434316e+00	1.040028e-02	9.733091e-01	2.143224e-02	1.516495e+00	1.998615e-02
740000	-4.460426e+03	-9.488150e+02	3.318180e+00	2.654690e+01	1.162791e-01	2.309068e+00	8.829410e-03	9.845789e-01	1.244599e-02	2.169929e+00	2.114248e-02
760000	-4.468184e+03	-9.301899e+02	3.328325e+00	2.485859e+01	1.279070e-01	2.535802e+00	1.490095e-02	9.692330e-01	1.697152e-02	1.957107e+00	2.127917e-02
780000	-4.457192e+03	-9.230427e+02	3.517731e+00	2.538546e+01	1.279070e-01	2.585847e+00	1.107336e-02	9.553989e-01	7.290729e-02	2.013110e+00	2.257121e-02
800000	-4.463115e+03	-9.207130e+02	3.828829e+00	2.770614e+01	1.860465e-01	2.033454e+00	7.445901e-03	9.802450e-01	3.765651e-02	1.968697e+00	2.453226e-02
820000	-4.452524e+03	-9.253209e+02	4.003936e+00	2.939629e+01	2.093023e-01	2.875664e+00	8.725853e-03	9.658010e-01	6.686948e-02	2.405367e+00	2.543114e-02
840000	-4.445741e+03	-9.267287e+02	3.623450e+00	2.895967e+01	1.395349e-01	1.828213e+00	1.632274e-02	9.372876e-01	6.204968e-02	2.267942e+00	2.324589e-02
860000	-4.480305e+03	-9.292063e+02	3.598305e+00	2.741920e+01	1.162791e-01	1.942466e+00	9.556166e-03	9.704651e-01	4.932992e-02	1.868884e+00	2.315940e-02
880000	-4.456393e+03	-9.321573e+02	3.134373e+00	2.280781e+01	1.511628e-01	2.689368e+00	1.260913e-02	9.423819e-01	8.017877e-02	1.343768e+00	1.976036e-02
900000	-4.455970e+03	-9.159752e+02	3.460102e+00	2.507171e+01	1.627907e-01	2.450008e+00	1.303811e-02	9.587695e-01	5.450720e-02	2.247519e+00	2.198230e-02
920000	-4.455696e+03	-9.122319e+02	3.850314e+00	2.709550e+01	1.395349e-01	2.415352e+00	1.753152e-02	9.653102e-01	1.816970e-02	1.487690e+00	2.455109e-02
940000	-4.454570e+03	-9.413616e+02	3.125915e+00	2.201398e+01	9.302326e-02	2.061231e+00	1.889617e-02	9.732862e-01	1.136452e-02	1.670248e+00	1.988048e-02
960000	-4.457538e+03	-9.156540e+02	4.386753e+00	2.870809e+01	1.511628e-01	2.795587e+00	9.170723e-03	9.786591e-01	3.177343e-02	2.666349e+00	2.689193e-02
980000	-4.469208e+03	-9.599947e+02	3.614470e+00	2.839739e+01	8.139535e-02	2.484692e+00	5.087061e-03	9.854847e-01	4.643102e-02	2.270807e+00	2.308925e-02
1000000	-4.472037e+03	-9.400735e+02	3.116779e+00	2.178281e+01	1.976744e-01	2.754110e+00	5.966560e-03	9.805865e-01	5.766528e-02	2.110048e+00	2.003865e-02
1020000	-4.467146e+03	-9.484837e+02	3.294010e+00	2.355452e+01	1.395349e-01	2.287440e+00	1.308209e-02	9.574337e-01	5.339965e-02	1.717325e+00	2.097703e-02
1040000	-4.459352e+03	-9.542195e+02	3.177624e+00	2.235098e+01	1.860465e-01	3.128187e+00	9.358248e-03	9.702866e-01	4.547043e-02	2.410264e+00	2.002747e-02
1060000	-4.476630e+03	-9.511497e+02	2.765594e+00	2.054154e+01	9.302326e-02	2.797044e+00	1.882995e-02	9.570120e-01	2.361311e-02	2.040448e+00	1.772899e-02
1080000	-4.450707e+03	-9.419555e+02	3.670073e+00	2.725308e+01	1.744186e-01	2.517583e+00	4.609720e-03	9.808245e-01	6.314083e-02	2.234975e+00	2.363219e-02
1100000	-4.450914e+03	-9.257300e+02	3.599947e+00	2.630983e+01	1.744186e-01	3.112128e+00	6.146112e-03	9.800777e-01	4.251040e-02	2.967800e+00	2.212712e-02
1120000	-4.465574e+03	-9.379399e+02	3.824761e+00	2.673598e+01	1.395349e-01	1.992985e+00	1.513029e-02	9.545593e-01	4.028187e-02	3.145965e+00	2.418061e-02
1140000	-4.456156e+03	-9.452764e+02	3.287219e+00	2.384526e+01	1.162791e-01	2.485653e+00	5.728489e-03	9.791153e-01	6.035060e-02	2.529139e+00	2.113824e-02
1160000	-4.454041e+03	-9.180608e+02	3.843800e+00	2.679944e+01	1.279070e-01	4.003309e+00	7.132498e-03	9.833247e-01	3.152495e-02	2.698944e+00	2.430725e-02
1180000	-4.476965e+03	-9.068495e+02	3.613497e+00	2.615566e+01	1.162791e-01	1.976148e+00	7.733000e-03	9.801094e-01	3.279319e-02	2.950824e+00	2.311247e-02
1200000	-4.462469e+03	-9.320459e+02	3.606326e+00	2.606412e+01	1.046512e-01	2.652973e+00	1.176155e-02	9.766264e-01	2.186624e-02	3.363255e+00	2.296740e-02
1220000	-4.463367e+03	-9.319618e+02	4.010240e+00	3.046925e+01	1.046512e-01	2.089673e+00	7.780224e-03	9.831096e-01	2.774213e-02	2.431134e+00	2.558469e-02
1240000	-4.474391e+03	-9.435917e+02	3.025809e+00	2.345995e+01	1.162791e-01	2.218019e+00	9.306901e-03	9.828660e-01	1.697788e-02	1.917339e+00	1.940669e-02
1260000	-4.454591e+03	-9.613211e+02	3.027321e+00	2.417793e+01	9.302326e-02	2.159051e+00	9.170668e-03	9.747853e-01	3.100738e-02	2.521141e+00	1.905038e-02
1280000	-4.453522e+03	-9.354190e+02	3.389141e+00	2.683406e+01	1.162791e-01	2.694536e+00	4.737806e-03	9.890247e-01	2.266821e-02	2.287130e+00	2.185711e-02
1300000	-4.455790e+03	-9.363647e+02	3.736113e+00	2.814008e+01	1.046512e-01	2.784848e+00	1.203566e-02	9.690164e-01	3.087298e-02	2.655899e+00	2.378171e-02
1320000	-4.461211e+03	-9.257035e+02	3.898007e+00	3.030140e+01	9.302326e-02	2.294339e+00	3.788889e-03	9.876498e-01	4.495952e-02	2.164676e+00	2.504976e-02
1340000	-4.451624e+03	-9.481073e+02	3.298055e+00	2.880052e+01	6.976744e-02	3.222968e+00	1.881586e-02	9.727625e-01	7.272854e-03	4.026503e+00	2.102531e-02
1360000	-4.465075e+03	-9.561250e+02	3.313694e+00	2.499164e+01	1.046512e-01	2.584315e+00	9.286496e-03	9.810506e-01	2.019621e-02	2.663711e+00	2.122732e-02
1380000	-4.453461e+03	-9.617303e+02	2.964538e+00	2.232136e+01	8.139535e-02	1.981617e+00	7.377968e-03	9.868153e-01	1.476458e-02	2.659552e+00	1.863594e-02
1400000	-4.481550e+03	-9.297884e+02	3.362915e+00	2.697545e+01	1.627907e-01	2.187217e+00	1.359366e-02	9.615387e-01	3.776906e-02	2.121891e+00	2.127852e-02
1420000	-4.460804e+03	-9.352520e+02	3.575067e+00	2.475276e+01	1.395349e-01	3.065030e+00	1.070084e-02	9.751822e-01	3.278790e-02	2.050052e+00	2.275029e-02
1440000	-4.441239e+03	-9.383610e+02	3.708331e+00	2.878826e+01	9.302326e-02	2.647359e+00	1.191391e-02	9.810815e-01	1.186888e-02	4.051641e+00	2.356736e-02
1460000	-4.480156e+03	-9.108991e+02	4.989712e+00	3.824344e+01	8.139535e-02	1.769774e+00	9.649422e-03	9.715719e-01	2.988480e-02	3.820769e+00	3.150969e-02
1480000	-4.447475e+03	-9.098076e+02	4.848071e+00	3.709014e+01	1.162791e-01	2.777204e+00	8.947546e-03	9.823129e-01	1.947748e-02	4.509681e+00	3.059137e-02
1500000	-4.461107e+03	-9.026117e+02	4.420460e+00	3.068478e+01	9.302326e-02	3.240100e+00	1.716497e-02	9.605830e-01	2.657888e-02	3.830887e+00	2.747373e-02
1520000	-4.464307e+03	-9.171344e+02	4.031102e+00	2.986862e+01	1.279070e-01	3.194523e+00	1.919325e-02	9.486742e-01	2.531226e-02	3.344243e+00	2.555770e-02
1540000	-4.455472e+03	-9.542401e+02	3.330941e+00	2.546882e+01	9.302326e-02	2.243864e+00	1.792222e-02	9.756830e-01	8.740063e-03	1.831295e+00	2.067919e-02
1560000	-4.456736e+03	-9.320894e+02	3.402637e+00	2.657843e+01	1.511628e-01	2.084935e+00	3.078335e-03	9.859406e-01	7.257303e-02	2.072831e+00	2.171061e-02
1580000	-4.458587e+03	-9.140638e+02	4.004887e+00	2.843221e+01	1.976744e-01	2.065475e+00	1.959063e-02	9.453054e-01	4.436187e-02	1.531383e+00	2.499655e-02
1600000	-4.461844e+03	-9.497106e+02	3.660583e+00	3.104019e+01	1.162791e-01	2.576941e+00	1.635136e-02	9.696668e-01	1.309694e-02	2.958495e+00	2.345022e-02
1620000	-4.461119e+03	-9.542134e+02	2.810815e+00	1.976799e+01	1.279070e-01	2.500726e+00	9.815347e-03	9.770553e-01	2.932884e-02	1.304343e+00	1.751329e-02
1640000	-4.453918e+03	-9.313167e+02	3.055049e+00	2.163774e+01	1.976744e-01	2.938732e+00	6.753628e-03	9.657563e-01	1.169470e-01	1.651263e+00	1.937861e-02
1660000	-4.465688e+03	-9.023334e+02	4.970696e+00	3.569759e+01	1.162791e-01	2.586392e+00	1.242013e-02	9.674986e-01	3.646835e-02	2.698106e+00	3.139520e-02
1680000	-4.455361e+03	-9.403867e+02	3.646758e+00	2.801273e+01	8.139535e-02	2.423008e+00	1.077940e-02	9.821079e-01	1.074322e-02	2.471256e+00	2.297556e-02
1700000	-4.446562e+03	-9.528964e+02	3.126485e+00	2.284326e+01	9.302326e-02	2.524015e+00	1.282594e-02	9.841993e-01	7.375096e-03	3.296760e+00	2.001231e-02
1720000	-4.469537e+03	-9.605968e+02	2.801965e+00	2.116782e+01	1.279070e-01	2.977472e+00	1.178489e-02	9.678772e-01	3.106283e-02	1.584149e+00	1.771295e-02
1740000	-4.464932e+03	-9.333876e+02	3.344644e+00	2.254997e+01	2.441860e-01	2.340015e+00	2.849833e-02	9.157319e-01	7.768545e-02	1.785589e+00	2.119461e-02
1760000	-4.454632e+03	-9.155398e+02	3.793272e+00	2.525452e+01	1.976744e-01	2.328125e+00	2.774980e-02	8.952613e-01	1.001918e-01	1.831277e+00	2.400910e-02
1780000	-4.444451e+03	-9.335632e+02	3.002907e+00	2.016347e+01	1.744186e-01	3.004168e+00	1.569705e-02	9.561034e-01	4.465457e-02	1.655194e+00	1.900983e-02
1800000	-4.453699e+03	-9.206495e+02	3.878900e+00	2.864651e+01	1.511628e-01	2.675746e+00	1.540077e-02	9.714745e-01	1.837969e-02	2.402399e+00	2.458590e-02
1820000	-4.462147e+03	-9.202577e+02	3.886502e+00	2.883004e+01	1.627907e-01	2.753639e+00	8.461460e-03	9.703156e-01	4.825091e-02	2.269491e+00	2.452921e-02
1840000	-4.443327e+03	-9.401633e+02	3.354003e+00	2.494158e+01	1.627907e-01	2.833380e+00	7.186045e-03	9.825576e-01	2.853051e-02	3.249143e+00	2.137525e-02
1860000	-4.454657e+03	-8.975579e+02	4.684018e+00	3.432641e+01	1.279070e-01	2.278834e+00	5.907103e-03	9.825865e-01	3.931843e-02	2.948708e+00	2.983306e-02
1880000	-4.480888e+03	-9.239157e+02	3.805867e+00	2.843074e+01	1.279070e-01	2.836486e+00	1.726807e-03	9.953383e-01	3.034360e-02	2.708852e+00	2.377404e-02
1900000	-4.464032e+03	-9.377900e+02	4.033241e+00	2.955156e+01	1.279070e-01	1.775745e+00	3.281785e-03	9.890507e-01	4.347117e-02	1.833300e+00	2.536901e-02
1920000	-4.458952e+03	-9.454085e+02	3.094849e+00	2.306677e+01	9.302326e-02	2.534047e+00	5.742164e-03	9.888443e-01	1.647401e-02	2.724453e+00	1.932196e-02
1940000	-4.469712e+03	-9.506326e+02	2.879279e+00	2.198952e+01	1.627907e-01	1.962554e+00	9.090854e-03	9.761287e-01	3.609932e-02	1.948454e+00	1.847297e-02
1960000	-4.461953e+03	-9.704414e+02	2.929690e+00	2.165936e+01	1.511628e-01	1.948856e+00	2.556024e-02	9.303679e-01	3.873916e-02	1.273411e+00	1.880167e-02
1980000	-4.449446e+03	-9.674623e+02	2.770022e+00	2.086847e+01	1.744186e-01	2.171209e+00	1.522555e-02	9.466488e-01	5.915639e-02	1.790180e+00	1.755998e-02
2000000	-4.454805e+03	-9.423210e+02	3.043737e+00	2.256844e+01	1.744186e-01	2.653011e+00	1.872914e-02	9.103888e-01	8.565845e-02	1.822798e+00	1.938833e-02
2020000	-4.443657e+03	-9.485202e+02	3.128491e+00	2.159490e+01	1.627907e-01	2.332769e+00	8.961894e-03	9.668675e-01	6.224218e-02	1.689190e+00	1.930974e-02
2040000	-4.439160e+03	-9.397821e+02	3.460778e+00	2.477312e+01	1.860465e-01	2.075431e+00	1.443092e-02	9.492691e-01	6.717796e-02	2.156773e+00	2.205020e-02
2060000	-4.458414e+03	-9.675096e+02	2.764023e+00	2.104357e+01	1.395349e-01	3.084498e+00	1.826620e-02	9.551255e-01	2.358666e-02	2.513025e+00	1.734951e-02
2080000	-4.453358e+03	-9.491766e+02	3.462685e+00	2.388673e+01	1.279070e-01	2.500935e+00	1.138518e-02	9.742890e-01	2.941761e-02	2.293619e+00	2.203776e-02
2100000	-4.446269e+03	-9.350696e+02	3.315773e+00	2.420710e+01	9.302326e-02	2.820684e+00	2.338431e-02	9.701446e-01	8.920328e-03	3.335006e+00	2.137237e-02
2120000	-4.454627e+03	-9.336444e+02	3.802765e+00	2.788179e+01	1.162791e-01	2.375386e+00	2.793251e-02	9.199760e-01	5.776333e-02	4.055028e+00	2.445587e-02
2140000	-4.458686e+03	-9.495194e+02	3.352593e+00	2.676948e+01	6.976744e-02	2.346615e+00	1.427326e-02	9.635032e-01	2.684597e-02	2.462287e+00	2.152669e-02
2160000	-4.464846e+03	-9.583436e+02	3.091471e+00	2.355890e+01	1.046512e-01	2.280450e+00	1.904480e-02	9.561355e-01	2.570094e-02	1.567864e+00	1.981130e-02
2180000	-4.457591e+03	-9.321596e+02	3.697865e+00	2.714900e+01	9.302326e-02	1.568298e+00	1.217204e-02	9.838308e-01	9.671571e-03	2.743672e+00	2.373191e-02
2200000	-4.473408e+03	-9.372886e+02	3.749951e+00	2.920458e+01	9.302326e-02	2.807454e+00	2.064049e-02	9.495312e-01	3.680282e-02	2.063578e+00	2.367925e-02
2220000	-4.474164e+03	-9.335815e+02	2.979202e+00	2.157230e+01	1.627907e-01	2.011307e+00	1.650894e-02	9.490045e-01	5.139821e-02	2.361509e+00	1.896155e-02
2240000	-4.457280e+03	-9.247092e+02	4.225928e+00	2.986171e+01	1.046512e-01	2.606511e+00	1.642094e-02	9.567407e-01	3.968183e-02	2.765717e+00	2.698257e-02
2260000	-4.468748e+03	-9.223036e+02	3.993398e+00	2.834595e+01	1.046512e-01	2.476507e+00	1.923585e-02	9.782080e-01	1.002815e-02	2.552385e+00	2.554086e-02
2280000	-4.466294e+03	-9.478947e+02	3.429419e+00	2.419883e+01	1.511628e-01	2.679429e+00	2.075704e-02	9.508751e-01	2.454247e-02	2.461169e+00	2.154874e-02
2300000	-4.451458e+03	-9.287854e+02	3.728793e+00	2.766416e+01	1.627907e-01	2.230632e+00	8.971254e-03	9.776017e-01	2.821116e-02	2.229053e+00	2.327748e-02
2320000	-4.457224e+03	-9.544119e+02	3.512633e+00	2.776159e+01	5.813953e-02	2.528360e+00	9.653681e-03	9.764082e-01	2.319598e-02	2.666017e+00	2.152232e-02
2340000	-4.449677e+03	-9.101303e+02	3.738738e+00	2.741075e+01	1.744186e-01	2.558901e+00	1.592036e-02	9.611780e-01	2.768562e-02	4.181878e+00	2.366984e-02
2360000	-4.451653e+03	-8.986545e+02	4.360414e+00	3.209932e+01	1.976744e-01	2.997116e+00	1.297811e-02	9.465737e-01	7.537047e-02	3.828905e+00	2.788421e-02
2380000	-4.431477e+03	-9.101496e+02	4.609805e+00	3.503482e+01	9.302326e-02	2.329968e+00	1.607430e-02	9.631273e-01	2.467187e-02	2.910743e+00	2.908704e-02
2400000	-4.462270e+03	-9.236199e+02	3.831518e+00	2.753115e+01	1.279070e-01	2.665918e+00	1.531135e-02	9.593209e-01	3.418707e-02	2.174222e+00	2.445875e-02
2420000	-4.442570e+03	-9.423022e+02	3.763900e+00	2.918098e+01	8.139535e-02	2.316858e+00	8.816396e-03	9.747557e-01	3.248121e-02	2.095813e+00	2.401566e-02
2440000	-4.443270e+03	-9.575368e+02	3.699425e+00	2.913729e+01	2.093023e-01	2.294102e+00	9.826102e-03	9.569288e-01	6.931233e-02	3.783410e+00	2.383577e-02
2460000	-4.460337e+03	-9.613865e+02	3.474217e+00	2.713789e+01	1.511628e-01	2.381829e+00	9.561917e-03	9.685822e-01	4.490816e-02	2.716931e+00	2.237895e-02
2480000	-4.467594e+03	-9.412175e+02	2.980409e+00	2.360319e+01	1.395349e-01	2.611589e+00	4.537337e-03	9.858716e-01	4.890375e-02	1.851483e+00	1.917002e-02
2500000	-4.449589e+03	-9.014553e+02	3.772479e+00	2.654263e+01	1.860465e-01	2.148947e+00	7.507044e-03	9.779594e-01	4.722309e-02	2.376975e+00	2.405571e-02
2520000	-4.453054e+03	-9.160380e+02	3.637531e+00	2.655632e+01	1.162791e-01	2.710258e+00	5.167524e-03	9.858344e-01	3.200803e-02	2.443834e+00	2.309193e-02
2540000	-4.467098e+03	-9.116348e+02	4.524569e+00	3.300896e+01	1.395349e-01	3.592110e+00	7.626184e-03	9.835158e-01	2.530719e-02	3.618745e+00	2.861371e-02
2560000	-4.462591e+03	-8.847916e+02	5.137510e+00	3.588447e+01	1.162791e-01	2.225286e+00	1.043597e-02	9.806195e-01	2.060591e-02	3.369546e+00	3.271083e-02
2580000	-4.456830e+03	-9.088610e+02	3.880576e+00	2.802515e+01	1.046512e-01	1.830834e+00	9.058449e-03	9.770768e-01	3.063249e-02	1.752230e+00	2.500719e-02
2600000	-4.447235e+03	-9.085391e+02	4.127630e+00	3.042355e+01	1.511628e-01	2.367706e+00	1.017515e-02	9.627969e-01	5.821228e-02	3.166474e+00	2.653896e-02
2620000	-4.451797e+03	-9.092099e+02	3.639343e+00	2.620084e+01	1.395349e-01	3.026025e+00	2.948111e-03	9.893513e-01	5.414812e-02	3.758561e+00	2.334374e-02
2640000	-4.454820e+03	-9.250613e+02	3.903654e+00	2.721692e+01	1.279070e-01	2.303692e+00	6.014545e-03	9.882568e-01	2.879959e-02	2.066136e+00	2.500775e-02
2660000	-4.462038e+03	-9.321066e+02	4.788510e+00	3.300704e+01	1.162791e-01	3.074461e+00	3.984145e-03	9.908625e-01	3.168499e-02	2.948987e+00	3.067548e-02
2680000	-4.449560e+03	-9.716286e+02	3.002748e+00	2.197291e+01	4.651163e-02	2.427713e+00	1.326837e-02	9.774995e-01	1.218802e-02	3.114276e+00	1.868475e-02
2700000	-4.465266e+03	-9.209923e+02	3.677029e+00	2.490319e+01	1.627907e-01	2.861199e+00	4.909919e-03	9.898618e-01	2.683594e-02	2.182588e+00	2.276934e-02
2720000	-4.470808e+03	-9.246758e+02	3.832303e+00	2.645653e+01	1.162791e-01	2.304785e+00	9.231381e-03	9.866150e-01	1.327703e-02	3.307713e+00	2.421617e-02
2740000	-4.474235e+03	-9.390464e+02	3.300040e+00	2.322109e+01	1.279070e-01	3.633837e+00	2.224021e-02	9.517567e-01	3.027396e-02	2.288973e+00	2.087051e-02
2760000	-4.465431e+03	-9.179663e+02	3.994955e+00	2.758829e+01	1.627907e-01	2.806875e+00	2.245583e-02	9.467933e-01	2.838329e-02	3.365959e+00	2.558065e-02
2780000	-4.463750e+03	-9.133749e+02	4.868114e+00	3.380269e+01	1.744186e-01	2.311839e+00	3.181588e-02	9.322456e-01	2.408394e-02	3.066131e+00	3.123135e-02
2800000	-4.461168e+03	-9.269736e+02	3.804673e+00	2.833822e+01	1.395349e-01	2.742234e+00	1.832658e-03	9.948190e-01	2.980970e-02	2.507363e+00	2.395158e-02
2820000	-4.448584e+03	-9.526122e+02	3.654162e+00	2.504409e+01	1.511628e-01	2.364787e+00	1.079009e-02	9.672611e-01	4.708190e-02	1.962900e+00	2.343621e-02
2840000	-4.480271e+03	-9.167937e+02	3.678855e+00	2.524281e+01	1.395349e-01	2.673528e+00	1.838183e-02	9.638061e-01	2.481007e-02	2.565177e+00	2.364930e-02
2860000	-4.459794e+03	-9.146759e+02	3.337807e+00	2.486735e+01	1.046512e-01	2.401833e+00	1.012932e-02	9.714364e-01	4.216641e-02	2.308969e+00	2.135827e-02
2880000	-4.447594e+03	-9.589694e+02	3.170015e+00	2.229873e+01	1.395349e-01	2.853400e+00	1.805264e-02	9.290057e-01	9.149604e-02	2.372605e+00	1.896900e-02
2900000	-4.448131e+03	-9.312353e+02	3.137881e+00	2.175256e+01	1.511628e-01	3.014915e+00	9.696771e-03	9.679829e-01	5.229296e-02	2.357363e+00	2.011492e-02
2920000	-4.467012e+03	-8.986314e+02	5.183520e+00	3.663927e+01	1.279070e-01	2.446316e+00	2.536748e-02	9.429419e-01	2.914741e-02	3.590963e+00	3.253897e-02
2940000	-4.434737e+03	-9.111772e+02	4.044366e+00	2.953795e+01	1.046512e-01	2.778986e+00	6.946804e-03	9.684084e-01	7.182608e-02	3.126787e+00	2.542020e-02
2960000	-4.463994e+03	-9.244252e+02	4.571820e+00	3.101004e+01	1.162791e-01	2.272679e+00	1.615058e-02	9.742835e-01	1.594381e-02	2.809066e+00	2.818704e-02
2980000	-4.451544e+03	-9.276760e+02	3.904424e+00	3.069288e+01	1.279070e-01	2.621308e+00	8.153133e-03	9.751478e-01	3.492737e-02	2.701669e+00	2.457074e-02
3000000	-4.461612e+03	-9.337559e+02	4.123303e+00	3.173351e+01	8.139535e-02	2.731692e+00	1.692854e-02	9.727446e-01	1.372504e-02	4.749269e+00	2.604438e-02
3020000	-4.454715e+03	-9.523605e+02	3.160184e+00	2.543216e+01	1.860465e-01	2.211501e+00	2.219363e-03	9.889853e-01	8.225912e-02	2.792501e+00	2.030293e-02
3040000	-4.460551e+03	-9.735455e+02	2.870332e+00	2.246675e+01	9.302326e-02	2.696340e+00	2.639043e-02	9.526896e-01	1.505919e-02	2.966831e+00	1.850763e-02
3060000	-4.451721e+03	-9.463298e+02	3.394553e+00	2.678945e+01	8.139535e-02	2.410264e+00	5.187106e-03	9.921489e-01	9.471690e-03	4.880616e+00	2.126974e-02
3080000	-4.456482e+03	-9.302243e+02	3.523154e+00	2.485835e+01	1.627907e-01	2.829001e+00	2.013782e-03	9.936731e-01	5.852467e-02	2.074195e+00	2.264532e-02
3100000	-4.473586e+03	-9.298229e+02	4.233642e+00	3.052184e+01	1.627907e-01	2.678104e+00	4.560576e-03	9.817605e-01	5.551038e-02	2.183474e+00	2.712883e-02
3120000	-4.453667e+03	-9.192321e+02	4.294164e+00	3.017545e+01	1.046512e-01	2.644927e+00	1.922194e-02	9.679441e-01	1.498202e-02	3.869874e+00	2.751184e-02
3140000	-4.451624e+03	-9.134090e+02	4.657933e+00	3.168940e+01	1.162791e-01	1.972187e+00	1.602557e-02	9.540170e-01	4.357926e-02	3.291757e+00	2.909828e-02
3160000	-4.457299e+03	-9.282826e+02	4.451503e+00	3.327376e+01	8.139535e-02	2.198522e+00	9.787684e-03	9.778833e-01	2.150003e-02	3.745184e+00	2.744531e-02
3180000	-4.456538e+03	-9.478785e+02	4.037849e+00	3.013077e+01	1.279070e-01	2.838974e+00	6.338097e-03	9.784409e-01	5.306990e-02	3.669484e+00	2.515379e-02
3200000	-4.470736e+03	-9.365393e+02	4.010048e+00	2.820491e+01	1.046512e-01	2.984979e+00	3.441501e-03	9.914347e-01	2.586284e-02	2.780044e+00	2.516412e-02
3220000	-4.464927e+03	-9.237233e+02	4.528598e+00	3.207244e+01	1.046512e-01	1.788158e+00	1.435020e-02	9.726409e-01	2.123707e-02	2.790238e+00	2.854695e-02
3240000	-4.446390e+03	-9.135787e+02	4.754700e+00	3.509705e+01	1.279070e-01	2.146442e+00	1.745092e-02	9.523596e-01	3.603504e-02	4.289078e+00	3.029141e-02
3260000	-4.448914e+03	-9.312354e+02	3.807791e+00	2.988310e+01	1.511628e-01	2.002292e+00	1.473753e-02	9.455290e-01	6.532890e-02	2.690916e+00	2.444164e-02
3280000	-4.446303e+03	-9.358102e+02	3.698897e+00	2.797794e+01	1.279070e-01	2.803020e+00	1.528107e-02	9.687678e-01	1.727695e-02	3.358464e+00	2.357961e-02
3300000	-4.451533e+03	-9.166737e+02	3.758774e+00	2.719086e+01	1.627907e-01	2.554857e+00	7.776846e-03	9.795285e-01	3.441466e-02	2.176348e+00	2.376413e-02
3320000	-4.460711e+03	-9.378586e+02	3.522826e+00	2.540360e+01	1.976744e-01	1.886738e+00	9.513987e-03	9.671663e-01	4.858565e-02	1.495804e+00	2.243035e-02
3340000	-4.460885e+03	-9.481518e+02	3.888217e+00	2.780251e+01	1.395349e-01	2.685712e+00	1.311722e-02	9.443498e-01	6.621772e-02	2.562052e+00	2.398015e-02
3360000	-4.458504e+03	-9.302301e+02	4.004275e+00	2.811346e+01	1.627907e-01	2.697800e+00	1.709488e-02	9.473597e-01	5.077013e-02	3.524424e+00	2.462117e-02
3380000	-4.448296e+03	-9.148198e+02	4.932025e+00	3.546491e+01	6.976744e-02	2.740892e+00	1.664773e-02	9.655297e-01	1.836613e-02	5.440852e+00	3.067982e-02
3400000	-4.442968e+03	-9.360085e+02	3.760270e+00	2.809150e+01	1.162791e-01	2.475560e+00	9.429879e-03	9.810290e-01	1.658931e-02	2.227095e+00	2.421216e-02
3420000	-4.440541e+03	-9.556234e+02	3.309845e+00	2.522948e+01	8.139535e-02	2.319572e+00	4.072144e-03	9.917164e-01	2.320144e-02	4.506904e+00	2.117423e-02
3440000	-4.461832e+03	-9.287445e+02	3.766343e+00	2.879724e+01	1.511628e-01	2.394725e+00	1.140387e-02	9.564538e-01	4.989683e-02	2.627970e+00	2.422384e-02
3460000	-4.445422e+03	-9.625149e+02	3.160495e+00	2.337606e+01	9.302326e-02	2.602743e+00	4.817552e-04	9.991968e-01	1.351438e-02	2.008334e+00	2.033838e-02
3480000	-4.460001e+03	-9.495727e+02	3.208385e+00	2.526606e+01	1.744186e-01	1.896260e+00	7.657277e-03	9.725010e-01	5.360572e-02	2.235766e+00	2.027739e-02
3500000	-4.455146e+03	-9.346324e+02	3.498364e+00	2.315643e+01	1.395349e-01	2.660844e+00	1.435533e-03	9.972633e-01	1.996516e-02	1.766127e+00	2.225517e-02
3520000	-4.452223e+03	-9.420462e+02	3.040514e+00	2.155905e+01	1.627907e-01	2.164701e+00	9.496240e-04	9.959077e-01	9.185233e-02	1.554203e+00	1.930844e-02
3540000	-4.463867e+03	-9.562145e+02	4.031530e+00	3.027639e+01	1.162791e-01	2.112757e+00	1.878787e-02	9.543803e-01	3.205325e-02	3.011712e+00	2.554786e-02
3560000	-4.456613e+03	-9.446970e+02	3.796704e+00	2.818561e+01	1.395349e-01	2.191898e+00	1.968276e-02	8.985256e-01	1.125525e-01	3.335039e+00	2.405842e-02
3580000	-4.445110e+03	-9.214727e+02	3.807636e+00	2.879558e+01	1.279070e-01	2.286267e+00	1.413430e-02	9.687811e-01	2.414857e-02	3.035705e+00	2.416509e-02
3600000	-4.449824e+03	-9.301075e+02	3.402345e+00	2.580789e+01	1.046512e-01	3.262738e+00	7.994922e-03	9.837849e-01	2.682493e-02	3.298033e+00	2.187440e-02
3620000	-4.452647e+03	-9.442271e+02	3.695420e+00	2.749410e+01	8.139535e-02	2.781177e+00	1.816979e-02	9.718807e-01	1.664282e-02	4.414291e+00	2.380148e-02
3640000	-4.445510e+03	-8.952308e+02	5.432686e+00	4.043758e+01	1.279070e-01	2.411016e+00	1.175652e-02	9.728166e-01	2.865548e-02	4.068745e+00	3.460233e-02
3660000	-4.456071e+03	-9.499035e+02	3.083299e+00	2.251404e+01	1.046512e-01	2.608244e+00	2.028249e-02	9.675263e-01	1.483748e-02	1.973979e+00	1.983268e-02
3680000	-4.438657e+03	-9.199818e+02	3.737804e+00	2.740269e+01	1.395349e-01	2.278054e+00	1.446165e-02	9.678642e-01	1.946426e-02	2.363374e+00	2.390228e-02
3700000	-4.450410e+03	-9.379011e+02	3.439450e+00	2.629896e+01	1.046512e-01	3.502388e+00	1.262684e-02	9.676976e-01	3.457463e-02	2.577125e+00	2.177723e-02
3720000	-4.467166e+03	-9.362735e+02	3.607929e+00	2.926362e+01	9.302326e-02	2.581948e+00	6.460872e-03	9.768127e-01	4.356812e-02	3.544058e+00	2.327420e-02
3740000	-4.440072e+03	-9.489405e+02	3.239430e+00	2.253720e+01	8.139535e-02	2.293737e+00	1.398862e-02	9.628809e-01	3.338775e-02	2.473019e+00	2.039682e-02
3760000	-4.475009e+03	-9.701540e+02	3.206567e+00	2.664739e+01	1.511628e-01	2.942970e+00	1.676760e-02	9.420577e-01	4.086952e-02	3.348585e+00	2.017415e-02
3780000	-4.476277e+03	-9.274203e+02	3.240043e+00	2.321866e+01	1.860465e-01	2.091946e+00	1.086763e-02	9.511526e-01	1.114853e-01	2.427345e+00	2.060287e-02
3800000	-4.462317e+03	-9.522959e+02	3.542655e+00	2.551027e+01	1.162791e-01	2.210067e+00	1.203143e-02	9.650787e-01	3.739926e-02	1.891468e+00	2.279183e-02
3820000	-4.464765e+03	-9.786202e+02	3.374863e+00	2.679689e+01	6.976744e-02	2.445696e+00	1.116728e-03	9.978165e-01	1.400097e-02	2.158276e+00	2.120917e-02
3840000	-4.464512e+03	-9.407191e+02	3.190715e+00	2.299340e+01	1.860465e-01	3.465204e+00	2.612706e-02	8.669683e-01	1.448809e-01	2.433524e+00	2.053202e-02
3860000	-4.471794e+03	-9.334674e+02	3.515550e+00	2.438177e+01	1.627907e-01	2.486810e+00	1.197151e-03	9.970960e-01	2.982864e-02	1.672468e+00	2.249007e-02
3880000	-4.455599e+03	-9.191943e+02	3.270153e+00	2.328660e+01	8.139535e-02	1.946002e+00	2.547264e-03	9.971061e-01	7.150597e-03	1.277391e+00	2.096275e-02
3900000	-4.462450e+03	-9.433281e+02	3.632632e+00	2.674203e+01	5.813953e-02	2.777754e+00	1.904680e-02	9.804211e-01	4.271304e-03	3.258021e+00	2.300880e-02
3920000	-4.485238e+03	-8.968359e+02	4.411816e+00	2.909579e+01	2.093023e-01	2.297633e+00	2.869653e-03	9.885568e-01	7.764472e-02	2.530371e+00	2.814034e-02
3940000	-4.449515e+03	-9.400069e+02	3.576437e+00	2.534915e+01	1.162791e-01	2.916361e+00	4.001227e-03	9.913958e-01	1.854376e-02	3.556943e+00	2.267771e-02
3960000	-4.450558e+03	-9.552068e+02	2.989139e+00	2.271428e+01	1.395349e-01	3.150550e+00	1.701061e-03	9.944186e-01	3.925631e-02	2.865113e+00	1.927940e-02
3980000	-4.452036e+03	-9.338340e+02	3.959147e+00	2.872431e+01	1.279070e-01	1.987408e+00	8.410935e-03	9.838610e-01	2.047907e-02	1.908806e+00	2.545236e-02
4000000	-4.469823e+03	-9.282646e+02	3.781357e+00	2.697784e+01	1.627907e-01	2.594895e+00	3.025801e-02	8.836108e-01	8.125052e-02	2.269858e+00	2.383636e-02
4020000	-4.443262e+03	-9.373627e+02	3.589630e+00	2.674659e+01	1.046512e-01	2.493893e+00	1.852846e-02	9.576273e-01	2.237465e-02	2.273435e+00	2.301340e-02
4040000	-4.435044e+03	-9.266030e+02	3.945271e+00	2.981751e+01	9.302326e-02	2.608250e+00	1.132452e-02	9.759788e-01	2.457068e-02	3.610130e+00	2.506540e-02
4060000	-4.448504e+03	-9.151156e+02	3.659572e+00	2.799103e+01	1.395349e-01	2.688103e+00	1.012915e-02	9.711354e-01	3.711664e-02	2.409498e+00	2.290912e-02
4080000	-4.465761e+03	-9.236497e+02	3.646888e+00	2.737053e+01	9.302326e-02	2.250100e+00	1.136856e-02	9.845877e-01	8.308020e-03	2.174954e+00	2.291409e-02
4100000	-4.455340e+03	-9.306669e+02	3.817302e+00	2.740143e+01	1.395349e-01	3.298108e+00	1.366718e-02	9.677766e-01	2.920348e-02	2.039362e+00	2.416868e-02
4120000	-4.439581e+03	-9.484442e+02	3.550463e+00	2.643639e+01	5.813953e-02	2.917133e+00	1.165913e-02	9.791763e-01	1.948336e-02	2.274332e+00	2.256509e-02
4140000	-4.461916e+03	-9.242458e+02	3.843927e+00	2.764104e+01	3.488372e-02	2.129831e+00	9.392420e-03	9.901122e-01	5.926597e-03	2.213274e+00	2.361665e-02
4160000	-4.448559e+03	-9.296073e+02	3.824038e+00	2.773612e+01	6.976744e-02	2.664282e+00	3.283737e-03	9.938377e-01	1.945403e-02	2.057026e+00	2.390841e-02
4180000	-4.448522e+03	-9.264529e+02	3.976417e+00	2.905494e+01	1.279070e-01	3.084590e+00	1.670645e-03	9.954819e-01	3.684944e-02	2.025550e+00	2.561443e-02
4200000	-4.451627e+03	-9.201987e+02	3.998921e+00	2.828131e+01	1.395349e-01	2.466220e+00	4.114164e-03	9.859958e-01	4.911677e-02	2.551652e+00	2.505794e-02
4220000	-4.452609e+03	-9.533024e+02	2.766005e+00	2.013569e+01	1.046512e-01	2.886244e+00	9.511884e-03	9.692409e-01	5.099016e-02	2.002063e+00	1.750835e-02
4240000	-4.463965e+03	-9.504079e+02	3.046355e+00	2.275799e+01	1.046512e-01	2.564317e+00	4.850611e-03	9.918743e-01	1.432591e-02	2.911688e+00	1.947680e-02
4260000	-4.442655e+03	-9.319379e+02	3.927341e+00	2.847003e+01	8.139535e-02	3.542893e+00	2.718522e-03	9.960160e-01	1.249175e-02	5.765738e+00	2.531211e-02
4280000	-4.457559e+03	-9.475096e+02	3.158233e+00	2.322379e+01	1.162791e-01	2.318996e+00	4.553753e-03	9.844387e-01	5.709600e-02	1.923252e+00	1.945339e-02
4300000	-4.465550e+03	-9.315694e+02	5.029047e+00	3.606524e+01	6.976744e-02	2.277628e+00	7.065042e-03	9.772501e-01	5.282912e-02	5.983409e+00	3.230494e-02
4320000	-4.455674e+03	-9.302987e+02	4.024211e+00	2.991280e+01	1.279070e-01	2.585684e+00	1.979334e-02	9.409641e-01	4.259747e-02	2.480291e+00	2.564834e-02
4340000	-4.459017e+03	-9.470836e+02	3.875630e+00	2.992433e+01	5.813953e-02	2.223552e+00	1.731202e-02	9.712936e-01	1.447224e-02	2.164381e+00	2.483605e-02
4360000	-4.457709e+03	-9.398259e+02	2.945024e+00	2.319041e+01	1.046512e-01	3.421758e+00	3.327922e-03	9.906490e-01	3.007478e-02	2.225589e+00	1.874382e-02
4380000	-4.457913e+03	-9.291903e+02	3.509858e+00	2.748835e+01	9.302326e-02	3.041455e+00	5.782779e-03	9.814314e-01	4.575368e-02	2.123620e+00	2.236614e-02
4400000	-4.457610e+03	-9.479225e+02	3.177832e+00	2.394606e+01	8.139535e-02	2.252849e+00	2.055339e-02	9.526739e-01	2.821602e-02	2.938502e+00	2.049184e-02
4420000	-4.457256e+03	-9.150178e+02	3.396885e+00	2.457307e+01	1.511628e-01	2.425974e+00	7.348222e-03	9.785755e-01	3.457501e-02	1.840207e+00	2.172527e-02
4440000	-4.454872e+03	-9.132733e+02	4.013378e+00	2.824890e+01	1.395349e-01	2.199843e+00	1.267102e-02	9.700279e-01	2.489553e-02	2.188700e+00	2.583542e-02
4460000	-4.469295e+03	-9.288217e+02	3.513360e+00	2.587467e+01	1.395349e-01	2.492936e+00	1.005056e-02	9.583534e-01	6.676515e-02	1.948221e+00	2.247586e-02
4480000	-4.450251e+03	-9.698537e+02	3.600028e+00	2.526665e+01	1.162791e-01	2.676609e+00	3.770445e-02	9.031292e-01	5.102739e-02	4.055498e+00	2.312716e-02
4500000	-4.461608e+03	-9.225386e+02	3.432295e+00	2.495582e+01	1.162791e-01	2.992434e+00	2.123292e-02	9.595659e-01	1.777177e-02	1.491715e+00	2.205753e-02
4520000	-4.453342e+03	-9.270615e+02	3.523794e+00	2.550001e+01	1.976744e-01	3.749281e+00	1.113306e-02	9.286293e-01	1.313044e-01	2.453763e+00	2.206081e-02
4540000	-4.451633e+03	-9.154949e+02	4.495202e+00	3.307029e+01	1.046512e-01	2.245676e+00	1.550207e-02	9.631859e-01	2.358461e-02	3.141268e+00	2.789658e-02
4560000	-4.466301e+03	-9.329581e+02	3.976020e+00	3.101938e+01	1.046512e-01	2.627655e+00	9.950303e-03	9.762724e-01	2.283492e-02	4.415556e+00	2.473396e-02
4580000	-4.446107e+03	-9.302656e+02	4.004562e+00	3.043738e+01	1.395349e-01	2.777146e+00	3.122544e-02	9.326886e-01	1.628990e-02	3.224507e+00	2.552705e-02
4600000	-4.441075e+03	-9.175941e+02	4.622913e+00	3.439633e+01	1.395349e-01	2.325550e+00	1.295320e-02	9.579535e-01	4.456560e-02	4.479039e+00	2.909244e-02
4620000	-4.450265e+03	-9.477749e+02	3.989086e+00	3.146294e+01	8.139535e-02	2.310797e+00	1.874690e-02	9.609760e-01	2.185845e-02	4.284912e+00	2.519988e-02
4640000	-4.459374e+03	-9.058857e+02	4.412329e+00	3.094822e+01	1.744186e-01	2.318803e+00	9.012542e-03	9.650801e-01	6.574648e-02	2.611965e+00	2.828005e-02
4660000	-4.441301e+03	-9.111030e+02	4.759515e+00	3.375844e+01	1.279070e-01	2.487063e+00	2.694172e-02	8.897652e-01	8.781285e-02	2.187074e+00	3.002422e-02
4680000	-4.470347e+03	-8.860437e+02	5.202445e+00	3.895145e+01	1.744186e-01	2.420950e+00	1.847977e-02	9.326097e-01	4.982110e-02	3.898097e+00	3.324256e-02
4700000	-4.445530e+03	-9.217472e+02	3.908054e+00	2.829188e+01	1.279070e-01	3.064214e+00	2.490148e-02	9.616047e-01	1.479287e-02	3.672433e+00	2.515719e-02
4720000	-4.460204e+03	-9.093754e+02	4.312091e+00	3.077339e+01	1.279070e-01	2.502482e+00	3.132848e-02	9.269693e-01	2.660680e-02	2.044641e+00	2.777589e-02
4740000	-4.455616e+03	-9.088581e+02	4.731067e+00	3.268289e+01	1.511628e-01	2.932567e+00	1.306244e-02	9.706203e-01	2.220902e-02	2.956875e+00	3.051910e-02
4760000	-4.458413e+03	-9.325166e+02	3.853572e+00	2.842591e+01	1.046512e-01	2.348979e+00	3.150527e-02	9.364199e-01	2.706343e-02	2.423408e+00	2.455414e-02
4780000	-4.444186e+03	-8.676503e+02	5.212032e+00	3.847338e+01	1.511628e-01	2.858365e+00	1.026771e-02	9.743940e-01	3.331946e-02	5.025580e+00	3.334294e-02
4800000	-4.445439e+03	-8.931754e+02	5.043043e+00	3.638719e+01	1.627907e-01	3.627312e+00	5.462067e-03	9.801045e-01	5.704063e-02	4.903990e+00	3.177432e-02
4820000	-4.446146e+03	-8.862374e+02	4.916190e+00	3.550213e+01	9.302326e-02	2.110790e+00	1.288848e-02	9.738015e-01	1.726356e-02	5.197094e+00	3.146543e-02
4840000	-4.450185e+03	-9.187580e+02	3.953485e+00	3.051114e+01	9.302326e-02	2.690544e+00	1.275738e-02	9.803970e-01	1.337007e-02	3.126290e+00	2.507122e-02
4860000	-4.449491e+03	-9.245407e+02	3.603690e+00	2.666284e+01	1.279070e-01	3.004333e+00	1.333567e-02	9.658328e-01	2.295319e-02	2.101434e+00	2.279957e-02
4880000	-4.466006e+03	-9.459950e+02	3.540068e+00	2.658111e+01	8.139535e-02	3.274407e+00	9.745076e-03	9.784815e-01	2.373891e-02	2.002825e+00	2.250555e-02
4900000	-4.452500e+03	-9.561433e+02	3.092923e+00	2.346961e+01	9.302326e-02	2.420028e+00	3.406935e-02	9.320266e-01	2.106257e-02	2.227725e+00	1.974192e-02
4920000	-4.452227e+03	-9.579905e+02	2.952277e+00	2.163067e+01	1.627907e-01	2.586576e+00	1.231366e-02	9.380407e-01	1.037763e-01	1.278954e+00	1.882143e-02
4940000	-4.451313e+03	-9.259089e+02	4.079821e+00	3.217621e+01	1.046512e-01	2.671411e+00	6.630849e-03	9.813500e-01	3.217101e-02	2.211344e+00	2.592393e-02
4960000	-4.452779e+03	-9.342995e+02	3.026620e+00	2.417601e+01	8.139535e-02	2.695728e+00	1.288774e-02	9.764766e-01	1.529699e-02	2.963510e+00	1.929729e-02
4980000	-4.469552e+03	-9.449807e+02	3.299692e+00	2.543791e+01	8.139535e-02	2.749617e+00	1.098539e-02	9.696438e-01	4.266145e-02	2.360661e+00	2.081529e-02
5000000	-4.447288e+03	-9.530653e+02	3.082795e+00	2.303872e+01	1.279070e-01	3.392903e+00	1.216094e-02	9.667172e-01	4.863460e-02	1.615377e+00	1.976371e-02
5020000	-4.469608e+03	-9.606229e+02	3.174965e+00	2.460171e+01	9.302326e-02	2.487577e+00	1.674666e-02	9.756448e-01	1.364746e-02	1.697344e+00	2.045775e-02
5040000	-4.469138e+03	-9.326213e+02	3.335783e+00	2.466440e+01	1.162791e-01	3.046908e+00	1.041922e-02	9.751193e-01	4.120773e-02	2.518979e+00	2.131843e-02
5060000	-4.448392e+03	-9.318577e+02	3.853696e+00	3.185292e+01	1.162791e-01	2.351449e+00	7.813398e-03	9.810550e-01	2.445774e-02	4.326636e+00	2.457881e-02
5080000	-4.437125e+03	-9.128010e+02	3.998592e+00	2.982686e+01	1.395349e-01	2.176515e+00	3.233286e-03	9.889261e-01	4.577181e-02	2.899873e+00	2.522064e-02
5100000	-4.467974e+03	-9.311044e+02	4.313011e+00	3.291419e+01	1.162791e-01	2.452358e+00	1.132346e-02	9.736133e-01	2.606204e-02	2.449263e+00	2.694275e-02
5120000	-4.472264e+03	-9.127336e+02	4.603269e+00	3.529696e+01	1.395349e-01	3.466427e+00	1.066277e-02	9.675471e-01	3.223994e-02	2.974916e+00	2.736730e-02
5140000	-4.458347e+03	-9.353629e+02	3.275085e+00	2.357738e+01	1.162791e-01	3.068688e+00	1.199387e-02	9.699955e-01	2.391445e-02	1.259687e+00	2.092704e-02
5160000	-4.460733e+03	-9.277129e+02	3.938477e+00	3.096882e+01	1.395349e-01	2.508752e+00	1.724424e-02	9.395390e-01	5.836554e-02	2.494653e+00	2.510358e-02
5180000	-4.462833e+03	-9.462750e+02	3.192620e+00	2.482619e+01	1.511628e-01	3.008407e+00	1.080178e-02	9.685759e-01	3.016243e-02	2.152105e+00	2.021039e-02
5200000	-4.450897e+03	-9.188901e+02	3.945120e+00	2.851361e+01	1.395349e-01	2.346045e+00	7.916222e-03	9.837178e-01	2.376592e-02	2.449582e+00	2.535313e-02
5220000	-4.456355e+03	-9.063755e+02	3.915336e+00	2.895238e+01	1.162791e-01	2.772226e+00	5.845378e-03	9.876920e-01	3.080451e-02	2.001316e+00	2.510136e-02
5240000	-4.436429e+03	-9.020758e+02	5.642860e+00	4.133869e+01	1.279070e-01	2.591224e+00	2.020384e-02	9.511310e-01	2.068367e-02	5.318367e+00	3.616554e-02
5260000	-4.452518e+03	-9.085188e+02	4.726863e+00	3.647873e+01	1.046512e-01	2.633442e+00	1.974749e-02	9.437263e-01	3.599818e-02	5.311827e+00	2.988444e-02
5280000	-4.453954e+03	-9.358365e+02	3.191853e+00	2.542406e+01	1.395349e-01	2.657453e+00	1.069947e-02	9.667254e-01	4.057225e-02	1.811386e+00	2.037871e-02
5300000	-4.441694e+03	-9.200387e+02	3.817156e+00	3.034365e+01	6.976744e-02	2.678316e+00	1.389993e-02	9.814114e-01	9.206901e-03	3.615277e+00	2.385200e-02
5320000	-4.448701e+03	-9.106976e+02	4.597187e+00	3.329080e+01	1.279070e-01	2.689602e+00	9.626285e-03	9.820651e-01	1.721337e-02	4.798319e+00	2.878650e-02
5340000	-4.450572e+03	-9.278188e+02	3.782707e+00	2.638016e+01	9.302326e-02	2.595395e+00	2.104727e-02	9.641612e-01	2.387034e-02	2.025310e+00	2.390297e-02
5360000	-4.464642e+03	-9.039643e+02	4.657150e+00	3.192538e+01	1.627907e-01	3.062049e+00	1.760443e-02	9.590830e-01	3.064317e-02	2.464113e+00	2.890751e-02
5380000	-4.462267e+03	-9.287485e+02	4.446838e+00	3.050995e+01	1.279070e-01	2.279965e+00	3.237160e-02	9.127571e-01	5.440819e-02	2.867107e+00	2.812465e-02
5400000	-4.461707e+03	-9.082664e+02	4.313337e+00	3.228768e+01	1.744186e-01	2.840768e+00	2.700349e-02	8.970607e-01	6.258813e-02	2.711360e+00	2.741681e-02
5420000	-4.441354e+03	-9.454074e+02	3.694051e+00	2.886695e+01	9.302326e-02	2.758805e+00	9.125783e-03	9.808129e-01	2.247783e-02	3.115130e+00	2.356501e-02
5440000	-4.443591e+03	-9.611871e+02	2.639067e+00	1.976889e+01	1.279070e-01	2.640816e+00	9.696053e-03	9.758992e-01	2.831596e-02	1.778150e+00	1.665153e-02
5460000	-4.471946e+03	-9.259092e+02	3.627635e+00	2.738049e+01	4.651163e-02	2.195347e+00	1.855177e-02	9.545943e-01	2.813433e-02	1.731989e+00	2.271892e-02
5480000	-4.451936e+03	-9.225864e+02	3.568894e+00	2.717598e+01	5.813953e-02	2.114797e+00	9.202651e-03	9.861566e-01	1.020410e-02	1.918590e+00	2.251240e-02
5500000	-4.445817e+03	-9.510594e+02	3.262502e+00	2.354615e+01	1.627907e-01	2.535213e+00	1.669703e-02	9.302557e-01	7.274996e-02	1.745625e+00	2.102777e-02
5520000	-4.433635e+03	-9.544821e+02	3.206549e+00	2.211580e+01	1.744186e-01	2.937532e+00	2.039225e-02	9.235572e-01	8.425612e-02	2.144701e+00	2.052971e-02
5540000	-4.447276e+03	-9.392615e+02	3.661596e+00	2.609454e+01	1.395349e-01	2.352829e+00	9.974015e-03	9.664067e-01	6.933072e-02	1.823963e+00	2.358279e-02
5560000	-4.469898e+03	-9.311727e+02	3.858459e+00	2.677767e+01	1.976744e-01	1.912286e+00	1.103089e-02	9.715894e-01	3.748003e-02	2.658065e+00	2.488770e-02
5580000	-4.472042e+03	-9.332497e+02	3.915652e+00	3.218190e+01	9.302326e-02	2.818313e+00	1.257290e-02	9.830106e-01	7.170787e-03	3.426003e+00	2.480441e-02
5600000	-4.446527e+03	-9.318096e+02	3.850637e+00	3.047877e+01	1.162791e-01	3.022459e+00	7.712862e-03	9.779044e-01	3.178402e-02	2.406697e+00	2.449561e-02
5620000	-4.463796e+03	-9.122610e+02	4.594589e+00	3.546840e+01	1.162791e-01	2.756028e+00	1.015414e-02	9.777663e-01	2.286520e-02	3.336525e+00	2.920596e-02
5640000	-4.460747e+03	-9.119415e+02	4.346020e+00	3.193258e+01	8.139535e-02	3.489310e+00	4.383479e-03	9.942523e-01	8.958856e-03	3.388005e+00	2.791044e-02
5660000	-4.468314e+03	-9.287033e+02	3.997545e+00	3.142956e+01	1.046512e-01	1.928786e+00	2.126534e-02	9.508867e-01	2.328067e-02	1.714608e+00	2.557078e-02
5680000	-4.459945e+03	-9.579314e+02	3.200660e+00	2.654727e+01	6.976744e-02	2.357234e+00	1.010948e-02	9.756271e-01	2.287127e-02	2.401028e+00	2.008640e-02
5700000	-4.458863e+03	-9.576372e+02	3.517936e+00	2.532684e+01	1.162791e-01	2.788093e+00	1.345715e-02	9.546973e-01	6.229946e-02	1.762142e+00	2.171938e-02
5720000	-4.472399e+03	-9.289863e+02	3.959802e+00	2.963781e+01	1.744186e-01	3.177200e+00	1.300340e-03	9.959650e-01	3.514445e-02	3.107624e+00	2.531677e-02
5740000	-4.458978e+03	-9.451311e+02	3.232747e+00	2.451848e+01	1.162791e-01	2.586212e+00	1.202248e-02	9.780493e-01	1.582763e-02	1.627625e+00	2.033721e-02
5760000	-4.450212e+03	-9.371651e+02	3.561762e+00	2.734371e+01	1.279070e-01	2.200109e+00	1.419885e-02	9.772740e-01	1.236696e-02	3.439638e+00	2.271154e-02
5780000	-4.462894e+03	-9.090011e+02	5.155621e+00	3.795420e+01	1.279070e-01	2.086563e+00	1.104914e-02	9.779916e-01	2.058155e-02	3.550597e+00	3.206190e-02
5800000	-4.446923e+03	-9.066343e+02	4.516093e+00	3.411354e+01	8.139535e-02	2.374110e+00	1.561575e-02	9.726144e-01	1.775469e-02	3.846639e+00	2.894045e-02
5820000	-4.463377e+03	-9.133548e+02	4.952382e+00	3.654190e+01	1.046512e-01	2.422120e+00	1.216365e-02	9.686767e-01	2.932511e-02	4.646209e+00	3.127190e-02
5840000	-4.451399e+03	-8.903033e+02	4.746228e+00	3.625919e+01	1.046512e-01	3.510893e+00	5.151951e-03	9.866029e-01	3.077525e-02	4.797859e+00	3.056820e-02
5860000	-4.469092e+03	-9.299549e+02	3.686324e+00	2.602044e+01	1.046512e-01	2.375371e+00	6.351962e-03	9.851921e-01	2.137040e-02	2.761146e+00	2.325324e-02
5880000	-4.462438e+03	-8.909269e+02	5.485318e+00	3.512913e+01	1.511628e-01	2.253809e+00	1.054410e-02	9.574977e-01	8.428201e-02	2.734105e+00	3.513345e-02
5900000	-4.454610e+03	-9.087928e+02	4.678041e+00	3.457814e+01	9.302326e-02	2.690776e+00	1.052186e-02	9.775224e-01	2.547103e-02	3.389357e+00	2.955016e-02
5920000	-4.453976e+03	-9.284410e+02	3.965813e+00	2.989638e+01	1.279070e-01	2.893820e+00	6.585986e-03	9.823472e-01	3.527872e-02	2.430160e+00	2.486142e-02
5940000	-4.457115e+03	-9.580956e+02	3.026267e+00	2.276922e+01	1.511628e-01	2.412402e+00	4.596901e-03	9.826545e-01	4.363029e-02	2.423035e+00	1.927694e-02
5960000	-4.478007e+03	-9.453478e+02	2.969174e+00	2.176094e+01	1.511628e-01	2.647949e+00	8.479828e-03	9.748659e-01	4.162751e-02	1.752551e+00	1.852617e-02
5980000	-4.447462e+03	-9.435060e+02	3.628435e+00	2.733500e+01	9.302326e-02	2.998336e+00	1.110196e-02	9.802135e-01	1.137925e-02	2.960370e+00	2.274906e-02
6000000	-4.462602e+03	-9.140670e+02	3.656667e+00	2.614418e+01	1.046512e-01	2.489139e+00	1.382424e-03	9.960558e-01	4.308410e-02	1.627591e+00	2.335646e-02
6020000	-4.453080e+03	-9.299547e+02	3.558501e+00	2.733631e+01	9.302326e-02	2.585097e+00	1.097509e-03	9.971391e-01	3.562780e-02	1.865851e+00	2.292345e-02
6040000	-4.468508e+03	-9.522792e+02	3.261359e+00	2.535371e+01	9.302326e-02	2.962604e+00	2.028985e-02	9.569022e-01	1.914554e-02	2.173630e+00	2.028038e-02
6060000	-4.453009e+03	-9.573670e+02	3.397647e+00	2.472268e+01	1.744186e-01	2.357725e+00	1.370266e-02	9.318544e-01	1.186599e-01	2.521196e+00	2.178512e-02
6080000	-4.452758e+03	-9.347598e+02	3.391917e+00	2.557859e+01	1.162791e-01	3.284911e+00	9.187139e-03	9.708871e-01	3.044448e-02	1.384101e+00	2.113667e-02
6100000	-4.448280e+03	-9.144753e+02	4.362462e+00	3.129617e+01	6.976744e-02	2.639397e+00	7.704263e-03	9.925443e-01	4.116975e-03	3.121153e+00	2.710171e-02
6120000	-4.464191e+03	-9.048120e+02	4.818688e+00	3.230605e+01	1.627907e-01	2.157251e+00	6.094291e-03	9.823230e-01	4.742734e-02	2.515731e+00	3.056560e-02
6140000	-4.459158e+03	-9.245535e+02	4.589485e+00	3.508947e+01	5.813953e-02	2.795382e+00	1.210583e-02	9.842558e-01	9.286976e-03	4.647312e+00	2.954340e-02
6160000	-4.446025e+03	-9.395527e+02	4.097808e+00	3.003879e+01	1.395349e-01	3.355336e+00	1.646050e-02	9.495796e-01	4.490808e-02	3.473407e+00	2.617302e-02
6180000	-4.450845e+03	-9.123957e+02	4.492739e+00	3.250813e+01	1.162791e-01	2.941967e+00	1.123882e-02	9.787746e-01	1.491337e-02	3.277990e+00	2.892777e-02
6200000	-4.471860e+03	-9.123390e+02	3.459956e+00	2.516673e+01	1.744186e-01	2.030387e+00	1.084365e-02	9.598305e-01	6.139099e-02	2.151549e+00	2.229331e-02
6220000	-4.447449e+03	-9.212928e+02	4.386821e+00	3.328050e+01	1.046512e-01	2.326190e+00	3.519703e-03	9.866948e-01	6.733288e-02	3.016701e+00	2.818999e-02
6240000	-4.448506e+03	-9.322588e+02	3.654658e+00	2.652835e+01	1.162791e-01	2.628360e+00	7.884091e-03	9.757737e-01	5.874542e-02	1.995134e+00	2.348633e-02
6260000	-4.450375e+03	-9.224062e+02	3.759338e+00	2.684827e+01	9.302326e-02	2.872398e+00	1.585810e-02	9.731302e-01	1.837964e-02	2.468255e+00	2.415627e-02
6280000	-4.466353e+03	-9.226925e+02	4.389231e+00	3.255248e+01	9.302326e-02	2.327209e+00	1.465784e-02	9.768372e-01	1.514478e-02	2.739855e+00	2.808230e-02
6300000	-4.453713e+03	-9.291694e+02	4.598092e+00	3.455362e+01	1.046512e-01	2.120812e+00	7.730298e-03	9.713409e-01	4.876788e-02	2.411868e+00	2.962852e-02
6320000	-4.451278e+03	-9.221554e+02	3.871356e+00	2.717578e+01	9.302326e-02	2.047794e+00	2.713022e-02	9.659840e-01	8.503749e-03	2.197300e+00	2.477297e-02
6340000	-4.455956e+03	-9.034862e+02	5.199247e+00	3.864429e+01	9.302326e-02	2.443193e+00	9.329541e-03	9.789527e-01	2.038617e-02	3.789848e+00	3.334598e-02
6360000	-4.452774e+03	-9.187164e+02	3.786214e+00	2.652836e+01	1.511628e-01	2.414551e+00	1.771706e-02	9.386856e-01	6.508233e-02	2.635833e+00	2.415225e-02
6380000	-4.468174e+03	-9.341986e+02	3.586868e+00	2.721851e+01	1.046512e-01	3.083043e+00	2.460663e-02	9.470403e-01	2.375136e-02	2.333577e+00	2.256023e-02
6400000	-4.456949e+03	-9.577394e+02	3.021479e+00	2.483478e+01	1.279070e-01	2.105597e+00	1.519959e-02	9.661646e-01	1.958275e-02	2.851167e+00	1.886741e-02
6420000	-4.440918e+03	-9.280442e+02	3.905726e+00	2.893162e+01	1.162791e-01	3.037891e+00	7.872753e-03	9.821102e-01	2.282446e-02	2.023414e+00	2.386639e-02
6440000	-4.453248e+03	-9.310782e+02	3.136365e+00	2.303139e+01	8.139535e-02	2.844051e+00	9.887042e-03	9.852545e-01	9.731954e-03	2.377538e+00	1.965137e-02
6460000	-4.451314e+03	-9.540583e+02	2.983653e+00	2.195817e+01	1.627907e-01	2.451248e+00	2.511347e-02	9.426496e-01	2.472038e-02	2.800080e+00	1.895072e-02
6480000	-4.450105e+03	-9.514115e+02	3.341318e+00	2.474196e+01	1.395349e-01	1.858453e+00	1.900504e-02	9.507478e-01	3.623798e-02	1.623979e+00	2.149511e-02
6500000	-4.451920e+03	-9.187494e+02	3.905233e+00	2.898243e+01	1.162791e-01	2.749938e+00	1.805880e-02	9.338868e-01	5.732647e-02	2.682026e+00	2.503130e-02
6520000	-4.465745e+03	-9.198408e+02	3.651480e+00	2.806838e+01	1.279070e-01	3.313159e+00	8.837773e-03	9.795873e-01	2.251688e-02	2.662740e+00	2.313832e-02
6540000	-4.452879e+03	-9.038219e+02	4.931702e+00	3.632433e+01	1.511628e-01	2.288128e+00	1.145299e-02	9.787580e-01	1.403359e-02	4.451098e+00	3.157710e-02
6560000	-4.457079e+03	-9.051703e+02	4.207526e+00	3.249763e+01	1.279070e-01	2.636983e+00	1.946127e-02	9.694504e-01	1.424073e-02	5.269403e+00	2.714075e-02
6580000	-4.455701e+03	-9.257594e+02	4.426720e+00	3.308695e+01	1.395349e-01	2.811924e+00	1.473645e-02	9.675071e-01	2.315273e-02	3.683953e+00	2.834470e-02
6600000	-4.448925e+03	-9.356957e+02	4.048936e+00	3.054856e+01	1.395349e-01	2.127961e+00	2.044621e-02	9.169544e-01	6.676733e-02	2.563618e+00	2.585791e-02
6620000	-4.458111e+03	-9.280359e+02	3.728730e+00	2.773397e+01	1.395349e-01	1.988645e+00	2.356471e-02	9.235486e-01	4.729271e-02	3.294950e+00	2.376405e-02
6640000	-4.440130e+03	-9.208811e+02	4.326952e+00	3.420769e+01	4.651163e-02	3.063901e+00	2.109854e-02	9.707049e-01	8.683376e-03	2.708454e+00	2.743025e-02
6660000	-4.454033e+03	-9.047277e+02	4.465287e+00	3.247387e+01	1.744186e-01	2.359137e+00	1.865979e-02	9.319461e-01	7.862858e-02	3.418911e+00	2.805457e-02
6680000	-4.442838e+03	-8.895698e+02	5.464095e+00	3.703793e+01	1.162791e-01	2.472880e+00	1.694514e-02	9.595855e-01	3.369769e-02	3.125531e+00	3.419219e-02
6700000	-4.459695e+03	-9.022291e+02	5.010784e+00	3.508631e+01	1.395349e-01	2.485103e+00	2.047402e-02	9.582950e-01	2.415163e-02	3.370172e+00	3.124214e-02
6720000	-4.453230e+03	-9.131166e+02	4.303602e+00	3.104537e+01	1.162791e-01	2.483273e+00	1.898713e-02	9.553378e-01	2.353614e-02	3.925004e+00	2.728677e-02
6740000	-4.460432e+03	-9.247899e+02	3.804344e+00	2.790230e+01	1.046512e-01	2.082943e+00	1.116660e-02	9.774008e-01	2.207308e-02	3.263982e+00	2.444287e-02
6760000	-4.458708e+03	-9.405435e+02	3.339993e+00	2.307658e+01	1.860465e-01	2.178709e+00	1.135726e-02	9.543508e-01	6.455682e-02	2.506332e+00	2.150173e-02
6780000	-4.473681e+03	-9.511859e+02	3.531859e+00	2.457713e+01	1.162791e-01	2.235920e+00	2.164765e-02	9.554029e-01	2.199682e-02	1.753786e+00	2.261903e-02
6800000	-4.475089e+03	-9.508456e+02	3.669551e+00	2.561784e+01	1.162791e-01	2.147723e+00	1.373127e-02	9.777410e-01	1.676869e-02	2.527558e+00	2.344388e-02
6820000	-4.469763e+03	-9.601020e+02	2.943134e+00	2.110495e+01	1.511628e-01	2.931983e+00	1.840401e-02	9.404976e-01	5.015788e-02	2.561993e+00	1.888749e-02
6840000	-4.451777e+03	-9.286971e+02	3.841547e+00	2.728247e+01	1.279070e-01	2.537621e+00	1.599820e-02	9.426992e-01	7.766266e-02	2.374662e+00	2.425690e-02
6860000	-4.455627e+03	-9.478671e+02	3.807094e+00	2.744917e+01	6.976744e-02	2.211756e+00	2.996363e-02	9.601507e-01	9.496749e-03	3.889735e+00	2.452973e-02
6880000	-4.447547e+03	-9.528218e+02	3.714162e+00	2.745781e+01	1.046512e-01	2.615584e+00	8.689840e-03	9.829009e-01	1.616372e-02	3.277467e+00	2.390329e-02
6900000	-4.428100e+03	-9.372573e+02	3.843402e+00	3.115817e+01	9.302326e-02	2.508566e+00	7.822912e-03	9.884164e-01	1.241718e-02	2.676188e+00	2.457867e-02
6920000	-4.440016e+03	-9.443889e+02	3.751171e+00	2.904847e+01	1.162791e-01	3.118780e+00	7.912176e-03	9.623597e-01	7.992663e-02	2.833004e+00	2.399194e-02
6940000	-4.446501e+03	-9.359716e+02	3.728919e+00	2.948481e+01	1.046512e-01	2.356212e+00	2.442936e-02	9.194656e-01	3.884777e-02	2.849142e+00	2.388710e-02
6960000	-4.454183e+03	-9.684476e+02	2.761658e+00	2.215019e+01	1.046512e-01	2.424847e+00	1.661212e-02	9.474399e-01	4.486818e-02	1.475556e+00	1.763589e-02
6980000	-4.449163e+03	-9.356483e+02	3.710752e+00	2.490729e+01	6.976744e-02	2.044125e+00	6.765667e-03	9.844017e-01	3.721461e-02	1.999887e+00	2.386132e-02
7000000	-4.456436e+03	-9.073175e+02	4.137280e+00	2.810923e+01	5.813953e-02	2.996785e+00	7.465400e-03	9.899364e-01	1.127457e-02	2.651907e+00	2.605107e-02
7020000	-4.461756e+03	-9.016536e+02	4.561519e+00	3.242999e+01	1.162791e-01	3.127646e+00	2.369970e-02	9.461820e-01	3.111175e-02	2.743449e+00	2.915261e-02
7040000	-4.449191e+03	-9.369111e+02	3.875283e+00	2.757562e+01	1.627907e-01	2.300949e+00	2.026555e-02	9.137668e-01	7.227430e-02	2.424291e+00	2.489556e-02
7060000	-4.457050e+03	-9.424941e+02	3.843333e+00	2.743669e+01	1.162791e-01	2.072390e+00	7.125415e-03	9.916395e-01	8.354595e-03	3.472711e+00	2.467324e-02
7080000	-4.443757e+03	-9.292918e+02	4.227117e+00	3.032604e+01	1.162791e-01	2.377588e+00	6.801921e-03	9.898037e-01	1.218592e-02	2.555321e+00	2.682059e-02
7100000	-4.457632e+03	-9.246826e+02	3.448767e+00	2.453244e+01	1.627907e-01	2.655631e+00	4.617847e-03	9.885825e-01	2.871403e-02	3.215612e+00	2.175078e-02
7120000	-4.449133e+03	-9.276986e+02	3.087856e+00	2.412607e+01	1.279070e-01	3.579311e+00	8.352921e-03	9.794949e-01	2.889050e-02	1.982172e+00	1.978194e-02
7140000	-4.436101e+03	-9.320299e+02	3.714167e+00	2.851430e+01	9.302326e-02	2.528423e+00	9.032753e-03	9.833006e-01	1.422733e-02	3.319974e+00	2.370210e-02
7160000	-4.467636e+03	-9.010908e+02	4.756057e+00	3.459836e+01	1.627907e-01	3.737185e+00	3.073746e-02	9.374071e-01	2.443364e-02	4.260678e+00	2.994675e-02
7180000	-4.455005e+03	-9.259904e+02	4.353358e+00	3.309109e+01	1.162791e-01	2.149961e+00	1.297535e-02	9.596955e-01	4.542606e-02	3.179328e+00	2.724340e-02
7200000	-4.454776e+03	-9.147097e+02	4.305281e+00	3.212753e+01	1.511628e-01	2.760399e+00	9.836142e-03	9.737435e-01	3.140100e-02	3.694117e+00	2.680259e-02
7220000	-4.471728e+03	-9.355812e+02	3.401763e+00	2.575757e+01	9.302326e-02	2.886357e+00	3.972214e-03	9.885148e-01	4.056695e-02	1.644256e+00	2.177135e-02
7240000	-4.468149e+03	-9.668287e+02	2.618157e+00	2.072337e+01	1.395349e-01	2.972128e+00	1.324904e-02	9.800193e-01	1.126463e-02	1.698360e+00	1.653700e-02
7260000	-4.446598e+03	-9.610415e+02	3.497003e+00	2.620780e+01	1.279070e-01	2.766741e+00	3.140748e-03	9.939407e-01	1.785021e-02	2.717028e+00	2.241644e-02
7280000	-4.460570e+03	-9.376722e+02	2.984948e+00	2.217463e+01	1.279070e-01	3.161954e+00	3.483606e-03	9.891241e-01	4.903248e-02	1.616234e+00	1.922667e-02
7300000	-4.465668e+03	-9.311289e+02	3.369353e+00	2.515887e+01	1.511628e-01	2.140412e+00	8.679096e-03	9.786121e-01	3.464286e-02	3.064311e+00	2.152969e-02
7320000	-4.445684e+03	-9.203966e+02	3.665011e+00	2.772184e+01	1.279070e-01	2.649047e+00	8.237134e-03	9.796379e-01	2.648596e-02	2.879147e+00	2.309838e-02
7340000	-4.453325e+03	-9.330738e+02	3.707665e+00	2.763745e+01	1.162791e-01	3.227305e+00	1.048439e-02	9.726870e-01	3.109743e-02	5.107089e+00	2.329702e-02
7360000	-4.445050e+03	-9.263632e+02	3.312835e+00	2.508471e+01	1.046512e-01	2.258382e+00	1.819578e-02	9.646572e-01	2.175629e-02	2.585845e+00	2.066114e-02
7380000	-4.466472e+03	-9.698474e+02	2.917274e+00	2.250306e+01	8.139535e-02	2.683105e+00	1.716111e-03	9.955751e-01	2.513291e-02	1.433640e+00	1.865656e-02
7400000	-4.473435e+03	-9.538248e+02	3.228282e+00	2.415162e+01	9.302326e-02	2.900282e+00	1.652403e-02	9.734313e-01	1.663075e-02	2.284709e+00	2.066490e-02
7420000	-4.461821e+03	-9.338261e+02	3.096727e+00	2.338557e+01	1.627907e-01	2.404466e+00	6.191884e-03	9.741137e-01	7.850681e-02	1.466087e+00	1.940618e-02
7440000	-4.452626e+03	-9.087389e+02	3.549373e+00	2.560930e+01	1.627907e-01	2.299201e+00	9.704890e-03	9.737958e-01	3.784590e-02	2.634913e+00	2.142112e-02
7460000	-4.449099e+03	-9.285894e+02	3.667753e+00	2.802418e+01	1.395349e-01	2.768749e+00	1.265095e-02	9.522829e-01	6.418169e-02	2.331445e+00	2.211670e-02
7480000	-4.450318e+03	-9.837266e+02	2.870078e+00	2.059013e+01	1.395349e-01	2.327822e+00	2.581110e-02	9.400688e-01	3.042280e-02	2.269065e+00	1.804632e-02
7500000	-4.459278e+03	-9.315676e+02	3.899091e+00	2.825330e+01	9.302326e-02	3.393093e+00	4.295290e-03	9.879174e-01	2.867911e-02	2.697700e+00	2.390319e-02
7520000	-4.457319e+03	-9.234097e+02	3.537635e+00	2.690016e+01	8.139535e-02	2.720144e+00	8.750393e-03	9.858349e-01	1.046612e-02	2.702293e+00	2.197159e-02
7540000	-4.443053e+03	-9.482947e+02	3.831033e+00	2.928073e+01	4.651163e-02	2.453741e+00	1.008416e-02	9.783154e-01	2.049813e-02	3.140013e+00	2.367313e-02
7560000	-4.453319e+03	-9.126975e+02	4.324418e+00	3.143760e+01	1.279070e-01	2.665974e+00	1.023995e-02	9.720474e-01	4.143914e-02	3.033782e+00	2.701567e-02
7580000	-4.456448e+03	-9.394858e+02	3.226811e+00	2.413569e+01	1.162791e-01	3.019208e+00	6.905185e-03	9.782459e-01	5.320457e-02	3.288695e+00	2.035175e-02
7600000	-4.444439e+03	-9.514522e+02	3.074032e+00	2.127673e+01	1.627907e-01	2.911899e+00	1.507975e-02	9.516979e-01	5.480316e-02	2.910873e+00	1.959869e-02
7620000	-4.454839e+03	-9.390860e+02	3.668940e+00	2.686814e+01	1.279070e-01	2.048721e+00	8.637384e-03	9.852181e-01	1.534499e-02	1.917996e+00	2.314452e-02
7640000	-4.445111e+03	-9.202601e+02	3.538332e+00	2.471956e+01	1.279070e-01	2.996767e+00	1.956678e-02	9.372124e-01	5.437056e-02	1.476975e+00	2.251629e-02
7660000	-4.460068e+03	-9.597638e+02	2.679547e+00	2.047342e+01	9.302326e-02	2.281726e+00	1.703130e-02	9.508213e-01	2.861710e-02	2.198199e+00	1.689618e-02
7680000	-4.445344e+03	-9.528894e+02	3.093760e+00	2.081817e+01	1.860465e-01	2.621022e+00	5.631257e-03	9.837377e-01	3.998114e-02	2.231391e+00	1.988966e-02
7700000	-4.469778e+03	-9.414667e+02	3.047413e+00	2.123661e+01	1.744186e-01	3.162925e+00	1.644164e-02	9.552113e-01	4.358341e-02	1.800742e+00	1.916918e-02
7720000	-4.444561e+03	-9.241808e+02	3.600510e+00	2.658125e+01	1.511628e-01	2.448069e+00	8.699557e-03	9.740268e-01	5.046153e-02	1.959222e+00	2.299966e-02
7740000	-4.457760e+03	-9.149397e+02	3.943011e+00	2.730486e+01	9.302326e-02	2.602147e+00	1.067784e-02	9.813211e-01	1.154378e-02	2.576626e+00	2.520345e-02
7760000	-4.450311e+03	-9.018554e+02	4.049004e+00	2.690503e+01	1.860465e-01	2.536599e+00	1.928265e-02	9.236288e-01	9.325726e-02	1.833424e+00	2.588681e-02
7780000	-4.448811e+03	-9.511776e+02	3.663530e+00	2.625906e+01	1.860465e-01	3.069172e+00	2.303413e-02	9.328819e-01	4.452837e-02	2.865778e+00	2.334721e-02
7800000	-4.468600e+03	-9.219092e+02	3.563112e+00	2.729321e+01	8.139535e-02	2.930535e+00	1.096745e-02	9.795359e-01	1.883044e-02	1.846577e+00	2.269882e-02
7820000	-4.457217e+03	-9.281092e+02	3.845019e+00	2.984524e+01	1.046512e-01	3.211581e+00	1.129955e-02	9.792226e-01	1.716522e-02	3.034943e+00	2.438393e-02
7840000	-4.455559e+03	-9.615685e+02	3.206930e+00	2.303754e+01	9.302326e-02	2.218922e+00	3.315254e-03	9.907447e-01	4.894432e-02	2.193268e+00	2.044916e-02
7860000	-4.455019e+03	-9.370117e+02	3.669800e+00	2.532827e+01	1.395349e-01	2.420066e+00	1.642151e-02	9.612290e-01	3.880491e-02	2.332852e+00	2.314434e-02
7880000	-4.451243e+03	-9.234363e+02	3.877785e+00	2.889980e+01	1.627907e-01	2.527326e+00	3.812582e-03	9.896679e-01	3.302722e-02	1.907956e+00	2.475783e-02
7900000	-4.438981e+03	-9.131118e+02	4.141305e+00	3.024550e+01	1.046512e-01	2.688365e+00	7.954322e-03	9.801049e-01	2.886237e-02	2.710764e+00	2.578085e-02
7920000	-4.462182e+03	-9.029652e+02	4.661762e+00	3.470805e+01	9.302326e-02	2.547218e+00	2.954917e-03	9.936410e-01	2.397739e-02	2.630967e+00	3.000327e-02
7940000	-4.465157e+03	-9.025889e+02	4.493224e+00	3.645751e+01	1.627907e-01	2.656636e+00	4.066661e-03	9.833586e-01	5.378120e-02	2.717715e+00	2.835556e-02
7960000	-4.464148e+03	-9.224265e+02	4.964968e+00	3.662181e+01	1.046512e-01	2.363282e+00	5.948607e-03	9.914424e-01	1.194171e-02	4.001149e+00	3.100404e-02
7980000	-4.457440e+03	-9.316915e+02	3.775784e+00	2.916574e+01	1.046512e-01	3.188779e+00	7.570745e-03	9.851885e-01	1.633682e-02	2.396059e+00	2.428515e-02
8000000	-4.453216e+03	-9.446781e+02	3.687691e+00	2.864672e+01	8.139535e-02	2.000152e+00	7.309789e-03	9.851819e-01	1.523997e-02	2.508082e+00	2.363457e-02
8020000	-4.456857e+03	-9.258619e+02	3.800096e+00	2.869108e+01	1.744186e-01	2.196350e+00	1.409005e-02	9.436199e-01	5.688364e-02	3.244402e+00	2.365293e-02
8040000	-4.471529e+03	-9.260454e+02	3.335722e+00	2.622594e+01	1.511628e-01	2.878119e+00	1.431374e-02	9.542337e-01	4.100535e-02	1.816541e+00	2.094820e-02
8060000	-4.451534e+03	-9.265767e+02	4.092173e+00	3.210749e+01	8.139535e-02	2.390044e+00	1.693128e-02	9.574186e-01	3.271399e-02	2.626221e+00	2.614634e-02
8080000	-4.472165e+03	-9.430261e+02	3.539233e+00	2.656866e+01	1.046512e-01	2.467792e+00	1.188409e-02	9.616696e-01	5.971180e-02	1.783439e+00	2.241229e-02
8100000	-4.445834e+03	-9.464883e+02	3.423557e+00	2.477222e+01	1.162791e-01	2.814201e+00	6.685695e-03	9.722242e-01	7.066991e-02	1.514229e+00	2.199653e-02
8120000	-4.477994e+03	-9.297207e+02	3.261852e+00	2.442099e+01	9.302326e-02	2.887213e+00	7.928207e-04	9.987196e-01	1.350421e-02	3.367296e+00	2.089442e-02
8140000	-4.457754e+03	-9.454015e+02	3.221895e+00	2.450633e+01	1.744186e-01	2.445590e+00	2.294519e-03	9.923365e-01	5.153557e-02	2.234297e+00	2.061966e-02
8160000	-4.467240e+03	-9.130814e+02	3.888717e+00	2.779340e+01	1.395349e-01	3.218434e+00	7.333472e-03	9.815188e-01	3.355018e-02	1.759151e+00	2.504704e-02
8180000	-4.448696e+03	-9.437122e+02	3.541502e+00	2.806110e+01	8.139535e-02	2.301674e+00	1.245920e-02	9.616601e-01	3.186099e-02	2.396199e+00	2.262399e-02
8200000	-4.455465e+03	-9.759318e+02	3.127054e+00	2.336077e+01	1.162791e-01	2.414639e+00	2.826003e-02	9.153966e-01	5.554803e-02	1.816111e+00	1.984356e-02
8220000	-4.453944e+03	-9.323852e+02	3.920186e+00	2.715616e+01	1.162791e-01	3.872536e+00	1.501161e-02	9.545178e-01	4.857715e-02	2.922536e+00	2.525193e-02
8240000	-4.453281e+03	-9.029170e+02	4.775497e+00	3.130625e+01	1.046512e-01	2.014273e+00	1.757340e-02	9.721960e-01	1.773354e-02	4.387617e+00	3.042328e-02
8260000	-4.452560e+03	-9.260625e+02	3.762570e+00	2.581667e+01	1.511628e-01	2.143869e+00	9.837906e-03	9.775784e-01	2.221751e-02	2.928125e+00	2.419706e-02
8280000	-4.453113e+03	-9.136963e+02	4.267275e+00	2.957549e+01	1.395349e-01	3.066440e+00	2.051805e-02	9.519673e-01	3.190949e-02	2.179739e+00	2.718288e-02
8300000	-4.467932e+03	-9.527294e+02	2.864480e+00	2.132621e+01	1.046512e-01	2.996649e+00	2.672095e-03	9.906777e-01	4.447808e-02	1.549499e+00	1.831559e-02
8320000	-4.481645e+03	-9.223933e+02	3.187243e+00	2.352133e+01	5.813953e-02	2.856793e+00	3.741363e-03	9.935880e-01	1.397753e-02	1.478684e+00	2.021585e-02
8340000	-4.456218e+03	-9.286893e+02	3.921242e+00	2.932569e+01	9.302326e-02	2.124400e+00	5.658003e-03	9.865702e-01	1.932344e-02	2.928994e+00	2.514282e-02
8360000	-4.461849e+03	-9.097590e+02	4.085989e+00	2.874862e+01	1.279070e-01	2.677386e+00	1.860876e-03	9.935416e-01	5.640179e-02	1.747173e+00	2.614991e-02
8380000	-4.443299e+03	-9.245745e+02	3.926259e+00	2.759235e+01	8.139535e-02	2.316097e+00	2.447828e-03	9.942527e-01	3.104755e-02	2.232073e+00	2.530375e-02
8400000	-4.461031e+03	-9.467904e+02	3.687967e+00	2.723807e+01	8.139535e-02	2.305214e+00	6.888485e-03	9.916140e-01	8.078905e-03	3.210395e+00	2.337300e-02
8420000	-4.462984e+03	-9.509444e+02	3.156170e+00	2.319539e+01	1.511628e-01	2.251050e+00	9.891105e-03	9.575575e-01	8.531645e-02	1.536288e+00	2.023461e-02
8440000	-4.436761e+03	-9.538638e+02	3.456275e+00	2.443438e+01	1.046512e-01	2.945154e+00	1.569167e-02	9.643364e-01	2.334921e-02	1.409745e+00	2.179386e-02
8460000	-4.481669e+03	-9.262075e+02	3.493448e+00	2.328548e+01	1.744186e-01	2.711504e+00	6.135193e-04	9.983968e-01	4.009744e-02	1.758336e+00	2.157570e-02
8480000	-4.450563e+03	-9.457340e+02	3.395256e+00	2.568732e+01	1.279070e-01	2.580351e+00	2.036591e-02	9.470938e-01	4.258688e-02	2.023569e+00	2.127849e-02
8500000	-4.466006e+03	-9.113976e+02	4.379013e+00	3.336598e+01	1.744186e-01	2.998280e+00	1.769147e-02	9.361479e-01	6.011734e-02	3.877164e+00	2.725108e-02
8520000	-4.457686e+03	-8.979459e+02	4.816572e+00	3.352781e+01	1.627907e-01	2.293216e+00	1.974890e-02	9.455185e-01	4.173104e-02	3.280665e+00	3.026362e-02
8540000	-4.459803e+03	-9.071520e+02	4.742369e+00	3.607444e+01	1.744186e-01	2.653479e+00	5.426827e-03	9.826780e-01	5.068419e-02	3.679809e+00	2.961698e-02
8560000	-4.452339e+03	-9.612865e+02	3.079928e+00	2.545175e+01	1.976744e-01	2.689541e+00	1.308607e-02	9.465566e-01	7.953299e-02	2.530802e+00	1.986407e-02
8580000	-4.444911e+03	-9.670625e+02	3.454338e+00	2.940906e+01	6.976744e-02	2.318586e+00	1.653361e-02	9.818925e-01	4.492933e-03	3.933042e+00	2.223799e-02
8600000	-4.464777e+03	-9.431252e+02	3.620041e+00	2.851597e+01	9.302326e-02	2.495781e+00	2.098617e-02	9.419829e-01	3.037569e-02	2.269491e+00	2.274796e-02
8620000	-4.454003e+03	-9.258077e+02	4.169970e+00	3.184080e+01	1.046512e-01	2.011866e+00	4.965832e-03	9.895780e-01	1.978442e-02	4.948585e+00	2.586998e-02
8640000	-4.448194e+03	-9.401121e+02	3.575120e+00	2.686718e+01	1.627907e-01	2.270469e+00	9.747329e-03	9.579483e-01	5.535086e-02	2.689045e+00	2.186386e-02
8660000	-4.458990e+03	-9.239775e+02	3.654423e+00	2.693920e+01	9.302326e-02	2.726357e+00	1.052850e-02	9.860737e-01	1.028577e-02	2.696182e+00	2.211472e-02
8680000	-4.470026e+03	-8.882981e+02	4.383326e+00	3.216598e+01	1.744186e-01	2.570229e+00	6.774791e-03	9.838970e-01	2.333128e-02	3.962759e+00	2.784569e-02
8700000	-4.461771e+03	-9.084174e+02	3.691278e+00	2.742399e+01	1.627907e-01	2.514457e+00	1.373224e-02	9.588487e-01	4.918101e-02	2.267891e+00	2.379285e-02
8720000	-4.465268e+03	-9.122698e+02	4.242374e+00	3.142392e+01	1.511628e-01	2.638953e+00	2.189238e-02	9.585660e-01	1.367016e-02	3.088195e+00	2.736011e-02
8740000	-4.447148e+03	-9.205352e+02	3.547573e+00	2.511900e+01	1.976744e-01	2.127232e+00	2.077682e-02	9.052747e-01	9.349884e-02	1.710413e+00	2.287801e-02
8760000	-4.441568e+03	-9.164890e+02	3.683555e+00	2.729956e+01	1.744186e-01	2.575108e+00	1.366214e-02	9.482488e-01	7.708293e-02	1.980204e+00	2.366053e-02
8780000	-4.452024e+03	-9.343997e+02	3.281475e+00	2.367209e+01	9.302326e-02	2.418579e+00	1.840529e-02	9.698287e-01	1.401244e-02	1.468306e+00	2.080476e-02
8800000	-4.443548e+03	-9.526454e+02	3.423142e+00	2.636232e+01	1.744186e-01	2.287800e+00	1.036976e-02	9.551950e-01	7.277164e-02	3.959803e+00	2.199343e-02
8820000	-4.451496e+03	-9.434537e+02	3.194379e+00	2.617387e+01	1.744186e-01	2.393900e+00	3.395482e-03	9.821064e-01	8.217220e-02	3.608951e+00	2.049058e-02
8840000	-4.463412e+03	-9.219963e+02	3.568614e+00	2.492838e+01	1.511628e-01	3.859478e+00	1.920916e-03	9.932291e-01	5.968801e-02	2.344441e+00	2.277251e-02
8860000	-4.468098e+03	-9.334775e+02	3.672159e+00	2.736727e+01	2.093023e-01	2.235921e+00	1.574149e-02	9.528278e-01	4.143102e-02	2.920055e+00	2.314224e-02
8880000	-4.457758e+03	-9.453044e+02	3.033934e+00	2.212885e+01	2.093023e-01	2.223132e+00	1.976086e-02	9.589522e-01	3.021536e-02	2.867522e+00	1.951331e-02
8900000	-4.454479e+03	-9.766937e+02	2.707285e+00	1.985531e+01	1.511628e-01	2.505438e+00	1.101706e-02	9.743306e-01	3.056287e-02	1.775586e+00	1.729527e-02
8920000	-4.445716e+03	-9.530089e+02	2.935766e+00	2.197688e+01	1.279070e-01	2.829873e+00	1.370710e-02	9.651959e-01	2.632949e-02	2.819260e+00	1.855264e-02
8940000	-4.459125e+03	-9.105179e+02	3.811901e+00	2.622524e+01	1.976744e-01	2.281208e+00	2.279060e-02	9.376196e-01	5.224221e-02	2.507982e+00	2.421986e-02
8960000	-4.480726e+03	-9.180631e+02	4.279802e+00	3.126825e+01	1.279070e-01	2.365387e+00	1.288694e-02	9.655033e-01	3.629127e-02	3.074808e+00	2.760415e-02
8980000	-4.455888e+03	-9.354179e+02	3.937793e+00	3.017093e+01	1.395349e-01	1.906332e+00	2.314569e-02	9.433312e-01	2.925687e-02	2.549100e+00	2.539637e-02
9000000	-4.456628e+03	-9.326383e+02	4.018025e+00	3.081227e+01	9.302326e-02	2.518645e+00	1.403817e-02	9.647771e-01	3.117972e-02	2.284963e+00	2.540172e-02
9020000	-4.446926e+03	-9.264912e+02	4.257691e+00	3.339003e+01	9.302326e-02	3.198408e+00	1.581292e-02	9.627098e-01	2.315343e-02	4.085444e+00	2.659812e-02
9040000	-4.446862e+03	-9.055532e+02	4.472857e+00	3.356012e+01	1.395349e-01	2.590232e+00	1.172647e-02	9.701478e-01	3.009641e-02	3.877458e+00	2.781877e-02
9060000	-4.471882e+03	-9.124065e+02	3.910688e+00	2.986786e+01	1.162791e-01	2.519334e+00	6.548339e-03	9.871316e-01	1.847217e-02	1.940532e+00	2.496816e-02
9080000	-4.457271e+03	-9.369296e+02	4.057743e+00	2.831247e+01	1.279070e-01	2.444927e+00	1.678157e-02	9.579554e-01	3.247776e-02	2.390469e+00	2.530169e-02
9100000	-4.444227e+03	-8.976750e+02	4.468352e+00	3.289825e+01	6.976744e-02	2.387520e+00	1.086246e-02	9.859253e-01	7.808536e-03	4.304765e+00	2.833810e-02
9120000	-4.464649e+03	-9.280392e+02	4.126216e+00	2.978824e+01	1.395349e-01	2.506197e+00	8.436389e-03	9.863469e-01	1.309473e-02	2.213239e+00	2.616217e-02
9140000	-4.454814e+03	-9.047151e+02	4.256226e+00	2.910586e+01	1.744186e-01	2.632227e+00	1.301723e-02	9.593035e-01	5.482697e-02	2.358809e+00	2.739336e-02
9160000	-4.451156e+03	-9.163247e+02	3.503053e+00	2.473655e+01	1.627907e-01	2.400069e+00	1.701761e-02	9.245140e-01	8.353398e-02	2.151493e+00	2.220483e-02
9180000	-4.466007e+03	-9.150327e+02	3.955961e+00	2.879967e+01	1.976744e-01	2.023159e+00	1.196370e-02	9.581671e-01	6.432236e-02	2.292126e+00	2.529583e-02
9200000	-4.478032e+03	-9.252626e+02	3.188056e+00	2.284418e+01	1.744186e-01	2.520606e+00	1.361470e-02	9.323325e-01	9.976439e-02	2.178481e+00	2.037048e-02
9220000	-4.452843e+03	-9.449168e+02	3.341523e+00	2.338386e+01	2.209302e-01	2.553181e+00	1.394238e-02	9.438332e-01	7.596628e-02	1.251183e+00	2.141159e-02
9240000	-4.459611e+03	-9.302913e+02	3.285425e+00	2.167090e+01	1.744186e-01	2.220269e+00	3.298164e-02	8.980323e-01	6.789718e-02	1.345717e+00	2.112877e-02
9260000	-4.460508e+03	-9.156656e+02	3.707820e+00	2.664044e+01	1.162791e-01	2.941880e+00	9.718978e-03	9.803158e-01	1.923691e-02	2.799148e+00	2.391230e-02
9280000	-4.458726e+03	-9.636418e+02	2.670743e+00	2.049147e+01	6.976744e-02	2.768498e+00	8.235622e-03	9.918936e-01	4.277836e-03	2.067495e+00	1.662908e-02
9300000	-4.436115e+03	-9.860208e+02	2.621880e+00	2.080130e+01	9.302326e-02	2.498170e+00	6.720349e-03	9.809157e-01	2.549447e-02	1.935641e+00	1.631210e-02
9320000	-4.454947e+03	-9.502517e+02	3.304777e+00	2.483752e+01	9.302326e-02	2.999723e+00	9.040990e-03	9.776613e-01	2.576867e-02	1.998557e+00	2.096067e-02
9340000	-4.453215e+03	-9.893059e+02	2.458621e+00	1.874056e+01	1.162791e-01	2.628419e+00	2.375326e-02	9.476868e-01	2.183310e-02	1.656255e+00	1.527180e-02
9360000	-4.489895e+03	-9.377618e+02	3.375292e+00	2.607982e+01	1.744186e-01	2.334735e+00	7.523311e-03	9.750341e-01	3.655803e-02	2.000360e+00	2.158933e-02
9380000	-4.445638e+03	-9.154552e+02	3.571723e+00	2.741763e+01	1.860465e-01	2.699755e+00	2.042908e-02	9.283915e-01	4.940341e-02	2.121054e+00	2.286183e-02
9400000	-4.467295e+03	-9.588159e+02	3.025840e+00	2.355932e+01	4.651163e-02	2.337629e+00	6.166269e-03	9.871590e-01	1.520536e-02	2.928187e+00	1.918916e-02
9420000	-4.442105e+03	-9.410975e+02	3.630681e+00	2.828660e+01	1.511628e-01	2.538195e+00	4.977206e-03	9.836147e-01	4.641418e-02	1.949116e+00	2.304732e-02
9440000	-4.463966e+03	-9.395064e+02	3.167668e+00	2.186761e+01	1.744186e-01	2.399839e+00	3.704148e-03	9.892267e-01	4.327917e-02	2.445505e+00	2.034625e-02
9460000	-4.463976e+03	-9.521673e+02	2.766149e+00	2.106420e+01	8.139535e-02	2.505926e+00	7.760047e-03	9.867899e-01	9.820382e-03	2.408236e+00	1.737950e-02
9480000	-4.445782e+03	-9.516408e+02	3.604789e+00	2.737265e+01	1.162791e-01	2.778365e+00	8.640301e-03	9.848724e-01	1.457509e-02	2.710672e+00	2.282690e-02
9500000	-4.462654e+03	-9.462338e+02	3.319696e+00	2.447548e+01	8.139535e-02	2.790098e+00	1.788678e-02	9.673364e-01	1.588462e-02	2.185730e+00	2.112973e-02
9520000	-4.454121e+03	-9.892504e+02	2.842364e+00	2.268245e+01	6.976744e-02	2.712626e+00	1.327704e-02	9.579207e-01	3.664117e-02	2.355508e+00	1.756799e-02
9540000	-4.456235e+03	-9.248939e+02	3.523578e+00	2.791308e+01	1.627907e-01	1.971876e+00	1.292553e-02	9.438208e-01	6.543109e-02	2.013642e+00	2.225076e-02
9560000	-4.464093e+03	-9.381129e+02	3.800476e+00	2.723662e+01	1.511628e-01	2.328317e+00	1.260102e-02	9.647929e-01	3.445844e-02	2.761242e+00	2.418715e-02
9580000	-4.455624e+03	-9.305393e+02	4.066886e+00	2.891078e+01	1.046512e-01	2.925112e+00	6.327323e-03	9.868593e-01	1.930805e-02	2.048038e+00	2.609854e-02
9600000	-4.451150e+03	-9.019219e+02	4.632484e+00	3.268033e+01	1.511628e-01	2.526146e+00	9.469329e-03	9.786478e-01	2.441408e-02	3.041078e+00	2.971901e-02
9620000	-4.435903e+03	-8.998329e+02	4.660506e+00	3.178979e+01	1.627907e-01	2.788797e+00	1.722350e-02	9.547841e-01	4.791181e-02	3.209127e+00	2.981403e-02
9640000	-4.458363e+03	-9.243330e+02	3.701498e+00	2.472890e+01	1.395349e-01	2.320531e+00	1.573303e-02	9.562113e-01	5.026388e-02	2.524190e+00	2.362724e-02
9660000	-4.458080e+03	-9.183498e+02	3.658963e+00	2.517233e+01	1.279070e-01	2.364529e+00	1.529816e-02	9.556841e-01	3.949043e-02	1.620833e+00	2.288158e-02
9680000	-4.463798e+03	-9.317013e+02	4.217531e+00	2.735618e+01	6.976744e-02	2.841298e+00	2.021689e-02	9.670612e-01	1.602295e-02	2.415079e+00	2.546505e-02
9700000	-4.456029e+03	-9.314749e+02	4.301705e+00	2.973436e+01	1.627907e-01	3.261947e+00	8.151072e-03	9.649356e-01	6.550565e-02	4.430167e+00	2.710592e-02
9720000	-4.464234e+03	-9.350981e+02	4.402866e+00	3.007015e+01	1.395349e-01	2.004841e+00	1.360307e-02	9.695674e-01	2.826563e-02	2.529208e+00	2.829049e-02
9740000	-4.446275e+03	-9.190455e+02	5.138818e+00	3.637126e+01	8.139535e-02	3.173321e+00	1.238976e-02	9.816002e-01	1.148037e-02	3.832445e+00	3.262032e-02
9760000	-4.447278e+03	-9.344064e+02	4.084354e+00	3.109036e+01	1.162791e-01	2.234591e+00	1.119971e-02	9.701747e-01	2.351100e-02	3.234489e+00	2.625531e-02
9780000	-4.465049e+03	-9.068285e+02	4.699484e+00	3.419998e+01	1.627907e-01	1.995992e+00	1.540337e-02	9.472902e-01	6.374801e-02	2.662591e+00	3.026899e-02
9800000	-4.474065e+03	-9.290255e+02	3.843956e+00	2.911585e+01	1.162791e-01	2.096571e+00	1.251782e-02	9.566884e-01	4.749299e-02	2.298975e+00	2.454950e-02
9820000	-4.462113e+03	-9.461528e+02	3.644689e+00	2.562064e+01	1.511628e-01	2.576398e+00	2.194925e-02	9.315388e-01	6.258720e-02	2.555206e+00	2.337751e-02
9840000	-4.459299e+03	-9.394273e+02	3.864515e+00	2.865606e+01	1.976744e-01	2.338474e+00	5.646395e-03	9.807483e-01	4.653346e-02	2.392793e+00	2.437223e-02
9860000	-4.462521e+03	-9.202471e+02	3.475717e+00	2.642660e+01	1.395349e-01	2.039729e+00	1.141481e-02	9.645972e-01	4.006164e-02	2.228028e+00	2.228625e-02
9880000	-4.458655e+03	-9.498641e+02	3.041688e+00	2.303768e+01	1.395349e-01	3.457926e+00	1.004832e-02	9.802946e-01	1.534057e-02	1.875640e+00	1.953129e-02
9900000	-4.461368e+03	-9.491429e+02	2.556291e+00	1.964464e+01	6.976744e-02	3.520254e+00	1.275267e-02	9.803005e-01	9.518806e-03	1.370080e+00	1.610802e-02
9920000	-4.455138e+03	-9.514516e+02	3.207942e+00	2.535405e+01	1.279070e-01	3.579229e+00	4.172056e-03	9.898443e-01	2.452365e-02	2.494753e+00	2.007807e-02
9940000	-4.448587e+03	-9.192325e+02	3.953388e+00	3.005363e+01	1.511628e-01	2.366057e+00	6.014548e-03	9.813253e-01	3.803891e-02	2.270094e+00	2.446462e-02
9960000	-4.440812e+03	-8.808962e+02	5.341626e+00	3.677061e+01	1.279070e-01	2.203641e+00	5.997004e-03	9.861844e-01	3.275024e-02	4.071443e+00	3.352065e-02
9980000	-4.460044e+03	-9.146091e+02	4.357171e+00	3.206025e+01	1.395349e-01	2.575464e+00	4.154306e-03	9.882448e-01	3.266489e-02	3.522955e+00	2.703819e-02
10000000	-4.466014e+03	-9.691042e+02	2.660874e+00	2.040339e+01	1.162791e-01	2.699645e+00	1.816312e-02	9.621740e-01	1.906646e-02	1.387738e+00	1.714399e-02
10020000	-4.466599e+03	-9.324871e+02	3.208392e+00	2.470650e+01	5.813953e-02	2.312376e+00	4.541598e-03	9.937852e-01	1.081252e-02	2.992178e+00	2.031378e-02
10040000	-4.482672e+03	-9.214766e+02	4.075703e+00	2.922995e+01	5.813953e-02	2.252914e+00	3.168215e-03	9.941242e-01	2.061148e-02	2.023952e+00	2.562855e-02
10060000	-4.461455e+03	-9.195511e+02	4.499691e+00	3.272644e+01	8.139535e-02	2.139572e+00	3.648446e-03	9.927606e-01	1.870885e-02	3.418842e+00	2.888864e-02
10080000	-4.471057e+03	-9.163794e+02	4.780570e+00	3.602207e+01	1.279070e-01	1.786028e+00	8.203972e-03	9.865015e-01	1.177140e-02	4.188871e+00	3.062930e-02
10100000	-4.457299e+03	-9.232341e+02	4.067952e+00	2.682655e+01	1.744186e-01	2.433050e+00	7.123638e-03	9.879162e-01	1.889773e-02	2.175291e+00	2.588103e-02
10120000	-4.451706e+03	-9.581102e+02	2.467034e+00	1.803443e+01	1.395349e-01	2.332738e+00	2.167808e-02	9.656922e-01	1.530509e-02	1.823784e+00	1.546235e-02
10140000	-4.467653e+03	-9.676792e+02	2.905112e+00	2.301977e+01	1.279070e-01	2.309291e+00	1.752954e-02	9.455554e-01	3.515507e-02	2.025113e+00	1.822481e-02
10160000	-4.459740e+03	-9.194302e+02	3.419273e+00	2.436250e+01	8.139535e-02	3.135330e+00	2.128233e-02	9.534159e-01	2.885428e-02	2.039644e+00	2.200922e-02
10180000	-4.448490e+03	-9.629574e+02	2.617033e+00	2.056431e+01	5.813953e-02	2.827371e+00	5.572303e-03	9.948821e-01	5.318977e-03	1.431731e+00	1.662498e-02
10200000	-4.443174e+03	-8.993190e+02	4.770317e+00	3.294406e+01	1.046512e-01	3.259147e+00	1.804703e-02	9.501602e-01	3.748892e-02	3.385547e+00	3.057626e-02
10220000	-4.460359e+03	-9.084439e+02	4.136373e+00	3.027528e+01	1.744186e-01	2.923857e+00	2.026854e-02	9.497164e-01	3.505347e-02	1.934885e+00	2.656142e-02
10240000	-4.464461e+03	-9.492183e+02	2.734267e+00	1.939102e+01	2.906977e-01	2.642518e+00	2.267362e-02	8.594493e-01	1.652322e-01	2.280467e+00	1.745969e-02
10260000	-4.459636e+03	-9.341588e+02	3.542456e+00	2.453080e+01	9.302326e-02	2.279231e+00	1.725718e-02	9.666059e-01	2.357983e-02	2.166989e+00	2.228956e-02
10280000	-4.450384e+03	-9.392225e+02	3.749294e+00	2.530512e+01	1.395349e-01	2.285417e+00	1.098878e-02	9.724680e-01	3.271333e-02	2.619148e+00	2.362159e-02
10300000	-4.457736e+03	-9.464101e+02	2.904671e+00	2.244553e+01	9.302326e-02	1.902425e+00	1.888455e-02	9.484861e-01	3.790414e-02	1.872963e+00	1.805375e-02
10320000	-4.461776e+03	-9.138642e+02	4.417564e+00	2.932025e+01	1.860465e-01	2.583463e+00	5.289563e-03	9.839761e-01	3.520372e-02	3.792268e+00	2.673922e-02
10340000	-4.447216e+03	-9.335947e+02	4.350739e+00	2.887374e+01	1.744186e-01	2.920566e+00	1.060346e-02	9.641591e-01	4.320584e-02	3.588451e+00	2.681974e-02
10360000	-4.448896e+03	-9.496769e+02	3.713390e+00	2.553574e+01	1.860465e-01	3.439605e+00	8.986543e-03	9.716798e-01	4.901700e-02	2.601140e+00	2.291713e-02
10380000	-4.464267e+03	-9.265450e+02	3.518445e+00	2.797661e+01	1.627907e-01	2.389037e+00	5.222584e-03	9.734182e-01	7.790458e-02	2.380677e+00	2.247142e-02
10400000	-4.458366e+03	-9.231624e+02	4.158520e+00	3.185158e+01	1.162791e-01	2.325257e+00	1.095345e-02	9.781325e-01	2.221572e-02	2.233522e+00	2.664311e-02
10420000	-4.454949e+03	-9.210180e+02	3.758824e+00	3.032629e+01	1.162791e-01	2.544831e+00	1.593103e-02	9.384790e-01	4.741240e-02	2.933053e+00	2.409897e-02
10440000	-4.452128e+03	-9.255177e+02	3.726163e+00	2.865501e+01	1.511628e-01	2.074105e+00	1.102394e-02	9.590752e-01	5.257941e-02	2.811924e+00	2.350370e-02
10460000	-4.450296e+03	-9.289723e+02	3.929278e+00	3.131956e+01	1.162791e-01	2.695810e+00	1.703290e-02	9.610294e-01	2.856693e-02	2.052968e+00	2.464614e-02
10480000	-4.462066e+03	-9.173812e+02	3.581830e+00	2.640285e+01	9.302326e-02	2.694918e+00	8.120195e-03	9.836547e-01	2.717489e-02	2.952916e+00	2.302957e-02
10500000	-4.438124e+03	-9.297356e+02	4.365483e+00	3.331041e+01	1.046512e-01	2.297649e+00	1.136115e-02	9.663758e-01	3.446168e-02	3.434447e+00	2.792806e-02
10520000	-4.464053e+03	-9.200596e+02	4.091560e+00	3.037062e+01	1.279070e-01	3.043650e+00	1.674959e-02	9.533672e-01	3.422757e-02	3.975461e+00	2.624558e-02
10540000	-4.479025e+03	-9.324212e+02	3.700650e+00	2.697032e+01	9.302326e-02	1.965438e+00	1.539336e-02	9.786682e-01	8.508896e-03	2.788998e+00	2.342913e-02
10560000	-4.446388e+03	-9.691901e+02	3.063799e+00	2.378761e+01	1.162791e-01	2.337374e+00	1.626221e-02	9.650580e-01	2.448157e-02	2.975328e+00	1.947351e-02
10580000	-4.456518e+03	-9.382062e+02	3.883227e+00	2.893676e+01	1.046512e-01	2.636910e+00	1.181742e-02	9.730260e-01	2.876714e-02	3.503503e+00	2.495038e-02
10600000	-4.457672e+03	-9.142642e+02	3.554526e+00	2.655630e+01	1.511628e-01	2.873383e+00	1.340767e-02	9.417367e-01	1.049287e-01	2.409742e+00	2.284040e-02
10620000	-4.467238e+03	-9.284312e+02	3.751396e+00	2.894951e+01	1.511628e-01	3.588563e+00	2.112013e-02	9.551146e-01	2.269473e-02	3.321609e+00	2.410252e-02
10640000	-4.464023e+03	-9.141561e+02	3.967809e+00	3.021912e+01	1.860465e-01	3.247397e+00	7.601122e-03	9.833697e-01	2.262630e-02	2.761144e+00	2.553322e-02
10660000	-4.440519e+03	-9.154886e+02	4.356568e+00	3.366411e+01	6.976744e-02	2.327187e+00	1.989049e-02	9.729171e-01	9.949981e-03	2.738026e+00	2.773425e-02
10680000	-4.434562e+03	-9.105132e+02	4.581631e+00	3.352637e+01	1.279070e-01	2.854447e+00	7.000461e-03	9.717316e-01	6.457133e-02	2.902896e+00	2.854518e-02
10700000	-4.451401e+03	-9.346416e+02	3.668097e+00	2.831285e+01	5.813953e-02	2.695339e+00	9.570460e-03	9.843906e-01	1.141277e-02	4.261737e+00	2.280202e-02
10720000	-4.467183e+03	-9.277376e+02	3.545108e+00	2.656537e+01	1.046512e-01	2.599118e+00	8.538184e-03	9.802302e-01	2.442007e-02	1.947765e+00	2.257956e-02
10740000	-4.458875e+03	-9.256276e+02	3.537685e+00	2.560353e+01	6.976744e-02	2.210711e+00	3.265565e-03	9.960801e-01	6.667215e-03	2.652921e+00	2.268758e-02
10760000	-4.452702e+03	-9.492981e+02	3.152735e+00	2.266268e+01	1.046512e-01	2.625505e+00	5.819114e-03	9.859600e-01	3.451332e-02	2.798530e+00	2.013613e-02
10780000	-4.456454e+03	-9.476237e+02	2.972732e+00	2.296887e+01	1.046512e-01	2.313755e+00	1.275722e-02	9.664056e-01	3.364870e-02	2.492669e+00	1.917573e-02
10800000	-4.477967e+03	-9.037193e+02	4.697525e+00	3.457632e+01	1.279070e-01	2.106501e+00	6.472323e-03	9.800596e-01	4.626090e-02	3.627210e+00	2.926382e-02
10820000	-4.466625e+03	-9.443602e+02	3.310855e+00	2.606007e+01	1.744186e-01	2.572508e+00	2.577903e-03	9.900062e-01	5.805165e-02	2.750188e+00	2.070061e-02
10840000	-4.456007e+03	-9.292244e+02	3.929122e+00	2.691617e+01	1.511628e-01	2.879997e+00	1.060615e-02	9.635423e-01	6.029412e-02	2.866195e+00	2.483028e-02
10860000	-4.453097e+03	-9.456420e+02	3.249627e+00	2.392972e+01	1.627907e-01	3.328204e+00	9.515979e-03	9.737350e-01	3.206260e-02	2.629231e+00	2.068231e-02
10880000	-4.459038e+03	-9.368529e+02	3.716700e+00	2.603307e+01	9.302326e-02	2.296667e+00	7.912953e-03	9.855858e-01	2.233378e-02	2.211695e+00	2.341866e-02
10900000	-4.464458e+03	-9.583007e+02	3.540568e+00	2.360357e+01	1.162791e-01	3.116179e+00	2.576323e-02	9.063848e-01	8.647347e-02	2.230456e+00	2.232264e-02
10920000	-4.444963e+03	-9.623247e+02	3.529977e+00	2.651644e+01	6.976744e-02	2.848516e+00	2.660351e-02	9.540920e-01	1.611600e-02	1.959423e+00	2.243979e-02
10940000	-4.462531e+03	-9.426289e+02	3.766252e+00	2.704243e+01	1.627907e-01	2.718107e+00	1.251531e-02	9.632943e-01	2.998678e-02	1.792391e+00	2.221070e-02
10960000	-4.447795e+03	-9.364741e+02	3.519007e+00	2.540621e+01	1.395349e-01	3.022096e+00	8.552425e-03	9.848760e-01	1.738312e-02	2.380696e+00	2.195701e-02
10980000	-4.463709e+03	-9.459014e+02	3.535387e+00	2.784202e+01	9.302326e-02	2.417146e+00	1.560018e-02	9.553103e-01	3.784257e-02	3.654767e+00	2.272021e-02
11000000	-4.460332e+03	-9.238962e+02	4.028494e+00	2.885624e+01	9.302326e-02	2.742218e+00	7.891099e-03	9.909858e-01	8.656344e-03	3.142699e+00	2.589641e-02
11020000	-4.461873e+03	-9.389547e+02	3.789731e+00	2.881962e+01	1.162791e-01	2.704580e+00	1.366810e-02	9.624379e-01	3.449681e-02	2.620205e+00	2.438120e-02
11040000	-4.453497e+03	-9.099677e+02	4.773055e+00	3.423533e+01	1.744186e-01	1.914768e+00	1.953289e-02	9.424886e-01	4.117342e-02	4.004269e+00	3.066027e-02
11060000	-4.464816e+03	-9.323678e+02	3.892055e+00	2.823891e+01	1.395349e-01	2.584276e+00	1.273275e-02	9.663623e-01	3.785250e-02	2.009821e+00	2.496403e-02
11080000	-4.461476e+03	-9.212491e+02	4.000539e+00	3.072860e+01	1.162791e-01	2.956702e+00	7.844812e-03	9.783664e-01	3.122703e-02	1.725164e+00	2.553825e-02
11100000	-4.460537e+03	-9.654749e+02	2.673115e+00	2.053516e+01	9.302326e-02	3.176529e+00	1.713365e-02	9.513115e-01	2.715779e-02	1.851991e+00	1.688684e-02
11120000	-4.471087e+03	-9.497243e+02	3.466935e+00	2.845194e+01	8.139535e-02	2.573886e+00	1.405217e-02	9.751086e-01	1.419432e-02	2.114720e+00	2.223852e-02
11140000	-4.447747e+03	-9.445512e+02	3.207489e+00	2.212735e+01	1.627907e-01	2.510850e+00	4.830685e-03	9.841047e-01	6.264779e-02	2.274741e+00	2.039430e-02
11160000	-4.465332e+03	-9.408285e+02	3.173851e+00	2.464515e+01	1.162791e-01	2.246497e+00	1.601250e-02	9.520295e-01	4.009144e-02	2.444853e+00	1.996048e-02
11180000	-4.456883e+03	-9.291729e+02	3.260407e+00	2.501303e+01	1.511628e-01	2.221126e+00	1.295717e-02	9.535727e-01	5.693640e-02	1.429197e+00	2.020496e-02
11200000	-4.472529e+03	-9.670752e+02	3.144772e+00	2.243696e+01	1.511628e-01	2.785147e+00	1.279640e-02	9.629037e-01	5.934033e-02	2.633265e+00	1.987970e-02
11220000	-4.449564e+03	-9.306381e+02	3.613771e+00	2.520881e+01	2.325581e-01	2.436784e+00	2.272029e-02	9.210308e-01	6.361823e-02	2.319424e+00	2.182278e-02
11240000	-4.453085e+03	-9.279869e+02	3.755430e+00	2.610878e+01	2.209302e-01	2.094184e+00	1.061881e-02	9.619516e-01	5.939794e-02	2.499873e+00	2.395942e-02
11260000	-4.451276e+03	-9.250143e+02	4.085750e+00	2.839588e+01	1.162791e-01	2.418028e+00	1.640860e-02	9.709130e-01	1.638699e-02	3.835137e+00	2.619664e-02
11280000	-4.444780e+03	-9.351936e+02	3.480052e+00	2.546173e+01	1.395349e-01	2.585991e+00	5.482544e-03	9.813641e-01	4.348691e-02	2.676605e+00	2.193235e-02
11300000	-4.465432e+03	-9.265575e+02	3.534371e+00	2.865768e+01	2.209302e-01	2.415335e+00	1.052869e-02	9.592953e-01	5.615930e-02	3.031266e+00	2.174684e-02
11320000	-4.464469e+03	-9.224877e+02	3.696511e+00	2.883541e+01	8.139535e-02	1.993541e+00	1.367717e-02	9.703604e-01	1.885617e-02	3.186969e+00	2.376914e-02
11340000	-4.458319e+03	-9.050592e+02	4.083238e+00	2.977809e+01	1.046512e-01	2.814776e+00	1.114051e-02	9.802911e-01	1.501523e-02	3.329817e+00	2.580839e-02
11360000	-4.449514e+03	-9.455625e+02	2.942198e+00	2.213498e+01	1.046512e-01	2.008900e+00	1.731467e-02	9.589548e-01	3.017005e-02	2.020451e+00	1.875374e-02
11380000	-4.456162e+03	-9.489727e+02	3.163729e+00	2.258216e+01	1.279070e-01	2.704166e+00	1.763441e-02	9.660236e-01	2.294812e-02	1.789559e+00	2.033531e-02
11400000	-4.462684e+03	-9.167532e+02	3.822111e+00	2.865146e+01	1.162791e-01	2.087864e+00	5.815184e-03	9.864157e-01	2.908700e-02	2.384081e+00	2.417663e-02
11420000	-4.443982e+03	-9.277899e+02	4.028942e+00	3.086637e+01	1.627907e-01	2.312117e+00	2.270500e-02	9.207728e-01	4.634230e-02	2.991919e+00	2.551745e-02
11440000	-4.446727e+03	-9.064535e+02	3.865477e+00	2.826484e+01	1.627907e-01	2.865575e+00	1.635748e-02	9.601765e-01	2.638720e-02	1.684462e+00	2.387738e-02
11460000	-4.459577e+03	-9.424426e+02	3.644903e+00	2.704041e+01	1.279070e-01	2.206388e+00	1.532885e-02	9.651264e-01	2.913126e-02	3.713551e+00	2.287211e-02
11480000	-4.442458e+03	-9.437107e+02	3.268723e+00	2.481598e+01	1.395349e-01	2.447623e+00	1.831142e-02	9.517579e-01	3.924181e-02	2.280597e+00	2.094400e-02
11500000	-4.434771e+03	-9.121272e+02	4.136436e+00	3.124398e+01	6.976744e-02	2.461636e+00	1.842187e-02	9.470090e-01	3.302170e-02	2.286326e+00	2.594557e-02
11520000	-4.456097e+03	-9.120526e+02	4.175142e+00	3.044616e+01	1.162791e-01	2.684256e+00	2.000541e-02	9.512609e-01	2.849346e-02	2.442125e+00	2.629116e-02
11540000	-4.454509e+03	-9.027109e+02	4.968200e+00	3.482536e+01	1.395349e-01	2.153465e+00	1.788895e-02	9.445701e-01	4.937326e-02	2.829108e+00	3.102299e-02
11560000	-4.457219e+03	-9.457761e+02	3.071630e+00	2.336141e+01	8.139535e-02	3.286483e+00	6.543784e-03	9.785280e-01	3.979183e-02	1.583927e+00	1.901008e-02
11580000	-4.455999e+03	-8.920679e+02	4.983101e+00	3.471322e+01	9.302326e-02	2.350782e+00	1.002068e-02	9.633056e-01	7.187029e-02	5.209643e+00	3.167285e-02
11600000	-4.442169e+03	-9.269313e+02	5.065348e+00	3.576597e+01	1.046512e-01	2.567975e+00	1.432165e-02	9.639755e-01	2.937415e-02	3.745804e+00	3.219002e-02
11620000	-4.440345e+03	-9.377232e+02	4.160151e+00	2.964494e+01	1.279070e-01	2.876405e+00	5.485777e-03	9.771271e-01	9.244599e-02	3.460814e+00	2.676351e-02
11640000	-4.456204e+03	-9.223053e+02	4.303355e+00	3.054278e+01	1.279070e-01	2.595945e+00	9.536683e-03	9.683288e-01	4.870970e-02	3.038638e+00	2.705263e-02
11660000	-4.457175e+03	-9.064810e+02	4.070997e+00	2.853385e+01	1.279070e-01	2.782737e+00	1.263010e-02	9.678344e-01	3.681310e-02	3.401974e+00	2.588646e-02
11680000	-4.455673e+03	-9.191440e+02	3.886846e+00	2.567530e+01	1.860465e-01	2.316381e+00	1.340112e-02	9.525435e-01	5.307099e-02	3.534434e+00	2.475920e-02
11700000	-4.447866e+03	-8.989445e+02	5.052005e+00	3.525947e+01	1.046512e-01	2.229569e+00	1.004546e-02	9.791634e-01	2.370780e-02	2.036764e+00	3.220391e-02
11720000	-4.454696e+03	-9.156435e+02	4.151176e+00	2.869258e+01	1.395349e-01	2.114476e+00	8.038129e-03	9.698792e-01	5.266938e-02	3.829463e+00	2.671972e-02
11740000	-4.441444e+03	-9.233588e+02	3.422063e+00	2.445198e+01	1.627907e-01	2.620230e+00	6.130094e-03	9.886889e-01	1.568969e-02	1.757821e+00	2.163333e-02
11760000	-4.451618e+03	-9.173182e+02	4.593090e+00	3.394151e+01	1.395349e-01	2.510680e+00	8.865647e-03	9.730079e-01	3.783202e-02	3.443766e+00	2.917780e-02
11780000	-4.453176e+03	-9.155248e+02	3.911992e+00	2.708103e+01	1.046512e-01	1.902706e+00	1.947719e-02	9.647529e-01	2.021599e-02	2.911903e+00	2.503246e-02
11800000	-4.444978e+03	-9.624144e+02	3.433819e+00	2.617030e+01	1.279070e-01	2.284562e+00	1.225726e-02	9.580313e-01	4.975405e-02	1.986697e+00	2.193913e-02
11820000	-4.460484e+03	-9.287895e+02	3.809747e+00	2.647795e+01	1.395349e-01	2.172616e+00	2.169790e-02	9.241235e-01	5.745741e-02	1.486669e+00	2.398746e-02
11840000	-4.468804e+03	-9.083199e+02	4.461158e+00	3.112802e+01	1.395349e-01	2.398027e+00	1.498610e-02	9.630941e-01	3.717512e-02	2.783961e+00	2.818979e-02
11860000	-4.469244e+03	-9.023084e+02	4.218032e+00	2.893413e+01	1.279070e-01	2.968199e+00	1.747109e-02	9.670912e-01	2.246531e-02	3.086528e+00	2.695614e-02
11880000	-4.464821e+03	-8.903957e+02	5.572506e+00	4.018264e+01	1.511628e-01	2.796205e+00	2.010627e-02	9.418432e-01	3.948035e-02	3.759525e+00	3.557098e-02
11900000	-4.461170e+03	-8.930413e+02	5.341120e+00	3.718167e+01	1.627907e-01	2.740146e+00	1.366507e-02	9.637151e-01	4.457520e-02	3.991332e+00	3.417364e-02
11920000	-4.463763e+03	-9.117158e+02	4.828126e+00	3.471101e+01	1.744186e-01	2.891536e+00	1.622103e-02	9.632932e-01	2.924644e-02	3.516328e+00	3.069318e-02
11940000	-4.463692e+03	-9.100727e+02	4.792580e+00	3.478999e+01	1.627907e-01	2.318993e+00	1.483874e-02	9.358727e-01	8.939774e-02	3.859012e+00	3.042195e-02
11960000	-4.453212e+03	-9.450765e+02	3.420708e+00	2.553506e+01	1.627907e-01	2.038812e+00	8.667032e-03	9.731210e-01	4.075205e-02	3.070882e+00	2.196229e-02
11980000	-4.453835e+03	-9.243460e+02	4.362814e+00	3.136178e+01	1.162791e-01	2.804114e+00	7.886682e-03	9.880340e-01	1.318199e-02	2.243985e+00	2.741882e-02
12000000	-4.446738e+03	-9.206847e+02	4.794183e+00	3.448428e+01	9.302326e-02	2.421360e+00	1.262950e-02	9.560966e-01	5.297899e-02	3.968924e+00	3.045758e-02
12020000	-4.458578e+03	-9.392004e+02	3.957984e+00	2.714557e+01	1.162791e-01	2.631495e+00	1.681702e-02	9.757631e-01	1.505491e-02	2.714155e+00	2.503908e-02
12040000	-4.448437e+03	-9.146233e+02	4.608448e+00	3.337599e+01	1.279070e-01	3.254482e+00	1.997693e-02	9.642984e-01	1.612583e-02	2.890813e+00	2.962839e-02
12060000	-4.468942e+03	-9.168953e+02	4.637462e+00	3.478435e+01	1.162791e-01	2.023434e+00	2.063296e-02	9.622479e-01	1.490423e-02	4.719028e+00	2.969161e-02
12080000	-4.443269e+03	-9.185291e+02	4.120677e+00	3.261642e+01	8.139535e-02	2.057699e+00	1.078607e-02	9.714003e-01	2.292315e-02	4.973039e+00	2.601451e-02
12100000	-4.476873e+03	-9.578513e+02	2.475851e+00	1.899578e+01	9.302326e-02	2.325766e+00	1.347649e-02	9.705249e-01	1.926180e-02	2.135453e+00	1.597104e-02
12120000	-4.448654e+03	-9.328554e+02	3.547045e+00	2.782860e+01	1.511628e-01	2.369821e+00	1.100032e-02	9.643606e-01	4.518364e-02	3.170103e+00	2.276851e-02
12140000	-4.446024e+03	-9.681550e+02	2.992612e+00	2.180083e+01	1.279070e-01	2.414605e+00	1.450360e-02	9.778517e-01	1.725760e-02	1.470502e+00	1.925987e-02
12160000	-4.458053e+03	-9.197884e+02	3.575983e+00	2.721014e+01	1.860465e-01	2.678823e+00	3.832469e-03	9.825559e-01	7.410487e-02	2.588406e+00	2.260784e-02
12180000	-4.455428e+03	-9.222380e+02	4.259938e+00	3.179608e+01	1.279070e-01	2.638708e+00	1.014147e-02	9.826423e-01	1.441124e-02	3.779255e+00	2.676516e-02
12200000	-4.468966e+03	-9.181353e+02	3.702016e+00	2.616911e+01	1.395349e-01	3.167422e+00	9.013947e-03	9.740606e-01	4.325645e-02	2.537204e+00	2.364922e-02
12220000	-4.438831e+03	-9.600443e+02	3.285775e+00	2.552369e+01	1.395349e-01	2.373676e+00	1.654448e-02	9.531398e-01	4.165992e-02	2.789687e+00	2.041247e-02
12240000	-4.470483e+03	-9.296201e+02	3.507991e+00	2.620318e+01	1.511628e-01	2.751356e+00	9.828716e-03	9.701737e-01	3.823922e-02	2.930524e+00	2.249858e-02
12260000	-4.450444e+03	-9.177869e+02	4.845819e+00	3.560436e+01	1.511628e-01	2.565435e+00	2.110728e-02	9.456973e-01	3.175007e-02	4.661474e+00	3.121245e-02
12280000	-4.450721e+03	-9.142377e+02	4.379607e+00	3.287933e+01	1.511628e-01	2.793516e+00	2.609272e-02	9.004903e-01	7.139051e-02	2.781048e+00	2.799574e-02
12300000	-4.469123e+03	-9.112378e+02	4.298841e+00	3.305318e+01	1.511628e-01	2.826628e+00	2.292936e-02	9.532079e-01	2.071313e-02	3.376816e+00	2.761288e-02
12320000	-4.465869e+03	-9.023791e+02	4.418449e+00	3.351232e+01	1.046512e-01	2.518409e+00	1.772180e-02	9.659832e-01	1.476778e-02	2.453517e+00	2.818961e-02
12340000	-4.450592e+03	-9.357228e+02	4.171834e+00	3.131115e+01	1.046512e-01	2.541947e+00	1.118571e-02	9.760909e-01	2.419310e-02	3.039707e+00	2.623604e-02
12360000	-4.449869e+03	-9.288716e+02	3.504866e+00	2.502400e+01	1.395349e-01	3.171689e+00	2.153715e-02	9.350241e-01	3.745529e-02	2.963993e+00	2.249211e-02
12380000	-4.468116e+03	-9.426327e+02	3.045609e+00	2.289251e+01	1.279070e-01	2.603042e+00	2.542891e-03	9.939102e-01	2.020704e-02	2.141435e+00	1.949356e-02
12400000	-4.435834e+03	-9.234748e+02	3.882218e+00	2.830338e+01	1.279070e-01	2.530070e+00	2.229953e-03	9.947786e-01	2.690945e-02	2.407978e+00	2.487065e-02
12420000	-4.439042e+03	-9.225067e+02	3.747741e+00	3.041102e+01	9.302326e-02	2.971485e+00	2.596130e-03	9.959483e-01	9.636773e-03	3.688079e+00	2.405184e-02
12440000	-4.455716e+03	-9.442077e+02	3.549617e+00	2.470800e+01	9.302326e-02	2.551967e+00	5.191672e-03	9.924502e-01	1.129241e-02	2.226840e+00	2.268998e-02
12460000	-4.461439e+03	-9.214807e+02	3.612426e+00	2.555228e+01	1.279070e-01	2.650431e+00	4.304048e-03	9.887758e-01	3.331704e-02	2.903748e+00	2.319762e-02
12480000	-4.467655e+03	-9.393310e+02	3.355781e+00	2.391163e+01	8.139535e-02	2.330205e+00	8.732029e-03	9.887820e-01	8.110559e-03	1.625904e+00	2.159192e-02
12500000	-4.460136e+03	-9.649875e+02	2.761130e+00	2.076741e+01	1.395349e-01	2.420078e+00	6.340230e-03	9.858319e-01	2.399814e-02	1.899662e+00	1.719114e-02
12520000	-4.466048e+03	-9.369855e+02	3.589413e+00	2.706415e+01	9.302326e-02	2.058822e+00	8.474747e-03	9.743716e-01	3.666420e-02	2.550346e+00	2.261402e-02
12540000	-4.456034e+03	-9.482058e+02	2.918672e+00	2.224964e+01	8.139535e-02	3.308953e+00	8.447425e-03	9.853355e-01	1.594976e-02	1.990262e+00	1.809269e-02
12560000	-4.476344e+03	-9.443335e+02	2.848790e+00	2.028375e+01	1.279070e-01	2.152102e+00	9.241183e-03	9.828194e-01	1.609483e-02	1.835610e+00	1.794697e-02
12580000	-4.461713e+03	-9.377718e+02	3.461410e+00	2.616406e+01	8.139535e-02	2.173859e+00	2.909209e-02	9.318320e-01	2.466035e-02	2.616849e+00	2.192542e-02
12600000	-4.450646e+03	-9.260735e+02	3.928484e+00	3.001069e+01	1.162791e-01	2.335909e+00	2.188060e-02	9.512039e-01	2.262752e-02	2.570025e+00	2.519514e-02
12620000	-4.454077e+03	-9.271490e+02	4.125556e+00	3.031974e+01	9.302326e-02	2.445256e+00	1.833679e-02	9.537579e-01	3.416461e-02	3.662332e+00	2.642236e-02
12640000	-4.456296e+03	-9.247464e+02	4.473136e+00	3.394136e+01	6.976744e-02	2.041324e+00	1.750393e-02	9.752196e-01	8.038723e-03	4.503244e+00	2.847647e-02
12660000	-4.459258e+03	-9.173234e+02	3.514433e+00	2.501721e+01	8.139535e-02	2.309185e+00	1.120614e-02	9.733137e-01	3.043273e-02	2.827481e+00	2.248937e-02
12680000	-4.478618e+03	-9.258725e+02	3.853912e+00	2.685002e+01	1.744186e-01	1.951048e+00	9.840249e-03	9.712258e-01	4.333032e-02	3.394271e+00	2.463964e-02
12700000	-4.459454e+03	-9.335693e+02	3.690072e+00	2.736294e+01	1.279070e-01	2.761459e+00	1.028908e-02	9.614999e-01	5.996612e-02	3.250297e+00	2.350061e-02
12720000	-4.456081e+03	-9.278183e+02	4.056209e+00	2.941637e+01	1.162791e-01	2.785483e+00	3.218785e-02	9.495603e-01	1.369689e-02	3.124498e+00	2.597078e-02
12740000	-4.441316e+03	-9.208325e+02	3.751763e+00	2.758842e+01	1.627907e-01	2.654752e+00	1.413974e-02	9.486162e-01	5.100610e-02	2.942671e+00	2.409978e-02
12760000	-4.470923e+03	-9.249838e+02	3.837676e+00	2.652496e+01	1.279070e-01	2.819995e+00	1.506093e-02	9.749091e-01	1.494005e-02	2.170894e+00	2.371338e-02
12780000	-4.455073e+03	-9.147486e+02	3.495140e+00	2.536849e+01	1.511628e-01	2.651704e+00	3.547782e-03	9.898847e-01	4.320738e-02	1.699193e+00	2.226580e-02
12800000	-4.462702e+03	-9.190218e+02	3.196318e+00	2.249777e+01	1.395349e-01	3.068530e+00	8.373609e-03	9.809613e-01	2.480424e-02	2.035996e+00	2.027932e-02
12820000	-4.450503e+03	-9.285931e+02	4.262076e+00	3.013596e+01	1.627907e-01	3.094718e+00	2.544117e-03	9.903651e-01	4.565114e-02	2.434396e+00	2.641648e-02
12840000	-4.445130e+03	-9.339058e+02	3.657938e+00	2.839503e+01	1.860465e-01	2.871827e+00	5.818185e-03	9.782651e-01	5.901946e-02	2.187887e+00	2.340682e-02
12860000	-4.438134e+03	-9.294191e+02	3.982129e+00	2.851550e+01	6.976744e-02	2.825179e+00	8.576055e-03	9.731826e-01	4.162453e-02	3.204939e+00	2.488638e-02
12880000	-4.451761e+03	-9.613942e+02	2.801002e+00	1.958016e+01	2.093023e-01	2.761009e+00	5.299476e-03	9.824991e-01	5.377712e-02	1.273930e+00	1.801015e-02
12900000	-4.475492e+03	-9.229667e+02	3.336403e+00	2.347203e+01	1.395349e-01	2.266261e+00	1.554814e-02	9.430424e-01	6.835168e-02	2.869553e+00	2.102178e-02
12920000	-4.459330e+03	-9.346447e+02	4.074100e+00	3.186128e+01	6.976744e-02	2.295649e+00	7.118658e-03	9.834141e-01	2.565097e-02	2.797279e+00	2.584981e-02
12940000	-4.470320e+03	-9.207553e+02	4.113522e+00	3.014247e+01	1.279070e-01	2.901695e+00	1.141482e-02	9.635433e-01	5.107908e-02	3.421608e+00	2.618981e-02
12960000	-4.442610e+03	-9.385506e+02	4.041352e+00	3.017851e+01	1.279070e-01	1.950722e+00	1.040746e-02	9.774493e-01	2.106533e-02	3.139727e+00	2.533140e-02
12980000	-4.474202e+03	-9.239550e+02	3.253313e+00	2.363026e+01	1.976744e-01	2.197364e+00	1.594138e-02	9.414940e-01	5.799804e-02	2.153357e+00	1.986498e-02
13000000	-4.480414e+03	-9.431930e+02	2.690750e+00	1.929156e+01	1.627907e-01	2.370062e+00	9.963777e-03	9.666779e-01	5.211954e-02	1.591981e+00	1.704975e-02
13020000	-4.453029e+03	-9.354956e+02	3.496508e+00	2.514852e+01	1.511628e-01	2.754698e+00	7.117879e-03	9.782473e-01	4.606007e-02	1.807912e+00	2.230098e-02
13040000	-4.458804e+03	-9.289409e+02	4.047288e+00	3.075169e+01	1.511628e-01	2.291989e+00	1.412359e-02	9.448147e-01	4.972872e-02	4.452902e+00	2.538445e-02
13060000	-4.468362e+03	-9.577385e+02	3.298529e+00	2.708699e+01	3.488372e-02	2.900158e+00	1.220151e-02	9.655945e-01	2.754684e-02	2.886118e+00	2.003980e-02
13080000	-4.458315e+03	-9.040541e+02	4.317821e+00	3.198169e+01	9.302326e-02	2.432833e+00	1.047759e-02	9.846453e-01	1.237397e-02	2.865439e+00	2.768264e-02
13100000	-4.440610e+03	-9.426019e+02	3.657931e+00	2.756011e+01	9.302326e-02	2.572578e+00	1.228205e-02	9.756990e-01	1.614541e-02	2.428562e+00	2.356281e-02
13120000	-4.445682e+03	-9.408907e+02	3.520548e+00	2.569154e+01	1.627907e-01	2.813959e+00	8.484641e-03	9.631465e-01	6.988970e-02	2.502309e+00	2.221183e-02
13140000	-4.466947e+03	-9.373517e+02	3.129247e+00	2.390830e+01	1.744186e-01	2.686780e+00	6.407766e-03	9.835667e-01	3.183251e-02	1.635416e+00	1.989833e-02
13160000	-4.450848e+03	-9.261046e+02	3.978627e+00	3.000640e+01	5.813953e-02	2.363059e+00	1.612422e-02	9.562334e-01	3.207888e-02	3.854966e+00	2.555083e-02
13180000	-4.449444e+03	-9.132324e+02	4.059549e+00	3.127908e+01	9.302326e-02	2.409978e+00	9.005065e-03	9.710053e-01	4.656413e-02	2.151456e+00	2.578016e-02
13200000	-4.476007e+03	-9.207565e+02	4.503339e+00	3.274646e+01	1.046512e-01	3.087563e+00	1.630618e-02	9.586112e-01	3.871081e-02	2.929443e+00	2.871901e-02
13220000	-4.448552e+03	-9.093568e+02	4.779759e+00	3.407892e+01	8.139535e-02	2.565974e+00	1.820983e-02	9.692369e-01	1.101513e-02	4.772041e+00	3.016817e-02
13240000	-4.460108e+03	-9.246595e+02	4.174692e+00	3.098952e+01	8.139535e-02	2.800592e+00	1.495372e-02	9.666814e-01	2.645896e-02	3.335667e+00	2.683641e-02
13260000	-4.443346e+03	-9.315777e+02	4.297181e+00	3.178638e+01	1.046512e-01	2.494403e+00	1.515403e-02	9.757497e-01	1.591544e-02	4.760720e+00	2.731374e-02
13280000	-4.467571e+03	-9.443784e+02	3.537544e+00	2.677479e+01	6.976744e-02	3.170836e+00	4.677464e-03	9.889187e-01	2.671789e-02	2.864591e+00	2.187138e-02
13300000	-4.451483e+03	-9.136757e+02	4.393077e+00	3.231927e+01	1.162791e-01	2.577219e+00	5.426330e-03	9.890683e-01	2.693987e-02	2.653413e+00	2.819506e-02
13320000	-4.455326e+03	-8.895323e+02	4.762185e+00	3.412438e+01	1.162791e-01	2.063987e+00	4.587897e-03	9.918334e-01	2.107440e-02	3.148669e+00	3.068680e-02
13340000	-4.455516e+03	-8.864743e+02	5.354642e+00	3.632112e+01	1.395349e-01	2.910115e+00	6.664310e-03	9.794200e-01	4.719123e-02	2.167475e+00	3.406095e-02
13360000	-4.449731e+03	-8.834098e+02	5.002844e+00	3.447437e+01	1.744186e-01	2.588046e+00	1.644099e-02	9.300654e-01	1.044339e-01	4.171139e+00	3.163756e-02
13380000	-4.449011e+03	-9.014751e+02	4.098679e+00	2.929155e+01	1.744186e-01	3.018719e+00	8.020383e-03	9.696774e-01	7.169152e-02	2.494085e+00	2.609521e-02
13400000	-4.454564e+03	-9.131151e+02	4.261206e+00	3.094728e+01	1.511628e-01	2.406214e+00	6.479957e-03	9.729236e-01	1.032420e-01	2.440563e+00	2.733385e-02
13420000	-4.472302e+03	-9.031496e+02	5.095538e+00	3.722985e+01	1.511628e-01	2.881133e+00	2.230611e-02	9.252263e-01	4.478816e-02	3.064343e+00	3.273153e-02
13440000	-4.461950e+03	-9.062893e+02	3.945392e+00	2.788054e+01	9.302326e-02	2.381119e+00	6.774815e-03	9.869908e-01	1.998542e-02	2.794774e+00	2.477140e-02
13460000	-4.449442e+03	-9.277276e+02	3.702537e+00	2.590270e+01	1.279070e-01	3.053820e+00	9.198065e-03	9.758742e-01	2.829155e-02	2.474636e+00	2.336877e-02
13480000	-4.460252e+03	-9.004536e+02	4.394047e+00	2.990007e+01	1.162791e-01	2.499321e+00	2.251195e-02	9.588280e-01	2.142691e-02	3.915669e+00	2.831488e-02
13500000	-4.473184e+03	-8.955570e+02	6.375456e+00	4.516395e+01	1.744186e-01	2.275467e+00	1.826966e-02	9.554691e-01	3.044911e-02	5.445689e+00	4.035836e-02
13520000	-4.441881e+03	-8.929714e+02	5.565502e+00	4.224618e+01	1.046512e-01	2.872133e+00	5.454356e-03	9.878539e-01	2.052362e-02	5.250256e+00	3.578264e-02
13540000	-4.458988e+03	-8.883606e+02	5.250521e+00	3.769116e+01	1.395349e-01	2.321638e+00	8.185905e-03	9.815060e-01	2.105829e-02	4.144555e+00	3.378107e-02
13560000	-4.474037e+03	-9.281535e+02	3.679296e+00	2.776065e+01	1.395349e-01	2.103424e+00	1.888096e-02	9.520455e-01	3.054893e-02	3.677882e+00	2.344749e-02
13580000	-4.433557e+03	-9.350234e+02	3.853861e+00	2.866364e+01	9.302326e-02	2.539415e+00	3.099924e-02	9.522184e-01	1.379143e-02	2.684664e+00	2.455657e-02
13600000	-4.438929e+03	-9.165552e+02	4.110848e+00	2.937345e+01	1.627907e-01	2.357226e+00	1.795935e-02	9.608672e-01	2.389329e-02	2.457282e+00	2.606355e-02
13620000	-4.462551e+03	-9.350582e+02	3.868316e+00	3.054431e+01	1.976744e-01	3.589801e+00	6.758644e-03	9.567509e-01	1.384032e-01	2.674657e+00	2.481232e-02
13640000	-4.457094e+03	-9.442110e+02	4.011568e+00	3.176715e+01	1.046512e-01	2.342326e+00	1.589406e-02	9.532528e-01	3.795692e-02	3.259645e+00	2.534026e-02
13660000	-4.457340e+03	-9.348185e+02	3.616566e+00	2.544725e+01	1.744186e-01	2.488166e+00	3.088516e-02	9.104257e-01	5.017762e-02	1.699682e+00	2.301575e-02
13680000	-4.453304e+03	-9.178834e+02	4.685655e+00	3.542224e+01	3.488372e-02	2.518552e+00	2.776372e-02	9.743034e-01	4.755505e-03	4.926793e+00	2.981733e-02
13700000	-4.463819e+03	-9.356039e+02	3.749221e+00	3.066050e+01	9.302326e-02	2.555598e+00	5.043873e-03	9.902645e-01	1.521665e-02	2.985177e+00	2.355048e-02
13720000	-4.460729e+03	-9.249851e+02	3.783636e+00	2.939644e+01	9.302326e-02	2.023731e+00	3.875364e-03	9.846843e-01	5.652566e-02	2.218781e+00	2.369140e-02
13740000	-4.444067e+03	-9.472301e+02	3.385558e+00	2.711187e+01	6.976744e-02	2.838747e+00	1.867106e-02	9.705754e-01	1.289725e-02	2.672407e+00	2.099372e-02
13760000	-4.456567e+03	-9.231707e+02	4.319373e+00	3.441727e+01	9.302326e-02	2.378858e+00	9.661933e-03	9.817286e-01	1.312575e-02	3.349892e+00	2.705356e-02
13780000	-4.434933e+03	-9.517008e+02	3.071439e+00	2.219617e+01	1.279070e-01	2.060203e+00	1.397678e-02	9.690435e-01	2.838204e-02	2.315636e+00	1.918034e-02
13800000	-4.451097e+03	-9.371472e+02	3.464500e+00	2.684080e+01	1.046512e-01	3.140493e+00	1.035258e-02	9.758442e-01	2.187821e-02	3.248738e+00	2.187555e-02
13820000	-4.464650e+03	-9.183733e+02	4.378829e+00	3.205509e+01	1.627907e-01	2.089768e+00	1.236201e-02	9.629725e-01	3.766053e-02	3.017043e+00	2.822535e-02
13840000	-4.475510e+03	-9.462990e+02	3.770647e+00	2.842168e+01	6.976744e-02	1.935234e+00	6.781356e-03	9.868384e-01	1.940849e-02	2.531041e+00	2.421513e-02
13860000	-4.464877e+03	-9.370218e+02	3.545083e+00	2.538912e+01	1.279070e-01	2.635073e+00	1.217185e-02	9.726921e-01	2.556572e-02	3.318280e+00	2.190859e-02
13880000	-4.458447e+03	-9.307988e+02	3.581315e+00	2.625114e+01	9.302326e-02	2.652617e+00	1.130870e-02	9.726812e-01	2.932197e-02	3.280417e+00	2.275108e-02
13900000	-4.448176e+03	-9.171325e+02	4.304229e+00	2.793921e+01	1.744186e-01	2.167684e+00	1.297624e-02	9.610970e-01	4.770721e-02	2.340620e+00	2.688891e-02
13920000	-4.453892e+03	-9.621011e+02	3.080184e+00	2.289226e+01	1.627907e-01	2.806534e+00	5.591560e-03	9.774236e-01	6.519804e-02	2.551894e+00	1.953598e-02
13940000	-4.461228e+03	-9.055934e+02	4.084008e+00	2.844708e+01	2.093023e-01	2.171439e+00	1.083437e-02	9.508320e-01	8.481844e-02	2.779664e+00	2.595115e-02
13960000	-4.439900e+03	-9.074877e+02	4.089963e+00	2.801269e+01	1.627907e-01	2.505370e+00	2.791553e-02	9.090046e-01	6.675285e-02	2.791776e+00	2.598433e-02
13980000	-4.459967e+03	-9.286477e+02	3.650732e+00	2.723589e+01	1.511628e-01	3.418442e+00	1.270998e-02	9.615830e-01	4.245497e-02	2.553645e+00	2.297839e-02
14000000	-4.469082e+03	-9.340460e+02	3.358985e+00	2.480856e+01	1.046512e-01	3.255373e+00	5.692308e-03	9.909519e-01	1.160527e-02	3.806978e+00	2.059426e-02
14020000	-4.475316e+03	-9.566098e+02	3.578787e+00	2.588413e+01	1.976744e-01	2.232243e+00	1.734117e-02	9.181305e-01	7.928706e-02	2.258208e+00	2.169273e-02
14040000	-4.437688e+03	-9.200094e+02	4.359633e+00	3.003777e+01	1.395349e-01	2.799918e+00	1.076407e-02	9.746555e-01	2.988650e-02	2.437837e+00	2.704199e-02
14060000	-4.447607e+03	-9.493494e+02	2.959417e+00	2.258343e+01	1.395349e-01	2.369328e+00	5.592904e-03	9.842289e-01	3.234767e-02	1.689102e+00	1.830419e-02
14080000	-4.464617e+03	-9.544579e+02	2.894485e+00	2.308204e+01	1.046512e-01	2.358125e+00	1.928656e-02	9.637897e-01	1.837500e-02	2.440492e+00	1.809559e-02
14100000	-4.455165e+03	-9.475902e+02	3.114858e+00	2.313227e+01	1.627907e-01	3.034664e+00	2.367178e-02	9.341067e-01	3.253119e-02	1.826807e+00	1.930951e-02
14120000	-4.474886e+03	-9.460893e+02	2.830465e+00	2.108025e+01	1.046512e-01	1.993890e+00	1.064540e-02	9.786715e-01	2.389401e-02	1.723371e+00	1.736629e-02
14140000	-4.470415e+03	-9.401689e+02	3.139087e+00	2.488969e+01	1.162791e-01	2.491880e+00	6.770602e-03	9.849946e-01	2.666848e-02	1.752922e+00	2.020530e-02
14160000	-4.467871e+03	-9.305777e+02	3.220450e+00	2.448946e+01	1.162791e-01	3.035322e+00	1.769795e-02	9.601603e-01	2.343134e-02	1.652950e+00	2.065334e-02
14180000	-4.474748e+03	-9.488995e+02	3.347359e+00	2.623621e+01	1.162791e-01	3.307748e+00	8.460386e-03	9.751709e-01	2.814175e-02	1.040460e+00	2.154566e-02
14200000	-4.450255e+03	-9.407714e+02	3.365612e+00	2.585809e+01	1.279070e-01	2.439538e+00	1.351514e-02	9.694491e-01	1.817795e-02	1.774076e+00	2.169638e-02
14220000	-4.453024e+03	-9.122194e+02	4.147778e+00	3.175853e+01	8.139535e-02	2.230562e+00	8.954394e-03	9.849899e-01	1.357679e-02	1.975305e+00	2.670295e-02
14240000	-4.474552e+03	-9.443754e+02	3.149777e+00	2.286184e+01	6.976744e-02	2.173648e+00	3.529111e-02	9.448207e-01	1.461533e-02	2.163027e+00	1.970630e-02
14260000	-4.457322e+03	-9.178734e+02	3.728468e+00	2.698463e+01	1.046512e-01	3.010052e+00	2.019474e-02	9.412086e-01	5.110183e-02	2.515838e+00	2.400738e-02
14280000	-4.466097e+03	-9.208905e+02	4.510019e+00	3.025595e+01	1.046512e-01	2.458070e+00	3.186498e-03	9.941848e-01	2.145593e-02	2.322732e+00	2.816034e-02
14300000	-4.449174e+03	-9.410334e+02	4.176053e+00	3.256113e+01	1.511628e-01	2.571988e+00	1.142950e-02	9.709425e-01	2.334586e-02	4.597580e+00	2.690303e-02
14320000	-4.444078e+03	-9.221737e+02	3.698631e+00	2.677836e+01	1.860465e-01	3.153597e+00	1.140335e-02	9.477474e-01	8.449692e-02	3.074186e+00	2.329081e-02
14340000	-4.454308e+03	-9.046431e+02	4.971308e+00	3.470276e+01	1.744186e-01	2.141114e+00	1.027351e-02	9.619718e-01	7.420315e-02	3.662726e+00	3.155665e-02
14360000	-4.454661e+03	-9.185767e+02	4.399186e+00	3.039912e+01	1.511628e-01	2.358068e+00	4.743637e-03	9.899072e-01	2.617094e-02	2.899480e+00	2.813613e-02
14380000	-4.463874e+03	-8.847865e+02	5.340080e+00	3.774027e+01	1.046512e-01	2.184811e+00	1.602063e-03	9.956849e-01	2.992487e-02	5.269960e+00	3.411461e-02
14400000	-4.459628e+03	-8.973398e+02	4.500859e+00	3.118429e+01	1.279070e-01	2.743644e+00	4.109404e-03	9.903697e-01	2.863266e-02	2.523654e+00	2.886919e-02
14420000	-4.447000e+03	-9.201649e+02	4.754991e+00	3.445986e+01	8.139535e-02	2.809309e+00	1.318623e-02	9.781263e-01	1.745690e-02	3.542823e+00	3.013004e-02
14440000	-4.462717e+03	-9.274496e+02	4.152889e+00	2.980491e+01	8.139535e-02	2.463655e+00	1.091380e-02	9.750508e-01	2.388976e-02	3.227557e+00	2.677377e-02
14460000	-4.458681e+03	-9.187934e+02	4.269770e+00	3.102150e+01	1.395349e-01	2.326521e+00	8.667878e-03	9.730366e-01	4.540728e-02	2.580243e+00	2.719142e-02
14480000	-4.453366e+03	-9.785200e+02	3.220504e+00	2.344537e+01	1.046512e-01	2.364827e+00	2.526598e-02	9.259394e-01	4.546026e-02	2.093951e+00	2.058772e-02
14500000	-4.445207e+03	-9.365552e+02	3.312863e+00	2.444227e+01	9.302326e-02	2.315601e+00	5.401974e-03	9.887641e-01	2.173806e-02	1.739088e+00	2.068550e-02
14520000	-4.455732e+03	-9.441248e+02	3.599457e+00	2.632880e+01	1.162791e-01	2.181000e+00	1.707730e-02	9.714391e-01	1.568291e-02	3.394975e+00	2.302082e-02
14540000	-4.470295e+03	-9.488169e+02	2.787000e+00	2.146267e+01	1.279070e-01	2.909102e+00	3.234823e-02	9.369797e-01	2.013390e-02	9.356967e-01	1.762654e-02
14560000	-4.441030e+03	-9.435440e+02	3.086399e+00	2.230289e+01	1.744186e-01	2.717075e+00	9.707237e-04	9.973997e-01	2.931010e-02	2.011956e+00	1.979643e-02
14580000	-4.467098e+03	-9.392534e+02	3.262348e+00	2.403367e+01	1.162791e-01	2.418702e+00	1.489857e-03	9.952200e-01	4.613919e-02	2.106179e+00	2.087914e-02
14600000	-4.444872e+03	-9.391431e+02	3.458813e+00	2.542691e+01	2.093023e-01	3.060383e+00	2.001177e-03	9.924269e-01	6.133176e-02	3.153485e+00	2.177016e-02
14620000	-4.435578e+03	-9.090454e+02	3.971045e+00	2.846422e+01	1.511628e-01	3.000313e+00	1.465987e-02	9.733755e-01	1.869855e-02	2.208366e+00	2.535402e-02
14640000	-4.462428e+03	-9.493779e+02	3.687117e+00	2.600731e+01	2.093023e-01	2.351867e+00	1.388392e-02	9.657370e-01	3.260083e-02	2.669136e+00	2.335096e-02
14660000	-4.458107e+03	-9.221443e+02	4.206122e+00	3.173136e+01	6.976744e-02	2.534738e+00	1.382683e-02	9.739496e-01	2.351365e-02	3.759634e+00	2.688223e-02
14680000	-4.482911e+03	-9.125579e+02	4.249934e+00	3.123081e+01	9.302326e-02	2.201670e+00	8.199676e-03	9.806737e-01	2.308726e-02	2.797315e+00	2.684064e-02
14700000	-4.463789e+03	-9.082819e+02	4.629054e+00	3.338877e+01	8.139535e-02	2.459072e+00	8.518521e-03	9.825273e-01	1.818230e-02	3.894599e+00	2.934702e-02
14720000	-4.456633e+03	-9.581564e+02	3.421706e+00	2.685951e+01	1.744186e-01	2.430618e+00	6.558321e-03	9.640042e-01	1.151283e-01	2.690495e+00	2.168306e-02
14740000	-4.445994e+03	-9.242405e+02	4.023599e+00	3.101609e+01	9.302326e-02	1.993038e+00	1.605926e-02	9.761424e-01	1.129631e-02	3.268439e+00	2.592645e-02
14760000	-4.452243e+03	-9.146516e+02	3.985761e+00	3.027217e+01	1.511628e-01	2.173390e+00	1.332152e-02	9.590388e-01	4.491979e-02	3.391942e+00	2.566977e-02
14780000	-4.457479e+03	-9.208995e+02	3.688777e+00	2.823268e+01	1.046512e-01	2.795617e+00	1.594488e-02	9.431258e-01	4.853061e-02	1.697979e+00	2.304025e-02
14800000	-4.453480e+03	-9.050799e+02	3.834297e+00	2.946739e+01	1.395349e-01	3.153574e+00	1.736488e-02	9.607254e-01	2.296631e-02	3.170892e+00	2.458011e-02
14820000	-4.454347e+03	-9.216913e+02	4.228031e+00	3.158316e+01	1.162791e-01	3.295907e+00	1.178270e-02	9.863404e-01	8.111469e-03	3.464251e+00	2.603285e-02
14840000	-4.454546e+03	-9.019842e+02	4.330208e+00	3.128378e+01	1.395349e-01	2.858289e+00	6.993313e-03	9.752313e-01	4.640174e-02	2.086383e+00	2.712264e-02
14860000	-4.472335e+03	-9.356937e+02	3.358712e+00	2.442609e+01	9.302326e-02	2.560976e+00	9.059328e-03	9.851535e-01	1.313967e-02	3.240693e+00	2.111551e-02
14880000	-4.449796e+03	-9.280624e+02	3.676604e+00	2.869570e+01	9.302326e-02	2.443442e+00	1.100116e-02	9.808736e-01	1.686919e-02	3.925429e+00	2.332675e-02
14900000	-4.468284e+03	-9.500804e+02	3.320257e+00	2.474633e+01	5.813953e-02	3.002645e+00	1.830951e-02	9.813255e-01	5.250942e-03	2.271360e+00	2.106298e-02
14920000	-4.462035e+03	-9.047559e+02	4.917579e+00	3.678276e+01	8.139535e-02	2.302301e+00	1.343100e-02	9.832079e-01	8.971950e-03	4.295003e+00	3.136881e-02
14940000	-4.459794e+03	-9.101483e+02	4.350549e+00	3.560969e+01	1.046512e-01	2.572019e+00	4.420158e-03	9.865173e-01	3.474476e-02	3.734678e+00	2.795478e-02
14960000	-4.450137e+03	-9.122405e+02	4.453140e+00	3.721409e+01	8.139535e-02	2.866149e+00	1.111548e-02	9.772875e-01	1.384979e-02	3.481090e+00	2.864640e-02
14980000	-4.452204e+03	-9.073743e+02	4.790033e+00	3.693997e+01	1.046512e-01	2.679364e+00	2.203760e-02	9.403590e-01	3.451106e-02	3.478051e+00	3.087721e-02
15000000	-4.459967e+03	-8.969043e+02	4.910867e+00	3.951000e+01	8.139535e-02	3.210931e+00	2.903722e-02	9.533660e-01	1.516345e-02	4.404900e+00	3.162846e-02
15020000	-4.449800e+03	-9.173838e+02	3.842785e+00	2.933327e+01	1.744186e-01	2.895000e+00	1.780052e-02	9.431233e-01	4.163105e-02	2.933637e+00	2.465273e-02
15040000	-4.454961e+03	-9.039404e+02	5.036544e+00	3.822677e+01	1.046512e-01	2.289156e+00	2.177929e-02	9.385148e-01	4.372009e-02	4.796114e+00	3.195652e-02
15060000	-4.444817e+03	-9.259024e+02	4.485571e+00	3.436997e+01	1.046512e-01	2.753763e+00	1.575606e-02	9.413219e-01	5.824380e-02	2.886410e+00	2.893524e-02
15080000	-4.456664e+03	-9.238009e+02	4.217931e+00	3.195448e+01	1.860465e-01	2.219824e+00	1.565202e-02	9.112078e-01	1.091159e-01	3.111436e+00	2.686870e-02
15100000	-4.456496e+03	-9.312912e+02	3.532232e+00	2.644350e+01	1.046512e-01	2.307040e+00	1.552383e-02	9.604953e-01	4.280050e-02	2.890083e+00	2.250005e-02
15120000	-4.471477e+03	-9.208964e+02	4.094098e+00	2.988462e+01	1.162791e-01	2.415534e+00	1.567480e-02	9.486401e-01	5.927482e-02	3.142063e+00	2.611220e-02
15140000	-4.440638e+03	-9.349172e+02	3.633303e+00	2.638902e+01	6.976744e-02	2.215993e+00	1.492837e-02	9.694693e-01	1.770391e-02	2.412705e+00	2.242313e-02
15160000	-4.446604e+03	-9.166865e+02	4.295875e+00	3.181470e+01	1.162791e-01	2.730841e+00	1.747554e-02	9.564037e-01	3.209749e-02	4.885276e+00	2.725967e-02
15180000	-4.442454e+03	-9.161918e+02	4.272267e+00	3.060058e+01	1.395349e-01	2.156096e+00	1.530829e-02	9.552952e-01	4.319705e-02	3.502131e+00	2.673515e-02
15200000	-4.456467e+03	-9.008495e+02	4.408933e+00	3.075592e+01	1.162791e-01	2.882142e+00	1.257190e-02	9.667369e-01	3.427426e-02	2.158356e+00	2.760576e-02
15220000	-4.456083e+03	-9.345693e+02	3.645468e+00	2.603316e+01	9.302326e-02	2.334301e+00	1.179763e-02	9.726905e-01	2.006212e-02	2.494072e+00	2.318919e-02
15240000	-4.451905e+03	-9.347713e+02	3.725884e+00	2.704134e+01	9.302326e-02	2.512990e+00	1.105399e-02	9.807107e-01	1.533378e-02	3.180340e+00	2.384109e-02
15260000	-4.453952e+03	-9.167505e+02	3.661423e+00	2.458998e+01	1.395349e-01	2.223790e+00	3.894011e-03	9.898512e-01	3.931802e-02	2.791347e+00	2.305609e-02
15280000	-4.441716e+03	-9.268148e+02	3.474843e+00	2.423242e+01	1.627907e-01	2.815879e+00	1.098610e-02	9.605839e-01	5.592353e-02	3.024432e+00	2.219299e-02
15300000	-4.466306e+03	-9.043494e+02	4.019862e+00	2.856969e+01	1.511628e-01	2.797660e+00	1.156309e-02	9.651894e-01	5.657373e-02	2.656462e+00	2.547248e-02
15320000	-4.459011e+03	-9.251127e+02	3.644425e+00	2.684716e+01	1.627907e-01	2.221728e+00	1.322774e-02	9.422263e-01	6.599899e-02	2.110980e+00	2.326809e-02
15340000	-4.460992e+03	-9.319857e+02	3.867730e+00	2.696091e+01	1.627907e-01	2.526287e+00	1.499256e-02	9.523506e-01	4.319388e-02	2.421943e+00	2.454124e-02
15360000	-4.478795e+03	-9.505408e+02	3.226788e+00	2.512706e+01	1.395349e-01	2.095119e+00	1.000871e-02	9.692482e-01	3.885922e-02	2.595513e+00	2.050599e-02
15380000	-4.458227e+03	-9.348608e+02	3.047189e+00	2.386355e+01	1.395349e-01	2.593427e+00	5.827199e-03	9.841295e-01	3.506418e-02	3.479896e+00	1.953529e-02
15400000	-4.460043e+03	-9.456487e+02	3.280404e+00	2.352801e+01	9.302326e-02	2.177224e+00	1.271735e-02	9.723020e-01	3.007903e-02	2.684988e+00	2.085586e-02
15420000	-4.468960e+03	-9.358455e+02	3.306861e+00	2.480920e+01	3.488372e-02	2.433783e+00	1.596580e-02	9.714377e-01	1.807585e-02	2.236158e+00	2.125745e-02
15440000	-4.456708e+03	-9.699249e+02	3.377125e+00	2.518528e+01	8.139535e-02	2.745782e+00	1.478070e-02	9.712886e-01	1.674126e-02	3.267064e+00	2.100933e-02
15460000	-4.445490e+03	-9.442847e+02	3.646739e+00	2.675149e+01	1.395349e-01	2.433993e+00	2.713368e-03	9.908776e-01	4.469866e-02	3.082894e+00	2.247690e-02
15480000	-4.465469e+03	-9.316010e+02	3.698133e+00	2.687292e+01	6.976744e-02	2.365806e+00	6.919579e-03	9.862820e-01	2.270545e-02	2.446589e+00	2.255679e-02
15500000	-4.457273e+03	-9.558576e+02	3.579643e+00	2.522119e+01	1.046512e-01	2.457043e+00	3.681899e-03	9.959607e-01	6.783052e-03	1.695885e+00	2.304253e-02
15520000	-4.460079e+03	-8.882754e+02	4.565885e+00	3.212238e+01	1.046512e-01	2.205314e+00	8.067536e-03	9.824726e-01	2.135426e-02	2.940751e+00	2.922295e-02
15540000	-4.440568e+03	-9.305935e+02	4.200583e+00	3.264795e+01	1.162791e-01	2.473622e+00	1.704650e-02	9.447958e-01	4.546063e-02	2.245323e+00	2.709950e-02
15560000	-4.436758e+03	-9.125252e+02	4.083311e+00	2.917780e+01	8.139535e-02	2.676954e+00	8.338968e-03	9.840296e-01	1.961610e-02	2.068826e+00	2.618864e-02
15580000	-4.452037e+03	-8.835193e+02	5.209560e+00	3.584438e+01	1.511628e-01	2.869435e+00	5.653663e-03	9.895113e-01	1.910528e-02	2.946659e+00	3.357015e-02
15600000	-4.450690e+03	-9.184186e+02	4.191246e+00	3.147731e+01	9.302326e-02	2.344456e+00	1.062697e-02	9.840703e-01	1.004032e-02	3.308987e+00	2.639019e-02
15620000	-4.448446e+03	-8.858364e+02	4.961861e+00	3.524681e+01	9.302326e-02	2.133673e+00	9.815692e-03	9.803425e-01	2.152694e-02	2.362705e+00	3.123801e-02
15640000	-4.454807e+03	-9.183634e+02	3.436593e+00	2.486804e+01	8.139535e-02	2.855424e+00	2.541076e-02	9.406020e-01	2.534254e-02	1.635962e+00	2.132079e-02
15660000	-4.445840e+03	-9.527172e+02	3.261939e+00	2.466000e+01	1.279070e-01	2.283363e+00	1.613573e-02	9.597361e-01	3.144966e-02	2.216192e+00	1.990271e-02
15680000	-4.479656e+03	-9.550521e+02	2.963342e+00	2.323903e+01	1.279070e-01	2.513425e+00	1.361179e-02	9.670632e-01	2.239010e-02	2.162374e+00	1.820469e-02
15700000	-4.436995e+03	-9.651178e+02	2.833854e+00	2.173384e+01	8.139535e-02	2.588851e+00	1.216576e-02	9.551743e-01	4.962451e-02	1.877294e+00	1.752448e-02
15720000	-4.454614e+03	-9.271176e+02	4.469078e+00	3.240170e+01	1.395349e-01	3.118460e+00	1.098509e-02	9.746786e-01	2.424204e-02	3.564781e+00	2.825219e-02
15740000	-4.435965e+03	-9.188268e+02	3.823454e+00	2.947696e+01	1.046512e-01	2.590678e+00	1.024628e-02	9.831481e-01	1.215126e-02	2.767909e+00	2.388767e-02
15760000	-4.458975e+03	-9.482044e+02	3.599422e+00	2.743848e+01	1.279070e-01	2.104434e+00	2.606440e-02	9.436434e-01	2.605917e-02	2.089950e+00	2.261326e-02
15780000	-4.460651e+03	-9.470265e+02	3.478099e+00	2.662904e+01	1.395349e-01	2.300810e+00	7.946443e-03	9.834418e-01	1.946868e-02	2.638481e+00	2.213890e-02
15800000	-4.454209e+03	-9.549156e+02	3.418959e+00	2.624873e+01	1.279070e-01	2.094275e+00	1.223905e-02	9.683532e-01	3.414545e-02	2.739315e+00	2.204833e-02
15820000	-4.464176e+03	-9.310854e+02	3.407490e+00	2.516081e+01	1.627907e-01	2.742338e+00	1.444137e-02	9.489788e-01	5.421893e-02	2.516786e+00	2.150997e-02
15840000	-4.455943e+03	-9.337293e+02	3.174783e+00	2.383855e+01	1.511628e-01	2.451028e+00	9.653826e-03	9.739824e-01	2.965735e-02	2.106339e+00	2.042181e-02
15860000	-4.471800e+03	-9.114996e+02	4.099147e+00	2.928188e+01	2.093023e-01	3.315921e+00	9.354461e-03	9.686400e-01	6.290846e-02	1.386714e+00	2.623205e-02
15880000	-4.441316e+03	-9.434808e+02	3.405020e+00	2.675953e+01	1.511628e-01	2.879074e+00	1.710758e-02	9.370685e-01	4.276348e-02	2.330180e+00	2.189249e-02
15900000	-4.454648e+03	-9.147135e+02	4.118584e+00	2.940054e+01	1.279070e-01	3.338384e+00	1.225248e-02	9.695954e-01	3.817714e-02	2.558442e+00	2.643923e-02
15920000	-4.450113e+03	-9.442806e+02	3.185005e+00	2.231944e+01	1.162791e-01	2.673714e+00	1.239694e-02	9.805862e-01	1.303070e-02	1.991035e+00	2.054470e-02
15940000	-4.473447e+03	-9.501588e+02	2.915618e+00	2.296268e+01	1.162791e-01	3.556935e+00	4.290468e-03	9.806139e-01	6.964565e-02	2.027359e+00	1.831060e-02
15960000	-4.483382e+03	-9.550023e+02	3.246511e+00	2.549974e+01	1.627907e-01	2.253314e+00	1.022540e-02	9.703681e-01	3.469468e-02	2.663118e+00	2.076443e-02
15980000	-4.453249e+03	-9.226134e+02	3.729514e+00	2.828270e+01	1.627907e-01	2.356228e+00	1.226300e-02	9.567551e-01	6.153362e-02	1.613530e+00	2.378758e-02
16000000	-4.450363e+03	-9.464730e+02	3.132578e+00	2.283229e+01	1.395349e-01	2.376400e+00	1.772409e-02	9.419631e-01	5.399725e-02	2.265650e+00	1.980481e-02
16020000	-4.451120e+03	-9.203793e+02	3.254706e+00	2.450807e+01	8.139535e-02	2.481385e+00	1.562566e-02	9.746645e-01	1.368881e-02	2.206632e+00	2.074357e-02
16040000	-4.449041e+03	-9.192677e+02	4.197031e+00	2.938786e+01	1.046512e-01	2.780317e+00	9.161771e-03	9.744182e-01	3.837615e-02	2.242248e+00	2.641584e-02
16060000	-4.449352e+03	-9.317657e+02	4.170287e+00	2.926193e+01	1.279070e-01	3.100616e+00	1.237228e-02	9.731776e-01	2.495526e-02	3.702588e+00	2.569116e-02
16080000	-4.449863e+03	-9.121958e+02	4.522828e+00	3.312931e+01	6.976744e-02	2.610094e+00	4.065987e-03	9.941466e-01	1.310920e-02	3.017374e+00	2.886378e-02
16100000	-4.458521e+03	-9.104340e+02	4.017013e+00	2.902948e+01	1.162791e-01	2.629366e+00	3.076875e-03	9.941563e-01	1.537217e-02	3.369472e+00	2.569097e-02
16120000	-4.451797e+03	-9.093481e+02	4.541331e+00	3.098360e+01	1.046512e-01	2.261243e+00	8.846184e-03	9.757807e-01	4.019384e-02	4.522062e+00	2.868290e-02
16140000	-4.445713e+03	-9.295629e+02	4.227076e+00	3.073257e+01	1.279070e-01	2.649402e+00	9.005544e-03	9.772090e-01	3.056553e-02	3.342515e+00	2.631423e-02
16160000	-4.448131e+03	-9.241986e+02	3.948609e+00	2.806407e+01	1.511628e-01	2.735282e+00	1.083085e-02	9.591020e-01	4.743649e-02	2.303288e+00	2.499080e-02
16180000	-4.462199e+03	-9.479217e+02	3.519115e+00	2.598787e+01	1.046512e-01	2.374017e+00	2.995626e-02	9.255675e-01	3.300517e-02	1.888868e+00	2.168658e-02
16200000	-4.454460e+03	-8.928109e+02	5.247609e+00	3.805602e+01	1.395349e-01	2.099668e+00	2.883526e-02	8.885731e-01	7.835993e-02	4.254156e+00	3.349867e-02
16220000	-4.467814e+03	-9.033676e+02	4.879900e+00	3.658927e+01	8.139535e-02	2.356662e+00	1.703534e-02	9.544080e-01	3.500120e-02	2.410076e+00	3.093826e-02
16240000	-4.469336e+03	-9.172239e+02	4.124740e+00	3.124858e+01	9.302326e-02	2.712083e+00	9.129280e-03	9.607786e-01	7.342393e-02	2.556774e+00	2.607823e-02
16260000	-4.444483e+03	-8.990136e+02	4.746607e+00	3.371128e+01	1.279070e-01	2.112672e+00	1.769057e-02	9.585176e-01	2.680590e-02	4.270970e+00	3.026635e-02
16280000	-4.448213e+03	-9.022981e+02	4.526156e+00	3.334963e+01	1.046512e-01	2.451149e+00	1.565785e-02	9.637379e-01	2.530516e-02	3.950597e+00	2.919550e-02
16300000	-4.442658e+03	-8.818334e+02	4.747998e+00	3.245244e+01	1.511628e-01	2.417964e+00	1.876629e-02	9.676997e-01	1.421458e-02	2.912880e+00	3.057100e-02
16320000	-4.460764e+03	-9.184520e+02	3.686764e+00	2.596884e+01	1.744186e-01	2.965366e+00	1.348589e-02	9.492385e-01	7.291846e-02	2.875558e+00	2.375046e-02
16340000	-4.461582e+03	-9.336937e+02	3.267502e+00	2.401023e+01	1.395349e-01	2.274867e+00	8.281676e-03	9.725097e-01	4.016307e-02	1.759559e+00	2.068149e-02
16360000	-4.454093e+03	-9.279484e+02	4.244850e+00	3.191254e+01	1.046512e-01	2.873750e+00	5.594187e-03	9.827985e-01	4.531524e-02	3.056615e+00	2.702709e-02
16380000	-4.450133e+03	-9.153387e+02	3.552897e+00	2.619455e+01	1.395349e-01	2.522470e+00	1.574650e-02	9.620972e-01	2.649043e-02	2.825480e+00	2.288402e-02
16400000	-4.456297e+03	-9.260695e+02	3.764967e+00	2.807890e+01	9.302326e-02	2.134342e+00	9.173954e-03	9.863792e-01	1.053222e-02	2.124962e+00	2.411232e-02
16420000	-4.452046e+03	-9.466543e+02	3.377283e+00	2.668486e+01	1.162791e-01	2.957055e+00	8.247697e-03	9.742360e-01	5.146994e-02	2.889468e+00	2.131150e-02
16440000	-4.436164e+03	-9.499617e+02	3.445788e+00	2.709693e+01	1.162791e-01	2.285680e+00	1.497532e-02	9.780412e-01	1.029217e-02	3.758050e+00	2.170403e-02
16460000	-4.454687e+03	-9.292214e+02	3.773194e+00	2.832592e+01	8.139535e-02	3.017201e+00	1.873067e-02	9.558923e-01	3.279326e-02	3.512389e+00	2.384678e-02
16480000	-4.454117e+03	-9.296670e+02	2.941602e+00	2.181331e+01	5.813953e-02	2.280591e+00	1.319753e-02	9.803933e-01	8.545989e-03	1.785772e+00	1.835869e-02
16500000	-4.448981e+03	-9.657577e+02	2.831348e+00	2.018656e+01	1.046512e-01	2.657528e+00	1.477163e-02	9.727327e-01	2.108955e-02	2.056868e+00	1.795470e-02
16520000	-4.463566e+03	-9.564834e+02	3.292591e+00	2.270518e+01	9.302326e-02	2.352308e+00	9.742840e-03	9.785689e-01	2.348568e-02	2.079245e+00	2.109043e-02
16540000	-4.449668e+03	-9.665824e+02	2.805161e+00	2.097766e+01	1.511628e-01	2.687906e+00	9.488648e-03	9.844181e-01	1.077057e-02	1.514786e+00	1.796864e-02
16560000	-4.466925e+03	-9.459634e+02	2.972582e+00	2.206214e+01	1.046512e-01	3.456865e+00	4.262727e-03	9.882071e-01	3.102820e-02	1.879378e+00	1.845443e-02
16580000	-4.442979e+03	-9.367293e+02	3.574778e+00	2.646777e+01	1.511628e-01	2.577778e+00	1.799297e-02	9.414460e-01	4.908747e-02	2.047844e+00	2.273836e-02
16600000	-4.463348e+03	-9.262426e+02	3.486340e+00	2.410314e+01	2.093023e-01	2.272942e+00	2.592284e-02	9.425280e-01	2.375117e-02	2.231431e+00	2.245520e-02
16620000	-4.464439e+03	-9.057496e+02	3.686138e+00	2.743010e+01	1.046512e-01	2.656742e+00	1.701840e-02	9.764156e-01	1.036464e-02	2.444683e+00	2.370414e-02
16640000	-4.449560e+03	-9.279532e+02	3.694650e+00	2.736201e+01	1.976744e-01	2.528796e+00	1.329706e-02	9.434153e-01	8.111141e-02	2.795394e+00	2.372412e-02
16660000	-4.473319e+03	-9.103649e+02	4.198195e+00	2.920732e+01	1.046512e-01	2.585300e+00	2.117337e-02	9.670962e-01	1.188119e-02	2.548340e+00	2.671226e-02
16680000	-4.458278e+03	-9.434923e+02	3.418358e+00	2.342942e+01	1.627907e-01	2.805279e+00	8.348973e-03	9.734554e-01	5.106033e-02	2.362119e+00	2.194457e-02
16700000	-4.465686e+03	-9.407604e+02	3.709828e+00	2.556415e+01	1.860465e-01	2.463238e+00	6.947139e-03	9.795442e-01	3.900844e-02	2.777181e+00	2.388407e-02
16720000	-4.456537e+03	-9.343430e+02	3.537335e+00	2.414758e+01	8.139535e-02	2.694094e+00	1.881319e-02	9.824031e-01	4.851633e-03	3.120962e+00	2.198165e-02
16740000	-4.454573e+03	-9.451974e+02	3.561871e+00	2.629649e+01	1.395349e-01	2.044739e+00	7.366534e-03	9.793582e-01	3.441514e-02	2.315619e+00	2.241563e-02
16760000	-4.450484e+03	-9.471177e+02	2.588140e+00	1.833222e+01	1.162791e-01	2.538191e+00	2.150006e-02	9.517410e-01	2.698585e-02	1.545005e+00	1.660194e-02
16780000	-4.462383e+03	-9.470616e+02	2.845266e+00	2.098584e+01	1.395349e-01	2.600163e+00	7.634077e-03	9.789955e-01	3.403130e-02	1.930872e+00	1.819788e-02
16800000	-4.457693e+03	-9.381994e+02	3.128620e+00	2.280443e+01	2.441860e-01	2.953359e+00	1.403221e-02	9.316648e-01	1.430011e-01	2.139471e+00	1.993975e-02
16820000	-4.444776e+03	-9.455940e+02	3.511830e+00	2.460955e+01	1.744186e-01	2.529008e+00	1.217891e-02	9.405831e-01	1.138683e-01	1.933653e+00	2.198724e-02
16840000	-4.453163e+03	-9.249888e+02	3.934920e+00	2.793202e+01	1.511628e-01	2.430160e+00	1.430051e-02	9.614860e-01	3.238989e-02	1.778817e+00	2.508652e-02
16860000	-4.441236e+03	-9.442179e+02	3.229151e+00	2.364239e+01	1.511628e-01	2.831948e+00	6.079178e-03	9.789393e-01	7.494830e-02	2.487193e+00	2.078122e-02
16880000	-4.443189e+03	-9.238087e+02	4.070774e+00	3.130939e+01	1.395349e-01	2.749250e+00	1.151392e-02	9.438213e-01	7.278203e-02	2.438724e+00	2.617403e-02
16900000	-4.447143e+03	-9.552950e+02	2.901652e+00	2.455246e+01	1.860465e-01	2.329706e+00	1.142775e-02	9.413606e-01	9.243967e-02	1.565389e+00	1.852956e-02
16920000	-4.457171e+03	-9.384903e+02	2.646323e+00	2.087621e+01	1.395349e-01	2.025621e+00	1.220572e-02	9.637766e-01	3.903396e-02	1.691671e+00	1.695611e-02
16940000	-4.452520e+03	-9.193441e+02	3.820198e+00	2.978191e+01	9.302326e-02	3.409885e+00	1.600116e-02	9.776077e-01	9.342439e-03	1.651855e+00	2.399706e-02
16960000	-4.447259e+03	-9.329429e+02	3.909548e+00	3.067368e+01	8.139535e-02	2.529275e+00	1.220117e-02	9.647171e-01	3.880508e-02	3.443366e+00	2.461013e-02
16980000	-4.461943e+03	-9.262861e+02	3.885058e+00	2.848842e+01	1.395349e-01	1.968527e+00	9.839562e-03	9.739809e-01	3.088453e-02	3.133665e+00	2.434351e-02
17000000	-4.434096e+03	-9.432240e+02	3.455102e+00	2.395095e+01	1.860465e-01	2.309525e+00	9.081877e-03	9.755042e-01	3.938308e-02	2.107646e+00	2.205866e-02
17020000	-4.449417e+03	-9.174156e+02	3.730642e+00	2.762627e+01	1.395349e-01	3.252682e+00	2.061744e-02	9.585895e-01	1.842717e-02	1.679130e+00	2.383070e-02
17040000	-4.444553e+03	-9.146603e+02	4.037643e+00	2.921041e+01	1.162791e-01	2.130358e+00	1.621392e-02	9.498253e-01	5.284579e-02	2.404661e+00	2.584128e-02
17060000	-4.455265e+03	-9.131294e+02	4.356574e+00	3.089729e+01	9.302326e-02	2.180200e+00	2.128875e-02	9.718101e-01	1.131726e-02	4.883950e+00	2.727341e-02
17080000	-4.457439e+03	-9.151596e+02	4.176308e+00	3.054484e+01	2.093023e-01	2.240752e+00	1.155937e-02	9.610935e-01	5.218561e-02	2.868955e+00	2.648643e-02
17100000	-4.455899e+03	-9.297956e+02	3.901234e+00	2.965395e+01	1.046512e-01	2.658187e+00	1.221861e-02	9.698536e-01	3.134508e-02	1.984508e+00	2.460522e-02
17120000	-4.436541e+03	-9.379132e+02	3.537736e+00	2.561461e+01	1.279070e-01	3.156768e+00	3.492042e-03	9.909670e-01	4.111571e-02	2.688183e+00	2.230177e-02
17140000	-4.451470e+03	-9.356367e+02	3.002990e+00	2.167477e+01	1.162791e-01	3.304937e+00	1.294137e-02	9.832741e-01	1.063363e-02	1.717446e+00	1.917381e-02
17160000	-4.451260e+03	-9.443088e+02	3.118851e+00	2.185049e+01	1.395349e-01	2.901605e+00	3.185072e-03	9.939501e-01	2.861213e-02	1.622802e+00	1.991790e-02
17180000	-4.459124e+03	-9.318008e+02	2.976479e+00	2.157686e+01	1.511628e-01	2.147927e+00	3.421527e-03	9.905357e-01	3.946840e-02	1.406436e+00	1.861752e-02
17200000	-4.462602e+03	-9.330790e+02	3.057565e+00	2.233761e+01	1.395349e-01	3.129232e+00	7.788427e-03	9.807540e-01	3.057165e-02	1.762496e+00	1.887700e-02
17220000	-4.449253e+03	-9.564085e+02	3.311282e+00	2.591634e+01	1.046512e-01	2.609873e+00	3.146848e-02	9.160982e-01	3.134587e-02	2.025665e+00	1.993159e-02
17240000	-4.462539e+03	-8.905732e+02	4.530472e+00	3.244885e+01	1.627907e-01	2.017095e+00	1.946731e-02	9.532342e-01	3.655114e-02	2.907733e+00	2.864265e-02
17260000	-4.444313e+03	-9.104286e+02	4.386139e+00	2.985762e+01	1.976744e-01	2.409667e+00	1.169617e-02	9.501163e-01	9.860485e-02	2.869099e+00	2.732968e-02
17280000	-4.473616e+03	-9.132990e+02	4.046693e+00	2.877309e+01	1.744186e-01	2.146316e+00	8.247086e-03	9.751857e-01	4.824939e-02	1.954685e+00	2.594756e-02
17300000	-4.458233e+03	-9.283882e+02	3.528343e+00	2.643389e+01	1.162791e-01	2.091163e+00	1.688527e-02	9.644819e-01	2.672983e-02	2.496640e+00	2.259399e-02
17320000	-4.445702e+03	-9.632548e+02	3.275156e+00	2.469634e+01	9.302326e-02	3.542417e+00	1.722736e-02	9.585935e-01	2.209579e-02	2.609921e+00	2.048610e-02
17340000	-4.469672e+03	-9.214661e+02	3.631675e+00	2.755698e+01	1.627907e-01	1.921790e+00	4.607476e-03	9.876449e-01	2.673432e-02	2.601933e+00	2.315078e-02
17360000	-4.453877e+03	-9.055026e+02	4.250436e+00	3.181046e+01	1.279070e-01	2.700270e+00	1.455655e-02	9.618535e-01	3.277324e-02	2.237923e+00	2.723815e-02
17380000	-4.433847e+03	-9.255737e+02	4.584924e+00	3.567525e+01	8.139535e-02	2.533531e+00	4.921498e-03	9.833016e-01	3.364124e-02	3.418507e+00	2.894738e-02
17400000	-4.480200e+03	-8.874381e+02	4.758889e+00	3.501137e+01	1.511628e-01	2.513445e+00	7.031400e-03	9.684437e-01	9.023166e-02	3.796908e+00	3.007647e-02
17420000	-4.454686e+03	-9.093930e+02	4.759389e+00	3.593369e+01	1.279070e-01	2.886084e+00	7.830981e-03	9.761844e-01	3.523245e-02	3.751343e+00	3.025622e-02
17440000	-4.457452e+03	-9.261610e+02	4.067032e+00	3.197374e+01	1.279070e-01	2.258122e+00	3.989182e-03	9.904362e-01	2.720088e-02	3.346089e+00	2.568563e-02
17460000	-4.458981e+03	-9.247783e+02	3.857898e+00	2.967488e+01	8.139535e-02	2.300563e+00	5.144820e-03	9.926867e-01	1.322535e-02	2.363212e+00	2.477743e-02
17480000	-4.448141e+03	-9.575638e+02	3.228436e+00	2.551518e+01	1.046512e-01	2.338763e+00	8.388620e-03	9.857281e-01	1.452336e-02	2.597724e+00	2.062116e-02
17500000	-4.454616e+03	-9.580194e+02	2.999403e+00	2.222514e+01	1.162791e-01	1.975852e+00	9.927066e-03	9.746175e-01	3.002597e-02	2.838123e+00	1.871220e-02
17520000	-4.454045e+03	-9.503919e+02	3.223733e+00	2.562707e+01	1.860465e-01	2.507295e+00	1.224291e-02	9.584121e-01	4.373737e-02	2.325716e+00	2.036161e-02
17540000	-4.459842e+03	-9.303464e+02	3.220039e+00	2.336471e+01	1.627907e-01	1.924912e+00	5.466035e-03	9.834985e-01	4.756438e-02	1.973427e+00	2.000570e-02
17560000	-4.467267e+03	-9.492366e+02	3.665444e+00	2.779737e+01	9.302326e-02	3.025376e+00	5.510603e-03	9.821610e-01	4.920912e-02	3.017843e+00	2.263675e-02
17580000	-4.464347e+03	-9.260187e+02	3.623131e+00	2.857402e+01	1.046512e-01	2.739778e+00	1.676040e-02	9.644798e-01	1.991188e-02	2.864824e+00	2.230281e-02
17600000	-4.445308e+03	-9.280481e+02	4.098433e+00	3.045146e+01	1.395349e-01	2.557814e+00	8.064472e-03	9.780086e-01	3.480939e-02	4.821286e+00	2.526837e-02
17620000	-4.457195e+03	-9.252795e+02	3.838620e+00	2.802086e+01	9.302326e-02	2.428702e+00	1.070781e-02	9.761213e-01	2.473924e-02	2.861134e+00	2.458058e-02
17640000	-4.450439e+03	-9.292301e+02	3.626467e+00	2.692743e+01	1.395349e-01	2.366671e+00	1.860023e-03	9.909050e-01	1.171780e-01	4.694416e+00	2.335501e-02
17660000	-4.449617e+03	-9.532366e+02	2.766793e+00	2.191435e+01	5.813953e-02	3.309653e+00	2.167486e-02	9.701881e-01	8.218684e-03	1.939918e+00	1.774065e-02
17680000	-4.458061e+03	-9.412318e+02	3.498946e+00	2.573316e+01	1.511628e-01	2.490676e+00	2.008244e-02	9.477530e-01	3.252495e-02	2.043952e+00	2.237577e-02
17700000	-4.456227e+03	-9.240885e+02	3.313356e+00	2.401771e+01	9.302326e-02	3.026287e+00	1.587938e-02	9.636539e-01	2.505175e-02	1.712041e+00	2.136901e-02
17720000	-4.446423e+03	-9.363108e+02	3.414807e+00	2.526025e+01	8.139535e-02	2.738041e+00	2.190760e-02	9.799882e-01	4.280771e-03	2.081856e+00	2.144516e-02
17740000	-4.464702e+03	-9.185844e+02	3.973619e+00	3.014988e+01	1.162791e-01	1.802204e+00	2.217784e-02	9.362029e-01	4.165990e-02	2.795874e+00	2.552844e-02
17760000	-4.480162e+03	-9.458185e+02	3.285533e+00	2.421692e+01	1.395349e-01	3.099670e+00	2.997043e-03	9.885430e-01	8.442672e-02	2.469457e+00	2.106375e-02
17780000	-4.440324e+03	-9.052844e+02	4.762613e+00	3.380093e+01	9.302326e-02	2.025827e+00	5.775854e-03	9.856523e-01	3.344864e-02	3.632308e+00	3.018337e-02
17800000	-4.447192e+03	-9.290648e+02	3.674664e+00	2.820425e+01	1.162791e-01	2.646888e+00	3.071611e-03	9.878180e-01	5.707859e-02	2.331401e+00	2.345630e-02
17820000	-4.463325e+03	-9.656768e+02	2.539258e+00	1.873345e+01	1.279070e-01	2.801570e+00	6.369101e-03	9.868284e-01	2.863454e-02	1.746207e+00	1.627293e-02
17840000	-4.464207e+03	-9.231553e+02	4.419534e+00	3.396548e+01	5.813953e-02	3.142706e+00	2.360230e-02	9.763858e-01	4.309219e-03	2.475843e+00	2.820961e-02
17860000	-4.441711e+03	-9.223001e+02	3.960152e+00	3.038970e+01	1.046512e-01	3.450928e+00	8.873436e-03	9.813404e-01	2.083625e-02	3.018496e+00	2.537474e-02
17880000	-4.461122e+03	-8.957409e+02	4.730941e+00	3.407816e+01	1.279070e-01	2.771551e+00	9.785982e-03	9.749148e-01	3.291143e-02	4.327907e+00	3.041435e-02
17900000	-4.442004e+03	-9.266501e+02	3.770720e+00	2.796358e+01	8.139535e-02	2.391173e+00	1.444675e-02	9.745681e-01	1.520565e-02	2.226434e+00	2.382279e-02
17920000	-4.451414e+03	-9.262451e+02	3.750585e+00	2.675352e+01	1.395349e-01	2.376258e+00	1.089405e-02	9.715594e-01	3.090156e-02	2.402848e+00	2.403344e-02
17940000	-4.458056e+03	-8.913644e+02	5.156517e+00	3.389550e+01	1.279070e-01	2.791210e+00	1.873414e-02	9.571383e-01	3.733667e-02	3.037661e+00	3.303999e-02
17960000	-4.465973e+03	-9.095391e+02	4.222471e+00	3.060850e+01	2.093023e-01	2.390744e+00	2.960989e-02	8.864805e-01	8.146346e-02	2.702685e+00	2.718842e-02
17980000	-4.468513e+03	-9.140135e+02	3.659140e+00	2.591509e+01	1.744186e-01	2.528575e+00	1.679430e-02	9.599316e-01	2.598061e-02	1.970616e+00	2.320889e-02
18000000	-4.475360e+03	-8.882337e+02	5.335567e+00	3.796206e+01	1.511628e-01	2.813707e+00	8.085987e-03	9.824868e-01	3.363360e-02	2.935202e+00	3.437721e-02
18020000	-4.431153e+03	-9.285173e+02	4.592287e+00	3.305021e+01	9.302326e-02	2.503855e+00	1.199179e-02	9.781057e-01	1.782612e-02	3.473853e+00	2.922221e-02
18040000	-4.452214e+03	-9.226667e+02	3.884677e+00	2.972478e+01	9.302326e-02	2.904087e+00	1.509143e-02	9.621149e-01	3.067416e-02	4.634147e+00	2.499414e-02
18060000	-4.454740e+03	-9.367989e+02	3.687540e+00	2.796506e+01	1.046512e-01	2.306059e+00	1.159469e-02	9.659227e-01	5.645530e-02	2.988546e+00	2.376764e-02
18080000	-4.458387e+03	-9.465232e+02	3.298891e+00	2.531999e+01	1.162791e-01	2.649830e+00	1.211627e-02	9.792182e-01	1.487591e-02	2.767911e+00	2.069063e-02
18100000	-4.453830e+03	-9.603820e+02	2.793984e+00	1.974123e+01	1.046512e-01	2.326113e+00	1.876705e-02	9.532092e-01	3.117580e-02	2.717036e+00	1.735343e-02
18120000	-4.479622e+03	-9.470674e+02	3.224206e+00	2.287138e+01	1.511628e-01	2.308746e+00	2.136979e-02	9.607419e-01	2.154038e-02	1.481810e+00	2.068298e-02
18140000	-4.464942e+03	-9.414674e+02	3.412124e+00	2.479421e+01	1.976744e-01	2.969018e+00	5.809790e-03	9.791548e-01	6.967384e-02	1.643339e+00	2.198818e-02
18160000	-4.465462e+03	-9.171949e+02	4.372778e+00	3.026280e+01	9.302326e-02	2.699238e+00	6.561164e-03	9.861993e-01	1.992008e-02	3.420773e+00	2.745820e-02
18180000	-4.468226e+03	-9.163613e+02	4.275039e+00	2.887460e+01	1.976744e-01	2.823136e+00	2.001244e-02	9.356600e-01	6.522081e-02	2.506332e+00	2.745082e-02
18200000	-4.466709e+03	-9.330819e+02	3.826227e+00	2.923924e+01	1.395349e-01	2.325706e+00	1.693420e-02	9.424068e-01	7.992101e-02	2.600117e+00	2.434591e-02
18220000	-4.462110e+03	-9.266192e+02	4.860861e+00	3.660104e+01	1.744186e-01	2.692614e+00	9.755136e-03	9.445764e-01	1.059693e-01	2.741967e+00	3.096099e-02
18240000	-4.467902e+03	-9.389046e+02	3.643236e+00	2.723712e+01	1.046512e-01	2.327006e+00	1.543943e-02	9.672634e-01	2.568779e-02	1.902805e+00	2.347616e-02
18260000	-4.448436e+03	-9.589736e+02	2.918459e+00	2.346604e+01	1.744186e-01	2.382604e+00	1.024239e-02	9.656865e-01	3.949512e-02	1.667345e+00	1.870353e-02
18280000	-4.450335e+03	-9.727619e+02	2.705290e+00	1.999816e+01	1.279070e-01	2.387611e+00	8.634622e-03	9.523609e-01	1.321155e-01	2.015701e+00	1.744047e-02
18300000	-4.455448e+03	-9.520912e+02	3.371881e+00	2.455203e+01	1.744186e-01	2.456912e+00	3.618392e-02	8.670849e-01	7.768128e-02	2.285053e+00	2.155167e-02
18320000	-4.457304e+03	-9.381952e+02	3.894899e+00	2.774651e+01	1.279070e-01	3.266347e+00	2.063112e-02	9.364894e-01	5.190255e-02	2.029802e+00	2.503424e-02
18340000	-4.476896e+03	-9.445982e+02	3.656420e+00	2.723620e+01	1.511628e-01	2.455587e+00	7.119767e-03	9.762398e-01	4.656634e-02	2.529995e+00	2.312174e-02
18360000	-4.458705e+03	-9.442944e+02	3.460492e+00	2.527165e+01	1.046512e-01	2.911923e+00	1.386840e-02	9.801777e-01	9.428229e-03	2.344912e+00	2.210450e-02
18380000	-4.452961e+03	-9.264265e+02	3.766260e+00	2.889839e+01	1.395349e-01	3.075665e+00	9.188982e-03	9.748202e-01	3.327080e-02	3.241633e+00	2.426862e-02
18400000	-4.463977e+03	-9.345894e+02	3.416293e+00	2.500758e+01	1.046512e-01	2.165334e+00	2.698931e-02	9.296804e-01	2.726037e-02	3.762477e+00	2.165576e-02
18420000	-4.458057e+03	-9.405785e+02	3.333201e+00	2.592146e+01	1.395349e-01	1.919947e+00	1.723524e-02	9.536141e-01	2.723444e-02	2.257208e+00	2.025774e-02
18440000	-4.456237e+03	-9.438896e+02	4.296245e+00	3.302144e+01	1.046512e-01	2.916736e+00	5.797696e-03	9.730964e-01	8.697475e-02	3.072601e+00	2.757278e-02
18460000	-4.457572e+03	-9.509615e+02	3.416527e+00	2.506651e+01	1.279070e-01	2.035067e+00	1.640025e-02	9.460195e-01	5.556338e-02	2.402208e+00	2.043164e-02
18480000	-4.460778e+03	-9.474090e+02	3.493009e+00	2.688236e+01	8.139535e-02	2.380638e+00	1.644208e-02	9.696148e-01	1.844436e-02	3.001995e+00	2.086370e-02
18500000	-4.475362e+03	-9.440891e+02	2.812268e+00	1.940255e+01	1.511628e-01	3.553433e+00	1.156896e-02	9.652318e-01	4.817133e-02	2.136110e+00	1.811131e-02
18520000	-4.444549e+03	-9.305669e+02	3.538696e+00	2.527713e+01	1.511628e-01	2.536437e+00	4.838673e-03	9.801566e-01	6.742420e-02	1.837392e+00	2.240786e-02
18540000	-4.460906e+03	-9.483143e+02	3.403991e+00	2.507617e+01	1.046512e-01	2.263610e+00	1.354553e-02	9.638753e-01	3.999882e-02	1.826603e+00	2.157424e-02
18560000	-4.445248e+03	-9.194788e+02	3.879093e+00	2.907940e+01	2.209302e-01	2.919197e+00	1.010237e-02	9.490455e-01	7.817961e-02	2.925078e+00	2.482671e-02
18580000	-4.450514e+03	-9.415253e+02	3.633780e+00	2.776994e+01	1.395349e-01	2.864961e+00	1.135147e-02	9.788710e-01	1.297745e-02	2.411141e+00	2.288869e-02
18600000	-4.461862e+03	-9.393160e+02	3.124463e+00	2.312709e+01	1.511628e-01	2.514302e+00	1.324752e-02	9.653944e-01	2.907011e-02	2.083628e+00	1.983173e-02
18620000	-4.464720e+03	-9.265916e+02	4.000109e+00	2.794088e+01	1.511628e-01	2.095644e+00	1.661589e-02	9.419158e-01	5.138508e-02	3.240760e+00	2.496470e-02
18640000	-4.445226e+03	-9.190062e+02	4.592469e+00	3.306597e+01	1.279070e-01	3.268311e+00	3.660428e-03	9.886589e-01	4.158070e-02	4.825419e+00	2.861649e-02
18660000	-4.481809e+03	-9.416444e+02	3.123357e+00	2.174469e+01	1.511628e-01	2.191983e+00	4.192190e-03	9.889801e-01	3.286317e-02	1.562922e+00	2.013762e-02
18680000	-4.464218e+03	-9.448899e+02	3.320864e+00	2.405287e+01	1.279070e-01	2.671413e+00	6.901188e-03	9.883227e-01	1.445907e-02	1.439953e+00	2.108485e-02
18700000	-4.470623e+03	-9.379172e+02	3.806945e+00	2.625561e+01	1.279070e-01	2.929512e+00	1.374075e-02	9.629484e-01	3.340746e-02	2.003075e+00	2.394600e-02
18720000	-4.454934e+03	-9.421660e+02	3.866605e+00	2.766921e+01	1.511628e-01	2.495701e+00	7.579262e-03	9.639055e-01	1.068267e-01	1.951753e+00	2.473225e-02
18740000	-4.445204e+03	-9.425104e+02	3.445456e+00	2.530307e+01	1.395349e-01	2.188385e+00	7.012134e-03	9.871854e-01	1.914479e-02	2.722901e+00	2.185646e-02
18760000	-4.463800e+03	-9.185052e+02	4.181349e+00	3.041349e+01	1.511628e-01	2.398692e+00	7.809611e-03	9.788746e-01	3.106458e-02	2.457407e+00	2.677495e-02
18780000	-4.464490e+03	-9.557086e+02	2.664351e+00	2.172516e+01	1.860465e-01	3.209943e+00	2.213502e-02	9.139462e-01	6.650876e-02	1.287886e+00	1.716359e-02
18800000	-4.456798e+03	-9.382772e+02	3.232107e+00	2.310916e+01	1.395349e-01	2.764103e+00	1.741519e-02	9.547808e-01	2.402123e-02	1.836052e+00	2.075707e-02
18820000	-4.456736e+03	-9.460900e+02	3.163302e+00	2.245402e+01	1.395349e-01	3.088113e+00	3.440170e-02	9.132478e-01	3.868573e-02	1.943889e+00	1.997903e-02
18840000	-4.478534e+03	-9.614600e+02	2.926214e+00	2.277819e+01	4.651163e-02	2.617936e+00	1.711470e-02	9.611640e-01	2.862073e-02	2.779319e+00	1.840105e-02
18860000	-4.465065e+03	-9.395859e+02	2.971430e+00	2.200192e+01	8.139535e-02	2.973371e+00	1.257179e-02	9.798018e-01	1.117264e-02	1.526091e+00	1.903901e-02
18880000	-4.445189e+03	-9.230573e+02	3.507705e+00	2.489089e+01	1.162791e-01	2.758064e+00	1.466067e-02	9.722305e-01	1.724883e-02	1.533663e+00	2.253326e-02
18900000	-4.472835e+03	-9.221633e+02	3.646056e+00	2.695970e+01	1.395349e-01	2.311335e+00	1.084340e-02	9.627379e-01	6.226045e-02	3.150997e+00	2.341934e-02
18920000	-4.459152e+03	-9.439733e+02	3.879568e+00	2.720193e+01	1.395349e-01	3.036691e+00	1.062165e-02	9.688648e-01	3.987850e-02	2.597762e+00	2.490956e-02
18940000	-4.441703e+03	-9.327289e+02	4.490481e+00	3.208151e+01	1.511628e-01	2.231978e+00	9.135031e-03	9.706119e-01	5.245068e-02	2.656780e+00	2.882301e-02
18960000	-4.441573e+03	-9.419322e+02	3.675079e+00	2.712170e+01	9.302326e-02	2.147380e+00	2.899322e-02	9.558702e-01	1.132060e-02	2.803424e+00	2.366335e-02
18980000	-4.486611e+03	-9.044973e+02	3.945893e+00	2.934334e+01	1.279070e-01	1.737084e+00	1.168738e-02	9.816825e-01	1.170143e-02	2.192615e+00	2.501503e-02
19000000	-4.460535e+03	-9.555731e+02	3.618094e+00	2.590813e+01	1.162791e-01	2.895052e+00	6.594420e-03	9.857756e-01	2.555855e-02	2.697548e+00	2.306366e-02
19020000	-4.466455e+03	-9.171503e+02	3.902841e+00	2.703160e+01	1.627907e-01	2.857236e+00	1.072351e-02	9.749643e-01	3.077017e-02	2.296799e+00	2.501147e-02
19040000	-4.459099e+03	-9.476293e+02	2.955324e+00	2.114260e+01	1.744186e-01	2.747719e+00	1.542942e-02	9.396608e-01	7.991412e-02	2.196048e+00	1.891780e-02
19060000	-4.466775e+03	-9.655811e+02	2.808499e+00	2.170268e+01	9.302326e-02	2.286332e+00	1.350796e-02	9.591481e-01	3.153274e-02	2.339200e+00	1.794165e-02
19080000	-4.463991e+03	-9.482436e+02	3.128660e+00	2.444166e+01	6.976744e-02	2.883005e+00	1.151105e-02	9.656553e-01	2.695930e-02	1.673668e+00	2.009397e-02
19100000	-4.463928e+03	-9.514491e+02	3.062792e+00	2.279298e+01	1.279070e-01	1.948507e+00	1.320672e-02	9.696318e-01	2.720226e-02	1.616361e+00	1.915255e-02
19120000	-4.467702e+03	-9.253024e+02	4.229781e+00	3.138568e+01	1.511628e-01	2.425625e+00	7.577095e-03	9.784357e-01	4.225696e-02	1.990323e+00	2.716624e-02
19140000	-4.450715e+03	-9.518344e+02	3.356529e+00	2.302761e+01	1.162791e-01	2.111594e+00	1.342102e-02	9.771059e-01	1.603967e-02	1.657211e+00	2.150346e-02
19160000	-4.458113e+03	-9.702974e+02	3.186091e+00	2.461838e+01	1.046512e-01	2.419880e+00	1.490861e-02	9.656468e-01	2.021154e-02	2.293790e+00	1.964429e-02
19180000	-4.481991e+03	-9.177120e+02	4.421844e+00	2.774205e+01	2.325581e-01	2.549473e+00	7.852179e-03	9.607943e-01	1.355240e-01	2.182360e+00	2.784097e-02
19200000	-4.458355e+03	-9.494936e+02	3.414077e+00	2.344202e+01	1.279070e-01	2.300656e+00	1.047004e-02	9.737211e-01	4.241434e-02	4.322705e+00	2.177508e-02
19220000	-4.449095e+03	-9.420921e+02	3.562181e+00	2.724226e+01	9.302326e-02	2.732843e+00	1.466818e-02	9.633518e-01	2.148681e-02	2.410547e+00	2.264389e-02
19240000	-4.474240e+03	-9.103594e+02	3.978166e+00	2.829165e+01	1.744186e-01	2.610109e+00	1.164254e-02	9.531194e-01	8.382524e-02	2.219092e+00	2.529450e-02
19260000	-4.448946e+03	-9.248436e+02	3.849948e+00	2.632233e+01	1.976744e-01	2.599182e+00	1.175804e-02	9.528034e-01	6.942871e-02	2.156750e+00	2.409050e-02
19280000	-4.461934e+03	-9.483616e+02	2.791250e+00	2.230083e+01	1.046512e-01	2.627420e+00	1.325560e-02	9.754097e-01	1.667556e-02	1.290791e+00	1.768951e-02
19300000	-4.440327e+03	-8.886602e+02	5.111043e+00	3.622052e+01	1.627907e-01	2.821473e+00	8.284131e-03	9.699963e-01	7.257237e-02	3.519009e+00	3.158621e-02
19320000	-4.469741e+03	-8.780297e+02	4.632461e+00	3.223783e+01	2.093023e-01	2.248849e+00	8.448073e-03	9.689273e-01	5.376609e-02	2.352620e+00	2.970001e-02
19340000	-4.468260e+03	-8.842087e+02	4.788762e+00	3.162390e+01	1.976744e-01	3.029785e+00	2.258944e-02	9.067226e-01	9.645556e-02	2.096769e+00	3.063199e-02
19360000	-4.460963e+03	-9.154005e+02	4.430681e+00	2.992516e+01	1.627907e-01	2.844723e+00	1.095573e-02	9.786160e-01	2.402141e-02	3.352307e+00	2.811549e-02
19380000	-4.453987e+03	-8.793130e+02	5.402464e+00	3.750274e+01	1.860465e-01	2.169240e+00	1.906497e-02	9.101664e-01	8.026402e-02	5.930687e+00	3.481964e-02
19400000	-4.465492e+03	-9.293704e+02	3.892075e+00	2.905980e+01	9.302326e-02	2.589821e+00	7.039577e-03	9.867288e-01	1.416157e-02	2.363256e+00	2.484965e-02
19420000	-4.452181e+03	-9.040997e+02	4.940560e+00	3.596190e+01	6.976744e-02	3.052718e+00	4.361848e-03	9.917424e-01	2.116637e-02	3.589807e+00	3.110292e-02
19440000	-4.456027e+03	-9.323193e+02	3.913150e+00	2.916727e+01	1.162791e-01	2.268217e+00	2.359920e-03	9.951028e-01	2.305145e-02	3.111418e+00	2.461244e-02
19460000	-4.457112e+03	-9.279394e+02	4.089360e+00	3.168577e+01	1.279070e-01	2.288445e+00	1.561236e-03	9.950225e-01	4.680281e-02	3.170813e+00	2.629881e-02
19480000	-4.456309e+03	-8.975735e+02	4.603538e+00	3.399990e+01	1.046512e-01	2.689763e+00	7.122513e-03	9.906310e-01	1.034421e-02	3.542411e+00	2.896375e-02
19500000	-4.425426e+03	-9.197686e+02	3.850310e+00	2.924394e+01	8.139535e-02	2.395972e+00	1.835341e-03	9.957501e-01	1.655570e-02	2.155114e+00	2.468973e-02
19520000	-4.446316e+03	-9.304955e+02	3.485331e+00	2.867301e+01	8.139535e-02	2.576127e+00	2.573565e-03	9.966245e-01	6.580543e-03	3.022764e+00	2.228019e-02
19540000	-4.453947e+03	-9.195985e+02	4.510726e+00	3.527988e+01	4.651163e-02	2.091346e+00	3.287266e-03	9.972512e-01	3.394471e-03	3.780808e+00	2.902302e-02
19560000	-4.451726e+03	-9.676900e+02	3.153459e+00	2.462694e+01	6.976744e-02	2.857715e+00	1.302349e-02	9.633205e-01	2.736774e-02	1.929087e+00	1.959265e-02
19580000	-4.447278e+03	-9.385151e+02	3.911564e+00	3.102049e+01	1.046512e-01	3.586920e+00	2.342719e-03	9.949224e-01	2.235285e-02	3.920525e+00	2.496780e-02
19600000	-4.464876e+03	-9.360355e+02	3.590799e+00	2.830995e+01	1.395349e-01	2.392019e+00	2.059244e-02	9.265950e-01	4.308047e-02	2.131029e+00	2.239290e-02
19620000	-4.452145e+03	-9.189537e+02	4.014422e+00	2.857215e+01	1.744186e-01	2.457570e+00	1.495846e-02	9.544992e-01	5.371995e-02	3.694841e+00	2.550473e-02
19640000	-4.454626e+03	-9.283695e+02	4.170439e+00	3.144025e+01	9.302326e-02	2.204201e+00	1.924507e-02	9.569773e-01	2.031411e-02	2.707601e+00	2.543213e-02
19660000	-4.452007e+03	-9.415215e+02	3.537973e+00	2.625400e+01	1.627907e-01	2.750312e+00	1.688505e-02	9.480879e-01	4.336865e-02	2.960531e+00	2.196069e-02
19680000	-4.462095e+03	-9.374412e+02	4.101163e+00	3.102811e+01	1.511628e-01	2.277694e+00	7.897887e-03	9.697647e-01	5.595449e-02	4.380641e+00	2.542894e-02
19700000	-4.453998e+03	-9.359176e+02	3.042066e+00	2.457466e+01	9.302326e-02	2.609073e+00	4.373164e-03	9.884823e-01	3.103534e-02	2.866055e+00	1.943803e-02
19720000	-4.452014e+03	-9.471270e+02	3.927227e+00	2.996585e+01	5.813953e-02	2.559549e+00	2.127747e-02	9.574138e-01	1.951680e-02	3.747387e+00	2.480537e-02
19740000	-4.450389e+03	-9.437334e+02	3.602391e+00	2.728120e+01	4.651163e-02	2.407579e+00	1.051721e-02	9.873145e-01	6.273725e-03	2.386343e+00	2.278027e-02
19760000	-4.468674e+03	-9.291042e+02	3.515212e+00	2.553369e+01	1.279070e-01	2.431139e+00	9.545503e-03	9.663837e-01	5.355828e-02	2.269006e+00	2.209950e-02
19780000	-4.462616e+03	-9.255545e+02	3.952024e+00	2.816729e+01	1.046512e-01	2.141445e+00	2.590563e-02	9.041527e-01	6.878662e-02	2.554452e+00	2.442705e-02
19800000	-4.455952e+03	-9.210428e+02	3.590866e+00	2.604994e+01	1.162791e-01	2.909671e+00	1.561708e-02	9.641774e-01	2.971189e-02	1.789934e+00	2.295807e-02
19820000	-4.459034e+03	-9.291620e+02	4.021626e+00	2.947316e+01	1.511628e-01	2.791386e+00	1.904363e-02	9.513572e-01	3.809465e-02	1.995246e+00	2.563970e-02
19840000	-4.453322e+03	-9.370534e+02	3.655262e+00	2.662172e+01	1.860465e-01	4.145895e+00	2.098324e-02	9.186024e-01	7.132322e-02	1.949973e+00	2.356118e-02
19860000	-4.450225e+03	-9.308404e+02	3.392965e+00	2.480000e+01	1.162791e-01	2.527642e+00	2.252328e-02	9.628354e-01	1.542405e-02	3.372139e+00	2.129194e-02
19880000	-4.483989e+03	-9.173898e+02	3.973180e+00	2.793237e+01	1.511628e-01	2.412890e+00	8.757984e-03	9.655628e-01	5.865551e-02	1.468753e+00	2.518586e-02
19900000	-4.456339e+03	-9.199311e+02	3.492487e+00	2.790368e+01	1.162791e-01	2.693535e+00	6.660826e-03	9.855476e-01	2.600082e-02	1.910760e+00	2.250130e-02
19920000	-4.446424e+03	-9.026737e+02	4.339052e+00	3.267809e+01	9.302326e-02	2.641329e+00	9.656774e-03	9.843695e-01	1.107237e-02	2.992828e+00	2.774064e-02
19940000	-4.464965e+03	-9.366083e+02	3.831380e+00	3.038390e+01	1.511628e-01	2.265940e+00	1.082981e-02	9.656733e-01	3.626497e-02	2.539823e+00	2.438532e-02
19960000	-4.452981e+03	-9.298905e+02	4.801971e+00	3.590011e+01	1.627907e-01	2.399124e+00	6.077475e-03	9.823466e-01	4.878678e-02	3.335228e+00	3.048551e-02
19980000	-4.469979e+03	-9.298286e+02	4.492013e+00	3.274340e+01	6.976744e-02	2.426769e+00	4.784093e-03	9.919346e-01	1.341577e-02	3.762173e+00	2.844924e-02
20000000	-4.454538e+03	-9.525131e+02	3.062793e+00	2.422123e+01	1.395349e-01	1.994490e+00	7.529487e-03	9.783643e-01	3.319489e-02	1.611376e+00	1.924786e-02
20020000	-4.462017e+03	-9.221618e+02	4.143236e+00	3.123586e+01	1.046512e-01	2.589663e+00	4.192620e-03	9.860404e-01	5.127648e-02	3.024161e+00	2.665189e-02
20040000	-4.458604e+03	-9.142168e+02	4.436746e+00	3.101380e+01	1.395349e-01	2.588898e+00	5.623006e-03	9.812320e-01	5.174250e-02	2.667763e+00	2.858895e-02
20060000	-4.443363e+03	-9.029414e+02	4.350062e+00	3.012498e+01	1.395349e-01	2.212053e+00	6.824571e-03	9.807583e-01	3.884621e-02	2.257277e+00	2.763628e-02
20080000	-4.449949e+03	-9.125412e+02	4.203292e+00	3.054913e+01	1.162791e-01	2.701002e+00	1.118319e-02	9.678163e-01	4.948341e-02	2.722731e+00	2.658337e-02
20100000	-4.450037e+03	-9.183648e+02	3.602697e+00	2.654534e+01	1.395349e-01	3.015671e+00	9.000480e-03	9.813352e-01	2.017790e-02	3.602697e+00	2.245297e-02
20120000	-4.477634e+03	-9.463086e+02	2.352477e+00	1.683019e+01	1.860465e-01	2.658073e+00	9.621437e-03	9.668188e-01	5.823009e-02	1.332893e+00	1.503447e-02
20140000	-4.449114e+03	-9.478934e+02	3.909404e+00	2.980165e+01	8.139535e-02	2.517757e+00	1.441090e-02	9.661502e-01	2.605007e-02	3.656967e+00	2.462846e-02
20160000	-4.453843e+03	-9.739658e+02	2.851999e+00	2.144506e+01	1.279070e-01	2.473717e+00	1.050827e-02	9.747642e-01	2.590209e-02	1.898126e+00	1.828271e-02
20180000	-4.465503e+03	-9.128081e+02	4.028315e+00	2.798028e+01	1.511628e-01	2.882985e+00	2.552895e-02	9.270093e-01	4.404779e-02	2.354220e+00	2.484417e-02
20200000	-4.443109e+03	-9.544731e+02	2.919474e+00	2.157772e+01	1.744186e-01	2.870407e+00	1.247392e-02	9.637834e-01	3.377822e-02	1.999551e+00	1.843237e-02
20220000	-4.463712e+03	-9.211416e+02	4.486075e+00	3.146914e+01	8.139535e-02	2.829164e+00	1.926929e-02	9.527436e-01	3.348738e-02	2.457593e+00	2.787662e-02
20240000	-4.444817e+03	-8.873017e+02	5.219371e+00	3.608992e+01	1.395349e-01	2.468710e+00	1.370769e-02	9.751575e-01	1.909183e-02	3.165964e+00	3.281018e-02
20260000	-4.457163e+03	-9.259792e+02	3.872548e+00	2.711935e+01	1.627907e-01	2.358720e+00	2.052647e-02	9.300066e-01	5.803210e-02	1.826543e+00	2.406418e-02
20280000	-4.448322e+03	-9.233514e+02	4.406462e+00	3.007667e+01	5.813953e-02	2.841396e+00	1.985462e-02	9.680679e-01	1.842233e-02	3.224930e+00	2.778831e-02
20300000	-4.458062e+03	-9.226758e+02	4.519879e+00	3.179616e+01	1.511628e-01	2.687474e+00	8.851860e-03	9.769262e-01	4.637018e-02	4.906148e+00	2.893719e-02
20320000	-4.450985e+03	-9.042933e+02	5.170444e+00	3.558629e+01	9.302326e-02	3.104693e+00	1.985386e-02	9.739026e-01	1.058965e-02	4.043765e+00	3.298537e-02
20340000	-4.468656e+03	-9.146576e+02	5.410455e+00	3.767955e+01	1.162791e-01	3.055644e+00	1.535781e-02	9.734877e-01	1.913081e-02	7.017567e+00	3.468534e-02
20360000	-4.447390e+03	-8.872301e+02	5.602556e+00	3.735971e+01	1.162791e-01	2.311152e+00	2.230986e-02	9.418257e-01	4.350136e-02	5.682134e+00	3.596794e-02
20380000	-4.449571e+03	-8.864505e+02	5.281976e+00	3.753871e+01	1.046512e-01	2.513715e+00	1.761770e-02	9.534462e-01	3.560628e-02	5.584347e+00	3.377845e-02
20400000	-4.453048e+03	-9.078431e+02	4.533357e+00	3.545331e+01	1.046512e-01	3.379580e+00	2.348123e-02	9.430717e-01	2.537825e-02	3.714154e+00	2.919144e-02
20420000	-4.456958e+03	-8.776878e+02	5.651787e+00	4.022637e+01	1.046512e-01	2.432443e+00	9.853592e-03	9.818845e-01	1.546470e-02	5.517337e+00	3.629996e-02
20440000	-4.449060e+03	-9.098685e+02	5.065070e+00	3.470711e+01	1.395349e-01	2.175246e+00	5.688753e-03	9.829825e-01	4.092778e-02	3.634786e+00	3.266784e-02
20460000	-4.464913e+03	-9.239951e+02	4.119096e+00	3.010599e+01	1.162791e-01	2.568136e+00	1.982767e-02	9.674443e-01	1.533165e-02	2.537145e+00	2.605158e-02
20480000	-4.480860e+03	-9.029427e+02	4.446526e+00	3.244970e+01	1.279070e-01	2.422888e+00	1.863477e-02	9.703221e-01	1.425391e-02	3.002702e+00	2.836222e-02
20500000	-4.445557e+03	-9.573555e+02	3.185700e+00	2.339337e+01	1.395349e-01	2.463057e+00	1.555922e-02	9.568619e-01	4.607079e-02	2.194077e+00	2.022374e-02
20520000	-4.475672e+03	-9.676911e+02	2.986859e+00	2.134933e+01	1.860465e-01	3.472998e+00	1.208121e-02	9.375253e-01	1.188454e-01	3.011280e+00	1.906853e-02
20540000	-4.453359e+03	-9.261879e+02	3.835373e+00	2.675606e+01	1.162791e-01	2.617550e+00	1.582956e-02	9.707577e-01	1.507414e-02	2.707189e+00	2.417976e-02
20560000	-4.458090e+03	-9.743617e+02	3.011127e+00	2.371128e+01	6.976744e-02	2.757077e+00	1.776149e-02	9.724346e-01	1.090013e-02	1.670329e+00	1.919571e-02
20580000	-4.469382e+03	-9.571244e+02	3.220528e+00	2.407338e+01	1.046512e-01	3.532024e+00	1.307670e-02	9.687831e-01	3.160329e-02	1.709069e+00	2.044340e-02
20600000	-4.457523e+03	-9.570914e+02	2.774272e+00	2.060949e+01	1.279070e-01	2.929182e+00	1.176901e-02	9.750010e-01	2.821881e-02	2.331687e+00	1.742980e-02
20620000	-4.474789e+03	-9.259593e+02	4.295395e+00	3.205174e+01	1.860465e-01	2.010968e+00	1.017099e-02	9.450783e-01	1.113778e-01	4.958201e+00	2.699815e-02
20640000	-4.464336e+03	-9.123566e+02	4.454389e+00	3.390821e+01	1.279070e-01	2.319421e+00	2.791327e-02	9.613009e-01	1.118322e-02	3.447467e+00	2.776842e-02
20660000	-4.450421e+03	-9.160297e+02	4.687976e+00	3.496630e+01	1.162791e-01	2.411085e+00	7.449810e-03	9.820750e-01	2.592552e-02	2.980023e+00	2.858981e-02
20680000	-4.442010e+03	-8.961895e+02	5.028430e+00	3.991394e+01	6.976744e-02	2.431141e+00	1.646880e-02	9.729408e-01	1.019302e-02	4.027663e+00	3.150603e-02
20700000	-4.434404e+03	-8.951949e+02	5.134639e+00	3.831902e+01	8.139535e-02	3.139853e+00	6.721722e-03	9.719308e-01	7.629249e-02	4.534288e+00	3.272868e-02
20720000	-4.455287e+03	-8.801071e+02	5.764351e+00	4.053119e+01	1.395349e-01	2.187306e+00	1.445866e-02	9.597275e-01	4.278539e-02	4.440083e+00	3.708282e-02
20740000	-4.446139e+03	-8.903048e+02	5.060354e+00	3.552406e+01	1.627907e-01	2.543491e+00	5.210612e-03	9.789253e-01	6.481640e-02	2.914933e+00	3.182918e-02
20760000	-4.454602e+03	-9.091058e+02	4.314903e+00	3.099423e+01	1.046512e-01	2.849645e+00	1.354011e-02	9.751174e-01	1.753674e-02	4.103422e+00	2.728223e-02
20780000	-4.456612e+03	-9.171916e+02	3.963077e+00	3.014237e+01	1.162791e-01	3.237092e+00	1.287924e-02	9.679705e-01	2.728952e-02	2.919977e+00	2.550304e-02
20800000	-4.450141e+03	-9.418065e+02	3.966917e+00	3.269137e+01	5.813953e-02	2.753928e+00	1.328487e-02	9.807294e-01	9.469782e-03	2.714053e+00	2.556397e-02
20820000	-4.452853e+03	-9.376136e+02	4.361466e+00	3.200659e+01	6.976744e-02	2.537671e+00	2.783360e-02	9.436212e-01	2.514673e-02	3.192677e+00	2.796925e-02
20840000	-4.463730e+03	-8.818934e+02	6.228214e+00	4.443327e+01	6.976744e-02	2.435083e+00	2.798705e-02	9.608848e-01	1.207363e-02	3.412986e+00	3.996587e-02
20860000	-4.458746e+03	-9.022041e+02	5.174402e+00	3.808605e+01	1.162791e-01	1.878062e+00	1.731331e-02	9.517102e-01	3.443011e-02	2.690057e+00	3.291020e-02
20880000	-4.451360e+03	-9.610355e+02	2.751589e+00	2.067003e+01	4.651163e-02	2.144705e+00	1.463154e-02	9.889451e-01	3.361777e-03	1.708427e+00	1.748750e-02
20900000	-4.456488e+03	-9.584935e+02	3.107762e+00	2.328005e+01	9.302326e-02	2.642506e+00	5.041563e-03	9.850842e-01	3.834798e-02	2.366985e+00	1.977019e-02
20920000	-4.458559e+03	-9.314861e+02	3.955735e+00	2.716278e+01	9.302326e-02	2.176443e+00	7.172950e-03	9.864770e-01	1.901838e-02	3.578079e+00	2.535678e-02
20940000	-4.465848e+03	-9.462228e+02	3.385576e+00	2.395002e+01	1.511628e-01	1.932481e+00	1.669554e-02	9.628919e-01	2.129746e-02	1.551141e+00	2.148773e-02
20960000	-4.452267e+03	-9.515777e+02	3.583701e+00	2.698269e+01	1.046512e-01	2.464966e+00	1.324400e-02	9.777786e-01	1.474839e-02	1.637392e+00	2.276714e-02
20980000	-4.454054e+03	-9.211111e+02	3.765836e+00	2.633112e+01	1.511628e-01	2.606314e+00	2.151911e-02	9.569886e-01	2.600244e-02	2.045467e+00	2.398919e-02
21000000	-4.471730e+03	-9.305820e+02	3.366968e+00	2.383203e+01	1.046512e-01	3.434561e+00	1.400801e-02	9.671584e-01	2.082948e-02	2.183950e+00	2.170815e-02
21020000	-4.453526e+03	-9.270543e+02	3.518748e+00	2.381510e+01	1.860465e-01	2.693820e+00	1.487485e-02	9.464872e-01	6.228029e-02	2.094733e+00	2.097971e-02
21040000	-4.452146e+03	-9.323391e+02	3.680099e+00	2.564253e+01	1.627907e-01	2.129050e+00	5.831650e-03	9.712594e-01	8.411553e-02	2.127481e+00	2.303235e-02
21060000	-4.474545e+03	-9.491841e+02	3.192703e+00	2.297704e+01	1.046512e-01	2.322458e+00	7.375967e-03	9.889402e-01	1.175436e-02	1.957376e+00	2.007845e-02
21080000	-4.464313e+03	-9.322537e+02	3.309793e+00	2.332290e+01	1.395349e-01	2.732848e+00	9.038120e-03	9.713449e-01	5.900908e-02	1.768911e+00	1.993492e-02
21100000	-4.464033e+03	-9.471423e+02	3.420314e+00	2.305104e+01	1.744186e-01	2.418096e+00	2.498338e-02	9.165606e-01	5.045592e-02	1.845776e+00	2.002482e-02
21120000	-4.463078e+03	-9.093868e+02	3.827371e+00	2.587178e+01	1.976744e-01	2.635337e+00	2.126104e-02	9.203049e-01	6.526729e-02	1.920997e+00	2.459829e-02
21140000	-4.453337e+03	-9.493193e+02	3.398594e+00	2.569108e+01	1.511628e-01	3.016356e+00	7.878220e-03	9.844769e-01	2.055240e-02	2.318025e+00	2.168852e-02
21160000	-4.456128e+03	-9.374464e+02	3.910114e+00	3.100302e+01	1.395349e-01	2.465830e+00	9.810797e-03	9.822276e-01	1.455280e-02	2.727033e+00	2.504998e-02
21180000	-4.463028e+03	-9.369042e+02	3.470938e+00	2.622089e+01	8.139535e-02	2.679904e+00	1.235248e-02	9.788146e-01	1.557189e-02	2.462038e+00	2.206024e-02
21200000	-4.473238e+03	-9.606214e+02	2.795463e+00	2.077047e+01	1.395349e-01	2.432853e+00	8.323248e-03	9.745725e-01	4.721660e-02	2.176490e+00	1.758709e-02
21220000	-4.464794e+03	-9.285036e+02	2.980260e+00	2.096166e+01	1.744186e-01	2.473464e+00	1.689209e-02	9.525308e-01	5.011860e-02	1.748954e+00	1.888052e-02
21240000	-4.470015e+03	-9.483219e+02	3.618810e+00	2.669119e+01	1.046512e-01	2.356810e+00	1.766048e-02	9.574772e-01	2.944152e-02	2.539545e+00	2.297422e-02
21260000	-4.438578e+03	-9.481096e+02	3.577002e+00	2.729829e+01	1.279070e-01	2.910859e+00	1.413916e-02	9.581509e-01	4.856912e-02	2.428806e+00	2.293945e-02
21280000	-4.464426e+03	-9.504691e+02	3.768534e+00	2.784967e+01	1.511628e-01	2.034962e+00	4.358486e-03	9.825073e-01	7.074075e-02	2.704499e+00	2.408754e-02
21300000	-4.452757e+03	-9.042057e+02	4.901010e+00	3.424186e+01	1.627907e-01	2.706466e+00	8.312656e-03	9.668843e-01	6.886868e-02	2.992368e+00	3.061936e-02
21320000	-4.444668e+03	-9.259878e+02	4.517513e+00	3.280583e+01	1.279070e-01	2.185821e+00	2.077997e-02	9.404217e-01	3.362849e-02	3.057292e+00	2.906413e-02
21340000	-4.448693e+03	-9.062369e+02	4.558028e+00	3.085482e+01	1.279070e-01	2.394840e+00	2.019604e-02	9.693225e-01	1.419578e-02	3.026813e+00	2.884424e-02
21360000	-4.472147e+03	-9.082102e+02	5.087031e+00	3.555202e+01	1.279070e-01	2.821621e+00	1.995306e-02	9.566485e-01	2.553277e-02	3.549466e+00	3.153529e-02
21380000	-4.462893e+03	-8.965634e+02	5.061242e+00	3.552929e+01	1.395349e-01	3.082389e+00	1.467403e-02	9.417020e-01	6.079301e-02	2.616080e+00	3.260939e-02
21400000	-4.459182e+03	-9.046085e+02	4.544876e+00	3.128367e+01	1.046512e-01	3.036724e+00	1.541744e-02	9.774827e-01	1.461554e-02	2.517016e+00	2.909882e-02
21420000	-4.458215e+03	-9.293192e+02	4.038337e+00	3.299007e+01	5.813953e-02	2.916076e+00	1.098913e-02	9.830470e-01	1.204309e-02	3.305808e+00	2.593821e-02
21440000	-4.453581e+03	-9.277461e+02	4.474283e+00	3.350673e+01	1.046512e-01	2.418247e+00	2.113966e-02	9.572727e-01	2.980788e-02	2.944289e+00	2.883693e-02
21460000	-4.467649e+03	-9.124770e+02	4.238262e+00	3.446557e+01	8.139535e-02	2.838313e+00	1.182759e-02	9.750728e-01	2.136953e-02	3.925448e+00	2.684613e-02
21480000	-4.464517e+03	-9.318280e+02	3.160824e+00	2.504267e+01	1.511628e-01	2.645359e+00	3.034797e-02	8.861024e-01	6.909545e-02	2.861761e+00	2.034136e-02
21500000	-4.448635e+03	-9.305186e+02	4.148240e+00	3.174389e+01	1.046512e-01	2.315820e+00	2.200848e-02	9.390287e-01	3.340431e-02	3.527902e+00	2.616027e-02
21520000	-4.466520e+03	-9.024391e+02	4.138385e+00	3.035641e+01	1.976744e-01	2.698577e+00	1.375730e-02	9.461312e-01	7.408861e-02	2.242160e+00	2.625647e-02
21540000	-4.448947e+03	-9.441332e+02	3.809207e+00	2.785970e+01	9.302326e-02	2.477106e+00	4.366537e-03	9.927861e-01	1.576180e-02	3.943437e+00	2.406416e-02
21560000	-4.444388e+03	-9.158770e+02	4.158174e+00	3.146356e+01	9.302326e-02	2.328286e+00	9.363092e-03	9.799578e-01	1.972829e-02	3.352220e+00	2.662915e-02
21580000	-4.445955e+03	-9.522623e+02	2.615149e+00	1.948039e+01	1.162791e-01	2.764018e+00	3.148705e-02	9.195275e-01	3.921253e-02	1.850907e+00	1.666828e-02
21600000	-4.461981e+03	-9.157198e+02	3.911544e+00	2.745499e+01	8.139535e-02	2.590852e+00	1.767979e-02	9.761368e-01	9.500244e-03	2.901907e+00	2.504910e-02
21620000	-4.456946e+03	-9.341403e+02	4.512457e+00	3.186659e+01	1.046512e-01	2.623645e+00	2.375735e-02	9.787522e-01	4.818864e-03	2.614382e+00	2.893737e-02
21640000	-4.455645e+03	-9.203943e+02	4.485905e+00	3.085703e+01	1.627907e-01	2.776764e+00	1.517988e-02	9.591831e-01	4.551581e-02	4.178177e+00	2.856723e-02
21660000	-4.448452e+03	-8.955783e+02	4.987617e+00	3.809663e+01	1.511628e-01	2.168931e+00	2.156243e-02	9.481737e-01	3.218263e-02	4.725897e+00	3.198577e-02
21680000	-4.461123e+03	-9.212847e+02	4.074555e+00	3.021060e+01	1.627907e-01	3.324029e+00	2.246460e-02	9.397361e-01	3.584749e-02	4.171944e+00	2.621467e-02
21700000	-4.454563e+03	-9.198988e+02	3.756862e+00	2.814312e+01	1.046512e-01	2.655097e+00	1.172767e-02	9.769201e-01	1.767286e-02	2.696445e+00	2.366472e-02
21720000	-4.450338e+03	-9.494752e+02	3.275494e+00	2.376172e+01	1.279070e-01	3.083162e+00	1.494703e-02	9.439350e-01	5.694234e-02	1.965698e+00	2.022035e-02
21740000	-4.447501e+03	-9.090314e+02	3.915269e+00	2.761802e+01	1.976744e-01	2.476352e+00	1.032975e-02	9.630020e-01	5.036312e-02	2.136371e+00	2.524908e-02
21760000	-4.454036e+03	-9.344543e+02	4.225917e+00	2.882591e+01	1.162791e-01	2.347711e+00	2.392236e-02	9.553294e-01	2.675213e-02	3.585953e+00	2.718426e-02
21780000	-4.471374e+03	-9.061330e+02	4.359161e+00	2.799926e+01	2.093023e-01	3.074260e+00	1.847281e-02	9.358810e-01	8.057107e-02	2.794579e+00	2.716284e-02
21800000	-4.460683e+03	-9.224249e+02	3.868404e+00	2.549256e+01	1.627907e-01	3.051015e+00	1.812138e-02	9.584615e-01	2.989099e-02	1.762032e+00	2.375256e-02
21820000	-4.461153e+03	-9.523609e+02	2.958034e+00	2.157004e+01	1.744186e-01	2.630893e+00	1.631681e-03	9.938582e-01	6.602195e-02	1.508780e+00	1.906144e-02
21840000	-4.438636e+03	-9.378078e+02	3.956384e+00	2.581599e+01	1.511628e-01	2.438608e+00	5.953724e-03	9.876411e-01	2.540326e-02	2.607480e+00	2.447307e-02
21860000	-4.460378e+03	-9.313102e+02	3.660446e+00	2.566658e+01	1.744186e-01	2.646159e+00	4.389571e-03	9.873238e-01	4.580246e-02	2.295289e+00	2.319464e-02
21880000	-4.459271e+03	-9.292909e+02	3.839592e+00	2.918540e+01	9.302326e-02	2.236652e+00	1.716405e-02	9.749669e-01	1.058461e-02	2.830921e+00	2.471265e-02
21900000	-4.437653e+03	-9.108575e+02	4.337466e+00	3.319925e+01	1.046512e-01	2.776110e+00	1.236426e-02	9.768209e-01	1.815530e-02	2.610152e+00	2.788287e-02
21920000	-4.453154e+03	-9.309250e+02	3.693653e+00	2.850938e+01	1.744186e-01	2.689296e+00	7.016282e-03	9.831316e-01	2.269433e-02	2.693180e+00	2.367513e-02
21940000	-4.450069e+03	-9.615520e+02	3.493271e+00	2.674094e+01	6.976744e-02	2.518523e+00	1.720481e-02	9.731436e-01	1.463198e-02	2.399176e+00	2.246500e-02
21960000	-4.465474e+03	-9.647841e+02	3.003107e+00	2.368764e+01	1.162791e-01	2.234795e+00	2.064006e-02	9.278434e-01	5.074156e-02	2.498427e+00	1.878709e-02
21980000	-4.463698e+03	-9.405141e+02	3.038084e+00	2.296539e+01	1.279070e-01	2.815859e+00	1.076230e-02	9.768307e-01	2.493927e-02	2.032050e+00	1.932654e-02
22000000	-4.456276e+03	-9.566644e+02	3.519166e+00	2.585473e+01	1.279070e-01	2.067433e+00	1.012636e-02	9.715715e-01	5.067714e-02	3.256136e+00	2.233613e-02
22020000	-4.454203e+03	-9.686504e+02	2.712302e+00	2.269025e+01	1.162791e-01	2.940886e+00	1.143155e-02	9.689582e-01	2.842105e-02	3.095656e+00	1.738050e-02
22040000	-4.449369e+03	-9.711393e+02	3.527451e+00	2.908631e+01	1.395349e-01	2.333390e+00	1.273498e-02	9.647580e-01	3.266499e-02	2.867917e+00	2.236403e-02
22060000	-4.455325e+03	-9.474167e+02	3.389733e+00	2.490460e+01	9.302326e-02	2.762115e+00	7.502176e-03	9.809888e-01	2.900573e-02	2.587424e+00	2.133359e-02
22080000	-4.463797e+03	-9.265592e+02	3.538708e+00	2.507573e+01	1.511628e-01	2.433293e+00	1.035852e-02	9.587471e-01	6.723868e-02	2.195772e+00	2.233987e-02
22100000	-4.472099e+03	-9.280455e+02	3.737228e+00	2.800710e+01	1.046512e-01	2.647542e+00	1.317565e-02	9.663995e-01	2.530042e-02	2.113654e+00	2.356116e-02
22120000	-4.460063e+03	-9.508675e+02	3.239212e+00	2.408502e+01	1.046512e-01	1.977245e+00	2.577642e-02	9.524462e-01	2.187618e-02	1.346878e+00	2.042841e-02
22140000	-4.463533e+03	-9.301364e+02	3.609250e+00	2.745457e+01	1.162791e-01	2.731656e+00	1.890149e-03	9.958360e-01	1.861537e-02	2.003294e+00	2.258947e-02
22160000	-4.450346e+03	-9.382058e+02	4.145451e+00	3.315479e+01	1.395349e-01	2.904410e+00	1.763160e-03	9.957568e-01	2.358586e-02	3.079107e+00	2.609540e-02
22180000	-4.438596e+03	-9.117510e+02	4.890005e+00	3.578155e+01	1.395349e-01	2.774803e+00	2.372140e-03	9.900124e-01	8.510724e-02	4.226017e+00	3.042311e-02
22200000	-4.443892e+03	-8.892502e+02	5.700422e+00	4.482865e+01	8.139535e-02	3.071304e+00	5.230730e-03	9.879090e-01	1.697583e-02	7.050337e+00	3.601936e-02
22220000	-4.449139e+03	-9.194345e+02	4.620998e+00	3.636076e+01	1.046512e-01	2.280265e+00	1.523341e-02	9.732209e-01	1.295721e-02	4.836087e+00	2.945725e-02
22240000	-4.444800e+03	-9.425685e+02	4.112290e+00	3.249581e+01	5.813953e-02	2.719912e+00	2.156406e-02	9.620394e-01	1.585781e-02	4.451072e+00	2.609971e-02
22260000	-4.461411e+03	-9.302326e+02	3.208765e+00	2.360955e+01	1.511628e-01	3.158726e+00	1.356866e-02	9.492703e-01	5.600262e-02	2.232217e+00	2.014398e-02
22280000	-4.449394e+03	-9.438666e+02	3.406559e+00	2.580062e+01	1.162791e-01	2.397636e+00	1.344255e-02	9.660018e-01	3.223879e-02	1.964296e+00	2.192477e-02
22300000	-4.465703e+03	-9.391864e+02	3.408021e+00	2.672792e+01	9.302326e-02	2.263722e+00	4.302139e-03	9.829564e-01	5.359058e-02	2.284825e+00	2.179673e-02
22320000	-4.461771e+03	-9.634921e+02	2.909876e+00	2.262891e+01	1.744186e-01	2.075079e+00	1.066169e-02	9.502117e-01	8.723603e-02	2.317288e+00	1.850194e-02
22340000	-4.472309e+03	-9.270645e+02	3.774677e+00	2.827069e+01	1.395349e-01	2.550371e+00	3.771938e-03	9.923717e-01	1.465524e-02	3.490012e+00	2.386598e-02
22360000	-4.442153e+03	-9.310988e+02	3.961381e+00	3.154949e+01	1.046512e-01	2.431384e+00	1.396962e-02	9.574807e-01	3.881642e-02	2.085865e+00	2.499583e-02
22380000	-4.457480e+03	-9.066740e+02	3.983592e+00	3.087186e+01	1.511628e-01	2.789743e+00	6.796655e-03	9.824840e-01	3.064170e-02	3.381314e+00	2.504907e-02
22400000	-4.460577e+03	-9.240310e+02	3.554540e+00	2.832144e+01	1.395349e-01	3.054081e+00	2.501231e-02	9.159925e-01	4.297045e-02	2.250969e+00	2.292108e-02
22420000	-4.454428e+03	-9.128912e+02	4.366265e+00	3.228852e+01	1.162791e-01	2.647586e+00	1.572165e-02	9.612990e-01	2.629500e-02	2.933808e+00	2.793014e-02
22440000	-4.465551e+03	-9.060738e+02	4.617477e+00	3.038846e+01	1.511628e-01	1.650588e+00	3.329291e-02	9.418637e-01	2.144590e-02	2.464594e+00	2.977371e-02
22460000	-4.456976e+03	-8.875400e+02	5.577194e+00	3.852721e+01	1.279070e-01	2.062332e+00	2.829473e-02	9.599461e-01	1.306839e-02	4.464686e+00	3.572962e-02
22480000	-4.453381e+03	-9.172997e+02	4.075310e+00	2.898451e+01	1.279070e-01	2.703392e+00	9.466560e-03	9.833570e-01	1.815325e-02	4.576144e+00	2.609902e-02
22500000	-4.470255e+03	-9.202347e+02	4.252155e+00	3.018154e+01	1.860465e-01	2.712007e+00	2.418343e-02	8.988443e-01	8.947275e-02	2.026495e+00	2.734642e-02
22520000	-4.460318e+03	-9.444311e+02	3.811323e+00	2.916402e+01	1.279070e-01	3.850188e+00	1.284979e-02	9.658157e-01	3.942551e-02	2.085243e+00	2.429035e-02
22540000	-4.473869e+03	-9.231756e+02	3.258198e+00	2.289110e+01	1.976744e-01	2.516558e+00	4.196849e-03	9.840129e-01	5.885840e-02	1.503785e+00	2.077059e-02
22560000	-4.457004e+03	-9.520714e+02	2.750043e+00	2.174973e+01	1.162791e-01	2.733298e+00	9.182552e-03	9.813650e-01	1.483778e-02	1.456932e+00	1.747229e-02
22580000	-4.446879e+03	-9.299244e+02	4.237968e+00	3.248000e+01	1.744186e-01	2.471521e+00	8.796581e-03	9.710052e-01	3.602307e-02	2.904550e+00	2.695521e-02
22600000	-4.470298e+03	-9.215953e+02	3.508682e+00	2.489982e+01	1.627907e-01	2.158689e+00	2.404884e-02	9.365448e-01	4.020124e-02	2.699900e+00	2.222822e-02
22620000	-4.442507e+03	-9.252881e+02	3.596392e+00	2.611945e+01	8.139535e-02	2.337764e+00	8.461208e-03	9.861574e-01	1.318547e-02	2.515851e+00	2.267813e-02
22640000	-4.451163e+03	-9.509027e+02	3.128423e+00	2.279220e+01	1.279070e-01	2.901712e+00	7.963705e-03	9.779578e-01	3.899468e-02	2.937374e+00	1.985762e-02
22660000	-4.457491e+03	-9.291774e+02	4.021371e+00	3.001176e+01	1.162791e-01	2.231319e+00	1.150914e-02	9.770489e-01	1.994437e-02	3.262835e+00	2.564973e-02
22680000	-4.445666e+03	-9.355523e+02	3.723933e+00	2.686664e+01	1.046512e-01	2.269781e+00	2.159588e-02	9.410456e-01	4.413371e-02	2.477675e+00	2.387889e-02
22700000	-4.470047e+03	-9.247351e+02	3.884805e+00	2.700470e+01	1.744186e-01	2.452730e+00	2.427990e-02	9.578234e-01	1.797768e-02	1.835520e+00	2.492934e-02
22720000	-4.466300e+03	-9.412252e+02	3.087702e+00	2.247938e+01	1.395349e-01	3.279383e+00	1.995011e-02	9.680068e-01	1.359151e-02	1.850352e+00	1.971643e-02
22740000	-4.448984e+03	-9.460886e+02	3.309290e+00	2.745225e+01	8.139535e-02	2.783244e+00	1.298877e-02	9.708611e-01	1.734017e-02	3.377321e+00	2.108250e-02
22760000	-4.449867e+03	-9.502999e+02	3.656878e+00	2.775525e+01	1.046512e-01	2.881571e+00	1.153878e-02	9.748009e-01	2.737495e-02	2.381042e+00	2.262245e-02
22780000	-4.449489e+03	-9.281119e+02	3.867202e+00	2.931583e+01	9.302326e-02	2.087478e+00	6.819341e-03	9.847222e-01	1.956613e-02	3.238841e+00	2.446610e-02
22800000	-4.452895e+03	-9.161012e+02	4.370980e+00	3.242585e+01	8.139535e-02	2.238576e+00	8.893408e-03	9.848568e-01	1.695689e-02	3.906652e+00	2.786396e-02
22820000	-4.450745e+03	-9.548110e+02	3.309460e+00	2.381489e+01	1.046512e-01	2.336933e+00	1.840214e-02	9.710520e-01	1.219068e-02	3.189561e+00	2.133684e-02
22840000	-4.443032e+03	-9.271901e+02	4.446713e+00	3.250301e+01	6.976744e-02	2.338870e+00	1.167228e-02	9.867229e-01	8.600981e-03	3.726667e+00	2.851945e-02
22860000	-4.460868e+03	-9.301217e+02	3.728376e+00	2.755850e+01	1.395349e-01	2.425827e+00	1.301774e-02	9.680969e-01	3.426289e-02	2.133565e+00	2.403022e-02
22880000	-4.454807e+03	-9.065525e+02	5.079670e+00	3.619781e+01	5.813953e-02	3.401427e+00	1.140217e-02	9.793507e-01	1.791928e-02	5.575700e+00	3.270257e-02
22900000	-4.449008e+03	-9.137722e+02	4.361252e+00	3.119148e+01	1.046512e-01	2.478937e+00	1.066256e-02	9.741118e-01	3.227365e-02	4.135340e+00	2.812234e-02
22920000	-4.467142e+03	-9.324815e+02	3.661311e+00	2.906020e+01	1.279070e-01	1.974794e+00	9.295500e-03	9.790019e-01	2.162420e-02	3.152177e+00	2.358253e-02
22940000	-4.452791e+03	-9.222144e+02	3.957506e+00	3.130941e+01	1.162791e-01	2.351022e+00	2.917562e-03	9.900089e-01	3.628937e-02	4.380109e+00	2.548981e-02
22960000	-4.463208e+03	-9.513121e+02	3.409817e+00	2.672945e+01	8.139535e-02	2.719328e+00	9.371483e-03	9.811542e-01	1.705770e-02	3.450859e+00	2.130867e-02
22980000	-4.461894e+03	-9.198751e+02	3.460095e+00	2.575738e+01	1.511628e-01	2.108531e+00	1.246559e-02	9.590811e-01	3.991566e-02	1.856150e+00	2.226210e-02
23000000	-4.447976e+03	-9.307849e+02	4.117618e+00	3.004106e+01	4.651163e-02	3.013025e+00	5.684599e-03	9.950981e-01	3.394401e-03	3.283814e+00	2.568204e-02
23020000	-4.458702e+03	-9.472360e+02	3.694017e+00	2.802174e+01	1.279070e-01	1.997640e+00	1.453881e-02	9.637589e-01	3.219170e-02	2.887764e+00	2.360861e-02
23040000	-4.468839e+03	-9.374579e+02	3.539402e+00	2.477752e+01	1.744186e-01	2.435782e+00	1.975170e-02	9.060310e-01	1.019486e-01	2.128527e+00	2.277994e-02
23060000	-4.467291e+03	-9.178582e+02	4.650261e+00	3.356875e+01	1.744186e-01	1.515260e+00	1.548647e-02	9.324194e-01	8.738149e-02	3.469475e+00	2.981124e-02
23080000	-4.484009e+03	-9.476952e+02	3.539403e+00	2.648361e+01	1.627907e-01	1.928105e+00	1.069331e-02	9.818010e-01	1.727307e-02	2.229229e+00	2.150624e-02
23100000	-4.447221e+03	-9.482926e+02	3.446385e+00	2.638854e+01	1.279070e-01	2.583010e+00	8.365228e-03	9.717084e-01	4.934348e-02	3.029782e+00	2.195743e-02
23120000	-4.462646e+03	-9.282819e+02	3.775948e+00	2.817523e+01	1.860465e-01	2.117659e+00	3.760947e-03	9.836411e-01	6.161617e-02	3.050860e+00	2.339973e-02
23140000	-4.444461e+03	-9.470240e+02	3.212076e+00	2.358098e+01	1.279070e-01	2.576261e+00	1.109523e-02	9.707933e-01	2.919340e-02	3.019962e+00	2.059997e-02
23160000	-4.442925e+03	-9.518342e+02	3.187498e+00	2.374256e+01	1.162791e-01	2.980332e+00	1.459124e-02	9.674245e-01	3.406257e-02	2.174691e+00	2.029992e-02
23180000	-4.467399e+03	-9.340998e+02	3.617478e+00	2.535181e+01	1.395349e-01	2.124724e+00	1.609545e-02	9.548381e-01	4.918777e-02	2.032166e+00	2.307218e-02
23200000	-4.455777e+03	-9.318437e+02	3.276139e+00	2.311589e+01	1.627907e-01	3.103124e+00	5.538769e-03	9.769894e-01	6.493012e-02	1.577644e+00	2.085624e-02
23220000	-4.470953e+03	-9.206776e+02	3.861376e+00	2.883701e+01	1.860465e-01	2.455086e+00	1.949353e-02	9.351344e-01	5.776316e-02	1.684461e+00	2.439788e-02
23240000	-4.457340e+03	-9.181606e+02	4.676516e+00	3.677019e+01	6.976744e-02	2.515151e+00	9.975901e-03	9.829976e-01	1.311392e-02	3.270946e+00	3.003494e-02
23260000	-4.459808e+03	-9.365522e+02	3.197476e+00	2.531990e+01	9.302326e-02	3.234896e+00	1.350562e-02	9.663489e-01	2.272678e-02	2.160689e+00	2.042556e-02
23280000	-4.442303e+03	-9.434558e+02	3.121583e+00	2.389157e+01	1.627907e-01	1.974477e+00	1.672218e-02	9.485802e-01	4.001693e-02	2.213966e+00	1.965572e-02
23300000	-4.470441e+03	-9.457065e+02	3.335156e+00	2.411572e+01	1.162791e-01	2.191350e+00	3.302634e-03	9.900354e-01	3.702330e-02	2.773267e+00	2.101790e-02
23320000	-4.463847e+03	-9.521129e+02	2.364139e+00	1.839531e+01	2.209302e-01	3.058630e+00	4.781370e-03	9.732844e-01	9.452465e-02	1.495485e+00	1.511748e-02
23340000	-4.456214e+03	-9.131959e+02	3.724520e+00	2.536054e+01	1.860465e-01	2.283910e+00	2.348676e-03	9.917393e-01	5.673481e-02	2.354384e+00	2.386366e-02
23360000	-4.449069e+03	-9.216741e+02	3.747665e+00	2.703724e+01	6.976744e-02	2.732840e+00	2.088945e-03	9.946047e-01	3.359189e-02	2.379587e+00	2.396705e-02
23380000	-4.459087e+03	-9.129630e+02	4.880833e+00	3.291316e+01	1.627907e-01	2.615922e+00	3.062523e-03	9.893169e-01	6.139342e-02	2.630186e+00	3.129419e-02
23400000	-4.462586e+03	-9.156266e+02	3.609751e+00	2.494044e+01	1.279070e-01	3.061314e+00	1.152394e-02	9.740028e-01	3.559321e-02	2.940885e+00	2.315240e-02
23420000	-4.453584e+03	-9.438832e+02	4.070121e+00	3.011521e+01	1.046512e-01	2.196363e+00	1.369002e-02	9.715375e-01	2.580974e-02	3.682740e+00	2.600653e-02
23440000	-4.450344e+03	-9.340771e+02	4.199552e+00	3.067790e+01	1.046512e-01	2.953898e+00	2.792863e-02	9.344547e-01	2.802766e-02	4.116723e+00	2.630788e-02
23460000	-4.464190e+03	-9.415242e+02	3.886815e+00	2.647586e+01	1.046512e-01	3.170176e+00	6.632048e-03	9.878916e-01	2.055044e-02	2.694515e+00	2.460481e-02
23480000	-4.467235e+03	-9.263154e+02	3.379638e+00	2.346877e+01	1.627907e-01	2.651353e+00	1.116241e-02	9.789897e-01	2.204955e-02	2.702238e+00	2.135142e-02
23500000	-4.456457e+03	-9.542187e+02	3.376413e+00	2.736840e+01	1.627907e-01	2.370281e+00	1.297789e-02	9.205073e-01	1.441298e-01	2.798415e+00	2.154439e-02
23520000	-4.463189e+03	-9.180703e+02	4.415602e+00	3.230299e+01	1.627907e-01	2.729370e+00	8.863257e-03	9.833295e-01	1.461332e-02	2.900912e+00	2.840933e-02
23540000	-4.441414e+03	-9.244216e+02	3.532414e+00	2.477557e+01	9.302326e-02	2.541349e+00	8.682237e-03	9.844403e-01	1.774771e-02	2.633837e+00	2.264864e-02
23560000	-4.457838e+03	-9.140774e+02	3.971889e+00	3.096140e+01	4.651163e-02	2.402831e+00	3.901310e-03	9.946726e-01	8.542488e-03	2.508694e+00	2.545436e-02
23580000	-4.468762e+03	-9.035986e+02	3.954821e+00	3.024438e+01	5.813953e-02	2.416404e+00	1.955074e-03	9.961659e-01	1.508234e-02	2.456374e+00	2.516832e-02
23600000	-4.468873e+03	-9.125747e+02	3.734160e+00	2.771894e+01	1.046512e-01	2.502266e+00	4.564790e-03	9.905846e-01	2.321288e-02	1.741031e+00	2.321421e-02
23620000	-4.449389e+03	-8.934564e+02	3.974463e+00	2.975286e+01	1.395349e-01	3.226515e+00	5.134141e-03	9.869056e-01	3.751895e-02	3.082405e+00	2.500436e-02
23640000	-4.459469e+03	-9.073754e+02	4.406416e+00	3.285695e+01	1.046512e-01	3.201675e+00	1.153719e-02	9.820804e-01	1.111018e-02	2.079252e+00	2.805114e-02
23660000	-4.454113e+03	-9.469287e+02	3.490279e+00	2.584741e+01	1.046512e-01	3.029994e+00	2.412304e-02	9.393184e-01	3.649972e-02	2.508717e+00	2.224019e-02
23680000	-4.463063e+03	-9.290369e+02	3.418352e+00	2.531906e+01	1.046512e-01	2.322319e+00	3.170877e-02	9.271380e-01	3.413528e-02	1.777594e+00	2.186885e-02
23700000	-4.454449e+03	-9.537035e+02	3.488861e+00	2.650169e+01	1.046512e-01	2.345724e+00	6.639080e-03	9.900676e-01	1.277175e-02	2.031322e+00	2.211011e-02
23720000	-4.453628e+03	-9.469971e+02	3.813845e+00	2.940692e+01	1.046512e-01	2.868824e+00	9.794577e-03	9.768577e-01	2.102132e-02	2.566605e+00	2.373643e-02
23740000	-4.451516e+03	-9.598861e+02	3.709904e+00	2.960232e+01	1.046512e-01	2.195364e+00	8.791589e-03	9.861213e-01	1.143746e-02	2.816816e+00	2.311576e-02
23760000	-4.451101e+03	-9.403713e+02	3.336807e+00	2.609631e+01	1.046512e-01	2.035354e+00	9.959419e-03	9.820840e-01	1.441870e-02	1.941983e+00	2.117228e-02
23780000	-4.454777e+03	-9.413525e+02	3.295734e+00	2.580496e+01	1.395349e-01	3.378684e+00	2.058688e-02	9.545723e-01	2.314378e-02	2.002016e+00	2.068084e-02
23800000	-4.463379e+03	-9.642317e+02	2.953588e+00	2.156608e+01	1.744186e-01	2.247391e+00	5.737021e-03	9.776423e-01	7.414997e-02	2.389156e+00	1.841553e-02
23820000	-4.438294e+03	-9.485202e+02	3.349640e+00	2.411049e+01	1.395349e-01	3.057432e+00	1.003911e-02	9.653606e-01	6.935320e-02	2.239583e+00	2.143842e-02
23840000	-4.465097e+03	-9.482738e+02	3.137009e+00	2.210350e+01	9.302326e-02	2.525227e+00	2.785304e-03	9.942395e-01	2.390551e-02	1.417709e+00	2.022295e-02
23860000	-4.468286e+03	-9.248916e+02	3.477412e+00	2.362617e+01	1.511628e-01	2.539168e+00	7.776294e-03	9.778680e-01	3.933620e-02	2.792709e+00	2.242367e-02
23880000	-4.463247e+03	-9.603306e+02	3.268986e+00	2.465157e+01	1.279070e-01	3.191066e+00	6.175252e-03	9.821318e-01	2.674267e-02	2.108565e+00	2.061418e-02
23900000	-4.461678e+03	-9.572325e+02	2.982784e+00	2.333611e+01	1.279070e-01	2.969907e+00	8.125698e-03	9.713921e-01	4.887845e-02	2.049302e+00	1.911505e-02
23920000	-4.457901e+03	-9.441089e+02	2.932177e+00	2.286632e+01	1.279070e-01	2.875619e+00	2.686555e-02	9.496099e-01	1.515743e-02	2.044110e+00	1.870510e-02
23940000	-4.456805e+03	-9.459557e+02	3.195338e+00	2.404211e+01	9.302326e-02	2.110616e+00	9.849631e-03	9.770530e-01	2.344473e-02	2.196254e+00	2.029842e-02
23960000	-4.472460e+03	-9.575160e+02	2.362543e+00	1.837292e+01	1.162791e-01	2.406393e+00	4.819135e-03	9.892215e-01	2.310800e-02	1.674130e+00	1.494074e-02
23980000	-4.465097e+03	-9.494627e+02	3.751339e+00	2.881823e+01	1.279070e-01	2.184360e+00	1.624026e-02	9.600159e-01	2.951110e-02	2.221912e+00	2.271036e-02
24000000	-4.458320e+03	-9.494591e+02	3.162019e+00	2.459987e+01	8.139535e-02	2.704998e+00	2.208193e-02	9.745258e-01	6.780665e-03	2.166221e+00	1.969377e-02
24020000	-4.448956e+03	-9.358310e+02	4.061071e+00	2.983282e+01	8.139535e-02	2.417926e+00	1.924614e-02	9.730028e-01	8.900377e-03	3.330364e+00	2.585493e-02
24040000	-4.450498e+03	-9.367219e+02	4.043812e+00	2.968474e+01	8.139535e-02	2.303245e+00	1.533142e-02	9.711577e-01	1.708798e-02	2.517822e+00	2.578707e-02
24060000	-4.456932e+03	-9.252832e+02	4.303741e+00	3.520231e+01	1.046512e-01	1.722901e+00	1.708816e-02	9.626757e-01	2.916702e-02	3.436707e+00	2.726985e-02
24080000	-4.459466e+03	-9.295018e+02	3.890304e+00	3.143528e+01	8.139535e-02	2.455329e+00	6.265626e-03	9.793459e-01	4.126689e-02	5.144481e+00	2.445409e-02
24100000	-4.439579e+03	-9.420969e+02	3.798729e+00	2.873228e+01	1.162791e-01	3.248507e+00	1.588580e-02	9.364932e-01	5.514149e-02	3.014124e+00	2.427102e-02
24120000	-4.462326e+03	-9.285700e+02	3.277027e+00	2.572728e+01	8.139535e-02	2.745325e+00	7.313199e-03	9.784848e-01	2.922058e-02	1.957360e+00	2.053487e-02
24140000	-4.438457e+03	-9.373089e+02	4.097539e+00	3.128391e+01	1.046512e-01	2.200089e+00	1.060099e-02	9.776980e-01	1.720501e-02	2.781331e+00	2.563788e-02
24160000	-4.465427e+03	-9.315388e+02	3.716201e+00	2.684136e+01	1.976744e-01	2.073106e+00	4.674079e-03	9.811296e-01	6.762836e-02	1.866610e+00	2.289160e-02
24180000	-4.454255e+03	-9.328583e+02	4.283764e+00	3.084720e+01	1.511628e-01	2.608567e+00	1.380515e-02	9.620569e-01	4.058520e-02	3.333141e+00	2.691876e-02
24200000	-4.459481e+03	-9.227098e+02	4.922161e+00	3.781821e+01	1.162791e-01	2.869582e+00	1.384060e-02	9.652723e-01	2.549198e-02	3.884254e+00	3.158214e-02
24220000	-4.446306e+03	-8.967237e+02	5.127541e+00	3.791656e+01	9.302326e-02	2.707191e+00	9.537634e-03	9.827151e-01	2.028786e-02	3.160213e+00	3.287518e-02
24240000	-4.453158e+03	-9.045155e+02	4.768336e+00	3.692208e+01	1.395349e-01	2.953706e+00	6.199308e-03	9.757464e-01	5.631437e-02	4.194771e+00	3.062385e-02
24260000	-4.465736e+03	-9.225975e+02	4.797406e+00	3.635361e+01	8.139535e-02	2.131055e+00	1.479442e-02	9.605238e-01	2.997945e-02	5.981298e+00	3.087888e-02
24280000	-4.450643e+03	-9.185749e+02	4.507444e+00	3.327743e+01	1.046512e-01	2.802556e+00	1.527878e-02	9.723441e-01	1.637156e-02	4.050898e+00	2.889588e-02
24300000	-4.456690e+03	-9.201504e+02	4.922590e+00	3.641429e+01	1.395349e-01	2.285729e+00	1.114402e-02	9.562389e-01	8.172404e-02	4.024669e+00	3.124682e-02
24320000	-4.465131e+03	-8.900670e+02	5.470361e+00	3.551641e+01	1.279070e-01	2.440269e+00	1.118487e-02	9.634099e-01	7.597628e-02	2.743333e+00	3.519932e-02
24340000	-4.465133e+03	-9.034094e+02	4.494098e+00	3.153085e+01	1.162791e-01	3.133795e+00	1.186282e-02	9.710967e-01	3.800463e-02	6.237473e+00	2.839031e-02
24360000	-4.452923e+03	-9.285076e+02	4.218021e+00	3.053950e+01	8.139535e-02	2.526849e+00	1.190850e-02	9.851182e-01	7.044811e-03	3.056199e+00	2.660168e-02
24380000	-4.446455e+03	-9.355245e+02	4.189967e+00	3.220755e+01	1.162791e-01	2.786566e+00	1.748495e-02	9.781602e-01	8.828098e-03	3.645775e+00	2.700744e-02
24400000	-4.460816e+03	-9.367462e+02	3.808343e+00	3.052523e+01	5.813953e-02	2.197389e+00	6.938478e-03	9.882040e-01	1.315196e-02	3.201032e+00	2.433635e-02
24420000	-4.477760e+03	-9.221408e+02	3.742975e+00	2.628679e+01	1.162791e-01	2.860756e+00	1.492809e-02	9.482742e-01	5.746751e-02	1.794051e+00	2.250805e-02
24440000	-4.454607e+03	-9.460334e+02	2.971699e+00	2.273812e+01	1.976744e-01	3.128487e+00	4.297357e-03	9.837702e-01	5.364821e-02	2.514455e+00	1.853968e-02
24460000	-4.452010e+03	-9.470865e+02	3.757208e+00	2.782940e+01	1.511628e-01	2.248003e+00	1.938526e-02	9.540733e-01	3.114250e-02	3.012779e+00	2.399256e-02
24480000	-4.466563e+03	-9.398224e+02	2.871358e+00	2.213019e+01	1.744186e-01	4.079987e+00	1.628728e-02	9.338034e-01	7.154279e-02	2.116759e+00	1.844807e-02
24500000	-4.469893e+03	-9.301370e+02	3.287076e+00	2.494868e+01	8.139535e-02	2.498310e+00	4.873523e-03	9.898204e-01	1.660899e-02	2.050613e+00	2.108964e-02
24520000	-4.464032e+03	-9.614677e+02	3.189039e+00	2.698585e+01	1.046512e-01	2.316773e+00	1.171619e-02	9.784429e-01	1.097052e-02	2.297730e+00	1.982017e-02
24540000	-4.459744e+03	-9.710596e+02	2.611275e+00	2.227663e+01	8.139535e-02	2.599100e+00	1.648637e-02	9.739698e-01	8.167893e-03	1.880823e+00	1.648649e-02
24560000	-4.457347e+03	-9.483148e+02	3.634394e+00	2.680708e+01	1.395349e-01	2.124366e+00	2.691983e-02	9.077970e-01	4.726899e-02	1.777800e+00	2.302093e-02
24580000	-4.458348e+03	-9.281954e+02	3.474192e+00	2.586678e+01	1.860465e-01	2.150621e+00	4.315343e-03	9.853774e-01	4.604317e-02	3.318346e+00	2.238884e-02
24600000	-4.461174e+03	-9.472099e+02	3.628853e+00	2.367490e+01	1.627907e-01	2.449826e+00	2.530418e-02	8.999496e-01	7.657600e-02	2.803983e+00	2.311963e-02
24620000	-4.457545e+03	-9.565564e+02	3.270639e+00	2.315461e+01	9.302326e-02	2.145468e+00	1.235450e-02	9.758714e-01	1.752040e-02	2.884850e+00	2.086616e-02
24640000	-4.439111e+03	-9.307324e+02	3.525061e+00	2.525841e+01	1.279070e-01	2.787600e+00	9.923704e-03	9.878763e-01	8.007946e-03	2.242131e+00	2.251789e-02
24660000	-4.462933e+03	-9.390706e+02	3.215178e+00	2.375543e+01	1.279070e-01	2.816730e+00	1.416157e-02	9.642187e-01	3.307096e-02	1.621919e+00	2.043215e-02
24680000	-4.469518e+03	-9.058019e+02	4.043612e+00	2.874143e+01	2.325581e-01	2.311675e+00	8.329099e-03	9.492507e-01	1.385813e-01	1.996040e+00	2.598058e-02
24700000	-4.465020e+03	-9.151414e+02	4.428805e+00	3.256718e+01	1.744186e-01	2.315312e+00	1.171379e-02	9.595094e-01	4.723970e-02	2.278980e+00	2.844475e-02
24720000	-4.446089e+03	-9.188987e+02	4.163847e+00	3.059559e+01	1.162791e-01	2.856900e+00	1.309765e-02	9.672465e-01	3.049007e-02	2.582364e+00	2.662641e-02
24740000	-4.464253e+03	-9.494219e+02	2.725089e+00	1.936116e+01	1.279070e-01	2.509296e+00	1.163704e-02	9.605371e-01	4.825636e-02	1.379015e+00	1.692193e-02
24760000	-4.459893e+03	-9.330883e+02	4.071741e+00	3.010816e+01	9.302326e-02	2.527321e+00	7.301286e-03	9.789627e-01	4.056255e-02	4.346675e+00	2.585928e-02
24780000	-4.457224e+03	-9.499327e+02	3.655489e+00	2.677199e+01	8.139535e-02	2.915767e+00	8.048995e-03	9.914805e-01	5.913897e-03	3.159730e+00	2.329065e-02
24800000	-4.457316e+03	-9.528961e+02	3.134852e+00	2.421302e+01	6.976744e-02	2.240739e+00	1.123184e-02	9.845795e-01	1.140018e-02	1.889036e+00	2.019285e-02
24820000	-4.454617e+03	-9.411131e+02	3.122076e+00	2.245293e+01	1.046512e-01	3.076091e+00	7.094700e-03	9.858813e-01	2.019862e-02	2.071464e+00	2.012887e-02
24840000	-4.445195e+03	-8.907700e+02	5.294793e+00	3.520535e+01	1.279070e-01	2.376293e+00	2.005615e-02	9.472881e-01	4.231868e-02	2.461969e+00	3.369790e-02
24860000	-4.449426e+03	-8.888084e+02	5.339109e+00	3.519251e+01	1.162791e-01	2.338940e+00	1.172393e-02	9.781125e-01	2.327359e-02	3.578697e+00	3.419919e-02
24880000	-4.455407e+03	-8.856870e+02	5.771286e+00	4.079893e+01	1.279070e-01	2.570529e+00	2.612239e-02	9.356027e-01	3.398377e-02	3.810352e+00	3.682996e-02
24900000	-4.458749e+03	-9.234127e+02	4.154276e+00	3.022771e+01	1.744186e-01	2.184842e+00	2.390048e-02	9.216505e-01	5.986922e-02	3.567673e+00	2.652733e-02
24920000	-4.462207e+03	-9.016966e+02	5.193618e+00	4.088345e+01	1.279070e-01	2.028867e+00	1.454657e-02	9.511204e-01	4.402438e-02	4.123097e+00	3.341511e-02
24940000	-4.463285e+03	-8.953381e+02	4.991437e+00	3.594527e+01	1.395349e-01	2.932810e+00	2.360711e-02	9.539912e-01	2.113982e-02	4.275729e+00	3.204532e-02
24960000	-4.454953e+03	-8.729225e+02	5.832603e+00	4.152936e+01	9.302326e-02	2.699976e+00	6.731602e-03	9.865425e-01	2.370463e-02	5.225133e+00	3.749354e-02
24980000	-4.456793e+03	-8.882574e+02	5.487766e+00	3.701698e+01	1.395349e-01	2.179535e+00	8.195954e-03	9.841875e-01	1.818921e-02	6.182997e+00	3.515780e-02
25000000	-4.444790e+03	-8.824098e+02	5.423215e+00	3.649482e+01	1.279070e-01	2.488452e+00	1.338646e-02	9.596023e-01	5.766139e-02	3.281567e+00	3.461902e-02
25020000	-4.469629e+03	-9.043452e+02	4.167154e+00	2.859328e+01	1.162791e-01	2.506586e+00	1.824218e-02	9.726987e-01	1.389981e-02	1.674360e+00	2.672363e-02
25040000	-4.438900e+03	-9.607288e+02	3.462103e+00	2.569926e+01	6.976744e-02	3.159588e+00	1.615528e-02	9.825020e-01	6.233882e-03	2.500246e+00	2.220754e-02
25060000	-4.474816e+03	-9.416153e+02	3.067465e+00	2.284745e+01	1.627907e-01	2.739820e+00	5.629271e-03	9.851836e-01	3.270722e-02	2.160346e+00	1.965532e-02
25080000	-4.459336e+03	-9.750194e+02	3.145539e+00	2.400547e+01	1.162791e-01	2.766680e+00	1.676626e-02	9.518969e-01	3.899187e-02	1.519883e+00	2.028077e-02
25100000	-4.453212e+03	-9.361629e+02	3.765057e+00	2.693379e+01	1.744186e-01	2.316811e+00	1.565224e-02	9.531876e-01	4.150447e-02	2.536448e+00	2.428887e-02
25120000	-4.441644e+03	-9.209728e+02	3.684668e+00	2.741097e+01	6.976744e-02	2.739481e+00	2.842861e-02	9.106109e-01	5.128965e-02	4.996092e+00	2.336528e-02
25140000	-4.438543e+03	-9.400561e+02	3.649891e+00	2.575801e+01	1.046512e-01	2.514673e+00	2.552978e-02	9.531665e-01	1.753448e-02	2.867040e+00	2.295447e-02
25160000	-4.448556e+03	-9.264711e+02	3.562457e+00	2.632182e+01	1.162791e-01	2.743850e+00	1.244853e-02	9.610212e-01	3.374092e-02	3.021396e+00	2.253683e-02
25180000	-4.444412e+03	-9.053652e+02	4.411300e+00	3.105804e+01	8.139535e-02	2.472722e+00	8.205809e-03	9.903994e-01	9.646377e-03	3.668107e+00	2.835354e-02
25200000	-4.462268e+03	-9.018399e+02	4.337681e+00	3.534486e+01	9.302326e-02	2.598011e+00	3.244481e-03	9.945907e-01	1.231729e-02	5.642837e+00	2.783593e-02
25220000	-4.436233e+03	-9.107106e+02	4.239546e+00	3.290768e+01	1.279070e-01	2.567984e+00	3.136729e-03	9.948531e-01	1.168433e-02	3.327211e+00	2.717498e-02
25240000	-4.462449e+03	-9.254064e+02	3.654202e+00	2.682518e+01	2.093023e-01	2.757491e+00	4.456031e-03	9.856472e-01	4.928915e-02	2.732998e+00	2.308880e-02
25260000	-4.464273e+03	-9.270552e+02	3.708901e+00	2.765479e+01	1.162791e-01	2.754884e+00	8.634897e-03	9.843528e-01	1.974597e-02	1.722513e+00	2.328982e-02
25280000	-4.472777e+03	-9.193714e+02	3.140580e+00	2.357140e+01	1.627907e-01	2.625364e+00	1.711560e-02	9.427413e-01	4.994761e-02	1.717400e+00	1.966541e-02
25300000	-4.455325e+03	-9.098418e+02	4.402095e+00	3.368463e+01	9.302326e-02	2.301634e+00	1.128560e-02	9.408799e-01	8.978804e-02	2.837645e+00	2.787393e-02
25320000	-4.449465e+03	-8.964850e+02	5.230309e+00	3.406130e+01	1.511628e-01	2.718411e+00	2.120900e-02	9.290105e-01	7.931184e-02	3.453566e+00	3.352421e-02
25340000	-4.461407e+03	-9.297428e+02	4.683286e+00	3.337132e+01	1.046512e-01	2.834097e+00	8.596211e-03	9.817985e-01	2.599909e-02	4.187463e+00	2.976656e-02
25360000	-4.467274e+03	-9.025415e+02	3.759696e+00	2.604406e+01	1.162791e-01	2.845003e+00	2.079439e-02	9.491189e-01	3.264541e-02	1.599966e+00	2.407008e-02
25380000	-4.460964e+03	-9.201243e+02	4.588845e+00	3.181564e+01	1.511628e-01	2.042934e+00	1.666901e-02	9.619489e-01	2.391037e-02	3.203069e+00	2.924961e-02
25400000	-4.454548e+03	-9.230840e+02	3.706736e+00	2.731156e+01	1.046512e-01	2.398981e+00	8.678644e-03	9.807777e-01	2.834189e-02	1.916150e+00	2.358392e-02
25420000	-4.448719e+03	-9.125085e+02	3.681812e+00	2.609714e+01	1.395349e-01	2.185619e+00	2.381290e-02	9.304088e-01	4.801260e-02	2.135671e+00	2.364473e-02
25440000	-4.451629e+03	-9.485487e+02	3.073245e+00	2.270718e+01	1.162791e-01	3.319382e+00	1.462607e-02	9.438570e-01	5.926391e-02	1.170658e+00	1.966147e-02
25460000	-4.465992e+03	-9.195026e+02	3.737936e+00	2.756096e+01	1.279070e-01	2.181656e+00	4.533642e-03	9.892409e-01	3.545468e-02	1.696681e+00	2.407818e-02
25480000	-4.462387e+03	-9.438682e+02	2.986427e+00	2.363766e+01	1.162791e-01	3.528061e+00	7.490617e-03	9.737486e-01	5.862767e-02	1.662805e+00	1.909600e-02
25500000	-4.452261e+03	-9.130220e+02	3.763218e+00	2.909269e+01	9.302326e-02	2.927696e+00	1.296462e-02	9.754320e-01	1.600257e-02	1.782769e+00	2.418430e-02
25520000	-4.455099e+03	-9.054909e+02	3.985182e+00	2.996708e+01	8.139535e-02	2.165840e+00	1.219654e-02	9.742021e-01	2.687599e-02	2.650613e+00	2.566214e-02
25540000	-4.483838e+03	-9.063525e+02	3.572721e+00	2.628708e+01	1.046512e-01	2.238980e+00	5.157343e-03	9.875305e-01	3.400289e-02	3.076331e+00	2.291260e-02
25560000	-4.479237e+03	-9.310782e+02	3.555832e+00	2.568107e+01	1.744186e-01	2.577254e+00	1.406309e-02	9.418975e-01	7.539670e-02	2.126425e+00	2.270055e-02
25580000	-4.473302e+03	-9.413719e+02	3.225002e+00	2.259468e+01	1.046512e-01	2.100808e+00	1.516200e-02	9.500176e-01	5.584175e-02	1.151487e+00	2.072369e-02
25600000	-4.451622e+03	-9.114072e+02	4.901984e+00	3.728210e+01	8.139535e-02	2.393133e+00	1.624023e-02	9.747861e-01	1.036451e-02	3.163491e+00	3.155014e-02
25620000	-4.441922e+03	-8.987922e+02	4.438034e+00	3.155431e+01	1.162791e-01	2.295800e+00	1.045932e-02	9.813983e-01	1.623817e-02	2.384460e+00	2.842501e-02
25640000	-4.447193e+03	-9.237393e+02	3.506145e+00	2.621692e+01	8.139535e-02	2.630432e+00	7.753113e-03	9.863725e-01	1.411367e-02	2.207928e+00	2.226751e-02
25660000	-4.446623e+03	-9.360257e+02	3.751898e+00	2.772243e+01	1.279070e-01	2.738695e+00	2.214981e-02	9.495660e-01	2.708193e-02	3.166205e+00	2.331786e-02
25680000	-4.461100e+03	-9.438320e+02	3.470746e+00	2.580983e+01	1.627907e-01	2.477644e+00	1.618379e-02	9.478640e-01	4.397119e-02	2.025275e+00	2.236487e-02
25700000	-4.466737e+03	-9.513747e+02	3.163451e+00	2.506139e+01	6.976744e-02	2.191910e+00	1.473907e-02	9.771105e-01	1.106053e-02	1.921533e+00	2.014002e-02
25720000	-4.457540e+03	-9.400591e+02	3.057915e+00	2.372764e+01	1.046512e-01	2.776536e+00	6.423814e-03	9.805666e-01	3.706721e-02	2.025938e+00	1.951942e-02
25740000	-4.454624e+03	-9.238293e+02	3.573350e+00	2.644738e+01	1.046512e-01	2.943846e+00	1.189589e-02	9.748826e-01	2.667436e-02	1.753423e+00	2.239042e-02
25760000	-4.474360e+03	-9.516456e+02	3.624316e+00	2.734373e+01	1.046512e-01	2.835810e+00	1.540172e-02	9.626002e-01	2.540763e-02	1.901003e+00	2.265079e-02
25780000	-4.461769e+03	-9.280352e+02	3.931980e+00	2.629268e+01	1.279070e-01	2.865257e+00	2.657564e-02	9.561543e-01	2.104071e-02	2.190802e+00	2.492132e-02
25800000	-4.451126e+03	-9.318369e+02	3.961428e+00	2.809745e+01	1.511628e-01	2.671244e+00	1.030331e-02	9.785000e-01	2.305383e-02	2.126768e+00	2.483865e-02
25820000	-4.447174e+03	-9.587052e+02	2.961412e+00	2.122651e+01	9.302326e-02	3.226216e+00	1.255381e-02	9.729966e-01	2.132889e-02	1.965554e+00	1.857640e-02
25840000	-4.453821e+03	-9.282652e+02	4.198199e+00	2.817619e+01	8.139535e-02	2.623632e+00	9.049884e-03	9.812563e-01	2.359061e-02	2.966170e+00	2.590527e-02
25860000	-4.466338e+03	-9.302122e+02	4.043700e+00	2.982872e+01	1.279070e-01	3.471878e+00	1.244907e-02	9.812754e-01	9.721079e-03	2.095517e+00	2.532807e-02
25880000	-4.469155e+03	-9.328965e+02	3.865792e+00	2.661978e+01	1.279070e-01	2.345991e+00	1.129302e-02	9.684913e-01	3.864743e-02	2.226513e+00	2.388763e-02
25900000	-4.442080e+03	-9.466509e+02	3.424503e+00	2.490924e+01	1.046512e-01	2.304593e+00	8.033230e-03	9.762865e-01	4.121962e-02	1.547939e+00	2.195964e-02
25920000	-4.460264e+03	-9.099204e+02	3.973691e+00	2.773279e+01	1.627907e-01	3.462689e+00	1.536795e-02	9.489901e-01	4.011865e-02	2.594012e+00	2.562230e-02
25940000	-4.439790e+03	-9.413191e+02	3.336223e+00	2.438280e+01	1.162791e-01	2.199580e+00	4.701514e-03	9.902707e-01	1.798944e-02	3.160754e+00	2.088645e-02
25960000	-4.457328e+03	-9.241156e+02	4.175184e+00	3.042189e+01	9.302326e-02	2.449737e+00	4.422233e-03	9.924410e-01	1.604777e-02	3.291564e+00	2.659022e-02
25980000	-4.462202e+03	-9.183280e+02	3.891854e+00	2.763904e+01	1.395349e-01	2.101580e+00	4.255600e-03	9.887947e-01	3.774017e-02	2.892902e+00	2.471529e-02
26000000	-4.458893e+03	-9.251115e+02	3.567789e+00	2.482640e+01	5.813953e-02	2.925612e+00	1.459132e-02	9.806366e-01	1.138571e-02	1.579198e+00	2.252197e-02
26020000	-4.448110e+03	-9.226183e+02	3.587860e+00	2.587170e+01	1.046512e-01	2.334772e+00	1.348188e-02	9.582551e-01	4.696444e-02	2.237354e+00	2.277447e-02
26040000	-4.457549e+03	-9.436871e+02	3.496110e+00	2.782141e+01	1.046512e-01	2.065478e+00	1.164307e-02	9.737279e-01	2.285921e-02	2.355889e+00	2.211454e-02
26060000	-4.441109e+03	-9.590143e+02	2.963985e+00	2.401952e+01	1.279070e-01	2.247628e+00	3.739508e-03	9.855277e-01	4.806894e-02	1.519674e+00	1.890302e-02
26080000	-4.468082e+03	-9.066176e+02	3.692643e+00	2.751658e+01	2.325581e-02	3.005369e+00	1.774388e-02	9.766944e-01	8.698227e-03	1.559322e+00	2.345961e-02
26100000	-4.455103e+03	-9.564037e+02	3.314127e+00	2.523686e+01	8.139535e-02	2.116656e+00	9.594240e-03	9.843759e-01	1.541070e-02	2.130107e+00	2.090161e-02
26120000	-4.455244e+03	-9.374115e+02	3.352500e+00	2.473259e+01	1.511628e-01	2.477464e+00	4.976885e-03	9.851097e-01	4.151084e-02	1.574122e+00	2.119007e-02
26140000	-4.453481e+03	-9.250311e+02	4.164506e+00	3.247558e+01	1.511628e-01	2.239514e+00	1.902472e-02	9.583894e-01	2.353717e-02	2.197213e+00	2.634363e-02
26160000	-4.449903e+03	-9.423969e+02	3.522432e+00	2.648729e+01	1.627907e-01	3.001314e+00	2.954294e-03	9.951839e-01	1.315447e-02	1.657118e+00	2.161109e-02
26180000	-4.454879e+03	-9.375571e+02	3.806510e+00	2.912412e+01	1.046512e-01	2.034771e+00	9.549195e-03	9.718519e-01	2.896698e-02	2.342725e+00	2.288464e-02
26200000	-4.454055e+03	-9.208823e+02	4.222685e+00	3.118468e+01	1.860465e-01	2.731639e+00	1.696238e-02	9.222257e-01	7.347446e-02	3.083092e+00	2.681943e-02
26220000	-4.451278e+03	-9.385704e+02	3.551757e+00	2.971144e+01	8.139535e-02	2.319783e+00	4.958674e-03	9.832573e-01	3.106468e-02	2.712122e+00	2.266593e-02
26240000	-4.460375e+03	-9.450034e+02	3.607772e+00	2.818480e+01	6.976744e-02	2.805730e+00	1.302550e-02	9.551595e-01	4.385208e-02	3.160150e+00	2.185428e-02
26260000	-4.457716e+03	-9.389287e+02	3.081031e+00	2.234520e+01	2.093023e-01	2.551376e+00	1.919355e-02	9.437000e-01	4.489039e-02	1.487947e+00	1.976385e-02
26280000	-4.448254e+03	-9.380684e+02	3.080509e+00	2.397640e+01	1.511628e-01	2.325963e+00	1.298101e-02	9.475700e-01	6.336188e-02	2.296998e+00	1.961268e-02
26300000	-4.465044e+03	-9.284496e+02	3.503309e+00	2.797068e+01	1.627907e-01	2.972895e+00	6.300638e-03	9.789058e-01	5.567755e-02	2.187962e+00	2.247308e-02
26320000	-4.453782e+03	-9.510413e+02	2.868895e+00	2.347873e+01	1.511628e-01	1.939480e+00	5.055499e-03	9.797194e-01	5.469752e-02	1.885798e+00	1.814066e-02
26340000	-4.452439e+03	-9.229314e+02	3.716971e+00	2.975246e+01	1.046512e-01	2.001645e+00	1.143606e-02	9.731417e-01	2.484837e-02	2.754247e+00	2.374901e-02
26360000	-4.452217e+03	-9.274720e+02	3.481113e+00	2.810097e+01	9.302326e-02	3.288083e+00	8.016010e-03	9.817239e-01	1.702998e-02	2.619754e+00	2.191557e-02
26380000	-4.452676e+03	-9.544821e+02	3.447897e+00	2.560379e+01	1.511628e-01	1.941043e+00	1.291992e-02	9.679265e-01	2.898120e-02	2.142365e+00	2.170749e-02
26400000	-4.452970e+03	-9.326433e+02	3.257016e+00	2.441676e+01	1.046512e-01	2.095931e+00	1.115990e-02	9.787573e-01	1.677715e-02	2.327735e+00	2.044789e-02
26420000	-4.445970e+03	-9.316640e+02	4.000829e+00	3.099205e+01	1.046512e-01	2.207107e+00	2.997748e-02	9.350746e-01	2.882107e-02	3.109867e+00	2.561988e-02
26440000	-4.459858e+03	-9.413519e+02	3.743834e+00	2.698464e+01	6.976744e-02	1.925229e+00	1.439692e-02	9.716394e-01	1.882641e-02	2.488221e+00	2.385566e-02
26460000	-4.457584e+03	-9.429917e+02	3.569576e+00	2.809735e+01	1.046512e-01	2.489361e+00	1.829926e-02	9.625324e-01	2.018581e-02	3.305329e+00	2.270287e-02
26480000	-4.462471e+03	-9.473748e+02	3.496031e+00	2.672500e+01	9.302326e-02	2.562429e+00	1.293074e-02	9.657909e-01	3.262202e-02	5.713140e+00	2.219247e-02
26500000	-4.464826e+03	-9.258335e+02	3.042573e+00	2.215770e+01	1.860465e-01	3.034002e+00	6.816831e-03	9.727012e-01	5.928188e-02	1.786395e+00	1.916334e-02
26520000	-4.457792e+03	-9.485578e+02	3.506520e+00	2.591235e+01	1.162791e-01	2.505551e+00	1.757580e-02	9.557064e-01	2.881095e-02	3.402941e+00	2.240291e-02
26540000	-4.458000e+03	-9.506476e+02	2.833811e+00	2.144129e+01	6.976744e-02	2.253086e+00	5.943844e-03	9.917835e-01	8.899880e-03	1.607529e+00	1.803802e-02
26560000	-4.448706e+03	-9.296104e+02	3.824229e+00	2.889164e+01	1.279070e-01	2.536609e+00	4.449862e-03	9.864970e-01	3.865393e-02	3.197564e+00	2.453408e-02
26580000	-4.452151e+03	-9.348898e+02	3.359238e+00	2.634949e+01	6.976744e-02	3.358615e+00	8.976505e-03	9.780850e-01	2.162634e-02	2.887241e+00	2.098000e-02
26600000	-4.467323e+03	-9.522937e+02	3.839729e+00	2.882274e+01	1.162791e-01	2.376888e+00	1.432357e-02	9.629452e-01	3.041706e-02	3.557854e+00	2.401606e-02
26620000	-4.453281e+03	-9.673822e+02	3.131319e+00	2.191700e+01	1.395349e-01	2.241810e+00	2.218629e-02	9.485896e-01	2.925604e-02	2.425449e+00	1.946984e-02
26640000	-4.450303e+03	-9.260195e+02	3.720987e+00	2.606860e+01	1.162791e-01	2.809395e+00	1.344382e-02	9.576206e-01	6.183181e-02	3.014089e+00	2.365096e-02
26660000	-4.441225e+03	-9.464239e+02	3.547359e+00	2.517170e+01	1.627907e-01	2.673341e+00	1.425592e-02	9.586056e-01	4.444558e-02	2.926691e+00	2.230358e-02
26680000	-4.457329e+03	-9.622671e+02	3.390513e+00	2.708603e+01	8.139535e-02	2.350630e+00	4.263723e-03	9.889548e-01	2.251070e-02	2.831632e+00	2.084062e-02
26700000	-4.474218e+03	-9.089690e+02	4.791387e+00	3.462430e+01	1.162791e-01	2.433039e+00	9.550796e-03	9.764755e-01	2.362135e-02	3.044207e+00	3.027313e-02
26720000	-4.449953e+03	-8.935260e+02	4.571460e+00	3.106820e+01	1.279070e-01	2.446412e+00	1.932797e-02	9.635036e-01	1.948897e-02	3.508442e+00	2.949112e-02
26740000	-4.457157e+03	-8.930975e+02	5.031118e+00	3.576441e+01	1.511628e-01	2.852986e+00	1.585516e-02	9.640175e-01	3.184621e-02	2.293583e+00	3.239954e-02
26760000	-4.442801e+03	-9.134511e+02	4.732609e+00	3.688000e+01	9.302326e-02	2.206109e+00	1.187474e-02	9.674680e-01	2.682634e-02	4.302437e+00	3.015264e-02
26780000	-4.453863e+03	-9.062086e+02	4.713676e+00	3.489413e+01	9.302326e-02	2.443498e+00	1.574464e-02	9.589373e-01	4.114062e-02	3.023150e+00	2.995062e-02
26800000	-4.442392e+03	-9.218704e+02	3.968193e+00	3.060427e+01	6.976744e-02	2.613662e+00	2.572398e-02	9.655474e-01	9.233115e-03	3.954773e+00	2.507941e-02
26820000	-4.472988e+03	-9.317380e+02	3.396697e+00	2.681511e+01	1.511628e-01	2.403230e+00	4.931169e-03	9.837762e-01	4.327820e-02	2.580366e+00	2.154960e-02
26840000	-4.467815e+03	-9.148762e+02	3.686936e+00	2.906736e+01	8.139535e-02	2.696783e+00	7.872166e-03	9.887339e-01	9.898405e-03	2.760000e+00	2.350727e-02
26860000	-4.446255e+03	-9.062201e+02	4.224588e+00	2.943285e+01	8.139535e-02	3.218943e+00	4.259001e-03	9.922663e-01	1.345896e-02	2.176447e+00	2.713013e-02
26880000	-4.450124e+03	-9.411965e+02	3.526883e+00	2.542741e+01	1.627907e-01	4.035451e+00	5.830555e-03	9.744538e-01	9.396461e-02	2.053186e+00	2.233014e-02
26900000	-4.468931e+03	-9.290303e+02	3.898509e+00	2.866638e+01	1.511628e-01	2.633717e+00	5.681610e-03	9.739954e-01	1.013578e-01	2.073650e+00	2.493075e-02
26920000	-4.453967e+03	-9.153679e+02	4.284211e+00	2.987782e+01	1.627907e-01	2.465141e+00	1.588253e-02	9.397735e-01	6.401287e-02	4.297730e+00	2.718193e-02
26940000	-4.440999e+03	-9.276552e+02	4.342768e+00	3.165179e+01	1.046512e-01	2.115232e+00	1.765089e-02	9.531386e-01	3.337581e-02	3.204845e+00	2.775926e-02
26960000	-4.450197e+03	-9.171321e+02	4.533809e+00	3.122061e+01	9.302326e-02	2.460674e+00	1.661558e-02	9.747168e-01	1.823280e-02	3.239511e+00	2.896298e-02
26980000	-4.463144e+03	-9.147378e+02	3.902705e+00	2.644894e+01	1.627907e-01	2.359831e+00	1.174474e-02	9.639131e-01	5.723651e-02	2.365788e+00	2.499464e-02
27000000	-4.481928e+03	-9.423915e+02	3.875289e+00	2.799886e+01	1.046512e-01	2.794477e+00	1.904696e-02	9.604618e-01	2.425296e-02	2.637370e+00	2.447163e-02
27020000	-4.472002e+03	-9.355148e+02	3.077027e+00	2.190508e+01	1.744186e-01	2.572562e+00	2.130696e-02	9.242013e-01	5.110180e-02	2.706317e+00	1.975954e-02
27040000	-4.447161e+03	-9.427500e+02	3.050850e+00	2.257415e+01	4.651163e-02	3.049594e+00	1.728374e-02	9.852072e-01	4.177156e-03	1.682730e+00	1.911780e-02
27060000	-4.482406e+03	-9.416795e+02	3.193970e+00	2.092848e+01	1.046512e-01	2.483934e+00	1.666623e-02	9.764590e-01	1.275263e-02	1.219470e+00	1.952367e-02
27080000	-4.446914e+03	-9.414420e+02	3.561613e+00	2.690357e+01	1.162791e-01	2.074985e+00	1.626483e-02	9.542571e-01	3.814739e-02	3.005067e+00	2.244299e-02
27100000	-4.461477e+03	-9.568235e+02	3.487583e+00	2.926373e+01	1.162791e-01	2.188272e+00	1.172091e-02	9.468509e-01	7.285393e-02	2.912569e+00	2.241423e-02
27120000	-4.450307e+03	-9.341541e+02	4.162070e+00	3.312675e+01	1.395349e-01	3.213101e+00	2.077721e-02	9.074969e-01	7.419968e-02	2.718752e+00	2.658456e-02
27140000	-4.465703e+03	-8.924714e+02	4.638423e+00	3.278940e+01	1.046512e-01	2.429136e+00	1.533319e-02	9.733461e-01	1.486612e-02	3.434917e+00	2.965667e-02
27160000	-4.461704e+03	-9.303274e+02	3.599405e+00	2.728140e+01	1.511628e-01	2.449399e+00	1.680502e-02	9.307106e-01	6.496634e-02	1.878838e+00	2.257399e-02
27180000	-4.462366e+03	-8.984724e+02	4.747472e+00	3.263092e+01	1.279070e-01	1.902494e+00	8.823554e-03	9.746747e-01	4.070686e-02	3.549023e+00	2.981321e-02
27200000	-4.441697e+03	-9.508808e+02	3.271198e+00	2.525371e+01	9.302326e-02	2.621750e+00	8.446530e-03	9.775090e-01	2.450982e-02	3.294000e+00	2.100933e-02
27220000	-4.449858e+03	-9.492375e+02	3.601493e+00	2.627836e+01	1.511628e-01	2.548505e+00	1.897239e-02	9.443120e-01	3.660671e-02	2.788034e+00	2.306786e-02
27240000	-4.444667e+03	-9.342399e+02	4.010751e+00	3.010206e+01	1.162791e-01	2.353597e+00	1.627963e-02	9.561804e-01	3.433391e-02	3.378743e+00	2.557849e-02
27260000	-4.454665e+03	-9.125595e+02	4.658809e+00	3.380762e+01	1.162791e-01	1.851233e+00	1.267734e-02	9.595425e-01	3.472662e-02	3.596742e+00	2.990318e-02
27280000	-4.462474e+03	-9.181900e+02	4.026534e+00	2.972149e+01	1.046512e-01	1.812261e+00	7.730645e-03	9.848352e-01	1.775177e-02	2.982836e+00	2.574337e-02
27300000	-4.465263e+03	-9.175057e+02	3.638051e+00	2.762527e+01	5.813953e-02	2.358870e+00	1.438127e-02	9.785105e-01	1.139376e-02	2.381642e+00	2.342093e-02
27320000	-4.467908e+03	-9.235726e+02	3.606075e+00	2.752900e+01	6.976744e-02	2.743637e+00	2.712831e-02	9.521888e-01	1.493569e-02	1.655967e+00	2.308938e-02
27340000	-4.458058e+03	-9.519918e+02	3.078045e+00	2.340546e+01	1.860465e-01	2.321452e+00	2.857983e-02	8.653575e-01	1.079525e-01	1.963122e+00	1.984766e-02
27360000	-4.447783e+03	-9.113092e+02	4.574425e+00	3.390941e+01	1.162791e-01	2.928675e+00	1.731371e-02	9.420069e-01	5.636897e-02	2.355170e+00	2.883515e-02
27380000	-4.470577e+03	-9.417754e+02	3.731937e+00	2.819025e+01	1.279070e-01	2.681460e+00	1.105671e-02	9.781523e-01	1.586029e-02	1.822978e+00	2.389827e-02
27400000	-4.476461e+03	-9.084637e+02	3.944193e+00	2.715311e+01	2.093023e-01	2.996319e+00	1.070025e-02	9.516404e-01	1.063642e-01	2.452452e+00	2.477064e-02
27420000	-4.454710e+03	-9.071103e+02	4.357834e+00	3.184745e+01	1.627907e-01	2.144008e+00	1.632771e-02	9.408010e-01	5.568827e-02	3.074233e+00	2.761295e-02
27440000	-4.459155e+03	-9.244157e+02	4.103147e+00	2.956617e+01	1.279070e-01	3.056734e+00	1.682958e-02	9.493720e-01	3.559997e-02	2.509871e+00	2.645423e-02
27460000	-4.455292e+03	-8.998504e+02	4.471218e+00	3.349760e+01	1.162791e-01	2.274338e+00	1.860713e-02	9.675994e-01	1.360998e-02	3.609230e+00	2.855435e-02
27480000	-4.463778e+03	-9.068988e+02	3.984407e+00	2.861561e+01	1.162791e-01	2.177141e+00	1.463912e-02	9.655265e-01	2.887366e-02	3.037443e+00	2.541910e-02
27500000	-4.463072e+03	-9.125948e+02	4.469053e+00	3.167258e+01	1.511628e-01	2.665844e+00	9.644118e-03	9.784438e-01	2.217666e-02	2.454939e+00	2.860017e-02
27520000	-4.437679e+03	-9.129320e+02	3.629468e+00	2.621747e+01	1.162791e-01	2.558117e+00	5.708529e-03	9.810303e-01	5.563513e-02	1.793799e+00	2.314422e-02
27540000	-4.459950e+03	-9.107792e+02	4.094259e+00	2.903909e+01	1.627907e-01	2.125646e+00	1.206640e-02	9.686339e-01	4.513283e-02	2.219725e+00	2.599069e-02
27560000	-4.453684e+03	-9.317016e+02	3.790459e+00	2.590566e+01	1.511628e-01	2.760444e+00	1.679128e-02	9.586708e-01	3.034067e-02	2.353034e+00	2.417572e-02
27580000	-4.451579e+03	-9.225917e+02	3.612166e+00	2.427314e+01	9.302326e-02	2.703273e+00	1.955758e-02	9.742286e-01	1.345676e-02	1.958624e+00	2.289706e-02
27600000	-4.461799e+03	-9.122976e+02	3.957351e+00	2.923026e+01	1.162791e-01	2.557044e+00	2.133422e-02	9.380433e-01	4.412995e-02	2.687242e+00	2.551328e-02
27620000	-4.462735e+03	-9.389059e+02	3.250771e+00	2.359108e+01	9.302326e-02	3.221932e+00	1.860148e-02	9.634502e-01	2.434506e-02	2.144513e+00	2.059509e-02
27640000	-4.460759e+03	-9.305449e+02	4.137699e+00	2.916284e+01	1.511628e-01	2.042607e+00	8.008807e-03	9.791669e-01	3.794287e-02	3.401458e+00	2.659476e-02
27660000	-4.442398e+03	-9.312977e+02	3.172681e+00	2.369221e+01	9.302326e-02	2.595185e+00	5.460194e-03	9.878854e-01	2.098009e-02	1.760250e+00	2.024647e-02
27680000	-4.451632e+03	-9.313739e+02	3.462424e+00	2.645880e+01	1.511628e-01	2.475108e+00	9.429392e-03	9.797063e-01	2.086654e-02	2.091949e+00	2.195733e-02
27700000	-4.433922e+03	-9.148205e+02	3.651919e+00	2.671873e+01	1.279070e-01	2.658349e+00	3.798286e-03	9.891021e-01	3.276889e-02	3.045042e+00	2.327776e-02
27720000	-4.474281e+03	-9.518356e+02	2.910956e+00	2.134492e+01	1.627907e-01	2.510090e+00	1.733531e-02	9.505892e-01	5.282283e-02	3.463322e+00	1.869801e-02
27740000	-4.446841e+03	-9.348848e+02	3.605714e+00	2.630354e+01	2.325581e-01	1.958007e+00	3.467014e-03	9.829471e-01	1.047984e-01	2.439526e+00	2.309452e-02
27760000	-4.463113e+03	-9.059252e+02	4.467142e+00	3.453156e+01	6.976744e-02	2.728189e+00	1.089977e-02	9.866264e-01	8.541625e-03	3.655056e+00	2.845203e-02
27780000	-4.463907e+03	-9.260357e+02	3.610725e+00	2.630919e+01	1.395349e-01	2.594251e+00	5.602886e-03	9.887626e-01	2.025755e-02	2.035255e+00	2.318718e-02
27800000	-4.464888e+03	-9.374902e+02	3.701554e+00	2.878415e+01	1.046512e-01	2.688995e+00	1.607021e-02	9.618660e-01	2.991243e-02	4.513976e+00	2.372855e-02
27820000	-4.462530e+03	-9.040763e+02	4.157951e+00	3.183271e+01	8.139535e-02	2.884109e+00	1.954646e-03	9.964040e-01	1.740148e-02	2.573130e+00	2.675070e-02
27840000	-4.434842e+03	-9.249905e+02	3.795194e+00	2.763289e+01	9.302326e-02	2.567600e+00	4.721189e-03	9.902472e-01	2.260644e-02	3.400957e+00	2.448278e-02
27860000	-4.452904e+03	-9.170653e+02	3.708261e+00	2.679822e+01	5.813953e-02	2.323868e+00	2.753562e-02	9.751390e-01	4.413994e-03	2.236324e+00	2.392345e-02
27880000	-4.439261e+03	-9.404930e+02	3.913976e+00	2.906650e+01	8.139535e-02	2.622783e+00	8.947859e-03	9.917349e-01	4.441468e-03	2.207583e+00	2.512555e-02
27900000	-4.451404e+03	-9.233920e+02	4.776622e+00	3.494219e+01	6.976744e-02	3.116801e+00	1.364152e-02	9.628280e-01	3.374023e-02	3.284581e+00	3.004939e-02
27920000	-4.460661e+03	-9.029631e+02	3.901058e+00	2.791365e+01	1.511628e-01	2.170568e+00	9.089357e-03	9.637548e-01	8.334637e-02	2.730419e+00	2.475099e-02
27940000	-4.437787e+03	-9.479868e+02	3.973412e+00	2.876451e+01	8.139535e-02	2.817472e+00	1.907416e-02	9.656894e-01	1.717465e-02	1.951924e+00	2.513188e-02
27960000	-4.460450e+03	-9.473371e+02	3.635058e+00	2.530811e+01	1.395349e-01	3.194087e+00	2.206983e-02	9.285112e-01	5.639877e-02	2.312704e+00	2.320455e-02
27980000	-4.451909e+03	-9.361556e+02	3.395511e+00	2.716845e+01	1.395349e-01	2.272217e+00	7.007025e-03	9.620666e-01	7.866547e-02	2.979047e+00	2.167062e-02
28000000	-4.473929e+03	-9.373436e+02	3.554695e+00	2.647641e+01	9.302326e-02	2.871662e+00	6.543263e-03	9.934008e-01	6.323797e-03	2.213883e+00	2.288497e-02
28020000	-4.440255e+03	-9.792800e+02	3.056249e+00	2.100602e+01	1.279070e-01	3.203503e+00	2.553100e-02	9.210313e-01	5.615435e-02	1.869462e+00	1.967853e-02
28040000	-4.456114e+03	-9.386515e+02	3.264424e+00	2.696923e+01	1.162791e-01	1.955812e+00	1.044653e-02	9.654643e-01	4.219181e-02	2.423629e+00	2.104746e-02
28060000	-4.452571e+03	-9.610177e+02	3.205163e+00	2.528318e+01	1.627907e-01	1.822940e+00	1.722408e-02	9.540146e-01	3.344177e-02	2.858688e+00	2.047426e-02
28080000	-4.461167e+03	-9.268717e+02	3.336479e+00	2.572223e+01	8.139535e-02	2.467244e+00	1.458205e-02	9.540362e-01	4.442989e-02	1.706213e+00	2.134026e-02
28100000	-4.463564e+03	-9.314427e+02	3.458494e+00	2.403624e+01	1.279070e-01	2.661026e+00	1.604750e-02	9.422185e-01	6.666717e-02	1.631607e+00	2.213442e-02
28120000	-4.457371e+03	-9.321856e+02	3.980813e+00	2.762765e+01	1.279070e-01	2.674402e+00	1.920003e-02	9.428994e-01	4.243359e-02	2.421915e+00	2.416228e-02
28140000	-4.458925e+03	-9.422546e+02	3.760022e+00	2.697377e+01	1.046512e-01	2.458672e+00	1.191908e-02	9.701061e-01	3.052093e-02	2.980840e+00	2.424507e-02
28160000	-4.428677e+03	-9.318248e+02	3.607777e+00	2.681467e+01	1.627907e-01	2.609209e+00	1.170414e-02	9.570274e-01	6.365921e-02	2.828070e+00	2.310593e-02
28180000	-4.452624e+03	-9.140723e+02	4.289622e+00	3.113290e+01	1.046512e-01	2.976400e+00	9.782744e-03	9.698102e-01	4.000914e-02	3.057397e+00	2.767494e-02
28200000	-4.467699e+03	-9.155658e+02	4.044135e+00	3.049932e+01	1.046512e-01	2.735479e+00	6.009620e-03	9.899607e-01	1.347664e-02	3.924195e+00	2.607367e-02
28220000	-4.453633e+03	-9.549572e+02	3.743654e+00	2.877249e+01	8.139535e-02	2.622179e+00	1.426809e-02	9.700356e-01	2.157670e-02	3.110931e+00	2.324880e-02
28240000	-4.447103e+03	-9.324439e+02	3.940198e+00	3.067421e+01	1.511628e-01	2.441258e+00	1.559449e-02	9.476525e-01	4.555068e-02	3.704209e+00	2.526812e-02
28260000	-4.462471e+03	-9.452486e+02	3.386706e+00	2.477475e+01	9.302326e-02	3.015537e+00	2.212276e-02	9.797243e-01	4.184432e-03	2.321732e+00	2.180711e-02
28280000	-4.477426e+03	-9.404107e+02	3.082471e+00	2.315093e+01	1.976744e-01	1.970420e+00	2.097984e-02	9.154644e-01	6.297641e-02	1.574678e+00	1.968014e-02
28300000	-4.465429e+03	-9.245250e+02	3.493359e+00	2.601737e+01	1.162791e-01	3.528524e+00	7.673132e-03	9.798075e-01	3.498524e-02	2.249875e+00	2.243382e-02
28320000	-4.459184e+03	-9.385615e+02	3.745058e+00	2.799349e+01	9.302326e-02	2.594999e+00	9.374036e-03	9.773313e-01	3.098276e-02	1.619080e+00	2.406454e-02
28340000	-4.446325e+03	-9.244762e+02	4.055563e+00	3.005072e+01	1.627907e-01	2.260883e+00	3.843003e-03	9.883004e-01	3.770550e-02	3.451677e+00	2.598882e-02
28360000	-4.449601e+03	-9.171293e+02	3.992742e+00	2.924283e+01	8.139535e-02	2.462416e+00	2.607844e-02	9.681291e-01	6.756906e-03	1.946710e+00	2.569547e-02
28380000	-4.465149e+03	-9.656860e+02	3.184855e+00	2.684619e+01	1.279070e-01	2.587286e+00	2.212201e-02	9.514911e-01	2.019298e-02	2.955888e+00	2.029869e-02
28400000	-4.473771e+03	-9.542096e+02	2.794190e+00	2.086608e+01	1.046512e-01	3.152442e+00	1.245076e-02	9.850105e-01	5.959493e-03	1.627130e+00	1.777287e-02
28420000	-4.466066e+03	-9.798486e+02	3.441471e+00	2.561023e+01	1.395349e-01	2.293096e+00	2.975461e-02	8.955352e-01	6.010343e-02	3.007470e+00	2.182445e-02
28440000	-4.466288e+03	-9.188488e+02	3.804377e+00	2.732710e+01	1.279070e-01	2.835889e+00	1.809500e-02	9.572648e-01	3.609103e-02	1.624639e+00	2.447184e-02
28460000	-4.460565e+03	-9.291206e+02	3.288488e+00	2.533332e+01	1.046512e-01	2.445763e+00	1.591712e-02	9.550558e-01	4.091120e-02	1.858300e+00	2.095382e-02
28480000	-4.455621e+03	-9.334857e+02	3.252899e+00	2.468352e+01	1.860465e-01	2.441861e+00	1.250800e-02	9.500577e-01	6.911251e-02	2.231333e+00	2.041671e-02
28500000	-4.457083e+03	-9.044516e+02	4.915086e+00	3.481235e+01	1.511628e-01	2.627523e+00	1.313845e-02	9.568055e-01	5.351066e-02	2.835236e+00	3.096016e-02
28520000	-4.443733e+03	-9.072832e+02	4.465787e+00	3.312194e+01	8.139535e-02	3.120520e+00	1.939530e-02	9.592459e-01	1.970382e-02	3.040749e+00	2.822033e-02
28540000	-4.454624e+03	-9.211531e+02	3.617254e+00	2.463404e+01	1.744186e-01	2.718281e+00	7.632206e-03	9.686931e-01	7.674752e-02	1.601136e+00	2.264205e-02
28560000	-4.456959e+03	-9.362119e+02	3.596136e+00	2.743111e+01	1.162791e-01	2.190886e+00	4.578436e-03	9.870222e-01	3.486307e-02	2.269502e+00	2.311985e-02
28580000	-4.456548e+03	-9.273931e+02	4.059740e+00	2.850210e+01	1.162791e-01	2.193284e+00	4.331325e-03	9.896688e-01	2.895042e-02	3.331928e+00	2.568114e-02
28600000	-4.457792e+03	-9.634760e+02	3.075691e+00	2.148793e+01	1.976744e-01	2.155984e+00	1.912599e-02	9.330138e-01	6.658652e-02	2.144530e+00	1.983168e-02
28620000	-4.463928e+03	-9.557280e+02	3.041301e+00	2.376586e+01	1.860465e-01	2.509131e+00	6.178613e-03	9.809818e-01	3.477850e-02	2.779143e+00	1.958227e-02
28640000	-4.470713e+03	-8.898756e+02	4.620536e+00	3.218674e+01	1.744186e-01	2.362176e+00	4.784557e-03	9.888581e-01	2.254216e-02	3.749382e+00	2.935861e-02
28660000	-4.449916e+03	-9.482587e+02	3.730839e+00	2.680908e+01	1.511628e-01	2.816586e+00	9.531163e-03	9.790783e-01	2.200028e-02	2.507699e+00	2.385381e-02
28680000	-4.464536e+03	-9.095960e+02	4.441998e+00	3.210544e+01	1.046512e-01	2.176264e+00	1.479326e-02	9.551604e-01	4.742149e-02	2.399041e+00	2.848342e-02
28700000	-4.462156e+03	-9.085830e+02	4.532725e+00	3.196283e+01	1.162791e-01	2.450858e+00	1.102642e-02	9.684237e-01	5.102084e-02	2.289162e+00	2.918354e-02
28720000	-4.461910e+03	-9.244342e+02	4.686046e+00	3.259815e+01	1.046512e-01	2.211262e+00	2.037051e-02	9.620992e-01	1.519009e-02	3.783455e+00	2.992698e-02
28740000	-4.445944e+03	-9.191438e+02	4.754219e+00	3.154528e+01	1.395349e-01	2.253551e+00	2.188969e-02	9.382670e-01	5.152946e-02	3.109215e+00	3.038902e-02
28760000	-4.444256e+03	-8.911511e+02	4.768707e+00	3.109997e+01	1.860465e-01	2.871780e+00	2.468154e-02	9.366849e-01	3.514058e-02	2.553846e+00	3.060813e-02
28780000	-4.445582e+03	-9.398590e+02	3.788676e+00	2.745577e+01	1.046512e-01	2.752481e+00	1.784975e-02	9.495568e-01	5.221870e-02	3.904333e+00	2.432813e-02
28800000	-4.464520e+03	-9.173738e+02	4.244488e+00	3.067762e+01	1.511628e-01	2.387106e+00	1.074430e-02	9.615709e-01	5.276431e-02	2.303580e+00	2.693791e-02
28820000	-4.463167e+03	-9.346594e+02	3.432124e+00	2.442998e+01	9.302326e-02	2.498983e+00	1.115308e-02	9.895602e-01	5.725802e-03	2.415312e+00	2.158219e-02
28840000	-4.439276e+03	-9.060638e+02	4.398511e+00	3.133602e+01	1.046512e-01	3.383601e+00	8.841632e-03	9.837866e-01	1.648667e-02	3.057989e+00	2.815252e-02
28860000	-4.457075e+03	-8.950975e+02	4.541772e+00	3.335241e+01	6.976744e-02	3.093988e+00	2.499789e-02	9.489689e-01	2.270857e-02	3.375720e+00	2.916954e-02
28880000	-4.464246e+03	-9.051011e+02	4.582209e+00	3.302061e+01	1.279070e-01	2.659705e+00	1.538646e-02	9.632109e-01	3.124014e-02	2.805618e+00	2.900864e-02
28900000	-4.455501e+03	-9.419906e+02	4.212613e+00	3.064157e+01	8.139535e-02	2.396105e+00	1.537400e-02	9.673394e-01	2.003313e-02	3.302585e+00	2.648352e-02
28920000	-4.444308e+03	-9.290907e+02	3.342388e+00	2.392890e+01	1.162791e-01	2.471545e+00	1.433837e-02	9.723491e-01	2.424845e-02	2.692658e+00	2.144835e-02
28940000	-4.447648e+03	-9.119301e+02	4.593459e+00	3.491986e+01	8.139535e-02	2.815763e+00	7.200496e-03	9.886643e-01	1.297994e-02	4.996874e+00	2.897640e-02
28960000	-4.460093e+03	-8.913983e+02	4.749536e+00	3.573930e+01	8.139535e-02	2.540813e+00	5.901020e-03	9.900802e-01	1.363439e-02	2.867831e+00	3.025632e-02
28980000	-4.479590e+03	-8.885968e+02	4.933283e+00	3.729523e+01	6.976744e-02	2.195794e+00	6.168306e-03	9.874148e-01	1.945502e-02	3.639438e+00	3.142159e-02
29000000	-4.457447e+03	-9.030907e+02	4.541280e+00	3.485844e+01	1.162791e-01	2.731940e+00	1.183434e-02	9.674816e-01	3.417277e-02	2.664703e+00	2.919039e-02
29020000	-4.453938e+03	-9.348714e+02	3.886480e+00	2.885803e+01	6.976744e-02	1.866567e+00	2.324119e-02	9.718318e-01	8.191250e-03	2.840268e+00	2.505854e-02
29040000	-4.449156e+03	-9.323777e+02	3.570363e+00	2.599665e+01	9.302326e-02	1.528583e+00	1.627636e-02	9.528792e-01	4.088839e-02	3.148366e+00	2.279087e-02
29060000	-4.449231e+03	-9.103086e+02	4.544823e+00	3.357256e+01	6.976744e-02	2.057342e+00	2.447549e-02	9.662904e-01	1.176129e-02	2.953352e+00	2.929952e-02
29080000	-4.463339e+03	-9.047309e+02	4.807312e+00	3.461244e+01	9.302326e-02	2.462646e+00	2.255351e-02	9.473028e-01	2.443204e-02	4.703240e+00	3.097777e-02
29100000	-4.448642e+03	-8.984190e+02	4.830052e+00	3.343674e+01	1.162791e-01	2.821347e+00	1.026716e-02	9.828984e-01	1.559687e-02	4.699816e+00	3.100550e-02
29120000	-4.461492e+03	-8.904352e+02	5.079682e+00	3.626709e+01	2.209302e-01	2.374371e+00	5.872814e-03	9.761892e-01	8.565365e-02	3.764521e+00	3.251060e-02
29140000	-4.452729e+03	-9.476502e+02	3.835871e+00	2.650646e+01	1.279070e-01	2.495855e+00	2.049570e-02	9.566030e-01	2.835820e-02	2.674337e+00	2.395990e-02
29160000	-4.455466e+03	-9.429152e+02	3.472455e+00	2.457988e+01	1.162791e-01	2.462825e+00	1.311423e-02	9.826063e-01	7.702705e-03	3.086962e+00	2.193560e-02
29180000	-4.462924e+03	-9.596971e+02	3.143890e+00	2.426954e+01	9.302326e-02	2.856036e+00	1.275877e-02	9.587787e-01	4.256244e-02	2.108967e+00	1.998033e-02
29200000	-4.453885e+03	-9.251951e+02	4.123266e+00	3.092714e+01	1.162791e-01	2.802166e+00	1.192519e-02	9.727138e-01	2.382526e-02	3.698396e+00	2.593478e-02
29220000	-4.455362e+03	-9.495508e+02	2.983954e+00	2.326395e+01	8.139535e-02	2.775835e+00	2.134272e-02	9.545364e-01	2.308515e-02	1.822744e+00	1.918821e-02
29240000	-4.465532e+03	-9.506994e+02	3.697229e+00	2.835660e+01	1.162791e-01	2.424802e+00	7.342198e-03	9.780723e-01	3.052945e-02	2.625481e+00	2.312710e-02
29260000	-4.453774e+03	-9.364728e+02	3.990243e+00	2.939310e+01	1.046512e-01	2.429706e+00	3.155813e-03	9.907420e-01	3.664705e-02	3.304848e+00	2.445522e-02
29280000	-4.463740e+03	-9.268626e+02	3.785674e+00	2.897686e+01	1.395349e-01	2.364545e+00	3.527203e-03	9.930601e-01	1.758045e-02	4.410200e+00	2.300397e-02
29300000	-4.464246e+03	-9.360852e+02	3.649307e+00	2.750091e+01	9.302326e-02	2.250176e+00	1.015736e-02	9.783754e-01	2.039568e-02	2.653317e+00	2.236029e-02
29320000	-4.457430e+03	-9.192160e+02	4.409219e+00	3.109970e+01	1.395349e-01	2.216129e+00	2.718376e-02	8.778139e-01	8.300468e-02	2.170733e+00	2.794831e-02
29340000	-4.457190e+03	-9.394193e+02	4.118840e+00	3.177596e+01	9.302326e-02	3.268057e+00	1.918266e-02	9.632754e-01	2.435762e-02	3.369693e+00	2.616499e-02
29360000	-4.456720e+03	-9.211995e+02	3.645272e+00	2.753952e+01	1.162791e-01	2.584752e+00	1.664382e-02	9.554195e-01	3.178521e-02	2.730547e+00	2.335874e-02
29380000	-4.452701e+03	-9.135276e+02	3.881037e+00	2.758196e+01	1.395349e-01	2.639460e+00	6.361246e-03	9.819863e-01	4.288754e-02	2.197212e+00	2.496923e-02
29400000	-4.445371e+03	-9.189712e+02	4.092346e+00	2.732405e+01	1.511628e-01	2.934953e+00	6.302206e-03	9.872588e-01	2.194649e-02	3.922785e+00	2.576855e-02
29420000	-4.454302e+03	-9.547801e+02	3.408660e+00	2.394289e+01	1.744186e-01	2.645687e+00	7.368929e-03	9.732918e-01	6.061487e-02	2.460744e+00	2.194762e-02
29440000	-4.449342e+03	-9.334770e+02	3.846548e+00	2.472805e+01	1.860465e-01	2.278983e+00	1.534204e-02	9.294209e-01	1.356072e-01	1.798396e+00	2.473458e-02
29460000	-4.479327e+03	-9.221849e+02	4.304173e+00	3.063100e+01	9.302326e-02	2.975191e+00	1.939036e-02	9.470305e-01	4.179599e-02	1.954017e+00	2.731083e-02
29480000	-4.492540e+03	-9.310120e+02	3.609686e+00	2.446980e+01	1.162791e-01	2.232946e+00	5.296478e-03	9.912194e-01	1.214643e-02	2.625237e+00	2.317461e-02
29500000	-4.460900e+03	-9.147926e+02	3.646120e+00	2.670404e+01	1.395349e-01	3.385603e+00	1.894556e-02	9.472039e-01	4.893313e-02	3.131435e+00	2.323937e-02
29520000	-4.462242e+03	-9.232068e+02	4.289318e+00	3.258497e+01	5.813953e-02	2.113081e+00	1.059499e-02	9.815706e-01	1.727174e-02	4.323821e+00	2.740945e-02
29540000	-4.456347e+03	-9.208302e+02	4.304133e+00	3.319585e+01	1.046512e-01	2.564971e+00	1.908352e-02	9.551551e-01	2.695815e-02	4.177388e+00	2.714469e-02
29560000	-4.468342e+03	-9.464901e+02	3.277346e+00	2.450826e+01	8.139535e-02	2.294039e+00	1.675062e-02	9.627954e-01	2.588073e-02	3.445984e+00	2.060149e-02
29580000	-4.457263e+03	-9.364591e+02	3.184919e+00	2.364606e+01	1.046512e-01	2.635066e+00	1.628708e-02	9.674274e-01	3.059258e-02	1.774941e+00	1.974258e-02
29600000	-4.438626e+03	-9.288743e+02	4.296017e+00	2.975701e+01	9.302326e-02	2.292161e+00	4.891573e-03	9.909809e-01	1.574752e-02	2.844384e+00	2.698782e-02
29620000	-4.446112e+03	-9.322112e+02	4.129053e+00	3.000013e+01	9.302326e-02	2.249414e+00	1.510325e-02	9.794417e-01	8.668580e-03	5.639776e+00	2.503698e-02
29640000	-4.451554e+03	-9.205869e+02	4.573237e+00	3.069503e+01	5.813953e-02	2.890660e+00	1.341569e-02	9.793438e-01	1.478884e-02	3.818518e+00	2.844137e-02
29660000	-4.452994e+03	-9.305668e+02	3.154433e+00	2.256536e+01	1.511628e-01	2.203557e+00	2.399309e-02	9.326884e-01	3.777978e-02	1.677473e+00	2.021556e-02
29680000	-4.450118e+03	-9.158738e+02	4.223732e+00	3.036519e+01	1.046512e-01	2.194133e+00	1.723138e-02	9.698955e-01	1.813025e-02	2.396767e+00	2.704373e-02
29700000	-4.467656e+03	-9.332596e+02	3.475420e+00	2.469773e+01	1.046512e-01	3.486820e+00	1.659638e-02	9.714369e-01	1.968073e-02	2.968210e+00	2.233208e-02
29720000	-4.455566e+03	-9.233597e+02	3.838063e+00	3.105468e+01	4.651163e-02	2.143988e+00	1.294032e-02	9.748918e-01	1.799458e-02	2.700118e+00	2.470511e-02
29740000	-4.457548e+03	-9.039225e+02	5.277209e+00	3.717235e+01	1.046512e-01	2.473470e+00	1.732222e-02	9.750344e-01	9.711090e-03	4.916030e+00	3.230144e-02
29760000	-4.440060e+03	-9.235830e+02	4.155191e+00	2.939596e+01	1.279070e-01	3.619002e+00	1.211679e-02	9.738447e-01	2.562559e-02	2.236945e+00	2.628605e-02
29780000	-4.456660e+03	-8.863454e+02	4.486478e+00	2.977575e+01	1.976744e-01	3.358083e+00	2.842138e-02	9.021248e-01	9.047210e-02	1.671685e+00	2.855505e-02
29800000	-4.447979e+03	-9.085490e+02	4.988271e+00	3.518652e+01	9.302326e-02	3.098543e+00	1.236327e-02	9.704295e-01	3.933450e-02	3.650937e+00	3.181982e-02
29820000	-4.464685e+03	-8.833170e+02	5.214718e+00	3.615331e+01	1.395349e-01	2.337810e+00	5.133592e-03	9.889352e-01	2.512550e-02	2.586692e+00	3.338796e-02
29840000	-4.451743e+03	-9.225619e+02	4.295892e+00	3.070856e+01	1.395349e-01	2.918009e+00	8.728081e-03	9.855203e-01	1.320593e-02	3.155072e+00	2.701517e-02
29860000	-4.449800e+03	-8.980026e+02	4.577532e+00	3.231056e+01	1.279070e-01	2.226834e+00	7.935579e-03	9.793239e-01	3.206713e-02	3.211957e+00	2.937436e-02
29880000	-4.486035e+03	-9.247314e+02	4.231946e+00	2.966294e+01	6.976744e-02	3.365411e+00	1.046373e-02	9.835202e-01	1.416866e-02	2.990645e+00	2.659780e-02
29900000	-4.447612e+03	-9.528129e+02	3.485020e+00	2.730370e+01	9.302326e-02	2.368018e+00	6.066819e-03	9.779913e-01	5.894759e-02	3.300207e+00	2.154674e-02
29920000	-4.458191e+03	-9.302329e+02	3.875623e+00	2.833258e+01	1.627907e-01	2.946229e+00	2.085609e-02	9.541215e-01	2.846819e-02	2.445502e+00	2.444931e-02
29940000	-4.456874e+03	-9.334014e+02	3.497025e+00	2.477839e+01	8.139535e-02	3.038540e+00	2.019912e-02	9.655184e-01	1.582618e-02	2.789707e+00	2.177471e-02
29960000	-4.456643e+03	-9.176936e+02	4.196160e+00	2.916024e+01	1.860465e-01	1.926906e+00	2.543182e-02	8.937867e-01	9.592688e-02	2.965089e+00	2.662121e-02
29980000	-4.450582e+03	-9.250830e+02	3.870774e+00	2.810848e+01	1.279070e-01	2.614149e+00	1.727579e-02	9.322380e-01	7.040346e-02	2.992853e+00	2.459921e-02
30000000	-4.465696e+03	-9.406569e+02	3.440621e+00	2.484210e+01	1.046512e-01	2.939927e+00	2.558730e-02	9.484675e-01	2.047682e-02	1.793178e+00	2.108201e-02
30020000	-4.445202e+03	-9.413348e+02	3.440988e+00	2.672877e+01	1.162791e-01	2.626324e+00	9.455611e-03	9.693280e-01	3.956803e-02	2.936159e+00	2.163946e-02
30040000	-4.462899e+03	-9.225100e+02	3.877108e+00	2.795621e+01	1.627907e-01	3.108469e+00	1.614513e-02	9.544356e-01	3.844186e-02	2.982082e+00	2.418166e-02
30060000	-4.452570e+03	-9.188250e+02	4.212763e+00	3.032790e+01	1.279070e-01	2.346927e+00	1.677030e-02	9.399985e-01	7.476766e-02	3.936518e+00	2.682221e-02
30080000	-4.450675e+03	-9.210803e+02	4.442991e+00	3.209035e+01	6.976744e-02	2.315801e+00	1.690972e-02	9.715988e-01	1.517466e-02	3.984562e+00	2.862310e-02
30100000	-4.469466e+03	-9.033975e+02	4.900268e+00	3.417577e+01	6.976744e-02	2.745768e+00	1.539666e-02	9.692265e-01	2.357474e-02	4.053352e+00	3.150824e-02
30120000	-4.456714e+03	-9.006563e+02	5.337163e+00	3.755623e+01	1.279070e-01	2.490681e+00	2.544444e-02	9.414424e-01	3.019169e-02	2.842024e+00	3.395739e-02
30140000	-4.462286e+03	-9.022090e+02	4.996608e+00	3.398563e+01	1.395349e-01	2.559327e+00	2.243555e-02	9.599346e-01	2.235561e-02	4.092998e+00	3.193101e-02
30160000	-4.463908e+03	-8.930955e+02	4.556600e+00	3.113091e+01	1.279070e-01	2.438168e+00	1.379329e-02	9.611896e-01	4.382728e-02	3.189277e+00	2.911232e-02
30180000	-4.442376e+03	-8.970485e+02	4.919180e+00	3.424906e+01	1.744186e-01	2.136353e+00	1.968973e-02	9.146085e-01	7.931615e-02	3.670157e+00	3.158312e-02
30200000	-4.462005e+03	-9.106627e+02	3.815799e+00	2.648031e+01	1.162791e-01	2.911970e+00	1.196679e-02	9.682151e-01	3.482340e-02	2.751974e+00	2.438459e-02
30220000	-4.457857e+03	-9.147640e+02	4.024716e+00	2.787197e+01	1.279070e-01	1.942214e+00	1.575228e-02	9.656710e-01	2.870434e-02	2.874445e+00	2.547644e-02
30240000	-4.443893e+03	-8.838364e+02	5.745201e+00	4.175920e+01	8.139535e-02	2.267865e+00	2.507418e-02	9.585280e-01	1.514132e-02	3.071179e+00	3.667802e-02
30260000	-4.445936e+03	-8.969167e+02	4.908913e+00	3.412977e+01	9.302326e-02	2.713189e+00	1.554532e-02	9.763078e-01	1.655403e-02	3.406666e+00	3.147017e-02
30280000	-4.463921e+03	-9.267822e+02	4.350079e+00	2.942750e+01	9.302326e-02	2.640981e+00	1.501058e-02	9.689068e-01	2.860712e-02	1.586999e+00	2.752695e-02
30300000	-4.457704e+03	-9.260894e+02	4.439877e+00	3.062494e+01	1.279070e-01	1.997573e+00	1.834397e-02	9.500787e-01	4.320583e-02	2.950866e+00	2.853993e-02
30320000	-4.462102e+03	-9.275776e+02	3.456661e+00	2.377139e+01	1.744186e-01	2.750267e+00	3.682868e-03	9.846413e-01	1.144586e-01	1.855616e+00	2.200250e-02
30340000	-4.474800e+03	-9.332840e+02	3.806404e+00	2.970590e+01	1.395349e-01	2.423599e+00	8.728460e-03	9.777735e-01	2.816042e-02	4.123899e+00	2.442293e-02
30360000	-4.458083e+03	-9.232967e+02	3.901061e+00	2.878240e+01	1.279070e-01	2.753499e+00	1.348611e-02	9.694956e-01	2.225781e-02	2.427810e+00	2.426430e-02
30380000	-4.451504e+03	-9.236550e+02	3.877593e+00	2.815225e+01	9.302326e-02	3.543037e+00	1.305304e-02	9.676524e-01	3.575599e-02	2.272695e+00	2.428703e-02
30400000	-4.445476e+03	-9.079050e+02	4.749283e+00	3.381423e+01	9.302326e-02	3.272511e+00	2.622892e-03	9.945258e-01	2.842122e-02	2.822486e+00	2.899879e-02
30420000	-4.446064e+03	-9.257996e+02	3.699114e+00	2.765965e+01	1.162791e-01	3.144174e+00	3.746148e-03	9.898456e-01	3.632658e-02	2.312748e+00	2.274102e-02
30440000	-4.454009e+03	-9.281006e+02	3.673020e+00	2.676513e+01	1.627907e-01	2.713137e+00	3.927845e-03	9.927105e-01	1.393653e-02	1.581956e+00	2.277216e-02
30460000	-4.463717e+03	-9.492156e+02	3.112869e+00	2.170485e+01	1.511628e-01	2.160218e+00	1.268315e-02	9.489580e-01	7.866924e-02	1.785268e+00	1.953745e-02
30480000	-4.442188e+03	-9.279519e+02	3.613462e+00	2.491186e+01	9.302326e-02	2.005986e+00	7.844923e-03	9.836965e-01	1.888761e-02	2.285941e+00	2.278301e-02
30500000	-4.454345e+03	-9.358657e+02	3.071288e+00	2.123694e+01	8.139535e-02	2.643539e+00	8.138656e-03	9.794920e-01	4.041760e-02	1.748587e+00	1.971460e-02
30520000	-4.450832e+03	-9.441040e+02	3.491573e+00	2.564584e+01	5.813953e-02	1.981594e+00	6.591215e-03	9.872591e-01	1.411081e-02	2.113920e+00	2.249192e-02
30540000	-4.448255e+03	-9.368649e+02	3.251836e+00	2.470479e+01	9.302326e-02	2.510910e+00	1.158856e-02	9.757843e-01	2.302665e-02	2.541517e+00	2.084221e-02
30560000	-4.461092e+03	-9.279864e+02	3.186294e+00	2.369279e+01	1.046512e-01	3.364928e+00	6.071134e-03	9.822017e-01	4.278006e-02	1.635560e+00	2.031249e-02
30580000	-4.438831e+03	-9.361385e+02	3.164456e+00	2.077554e+01	1.162791e-01	2.658060e+00	1.184006e-02	9.772459e-01	1.901955e-02	1.485665e+00	1.950196e-02
30600000	-4.446921e+03	-9.439301e+02	3.308409e+00	2.536111e+01	6.976744e-02	2.364377e+00	9.125120e-03	9.853731e-01	1.154381e-02	2.108830e+00	2.081619e-02
30620000	-4.466357e+03	-9.377371e+02	3.491894e+00	2.434667e+01	1.860465e-01	2.852560e+00	1.725217e-02	9.440859e-01	6.037579e-02	2.102544e+00	2.222584e-02
30640000	-4.448913e+03	-9.316800e+02	3.787560e+00	2.731045e+01	9.302326e-02	2.800076e+00	8.613870e-03	9.719169e-01	4.961402e-02	1.928811e+00	2.392611e-02
30660000	-4.456130e+03	-9.539550e+02	3.285631e+00	2.475068e+01	8.139535e-02	2.735989e+00	2.287840e-02	9.652643e-01	1.176048e-02	1.973213e+00	2.071167e-02
30680000	-4.449499e+03	-9.588772e+02	2.872550e+00	2.405360e+01	8.139535e-02	2.604473e+00	7.754897e-03	9.848568e-01	1.539951e-02	2.625752e+00	1.812349e-02
30700000	-4.452313e+03	-9.325252e+02	4.369853e+00	3.069238e+01	1.046512e-01	3.045384e+00	1.865269e-02	9.623445e-01	1.763170e-02	3.524242e+00	2.694325e-02
30720000	-4.453846e+03	-9.171089e+02	3.494990e+00	2.462883e+01	2.093023e-01	1.915824e+00	1.537072e-02	9.467285e-01	5.881411e-02	3.183788e+00	2.147688e-02
30740000	-4.457428e+03	-9.338505e+02	3.632088e+00	2.755049e+01	9.302326e-02	3.053747e+00	1.579624e-02	9.718210e-01	1.593635e-02	2.213527e+00	2.272014e-02
30760000	-4.457699e+03	-9.271880e+02	4.409109e+00	3.422815e+01	4.651163e-02	2.701651e+00	1.360717e-02	9.777935e-01	1.266360e-02	2.557357e+00	2.775919e-02
30780000	-4.469766e+03	-9.486389e+02	3.372935e+00	2.708896e+01	9.302326e-02	3.062444e+00	1.252194e-02	9.698011e-01	2.368859e-02	1.774039e+00	2.172190e-02
30800000	-4.445873e+03	-8.987303e+02	4.634907e+00	3.352834e+01	9.302326e-02	3.003349e+00	2.467206e-03	9.966135e-01	1.136477e-02	2.638533e+00	2.875633e-02
30820000	-4.470241e+03	-9.416552e+02	3.241468e+00	2.455251e+01	1.511628e-01	2.837602e+00	6.897694e-03	9.803771e-01	3.648459e-02	2.058397e+00	2.058252e-02
30840000	-4.460212e+03	-9.282815e+02	3.175381e+00	2.342784e+01	1.279070e-01	2.643228e+00	5.360927e-03	9.877622e-01	2.472755e-02	2.615484e+00	2.018010e-02
30860000	-4.440733e+03	-9.380850e+02	3.800650e+00	2.752119e+01	1.395349e-01	2.230988e+00	1.026254e-02	9.829226e-01	1.740402e-02	2.907499e+00	2.415394e-02
30880000	-4.453726e+03	-9.616876e+02	3.109773e+00	2.390731e+01	1.395349e-01	2.849240e+00	1.263281e-02	9.579483e-01	3.691577e-02	1.747008e+00	1.995710e-02
30900000	-4.457126e+03	-9.192236e+02	3.836866e+00	2.660572e+01	1.046512e-01	2.170380e+00	7.664777e-03	9.871923e-01	1.348312e-02	3.073264e+00	2.469399e-02
30920000	-4.451697e+03	-9.023982e+02	4.305691e+00	3.119546e+01	1.046512e-01	2.681370e+00	7.151068e-03	9.855591e-01	2.036456e-02	2.132296e+00	2.770523e-02
30940000	-4.441751e+03	-9.184808e+02	3.960140e+00	2.842238e+01	1.395349e-01	2.785993e+00	5.421900e-03	9.825246e-01	5.119262e-02	2.830159e+00	2.491964e-02
30960000	-4.467538e+03	-9.486331e+02	3.191937e+00	2.524219e+01	1.279070e-01	2.248947e+00	6.911741e-03	9.779525e-01	4.234819e-02	3.071734e+00	2.051490e-02
30980000	-4.466528e+03	-9.386902e+02	3.184731e+00	2.303316e+01	1.046512e-01	2.824474e+00	1.288115e-02	9.728810e-01	2.644568e-02	2.626220e+00	2.035566e-02
31000000	-4.441463e+03	-9.458297e+02	3.186154e+00	2.283541e+01	1.279070e-01	2.705342e+00	2.108770e-02	9.582944e-01	2.119422e-02	2.049116e+00	2.043946e-02
31020000	-4.448827e+03	-9.468012e+02	3.535127e+00	2.716598e+01	1.395349e-01	2.480278e+00	7.626787e-03	9.751472e-01	4.593549e-02	2.459143e+00	2.244547e-02
31040000	-4.454340e+03	-9.262615e+02	4.058669e+00	2.943050e+01	1.395349e-01	2.283635e+00	1.795695e-02	9.547476e-01	3.498197e-02	3.118245e+00	2.582947e-02
31060000	-4.473290e+03	-8.793589e+02	5.282114e+00	3.684272e+01	1.744186e-01	2.342336e+00	1.529695e-02	9.609704e-01	4.202397e-02	4.510145e+00	3.402444e-02
31080000	-4.456286e+03	-9.663422e+02	3.160353e+00	2.414180e+01	1.162791e-01	2.746291e+00	1.233855e-02	9.700812e-01	2.888483e-02	2.739100e+00	1.988291e-02
31100000	-4.436266e+03	-9.613112e+02	2.913852e+00	2.281647e+01	1.395349e-01	2.602367e+00	1.229333e-02	9.568557e-01	4.941564e-02	3.166316e+00	1.831120e-02
31120000	-4.478798e+03	-9.189266e+02	3.783478e+00	2.856491e+01	1.976744e-01	2.596684e+00	1.276505e-02	9.453353e-01	7.347613e-02	2.427610e+00	2.437836e-02
31140000	-4.470462e+03	-9.291607e+02	4.103277e+00	3.062939e+01	1.511628e-01	2.048230e+00	7.305452e-03	9.811806e-01	3.151925e-02	2.265279e+00	2.593685e-02
31160000	-4.470826e+03	-9.243608e+02	4.505197e+00	3.462578e+01	9.302326e-02	2.790374e+00	1.318999e-02	9.554071e-01	3.458998e-02	2.412661e+00	2.835809e-02
31180000	-4.466654e+03	-9.458255e+02	3.259099e+00	2.579664e+01	6.976744e-02	2.817840e+00	6.224653e-03	9.861248e-01	2.613035e-02	2.379734e+00	2.054934e-02
31200000	-4.463571e+03	-9.024854e+02	3.555212e+00	2.539287e+01	1.860465e-01	2.821854e+00	1.187202e-02	9.555812e-01	6.568382e-02	2.333993e+00	2.285887e-02
31220000	-4.443474e+03	-9.425741e+02	3.632006e+00	2.594621e+01	1.279070e-01	3.441234e+00	1.250207e-02	9.745216e-01	3.334414e-02	2.230424e+00	2.336425e-02
31240000	-4.450503e+03	-9.338138e+02	3.566838e+00	2.699485e+01	1.860465e-01	2.867557e+00	1.553942e-02	9.269840e-01	9.245652e-02	5.033130e+00	2.271655e-02
31260000	-4.457745e+03	-9.428846e+02	2.895437e+00	2.173738e+01	2.209302e-01	3.344882e+00	3.052961e-04	9.988709e-01	5.140276e-02	2.007685e+00	1.838319e-02
31280000	-4.441582e+03	-9.344767e+02	3.917115e+00	2.909409e+01	1.046512e-01	2.348264e+00	1.520465e-02	9.539339e-01	3.853065e-02	3.539345e+00	2.443046e-02
31300000	-4.444314e+03	-9.132314e+02	3.964431e+00	3.012104e+01	9.302326e-02	2.624239e+00	1.999717e-02	9.601254e-01	2.309769e-02	2.602195e+00	2.555959e-02
31320000	-4.474048e+03	-9.116670e+02	3.993393e+00	2.917262e+01	1.162791e-01	2.105265e+00	1.237697e-03	9.975313e-01	1.813071e-02	3.743003e+00	2.512472e-02
31340000	-4.460593e+03	-9.184588e+02	3.500981e+00	2.687342e+01	8.139535e-02	2.541254e+00	3.342337e-03	9.917775e-01	2.219887e-02	3.214858e+00	2.253049e-02
31360000	-4.463750e+03	-9.305047e+02	3.437587e+00	2.532152e+01	2.093023e-01	2.288446e+00	9.339251e-03	9.649928e-01	6.586142e-02	3.244271e+00	2.216138e-02
31380000	-4.465149e+03	-9.306632e+02	3.834246e+00	2.707940e+01	1.162791e-01	2.496564e+00	2.737149e-02	9.386949e-01	2.712165e-02	1.986357e+00	2.425673e-02
31400000	-4.447741e+03	-9.059482e+02	4.237762e+00	3.123752e+01	8.139535e-02	2.299347e+00	1.414441e-02	9.765381e-01	1.315628e-02	4.664706e+00	2.717328e-02
31420000	-4.451243e+03	-8.994483e+02	4.372051e+00	3.037307e+01	1.511628e-01	2.672961e+00	6.020011e-03	9.850594e-01	3.251701e-02	3.308368e+00	2.740872e-02
31440000	-4.440857e+03	-9.151150e+02	3.843262e+00	2.686751e+01	1.511628e-01	2.910026e+00	1.422629e-02	9.610145e-01	4.504811e-02	1.986710e+00	2.448729e-02
31460000	-4.457969e+03	-9.390166e+02	3.550541e+00	2.417030e+01	1.744186e-01	2.325241e+00	1.964178e-02	9.341285e-01	5.489086e-02	2.769439e+00	2.239399e-02
31480000	-4.461690e+03	-9.419627e+02	3.574056e+00	2.714496e+01	1.627907e-01	2.505633e+00	5.502072e-04	9.983205e-01	3.231135e-02	2.150447e+00	2.300091e-02
31500000	-4.457008e+03	-9.322773e+02	3.598893e+00	2.595658e+01	1.976744e-01	2.467261e+00	5.805129e-04	9.980041e-01	6.614107e-02	2.224505e+00	2.320833e-02
31520000	-4.472694e+03	-9.189464e+02	3.876353e+00	2.872321e+01	1.744186e-01	2.720473e+00	4.986806e-04	9.976367e-01	8.840447e-02	3.204833e+00	2.461205e-02
31540000	-4.462227e+03	-8.877374e+02	4.000569e+00	2.892401e+01	1.511628e-01	2.125563e+00	1.844584e-03	9.954950e-01	2.881723e-02	2.255077e+00	2.559176e-02
31560000	-4.438971e+03	-9.236398e+02	3.595936e+00	2.699191e+01	1.511628e-01	2.913942e+00	2.775269e-03	9.930835e-01	2.548342e-02	2.545310e+00	2.301549e-02
31580000	-4.461756e+03	-8.994189e+02	4.363503e+00	3.152154e+01	1.279070e-01	2.244564e+00	5.398831e-03	9.828290e-01	5.163804e-02	3.062720e+00	2.756194e-02
31600000	-4.439948e+03	-8.897123e+02	4.531099e+00	3.301202e+01	8.139535e-02	2.607775e+00	1.865584e-02	9.805738e-01	6.836311e-03	3.521600e+00	2.898174e-02
31620000	-4.457130e+03	-9.168112e+02	4.637034e+00	3.396014e+01	6.976744e-02	2.897552e+00	2.896716e-02	9.405317e-01	2.262215e-02	3.621112e+00	2.888900e-02
31640000	-4.440021e+03	-9.123080e+02	5.374802e+00	3.761393e+01	8.139535e-02	2.049711e+00	1.815327e-02	9.695170e-01	1.519716e-02	3.574461e+00	3.399606e-02
31660000	-4.458764e+03	-8.884890e+02	5.022914e+00	3.543207e+01	1.046512e-01	2.566610e+00	1.837512e-02	9.605806e-01	2.404911e-02	3.278309e+00	3.234163e-02
31680000	-4.466313e+03	-9.143348e+02	4.902028e+00	3.549763e+01	8.139535e-02	2.198855e+00	8.691682e-03	9.876928e-01	9.140830e-03	3.250198e+00	3.142426e-02
31700000	-4.460612e+03	-8.820954e+02	5.478808e+00	3.998303e+01	1.279070e-01	2.825013e+00	2.040488e-02	9.573730e-01	2.698121e-02	4.174962e+00	3.532181e-02
31720000	-4.461994e+03	-8.862128e+02	6.078076e+00	4.426322e+01	1.860465e-01	1.886894e+00	5.970569e-03	9.698463e-01	9.825367e-02	3.667380e+00	3.898255e-02
31740000	-4.446153e+03	-8.804554e+02	6.092707e+00	4.288580e+01	8.139535e-02	2.867137e+00	1.194506e-02	9.723511e-01	2.772553e-02	3.624354e+00	3.853576e-02
31760000	-4.455738e+03	-9.132537e+02	3.732563e+00	2.870098e+01	8.139535e-02	2.409603e+00	1.247729e-02	9.748118e-01	1.942616e-02	2.566722e+00	2.356811e-02
31780000	-4.454140e+03	-9.026795e+02	4.956836e+00	3.467740e+01	8.139535e-02	2.361124e+00	1.443899e-02	9.645904e-01	3.839772e-02	3.680126e+00	3.125035e-02
31800000	-4.442290e+03	-9.325466e+02	4.197994e+00	3.229429e+01	6.976744e-02	2.881164e+00	1.101439e-02	9.623379e-01	4.475471e-02	2.533693e+00	2.675895e-02
31820000	-4.459114e+03	-9.165908e+02	4.427021e+00	3.227738e+01	1.162791e-01	2.370514e+00	1.177957e-02	9.711071e-01	2.762201e-02	2.576849e+00	2.839863e-02
31840000	-4.469047e+03	-9.141616e+02	4.030148e+00	2.888962e+01	1.511628e-01	2.760219e+00	1.802998e-02	9.645471e-01	1.942453e-02	2.497617e+00	2.527954e-02
31860000	-4.468358e+03	-9.240226e+02	3.294365e+00	2.401445e+01	1.860465e-01	2.615161e+00	1.026122e-02	9.640257e-01	4.596858e-02	2.557440e+00	2.125107e-02
31880000	-4.446650e+03	-9.590354e+02	3.339592e+00	2.498611e+01	1.046512e-01	3.843497e+00	1.540962e-02	9.625147e-01	2.378614e-02	3.405728e+00	2.134847e-02
31900000	-4.455280e+03	-9.390095e+02	3.836642e+00	2.718553e+01	3.488372e-02	2.764684e+00	2.209570e-02	9.804472e-01	4.754558e-03	2.359503e+00	2.433004e-02
31920000	-4.451827e+03	-9.214475e+02	4.475694e+00	3.260909e+01	1.162791e-01	2.451364e+00	3.412593e-03	9.896789e-01	5.079738e-02	2.469604e+00	2.872157e-02
31940000	-4.461850e+03	-9.489609e+02	3.270225e+00	2.442208e+01	1.162791e-01	3.080093e+00	1.184823e-02	9.710512e-01	2.802856e-02	2.433840e+00	2.052546e-02
31960000	-4.462940e+03	-9.306668e+02	3.584357e+00	2.522168e+01	6.976744e-02	2.539055e+00	1.753838e-02	9.635165e-01	2.995782e-02	1.773375e+00	2.281378e-02
31980000	-4.453485e+03	-9.347900e+02	3.228082e+00	2.321476e+01	1.744186e-01	2.950061e+00	2.344404e-03	9.935028e-01	3.750247e-02	1.853910e+00	2.079022e-02
32000000	-4.453300e+03	-9.565938e+02	2.832825e+00	2.393331e+01	1.395349e-01	2.521466e+00	1.061137e-02	9.527237e-01	5.614994e-02	2.358782e+00	1.764578e-02
32020000	-4.444348e+03	-9.422126e+02	3.664786e+00	2.652204e+01	1.511628e-01	2.138176e+00	2.399192e-02	8.987774e-01	9.635366e-02	2.161381e+00	2.294943e-02
32040000	-4.458605e+03	-9.363214e+02	3.087113e+00	2.234246e+01	1.744186e-01	2.456036e+00	1.519998e-02	9.311742e-01	8.447187e-02	2.490347e+00	1.897680e-02
32060000	-4.453033e+03	-9.482181e+02	3.692283e+00	2.937031e+01	5.813953e-02	2.668064e+00	8.861394e-03	9.886624e-01	8.428279e-03	4.327616e+00	2.379130e-02
32080000	-4.432859e+03	-9.085329e+02	4.352632e+00	2.987336e+01	9.302326e-02	2.261115e+00	1.597150e-02	9.616788e-01	3.962068e-02	3.158692e+00	2.726021e-02
32100000	-4.451236e+03	-9.406386e+02	3.759091e+00	2.764090e+01	1.395349e-01	2.690063e+00	1.049256e-02	9.768599e-01	2.833135e-02	3.232282e+00	2.378271e-02
32120000	-4.444585e+03	-9.323904e+02	4.263831e+00	3.089998e+01	1.395349e-01	1.868177e+00	1.437449e-02	9.551946e-01	5.227831e-02	3.397413e+00	2.708287e-02
32140000	-4.456733e+03	-9.126822e+02	4.766687e+00	3.709789e+01	1.046512e-01	2.680285e+00	8.675351e-03	9.818623e-01	1.904444e-02	5.476168e+00	3.074244e-02
32160000	-4.452197e+03	-8.807216e+02	5.715095e+00	4.267569e+01	1.162791e-01	2.302030e+00	2.860254e-02	9.296403e-01	3.648652e-02	6.943536e+00	3.653582e-02
32180000	-4.453013e+03	-8.945365e+02	5.486440e+00	3.974891e+01	5.813953e-02	2.262897e+00	9.617808e-03	9.859237e-01	1.205785e-02	4.322866e+00	3.527104e-02
32200000	-4.475558e+03	-8.873804e+02	4.976937e+00	3.569954e+01	1.395349e-01	2.152543e+00	8.885579e-03	9.756772e-01	3.912753e-02	3.412321e+00	3.202847e-02
32220000	-4.454023e+03	-8.903899e+02	4.924986e+00	3.587131e+01	1.046512e-01	2.356341e+00	3.285020e-02	9.091219e-01	4.096295e-02	4.373497e+00	3.177219e-02
32240000	-4.465651e+03	-8.760890e+02	6.075542e+00	4.223532e+01	1.162791e-01	2.372015e+00	9.554891e-03	9.677818e-01	5.312335e-02	5.996228e+00	3.880379e-02
32260000	-4.471813e+03	-9.395194e+02	3.548129e+00	3.000729e+01	9.302326e-02	2.493441e+00	8.285052e-03	9.721923e-01	3.032210e-02	3.636795e+00	2.243138e-02
32280000	-4.457077e+03	-9.273713e+02	4.376644e+00	3.579478e+01	5.813953e-02	2.479598e+00	1.774851e-02	9.636573e-01	1.684190e-02	4.479695e+00	2.769166e-02
32300000	-4.468174e+03	-8.900545e+02	4.411179e+00	3.544343e+01	1.162791e-01	2.543793e+00	1.403474e-02	9.606803e-01	3.289974e-02	3.814355e+00	2.829853e-02
32320000	-4.450990e+03	-9.458408e+02	4.201672e+00	3.582772e+01	4.651163e-02	2.850866e+00	1.027878e-02	9.872065e-01	5.558041e-03	4.356235e+00	2.704493e-02
32340000	-4.449081e+03	-9.267942e+02	3.947870e+00	3.274040e+01	3.488372e-02	2.653227e+00	1.015067e-02	9.908201e-01	3.596990e-03	2.763640e+00	2.536101e-02
32360000	-4.466091e+03	-9.663624e+02	2.610586e+00	1.987792e+01	1.627907e-01	2.602230e+00	3.613507e-03	9.858648e-01	5.570655e-02	1.834827e+00	1.666181e-02
32380000	-4.439064e+03	-9.447985e+02	3.630238e+00	2.816684e+01	4.651163e-02	2.432095e+00	7.561171e-03	9.946323e-01	2.308574e-03	2.414347e+00	2.313781e-02
32400000	-4.436461e+03	-9.439883e+02	3.300249e+00	2.517605e+01	1.046512e-01	2.317372e+00	2.355519e-02	8.983242e-01	7.215745e-02	2.224901e+00	2.090878e-02
32420000	-4.454993e+03	-9.264033e+02	3.518477e+00	2.671505e+01	1.162791e-01	2.837635e+00	8.995309e-03	9.823034e-01	1.954666e-02	4.370234e+00	2.239543e-02
32440000	-4.439909e+03	-9.234353e+02	3.700708e+00	2.847985e+01	1.627907e-01	2.518980e+00	6.316662e-03	9.881908e-01	1.765149e-02	3.363252e+00	2.317402e-02
32460000	-4.457619e+03	-9.361067e+02	3.364401e+00	2.464214e+01	6.976744e-02	2.736803e+00	1.631075e-02	9.826093e-01	6.692445e-03	2.457327e+00	2.139089e-02
32480000	-4.457249e+03	-9.233916e+02	3.570411e+00	2.567544e+01	1.279070e-01	3.048364e+00	4.067423e-02	9.000998e-01	3.806337e-02	2.078959e+00	2.264340e-02
32500000	-4.460621e+03	-9.256524e+02	4.006650e+00	2.970765e+01	1.279070e-01	2.968533e+00	5.990418e-03	9.853655e-01	2.790333e-02	2.239327e+00	2.571878e-02
32520000	-4.451248e+03	-9.229666e+02	3.268833e+00	2.294109e+01	1.860465e-01	2.429671e+00	1.219620e-02	9.662345e-01	4.812468e-02	1.746397e+00	2.085094e-02
32540000	-4.447653e+03	-9.304182e+02	3.379008e+00	2.431895e+01	1.279070e-01	2.645450e+00	9.068505e-03	9.821320e-01	2.031352e-02	2.116605e+00	2.150454e-02
32560000	-4.451224e+03	-9.491156e+02	3.445647e+00	2.690908e+01	1.279070e-01	2.748507e+00	1.531473e-02	9.528386e-01	4.838358e-02	3.249301e+00	2.184638e-02
32580000	-4.449314e+03	-9.403135e+02	3.300512e+00	2.524263e+01	1.279070e-01	2.589286e+00	8.901561e-03	9.845735e-01	1.093070e-02	1.936177e+00	2.091404e-02
32600000	-4.453457e+03	-9.146220e+02	4.133018e+00	2.959298e+01	1.395349e-01	2.516079e+00	1.336454e-02	9.750374e-01	2.146319e-02	2.575077e+00	2.627106e-02
32620000	-4.466201e+03	-9.321517e+02	3.578846e+00	2.471908e+01	1.395349e-01	2.595712e+00	2.097792e-02	9.606603e-01	2.297610e-02	1.941235e+00	2.279741e-02
32640000	-4.455504e+03	-9.561303e+02	3.103864e+00	2.341062e+01	1.395349e-01	3.389954e+00	1.009948e-02	9.819149e-01	1.613692e-02	1.845209e+00	1.977867e-02
32660000	-4.455140e+03	-9.431940e+02	3.533767e+00	2.602802e+01	9.302326e-02	3.448744e+00	5.275510e-03	9.929342e-01	7.738998e-03	3.398199e+00	2.252750e-02
32680000	-4.453214e+03	-9.142201e+02	4.186986e+00	2.954298e+01	1.395349e-01	2.521520e+00	1.299075e-02	9.678135e-01	2.637743e-02	2.891932e+00	2.700153e-02
32700000	-4.465357e+03	-9.233295e+02	4.176156e+00	2.950058e+01	9.302326e-02	2.228589e+00	2.978208e-02	9.287168e-01	3.276243e-02	2.875589e+00	2.653055e-02
32720000	-4.447481e+03	-9.160521e+02	3.566667e+00	2.631904e+01	1.279070e-01	2.559114e+00	1.920185e-02	9.650466e-01	1.836759e-02	1.684484e+00	2.295457e-02
32740000	-4.460560e+03	-9.104968e+02	3.952562e+00	2.689208e+01	1.860465e-01	2.338132e+00	7.944729e-03	9.754183e-01	4.969124e-02	2.254084e+00	2.547701e-02
32760000	-4.462005e+03	-9.113261e+02	4.093611e+00	2.956437e+01	1.162791e-01	2.616917e+00	9.110130e-03	9.841816e-01	1.940235e-02	3.368955e+00	2.639358e-02
32780000	-4.449380e+03	-8.995812e+02	5.439773e+00	4.021573e+01	6.976744e-02	2.300650e+00	2.913944e-02	9.482074e-01	1.647283e-02	3.945089e+00	3.499557e-02
32800000	-4.463634e+03	-8.864536e+02	5.771357e+00	4.007192e+01	1.162791e-01	2.215385e+00	6.792975e-03	9.917222e-01	7.934025e-03	2.797205e+00	3.705500e-02
32820000	-4.472813e+03	-9.031547e+02	5.334517e+00	3.557176e+01	1.046512e-01	3.769574e+00	4.009344e-03	9.947877e-01	1.084646e-02	2.494254e+00	3.408808e-02
32840000	-4.439880e+03	-8.920191e+02	5.122086e+00	3.592957e+01	8.139535e-02	2.641742e+00	5.427812e-03	9.930261e-01	1.071841e-02	3.891330e+00	3.278794e-02
32860000	-4.461949e+03	-9.227488e+02	4.172664e+00	2.983716e+01	1.046512e-01	2.544165e+00	2.068688e-02	9.665157e-01	1.192040e-02	3.496047e+00	2.691420e-02
32880000	-4.442839e+03	-9.351294e+02	3.585845e+00	2.550229e+01	1.046512e-01	2.568228e+00	9.923171e-03	9.685420e-01	6.231069e-02	2.349708e+00	2.302402e-02
32900000	-4.469773e+03	-9.175798e+02	4.166680e+00	2.999354e+01	8.139535e-02	2.899219e+00	2.156724e-02	9.423698e-01	4.580224e-02	2.883239e+00	2.665656e-02
32920000	-4.451792e+03	-9.396592e+02	3.566723e+00	2.691308e+01	1.162791e-01	2.533363e+00	9.041914e-03	9.741119e-01	5.740629e-02	1.903487e+00	2.278812e-02
32940000	-4.452265e+03	-9.160003e+02	3.816332e+00	2.935969e+01	1.395349e-01	2.700383e+00	3.213296e-03	9.904668e-01	3.148628e-02	1.826397e+00	2.458404e-02
32960000	-4.443333e+03	-9.314343e+02	3.974877e+00	3.161241e+01	1.744186e-01	2.563009e+00	8.721538e-03	9.680898e-01	6.355904e-02	4.694895e+00	2.555353e-02
32980000	-4.456748e+03	-9.201131e+02	4.080689e+00	3.090069e+01	1.395349e-01	2.781409e+00	1.550234e-02	9.543327e-01	3.294066e-02	3.420654e+00	2.628835e-02
33000000	-4.453958e+03	-9.417969e+02	3.487215e+00	2.635355e+01	1.395349e-01	2.837715e+00	1.308854e-02	9.557713e-01	4.929460e-02	2.702313e+00	2.229065e-02
33020000	-4.450372e+03	-9.495580e+02	3.602876e+00	2.736712e+01	9.302326e-02	2.389347e+00	3.158423e-02	9.237538e-01	3.383195e-02	2.343489e+00	2.322112e-02
33040000	-4.454528e+03	-9.232459e+02	4.261272e+00	3.306531e+01	1.627907e-01	2.490282e+00	1.678559e-02	9.407606e-01	4.829571e-02	3.004977e+00	2.723287e-02
33060000	-4.458098e+03	-9.057636e+02	4.421771e+00	3.375015e+01	9.302326e-02	2.555924e+00	1.728986e-02	9.656649e-01	2.112273e-02	3.262661e+00	2.811721e-02
33080000	-4.462165e+03	-9.445869e+02	3.800076e+00	2.970297e+01	1.511628e-01	3.086682e+00	1.297581e-02	9.435191e-01	7.301579e-02	1.873008e+00	2.435942e-02
33100000	-4.443801e+03	-9.328400e+02	3.900471e+00	2.969861e+01	8.139535e-02	2.414717e+00	1.047948e-02	9.852292e-01	8.101138e-03	3.393029e+00	2.493838e-02
33120000	-4.463722e+03	-9.042119e+02	4.314491e+00	3.147492e+01	1.395349e-01	2.649866e+00	2.067412e-02	9.405959e-01	3.434552e-02	2.405738e+00	2.782239e-02
33140000	-4.459391e+03	-9.185723e+02	4.582147e+00	3.319034e+01	1.511628e-01	2.730054e+00	2.408159e-02	9.198001e-01	5.127935e-02	2.520614e+00	2.952017e-02
33160000	-4.447527e+03	-9.308397e+02	3.814184e+00	2.875714e+01	1.395349e-01	2.377592e+00	1.133539e-02	9.825677e-01	1.425017e-02	2.415578e+00	2.453629e-02
33180000	-4.472066e+03	-9.026043e+02	4.631845e+00	3.600244e+01	1.162791e-01	2.428147e+00	1.679163e-02	9.698610e-01	1.526581e-02	3.412866e+00	2.979541e-02
33200000	-4.450143e+03	-9.103771e+02	4.529990e+00	3.444861e+01	1.395349e-01	2.473832e+00	1.008873e-02	9.739978e-01	2.872741e-02	2.497539e+00	2.915041e-02
33220000	-4.442809e+03	-9.092902e+02	4.623410e+00	3.465173e+01	9.302326e-02	2.084217e+00	1.017571e-02	9.876794e-01	7.915937e-03	3.584024e+00	2.977818e-02
33240000	-4.456430e+03	-9.294379e+02	4.401046e+00	3.414716e+01	1.046512e-01	2.582351e+00	3.146750e-03	9.948157e-01	1.338171e-02	4.525112e+00	2.829598e-02
33260000	-4.440518e+03	-9.268305e+02	4.116754e+00	3.056751e+01	1.279070e-01	2.581161e+00	9.606192e-03	9.714341e-01	4.205912e-02	2.677109e+00	2.618209e-02
33280000	-4.465816e+03	-9.425283e+02	3.525925e+00	2.703317e+01	6.976744e-02	2.375438e+00	2.288491e-02	9.582674e-01	1.386613e-02	3.723551e+00	2.246975e-02
33300000	-4.444054e+03	-9.652447e+02	3.203627e+00	2.460961e+01	8.139535e-02	3.356591e+00	1.800240e-03	9.960212e-01	1.922979e-02	2.130724e+00	2.035163e-02
33320000	-4.447932e+03	-9.735110e+02	3.002303e+00	2.293458e+01	1.162791e-01	2.517582e+00	1.506008e-02	9.633958e-01	2.381138e-02	2.728265e+00	1.935624e-02
33340000	-4.476133e+03	-9.200924e+02	4.020063e+00	2.886586e+01	1.395349e-01	2.753442e+00	1.196376e-02	9.718547e-01	2.870286e-02	2.113200e+00	2.586500e-02
33360000	-4.441874e+03	-9.307580e+02	4.156211e+00	3.065008e+01	9.302326e-02	2.644829e+00	1.627583e-02	9.685572e-01	1.871642e-02	3.309820e+00	2.652063e-02
33380000	-4.435908e+03	-9.481424e+02	3.625839e+00	2.772634e+01	1.279070e-01	2.701168e+00	1.550500e-02	9.576421e-01	4.882323e-02	2.994736e+00	2.306278e-02
33400000	-4.458200e+03	-9.569860e+02	3.697850e+00	2.738182e+01	1.279070e-01	3.327152e+00	1.222801e-02	9.769228e-01	1.642598e-02	2.120142e+00	2.382023e-02
33420000	-4.467877e+03	-9.677929e+02	3.124441e+00	2.286975e+01	1.279070e-01	2.711981e+00	9.475143e-03	9.810199e-01	1.854462e-02	1.948742e+00	1.968959e-02
33440000	-4.453752e+03	-9.389520e+02	3.541304e+00	2.540781e+01	1.511628e-01	2.433650e+00	6.945101e-03	9.815518e-01	3.038522e-02	2.906451e+00	2.280051e-02
33460000	-4.451753e+03	-9.409031e+02	3.235838e+00	2.289191e+01	1.744186e-01	2.851262e+00	1.588186e-02	9.554433e-01	3.857816e-02	1.705477e+00	2.030714e-02
33480000	-4.464728e+03	-9.372436e+02	3.700695e+00	2.695503e+01	1.511628e-01	2.371764e+00	1.956848e-02	9.428518e-01	4.816003e-02	1.729587e+00	2.373402e-02
33500000	-4.450044e+03	-9.195098e+02	4.554652e+00	3.426605e+01	8.139535e-02	2.349310e+00	1.647712e-02	9.639293e-01	2.073853e-02	3.047747e+00	2.926979e-02
33520000	-4.452981e+03	-9.133881e+02	4.567255e+00	3.391731e+01	1.046512e-01	2.320994e+00	1.772153e-02	9.549373e-01	3.867704e-02	2.308171e+00	2.908227e-02
33540000	-4.459783e+03	-9.233890e+02	4.485480e+00	3.296910e+01	1.395349e-01	3.963746e+00	1.950247e-02	9.421165e-01	4.151406e-02	3.190240e+00	2.808014e-02
33560000	-4.457654e+03	-9.242552e+02	3.813773e+00	2.845473e+01	1.395349e-01	2.263062e+00	1.966308e-02	9.455721e-01	3.699268e-02	2.560008e+00	2.417447e-02
33580000	-4.451566e+03	-9.350997e+02	3.888766e+00	3.157794e+01	8.139535e-02	2.549729e+00	2.257469e-02	9.501105e-01	2.144394e-02	3.430888e+00	2.500476e-02
33600000	-4.460886e+03	-9.530722e+02	4.136937e+00	3.330557e+01	1.046512e-01	2.197831e+00	5.520168e-03	9.839427e-01	3.440975e-02	2.981586e+00	2.562476e-02
33620000	-4.464786e+03	-9.342685e+02	3.219696e+00	2.270704e+01	1.162791e-01	2.435053e+00	1.943511e-02	9.614643e-01	2.292242e-02	2.420219e+00	1.989586e-02
33640000	-4.457163e+03	-9.430321e+02	3.452564e+00	2.384976e+01	1.511628e-01	2.397610e+00	1.063418e-02	9.676680e-01	4.916040e-02	2.298953e+00	2.146722e-02
33660000	-4.444756e+03	-9.393371e+02	3.422486e+00	2.471456e+01	1.627907e-01	2.174523e+00	7.585364e-03	9.739350e-01	6.127980e-02	2.483777e+00	2.185799e-02
33680000	-4.464248e+03	-9.480087e+02	4.042086e+00	3.074491e+01	1.046512e-01	2.668392e+00	2.565514e-02	9.448613e-01	2.356727e-02	3.091036e+00	2.514550e-02
33700000	-4.468511e+03	-9.353346e+02	3.507077e+00	2.519936e+01	8.139535e-02	2.333313e+00	1.177212e-02	9.849133e-01	7.296895e-03	2.136083e+00	2.162601e-02
33720000	-4.464874e+03	-9.540202e+02	3.320130e+00	2.454439e+01	1.162791e-01	2.401554e+00	1.503615e-02	9.651294e-01	3.254694e-02	2.057034e+00	2.038886e-02
33740000	-4.462288e+03	-9.204239e+02	3.519108e+00	2.509324e+01	1.976744e-01	2.688620e+00	4.104896e-03	9.807515e-01	8.904920e-02	1.532160e+00	2.197834e-02
33760000	-4.469551e+03	-9.539123e+02	3.173986e+00	2.426311e+01	1.744186e-01	2.266658e+00	1.480981e-02	9.338123e-01	8.597768e-02	1.347576e+00	2.022606e-02
33780000	-4.466650e+03	-9.301915e+02	3.865731e+00	3.015330e+01	5.813953e-02	2.812916e+00	3.935567e-03	9.943599e-01	1.068093e-02	3.167996e+00	2.432665e-02
33800000	-4.462487e+03	-9.577378e+02	2.614467e+00	2.094013e+01	1.627907e-01	3.455225e+00	2.207077e-02	9.480300e-01	2.565803e-02	1.355948e+00	1.648248e-02
33820000	-4.471129e+03	-9.725497e+02	2.885032e+00	2.316514e+01	6.976744e-02	2.082690e+00	1.458244e-02	9.590371e-01	4.472016e-02	2.991727e+00	1.844435e-02
33840000	-4.460096e+03	-9.357304e+02	3.540910e+00	2.624420e+01	1.279070e-01	2.773289e+00	2.488339e-03	9.920640e-01	5.596806e-02	2.264945e+00	2.255325e-02
33860000	-4.467374e+03	-9.393705e+02	3.799937e+00	2.907421e+01	1.162791e-01	2.858606e+00	2.310959e-02	9.479479e-01	2.614346e-02	4.663884e+00	2.378049e-02
33880000	-4.453699e+03	-9.151749e+02	4.501423e+00	3.207749e+01	1.395349e-01	2.640254e+00	1.000054e-02	9.773607e-01	2.695359e-02	2.922499e+00	2.836300e-02
33900000	-4.469447e+03	-9.135453e+02	4.202546e+00	3.096625e+01	1.511628e-01	2.693559e+00	2.848159e-02	9.204177e-01	3.510127e-02	2.993354e+00	2.688147e-02
33920000	-4.457215e+03	-9.154998e+02	4.550064e+00	3.255809e+01	1.046512e-01	3.172629e+00	2.112079e-02	9.247003e-01	5.750145e-02	3.318963e+00	2.919747e-02
33940000	-4.444316e+03	-9.292508e+02	4.696752e+00	3.347677e+01	9.302326e-02	2.287049e+00	2.508781e-02	9.518924e-01	2.726268e-02	5.165100e+00	3.006958e-02
33960000	-4.445808e+03	-8.991266e+02	4.793854e+00	3.422574e+01	1.046512e-01	2.530466e+00	2.447169e-02	9.467024e-01	3.075274e-02	2.783268e+00	3.068707e-02
33980000	-4.467385e+03	-9.002940e+02	4.928489e+00	3.209769e+01	1.279070e-01	3.159874e+00	2.454585e-02	9.448639e-01	2.771591e-02	4.102069e+00	3.066094e-02
34000000	-4.462054e+03	-9.183701e+02	5.207584e+00	3.438283e+01	1.279070e-01	2.213992e+00	2.664160e-02	9.561866e-01	1.521953e-02	4.435448e+00	3.339927e-02
34020000	-4.466641e+03	-9.058315e+02	4.974833e+00	3.296144e+01	1.046512e-01	2.494367e+00	2.425962e-02	9.359733e-01	4.849352e-02	3.071706e+00	3.191186e-02
34040000	-4.465850e+03	-8.917170e+02	4.176691e+00	2.803377e+01	2.093023e-01	2.380266e+00	1.137184e-02	9.581353e-01	7.277648e-02	2.898356e+00	2.665036e-02
34060000	-4.455084e+03	-9.118647e+02	4.697613e+00	3.193419e+01	1.162791e-01	2.368238e+00	1.400758e-02	9.656807e-01	3.403956e-02	3.424798e+00	2.972486e-02
34080000	-4.438191e+03	-8.798031e+02	4.963871e+00	3.467792e+01	1.046512e-01	2.362767e+00	1.846269e-02	9.470195e-01	4.598558e-02	2.800360e+00	3.180373e-02
34100000	-4.448940e+03	-9.135749e+02	4.588502e+00	3.320419e+01	1.395349e-01	2.518691e+00	1.250622e-02	9.711607e-01	2.325695e-02	3.367854e+00	2.939923e-02
34120000	-4.456278e+03	-9.142646e+02	3.807286e+00	2.630346e+01	9.302326e-02	2.460502e+00	2.128358e-02	9.637154e-01	1.841346e-02	3.426022e+00	2.424880e-02
34140000	-4.440397e+03	-8.946409e+02	4.052567e+00	2.773743e+01	1.046512e-01	2.376296e+00	6.439051e-03	9.900846e-01	1.391196e-02	5.291328e+00	2.607830e-02
34160000	-4.443244e+03	-9.199038e+02	3.998070e+00	2.785896e+01	1.744186e-01	2.455472e+00	1.237903e-03	9.953629e-01	5.303984e-02	2.035067e+00	2.554120e-02
34180000	-4.465483e+03	-9.394422e+02	3.446469e+00	2.404453e+01	1.627907e-01	2.478857e+00	2.037811e-03	9.940152e-01	4.709103e-02	2.422366e+00	2.213067e-02
34200000	-4.442003e+03	-9.096576e+02	4.796108e+00	3.413412e+01	8.139535e-02	2.803000e+00	9.145913e-03	9.772228e-01	3.602595e-02	3.883023e+00	2.901666e-02
34220000	-4.454563e+03	-9.181640e+02	4.428033e+00	3.074379e+01	1.279070e-01	2.522379e+00	8.245806e-03	9.856452e-01	1.702149e-02	1.982208e+00	2.838220e-02
34240000	-4.436905e+03	-8.829713e+02	4.590202e+00	3.370679e+01	1.162791e-01	2.813268e+00	7.055655e-03	9.791149e-01	4.695526e-02	3.501935e+00	2.948085e-02
34260000	-4.446561e+03	-8.836098e+02	5.079362e+00	3.477537e+01	1.860465e-01	3.030039e+00	2.013378e-02	9.361907e-01	5.119622e-02	3.285045e+00	3.243159e-02
34280000	-4.458583e+03	-8.878803e+02	4.545987e+00	3.147605e+01	1.511628e-01	3.162999e+00	1.478034e-02	9.605972e-01	4.562982e-02	3.901978e+00	2.903464e-02
34300000	-4.449682e+03	-9.108384e+02	4.690232e+00	3.391924e+01	1.395349e-01	2.378782e+00	5.353841e-03	9.762414e-01	7.647907e-02	3.257845e+00	3.021678e-02
34320000	-4.464611e+03	-9.037284e+02	4.663996e+00	3.363599e+01	1.744186e-01	2.267277e+00	6.236161e-03	9.843269e-01	2.580653e-02	3.797396e+00	2.876366e-02
34340000	-4.466949e+03	-9.018630e+02	4.355956e+00	3.128617e+01	2.093023e-01	2.559900e+00	5.736466e-03	9.741535e-01	8.673269e-02	1.962147e+00	2.809481e-02
34360000	-4.462688e+03	-9.100353e+02	4.790503e+00	3.417670e+01	1.279070e-01	2.435660e+00	4.747897e-03	9.899034e-01	1.964700e-02	2.424969e+00	3.002002e-02
34380000	-4.463443e+03	-9.058615e+02	4.277117e+00	3.123682e+01	1.860465e-01	2.821395e+00	1.527795e-02	9.452317e-01	6.104920e-02	3.202080e+00	2.706492e-02
34400000	-4.458717e+03	-8.838340e+02	4.605367e+00	3.164228e+01	1.511628e-01	2.059886e+00	9.801559e-03	9.736294e-01	3.123257e-02	3.630686e+00	2.968515e-02
34420000	-4.449185e+03	-8.973457e+02	4.674223e+00	3.181119e+01	9.302326e-02	2.948471e+00	1.641096e-02	9.634125e-01	3.258310e-02	2.539737e+00	3.013640e-02
34440000	-4.473828e+03	-8.993169e+02	4.070971e+00	2.934396e+01	1.046512e-01	2.401102e+00	1.115000e-02	9.809462e-01	1.820416e-02	2.486282e+00	2.614273e-02
34460000	-4.446110e+03	-9.506428e+02	3.509707e+00	2.546818e+01	1.162791e-01	2.442966e+00	1.402133e-02	9.588719e-01	4.544423e-02	1.958405e+00	2.226348e-02
34480000	-4.439282e+03	-8.913511e+02	5.099481e+00	3.649430e+01	1.511628e-01	2.324020e+00	1.141664e-02	9.648347e-01	5.237992e-02	3.132651e+00	3.269013e-02
34500000	-4.456479e+03	-9.255434e+02	4.113970e+00	3.052265e+01	9.302326e-02	2.790441e+00	1.065349e-02	9.663028e-01	4.536172e-02	2.500961e+00	2.649507e-02
34520000	-4.455269e+03	-9.277163e+02	3.758634e+00	2.849916e+01	9.302326e-02	2.916850e+00	1.171036e-02	9.681036e-01	3.585730e-02	3.688582e+00	2.363051e-02
34540000	-4.469825e+03	-9.141875e+02	4.072409e+00	2.829309e+01	1.395349e-01	2.200886e+00	1.202287e-02	9.694714e-01	4.079864e-02	1.875021e+00	2.573700e-02
34560000	-4.464432e+03	-9.216005e+02	4.041839e+00	3.070438e+01	1.860465e-01	3.053318e+00	6.737092e-03	9.791466e-01	4.513476e-02	2.033249e+00	2.603693e-02
34580000	-4.462055e+03	-9.042144e+02	4.669549e+00	3.418528e+01	1.046512e-01	2.018412e+00	2.138200e-02	9.374200e-01	4.934861e-02	3.507655e+00	3.000656e-02
34600000	-4.452272e+03	-9.608508e+02	3.044286e+00	2.358266e+01	1.279070e-01	2.665888e+00	1.157980e-02	9.647458e-01	3.236384e-02	2.084049e+00	1.887750e-02
34620000	-4.449793e+03	-9.392235e+02	3.612896e+00	2.880302e+01	1.046512e-01	3.151382e+00	1.311885e-02	9.757074e-01	1.290734e-02	4.062113e+00	2.287418e-02
34640000	-4.461245e+03	-9.383045e+02	3.907738e+00	2.744823e+01	1.744186e-01	2.327295e+00	4.284733e-03	9.867520e-01	4.827389e-02	2.684082e+00	2.444854e-02
34660000	-4.480094e+03	-9.472148e+02	3.158516e+00	2.224690e+01	1.162791e-01	2.277400e+00	7.567569e-03	9.897706e-01	9.998620e-03	2.700740e+00	2.021078e-02
34680000	-4.455295e+03	-9.073430e+02	4.419900e+00	3.108894e+01	6.976744e-02	2.167856e+00	2.446679e-03	9.929852e-01	3.603510e-02	3.981366e+00	2.820569e-02
34700000	-4.465736e+03	-9.290090e+02	3.844971e+00	2.731420e+01	1.046512e-01	3.391705e+00	4.793171e-03	9.879354e-01	2.097066e-02	2.009102e+00	2.422800e-02
34720000	-4.448515e+03	-9.390055e+02	3.533054e+00	2.666478e+01	2.093023e-01	2.419901e+00	9.060483e-03	9.547074e-01	9.429932e-02	4.213564e+00	2.236368e-02
34740000	-4.446006e+03	-9.333800e+02	3.601984e+00	2.695804e+01	1.046512e-01	2.273352e+00	1.546802e-02	9.737657e-01	1.320991e-02	2.915502e+00	2.322530e-02
34760000	-4.468237e+03	-9.798173e+02	2.699642e+00	2.006374e+01	1.046512e-01	2.986032e+00	1.702748e-02	9.573183e-01	2.485530e-02	2.028580e+00	1.710986e-02
34780000	-4.457536e+03	-9.486220e+02	3.320487e+00	2.743636e+01	1.744186e-01	2.979478e+00	2.429641e-02	9.351199e-01	3.024879e-02	1.880234e+00	2.107167e-02
34800000	-4.446862e+03	-9.507732e+02	3.240183e+00	2.353031e+01	1.395349e-01	2.445323e+00	6.907426e-03	9.761927e-01	6.392637e-02	1.385214e+00	2.071580e-02
34820000	-4.446770e+03	-9.451053e+02	3.697963e+00	2.659057e+01	1.046512e-01	2.820404e+00	1.098579e-02	9.744633e-01	3.948531e-02	2.548672e+00	2.364200e-02
34840000	-4.453319e+03	-9.321035e+02	3.344208e+00	2.528775e+01	1.744186e-01	2.413959e+00	1.039625e-02	9.640173e-01	4.941919e-02	2.437987e+00	2.141050e-02
34860000	-4.463022e+03	-9.301908e+02	3.872774e+00	3.033066e+01	1.395349e-01	2.047660e+00	2.130400e-02	9.436711e-01	3.387360e-02	3.574520e+00	2.442303e-02
34880000	-4.453037e+03	-9.285734e+02	3.307525e+00	2.421100e+01	1.162791e-01	3.072624e+00	1.525326e-02	9.557051e-01	4.671605e-02	2.068823e+00	2.056738e-02
34900000	-4.461305e+03	-9.440623e+02	3.451394e+00	2.514562e+01	1.395349e-01	1.981563e+00	1.523657e-02	9.566726e-01	3.910817e-02	2.053087e+00	2.107389e-02
34920000	-4.461066e+03	-9.304238e+02	3.482995e+00	2.431775e+01	2.325581e-01	2.763948e+00	1.045764e-02	9.502408e-01	9.934668e-02	1.880075e+00	2.200963e-02
34940000	-4.459770e+03	-9.577728e+02	3.447967e+00	2.736805e+01	1.162791e-01	2.597899e+00	1.779904e-02	9.601941e-01	1.877377e-02	2.973739e+00	2.095362e-02
34960000	-4.464399e+03	-9.243675e+02	3.148018e+00	2.162041e+01	1.511628e-01	2.169399e+00	1.775851e-02	9.463626e-01	4.631447e-02	1.442425e+00	2.014562e-02
34980000	-4.443459e+03	-9.753310e+02	3.016223e+00	2.153252e+01	8.139535e-02	2.861943e+00	2.271429e-02	9.682143e-01	9.282472e-03	1.397042e+00	1.807142e-02
35000000	-4.468199e+03	-9.483951e+02	3.745630e+00	2.918436e+01	8.139535e-02	2.829458e+00	8.920608e-03	9.797865e-01	2.979518e-02	3.507755e+00	2.306689e-02
35020000	-4.464050e+03	-9.164655e+02	4.319969e+00	3.182996e+01	8.139535e-02	2.984424e+00	1.300728e-02	9.651696e-01	3.670156e-02	4.005433e+00	2.718033e-02
35040000	-4.445270e+03	-9.444119e+02	3.537889e+00	2.601426e+01	1.860465e-01	2.561512e+00	5.236919e-03	9.827468e-01	4.744748e-02	2.632829e+00	2.280686e-02
35060000	-4.429763e+03	-9.372718e+02	3.494065e+00	2.653178e+01	1.279070e-01	2.931544e+00	1.150053e-02	9.751837e-01	2.116356e-02	2.072244e+00	2.246231e-02
35080000	-4.494928e+03	-9.263585e+02	4.320227e+00	3.281453e+01	9.302326e-02	2.317368e+00	2.010044e-02	9.618633e-01	1.524288e-02	2.455967e+00	2.770232e-02
35100000	-4.455260e+03	-9.126154e+02	4.330481e+00	3.039101e+01	1.279070e-01	2.500360e+00	1.768197e-02	9.662845e-01	2.306097e-02	2.641852e+00	2.657801e-02
35120000	-4.475185e+03	-9.086153e+02	4.219835e+00	3.137944e+01	1.395349e-01	2.941793e+00	7.547126e-03	9.818584e-01	2.976743e-02	2.500676e+00	2.679552e-02
35140000	-4.467112e+03	-9.439974e+02	3.290740e+00	2.390736e+01	1.279070e-01	2.869850e+00	1.479971e-02	9.434414e-01	5.358575e-02	2.029614e+00	2.043175e-02
35160000	-4.480963e+03	-9.454341e+02	3.559843e+00	2.652622e+01	8.139535e-02	2.828337e+00	1.571192e-02	9.720649e-01	1.406984e-02	1.684308e+00	2.226129e-02
35180000	-4.474095e+03	-9.209879e+02	3.503261e+00	2.403349e+01	1.976744e-01	1.960186e+00	1.798644e-02	9.394613e-01	6.315121e-02	2.431475e+00	2.145385e-02
35200000	-4.454142e+03	-9.531119e+02	3.235349e+00	2.292991e+01	1.744186e-01	2.400572e+00	6.732949e-03	9.754855e-01	5.262399e-02	1.291178e+00	1.985140e-02
35220000	-4.463082e+03	-9.689204e+02	2.418012e+00	2.009480e+01	1.046512e-01	2.983243e+00	9.235359e-03	9.726814e-01	2.922332e-02	1.612683e+00	1.477627e-02
35240000	-4.462175e+03	-9.305693e+02	4.041649e+00	2.876896e+01	1.046512e-01	2.223194e+00	3.476391e-02	9.194557e-01	3.231335e-02	3.214357e+00	2.463195e-02
35260000	-4.453901e+03	-9.465854e+02	3.419159e+00	2.491372e+01	1.511628e-01	2.841390e+00	1.170986e-02	9.727227e-01	3.141215e-02	1.995576e+00	2.204750e-02
35280000	-4.445810e+03	-9.579482e+02	3.077807e+00	2.336549e+01	1.511628e-01	2.398122e+00	1.484329e-02	9.546684e-01	3.886156e-02	3.119524e+00	1.947535e-02
35300000	-4.459506e+03	-9.550612e+02	2.979316e+00	2.296138e+01	1.046512e-01	2.299789e+00	1.533902e-02	9.430520e-01	5.144172e-02	1.765959e+00	1.887280e-02
35320000	-4.436455e+03	-9.390219e+02	3.607324e+00	2.405647e+01	1.744186e-01	2.235015e+00	1.173981e-02	9.755196e-01	2.563467e-02	1.925043e+00	2.314350e-02
35340000	-4.442176e+03	-9.203231e+02	4.130562e+00	2.939967e+01	1.860465e-01	1.979868e+00	8.053820e-03	9.705824e-01	5.379975e-02	3.167912e+00	2.624609e-02
35360000	-4.447809e+03	-9.537209e+02	3.457439e+00	2.675574e+01	9.302326e-02	2.714835e+00	3.457574e-02	9.241542e-01	2.330878e-02	2.609804e+00	2.149914e-02
35380000	-4.453980e+03	-9.152473e+02	3.588409e+00	2.524362e+01	9.302326e-02	2.861152e+00	1.601664e-02	9.635491e-01	3.195800e-02	2.132690e+00	2.312593e-02
35400000	-4.456476e+03	-9.049454e+02	4.794083e+00	3.368645e+01	1.162791e-01	2.884622e+00	2.140712e-02	9.659554e-01	1.651906e-02	4.083883e+00	3.085701e-02
35420000	-4.448338e+03	-9.055577e+02	4.447487e+00	3.320329e+01	1.279070e-01	2.880461e+00	1.382634e-02	9.641997e-01	3.496011e-02	4.112296e+00	2.869278e-02
35440000	-4.457663e+03	-9.205776e+02	3.417135e+00	2.472530e+01	1.279070e-01	2.731506e+00	1.753129e-02	9.452716e-01	4.824988e-02	1.633685e+00	2.192101e-02
35460000	-4.463331e+03	-9.325962e+02	3.928481e+00	2.840288e+01	1.860465e-01	2.320894e+00	2.232836e-02	9.272153e-01	4.525435e-02	2.213096e+00	2.474196e-02
35480000	-4.456824e+03	-9.338332e+02	3.418855e+00	2.566232e+01	1.627907e-01	2.087423e+00	2.677299e-03	9.886495e-01	6.923468e-02	2.243986e+00	2.172062e-02
35500000	-4.449220e+03	-9.401624e+02	3.743034e+00	2.689052e+01	9.302326e-02	2.452373e+00	1.903355e-02	9.517303e-01	2.516128e-02	1.821371e+00	2.362774e-02
35520000	-4.447438e+03	-9.221339e+02	3.642368e+00	2.750227e+01	9.302326e-02	2.217041e+00	9.731179e-03	9.778933e-01	2.213509e-02	2.180858e+00	2.334663e-02
35540000	-4.466125e+03	-9.339057e+02	2.882039e+00	2.170783e+01	1.627907e-01	2.459312e+00	2.123913e-03	9.909657e-01	6.039184e-02	9.341237e-01	1.813950e-02
35560000	-4.464127e+03	-9.376486e+02	3.232074e+00	2.438038e+01	9.302326e-02	2.539729e+00	1.484972e-02	9.666165e-01	1.747215e-02	2.000098e+00	2.030887e-02
35580000	-4.451111e+03	-9.582738e+02	2.937150e+00	2.246161e+01	8.139535e-02	2.730990e+00	1.557537e-02	9.815608e-01	5.140312e-03	2.219661e+00	1.839171e-02
35600000	-4.455385e+03	-9.511205e+02	2.867274e+00	2.126460e+01	1.511628e-01	2.421167e+00	2.117247e-04	9.991276e-01	6.105850e-02	1.607876e+00	1.750917e-02
35620000	-4.470141e+03	-9.633120e+02	2.768534e+00	2.089324e+01	1.046512e-01	2.895000e+00	1.269294e-02	9.682105e-01	2.450941e-02	2.234682e+00	1.764173e-02
35640000	-4.467717e+03	-9.411925e+02	3.328942e+00	2.364928e+01	8.139535e-02	2.086173e+00	1.822972e-02	9.662435e-01	1.570091e-02	1.632596e+00	2.147650e-02
35660000	-4.453385e+03	-9.502874e+02	2.852132e+00	2.074339e+01	1.162791e-01	2.338295e+00	1.312800e-02	9.611019e-01	3.163434e-02	1.091267e+00	1.836539e-02
35680000	-4.473503e+03	-9.115602e+02	4.154334e+00	3.079423e+01	1.162791e-01	2.094885e+00	1.185651e-03	9.966535e-01	4.187374e-02	2.089062e+00	2.616868e-02
35700000	-4.464502e+03	-9.372141e+02	3.635080e+00	2.853201e+01	1.395349e-01	2.373787e+00	3.191601e-03	9.922974e-01	3.054938e-02	2.715306e+00	2.286003e-02
35720000	-4.453069e+03	-9.329171e+02	3.688139e+00	2.677987e+01	1.511628e-01	2.860867e+00	1.493626e-03	9.970575e-01	1.753118e-02	1.999021e+00	2.374207e-02
35740000	-4.446602e+03	-9.176285e+02	3.840509e+00	2.856250e+01	6.976744e-02	2.764993e+00	9.236259e-04	9.980634e-01	2.334980e-02	3.177095e+00	2.468373e-02
35760000	-4.461229e+03	-9.203330e+02	3.431428e+00	2.645802e+01	1.511628e-01	2.661001e+00	1.386778e-03	9.961148e-01	3.891305e-02	2.686858e+00	2.187294e-02
35780000	-4.451242e+03	-9.343282e+02	3.363610e+00	2.555212e+01	1.162791e-01	2.849404e+00	1.084803e-03	9.964405e-01	3.443168e-02	2.246799e+00	2.130909e-02
35800000	-4.449233e+03	-9.108000e+02	4.280073e+00	3.072901e+01	1.511628e-01	2.397917e+00	1.345073e-03	9.957378e-01	4.201145e-02	3.474551e+00	2.685340e-02
35820000	-4.470272e+03	-9.158147e+02	4.127816e+00	3.026991e+01	1.162791e-01	3.360658e+00	2.561362e-03	9.956260e-01	1.516834e-02	2.478353e+00	2.545962e-02
35840000	-4.440289e+03	-9.024365e+02	4.669965e+00	3.598841e+01	1.162791e-01	2.673096e+00	1.507966e-03	9.949703e-01	3.916185e-02	3.912549e+00	2.964516e-02
35860000	-4.462537e+03	-9.117357e+02	4.701465e+00	3.377973e+01	1.860465e-01	2.928993e+00	1.741113e-03	9.910382e-01	1.063053e-01	2.726626e+00	3.004167e-02
35880000	-4.474861e+03	-9.001422e+02	4.587312e+00	3.408488e+01	1.627907e-01	2.223436e+00	4.162624e-03	9.852206e-01	6.518750e-02	2.362621e+00	2.934226e-02
35900000	-4.444717e+03	-9.251865e+02	4.341165e+00	3.170091e+01	1.046512e-01	2.064992e+00	2.291309e-02	9.299000e-01	4.846857e-02	3.345014e+00	2.748825e-02
35920000	-4.464418e+03	-8.882725e+02	5.591517e+00	3.751778e+01	1.860465e-01	2.402123e+00	6.969250e-03	9.799420e-01	4.532787e-02	3.242156e+00	3.558685e-02
35940000	-4.438957e+03	-9.133982e+02	4.928473e+00	3.316181e+01	1.744186e-01	2.428227e+00	9.905825e-03	9.623949e-01	6.917085e-02	3.056884e+00	3.130558e-02
35960000	-4.472353e+03	-8.950958e+02	4.198791e+00	2.842658e+01	2.325581e-01	2.588214e+00	3.571275e-03	9.819412e-01	9.644514e-02	3.616597e+00	2.700405e-02
35980000	-4.455804e+03	-9.233795e+02	3.672634e+00	2.872791e+01	1.279070e-01	2.648828e+00	1.722497e-02	9.725499e-01	1.065977e-02	3.119838e+00	2.304921e-02
36000000	-4.453000e+03	-9.082088e+02	3.956961e+00	2.664332e+01	1.627907e-01	3.003919e+00	2.639993e-03	9.927874e-01	5.137759e-02	2.129141e+00	2.535126e-02
36020000	-4.453965e+03	-9.558060e+02	3.701590e+00	2.814984e+01	9.302326e-02	2.408705e+00	7.738626e-03	9.885927e-01	1.261592e-02	2.723809e+00	2.363481e-02
36040000	-4.467696e+03	-9.489883e+02	2.997854e+00	2.344060e+01	9.302326e-02	2.629647e+00	5.519044e-03	9.856202e-01	2.445756e-02	3.818851e+00	1.920705e-02
36060000	-4.463781e+03	-9.340481e+02	3.877869e+00	2.628165e+01	1.511628e-01	2.207062e+00	1.411697e-02	9.567117e-01	5.031152e-02	2.564945e+00	2.495111e-02
36080000	-4.457992e+03	-9.107643e+02	4.303601e+00	2.916841e+01	2.093023e-01	2.447142e+00	2.024606e-02	9.200273e-01	9.747002e-02	2.662578e+00	2.774214e-02
36100000	-4.447709e+03	-9.480744e+02	3.109983e+00	2.395523e+01	1.511628e-01	2.453308e+00	1.386916e-02	9.524518e-01	4.698733e-02	1.735347e+00	1.984639e-02
36120000	-4.468313e+03	-9.718366e+02	2.713925e+00	2.082946e+01	1.744186e-01	3.157448e+00	6.479886e-03	9.750904e-01	6.024534e-02	2.510685e+00	1.748901e-02
36140000	-4.453677e+03	-9.417557e+02	4.211339e+00	3.145306e+01	8.139535e-02	2.864146e+00	1.522388e-02	9.726831e-01	1.164901e-02	3.853648e+00	2.713901e-02
36160000	-4.445003e+03	-9.261061e+02	3.882537e+00	2.837307e+01	9.302326e-02	2.657925e+00	1.655091e-02	9.630412e-01	2.550300e-02	2.930256e+00	2.452594e-02
36180000	-4.443610e+03	-9.452354e+02	3.818614e+00	2.772263e+01	9.302326e-02	3.426870e+00	8.352348e-03	9.753522e-01	3.737307e-02	2.213375e+00	2.376101e-02
36200000	-4.475069e+03	-9.326410e+02	4.434534e+00	3.350564e+01	6.976744e-02	2.792270e+00	1.201397e-02	9.787707e-01	1.194101e-02	3.617605e+00	2.703803e-02
36220000	-4.463262e+03	-9.136443e+02	4.261483e+00	3.071036e+01	1.162791e-01	2.551142e+00	1.037777e-02	9.716930e-01	2.988477e-02	3.204740e+00	2.608646e-02
36240000	-4.446045e+03	-9.120698e+02	5.192102e+00	3.670096e+01	5.813953e-02	2.006962e+00	8.592135e-03	9.875824e-01	1.131640e-02	4.868928e+00	3.321131e-02
36260000	-4.451727e+03	-9.166036e+02	4.250754e+00	2.938111e+01	1.860465e-01	2.832468e+00	9.624454e-03	9.580025e-01	1.009521e-01	3.372051e+00	2.685711e-02
36280000	-4.446188e+03	-9.249283e+02	4.068513e+00	2.994526e+01	1.627907e-01	2.999912e+00	1.275863e-02	9.668017e-01	3.499009e-02	1.790751e+00	2.619279e-02
36300000	-4.456374e+03	-9.483344e+02	2.948381e+00	2.246879e+01	1.511628e-01	2.956426e+00	8.211019e-03	9.693648e-01	6.982344e-02	1.221246e+00	1.884872e-02
36320000	-4.455569e+03	-9.240817e+02	3.595980e+00	2.451899e+01	1.511628e-01	3.145121e+00	1.615193e-02	9.591854e-01	3.218457e-02	2.104349e+00	2.291062e-02
36340000	-4.455151e+03	-9.222826e+02	3.747501e+00	2.729408e+01	1.511628e-01	2.528759e+00	1.637410e-02	9.636980e-01	2.343407e-02	2.062193e+00	2.397217e-02
36360000	-4.449088e+03	-9.120796e+02	3.978234e+00	2.865982e+01	1.395349e-01	2.218577e+00	2.146627e-02	9.515816e-01	2.597758e-02	3.782744e+00	2.504181e-02
36380000	-4.451551e+03	-9.163136e+02	4.616683e+00	3.233829e+01	6.976744e-02	2.599032e+00	1.005498e-02	9.823777e-01	1.988720e-02	3.301932e+00	2.975491e-02
36400000	-4.442564e+03	-9.500073e+02	3.553541e+00	2.631239e+01	1.046512e-01	2.971931e+00	2.468960e-02	9.479409e-01	2.647291e-02	3.710569e+00	2.288894e-02
36420000	-4.443158e+03	-9.285301e+02	3.484659e+00	2.490646e+01	1.162791e-01	2.826191e+00	2.260028e-02	9.378331e-01	3.953255e-02	1.337259e+00	2.235543e-02
36440000	-4.453478e+03	-9.374962e+02	3.594263e+00	2.552721e+01	1.279070e-01	2.291681e+00	3.506803e-02	9.165699e-01	3.459085e-02	2.190833e+00	2.285147e-02
36460000	-4.452058e+03	-9.105899e+02	3.801603e+00	2.641742e+01	2.209302e-01	2.580258e+00	8.749870e-03	9.628494e-01	8.739640e-02	1.730054e+00	2.451293e-02
36480000	-4.447243e+03	-9.318489e+02	3.358175e+00	2.528469e+01	1.744186e-01	2.661451e+00	1.128698e-02	9.711527e-01	3.177726e-02	2.787579e+00	2.157855e-02
36500000	-4.447900e+03	-9.316430e+02	3.560610e+00	2.706046e+01	1.627907e-01	3.034410e+00	6.968645e-03	9.675996e-01	9.010293e-02	3.148083e+00	2.280917e-02
36520000	-4.462078e+03	-9.265553e+02	3.885476e+00	2.837342e+01	1.627907e-01	3.042791e+00	1.450903e-02	9.646409e-01	2.226257e-02	3.259258e+00	2.484829e-02
36540000	-4.447938e+03	-9.264122e+02	3.595708e+00	2.694358e+01	1.046512e-01	2.739231e+00	1.240919e-02	9.654717e-01	3.861930e-02	2.397275e+00	2.318902e-02
36560000	-4.451745e+03	-9.582839e+02	3.301253e+00	2.469104e+01	1.744186e-01	2.824336e+00	5.314023e-03	9.816363e-01	6.133609e-02	1.856806e+00	2.107102e-02
36580000	-4.451558e+03	-9.418180e+02	3.666921e+00	2.662288e+01	1.046512e-01	2.788333e+00	1.420676e-02	9.699491e-01	2.265929e-02	2.785775e+00	2.307860e-02
36600000	-4.454312e+03	-9.342096e+02	3.847932e+00	2.819221e+01	1.046512e-01	2.896461e+00	8.913281e-03	9.791236e-01	2.451901e-02	3.719046e+00	2.438014e-02
36620000	-4.471853e+03	-9.575408e+02	2.494945e+00	1.734019e+01	1.627907e-01	2.546957e+00	1.274280e-02	9.535714e-01	7.485171e-02	1.809103e+00	1.584462e-02
36640000	-4.458259e+03	-9.731871e+02	3.121415e+00	2.503174e+01	1.046512e-01	2.998779e+00	1.422608e-02	9.677152e-01	2.328552e-02	2.225674e+00	1.992301e-02
36660000	-4.461851e+03	-9.483693e+02	3.025943e+00	2.189668e+01	1.744186e-01	2.232818e+00	9.680725e-03	9.596991e-01	8.678703e-02	2.914736e+00	1.896538e-02
36680000	-4.464527e+03	-9.693483e+02	2.516312e+00	1.806054e+01	1.627907e-01	2.178939e+00	2.922431e-02	9.478458e-01	2.042112e-02	1.636978e+00	1.610815e-02
36700000	-4.459634e+03	-9.430174e+02	3.915213e+00	2.978406e+01	1.395349e-01	2.260556e+00	3.666963e-02	8.691736e-01	6.197591e-02	3.074410e+00	2.504212e-02
36720000	-4.447697e+03	-9.333980e+02	3.729646e+00	2.800147e+01	2.093023e-01	2.266675e+00	1.222370e-02	9.455416e-01	7.432872e-02	1.893327e+00	2.397072e-02
36740000	-4.452914e+03	-9.239586e+02	4.039904e+00	3.205116e+01	1.046512e-01	2.812430e+00	2.109529e-02	9.340059e-01	4.820546e-02	2.262228e+00	2.604435e-02
36760000	-4.447788e+03	-9.009573e+02	4.144008e+00	3.137247e+01	1.162791e-01	2.597254e+00	2.421379e-02	9.490269e-01	2.440334e-02	3.444863e+00	2.666255e-02
36780000	-4.482985e+03	-9.266541e+02	3.764936e+00	3.004914e+01	1.046512e-01	3.357671e+00	1.213428e-02	9.742603e-01	1.853436e-02	2.094168e+00	2.419345e-02
36800000	-4.451742e+03	-9.220922e+02	4.739062e+00	3.909119e+01	6.976744e-02	2.386480e+00	1.849241e-02	9.499565e-01	2.858182e-02	4.896529e+00	3.035177e-02
36820000	-4.449776e+03	-9.184852e+02	3.733439e+00	2.909542e+01	5.813953e-02	2.488675e+00	8.130205e-03	9.928213e-01	3.805458e-03	2.743834e+00	2.373101e-02
36840000	-4.442103e+03	-9.280052e+02	3.661565e+00	2.726316e+01	8.139535e-02	2.628966e+00	1.985445e-02	9.758750e-01	6.911702e-03	2.992124e+00	2.338395e-02
36860000	-4.462796e+03	-8.839968e+02	4.810231e+00	3.443595e+01	2.093023e-01	2.562341e+00	7.943435e-03	9.625927e-01	8.848933e-02	3.203458e+00	3.092099e-02
36880000	-4.440978e+03	-9.494646e+02	3.950572e+00	2.933572e+01	1.279070e-01	2.884715e+00	9.171427e-03	9.670536e-01	3.978744e-02	2.907480e+00	2.530472e-02
36900000	-4.457460e+03	-9.072255e+02	4.380262e+00	3.224082e+01	1.744186e-01	2.568081e+00	1.676387e-02	9.324678e-01	9.167010e-02	2.809341e+00	2.805637e-02
36920000	-4.463293e+03	-9.265470e+02	4.003828e+00	2.789281e+01	9.302326e-02	2.641106e+00	2.157268e-02	9.583278e-01	2.343182e-02	1.965529e+00	2.507889e-02
36940000	-4.465590e+03	-9.416955e+02	3.464666e+00	2.437646e+01	1.162791e-01	1.995855e+00	1.614231e-02	9.591614e-01	3.244911e-02	1.382039e+00	2.151109e-02
36960000	-4.471521e+03	-9.095661e+02	3.874791e+00	2.760517e+01	1.744186e-01	2.464437e+00	6.062486e-03	9.789062e-01	4.586710e-02	2.119944e+00	2.490446e-02
36980000	-4.447833e+03	-9.133715e+02	3.927363e+00	2.716257e+01	1.627907e-01	2.569815e+00	1.245379e-02	9.680708e-01	3.637610e-02	1.816426e+00	2.516303e-02
37000000	-4.448697e+03	-9.134470e+02	4.125325e+00	2.974612e+01	1.395349e-01	3.392093e+00	1.966728e-02	9.529760e-01	2.910407e-02	2.371640e+00	2.660638e-02
37020000	-4.466033e+03	-8.904497e+02	5.244820e+00	3.846221e+01	1.395349e-01	1.955677e+00	1.433932e-02	9.630309e-01	4.156633e-02	4.040180e+00	3.365675e-02
37040000	-4.456822e+03	-8.794086e+02	5.905320e+00	4.298000e+01	9.302326e-02	2.945024e+00	9.828279e-03	9.772646e-01	3.177402e-02	4.338035e+00	3.713335e-02
37060000	-4.456131e+03	-9.035550e+02	5.255243e+00	3.940985e+01	4.651163e-02	2.591224e+00	3.218293e-02	9.569128e-01	8.344167e-03	6.183014e+00	3.383698e-02
37080000	-4.446130e+03	-9.122513e+02	4.349264e+00	3.379648e+01	1.279070e-01	2.654295e+00	1.482783e-02	9.604684e-01	3.719677e-02	4.409309e+00	2.789408e-02
37100000	-4.448874e+03	-8.963063e+02	4.785736e+00	3.875959e+01	1.511628e-01	2.348621e+00	9.935487e-03	9.745489e-01	2.669951e-02	3.551159e+00	3.073339e-02
37120000	-4.448378e+03	-9.267998e+02	3.774841e+00	2.878190e+01	4.651163e-02	2.202805e+00	1.659904e-02	9.785674e-01	7.700603e-03	3.059319e+00	2.346790e-02
37140000	-4.487818e+03	-8.964844e+02	4.755149e+00	3.478147e+01	1.279070e-01	2.169842e+00	4.836367e-03	9.882231e-01	2.294942e-02	2.723146e+00	2.944244e-02
37160000	-4.452850e+03	-9.137860e+02	3.730746e+00	2.720853e+01	1.162791e-01	2.753790e+00	5.007577e-03	9.918188e-01	1.258485e-02	2.296617e+00	2.398089e-02
37180000	-4.457903e+03	-9.260140e+02	4.245712e+00	3.050775e+01	8.139535e-02	2.079351e+00	8.679789e-03	9.877317e-01	1.083682e-02	3.651799e+00	2.714427e-02
37200000	-4.439095e+03	-9.279270e+02	3.826653e+00	2.736405e+01	1.279070e-01	2.495328e+00	4.382426e-03	9.925052e-01	1.395916e-02	3.133441e+00	2.448858e-02
37220000	-4.467639e+03	-9.266126e+02	3.984825e+00	2.898663e+01	1.162791e-01	2.724962e+00	8.148215e-03	9.845245e-01	1.596928e-02	2.712039e+00	2.539503e-02
37240000	-4.445067e+03	-9.446028e+02	3.499569e+00	2.888713e+01	1.046512e-01	2.514874e+00	1.677070e-02	9.525852e-01	3.624369e-02	3.439641e+00	2.253849e-02
37260000	-4.462172e+03	-9.436513e+02	3.406281e+00	2.631511e+01	1.046512e-01	2.492284e+00	9.057121e-03	9.869538e-01	8.757150e-03	1.875039e+00	2.141258e-02
37280000	-4.455373e+03	-9.650984e+02	3.436981e+00	2.577127e+01	9.302326e-02	2.383502e+00	1.444171e-02	9.802067e-01	9.200034e-03	3.072240e+00	2.155340e-02
37300000	-4.462014e+03	-9.482765e+02	3.492336e+00	2.527815e+01	2.209302e-01	2.365282e+00	9.996872e-03	9.537662e-01	6.156561e-02	1.554171e+00	2.131314e-02
37320000	-4.466492e+03	-9.422824e+02	3.302982e+00	2.611497e+01	1.279070e-01	3.031094e+00	2.454131e-02	9.613462e-01	1.001156e-02	1.935843e+00	2.083636e-02
37340000	-4.459291e+03	-9.372970e+02	3.877308e+00	2.882508e+01	1.279070e-01	2.463145e+00	1.124117e-02	9.651782e-01	5.014496e-02	2.152058e+00	2.456883e-02
37360000	-4.448659e+03	-9.408903e+02	3.881869e+00	3.022587e+01	3.488372e-02	2.220085e+00	1.203083e-02	9.903723e-01	2.822459e-03	2.879086e+00	2.393903e-02
37380000	-4.462608e+03	-9.676842e+02	2.915508e+00	2.314709e+01	1.860465e-01	2.538336e+00	1.506707e-02	9.171443e-01	1.054758e-01	2.145221e+00	1.842117e-02
37400000	-4.452512e+03	-8.981435e+02	4.774521e+00	3.280428e+01	9.302326e-02	2.309750e+00	1.188190e-02	9.755618e-01	2.180618e-02	3.369815e+00	3.079972e-02
37420000	-4.455555e+03	-9.082320e+02	4.239437e+00	2.897703e+01	1.511628e-01	2.450727e+00	2.432113e-02	9.557700e-01	2.619128e-02	2.674917e+00	2.725947e-02
37440000	-4.448732e+03	-9.170820e+02	3.277216e+00	2.322998e+01	1.395349e-01	3.048559e+00	4.305788e-03	9.870575e-01	4.431953e-02	2.150006e+00	2.105200e-02
37460000	-4.447429e+03	-9.065658e+02	4.704846e+00	3.244515e+01	1.395349e-01	2.141866e+00	2.269247e-02	9.441296e-01	4.333347e-02	3.220868e+00	2.980797e-02
37480000	-4.471195e+03	-9.131204e+02	4.317907e+00	2.871831e+01	1.976744e-01	2.489005e+00	1.343700e-02	9.646530e-01	3.459474e-02	2.805124e+00	2.712200e-02
37500000	-4.487745e+03	-9.125556e+02	4.349676e+00	2.926960e+01	1.395349e-01	3.180174e+00	1.247707e-02	9.714143e-01	3.320720e-02	2.619706e+00	2.788173e-02
37520000	-4.485916e+03	-9.003088e+02	4.236308e+00	2.838431e+01	1.395349e-01	2.790848e+00	6.122274e-03	9.840777e-01	3.253786e-02	3.323915e+00	2.705397e-02
37540000	-4.467651e+03	-9.140962e+02	4.141411e+00	3.000420e+01	1.162791e-01	3.124184e+00	8.187575e-03	9.784525e-01	2.306423e-02	2.783092e+00	2.611172e-02
37560000	-4.457367e+03	-9.342365e+02	3.108106e+00	2.007713e+01	2.093023e-01	2.497901e+00	8.786698e-03	9.636565e-01	7.884895e-02	1.347057e+00	1.957397e-02
37580000	-4.445368e+03	-9.111952e+02	4.118921e+00	3.146434e+01	1.162791e-01	1.757533e+00	1.447084e-02	9.582274e-01	3.369735e-02	3.852955e+00	2.649821e-02
37600000	-4.451816e+03	-9.344879e+02	3.866574e+00	2.517522e+01	1.860465e-01	2.975015e+00	1.713596e-02	9.686969e-01	1.755730e-02	2.016472e+00	2.412468e-02
37620000	-4.434945e+03	-9.353485e+02	4.003415e+00	2.660417e+01	1.046512e-01	2.606277e+00	2.823027e-02	9.461852e-01	2.850100e-02	2.779432e+00	2.577421e-02
37640000	-4.471803e+03	-9.460029e+02	3.446567e+00	2.500081e+01	1.162791e-01	2.129089e+00	2.128081e-03	9.969690e-01	1.113050e-02	1.428492e+00	2.161099e-02
37660000	-4.482897e+03	-9.103537e+02	4.330770e+00	2.960966e+01	1.279070e-01	2.394190e+00	4.564955e-03	9.902121e-01	2.098879e-02	2.052275e+00	2.732083e-02
37680000	-4.453613e+03	-9.478049e+02	3.458157e+00	2.623015e+01	1.279070e-01	3.147247e+00	1.588079e-02	9.531223e-01	4.385451e-02	2.767534e+00	2.150224e-02
37700000	-4.437231e+03	-9.213788e+02	3.901745e+00	2.829338e+01	1.162791e-01	2.248678e+00	1.031933e-02	9.787796e-01	2.185882e-02	2.342535e+00	2.462879e-02
37720000	-4.467730e+03	-9.358647e+02	3.479603e+00	2.485227e+01	1.627907e-01	2.421384e+00	1.322703e-02	9.701999e-01	2.501131e-02	1.439737e+00	2.224633e-02
37740000	-4.452351e+03	-9.464170e+02	3.204034e+00	2.387873e+01	1.511628e-01	2.072936e+00	1.520737e-02	9.444603e-01	5.847857e-02	2.809217e+00	2.036197e-02
37760000	-4.456446e+03	-9.340844e+02	3.548470e+00	2.454589e+01	1.627907e-01	2.927906e+00	8.030924e-03	9.733147e-01	6.155420e-02	1.911419e+00	2.269439e-02
37780000	-4.470048e+03	-9.429203e+02	3.643513e+00	2.676843e+01	1.511628e-01	2.382471e+00	1.094298e-02	9.779410e-01	2.007158e-02	2.559631e+00	2.350448e-02
37800000	-4.456583e+03	-9.411861e+02	3.514817e+00	2.687572e+01	1.511628e-01	2.528341e+00	8.791110e-03	9.679732e-01	6.094303e-02	2.485400e+00	2.246608e-02
37820000	-4.452582e+03	-9.159272e+02	3.953066e+00	2.889603e+01	1.046512e-01	2.431479e+00	1.266480e-02	9.638720e-01	3.385323e-02	2.141796e+00	2.477029e-02
37840000	-4.461092e+03	-9.219551e+02	3.904986e+00	3.056529e+01	1.279070e-01	2.757698e+00	1.365694e-02	9.618553e-01	3.688694e-02	2.510085e+00	2.473037e-02
37860000	-4.443878e+03	-9.582480e+02	3.219910e+00	2.356727e+01	1.279070e-01	2.066272e+00	2.929766e-02	9.334146e-01	2.946892e-02	2.562790e+00	2.007683e-02
37880000	-4.466599e+03	-9.192156e+02	4.051811e+00	3.004277e+01	1.162791e-01	2.987153e+00	1.388719e-02	9.747348e-01	1.621239e-02	1.687780e+00	2.533218e-02
37900000	-4.459483e+03	-9.567328e+02	2.898572e+00	2.218873e+01	1.162791e-01	2.204877e+00	1.727106e-02	9.578831e-01	3.097154e-02	2.323175e+00	1.859803e-02
37920000	-4.455676e+03	-9.507177e+02	3.820544e+00	2.719949e+01	8.139535e-02	2.805442e+00	8.971649e-03	9.757018e-01	3.795381e-02	1.929188e+00	2.382276e-02
37940000	-4.463155e+03	-9.259274e+02	3.455941e+00	2.812519e+01	9.302326e-02	2.559186e+00	3.664559e-03	9.914757e-01	2.338500e-02	2.784621e+00	2.189625e-02
37960000	-4.455453e+03	-9.435119e+02	3.327754e+00	2.683315e+01	5.813953e-02	2.559833e+00	5.114133e-03	9.916257e-01	1.380835e-02	3.309845e+00	2.138834e-02
37980000	-4.448901e+03	-9.492903e+02	3.204734e+00	2.558626e+01	6.976744e-02	2.433764e+00	6.179487e-03	9.923272e-01	8.213542e-03	2.928143e+00	2.046916e-02
38000000	-4.473231e+03	-8.984763e+02	3.620157e+00	2.552603e+01	1.976744e-01	2.715630e+00	1.544602e-02	9.440514e-01	5.658322e-02	1.848225e+00	2.310604e-02
38020000	-4.449581e+03	-9.594541e+02	3.473798e+00	2.701582e+01	1.395349e-01	2.169153e+00	5.129049e-03	9.776596e-01	7.629788e-02	2.809858e+00	2.203419e-02
38040000	-4.458454e+03	-9.151737e+02	4.302444e+00	3.327996e+01	1.162791e-01	2.462601e+00	6.292100e-03	9.920768e-01	9.682994e-03	3.389358e+00	2.770317e-02
38060000	-4.439044e+03	-9.339866e+02	3.992960e+00	3.259955e+01	6.976744e-02	2.006523e+00	1.113651e-02	9.755818e-01	2.264467e-02	3.591032e+00	2.572112e-02
38080000	-4.464587e+03	-9.285675e+02	3.844757e+00	2.974327e+01	1.046512e-01	2.650661e+00	3.675922e-03	9.947689e-01	7.735064e-03	2.670327e+00	2.438587e-02
38100000	-4.462848e+03	-9.528836e+02	3.610793e+00	2.762269e+01	8.139535e-02	2.692435e+00	1.162188e-02	9.885250e-01	4.319554e-03	2.006475e+00	2.325721e-02
38120000	-4.455672e+03	-9.143488e+02	4.432092e+00	3.335533e+01	2.209302e-01	2.605859e+00	4.389484e-03	9.783762e-01	9.650247e-02	2.402527e+00	2.744599e-02
38140000	-4.460935e+03	-9.342256e+02	4.111552e+00	2.865689e+01	1.279070e-01	2.455805e+00	1.768221e-02	9.740498e-01	1.273042e-02	2.083917e+00	2.629670e-02
38160000	-4.463463e+03	-9.338218e+02	3.706235e+00	2.784435e+01	1.279070e-01	2.422211e+00	1.327958e-02	9.693246e-01	3.332557e-02	1.514553e+00	2.368533e-02
38180000	-4.476321e+03	-9.346370e+02	2.543344e+00	1.908582e+01	1.860465e-01	2.722038e+00	4.480239e-03	9.774060e-01	8.862234e-02	1.111086e+00	1.635509e-02
38200000	-4.460064e+03	-9.441062e+02	3.109983e+00	2.217742e+01	1.744186e-01	2.627472e+00	1.127897e-02	9.670995e-01	4.884269e-02	1.750377e+00	1.987690e-02
38220000	-4.466785e+03	-9.165820e+02	4.052751e+00	2.830602e+01	1.046512e-01	2.401985e+00	2.242868e-02	9.365183e-01	4.224010e-02	2.166170e+00	2.605304e-02
38240000	-4.450107e+03	-9.344583e+02	3.939716e+00	2.770485e+01	1.395349e-01	2.119129e+00	7.744760e-03	9.690191e-01	7.052682e-02	2.399739e+00	2.527774e-02
38260000	-4.459146e+03	-9.119000e+02	4.310771e+00	3.122088e+01	1.162791e-01	2.486588e+00	8.041224e-03	9.813634e-01	2.735320e-02	3.206438e+00	2.767728e-02
38280000	-4.450290e+03	-8.920927e+02	4.326069e+00	3.313914e+01	8.139535e-02	2.264297e+00	1.070756e-02	9.728012e-01	3.176793e-02	4.170216e+00	2.780507e-02
38300000	-4.460044e+03	-9.364273e+02	3.524110e+00	2.712889e+01	1.395349e-01	3.105457e+00	8.709311e-03	9.679243e-01	5.939100e-02	2.560447e+00	2.259310e-02
38320000	-4.462030e+03	-9.220750e+02	4.043094e+00	2.946082e+01	1.279070e-01	2.539548e+00	1.945902e-02	9.428298e-01	4.657947e-02	2.765076e+00	2.601618e-02
38340000	-4.452859e+03	-9.317270e+02	4.180020e+00	2.897654e+01	1.395349e-01	2.833866e+00	1.962488e-02	9.308880e-01	6.381735e-02	3.297934e+00	2.691801e-02
38360000	-4.459939e+03	-9.175473e+02	4.368492e+00	3.309498e+01	6.976744e-02	2.172163e+00	1.996355e-02	9.632000e-01	1.663954e-02	4.170314e+00	2.803802e-02
38380000	-4.474525e+03	-9.189360e+02	4.204710e+00	2.896890e+01	1.162791e-01	2.692964e+00	9.009496e-03	9.686336e-01	8.119736e-02	3.307013e+00	2.704714e-02
38400000	-4.465455e+03	-9.048657e+02	4.244996e+00	2.935981e+01	2.093023e-01	2.376307e+00	2.071526e-02	9.270988e-01	6.688237e-02	2.072870e+00	2.721224e-02
38420000	-4.465283e+03	-9.116839e+02	3.839387e+00	2.796985e+01	1.162791e-01	2.987225e+00	4.214146e-02	9.000853e-01	3.507997e-02	3.713177e+00	2.437023e-02
38440000	-4.445493e+03	-9.059868e+02	4.801859e+00	3.149033e+01	1.162791e-01	2.833453e+00	1.509512e-02	9.565148e-01	5.616555e-02	4.240548e+00	3.086425e-02
38460000	-4.449223e+03	-9.108807e+02	4.871075e+00	3.326568e+01	1.627907e-01	1.982856e+00	1.256040e-02	9.577556e-01	7.072719e-02	3.158071e+00	3.140658e-02
38480000	-4.453874e+03	-9.073309e+02	4.516030e+00	3.185521e+01	1.046512e-01	2.353965e+00	2.236516e-02	9.560519e-01	2.362454e-02	2.611313e+00	2.865798e-02
38500000	-4.467910e+03	-9.027585e+02	4.373990e+00	2.986088e+01	8.139535e-02	2.610156e+00	4.992443e-03	9.911550e-01	2.357515e-02	2.851817e+00	2.697695e-02
38520000	-4.454469e+03	-8.795669e+02	5.202012e+00	3.714968e+01	9.302326e-02	2.450560e+00	7.145031e-03	9.891641e-01	1.037066e-02	5.076624e+00	3.288810e-02
38540000	-4.457697e+03	-8.766838e+02	4.862069e+00	3.255358e+01	1.511628e-01	2.210306e+00	6.215154e-03	9.866953e-01	2.571827e-02	2.895675e+00	3.100067e-02
38560000	-4.443344e+03	-9.245885e+02	3.751723e+00	2.740754e+01	1.046512e-01	2.543426e+00	1.325355e-02	9.734646e-01	2.056606e-02	2.925181e+00	2.415902e-02
38580000	-4.477146e+03	-9.000998e+02	4.742248e+00	3.292284e+01	1.744186e-01	2.431325e+00	2.087378e-02	9.263014e-01	7.067949e-02	3.431207e+00	3.038108e-02
38600000	-4.458327e+03	-9.105908e+02	3.920068e+00	2.956375e+01	1.395349e-01	3.074464e+00	1.021862e-02	9.650720e-01	4.522481e-02	4.616151e+00	2.526253e-02
38620000	-4.466224e+03	-9.304117e+02	3.856969e+00	2.904253e+01	1.046512e-01	2.884859e+00	1.589048e-02	9.666902e-01	1.647497e-02	2.242376e+00	2.481986e-02
38640000	-4.446310e+03	-9.230468e+02	4.141797e+00	3.073503e+01	1.395349e-01	2.121277e+00	3.574452e-03	9.874633e-01	6.220119e-02	2.648541e+00	2.652013e-02
38660000	-4.449829e+03	-9.443185e+02	3.987376e+00	3.090121e+01	1.046512e-01	2.965180e+00	5.005914e-03	9.899981e-01	1.678222e-02	2.578510e+00	2.562744e-02
38680000	-4.437533e+03	-9.270350e+02	3.871561e+00	2.891959e+01	1.279070e-01	2.358628e+00	6.248774e-03	9.811525e-01	3.343851e-02	3.424038e+00	2.482744e-02
38700000	-4.449524e+03	-9.207682e+02	4.124917e+00	3.053438e+01	9.302326e-02	2.585535e+00	1.496140e-02	9.780250e-01	1.270802e-02	2.929882e+00	2.633503e-02
38720000	-4.457369e+03	-9.113149e+02	3.991021e+00	3.039056e+01	6.976744e-02	3.852249e+00	1.201211e-02	9.870535e-01	5.886910e-03	4.051309e+00	2.523561e-02
38740000	-4.451972e+03	-9.464088e+02	3.555261e+00	2.745392e+01	9.302326e-02	2.504482e+00	6.703404e-03	9.880600e-01	1.561270e-02	2.616071e+00	2.287946e-02
38760000	-4.457489e+03	-9.420652e+02	3.230019e+00	2.543819e+01	1.162791e-01	2.807481e+00	1.357207e-02	9.600679e-01	3.741132e-02	1.760006e+00	2.042528e-02
38780000	-4.461871e+03	-9.435285e+02	3.571081e+00	2.753134e+01	1.162791e-01	2.674229e+00	1.431800e-02	9.632507e-01	3.322406e-02	1.803023e+00	2.258383e-02
38800000	-4.462200e+03	-9.465878e+02	3.473952e+00	2.600619e+01	1.860465e-01	2.677004e+00	3.201820e-02	8.380530e-01	1.171706e-01	1.860586e+00	2.230017e-02
38820000	-4.472039e+03	-9.233375e+02	3.780131e+00	2.681653e+01	1.627907e-01	2.163332e+00	7.977402e-03	9.705528e-01	4.970730e-02	2.090498e+00	2.422580e-02
38840000	-4.456665e+03	-9.440301e+02	3.782001e+00	2.847326e+01	1.046512e-01	1.991044e+00	8.733448e-03	9.885992e-01	7.555310e-03	2.253291e+00	2.422455e-02
38860000	-4.436870e+03	-9.036257e+02	3.839989e+00	2.765125e+01	1.279070e-01	2.674753e+00	5.719184e-03	9.806271e-01	4.437841e-02	2.001648e+00	2.434709e-02
38880000	-4.447060e+03	-8.754247e+02	5.441178e+00	4.282836e+01	6.976744e-02	2.198314e+00	1.192926e-02	9.773318e-01	1.479670e-02	4.515125e+00	3.502689e-02
38900000	-4.455544e+03	-8.913740e+02	5.504532e+00	4.277263e+01	1.162791e-01	2.513017e+00	2.858427e-03	9.955414e-01	1.186189e-02	4.363883e+00	3.544155e-02
38920000	-4.444040e+03	-8.872644e+02	5.733634e+00	4.389546e+01	9.302326e-02	2.497558e+00	6.601777e-03	9.883193e-01	1.474262e-02	4.143491e+00	3.653724e-02
38940000	-4.471218e+03	-9.180357e+02	4.653886e+00	3.081958e+01	1.511628e-01	3.027322e+00	1.789836e-02	9.474951e-01	5.327211e-02	1.906084e+00	2.962841e-02
38960000	-4.446656e+03	-9.137345e+02	4.775000e+00	3.408131e+01	1.279070e-01	1.984737e+00	5.649481e-03	9.809495e-01	4.374535e-02	3.617561e+00	3.041629e-02
38980000	-4.453545e+03	-9.123557e+02	4.900178e+00	3.691187e+01	1.162791e-01	2.865782e+00	1.500992e-02	9.617604e-01	2.627751e-02	4.011255e+00	3.136421e-02
39000000	-4.460435e+03	-9.334969e+02	3.396611e+00	2.588430e+01	1.744186e-01	2.563642e+00	1.381288e-02	9.691796e-01	1.979625e-02	1.632093e+00	2.167875e-02
39020000	-4.439350e+03	-9.154418e+02	3.805642e+00	2.661944e+01	1.511628e-01	2.190006e+00	1.707688e-02	9.524061e-01	4.087243e-02	1.944743e+00	2.429728e-02
39040000	-4.451146e+03	-9.371687e+02	3.545851e+00	2.698589e+01	1.279070e-01	2.374185e+00	1.215433e-02	9.617995e-01	3.878912e-02	2.033009e+00	2.273484e-02
39060000	-4.450235e+03	-9.204277e+02	4.313919e+00	3.031455e+01	1.279070e-01	2.478219e+00	1.236781e-02	9.639373e-01	3.590774e-02	2.202853e+00	2.555411e-02
39080000	-4.462380e+03	-9.461015e+02	3.404668e+00	2.700381e+01	9.302326e-02	2.943964e+00	1.487640e-02	9.663389e-01	2.514810e-02	2.373026e+00	2.188501e-02
39100000	-4.465017e+03	-9.293190e+02	3.978368e+00	2.810087e+01	1.162791e-01	2.737382e+00	3.528200e-03	9.909851e-01	3.371499e-02	4.254731e+00	2.516549e-02
39120000	-4.454197e+03	-9.306419e+02	4.284367e+00	3.042354e+01	1.279070e-01	2.684679e+00	5.577978e-03	9.841941e-01	4.196840e-02	2.880307e+00	2.656726e-02
39140000	-4.449774e+03	-9.315790e+02	3.496472e+00	2.617210e+01	6.976744e-02	2.923231e+00	8.785659e-03	9.845130e-01	1.557752e-02	2.646528e+00	2.180541e-02
39160000	-4.458042e+03	-9.209369e+02	3.391301e+00	2.717532e+01	1.046512e-01	2.163873e+00	2.842450e-03	9.933406e-01	1.818502e-02	3.482516e+00	2.116157e-02
39180000	-4.457759e+03	-9.273427e+02	3.824804e+00	2.750601e+01	1.162791e-01	1.979320e+00	2.789233e-03	9.956811e-01	9.936130e-03	1.526527e+00	2.406339e-02
39200000	-4.475044e+03	-9.718097e+02	2.920189e+00	2.430551e+01	8.139535e-02	2.856666e+00	1.024582e-02	9.710105e-01	2.994452e-02	3.298776e+00	1.869392e-02
39220000	-4.449036e+03	-9.149015e+02	4.080792e+00	3.012572e+01	5.813953e-02	2.410933e+00	1.638494e-03	9.978242e-01	8.365264e-03	2.465261e+00	2.604861e-02
39240000	-4.454135e+03	-9.126128e+02	4.191797e+00	3.189064e+01	8.139535e-02	2.976223e+00	2.686079e-03	9.948436e-01	1.762115e-02	2.606579e+00	2.688629e-02
39260000	-4.467642e+03	-9.281302e+02	4.033097e+00	3.128764e+01	1.162791e-01	2.292624e+00	9.831818e-03	9.734215e-01	4.239386e-02	3.036656e+00	2.590705e-02
39280000	-4.434773e+03	-9.305157e+02	3.406477e+00	2.532101e+01	9.302326e-02	2.927161e+00	1.180582e-02	9.755698e-01	2.248924e-02	2.551165e+00	2.168961e-02
39300000	-4.465712e+03	-9.265778e+02	3.807240e+00	2.786499e+01	1.627907e-01	2.991665e+00	1.180487e-02	9.487917e-01	8.799836e-02	3.553859e+00	2.394842e-02
39320000	-4.462053e+03	-9.606995e+02	3.150179e+00	2.356313e+01	6.976744e-02	2.460743e+00	2.377754e-02	9.644591e-01	1.288468e-02	2.116252e+00	1.952036e-02
39340000	-4.473689e+03	-9.005379e+02	4.462865e+00	3.170579e+01	1.511628e-01	2.636138e+00	2.105457e-02	9.392660e-01	4.862904e-02	3.271066e+00	2.856036e-02
39360000	-4.457023e+03	-9.030860e+02	4.942193e+00	3.481096e+01	1.860465e-01	2.225323e+00	1.293389e-02	9.584364e-01	5.392064e-02	2.913702e+00	3.143087e-02
39380000	-4.465872e+03	-9.131465e+02	4.166116e+00	2.764212e+01	1.976744e-01	2.387998e+00	1.004162e-02	9.645763e-01	7.375037e-02	2.936359e+00	2.671932e-02
39400000	-4.462487e+03	-9.575624e+02	3.650391e+00	2.522057e+01	1.511628e-01	2.105327e+00	2.593474e-02	9.355270e-01	3.444809e-02	1.905931e+00	2.347976e-02
39420000	-4.455261e+03	-9.285314e+02	3.541677e+00	2.664666e+01	1.162791e-01	3.313765e+00	7.827199e-03	9.756450e-01	2.964010e-02	1.684802e+00	2.261352e-02
39440000	-4.468448e+03	-9.136300e+02	4.407221e+00	3.143736e+01	9.302326e-02	2.501597e+00	2.934028e-02	9.497828e-01	2.398571e-02	3.602262e+00	2.824090e-02
39460000	-4.458078e+03	-9.133170e+02	4.632117e+00	3.247208e+01	1.046512e-01	2.217096e+00	9.144296e-03	9.783015e-01	3.233911e-02	3.538561e+00	2.868838e-02
39480000	-4.453417e+03	-9.254812e+02	3.602032e+00	2.712525e+01	9.302326e-02	2.149190e+00	1.402095e-02	9.778253e-01	1.334386e-02	3.212785e+00	2.293239e-02
39500000	-4.446256e+03	-9.637684e+02	3.328216e+00	2.518816e+01	1.162791e-01	2.502201e+00	1.010099e-02	9.821142e-01	1.655665e-02	1.633870e+00	2.124620e-02
39520000	-4.443991e+03	-9.310493e+02	4.462357e+00	3.249186e+01	8.139535e-02	2.103409e+00	1.283472e-02	9.725470e-01	1.957431e-02	3.320183e+00	2.868595e-02
39540000	-4.475862e+03	-9.464673e+02	3.417836e+00	2.545174e+01	1.627907e-01	2.961596e+00	9.966793e-03	9.632789e-01	7.142309e-02	2.545605e+00	2.203735e-02
39560000	-4.460854e+03	-9.544106e+02	3.512814e+00	2.690976e+01	1.395349e-01	2.766104e+00	1.356106e-02	9.404242e-01	8.255093e-02	2.036545e+00	2.263814e-02
39580000	-4.456954e+03	-9.206567e+02	4.179696e+00	3.188384e+01	8.139535e-02	2.242866e+00	1.844117e-02	9.774226e-01	7.778143e-03	3.284407e+00	2.675586e-02
39600000	-4.468133e+03	-9.117996e+02	3.752571e+00	2.818876e+01	1.279070e-01	2.314089e+00	2.238094e-02	9.302492e-01	5.746368e-02	3.025010e+00	2.413578e-02
39620000	-4.457790e+03	-9.618605e+02	3.580763e+00	2.659042e+01	1.162791e-01	1.872180e+00	3.082446e-03	9.946838e-01	1.088610e-02	2.182256e+00	2.183934e-02
39640000	-4.471075e+03	-9.251119e+02	3.804967e+00	2.661318e+01	1.511628e-01	3.150792e+00	9.866381e-03	9.609163e-01	8.864536e-02	2.954844e+00	2.449765e-02
39660000	-4.458205e+03	-9.247988e+02	4.714785e+00	3.403192e+01	1.162791e-01	2.425853e+00	1.999616e-02	9.422427e-01	5.932232e-02	2.931682e+00	3.018791e-02
39680000	-4.462465e+03	-9.267276e+02	3.424497e+00	2.531498e+01	1.395349e-01	2.273433e+00	6.238312e-03	9.784998e-01	4.620390e-02	2.736210e+00	2.188520e-02
39700000	-4.460267e+03	-9.266817e+02	3.794913e+00	2.842843e+01	1.162791e-01	2.714327e+00	1.511299e-02	9.707015e-01	1.912630e-02	2.158215e+00	2.408181e-02
39720000	-4.452314e+03	-9.226120e+02	4.360944e+00	3.395695e+01	1.395349e-01	2.714469e+00	8.236439e-03	9.718104e-01	6.168917e-02	2.616002e+00	2.811801e-02
39740000	-4.453386e+03	-9.576376e+02	3.437145e+00	2.769043e+01	6.976744e-02	2.300508e+00	1.215074e-02	9.794612e-01	1.494114e-02	3.026488e+00	2.216487e-02
39760000	-4.466565e+03	-9.344592e+02	3.365780e+00	2.555606e+01	5.813953e-02	2.281820e+00	2.624965e-02	9.670817e-01	9.337256e-03	2.625622e+00	2.161063e-02
39780000	-4.457623e+03	-9.312015e+02	3.767649e+00	2.761290e+01	9.302326e-02	2.237059e+00	2.273664e-02	9.450464e-01	2.880020e-02	2.016488e+00	2.404816e-02
39800000	-4.457208e+03	-9.519716e+02	3.111571e+00	2.489967e+01	8.139535e-02	2.350313e+00	2.131995e-02	9.662282e-01	1.091345e-02	2.228934e+00	1.993736e-02
39820000	-4.455108e+03	-9.379233e+02	3.469524e+00	2.613077e+01	1.046512e-01	2.384527e+00	1.749619e-02	9.666788e-01	1.943971e-02	1.591816e+00	2.193677e-02
39840000	-4.468991e+03	-9.413172e+02	3.933060e+00	2.776342e+01	2.209302e-01	2.398093e+00	2.344445e-02	8.903680e-01	9.633742e-02	3.179725e+00	2.515470e-02
39860000	-4.461335e+03	-9.162516e+02	3.833804e+00	2.673688e+01	1.976744e-01	2.745495e+00	1.084728e-02	9.723619e-01	3.830482e-02	2.433467e+00	2.471712e-02
39880000	-4.443633e+03	-9.702904e+02	2.716052e+00	2.111759e+01	1.627907e-01	2.658791e+00	7.717316e-03	9.642323e-01	6.320910e-02	1.570787e+00	1.657001e-02
39900000	-4.468166e+03	-9.163254e+02	4.074131e+00	2.781726e+01	8.139535e-02	3.166914e+00	2.020694e-02	9.700237e-01	1.190614e-02	2.807037e+00	2.574999e-02
39920000	-4.447564e+03	-8.818230e+02	5.663526e+00	3.767803e+01	1.279070e-01	2.402240e+00	1.294516e-02	9.767690e-01	1.619159e-02	5.967517e+00	3.532601e-02
39940000	-4.468271e+03	-9.208293e+02	4.105629e+00	3.003763e+01	1.744186e-01	3.111985e+00	6.850697e-03	9.780138e-01	3.140549e-02	2.637515e+00	2.558521e-02
[truncated: 8,003 more rows]
