# Supplementary material for: The rapid evolution of lungfish durophagy
Source: Nat Commun. 2022 May 2;13:2390. doi: 10.1038/s41467-022-30091-3 (PMC9061808; doi:10.1038/s41467-022-30091-3)
Supplement: Supplementary file 5 — Supplementary Software [file 41467_2022_30091_MOESM5_ESM.zip › Supplementary Software/MrBayes_tip_dating_analyses/unpartition_constraint_ILN/Cui_2021_5_con.nex]

#NEXUS
begin trees;
	tree con_50_majrule = [&R] (Guiyu_oneris[&prob=1.0,prob_stddev=0.0,prob_range={1.0,1.0},prob(percent)="100",prob+-sd="100+-0",height_mean=3.71344406,height_median=3.64272328,height_95%HPD={2.58104363,4.9349504},age_mean=152.655111,age_median=152.83679,age_95%HPD={150.451342,154.449615},length_mean=0.119306619,length_median=0.1095049,length_95%HPD={0.02192474,0.24039},brlenIlnBrlens_mean=0.03578,brlenIlnBrlens_median=0.03121,brlenIlnBrlens_95%HPD={0.001048,0.081583},rateIlnBrlens_mean=0.365716,rateIlnBrlens_median=0.282617,rateIlnBrlens_95%HPD={0.011318,0.956121}]:4.216721,(((((((((((((((Adololopas_moyasmithae[&prob=1.0,prob_stddev=0.0,prob_range={1.0,1.0},prob(percent)="100",prob+-sd="100+-0",height_mean=2.55172345,height_median=2.50347973,height_95%HPD={1.78329794,3.4276148},age_mean=104.894666,age_median=105.083599,age_95%HPD={100.017424,109.749639},length_mean=0.158841127,length_median=0.1359036,length_95%HPD={0.0,0.3842063},brlenIlnBrlens_mean=0.069546,brlenIlnBrlens_median=0.065337,brlenIlnBrlens_95%HPD={0.0,0.148102},rateIlnBrlens_mean=0.622233,rateIlnBrlens_median=0.467967,rateIlnBrlens_95%HPD={0.030845,1.553913}]:21.77846,((((((((Adelargo_schultzei[&prob=1.0,prob_stddev=0.0,prob_range={1.0,1.0},prob(percent)="100",prob+-sd="100+-0",height_mean=2.27393809,height_median=2.23214737,height_95%HPD={1.55212192,3.03490106},age_mean=93.4699222,age_median=93.7969591,age_95%HPD={87.1265006,99.2491461},length_mean=0.210632472,length_median=0.1935593,length_95%HPD={0.02535409,0.4316049},brlenIlnBrlens_mean=0.138674,brlenIlnBrlens_median=0.129966,brlenIlnBrlens_95%HPD={0.031712,0.261245},rateIlnBrlens_mean=0.873369,rateIlnBrlens_median=0.677325,rateIlnBrlens_95%HPD={0.112322,2.161593}]:8.275857,Jarvikia_arctica[&prob=1.0,prob_stddev=0.0,prob_range={1.0,1.0},prob(percent)="100",prob+-sd="100+-0",height_mean=2.25347057,height_median=2.21154081,height_95%HPD={1.55377905,3.03035154},age_mean=92.6226083,age_median=92.6371219,age_95%HPD={86.6746502,99.1327413},length_mean=0.231099989,length_median=0.2173671,length_95%HPD={0.04147613,0.4463599},brlenIlnBrlens_mean=0.299397,brlenIlnBrlens_median=0.284229,brlenIlnBrlens_95%HPD={0.116376,0.515945},rateIlnBrlens_mean=1.661702,rateIlnBrlens_median=1.341864,rateIlnBrlens_95%HPD={0.30921,3.833012}]:9.435694)[&prob=1.0,prob_stddev=0.0,prob_range={1.0,1.0},prob(percent)="100",prob+-sd="100+-0",height_mean=2.48457056,height_median=2.4372134,height_95%HPD={1.73312765,3.32630249},age_mean=102.181932,age_median=102.072816,age_95%HPD={94.4920703,110.750199},length_mean=0.0940855472,length_median=0.06810589,length_95%HPD={3.277867E-6,0.2691266},brlenIlnBrlens_mean=0.030363,brlenIlnBrlens_median=0.020326,brlenIlnBrlens_95%HPD={0.0,0.092347},rateIlnBrlens_mean=0.490383,rateIlnBrlens_median=0.309307,rateIlnBrlens_95%HPD={0.006701,1.515118}]:3.435314,Andreyevichthys_epitomus[&prob=1.0,prob_stddev=0.0,prob_range={1.0,1.0},prob(percent)="100",prob+-sd="100+-0",height_mean=2.30884253,height_median=2.26685337,height_95%HPD={1.60600764,3.1039539},age_mean=94.9154949,age_median=95.6918809,age_95%HPD={88.2455412,99.2477108},length_mean=0.269245058,length_median=0.2587845,length_95%HPD={0.02202981,0.5129104},brlenIlnBrlens_mean=0.077838,brlenIlnBrlens_median=0.070836,brlenIlnBrlens_95%HPD={0.0117,0.156641},rateIlnBrlens_mean=0.374742,rateIlnBrlens_median=0.288793,rateIlnBrlens_95%HPD={0.031287,0.923732}]:9.816249)[&prob=0.896680443,prob_stddev=0.0037707334,prob_range={0.894014131,0.899346754},prob(percent)="90",prob+-sd="90+-0",height_mean=2.56180852,height_median=2.51324893,height_95%HPD={1.76337609,3.40541215},age_mean=105.339397,age_median=105.50813,age_95%HPD={98.0397425,112.486313},length_mean=0.164240911,length_median=0.1527803,length_95%HPD={9.572746E-5,0.3519302},brlenIlnBrlens_mean=0.039599,brlenIlnBrlens_median=0.032059,brlenIlnBrlens_95%HPD={1.2E-5,0.099753},rateIlnBrlens_mean=0.338979,rateIlnBrlens_median=0.232249,rateIlnBrlens_95%HPD={0.001314,0.972348}]:6.394312,(Grossipterus_crassus[&prob=1.0,prob_stddev=0.0,prob_range={1.0,1.0},prob(percent)="100",prob+-sd="100+-0",height_mean=2.69013362,height_median=2.64082814,height_95%HPD={1.8594484,3.56880254},age_mean=110.587584,age_median=110.355953,age_95%HPD={109.750004,112.17436},length_mean=0.00251531056,length_median=0.0,length_95%HPD={0.0,0.01832409},brlenIlnBrlens_mean=0.001641,brlenIlnBrlens_median=0.0,brlenIlnBrlens_95%HPD={0.0,0.009657},rateIlnBrlens_mean=0.958498,rateIlnBrlens_median=1.0,rateIlnBrlens_95%HPD={0.185247,1.0}]:0.088746,Nielsenia_nordica[&prob=1.0,prob_stddev=0.0,prob_range={1.0,1.0},prob(percent)="100",prob+-sd="100+-0",height_mean=2.30423034,height_median=2.25974972,height_95%HPD={1.6117215,3.12785245},age_mean=94.7136426,age_median=95.4921717,age_95%HPD={87.8711587,99.2497604},length_mean=0.388418589,length_median=0.3684049,length_95%HPD={0.2164101,0.6106853},brlenIlnBrlens_mean=0.18004,brlenIlnBrlens_median=0.15877,brlenIlnBrlens_95%HPD={0.020565,0.387334},rateIlnBrlens_mean=0.489884,rateIlnBrlens_median=0.422986,rateIlnBrlens_95%HPD={0.05374,1.093689}]:14.95253)[&prob=1.0,prob_stddev=0.0,prob_range={1.0,1.0},prob(percent)="100",prob+-sd="100+-0",height_mean=2.69264893,height_median=2.64340972,height_95%HPD={1.85782538,3.56901921},age_mean=110.690047,age_median=110.444699,age_95%HPD={109.750004,112.403899},length_mean=0.0320251303,length_median=0.02651582,length_95%HPD={2.599277E-6,0.07761965},brlenIlnBrlens_mean=0.041901,brlenIlnBrlens_median=0.028067,brlenIlnBrlens_95%HPD={0.0,0.126007},rateIlnBrlens_mean=1.58354,rateIlnBrlens_median=1.050763,rateIlnBrlens_95%HPD={0.017693,4.732649}]:1.457743)[&prob=1.0,prob_stddev=0.0,prob_range={1.0,1.0},prob(percent)="100",prob+-sd="100+-0",height_mean=2.72661286,height_median=2.67512608,height_95%HPD={1.90694737,3.63880626},age_mean=112.094685,age_median=111.902442,age_95%HPD={110.034208,114.466557},length_mean=0.0369697283,length_median=0.0312791,length_95%HPD={1.808775E-4,0.08694475},brlenIlnBrlens_mean=0.039286,brlenIlnBrlens_median=0.031375,brlenIlnBrlens_95%HPD={1.0E-6,0.102416},rateIlnBrlens_mean=1.37371,rateIlnBrlens_median=0.971581,rateIlnBrlens_95%HPD={0.017407,3.866939}]:1.574129,(Eoctenodus_microsoma[&prob=1.0,prob_stddev=0.0,prob_range={1.0,1.0},prob(percent)="100",prob+-sd="100+-0",height_mean=2.5273352,height_median=2.4791006,height_95%HPD={1.73534548,3.36638123},age_mean=103.879592,age_median=103.460338,age_95%HPD={99.2502722,109.640655},length_mean=0.127645633,length_median=0.1153609,length_95%HPD={0.0,0.2694242},brlenIlnBrlens_mean=0.117712,brlenIlnBrlens_median=0.093712,brlenIlnBrlens_95%HPD={0.0,0.29748},rateIlnBrlens_mean=1.128964,rateIlnBrlens_median=0.83675,rateIlnBrlens_95%HPD={0.057023,2.973466}]:6.188582,(((((((Conchopoma_gadiforme[&prob=1.0,prob_stddev=0.0,prob_range={1.0,1.0},prob(percent)="100",prob+-sd="100+-0",height_mean=1.58173744E-7,height_median=0.0,height_95%HPD={0.0,6.5E-7},age_mean=6.59923924E-6,age_median=0.0,age_95%HPD={0.0,2.63938093E-5},length_mean=1.83470059,length_median=1.799869,length_95%HPD={1.275908,2.446338},brlenIlnBrlens_mean=0.437506,brlenIlnBrlens_median=0.418171,brlenIlnBrlens_95%HPD={0.191923,0.695922},rateIlnBrlens_mean=0.244722,rateIlnBrlens_median=0.231968,rateIlnBrlens_95%HPD={0.098629,0.411714}]:74.95509,Parasagenodus_sibiricus[&prob=1.0,prob_stddev=0.0,prob_range={1.0,1.0},prob(percent)="100",prob+-sd="100+-0",height_mean=1.82512833,height_median=1.79114034,height_95%HPD={1.2558715,2.418482},age_mean=75.0284071,age_median=74.6429823,age_95%HPD={73.7504303,77.5472196},length_mean=0.0095724166,length_median=0.0,length_95%HPD={0.0,0.06200129},brlenIlnBrlens_mean=0.011409,brlenIlnBrlens_median=0.0,brlenIlnBrlens_95%HPD={0.0,0.074986},rateIlnBrlens_mean=1.077332,rateIlnBrlens_median=1.0,rateIlnBrlens_95%HPD={0.057967,1.763186}]:0.312107)[&prob=1.0,prob_stddev=0.0,prob_range={1.0,1.0},prob(percent)="100",prob+-sd="100+-0",height_mean=1.83470075,height_median=1.79986902,height_95%HPD={1.2759082,2.44633803},age_mean=75.4187234,age_median=74.9550887,age_95%HPD={73.7504303,78.4862789},length_mean=0.0583362651,length_median=0.05009936,length_95%HPD={0.00415445,0.1349462},brlenIlnBrlens_mean=0.101717,brlenIlnBrlens_median=0.087004,brlenIlnBrlens_95%HPD={5.1E-5,0.234606},rateIlnBrlens_mean=2.308858,rateIlnBrlens_median=1.707934,rateIlnBrlens_95%HPD={0.087245,6.121375}]:2.553945,(Gnathorhiza_serrata[&prob=1.0,prob_stddev=0.0,prob_range={1.0,1.0},prob(percent)="100",prob+-sd="100+-0",height_mean=1.60716944E-7,height_median=0.0,height_95%HPD={0.0,6.5E-7},age_mean=6.70652378E-6,age_median=0.0,age_95%HPD={0.0,2.68149907E-5},length_mean=1.22426929,length_median=1.184333,length_95%HPD={0.7563781,1.792173},brlenIlnBrlens_mean=0.159415,brlenIlnBrlens_median=0.150367,brlenIlnBrlens_95%HPD={0.043632,0.29021},rateIlnBrlens_mean=0.136566,rateIlnBrlens_median=0.124929,rateIlnBrlens_95%HPD={0.035029,0.268905}]:48.8928,(Palaeophichthys_parvulus[&prob=1.0,prob_stddev=0.0,prob_range={1.0,1.0},prob(percent)="100",prob+-sd="100+-0",height_mean=0.915562443,height_median=0.89686775,height_95%HPD={0.62018829,1.23824519},age_mean=37.6428117,age_median=37.4220503,age_95%HPD={34.0510886,41.6364386},length_mean=0.0857603184,length_median=0.05744755,length_95%HPD={0.0,0.2819191},brlenIlnBrlens_mean=0.044981,brlenIlnBrlens_median=0.029464,brlenIlnBrlens_95%HPD={0.0,0.146792},rateIlnBrlens_mean=0.774875,rateIlnBrlens_median=0.749307,rateIlnBrlens_95%HPD={0.029845,1.556176}]:3.101374,Persephonichthys[&prob=1.0,prob_stddev=0.0,prob_range={1.0,1.0},prob(percent)="100",prob+-sd="100+-0",height_mean=0.573867332,height_median=0.5618613,height_95%HPD={0.38204869,0.7757079},age_mean=23.5872559,age_median=23.7378496,age_95%HPD={20.9492592,25.9481436},length_mean=0.427455429,length_median=0.4062027,length_95%HPD={0.1996602,0.6927667},brlenIlnBrlens_mean=0.293961,brlenIlnBrlens_median=0.286048,brlenIlnBrlens_95%HPD={0.132571,0.458359},rateIlnBrlens_mean=0.755459,rateIlnBrlens_median=0.699811,rateIlnBrlens_95%HPD={0.212487,1.389691}]:16.78557)[&prob=1.0,prob_stddev=0.0,prob_range={1.0,1.0},prob(percent)="100",prob+-sd="100+-0",height_mean=1.00132276,height_median=0.97541896,height_95%HPD={0.6633888,1.41200068},age_mean=41.1950796,age_median=40.5234241,age_95%HPD={34.0518531,49.8105777},length_mean=0.222983547,length_median=0.1777181,length_95%HPD={1.401054E-4,0.5678819},brlenIlnBrlens_mean=0.130131,brlenIlnBrlens_median=0.12193,brlenIlnBrlens_95%HPD={2.8E-5,0.263643},rateIlnBrlens_mean=0.948531,rateIlnBrlens_median=0.634719,rateIlnBrlens_95%HPD={0.023922,2.708522}]:8.369373)[&prob=0.99760032,prob_stddev=3.7707334E-4,prob_range={0.997333689,0.997866951},prob(percent)="100",prob+-sd="100+-0",height_mean=1.22276793,height_median=1.183387,height_95%HPD={0.7647519,1.794939},age_mean=50.362719,age_median=48.8927968,age_95%HPD={37.025257,67.430814},length_mean=0.670397454,length_median=0.6761357,length_95%HPD={0.1760757,1.132326},brlenIlnBrlens_mean=0.101856,brlenIlnBrlens_median=0.093756,brlenIlnBrlens_95%HPD={0.01518,0.204689},rateIlnBrlens_mean=0.178831,rateIlnBrlens_median=0.145069,rateIlnBrlens_95%HPD={0.017902,0.408192}]:28.61624)[&prob=1.0,prob_stddev=0.0,prob_range={1.0,1.0},prob(percent)="100",prob+-sd="100+-0",height_mean=1.89311617,height_median=1.8575306,height_95%HPD={1.31832892,2.520454},age_mean=77.8386755,age_median=77.5090341,age_95%HPD={74.4074085,81.9687616},length_mean=0.0747489211,length_median=0.06460597,length_95%HPD={0.005801359,0.1681399},brlenIlnBrlens_mean=0.10421,brlenIlnBrlens_median=0.097979,brlenIlnBrlens_95%HPD={0.00781,0.204948},rateIlnBrlens_mean=1.961948,rateIlnBrlens_median=1.474209,rateIlnBrlens_95%HPD={0.093023,5.1095}]:3.092557,Ctenodus[&prob=1.0,prob_stddev=0.0,prob_range={1.0,1.0},prob(percent)="100",prob+-sd="100+-0",height_mean=1.71340604,height_median=1.68894006,height_95%HPD={1.06729432,2.41884462},age_mean=70.3749685,age_median=71.8016064,age_95%HPD={54.1269096,82.4593827},length_mean=0.254459058,length_median=0.2111024,length_95%HPD={0.01825533,0.6066831},brlenIlnBrlens_mean=0.197695,brlenIlnBrlens_median=0.191737,brlenIlnBrlens_95%HPD={0.091697,0.316802},rateIlnBrlens_mean=1.235904,rateIlnBrlens_median=0.907479,rateIlnBrlens_95%HPD={0.133317,3.317364}]:8.799985)[&prob=1.0,prob_stddev=0.0,prob_range={1.0,1.0},prob(percent)="100",prob+-sd="100+-0",height_mean=1.9678651,height_median=1.93163799,height_95%HPD={1.35512398,2.6001539},age_mean=80.9356301,age_median=80.601591,age_95%HPD={76.2911945,86.5108506},length_mean=0.03068273,length_median=0.02068397,length_95%HPD={2.259129E-7,0.0920537},brlenIlnBrlens_mean=0.013253,brlenIlnBrlens_median=0.007904,brlenIlnBrlens_95%HPD={0.0,0.044342},rateIlnBrlens_mean=0.624416,rateIlnBrlens_median=0.382524,rateIlnBrlens_95%HPD={0.006901,1.952979}]:1.287928,(Straitonia_waterstoni[&prob=1.0,prob_stddev=0.0,prob_range={1.0,1.0},prob(percent)="100",prob+-sd="100+-0",height_mean=1.62014508,height_median=1.59003483,height_95%HPD={1.10193985,2.22179503},age_mean=66.5977709,age_median=66.9533565,age_95%HPD={58.9603868,73.7447625},length_mean=0.102103906,length_median=0.07097263,length_95%HPD={0.0,0.319455},brlenIlnBrlens_mean=0.018756,brlenIlnBrlens_median=0.012194,brlenIlnBrlens_95%HPD={0.0,0.061234},rateIlnBrlens_mean=0.386506,rateIlnBrlens_median=0.206664,rateIlnBrlens_95%HPD={0.035488,1.0}]:3.920347,Tranodis_castrensis[&prob=1.0,prob_stddev=0.0,prob_range={1.0,1.0},prob(percent)="100",prob+-sd="100+-0",height_mean=1.33963667,height_median=1.31494699,height_95%HPD={0.912171693,1.78152133},age_mean=55.0709905,age_median=55.4612432,age_95%HPD={51.1249239,57.949847},length_mean=0.382659197,length_median=0.3730482,length_95%HPD={0.06232373,0.6940273},brlenIlnBrlens_mean=0.056925,brlenIlnBrlens_median=0.052913,brlenIlnBrlens_95%HPD={0.010685,0.110672},rateIlnBrlens_mean=0.189168,rateIlnBrlens_median=0.146816,rateIlnBrlens_95%HPD={0.016143,0.471464}]:15.41246)[&prob=0.970003999,prob_stddev=0.00320512339,prob_range={0.967737635,0.972270364},prob(percent)="97",prob+-sd="97+-0",height_mean=1.7138058,height_median=1.67774063,height_95%HPD={1.12490454,2.35561226},age_mean=70.4648659,age_median=70.8737031,age_95%HPD={59.1462137,80.4660838},length_mean=0.285191903,length_median=0.2698424,length_95%HPD={0.001172771,0.5713145},brlenIlnBrlens_mean=0.042291,brlenIlnBrlens_median=0.036541,brlenIlnBrlens_95%HPD={1.49E-4,0.097851},rateIlnBrlens_mean=0.202565,rateIlnBrlens_median=0.14327,rateIlnBrlens_95%HPD={0.010414,0.545044}]:11.01582)[&prob=1.0,prob_stddev=0.0,prob_range={1.0,1.0},prob(percent)="100",prob+-sd="100+-0",height_mean=1.9992716,height_median=1.96231156,height_95%HPD={1.38271512,2.64216132},age_mean=82.2327867,age_median=81.8895194,age_95%HPD={77.1391859,88.1147247},length_mean=0.0958548476,length_median=0.08201999,length_95%HPD={0.005740532,0.2170126},brlenIlnBrlens_mean=0.081628,brlenIlnBrlens_median=0.076627,brlenIlnBrlens_95%HPD={0.014721,0.154845},rateIlnBrlens_mean=1.263528,rateIlnBrlens_median=0.920059,rateIlnBrlens_95%HPD={0.099115,3.32736}]:3.971389,((Megapleuron_zangerli[&prob=1.0,prob_stddev=0.0,prob_range={1.0,1.0},prob(percent)="100",prob+-sd="100+-0",height_mean=0.951641325,height_median=0.933302212,height_95%HPD={0.645208468,1.29013758},age_mean=39.1176101,age_median=39.5466049,age_95%HPD={34.917006,42.2493799},length_mean=0.987821257,length_median=0.9686477,length_95%HPD={0.6439925,1.34957},brlenIlnBrlens_mean=0.098079,brlenIlnBrlens_median=0.092504,brlenIlnBrlens_95%HPD={0.024992,0.187318},rateIlnBrlens_mean=0.10254,rateIlnBrlens_median=0.094767,rateIlnBrlens_95%HPD={0.019402,0.19974}]:39.83641,Xylognathus_macrustenus[&prob=1.0,prob_stddev=0.0,prob_range={1.0,1.0},prob(percent)="100",prob+-sd="100+-0",height_mean=1.85314316,height_median=1.81774623,height_95%HPD={1.27540775,2.46626792},age_mean=76.1850212,age_median=75.5759494,age_95%HPD={73.7501639,80.5530744},length_mean=0.0863194207,length_median=0.07647912,length_95%HPD={0.0,0.1947225},brlenIlnBrlens_mean=0.103364,brlenIlnBrlens_median=0.073064,brlenIlnBrlens_95%HPD={0.0,0.303745},rateIlnBrlens_mean=1.391308,rateIlnBrlens_median=1.0,rateIlnBrlens_95%HPD={0.047535,3.841903}]:3.807061)[&prob=1.0,prob_stddev=0.0,prob_range={1.0,1.0},prob(percent)="100",prob+-sd="100+-0",height_mean=1.93946258,height_median=1.90348237,height_95%HPD={1.35415692,2.60345848},age_mean=79.7535742,age_median=79.38301,age_95%HPD={74.6615241,85.8704692},length_mean=0.0611626538,length_median=0.04770523,length_95%HPD={8.867048E-6,0.1631511},brlenIlnBrlens_mean=0.031914,brlenIlnBrlens_median=0.024137,brlenIlnBrlens_95%HPD={1.0E-6,0.088147},rateIlnBrlens_mean=0.753694,rateIlnBrlens_median=0.49694,rateIlnBrlens_95%HPD={0.009922,2.251905}]:2.560213,Sagenodus_inaequalis[&prob=1.0,prob_stddev=0.0,prob_range={1.0,1.0},prob(percent)="100",prob+-sd="100+-0",height_mean=1.09732274,height_median=1.08238542,height_95%HPD={0.686593251,1.54083579},age_mean=45.1167668,age_median=46.6137413,age_95%HPD={34.8662735,50.249476},length_mean=0.903302493,length_median=0.8732851,length_95%HPD={0.5439973,1.305454},brlenIlnBrlens_mean=0.058339,brlenIlnBrlens_median=0.054123,brlenIlnBrlens_95%HPD={0.012325,0.112282},rateIlnBrlens_mean=0.067545,rateIlnBrlens_median=0.061337,rateIlnBrlens_95%HPD={0.009772,0.133779}]:35.32948)[&prob=1.0,prob_stddev=0.0,prob_range={1.0,1.0},prob(percent)="100",prob+-sd="100+-0",height_mean=2.00062524,height_median=1.96370087,height_95%HPD={1.40639906,2.68304733},age_mean=82.2906661,age_median=81.9432233,age_95%HPD={76.5070099,88.8251748},length_mean=0.0945012143,length_median=0.07813145,length_95%HPD={5.279226E-5,0.2336349},brlenIlnBrlens_mean=0.036961,brlenIlnBrlens_median=0.032171,brlenIlnBrlens_95%HPD={5.0E-6,0.086444},rateIlnBrlens_mean=0.594199,rateIlnBrlens_median=0.401138,rateIlnBrlens_95%HPD={0.012971,1.732545}]:3.917685)[&prob=1.0,prob_stddev=0.0,prob_range={1.0,1.0},prob(percent)="100",prob+-sd="100+-0",height_mean=2.09512645,height_median=2.0559022,height_95%HPD={1.45324799,2.78258764},age_mean=86.2030448,age_median=85.860908,age_95%HPD={79.8896617,93.2227061},length_mean=0.0715656817,length_median=0.05387326,length_95%HPD={1.638561E-6,0.1947698},brlenIlnBrlens_mean=0.036574,brlenIlnBrlens_median=0.03048,brlenIlnBrlens_95%HPD={1.0E-6,0.091285},rateIlnBrlens_mean=0.789318,rateIlnBrlens_median=0.524643,rateIlnBrlens_95%HPD={0.007533,2.324195}]:2.801672,Uronemus_splendens[&prob=1.0,prob_stddev=0.0,prob_range={1.0,1.0},prob(percent)="100",prob+-sd="100+-0",height_mean=1.66130401,height_median=1.6316119,height_95%HPD={1.10504422,2.27419702},age_mean=68.2871625,age_median=69.7246121,age_95%HPD={57.9148182,73.749744},length_mean=0.505388124,length_median=0.477754,length_95%HPD={0.2157262,0.8582156},brlenIlnBrlens_mean=0.122544,brlenIlnBrlens_median=0.115323,brlenIlnBrlens_95%HPD={0.037474,0.219603},rateIlnBrlens_mean=0.269177,rateIlnBrlens_median=0.240389,rateIlnBrlens_95%HPD={0.057037,0.55363}]:18.93797)[&prob=1.0,prob_stddev=0.0,prob_range={1.0,1.0},prob(percent)="100",prob+-sd="100+-0",height_mean=2.16669213,height_median=2.12872244,height_95%HPD={1.49985097,2.88160994},age_mean=89.15847,age_median=88.6625799,age_95%HPD={81.3481516,97.5973806},length_mean=0.159816604,length_median=0.1257648,length_95%HPD={0.001862948,0.4125634},brlenIlnBrlens_mean=0.078893,brlenIlnBrlens_median=0.071499,brlenIlnBrlens_95%HPD={0.001921,0.168721},rateIlnBrlens_mean=0.780732,rateIlnBrlens_median=0.538171,rateIlnBrlens_95%HPD={0.022119,2.196127}]:5.676083,Delatitia_breviceps[&prob=1.0,prob_stddev=0.0,prob_range={1.0,1.0},prob(percent)="100",prob+-sd="100+-0",height_mean=1.99966882,height_median=1.96123093,height_95%HPD={1.396264,2.70326199},age_mean=82.2038778,age_median=83.0079656,age_95%HPD={75.9960002,85.9486599},length_mean=0.326581066,length_median=0.3030702,length_95%HPD={0.02600923,0.6791587},brlenIlnBrlens_mean=0.054067,brlenIlnBrlens_median=0.045661,brlenIlnBrlens_95%HPD={0.0,0.125442},rateIlnBrlens_mean=0.216492,rateIlnBrlens_median=0.15966,rateIlnBrlens_95%HPD={0.01083,0.58987}]:11.3307)[&prob=0.937075057,prob_stddev=0.00301658672,prob_range={0.934942008,0.939208106},prob(percent)="94",prob+-sd="94+-0",height_mean=2.30996498,height_median=2.26586368,height_95%HPD={1.60238861,3.09800223},age_mean=94.9935705,age_median=94.3386634,age_95%HPD={85.0770636,106.317255},length_mean=0.352524639,length_median=0.3478532,length_95%HPD={0.01282399,0.6598698},brlenIlnBrlens_mean=0.069626,brlenIlnBrlens_median=0.062013,brlenIlnBrlens_95%HPD={3.23E-4,0.151868},rateIlnBrlens_mean=0.253164,rateIlnBrlens_median=0.191819,rateIlnBrlens_95%HPD={0.01307,0.620132}]:15.31026)[&prob=1.0,prob_stddev=0.0,prob_range={1.0,1.0},prob(percent)="100",prob+-sd="100+-0",height_mean=2.65846189,height_median=2.60835474,height_95%HPD={1.81411771,3.51870591},age_mean=109.292317,age_median=109.648919,age_95%HPD={102.754994,114.794934},length_mean=0.105120705,length_median=0.08940843,length_95%HPD={1.025147E-5,0.2549486},brlenIlnBrlens_mean=0.037812,brlenIlnBrlens_median=0.030055,brlenIlnBrlens_95%HPD={1.0E-6,0.100151},rateIlnBrlens_mean=0.517016,rateIlnBrlens_median=0.345496,rateIlnBrlens_95%HPD={0.00642,1.491894}]:3.827652)[&prob=1.0,prob_stddev=0.0,prob_range={1.0,1.0},prob(percent)="100",prob+-sd="100+-0",height_mean=2.76358259,height_median=2.71067038,height_95%HPD={1.92077052,3.67029411},age_mean=113.624107,age_median=113.476571,age_95%HPD={110.940702,116.490166},length_mean=0.0332068932,length_median=0.02717365,length_95%HPD={2.060749E-6,0.08365572},brlenIlnBrlens_mean=0.027086,brlenIlnBrlens_median=0.020597,brlenIlnBrlens_95%HPD={0.0,0.075457},rateIlnBrlens_mean=1.061502,rateIlnBrlens_median=0.727638,rateIlnBrlens_95%HPD={0.009291,3.046692}]:1.402403,((Fleurantia_denticulata[&prob=1.0,prob_stddev=0.0,prob_range={1.0,1.0},prob(percent)="100",prob+-sd="100+-0",height_mean=2.50079939,height_median=2.45273505,height_95%HPD={1.71952583,3.33914857},age_mean=102.790835,age_median=102.244178,age_95%HPD={99.2507503,107.924135},length_mean=0.0960373411,length_median=0.08602757,length_95%HPD={0.0,0.2184239},brlenIlnBrlens_mean=0.081823,brlenIlnBrlens_median=0.078095,brlenIlnBrlens_95%HPD={0.0,0.169298},rateIlnBrlens_mean=1.090535,rateIlnBrlens_median=0.898909,rateIlnBrlens_95%HPD={0.054134,2.600907}]:4.428462,Apatorhynchus_opistheretmus[&prob=1.0,prob_stddev=0.0,prob_range={1.0,1.0},prob(percent)="100",prob+-sd="100+-0",height_mean=2.31615097,height_median=2.27025341,height_95%HPD={1.60928515,3.11692556},age_mean=95.2013731,age_median=96.0703139,age_95%HPD={88.3248289,99.249421},length_mean=0.280685762,length_median=0.2662476,length_95%HPD={0.07072427,0.5241293},brlenIlnBrlens_mean=0.083003,brlenIlnBrlens_median=0.060581,brlenIlnBrlens_95%HPD={0.001145,0.232618},rateIlnBrlens_mean=0.340114,rateIlnBrlens_median=0.231627,rateIlnBrlens_95%HPD={0.003127,0.9687}]:10.60233)[&prob=1.0,prob_stddev=0.0,prob_range={1.0,1.0},prob(percent)="100",prob+-sd="100+-0",height_mean=2.59683673,height_median=2.5475225,height_95%HPD={1.79297109,3.46160606},age_mean=106.761123,age_median=106.672639,age_95%HPD={101.193538,112.783017},length_mean=0.131867224,length_median=0.1203258,length_95%HPD={0.00638629,0.279573},brlenIlnBrlens_mean=0.089186,brlenIlnBrlens_median=0.080483,brlenIlnBrlens_95%HPD={0.003052,0.193822},rateIlnBrlens_mean=0.91111,rateIlnBrlens_median=0.665435,rateIlnBrlens_95%HPD={0.030243,2.405204}]:5.755881,Scaumenacia_curta[&prob=1.0,prob_stddev=0.0,prob_range={1.0,1.0},prob(percent)="100",prob+-sd="100+-0",height_mean=2.57670753,height_median=2.52824729,height_95%HPD={1.80902526,3.46998135},age_mean=105.928118,age_median=106.44996,age_95%HPD={100.606271,109.749602},length_mean=0.151996431,length_median=0.1390961,length_95%HPD={0.0,0.3072356},brlenIlnBrlens_mean=0.043097,brlenIlnBrlens_median=0.039734,brlenIlnBrlens_95%HPD={0.0,0.086455},rateIlnBrlens_mean=0.369014,rateIlnBrlens_median=0.291145,rateIlnBrlens_95%HPD={0.015456,0.921012}]:5.97856)[&prob=1.0,prob_stddev=0.0,prob_range={1.0,1.0},prob(percent)="100",prob+-sd="100+-0",height_mean=2.72870396,height_median=2.67859875,height_95%HPD={1.88354067,3.61443163},age_mean=112.207054,age_median=112.42852,age_95%HPD={107.012826,116.87456},length_mean=0.0680855255,length_median=0.05209802,length_95%HPD={1.519954E-5,0.1868157},brlenIlnBrlens_mean=0.015382,brlenIlnBrlens_median=0.01121,brlenIlnBrlens_95%HPD={1.0E-6,0.043639},rateIlnBrlens_mean=0.366447,rateIlnBrlens_median=0.232351,rateIlnBrlens_95%HPD={0.00967,1.119836}]:2.450454)[&prob=1.0,prob_stddev=0.0,prob_range={1.0,1.0},prob(percent)="100",prob+-sd="100+-0",height_mean=2.79678948,height_median=2.74311634,height_95%HPD={1.95285466,3.72175671},age_mean=114.994225,age_median=114.878974,age_95%HPD={111.967126,118.123983},length_mean=0.0543276271,length_median=0.04785058,length_95%HPD={0.003165521,0.1175648},brlenIlnBrlens_mean=0.064416,brlenIlnBrlens_median=0.060375,brlenIlnBrlens_95%HPD={0.008305,0.127294},rateIlnBrlens_mean=1.64062,rateIlnBrlens_median=1.241043,rateIlnBrlens_95%HPD={0.093397,4.202213}]:2.210644,(Barwickia_downunda[&prob=1.0,prob_stddev=0.0,prob_range={1.0,1.0},prob(percent)="100",prob+-sd="100+-0",height_mean=2.70786459,height_median=2.65657491,height_95%HPD={1.86623757,3.59020605},age_mean=111.312616,age_median=111.102975,age_95%HPD={109.750045,113.480897},length_mean=0.0593514147,length_median=0.05484332,length_95%HPD={0.00762333,0.1177029},brlenIlnBrlens_mean=0.063938,brlenIlnBrlens_median=0.06115,brlenIlnBrlens_95%HPD={0.023646,0.110366},rateIlnBrlens_mean=1.456996,rateIlnBrlens_median=1.130008,rateIlnBrlens_95%HPD={0.178036,3.564781}]:2.696583,Howidipterus_donnae[&prob=1.0,prob_stddev=0.0,prob_range={1.0,1.0},prob(percent)="100",prob+-sd="100+-0",height_mean=2.74899776,height_median=2.69715566,height_95%HPD={1.91387699,3.66002624},age_mean=113.009059,age_median=113.220483,age_95%HPD={110.662851,114.749609},length_mean=0.0182182468,length_median=0.0,length_95%HPD={0.0,0.08659587},brlenIlnBrlens_mean=0.005594,brlenIlnBrlens_median=0.0,brlenIlnBrlens_95%HPD={0.0,0.026433},rateIlnBrlens_mean=0.759686,rateIlnBrlens_median=1.0,rateIlnBrlens_95%HPD={0.054667,1.0}]:0.579075)[&prob=1.0,prob_stddev=0.0,prob_range={1.0,1.0},prob(percent)="100",prob+-sd="100+-0",height_mean=2.76721601,height_median=2.71447866,height_95%HPD={1.94637315,3.6983709},age_mean=113.764769,age_median=113.799558,age_95%HPD={111.167767,116.295084},length_mean=0.0839011022,length_median=0.07748229,length_95%HPD={0.01292864,0.1676269},brlenIlnBrlens_mean=0.063778,brlenIlnBrlens_median=0.05913,brlenIlnBrlens_95%HPD={0.012174,0.124359},rateIlnBrlens_mean=0.982974,rateIlnBrlens_median=0.766121,rateIlnBrlens_95%HPD={0.078824,2.428232}]:3.290061)[&prob=1.0,prob_stddev=0.0,prob_range={1.0,1.0},prob(percent)="100",prob+-sd="100+-0",height_mean=2.85111711,height_median=2.79660986,height_95%HPD={1.97241527,3.76575064},age_mean=117.243086,age_median=117.089618,age_95%HPD={114.074652,120.756275},length_mean=0.03337068,length_median=0.02649519,length_95%HPD={6.18879E-6,0.0856735},brlenIlnBrlens_mean=0.021399,brlenIlnBrlens_median=0.016857,brlenIlnBrlens_95%HPD={2.0E-6,0.056754},rateIlnBrlens_mean=0.91404,rateIlnBrlens_median=0.61701,rateIlnBrlens_95%HPD={0.016473,2.658994}]:1.58762,(Pentlandia_macroptera[&prob=1.0,prob_stddev=0.0,prob_range={1.0,1.0},prob(percent)="100",prob+-sd="100+-0",height_mean=2.72608732,height_median=2.67472747,height_95%HPD={1.89604104,3.63204367},age_mean=112.06305,age_median=111.998489,age_95%HPD={109.750057,114.401392},length_mean=0.0867182316,length_median=0.07912321,length_95%HPD={0.0,0.1995268},brlenIlnBrlens_mean=0.04436,brlenIlnBrlens_median=0.038506,brlenIlnBrlens_95%HPD={0.0,0.109191},rateIlnBrlens_mean=0.657142,rateIlnBrlens_median=0.535484,rateIlnBrlens_95%HPD={0.041929,1.411448}]:2.95966,Limanichthys_fraseri[&prob=1.0,prob_stddev=0.0,prob_range={1.0,1.0},prob(percent)="100",prob+-sd="100+-0",height_mean=1.99121447,height_median=1.95206118,height_95%HPD={1.38710948,2.6916391},age_mean=81.8507548,age_median=82.5842479,age_95%HPD={75.5508339,85.9496396},length_mean=0.823853241,length_median=0.8048136,length_95%HPD={0.5209357,1.16698},brlenIlnBrlens_mean=0.121841,brlenIlnBrlens_median=0.108601,brlenIlnBrlens_95%HPD={0.021261,0.255186},rateIlnBrlens_mean=0.153941,rateIlnBrlens_median=0.134302,rateIlnBrlens_95%HPD={0.022207,0.334308}]:32.3739)[&prob=0.823290228,prob_stddev=0.00556183177,prob_range={0.819357419,0.827223037},prob(percent)="82",prob+-sd="82+-1",height_mean=2.79107579,height_median=2.73388408,height_95%HPD={1.93818157,3.71979},age_mean=115.073354,age_median=114.958149,age_95%HPD={110.31833,119.502343},length_mean=0.0886360423,length_median=0.08035036,length_95%HPD={8.683503E-6,0.1946705},brlenIlnBrlens_mean=0.046056,brlenIlnBrlens_median=0.037265,brlenIlnBrlens_95%HPD={8.0E-6,0.118259},rateIlnBrlens_mean=0.649814,rateIlnBrlens_median=0.47891,rateIlnBrlens_95%HPD={0.011761,1.760597}]:3.719089)[&prob=1.0,prob_stddev=0.0,prob_range={1.0,1.0},prob(percent)="100",prob+-sd="100+-0",height_mean=2.88933185,height_median=2.83489125,height_95%HPD={2.01413056,3.82486572},age_mean=118.817789,age_median=118.677238,age_95%HPD={115.289507,122.607192},length_mean=0.0680529725,length_median=0.06083449,length_95%HPD={0.005504901,0.1468034},brlenIlnBrlens_mean=0.12196,brlenIlnBrlens_median=0.117887,brlenIlnBrlens_95%HPD={0.00792,0.224006},rateIlnBrlens_mean=2.398792,rateIlnBrlens_median=1.848098,rateIlnBrlens_95%HPD={0.075696,5.948313}]:3.681804,(((Orlovichthys_limnatis[&prob=1.0,prob_stddev=0.0,prob_range={1.0,1.0},prob(percent)="100",prob+-sd="100+-0",height_mean=2.30210415,height_median=2.25774334,height_95%HPD={1.57344258,3.08022901},age_mean=94.6232619,age_median=95.4125287,age_95%HPD={87.7140208,99.2491178},length_mean=0.351107728,length_median=0.3362537,length_95%HPD={0.1111279,0.6041294},brlenIlnBrlens_mean=0.15742,brlenIlnBrlens_median=0.150988,brlenIlnBrlens_95%HPD={0.057601,0.259273},rateIlnBrlens_mean=0.517421,rateIlnBrlens_median=0.450913,rateIlnBrlens_95%HPD={0.120163,1.065096}]:13.63491,Rhinodipterus_kimberleyensis[&prob=1.0,prob_stddev=0.0,prob_range={1.0,1.0},prob(percent)="100",prob+-sd="100+-0",height_mean=2.53346383,height_median=2.48573086,height_95%HPD={1.76798517,3.40217063},age_mean=104.15319,age_median=103.565965,age_95%HPD={99.2511521,110.66358},length_mean=0.119748054,length_median=0.1057366,length_95%HPD={0.0,0.257452},brlenIlnBrlens_mean=0.091361,brlenIlnBrlens_median=0.086868,brlenIlnBrlens_95%HPD={0.017046,0.177381},rateIlnBrlens_mean=1.049784,rateIlnBrlens_median=0.81465,rateIlnBrlens_95%HPD={0.103589,2.652028}]:5.481469)[&prob=1.0,prob_stddev=0.0,prob_range={1.0,1.0},prob(percent)="100",prob+-sd="100+-0",height_mean=2.65321188,height_median=2.59973563,height_95%HPD={1.83495292,3.53238746},age_mean=109.104027,age_median=109.047434,age_95%HPD={102.185997,115.772539},length_mean=0.116662434,length_median=0.09992578,length_95%HPD={3.610495E-6,0.2761946},brlenIlnBrlens_mean=0.052198,brlenIlnBrlens_median=0.044402,brlenIlnBrlens_95%HPD={2.0E-6,0.124605},rateIlnBrlens_mean=0.649534,rateIlnBrlens_median=0.43967,rateIlnBrlens_95%HPD={0.006934,1.841732}]:4.975219,Rhinodipterus_ulrichi[&prob=1.0,prob_stddev=0.0,prob_range={1.0,1.0},prob(percent)="100",prob+-sd="100+-0",height_mean=2.62552919,height_median=2.57535503,height_95%HPD={1.80244382,3.51101079},age_mean=107.931766,age_median=108.287066,age_95%HPD={100.967392,114.691841},length_mean=0.144345126,length_median=0.1271075,length_95%HPD={0.01142448,0.3207992},brlenIlnBrlens_mean=0.064938,brlenIlnBrlens_median=0.061108,brlenIlnBrlens_95%HPD={0.011554,0.125305},rateIlnBrlens_mean=0.648095,rateIlnBrlens_median=0.481751,rateIlnBrlens_95%HPD={0.048,1.676886}]:5.735587)[&prob=1.0,prob_stddev=0.0,prob_range={1.0,1.0},prob(percent)="100",prob+-sd="100+-0",height_mean=2.76987432,height_median=2.71683721,height_95%HPD={1.89702232,3.65456388},age_mean=113.907386,age_median=114.022653,age_95%HPD={107.667426,119.50963},length_mean=0.0652636711,length_median=0.04633351,length_95%HPD={1.537567E-6,0.1894063},brlenIlnBrlens_mean=0.016671,brlenIlnBrlens_median=0.01246,brlenIlnBrlens_95%HPD={0.0,0.046665},rateIlnBrlens_mean=0.436535,rateIlnBrlens_median=0.265543,rateIlnBrlens_95%HPD={0.005411,1.336642}]:2.441029,Rhinodipterus_secans[&prob=1.0,prob_stddev=0.0,prob_range={1.0,1.0},prob(percent)="100",prob+-sd="100+-0",height_mean=2.72464985,height_median=2.67360086,height_95%HPD={1.9096824,3.64057283},age_mean=112.006773,age_median=111.890361,age_95%HPD={109.750067,114.399573},length_mean=0.110488137,length_median=0.1017658,length_95%HPD={0.01508149,0.22575},brlenIlnBrlens_mean=0.101818,brlenIlnBrlens_median=0.096709,brlenIlnBrlens_95%HPD={0.03064,0.181222},rateIlnBrlens_mean=1.245811,rateIlnBrlens_median=0.962309,rateIlnBrlens_95%HPD={0.140422,3.041417}]:4.573321)[&prob=1.0,prob_stddev=0.0,prob_range={1.0,1.0},prob(percent)="100",prob+-sd="100+-0",height_mean=2.83513799,height_median=2.78098126,height_95%HPD={1.98369932,3.76675297},age_mean=116.590222,age_median=116.463682,age_95%HPD={111.990675,121.46163},length_mean=0.0942219525,length_median=0.08194588,length_95%HPD={4.195618E-5,0.2165914},brlenIlnBrlens_mean=0.054197,brlenIlnBrlens_median=0.048536,brlenIlnBrlens_95%HPD={1.1E-5,0.122787},rateIlnBrlens_mean=0.809347,rateIlnBrlens_median=0.574846,rateIlnBrlens_95%HPD={0.021203,2.222836}]:5.89536,(Phaneropleuron_andersoni[&prob=1.0,prob_stddev=0.0,prob_range={1.0,1.0},prob(percent)="100",prob+-sd="100+-0",height_mean=2.28244886,height_median=2.23649453,height_95%HPD={1.58630654,3.07980173},age_mean=93.8236786,age_median=94.2960239,age_95%HPD={87.4286884,99.2487094},length_mean=0.0919205614,length_median=0.06248155,length_95%HPD={0.0,0.2877636},brlenIlnBrlens_mean=0.036812,brlenIlnBrlens_median=0.019462,brlenIlnBrlens_95%HPD={0.0,0.134556},rateIlnBrlens_mean=0.591049,rateIlnBrlens_median=0.434151,rateIlnBrlens_95%HPD={0.007107,1.286047}]:3.349104,Celsiodon[&prob=1.0,prob_stddev=0.0,prob_range={1.0,1.0},prob(percent)="100",prob+-sd="100+-0",height_mean=2.29104169,height_median=2.24834525,height_95%HPD={1.61450647,3.10269166},age_mean=94.1851442,age_median=94.7365893,age_95%HPD={87.591329,99.2496974},length_mean=0.0833277272,length_median=0.05038212,length_95%HPD={0.0,0.2812912},brlenIlnBrlens_mean=0.027477,brlenIlnBrlens_median=0.014598,brlenIlnBrlens_95%HPD={0.0,0.100486},rateIlnBrlens_mean=0.556155,rateIlnBrlens_median=0.402653,rateIlnBrlens_95%HPD={0.007142,1.096669}]:2.908539)[&prob=1.0,prob_stddev=0.0,prob_range={1.0,1.0},prob(percent)="100",prob+-sd="100+-0",height_mean=2.37436942,height_median=2.32649342,height_95%HPD={1.62846389,3.1923345},age_mean=97.5974182,age_median=97.6451281,age_95%HPD={88.9672484,106.078732},length_mean=0.492894026,length_median=0.5008657,length_95%HPD={0.07968465,0.8109129},brlenIlnBrlens_mean=0.202737,brlenIlnBrlens_median=0.187947,brlenIlnBrlens_95%HPD={1.79E-4,0.39279},rateIlnBrlens_mean=0.457441,rateIlnBrlens_median=0.387045,rateIlnBrlens_95%HPD={0.039533,0.975164}]:24.71391)[&prob=0.536861752,prob_stddev=0.00735293013,prob_range={0.531662445,0.542061059},prob(percent)="54",prob+-sd="54+-1",height_mean=2.96898408,height_median=2.91845689,height_95%HPD={2.06804894,3.90814629},age_mean=122.423854,age_median=122.359042,age_95%HPD={118.184317,126.501269},length_mean=0.0715974945,length_median=0.06335434,length_95%HPD={5.140917E-4,0.1569044},brlenIlnBrlens_mean=0.104748,brlenIlnBrlens_median=0.104161,brlenIlnBrlens_95%HPD={8.0E-6,0.195787},rateIlnBrlens_mean=1.922012,rateIlnBrlens_median=1.486732,rateIlnBrlens_95%HPD={0.035101,4.807527}]:4.503021,Chirodipterus_australis[&prob=1.0,prob_stddev=0.0,prob_range={1.0,1.0},prob(percent)="100",prob+-sd="100+-0",height_mean=2.55931038,height_median=2.5134027,height_95%HPD={1.79204407,3.43715322},age_mean=105.204498,age_median=105.479675,age_95%HPD={100.173279,109.747551},length_mean=0.209740006,length_median=0.178902,length_95%HPD={0.0,0.4833446},brlenIlnBrlens_mean=0.083395,brlenIlnBrlens_median=0.08213,brlenIlnBrlens_95%HPD={0.0,0.146629},rateIlnBrlens_mean=0.602863,rateIlnBrlens_median=0.440948,rateIlnBrlens_95%HPD={0.031983,1.570987}]:21.38239,(Dipterus_valenciennesi[&prob=1.0,prob_stddev=0.0,prob_range={1.0,1.0},prob(percent)="100",prob+-sd="100+-0",height_mean=2.73079143,height_median=2.68009636,height_95%HPD={1.9005766,3.64192447},age_mean=112.253963,age_median=112.257829,age_95%HPD={109.75209,114.484433},length_mean=0.163930029,length_median=0.1481389,length_95%HPD={0.01605975,0.3444361},brlenIlnBrlens_mean=0.100841,brlenIlnBrlens_median=0.097843,brlenIlnBrlens_95%HPD={0.030603,0.17437},rateIlnBrlens_mean=0.86412,rateIlnBrlens_median=0.65063,rateIlnBrlens_95%HPD={0.120015,2.145162}]:4.895561,Pillararhynchus_longi[&prob=1.0,prob_stddev=0.0,prob_range={1.0,1.0},prob(percent)="100",prob+-sd="100+-0",height_mean=2.56485756,height_median=2.51497903,height_95%HPD={1.77250619,3.42503006},age_mean=105.430822,age_median=105.843529,age_95%HPD={100.272241,109.748816},length_mean=0.274757986,length_median=0.2636041,length_95%HPD={0.05531177,0.5171152},brlenIlnBrlens_mean=0.172063,brlenIlnBrlens_median=0.169653,brlenIlnBrlens_95%HPD={0.075295,0.278611},rateIlnBrlens_mean=0.774933,rateIlnBrlens_median=0.646147,rateIlnBrlens_95%HPD={0.186051,1.679069}]:11.30986)[&prob=0.522263698,prob_stddev=0.0016025617,prob_range={0.521130516,0.52339688},prob(percent)="52",prob+-sd="52+-0",height_mean=2.85330619,height_median=2.80135445,height_95%HPD={1.95747413,3.76990145},age_mean=117.434055,age_median=117.15339,age_95%HPD={111.943334,123.410108},length_mean=0.11784259,length_median=0.101668,length_95%HPD={3.286601E-4,0.2749511},brlenIlnBrlens_mean=0.043581,brlenIlnBrlens_median=0.038794,brlenIlnBrlens_95%HPD={2.0E-6,0.096089},rateIlnBrlens_mean=0.550595,rateIlnBrlens_median=0.376767,rateIlnBrlens_95%HPD={0.009849,1.542756}]:9.708673,Chirodipterus_wildungensis[&prob=1.0,prob_stddev=0.0,prob_range={1.0,1.0},prob(percent)="100",prob+-sd="100+-0",height_mean=2.54394462,height_median=2.49493619,height_95%HPD={1.74411918,3.3950303},age_mean=104.570582,age_median=104.613593,age_95%HPD={99.8290204,109.74556},length_mean=0.205916633,length_median=0.1825,length_95%HPD={0.0200013,0.4489087},brlenIlnBrlens_mean=0.156052,brlenIlnBrlens_median=0.14633,brlenIlnBrlens_95%HPD={0.032065,0.30282},rateIlnBrlens_mean=1.065474,rateIlnBrlens_median=0.796115,rateIlnBrlens_95%HPD={0.101833,2.765794}]:22.24847,Chirodipterus_liangchengi[&prob=1.0,prob_stddev=0.0,prob_range={1.0,1.0},prob(percent)="100",prob+-sd="100+-0",height_mean=2.57685304,height_median=2.52860639,height_95%HPD={1.78672867,3.43558505},age_mean=105.938812,age_median=106.493004,age_95%HPD={100.661894,109.749775},length_mean=0.12415546,length_median=0.09972474,length_95%HPD={0.0,0.3398974},brlenIlnBrlens_mean=0.028191,brlenIlnBrlens_median=0.022296,brlenIlnBrlens_95%HPD={0.0,0.078647},rateIlnBrlens_mean=0.393916,rateIlnBrlens_median=0.259115,rateIlnBrlens_95%HPD={0.040062,1.0}]:20.36906,Sorbitorhynchus_deleaskitus[&prob=1.0,prob_stddev=0.0,prob_range={1.0,1.0},prob(percent)="100",prob+-sd="100+-0",height_mean=2.96330756,height_median=2.90676679,height_95%HPD={2.06704769,3.94841507},age_mean=121.8173,age_median=121.433754,age_95%HPD={120.350183,124.548417},length_mean=0.0674717353,length_median=0.06064079,length_95%HPD={0.009143777,0.1432627},brlenIlnBrlens_mean=0.145666,brlenIlnBrlens_median=0.139323,brlenIlnBrlens_95%HPD={0.056556,0.255602},rateIlnBrlens_mean=2.894991,rateIlnBrlens_median=2.297236,rateIlnBrlens_95%HPD={0.443521,6.934966}]:5.42831,Harajicadipterus_youngi[&prob=1.0,prob_stddev=0.0,prob_range={1.0,1.0},prob(percent)="100",prob+-sd="100+-0",height_mean=2.63417042,height_median=2.58234031,height_95%HPD={1.78114994,3.50966158},age_mean=108.268835,age_median=108.813323,age_95%HPD={100.63627,114.749164},length_mean=0.276915795,length_median=0.2646875,length_95%HPD={0.03517287,0.5549843},brlenIlnBrlens_mean=0.20741,brlenIlnBrlens_median=0.197345,brlenIlnBrlens_95%HPD={0.047067,0.409354},rateIlnBrlens_mean=0.979517,rateIlnBrlens_median=0.765946,rateIlnBrlens_95%HPD={0.101747,2.402356}]:18.04874,Sinodipterus_beibei[&prob=1.0,prob_stddev=0.0,prob_range={1.0,1.0},prob(percent)="100",prob+-sd="100+-0",height_mean=2.86344584,height_median=2.8076285,height_95%HPD={1.98746563,3.81966249},age_mean=117.705101,age_median=117.751915,age_95%HPD={115.098232,120.349369},length_mean=0.105272357,length_median=0.09536773,length_95%HPD={0.0,0.2402849},brlenIlnBrlens_mean=0.037937,brlenIlnBrlens_median=0.031487,brlenIlnBrlens_95%HPD={0.0,0.096647},rateIlnBrlens_mean=0.509258,rateIlnBrlens_median=0.378577,rateIlnBrlens_95%HPD={0.013576,1.21525}]:9.110148)[&prob=0.549460072,prob_stddev=0.00612744178,prob_range={0.545127316,0.553792828},prob(percent)="55",prob+-sd="55+-1",height_mean=3.08407987,height_median=3.02004241,height_95%HPD={2.20705007,4.14234171},age_mean=126.91966,age_median=126.862063,age_95%HPD={123.543634,130.152308},length_mean=0.0429765801,length_median=0.03733639,length_95%HPD={6.135642E-4,0.09792473},brlenIlnBrlens_mean=0.046546,brlenIlnBrlens_median=0.040781,brlenIlnBrlens_95%HPD={2.0E-5,0.10799},rateIlnBrlens_mean=1.442471,rateIlnBrlens_median=1.05613,rateIlnBrlens_95%HPD={0.028614,3.992503}]:1.614863,(((((Asthenorhynchus_meemannae[&prob=1.0,prob_stddev=0.0,prob_range={1.0,1.0},prob(percent)="100",prob+-sd="100+-0",height_mean=2.51769082,height_median=2.47365023,height_95%HPD={1.76660803,3.38484391},age_mean=103.492966,age_median=103.252706,age_95%HPD={99.2502119,108.239352},length_mean=0.100146561,length_median=0.08860731,length_95%HPD={0.007057288,0.2166006},brlenIlnBrlens_mean=0.0633,brlenIlnBrlens_median=0.059264,brlenIlnBrlens_95%HPD={0.014748,0.119103},rateIlnBrlens_mean=0.930668,rateIlnBrlens_median=0.67446,rateIlnBrlens_95%HPD={0.080624,2.446174}]:4.474591,Holodipterus_gogoensis[&prob=1.0,prob_stddev=0.0,prob_range={1.0,1.0},prob(percent)="100",prob+-sd="100+-0",height_mean=2.55867338,height_median=2.50977252,height_95%HPD={1.80516761,3.4322559},age_mean=105.189722,age_median=105.378195,age_95%HPD={100.334765,109.747293},length_mean=0.0591640031,length_median=0.04299211,length_95%HPD={0.0,0.1829365},brlenIlnBrlens_mean=0.019274,brlenIlnBrlens_median=0.015918,brlenIlnBrlens_95%HPD={0.0,0.053332},rateIlnBrlens_mean=0.595771,rateIlnBrlens_median=0.475194,rateIlnBrlens_95%HPD={0.019278,1.221937}]:2.349102)[&prob=1.0,prob_stddev=0.0,prob_range={1.0,1.0},prob(percent)="100",prob+-sd="100+-0",height_mean=2.61783738,height_median=2.57063362,height_95%HPD={1.82779573,3.48586109},age_mean=107.628877,age_median=107.727297,age_95%HPD={102.039993,112.505685},length_mean=0.115437858,length_median=0.101816,length_95%HPD={0.009160975,0.2520603},brlenIlnBrlens_mean=0.077279,brlenIlnBrlens_median=0.073735,brlenIlnBrlens_95%HPD={0.013143,0.144477},rateIlnBrlens_mean=0.960279,rateIlnBrlens_median=0.710303,rateIlnBrlens_95%HPD={0.07939,2.498357}]:4.560359,Xeradipterus_hatcheri[&prob=1.0,prob_stddev=0.0,prob_range={1.0,1.0},prob(percent)="100",prob+-sd="100+-0",height_mean=2.54560394,height_median=2.49805944,height_95%HPD={1.78264201,3.42503263},age_mean=104.635677,age_median=104.766833,age_95%HPD={99.6285337,109.429333},length_mean=0.187671306,length_median=0.175872,length_95%HPD={0.03055552,0.3592402},brlenIlnBrlens_mean=0.172557,brlenIlnBrlens_median=0.165276,brlenIlnBrlens_95%HPD={0.069321,0.291049},rateIlnBrlens_mean=1.191024,rateIlnBrlens_median=0.948179,rateIlnBrlens_95%HPD={0.199499,2.807689}]:7.520822)[&prob=1.0,prob_stddev=0.0,prob_range={1.0,1.0},prob(percent)="100",prob+-sd="100+-0",height_mean=2.73327524,height_median=2.68401933,height_95%HPD={1.91332471,3.64218279},age_mean=112.410113,age_median=112.287656,age_95%HPD={106.426456,118.763329},length_mean=0.0839121418,length_median=0.06695665,length_95%HPD={1.172192E-5,0.2184665},brlenIlnBrlens_mean=0.032453,brlenIlnBrlens_median=0.027825,brlenIlnBrlens_95%HPD={2.0E-6,0.077344},rateIlnBrlens_mean=0.60403,rateIlnBrlens_median=0.402169,rateIlnBrlens_95%HPD={0.0102,1.750926}]:3.630922,Robinsondipterus_longi[&prob=1.0,prob_stddev=0.0,prob_range={1.0,1.0},prob(percent)="100",prob+-sd="100+-0",height_mean=2.5910988,height_median=2.54240512,height_95%HPD={1.79795792,3.4541645},age_mean=106.514595,age_median=107.215438,age_95%HPD={101.090774,109.749678},length_mean=0.226088586,length_median=0.2165775,length_95%HPD={0.03110864,0.4399142},brlenIlnBrlens_mean=0.034976,brlenIlnBrlens_median=0.031002,brlenIlnBrlens_95%HPD={0.003168,0.078063},rateIlnBrlens_mean=0.196881,rateIlnBrlens_median=0.148848,rateIlnBrlens_95%HPD={0.010852,0.500813}]:8.70314)[&prob=1.0,prob_stddev=0.0,prob_range={1.0,1.0},prob(percent)="100",prob+-sd="100+-0",height_mean=2.81718738,height_median=2.76428063,height_95%HPD={1.97871149,3.76370031},age_mean=115.862479,age_median=115.918578,age_95%HPD={109.24631,122.250886},length_mean=0.112742839,length_median=0.09448312,length_95%HPD={1.443556E-6,0.2817272},brlenIlnBrlens_mean=0.020583,brlenIlnBrlens_median=0.015897,brlenIlnBrlens_95%HPD={1.0E-6,0.055412},rateIlnBrlens_mean=0.302047,rateIlnBrlens_median=0.186044,rateIlnBrlens_95%HPD={0.006255,0.92998}]:4.567079,((Griphognathus_minutidens[&prob=1.0,prob_stddev=0.0,prob_range={1.0,1.0},prob(percent)="100",prob+-sd="100+-0",height_mean=2.71536947,height_median=2.66383407,height_95%HPD={1.87370773,3.60784613},age_mean=111.621743,age_median=111.382964,age_95%HPD={109.750278,114.133408},length_mean=0.0856231365,length_median=0.0785203,length_95%HPD={0.0,0.1725167},brlenIlnBrlens_mean=0.109092,brlenIlnBrlens_median=0.106341,brlenIlnBrlens_95%HPD={0.0,0.201852},rateIlnBrlens_mean=1.598737,rateIlnBrlens_median=1.281506,rateIlnBrlens_95%HPD={0.110966,3.842298}]:3.688371,((Griphognathus_sculpta[&prob=1.0,prob_stddev=0.0,prob_range={1.0,1.0},prob(percent)="100",prob+-sd="100+-0",height_mean=2.50382116,height_median=2.45595023,height_95%HPD={1.75553525,3.37212259},age_mean=102.913049,age_median=102.619364,age_95%HPD={99.250109,107.24817},length_mean=0.0829663874,length_median=0.07198375,length_95%HPD={0.0,0.182521},brlenIlnBrlens_mean=0.0502,brlenIlnBrlens_median=0.046371,brlenIlnBrlens_95%HPD={0.007892,0.101642},rateIlnBrlens_mean=0.884907,rateIlnBrlens_median=0.644129,rateIlnBrlens_95%HPD={0.053164,2.347394}]:3.858871,Griphognathus_whitei[&prob=1.0,prob_stddev=0.0,prob_range={1.0,1.0},prob(percent)="100",prob+-sd="100+-0",height_mean=2.56265161,height_median=2.51465969,height_95%HPD={1.79276279,3.43841788},age_mean=105.348912,age_median=105.594064,age_95%HPD={100.690399,109.747804},length_mean=0.0241359453,length_median=0.0,length_95%HPD={0.0,0.1194985},brlenIlnBrlens_mean=0.009039,brlenIlnBrlens_median=0.0,brlenIlnBrlens_95%HPD={0.0,0.044171},rateIlnBrlens_mean=0.797995,rateIlnBrlens_median=1.0,rateIlnBrlens_95%HPD={0.028365,1.00053}]:0.884172)[&prob=1.0,prob_stddev=0.0,prob_range={1.0,1.0},prob(percent)="100",prob+-sd="100+-0",height_mean=2.58678755,height_median=2.5396048,height_95%HPD={1.79981682,3.45272002},age_mean=106.335172,age_median=106.478236,age_95%HPD={101.418607,109.965001},length_mean=0.106925737,length_median=0.09621142,length_95%HPD={0.005605767,0.2268227},brlenIlnBrlens_mean=0.092024,brlenIlnBrlens_median=0.086584,brlenIlnBrlens_95%HPD={5.14E-4,0.184163},rateIlnBrlens_mean=1.125664,rateIlnBrlens_median=0.867893,rateIlnBrlens_95%HPD={0.025023,2.813222}]:4.272987,Holodipterus_elderae[&prob=1.0,prob_stddev=0.0,prob_range={1.0,1.0},prob(percent)="100",prob+-sd="100+-0",height_mean=2.53696236,height_median=2.48750456,height_95%HPD={1.77178963,3.41506145},age_mean=104.27155,age_median=104.235968,age_95%HPD={99.2572024,108.903919},length_mean=0.156750924,length_median=0.1469383,length_95%HPD={0.02523193,0.3064506},brlenIlnBrlens_mean=0.166717,brlenIlnBrlens_median=0.153006,brlenIlnBrlens_95%HPD={0.030692,0.330188},rateIlnBrlens_mean=1.345926,rateIlnBrlens_median=1.064582,rateIlnBrlens_95%HPD={0.156155,3.271965}]:6.515254)[&prob=1.0,prob_stddev=0.0,prob_range={1.0,1.0},prob(percent)="100",prob+-sd="100+-0",height_mean=2.69371329,height_median=2.64184137,height_95%HPD={1.85813448,3.56794205},age_mean=110.756326,age_median=110.751223,age_95%HPD={105.797307,115.676564},length_mean=0.107279315,length_median=0.09730415,length_95%HPD={0.005001323,0.2261769},brlenIlnBrlens_mean=0.097943,brlenIlnBrlens_median=0.089136,brlenIlnBrlens_95%HPD={2.8E-5,0.207371},rateIlnBrlens_mean=1.195192,rateIlnBrlens_median=0.894273,rateIlnBrlens_95%HPD={0.026285,3.107596}]:4.320112)[&prob=1.0,prob_stddev=0.0,prob_range={1.0,1.0},prob(percent)="100",prob+-sd="100+-0",height_mean=2.8009926,height_median=2.74851007,height_95%HPD={1.96740628,3.73833556},age_mean=115.175773,age_median=115.071335,age_95%HPD={111.291029,119.21256},length_mean=0.0287790573,length_median=0.01933233,length_95%HPD={4.988289E-7,0.08776601},brlenIlnBrlens_mean=0.01225,brlenIlnBrlens_median=0.00698,brlenIlnBrlens_95%HPD={0.0,0.042118},rateIlnBrlens_mean=0.59789,rateIlnBrlens_median=0.37118,rateIlnBrlens_95%HPD={0.007939,1.862377}]:1.154738,(Soederberghia_groenlandica[&prob=1.0,prob_stddev=0.0,prob_range={1.0,1.0},prob(percent)="100",prob+-sd="100+-0",height_mean=2.2854655,height_median=2.24346903,height_95%HPD={1.59431038,3.09813709},age_mean=93.9440648,age_median=94.4264372,age_95%HPD={87.406782,99.2476606},length_mean=0.186872754,length_median=0.1668627,length_95%HPD={0.0,0.4151348},brlenIlnBrlens_mean=0.087561,brlenIlnBrlens_median=0.076617,brlenIlnBrlens_95%HPD={0.0,0.204086},rateIlnBrlens_mean=0.609214,rateIlnBrlens_median=0.484387,rateIlnBrlens_95%HPD={0.025137,1.459262}]:6.904436,Rhynchodipterus_elginensis[&prob=1.0,prob_stddev=0.0,prob_range={1.0,1.0},prob(percent)="100",prob+-sd="100+-0",height_mean=2.27284571,height_median=2.22965725,height_95%HPD={1.56827818,3.07110012},age_mean=93.4217191,age_median=93.7679412,age_95%HPD={87.089701,99.2442301},length_mean=0.195643833,length_median=0.1754142,length_95%HPD={0.0,0.4204908},brlenIlnBrlens_mean=0.116184,brlenIlnBrlens_median=0.104323,brlenIlnBrlens_95%HPD={0.0,0.237985},rateIlnBrlens_mean=0.819765,rateIlnBrlens_median=0.607375,rateIlnBrlens_95%HPD={0.049031,2.152476}]:7.562932)[&prob=0.970337288,prob_stddev=6.59878345E-4,prob_range={0.969870684,0.970803893},prob(percent)="97",prob+-sd="97+-0",height_mean=2.46901844,height_median=2.41973526,height_95%HPD={1.713787,3.33415611},age_mean=101.595811,age_median=101.330873,age_95%HPD={91.9271274,110.502584},length_mean=0.356112387,length_median=0.3491574,length_95%HPD={0.06774985,0.6160846},brlenIlnBrlens_mean=0.197911,brlenIlnBrlens_median=0.192269,brlenIlnBrlens_95%HPD={0.047737,0.358838},rateIlnBrlens_mean=0.64282,rateIlnBrlens_median=0.556417,rateIlnBrlens_95%HPD={0.112976,1.358351}]:14.8952)[&prob=0.958005599,prob_stddev=0.00131975669,prob_range={0.95707239,0.958938808},prob(percent)="96",prob+-sd="96+-0",height_mean=2.82769506,height_median=2.77422891,height_95%HPD={1.99246417,3.77990624},age_mean=116.354862,age_median=116.226073,age_95%HPD={112.143026,120.753423},length_mean=0.100121317,length_median=0.09079742,length_95%HPD={0.01386591,0.2057889},brlenIlnBrlens_mean=0.150125,brlenIlnBrlens_median=0.1454,brlenIlnBrlens_95%HPD={0.056768,0.251982},rateIlnBrlens_mean=2.034459,rateIlnBrlens_median=1.596083,rateIlnBrlens_95%HPD={0.311414,4.947528}]:4.259584)[&prob=0.943140915,prob_stddev=9.4268335E-5,prob_range={0.943074257,0.943207572},prob(percent)="94",prob+-sd="94+-0",height_mean=2.92703818,height_median=2.87527913,height_95%HPD={2.04630694,3.89364965},age_mean=120.476749,age_median=120.485657,age_95%HPD={115.277106,125.108326},length_mean=0.116927562,length_median=0.1066845,length_95%HPD={0.011376,0.2440135},brlenIlnBrlens_mean=0.08902,brlenIlnBrlens_median=0.084653,brlenIlnBrlens_95%HPD={0.011178,0.170615},rateIlnBrlens_mean=1.033575,rateIlnBrlens_median=0.784498,rateIlnBrlens_95%HPD={0.055757,2.631918}]:4.670699,Melanognathus_canadensis[&prob=1.0,prob_stddev=0.0,prob_range={1.0,1.0},prob(percent)="100",prob+-sd="100+-0",height_mean=2.97417555,height_median=2.91729796,height_95%HPD={2.06251785,3.94583288},age_mean=122.271754,age_median=121.874016,age_95%HPD={120.350016,125.42543},length_mean=0.0732632535,length_median=0.06746278,length_95%HPD={0.01167394,0.1525031},brlenIlnBrlens_mean=0.108044,brlenIlnBrlens_median=0.101021,brlenIlnBrlens_95%HPD={0.021662,0.210254},rateIlnBrlens_mean=1.909801,rateIlnBrlens_median=1.508025,rateIlnBrlens_95%HPD={0.233018,4.695801}]:3.282339)[&prob=0.934542061,prob_stddev=0.0018853667,prob_range={0.933208905,0.935875217},prob(percent)="93",prob+-sd="93+-0",height_mean=3.04449602,height_median=2.98771247,height_95%HPD={2.119549,4.0315377},age_mean=125.292409,age_median=125.156356,age_95%HPD={121.733995,128.798359},length_mean=0.0719706653,length_median=0.06595594,length_95%HPD={0.01043909,0.1474419},brlenIlnBrlens_mean=0.124795,brlenIlnBrlens_median=0.120192,brlenIlnBrlens_95%HPD={0.037851,0.227899},rateIlnBrlens_mean=2.333072,rateIlnBrlens_median=1.816989,rateIlnBrlens_95%HPD={0.157375,5.665678}]:3.32057)[&prob=0.580522597,prob_stddev=0.00254524505,prob_range={0.578722837,0.582322357},prob(percent)="58",prob+-sd="58+-0",height_mean=3.14151819,height_median=3.08038676,height_95%HPD={2.18344566,4.16406601},age_mean=128.549482,age_median=128.476926,age_95%HPD={125.216673,131.806178},length_mean=0.0422165445,length_median=0.03677401,length_95%HPD={3.47418E-4,0.09244691},brlenIlnBrlens_mean=0.089556,brlenIlnBrlens_median=0.086344,brlenIlnBrlens_95%HPD={1.1E-5,0.175734},rateIlnBrlens_mean=2.80257,rateIlnBrlens_median=2.194101,rateIlnBrlens_95%HPD={0.013936,7.219092}]:1.661353,(Gogodipterus_paddyensis[&prob=1.0,prob_stddev=0.0,prob_range={1.0,1.0},prob(percent)="100",prob+-sd="100+-0",height_mean=2.5737852,height_median=2.52710037,height_95%HPD={1.78604543,3.44027284},age_mean=105.802837,age_median=106.29922,age_95%HPD={100.52246,109.749206},length_mean=0.0696689383,length_median=0.03482595,length_95%HPD={0.0,0.2572458},brlenIlnBrlens_mean=0.01408,brlenIlnBrlens_median=0.006625,brlenIlnBrlens_95%HPD={0.0,0.053692},rateIlnBrlens_mean=0.490443,rateIlnBrlens_median=0.303814,rateIlnBrlens_95%HPD={0.034552,1.0}]:5.779525,Iowadipterus_halli[&prob=1.0,prob_stddev=0.0,prob_range={1.0,1.0},prob(percent)="100",prob+-sd="100+-0",height_mean=2.61287696,height_median=2.5633326,height_95%HPD={1.78355977,3.47465441},age_mean=107.417342,age_median=107.526733,age_95%HPD={100.451733,114.749211},length_mean=0.111174646,length_median=0.04742422,length_95%HPD={0.0,0.4801338},brlenIlnBrlens_mean=0.029357,brlenIlnBrlens_median=0.011185,brlenIlnBrlens_95%HPD={0.0,0.121925},rateIlnBrlens_mean=0.532316,rateIlnBrlens_median=0.354598,rateIlnBrlens_95%HPD={0.021271,1.0}]:4.552011,Oervigia_nordica[&prob=1.0,prob_stddev=0.0,prob_range={1.0,1.0},prob(percent)="100",prob+-sd="100+-0",height_mean=2.289004,height_median=2.24625276,height_95%HPD={1.58470077,3.08225222},age_mean=94.0790541,age_median=94.7116312,age_95%HPD={87.3881093,99.2492003},length_mean=0.327970601,length_median=0.3049306,length_95%HPD={0.06218825,0.6425116},brlenIlnBrlens_mean=0.254887,brlenIlnBrlens_median=0.231792,brlenIlnBrlens_95%HPD={0.051922,0.509492},rateIlnBrlens_mean=0.961572,rateIlnBrlens_median=0.766616,rateIlnBrlens_95%HPD={0.113988,2.304807}]:17.36711,Palaeodaphus_insignis[&prob=1.0,prob_stddev=0.0,prob_range={1.0,1.0},prob(percent)="100",prob+-sd="100+-0",height_mean=2.56107935,height_median=2.51029418,height_95%HPD={1.75561129,3.39931021},age_mean=105.284329,age_median=105.61278,age_95%HPD={100.223187,109.746544},length_mean=0.0724012425,length_median=0.04047388,length_95%HPD={0.0,0.2544026},brlenIlnBrlens_mean=0.023418,brlenIlnBrlens_median=0.009472,brlenIlnBrlens_95%HPD={0.0,0.09342},rateIlnBrlens_mean=0.570154,rateIlnBrlens_median=0.406686,rateIlnBrlens_95%HPD={0.003288,1.11765}]:6.465964)[&prob=0.67017731,prob_stddev=1.8853667E-4,prob_range={0.670043994,0.670310625},prob(percent)="67",prob+-sd="67+-0",height_mean=2.74396835,height_median=2.69315314,height_95%HPD={1.89625781,3.69919287},age_mean=112.849899,age_median=112.078744,age_95%HPD={104.438188,122.636835},length_mean=0.404436365,length_median=0.4113478,length_95%HPD={0.0867282,0.6731397},brlenIlnBrlens_mean=0.07324,brlenIlnBrlens_median=0.065404,brlenIlnBrlens_95%HPD={0.004456,0.15813},rateIlnBrlens_mean=0.222707,rateIlnBrlens_median=0.166338,rateIlnBrlens_95%HPD={0.01039,0.535233}]:18.05953)[&prob=0.859152113,prob_stddev=0.00179109837,prob_range={0.857885615,0.860418611},prob(percent)="86",prob+-sd="86+-0",height_mean=3.17322976,height_median=3.11337674,height_95%HPD={2.23369175,4.22059951},age_mean=130.183372,age_median=130.138279,age_95%HPD={126.719249,133.749499},length_mean=0.0542934661,length_median=0.04838279,length_95%HPD={0.003710596,0.1173454},brlenIlnBrlens_mean=0.147867,brlenIlnBrlens_median=0.142197,brlenIlnBrlens_95%HPD={3.5E-5,0.281986},rateIlnBrlens_mean=3.532165,rateIlnBrlens_median=2.789617,rateIlnBrlens_95%HPD={0.00951,8.743967}]:2.189533,Jessenia_concentrica[&prob=1.0,prob_stddev=0.0,prob_range={1.0,1.0},prob(percent)="100",prob+-sd="100+-0",height_mean=3.05076837,height_median=2.99070918,height_95%HPD={2.09331017,4.05050977},age_mean=125.407617,age_median=125.190344,age_95%HPD={120.35042,130.775064},length_mean=0.157835693,length_median=0.1509655,length_95%HPD={0.02588991,0.2973581},brlenIlnBrlens_mean=0.232996,brlenIlnBrlens_median=0.217543,brlenIlnBrlens_95%HPD={0.055785,0.432208},rateIlnBrlens_mean=1.911054,rateIlnBrlens_median=1.485586,rateIlnBrlens_95%HPD={0.26976,4.675835}]:7.137468)[&prob=1.0,prob_stddev=0.0,prob_range={1.0,1.0},prob(percent)="100",prob+-sd="100+-0",height_mean=3.21762963,height_median=3.15680012,height_95%HPD={2.25915033,4.27534691},age_mean=132.332464,age_median=132.327812,age_95%HPD={128.615039,135.889679},length_mean=0.0300978478,length_median=0.02341676,length_95%HPD={3.823929E-7,0.08038573},brlenIlnBrlens_mean=0.037336,brlenIlnBrlens_median=0.019558,brlenIlnBrlens_95%HPD={1.0E-6,0.130599},rateIlnBrlens_mean=1.388634,rateIlnBrlens_median=0.845144,rateIlnBrlens_95%HPD={0.005707,4.403913}]:1.253902,Amadeodipterus_kencampbelli[&prob=1.0,prob_stddev=0.0,prob_range={1.0,1.0},prob(percent)="100",prob+-sd="100+-0",height_mean=3.06124775,height_median=3.00454566,height_95%HPD={2.13368368,4.12482599},age_mean=125.847904,age_median=126.434325,age_95%HPD={116.623164,133.745707},length_mean=0.18647973,length_median=0.1652818,length_95%HPD={0.0,0.4017463},brlenIlnBrlens_mean=0.150681,brlenIlnBrlens_median=0.134814,brlenIlnBrlens_95%HPD={0.0,0.320136},rateIlnBrlens_mean=1.101263,rateIlnBrlens_median=0.824303,rateIlnBrlens_95%HPD={0.06305,2.880353}]:7.147389)[&prob=1.0,prob_stddev=0.0,prob_range={1.0,1.0},prob(percent)="100",prob+-sd="100+-0",height_mean=3.24772748,height_median=3.18636395,height_95%HPD={2.25895011,4.29883435},age_mean=133.566013,age_median=133.581714,age_95%HPD={129.84203,137.140267},length_mean=0.0299444856,length_median=0.02374168,length_95%HPD={1.058668E-6,0.07781354},brlenIlnBrlens_mean=0.035337,brlenIlnBrlens_median=0.021081,brlenIlnBrlens_95%HPD={0.0,0.117971},rateIlnBrlens_mean=1.399238,rateIlnBrlens_median=0.866967,rateIlnBrlens_95%HPD={0.007199,4.360054}]:1.259935,Stomiahykus_thlaodus[&prob=1.0,prob_stddev=0.0,prob_range={1.0,1.0},prob(percent)="100",prob+-sd="100+-0",height_mean=2.87035371,height_median=2.81966781,height_95%HPD={1.98577072,3.8081417},age_mean=117.996345,age_median=118.214182,age_95%HPD={115.208967,120.346986},length_mean=0.407318252,length_median=0.3982253,length_95%HPD={0.2550244,0.5783477},brlenIlnBrlens_mean=0.132751,brlenIlnBrlens_median=0.124536,brlenIlnBrlens_95%HPD={0.027008,0.256891},rateIlnBrlens_mean=0.339464,rateIlnBrlens_median=0.309738,rateIlnBrlens_95%HPD={0.056231,0.686539}]:16.62747)[&prob=1.0,prob_stddev=0.0,prob_range={1.0,1.0},prob(percent)="100",prob+-sd="100+-0",height_mean=3.27767196,height_median=3.21551219,height_95%HPD={2.27435503,4.33257417},age_mean=134.795202,age_median=134.841649,age_95%HPD={131.097362,138.30014},length_mean=0.0298907589,length_median=0.02282072,length_95%HPD={3.217035E-6,0.0815504},brlenIlnBrlens_mean=0.024963,brlenIlnBrlens_median=0.014932,brlenIlnBrlens_95%HPD={0.0,0.082989},rateIlnBrlens_mean=1.039571,rateIlnBrlens_median=0.643085,rateIlnBrlens_95%HPD={0.007652,3.339866}]:1.205857,Tarachomylax_oepiki[&prob=1.0,prob_stddev=0.0,prob_range={1.0,1.0},prob(percent)="100",prob+-sd="100+-0",height_mean=3.14520311,height_median=3.08653089,height_95%HPD={2.19340395,4.21912726},age_mean=129.285274,age_median=129.877311,age_95%HPD={122.274534,134.647879},length_mean=0.162359612,length_median=0.146852,length_95%HPD={0.0,0.3420773},brlenIlnBrlens_mean=0.100835,brlenIlnBrlens_median=0.09408,brlenIlnBrlens_95%HPD={0.0,0.202881},rateIlnBrlens_mean=0.833841,rateIlnBrlens_median=0.649034,rateIlnBrlens_95%HPD={0.05616,2.11951}]:6.170195)[&prob=1.0,prob_stddev=0.0,prob_range={1.0,1.0},prob(percent)="100",prob+-sd="100+-0",height_mean=3.30756272,height_median=3.24442638,height_95%HPD={2.31951649,4.39815197},age_mean=136.015203,age_median=136.047507,age_95%HPD={132.433666,139.384901},length_mean=0.0673000312,length_median=0.06095938,length_95%HPD={0.00883308,0.1378252},brlenIlnBrlens_mean=0.181852,brlenIlnBrlens_median=0.175204,brlenIlnBrlens_95%HPD={0.061079,0.312977},rateIlnBrlens_mean=3.618511,rateIlnBrlens_median=2.859485,rateIlnBrlens_95%HPD={0.571066,8.786057}]:2.755233,((Archaeonectes_pertusus[&prob=1.0,prob_stddev=0.0,prob_range={1.0,1.0},prob(percent)="100",prob+-sd="100+-0",height_mean=2.73439028,height_median=2.68107892,height_95%HPD={1.90056169,3.6398713},age_mean=112.405316,age_median=112.477427,age_95%HPD={110.107703,114.744189},length_mean=0.0479872549,length_median=0.02754171,length_95%HPD={0.0,0.1724776},brlenIlnBrlens_mean=0.02284,brlenIlnBrlens_median=0.009436,brlenIlnBrlens_95%HPD={0.0,0.090049},rateIlnBrlens_mean=0.695845,rateIlnBrlens_median=0.593144,rateIlnBrlens_95%HPD={0.0143,1.44472}]:1.530817,Chirodipterus_onawayensis[&prob=1.0,prob_stddev=0.0,prob_range={1.0,1.0},prob(percent)="100",prob+-sd="100+-0",height_mean=2.73425594,height_median=2.68375204,height_95%HPD={1.89786156,3.64212129},age_mean=112.397197,age_median=112.47884,age_95%HPD={110.094619,114.748253},length_mean=0.0481215942,length_median=0.02709048,length_95%HPD={0.0,0.1734315},brlenIlnBrlens_mean=0.023904,brlenIlnBrlens_median=0.009578,brlenIlnBrlens_95%HPD={0.0,0.097614},rateIlnBrlens_mean=0.710277,rateIlnBrlens_median=0.630652,rateIlnBrlens_95%HPD={0.006243,1.460628}]:1.529404)[&prob=1.0,prob_stddev=0.0,prob_range={1.0,1.0},prob(percent)="100",prob+-sd="100+-0",height_mean=2.78237753,height_median=2.72950657,height_95%HPD={1.92290202,3.70110739},age_mean=114.374674,age_median=114.008244,age_95%HPD={110.320581,119.724506},length_mean=0.343814224,length_median=0.3327325,length_95%HPD={0.1284885,0.5809547},brlenIlnBrlens_mean=0.213581,brlenIlnBrlens_median=0.199509,brlenIlnBrlens_95%HPD={0.032078,0.416703},rateIlnBrlens_mean=0.679369,rateIlnBrlens_median=0.591451,rateIlnBrlens_95%HPD={0.115129,1.467359}]:19.42097,Dipnorhynchus_cathlesae[&prob=1.0,prob_stddev=0.0,prob_range={1.0,1.0},prob(percent)="100",prob+-sd="100+-0",height_mean=3.05237318,height_median=2.99317901,height_95%HPD={2.11238736,4.09137394},age_mean=125.473142,age_median=124.933825,age_95%HPD={120.350255,132.024355},length_mean=0.0814710262,length_median=0.06733928,length_95%HPD={0.0,0.2226072},brlenIlnBrlens_mean=0.052543,brlenIlnBrlens_median=0.036422,brlenIlnBrlens_95%HPD={0.0,0.166},rateIlnBrlens_mean=0.837167,rateIlnBrlens_median=0.696827,rateIlnBrlens_95%HPD={0.023042,2.085924}]:8.495384,Dipnorhynchus_kiandrensis[&prob=1.0,prob_stddev=0.0,prob_range={1.0,1.0},prob(percent)="100",prob+-sd="100+-0",height_mean=3.12031499,height_median=3.05998836,height_95%HPD={2.18032797,4.20122362},age_mean=128.265395,age_median=128.540056,age_95%HPD={121.615205,134.644685},length_mean=0.058400312,length_median=0.03534309,length_95%HPD={0.0,0.2010512},brlenIlnBrlens_mean=0.020256,brlenIlnBrlens_median=0.01123,brlenIlnBrlens_95%HPD={0.0,0.07133},rateIlnBrlens_mean=0.639232,rateIlnBrlens_median=0.540107,rateIlnBrlens_95%HPD={0.019675,1.174538}]:4.889154,Dipnorhynchus_kurikae[&prob=1.0,prob_stddev=0.0,prob_range={1.0,1.0},prob(percent)="100",prob+-sd="100+-0",height_mean=3.086086,height_median=3.02796772,height_95%HPD={2.14950594,4.13970686},age_mean=126.866874,age_median=126.748643,age_95%HPD={120.449016,133.260658},length_mean=0.0804074094,length_median=0.06387101,length_95%HPD={0.0,0.2290719},brlenIlnBrlens_mean=0.034842,brlenIlnBrlens_median=0.026243,brlenIlnBrlens_95%HPD={0.0,0.102434},rateIlnBrlens_mean=0.648245,rateIlnBrlens_median=0.523396,rateIlnBrlens_95%HPD={0.025587,1.425283}]:6.680567)[&prob=1.0,prob_stddev=0.0,prob_range={1.0,1.0},prob(percent)="100",prob+-sd="100+-0",height_mean=3.2393373,height_median=3.17736838,height_95%HPD={2.28778818,4.36244917},age_mean=133.175548,age_median=133.429209,age_95%HPD={127.560661,138.413537},length_mean=0.135525452,length_median=0.1261972,length_95%HPD={0.01947716,0.2753168},brlenIlnBrlens_mean=0.127047,brlenIlnBrlens_median=0.118099,brlenIlnBrlens_95%HPD={0.012972,0.258157},rateIlnBrlens_mean=1.178687,rateIlnBrlens_median=0.928994,rateIlnBrlens_95%HPD={0.088116,2.918548}]:5.37353)[&prob=1.0,prob_stddev=0.0,prob_range={1.0,1.0},prob(percent)="100",prob+-sd="100+-0",height_mean=3.37486275,height_median=3.30963824,height_95%HPD={2.34108913,4.4655585},age_mean=138.78362,age_median=138.802739,age_95%HPD={135.55587,141.739079},length_mean=0.0285008367,length_median=0.02137383,length_95%HPD={2.343907E-7,0.07865917},brlenIlnBrlens_mean=0.020919,brlenIlnBrlens_median=0.011326,brlenIlnBrlens_95%HPD={0.0,0.073332},rateIlnBrlens_mean=0.889696,rateIlnBrlens_median=0.553029,rateIlnBrlens_95%HPD={0.008876,2.825083}]:1.11753,(Speonesydrion_iani[&prob=1.0,prob_stddev=0.0,prob_range={1.0,1.0},prob(percent)="100",prob+-sd="100+-0",height_mean=3.19444155,height_median=3.13448135,height_95%HPD={2.17485438,4.23638257},age_mean=131.309258,age_median=132.27905,age_95%HPD={124.624155,134.649838},length_mean=0.168320773,length_median=0.1481527,length_95%HPD={0.03499574,0.3479146},brlenIlnBrlens_mean=0.030114,brlenIlnBrlens_median=0.024342,brlenIlnBrlens_95%HPD={8.8E-4,0.074903},rateIlnBrlens_mean=0.209632,rateIlnBrlens_median=0.160705,rateIlnBrlens_95%HPD={0.00638,0.544446}]:5.918971,Westollrhynchus_lehmanni[&prob=1.0,prob_stddev=0.0,prob_range={1.0,1.0},prob(percent)="100",prob+-sd="100+-0",height_mean=3.2997633,height_median=3.23879021,height_95%HPD={2.31273165,4.40547245},age_mean=135.649269,age_median=135.461655,age_95%HPD={134.650033,137.261091},length_mean=0.0629990198,length_median=0.05887158,length_95%HPD={0.01181122,0.1214432},brlenIlnBrlens_mean=0.224423,brlenIlnBrlens_median=0.211911,brlenIlnBrlens_95%HPD={0.078948,0.389421},rateIlnBrlens_mean=4.516425,rateIlnBrlens_median=3.653354,rateIlnBrlens_95%HPD={0.789657,10.31666}]:2.736366)[&prob=1.0,prob_stddev=0.0,prob_range={1.0,1.0},prob(percent)="100",prob+-sd="100+-0",height_mean=3.36276232,height_median=3.30014413,height_95%HPD={2.33314784,4.45056593},age_mean=138.268626,age_median=138.198021,age_95%HPD={135.766467,140.834431},length_mean=0.0406012672,length_median=0.03450552,length_95%HPD={8.031448E-6,0.09602783},brlenIlnBrlens_mean=0.030787,brlenIlnBrlens_median=0.024973,brlenIlnBrlens_95%HPD={1.0E-6,0.079698},rateIlnBrlens_mean=0.996233,rateIlnBrlens_median=0.695302,rateIlnBrlens_95%HPD={0.004553,2.818666}]:1.722248)[&prob=1.0,prob_stddev=0.0,prob_range={1.0,1.0},prob(percent)="100",prob+-sd="100+-0",height_mean=3.40336359,height_median=3.33890369,height_95%HPD={2.36330512,4.50922103},age_mean=139.946744,age_median=139.920269,age_95%HPD={137.244385,142.555584},length_mean=0.0296112293,length_median=0.02494036,length_95%HPD={3.687577E-6,0.07058213},brlenIlnBrlens_mean=0.037552,brlenIlnBrlens_median=0.03063,brlenIlnBrlens_95%HPD={0.0,0.09623},rateIlnBrlens_mean=1.640848,rateIlnBrlens_median=1.151004,rateIlnBrlens_95%HPD={0.006041,4.602651}]:1.636292,((Dipnorhynchus_sussmilchi[&prob=1.0,prob_stddev=0.0,prob_range={1.0,1.0},prob(percent)="100",prob+-sd="100+-0",height_mean=3.14560408,height_median=3.08909159,height_95%HPD={2.17589102,4.20347003},age_mean=129.311964,age_median=129.986205,age_95%HPD={122.193357,134.649681},length_mean=0.0728727293,length_median=0.04806626,length_95%HPD={0.0,0.2400014},brlenIlnBrlens_mean=0.014092,brlenIlnBrlens_median=0.009684,brlenIlnBrlens_95%HPD={0.0,0.044774},rateIlnBrlens_mean=0.449747,rateIlnBrlens_median=0.275079,rateIlnBrlens_95%HPD={0.038275,1.0}]:2.970845,(Dipnotuberculus_gnathodus[&prob=1.0,prob_stddev=0.0,prob_range={1.0,1.0},prob(percent)="100",prob+-sd="100+-0",height_mean=2.74086011,height_median=2.68928133,height_95%HPD={1.88608202,3.624031},age_mean=112.673198,age_median=112.872223,age_95%HPD={110.178815,114.74827},length_mean=0.398735854,length_median=0.3860431,length_95%HPD={0.1585548,0.6609792},brlenIlnBrlens_mean=0.072043,brlenIlnBrlens_median=0.063004,brlenIlnBrlens_95%HPD={0.007909,0.158766},rateIlnBrlens_mean=0.198889,rateIlnBrlens_median=0.164975,rateIlnBrlens_95%HPD={0.016276,0.469219}]:15.18433,Cathlorhynchus_trismodipterus[&prob=1.0,prob_stddev=0.0,prob_range={1.0,1.0},prob(percent)="100",prob+-sd="100+-0",height_mean=3.10354596,height_median=3.04496546,height_95%HPD={2.13826908,4.15439269},age_mean=127.559366,age_median=127.639844,age_95%HPD={120.629517,134.094438},length_mean=0.0796552148,length_median=0.05393056,length_95%HPD={0.0,0.2533716},brlenIlnBrlens_mean=0.02007,brlenIlnBrlens_median=0.013952,brlenIlnBrlens_95%HPD={0.0,0.063564},rateIlnBrlens_mean=0.507674,rateIlnBrlens_median=0.337432,rateIlnBrlens_95%HPD={0.032556,1.0}]:0.416711)[&prob=0.549060125,prob_stddev=0.00197963504,prob_range={0.547660312,0.550459939},prob(percent)="55",prob+-sd="55+-0",height_mean=3.1003599,height_median=3.04423367,height_95%HPD={2.13202495,4.15364175},age_mean=128.103502,age_median=128.056554,age_95%HPD={120.498585,134.62566},length_mean=0.124012735,length_median=0.1000182,length_95%HPD={3.07467E-6,0.3158089},brlenIlnBrlens_mean=0.035653,brlenIlnBrlens_median=0.029587,brlenIlnBrlens_95%HPD={3.0E-6,0.088533},rateIlnBrlens_mean=0.459945,rateIlnBrlens_median=0.29778,rateIlnBrlens_95%HPD={0.006237,1.341838}]:4.900496)[&prob=0.650313292,prob_stddev=0.00471341675,prob_range={0.646980403,0.653646181},prob(percent)="65",prob+-sd="65+-0",height_mean=3.20196597,height_median=3.14024915,height_95%HPD={2.17730033,4.23387918},age_mean=132.623409,age_median=132.95705,age_95%HPD={125.532681,138.842744},length_mean=0.135465337,length_median=0.1203034,length_95%HPD={1.981806E-5,0.3079694},brlenIlnBrlens_mean=0.036087,brlenIlnBrlens_median=0.031024,brlenIlnBrlens_95%HPD={3.2E-5,0.085259},rateIlnBrlens_mean=0.383795,rateIlnBrlens_median=0.262919,rateIlnBrlens_95%HPD={0.014706,1.055937}]:7.111748,(Ichnomylax_kurnai[&prob=1.0,prob_stddev=0.0,prob_range={1.0,1.0},prob(percent)="100",prob+-sd="100+-0",height_mean=3.16412798,height_median=3.10410972,height_95%HPD={2.20209721,4.27846434},age_mean=130.050649,age_median=130.461116,age_95%HPD={121.839122,137.761854},length_mean=0.137967492,length_median=0.1178762,length_95%HPD={0.0,0.372625},brlenIlnBrlens_mean=0.088288,brlenIlnBrlens_median=0.072351,brlenIlnBrlens_95%HPD={0.0,0.245953},rateIlnBrlens_mean=0.831513,rateIlnBrlens_median=0.711759,rateIlnBrlens_95%HPD={0.023103,1.973735}]:2.501901,Erikia_jarviki[&prob=1.0,prob_stddev=0.0,prob_range={1.0,1.0},prob(percent)="100",prob+-sd="100+-0",height_mean=3.11224124,height_median=3.05278387,height_95%HPD={2.14150093,4.15367471},age_mean=127.926522,age_median=128.152834,age_95%HPD={121.256885,134.647083},length_mean=0.131330363,length_median=0.1126996,length_95%HPD={0.0,0.3410214},brlenIlnBrlens_mean=0.079913,brlenIlnBrlens_median=0.063754,brlenIlnBrlens_95%HPD={0.0,0.223903},rateIlnBrlens_mean=0.786812,rateIlnBrlens_median=0.644953,rateIlnBrlens_95%HPD={0.015623,1.878893}]:4.810183)[&prob=0.550793228,prob_stddev=0.00480768509,prob_range={0.547393681,0.554192774},prob(percent)="55",prob+-sd="55+-0",height_mean=3.20048351,height_median=3.13954754,height_95%HPD={2.20313909,4.27182161},age_mean=132.51072,age_median=132.963017,age_95%HPD={124.085921,139.874171},length_mean=0.149901247,length_median=0.1348568,length_95%HPD={4.290072E-4,0.3268178},brlenIlnBrlens_mean=0.120532,brlenIlnBrlens_median=0.113486,brlenIlnBrlens_95%HPD={4.7E-5,0.249269},rateIlnBrlens_mean=1.086164,rateIlnBrlens_median=0.789886,rateIlnBrlens_95%HPD={0.011541,2.90645}]:7.105781,Uranolophus_wyomingensis[&prob=1.0,prob_stddev=0.0,prob_range={1.0,1.0},prob(percent)="100",prob+-sd="100+-0",height_mean=3.30512358,height_median=3.24402204,height_95%HPD={2.31103021,4.40996207},age_mean=135.866174,age_median=135.714202,age_95%HPD={134.65008,137.481853},length_mean=0.080605993,length_median=0.07530589,length_95%HPD={0.01448264,0.1582718},brlenIlnBrlens_mean=0.173295,brlenIlnBrlens_median=0.169615,brlenIlnBrlens_95%HPD={0.075048,0.272522},rateIlnBrlens_mean=2.815516,rateIlnBrlens_median=2.280255,rateIlnBrlens_95%HPD={0.429163,6.523868}]:4.354596)[&prob=0.52219704,prob_stddev=0.00150829336,prob_range={0.521130516,0.523263565},prob(percent)="52",prob+-sd="52+-0",height_mean=3.36806199,height_median=3.31020441,height_95%HPD={2.37034033,4.4601757},age_mean=140.06817,age_median=140.068798,age_95%HPD={137.23503,143.001855},length_mean=0.0352163416,length_median=0.0272046,length_95%HPD={9.294993E-7,0.09487565},brlenIlnBrlens_mean=0.017987,brlenIlnBrlens_median=0.011395,brlenIlnBrlens_95%HPD={0.0,0.057368},rateIlnBrlens_mean=0.676522,rateIlnBrlens_median=0.432922,rateIlnBrlens_95%HPD={0.008351,2.058548}]:1.487762)[&prob=1.0,prob_stddev=0.0,prob_range={1.0,1.0},prob(percent)="100",prob+-sd="100+-0",height_mean=3.44289903,height_median=3.37728887,height_95%HPD={2.38999056,4.56668205},age_mean=141.563623,age_median=141.55656,age_95%HPD={139.073088,143.990829},length_mean=0.0559238281,length_median=0.05184084,length_95%HPD={0.011851,0.107657},brlenIlnBrlens_mean=0.48019,brlenIlnBrlens_median=0.46685,brlenIlnBrlens_95%HPD={0.266466,0.706074},rateIlnBrlens_mean=10.892622,rateIlnBrlens_median=9.086472,rateIlnBrlens_95%HPD={2.559707,23.736818}]:2.345285,Diabolepis_speratus[&prob=1.0,prob_stddev=0.0,prob_range={1.0,1.0},prob(percent)="100",prob+-sd="100+-0",height_mean=3.49783745,height_median=3.43264352,height_95%HPD={2.43485307,4.63711912},age_mean=143.827542,age_median=143.876502,age_95%HPD={141.621606,146.24946},length_mean=9.85405377E-4,length_median=0.0,length_95%HPD={0.0,0.0},brlenIlnBrlens_mean=4.6E-4,brlenIlnBrlens_median=0.0,brlenIlnBrlens_95%HPD={0.0,0.0},rateIlnBrlens_mean=0.999644,rateIlnBrlens_median=1.0,rateIlnBrlens_95%HPD={1.0,1.0}]:0.025344)[&prob=1.0,prob_stddev=0.0,prob_range={1.0,1.0},prob(percent)="100",prob+-sd="100+-0",height_mean=3.49882286,height_median=3.43340018,height_95%HPD={2.43529244,4.63711912},age_mean=143.869014,age_median=143.901846,age_95%HPD={141.661247,146.24946},length_mean=0.0562865262,length_median=0.05073598,length_95%HPD={0.01105925,0.1160764},brlenIlnBrlens_mean=0.268086,brlenIlnBrlens_median=0.261562,brlenIlnBrlens_95%HPD={0.153673,0.396466},rateIlnBrlens_mean=6.294288,rateIlnBrlens_median=5.196896,rateIlnBrlens_95%HPD={1.171177,14.008005}]:2.032267,Youngolepis[&prob=1.0,prob_stddev=0.0,prob_range={1.0,1.0},prob(percent)="100",prob+-sd="100+-0",height_mean=3.51481137,height_median=3.45086711,height_95%HPD={2.44515841,4.67580973},age_mean=144.489311,age_median=145.115586,age_95%HPD={140.390942,146.249768},length_mean=0.0402980096,length_median=0.0,length_95%HPD={0.0,0.1692198},brlenIlnBrlens_mean=0.01157,brlenIlnBrlens_median=0.0,brlenIlnBrlens_95%HPD={0.0,0.051197},rateIlnBrlens_mean=0.730696,rateIlnBrlens_median=1.0,rateIlnBrlens_95%HPD={0.034871,1.0}]:0.818527)[&prob=1.0,prob_stddev=0.0,prob_range={1.0,1.0},prob(percent)="100",prob+-sd="100+-0",height_mean=3.55510938,height_median=3.49024456,height_95%HPD={2.4934808,4.73468748},age_mean=146.197111,age_median=145.934112,age_95%HPD={143.361181,149.766022},length_mean=0.0692870484,length_median=0.06185059,length_95%HPD={0.006983043,0.1504896},brlenIlnBrlens_mean=0.108191,brlenIlnBrlens_median=0.104129,brlenIlnBrlens_95%HPD={0.011807,0.202566},rateIlnBrlens_mean=2.116506,rateIlnBrlens_median=1.639472,rateIlnBrlens_95%HPD={0.041467,5.285021}]:2.923683,(((Porolepis[&prob=1.0,prob_stddev=0.0,prob_range={1.0,1.0},prob(percent)="100",prob+-sd="100+-0",height_mean=3.15221875,height_median=3.09226472,height_95%HPD={2.19112758,4.22291653},age_mean=129.588712,age_median=129.719415,age_95%HPD={122.802526,136.512309},length_mean=0.0298267749,length_median=0.008600909,length_95%HPD={0.0,0.1272284},brlenIlnBrlens_mean=0.004957,brlenIlnBrlens_median=0.001773,brlenIlnBrlens_95%HPD={0.0,0.019614},rateIlnBrlens_mean=0.5715,rateIlnBrlens_median=0.44552,rateIlnBrlens_95%HPD={0.046008,1.0}]:1.076275,((Glyptolepis[&prob=1.0,prob_stddev=0.0,prob_range={1.0,1.0},prob(percent)="100",prob+-sd="100+-0",height_mean=2.81792432,height_median=2.76343066,height_95%HPD={1.95410813,3.76330911},age_mean=115.865351,age_median=116.63877,age_95%HPD={109.018265,120.34797},length_mean=0.0426722213,length_median=0.01401141,length_95%HPD={0.0,0.1810456},brlenIlnBrlens_mean=0.005316,brlenIlnBrlens_median=0.002158,brlenIlnBrlens_95%HPD={0.0,0.020863},rateIlnBrlens_mean=0.498797,rateIlnBrlens_median=0.259501,rateIlnBrlens_95%HPD={0.038688,1.0}]:1.382385,(Holoptychius[&prob=1.0,prob_stddev=0.0,prob_range={1.0,1.0},prob(percent)="100",prob+-sd="100+-0",height_mean=2.57414887,height_median=2.5247317,height_95%HPD={1.78456085,3.45092708},age_mean=105.817303,age_median=106.893877,age_95%HPD={98.3170835,109.748942},length_mean=0.143237214,length_median=0.1173928,length_95%HPD={0.0,0.368108},brlenIlnBrlens_mean=0.022088,brlenIlnBrlens_median=0.018634,brlenIlnBrlens_95%HPD={0.0,0.05336},rateIlnBrlens_mean=0.265362,rateIlnBrlens_median=0.174917,rateIlnBrlens_95%HPD={0.034061,1.0}]:4.637936,(Laccognathus[&prob=1.0,prob_stddev=0.0,prob_range={1.0,1.0},prob(percent)="100",prob+-sd="100+-0",height_mean=2.60138937,height_median=2.55072588,height_95%HPD={1.80228096,3.4841029},age_mean=106.935823,age_median=106.954723,age_95%HPD={100.161657,113.340465},length_mean=0.0391677355,length_median=0.01840511,length_95%HPD={0.0,0.1491067},brlenIlnBrlens_mean=0.01148,brlenIlnBrlens_median=0.006544,brlenIlnBrlens_95%HPD={0.0,0.040285},rateIlnBrlens_mean=0.652412,rateIlnBrlens_median=0.636829,rateIlnBrlens_95%HPD={0.03095,1.00068}]:1.506532,Quebecius_quebecensis[&prob=1.0,prob_stddev=0.0,prob_range={1.0,1.0},prob(percent)="100",prob+-sd="100+-0",height_mean=2.51459955,height_median=2.46388383,height_95%HPD={1.71280821,3.34816705},age_mean=103.344363,age_median=102.978163,age_95%HPD={99.2502239,108.329165},length_mean=0.125957558,length_median=0.1141836,length_95%HPD={0.01402395,0.2596776},brlenIlnBrlens_mean=0.132808,brlenIlnBrlens_median=0.126729,brlenIlnBrlens_95%HPD={0.046791,0.228168},rateIlnBrlens_mean=1.462354,rateIlnBrlens_median=1.116467,rateIlnBrlens_95%HPD={0.209705,3.626296}]:5.483092)[&prob=1.0,prob_stddev=0.0,prob_range={1.0,1.0},prob(percent)="100",prob+-sd="100+-0",height_mean=2.64055711,height_median=2.59045874,height_95%HPD={1.83325797,3.53109101},age_mean=108.546534,age_median=108.461255,age_95%HPD={103.042035,114.608784},length_mean=0.0768289715,length_median=0.06256813,length_95%HPD={0.002618245,0.188548},brlenIlnBrlens_mean=0.042332,brlenIlnBrlens_median=0.039228,brlenIlnBrlens_95%HPD={0.005048,0.088232},rateIlnBrlens_mean=0.87758,rateIlnBrlens_median=0.600569,rateIlnBrlens_95%HPD={0.027106,2.435582}]:3.070557)[&prob=1.0,prob_stddev=0.0,prob_range={1.0,1.0},prob(percent)="100",prob+-sd="100+-0",height_mean=2.71738608,height_median=2.66681338,height_95%HPD={1.87675723,3.61362155},age_mean=111.718409,age_median=111.531812,age_95%HPD={105.791659,118.230051},length_mean=0.14321046,length_median=0.1297332,length_95%HPD={0.007864788,0.3096045},brlenIlnBrlens_mean=0.046368,brlenIlnBrlens_median=0.043631,brlenIlnBrlens_95%HPD={0.012025,0.085693},rateIlnBrlens_mean=0.507985,rateIlnBrlens_median=0.345558,rateIlnBrlens_95%HPD={0.037809,1.399678}]:6.489343)[&prob=1.0,prob_stddev=0.0,prob_range={1.0,1.0},prob(percent)="100",prob+-sd="100+-0",height_mean=2.86059654,height_median=2.80609443,height_95%HPD={1.95803656,3.80094477},age_mean=117.607106,age_median=118.021155,age_95%HPD={109.91684,123.633263},length_mean=0.226525324,length_median=0.2112768,length_95%HPD={0.02835715,0.458895},brlenIlnBrlens_mean=0.03451,brlenIlnBrlens_median=0.031251,brlenIlnBrlens_95%HPD={0.00433,0.072273},rateIlnBrlens_mean=0.19644,rateIlnBrlens_median=0.151609,rateIlnBrlens_95%HPD={0.014747,0.481366}]:8.616596,Nasogaluakus_chorni[&prob=1.0,prob_stddev=0.0,prob_range={1.0,1.0},prob(percent)="100",prob+-sd="100+-0",height_mean=3.00018099,height_median=2.94083397,height_95%HPD={2.07513128,4.00231295},age_mean=123.313088,age_median=122.677845,age_95%HPD={120.350021,128.280224},length_mean=0.0869408722,length_median=0.07506983,length_95%HPD={0.006555776,0.1979452},brlenIlnBrlens_mean=0.091572,brlenIlnBrlens_median=0.077983,brlenIlnBrlens_95%HPD={0.004162,0.211966},rateIlnBrlens_mean=1.4252,rateIlnBrlens_median=1.047553,rateIlnBrlens_95%HPD={0.090514,3.78467}]:3.959906)[&prob=1.0,prob_stddev=0.0,prob_range={1.0,1.0},prob(percent)="100",prob+-sd="100+-0",height_mean=3.08712186,height_median=3.02942223,height_95%HPD={2.11968883,4.10155023},age_mean=126.899981,age_median=126.637751,age_95%HPD={121.832018,132.759983},length_mean=0.0949236586,length_median=0.0809909,length_95%HPD={0.002452525,0.2222798},brlenIlnBrlens_mean=0.039729,brlenIlnBrlens_median=0.037304,brlenIlnBrlens_95%HPD={0.004348,0.078531},rateIlnBrlens_mean=0.656042,rateIlnBrlens_median=0.454282,rateIlnBrlens_95%HPD={0.037311,1.834182}]:4.157939)[&prob=1.0,prob_stddev=0.0,prob_range={1.0,1.0},prob(percent)="100",prob+-sd="100+-0",height_mean=3.18204552,height_median=3.12263329,height_95%HPD={2.22980505,4.26920058},age_mean=130.811745,age_median=130.79569,age_95%HPD={124.819347,136.722315},length_mean=0.0510895311,length_median=0.03717972,length_95%HPD={1.001199E-5,0.1453999},brlenIlnBrlens_mean=0.013789,brlenIlnBrlens_median=0.010662,brlenIlnBrlens_95%HPD={2.0E-6,0.037384},rateIlnBrlens_mean=0.448332,rateIlnBrlens_median=0.284776,rateIlnBrlens_95%HPD={0.003523,1.347822}]:2.250691,Durialepis[&prob=1.0,prob_stddev=0.0,prob_range={1.0,1.0},prob(percent)="100",prob+-sd="100+-0",height_mean=3.15905676,height_median=3.09883093,height_95%HPD={2.19734684,4.21585894},age_mean=129.867973,age_median=130.472094,age_95%HPD={123.336141,134.648097},length_mean=0.0740782896,length_median=0.05219061,length_95%HPD={0.0,0.2249063},brlenIlnBrlens_mean=0.017828,brlenIlnBrlens_median=0.016004,brlenIlnBrlens_95%HPD={0.0,0.042804},rateIlnBrlens_mean=0.50779,rateIlnBrlens_median=0.355028,rateIlnBrlens_95%HPD={0.01562,1.184285}]:2.574287)[&prob=1.0,prob_stddev=0.0,prob_range={1.0,1.0},prob(percent)="100",prob+-sd="100+-0",height_mean=3.23313505,height_median=3.1728282,height_95%HPD={2.2656387,4.33296346},age_mean=132.910287,age_median=133.046381,age_95%HPD={126.804187,138.6727},length_mean=0.236386786,length_median=0.2265757,length_95%HPD={0.06061433,0.4264592},brlenIlnBrlens_mean=0.196235,brlenIlnBrlens_median=0.191289,brlenIlnBrlens_95%HPD={0.104709,0.295346},rateIlnBrlens_mean=1.024663,rateIlnBrlens_median=0.849749,rateIlnBrlens_95%HPD={0.236714,2.177966}]:9.815965,Powichthys[&prob=1.0,prob_stddev=0.0,prob_range={1.0,1.0},prob(percent)="100",prob+-sd="100+-0",height_mean=3.41825337,height_median=3.35559108,height_95%HPD={2.38138052,4.55756565},age_mean=140.53242,age_median=140.570449,age_95%HPD={135.375054,146.162408},length_mean=0.051268465,length_median=0.03524282,length_95%HPD={0.0,0.1678581},brlenIlnBrlens_mean=0.021257,brlenIlnBrlens_median=0.015591,brlenIlnBrlens_95%HPD={0.0,0.065998},rateIlnBrlens_mean=0.697794,rateIlnBrlens_median=0.662444,rateIlnBrlens_95%HPD={0.01874,1.223733}]:2.291897)[&prob=1.0,prob_stddev=0.0,prob_range={1.0,1.0},prob(percent)="100",prob+-sd="100+-0",height_mean=3.46952184,height_median=3.40076385,height_95%HPD={2.40796552,4.60868637},age_mean=142.648074,age_median=142.862346,age_95%HPD={136.639679,148.054981},length_mean=0.154874592,length_median=0.1443999,length_95%HPD={0.0245482,0.3112019},brlenIlnBrlens_mean=0.102912,brlenIlnBrlens_median=0.098217,brlenIlnBrlens_95%HPD={0.015912,0.193771},rateIlnBrlens_mean=0.872362,rateIlnBrlens_median=0.669461,rateIlnBrlens_95%HPD={0.0606,2.2121}]:5.995449)[&prob=1.0,prob_stddev=0.0,prob_range={1.0,1.0},prob(percent)="100",prob+-sd="100+-0",height_mean=3.62439643,height_median=3.55567602,height_95%HPD={2.52052733,4.79496086},age_mean=149.056984,age_median=148.857795,age_95%HPD={145.326741,153.168499},length_mean=0.0881017419,length_median=0.0787944,length_95%HPD={0.01055872,0.1835919},brlenIlnBrlens_mean=0.173204,brlenIlnBrlens_median=0.167642,brlenIlnBrlens_95%HPD={0.055591,0.307957},rateIlnBrlens_mean=2.632726,rateIlnBrlens_median=2.077826,rateIlnBrlens_95%HPD={0.283969,6.300791}]:3.735409,(Meemannia[&prob=1.0,prob_stddev=0.0,prob_range={1.0,1.0},prob(percent)="100",prob+-sd="100+-0",height_mean=3.45461909,height_median=3.39177651,height_95%HPD={2.38803834,4.59405174},age_mean=142.013053,age_median=141.989988,age_95%HPD={137.979069,145.889203},length_mean=0.0448753641,length_median=0.01885072,length_95%HPD={0.0,0.1724184},brlenIlnBrlens_mean=0.018118,brlenIlnBrlens_median=0.005526,brlenIlnBrlens_95%HPD={0.0,0.07639},rateIlnBrlens_mean=0.667635,rateIlnBrlens_median=0.641773,rateIlnBrlens_95%HPD={0.025819,1.0}]:1.853752,(Raynerius_splendens[&prob=1.0,prob_stddev=0.0,prob_range={1.0,1.0},prob(percent)="100",prob+-sd="100+-0",height_mean=2.58654985,height_median=2.53970179,height_95%HPD={1.80212852,3.4629117},age_mean=106.330145,age_median=106.928381,age_95%HPD={101.161454,109.749577},length_mean=0.0711889741,length_median=0.04234097,length_95%HPD={0.0,0.2445395},brlenIlnBrlens_mean=0.009799,brlenIlnBrlens_median=0.006999,brlenIlnBrlens_95%HPD={0.0,0.030442},rateIlnBrlens_mean=0.41336,rateIlnBrlens_median=0.223411,rateIlnBrlens_95%HPD={0.032402,1.0}]:2.124169,Cheirolepis[&prob=1.0,prob_stddev=0.0,prob_range={1.0,1.0},prob(percent)="100",prob+-sd="100+-0",height_mean=2.58423585,height_median=2.53658715,height_95%HPD={1.7714435,3.43983961},age_mean=106.228013,age_median=106.107225,age_95%HPD={99.2756353,112.995614},length_mean=0.0735029727,length_median=0.05708541,length_95%HPD={0.0,0.1945722},brlenIlnBrlens_mean=0.019266,brlenIlnBrlens_median=0.017076,brlenIlnBrlens_95%HPD={0.0,0.042485},rateIlnBrlens_mean=0.458209,rateIlnBrlens_median=0.298264,rateIlnBrlens_95%HPD={0.019624,1.287636}]:2.945325)[&prob=1.0,prob_stddev=0.0,prob_range={1.0,1.0},prob(percent)="100",prob+-sd="100+-0",height_mean=2.65773882,height_median=2.60867264,height_95%HPD={1.82860608,3.5524966},age_mean=109.24779,age_median=109.05255,age_95%HPD={102.444056,116.921322},length_mean=0.841755627,length_median=0.824065,length_95%HPD={0.5143242,1.215949},brlenIlnBrlens_mean=0.190092,brlenIlnBrlens_median=0.183966,brlenIlnBrlens_95%HPD={0.06965,0.313176},rateIlnBrlens_mean=0.23514,rateIlnBrlens_median=0.222602,rateIlnBrlens_95%HPD={0.08077,0.422073}]:34.79119)[&prob=1.0,prob_stddev=0.0,prob_range={1.0,1.0},prob(percent)="100",prob+-sd="100+-0",height_mean=3.49949445,height_median=3.4337281,height_95%HPD={2.43396046,4.68190903},age_mean=143.856412,age_median=143.84374,age_95%HPD={137.856461,149.316642},length_mean=0.213003721,length_median=0.2078514,length_95%HPD={0.04583049,0.395505},brlenIlnBrlens_mean=0.095893,brlenIlnBrlens_median=0.085606,brlenIlnBrlens_95%HPD={0.002297,0.210102},rateIlnBrlens_mean=0.521638,rateIlnBrlens_median=0.417539,rateIlnBrlens_95%HPD={0.018357,1.227233}]:8.749464)[&prob=1.0,prob_stddev=0.0,prob_range={1.0,1.0},prob(percent)="100",prob+-sd="100+-0",height_mean=3.71249817,height_median=3.64397001,height_95%HPD={2.5539743,4.89084636},age_mean=152.685223,age_median=152.593204,age_95%HPD={148.127131,157.324687},length_mean=0.0755030044,length_median=0.06536265,length_95%HPD={5.853472E-4,0.1718012},brlenIlnBrlens_mean=0.06652,brlenIlnBrlens_median=0.059655,brlenIlnBrlens_95%HPD={6.0E-6,0.149689},rateIlnBrlens_mean=1.191716,rateIlnBrlens_median=0.861675,rateIlnBrlens_95%HPD={0.015726,3.250372}]:2.921588,Psarolepis[&prob=1.0,prob_stddev=0.0,prob_range={1.0,1.0},prob(percent)="100",prob+-sd="100+-0",height_mean=3.60917412,height_median=3.54125491,height_95%HPD={2.50237336,4.84001307},age_mean=148.360704,age_median=149.110853,age_95%HPD={140.445478,154.448314},length_mean=0.178827055,length_median=0.158318,length_95%HPD={0.02084588,0.3833455},brlenIlnBrlens_mean=0.094319,brlenIlnBrlens_median=0.090089,brlenIlnBrlens_95%HPD={0.033249,0.168363},rateIlnBrlens_mean=0.758262,rateIlnBrlens_median=0.572742,rateIlnBrlens_95%HPD={0.094238,1.920282}]:6.403939)[&prob=1.0,prob_stddev=0.0,prob_range={1.0,1.0},prob(percent)="100",prob+-sd="100+-0",height_mean=3.78800118,height_median=3.71768957,height_95%HPD={2.64805916,5.02913577},age_mean=155.779904,age_median=155.514792,age_95%HPD={151.277879,160.53379},length_mean=0.0447495035,length_median=0.03301065,length_95%HPD={7.289412E-6,0.1261376},brlenIlnBrlens_mean=0.018258,brlenIlnBrlens_median=0.012508,brlenIlnBrlens_95%HPD={3.0E-6,0.055164},rateIlnBrlens_mean=0.592892,rateIlnBrlens_median=0.380231,rateIlnBrlens_95%HPD={0.007195,1.794695}]:1.538719)[&prob=1.0,prob_stddev=0.0,prob_range={1.0,1.0},prob(percent)="100",prob+-sd="100+-0",height_mean=3.83275068,height_median=3.7614669,height_95%HPD={2.66757334,5.07880211},age_mean=157.6075,age_median=157.053511,age_95%HPD={155.000151,161.858523},length_mean=0.0,length_median=0.0,length_95%HPD={0.0,0.0},brlenIlnBrlens_mean=1.0,brlenIlnBrlens_median=1.0,brlenIlnBrlens_95%HPD={1.0,1.0},rateIlnBrlens_mean=1.0,rateIlnBrlens_median=1.0,rateIlnBrlens_95%HPD={1.0,1.0}];
end;
