# Supplementary material for: The rapid evolution of lungfish durophagy
Source: Nat Commun. 2022 May 2;13:2390. doi: 10.1038/s41467-022-30091-3 (PMC9061808; doi:10.1038/s41467-022-30091-3)
Supplement: Supplementary file 5 — Supplementary Software [file 41467_2022_30091_MOESM5_ESM.zip › Supplementary Software/MrBayes_tip_dating_analyses/unpartition_constraint_ILN/constraint_unpartition_ILN.log]

                            MrBayes 3.2.7b x86_64

                      (Bayesian Analysis of Phylogeny)

                             (Parallel version)
                         (8 processors available)

              Distributed under the GNU General Public License


               Type "help" or "help <command>" for information
                     on the commands that are available.

                   Type "about" for authorship and general
                       information about the program.


   Executing file "Cui_2021.nex"
   UNIX line termination
   Longest line length = 1854
   Parsing file
   Reading data block
      Allocated taxon set
      Allocated matrix
      Defining new matrix with 88 taxa and 277 characters
      Data is Standard
      Gaps coded as -
      Missing data coded as ?
      WARNING: MrBayes does not support 'symbols' specification; default symbols assumed
      Taxon  1 -> Guiyu_oneris
      Taxon  2 -> Adololopas_moyasmithae
      Taxon  3 -> Adelargo_schultzei
      Taxon  4 -> Amadeodipterus_kencampbelli
      Taxon  5 -> Andreyevichthys_epitomus
      Taxon  6 -> Archaeonectes_pertusus
      Taxon  7 -> Asthenorhynchus_meemannae
      Taxon  8 -> Barwickia_downunda
      Taxon  9 -> Chirodipterus_australis
      Taxon 10 -> Chirodipterus_onawayensis
      Taxon 11 -> Dipterus_valenciennesi
      Taxon 12 -> Chirodipterus_wildungensis
      Taxon 13 -> Chirodipterus_liangchengi
      Taxon 14 -> Dipnorhynchus_cathlesae
      Taxon 15 -> Dipnorhynchus_sussmilchi
      Taxon 16 -> Dipnorhynchus_kiandrensis
      Taxon 17 -> Dipnorhynchus_kurikae
      Taxon 18 -> Eoctenodus_microsoma
      Taxon 19 -> Fleurantia_denticulata
      Taxon 20 -> Gogodipterus_paddyensis
      Taxon 21 -> Griphognathus_minutidens
      Taxon 22 -> Griphognathus_sculpta
      Taxon 23 -> Griphognathus_whitei
      Taxon 24 -> Grossipterus_crassus
      Taxon 25 -> Holodipterus_elderae
      Taxon 26 -> Holodipterus_gogoensis
      Taxon 27 -> Howidipterus_donnae
      Taxon 28 -> Ichnomylax_kurnai
      Taxon 29 -> Iowadipterus_halli
      Taxon 30 -> Jarvikia_arctica
      Taxon 31 -> Jessenia_concentrica
      Taxon 32 -> Melanognathus_canadensis
      Taxon 33 -> Nielsenia_nordica
      Taxon 34 -> Oervigia_nordica
      Taxon 35 -> Orlovichthys_limnatis
      Taxon 36 -> Palaeodaphus_insignis
      Taxon 37 -> Pentlandia_macroptera
      Taxon 38 -> Phaneropleuron_andersoni
      Taxon 39 -> Pillararhynchus_longi
      Taxon 40 -> Robinsondipterus_longi
      Taxon 41 -> Scaumenacia_curta
      Taxon 42 -> Soederberghia_groenlandica
      Taxon 43 -> Sorbitorhynchus_deleaskitus
      Taxon 44 -> Speonesydrion_iani
      Taxon 45 -> Stomiahykus_thlaodus
      Taxon 46 -> Tarachomylax_oepiki
      Taxon 47 -> Uranolophus_wyomingensis
      Taxon 48 -> Conchopoma_gadiforme
      Taxon 49 -> Delatitia_breviceps
      Taxon 50 -> Uronemus_splendens
      Taxon 51 -> Gnathorhiza_serrata
      Taxon 52 -> Megapleuron_zangerli
      Taxon 53 -> Palaeophichthys_parvulus
      Taxon 54 -> Parasagenodus_sibiricus
      Taxon 55 -> Sagenodus_inaequalis
      Taxon 56 -> Straitonia_waterstoni
      Taxon 57 -> Tranodis_castrensis
      Taxon 58 -> Ctenodus
      Taxon 59 -> Xylognathus_macrustenus
      Taxon 60 -> Limanichthys_fraseri
      Taxon 61 -> Apatorhynchus_opistheretmus
      Taxon 62 -> Erikia_jarviki
      Taxon 63 -> Dipnotuberculus_gnathodus
      Taxon 64 -> Cathlorhynchus_trismodipterus
      Taxon 65 -> Harajicadipterus_youngi
      Taxon 66 -> Xeradipterus_hatcheri
      Taxon 67 -> Rhinodipterus_ulrichi
      Taxon 68 -> Rhinodipterus_kimberleyensis
      Taxon 69 -> Rhinodipterus_secans
      Taxon 70 -> Westollrhynchus_lehmanni
      Taxon 71 -> Rhynchodipterus_elginensis
      Taxon 72 -> Persephonichthys
      Taxon 73 -> Celsiodon
      Taxon 74 -> Sinodipterus_beibei
      Taxon 75 -> Porolepis
      Taxon 76 -> Durialepis
      Taxon 77 -> Glyptolepis
      Taxon 78 -> Holoptychius
      Taxon 79 -> Laccognathus
      Taxon 80 -> Nasogaluakus_chorni
      Taxon 81 -> Quebecius_quebecensis
      Taxon 82 -> Psarolepis
      Taxon 83 -> Youngolepis
      Taxon 84 -> Powichthys
      Taxon 85 -> Diabolepis_speratus
      Taxon 86 -> Meemannia
      Taxon 87 -> Raynerius_splendens
      Taxon 88 -> Cheirolepis
      Successfully read matrix
      Matrix contains polymorphisms, interpreted as ambiguity
      Setting default partition (does not divide up characters)
      Setting model defaults
      Seed (for generating default start values) = 1635647968
      WARNING: There are 5 characters incompatible with the specified
               coding bias. These characters will be excluded.
      Setting output file names to "Cui_2021.nex.run<i>.<p|t>"
   Reading mrbayes block
      Setting autoclose to yes
      Setting nowarnings to yes
      Setting userlevel to Developer
      WARNING: There are 5 characters incompatible with the specified
               coding bias. These characters will be excluded.
      Setting characters to ordered
      Ctype was applied to 5 standard characters
      Enabling Coding Variable
      Setting Rates to Gamma
      Successfully set likelihood model parameters
      WARNING: There are 5 characters incompatible with the specified
               coding bias. These characters will be excluded.
      Setting Clockratepr to Exponential(40.00)
      Successfully set prior model parameters
      WARNING: There are 5 characters incompatible with the specified
               coding bias. These characters will be excluded.
      Setting Clockvarpr to ILN
      Successfully set prior model parameters
      WARNING: There are 5 characters incompatible with the specified
               coding bias. These characters will be excluded.
      Setting ILNvarpr to Exponential(1.00)
      Successfully set prior model parameters
      WARNING: There are 5 characters incompatible with the specified
               coding bias. These characters will be excluded.
      Defining constraint called 'node1'
      Defining constraint called 'node2'
      Defining constraint called 'node3'
      Defining constraint called 'node4'
      Defining constraint called 'node5'
      Defining constraint called 'node6'
      Defining constraint called 'node7'
      Defining constraint called 'node8'
      Defining constraint called 'node9'
      Defining constraint called 'node10'
      Defining constraint called 'node11'
      Defining constraint called 'node12'
      Defining constraint called 'node13'
      Defining constraint called 'node14'
      Defining constraint called 'node15'
      Defining constraint called 'node16'
      Defining constraint called 'node17'
      Defining constraint called 'node18'
      Defining constraint called 'node19'
      Defining constraint called 'node20'
      Defining constraint called 'node21'
      Defining constraint called 'node22'
      Defining constraint called 'node23'
      Defining constraint called 'node24'
      Defining constraint called 'node25'
      Defining constraint called 'node26'
      Defining constraint called 'node27'
      Defining constraint called 'node28'
      Defining constraint called 'node29'
      Defining constraint called 'node30'
      Defining constraint called 'node31'
      Defining constraint called 'node32'
      Defining constraint called 'node33'
      Defining constraint called 'node34'
      Defining constraint called 'node35'
      Defining constraint called 'node36'
      Defining constraint called 'node37'
      Defining constraint called 'node38'
      Defining constraint called 'node39'
      Defining constraint called 'node40'
      Defining constraint called 'node41'
      Defining constraint called 'node42'
      Defining constraint called 'node43'
      Defining constraint called 'node44'
      Defining constraint called 'node45'
      Defining constraint called 'node46'
      Defining constraint called 'node47'
      Defining constraint called 'node48'
      Defining constraint called 'node49'
      Defining constraint called 'node50'
      Defining constraint called 'node51'
      Defining constraint called 'node52'
      Defining constraint called 'node53'
      Defining constraint called 'node54'
      Defining constraint called 'node55'
      Setting age of taxon 'Conchopoma_gadiforme' to Fixed(0.00)
      Setting age of taxon 'Gnathorhiza_serrata' to Fixed(0.00)
      Setting age of taxon 'Persephonichthys' to Uniform(20.57,25.95)
      Setting age of taxon 'Ctenodus' to Uniform(25.95,85.95)
      Setting age of taxon 'Sagenodus_inaequalis' to Uniform(25.95,50.25)
      Setting age of taxon 'Palaeophichthys_parvulus' to Uniform(34.05,42.25)
      Setting age of taxon 'Megapleuron_zangerli' to Uniform(34.05,42.25)
      Setting age of taxon 'Tranodis_castrensis' to Uniform(50.25,57.95)
      Setting age of taxon 'Uronemus_splendens' to Uniform(50.25,73.75)
      Setting age of taxon 'Straitonia_waterstoni' to Uniform(57.95,73.75)
      Setting age of taxon 'Delatitia_breviceps' to Uniform(73.75,85.95)
      Setting age of taxon 'Limanichthys_fraseri' to Uniform(73.75,85.95)
      Setting age of taxon 'Xylognathus_macrustenus' to Uniform(73.75,85.95)
      Setting age of taxon 'Parasagenodus_sibiricus' to Uniform(73.75,85.95)
      Setting age of taxon 'Phaneropleuron_andersoni' to Uniform(85.95,99.25)
      Setting age of taxon 'Rhynchodipterus_elginensis' to Uniform(85.95,99.25)
      Setting age of taxon 'Apatorhynchus_opistheretmus' to Uniform(85.95,99.25)
      Setting age of taxon 'Jarvikia_arctica' to Uniform(85.95,99.25)
      Setting age of taxon 'Nielsenia_nordica' to Uniform(85.95,99.25)
      Setting age of taxon 'Holoptychius' to Uniform(85.95,109.75)
      Setting age of taxon 'Adelargo_schultzei' to Uniform(85.95,99.25)
      Setting age of taxon 'Celsiodon' to Uniform(85.95,99.25)
      Setting age of taxon 'Oervigia_nordica' to Uniform(85.95,99.25)
      Setting age of taxon 'Soederberghia_groenlandica' to Uniform(85.95,99.25)
      Setting age of taxon 'Andreyevichthys_epitomus' to Uniform(85.95,99.25)
      Setting age of taxon 'Orlovichthys_limnatis' to Uniform(85.95,99.25)
      Setting age of taxon 'Griphognathus_sculpta' to Uniform(99.25,109.75)
      Setting age of taxon 'Adololopas_moyasmithae' to Uniform(99.25,109.75)
      Setting age of taxon 'Asthenorhynchus_meemannae' to Uniform(99.25,109.75)
      Setting age of taxon 'Chirodipterus_australis' to Uniform(99.25,109.75)
      Setting age of taxon 'Fleurantia_denticulata' to Uniform(99.25,109.75)
      Setting age of taxon 'Gogodipterus_paddyensis' to Uniform(99.25,109.75)
      Setting age of taxon 'Griphognathus_whitei' to Uniform(99.25,109.75)
      Setting age of taxon 'Holodipterus_elderae' to Uniform(99.25,109.75)
      Setting age of taxon 'Holodipterus_gogoensis' to Uniform(99.25,109.75)
      Setting age of taxon 'Pillararhynchus_longi' to Uniform(99.25,109.75)
      Setting age of taxon 'Robinsondipterus_longi' to Uniform(99.25,109.75)
      Setting age of taxon 'Scaumenacia_curta' to Uniform(99.25,109.75)
      Setting age of taxon 'Xeradipterus_hatcheri' to Uniform(99.25,109.75)
      Setting age of taxon 'Glyptolepis' to Uniform(99.25,120.35)
      Setting age of taxon 'Chirodipterus_liangchengi' to Uniform(99.25,109.75)
      Setting age of taxon 'Palaeodaphus_insignis' to Uniform(99.25,109.75)
      Setting age of taxon 'Quebecius_quebecensis' to Uniform(99.25,109.75)
      Setting age of taxon 'Cheirolepis' to Uniform(99.25,114.75)
      Setting age of taxon 'Harajicadipterus_youngi' to Uniform(99.25,114.75)
      Setting age of taxon 'Iowadipterus_halli' to Uniform(99.25,114.75)
      Setting age of taxon 'Rhinodipterus_ulrichi' to Uniform(99.25,114.75)
      Setting age of taxon 'Laccognathus' to Uniform(99.25,114.75)
      Setting age of taxon 'Chirodipterus_wildungensis' to Uniform(99.25,109.75)
      Setting age of taxon 'Rhinodipterus_kimberleyensis' to Uniform(99.25,114.75)
      Setting age of taxon 'Raynerius_splendens' to Uniform(99.25,109.75)
      Setting age of taxon 'Eoctenodus_microsoma' to Uniform(99.25,114.75)
      Setting age of taxon 'Dipterus_valenciennesi' to Uniform(109.75,114.75)
      Setting age of taxon 'Archaeonectes_pertusus' to Uniform(109.75,114.75)
      Setting age of taxon 'Dipnotuberculus_gnathodus' to Uniform(109.75,114.75)
      Setting age of taxon 'Barwickia_downunda' to Uniform(109.75,114.75)
      Setting age of taxon 'Howidipterus_donnae' to Uniform(109.75,114.75)
      Setting age of taxon 'Pentlandia_macroptera' to Uniform(109.75,114.75)
      Setting age of taxon 'Griphognathus_minutidens' to Uniform(109.75,114.75)
      Setting age of taxon 'Grossipterus_crassus' to Uniform(109.75,114.75)
      Setting age of taxon 'Rhinodipterus_secans' to Uniform(109.75,114.75)
      Setting age of taxon 'Chirodipterus_onawayensis' to Uniform(109.75,114.75)
      Setting age of taxon 'Stomiahykus_thlaodus' to Uniform(114.75,120.35)
      Setting age of taxon 'Amadeodipterus_kencampbelli' to Uniform(114.75,134.65)
      Setting age of taxon 'Sinodipterus_beibei' to Uniform(114.75,120.35)
      Setting age of taxon 'Durialepis' to Uniform(120.35,134.65)
      Setting age of taxon 'Erikia_jarviki' to Uniform(120.35,134.65)
      Setting age of taxon 'Jessenia_concentrica' to Uniform(120.35,134.65)
      Setting age of taxon 'Cathlorhynchus_trismodipterus' to Uniform(120.35,134.65)
      Setting age of taxon 'Dipnorhynchus_kiandrensis' to Uniform(120.35,134.65)
      Setting age of taxon 'Dipnorhynchus_kurikae' to Uniform(120.35,134.65)
      Setting age of taxon 'Dipnorhynchus_sussmilchi' to Uniform(120.35,134.65)
      Setting age of taxon 'Melanognathus_canadensis' to Uniform(120.35,134.65)
      Setting age of taxon 'Nasogaluakus_chorni' to Uniform(120.35,134.65)
      Setting age of taxon 'Sorbitorhynchus_deleaskitus' to Uniform(120.35,134.65)
      Setting age of taxon 'Speonesydrion_iani' to Uniform(120.35,134.65)
      Setting age of taxon 'Tarachomylax_oepiki' to Uniform(120.35,134.65)
      Setting age of taxon 'Dipnorhynchus_cathlesae' to Uniform(120.35,134.65)
      Setting age of taxon 'Ichnomylax_kurnai' to Uniform(120.35,137.85)
      Setting age of taxon 'Porolepis' to Uniform(120.35,137.85)
      Setting age of taxon 'Powichthys' to Uniform(134.65,146.25)
      Setting age of taxon 'Uranolophus_wyomingensis' to Uniform(134.65,137.85)
      Setting age of taxon 'Westollrhynchus_lehmanni' to Uniform(134.65,137.85)
      Setting age of taxon 'Diabolepis_speratus' to Uniform(137.85,146.25)
      Setting age of taxon 'Youngolepis' to Uniform(137.85,146.25)
      Setting age of taxon 'Meemannia' to Uniform(137.85,146.25)
      Setting age of taxon 'Psarolepis' to Uniform(137.85,154.45)
      Setting age of taxon 'Guiyu_oneris' to Uniform(150.05,154.45)
      Setting Nodeagepr to Calibrated
      Successfully set prior model parameters
      WARNING: There are 5 characters incompatible with the specified
               coding bias. These characters will be excluded.
      Setting Brlenspr to Clock:Fossilization
      Successfully set prior model parameters
      WARNING: There are 5 characters incompatible with the specified
               coding bias. These characters will be excluded.
      Setting SampleStrat to Random
      Successfully set prior model parameters
      WARNING: There are 5 characters incompatible with the specified
               coding bias. These characters will be excluded.
      Setting Sampleprob to 1.00000000
      Successfully set prior model parameters
      WARNING: There are 5 characters incompatible with the specified
               coding bias. These characters will be excluded.
      Setting Speciationpr to Uniform(0.00,10.00)
      Successfully set prior model parameters
      WARNING: There are 5 characters incompatible with the specified
               coding bias. These characters will be excluded.
      Setting Extinctionpr to Beta(1.00,1.00)
      Successfully set prior model parameters
      WARNING: There are 5 characters incompatible with the specified
               coding bias. These characters will be excluded.
      Setting Fossilizationpr to Beta(1.00,1.00)
      Successfully set prior model parameters
      WARNING: There are 5 characters incompatible with the specified
               coding bias. These characters will be excluded.
      Setting Treeagepr to Offsetexponential(155.00,160.00)
      Successfully set prior model parameters
      WARNING: There are 5 characters incompatible with the specified
               coding bias. These characters will be excluded.
      Setting Topologypr to Constraints
      Successfully set prior model parameters
      WARNING: There are 5 characters incompatible with the specified
               coding bias. These characters will be excluded.
      Setting number of generations to 200000000
      Setting sample frequency to 20000
      Setting print frequency to 50000
      Setting diagnosing frequency to 500000
      Successfully set chain parameters
      Setting heating parameter to 0.080000
      Setting chain output file names to "Cui_2021_5.run<i>.<p/t>"
      Successfully set chain parameters
      Running Markov chain
      MCMC stamp = 1883219689
      Seed = 650373730
      Swapseed = 1635647968
      Model settings:

         Data not partitioned --
            Datatype  = Standard
            Coding    = Variable
            # States  = Variable, up to 24
                        State frequencies are fixed to be equal
            Rates     = Gamma
                        The distribution is approximated using 4 categories.
                        Shape parameter is exponentially
                        distributed with parameter (1.00).

      Active parameters: 

         Parameters
         ---------------------
         Statefreq           1
         Shape               2
         Ratemultiplier      3
         Topology            4
         Brlens              5
         Speciationrate      6
         Extinctionrate      7
         Fossilizationrate   8
         ILNvar              9
         ILNbranchrates     10
         Clockrate          11
         ---------------------

         1 --  Parameter  = Alpha_symdir
               Type       = Symmetric diricihlet/beta distribution alpha_i parameter
               Prior      = Symmetric dirichlet with all parameters fixed to infinity

         2 --  Parameter  = Alpha
               Type       = Shape of scaled gamma distribution of site rates
               Prior      = Exponential(1.00)

         3 --  Parameter  = Ratemultiplier
               Type       = Partition-specific rate multiplier
               Prior      = Fixed(1.0)

         4 --  Parameter  = Tau
               Type       = Topology
               Prior      = Prior on topology obeys the following constraints:
                            -- Hard constraint "node1"
                            -- Hard constraint "node2"
                            -- Hard constraint "node3"
                            -- Hard constraint "node4"
                            -- Hard constraint "node5"
                            -- Hard constraint "node6"
                            -- Hard constraint "node7"
                            -- Hard constraint "node8"
                            -- Hard constraint "node9"
                            -- Hard constraint "node10"
                            -- Hard constraint "node11"
                            -- Hard constraint "node12"
                            -- Hard constraint "node13"
                            -- Hard constraint "node14"
                            -- Hard constraint "node15"
                            -- Hard constraint "node16"
                            -- Hard constraint "node17"
                            -- Hard constraint "node18"
                            -- Hard constraint "node19"
                            -- Hard constraint "node20"
                            -- Hard constraint "node21"
                            -- Hard constraint "node22"
                            -- Hard constraint "node23"
                            -- Hard constraint "node24"
                            -- Hard constraint "node25"
                            -- Hard constraint "node26"
                            -- Hard constraint "node27"
                            -- Hard constraint "node28"
                            -- Hard constraint "node29"
                            -- Hard constraint "node30"
                            -- Hard constraint "node31"
                            -- Hard constraint "node32"
                            -- Hard constraint "node33"
                            -- Hard constraint "node34"
                            -- Hard constraint "node35"
                            -- Hard constraint "node36"
                            -- Hard constraint "node37"
                            -- Hard constraint "node38"
                            -- Hard constraint "node39"
                            -- Hard constraint "node40"
                            -- Hard constraint "node41"
                            -- Hard constraint "node42"
                            -- Hard constraint "node43"
                            -- Hard constraint "node44"
                            -- Hard constraint "node45"
                            -- Hard constraint "node46"
                            -- Hard constraint "node47"
                            -- Hard constraint "node48"
                            -- Hard constraint "node49"
                            -- Hard constraint "node50"
                            -- Hard constraint "node51"
                            -- Hard constraint "node52"
                            -- Hard constraint "node53"
                            -- Hard constraint "node54"
                            -- Hard constraint "node55"
               Subparam.  = V

         5 --  Parameter  = V
               Type       = Branch lengths
               Prior      = Clock:Fossilization
                            Node depths are constrained by the following age constraints:
                            -- The age of terminal "Guiyu_oneris" is Uniform(150.05,154.45)
                            -- The age of terminal "Adololopas_moyasmithae" is Uniform(99.25,109.75)
                            -- The age of terminal "Adelargo_schultzei" is Uniform(85.95,99.25)
                            -- The age of terminal "Amadeodipterus_kencampbelli" is Uniform(114.75,134.65)
                            -- The age of terminal "Andreyevichthys_epitomus" is Uniform(85.95,99.25)
                            -- The age of terminal "Archaeonectes_pertusus" is Uniform(109.75,114.75)
                            -- The age of terminal "Asthenorhynchus_meemannae" is Uniform(99.25,109.75)
                            -- The age of terminal "Barwickia_downunda" is Uniform(109.75,114.75)
                            -- The age of terminal "Chirodipterus_australis" is Uniform(99.25,109.75)
                            -- The age of terminal "Chirodipterus_onawayensis" is Uniform(109.75,114.75)
                            -- The age of terminal "Dipterus_valenciennesi" is Uniform(109.75,114.75)
                            -- The age of terminal "Chirodipterus_wildungensis" is Uniform(99.25,109.75)
                            -- The age of terminal "Chirodipterus_liangchengi" is Uniform(99.25,109.75)
                            -- The age of terminal "Dipnorhynchus_cathlesae" is Uniform(120.35,134.65)
                            -- The age of terminal "Dipnorhynchus_sussmilchi" is Uniform(120.35,134.65)
                            -- The age of terminal "Dipnorhynchus_kiandrensis" is Uniform(120.35,134.65)
                            -- The age of terminal "Dipnorhynchus_kurikae" is Uniform(120.35,134.65)
                            -- The age of terminal "Eoctenodus_microsoma" is Uniform(99.25,114.75)
                            -- The age of terminal "Fleurantia_denticulata" is Uniform(99.25,109.75)
                            -- The age of terminal "Gogodipterus_paddyensis" is Uniform(99.25,109.75)
                            -- The age of terminal "Griphognathus_minutidens" is Uniform(109.75,114.75)
                            -- The age of terminal "Griphognathus_sculpta" is Uniform(99.25,109.75)
                            -- The age of terminal "Griphognathus_whitei" is Uniform(99.25,109.75)
                            -- The age of terminal "Grossipterus_crassus" is Uniform(109.75,114.75)
                            -- The age of terminal "Holodipterus_elderae" is Uniform(99.25,109.75)
                            -- The age of terminal "Holodipterus_gogoensis" is Uniform(99.25,109.75)
                            -- The age of terminal "Howidipterus_donnae" is Uniform(109.75,114.75)
                            -- The age of terminal "Ichnomylax_kurnai" is Uniform(120.35,137.85)
                            -- The age of terminal "Iowadipterus_halli" is Uniform(99.25,114.75)
                            -- The age of terminal "Jarvikia_arctica" is Uniform(85.95,99.25)
                            -- The age of terminal "Jessenia_concentrica" is Uniform(120.35,134.65)
                            -- The age of terminal "Melanognathus_canadensis" is Uniform(120.35,134.65)
                            -- The age of terminal "Nielsenia_nordica" is Uniform(85.95,99.25)
                            -- The age of terminal "Oervigia_nordica" is Uniform(85.95,99.25)
                            -- The age of terminal "Orlovichthys_limnatis" is Uniform(85.95,99.25)
                            -- The age of terminal "Palaeodaphus_insignis" is Uniform(99.25,109.75)
                            -- The age of terminal "Pentlandia_macroptera" is Uniform(109.75,114.75)
                            -- The age of terminal "Phaneropleuron_andersoni" is Uniform(85.95,99.25)
                            -- The age of terminal "Pillararhynchus_longi" is Uniform(99.25,109.75)
                            -- The age of terminal "Robinsondipterus_longi" is Uniform(99.25,109.75)
                            -- The age of terminal "Scaumenacia_curta" is Uniform(99.25,109.75)
                            -- The age of terminal "Soederberghia_groenlandica" is Uniform(85.95,99.25)
                            -- The age of terminal "Sorbitorhynchus_deleaskitus" is Uniform(120.35,134.65)
                            -- The age of terminal "Speonesydrion_iani" is Uniform(120.35,134.65)
                            -- The age of terminal "Stomiahykus_thlaodus" is Uniform(114.75,120.35)
                            -- The age of terminal "Tarachomylax_oepiki" is Uniform(120.35,134.65)
                            -- The age of terminal "Uranolophus_wyomingensis" is Uniform(134.65,137.85)
                            -- The age of terminal "Conchopoma_gadiforme" is Fixed(0.00)
                            -- The age of terminal "Delatitia_breviceps" is Uniform(73.75,85.95)
                            -- The age of terminal "Uronemus_splendens" is Uniform(50.25,73.75)
                            -- The age of terminal "Gnathorhiza_serrata" is Fixed(0.00)
                            -- The age of terminal "Megapleuron_zangerli" is Uniform(34.05,42.25)
                            -- The age of terminal "Palaeophichthys_parvulus" is Uniform(34.05,42.25)
                            -- The age of terminal "Parasagenodus_sibiricus" is Uniform(73.75,85.95)
                            -- The age of terminal "Sagenodus_inaequalis" is Uniform(25.95,50.25)
                            -- The age of terminal "Straitonia_waterstoni" is Uniform(57.95,73.75)
                            -- The age of terminal "Tranodis_castrensis" is Uniform(50.25,57.95)
                            -- The age of terminal "Ctenodus" is Uniform(25.95,85.95)
                            -- The age of terminal "Xylognathus_macrustenus" is Uniform(73.75,85.95)
                            -- The age of terminal "Limanichthys_fraseri" is Uniform(73.75,85.95)
                            -- The age of terminal "Apatorhynchus_opistheretmus" is Uniform(85.95,99.25)
                            -- The age of terminal "Erikia_jarviki" is Uniform(120.35,134.65)
                            -- The age of terminal "Dipnotuberculus_gnathodus" is Uniform(109.75,114.75)
                            -- The age of terminal "Cathlorhynchus_trismodipterus" is Uniform(120.35,134.65)
                            -- The age of terminal "Harajicadipterus_youngi" is Uniform(99.25,114.75)
                            -- The age of terminal "Xeradipterus_hatcheri" is Uniform(99.25,109.75)
                            -- The age of terminal "Rhinodipterus_ulrichi" is Uniform(99.25,114.75)
                            -- The age of terminal "Rhinodipterus_kimberleyensis" is Uniform(99.25,114.75)
                            -- The age of terminal "Rhinodipterus_secans" is Uniform(109.75,114.75)
                            -- The age of terminal "Westollrhynchus_lehmanni" is Uniform(134.65,137.85)
                            -- The age of terminal "Rhynchodipterus_elginensis" is Uniform(85.95,99.25)
                            -- The age of terminal "Persephonichthys" is Uniform(20.57,25.95)
                            -- The age of terminal "Celsiodon" is Uniform(85.95,99.25)
                            -- The age of terminal "Sinodipterus_beibei" is Uniform(114.75,120.35)
                            -- The age of terminal "Porolepis" is Uniform(120.35,137.85)
                            -- The age of terminal "Durialepis" is Uniform(120.35,134.65)
                            -- The age of terminal "Glyptolepis" is Uniform(99.25,120.35)
                            -- The age of terminal "Holoptychius" is Uniform(85.95,109.75)
                            -- The age of terminal "Laccognathus" is Uniform(99.25,114.75)
                            -- The age of terminal "Nasogaluakus_chorni" is Uniform(120.35,134.65)
                            -- The age of terminal "Quebecius_quebecensis" is Uniform(99.25,109.75)
                            -- The age of terminal "Psarolepis" is Uniform(137.85,154.45)
                            -- The age of terminal "Youngolepis" is Uniform(137.85,146.25)
                            -- The age of terminal "Powichthys" is Uniform(134.65,146.25)
                            -- The age of terminal "Diabolepis_speratus" is Uniform(137.85,146.25)
                            -- The age of terminal "Meemannia" is Uniform(137.85,146.25)
                            -- The age of terminal "Raynerius_splendens" is Uniform(99.25,109.75)
                            -- The age of terminal "Cheirolepis" is Uniform(99.25,114.75)
                            -- Tree age has a Offsetexponential(155.00,160.00) distribution
               Subparam.  = IlnBrlens

         6 --  Parameter  = Net_speciation
               Type       = Speciation rate
               Prior      = Uniform(0.00,10.00)

         7 --  Parameter  = Relative_extinction
               Type       = Extinction rate
               Prior      = Beta(1.00,1.00)

         8 --  Parameter  = Relative_fossilization
               Type       = Fossilization rate
               Prior      = Beta(1.00,1.00)

         9 --  Parameter  = ILNvar
               Type       = Variance of ILN model branch rates
               Prior      = Exponential(1.00)
               Subparam.  = IlnBrlens

        10 --  Parameter  = IlnBrlens
               Type       = Branch lengths of ILN relaxed clock
               Prior      = LogNormal (expectation = 1.0, variance = ILNvar) 

        11 --  Parameter  = Clockrate
               Type       = Base rate of clock
               Prior      = Exponential(40.00)
                            The clock rate varies according to an independent lognormal model


      Number of chains per MPI processor = 1

      The MCMC sampler will use the following moves:
         With prob.  Chain will use move
            0.77 %   Multiplier(Alpha)
            9.23 %   ExtSPRClock(Tau,V)
           15.38 %   NNIClock(Tau,V)
            6.15 %   ParsSPRClock(Tau,V)
            6.15 %   AddBranch(V)
            6.15 %   DelBranch(V)
           23.08 %   NodesliderClock(V)
            2.31 %   TreeStretch(V)
            2.31 %   Multiplier(Net_speciation)
            2.31 %   Slider(Relative_extinction)
            2.31 %   Slider(Relative_fossilization)
            1.54 %   Multiplier(ILNvar)
           19.23 %   Multiplier(IlnBrlens)
            3.08 %   Multiplier(Clockrate)

      Division 1 has 274 unique site patterns
      Initializing conditional likelihoods
      Using standard non-SSE likelihood calculator for division 1 (single-precision)

      Initial log likelihoods and log prior probs for run 1:
         Chain 1 -- -5351.204369 -- -2705.331514

      There are 7 more chains on other processor(s)


      Using a relative burnin of 25.0 % for diagnostics

      Chain results (200000000 generations requested):

         0 -- [-5351.204] [...7 remote chains...] 
      50000 -- (-4612.057) [...7 remote chains...] -- 61:05:45
      100000 -- (-4522.410) [...7 remote chains...] -- 61:38:09
      150000 -- (-4514.648) [...7 remote chains...] -- 61:48:19
      200000 -- [-4487.493] [...7 remote chains...] -- 61:52:57
      250000 -- (-4483.749) [...7 remote chains...] -- 61:42:01
      300000 -- (-4481.012) [...7 remote chains...] -- 61:45:32
      350000 -- [-4452.558] [...7 remote chains...] -- 61:47:47
      400000 -- (-4461.878) [...7 remote chains...] -- 61:57:33
      450000 -- (-4475.370) [...7 remote chains...] -- 61:57:32
      500000 -- (-4480.005) [...7 remote chains...] -- 61:57:21

      Average standard deviation of split frequencies: 0.050745

      550000 -- (-4465.531) [...7 remote chains...] -- 62:03:03
      600000 -- (-4477.529) [...7 remote chains...] -- 62:07:40
      650000 -- (-4473.901) [...7 remote chains...] -- 62:16:32
      700000 -- (-4457.471) [...7 remote chains...] -- 62:19:14
      750000 -- [-4464.758] [...7 remote chains...] -- 62:17:02
      800000 -- (-4467.928) [...7 remote chains...] -- 62:19:09
      850000 -- (-4481.084) [...7 remote chains...] -- 62:20:53
      900000 -- (-4468.500) [...7 remote chains...] -- 62:22:20
      950000 -- (-4485.795) [...7 remote chains...] -- 62:20:02
      1000000 -- (-4471.810) [...7 remote chains...] -- 62:21:12

      Average standard deviation of split frequencies: 0.035623

      1050000 -- (-4470.713) [...7 remote chains...] -- 62:25:18
      1100000 -- (-4452.938) [...7 remote chains...] -- 62:25:57
      1150000 -- (-4490.862) [...7 remote chains...] -- 62:26:26
      1200000 -- (-4475.189) [...7 remote chains...] -- 62:26:49
      1250000 -- (-4470.432) [...7 remote chains...] -- 62:27:06
      1300000 -- [-4455.790] [...7 remote chains...] -- 62:27:16
      1350000 -- (-4455.087) [...7 remote chains...] -- 62:27:22
      1400000 -- [-4481.550] [...7 remote chains...] -- 62:25:01
      1450000 -- [-4453.295] [...7 remote chains...] -- 62:25:03
      1500000 -- [-4461.107] [...7 remote chains...] -- 62:25:02

      Average standard deviation of split frequencies: 0.029148

      1550000 -- [-4451.845] [...7 remote chains...] -- 62:24:56
      1600000 -- (-4462.831) [...7 remote chains...] -- 62:24:48
      1650000 -- (-4466.236) [...7 remote chains...] -- 62:24:36
      1700000 -- (-4478.564) [...7 remote chains...] -- 62:24:22
      1750000 -- (-4475.558) [...7 remote chains...] -- 62:24:05
      1800000 -- (-4466.678) [...7 remote chains...] -- 62:23:46
      1850000 -- (-4462.553) [...7 remote chains...] -- 62:23:25
      1900000 -- (-4456.442) [...7 remote chains...] -- 62:23:02
      1950000 -- (-4480.623) [...7 remote chains...] -- 62:22:38
      2000000 -- (-4464.075) [...7 remote chains...] -- 62:22:12

      Average standard deviation of split frequencies: 0.026961

      2050000 -- (-4504.907) [...7 remote chains...] -- 62:21:44
      2100000 -- (-4488.083) [...7 remote chains...] -- 62:21:15
      2150000 -- (-4461.425) [...7 remote chains...] -- 62:20:44
      2200000 -- (-4458.298) [...7 remote chains...] -- 62:20:13
      2250000 -- (-4471.813) [...7 remote chains...] -- 62:19:40
      2300000 -- (-4491.644) [...7 remote chains...] -- 62:20:32
      2350000 -- (-4474.789) [...7 remote chains...] -- 62:18:31
      2400000 -- (-4468.255) [...7 remote chains...] -- 62:17:56
      2450000 -- (-4470.336) [...7 remote chains...] -- 62:17:19
      2500000 -- (-4462.467) [...7 remote chains...] -- 62:18:01

      Average standard deviation of split frequencies: 0.019210

      2550000 -- (-4478.523) [...7 remote chains...] -- 62:17:21
      2600000 -- (-4470.556) [...7 remote chains...] -- 62:17:56
      2650000 -- (-4473.550) [...7 remote chains...] -- 62:18:28
      2700000 -- (-4455.435) [...7 remote chains...] -- 62:17:44
      2750000 -- (-4479.392) [...7 remote chains...] -- 62:18:11
      2800000 -- [-4461.168] [...7 remote chains...] -- 62:18:35
      2850000 -- (-4476.387) [...7 remote chains...] -- 62:17:46
      2900000 -- (-4460.307) [...7 remote chains...] -- 62:16:58
      2950000 -- (-4468.395) [...7 remote chains...] -- 62:17:16
      3000000 -- (-4452.177) [...7 remote chains...] -- 62:16:25

      Average standard deviation of split frequencies: 0.019830

      3050000 -- (-4494.093) [...7 remote chains...] -- 62:15:35
      3100000 -- (-4473.218) [...7 remote chains...] -- 62:15:48
      3150000 -- (-4488.105) [...7 remote chains...] -- 62:17:01
      3200000 -- (-4486.551) [...7 remote chains...] -- 62:16:07
      3250000 -- [-4458.459] [...7 remote chains...] -- 62:16:13
      3300000 -- [-4451.533] [...7 remote chains...] -- 62:16:18
      3350000 -- (-4469.685) [...7 remote chains...] -- 62:16:21
      3400000 -- [-4442.968] [...7 remote chains...] -- 62:15:24
      3450000 -- (-4461.023) [...7 remote chains...] -- 62:14:27
      3500000 -- [-4455.146] [...7 remote chains...] -- 62:14:26

      Average standard deviation of split frequencies: 0.015907

      3550000 -- (-4446.933) [...7 remote chains...] -- 62:14:23
      3600000 -- (-4482.855) [...7 remote chains...] -- 62:13:25
      3650000 -- (-4475.713) [...7 remote chains...] -- 62:13:20
      3700000 -- [-4450.410] [...7 remote chains...] -- 62:12:21
      3750000 -- (-4483.280) [...7 remote chains...] -- 62:11:22
      3800000 -- (-4453.989) [...7 remote chains...] -- 62:11:14
      3850000 -- [-4446.139] [...7 remote chains...] -- 62:11:05
      3900000 -- [-4462.450] [...7 remote chains...] -- 62:10:55
      3950000 -- (-4482.272) [...7 remote chains...] -- 62:10:44
      4000000 -- (-4475.532) [...7 remote chains...] -- 62:10:32

      Average standard deviation of split frequencies: 0.015787

      4050000 -- (-4500.100) [...7 remote chains...] -- 62:11:06
      4100000 -- (-4460.224) [...7 remote chains...] -- 62:10:03
      4150000 -- (-4461.034) [...7 remote chains...] -- 62:09:48
      4200000 -- (-4475.223) [...7 remote chains...] -- 62:09:31
      4250000 -- (-4469.555) [...7 remote chains...] -- 62:09:13
      4300000 -- (-4485.012) [...7 remote chains...] -- 62:08:09
      4350000 -- (-4465.099) [...7 remote chains...] -- 62:07:05
      4400000 -- (-4486.668) [...7 remote chains...] -- 62:06:46
      4450000 -- (-4479.873) [...7 remote chains...] -- 62:06:26
      4500000 -- (-4478.657) [...7 remote chains...] -- 62:06:05

      Average standard deviation of split frequencies: 0.014436

      4550000 -- (-4481.785) [...7 remote chains...] -- 62:05:43
      4600000 -- (-4454.911) [...7 remote chains...] -- 62:04:38
      4650000 -- (-4480.129) [...7 remote chains...] -- 62:04:57
      4700000 -- (-4490.019) [...7 remote chains...] -- 62:04:33
      4750000 -- (-4474.170) [...7 remote chains...] -- 62:04:08
      4800000 -- (-4483.641) [...7 remote chains...] -- 62:03:42
      4850000 -- (-4454.655) [...7 remote chains...] -- 62:03:56
      4900000 -- (-4460.328) [...7 remote chains...] -- 62:03:29
      4950000 -- (-4481.427) [...7 remote chains...] -- 62:03:01
      5000000 -- (-4469.506) [...7 remote chains...] -- 62:03:12

      Average standard deviation of split frequencies: 0.013178

      5050000 -- (-4465.014) [...7 remote chains...] -- 62:02:03
      5100000 -- (-4472.610) [...7 remote chains...] -- 62:02:12
      5150000 -- (-4483.956) [...7 remote chains...] -- 62:01:41
      5200000 -- (-4473.712) [...7 remote chains...] -- 62:00:33
      5250000 -- (-4478.476) [...7 remote chains...] -- 62:00:02
      5300000 -- (-4470.460) [...7 remote chains...] -- 61:58:53
      5350000 -- (-4463.952) [...7 remote chains...] -- 61:58:21
      5400000 -- (-4475.047) [...7 remote chains...] -- 61:57:49
      5450000 -- (-4478.912) [...7 remote chains...] -- 61:57:16
      5500000 -- (-4485.821) [...7 remote chains...] -- 61:56:43

      Average standard deviation of split frequencies: 0.013332

      5550000 -- (-4467.272) [...7 remote chains...] -- 61:56:09
      5600000 -- (-4463.062) [...7 remote chains...] -- 61:55:35
      5650000 -- [-4460.575] [...7 remote chains...] -- 61:55:00
      5700000 -- (-4484.279) [...7 remote chains...] -- 61:54:25
      5750000 -- (-4471.666) [...7 remote chains...] -- 61:54:23
      5800000 -- (-4455.172) [...7 remote chains...] -- 61:53:47
      5850000 -- (-4465.545) [...7 remote chains...] -- 61:53:11
      5900000 -- (-4481.822) [...7 remote chains...] -- 61:53:07
      5950000 -- (-4474.019) [...7 remote chains...] -- 61:52:29
      6000000 -- (-4484.788) [...7 remote chains...] -- 61:51:52

      Average standard deviation of split frequencies: 0.011745

      6050000 -- (-4485.449) [...7 remote chains...] -- 61:51:13
      6100000 -- (-4470.976) [...7 remote chains...] -- 61:50:35
      6150000 -- (-4480.017) [...7 remote chains...] -- 61:49:56
      6200000 -- (-4494.889) [...7 remote chains...] -- 61:49:48
      6250000 -- (-4468.927) [...7 remote chains...] -- 61:49:09
      6300000 -- (-4461.382) [...7 remote chains...] -- 61:48:29
      6350000 -- (-4470.337) [...7 remote chains...] -- 61:47:18
      6400000 -- [-4456.949] [...7 remote chains...] -- 61:46:38
      6450000 -- (-4471.290) [...7 remote chains...] -- 61:46:27
      6500000 -- (-4466.464) [...7 remote chains...] -- 61:45:46

      Average standard deviation of split frequencies: 0.010612

      6550000 -- (-4451.348) [...7 remote chains...] -- 61:45:05
      6600000 -- (-4473.621) [...7 remote chains...] -- 61:44:23
      6650000 -- (-4466.920) [...7 remote chains...] -- 61:43:41
      6700000 -- (-4487.997) [...7 remote chains...] -- 61:42:59
      6750000 -- (-4480.860) [...7 remote chains...] -- 61:43:14
      6800000 -- (-4487.236) [...7 remote chains...] -- 61:42:31
      6850000 -- (-4484.063) [...7 remote chains...] -- 61:41:48
      6900000 -- (-4464.205) [...7 remote chains...] -- 61:41:05
      6950000 -- (-4479.731) [...7 remote chains...] -- 61:40:49
      7000000 -- (-4453.363) [...7 remote chains...] -- 61:40:05

      Average standard deviation of split frequencies: 0.010096

      7050000 -- (-4486.460) [...7 remote chains...] -- 61:39:48
      7100000 -- (-4448.587) [...7 remote chains...] -- 61:39:03
      7150000 -- (-4472.177) [...7 remote chains...] -- 61:38:18
      7200000 -- (-4470.857) [...7 remote chains...] -- 61:37:33
      7250000 -- (-4493.636) [...7 remote chains...] -- 61:36:48
      7300000 -- (-4475.040) [...7 remote chains...] -- 61:36:03
      7350000 -- [-4444.765] [...7 remote chains...] -- 61:35:17
      7400000 -- (-4449.629) [...7 remote chains...] -- 61:34:32
      7450000 -- [-4447.619] [...7 remote chains...] -- 61:33:46
      7500000 -- [-4459.278] [...7 remote chains...] -- 61:33:00

      Average standard deviation of split frequencies: 0.009311

      7550000 -- [-4443.377] [...7 remote chains...] -- 61:32:14
      7600000 -- (-4479.886) [...7 remote chains...] -- 61:31:27
      7650000 -- [-4466.050] [...7 remote chains...] -- 61:30:41
      7700000 -- [-4469.778] [...7 remote chains...] -- 61:29:54
      7750000 -- (-4442.554) [...7 remote chains...] -- 61:29:32
      7800000 -- (-4463.655) [...7 remote chains...] -- 61:28:45
      7850000 -- (-4473.682) [...7 remote chains...] -- 61:27:58
      7900000 -- (-4476.238) [...7 remote chains...] -- 61:27:11
      7950000 -- (-4480.376) [...7 remote chains...] -- 61:26:47
      8000000 -- (-4473.900) [...7 remote chains...] -- 61:25:59

      Average standard deviation of split frequencies: 0.008395

      8050000 -- (-4471.776) [...7 remote chains...] -- 61:25:12
      8100000 -- (-4456.141) [...7 remote chains...] -- 61:24:24
      8150000 -- (-4468.956) [...7 remote chains...] -- 61:23:35
      8200000 -- (-4473.232) [...7 remote chains...] -- 61:23:11
      8250000 -- [-4465.401] [...7 remote chains...] -- 61:22:22
      8300000 -- [-4467.932] [...7 remote chains...] -- 61:21:10
      8350000 -- [-4446.113] [...7 remote chains...] -- 61:20:22
      8400000 -- [-4461.031] [...7 remote chains...] -- 61:19:33
      8450000 -- (-4456.059) [...7 remote chains...] -- 61:19:07
      8500000 -- (-4461.667) [...7 remote chains...] -- 61:17:55

      Average standard deviation of split frequencies: 0.008650

      8550000 -- (-4469.247) [...7 remote chains...] -- 61:17:28
      8600000 -- (-4471.065) [...7 remote chains...] -- 61:16:17
      8650000 -- [-4448.545] [...7 remote chains...] -- 61:18:25
      8700000 -- [-4461.771] [...7 remote chains...] -- 61:19:46
      8750000 -- [-4440.143] [...7 remote chains...] -- 61:19:39
      8800000 -- (-4461.382) [...7 remote chains...] -- 61:18:47
      8850000 -- (-4496.054) [...7 remote chains...] -- 61:18:17
      8900000 -- (-4450.399) [...7 remote chains...] -- 61:17:46
      8950000 -- (-4467.736) [...7 remote chains...] -- 61:17:37
      9000000 -- (-4459.261) [...7 remote chains...] -- 61:17:06

      Average standard deviation of split frequencies: 0.009142

      9050000 -- (-4479.269) [...7 remote chains...] -- 61:16:34
      9100000 -- (-4452.551) [...7 remote chains...] -- 61:15:41
      9150000 -- (-4443.275) [...7 remote chains...] -- 61:14:28
      9200000 -- (-4461.161) [...7 remote chains...] -- 61:13:35
      9250000 -- (-4472.678) [...7 remote chains...] -- 61:12:22
      9300000 -- [-4436.115] [...7 remote chains...] -- 61:11:29
      9350000 -- (-4476.392) [...7 remote chains...] -- 61:10:16
      9400000 -- [-4467.295] [...7 remote chains...] -- 61:09:03
      9450000 -- (-4464.621) [...7 remote chains...] -- 61:08:10
      9500000 -- (-4486.032) [...7 remote chains...] -- 61:06:57

      Average standard deviation of split frequencies: 0.008789

      9550000 -- (-4474.374) [...7 remote chains...] -- 61:05:44
      9600000 -- (-4499.840) [...7 remote chains...] -- 61:04:52
      9650000 -- (-4475.701) [...7 remote chains...] -- 61:05:57
      9700000 -- (-4456.149) [...7 remote chains...] -- 61:07:41
      9750000 -- (-4488.381) [...7 remote chains...] -- 61:07:06
      9800000 -- (-4460.841) [...7 remote chains...] -- 61:06:31
      9850000 -- (-4477.847) [...7 remote chains...] -- 61:05:56
      9900000 -- (-4471.105) [...7 remote chains...] -- 61:05:59
      9950000 -- (-4475.288) [...7 remote chains...] -- 61:06:20
      10000000 -- [-4466.014] [...7 remote chains...] -- 61:09:32

      Average standard deviation of split frequencies: 0.008295

      10050000 -- (-4492.654) [...7 remote chains...] -- 61:11:25
      10100000 -- (-4487.469) [...7 remote chains...] -- 61:14:32
      10150000 -- (-4469.144) [...7 remote chains...] -- 61:18:51
      10200000 -- (-4463.403) [...7 remote chains...] -- 61:21:52
      10250000 -- [-4463.347] [...7 remote chains...] -- 61:23:55
      10300000 -- (-4463.959) [...7 remote chains...] -- 61:23:29
      10350000 -- [-4444.608] [...7 remote chains...] -- 61:23:21
      10400000 -- (-4473.057) [...7 remote chains...] -- 61:23:13
      10450000 -- (-4460.590) [...7 remote chains...] -- 61:22:28
      10500000 -- (-4474.893) [...7 remote chains...] -- 61:22:37

      Average standard deviation of split frequencies: 0.007485

      10550000 -- (-4461.370) [...7 remote chains...] -- 61:22:27
      10600000 -- (-4488.230) [...7 remote chains...] -- 61:22:34
      10650000 -- (-4468.521) [...7 remote chains...] -- 61:21:48
      10700000 -- (-4489.265) [...7 remote chains...] -- 61:21:37
      10750000 -- (-4460.185) [...7 remote chains...] -- 61:23:46
      10800000 -- (-4476.176) [...7 remote chains...] -- 61:25:36
      10850000 -- (-4470.165) [...7 remote chains...] -- 61:27:59
      10900000 -- (-4493.855) [...7 remote chains...] -- 61:30:37
      10950000 -- (-4496.550) [...7 remote chains...] -- 61:34:06
      11000000 -- (-4478.765) [...7 remote chains...] -- 61:36:57

      Average standard deviation of split frequencies: 0.006600

      11050000 -- (-4485.417) [...7 remote chains...] -- 61:40:20
      11100000 -- [-4460.537] [...7 remote chains...] -- 61:43:41
      11150000 -- (-4451.298) [...7 remote chains...] -- 61:46:59
      11200000 -- (-4469.315) [...7 remote chains...] -- 61:46:19
      11250000 -- (-4475.068) [...7 remote chains...] -- 61:45:39
      11300000 -- (-4469.318) [...7 remote chains...] -- 61:46:05
      11350000 -- (-4483.142) [...7 remote chains...] -- 61:45:07
      11400000 -- [-4462.684] [...7 remote chains...] -- 61:44:43
      11450000 -- [-4446.314] [...7 remote chains...] -- 61:44:01
      11500000 -- [-4434.771] [...7 remote chains...] -- 61:43:53

      Average standard deviation of split frequencies: 0.007742

      11550000 -- [-4470.344] [...7 remote chains...] -- 61:44:33
      11600000 -- [-4442.169] [...7 remote chains...] -- 61:46:49
      11650000 -- [-4451.859] [...7 remote chains...] -- 61:49:52
      11700000 -- [-4447.866] [...7 remote chains...] -- 61:53:09
      11750000 -- [-4457.041] [...7 remote chains...] -- 61:56:08
      11800000 -- (-4465.519) [...7 remote chains...] -- 61:58:48
      11850000 -- (-4465.534) [...7 remote chains...] -- 62:01:43
      11900000 -- (-4475.880) [...7 remote chains...] -- 62:05:07
      11950000 -- (-4469.460) [...7 remote chains...] -- 62:05:35
      12000000 -- (-4471.493) [...7 remote chains...] -- 62:04:29

      Average standard deviation of split frequencies: 0.007457

      12050000 -- [-4445.696] [...7 remote chains...] -- 62:03:38
      12100000 -- (-4466.073) [...7 remote chains...] -- 62:02:48
      12150000 -- (-4450.835) [...7 remote chains...] -- 62:02:59
      12200000 -- (-4472.844) [...7 remote chains...] -- 62:02:08
      12250000 -- (-4465.841) [...7 remote chains...] -- 62:01:32
      12300000 -- (-4496.211) [...7 remote chains...] -- 62:00:25
      12350000 -- [-4462.143] [...7 remote chains...] -- 62:00:35
      12400000 -- [-4435.834] [...7 remote chains...] -- 61:59:43
      12450000 -- (-4458.340) [...7 remote chains...] -- 61:59:21
      12500000 -- (-4474.520) [...7 remote chains...] -- 61:58:29

      Average standard deviation of split frequencies: 0.007522

      12550000 -- (-4484.090) [...7 remote chains...] -- 61:58:37
      12600000 -- (-4476.379) [...7 remote chains...] -- 61:58:15
      12650000 -- [-4455.761] [...7 remote chains...] -- 61:57:52
      12700000 -- [-4459.454] [...7 remote chains...] -- 61:57:29
      12750000 -- (-4467.449) [...7 remote chains...] -- 61:56:21
      12800000 -- (-4468.158) [...7 remote chains...] -- 61:55:58
      12850000 -- [-4471.777] [...7 remote chains...] -- 61:57:30
      12900000 -- [-4475.492] [...7 remote chains...] -- 61:59:31
      12950000 -- (-4467.118) [...7 remote chains...] -- 62:02:13
      13000000 -- [-4480.414] [...7 remote chains...] -- 62:04:10

      Average standard deviation of split frequencies: 0.007964

      13050000 -- [-4451.809] [...7 remote chains...] -- 62:06:49
      13100000 -- [-4440.610] [...7 remote chains...] -- 62:09:12
      13150000 -- [-4459.579] [...7 remote chains...] -- 62:11:47
      13200000 -- [-4476.007] [...7 remote chains...] -- 62:14:49
      13250000 -- [-4455.057] [...7 remote chains...] -- 62:16:38
      13300000 -- [-4451.483] [...7 remote chains...] -- 62:19:08
      13350000 -- [-4460.263] [...7 remote chains...] -- 62:20:55
      13400000 -- [-4454.564] [...7 remote chains...] -- 62:21:44
      13450000 -- [-4450.296] [...7 remote chains...] -- 62:20:56
      13500000 -- (-4478.324) [...7 remote chains...] -- 62:19:54

      Average standard deviation of split frequencies: 0.007298

      13550000 -- (-4491.353) [...7 remote chains...] -- 62:19:46
      13600000 -- (-4463.096) [...7 remote chains...] -- 62:18:44
      13650000 -- (-4462.419) [...7 remote chains...] -- 62:17:55
      13700000 -- (-4486.062) [...7 remote chains...] -- 62:19:08
      13750000 -- (-4470.421) [...7 remote chains...] -- 62:17:52
      13800000 -- (-4458.505) [...7 remote chains...] -- 62:18:10
      13850000 -- (-4480.192) [...7 remote chains...] -- 62:18:40
      13900000 -- (-4469.241) [...7 remote chains...] -- 62:20:44
      13950000 -- (-4460.269) [...7 remote chains...] -- 62:23:13
      14000000 -- [-4469.082] [...7 remote chains...] -- 62:25:27

      Average standard deviation of split frequencies: 0.007621

      14050000 -- (-4445.464) [...7 remote chains...] -- 62:28:07
      14100000 -- (-4478.328) [...7 remote chains...] -- 62:31:10
      14150000 -- (-4450.005) [...7 remote chains...] -- 62:32:54
      14200000 -- (-4468.867) [...7 remote chains...] -- 62:34:09
      14250000 -- (-4461.561) [...7 remote chains...] -- 62:36:03
      14300000 -- (-4454.036) [...7 remote chains...] -- 62:38:09
      14350000 -- [-4474.228] [...7 remote chains...] -- 62:40:00
      14400000 -- (-4467.326) [...7 remote chains...] -- 62:41:24
      14450000 -- (-4463.267) [...7 remote chains...] -- 62:43:00
      14500000 -- (-4454.128) [...7 remote chains...] -- 62:42:39

      Average standard deviation of split frequencies: 0.007081

      14550000 -- (-4474.253) [...7 remote chains...] -- 62:41:28
      14600000 -- (-4485.906) [...7 remote chains...] -- 62:40:16
      14650000 -- [-4458.941] [...7 remote chains...] -- 62:39:30
      14700000 -- [-4463.789] [...7 remote chains...] -- 62:38:31
      14750000 -- (-4465.812) [...7 remote chains...] -- 62:37:19
      14800000 -- (-4482.419) [...7 remote chains...] -- 62:36:33
      14850000 -- (-4473.001) [...7 remote chains...] -- 62:35:34
      14900000 -- (-4486.207) [...7 remote chains...] -- 62:35:00
      14950000 -- (-4479.787) [...7 remote chains...] -- 62:33:36
      15000000 -- (-4469.876) [...7 remote chains...] -- 62:32:25

      Average standard deviation of split frequencies: 0.007069

      15050000 -- (-4465.944) [...7 remote chains...] -- 62:31:50
      15100000 -- (-4482.819) [...7 remote chains...] -- 62:30:39
      15150000 -- (-4468.677) [...7 remote chains...] -- 62:29:27
      15200000 -- (-4466.787) [...7 remote chains...] -- 62:28:28
      15250000 -- [-4469.734] [...7 remote chains...] -- 62:27:17
      15300000 -- (-4455.863) [...7 remote chains...] -- 62:26:06
      15350000 -- (-4472.904) [...7 remote chains...] -- 62:25:43
      15400000 -- (-4489.549) [...7 remote chains...] -- 62:24:44
      15450000 -- (-4485.802) [...7 remote chains...] -- 62:24:09
      15500000 -- (-4468.795) [...7 remote chains...] -- 62:22:58

      Average standard deviation of split frequencies: 0.006935

      15550000 -- (-4484.428) [...7 remote chains...] -- 62:22:10
      15600000 -- (-4469.656) [...7 remote chains...] -- 62:20:59
      15650000 -- (-4448.421) [...7 remote chains...] -- 62:20:00
      15700000 -- (-4471.927) [...7 remote chains...] -- 62:19:24
      15750000 -- (-4476.166) [...7 remote chains...] -- 62:17:38
      15800000 -- (-4482.404) [...7 remote chains...] -- 62:17:14
      15850000 -- (-4472.791) [...7 remote chains...] -- 62:16:15
      15900000 -- (-4483.539) [...7 remote chains...] -- 62:15:15
      15950000 -- (-4485.061) [...7 remote chains...] -- 62:15:25
      16000000 -- (-4455.280) [...7 remote chains...] -- 62:14:03

      Average standard deviation of split frequencies: 0.007050

      16050000 -- (-4494.884) [...7 remote chains...] -- 62:13:26
      16100000 -- (-4457.154) [...7 remote chains...] -- 62:13:01
      16150000 -- (-4472.912) [...7 remote chains...] -- 62:11:49
      16200000 -- (-4483.066) [...7 remote chains...] -- 62:11:46
      16250000 -- (-4457.334) [...7 remote chains...] -- 62:10:35
      16300000 -- (-4458.983) [...7 remote chains...] -- 62:10:09
      16350000 -- (-4485.363) [...7 remote chains...] -- 62:08:47
      16400000 -- (-4459.526) [...7 remote chains...] -- 62:07:47
      16450000 -- (-4471.166) [...7 remote chains...] -- 62:07:09
      16500000 -- (-4451.828) [...7 remote chains...] -- 62:05:47

      Average standard deviation of split frequencies: 0.006632

      16550000 -- (-4458.230) [...7 remote chains...] -- 62:04:25
      16600000 -- (-4470.626) [...7 remote chains...] -- 62:04:09
      16650000 -- (-4488.135) [...7 remote chains...] -- 62:03:09
      16700000 -- (-4497.450) [...7 remote chains...] -- 62:02:53
      16750000 -- (-4501.575) [...7 remote chains...] -- 62:01:42
      16800000 -- (-4478.788) [...7 remote chains...] -- 62:01:15
      16850000 -- (-4474.151) [...7 remote chains...] -- 62:00:14
      16900000 -- (-4468.337) [...7 remote chains...] -- 61:59:25
      16950000 -- [-4447.291] [...7 remote chains...] -- 61:58:25
      17000000 -- (-4481.975) [...7 remote chains...] -- 61:57:13

      Average standard deviation of split frequencies: 0.006648

      17050000 -- (-4467.394) [...7 remote chains...] -- 61:56:35
      17100000 -- (-4507.781) [...7 remote chains...] -- 61:55:24
      17150000 -- (-4468.383) [...7 remote chains...] -- 61:54:45
      17200000 -- (-4481.688) [...7 remote chains...] -- 61:54:16
      17250000 -- (-4451.981) [...7 remote chains...] -- 61:53:05
      17300000 -- (-4485.818) [...7 remote chains...] -- 61:52:47
      17350000 -- (-4456.394) [...7 remote chains...] -- 61:51:36
      17400000 -- (-4469.281) [...7 remote chains...] -- 61:50:56
      17450000 -- (-4458.683) [...7 remote chains...] -- 61:49:55
      17500000 -- [-4454.616] [...7 remote chains...] -- 61:49:05

      Average standard deviation of split frequencies: 0.006805

      17550000 -- (-4490.553) [...7 remote chains...] -- 61:48:57
      17600000 -- (-4468.799) [...7 remote chains...] -- 61:47:56
      17650000 -- (-4458.444) [...7 remote chains...] -- 61:46:55
      17700000 -- (-4466.077) [...7 remote chains...] -- 61:46:15
      17750000 -- (-4465.024) [...7 remote chains...] -- 61:45:24
      17800000 -- (-4467.915) [...7 remote chains...] -- 61:44:54
      17850000 -- (-4464.701) [...7 remote chains...] -- 61:43:43
      17900000 -- (-4490.044) [...7 remote chains...] -- 61:43:02
      17950000 -- (-4497.794) [...7 remote chains...] -- 61:42:01
      18000000 -- (-4479.663) [...7 remote chains...] -- 61:40:50

      Average standard deviation of split frequencies: 0.006469

      18050000 -- (-4478.593) [...7 remote chains...] -- 61:40:09
      18100000 -- (-4495.500) [...7 remote chains...] -- 61:39:18
      18150000 -- (-4495.756) [...7 remote chains...] -- 61:38:27
      18200000 -- [-4466.709] [...7 remote chains...] -- 61:38:05
      18250000 -- [-4457.692] [...7 remote chains...] -- 61:36:44
      18300000 -- (-4478.935) [...7 remote chains...] -- 61:36:13
      18350000 -- (-4460.496) [...7 remote chains...] -- 61:34:52
      18400000 -- (-4465.554) [...7 remote chains...] -- 61:33:50
      18450000 -- (-4470.314) [...7 remote chains...] -- 61:32:59
      18500000 -- (-4464.290) [...7 remote chains...] -- 61:31:58

      Average standard deviation of split frequencies: 0.006339

      18550000 -- (-4461.330) [...7 remote chains...] -- 61:30:47
      18600000 -- (-4487.237) [...7 remote chains...] -- 61:30:54
      18650000 -- (-4465.331) [...7 remote chains...] -- 61:30:02
      18700000 -- (-4489.601) [...7 remote chains...] -- 61:28:51
      18750000 -- (-4498.317) [...7 remote chains...] -- 61:28:19
      18800000 -- (-4472.336) [...7 remote chains...] -- 61:28:24
      18850000 -- (-4478.326) [...7 remote chains...] -- 61:29:37
      18900000 -- (-4474.967) [...7 remote chains...] -- 61:30:40
      18950000 -- (-4480.179) [...7 remote chains...] -- 61:30:06
      19000000 -- (-4479.650) [...7 remote chains...] -- 61:29:22

      Average standard deviation of split frequencies: 0.006050

      19050000 -- (-4484.906) [...7 remote chains...] -- 61:29:17
      19100000 -- (-4459.977) [...7 remote chains...] -- 61:29:30
      19150000 -- (-4485.654) [...7 remote chains...] -- 61:29:52
      19200000 -- (-4474.460) [...7 remote chains...] -- 61:29:55
      19250000 -- (-4452.951) [...7 remote chains...] -- 61:29:57
      19300000 -- (-4463.607) [...7 remote chains...] -- 61:30:18
      19350000 -- (-4472.925) [...7 remote chains...] -- 61:30:01
      19400000 -- (-4464.388) [...7 remote chains...] -- 61:29:43
      19450000 -- (-4458.296) [...7 remote chains...] -- 61:28:58
      19500000 -- (-4470.089) [...7 remote chains...] -- 61:28:50

      Average standard deviation of split frequencies: 0.005971

      19550000 -- (-4455.930) [...7 remote chains...] -- 61:28:04
      19600000 -- (-4475.573) [...7 remote chains...] -- 61:27:46
      19650000 -- (-4468.535) [...7 remote chains...] -- 61:26:23
      19700000 -- [-4453.998] [...7 remote chains...] -- 61:25:28
      19750000 -- [-4475.980] [...7 remote chains...] -- 61:27:08
      19800000 -- (-4456.271) [...7 remote chains...] -- 61:28:38
      19850000 -- (-4454.089) [...7 remote chains...] -- 61:27:24
      19900000 -- [-4456.339] [...7 remote chains...] -- 61:27:04
      19950000 -- [-4437.168] [...7 remote chains...] -- 61:26:44
      20000000 -- (-4487.368) [...7 remote chains...] -- 61:25:38

      Average standard deviation of split frequencies: 0.006094

      20050000 -- [-4446.052] [...7 remote chains...] -- 61:25:00
      20100000 -- [-4450.037] [...7 remote chains...] -- 61:24:49
      20150000 -- [-4445.786] [...7 remote chains...] -- 61:23:43
      20200000 -- (-4453.689) [...7 remote chains...] -- 61:23:13
      20250000 -- [-4458.392] [...7 remote chains...] -- 61:23:45
      20300000 -- [-4458.062] [...7 remote chains...] -- 61:22:40
      20350000 -- [-4452.121] [...7 remote chains...] -- 61:21:52
      20400000 -- (-4467.286) [...7 remote chains...] -- 61:21:56
      20450000 -- [-4456.327] [...7 remote chains...] -- 61:21:08
      20500000 -- (-4442.158) [...7 remote chains...] -- 61:20:11

      Average standard deviation of split frequencies: 0.006349

      20550000 -- (-4471.508) [...7 remote chains...] -- 61:20:06
      20600000 -- (-4492.626) [...7 remote chains...] -- 61:18:42
      20650000 -- [-4461.409] [...7 remote chains...] -- 61:17:36
      20700000 -- [-4434.404] [...7 remote chains...] -- 61:17:05
      20750000 -- [-4440.698] [...7 remote chains...] -- 61:16:34
      20800000 -- [-4450.141] [...7 remote chains...] -- 61:15:28
      20850000 -- [-4455.309] [...7 remote chains...] -- 61:14:30
      20900000 -- [-4456.488] [...7 remote chains...] -- 61:13:50
      20950000 -- (-4462.317) [...7 remote chains...] -- 61:12:52
      21000000 -- (-4490.564) [...7 remote chains...] -- 61:12:20

      Average standard deviation of split frequencies: 0.006155

      21050000 -- (-4471.190) [...7 remote chains...] -- 61:11:56
      21100000 -- [-4464.033] [...7 remote chains...] -- 61:10:42
      21150000 -- (-4468.920) [...7 remote chains...] -- 61:10:18
      21200000 -- [-4473.238] [...7 remote chains...] -- 61:09:53
      21250000 -- (-4468.080) [...7 remote chains...] -- 61:08:55
      21300000 -- [-4452.757] [...7 remote chains...] -- 61:08:06
      21350000 -- [-4458.636] [...7 remote chains...] -- 61:07:58
      21400000 -- (-4463.869) [...7 remote chains...] -- 61:06:35
      21450000 -- (-4485.415) [...7 remote chains...] -- 61:05:28
      21500000 -- (-4474.752) [...7 remote chains...] -- 61:05:20

      Average standard deviation of split frequencies: 0.005864

      21550000 -- (-4450.025) [...7 remote chains...] -- 61:04:05
      21600000 -- (-4482.710) [...7 remote chains...] -- 61:02:58
      21650000 -- (-4485.259) [...7 remote chains...] -- 61:02:50
      21700000 -- (-4446.349) [...7 remote chains...] -- 61:02:08
      21750000 -- (-4495.067) [...7 remote chains...] -- 61:01:17
      21800000 -- (-4487.278) [...7 remote chains...] -- 61:00:35
      21850000 -- [-4460.823] [...7 remote chains...] -- 61:00:42
      21900000 -- [-4437.653] [...7 remote chains...] -- 60:59:43
      21950000 -- (-4491.402) [...7 remote chains...] -- 60:59:33
      22000000 -- (-4468.117) [...7 remote chains...] -- 60:58:26

      Average standard deviation of split frequencies: 0.005754

      22050000 -- (-4469.569) [...7 remote chains...] -- 60:57:11
      22100000 -- (-4473.439) [...7 remote chains...] -- 60:56:28
      22150000 -- (-4459.260) [...7 remote chains...] -- 60:56:17
      22200000 -- (-4469.275) [...7 remote chains...] -- 60:55:10
      22250000 -- (-4469.743) [...7 remote chains...] -- 60:54:27
      22300000 -- (-4474.928) [...7 remote chains...] -- 60:53:52
      22350000 -- [-4457.721] [...7 remote chains...] -- 60:52:45
      22400000 -- [-4460.577] [...7 remote chains...] -- 60:51:54
      22450000 -- (-4469.805) [...7 remote chains...] -- 60:50:23
      22500000 -- [-4470.255] [...7 remote chains...] -- 60:50:42

      Average standard deviation of split frequencies: 0.005657

      22550000 -- [-4477.435] [...7 remote chains...] -- 60:51:49
      22600000 -- [-4470.298] [...7 remote chains...] -- 60:52:08
      22650000 -- [-4460.390] [...7 remote chains...] -- 60:52:26
      22700000 -- [-4470.047] [...7 remote chains...] -- 60:53:00
      22750000 -- (-4481.207) [...7 remote chains...] -- 60:53:56
      22800000 -- [-4452.895] [...7 remote chains...] -- 60:54:29
      22850000 -- [-4464.669] [...7 remote chains...] -- 60:54:53
      22900000 -- [-4449.008] [...7 remote chains...] -- 60:55:10
      22950000 -- [-4441.235] [...7 remote chains...] -- 60:55:49
      23000000 -- (-4481.885) [...7 remote chains...] -- 60:56:43

      Average standard deviation of split frequencies: 0.005742

      23050000 -- (-4485.032) [...7 remote chains...] -- 60:57:51
      23100000 -- (-4478.073) [...7 remote chains...] -- 60:58:21
      23150000 -- (-4478.462) [...7 remote chains...] -- 60:58:58
      23200000 -- (-4477.989) [...7 remote chains...] -- 60:59:50
      23250000 -- (-4469.766) [...7 remote chains...] -- 61:00:41
      23300000 -- [-4470.441] [...7 remote chains...] -- 61:01:01
      23350000 -- [-4455.337] [...7 remote chains...] -- 61:01:36
      23400000 -- [-4462.586] [...7 remote chains...] -- 61:02:18
      23450000 -- [-4448.071] [...7 remote chains...] -- 61:02:30
      23500000 -- (-4467.612) [...7 remote chains...] -- 61:03:26

      Average standard deviation of split frequencies: 0.005405

      23550000 -- [-4465.724] [...7 remote chains...] -- 61:03:59
      23600000 -- [-4468.873] [...7 remote chains...] -- 61:04:47
      23650000 -- [-4454.781] [...7 remote chains...] -- 61:05:11
      23700000 -- [-4454.449] [...7 remote chains...] -- 61:06:05
      23750000 -- (-4475.636) [...7 remote chains...] -- 61:06:07
      23800000 -- (-4490.512) [...7 remote chains...] -- 61:07:00
      23850000 -- (-4495.433) [...7 remote chains...] -- 61:07:23
      23900000 -- [-4461.678] [...7 remote chains...] -- 61:08:30
      23950000 -- [-4479.955] [...7 remote chains...] -- 61:08:52
      24000000 -- (-4448.589) [...7 remote chains...] -- 61:09:50

      Average standard deviation of split frequencies: 0.005178

      24050000 -- (-4467.651) [...7 remote chains...] -- 61:09:57
      24100000 -- [-4439.579] [...7 remote chains...] -- 61:10:18
      24150000 -- (-4473.256) [...7 remote chains...] -- 61:11:22
      24200000 -- (-4465.687) [...7 remote chains...] -- 61:12:11
      24250000 -- (-4480.757) [...7 remote chains...] -- 61:12:45
      24300000 -- (-4454.389) [...7 remote chains...] -- 61:13:04
      24350000 -- (-4453.839) [...7 remote chains...] -- 61:13:44
      24400000 -- (-4444.603) [...7 remote chains...] -- 61:14:31
      24450000 -- (-4475.495) [...7 remote chains...] -- 61:14:27
      24500000 -- (-4475.355) [...7 remote chains...] -- 61:15:13

      Average standard deviation of split frequencies: 0.005160

      24550000 -- (-4492.698) [...7 remote chains...] -- 61:15:16
      24600000 -- (-4465.877) [...7 remote chains...] -- 61:15:33
      24650000 -- (-4462.822) [...7 remote chains...] -- 61:14:45
      24700000 -- (-4477.624) [...7 remote chains...] -- 61:14:05
      24750000 -- (-4461.703) [...7 remote chains...] -- 61:12:41
      24800000 -- [-4457.316] [...7 remote chains...] -- 61:11:18
      24850000 -- (-4465.337) [...7 remote chains...] -- 61:09:55
      24900000 -- (-4467.181) [...7 remote chains...] -- 61:08:32
      24950000 -- (-4475.195) [...7 remote chains...] -- 61:07:30
      25000000 -- (-4469.590) [...7 remote chains...] -- 61:06:36

      Average standard deviation of split frequencies: 0.005219

      25050000 -- [-4458.518] [...7 remote chains...] -- 61:05:48
      25100000 -- (-4478.206) [...7 remote chains...] -- 61:05:00
      25150000 -- (-4465.183) [...7 remote chains...] -- 61:03:58
      25200000 -- (-4466.891) [...7 remote chains...] -- 61:02:35
      25250000 -- (-4467.198) [...7 remote chains...] -- 61:01:05
      25300000 -- [-4455.325] [...7 remote chains...] -- 60:59:50
      25350000 -- (-4486.139) [...7 remote chains...] -- 60:58:41
      25400000 -- (-4461.458) [...7 remote chains...] -- 60:57:39
      25450000 -- (-4466.857) [...7 remote chains...] -- 60:56:51
      25500000 -- (-4472.242) [...7 remote chains...] -- 60:56:10

      Average standard deviation of split frequencies: 0.005276

      25550000 -- (-4440.460) [...7 remote chains...] -- 60:54:41
      25600000 -- [-4451.622] [...7 remote chains...] -- 60:53:32
      25650000 -- [-4442.724] [...7 remote chains...] -- 60:52:17
      25700000 -- (-4460.393) [...7 remote chains...] -- 60:51:35
      25750000 -- [-4437.133] [...7 remote chains...] -- 60:51:07
      25800000 -- [-4451.126] [...7 remote chains...] -- 60:50:26
      25850000 -- (-4478.413) [...7 remote chains...] -- 60:49:44
      25900000 -- (-4478.709) [...7 remote chains...] -- 60:48:49
      25950000 -- (-4484.221) [...7 remote chains...] -- 60:47:26
      26000000 -- (-4467.885) [...7 remote chains...] -- 60:46:04

      Average standard deviation of split frequencies: 0.005564

      26050000 -- (-4474.159) [...7 remote chains...] -- 60:44:56
      26100000 -- (-4465.888) [...7 remote chains...] -- 60:44:07
      26150000 -- (-4481.716) [...7 remote chains...] -- 60:43:32
      26200000 -- (-4474.765) [...7 remote chains...] -- 60:43:09
      26250000 -- (-4483.694) [...7 remote chains...] -- 60:42:01
      26300000 -- (-4465.195) [...7 remote chains...] -- 60:40:45
      26350000 -- (-4460.390) [...7 remote chains...] -- 60:39:37
      26400000 -- [-4452.970] [...7 remote chains...] -- 60:38:22
      26450000 -- (-4470.243) [...7 remote chains...] -- 60:37:39
      26500000 -- (-4456.851) [...7 remote chains...] -- 60:36:50

      Average standard deviation of split frequencies: 0.005046

      26550000 -- (-4478.767) [...7 remote chains...] -- 60:36:14
      26600000 -- (-4461.676) [...7 remote chains...] -- 60:34:59
      26650000 -- [-4455.428] [...7 remote chains...] -- 60:33:37
      26700000 -- [-4474.218] [...7 remote chains...] -- 60:32:22
      26750000 -- [-4453.715] [...7 remote chains...] -- 60:31:20
      26800000 -- [-4442.392] [...7 remote chains...] -- 60:30:11
      26850000 -- [-4461.340] [...7 remote chains...] -- 60:29:35
      26900000 -- [-4468.931] [...7 remote chains...] -- 60:28:59
      26950000 -- [-4438.270] [...7 remote chains...] -- 60:27:44
      27000000 -- [-4481.928] [...7 remote chains...] -- 60:26:29

      Average standard deviation of split frequencies: 0.004952

      27050000 -- [-4464.852] [...7 remote chains...] -- 60:25:07
      27100000 -- (-4470.686) [...7 remote chains...] -- 60:23:33
      27150000 -- [-4462.092] [...7 remote chains...] -- 60:22:44
      27200000 -- (-4463.159) [...7 remote chains...] -- 60:22:26
      27250000 -- (-4449.344) [...7 remote chains...] -- 60:21:43
      27300000 -- [-4465.263] [...7 remote chains...] -- 60:20:47
      27350000 -- [-4450.375] [...7 remote chains...] -- 60:19:32
      27400000 -- [-4476.461] [...7 remote chains...] -- 60:18:11
      27450000 -- [-4455.270] [...7 remote chains...] -- 60:16:50
      27500000 -- [-4463.072] [...7 remote chains...] -- 60:15:23

      Average standard deviation of split frequencies: 0.004893

      27550000 -- (-4474.377) [...7 remote chains...] -- 60:14:21
      27600000 -- [-4461.799] [...7 remote chains...] -- 60:14:15
      27650000 -- (-4471.367) [...7 remote chains...] -- 60:13:56
      27700000 -- (-4501.741) [...7 remote chains...] -- 60:13:13
      27750000 -- (-4463.309) [...7 remote chains...] -- 60:12:10
      27800000 -- (-4459.320) [...7 remote chains...] -- 60:10:49
      27850000 -- (-4460.581) [...7 remote chains...] -- 60:09:22
      27900000 -- (-4467.592) [...7 remote chains...] -- 60:08:02
      27950000 -- (-4463.254) [...7 remote chains...] -- 60:07:24
      28000000 -- (-4465.106) [...7 remote chains...] -- 60:06:40

      Average standard deviation of split frequencies: 0.004636

      28050000 -- (-4501.971) [...7 remote chains...] -- 60:05:38
      28100000 -- (-4487.445) [...7 remote chains...] -- 60:04:35
      28150000 -- (-4466.853) [...7 remote chains...] -- 60:03:27
      28200000 -- (-4473.971) [...7 remote chains...] -- 60:02:19
      28250000 -- (-4470.420) [...7 remote chains...] -- 60:00:58
      28300000 -- (-4503.938) [...7 remote chains...] -- 59:59:31
      28350000 -- (-4468.285) [...7 remote chains...] -- 59:58:59
      28400000 -- (-4480.582) [...7 remote chains...] -- 59:58:15
      28450000 -- (-4492.035) [...7 remote chains...] -- 59:57:31
      28500000 -- (-4448.077) [...7 remote chains...] -- 59:56:11

      Average standard deviation of split frequencies: 0.004513

      28550000 -- (-4466.712) [...7 remote chains...] -- 59:54:50
      28600000 -- (-4479.165) [...7 remote chains...] -- 59:53:24
      28650000 -- (-4490.154) [...7 remote chains...] -- 59:52:04
      28700000 -- (-4480.359) [...7 remote chains...] -- 59:51:25
      28750000 -- (-4468.497) [...7 remote chains...] -- 59:50:47
      28800000 -- (-4483.806) [...7 remote chains...] -- 59:50:08
      28850000 -- (-4453.503) [...7 remote chains...] -- 59:49:00
      28900000 -- (-4467.044) [...7 remote chains...] -- 59:47:40
      28950000 -- (-4476.176) [...7 remote chains...] -- 59:46:20
      29000000 -- (-4463.149) [...7 remote chains...] -- 59:45:00

      Average standard deviation of split frequencies: 0.004525

      29050000 -- (-4503.432) [...7 remote chains...] -- 59:43:34
      29100000 -- (-4467.607) [...7 remote chains...] -- 59:43:13
      29150000 -- (-4443.312) [...7 remote chains...] -- 59:42:28
      29200000 -- (-4477.825) [...7 remote chains...] -- 59:41:37
      29250000 -- (-4448.172) [...7 remote chains...] -- 59:40:29
      29300000 -- (-4451.499) [...7 remote chains...] -- 59:39:09
      29350000 -- (-4473.753) [...7 remote chains...] -- 59:37:44
      29400000 -- (-4469.231) [...7 remote chains...] -- 59:36:53
      29450000 -- (-4479.021) [...7 remote chains...] -- 59:35:33
      29500000 -- (-4463.260) [...7 remote chains...] -- 59:35:06

      Average standard deviation of split frequencies: 0.004417

      29550000 -- (-4486.544) [...7 remote chains...] -- 59:33:58
      29600000 -- (-4459.603) [...7 remote chains...] -- 59:32:50
      29650000 -- (-4467.920) [...7 remote chains...] -- 59:31:24
      29700000 -- (-4484.177) [...7 remote chains...] -- 59:30:05
      29750000 -- (-4463.034) [...7 remote chains...] -- 59:28:45
      29800000 -- (-4490.817) [...7 remote chains...] -- 59:27:43
      29850000 -- (-4461.471) [...7 remote chains...] -- 59:26:58
      29900000 -- (-4452.955) [...7 remote chains...] -- 59:25:56
      29950000 -- (-4441.020) [...7 remote chains...] -- 59:24:31
      30000000 -- [-4465.696] [...7 remote chains...] -- 59:23:46

      Average standard deviation of split frequencies: 0.004372

      30050000 -- (-4488.201) [...7 remote chains...] -- 59:23:00
      30100000 -- (-4472.448) [...7 remote chains...] -- 59:21:52
      30150000 -- (-4462.223) [...7 remote chains...] -- 59:20:44
      30200000 -- (-4462.493) [...7 remote chains...] -- 59:19:25
      30250000 -- (-4464.964) [...7 remote chains...] -- 59:18:34
      30300000 -- (-4486.890) [...7 remote chains...] -- 59:18:00
      30350000 -- (-4482.141) [...7 remote chains...] -- 59:16:46
      30400000 -- (-4478.772) [...7 remote chains...] -- 59:15:22
      30450000 -- (-4472.922) [...7 remote chains...] -- 59:14:42
      30500000 -- (-4465.900) [...7 remote chains...] -- 59:14:02

      Average standard deviation of split frequencies: 0.004347

      30550000 -- (-4460.395) [...7 remote chains...] -- 59:13:16
      30600000 -- (-4484.675) [...7 remote chains...] -- 59:12:02
      30650000 -- (-4465.483) [...7 remote chains...] -- 59:10:49
      30700000 -- (-4474.849) [...7 remote chains...] -- 59:09:47
      30750000 -- (-4478.846) [...7 remote chains...] -- 59:09:17
      30800000 -- (-4475.081) [...7 remote chains...] -- 59:08:15
      30850000 -- (-4471.074) [...7 remote chains...] -- 59:07:01
      30900000 -- (-4458.344) [...7 remote chains...] -- 59:05:48
      30950000 -- [-4451.295] [...7 remote chains...] -- 59:04:29
      31000000 -- [-4441.463] [...7 remote chains...] -- 59:03:32

      Average standard deviation of split frequencies: 0.004176

      31050000 -- (-4457.673) [...7 remote chains...] -- 59:02:30
      31100000 -- (-4467.530) [...7 remote chains...] -- 59:01:22
      31150000 -- (-4467.590) [...7 remote chains...] -- 59:00:04
      31200000 -- [-4463.571] [...7 remote chains...] -- 59:00:01
      31250000 -- [-4475.017] [...7 remote chains...] -- 58:59:36
      31300000 -- [-4444.314] [...7 remote chains...] -- 58:58:34
      31350000 -- (-4476.639) [...7 remote chains...] -- 58:57:15
      31400000 -- [-4447.741] [...7 remote chains...] -- 58:55:51
      31450000 -- (-4471.937) [...7 remote chains...] -- 58:55:31
      31500000 -- [-4457.008] [...7 remote chains...] -- 58:54:29

      Average standard deviation of split frequencies: 0.004215

      31550000 -- [-4458.358] [...7 remote chains...] -- 58:53:16
      31600000 -- [-4439.948] [...7 remote chains...] -- 58:52:08
      31650000 -- (-4472.544) [...7 remote chains...] -- 58:50:55
      31700000 -- (-4467.671) [...7 remote chains...] -- 58:50:13
      31750000 -- (-4453.553) [...7 remote chains...] -- 58:49:27
      31800000 -- (-4460.673) [...7 remote chains...] -- 58:48:13
      31850000 -- (-4494.244) [...7 remote chains...] -- 58:46:50
      31900000 -- (-4463.143) [...7 remote chains...] -- 58:46:35
      31950000 -- [-4455.774] [...7 remote chains...] -- 58:45:32
      32000000 -- (-4471.858) [...7 remote chains...] -- 58:44:24

      Average standard deviation of split frequencies: 0.004257

      32050000 -- (-4483.457) [...7 remote chains...] -- 58:43:01
      32100000 -- (-4478.525) [...7 remote chains...] -- 58:41:37
      32150000 -- (-4471.229) [...7 remote chains...] -- 58:40:50
      32200000 -- (-4473.850) [...7 remote chains...] -- 58:40:03
      32250000 -- (-4488.379) [...7 remote chains...] -- 58:39:06
      32300000 -- (-4457.820) [...7 remote chains...] -- 58:37:53
      32350000 -- (-4467.738) [...7 remote chains...] -- 58:36:30
      32400000 -- (-4466.946) [...7 remote chains...] -- 58:35:38
      32450000 -- [-4467.297] [...7 remote chains...] -- 58:34:56
      32500000 -- [-4460.621] [...7 remote chains...] -- 58:33:48

      Average standard deviation of split frequencies: 0.004409

      32550000 -- [-4446.710] [...7 remote chains...] -- 58:32:25
      32600000 -- (-4457.910) [...7 remote chains...] -- 58:31:48
      32650000 -- (-4437.086) [...7 remote chains...] -- 58:31:06
      32700000 -- (-4451.913) [...7 remote chains...] -- 58:30:03
      32750000 -- (-4477.248) [...7 remote chains...] -- 58:28:45
      32800000 -- (-4461.455) [...7 remote chains...] -- 58:27:22
      32850000 -- (-4469.043) [...7 remote chains...] -- 58:26:25
      32900000 -- (-4494.036) [...7 remote chains...] -- 58:26:08
      32950000 -- (-4453.451) [...7 remote chains...] -- 58:26:01
      33000000 -- [-4453.958] [...7 remote chains...] -- 58:24:53

      Average standard deviation of split frequencies: 0.004421

      33050000 -- [-4464.912] [...7 remote chains...] -- 58:23:40
      33100000 -- (-4443.535) [...7 remote chains...] -- 58:22:32
      33150000 -- [-4459.995] [...7 remote chains...] -- 58:21:14
      33200000 -- [-4450.143] [...7 remote chains...] -- 58:20:32
      33250000 -- (-4456.645) [...7 remote chains...] -- 58:19:29
      33300000 -- [-4444.054] [...7 remote chains...] -- 58:18:21
      33350000 -- (-4465.007) [...7 remote chains...] -- 58:17:24
      33400000 -- (-4475.308) [...7 remote chains...] -- 58:16:56
      33450000 -- (-4487.193) [...7 remote chains...] -- 58:15:43
      33500000 -- (-4496.979) [...7 remote chains...] -- 58:14:30

      Average standard deviation of split frequencies: 0.004297

      33550000 -- (-4464.835) [...7 remote chains...] -- 58:13:08
      33600000 -- (-4463.117) [...7 remote chains...] -- 58:11:45
      33650000 -- (-4463.780) [...7 remote chains...] -- 58:11:07
      33700000 -- (-4447.758) [...7 remote chains...] -- 58:10:09
      33750000 -- (-4462.987) [...7 remote chains...] -- 58:08:57
      33800000 -- (-4481.162) [...7 remote chains...] -- 58:07:49
      33850000 -- [-4458.156] [...7 remote chains...] -- 58:07:06
      33900000 -- [-4469.447] [...7 remote chains...] -- 58:06:08
      33950000 -- [-4461.573] [...7 remote chains...] -- 58:05:15
      34000000 -- [-4462.054] [...7 remote chains...] -- 58:04:02

      Average standard deviation of split frequencies: 0.004501

      34050000 -- [-4448.070] [...7 remote chains...] -- 58:02:45
      34100000 -- [-4448.940] [...7 remote chains...] -- 58:02:02
      34150000 -- [-4454.815] [...7 remote chains...] -- 58:01:13
      34200000 -- [-4442.003] [...7 remote chains...] -- 58:00:11
      34250000 -- [-4459.308] [...7 remote chains...] -- 57:58:48
      34300000 -- [-4449.682] [...7 remote chains...] -- 57:57:26
      34350000 -- [-4461.875] [...7 remote chains...] -- 57:56:33
      34400000 -- [-4458.717] [...7 remote chains...] -- 57:55:30
      34450000 -- [-4479.365] [...7 remote chains...] -- 57:54:23
      34500000 -- (-4478.533) [...7 remote chains...] -- 57:53:01

      Average standard deviation of split frequencies: 0.004313

      34550000 -- (-4449.214) [...7 remote chains...] -- 57:52:17
      34600000 -- (-4481.827) [...7 remote chains...] -- 57:51:43
      34650000 -- (-4483.657) [...7 remote chains...] -- 57:50:45
      34700000 -- (-4476.735) [...7 remote chains...] -- 57:49:47
      34750000 -- [-4453.335] [...7 remote chains...] -- 57:48:30
      34800000 -- (-4464.608) [...7 remote chains...] -- 57:47:32
      34850000 -- (-4469.653) [...7 remote chains...] -- 57:46:38
      34900000 -- (-4451.300) [...7 remote chains...] -- 57:45:45
      34950000 -- (-4493.492) [...7 remote chains...] -- 57:44:28
      35000000 -- (-4487.229) [...7 remote chains...] -- 57:43:11

      Average standard deviation of split frequencies: 0.004072

      35050000 -- (-4490.085) [...7 remote chains...] -- 57:41:59
      35100000 -- (-4462.049) [...7 remote chains...] -- 57:41:20
      35150000 -- (-4490.868) [...7 remote chains...] -- 57:40:12
      35200000 -- (-4464.111) [...7 remote chains...] -- 57:39:00
      35250000 -- (-4470.451) [...7 remote chains...] -- 57:38:06
      35300000 -- (-4459.473) [...7 remote chains...] -- 57:37:50
      35350000 -- [-4444.976] [...7 remote chains...] -- 57:36:57
      35400000 -- [-4456.476] [...7 remote chains...] -- 57:35:44
      35450000 -- (-4469.877) [...7 remote chains...] -- 57:34:28
      35500000 -- [-4449.220] [...7 remote chains...] -- 57:33:11

      Average standard deviation of split frequencies: 0.003845

      35550000 -- (-4462.092) [...7 remote chains...] -- 57:32:36
      35600000 -- (-4483.221) [...7 remote chains...] -- 57:31:33
      35650000 -- (-4471.702) [...7 remote chains...] -- 57:30:21
      35700000 -- (-4463.943) [...7 remote chains...] -- 57:29:04
      35750000 -- (-4485.789) [...7 remote chains...] -- 57:27:43
      35800000 -- (-4455.918) [...7 remote chains...] -- 57:26:49
      35850000 -- (-4466.765) [...7 remote chains...] -- 57:25:42
      35900000 -- (-4461.589) [...7 remote chains...] -- 57:24:20
      35950000 -- (-4481.631) [...7 remote chains...] -- 57:23:04
      36000000 -- (-4478.291) [...7 remote chains...] -- 57:22:28

      Average standard deviation of split frequencies: 0.003725

      36050000 -- [-4458.338] [...7 remote chains...] -- 57:21:44
      36100000 -- [-4447.709] [...7 remote chains...] -- 57:20:41
      36150000 -- [-4445.871] [...7 remote chains...] -- 57:19:24
      36200000 -- [-4475.069] [...7 remote chains...] -- 57:18:03
      36250000 -- [-4464.177] [...7 remote chains...] -- 57:17:46
      36300000 -- (-4470.700) [...7 remote chains...] -- 57:16:47
      36350000 -- [-4452.518] [...7 remote chains...] -- 57:15:31
      36400000 -- [-4442.564] [...7 remote chains...] -- 57:14:15
      36450000 -- (-4453.875) [...7 remote chains...] -- 57:12:49
      36500000 -- [-4447.900] [...7 remote chains...] -- 57:11:51

      Average standard deviation of split frequencies: 0.003726

      36550000 -- [-4450.093] [...7 remote chains...] -- 57:10:53
      36600000 -- [-4454.312] [...7 remote chains...] -- 57:09:41
      36650000 -- (-4470.355) [...7 remote chains...] -- 57:08:20
      36700000 -- [-4459.634] [...7 remote chains...] -- 57:07:31
      36750000 -- [-4467.806] [...7 remote chains...] -- 57:07:03
      36800000 -- [-4451.742] [...7 remote chains...] -- 57:05:56
      36850000 -- [-4450.038] [...7 remote chains...] -- 57:04:40
      36900000 -- [-4457.460] [...7 remote chains...] -- 57:03:19
      36950000 -- (-4447.605) [...7 remote chains...] -- 57:02:12
      37000000 -- (-4458.733) [...7 remote chains...] -- 57:01:45

      Average standard deviation of split frequencies: 0.003818

      37050000 -- (-4469.251) [...7 remote chains...] -- 57:00:42
      37100000 -- (-4473.011) [...7 remote chains...] -- 56:59:21
      37150000 -- (-4477.072) [...7 remote chains...] -- 56:58:27
      37200000 -- (-4459.363) [...7 remote chains...] -- 56:57:24
      37250000 -- (-4473.439) [...7 remote chains...] -- 56:56:30
      37300000 -- (-4471.003) [...7 remote chains...] -- 56:55:23
      37350000 -- [-4450.464] [...7 remote chains...] -- 56:54:03
      37400000 -- [-4452.512] [...7 remote chains...] -- 56:52:56
      37450000 -- [-4463.287] [...7 remote chains...] -- 56:52:23
      37500000 -- [-4487.745] [...7 remote chains...] -- 56:51:25

      Average standard deviation of split frequencies: 0.003850

      37550000 -- [-4451.639] [...7 remote chains...] -- 56:50:04
      37600000 -- (-4473.497) [...7 remote chains...] -- 56:48:44
      37650000 -- (-4467.513) [...7 remote chains...] -- 56:47:28
      37700000 -- (-4466.842) [...7 remote chains...] -- 56:46:51
      37750000 -- (-4488.484) [...7 remote chains...] -- 56:45:44
      37800000 -- (-4472.891) [...7 remote chains...] -- 56:44:33
      37850000 -- (-4486.218) [...7 remote chains...] -- 56:43:17
      37900000 -- (-4487.833) [...7 remote chains...] -- 56:43:06
      37950000 -- (-4475.834) [...7 remote chains...] -- 56:42:16
      38000000 -- (-4488.287) [...7 remote chains...] -- 56:41:08

      Average standard deviation of split frequencies: 0.003971

      38050000 -- (-4465.177) [...7 remote chains...] -- 56:39:48
      38100000 -- (-4487.262) [...7 remote chains...] -- 56:38:29
      38150000 -- (-4473.492) [...7 remote chains...] -- 56:37:51
      38200000 -- (-4474.484) [...7 remote chains...] -- 56:36:48
      38250000 -- (-4467.218) [...7 remote chains...] -- 56:35:41
      38300000 -- (-4464.173) [...7 remote chains...] -- 56:34:26
      38350000 -- (-4455.668) [...7 remote chains...] -- 56:32:57
      38400000 -- (-4473.576) [...7 remote chains...] -- 56:32:03
      38450000 -- (-4477.768) [...7 remote chains...] -- 56:31:13
      38500000 -- (-4452.742) [...7 remote chains...] -- 56:30:01

      Average standard deviation of split frequencies: 0.003930

      38550000 -- (-4481.858) [...7 remote chains...] -- 56:28:42
      38600000 -- (-4474.272) [...7 remote chains...] -- 56:27:56
      38650000 -- (-4458.073) [...7 remote chains...] -- 56:27:22
      38700000 -- (-4489.877) [...7 remote chains...] -- 56:26:11
      38750000 -- (-4452.794) [...7 remote chains...] -- 56:24:55
      38800000 -- (-4480.398) [...7 remote chains...] -- 56:23:36
      38850000 -- (-4461.728) [...7 remote chains...] -- 56:22:29
      38900000 -- (-4476.144) [...7 remote chains...] -- 56:21:47
      38950000 -- (-4481.613) [...7 remote chains...] -- 56:20:48
      39000000 -- (-4474.287) [...7 remote chains...] -- 56:19:29

      Average standard deviation of split frequencies: 0.003955

      39050000 -- (-4468.949) [...7 remote chains...] -- 56:18:09
      39100000 -- (-4462.130) [...7 remote chains...] -- 56:16:54
      39150000 -- (-4466.671) [...7 remote chains...] -- 56:16:08
      39200000 -- [-4475.044] [...7 remote chains...] -- 56:15:01
      39250000 -- (-4470.416) [...7 remote chains...] -- 56:13:42
      39300000 -- (-4473.261) [...7 remote chains...] -- 56:12:31
      39350000 -- (-4457.867) [...7 remote chains...] -- 56:11:56
      39400000 -- (-4465.206) [...7 remote chains...] -- 56:11:06
      39450000 -- [-4465.940] [...7 remote chains...] -- 56:09:55
      39500000 -- (-4462.030) [...7 remote chains...] -- 56:08:32

      Average standard deviation of split frequencies: 0.003855

      39550000 -- (-4491.091) [...7 remote chains...] -- 56:07:21
      39600000 -- [-4468.133] [...7 remote chains...] -- 56:06:34
      39650000 -- [-4455.712] [...7 remote chains...] -- 56:05:27
      39700000 -- (-4465.213) [...7 remote chains...] -- 56:04:08
      39750000 -- (-4456.149) [...7 remote chains...] -- 56:03:10
      39800000 -- (-4464.173) [...7 remote chains...] -- 56:02:27
      39850000 -- (-4480.071) [...7 remote chains...] -- 56:01:40
      39900000 -- (-4476.656) [...7 remote chains...] -- 56:00:25
      39950000 -- (-4473.541) [...7 remote chains...] -- 55:59:06
      40000000 -- (-4473.302) [...7 remote chains...] -- 55:57:43

      Average standard deviation of split frequencies: 0.003929

      40050000 -- [-4454.582] [...7 remote chains...] -- 55:57:17
      40100000 -- (-4471.197) [...7 remote chains...] -- 55:56:14
      40150000 -- (-4462.683) [...7 remote chains...] -- 55:55:11
      40200000 -- (-4475.211) [...7 remote chains...] -- 55:53:56
      40250000 -- (-4435.362) [...7 remote chains...] -- 55:52:30
      40300000 -- (-4459.192) [...7 remote chains...] -- 55:51:31
      40350000 -- (-4483.672) [...7 remote chains...] -- 55:50:20
      40400000 -- (-4468.381) [...7 remote chains...] -- 55:49:09
      40450000 -- (-4476.622) [...7 remote chains...] -- 55:47:51
      40500000 -- (-4479.865) [...7 remote chains...] -- 55:47:23

      Average standard deviation of split frequencies: 0.003934

      40550000 -- (-4480.848) [...7 remote chains...] -- 55:46:40
      40600000 -- (-4470.899) [...7 remote chains...] -- 55:45:37
      40650000 -- (-4473.127) [...7 remote chains...] -- 55:44:19
      40700000 -- [-4455.238] [...7 remote chains...] -- 55:42:57
      40750000 -- (-4478.105) [...7 remote chains...] -- 55:42:21
      40800000 -- (-4491.367) [...7 remote chains...] -- 55:41:22
      40850000 -- (-4468.118) [...7 remote chains...] -- 55:40:08
      40900000 -- [-4449.858] [...7 remote chains...] -- 55:38:53
      40950000 -- [-4474.896] [...7 remote chains...] -- 55:37:27
      41000000 -- [-4458.757] [...7 remote chains...] -- 55:36:44

      Average standard deviation of split frequencies: 0.004044

      41050000 -- [-4457.484] [...7 remote chains...] -- 55:35:37
      41100000 -- (-4486.617) [...7 remote chains...] -- 55:34:23
      41150000 -- (-4466.576) [...7 remote chains...] -- 55:33:05
      41200000 -- (-4461.936) [...7 remote chains...] -- 55:32:29
      41250000 -- [-4461.137] [...7 remote chains...] -- 55:31:41
      41300000 -- [-4457.841] [...7 remote chains...] -- 55:30:35
      41350000 -- [-4450.010] [...7 remote chains...] -- 55:29:20
      41400000 -- [-4458.756] [...7 remote chains...] -- 55:27:58
      41450000 -- [-4441.684] [...7 remote chains...] -- 55:27:07
      41500000 -- [-4467.853] [...7 remote chains...] -- 55:26:16

      Average standard deviation of split frequencies: 0.004001

      41550000 -- (-4468.577) [...7 remote chains...] -- 55:25:13
      41600000 -- (-4479.486) [...7 remote chains...] -- 55:23:55
      41650000 -- (-4486.624) [...7 remote chains...] -- 55:22:45
      41700000 -- (-4477.324) [...7 remote chains...] -- 55:21:42
      41750000 -- (-4468.026) [...7 remote chains...] -- 55:20:39
      41800000 -- (-4475.042) [...7 remote chains...] -- 55:19:21
      41850000 -- (-4462.148) [...7 remote chains...] -- 55:18:00
      41900000 -- (-4476.970) [...7 remote chains...] -- 55:17:04
      41950000 -- (-4472.916) [...7 remote chains...] -- 55:16:17
      42000000 -- (-4477.711) [...7 remote chains...] -- 55:15:22

      Average standard deviation of split frequencies: 0.004113

      42050000 -- [-4469.996] [...7 remote chains...] -- 55:14:07
      42100000 -- [-4452.712] [...7 remote chains...] -- 55:12:46
      42150000 -- (-4467.752) [...7 remote chains...] -- 55:11:36
      42200000 -- (-4474.269) [...7 remote chains...] -- 55:10:59
      42250000 -- (-4489.810) [...7 remote chains...] -- 55:09:53
      42300000 -- (-4481.429) [...7 remote chains...] -- 55:08:39
      42350000 -- (-4469.470) [...7 remote chains...] -- 55:07:40
      42400000 -- (-4476.364) [...7 remote chains...] -- 55:06:48
      42450000 -- (-4508.663) [...7 remote chains...] -- 55:05:45
      42500000 -- (-4459.788) [...7 remote chains...] -- 55:04:35

      Average standard deviation of split frequencies: 0.004307

      42550000 -- (-4479.807) [...7 remote chains...] -- 55:03:18
      42600000 -- (-4470.194) [...7 remote chains...] -- 55:02:04
      42650000 -- (-4476.422) [...7 remote chains...] -- 55:01:31
      42700000 -- (-4487.433) [...7 remote chains...] -- 55:00:35
      42750000 -- [-4462.467] [...7 remote chains...] -- 54:59:25
      42800000 -- [-4458.571] [...7 remote chains...] -- 54:58:04
      42850000 -- [-4452.404] [...7 remote chains...] -- 54:56:50
      42900000 -- [-4458.053] [...7 remote chains...] -- 54:56:02
      42950000 -- (-4472.936) [...7 remote chains...] -- 54:55:00
      43000000 -- (-4485.898) [...7 remote chains...] -- 54:53:42

      Average standard deviation of split frequencies: 0.004280

      43050000 -- [-4456.594] [...7 remote chains...] -- 54:52:25
      43100000 -- (-4471.709) [...7 remote chains...] -- 54:51:55
      43150000 -- (-4488.449) [...7 remote chains...] -- 54:50:52
      43200000 -- (-4463.016) [...7 remote chains...] -- 54:49:42
      43250000 -- (-4451.635) [...7 remote chains...] -- 54:48:29
      43300000 -- (-4474.597) [...7 remote chains...] -- 54:47:08
      43350000 -- (-4461.396) [...7 remote chains...] -- 54:46:13
      43400000 -- (-4462.984) [...7 remote chains...] -- 54:45:13
      43450000 -- (-4475.832) [...7 remote chains...] -- 54:44:00
      43500000 -- (-4469.301) [...7 remote chains...] -- 54:42:46

      Average standard deviation of split frequencies: 0.004140

      43550000 -- (-4475.027) [...7 remote chains...] -- 54:41:29
      43600000 -- (-4475.139) [...7 remote chains...] -- 54:40:27
      43650000 -- (-4477.394) [...7 remote chains...] -- 54:39:35
      43700000 -- (-4480.680) [...7 remote chains...] -- 54:38:25
      43750000 -- (-4485.711) [...7 remote chains...] -- 54:37:05
      43800000 -- (-4469.892) [...7 remote chains...] -- 54:36:05
      43850000 -- (-4468.583) [...7 remote chains...] -- 54:35:24
      43900000 -- (-4464.800) [...7 remote chains...] -- 54:34:32
      43950000 -- [-4460.594] [...7 remote chains...] -- 54:33:15
      44000000 -- (-4480.655) [...7 remote chains...] -- 54:31:58

      Average standard deviation of split frequencies: 0.003994

      44050000 -- (-4462.821) [...7 remote chains...] -- 54:30:42
      44100000 -- [-4484.027] [...7 remote chains...] -- 54:30:04
      44150000 -- (-4479.132) [...7 remote chains...] -- 54:29:08
      44200000 -- (-4455.976) [...7 remote chains...] -- 54:27:55
      44250000 -- [-4468.966] [...7 remote chains...] -- 54:26:59
      44300000 -- (-4472.555) [...7 remote chains...] -- 54:26:14
      44350000 -- (-4482.253) [...7 remote chains...] -- 54:25:22
      44400000 -- (-4467.258) [...7 remote chains...] -- 54:24:23
      44450000 -- (-4461.186) [...7 remote chains...] -- 54:23:10
      44500000 -- (-4481.629) [...7 remote chains...] -- 54:21:53

      Average standard deviation of split frequencies: 0.003875

      44550000 -- (-4462.639) [...7 remote chains...] -- 54:21:15
      44600000 -- (-4466.713) [...7 remote chains...] -- 54:20:19
      44650000 -- (-4487.151) [...7 remote chains...] -- 54:19:09
      44700000 -- (-4447.415) [...7 remote chains...] -- 54:17:53
      44750000 -- (-4474.683) [...7 remote chains...] -- 54:16:32
      44800000 -- (-4471.822) [...7 remote chains...] -- 54:15:40
      44850000 -- (-4481.305) [...7 remote chains...] -- 54:14:41
      44900000 -- (-4463.907) [...7 remote chains...] -- 54:13:24
      44950000 -- (-4452.393) [...7 remote chains...] -- 54:12:04
      45000000 -- (-4470.329) [...7 remote chains...] -- 54:11:36

      Average standard deviation of split frequencies: 0.003788

      45050000 -- (-4490.877) [...7 remote chains...] -- 54:10:40
      45100000 -- (-4485.078) [...7 remote chains...] -- 54:09:34
      45150000 -- (-4475.315) [...7 remote chains...] -- 54:08:25
      45200000 -- (-4475.647) [...7 remote chains...] -- 54:07:05
      45250000 -- (-4474.732) [...7 remote chains...] -- 54:06:33
      45300000 -- (-4467.448) [...7 remote chains...] -- 54:05:30
      45350000 -- [-4471.246] [...7 remote chains...] -- 54:04:17
      45400000 -- [-4467.834] [...7 remote chains...] -- 54:03:04
      45450000 -- [-4449.122] [...7 remote chains...] -- 54:01:45
      45500000 -- [-4441.209] [...7 remote chains...] -- 54:00:25

      Average standard deviation of split frequencies: 0.003787

      45550000 -- (-4490.225) [...7 remote chains...] -- 53:59:02
      45600000 -- (-4464.443) [...7 remote chains...] -- 53:57:42
      45650000 -- (-4471.321) [...7 remote chains...] -- 53:56:23
      45700000 -- [-4460.625] [...7 remote chains...] -- 53:55:03
      45750000 -- [-4462.711] [...7 remote chains...] -- 53:53:41
      45800000 -- [-4454.098] [...7 remote chains...] -- 53:52:21
      45850000 -- [-4455.355] [...7 remote chains...] -- 53:51:02
      45900000 -- (-4462.784) [...7 remote chains...] -- 53:49:43
      45950000 -- [-4459.454] [...7 remote chains...] -- 53:48:24
      46000000 -- [-4444.945] [...7 remote chains...] -- 53:47:01

      Average standard deviation of split frequencies: 0.003723

      46050000 -- (-4446.110) [...7 remote chains...] -- 53:45:45
      46100000 -- (-4457.720) [...7 remote chains...] -- 53:44:29
      46150000 -- [-4452.260] [...7 remote chains...] -- 53:43:14
      46200000 -- [-4458.451] [...7 remote chains...] -- 53:41:55
      46250000 -- [-4451.535] [...7 remote chains...] -- 53:40:33
      46300000 -- (-4456.762) [...7 remote chains...] -- 53:39:14
      46350000 -- (-4471.742) [...7 remote chains...] -- 53:37:58
      46400000 -- (-4501.626) [...7 remote chains...] -- 53:36:39
      46450000 -- (-4468.862) [...7 remote chains...] -- 53:35:24
      46500000 -- (-4463.471) [...7 remote chains...] -- 53:34:08

      Average standard deviation of split frequencies: 0.003788

      46550000 -- (-4499.506) [...7 remote chains...] -- 53:32:50
      46600000 -- [-4470.766] [...7 remote chains...] -- 53:31:34
      46650000 -- (-4478.710) [...7 remote chains...] -- 53:30:19
      46700000 -- (-4469.547) [...7 remote chains...] -- 53:29:00
      46750000 -- [-4452.792] [...7 remote chains...] -- 53:27:42
      46800000 -- [-4456.887] [...7 remote chains...] -- 53:26:23
      46850000 -- (-4460.841) [...7 remote chains...] -- 53:25:05
      46900000 -- [-4457.489] [...7 remote chains...] -- 53:23:50
      46950000 -- [-4456.326] [...7 remote chains...] -- 53:22:35
      47000000 -- [-4477.323] [...7 remote chains...] -- 53:21:16

      Average standard deviation of split frequencies: 0.003827

      47050000 -- (-4446.947) [...7 remote chains...] -- 53:19:58
      47100000 -- (-4454.276) [...7 remote chains...] -- 53:18:40
      47150000 -- (-4470.119) [...7 remote chains...] -- 53:17:25
      47200000 -- (-4471.693) [...7 remote chains...] -- 53:16:07
      47250000 -- (-4484.667) [...7 remote chains...] -- 53:14:49
      47300000 -- (-4474.236) [...7 remote chains...] -- 53:13:34
      47350000 -- [-4455.817] [...7 remote chains...] -- 53:12:22
      47400000 -- (-4456.809) [...7 remote chains...] -- 53:11:04
      47450000 -- (-4464.541) [...7 remote chains...] -- 53:09:46
      47500000 -- [-4460.023] [...7 remote chains...] -- 53:08:32

      Average standard deviation of split frequencies: 0.003782

      47550000 -- [-4445.019] [...7 remote chains...] -- 53:07:17
      47600000 -- (-4451.887) [...7 remote chains...] -- 53:05:59
      47650000 -- [-4465.825] [...7 remote chains...] -- 53:04:41
      47700000 -- (-4469.578) [...7 remote chains...] -- 53:03:30
      47750000 -- [-4450.005] [...7 remote chains...] -- 53:02:15
      47800000 -- (-4464.649) [...7 remote chains...] -- 53:01:04
      47850000 -- (-4469.933) [...7 remote chains...] -- 52:59:46
      47900000 -- (-4466.673) [...7 remote chains...] -- 52:58:35
      47950000 -- [-4451.843] [...7 remote chains...] -- 52:57:21
      48000000 -- [-4449.862] [...7 remote chains...] -- 52:56:06

      Average standard deviation of split frequencies: 0.003858

      48050000 -- [-4459.450] [...7 remote chains...] -- 52:54:52
      48100000 -- [-4448.554] [...7 remote chains...] -- 52:53:38
      48150000 -- (-4482.885) [...7 remote chains...] -- 52:52:23
      48200000 -- (-4472.240) [...7 remote chains...] -- 52:51:09
      48250000 -- (-4506.148) [...7 remote chains...] -- 52:49:52
      48300000 -- (-4445.085) [...7 remote chains...] -- 52:48:38
      48350000 -- (-4446.688) [...7 remote chains...] -- 52:47:23
      48400000 -- [-4450.341] [...7 remote chains...] -- 52:46:09
      48450000 -- (-4464.773) [...7 remote chains...] -- 52:44:55
      48500000 -- (-4471.861) [...7 remote chains...] -- 52:43:47

      Average standard deviation of split frequencies: 0.003857

      48550000 -- (-4469.218) [...7 remote chains...] -- 52:42:33
      48600000 -- [-4451.137] [...7 remote chains...] -- 52:41:23
      48650000 -- (-4468.140) [...7 remote chains...] -- 52:40:05
      48700000 -- [-4459.788] [...7 remote chains...] -- 52:38:58
      48750000 -- [-4450.461] [...7 remote chains...] -- 52:37:50
      48800000 -- [-4469.480] [...7 remote chains...] -- 52:36:39
      48850000 -- [-4462.657] [...7 remote chains...] -- 52:35:22
      48900000 -- [-4452.741] [...7 remote chains...] -- 52:34:15
      48950000 -- (-4475.696) [...7 remote chains...] -- 52:33:10
      49000000 -- [-4442.308] [...7 remote chains...] -- 52:32:05

      Average standard deviation of split frequencies: 0.003805

      49050000 -- (-4456.536) [...7 remote chains...] -- 52:30:55
      49100000 -- (-4471.116) [...7 remote chains...] -- 52:29:44
      49150000 -- (-4473.158) [...7 remote chains...] -- 52:28:43
      49200000 -- (-4476.449) [...7 remote chains...] -- 52:27:29
      49250000 -- (-4476.478) [...7 remote chains...] -- 52:26:21
      49300000 -- (-4471.506) [...7 remote chains...] -- 52:25:11
      49350000 -- (-4463.550) [...7 remote chains...] -- 52:24:06
      49400000 -- (-4475.133) [...7 remote chains...] -- 52:23:11
      49450000 -- (-4485.643) [...7 remote chains...] -- 52:22:00
      49500000 -- [-4451.322] [...7 remote chains...] -- 52:20:50

      Average standard deviation of split frequencies: 0.003521

      49550000 -- [-4455.011] [...7 remote chains...] -- 52:19:36
      49600000 -- [-4453.184] [...7 remote chains...] -- 52:18:32
      49650000 -- (-4461.433) [...7 remote chains...] -- 52:17:36
      49700000 -- (-4458.395) [...7 remote chains...] -- 52:16:29
      49750000 -- [-4472.577] [...7 remote chains...] -- 52:15:22
      49800000 -- [-4458.221] [...7 remote chains...] -- 52:14:11
      49850000 -- [-4453.389] [...7 remote chains...] -- 52:13:04
      49900000 -- [-4455.431] [...7 remote chains...] -- 52:12:05
      49950000 -- [-4444.026] [...7 remote chains...] -- 52:10:58
      50000000 -- [-4448.299] [...7 remote chains...] -- 52:09:54

      Average standard deviation of split frequencies: 0.003706

      50050000 -- [-4441.031] [...7 remote chains...] -- 52:08:46
      50100000 -- [-4444.280] [...7 remote chains...] -- 52:07:42
      50150000 -- [-4466.111] [...7 remote chains...] -- 52:06:37
      50200000 -- [-4457.674] [...7 remote chains...] -- 52:05:27
      50250000 -- [-4450.920] [...7 remote chains...] -- 52:04:32
      50300000 -- [-4438.695] [...7 remote chains...] -- 52:03:27
      50350000 -- [-4430.816] [...7 remote chains...] -- 52:02:38
      50400000 -- [-4474.687] [...7 remote chains...] -- 52:01:30
      50450000 -- (-4465.257) [...7 remote chains...] -- 52:00:23
      50500000 -- [-4446.744] [...7 remote chains...] -- 51:59:22

      Average standard deviation of split frequencies: 0.003514

      50550000 -- (-4461.252) [...7 remote chains...] -- 51:58:14
      50600000 -- (-4450.993) [...7 remote chains...] -- 51:57:22
      50650000 -- [-4473.481] [...7 remote chains...] -- 51:56:29
      50700000 -- [-4458.970] [...7 remote chains...] -- 51:55:34
      50750000 -- [-4465.671] [...7 remote chains...] -- 51:54:26
      50800000 -- [-4440.561] [...7 remote chains...] -- 51:53:34
      50850000 -- [-4452.217] [...7 remote chains...] -- 51:52:41
      50900000 -- (-4471.828) [...7 remote chains...] -- 51:51:34
      50950000 -- (-4476.409) [...7 remote chains...] -- 51:50:47
      51000000 -- (-4464.865) [...7 remote chains...] -- 51:49:48

      Average standard deviation of split frequencies: 0.003412

      51050000 -- [-4465.346] [...7 remote chains...] -- 51:48:53
      51100000 -- [-4474.801] [...7 remote chains...] -- 51:47:51
      51150000 -- [-4456.667] [...7 remote chains...] -- 51:46:53
      51200000 -- [-4445.018] [...7 remote chains...] -- 51:45:51
      51250000 -- [-4463.087] [...7 remote chains...] -- 51:44:55
      51300000 -- [-4455.443] [...7 remote chains...] -- 51:44:11
      51350000 -- [-4469.485] [...7 remote chains...] -- 51:43:13
      51400000 -- (-4483.511) [...7 remote chains...] -- 51:42:08
      51450000 -- (-4462.434) [...7 remote chains...] -- 51:41:07
      51500000 -- (-4471.825) [...7 remote chains...] -- 51:40:08

      Average standard deviation of split frequencies: 0.003444

      51550000 -- (-4444.585) [...7 remote chains...] -- 51:39:21
      51600000 -- (-4451.365) [...7 remote chains...] -- 51:38:25
      51650000 -- (-4448.066) [...7 remote chains...] -- 51:37:29
      51700000 -- (-4469.819) [...7 remote chains...] -- 51:36:30
      51750000 -- (-4475.132) [...7 remote chains...] -- 51:35:40
      51800000 -- (-4480.716) [...7 remote chains...] -- 51:34:47
      51850000 -- (-4461.970) [...7 remote chains...] -- 51:33:43
      51900000 -- (-4483.155) [...7 remote chains...] -- 51:32:41
      51950000 -- (-4468.412) [...7 remote chains...] -- 51:31:42
      52000000 -- (-4478.704) [...7 remote chains...] -- 51:30:49

      Average standard deviation of split frequencies: 0.003407

      52050000 -- (-4473.147) [...7 remote chains...] -- 51:29:53
      52100000 -- (-4457.729) [...7 remote chains...] -- 51:28:57
      52150000 -- (-4492.460) [...7 remote chains...] -- 51:28:07
      52200000 -- (-4475.091) [...7 remote chains...] -- 51:27:14
      52250000 -- (-4482.447) [...7 remote chains...] -- 51:26:18
      52300000 -- (-4498.252) [...7 remote chains...] -- 51:25:13
      52350000 -- (-4469.974) [...7 remote chains...] -- 51:24:23
      52400000 -- [-4442.171] [...7 remote chains...] -- 51:23:24
      52450000 -- [-4468.152] [...7 remote chains...] -- 51:22:33
      52500000 -- (-4477.525) [...7 remote chains...] -- 51:21:43

      Average standard deviation of split frequencies: 0.003796

      52550000 -- [-4476.648] [...7 remote chains...] -- 51:20:49
      52600000 -- (-4463.711) [...7 remote chains...] -- 51:19:50
      52650000 -- (-4474.103) [...7 remote chains...] -- 51:19:05
      52700000 -- [-4448.808] [...7 remote chains...] -- 51:18:23
      52750000 -- (-4451.971) [...7 remote chains...] -- 51:17:30
      52800000 -- (-4469.440) [...7 remote chains...] -- 51:16:31
      52850000 -- (-4461.654) [...7 remote chains...] -- 51:15:34
      52900000 -- (-4464.060) [...7 remote chains...] -- 51:14:43
      52950000 -- [-4453.621] [...7 remote chains...] -- 51:13:50
      53000000 -- [-4456.673] [...7 remote chains...] -- 51:12:56

      Average standard deviation of split frequencies: 0.003950

      53050000 -- [-4451.448] [...7 remote chains...] -- 51:12:00
      53100000 -- (-4455.333) [...7 remote chains...] -- 51:11:06
      53150000 -- (-4458.446) [...7 remote chains...] -- 51:10:21
      53200000 -- (-4476.239) [...7 remote chains...] -- 51:09:22
      53250000 -- (-4480.015) [...7 remote chains...] -- 51:08:28
      53300000 -- (-4454.375) [...7 remote chains...] -- 51:07:37
      53350000 -- (-4496.978) [...7 remote chains...] -- 51:06:46
      53400000 -- (-4475.568) [...7 remote chains...] -- 51:05:58
      53450000 -- (-4478.489) [...7 remote chains...] -- 51:05:07
      53500000 -- (-4463.986) [...7 remote chains...] -- 51:04:10

      Average standard deviation of split frequencies: 0.004023

      53550000 -- (-4478.965) [...7 remote chains...] -- 51:03:08
      53600000 -- (-4463.071) [...7 remote chains...] -- 51:02:12
      53650000 -- (-4469.479) [...7 remote chains...] -- 51:01:23
      53700000 -- (-4486.994) [...7 remote chains...] -- 51:00:35
      53750000 -- (-4477.796) [...7 remote chains...] -- 50:59:41
      53800000 -- (-4478.409) [...7 remote chains...] -- 50:59:00
      53850000 -- (-4493.933) [...7 remote chains...] -- 50:58:06
      53900000 -- (-4471.305) [...7 remote chains...] -- 50:57:23
      53950000 -- (-4474.310) [...7 remote chains...] -- 50:56:29
      54000000 -- (-4469.896) [...7 remote chains...] -- 50:55:46

      Average standard deviation of split frequencies: 0.004001

      54050000 -- (-4471.184) [...7 remote chains...] -- 50:54:57
      54100000 -- (-4487.716) [...7 remote chains...] -- 50:54:08
      54150000 -- (-4476.478) [...7 remote chains...] -- 50:53:19
      54200000 -- (-4481.430) [...7 remote chains...] -- 50:52:39
      54250000 -- (-4480.747) [...7 remote chains...] -- 50:52:03
      54300000 -- (-4474.426) [...7 remote chains...] -- 50:51:17
      54350000 -- (-4476.934) [...7 remote chains...] -- 50:50:25
      54400000 -- (-4459.830) [...7 remote chains...] -- 50:49:36
      54450000 -- (-4499.181) [...7 remote chains...] -- 50:48:47
      54500000 -- (-4488.173) [...7 remote chains...] -- 50:47:58

      Average standard deviation of split frequencies: 0.004051

      54550000 -- (-4486.878) [...7 remote chains...] -- 50:47:12
      54600000 -- (-4489.677) [...7 remote chains...] -- 50:46:33
      54650000 -- (-4476.019) [...7 remote chains...] -- 50:45:52
      54700000 -- [-4466.363] [...7 remote chains...] -- 50:44:58
      54750000 -- (-4475.637) [...7 remote chains...] -- 50:44:03
      54800000 -- (-4461.182) [...7 remote chains...] -- 50:43:14
      54850000 -- (-4480.928) [...7 remote chains...] -- 50:42:22
      54900000 -- (-4460.966) [...7 remote chains...] -- 50:41:43
      54950000 -- (-4460.026) [...7 remote chains...] -- 50:40:51
      55000000 -- (-4474.908) [...7 remote chains...] -- 50:40:02

      Average standard deviation of split frequencies: 0.004084

      55050000 -- (-4494.249) [...7 remote chains...] -- 50:39:04
      55100000 -- (-4490.742) [...7 remote chains...] -- 50:38:09
      55150000 -- [-4462.709] [...7 remote chains...] -- 50:37:25
      55200000 -- (-4460.693) [...7 remote chains...] -- 50:36:33
      55250000 -- (-4459.238) [...7 remote chains...] -- 50:35:46
      55300000 -- [-4453.464] [...7 remote chains...] -- 50:34:56
      55350000 -- [-4459.852] [...7 remote chains...] -- 50:34:12
      55400000 -- [-4448.633] [...7 remote chains...] -- 50:33:28
      55450000 -- [-4466.598] [...7 remote chains...] -- 50:32:40
      55500000 -- (-4464.754) [...7 remote chains...] -- 50:32:01

      Average standard deviation of split frequencies: 0.004081

      55550000 -- (-4454.805) [...7 remote chains...] -- 50:31:14
      55600000 -- (-4479.888) [...7 remote chains...] -- 50:30:19
      55650000 -- (-4461.688) [...7 remote chains...] -- 50:29:34
      55700000 -- (-4476.172) [...7 remote chains...] -- 50:28:49
      55750000 -- (-4474.409) [...7 remote chains...] -- 50:27:59
      55800000 -- (-4481.464) [...7 remote chains...] -- 50:27:09
      55850000 -- (-4488.011) [...7 remote chains...] -- 50:26:25
      55900000 -- (-4472.826) [...7 remote chains...] -- 50:25:29
      55950000 -- (-4451.323) [...7 remote chains...] -- 50:24:42
      56000000 -- (-4475.929) [...7 remote chains...] -- 50:24:00

      Average standard deviation of split frequencies: 0.003933

      56050000 -- (-4471.770) [...7 remote chains...] -- 50:23:12
      56100000 -- (-4484.118) [...7 remote chains...] -- 50:22:19
      56150000 -- (-4461.711) [...7 remote chains...] -- 50:21:37
      56200000 -- (-4463.989) [...7 remote chains...] -- 50:21:02
      56250000 -- (-4458.686) [...7 remote chains...] -- 50:20:06
      56300000 -- [-4478.834] [...7 remote chains...] -- 50:19:18
      56350000 -- [-4475.184] [...7 remote chains...] -- 50:18:36
      56400000 -- (-4455.572) [...7 remote chains...] -- 50:17:45
      56450000 -- [-4459.963] [...7 remote chains...] -- 50:16:52
      56500000 -- [-4459.829] [...7 remote chains...] -- 50:15:54

      Average standard deviation of split frequencies: 0.003611

      56550000 -- [-4463.433] [...7 remote chains...] -- 50:15:04
      56600000 -- (-4460.866) [...7 remote chains...] -- 50:14:08
      56650000 -- [-4440.432] [...7 remote chains...] -- 50:13:28
      56700000 -- [-4434.412] [...7 remote chains...] -- 50:12:40
      56750000 -- [-4449.556] [...7 remote chains...] -- 50:11:52
      56800000 -- [-4454.017] [...7 remote chains...] -- 50:10:53
      56850000 -- (-4460.955) [...7 remote chains...] -- 50:10:05
      56900000 -- (-4450.570) [...7 remote chains...] -- 50:09:22
      56950000 -- [-4465.281] [...7 remote chains...] -- 50:08:29
      57000000 -- [-4450.939] [...7 remote chains...] -- 50:07:35

      Average standard deviation of split frequencies: 0.003420

      57050000 -- [-4443.929] [...7 remote chains...] -- 50:06:52
      57100000 -- [-4447.310] [...7 remote chains...] -- 50:06:19
      57150000 -- (-4476.318) [...7 remote chains...] -- 50:05:25
      57200000 -- (-4468.623) [...7 remote chains...] -- 50:04:27
      57250000 -- (-4467.118) [...7 remote chains...] -- 50:03:41
      57300000 -- (-4463.094) [...7 remote chains...] -- 50:02:50
      57350000 -- [-4464.592] [...7 remote chains...] -- 50:02:04
      57400000 -- (-4470.390) [...7 remote chains...] -- 50:01:20
      57450000 -- (-4466.049) [...7 remote chains...] -- 50:00:29
      57500000 -- (-4458.624) [...7 remote chains...] -- 49:59:46

      Average standard deviation of split frequencies: 0.003273

      57550000 -- (-4474.729) [...7 remote chains...] -- 49:58:59
      57600000 -- (-4483.170) [...7 remote chains...] -- 49:58:11
      57650000 -- (-4468.187) [...7 remote chains...] -- 49:57:17
      57700000 -- (-4482.360) [...7 remote chains...] -- 49:56:31
      57750000 -- (-4475.352) [...7 remote chains...] -- 49:55:37
      57800000 -- (-4488.041) [...7 remote chains...] -- 49:54:48
      57850000 -- (-4467.064) [...7 remote chains...] -- 49:53:59
      57900000 -- (-4464.664) [...7 remote chains...] -- 49:53:08
      57950000 -- (-4501.556) [...7 remote chains...] -- 49:52:26
      58000000 -- (-4461.591) [...7 remote chains...] -- 49:51:42

      Average standard deviation of split frequencies: 0.003275

      58050000 -- (-4447.308) [...7 remote chains...] -- 49:50:46
      58100000 -- (-4465.339) [...7 remote chains...] -- 49:49:59
      58150000 -- (-4489.888) [...7 remote chains...] -- 49:49:17
      58200000 -- (-4501.938) [...7 remote chains...] -- 49:48:31
      58250000 -- (-4480.875) [...7 remote chains...] -- 49:47:34
      58300000 -- (-4479.229) [...7 remote chains...] -- 49:46:45
      58350000 -- (-4459.573) [...7 remote chains...] -- 49:45:49
      58400000 -- (-4472.542) [...7 remote chains...] -- 49:45:04
      58450000 -- (-4494.733) [...7 remote chains...] -- 49:44:12
      58500000 -- (-4486.431) [...7 remote chains...] -- 49:43:23

      Average standard deviation of split frequencies: 0.003360

      58550000 -- (-4473.026) [...7 remote chains...] -- 49:42:39
      58600000 -- (-4460.700) [...7 remote chains...] -- 49:41:56
      58650000 -- (-4479.408) [...7 remote chains...] -- 49:41:12
      58700000 -- (-4475.550) [...7 remote chains...] -- 49:40:17
      58750000 -- (-4485.697) [...7 remote chains...] -- 49:39:26
      58800000 -- (-4493.812) [...7 remote chains...] -- 49:38:36
      58850000 -- (-4473.597) [...7 remote chains...] -- 49:37:34
      58900000 -- (-4479.399) [...7 remote chains...] -- 49:36:40
      58950000 -- (-4475.839) [...7 remote chains...] -- 49:35:43
      59000000 -- (-4471.062) [...7 remote chains...] -- 49:34:54

      Average standard deviation of split frequencies: 0.003371

      59050000 -- (-4453.994) [...7 remote chains...] -- 49:34:18
      59100000 -- [-4429.528] [...7 remote chains...] -- 49:33:31
      59150000 -- [-4443.952] [...7 remote chains...] -- 49:32:43
      59200000 -- [-4451.475] [...7 remote chains...] -- 49:32:01
      59250000 -- (-4458.781) [...7 remote chains...] -- 49:31:23
      59300000 -- (-4489.477) [...7 remote chains...] -- 49:30:31
      59350000 -- (-4454.749) [...7 remote chains...] -- 49:29:34
      59400000 -- (-4485.270) [...7 remote chains...] -- 49:28:41
      59450000 -- (-4486.812) [...7 remote chains...] -- 49:27:54
      59500000 -- (-4460.785) [...7 remote chains...] -- 49:27:08

      Average standard deviation of split frequencies: 0.003303

      59550000 -- (-4469.130) [...7 remote chains...] -- 49:26:21
      59600000 -- (-4461.970) [...7 remote chains...] -- 49:25:35
      59650000 -- [-4446.725] [...7 remote chains...] -- 49:24:48
      59700000 -- (-4480.317) [...7 remote chains...] -- 49:24:09
      59750000 -- (-4468.601) [...7 remote chains...] -- 49:23:21
      59800000 -- (-4476.808) [...7 remote chains...] -- 49:22:31
      59850000 -- [-4459.409] [...7 remote chains...] -- 49:21:41
      59900000 -- [-4447.097] [...7 remote chains...] -- 49:20:51
      59950000 -- (-4469.879) [...7 remote chains...] -- 49:20:03
      60000000 -- [-4452.151] [...7 remote chains...] -- 49:19:15

      Average standard deviation of split frequencies: 0.003314

      60050000 -- [-4442.644] [...7 remote chains...] -- 49:18:19
      60100000 -- [-4436.576] [...7 remote chains...] -- 49:17:31
      60150000 -- (-4459.505) [...7 remote chains...] -- 49:16:41
      60200000 -- (-4467.864) [...7 remote chains...] -- 49:15:48
      60250000 -- (-4461.660) [...7 remote chains...] -- 49:15:02
      60300000 -- [-4469.559] [...7 remote chains...] -- 49:14:14
      60350000 -- [-4445.506] [...7 remote chains...] -- 49:13:26
      60400000 -- [-4453.089] [...7 remote chains...] -- 49:12:42
      60450000 -- [-4462.024] [...7 remote chains...] -- 49:11:49
      60500000 -- (-4463.571) [...7 remote chains...] -- 49:11:05

      Average standard deviation of split frequencies: 0.003453

      60550000 -- [-4444.490] [...7 remote chains...] -- 49:10:17
      60600000 -- [-4460.999] [...7 remote chains...] -- 49:09:28
      60650000 -- [-4470.328] [...7 remote chains...] -- 49:08:40
      60700000 -- [-4459.763] [...7 remote chains...] -- 49:07:54
      60750000 -- [-4456.515] [...7 remote chains...] -- 49:07:03
      60800000 -- [-4455.215] [...7 remote chains...] -- 49:06:21
      60850000 -- [-4442.803] [...7 remote chains...] -- 49:05:37
      60900000 -- [-4470.971] [...7 remote chains...] -- 49:04:48
      60950000 -- (-4468.707) [...7 remote chains...] -- 49:04:07
      61000000 -- (-4451.572) [...7 remote chains...] -- 49:03:13

      Average standard deviation of split frequencies: 0.003475

      61050000 -- (-4464.796) [...7 remote chains...] -- 49:02:25
      61100000 -- [-4474.025] [...7 remote chains...] -- 49:01:36
      61150000 -- [-4464.070] [...7 remote chains...] -- 49:00:45
      61200000 -- (-4470.180) [...7 remote chains...] -- 48:59:58
      61250000 -- (-4474.995) [...7 remote chains...] -- 48:59:07
      61300000 -- (-4492.107) [...7 remote chains...] -- 48:58:11
      61350000 -- (-4477.066) [...7 remote chains...] -- 48:57:24
      61400000 -- (-4470.134) [...7 remote chains...] -- 48:56:42
      61450000 -- (-4478.601) [...7 remote chains...] -- 48:56:02
      61500000 -- (-4444.651) [...7 remote chains...] -- 48:55:22

      Average standard deviation of split frequencies: 0.003398

      61550000 -- (-4482.408) [...7 remote chains...] -- 48:54:28
      61600000 -- (-4466.249) [...7 remote chains...] -- 48:53:50
      61650000 -- (-4465.368) [...7 remote chains...] -- 48:53:01
      61700000 -- [-4438.776] [...7 remote chains...] -- 48:52:19
      61750000 -- [-4449.926] [...7 remote chains...] -- 48:51:23
      61800000 -- [-4445.196] [...7 remote chains...] -- 48:50:06
      61850000 -- [-4456.274] [...7 remote chains...] -- 48:48:50
      61900000 -- (-4460.576) [...7 remote chains...] -- 48:47:32
      61950000 -- (-4464.466) [...7 remote chains...] -- 48:46:16
      62000000 -- (-4465.922) [...7 remote chains...] -- 48:45:00

      Average standard deviation of split frequencies: 0.003468

      62050000 -- [-4453.160] [...7 remote chains...] -- 48:43:44
      62100000 -- (-4469.801) [...7 remote chains...] -- 48:42:26
      62150000 -- (-4462.542) [...7 remote chains...] -- 48:41:10
      62200000 -- [-4453.345] [...7 remote chains...] -- 48:39:54
      62250000 -- [-4446.126] [...7 remote chains...] -- 48:38:38
      62300000 -- (-4486.244) [...7 remote chains...] -- 48:37:22
      62350000 -- (-4479.291) [...7 remote chains...] -- 48:36:08
      62400000 -- (-4461.355) [...7 remote chains...] -- 48:34:53
      62450000 -- [-4465.818] [...7 remote chains...] -- 48:33:37
      62500000 -- [-4462.057] [...7 remote chains...] -- 48:32:21

      Average standard deviation of split frequencies: 0.003437

      62550000 -- [-4438.681] [...7 remote chains...] -- 48:31:05
      62600000 -- (-4482.886) [...7 remote chains...] -- 48:29:56
      62650000 -- (-4468.122) [...7 remote chains...] -- 48:28:43
      62700000 -- (-4467.641) [...7 remote chains...] -- 48:27:27
      62750000 -- (-4464.619) [...7 remote chains...] -- 48:26:12
      62800000 -- (-4474.411) [...7 remote chains...] -- 48:24:56
      62850000 -- (-4480.187) [...7 remote chains...] -- 48:23:45
      62900000 -- (-4476.347) [...7 remote chains...] -- 48:22:31
      62950000 -- (-4475.213) [...7 remote chains...] -- 48:21:18
      63000000 -- (-4463.509) [...7 remote chains...] -- 48:20:03

      Average standard deviation of split frequencies: 0.003407

      63050000 -- (-4458.833) [...7 remote chains...] -- 48:18:49
      63100000 -- (-4468.831) [...7 remote chains...] -- 48:17:36
      63150000 -- (-4465.508) [...7 remote chains...] -- 48:16:23
      63200000 -- (-4450.512) [...7 remote chains...] -- 48:15:12
      63250000 -- (-4489.548) [...7 remote chains...] -- 48:13:56
      63300000 -- (-4486.675) [...7 remote chains...] -- 48:12:41
      63350000 -- (-4455.644) [...7 remote chains...] -- 48:11:26
      63400000 -- (-4479.408) [...7 remote chains...] -- 48:10:10
      63450000 -- (-4463.911) [...7 remote chains...] -- 48:08:57
      63500000 -- (-4471.936) [...7 remote chains...] -- 48:07:44

      Average standard deviation of split frequencies: 0.003407

      63550000 -- (-4461.834) [...7 remote chains...] -- 48:06:33
      63600000 -- [-4463.122] [...7 remote chains...] -- 48:05:27
      63650000 -- [-4468.997] [...7 remote chains...] -- 48:04:12
      63700000 -- (-4476.419) [...7 remote chains...] -- 48:02:59
      63750000 -- [-4452.705] [...7 remote chains...] -- 48:01:48
      63800000 -- (-4459.020) [...7 remote chains...] -- 48:00:37
      63850000 -- (-4484.959) [...7 remote chains...] -- 47:59:24
      63900000 -- (-4467.806) [...7 remote chains...] -- 47:58:15
      63950000 -- (-4450.668) [...7 remote chains...] -- 47:57:07
      64000000 -- [-4460.229] [...7 remote chains...] -- 47:55:54

      Average standard deviation of split frequencies: 0.003256

      64050000 -- (-4487.363) [...7 remote chains...] -- 47:54:45
      64100000 -- (-4490.882) [...7 remote chains...] -- 47:53:39
      64150000 -- (-4461.415) [...7 remote chains...] -- 47:52:26
      64200000 -- (-4480.836) [...7 remote chains...] -- 47:51:15
      64250000 -- (-4476.348) [...7 remote chains...] -- 47:50:07
      64300000 -- (-4473.634) [...7 remote chains...] -- 47:48:58
      64350000 -- (-4477.982) [...7 remote chains...] -- 47:47:52
      64400000 -- (-4466.651) [...7 remote chains...] -- 47:46:37
      64450000 -- (-4451.106) [...7 remote chains...] -- 47:45:26
      64500000 -- (-4466.712) [...7 remote chains...] -- 47:44:13

      Average standard deviation of split frequencies: 0.003173

      64550000 -- (-4483.741) [...7 remote chains...] -- 47:43:03
      64600000 -- [-4467.111] [...7 remote chains...] -- 47:41:54
      64650000 -- [-4458.170] [...7 remote chains...] -- 47:40:42
      64700000 -- (-4456.442) [...7 remote chains...] -- 47:39:31
      64750000 -- (-4467.817) [...7 remote chains...] -- 47:38:21
      64800000 -- (-4461.586) [...7 remote chains...] -- 47:37:10
      64850000 -- [-4460.856] [...7 remote chains...] -- 47:35:58
      64900000 -- [-4450.970] [...7 remote chains...] -- 47:34:47
      64950000 -- [-4460.023] [...7 remote chains...] -- 47:33:33
      65000000 -- (-4458.523) [...7 remote chains...] -- 47:32:20

      Average standard deviation of split frequencies: 0.003123

      65050000 -- (-4482.238) [...7 remote chains...] -- 47:31:10
      65100000 -- [-4456.485] [...7 remote chains...] -- 47:29:57
      65150000 -- [-4453.490] [...7 remote chains...] -- 47:28:45
      65200000 -- [-4460.095] [...7 remote chains...] -- 47:27:32
      65250000 -- (-4467.947) [...7 remote chains...] -- 47:26:22
      65300000 -- (-4442.886) [...7 remote chains...] -- 47:25:12
      65350000 -- [-4461.916] [...7 remote chains...] -- 47:23:59
      65400000 -- [-4448.285] [...7 remote chains...] -- 47:22:47
      65450000 -- (-4480.890) [...7 remote chains...] -- 47:21:37
      65500000 -- (-4485.148) [...7 remote chains...] -- 47:20:26

      Average standard deviation of split frequencies: 0.003199

      65550000 -- (-4473.716) [...7 remote chains...] -- 47:19:16
      65600000 -- (-4468.724) [...7 remote chains...] -- 47:18:06
      65650000 -- (-4460.460) [...7 remote chains...] -- 47:16:56
      65700000 -- (-4483.494) [...7 remote chains...] -- 47:15:48
      65750000 -- (-4476.074) [...7 remote chains...] -- 47:14:37
      65800000 -- (-4462.075) [...7 remote chains...] -- 47:13:27
      65850000 -- [-4448.822] [...7 remote chains...] -- 47:12:23
      65900000 -- [-4469.596] [...7 remote chains...] -- 47:11:15
      65950000 -- [-4458.573] [...7 remote chains...] -- 47:10:05
      66000000 -- [-4467.951] [...7 remote chains...] -- 47:08:55

      Average standard deviation of split frequencies: 0.003182

      66050000 -- [-4453.104] [...7 remote chains...] -- 47:07:45
      66100000 -- [-4464.540] [...7 remote chains...] -- 47:06:37
      66150000 -- (-4468.597) [...7 remote chains...] -- 47:05:27
      66200000 -- [-4452.497] [...7 remote chains...] -- 47:04:19
      66250000 -- [-4446.016] [...7 remote chains...] -- 47:03:11
      66300000 -- (-4439.809) [...7 remote chains...] -- 47:02:01
      66350000 -- (-4454.809) [...7 remote chains...] -- 47:00:53
      66400000 -- [-4461.530] [...7 remote chains...] -- 46:59:43
      66450000 -- (-4449.081) [...7 remote chains...] -- 46:58:33
      66500000 -- (-4453.989) [...7 remote chains...] -- 46:57:23

      Average standard deviation of split frequencies: 0.003146

      66550000 -- [-4455.011] [...7 remote chains...] -- 46:56:13
      66600000 -- [-4464.883] [...7 remote chains...] -- 46:55:07
      66650000 -- (-4474.690) [...7 remote chains...] -- 46:53:55
      66700000 -- [-4442.702] [...7 remote chains...] -- 46:52:47
      66750000 -- [-4469.547] [...7 remote chains...] -- 46:51:37
      66800000 -- (-4477.979) [...7 remote chains...] -- 46:50:29
      66850000 -- (-4473.850) [...7 remote chains...] -- 46:49:23
      66900000 -- (-4462.047) [...7 remote chains...] -- 46:48:15
      66950000 -- (-4468.485) [...7 remote chains...] -- 46:47:09
      67000000 -- (-4494.021) [...7 remote chains...] -- 46:46:02

      Average standard deviation of split frequencies: 0.003171

      67050000 -- (-4462.757) [...7 remote chains...] -- 46:45:00
      67100000 -- (-4481.739) [...7 remote chains...] -- 46:43:50
      67150000 -- (-4482.209) [...7 remote chains...] -- 46:42:40
      67200000 -- (-4464.795) [...7 remote chains...] -- 46:41:34
      67250000 -- [-4468.394] [...7 remote chains...] -- 46:40:24
      67300000 -- (-4449.403) [...7 remote chains...] -- 46:39:15
      67350000 -- (-4470.393) [...7 remote chains...] -- 46:37:59
      67400000 -- (-4450.221) [...7 remote chains...] -- 46:36:43
      67450000 -- (-4462.222) [...7 remote chains...] -- 46:35:30
      67500000 -- (-4456.410) [...7 remote chains...] -- 46:34:14

      Average standard deviation of split frequencies: 0.003098

      67550000 -- (-4446.809) [...7 remote chains...] -- 46:33:01
      67600000 -- (-4453.536) [...7 remote chains...] -- 46:31:47
      67650000 -- (-4449.134) [...7 remote chains...] -- 46:30:33
      67700000 -- (-4464.689) [...7 remote chains...] -- 46:29:20
      67750000 -- (-4456.640) [...7 remote chains...] -- 46:28:05
      67800000 -- (-4465.084) [...7 remote chains...] -- 46:26:53
      67850000 -- [-4465.288] [...7 remote chains...] -- 46:25:38
      67900000 -- (-4465.445) [...7 remote chains...] -- 46:24:24
      67950000 -- [-4467.018] [...7 remote chains...] -- 46:23:11
      68000000 -- (-4476.717) [...7 remote chains...] -- 46:21:55

      Average standard deviation of split frequencies: 0.003012

      68050000 -- (-4455.190) [...7 remote chains...] -- 46:20:42
      68100000 -- [-4488.601] [...7 remote chains...] -- 46:19:29
      68150000 -- [-4452.102] [...7 remote chains...] -- 46:18:15
      68200000 -- [-4462.448] [...7 remote chains...] -- 46:17:00
      68250000 -- [-4469.000] [...7 remote chains...] -- 46:15:47
      68300000 -- (-4490.021) [...7 remote chains...] -- 46:14:32
      68350000 -- [-4460.746] [...7 remote chains...] -- 46:13:19
      68400000 -- (-4480.053) [...7 remote chains...] -- 46:12:05
      68450000 -- [-4457.970] [...7 remote chains...] -- 46:11:17
      68500000 -- (-4441.925) [...7 remote chains...] -- 46:10:04

      Average standard deviation of split frequencies: 0.002992

      68550000 -- [-4462.219] [...7 remote chains...] -- 46:08:51
      68600000 -- (-4465.823) [...7 remote chains...] -- 46:07:38
      68650000 -- (-4479.814) [...7 remote chains...] -- 46:06:25
      68700000 -- (-4478.425) [...7 remote chains...] -- 46:05:13
      68750000 -- (-4485.052) [...7 remote chains...] -- 46:04:00
      68800000 -- (-4471.440) [...7 remote chains...] -- 46:02:47
      68850000 -- (-4463.645) [...7 remote chains...] -- 46:01:36
      68900000 -- (-4477.528) [...7 remote chains...] -- 46:00:23
      68950000 -- (-4493.825) [...7 remote chains...] -- 45:59:10
      69000000 -- (-4466.877) [...7 remote chains...] -- 45:57:55

      Average standard deviation of split frequencies: 0.003073

      69050000 -- [-4441.356] [...7 remote chains...] -- 45:56:44
      69100000 -- (-4467.085) [...7 remote chains...] -- 45:55:31
      69150000 -- [-4467.727] [...7 remote chains...] -- 45:54:18
      69200000 -- [-4450.196] [...7 remote chains...] -- 45:53:06
      69250000 -- (-4453.125) [...7 remote chains...] -- 45:51:53
      69300000 -- (-4456.464) [...7 remote chains...] -- 45:50:40
      69350000 -- (-4484.174) [...7 remote chains...] -- 45:49:27
      69400000 -- (-4473.258) [...7 remote chains...] -- 45:48:14
      69450000 -- (-4487.719) [...7 remote chains...] -- 45:47:01
      69500000 -- (-4477.129) [...7 remote chains...] -- 45:45:52

      Average standard deviation of split frequencies: 0.003017

      69550000 -- (-4483.163) [...7 remote chains...] -- 45:44:40
      69600000 -- (-4483.189) [...7 remote chains...] -- 45:43:27
      69650000 -- (-4463.350) [...7 remote chains...] -- 45:42:12
      69700000 -- (-4473.576) [...7 remote chains...] -- 45:41:00
      69750000 -- (-4475.965) [...7 remote chains...] -- 45:39:47
      69800000 -- (-4489.093) [...7 remote chains...] -- 45:38:36
      69850000 -- (-4474.666) [...7 remote chains...] -- 45:37:24
      69900000 -- (-4497.351) [...7 remote chains...] -- 45:36:11
      69950000 -- (-4470.503) [...7 remote chains...] -- 45:34:59
      70000000 -- [-4481.281] [...7 remote chains...] -- 45:33:44

      Average standard deviation of split frequencies: 0.002907

      70050000 -- (-4466.721) [...7 remote chains...] -- 45:32:32
      70100000 -- [-4475.301] [...7 remote chains...] -- 45:31:21
      70150000 -- [-4450.654] [...7 remote chains...] -- 45:30:09
      70200000 -- (-4456.357) [...7 remote chains...] -- 45:28:56
      70250000 -- [-4451.604] [...7 remote chains...] -- 45:27:44
      70300000 -- [-4467.890] [...7 remote chains...] -- 45:26:31
      70350000 -- [-4466.335] [...7 remote chains...] -- 45:25:19
      70400000 -- [-4458.796] [...7 remote chains...] -- 45:24:08
      70450000 -- [-4454.815] [...7 remote chains...] -- 45:22:56
      70500000 -- [-4467.239] [...7 remote chains...] -- 45:21:44

      Average standard deviation of split frequencies: 0.002866

      70550000 -- (-4466.077) [...7 remote chains...] -- 45:20:33
      70600000 -- (-4457.296) [...7 remote chains...] -- 45:19:26
      70650000 -- (-4468.243) [...7 remote chains...] -- 45:18:16
      70700000 -- [-4457.950] [...7 remote chains...] -- 45:17:07
      70750000 -- (-4448.472) [...7 remote chains...] -- 45:15:57
      70800000 -- [-4453.088] [...7 remote chains...] -- 45:14:46
      70850000 -- (-4461.211) [...7 remote chains...] -- 45:13:36
      70900000 -- (-4485.672) [...7 remote chains...] -- 45:12:24
      70950000 -- (-4470.279) [...7 remote chains...] -- 45:11:13
      71000000 -- (-4471.543) [...7 remote chains...] -- 45:10:01

      Average standard deviation of split frequencies: 0.002932

      71050000 -- [-4451.527] [...7 remote chains...] -- 45:08:49
      71100000 -- [-4471.630] [...7 remote chains...] -- 45:07:39
      71150000 -- (-4457.583) [...7 remote chains...] -- 45:06:27
      71200000 -- (-4473.887) [...7 remote chains...] -- 45:05:16
      71250000 -- (-4479.021) [...7 remote chains...] -- 45:04:04
      71300000 -- (-4481.975) [...7 remote chains...] -- 45:02:54
      71350000 -- (-4488.734) [...7 remote chains...] -- 45:01:42
      71400000 -- [-4454.319] [...7 remote chains...] -- 45:00:32
      71450000 -- [-4448.585] [...7 remote chains...] -- 44:59:20
      71500000 -- [-4453.453] [...7 remote chains...] -- 44:58:12

      Average standard deviation of split frequencies: 0.002919

      71550000 -- [-4454.012] [...7 remote chains...] -- 44:57:00
      71600000 -- [-4448.724] [...7 remote chains...] -- 44:55:49
      71650000 -- (-4464.636) [...7 remote chains...] -- 44:54:39
      71700000 -- (-4484.488) [...7 remote chains...] -- 44:53:27
      71750000 -- [-4466.712] [...7 remote chains...] -- 44:52:17
      71800000 -- (-4483.604) [...7 remote chains...] -- 44:51:05
      71850000 -- (-4474.057) [...7 remote chains...] -- 44:49:54
      71900000 -- (-4469.318) [...7 remote chains...] -- 44:48:44
      71950000 -- (-4474.012) [...7 remote chains...] -- 44:47:37
      72000000 -- (-4454.363) [...7 remote chains...] -- 44:46:25

      Average standard deviation of split frequencies: 0.002845

      72050000 -- (-4465.377) [...7 remote chains...] -- 44:45:14
      72100000 -- (-4468.509) [...7 remote chains...] -- 44:44:05
      72150000 -- (-4477.418) [...7 remote chains...] -- 44:42:55
      72200000 -- (-4464.735) [...7 remote chains...] -- 44:41:44
      72250000 -- (-4484.864) [...7 remote chains...] -- 44:40:32
      72300000 -- (-4472.300) [...7 remote chains...] -- 44:39:22
      72350000 -- (-4482.117) [...7 remote chains...] -- 44:38:10
      72400000 -- (-4493.421) [...7 remote chains...] -- 44:37:00
      72450000 -- (-4466.740) [...7 remote chains...] -- 44:35:51
      72500000 -- (-4478.914) [...7 remote chains...] -- 44:34:39

      Average standard deviation of split frequencies: 0.002896

      72550000 -- (-4456.610) [...7 remote chains...] -- 44:33:29
      72600000 -- (-4484.261) [...7 remote chains...] -- 44:32:19
      72650000 -- (-4454.403) [...7 remote chains...] -- 44:31:09
      72700000 -- (-4453.551) [...7 remote chains...] -- 44:30:05
      72750000 -- (-4472.080) [...7 remote chains...] -- 44:28:53
      72800000 -- (-4497.286) [...7 remote chains...] -- 44:27:42
      72850000 -- (-4458.738) [...7 remote chains...] -- 44:26:32
      72900000 -- (-4476.209) [...7 remote chains...] -- 44:25:22
      72950000 -- [-4451.603] [...7 remote chains...] -- 44:24:11
      73000000 -- [-4450.619] [...7 remote chains...] -- 44:22:59

      Average standard deviation of split frequencies: 0.002910

      73050000 -- [-4457.673] [...7 remote chains...] -- 44:21:50
      73100000 -- (-4473.549) [...7 remote chains...] -- 44:20:38
      73150000 -- [-4451.883] [...7 remote chains...] -- 44:19:27
      73200000 -- (-4451.748) [...7 remote chains...] -- 44:18:16
      73250000 -- (-4450.841) [...7 remote chains...] -- 44:17:06
      73300000 -- (-4463.204) [...7 remote chains...] -- 44:15:55
      73350000 -- (-4487.137) [...7 remote chains...] -- 44:14:43
      73400000 -- (-4456.794) [...7 remote chains...] -- 44:13:34
      73450000 -- (-4491.489) [...7 remote chains...] -- 44:12:24
      73500000 -- (-4457.931) [...7 remote chains...] -- 44:11:15

      Average standard deviation of split frequencies: 0.002799

      73550000 -- (-4446.367) [...7 remote chains...] -- 44:10:05
      73600000 -- (-4475.451) [...7 remote chains...] -- 44:08:55
      73650000 -- [-4450.798] [...7 remote chains...] -- 44:07:44
      73700000 -- [-4443.974] [...7 remote chains...] -- 44:06:33
      73750000 -- [-4448.104] [...7 remote chains...] -- 44:05:24
      73800000 -- (-4448.072) [...7 remote chains...] -- 44:04:14
      73850000 -- (-4464.504) [...7 remote chains...] -- 44:03:05
      73900000 -- (-4464.488) [...7 remote chains...] -- 44:01:55
      73950000 -- [-4450.737] [...7 remote chains...] -- 44:00:44
      74000000 -- [-4436.837] [...7 remote chains...] -- 43:59:35

      Average standard deviation of split frequencies: 0.002834

      74050000 -- [-4447.064] [...7 remote chains...] -- 43:58:25
      74100000 -- [-4437.911] [...7 remote chains...] -- 43:57:16
      74150000 -- (-4463.637) [...7 remote chains...] -- 43:56:05
      74200000 -- [-4458.184] [...7 remote chains...] -- 43:54:57
      74250000 -- [-4470.754] [...7 remote chains...] -- 43:53:46
      74300000 -- [-4437.491] [...7 remote chains...] -- 43:52:37
      74350000 -- [-4452.371] [...7 remote chains...] -- 43:51:26
      74400000 -- (-4456.359) [...7 remote chains...] -- 43:50:17
      74450000 -- (-4467.708) [...7 remote chains...] -- 43:49:07
      74500000 -- (-4481.212) [...7 remote chains...] -- 43:47:58

      Average standard deviation of split frequencies: 0.002850

      74550000 -- (-4465.069) [...7 remote chains...] -- 43:46:50
      74600000 -- (-4478.505) [...7 remote chains...] -- 43:45:41
      74650000 -- [-4464.004] [...7 remote chains...] -- 43:44:34
      74700000 -- (-4464.061) [...7 remote chains...] -- 43:43:31
      74750000 -- (-4449.266) [...7 remote chains...] -- 43:42:29
      74800000 -- [-4442.939] [...7 remote chains...] -- 43:41:26
      74850000 -- (-4464.694) [...7 remote chains...] -- 43:40:24
      74900000 -- [-4485.687] [...7 remote chains...] -- 43:39:20
      74950000 -- [-4458.610] [...7 remote chains...] -- 43:38:20
      75000000 -- (-4478.700) [...7 remote chains...] -- 43:37:21

      Average standard deviation of split frequencies: 0.002839

      75050000 -- (-4478.692) [...7 remote chains...] -- 43:36:22
      75100000 -- (-4489.929) [...7 remote chains...] -- 43:35:23
      75150000 -- (-4475.092) [...7 remote chains...] -- 43:34:15
      75200000 -- (-4484.732) [...7 remote chains...] -- 43:33:09
      75250000 -- [-4459.506] [...7 remote chains...] -- 43:32:00
      75300000 -- [-4456.478] [...7 remote chains...] -- 43:30:51
      75350000 -- (-4466.421) [...7 remote chains...] -- 43:29:42
      75400000 -- (-4461.614) [...7 remote chains...] -- 43:28:31
      75450000 -- (-4474.922) [...7 remote chains...] -- 43:27:24
      75500000 -- (-4465.001) [...7 remote chains...] -- 43:26:15

      Average standard deviation of split frequencies: 0.002910

      75550000 -- (-4471.040) [...7 remote chains...] -- 43:25:06
      75600000 -- (-4479.173) [...7 remote chains...] -- 43:23:57
      75650000 -- (-4460.499) [...7 remote chains...] -- 43:22:46
      75700000 -- (-4472.335) [...7 remote chains...] -- 43:21:37
      75750000 -- (-4480.789) [...7 remote chains...] -- 43:20:26
      75800000 -- (-4481.621) [...7 remote chains...] -- 43:19:16
      75850000 -- (-4479.068) [...7 remote chains...] -- 43:18:07
      75900000 -- (-4461.424) [...7 remote chains...] -- 43:16:58
      75950000 -- (-4465.531) [...7 remote chains...] -- 43:15:46
      76000000 -- (-4466.918) [...7 remote chains...] -- 43:14:37

      Average standard deviation of split frequencies: 0.002889

      76050000 -- (-4470.440) [...7 remote chains...] -- 43:13:28
      76100000 -- (-4478.151) [...7 remote chains...] -- 43:12:17
      76150000 -- [-4461.040] [...7 remote chains...] -- 43:11:07
      76200000 -- [-4448.472] [...7 remote chains...] -- 43:09:56
      76250000 -- (-4462.197) [...7 remote chains...] -- 43:08:47
      76300000 -- (-4470.725) [...7 remote chains...] -- 43:07:35
      76350000 -- (-4454.851) [...7 remote chains...] -- 43:06:25
      76400000 -- (-4472.672) [...7 remote chains...] -- 43:05:16
      76450000 -- (-4475.631) [...7 remote chains...] -- 43:04:05
      76500000 -- (-4468.851) [...7 remote chains...] -- 43:02:57

      Average standard deviation of split frequencies: 0.002916

      76550000 -- (-4476.785) [...7 remote chains...] -- 43:01:48
      76600000 -- (-4457.244) [...7 remote chains...] -- 43:00:36
      76650000 -- (-4466.209) [...7 remote chains...] -- 42:59:26
      76700000 -- (-4492.178) [...7 remote chains...] -- 42:58:15
      76750000 -- (-4493.352) [...7 remote chains...] -- 42:57:05
      76800000 -- (-4454.211) [...7 remote chains...] -- 42:55:55
      76850000 -- (-4482.465) [...7 remote chains...] -- 42:54:46
      76900000 -- (-4480.687) [...7 remote chains...] -- 42:53:36
      76950000 -- (-4455.788) [...7 remote chains...] -- 42:52:25
      77000000 -- [-4444.231] [...7 remote chains...] -- 42:51:15

      Average standard deviation of split frequencies: 0.002981

      77050000 -- (-4476.324) [...7 remote chains...] -- 42:50:05
      77100000 -- (-4451.855) [...7 remote chains...] -- 42:48:55
      77150000 -- (-4477.645) [...7 remote chains...] -- 42:47:44
      77200000 -- (-4478.216) [...7 remote chains...] -- 42:46:36
      77250000 -- (-4475.448) [...7 remote chains...] -- 42:45:27
      77300000 -- (-4487.428) [...7 remote chains...] -- 42:44:17
      77350000 -- (-4461.888) [...7 remote chains...] -- 42:43:08
      77400000 -- [-4466.559] [...7 remote chains...] -- 42:41:57
      77450000 -- (-4498.779) [...7 remote chains...] -- 42:40:47
      77500000 -- (-4469.195) [...7 remote chains...] -- 42:39:38

      Average standard deviation of split frequencies: 0.002976

      77550000 -- [-4463.167] [...7 remote chains...] -- 42:38:28
      77600000 -- (-4469.428) [...7 remote chains...] -- 42:37:18
      77650000 -- (-4469.880) [...7 remote chains...] -- 42:36:08
      77700000 -- [-4465.233] [...7 remote chains...] -- 42:34:58
      77750000 -- [-4456.011] [...7 remote chains...] -- 42:33:48
      77800000 -- [-4460.302] [...7 remote chains...] -- 42:32:38
      77850000 -- [-4456.584] [...7 remote chains...] -- 42:31:26
      77900000 -- [-4452.388] [...7 remote chains...] -- 42:30:19
      77950000 -- (-4445.337) [...7 remote chains...] -- 42:29:10
      78000000 -- [-4456.433] [...7 remote chains...] -- 42:28:01

      Average standard deviation of split frequencies: 0.002975

      78050000 -- (-4487.477) [...7 remote chains...] -- 42:26:51
      78100000 -- (-4502.286) [...7 remote chains...] -- 42:25:41
      78150000 -- (-4477.418) [...7 remote chains...] -- 42:24:42
      78200000 -- (-4483.004) [...7 remote chains...] -- 42:23:32
      78250000 -- (-4502.174) [...7 remote chains...] -- 42:22:24
      78300000 -- (-4464.919) [...7 remote chains...] -- 42:21:14
      78350000 -- [-4450.731] [...7 remote chains...] -- 42:20:04
      78400000 -- (-4459.856) [...7 remote chains...] -- 42:18:58
      78450000 -- (-4470.090) [...7 remote chains...] -- 42:17:48
      78500000 -- (-4502.873) [...7 remote chains...] -- 42:16:44

      Average standard deviation of split frequencies: 0.003101

      78550000 -- (-4477.623) [...7 remote chains...] -- 42:15:36
      78600000 -- (-4463.944) [...7 remote chains...] -- 42:14:28
      78650000 -- (-4462.746) [...7 remote chains...] -- 42:13:18
      78700000 -- (-4489.150) [...7 remote chains...] -- 42:12:08
      78750000 -- (-4477.500) [...7 remote chains...] -- 42:10:58
      78800000 -- (-4461.363) [...7 remote chains...] -- 42:09:53
      78850000 -- (-4470.824) [...7 remote chains...] -- 42:08:44
      78900000 -- (-4486.456) [...7 remote chains...] -- 42:07:34
      78950000 -- (-4500.942) [...7 remote chains...] -- 42:06:24
      79000000 -- (-4477.336) [...7 remote chains...] -- 42:05:14

      Average standard deviation of split frequencies: 0.003107

      79050000 -- (-4517.748) [...7 remote chains...] -- 42:04:03
      79100000 -- (-4456.469) [...7 remote chains...] -- 42:02:54
      79150000 -- [-4475.959] [...7 remote chains...] -- 42:01:46
      79200000 -- (-4481.843) [...7 remote chains...] -- 42:00:36
      79250000 -- (-4467.381) [...7 remote chains...] -- 41:59:26
      79300000 -- [-4457.090] [...7 remote chains...] -- 41:58:15
      79350000 -- [-4445.999] [...7 remote chains...] -- 41:57:07
      79400000 -- [-4452.811] [...7 remote chains...] -- 41:55:56
      79450000 -- (-4467.666) [...7 remote chains...] -- 41:54:47
      79500000 -- [-4447.862] [...7 remote chains...] -- 41:53:37

      Average standard deviation of split frequencies: 0.003107

      79550000 -- (-4489.035) [...7 remote chains...] -- 41:52:27
      79600000 -- (-4468.603) [...7 remote chains...] -- 41:51:18
      79650000 -- (-4477.656) [...7 remote chains...] -- 41:50:08
      79700000 -- (-4471.237) [...7 remote chains...] -- 41:49:01
      79750000 -- [-4453.216] [...7 remote chains...] -- 41:47:53
      79800000 -- (-4466.926) [...7 remote chains...] -- 41:46:43
      79850000 -- [-4461.554] [...7 remote chains...] -- 41:45:32
      79900000 -- [-4451.862] [...7 remote chains...] -- 41:44:24
      79950000 -- (-4456.828) [...7 remote chains...] -- 41:43:15
      80000000 -- [-4439.016] [...7 remote chains...] -- 41:42:06

      Average standard deviation of split frequencies: 0.003124

      80050000 -- (-4455.056) [...7 remote chains...] -- 41:40:56
      80100000 -- (-4470.760) [...7 remote chains...] -- 41:39:45
      80150000 -- [-4448.512] [...7 remote chains...] -- 41:38:37
      80200000 -- (-4469.488) [...7 remote chains...] -- 41:37:28
      80250000 -- [-4465.007] [...7 remote chains...] -- 41:36:19
      80300000 -- (-4458.713) [...7 remote chains...] -- 41:35:09
      80350000 -- (-4486.613) [...7 remote chains...] -- 41:33:59
      80400000 -- (-4496.771) [...7 remote chains...] -- 41:32:49
      80450000 -- (-4479.455) [...7 remote chains...] -- 41:31:40
      80500000 -- (-4457.187) [...7 remote chains...] -- 41:30:31

      Average standard deviation of split frequencies: 0.003176

      80550000 -- [-4441.077] [...7 remote chains...] -- 41:29:20
      80600000 -- (-4463.752) [...7 remote chains...] -- 41:28:11
      80650000 -- (-4469.881) [...7 remote chains...] -- 41:27:00
      80700000 -- [-4446.130] [...7 remote chains...] -- 41:25:51
      80750000 -- (-4477.355) [...7 remote chains...] -- 41:24:43
      80800000 -- (-4474.847) [...7 remote chains...] -- 41:23:34
      80850000 -- (-4473.529) [...7 remote chains...] -- 41:22:25
      80900000 -- (-4472.622) [...7 remote chains...] -- 41:21:16
      80950000 -- (-4493.574) [...7 remote chains...] -- 41:20:05
      81000000 -- [-4433.156] [...7 remote chains...] -- 41:18:56

      Average standard deviation of split frequencies: 0.003230

      81050000 -- [-4463.025] [...7 remote chains...] -- 41:17:47
      81100000 -- (-4472.249) [...7 remote chains...] -- 41:16:40
      81150000 -- [-4450.591] [...7 remote chains...] -- 41:15:31
      81200000 -- [-4471.666] [...7 remote chains...] -- 41:14:21
      81250000 -- [-4457.853] [...7 remote chains...] -- 41:13:12
      81300000 -- [-4447.535] [...7 remote chains...] -- 41:12:03
      81350000 -- [-4453.577] [...7 remote chains...] -- 41:10:54
      81400000 -- [-4453.963] [...7 remote chains...] -- 41:09:45
      81450000 -- (-4474.119) [...7 remote chains...] -- 41:08:36
      81500000 -- (-4485.314) [...7 remote chains...] -- 41:07:27

      Average standard deviation of split frequencies: 0.003300

      81550000 -- (-4483.483) [...7 remote chains...] -- 41:06:17
      81600000 -- (-4469.089) [...7 remote chains...] -- 41:05:08
      81650000 -- (-4484.890) [...7 remote chains...] -- 41:03:59
      81700000 -- [-4440.020] [...7 remote chains...] -- 41:02:50
      81750000 -- [-4460.440] [...7 remote chains...] -- 41:01:41
      81800000 -- [-4450.788] [...7 remote chains...] -- 41:00:35
      81850000 -- (-4470.696) [...7 remote chains...] -- 40:59:26
      81900000 -- (-4486.622) [...7 remote chains...] -- 40:58:16
      81950000 -- (-4473.656) [...7 remote chains...] -- 40:57:07
      82000000 -- (-4456.525) [...7 remote chains...] -- 40:55:58

      Average standard deviation of split frequencies: 0.003270

      82050000 -- (-4473.766) [...7 remote chains...] -- 40:54:50
      82100000 -- (-4456.413) [...7 remote chains...] -- 40:53:41
      82150000 -- (-4477.184) [...7 remote chains...] -- 40:52:33
      82200000 -- (-4468.270) [...7 remote chains...] -- 40:51:25
      82250000 -- (-4469.037) [...7 remote chains...] -- 40:50:16
      82300000 -- (-4464.852) [...7 remote chains...] -- 40:49:07
      82350000 -- (-4485.635) [...7 remote chains...] -- 40:47:57
      82400000 -- [-4455.067] [...7 remote chains...] -- 40:46:48
      82450000 -- [-4465.776] [...7 remote chains...] -- 40:45:40
      82500000 -- [-4453.938] [...7 remote chains...] -- 40:44:32

      Average standard deviation of split frequencies: 0.003334

      82550000 -- [-4450.933] [...7 remote chains...] -- 40:43:24
      82600000 -- [-4441.481] [...7 remote chains...] -- 40:42:16
      82650000 -- (-4487.108) [...7 remote chains...] -- 40:41:09
      82700000 -- (-4445.848) [...7 remote chains...] -- 40:40:02
      82750000 -- (-4480.630) [...7 remote chains...] -- 40:38:53
      82800000 -- (-4465.586) [...7 remote chains...] -- 40:37:46
      82850000 -- (-4502.165) [...7 remote chains...] -- 40:36:39
      82900000 -- (-4477.788) [...7 remote chains...] -- 40:35:32
      82950000 -- (-4482.563) [...7 remote chains...] -- 40:34:33
      83000000 -- [-4450.183] [...7 remote chains...] -- 40:33:47

      Average standard deviation of split frequencies: 0.003344

      83050000 -- (-4455.901) [...7 remote chains...] -- 40:32:51
      83100000 -- [-4460.324] [...7 remote chains...] -- 40:31:56
      83150000 -- (-4460.443) [...7 remote chains...] -- 40:31:02
      83200000 -- (-4480.946) [...7 remote chains...] -- 40:30:07
      83250000 -- (-4469.193) [...7 remote chains...] -- 40:29:21
      83300000 -- [-4465.722] [...7 remote chains...] -- 40:28:29
      83350000 -- (-4453.913) [...7 remote chains...] -- 40:27:33
      83400000 -- (-4467.318) [...7 remote chains...] -- 40:26:41
      83450000 -- [-4461.274] [...7 remote chains...] -- 40:25:49
      83500000 -- (-4467.456) [...7 remote chains...] -- 40:25:00

      Average standard deviation of split frequencies: 0.003381

      83550000 -- (-4456.486) [...7 remote chains...] -- 40:24:14
      83600000 -- (-4471.650) [...7 remote chains...] -- 40:23:26
      83650000 -- [-4458.950] [...7 remote chains...] -- 40:22:33
      83700000 -- [-4474.752] [...7 remote chains...] -- 40:21:42
      83750000 -- [-4450.053] [...7 remote chains...] -- 40:20:50
      83800000 -- [-4444.589] [...7 remote chains...] -- 40:20:00
      83850000 -- [-4457.477] [...7 remote chains...] -- 40:19:10
      83900000 -- [-4442.577] [...7 remote chains...] -- 40:18:18
      83950000 -- [-4442.248] [...7 remote chains...] -- 40:17:32
      84000000 -- (-4456.047) [...7 remote chains...] -- 40:16:35

      Average standard deviation of split frequencies: 0.003387

      84050000 -- (-4442.826) [...7 remote chains...] -- 40:15:49
      84100000 -- (-4451.254) [...7 remote chains...] -- 40:14:54
      84150000 -- [-4463.396] [...7 remote chains...] -- 40:14:06
      84200000 -- (-4461.078) [...7 remote chains...] -- 40:13:18
      84250000 -- [-4449.498] [...7 remote chains...] -- 40:12:31
      84300000 -- (-4453.316) [...7 remote chains...] -- 40:11:41
      84350000 -- [-4451.218] [...7 remote chains...] -- 40:10:45
      84400000 -- (-4449.847) [...7 remote chains...] -- 40:09:53
      84450000 -- (-4458.773) [...7 remote chains...] -- 40:09:00
      84500000 -- (-4463.527) [...7 remote chains...] -- 40:08:05

      Average standard deviation of split frequencies: 0.003356

      84550000 -- (-4452.109) [...7 remote chains...] -- 40:07:14
      84600000 -- (-4468.419) [...7 remote chains...] -- 40:06:22
      84650000 -- (-4474.531) [...7 remote chains...] -- 40:05:32
      84700000 -- (-4471.934) [...7 remote chains...] -- 40:04:42
      84750000 -- (-4488.230) [...7 remote chains...] -- 40:03:57
      84800000 -- (-4468.638) [...7 remote chains...] -- 40:03:07
      84850000 -- (-4460.681) [...7 remote chains...] -- 40:02:13
      84900000 -- (-4480.332) [...7 remote chains...] -- 40:01:22
      84950000 -- (-4460.699) [...7 remote chains...] -- 40:00:31
      85000000 -- (-4466.533) [...7 remote chains...] -- 39:59:37

      Average standard deviation of split frequencies: 0.003340

      85050000 -- (-4465.761) [...7 remote chains...] -- 39:58:44
      85100000 -- (-4461.608) [...7 remote chains...] -- 39:57:50
      85150000 -- [-4444.212] [...7 remote chains...] -- 39:57:00
      85200000 -- (-4449.843) [...7 remote chains...] -- 39:56:04
      85250000 -- (-4478.109) [...7 remote chains...] -- 39:55:11
      85300000 -- (-4466.217) [...7 remote chains...] -- 39:54:14
      85350000 -- [-4442.941] [...7 remote chains...] -- 39:53:23
      85400000 -- (-4472.026) [...7 remote chains...] -- 39:52:29
      85450000 -- (-4487.846) [...7 remote chains...] -- 39:51:32
      85500000 -- (-4468.072) [...7 remote chains...] -- 39:50:38

      Average standard deviation of split frequencies: 0.003326

      85550000 -- (-4464.606) [...7 remote chains...] -- 39:49:46
      85600000 -- (-4461.223) [...7 remote chains...] -- 39:48:50
      85650000 -- [-4457.044] [...7 remote chains...] -- 39:47:59
      85700000 -- (-4491.517) [...7 remote chains...] -- 39:47:08
      85750000 -- (-4485.060) [...7 remote chains...] -- 39:46:14
      85800000 -- (-4465.974) [...7 remote chains...] -- 39:45:25
      85850000 -- [-4466.707] [...7 remote chains...] -- 39:44:31
      85900000 -- (-4458.959) [...7 remote chains...] -- 39:43:36
      85950000 -- [-4454.240] [...7 remote chains...] -- 39:42:45
      86000000 -- [-4462.407] [...7 remote chains...] -- 39:41:46

      Average standard deviation of split frequencies: 0.003320

      86050000 -- (-4467.408) [...7 remote chains...] -- 39:40:52
      86100000 -- (-4467.156) [...7 remote chains...] -- 39:39:58
      86150000 -- (-4470.284) [...7 remote chains...] -- 39:39:07
      86200000 -- (-4461.181) [...7 remote chains...] -- 39:38:24
      86250000 -- (-4481.357) [...7 remote chains...] -- 39:37:33
      86300000 -- (-4486.006) [...7 remote chains...] -- 39:36:47
      86350000 -- (-4483.876) [...7 remote chains...] -- 39:35:59
      86400000 -- (-4465.124) [...7 remote chains...] -- 39:35:14
      86450000 -- (-4467.284) [...7 remote chains...] -- 39:34:26
      86500000 -- (-4469.666) [...7 remote chains...] -- 39:33:32

      Average standard deviation of split frequencies: 0.003483

      86550000 -- (-4478.840) [...7 remote chains...] -- 39:32:38
      86600000 -- (-4465.779) [...7 remote chains...] -- 39:31:45
      86650000 -- (-4485.270) [...7 remote chains...] -- 39:30:55
      86700000 -- (-4477.490) [...7 remote chains...] -- 39:30:05
      86750000 -- (-4461.169) [...7 remote chains...] -- 39:29:18
      86800000 -- (-4463.127) [...7 remote chains...] -- 39:28:29
      86850000 -- (-4476.435) [...7 remote chains...] -- 39:27:36
      86900000 -- [-4453.017] [...7 remote chains...] -- 39:26:50
      86950000 -- [-4454.377] [...7 remote chains...] -- 39:25:56
      87000000 -- [-4473.904] [...7 remote chains...] -- 39:25:03

      Average standard deviation of split frequencies: 0.003512

      87050000 -- [-4444.427] [...7 remote chains...] -- 39:24:12
      87100000 -- [-4461.791] [...7 remote chains...] -- 39:23:20
      87150000 -- [-4459.254] [...7 remote chains...] -- 39:22:29
      87200000 -- (-4458.528) [...7 remote chains...] -- 39:21:45
      87250000 -- (-4450.256) [...7 remote chains...] -- 39:20:50
      87300000 -- [-4457.863] [...7 remote chains...] -- 39:19:55
      87350000 -- (-4490.329) [...7 remote chains...] -- 39:19:05
      87400000 -- (-4472.601) [...7 remote chains...] -- 39:18:13
      87450000 -- (-4474.573) [...7 remote chains...] -- 39:17:24
      87500000 -- (-4465.504) [...7 remote chains...] -- 39:16:33

      Average standard deviation of split frequencies: 0.003548

      87550000 -- (-4463.823) [...7 remote chains...] -- 39:15:40
      87600000 -- (-4466.136) [...7 remote chains...] -- 39:14:45
      87650000 -- (-4464.583) [...7 remote chains...] -- 39:13:56
      87700000 -- (-4468.925) [...7 remote chains...] -- 39:13:06
      87750000 -- (-4459.583) [...7 remote chains...] -- 39:12:16
      87800000 -- (-4482.125) [...7 remote chains...] -- 39:11:29
      87850000 -- (-4489.023) [...7 remote chains...] -- 39:10:40
      87900000 -- (-4468.023) [...7 remote chains...] -- 39:09:45
      87950000 -- (-4478.898) [...7 remote chains...] -- 39:08:53
      88000000 -- (-4473.314) [...7 remote chains...] -- 39:07:58

      Average standard deviation of split frequencies: 0.003533

      88050000 -- (-4467.693) [...7 remote chains...] -- 39:07:06
      88100000 -- (-4448.143) [...7 remote chains...] -- 39:06:18
      88150000 -- (-4466.781) [...7 remote chains...] -- 39:05:30
      88200000 -- (-4477.266) [...7 remote chains...] -- 39:04:44
      88250000 -- (-4479.131) [...7 remote chains...] -- 39:03:52
      88300000 -- (-4472.538) [...7 remote chains...] -- 39:03:01
      88350000 -- (-4456.402) [...7 remote chains...] -- 39:02:16
      88400000 -- (-4468.242) [...7 remote chains...] -- 39:01:28
      88450000 -- (-4463.473) [...7 remote chains...] -- 39:00:36
      88500000 -- [-4455.327] [...7 remote chains...] -- 38:59:50

      Average standard deviation of split frequencies: 0.003450

      88550000 -- (-4458.964) [...7 remote chains...] -- 38:59:05
      88600000 -- (-4478.091) [...7 remote chains...] -- 38:58:18
      88650000 -- [-4455.056] [...7 remote chains...] -- 38:57:28
      88700000 -- [-4448.780] [...7 remote chains...] -- 38:56:42
      88750000 -- [-4445.108] [...7 remote chains...] -- 38:55:56
      88800000 -- (-4460.943) [...7 remote chains...] -- 38:55:08
      88850000 -- [-4449.463] [...7 remote chains...] -- 38:54:17
      88900000 -- (-4466.444) [...7 remote chains...] -- 38:53:28
      88950000 -- [-4458.894] [...7 remote chains...] -- 38:52:37
      89000000 -- [-4456.506] [...7 remote chains...] -- 38:51:44

      Average standard deviation of split frequencies: 0.003568

      89050000 -- (-4469.096) [...7 remote chains...] -- 38:50:54
      89100000 -- [-4478.987] [...7 remote chains...] -- 38:50:09
      89150000 -- (-4474.384) [...7 remote chains...] -- 38:49:21
      89200000 -- (-4491.849) [...7 remote chains...] -- 38:48:27
      89250000 -- (-4487.090) [...7 remote chains...] -- 38:47:35
      89300000 -- (-4477.936) [...7 remote chains...] -- 38:46:45
      89350000 -- (-4468.720) [...7 remote chains...] -- 38:45:57
      89400000 -- (-4455.464) [...7 remote chains...] -- 38:45:06
      89450000 -- (-4463.500) [...7 remote chains...] -- 38:44:17
      89500000 -- (-4471.420) [...7 remote chains...] -- 38:43:26

      Average standard deviation of split frequencies: 0.003612

      89550000 -- [-4446.419] [...7 remote chains...] -- 38:42:38
      89600000 -- [-4452.430] [...7 remote chains...] -- 38:41:51
      89650000 -- [-4455.816] [...7 remote chains...] -- 38:41:01
      89700000 -- (-4478.489) [...7 remote chains...] -- 38:40:17
      89750000 -- (-4492.216) [...7 remote chains...] -- 38:39:31
      89800000 -- (-4476.066) [...7 remote chains...] -- 38:38:39
      89850000 -- [-4450.243] [...7 remote chains...] -- 38:37:55
      89900000 -- [-4445.296] [...7 remote chains...] -- 38:37:08
      89950000 -- (-4496.288) [...7 remote chains...] -- 38:36:19
      90000000 -- (-4474.760) [...7 remote chains...] -- 38:35:30

      Average standard deviation of split frequencies: 0.003536

      90050000 -- (-4470.436) [...7 remote chains...] -- 38:34:40
      90100000 -- (-4480.035) [...7 remote chains...] -- 38:33:56
      90150000 -- (-4473.200) [...7 remote chains...] -- 38:33:11
      90200000 -- (-4477.289) [...7 remote chains...] -- 38:32:17
      90250000 -- (-4458.689) [...7 remote chains...] -- 38:31:32
      90300000 -- (-4487.515) [...7 remote chains...] -- 38:30:41
      90350000 -- (-4470.314) [...7 remote chains...] -- 38:29:49
      90400000 -- (-4479.354) [...7 remote chains...] -- 38:28:45
      90450000 -- (-4462.659) [...7 remote chains...] -- 38:27:41
      90500000 -- (-4495.454) [...7 remote chains...] -- 38:26:35

      Average standard deviation of split frequencies: 0.003470

      90550000 -- (-4468.640) [...7 remote chains...] -- 38:25:31
      90600000 -- (-4459.635) [...7 remote chains...] -- 38:24:24
      90650000 -- (-4458.850) [...7 remote chains...] -- 38:23:20
      90700000 -- (-4477.926) [...7 remote chains...] -- 38:22:13
      90750000 -- (-4453.483) [...7 remote chains...] -- 38:21:06
      90800000 -- [-4468.438] [...7 remote chains...] -- 38:19:58
      90850000 -- (-4479.063) [...7 remote chains...] -- 38:18:51
      90900000 -- (-4493.511) [...7 remote chains...] -- 38:17:44
      90950000 -- (-4462.995) [...7 remote chains...] -- 38:16:37
      91000000 -- (-4457.890) [...7 remote chains...] -- 38:15:29

      Average standard deviation of split frequencies: 0.003506

      91050000 -- (-4473.813) [...7 remote chains...] -- 38:14:24
      91100000 -- [-4450.616] [...7 remote chains...] -- 38:13:18
      91150000 -- [-4452.760] [...7 remote chains...] -- 38:12:11
      91200000 -- [-4456.526] [...7 remote chains...] -- 38:11:03
      91250000 -- [-4462.361] [...7 remote chains...] -- 38:09:55
      91300000 -- [-4442.962] [...7 remote chains...] -- 38:08:47
      91350000 -- (-4474.584) [...7 remote chains...] -- 38:07:41
      91400000 -- [-4464.276] [...7 remote chains...] -- 38:06:36
      91450000 -- [-4447.716] [...7 remote chains...] -- 38:05:32
      91500000 -- [-4464.510] [...7 remote chains...] -- 38:04:25

      Average standard deviation of split frequencies: 0.003516

      91550000 -- [-4462.053] [...7 remote chains...] -- 38:03:18
      91600000 -- [-4464.238] [...7 remote chains...] -- 38:02:13
      91650000 -- (-4458.956) [...7 remote chains...] -- 38:01:05
      91700000 -- (-4460.473) [...7 remote chains...] -- 37:59:56
      91750000 -- (-4467.670) [...7 remote chains...] -- 37:58:48
      91800000 -- (-4479.981) [...7 remote chains...] -- 37:57:39
      91850000 -- (-4489.313) [...7 remote chains...] -- 37:56:33
      91900000 -- (-4460.374) [...7 remote chains...] -- 37:55:29
      91950000 -- (-4468.985) [...7 remote chains...] -- 37:54:22
      92000000 -- (-4472.673) [...7 remote chains...] -- 37:53:15

      Average standard deviation of split frequencies: 0.003482

      92050000 -- (-4457.165) [...7 remote chains...] -- 37:52:10
      92100000 -- (-4477.931) [...7 remote chains...] -- 37:51:04
      92150000 -- (-4465.726) [...7 remote chains...] -- 37:50:01
      92200000 -- [-4469.159] [...7 remote chains...] -- 37:48:54
      92250000 -- (-4466.056) [...7 remote chains...] -- 37:47:49
      92300000 -- (-4449.168) [...7 remote chains...] -- 37:46:43
      92350000 -- (-4469.623) [...7 remote chains...] -- 37:45:35
      92400000 -- [-4462.033] [...7 remote chains...] -- 37:44:28
      92450000 -- (-4482.394) [...7 remote chains...] -- 37:43:23
      92500000 -- (-4483.672) [...7 remote chains...] -- 37:42:20

      Average standard deviation of split frequencies: 0.003511

      92550000 -- (-4492.382) [...7 remote chains...] -- 37:41:14
      92600000 -- (-4474.404) [...7 remote chains...] -- 37:40:08
      92650000 -- (-4470.099) [...7 remote chains...] -- 37:39:01
      92700000 -- (-4480.386) [...7 remote chains...] -- 37:37:56
      92750000 -- (-4449.285) [...7 remote chains...] -- 37:36:52
      92800000 -- (-4466.666) [...7 remote chains...] -- 37:35:45
      92850000 -- (-4510.376) [...7 remote chains...] -- 37:34:42
      92900000 -- (-4466.758) [...7 remote chains...] -- 37:33:35
      92950000 -- (-4506.965) [...7 remote chains...] -- 37:32:29
      93000000 -- (-4480.595) [...7 remote chains...] -- 37:31:23

      Average standard deviation of split frequencies: 0.003506

      93050000 -- (-4471.369) [...7 remote chains...] -- 37:30:16
      93100000 -- (-4486.919) [...7 remote chains...] -- 37:29:13
      93150000 -- (-4446.869) [...7 remote chains...] -- 37:28:05
      93200000 -- (-4475.320) [...7 remote chains...] -- 37:26:57
      93250000 -- (-4471.470) [...7 remote chains...] -- 37:25:51
      93300000 -- (-4468.956) [...7 remote chains...] -- 37:24:44
      93350000 -- (-4477.302) [...7 remote chains...] -- 37:23:37
      93400000 -- (-4464.979) [...7 remote chains...] -- 37:22:32
      93450000 -- [-4470.571] [...7 remote chains...] -- 37:21:25
      93500000 -- [-4465.397] [...7 remote chains...] -- 37:20:18

      Average standard deviation of split frequencies: 0.003503

      93550000 -- [-4465.318] [...7 remote chains...] -- 37:19:14
      93600000 -- [-4451.292] [...7 remote chains...] -- 37:18:06
      93650000 -- [-4445.410] [...7 remote chains...] -- 37:17:01
      93700000 -- [-4465.265] [...7 remote chains...] -- 37:15:55
      93750000 -- (-4468.873) [...7 remote chains...] -- 37:14:49
      93800000 -- (-4466.162) [...7 remote chains...] -- 37:13:45
      93850000 -- (-4467.601) [...7 remote chains...] -- 37:12:42
      93900000 -- (-4472.319) [...7 remote chains...] -- 37:11:39
      93950000 -- (-4459.513) [...7 remote chains...] -- 37:10:37
      94000000 -- (-4468.771) [...7 remote chains...] -- 37:09:34

      Average standard deviation of split frequencies: 0.003535

      94050000 -- (-4453.674) [...7 remote chains...] -- 37:08:29
      94100000 -- (-4466.687) [...7 remote chains...] -- 37:07:25
      94150000 -- (-4466.707) [...7 remote chains...] -- 37:06:20
      94200000 -- (-4488.236) [...7 remote chains...] -- 37:05:18
      94250000 -- (-4460.837) [...7 remote chains...] -- 37:04:14
      94300000 -- (-4462.639) [...7 remote chains...] -- 37:03:04
      94350000 -- (-4486.779) [...7 remote chains...] -- 37:01:56
      94400000 -- (-4476.429) [...7 remote chains...] -- 37:00:46
      94450000 -- (-4471.445) [...7 remote chains...] -- 36:59:37
      94500000 -- (-4474.061) [...7 remote chains...] -- 36:58:27

      Average standard deviation of split frequencies: 0.003498

      94550000 -- (-4499.020) [...7 remote chains...] -- 36:57:18
      94600000 -- (-4461.863) [...7 remote chains...] -- 36:56:10
      94650000 -- (-4463.308) [...7 remote chains...] -- 36:55:04
      94700000 -- (-4470.020) [...7 remote chains...] -- 36:53:57
      94750000 -- [-4467.264] [...7 remote chains...] -- 36:52:52
      94800000 -- (-4459.888) [...7 remote chains...] -- 36:51:47
      94850000 -- (-4467.953) [...7 remote chains...] -- 36:50:45
      94900000 -- (-4469.701) [...7 remote chains...] -- 36:49:41
      94950000 -- (-4476.205) [...7 remote chains...] -- 36:48:37
      95000000 -- (-4454.919) [...7 remote chains...] -- 36:47:33

      Average standard deviation of split frequencies: 0.003403

      95050000 -- [-4452.891] [...7 remote chains...] -- 36:46:28
      95100000 -- (-4451.358) [...7 remote chains...] -- 36:45:20
      95150000 -- [-4468.096] [...7 remote chains...] -- 36:44:14
      95200000 -- [-4468.326] [...7 remote chains...] -- 36:43:07
      95250000 -- [-4445.812] [...7 remote chains...] -- 36:42:06
      95300000 -- (-4471.373) [...7 remote chains...] -- 36:41:02
      95350000 -- (-4469.794) [...7 remote chains...] -- 36:39:57
      95400000 -- (-4467.684) [...7 remote chains...] -- 36:38:53
      95450000 -- (-4475.929) [...7 remote chains...] -- 36:37:48
      95500000 -- (-4468.486) [...7 remote chains...] -- 36:36:45

      Average standard deviation of split frequencies: 0.003420

      95550000 -- (-4469.292) [...7 remote chains...] -- 36:35:42
      95600000 -- (-4468.070) [...7 remote chains...] -- 36:34:38
      95650000 -- (-4474.263) [...7 remote chains...] -- 36:33:30
      95700000 -- (-4489.192) [...7 remote chains...] -- 36:32:29
      95750000 -- (-4473.312) [...7 remote chains...] -- 36:31:23
      95800000 -- (-4464.386) [...7 remote chains...] -- 36:30:19
      95850000 -- (-4476.437) [...7 remote chains...] -- 36:29:15
      95900000 -- (-4480.107) [...7 remote chains...] -- 36:28:09
      95950000 -- (-4491.010) [...7 remote chains...] -- 36:27:05
      96000000 -- (-4495.784) [...7 remote chains...] -- 36:26:02

      Average standard deviation of split frequencies: 0.003385

      96050000 -- (-4481.590) [...7 remote chains...] -- 36:24:58
      96100000 -- (-4471.502) [...7 remote chains...] -- 36:23:55
      96150000 -- (-4457.921) [...7 remote chains...] -- 36:22:49
      96200000 -- (-4451.553) [...7 remote chains...] -- 36:21:43
      96250000 -- (-4470.764) [...7 remote chains...] -- 36:20:38
      96300000 -- (-4470.923) [...7 remote chains...] -- 36:19:31
      96350000 -- [-4449.385] [...7 remote chains...] -- 36:18:27
      96400000 -- (-4478.079) [...7 remote chains...] -- 36:17:24
      96450000 -- (-4470.101) [...7 remote chains...] -- 36:16:18
      96500000 -- (-4468.238) [...7 remote chains...] -- 36:15:15

      Average standard deviation of split frequencies: 0.003222

      96550000 -- (-4498.526) [...7 remote chains...] -- 36:14:08
      96600000 -- (-4485.121) [...7 remote chains...] -- 36:13:05
      96650000 -- (-4490.821) [...7 remote chains...] -- 36:12:01
      96700000 -- (-4489.342) [...7 remote chains...] -- 36:10:58
      96750000 -- (-4486.553) [...7 remote chains...] -- 36:09:57
      96800000 -- (-4491.682) [...7 remote chains...] -- 36:08:54
      96850000 -- (-4484.424) [...7 remote chains...] -- 36:07:49
      96900000 -- (-4489.117) [...7 remote chains...] -- 36:06:43
      96950000 -- (-4490.351) [...7 remote chains...] -- 36:05:38
      97000000 -- [-4449.605] [...7 remote chains...] -- 36:04:35

      Average standard deviation of split frequencies: 0.003242

      97050000 -- (-4474.671) [...7 remote chains...] -- 36:03:30
      97100000 -- (-4441.004) [...7 remote chains...] -- 36:02:27
      97150000 -- (-4477.703) [...7 remote chains...] -- 36:01:22
      97200000 -- (-4468.682) [...7 remote chains...] -- 36:00:15
      97250000 -- (-4473.784) [...7 remote chains...] -- 35:59:14
      97300000 -- (-4467.217) [...7 remote chains...] -- 35:58:11
      97350000 -- [-4466.868] [...7 remote chains...] -- 35:57:07
      97400000 -- [-4455.722] [...7 remote chains...] -- 35:56:06
      97450000 -- [-4462.452] [...7 remote chains...] -- 35:55:01
      97500000 -- [-4456.566] [...7 remote chains...] -- 35:53:56

      Average standard deviation of split frequencies: 0.003180

      97550000 -- (-4485.659) [...7 remote chains...] -- 35:52:52
      97600000 -- [-4457.812] [...7 remote chains...] -- 35:51:45
      97650000 -- (-4461.514) [...7 remote chains...] -- 35:50:41
      97700000 -- (-4455.637) [...7 remote chains...] -- 35:49:39
      97750000 -- (-4463.691) [...7 remote chains...] -- 35:48:35
      97800000 -- (-4474.985) [...7 remote chains...] -- 35:47:32
      97850000 -- (-4492.362) [...7 remote chains...] -- 35:46:29
      97900000 -- (-4463.622) [...7 remote chains...] -- 35:45:23
      97950000 -- (-4471.227) [...7 remote chains...] -- 35:44:19
      98000000 -- (-4465.599) [...7 remote chains...] -- 35:43:13

      Average standard deviation of split frequencies: 0.003117

      98050000 -- (-4485.487) [...7 remote chains...] -- 35:42:09
      98100000 -- (-4465.568) [...7 remote chains...] -- 35:41:06
      98150000 -- (-4489.162) [...7 remote chains...] -- 35:40:04
      98200000 -- (-4458.894) [...7 remote chains...] -- 35:39:01
      98250000 -- (-4480.456) [...7 remote chains...] -- 35:37:56
      98300000 -- (-4458.176) [...7 remote chains...] -- 35:36:51
      98350000 -- [-4442.614] [...7 remote chains...] -- 35:35:49
      98400000 -- [-4456.723] [...7 remote chains...] -- 35:34:44
      98450000 -- [-4458.668] [...7 remote chains...] -- 35:33:41
      98500000 -- (-4438.208) [...7 remote chains...] -- 35:32:38

      Average standard deviation of split frequencies: 0.003156

      98550000 -- [-4468.546] [...7 remote chains...] -- 35:31:34
      98600000 -- [-4459.638] [...7 remote chains...] -- 35:30:30
      98650000 -- [-4447.722] [...7 remote chains...] -- 35:29:28
      98700000 -- [-4470.175] [...7 remote chains...] -- 35:28:24
      98750000 -- (-4462.017) [...7 remote chains...] -- 35:27:20
      98800000 -- (-4464.075) [...7 remote chains...] -- 35:26:17
      98850000 -- (-4476.240) [...7 remote chains...] -- 35:25:16
      98900000 -- (-4483.324) [...7 remote chains...] -- 35:24:12
      98950000 -- (-4485.399) [...7 remote chains...] -- 35:23:09
      99000000 -- (-4476.125) [...7 remote chains...] -- 35:22:06

      Average standard deviation of split frequencies: 0.003107

      99050000 -- (-4467.500) [...7 remote chains...] -- 35:21:02
      99100000 -- (-4454.457) [...7 remote chains...] -- 35:19:59
      99150000 -- (-4481.114) [...7 remote chains...] -- 35:18:55
      99200000 -- [-4466.110] [...7 remote chains...] -- 35:17:53
      99250000 -- [-4475.287] [...7 remote chains...] -- 35:16:49
      99300000 -- (-4445.965) [...7 remote chains...] -- 35:15:47
      99350000 -- (-4482.583) [...7 remote chains...] -- 35:14:43
      99400000 -- (-4474.778) [...7 remote chains...] -- 35:13:41
      99450000 -- (-4485.292) [...7 remote chains...] -- 35:12:40
      99500000 -- (-4475.370) [...7 remote chains...] -- 35:11:37

      Average standard deviation of split frequencies: 0.003095

      99550000 -- (-4458.911) [...7 remote chains...] -- 35:10:32
      99600000 -- (-4472.209) [...7 remote chains...] -- 35:09:28
      99650000 -- (-4477.182) [...7 remote chains...] -- 35:08:24
      99700000 -- (-4456.101) [...7 remote chains...] -- 35:07:19
      99750000 -- (-4463.648) [...7 remote chains...] -- 35:06:14
      99800000 -- [-4453.665] [...7 remote chains...] -- 35:05:11
      99850000 -- (-4461.788) [...7 remote chains...] -- 35:04:06
      99900000 -- (-4469.945) [...7 remote chains...] -- 35:03:02
      99950000 -- (-4464.670) [...7 remote chains...] -- 35:01:57
      100000000 -- (-4476.812) [...7 remote chains...] -- 35:00:54

      Average standard deviation of split frequencies: 0.003040

      100050000 -- (-4448.946) [...7 remote chains...] -- 34:59:49
      100100000 -- (-4459.909) [...7 remote chains...] -- 34:58:46
      100150000 -- (-4482.398) [...7 remote chains...] -- 34:57:42
      100200000 -- (-4469.958) [...7 remote chains...] -- 34:56:40
      100250000 -- (-4464.204) [...7 remote chains...] -- 34:55:40
      100300000 -- (-4457.088) [...7 remote chains...] -- 34:54:36
      100350000 -- (-4479.000) [...7 remote chains...] -- 34:53:32
      100400000 -- (-4468.829) [...7 remote chains...] -- 34:52:28
      100450000 -- (-4447.573) [...7 remote chains...] -- 34:51:23
      100500000 -- (-4470.564) [...7 remote chains...] -- 34:50:19

      Average standard deviation of split frequencies: 0.002948

      100550000 -- (-4477.502) [...7 remote chains...] -- 34:49:17
      100600000 -- (-4467.603) [...7 remote chains...] -- 34:48:16
      100650000 -- (-4455.507) [...7 remote chains...] -- 34:47:12
      100700000 -- (-4447.289) [...7 remote chains...] -- 34:46:07
      100750000 -- (-4461.726) [...7 remote chains...] -- 34:45:02
      100800000 -- (-4470.567) [...7 remote chains...] -- 34:44:02
      100850000 -- (-4492.479) [...7 remote chains...] -- 34:42:59
      100900000 -- (-4477.799) [...7 remote chains...] -- 34:41:54
      100950000 -- (-4502.802) [...7 remote chains...] -- 34:40:51
      101000000 -- (-4470.028) [...7 remote chains...] -- 34:39:47

      Average standard deviation of split frequencies: 0.002992

      101050000 -- (-4471.530) [...7 remote chains...] -- 34:38:43
      101100000 -- (-4468.431) [...7 remote chains...] -- 34:37:40
      101150000 -- (-4464.991) [...7 remote chains...] -- 34:36:35
      101200000 -- [-4463.533] [...7 remote chains...] -- 34:35:34
      101250000 -- [-4455.818] [...7 remote chains...] -- 34:34:31
      101300000 -- (-4442.869) [...7 remote chains...] -- 34:33:30
      101350000 -- [-4454.767] [...7 remote chains...] -- 34:32:26
      101400000 -- [-4465.578] [...7 remote chains...] -- 34:31:27
      101450000 -- (-4464.609) [...7 remote chains...] -- 34:30:25
      101500000 -- (-4471.619) [...7 remote chains...] -- 34:29:24

      Average standard deviation of split frequencies: 0.003014

      101550000 -- (-4483.355) [...7 remote chains...] -- 34:28:24
      101600000 -- (-4498.321) [...7 remote chains...] -- 34:27:25
      101650000 -- (-4461.224) [...7 remote chains...] -- 34:26:23
      101700000 -- (-4470.663) [...7 remote chains...] -- 34:25:21
      101750000 -- (-4458.594) [...7 remote chains...] -- 34:24:20
      101800000 -- [-4436.428] [...7 remote chains...] -- 34:23:20
      101850000 -- [-4462.502] [...7 remote chains...] -- 34:22:19
      101900000 -- [-4448.182] [...7 remote chains...] -- 34:21:16
      101950000 -- (-4477.112) [...7 remote chains...] -- 34:20:12
      102000000 -- (-4472.280) [...7 remote chains...] -- 34:19:10

      Average standard deviation of split frequencies: 0.002941

      102050000 -- (-4458.584) [...7 remote chains...] -- 34:18:08
      102100000 -- (-4464.877) [...7 remote chains...] -- 34:17:07
      102150000 -- (-4475.829) [...7 remote chains...] -- 34:16:06
      102200000 -- (-4485.438) [...7 remote chains...] -- 34:15:02
      102250000 -- (-4469.442) [...7 remote chains...] -- 34:14:01
      102300000 -- (-4447.473) [...7 remote chains...] -- 34:13:02
      102350000 -- (-4472.815) [...7 remote chains...] -- 34:12:00
      102400000 -- (-4495.323) [...7 remote chains...] -- 34:10:57
      102450000 -- (-4465.169) [...7 remote chains...] -- 34:09:53
      102500000 -- [-4447.025] [...7 remote chains...] -- 34:08:49

      Average standard deviation of split frequencies: 0.002902

      102550000 -- [-4470.811] [...7 remote chains...] -- 34:07:47
      102600000 -- (-4457.144) [...7 remote chains...] -- 34:06:43
      102650000 -- (-4454.846) [...7 remote chains...] -- 34:05:43
      102700000 -- (-4443.713) [...7 remote chains...] -- 34:04:42
      102750000 -- (-4462.870) [...7 remote chains...] -- 34:03:41
      102800000 -- (-4466.039) [...7 remote chains...] -- 34:02:42
      102850000 -- (-4474.413) [...7 remote chains...] -- 34:01:41
      102900000 -- (-4484.946) [...7 remote chains...] -- 34:00:44
      102950000 -- (-4464.135) [...7 remote chains...] -- 33:59:40
      103000000 -- (-4482.314) [...7 remote chains...] -- 33:58:36

      Average standard deviation of split frequencies: 0.002918

      103050000 -- (-4471.666) [...7 remote chains...] -- 33:57:33
      103100000 -- (-4458.671) [...7 remote chains...] -- 33:56:31
      103150000 -- (-4476.856) [...7 remote chains...] -- 33:55:25
      103200000 -- (-4466.638) [...7 remote chains...] -- 33:54:18
      103250000 -- (-4461.716) [...7 remote chains...] -- 33:53:13
      103300000 -- (-4469.145) [...7 remote chains...] -- 33:52:05
      103350000 -- (-4478.129) [...7 remote chains...] -- 33:50:58
      103400000 -- (-4457.573) [...7 remote chains...] -- 33:49:53
      103450000 -- (-4484.601) [...7 remote chains...] -- 33:48:48
      103500000 -- (-4475.632) [...7 remote chains...] -- 33:47:41

      Average standard deviation of split frequencies: 0.002922

      103550000 -- (-4485.184) [...7 remote chains...] -- 33:46:36
      103600000 -- (-4469.472) [...7 remote chains...] -- 33:45:30
      103650000 -- (-4506.608) [...7 remote chains...] -- 33:44:26
      103700000 -- (-4487.870) [...7 remote chains...] -- 33:43:26
      103750000 -- (-4479.935) [...7 remote chains...] -- 33:42:19
      103800000 -- (-4471.976) [...7 remote chains...] -- 33:41:14
      103850000 -- (-4471.733) [...7 remote chains...] -- 33:40:12
      103900000 -- (-4457.655) [...7 remote chains...] -- 33:39:05
      103950000 -- (-4482.197) [...7 remote chains...] -- 33:38:00
      104000000 -- (-4475.266) [...7 remote chains...] -- 33:37:00

      Average standard deviation of split frequencies: 0.002878

      104050000 -- (-4440.291) [...7 remote chains...] -- 33:35:52
      104100000 -- (-4472.663) [...7 remote chains...] -- 33:34:46
      104150000 -- (-4439.546) [...7 remote chains...] -- 33:33:41
      104200000 -- (-4473.458) [...7 remote chains...] -- 33:32:33
      104250000 -- (-4483.926) [...7 remote chains...] -- 33:31:27
      104300000 -- (-4475.892) [...7 remote chains...] -- 33:30:22
      104350000 -- (-4476.409) [...7 remote chains...] -- 33:29:13
      104400000 -- (-4483.736) [...7 remote chains...] -- 33:28:08
      104450000 -- (-4475.998) [...7 remote chains...] -- 33:27:04
      104500000 -- (-4473.405) [...7 remote chains...] -- 33:25:55

      Average standard deviation of split frequencies: 0.002868

      104550000 -- (-4486.212) [...7 remote chains...] -- 33:24:48
      104600000 -- (-4492.975) [...7 remote chains...] -- 33:23:45
      104650000 -- (-4453.952) [...7 remote chains...] -- 33:22:38
      104700000 -- (-4452.155) [...7 remote chains...] -- 33:21:32
      104750000 -- (-4488.224) [...7 remote chains...] -- 33:20:31
      104800000 -- (-4490.769) [...7 remote chains...] -- 33:19:23
      104850000 -- (-4475.208) [...7 remote chains...] -- 33:18:16
      104900000 -- (-4468.551) [...7 remote chains...] -- 33:17:11
      104950000 -- (-4464.222) [...7 remote chains...] -- 33:16:06
      105000000 -- (-4483.111) [...7 remote chains...] -- 33:15:00

      Average standard deviation of split frequencies: 0.002916

      105050000 -- (-4474.946) [...7 remote chains...] -- 33:13:55
      105100000 -- (-4479.247) [...7 remote chains...] -- 33:12:52
      105150000 -- (-4496.817) [...7 remote chains...] -- 33:11:46
      105200000 -- (-4451.146) [...7 remote chains...] -- 33:10:41
      105250000 -- [-4466.868] [...7 remote chains...] -- 33:09:36
      105300000 -- [-4445.795] [...7 remote chains...] -- 33:08:32
      105350000 -- (-4464.915) [...7 remote chains...] -- 33:07:29
      105400000 -- (-4481.209) [...7 remote chains...] -- 33:06:22
      105450000 -- (-4474.794) [...7 remote chains...] -- 33:05:17
      105500000 -- (-4461.709) [...7 remote chains...] -- 33:04:15

      Average standard deviation of split frequencies: 0.002884

      105550000 -- (-4465.538) [...7 remote chains...] -- 33:03:08
      105600000 -- (-4473.394) [...7 remote chains...] -- 33:02:02
      105650000 -- (-4499.689) [...7 remote chains...] -- 33:00:55
      105700000 -- (-4451.440) [...7 remote chains...] -- 32:59:49
      105750000 -- [-4460.550] [...7 remote chains...] -- 32:58:42
      105800000 -- [-4465.056] [...7 remote chains...] -- 32:57:38
      105850000 -- (-4455.628) [...7 remote chains...] -- 32:56:31
      105900000 -- (-4457.840) [...7 remote chains...] -- 32:55:26
      105950000 -- (-4459.834) [...7 remote chains...] -- 32:54:22
      106000000 -- (-4480.210) [...7 remote chains...] -- 32:53:15

      Average standard deviation of split frequencies: 0.002854

      106050000 -- (-4458.310) [...7 remote chains...] -- 32:52:10
      106100000 -- (-4482.554) [...7 remote chains...] -- 32:51:04
      106150000 -- (-4458.763) [...7 remote chains...] -- 32:49:57
      106200000 -- (-4456.201) [...7 remote chains...] -- 32:48:50
      106250000 -- (-4466.024) [...7 remote chains...] -- 32:47:45
      106300000 -- (-4475.369) [...7 remote chains...] -- 32:46:38
      106350000 -- (-4448.594) [...7 remote chains...] -- 32:45:32
      106400000 -- (-4479.739) [...7 remote chains...] -- 32:44:29
      106450000 -- (-4458.744) [...7 remote chains...] -- 32:43:22
      106500000 -- (-4474.085) [...7 remote chains...] -- 32:42:16

      Average standard deviation of split frequencies: 0.002845

      106550000 -- (-4448.569) [...7 remote chains...] -- 32:41:14
      106600000 -- (-4461.833) [...7 remote chains...] -- 32:40:06
      106650000 -- (-4458.724) [...7 remote chains...] -- 32:39:03
      106700000 -- [-4464.402] [...7 remote chains...] -- 32:38:01
      106750000 -- (-4463.394) [...7 remote chains...] -- 32:36:55
      106800000 -- (-4468.858) [...7 remote chains...] -- 32:35:51
      106850000 -- (-4476.199) [...7 remote chains...] -- 32:34:47
      106900000 -- (-4455.610) [...7 remote chains...] -- 32:33:40
      106950000 -- (-4474.142) [...7 remote chains...] -- 32:32:35
      107000000 -- (-4468.202) [...7 remote chains...] -- 32:31:31

      Average standard deviation of split frequencies: 0.002857

      107050000 -- (-4466.425) [...7 remote chains...] -- 32:30:24
      107100000 -- (-4481.847) [...7 remote chains...] -- 32:29:20
      107150000 -- (-4478.981) [...7 remote chains...] -- 32:28:16
      107200000 -- (-4495.709) [...7 remote chains...] -- 32:27:09
      107250000 -- (-4468.029) [...7 remote chains...] -- 32:26:06
      107300000 -- (-4482.044) [...7 remote chains...] -- 32:25:00
      107350000 -- (-4477.992) [...7 remote chains...] -- 32:23:55
      107400000 -- (-4455.990) [...7 remote chains...] -- 32:22:52
      107450000 -- (-4488.245) [...7 remote chains...] -- 32:21:53
      107500000 -- (-4461.717) [...7 remote chains...] -- 32:20:52

      Average standard deviation of split frequencies: 0.002821

      107550000 -- (-4449.771) [...7 remote chains...] -- 32:19:49
      107600000 -- (-4467.207) [...7 remote chains...] -- 32:18:46
      107650000 -- (-4465.396) [...7 remote chains...] -- 32:17:40
      107700000 -- (-4473.787) [...7 remote chains...] -- 32:16:34
      107750000 -- (-4467.877) [...7 remote chains...] -- 32:15:27
      107800000 -- [-4457.843] [...7 remote chains...] -- 32:14:19
      107850000 -- [-4450.251] [...7 remote chains...] -- 32:13:21
      107900000 -- (-4467.376) [...7 remote chains...] -- 32:12:21
      107950000 -- (-4459.255) [...7 remote chains...] -- 32:11:18
      108000000 -- (-4466.877) [...7 remote chains...] -- 32:10:14

      Average standard deviation of split frequencies: 0.002864

      108050000 -- [-4442.860] [...7 remote chains...] -- 32:09:10
      108100000 -- [-4453.407] [...7 remote chains...] -- 32:08:05
      108150000 -- [-4458.933] [...7 remote chains...] -- 32:06:58
      108200000 -- (-4487.266) [...7 remote chains...] -- 32:05:50
      108250000 -- (-4471.927) [...7 remote chains...] -- 32:04:43
      108300000 -- (-4465.116) [...7 remote chains...] -- 32:03:36
      108350000 -- (-4461.194) [...7 remote chains...] -- 32:02:39
      108400000 -- (-4458.875) [...7 remote chains...] -- 32:01:38
      108450000 -- (-4475.582) [...7 remote chains...] -- 32:00:35
      108500000 -- (-4466.469) [...7 remote chains...] -- 31:59:34

      Average standard deviation of split frequencies: 0.002826

      108550000 -- (-4463.325) [...7 remote chains...] -- 31:58:30
      108600000 -- (-4481.010) [...7 remote chains...] -- 31:57:25
      108650000 -- (-4471.287) [...7 remote chains...] -- 31:56:18
      108700000 -- (-4467.752) [...7 remote chains...] -- 31:55:11
      108750000 -- (-4473.440) [...7 remote chains...] -- 31:54:04
      108800000 -- (-4481.491) [...7 remote chains...] -- 31:53:01
      108850000 -- (-4482.008) [...7 remote chains...] -- 31:52:05
      108900000 -- (-4479.162) [...7 remote chains...] -- 31:51:04
      108950000 -- (-4460.412) [...7 remote chains...] -- 31:50:02
      109000000 -- (-4444.067) [...7 remote chains...] -- 31:48:58

      Average standard deviation of split frequencies: 0.002763

      109050000 -- [-4460.469] [...7 remote chains...] -- 31:47:53
      109100000 -- [-4447.301] [...7 remote chains...] -- 31:46:46
      109150000 -- [-4454.690] [...7 remote chains...] -- 31:45:39
      109200000 -- (-4439.722) [...7 remote chains...] -- 31:44:33
      109250000 -- (-4476.320) [...7 remote chains...] -- 31:43:25
      109300000 -- (-4454.756) [...7 remote chains...] -- 31:42:26
      109350000 -- (-4465.422) [...7 remote chains...] -- 31:41:28
      109400000 -- (-4478.774) [...7 remote chains...] -- 31:40:28
      109450000 -- (-4463.178) [...7 remote chains...] -- 31:39:23
      109500000 -- (-4465.853) [...7 remote chains...] -- 31:38:18

      Average standard deviation of split frequencies: 0.002825

      109550000 -- (-4466.497) [...7 remote chains...] -- 31:37:12
      109600000 -- (-4449.128) [...7 remote chains...] -- 31:36:05
      109650000 -- (-4498.526) [...7 remote chains...] -- 31:34:57
      109700000 -- (-4473.280) [...7 remote chains...] -- 31:33:50
      109750000 -- (-4479.867) [...7 remote chains...] -- 31:32:46
      109800000 -- (-4475.889) [...7 remote chains...] -- 31:31:45
      109850000 -- (-4486.592) [...7 remote chains...] -- 31:30:44
      109900000 -- (-4491.109) [...7 remote chains...] -- 31:29:40
      109950000 -- (-4483.428) [...7 remote chains...] -- 31:28:35
      110000000 -- (-4492.601) [...7 remote chains...] -- 31:27:29

      Average standard deviation of split frequencies: 0.002892

      110050000 -- (-4463.878) [...7 remote chains...] -- 31:26:23
      110100000 -- (-4457.379) [...7 remote chains...] -- 31:25:16
      110150000 -- (-4459.992) [...7 remote chains...] -- 31:24:08
      110200000 -- [-4440.656] [...7 remote chains...] -- 31:23:13
      110250000 -- [-4459.047] [...7 remote chains...] -- 31:22:13
      110300000 -- (-4471.108) [...7 remote chains...] -- 31:21:10
      110350000 -- [-4457.429] [...7 remote chains...] -- 31:20:07
      110400000 -- [-4453.197] [...7 remote chains...] -- 31:19:01
      110450000 -- [-4452.980] [...7 remote chains...] -- 31:17:54
      110500000 -- [-4451.219] [...7 remote chains...] -- 31:16:48

      Average standard deviation of split frequencies: 0.002927

      110550000 -- [-4456.789] [...7 remote chains...] -- 31:15:41
      110600000 -- [-4467.983] [...7 remote chains...] -- 31:14:35
      110650000 -- [-4471.367] [...7 remote chains...] -- 31:13:33
      110700000 -- (-4467.891) [...7 remote chains...] -- 31:12:34
      110750000 -- (-4467.095) [...7 remote chains...] -- 31:11:32
      110800000 -- [-4470.346] [...7 remote chains...] -- 31:10:30
      110850000 -- [-4466.061] [...7 remote chains...] -- 31:09:25
      110900000 -- [-4484.131] [...7 remote chains...] -- 31:08:19
      110950000 -- [-4456.551] [...7 remote chains...] -- 31:07:12
      111000000 -- [-4470.974] [...7 remote chains...] -- 31:06:06

      Average standard deviation of split frequencies: 0.002953

      111050000 -- [-4461.165] [...7 remote chains...] -- 31:05:03
      111100000 -- (-4465.342) [...7 remote chains...] -- 31:04:05
      111150000 -- (-4460.566) [...7 remote chains...] -- 31:03:09
      111200000 -- [-4473.129] [...7 remote chains...] -- 31:02:08
      111250000 -- [-4456.809] [...7 remote chains...] -- 31:01:02
      111300000 -- [-4456.763] [...7 remote chains...] -- 30:59:57
      111350000 -- [-4464.841] [...7 remote chains...] -- 30:58:51
      111400000 -- [-4456.521] [...7 remote chains...] -- 30:57:44
      111450000 -- [-4438.019] [...7 remote chains...] -- 30:56:38
      111500000 -- [-4443.454] [...7 remote chains...] -- 30:55:31

      Average standard deviation of split frequencies: 0.003014

      111550000 -- [-4449.461] [...7 remote chains...] -- 30:54:26
      111600000 -- (-4457.342) [...7 remote chains...] -- 30:53:19
      111650000 -- (-4437.204) [...7 remote chains...] -- 30:52:12
      111700000 -- (-4496.086) [...7 remote chains...] -- 30:51:05
      111750000 -- (-4473.660) [...7 remote chains...] -- 30:49:59
      111800000 -- (-4480.519) [...7 remote chains...] -- 30:48:53
      111850000 -- (-4502.982) [...7 remote chains...] -- 30:47:46
      111900000 -- [-4456.082] [...7 remote chains...] -- 30:46:39
      111950000 -- (-4464.797) [...7 remote chains...] -- 30:45:33
      112000000 -- (-4465.554) [...7 remote chains...] -- 30:44:27

      Average standard deviation of split frequencies: 0.002978

      112050000 -- (-4449.096) [...7 remote chains...] -- 30:43:21
      112100000 -- (-4475.331) [...7 remote chains...] -- 30:42:14
      112150000 -- (-4475.677) [...7 remote chains...] -- 30:41:07
      112200000 -- (-4463.247) [...7 remote chains...] -- 30:40:01
      112250000 -- (-4461.021) [...7 remote chains...] -- 30:38:55
      112300000 -- (-4489.091) [...7 remote chains...] -- 30:37:48
      112350000 -- (-4483.552) [...7 remote chains...] -- 30:36:42
      112400000 -- (-4466.668) [...7 remote chains...] -- 30:35:35
      112450000 -- (-4482.232) [...7 remote chains...] -- 30:34:30
      112500000 -- (-4462.406) [...7 remote chains...] -- 30:33:24

      Average standard deviation of split frequencies: 0.002934

      112550000 -- (-4466.475) [...7 remote chains...] -- 30:32:18
      112600000 -- (-4468.877) [...7 remote chains...] -- 30:31:11
      112650000 -- (-4501.941) [...7 remote chains...] -- 30:30:05
      112700000 -- (-4459.736) [...7 remote chains...] -- 30:28:58
      112750000 -- (-4460.778) [...7 remote chains...] -- 30:27:51
      112800000 -- (-4470.389) [...7 remote chains...] -- 30:26:45
      112850000 -- (-4459.259) [...7 remote chains...] -- 30:25:40
      112900000 -- (-4475.118) [...7 remote chains...] -- 30:24:33
      112950000 -- (-4472.485) [...7 remote chains...] -- 30:23:27
      113000000 -- (-4484.068) [...7 remote chains...] -- 30:22:20

      Average standard deviation of split frequencies: 0.002802

      113050000 -- (-4485.597) [...7 remote chains...] -- 30:21:14
      113100000 -- (-4467.131) [...7 remote chains...] -- 30:20:08
      113150000 -- (-4476.427) [...7 remote chains...] -- 30:19:03
      113200000 -- (-4467.172) [...7 remote chains...] -- 30:17:57
      113250000 -- (-4469.223) [...7 remote chains...] -- 30:16:51
      113300000 -- [-4452.556] [...7 remote chains...] -- 30:15:45
      113350000 -- [-4485.975] [...7 remote chains...] -- 30:14:40
      113400000 -- [-4460.436] [...7 remote chains...] -- 30:13:33
      113450000 -- [-4457.940] [...7 remote chains...] -- 30:12:29
      113500000 -- [-4435.673] [...7 remote chains...] -- 30:11:23

      Average standard deviation of split frequencies: 0.002748

      113550000 -- (-4486.096) [...7 remote chains...] -- 30:10:17
      113600000 -- (-4480.855) [...7 remote chains...] -- 30:09:11
      113650000 -- (-4448.391) [...7 remote chains...] -- 30:08:05
      113700000 -- (-4452.075) [...7 remote chains...] -- 30:06:59
      113750000 -- (-4464.097) [...7 remote chains...] -- 30:05:52
      113800000 -- (-4448.711) [...7 remote chains...] -- 30:04:47
      113850000 -- (-4448.692) [...7 remote chains...] -- 30:03:40
      113900000 -- (-4465.557) [...7 remote chains...] -- 30:02:34
      113950000 -- (-4481.404) [...7 remote chains...] -- 30:01:29
      114000000 -- (-4453.599) [...7 remote chains...] -- 30:00:23

      Average standard deviation of split frequencies: 0.002703

      114050000 -- (-4485.539) [...7 remote chains...] -- 29:59:17
      114100000 -- (-4483.554) [...7 remote chains...] -- 29:58:11
      114150000 -- [-4460.038] [...7 remote chains...] -- 29:57:05
      114200000 -- (-4480.617) [...7 remote chains...] -- 29:55:59
      114250000 -- (-4465.284) [...7 remote chains...] -- 29:54:53
      114300000 -- [-4478.944] [...7 remote chains...] -- 29:53:48
      114350000 -- [-4460.879] [...7 remote chains...] -- 29:52:41
      114400000 -- [-4459.587] [...7 remote chains...] -- 29:51:35
      114450000 -- (-4467.951) [...7 remote chains...] -- 29:50:29
      114500000 -- (-4454.836) [...7 remote chains...] -- 29:49:24

      Average standard deviation of split frequencies: 0.002692

      114550000 -- [-4455.800] [...7 remote chains...] -- 29:48:17
      114600000 -- [-4464.001] [...7 remote chains...] -- 29:47:12
      114650000 -- [-4474.386] [...7 remote chains...] -- 29:46:06
      114700000 -- (-4463.226) [...7 remote chains...] -- 29:45:00
      114750000 -- [-4444.700] [...7 remote chains...] -- 29:43:54
      114800000 -- [-4455.948] [...7 remote chains...] -- 29:42:48
      114850000 -- [-4442.079] [...7 remote chains...] -- 29:41:42
      114900000 -- [-4449.246] [...7 remote chains...] -- 29:40:37
      114950000 -- [-4460.855] [...7 remote chains...] -- 29:39:31
      115000000 -- [-4470.170] [...7 remote chains...] -- 29:38:26

      Average standard deviation of split frequencies: 0.002700

      115050000 -- [-4447.018] [...7 remote chains...] -- 29:37:20
      115100000 -- [-4460.003] [...7 remote chains...] -- 29:36:15
      115150000 -- (-4455.582) [...7 remote chains...] -- 29:35:09
      115200000 -- [-4477.892] [...7 remote chains...] -- 29:34:03
      115250000 -- (-4468.974) [...7 remote chains...] -- 29:32:57
      115300000 -- [-4451.869] [...7 remote chains...] -- 29:31:52
      115350000 -- [-4453.297] [...7 remote chains...] -- 29:30:45
      115400000 -- [-4459.125] [...7 remote chains...] -- 29:29:41
      115450000 -- [-4449.310] [...7 remote chains...] -- 29:28:36
      115500000 -- [-4501.729] [...7 remote chains...] -- 29:27:30

      Average standard deviation of split frequencies: 0.002673

      115550000 -- (-4493.116) [...7 remote chains...] -- 29:26:24
      115600000 -- [-4465.877] [...7 remote chains...] -- 29:25:19
      115650000 -- (-4472.109) [...7 remote chains...] -- 29:24:12
      115700000 -- (-4464.211) [...7 remote chains...] -- 29:23:06
      115750000 -- [-4475.574] [...7 remote chains...] -- 29:22:01
      115800000 -- (-4463.777) [...7 remote chains...] -- 29:20:55
      115850000 -- (-4463.942) [...7 remote chains...] -- 29:19:49
      115900000 -- (-4456.618) [...7 remote chains...] -- 29:18:43
      115950000 -- (-4474.540) [...7 remote chains...] -- 29:17:37
      116000000 -- (-4503.802) [...7 remote chains...] -- 29:16:31

      Average standard deviation of split frequencies: 0.002651

      116050000 -- (-4468.941) [...7 remote chains...] -- 29:15:25
      116100000 -- (-4460.869) [...7 remote chains...] -- 29:14:19
      116150000 -- (-4452.973) [...7 remote chains...] -- 29:13:13
      116200000 -- (-4466.582) [...7 remote chains...] -- 29:12:07
      116250000 -- (-4467.224) [...7 remote chains...] -- 29:11:01
      116300000 -- (-4480.092) [...7 remote chains...] -- 29:09:55
      116350000 -- (-4468.522) [...7 remote chains...] -- 29:08:50
      116400000 -- (-4455.764) [...7 remote chains...] -- 29:07:44
      116450000 -- (-4464.368) [...7 remote chains...] -- 29:06:39
      116500000 -- (-4472.101) [...7 remote chains...] -- 29:05:34

      Average standard deviation of split frequencies: 0.002737

      116550000 -- (-4459.350) [...7 remote chains...] -- 29:04:29
      116600000 -- (-4457.615) [...7 remote chains...] -- 29:03:24
      116650000 -- (-4455.560) [...7 remote chains...] -- 29:02:18
      116700000 -- (-4458.289) [...7 remote chains...] -- 29:01:12
      116750000 -- (-4448.674) [...7 remote chains...] -- 29:00:07
      116800000 -- (-4486.961) [...7 remote chains...] -- 28:59:01
      116850000 -- (-4452.167) [...7 remote chains...] -- 28:57:55
      116900000 -- (-4447.277) [...7 remote chains...] -- 28:56:50
      116950000 -- (-4463.064) [...7 remote chains...] -- 28:55:44
      117000000 -- (-4465.058) [...7 remote chains...] -- 28:54:38

      Average standard deviation of split frequencies: 0.002759

      117050000 -- [-4456.505] [...7 remote chains...] -- 28:53:33
      117100000 -- [-4449.087] [...7 remote chains...] -- 28:52:27
      117150000 -- (-4461.687) [...7 remote chains...] -- 28:51:21
      117200000 -- (-4460.697) [...7 remote chains...] -- 28:50:15
      117250000 -- [-4452.760] [...7 remote chains...] -- 28:49:09
      117300000 -- [-4451.727] [...7 remote chains...] -- 28:48:03
      117350000 -- (-4454.201) [...7 remote chains...] -- 28:46:58
      117400000 -- (-4471.939) [...7 remote chains...] -- 28:45:51
      117450000 -- (-4512.032) [...7 remote chains...] -- 28:44:46
      117500000 -- (-4480.614) [...7 remote chains...] -- 28:43:40

      Average standard deviation of split frequencies: 0.002726

      117550000 -- (-4478.538) [...7 remote chains...] -- 28:42:34
      117600000 -- (-4486.233) [...7 remote chains...] -- 28:41:29
      117650000 -- (-4474.647) [...7 remote chains...] -- 28:40:23
      117700000 -- (-4463.002) [...7 remote chains...] -- 28:39:18
      117750000 -- (-4471.887) [...7 remote chains...] -- 28:38:12
      117800000 -- (-4472.002) [...7 remote chains...] -- 28:37:07
      117850000 -- (-4483.916) [...7 remote chains...] -- 28:36:01
      117900000 -- (-4464.913) [...7 remote chains...] -- 28:34:56
      117950000 -- (-4465.902) [...7 remote chains...] -- 28:33:51
      118000000 -- [-4449.611] [...7 remote chains...] -- 28:32:45

      Average standard deviation of split frequencies: 0.002743

      118050000 -- [-4456.900] [...7 remote chains...] -- 28:31:40
      118100000 -- (-4455.100) [...7 remote chains...] -- 28:30:35
      118150000 -- (-4456.439) [...7 remote chains...] -- 28:29:29
      118200000 -- (-4455.634) [...7 remote chains...] -- 28:28:24
      118250000 -- (-4465.790) [...7 remote chains...] -- 28:27:18
      118300000 -- (-4469.616) [...7 remote chains...] -- 28:26:14
      118350000 -- (-4465.159) [...7 remote chains...] -- 28:25:09
      118400000 -- (-4472.368) [...7 remote chains...] -- 28:24:03
      118450000 -- (-4494.271) [...7 remote chains...] -- 28:22:59
      118500000 -- (-4481.963) [...7 remote chains...] -- 28:21:54

      Average standard deviation of split frequencies: 0.002699

      118550000 -- (-4479.383) [...7 remote chains...] -- 28:20:49
      118600000 -- (-4483.154) [...7 remote chains...] -- 28:19:44
      118650000 -- (-4480.513) [...7 remote chains...] -- 28:18:39
      118700000 -- (-4454.687) [...7 remote chains...] -- 28:17:33
      118750000 -- (-4473.275) [...7 remote chains...] -- 28:16:27
      118800000 -- [-4476.229] [...7 remote chains...] -- 28:15:25
      118850000 -- (-4471.140) [...7 remote chains...] -- 28:14:21
      118900000 -- (-4485.274) [...7 remote chains...] -- 28:13:15
      118950000 -- (-4500.107) [...7 remote chains...] -- 28:12:10
      119000000 -- (-4476.623) [...7 remote chains...] -- 28:11:06

      Average standard deviation of split frequencies: 0.002680

      119050000 -- (-4464.880) [...7 remote chains...] -- 28:10:01
      119100000 -- (-4495.249) [...7 remote chains...] -- 28:08:56
      119150000 -- (-4508.037) [...7 remote chains...] -- 28:07:52
      119200000 -- (-4479.604) [...7 remote chains...] -- 28:06:48
      119250000 -- (-4480.294) [...7 remote chains...] -- 28:05:43
      119300000 -- (-4472.902) [...7 remote chains...] -- 28:04:39
      119350000 -- (-4470.716) [...7 remote chains...] -- 28:03:35
      119400000 -- (-4465.133) [...7 remote chains...] -- 28:02:30
      119450000 -- (-4459.157) [...7 remote chains...] -- 28:01:25
      119500000 -- (-4447.525) [...7 remote chains...] -- 28:00:21

      Average standard deviation of split frequencies: 0.002724

      119550000 -- [-4460.519] [...7 remote chains...] -- 27:59:17
      119600000 -- [-4449.597] [...7 remote chains...] -- 27:58:12
      119650000 -- [-4469.497] [...7 remote chains...] -- 27:57:07
      119700000 -- [-4439.237] [...7 remote chains...] -- 27:56:02
      119750000 -- (-4445.484) [...7 remote chains...] -- 27:54:57
      119800000 -- (-4486.021) [...7 remote chains...] -- 27:53:53
      119850000 -- (-4486.494) [...7 remote chains...] -- 27:52:49
      119900000 -- (-4477.520) [...7 remote chains...] -- 27:51:44
      119950000 -- (-4473.853) [...7 remote chains...] -- 27:50:39
      120000000 -- (-4470.056) [...7 remote chains...] -- 27:49:34

      Average standard deviation of split frequencies: 0.002648

      120050000 -- (-4474.603) [...7 remote chains...] -- 27:48:29
      120100000 -- (-4471.138) [...7 remote chains...] -- 27:47:25
      120150000 -- (-4479.019) [...7 remote chains...] -- 27:46:20
      120200000 -- [-4471.556] [...7 remote chains...] -- 27:45:15
      120250000 -- (-4453.976) [...7 remote chains...] -- 27:44:10
      120300000 -- (-4464.913) [...7 remote chains...] -- 27:43:07
      120350000 -- (-4465.110) [...7 remote chains...] -- 27:42:02
      120400000 -- (-4461.222) [...7 remote chains...] -- 27:40:58
      120450000 -- (-4477.415) [...7 remote chains...] -- 27:39:53
      120500000 -- (-4462.977) [...7 remote chains...] -- 27:38:48

      Average standard deviation of split frequencies: 0.002666

      120550000 -- (-4474.400) [...7 remote chains...] -- 27:37:43
      120600000 -- (-4469.976) [...7 remote chains...] -- 27:36:38
      120650000 -- (-4460.419) [...7 remote chains...] -- 27:35:33
      120700000 -- [-4436.952] [...7 remote chains...] -- 27:34:28
      120750000 -- (-4480.608) [...7 remote chains...] -- 27:33:23
      120800000 -- [-4435.856] [...7 remote chains...] -- 27:32:18
      120850000 -- (-4464.581) [...7 remote chains...] -- 27:31:16
      120900000 -- (-4461.646) [...7 remote chains...] -- 27:30:11
      120950000 -- (-4474.482) [...7 remote chains...] -- 27:29:06
      121000000 -- (-4516.348) [...7 remote chains...] -- 27:28:01

      Average standard deviation of split frequencies: 0.002683

      121050000 -- (-4484.609) [...7 remote chains...] -- 27:26:57
      121100000 -- (-4480.686) [...7 remote chains...] -- 27:25:53
      121150000 -- (-4466.987) [...7 remote chains...] -- 27:24:48
      121200000 -- (-4462.448) [...7 remote chains...] -- 27:23:44
      121250000 -- (-4465.421) [...7 remote chains...] -- 27:22:39
      121300000 -- (-4507.740) [...7 remote chains...] -- 27:21:35
      121350000 -- (-4475.428) [...7 remote chains...] -- 27:20:31
      121400000 -- (-4455.787) [...7 remote chains...] -- 27:19:25
      121450000 -- (-4465.805) [...7 remote chains...] -- 27:18:21
      121500000 -- (-4445.790) [...7 remote chains...] -- 27:17:16

      Average standard deviation of split frequencies: 0.002727

      121550000 -- (-4464.817) [...7 remote chains...] -- 27:16:11
      121600000 -- (-4453.463) [...7 remote chains...] -- 27:15:07
      121650000 -- (-4470.935) [...7 remote chains...] -- 27:14:02
      121700000 -- (-4455.296) [...7 remote chains...] -- 27:12:57
      121750000 -- (-4475.528) [...7 remote chains...] -- 27:11:53
      121800000 -- (-4466.753) [...7 remote chains...] -- 27:10:49
      121850000 -- [-4448.659] [...7 remote chains...] -- 27:09:45
      121900000 -- (-4484.531) [...7 remote chains...] -- 27:08:40
      121950000 -- [-4447.250] [...7 remote chains...] -- 27:07:35
      122000000 -- (-4469.046) [...7 remote chains...] -- 27:06:31

      Average standard deviation of split frequencies: 0.002885

      122050000 -- (-4448.191) [...7 remote chains...] -- 27:05:26
      122100000 -- (-4486.826) [...7 remote chains...] -- 27:04:23
      122150000 -- (-4474.500) [...7 remote chains...] -- 27:03:17
      122200000 -- (-4470.390) [...7 remote chains...] -- 27:02:14
      122250000 -- (-4472.983) [...7 remote chains...] -- 27:01:09
      122300000 -- (-4462.836) [...7 remote chains...] -- 27:00:05
      122350000 -- (-4464.803) [...7 remote chains...] -- 26:59:03
      122400000 -- (-4472.832) [...7 remote chains...] -- 26:57:59
      122450000 -- (-4476.323) [...7 remote chains...] -- 26:56:54
      122500000 -- (-4478.046) [...7 remote chains...] -- 26:55:50

      Average standard deviation of split frequencies: 0.002813

      122550000 -- (-4497.007) [...7 remote chains...] -- 26:54:46
      122600000 -- (-4485.272) [...7 remote chains...] -- 26:53:43
      122650000 -- [-4432.776] [...7 remote chains...] -- 26:52:39
      122700000 -- (-4451.869) [...7 remote chains...] -- 26:51:34
      122750000 -- (-4470.599) [...7 remote chains...] -- 26:50:30
      122800000 -- (-4462.810) [...7 remote chains...] -- 26:49:26
      122850000 -- (-4491.960) [...7 remote chains...] -- 26:48:23
      122900000 -- (-4459.880) [...7 remote chains...] -- 26:47:18
      122950000 -- (-4481.023) [...7 remote chains...] -- 26:46:13
      123000000 -- (-4456.191) [...7 remote chains...] -- 26:45:08

      Average standard deviation of split frequencies: 0.002744

      123050000 -- (-4487.341) [...7 remote chains...] -- 26:44:04
      123100000 -- (-4476.300) [...7 remote chains...] -- 26:43:00
      123150000 -- [-4453.419] [...7 remote chains...] -- 26:41:55
      123200000 -- [-4468.848] [...7 remote chains...] -- 26:40:50
      123250000 -- (-4442.167) [...7 remote chains...] -- 26:39:46
      123300000 -- [-4461.276] [...7 remote chains...] -- 26:38:42
      123350000 -- [-4454.475] [...7 remote chains...] -- 26:37:38
      123400000 -- (-4467.228) [...7 remote chains...] -- 26:36:33
      123450000 -- [-4463.203] [...7 remote chains...] -- 26:35:28
      123500000 -- [-4454.912] [...7 remote chains...] -- 26:34:25

      Average standard deviation of split frequencies: 0.002840

      123550000 -- [-4454.890] [...7 remote chains...] -- 26:33:20
      123600000 -- [-4466.623] [...7 remote chains...] -- 26:32:17
      123650000 -- [-4466.844] [...7 remote chains...] -- 26:31:13
      123700000 -- [-4468.998] [...7 remote chains...] -- 26:30:08
      123750000 -- (-4463.822) [...7 remote chains...] -- 26:29:04
      123800000 -- (-4463.545) [...7 remote chains...] -- 26:28:00
      123850000 -- [-4465.816] [...7 remote chains...] -- 26:26:56
      123900000 -- (-4445.529) [...7 remote chains...] -- 26:25:52
      123950000 -- (-4471.882) [...7 remote chains...] -- 26:24:47
      124000000 -- (-4452.414) [...7 remote chains...] -- 26:23:43

      Average standard deviation of split frequencies: 0.002772

      124050000 -- (-4471.626) [...7 remote chains...] -- 26:22:38
      124100000 -- (-4481.844) [...7 remote chains...] -- 26:21:34
      124150000 -- (-4484.992) [...7 remote chains...] -- 26:20:30
      124200000 -- (-4466.898) [...7 remote chains...] -- 26:19:27
      124250000 -- (-4479.827) [...7 remote chains...] -- 26:18:22
      124300000 -- (-4495.876) [...7 remote chains...] -- 26:17:17
      124350000 -- (-4480.501) [...7 remote chains...] -- 26:16:14
      124400000 -- [-4463.508] [...7 remote chains...] -- 26:15:10
      124450000 -- (-4455.583) [...7 remote chains...] -- 26:14:06
      124500000 -- (-4456.769) [...7 remote chains...] -- 26:13:01

      Average standard deviation of split frequencies: 0.002734

      124550000 -- [-4464.012] [...7 remote chains...] -- 26:11:56
      124600000 -- [-4452.214] [...7 remote chains...] -- 26:10:52
      124650000 -- [-4472.209] [...7 remote chains...] -- 26:09:48
      124700000 -- [-4452.287] [...7 remote chains...] -- 26:08:44
      124750000 -- [-4454.700] [...7 remote chains...] -- 26:07:40
      124800000 -- (-4464.579) [...7 remote chains...] -- 26:06:36
      124850000 -- (-4474.520) [...7 remote chains...] -- 26:05:32
      124900000 -- (-4472.984) [...7 remote chains...] -- 26:04:28
      124950000 -- (-4474.703) [...7 remote chains...] -- 26:03:24
      125000000 -- (-4463.590) [...7 remote chains...] -- 26:02:19

      Average standard deviation of split frequencies: 0.002748

      125050000 -- (-4476.387) [...7 remote chains...] -- 26:01:14
      125100000 -- (-4469.910) [...7 remote chains...] -- 26:00:10
      125150000 -- [-4456.402] [...7 remote chains...] -- 25:59:05
      125200000 -- (-4501.825) [...7 remote chains...] -- 25:58:00
      125250000 -- (-4485.953) [...7 remote chains...] -- 25:56:56
      125300000 -- (-4483.873) [...7 remote chains...] -- 25:55:52
      125350000 -- (-4478.879) [...7 remote chains...] -- 25:54:48
      125400000 -- (-4491.208) [...7 remote chains...] -- 25:53:45
      125450000 -- (-4479.851) [...7 remote chains...] -- 25:52:41
      125500000 -- (-4465.827) [...7 remote chains...] -- 25:51:36

      Average standard deviation of split frequencies: 0.002743

      125550000 -- [-4455.815] [...7 remote chains...] -- 25:50:31
      125600000 -- [-4443.081] [...7 remote chains...] -- 25:49:27
      125650000 -- [-4457.374] [...7 remote chains...] -- 25:48:23
      125700000 -- [-4450.524] [...7 remote chains...] -- 25:47:18
      125750000 -- (-4460.986) [...7 remote chains...] -- 25:46:13
      125800000 -- [-4456.755] [...7 remote chains...] -- 25:45:10
      125850000 -- (-4461.339) [...7 remote chains...] -- 25:44:07
      125900000 -- (-4487.314) [...7 remote chains...] -- 25:43:03
      125950000 -- [-4449.908] [...7 remote chains...] -- 25:41:58
      126000000 -- (-4465.166) [...7 remote chains...] -- 25:40:54

      Average standard deviation of split frequencies: 0.002810

      126050000 -- [-4451.981] [...7 remote chains...] -- 25:39:50
      126100000 -- (-4445.122) [...7 remote chains...] -- 25:38:46
      126150000 -- (-4448.185) [...7 remote chains...] -- 25:37:42
      126200000 -- (-4449.004) [...7 remote chains...] -- 25:36:38
      126250000 -- [-4456.432] [...7 remote chains...] -- 25:35:34
      126300000 -- [-4451.132] [...7 remote chains...] -- 25:34:30
      126350000 -- [-4441.328] [...7 remote chains...] -- 25:33:27
      126400000 -- [-4456.368] [...7 remote chains...] -- 25:32:22
      126450000 -- (-4470.038) [...7 remote chains...] -- 25:31:18
      126500000 -- (-4482.940) [...7 remote chains...] -- 25:30:14

      Average standard deviation of split frequencies: 0.002814

      126550000 -- (-4475.567) [...7 remote chains...] -- 25:29:10
      126600000 -- (-4461.879) [...7 remote chains...] -- 25:28:06
      126650000 -- (-4451.670) [...7 remote chains...] -- 25:27:02
      126700000 -- [-4453.868] [...7 remote chains...] -- 25:25:58
      126750000 -- (-4483.143) [...7 remote chains...] -- 25:24:54
      126800000 -- (-4475.693) [...7 remote chains...] -- 25:23:50
      126850000 -- (-4483.473) [...7 remote chains...] -- 25:22:46
      126900000 -- (-4467.618) [...7 remote chains...] -- 25:21:42
      126950000 -- [-4459.358] [...7 remote chains...] -- 25:20:37
      127000000 -- [-4465.892] [...7 remote chains...] -- 25:19:33

      Average standard deviation of split frequencies: 0.002724

      127050000 -- (-4458.964) [...7 remote chains...] -- 25:18:29
      127100000 -- [-4447.084] [...7 remote chains...] -- 25:17:26
      127150000 -- [-4476.276] [...7 remote chains...] -- 25:16:22
      127200000 -- [-4454.447] [...7 remote chains...] -- 25:15:18
      127250000 -- (-4475.285) [...7 remote chains...] -- 25:14:14
      127300000 -- (-4472.714) [...7 remote chains...] -- 25:13:10
      127350000 -- (-4474.384) [...7 remote chains...] -- 25:12:06
      127400000 -- (-4478.996) [...7 remote chains...] -- 25:11:02
      127450000 -- (-4470.906) [...7 remote chains...] -- 25:09:58
      127500000 -- (-4455.432) [...7 remote chains...] -- 25:08:55

      Average standard deviation of split frequencies: 0.002704

      127550000 -- (-4465.318) [...7 remote chains...] -- 25:07:50
      127600000 -- [-4452.059] [...7 remote chains...] -- 25:06:47
      127650000 -- [-4454.957] [...7 remote chains...] -- 25:05:43
      127700000 -- (-4446.361) [...7 remote chains...] -- 25:04:38
      127750000 -- [-4451.917] [...7 remote chains...] -- 25:03:34
      127800000 -- (-4460.376) [...7 remote chains...] -- 25:02:30
      127850000 -- (-4466.554) [...7 remote chains...] -- 25:01:26
      127900000 -- (-4491.620) [...7 remote chains...] -- 25:00:22
      127950000 -- (-4471.892) [...7 remote chains...] -- 24:59:18
      128000000 -- (-4470.612) [...7 remote chains...] -- 24:58:13

      Average standard deviation of split frequencies: 0.002704

      128050000 -- (-4488.152) [...7 remote chains...] -- 24:57:09
      128100000 -- (-4469.891) [...7 remote chains...] -- 24:56:06
      128150000 -- (-4473.679) [...7 remote chains...] -- 24:55:01
      128200000 -- (-4476.984) [...7 remote chains...] -- 24:53:57
      128250000 -- (-4466.451) [...7 remote chains...] -- 24:52:53
      128300000 -- (-4461.276) [...7 remote chains...] -- 24:51:48
      128350000 -- (-4468.051) [...7 remote chains...] -- 24:50:45
      128400000 -- (-4472.487) [...7 remote chains...] -- 24:49:42
      128450000 -- (-4487.138) [...7 remote chains...] -- 24:48:38
      128500000 -- (-4456.947) [...7 remote chains...] -- 24:47:34

      Average standard deviation of split frequencies: 0.002697

      128550000 -- (-4477.026) [...7 remote chains...] -- 24:46:31
      128600000 -- (-4503.738) [...7 remote chains...] -- 24:45:28
      128650000 -- (-4480.966) [...7 remote chains...] -- 24:44:24
      128700000 -- (-4487.349) [...7 remote chains...] -- 24:43:20
      128750000 -- (-4473.825) [...7 remote chains...] -- 24:42:16
      128800000 -- (-4460.478) [...7 remote chains...] -- 24:41:12
      128850000 -- (-4471.832) [...7 remote chains...] -- 24:40:09
      128900000 -- [-4447.138] [...7 remote chains...] -- 24:39:04
      128950000 -- (-4480.462) [...7 remote chains...] -- 24:38:01
      129000000 -- [-4454.722] [...7 remote chains...] -- 24:36:56

      Average standard deviation of split frequencies: 0.002694

      129050000 -- [-4459.546] [...7 remote chains...] -- 24:35:53
      129100000 -- (-4458.943) [...7 remote chains...] -- 24:34:49
      129150000 -- [-4459.207] [...7 remote chains...] -- 24:33:46
      129200000 -- (-4468.922) [...7 remote chains...] -- 24:32:41
      129250000 -- (-4468.751) [...7 remote chains...] -- 24:31:37
      129300000 -- [-4446.505] [...7 remote chains...] -- 24:30:33
      129350000 -- [-4459.766] [...7 remote chains...] -- 24:29:30
      129400000 -- (-4489.184) [...7 remote chains...] -- 24:28:26
      129450000 -- [-4461.730] [...7 remote chains...] -- 24:27:22
      129500000 -- [-4462.410] [...7 remote chains...] -- 24:26:18

      Average standard deviation of split frequencies: 0.002629

      129550000 -- (-4458.086) [...7 remote chains...] -- 24:25:14
      129600000 -- [-4445.949] [...7 remote chains...] -- 24:24:11
      129650000 -- (-4471.357) [...7 remote chains...] -- 24:23:08
      129700000 -- (-4470.777) [...7 remote chains...] -- 24:22:03
      129750000 -- (-4463.237) [...7 remote chains...] -- 24:21:00
      129800000 -- (-4490.164) [...7 remote chains...] -- 24:19:55
      129850000 -- (-4469.740) [...7 remote chains...] -- 24:18:52
      129900000 -- [-4461.771] [...7 remote chains...] -- 24:17:47
      129950000 -- [-4458.149] [...7 remote chains...] -- 24:16:43
      130000000 -- [-4467.468] [...7 remote chains...] -- 24:15:39

      Average standard deviation of split frequencies: 0.002525

      130050000 -- (-4465.211) [...7 remote chains...] -- 24:14:36
      130100000 -- [-4450.827] [...7 remote chains...] -- 24:13:33
      130150000 -- [-4445.054] [...7 remote chains...] -- 24:12:29
      130200000 -- (-4460.561) [...7 remote chains...] -- 24:11:24
      130250000 -- (-4476.186) [...7 remote chains...] -- 24:10:20
      130300000 -- [-4447.933] [...7 remote chains...] -- 24:09:16
      130350000 -- [-4445.979] [...7 remote chains...] -- 24:08:13
      130400000 -- (-4467.017) [...7 remote chains...] -- 24:07:10
      130450000 -- (-4450.297) [...7 remote chains...] -- 24:06:07
      130500000 -- (-4478.972) [...7 remote chains...] -- 24:05:03

      Average standard deviation of split frequencies: 0.002551

      130550000 -- (-4466.584) [...7 remote chains...] -- 24:04:00
      130600000 -- (-4467.851) [...7 remote chains...] -- 24:02:56
      130650000 -- (-4479.704) [...7 remote chains...] -- 24:01:52
      130700000 -- (-4451.713) [...7 remote chains...] -- 24:00:48
      130750000 -- (-4466.709) [...7 remote chains...] -- 23:59:44
      130800000 -- (-4473.490) [...7 remote chains...] -- 23:58:41
      130850000 -- (-4465.710) [...7 remote chains...] -- 23:57:38
      130900000 -- (-4488.025) [...7 remote chains...] -- 23:56:34
      130950000 -- (-4447.430) [...7 remote chains...] -- 23:55:31
      131000000 -- (-4446.618) [...7 remote chains...] -- 23:54:27

      Average standard deviation of split frequencies: 0.002541

      131050000 -- [-4438.586] [...7 remote chains...] -- 23:53:23
      131100000 -- [-4441.230] [...7 remote chains...] -- 23:52:20
      131150000 -- [-4441.426] [...7 remote chains...] -- 23:51:15
      131200000 -- [-4450.685] [...7 remote chains...] -- 23:50:12
      131250000 -- [-4464.451] [...7 remote chains...] -- 23:49:09
      131300000 -- (-4456.248) [...7 remote chains...] -- 23:48:05
      131350000 -- [-4452.956] [...7 remote chains...] -- 23:47:01
      131400000 -- (-4474.904) [...7 remote chains...] -- 23:45:58
      131450000 -- (-4468.685) [...7 remote chains...] -- 23:44:54
      131500000 -- [-4457.014] [...7 remote chains...] -- 23:43:50

      Average standard deviation of split frequencies: 0.002478

      131550000 -- [-4449.456] [...7 remote chains...] -- 23:42:48
      131600000 -- [-4455.231] [...7 remote chains...] -- 23:41:44
      131650000 -- [-4460.821] [...7 remote chains...] -- 23:40:39
      131700000 -- (-4468.912) [...7 remote chains...] -- 23:39:36
      131750000 -- (-4474.115) [...7 remote chains...] -- 23:38:32
      131800000 -- (-4460.887) [...7 remote chains...] -- 23:37:29
      131850000 -- (-4453.771) [...7 remote chains...] -- 23:36:26
      131900000 -- [-4444.480] [...7 remote chains...] -- 23:35:22
      131950000 -- (-4452.967) [...7 remote chains...] -- 23:34:19
      132000000 -- (-4480.656) [...7 remote chains...] -- 23:33:14

      Average standard deviation of split frequencies: 0.002429

      132050000 -- (-4467.207) [...7 remote chains...] -- 23:32:11
      132100000 -- (-4476.243) [...7 remote chains...] -- 23:31:10
      132150000 -- (-4467.505) [...7 remote chains...] -- 23:30:06
      132200000 -- (-4482.626) [...7 remote chains...] -- 23:29:02
      132250000 -- (-4492.503) [...7 remote chains...] -- 23:27:58
      132300000 -- (-4484.290) [...7 remote chains...] -- 23:26:54
      132350000 -- (-4482.480) [...7 remote chains...] -- 23:25:51
      132400000 -- (-4488.169) [...7 remote chains...] -- 23:24:47
      132450000 -- [-4441.330] [...7 remote chains...] -- 23:23:43
      132500000 -- [-4443.302] [...7 remote chains...] -- 23:22:39

      Average standard deviation of split frequencies: 0.002451

      132550000 -- [-4467.081] [...7 remote chains...] -- 23:21:35
      132600000 -- [-4458.840] [...7 remote chains...] -- 23:20:32
      132650000 -- [-4471.949] [...7 remote chains...] -- 23:19:29
      132700000 -- [-4457.354] [...7 remote chains...] -- 23:18:25
      132750000 -- [-4452.980] [...7 remote chains...] -- 23:17:21
      132800000 -- [-4454.053] [...7 remote chains...] -- 23:16:17
      132850000 -- [-4456.708] [...7 remote chains...] -- 23:15:15
      132900000 -- (-4445.584) [...7 remote chains...] -- 23:14:11
      132950000 -- (-4462.339) [...7 remote chains...] -- 23:13:07
      133000000 -- [-4463.712] [...7 remote chains...] -- 23:12:04

      Average standard deviation of split frequencies: 0.002411

      133050000 -- [-4463.167] [...7 remote chains...] -- 23:11:01
      133100000 -- [-4450.363] [...7 remote chains...] -- 23:09:59
      133150000 -- [-4451.548] [...7 remote chains...] -- 23:08:55
      133200000 -- [-4443.459] [...7 remote chains...] -- 23:07:52
      133250000 -- [-4442.158] [...7 remote chains...] -- 23:06:49
      133300000 -- [-4452.850] [...7 remote chains...] -- 23:05:46
      133350000 -- [-4458.074] [...7 remote chains...] -- 23:04:43
      133400000 -- [-4453.602] [...7 remote chains...] -- 23:03:40
      133450000 -- [-4459.266] [...7 remote chains...] -- 23:02:37
      133500000 -- (-4482.548) [...7 remote chains...] -- 23:01:34

      Average standard deviation of split frequencies: 0.002421

      133550000 -- (-4469.795) [...7 remote chains...] -- 23:00:32
      133600000 -- [-4462.389] [...7 remote chains...] -- 22:59:31
      133650000 -- [-4452.750] [...7 remote chains...] -- 22:58:29
      133700000 -- (-4475.235) [...7 remote chains...] -- 22:57:26
      133750000 -- [-4475.770] [...7 remote chains...] -- 22:56:23
      133800000 -- [-4439.326] [...7 remote chains...] -- 22:55:21
      133850000 -- (-4451.784) [...7 remote chains...] -- 22:54:19
      133900000 -- (-4469.492) [...7 remote chains...] -- 22:53:18
      133950000 -- (-4459.287) [...7 remote chains...] -- 22:52:15
      134000000 -- [-4450.079] [...7 remote chains...] -- 22:51:12

      Average standard deviation of split frequencies: 0.002408

      134050000 -- (-4480.671) [...7 remote chains...] -- 22:50:09
      134100000 -- [-4430.431] [...7 remote chains...] -- 22:49:07
      134150000 -- (-4440.780) [...7 remote chains...] -- 22:48:04
      134200000 -- (-4489.587) [...7 remote chains...] -- 22:47:02
      134250000 -- (-4499.438) [...7 remote chains...] -- 22:46:00
      134300000 -- (-4471.883) [...7 remote chains...] -- 22:44:59
      134350000 -- (-4482.302) [...7 remote chains...] -- 22:43:57
      134400000 -- (-4490.228) [...7 remote chains...] -- 22:42:54
      134450000 -- (-4464.103) [...7 remote chains...] -- 22:41:53
      134500000 -- [-4449.097] [...7 remote chains...] -- 22:40:51

      Average standard deviation of split frequencies: 0.002457

      134550000 -- (-4475.684) [...7 remote chains...] -- 22:39:51
      134600000 -- (-4482.203) [...7 remote chains...] -- 22:38:50
      134650000 -- (-4474.721) [...7 remote chains...] -- 22:37:50
      134700000 -- (-4492.347) [...7 remote chains...] -- 22:36:50
      134750000 -- (-4484.745) [...7 remote chains...] -- 22:35:50
      134800000 -- (-4473.280) [...7 remote chains...] -- 22:34:51
      134850000 -- [-4476.630] [...7 remote chains...] -- 22:33:49
      134900000 -- (-4497.992) [...7 remote chains...] -- 22:32:48
      134950000 -- (-4460.706) [...7 remote chains...] -- 22:31:47
      135000000 -- (-4475.959) [...7 remote chains...] -- 22:30:46

      Average standard deviation of split frequencies: 0.002380

      135050000 -- (-4481.426) [...7 remote chains...] -- 22:29:44
      135100000 -- (-4474.215) [...7 remote chains...] -- 22:28:42
      135150000 -- (-4467.908) [...7 remote chains...] -- 22:27:39
      135200000 -- (-4465.365) [...7 remote chains...] -- 22:26:37
      135250000 -- [-4456.700] [...7 remote chains...] -- 22:25:35
      135300000 -- [-4468.949] [...7 remote chains...] -- 22:24:32
      135350000 -- (-4477.177) [...7 remote chains...] -- 22:23:32
      135400000 -- (-4486.768) [...7 remote chains...] -- 22:22:29
      135450000 -- [-4453.025] [...7 remote chains...] -- 22:21:26
      135500000 -- (-4485.649) [...7 remote chains...] -- 22:20:23

      Average standard deviation of split frequencies: 0.002372

      135550000 -- [-4469.177] [...7 remote chains...] -- 22:19:20
      135600000 -- [-4465.259] [...7 remote chains...] -- 22:18:16
      135650000 -- [-4449.499] [...7 remote chains...] -- 22:17:12
      135700000 -- (-4462.691) [...7 remote chains...] -- 22:16:08
      135750000 -- (-4485.383) [...7 remote chains...] -- 22:15:05
      135800000 -- (-4464.914) [...7 remote chains...] -- 22:14:02
      135850000 -- (-4465.787) [...7 remote chains...] -- 22:12:59
      135900000 -- (-4487.790) [...7 remote chains...] -- 22:11:55
      135950000 -- (-4462.667) [...7 remote chains...] -- 22:10:52
      136000000 -- (-4456.630) [...7 remote chains...] -- 22:09:49

      Average standard deviation of split frequencies: 0.002421

      136050000 -- (-4455.101) [...7 remote chains...] -- 22:08:45
      136100000 -- (-4452.562) [...7 remote chains...] -- 22:07:42
      136150000 -- (-4460.772) [...7 remote chains...] -- 22:06:38
      136200000 -- (-4476.542) [...7 remote chains...] -- 22:05:35
      136250000 -- (-4461.992) [...7 remote chains...] -- 22:04:32
      136300000 -- [-4459.277] [...7 remote chains...] -- 22:03:29
      136350000 -- (-4464.162) [...7 remote chains...] -- 22:02:26
      136400000 -- (-4468.985) [...7 remote chains...] -- 22:01:22
      136450000 -- (-4464.122) [...7 remote chains...] -- 22:00:19
      136500000 -- (-4477.818) [...7 remote chains...] -- 21:59:16

      Average standard deviation of split frequencies: 0.002433

      136550000 -- (-4452.826) [...7 remote chains...] -- 21:58:13
      136600000 -- (-4469.613) [...7 remote chains...] -- 21:57:10
      136650000 -- (-4448.227) [...7 remote chains...] -- 21:56:06
      136700000 -- (-4488.675) [...7 remote chains...] -- 21:55:03
      136750000 -- (-4464.702) [...7 remote chains...] -- 21:54:00
      136800000 -- (-4475.414) [...7 remote chains...] -- 21:52:56
      136850000 -- (-4481.578) [...7 remote chains...] -- 21:51:53
      136900000 -- (-4479.635) [...7 remote chains...] -- 21:50:50
      136950000 -- (-4474.509) [...7 remote chains...] -- 21:49:47
      137000000 -- [-4449.416] [...7 remote chains...] -- 21:48:43

      Average standard deviation of split frequencies: 0.002336

      137050000 -- (-4469.223) [...7 remote chains...] -- 21:47:39
      137100000 -- (-4465.276) [...7 remote chains...] -- 21:46:36
      137150000 -- (-4467.559) [...7 remote chains...] -- 21:45:33
      137200000 -- (-4494.346) [...7 remote chains...] -- 21:44:29
      137250000 -- (-4472.337) [...7 remote chains...] -- 21:43:26
      137300000 -- (-4476.445) [...7 remote chains...] -- 21:42:23
      137350000 -- (-4483.580) [...7 remote chains...] -- 21:41:19
      137400000 -- (-4476.843) [...7 remote chains...] -- 21:40:15
      137450000 -- (-4505.860) [...7 remote chains...] -- 21:39:12
      137500000 -- (-4466.322) [...7 remote chains...] -- 21:38:09

      Average standard deviation of split frequencies: 0.002356

      137550000 -- (-4489.823) [...7 remote chains...] -- 21:37:06
      137600000 -- (-4483.581) [...7 remote chains...] -- 21:36:02
      137650000 -- (-4467.149) [...7 remote chains...] -- 21:34:59
      137700000 -- (-4486.201) [...7 remote chains...] -- 21:33:56
      137750000 -- [-4443.870] [...7 remote chains...] -- 21:32:52
      137800000 -- (-4479.431) [...7 remote chains...] -- 21:31:48
      137850000 -- [-4467.024] [...7 remote chains...] -- 21:30:45
      137900000 -- [-4466.346] [...7 remote chains...] -- 21:29:42
      137950000 -- (-4475.346) [...7 remote chains...] -- 21:28:38
      138000000 -- (-4487.746) [...7 remote chains...] -- 21:27:35

      Average standard deviation of split frequencies: 0.002364

      138050000 -- (-4483.603) [...7 remote chains...] -- 21:26:32
      138100000 -- (-4478.765) [...7 remote chains...] -- 21:25:28
      138150000 -- (-4439.272) [...7 remote chains...] -- 21:24:26
      138200000 -- (-4482.667) [...7 remote chains...] -- 21:23:22
      138250000 -- (-4491.562) [...7 remote chains...] -- 21:22:18
      138300000 -- (-4462.703) [...7 remote chains...] -- 21:21:15
      138350000 -- (-4456.272) [...7 remote chains...] -- 21:20:12
      138400000 -- (-4475.000) [...7 remote chains...] -- 21:19:09
      138450000 -- (-4469.011) [...7 remote chains...] -- 21:18:06
      138500000 -- (-4470.717) [...7 remote chains...] -- 21:17:02

      Average standard deviation of split frequencies: 0.002403

      138550000 -- (-4454.912) [...7 remote chains...] -- 21:16:00
      138600000 -- (-4494.611) [...7 remote chains...] -- 21:14:57
      138650000 -- [-4449.236] [...7 remote chains...] -- 21:13:53
      138700000 -- (-4470.891) [...7 remote chains...] -- 21:12:50
      138750000 -- (-4459.291) [...7 remote chains...] -- 21:11:47
      138800000 -- (-4483.126) [...7 remote chains...] -- 21:10:44
      138850000 -- [-4451.422] [...7 remote chains...] -- 21:09:40
      138900000 -- (-4462.787) [...7 remote chains...] -- 21:08:38
      138950000 -- [-4446.419] [...7 remote chains...] -- 21:07:34
      139000000 -- (-4467.338) [...7 remote chains...] -- 21:06:31

      Average standard deviation of split frequencies: 0.002414

      139050000 -- (-4472.862) [...7 remote chains...] -- 21:05:28
      139100000 -- (-4494.622) [...7 remote chains...] -- 21:04:24
      139150000 -- (-4480.315) [...7 remote chains...] -- 21:03:21
      139200000 -- [-4476.141] [...7 remote chains...] -- 21:02:17
      139250000 -- (-4508.252) [...7 remote chains...] -- 21:01:14
      139300000 -- (-4453.357) [...7 remote chains...] -- 21:00:11
      139350000 -- (-4474.710) [...7 remote chains...] -- 20:59:08
      139400000 -- (-4475.234) [...7 remote chains...] -- 20:58:05
      139450000 -- (-4470.410) [...7 remote chains...] -- 20:57:02
      139500000 -- (-4500.312) [...7 remote chains...] -- 20:55:59

      Average standard deviation of split frequencies: 0.002382

      139550000 -- (-4468.116) [...7 remote chains...] -- 20:54:56
      139600000 -- (-4468.228) [...7 remote chains...] -- 20:53:53
      139650000 -- (-4461.005) [...7 remote chains...] -- 20:52:49
      139700000 -- (-4462.164) [...7 remote chains...] -- 20:51:46
      139750000 -- [-4450.629] [...7 remote chains...] -- 20:50:43
      139800000 -- [-4476.939] [...7 remote chains...] -- 20:49:40
      139850000 -- [-4463.095] [...7 remote chains...] -- 20:48:37
      139900000 -- [-4458.419] [...7 remote chains...] -- 20:47:33
      139950000 -- [-4461.571] [...7 remote chains...] -- 20:46:31
      140000000 -- [-4445.458] [...7 remote chains...] -- 20:45:28

      Average standard deviation of split frequencies: 0.002388

      140050000 -- [-4450.869] [...7 remote chains...] -- 20:44:25
      140100000 -- (-4463.873) [...7 remote chains...] -- 20:43:22
      140150000 -- (-4472.110) [...7 remote chains...] -- 20:42:18
      140200000 -- (-4466.031) [...7 remote chains...] -- 20:41:15
      140250000 -- [-4464.632] [...7 remote chains...] -- 20:40:12
      140300000 -- [-4474.348] [...7 remote chains...] -- 20:39:10
      140350000 -- (-4440.124) [...7 remote chains...] -- 20:38:07
      140400000 -- (-4447.647) [...7 remote chains...] -- 20:37:04
      140450000 -- (-4452.359) [...7 remote chains...] -- 20:36:01
      140500000 -- (-4466.384) [...7 remote chains...] -- 20:34:58

      Average standard deviation of split frequencies: 0.002381

      140550000 -- (-4489.346) [...7 remote chains...] -- 20:33:54
      140600000 -- (-4485.209) [...7 remote chains...] -- 20:32:51
      140650000 -- (-4490.188) [...7 remote chains...] -- 20:31:47
      140700000 -- (-4482.538) [...7 remote chains...] -- 20:30:44
      140750000 -- (-4460.240) [...7 remote chains...] -- 20:29:41
      140800000 -- (-4492.651) [...7 remote chains...] -- 20:28:37
      140850000 -- (-4478.092) [...7 remote chains...] -- 20:27:34
      140900000 -- (-4470.141) [...7 remote chains...] -- 20:26:31
      140950000 -- (-4460.699) [...7 remote chains...] -- 20:25:27
      141000000 -- (-4464.323) [...7 remote chains...] -- 20:24:24

      Average standard deviation of split frequencies: 0.002381

      141050000 -- (-4474.866) [...7 remote chains...] -- 20:23:21
      141100000 -- (-4474.657) [...7 remote chains...] -- 20:22:18
      141150000 -- (-4468.017) [...7 remote chains...] -- 20:21:15
      141200000 -- [-4448.016] [...7 remote chains...] -- 20:20:11
      141250000 -- [-4469.381] [...7 remote chains...] -- 20:19:08
      141300000 -- [-4455.695] [...7 remote chains...] -- 20:18:05
      141350000 -- [-4460.000] [...7 remote chains...] -- 20:17:01
      141400000 -- [-4448.588] [...7 remote chains...] -- 20:15:58
      141450000 -- [-4446.342] [...7 remote chains...] -- 20:14:55
      141500000 -- [-4449.949] [...7 remote chains...] -- 20:13:52

      Average standard deviation of split frequencies: 0.002376

      141550000 -- [-4457.279] [...7 remote chains...] -- 20:12:49
      141600000 -- [-4462.685] [...7 remote chains...] -- 20:11:46
      141650000 -- [-4434.302] [...7 remote chains...] -- 20:10:43
      141700000 -- [-4449.553] [...7 remote chains...] -- 20:09:40
      141750000 -- [-4448.110] [...7 remote chains...] -- 20:08:36
      141800000 -- [-4451.721] [...7 remote chains...] -- 20:07:33
      141850000 -- (-4457.863) [...7 remote chains...] -- 20:06:30
      141900000 -- (-4459.296) [...7 remote chains...] -- 20:05:27
      141950000 -- (-4492.842) [...7 remote chains...] -- 20:04:24
      142000000 -- (-4470.887) [...7 remote chains...] -- 20:03:21

      Average standard deviation of split frequencies: 0.002405

      142050000 -- (-4478.612) [...7 remote chains...] -- 20:02:18
      142100000 -- [-4460.848] [...7 remote chains...] -- 20:01:15
      142150000 -- [-4466.081] [...7 remote chains...] -- 20:00:12
      142200000 -- (-4484.853) [...7 remote chains...] -- 19:59:08
      142250000 -- (-4460.317) [...7 remote chains...] -- 19:58:05
      142300000 -- (-4461.034) [...7 remote chains...] -- 19:57:02
      142350000 -- (-4443.637) [...7 remote chains...] -- 19:55:59
      142400000 -- (-4458.549) [...7 remote chains...] -- 19:54:57
      142450000 -- [-4467.253] [...7 remote chains...] -- 19:53:54
      142500000 -- [-4447.987] [...7 remote chains...] -- 19:52:50

      Average standard deviation of split frequencies: 0.002446

      142550000 -- (-4479.114) [...7 remote chains...] -- 19:51:47
      142600000 -- [-4481.371] [...7 remote chains...] -- 19:50:44
      142650000 -- (-4470.918) [...7 remote chains...] -- 19:49:40
      142700000 -- (-4457.363) [...7 remote chains...] -- 19:48:37
      142750000 -- (-4465.230) [...7 remote chains...] -- 19:47:34
      142800000 -- (-4473.759) [...7 remote chains...] -- 19:46:31
      142850000 -- (-4476.395) [...7 remote chains...] -- 19:45:28
      142900000 -- (-4446.241) [...7 remote chains...] -- 19:44:25
      142950000 -- (-4483.226) [...7 remote chains...] -- 19:43:22
      143000000 -- (-4457.227) [...7 remote chains...] -- 19:42:19

      Average standard deviation of split frequencies: 0.002443

      143050000 -- (-4502.170) [...7 remote chains...] -- 19:41:17
      143100000 -- (-4468.628) [...7 remote chains...] -- 19:40:14
      143150000 -- (-4481.249) [...7 remote chains...] -- 19:39:11
      143200000 -- (-4475.454) [...7 remote chains...] -- 19:38:08
      143250000 -- (-4472.431) [...7 remote chains...] -- 19:37:05
      143300000 -- (-4470.209) [...7 remote chains...] -- 19:36:02
      143350000 -- (-4464.089) [...7 remote chains...] -- 19:34:59
      143400000 -- (-4479.246) [...7 remote chains...] -- 19:33:56
      143450000 -- (-4449.919) [...7 remote chains...] -- 19:32:53
      143500000 -- [-4460.639] [...7 remote chains...] -- 19:31:50

      Average standard deviation of split frequencies: 0.002438

      143550000 -- [-4443.821] [...7 remote chains...] -- 19:30:47
      143600000 -- [-4470.758] [...7 remote chains...] -- 19:29:44
      143650000 -- (-4465.549) [...7 remote chains...] -- 19:28:41
      143700000 -- [-4458.717] [...7 remote chains...] -- 19:27:39
      143750000 -- (-4463.352) [...7 remote chains...] -- 19:26:36
      143800000 -- (-4488.753) [...7 remote chains...] -- 19:25:33
      143850000 -- (-4476.547) [...7 remote chains...] -- 19:24:31
      143900000 -- (-4469.433) [...7 remote chains...] -- 19:23:28
      143950000 -- (-4468.289) [...7 remote chains...] -- 19:22:25
      144000000 -- [-4441.317] [...7 remote chains...] -- 19:21:22

      Average standard deviation of split frequencies: 0.002449

      144050000 -- [-4467.028] [...7 remote chains...] -- 19:20:19
      144100000 -- (-4461.938) [...7 remote chains...] -- 19:19:17
      144150000 -- [-4464.005] [...7 remote chains...] -- 19:18:14
      144200000 -- (-4481.730) [...7 remote chains...] -- 19:17:11
      144250000 -- [-4437.531] [...7 remote chains...] -- 19:16:08
      144300000 -- (-4446.173) [...7 remote chains...] -- 19:15:05
      144350000 -- [-4474.363] [...7 remote chains...] -- 19:14:02
      144400000 -- (-4463.901) [...7 remote chains...] -- 19:12:59
      144450000 -- (-4466.569) [...7 remote chains...] -- 19:11:56
      144500000 -- (-4454.941) [...7 remote chains...] -- 19:10:53

      Average standard deviation of split frequencies: 0.002487

      144550000 -- (-4483.678) [...7 remote chains...] -- 19:09:51
      144600000 -- (-4462.142) [...7 remote chains...] -- 19:08:48
      144650000 -- (-4476.543) [...7 remote chains...] -- 19:07:46
      144700000 -- (-4482.121) [...7 remote chains...] -- 19:06:44
      144750000 -- [-4443.683] [...7 remote chains...] -- 19:05:41
      144800000 -- (-4468.139) [...7 remote chains...] -- 19:04:39
      144850000 -- (-4488.715) [...7 remote chains...] -- 19:03:36
      144900000 -- (-4501.722) [...7 remote chains...] -- 19:02:33
      144950000 -- (-4498.368) [...7 remote chains...] -- 19:01:31
      145000000 -- (-4471.516) [...7 remote chains...] -- 19:00:29

      Average standard deviation of split frequencies: 0.002410

      145050000 -- (-4466.191) [...7 remote chains...] -- 18:59:26
      145100000 -- (-4498.057) [...7 remote chains...] -- 18:58:23
      145150000 -- (-4474.584) [...7 remote chains...] -- 18:57:22
      145200000 -- (-4486.711) [...7 remote chains...] -- 18:56:20
      145250000 -- (-4507.195) [...7 remote chains...] -- 18:55:17
      145300000 -- (-4485.917) [...7 remote chains...] -- 18:54:15
      145350000 -- (-4489.888) [...7 remote chains...] -- 18:53:13
      145400000 -- (-4454.961) [...7 remote chains...] -- 18:52:11
      145450000 -- (-4510.546) [...7 remote chains...] -- 18:51:09
      145500000 -- (-4509.121) [...7 remote chains...] -- 18:50:07

      Average standard deviation of split frequencies: 0.002336

      145550000 -- (-4463.306) [...7 remote chains...] -- 18:49:04
      145600000 -- (-4488.553) [...7 remote chains...] -- 18:48:01
      145650000 -- (-4446.213) [...7 remote chains...] -- 18:46:59
      145700000 -- (-4472.740) [...7 remote chains...] -- 18:45:57
      145750000 -- (-4451.078) [...7 remote chains...] -- 18:44:54
      145800000 -- (-4467.654) [...7 remote chains...] -- 18:43:51
      145850000 -- (-4500.048) [...7 remote chains...] -- 18:42:49
      145900000 -- (-4489.544) [...7 remote chains...] -- 18:41:46
      145950000 -- (-4472.238) [...7 remote chains...] -- 18:40:46
      146000000 -- (-4470.562) [...7 remote chains...] -- 18:39:43

      Average standard deviation of split frequencies: 0.002361

      146050000 -- (-4474.419) [...7 remote chains...] -- 18:38:40
      146100000 -- (-4500.367) [...7 remote chains...] -- 18:37:38
      146150000 -- [-4445.024] [...7 remote chains...] -- 18:36:36
      146200000 -- [-4455.692] [...7 remote chains...] -- 18:35:34
      146250000 -- (-4463.520) [...7 remote chains...] -- 18:34:33
      146300000 -- [-4454.633] [...7 remote chains...] -- 18:33:31
      146350000 -- [-4470.505] [...7 remote chains...] -- 18:32:28
      146400000 -- (-4473.674) [...7 remote chains...] -- 18:31:25
      146450000 -- (-4470.311) [...7 remote chains...] -- 18:30:23
      146500000 -- (-4463.284) [...7 remote chains...] -- 18:29:20

      Average standard deviation of split frequencies: 0.002411

      146550000 -- (-4455.142) [...7 remote chains...] -- 18:28:18
      146600000 -- (-4459.969) [...7 remote chains...] -- 18:27:15
      146650000 -- [-4471.995] [...7 remote chains...] -- 18:26:12
      146700000 -- [-4458.290] [...7 remote chains...] -- 18:25:10
      146750000 -- (-4470.055) [...7 remote chains...] -- 18:24:08
      146800000 -- [-4463.498] [...7 remote chains...] -- 18:23:05
      146850000 -- [-4452.836] [...7 remote chains...] -- 18:22:02
      146900000 -- [-4435.945] [...7 remote chains...] -- 18:21:00
      146950000 -- [-4446.991] [...7 remote chains...] -- 18:19:57
      147000000 -- [-4452.693] [...7 remote chains...] -- 18:18:55

      Average standard deviation of split frequencies: 0.002403

      147050000 -- (-4467.069) [...7 remote chains...] -- 18:17:53
      147100000 -- (-4465.294) [...7 remote chains...] -- 18:16:51
      147150000 -- [-4462.610] [...7 remote chains...] -- 18:15:49
      147200000 -- (-4456.026) [...7 remote chains...] -- 18:14:48
      147250000 -- (-4473.386) [...7 remote chains...] -- 18:13:46
      147300000 -- (-4474.394) [...7 remote chains...] -- 18:12:44
      147350000 -- [-4440.194] [...7 remote chains...] -- 18:11:41
      147400000 -- (-4485.367) [...7 remote chains...] -- 18:10:39
      147450000 -- [-4450.093] [...7 remote chains...] -- 18:09:36
      147500000 -- (-4471.133) [...7 remote chains...] -- 18:08:34

      Average standard deviation of split frequencies: 0.002428

      147550000 -- (-4464.513) [...7 remote chains...] -- 18:07:32
      147600000 -- (-4464.108) [...7 remote chains...] -- 18:06:30
      147650000 -- (-4473.981) [...7 remote chains...] -- 18:05:28
      147700000 -- (-4499.447) [...7 remote chains...] -- 18:04:26
      147750000 -- (-4442.295) [...7 remote chains...] -- 18:03:23
      147800000 -- (-4472.632) [...7 remote chains...] -- 18:02:21
      147850000 -- (-4472.951) [...7 remote chains...] -- 18:01:19
      147900000 -- (-4467.028) [...7 remote chains...] -- 18:00:18
      147950000 -- (-4477.678) [...7 remote chains...] -- 17:59:15
      148000000 -- (-4474.446) [...7 remote chains...] -- 17:58:13

      Average standard deviation of split frequencies: 0.002398

      148050000 -- (-4461.091) [...7 remote chains...] -- 17:57:11
      148100000 -- (-4449.293) [...7 remote chains...] -- 17:56:09
      148150000 -- (-4481.047) [...7 remote chains...] -- 17:55:07
      148200000 -- (-4474.559) [...7 remote chains...] -- 17:54:05
      148250000 -- (-4497.690) [...7 remote chains...] -- 17:53:03
      148300000 -- (-4491.947) [...7 remote chains...] -- 17:52:01
      148350000 -- (-4475.727) [...7 remote chains...] -- 17:50:58
      148400000 -- [-4465.604] [...7 remote chains...] -- 17:49:56
      148450000 -- (-4451.401) [...7 remote chains...] -- 17:48:54
      148500000 -- (-4460.001) [...7 remote chains...] -- 17:47:51

      Average standard deviation of split frequencies: 0.002364

      148550000 -- (-4479.699) [...7 remote chains...] -- 17:46:49
      148600000 -- [-4469.076] [...7 remote chains...] -- 17:45:47
      148650000 -- (-4484.780) [...7 remote chains...] -- 17:44:45
      148700000 -- (-4469.036) [...7 remote chains...] -- 17:43:43
      148750000 -- [-4462.681] [...7 remote chains...] -- 17:42:41
      148800000 -- (-4493.671) [...7 remote chains...] -- 17:41:38
      148850000 -- (-4472.135) [...7 remote chains...] -- 17:40:35
      148900000 -- (-4456.438) [...7 remote chains...] -- 17:39:35
      148950000 -- (-4465.884) [...7 remote chains...] -- 17:38:32
      149000000 -- (-4469.119) [...7 remote chains...] -- 17:37:30

      Average standard deviation of split frequencies: 0.002362

      149050000 -- (-4444.199) [...7 remote chains...] -- 17:36:27
      149100000 -- (-4470.153) [...7 remote chains...] -- 17:35:25
      149150000 -- (-4467.446) [...7 remote chains...] -- 17:34:24
      149200000 -- [-4456.245] [...7 remote chains...] -- 17:33:21
      149250000 -- (-4450.981) [...7 remote chains...] -- 17:32:19
      149300000 -- (-4460.029) [...7 remote chains...] -- 17:31:17
      149350000 -- (-4472.365) [...7 remote chains...] -- 17:30:15
      149400000 -- (-4479.139) [...7 remote chains...] -- 17:29:13
      149450000 -- (-4472.472) [...7 remote chains...] -- 17:28:11
      149500000 -- (-4464.337) [...7 remote chains...] -- 17:27:08

      Average standard deviation of split frequencies: 0.002339

      149550000 -- [-4434.576] [...7 remote chains...] -- 17:26:06
      149600000 -- [-4453.085] [...7 remote chains...] -- 17:25:04
      149650000 -- (-4472.058) [...7 remote chains...] -- 17:24:02
      149700000 -- (-4500.966) [...7 remote chains...] -- 17:23:00
      149750000 -- (-4448.867) [...7 remote chains...] -- 17:21:58
      149800000 -- (-4463.601) [...7 remote chains...] -- 17:20:56
      149850000 -- (-4469.600) [...7 remote chains...] -- 17:19:54
      149900000 -- (-4492.351) [...7 remote chains...] -- 17:18:52
      149950000 -- (-4450.811) [...7 remote chains...] -- 17:17:50
      150000000 -- (-4466.710) [...7 remote chains...] -- 17:16:48

      Average standard deviation of split frequencies: 0.002354

      150050000 -- (-4464.166) [...7 remote chains...] -- 17:15:46
      150100000 -- (-4489.771) [...7 remote chains...] -- 17:14:44
      150150000 -- (-4472.631) [...7 remote chains...] -- 17:13:42
      150200000 -- (-4488.370) [...7 remote chains...] -- 17:12:39
      150250000 -- (-4474.393) [...7 remote chains...] -- 17:11:38
      150300000 -- (-4470.824) [...7 remote chains...] -- 17:10:36
      150350000 -- (-4448.793) [...7 remote chains...] -- 17:09:34
      150400000 -- [-4451.646] [...7 remote chains...] -- 17:08:32
      150450000 -- [-4462.711] [...7 remote chains...] -- 17:07:31
      150500000 -- (-4453.673) [...7 remote chains...] -- 17:06:29

      Average standard deviation of split frequencies: 0.002294

      150550000 -- (-4464.772) [...7 remote chains...] -- 17:05:27
      150600000 -- (-4485.156) [...7 remote chains...] -- 17:04:25
      150650000 -- (-4483.850) [...7 remote chains...] -- 17:03:23
      150700000 -- (-4480.815) [...7 remote chains...] -- 17:02:21
      150750000 -- (-4484.752) [...7 remote chains...] -- 17:01:19
      150800000 -- (-4486.166) [...7 remote chains...] -- 17:00:17
      150850000 -- (-4477.543) [...7 remote chains...] -- 16:59:15
      150900000 -- (-4485.746) [...7 remote chains...] -- 16:58:13
      150950000 -- (-4464.099) [...7 remote chains...] -- 16:57:11
      151000000 -- (-4469.998) [...7 remote chains...] -- 16:56:08

      Average standard deviation of split frequencies: 0.002306

      151050000 -- (-4460.928) [...7 remote chains...] -- 16:55:07
      151100000 -- (-4469.315) [...7 remote chains...] -- 16:54:05
      151150000 -- [-4472.165] [...7 remote chains...] -- 16:53:04
      151200000 -- (-4463.462) [...7 remote chains...] -- 16:52:02
      151250000 -- (-4465.611) [...7 remote chains...] -- 16:51:00
      151300000 -- (-4456.962) [...7 remote chains...] -- 16:49:58
      151350000 -- (-4444.497) [...7 remote chains...] -- 16:48:56
      151400000 -- (-4485.295) [...7 remote chains...] -- 16:47:54
      151450000 -- (-4486.937) [...7 remote chains...] -- 16:46:52
      151500000 -- (-4471.434) [...7 remote chains...] -- 16:45:50

      Average standard deviation of split frequencies: 0.002335

      151550000 -- (-4464.043) [...7 remote chains...] -- 16:44:48
      151600000 -- (-4481.432) [...7 remote chains...] -- 16:43:46
      151650000 -- (-4459.627) [...7 remote chains...] -- 16:42:44
      151700000 -- (-4473.611) [...7 remote chains...] -- 16:41:41
      151750000 -- (-4476.645) [...7 remote chains...] -- 16:40:40
      151800000 -- (-4463.052) [...7 remote chains...] -- 16:39:38
      151850000 -- (-4468.059) [...7 remote chains...] -- 16:38:36
      151900000 -- (-4489.193) [...7 remote chains...] -- 16:37:33
      151950000 -- (-4479.189) [...7 remote chains...] -- 16:36:31
      152000000 -- (-4461.530) [...7 remote chains...] -- 16:35:30

      Average standard deviation of split frequencies: 0.002278

      152050000 -- [-4460.033] [...7 remote chains...] -- 16:34:29
      152100000 -- [-4451.711] [...7 remote chains...] -- 16:33:27
      152150000 -- (-4468.984) [...7 remote chains...] -- 16:32:25
      152200000 -- (-4468.341) [...7 remote chains...] -- 16:31:23
      152250000 -- (-4450.002) [...7 remote chains...] -- 16:30:20
      152300000 -- (-4495.345) [...7 remote chains...] -- 16:29:19
      152350000 -- (-4473.573) [...7 remote chains...] -- 16:28:17
      152400000 -- (-4475.205) [...7 remote chains...] -- 16:27:14
      152450000 -- [-4457.754] [...7 remote chains...] -- 16:26:12
      152500000 -- (-4476.261) [...7 remote chains...] -- 16:25:11

      Average standard deviation of split frequencies: 0.002289

      152550000 -- (-4477.407) [...7 remote chains...] -- 16:24:09
      152600000 -- [-4457.737] [...7 remote chains...] -- 16:23:08
      152650000 -- [-4440.004] [...7 remote chains...] -- 16:22:08
      152700000 -- [-4450.334] [...7 remote chains...] -- 16:21:07
      152750000 -- [-4466.383] [...7 remote chains...] -- 16:20:07
      152800000 -- (-4438.273) [...7 remote chains...] -- 16:19:06
      152850000 -- [-4478.061] [...7 remote chains...] -- 16:18:05
      152900000 -- [-4465.552] [...7 remote chains...] -- 16:17:03
      152950000 -- [-4468.207] [...7 remote chains...] -- 16:16:01
      153000000 -- [-4452.323] [...7 remote chains...] -- 16:14:59

      Average standard deviation of split frequencies: 0.002257

      153050000 -- (-4476.342) [...7 remote chains...] -- 16:13:57
      153100000 -- [-4468.075] [...7 remote chains...] -- 16:12:54
      153150000 -- (-4476.218) [...7 remote chains...] -- 16:11:53
      153200000 -- (-4448.771) [...7 remote chains...] -- 16:10:50
      153250000 -- (-4481.589) [...7 remote chains...] -- 16:09:49
      153300000 -- (-4479.875) [...7 remote chains...] -- 16:08:47
      153350000 -- (-4470.585) [...7 remote chains...] -- 16:07:45
      153400000 -- (-4494.564) [...7 remote chains...] -- 16:06:43
      153450000 -- (-4451.700) [...7 remote chains...] -- 16:05:41
      153500000 -- (-4482.727) [...7 remote chains...] -- 16:04:40

      Average standard deviation of split frequencies: 0.002275

      153550000 -- (-4483.853) [...7 remote chains...] -- 16:03:37
      153600000 -- (-4479.717) [...7 remote chains...] -- 16:02:34
      153650000 -- (-4471.499) [...7 remote chains...] -- 16:01:33
      153700000 -- (-4464.651) [...7 remote chains...] -- 16:00:31
      153750000 -- (-4457.428) [...7 remote chains...] -- 15:59:29
      153800000 -- (-4486.462) [...7 remote chains...] -- 15:58:27
      153850000 -- (-4500.595) [...7 remote chains...] -- 15:57:25
      153900000 -- (-4469.048) [...7 remote chains...] -- 15:56:22
      153950000 -- (-4480.129) [...7 remote chains...] -- 15:55:20
      154000000 -- (-4473.589) [...7 remote chains...] -- 15:54:18

      Average standard deviation of split frequencies: 0.002304

      154050000 -- (-4462.790) [...7 remote chains...] -- 15:53:16
      154100000 -- (-4447.845) [...7 remote chains...] -- 15:52:13
      154150000 -- [-4448.868] [...7 remote chains...] -- 15:51:11
      154200000 -- (-4486.613) [...7 remote chains...] -- 15:50:08
      154250000 -- (-4460.771) [...7 remote chains...] -- 15:49:06
      154300000 -- (-4473.992) [...7 remote chains...] -- 15:48:04
      154350000 -- (-4468.762) [...7 remote chains...] -- 15:47:02
      154400000 -- [-4461.860] [...7 remote chains...] -- 15:46:00
      154450000 -- (-4463.607) [...7 remote chains...] -- 15:44:58
      154500000 -- [-4449.664] [...7 remote chains...] -- 15:43:57

      Average standard deviation of split frequencies: 0.002266

      154550000 -- (-4452.276) [...7 remote chains...] -- 15:42:55
      154600000 -- [-4470.414] [...7 remote chains...] -- 15:41:53
      154650000 -- (-4485.076) [...7 remote chains...] -- 15:40:51
      154700000 -- (-4459.410) [...7 remote chains...] -- 15:39:49
      154750000 -- (-4458.884) [...7 remote chains...] -- 15:38:47
      154800000 -- (-4462.462) [...7 remote chains...] -- 15:37:45
      154850000 -- (-4484.394) [...7 remote chains...] -- 15:36:43
      154900000 -- (-4472.008) [...7 remote chains...] -- 15:35:41
      154950000 -- [-4465.943] [...7 remote chains...] -- 15:34:40
      155000000 -- (-4505.101) [...7 remote chains...] -- 15:33:38

      Average standard deviation of split frequencies: 0.002234

      155050000 -- (-4450.480) [...7 remote chains...] -- 15:32:37
      155100000 -- (-4468.429) [...7 remote chains...] -- 15:31:36
      155150000 -- (-4456.800) [...7 remote chains...] -- 15:30:35
      155200000 -- (-4493.045) [...7 remote chains...] -- 15:29:33
      155250000 -- (-4457.592) [...7 remote chains...] -- 15:28:31
      155300000 -- (-4490.885) [...7 remote chains...] -- 15:27:30
      155350000 -- (-4473.303) [...7 remote chains...] -- 15:26:27
      155400000 -- (-4454.784) [...7 remote chains...] -- 15:25:25
      155450000 -- (-4465.498) [...7 remote chains...] -- 15:24:23
      155500000 -- (-4484.881) [...7 remote chains...] -- 15:23:22

      Average standard deviation of split frequencies: 0.002228

      155550000 -- (-4469.277) [...7 remote chains...] -- 15:22:20
      155600000 -- (-4468.091) [...7 remote chains...] -- 15:21:19
      155650000 -- (-4472.211) [...7 remote chains...] -- 15:20:18
      155700000 -- (-4492.246) [...7 remote chains...] -- 15:19:16
      155750000 -- (-4478.098) [...7 remote chains...] -- 15:18:14
      155800000 -- (-4487.154) [...7 remote chains...] -- 15:17:12
      155850000 -- (-4457.508) [...7 remote chains...] -- 15:16:10
      155900000 -- (-4486.147) [...7 remote chains...] -- 15:15:08
      155950000 -- (-4491.073) [...7 remote chains...] -- 15:14:06
      156000000 -- (-4464.490) [...7 remote chains...] -- 15:13:04

      Average standard deviation of split frequencies: 0.002168

      156050000 -- (-4503.966) [...7 remote chains...] -- 15:12:02
      156100000 -- (-4472.830) [...7 remote chains...] -- 15:11:00
      156150000 -- (-4481.592) [...7 remote chains...] -- 15:09:58
      156200000 -- (-4458.103) [...7 remote chains...] -- 15:08:56
      156250000 -- (-4467.494) [...7 remote chains...] -- 15:07:54
      156300000 -- (-4460.290) [...7 remote chains...] -- 15:06:53
      156350000 -- (-4466.116) [...7 remote chains...] -- 15:05:51
      156400000 -- (-4469.554) [...7 remote chains...] -- 15:04:49
      156450000 -- (-4469.561) [...7 remote chains...] -- 15:03:48
      156500000 -- (-4474.251) [...7 remote chains...] -- 15:02:46

      Average standard deviation of split frequencies: 0.002143

      156550000 -- (-4466.552) [...7 remote chains...] -- 15:01:45
      156600000 -- (-4480.236) [...7 remote chains...] -- 15:00:43
      156650000 -- (-4462.581) [...7 remote chains...] -- 14:59:42
      156700000 -- (-4486.891) [...7 remote chains...] -- 14:58:40
      156750000 -- (-4472.492) [...7 remote chains...] -- 14:57:39
      156800000 -- (-4467.645) [...7 remote chains...] -- 14:56:37
      156850000 -- (-4463.249) [...7 remote chains...] -- 14:55:35
      156900000 -- (-4483.089) [...7 remote chains...] -- 14:54:34
      156950000 -- (-4469.837) [...7 remote chains...] -- 14:53:31
      157000000 -- (-4495.930) [...7 remote chains...] -- 14:52:27

      Average standard deviation of split frequencies: 0.002148

      157050000 -- (-4472.351) [...7 remote chains...] -- 14:51:24
      157100000 -- (-4484.237) [...7 remote chains...] -- 14:50:21
      157150000 -- (-4488.260) [...7 remote chains...] -- 14:49:17
      157200000 -- (-4469.718) [...7 remote chains...] -- 14:48:14
      157250000 -- (-4473.530) [...7 remote chains...] -- 14:47:10
      157300000 -- (-4487.293) [...7 remote chains...] -- 14:46:07
      157350000 -- (-4468.649) [...7 remote chains...] -- 14:45:04
      157400000 -- (-4478.466) [...7 remote chains...] -- 14:44:01
      157450000 -- (-4475.826) [...7 remote chains...] -- 14:42:58
      157500000 -- (-4489.275) [...7 remote chains...] -- 14:41:55

      Average standard deviation of split frequencies: 0.002166

      157550000 -- (-4480.965) [...7 remote chains...] -- 14:40:51
      157600000 -- (-4475.872) [...7 remote chains...] -- 14:39:48
      157650000 -- (-4460.804) [...7 remote chains...] -- 14:38:44
      157700000 -- (-4452.403) [...7 remote chains...] -- 14:37:41
      157750000 -- [-4456.640] [...7 remote chains...] -- 14:36:37
      157800000 -- (-4460.259) [...7 remote chains...] -- 14:35:34
      157850000 -- (-4480.686) [...7 remote chains...] -- 14:34:30
      157900000 -- (-4453.195) [...7 remote chains...] -- 14:33:27
      157950000 -- (-4501.757) [...7 remote chains...] -- 14:32:23
      158000000 -- (-4461.802) [...7 remote chains...] -- 14:31:20

      Average standard deviation of split frequencies: 0.002195

      158050000 -- (-4465.101) [...7 remote chains...] -- 14:30:16
      158100000 -- (-4457.524) [...7 remote chains...] -- 14:29:13
      158150000 -- (-4462.868) [...7 remote chains...] -- 14:28:09
      158200000 -- [-4458.465] [...7 remote chains...] -- 14:27:06
      158250000 -- [-4441.167] [...7 remote chains...] -- 14:26:02
      158300000 -- [-4439.661] [...7 remote chains...] -- 14:24:59
      158350000 -- [-4458.109] [...7 remote chains...] -- 14:23:55
      158400000 -- [-4460.182] [...7 remote chains...] -- 14:22:52
      158450000 -- [-4448.079] [...7 remote chains...] -- 14:21:48
      158500000 -- (-4455.922) [...7 remote chains...] -- 14:20:45

      Average standard deviation of split frequencies: 0.002177

      158550000 -- [-4451.836] [...7 remote chains...] -- 14:19:42
      158600000 -- [-4463.885] [...7 remote chains...] -- 14:18:38
      158650000 -- [-4463.497] [...7 remote chains...] -- 14:17:35
      158700000 -- (-4470.832) [...7 remote chains...] -- 14:16:31
      158750000 -- (-4458.390) [...7 remote chains...] -- 14:15:28
      158800000 -- (-4472.755) [...7 remote chains...] -- 14:14:24
      158850000 -- (-4462.419) [...7 remote chains...] -- 14:13:21
      158900000 -- [-4453.909] [...7 remote chains...] -- 14:12:18
      158950000 -- (-4469.078) [...7 remote chains...] -- 14:11:19
      159000000 -- (-4459.681) [...7 remote chains...] -- 14:10:15

      Average standard deviation of split frequencies: 0.002195

      159050000 -- (-4478.091) [...7 remote chains...] -- 14:09:12
      159100000 -- [-4464.215] [...7 remote chains...] -- 14:08:08
      159150000 -- [-4447.599] [...7 remote chains...] -- 14:07:05
      159200000 -- [-4482.559] [...7 remote chains...] -- 14:06:01
      159250000 -- (-4490.272) [...7 remote chains...] -- 14:04:58
      159300000 -- (-4465.089) [...7 remote chains...] -- 14:03:55
      159350000 -- (-4493.742) [...7 remote chains...] -- 14:02:51
      159400000 -- (-4463.911) [...7 remote chains...] -- 14:01:48
      159450000 -- (-4462.461) [...7 remote chains...] -- 14:00:45
      159500000 -- [-4451.333] [...7 remote chains...] -- 13:59:41

      Average standard deviation of split frequencies: 0.002204

      159550000 -- (-4458.739) [...7 remote chains...] -- 13:58:38
      159600000 -- (-4476.209) [...7 remote chains...] -- 13:57:35
      159650000 -- (-4468.714) [...7 remote chains...] -- 13:56:31
      159700000 -- (-4468.970) [...7 remote chains...] -- 13:55:28
      159750000 -- [-4448.172] [...7 remote chains...] -- 13:54:24
      159800000 -- (-4460.835) [...7 remote chains...] -- 13:53:21
      159850000 -- (-4457.416) [...7 remote chains...] -- 13:52:18
      159900000 -- (-4482.333) [...7 remote chains...] -- 13:51:15
      159950000 -- (-4466.232) [...7 remote chains...] -- 13:50:11
      160000000 -- (-4500.039) [...7 remote chains...] -- 13:49:08

      Average standard deviation of split frequencies: 0.002184

      160050000 -- (-4476.197) [...7 remote chains...] -- 13:48:05
      160100000 -- (-4469.683) [...7 remote chains...] -- 13:47:02
      160150000 -- (-4465.503) [...7 remote chains...] -- 13:45:58
      160200000 -- (-4486.976) [...7 remote chains...] -- 13:44:55
      160250000 -- (-4488.118) [...7 remote chains...] -- 13:43:52
      160300000 -- (-4476.623) [...7 remote chains...] -- 13:42:49
      160350000 -- (-4462.092) [...7 remote chains...] -- 13:41:45
      160400000 -- (-4472.100) [...7 remote chains...] -- 13:40:42
      160450000 -- [-4456.706] [...7 remote chains...] -- 13:39:39
      160500000 -- (-4453.599) [...7 remote chains...] -- 13:38:35

      Average standard deviation of split frequencies: 0.002198

      160550000 -- (-4472.639) [...7 remote chains...] -- 13:37:32
      160600000 -- (-4458.851) [...7 remote chains...] -- 13:36:29
      160650000 -- (-4452.426) [...7 remote chains...] -- 13:35:26
      160700000 -- (-4471.462) [...7 remote chains...] -- 13:34:23
      160750000 -- [-4463.229] [...7 remote chains...] -- 13:33:19
      160800000 -- [-4451.476] [...7 remote chains...] -- 13:32:16
      160850000 -- [-4468.975] [...7 remote chains...] -- 13:31:13
      160900000 -- (-4467.593) [...7 remote chains...] -- 13:30:10
      160950000 -- (-4469.029) [...7 remote chains...] -- 13:29:07
      161000000 -- (-4484.740) [...7 remote chains...] -- 13:28:03

      Average standard deviation of split frequencies: 0.002122

      161050000 -- (-4484.275) [...7 remote chains...] -- 13:27:00
      161100000 -- (-4453.940) [...7 remote chains...] -- 13:25:57
      161150000 -- (-4476.378) [...7 remote chains...] -- 13:24:54
      161200000 -- (-4466.936) [...7 remote chains...] -- 13:23:50
      161250000 -- (-4452.818) [...7 remote chains...] -- 13:22:47
      161300000 -- (-4485.375) [...7 remote chains...] -- 13:21:44
      161350000 -- (-4483.116) [...7 remote chains...] -- 13:20:41
      161400000 -- (-4472.544) [...7 remote chains...] -- 13:19:38
      161450000 -- (-4458.068) [...7 remote chains...] -- 13:18:35
      161500000 -- (-4457.727) [...7 remote chains...] -- 13:17:32

      Average standard deviation of split frequencies: 0.002149

      161550000 -- (-4485.967) [...7 remote chains...] -- 13:16:29
      161600000 -- (-4466.490) [...7 remote chains...] -- 13:15:26
      161650000 -- [-4473.894] [...7 remote chains...] -- 13:14:22
      161700000 -- [-4441.063] [...7 remote chains...] -- 13:13:19
      161750000 -- [-4465.550] [...7 remote chains...] -- 13:12:16
      161800000 -- (-4489.274) [...7 remote chains...] -- 13:11:13
      161850000 -- (-4457.505) [...7 remote chains...] -- 13:10:10
      161900000 -- (-4470.045) [...7 remote chains...] -- 13:09:07
      161950000 -- (-4483.011) [...7 remote chains...] -- 13:08:03
      162000000 -- (-4460.101) [...7 remote chains...] -- 13:07:01

      Average standard deviation of split frequencies: 0.002171

      162050000 -- (-4470.199) [...7 remote chains...] -- 13:05:57
      162100000 -- [-4456.597] [...7 remote chains...] -- 13:04:54
      162150000 -- [-4440.515] [...7 remote chains...] -- 13:03:51
      162200000 -- [-4463.562] [...7 remote chains...] -- 13:02:48
      162250000 -- [-4461.624] [...7 remote chains...] -- 13:01:45
      162300000 -- [-4459.855] [...7 remote chains...] -- 13:00:42
      162350000 -- [-4452.847] [...7 remote chains...] -- 12:59:39
      162400000 -- [-4448.993] [...7 remote chains...] -- 12:58:36
      162450000 -- (-4475.892) [...7 remote chains...] -- 12:57:33
      162500000 -- [-4447.532] [...7 remote chains...] -- 12:56:30

      Average standard deviation of split frequencies: 0.002200

      162550000 -- [-4457.685] [...7 remote chains...] -- 12:55:26
      162600000 -- [-4454.761] [...7 remote chains...] -- 12:54:23
      162650000 -- [-4458.681] [...7 remote chains...] -- 12:53:20
      162700000 -- (-4463.043) [...7 remote chains...] -- 12:52:17
      162750000 -- [-4442.566] [...7 remote chains...] -- 12:51:14
      162800000 -- [-4454.441] [...7 remote chains...] -- 12:50:11
      162850000 -- [-4440.904] [...7 remote chains...] -- 12:49:08
      162900000 -- (-4459.371) [...7 remote chains...] -- 12:48:05
      162950000 -- (-4462.896) [...7 remote chains...] -- 12:47:02
      163000000 -- (-4468.499) [...7 remote chains...] -- 12:45:59

      Average standard deviation of split frequencies: 0.002195

      163050000 -- [-4464.408] [...7 remote chains...] -- 12:44:56
      163100000 -- (-4464.667) [...7 remote chains...] -- 12:43:53
      163150000 -- [-4461.854] [...7 remote chains...] -- 12:42:50
      163200000 -- (-4485.683) [...7 remote chains...] -- 12:41:47
      163250000 -- [-4464.183] [...7 remote chains...] -- 12:40:44
      163300000 -- [-4455.265] [...7 remote chains...] -- 12:39:41
      163350000 -- [-4461.877] [...7 remote chains...] -- 12:38:38
      163400000 -- (-4486.476) [...7 remote chains...] -- 12:37:35
      163450000 -- (-4482.936) [...7 remote chains...] -- 12:36:32
      163500000 -- (-4453.114) [...7 remote chains...] -- 12:35:29

      Average standard deviation of split frequencies: 0.002208

      163550000 -- (-4498.283) [...7 remote chains...] -- 12:34:27
      163600000 -- (-4471.065) [...7 remote chains...] -- 12:33:23
      163650000 -- [-4454.410] [...7 remote chains...] -- 12:32:20
      163700000 -- [-4465.939] [...7 remote chains...] -- 12:31:17
      163750000 -- (-4495.861) [...7 remote chains...] -- 12:30:14
      163800000 -- (-4467.753) [...7 remote chains...] -- 12:29:11
      163850000 -- [-4446.645] [...7 remote chains...] -- 12:28:08
      163900000 -- [-4449.888] [...7 remote chains...] -- 12:27:05
      163950000 -- (-4468.178) [...7 remote chains...] -- 12:26:02
      164000000 -- (-4462.737) [...7 remote chains...] -- 12:25:00

      Average standard deviation of split frequencies: 0.002198

      164050000 -- (-4481.720) [...7 remote chains...] -- 12:23:56
      164100000 -- (-4458.621) [...7 remote chains...] -- 12:22:54
      164150000 -- [-4441.715] [...7 remote chains...] -- 12:21:51
      164200000 -- [-4450.944] [...7 remote chains...] -- 12:20:48
      164250000 -- [-4451.932] [...7 remote chains...] -- 12:19:45
      164300000 -- (-4472.374) [...7 remote chains...] -- 12:18:42
      164350000 -- (-4497.230) [...7 remote chains...] -- 12:17:40
      164400000 -- (-4464.688) [...7 remote chains...] -- 12:16:37
      164450000 -- (-4460.122) [...7 remote chains...] -- 12:15:34
      164500000 -- (-4458.646) [...7 remote chains...] -- 12:14:31

      Average standard deviation of split frequencies: 0.002168

      164550000 -- (-4467.166) [...7 remote chains...] -- 12:13:28
      164600000 -- (-4466.835) [...7 remote chains...] -- 12:12:26
      164650000 -- (-4452.936) [...7 remote chains...] -- 12:11:23
      164700000 -- [-4466.517] [...7 remote chains...] -- 12:10:21
      164750000 -- (-4466.471) [...7 remote chains...] -- 12:09:19
      164800000 -- [-4478.635] [...7 remote chains...] -- 12:08:18
      164850000 -- (-4468.733) [...7 remote chains...] -- 12:07:18
      164900000 -- [-4470.955] [...7 remote chains...] -- 12:06:18
      164950000 -- [-4448.377] [...7 remote chains...] -- 12:05:18
      165000000 -- (-4472.616) [...7 remote chains...] -- 12:04:17

      Average standard deviation of split frequencies: 0.002127

      165050000 -- [-4460.715] [...7 remote chains...] -- 12:03:17
      165100000 -- [-4475.986] [...7 remote chains...] -- 12:02:17
      165150000 -- [-4473.178] [...7 remote chains...] -- 12:01:17
      165200000 -- (-4489.430) [...7 remote chains...] -- 12:00:17
      165250000 -- (-4482.244) [...7 remote chains...] -- 11:59:16
      165300000 -- (-4461.827) [...7 remote chains...] -- 11:58:16
      165350000 -- (-4461.202) [...7 remote chains...] -- 11:57:16
      165400000 -- (-4468.764) [...7 remote chains...] -- 11:56:16
      165450000 -- (-4465.921) [...7 remote chains...] -- 11:55:16
      165500000 -- (-4464.439) [...7 remote chains...] -- 11:54:15

      Average standard deviation of split frequencies: 0.002199

      165550000 -- (-4479.566) [...7 remote chains...] -- 11:53:14
      165600000 -- (-4460.886) [...7 remote chains...] -- 11:52:14
      165650000 -- [-4458.558] [...7 remote chains...] -- 11:51:13
      165700000 -- (-4454.817) [...7 remote chains...] -- 11:50:13
      165750000 -- (-4465.462) [...7 remote chains...] -- 11:49:12
      165800000 -- (-4467.442) [...7 remote chains...] -- 11:48:11
      165850000 -- (-4489.558) [...7 remote chains...] -- 11:47:11
      165900000 -- (-4472.775) [...7 remote chains...] -- 11:46:09
      165950000 -- (-4469.463) [...7 remote chains...] -- 11:45:06
      166000000 -- (-4470.472) [...7 remote chains...] -- 11:44:04

      Average standard deviation of split frequencies: 0.002216

      166050000 -- (-4459.987) [...7 remote chains...] -- 11:43:01
      166100000 -- (-4476.184) [...7 remote chains...] -- 11:41:58
      166150000 -- (-4482.062) [...7 remote chains...] -- 11:40:55
      166200000 -- (-4479.627) [...7 remote chains...] -- 11:39:52
      166250000 -- (-4475.266) [...7 remote chains...] -- 11:38:49
      166300000 -- (-4461.683) [...7 remote chains...] -- 11:37:46
      166350000 -- (-4485.157) [...7 remote chains...] -- 11:36:43
      166400000 -- (-4474.133) [...7 remote chains...] -- 11:35:40
      166450000 -- (-4498.151) [...7 remote chains...] -- 11:34:37
      166500000 -- (-4475.231) [...7 remote chains...] -- 11:33:34

      Average standard deviation of split frequencies: 0.002184

      166550000 -- (-4459.460) [...7 remote chains...] -- 11:32:31
      166600000 -- (-4490.274) [...7 remote chains...] -- 11:31:28
      166650000 -- [-4467.006] [...7 remote chains...] -- 11:30:26
      166700000 -- (-4456.363) [...7 remote chains...] -- 11:29:23
      166750000 -- [-4431.604] [...7 remote chains...] -- 11:28:20
      166800000 -- [-4446.997] [...7 remote chains...] -- 11:27:17
      166850000 -- [-4458.444] [...7 remote chains...] -- 11:26:15
      166900000 -- [-4480.078] [...7 remote chains...] -- 11:25:12
      166950000 -- [-4441.596] [...7 remote chains...] -- 11:24:09
      167000000 -- [-4447.522] [...7 remote chains...] -- 11:23:06

      Average standard deviation of split frequencies: 0.002212

      167050000 -- (-4460.922) [...7 remote chains...] -- 11:22:03
      167100000 -- (-4441.396) [...7 remote chains...] -- 11:21:01
      167150000 -- (-4467.790) [...7 remote chains...] -- 11:19:58
      167200000 -- (-4464.195) [...7 remote chains...] -- 11:18:55
      167250000 -- [-4464.608] [...7 remote chains...] -- 11:17:52
      167300000 -- [-4465.578] [...7 remote chains...] -- 11:16:49
      167350000 -- [-4454.904] [...7 remote chains...] -- 11:15:48
      167400000 -- (-4458.222) [...7 remote chains...] -- 11:14:45
      167450000 -- (-4453.287) [...7 remote chains...] -- 11:13:42
      167500000 -- (-4512.733) [...7 remote chains...] -- 11:12:40

      Average standard deviation of split frequencies: 0.002211

      167550000 -- (-4465.299) [...7 remote chains...] -- 11:11:37
      167600000 -- [-4464.488] [...7 remote chains...] -- 11:10:34
      167650000 -- (-4464.027) [...7 remote chains...] -- 11:09:32
      167700000 -- (-4461.485) [...7 remote chains...] -- 11:08:30
      167750000 -- (-4466.397) [...7 remote chains...] -- 11:07:27
      167800000 -- (-4469.291) [...7 remote chains...] -- 11:06:24
      167850000 -- (-4462.598) [...7 remote chains...] -- 11:05:21
      167900000 -- (-4468.810) [...7 remote chains...] -- 11:04:18
      167950000 -- (-4454.244) [...7 remote chains...] -- 11:03:16
      168000000 -- (-4463.156) [...7 remote chains...] -- 11:02:13

      Average standard deviation of split frequencies: 0.002205

      168050000 -- (-4463.629) [...7 remote chains...] -- 11:01:10
      168100000 -- [-4458.082] [...7 remote chains...] -- 11:00:07
      168150000 -- (-4465.737) [...7 remote chains...] -- 10:59:05
      168200000 -- [-4464.049] [...7 remote chains...] -- 10:58:02
      168250000 -- (-4462.808) [...7 remote chains...] -- 10:57:00
      168300000 -- [-4451.915] [...7 remote chains...] -- 10:55:57
      168350000 -- (-4460.468) [...7 remote chains...] -- 10:54:55
      168400000 -- [-4462.274] [...7 remote chains...] -- 10:53:52
      168450000 -- (-4464.427) [...7 remote chains...] -- 10:52:49
      168500000 -- (-4470.581) [...7 remote chains...] -- 10:51:46

      Average standard deviation of split frequencies: 0.002205

      168550000 -- [-4442.304] [...7 remote chains...] -- 10:50:43
      168600000 -- [-4442.107] [...7 remote chains...] -- 10:49:41
      168650000 -- (-4483.463) [...7 remote chains...] -- 10:48:38
      168700000 -- (-4464.055) [...7 remote chains...] -- 10:47:35
      168750000 -- (-4482.945) [...7 remote chains...] -- 10:46:32
      168800000 -- (-4464.135) [...7 remote chains...] -- 10:45:29
      168850000 -- (-4477.936) [...7 remote chains...] -- 10:44:27
      168900000 -- [-4453.888] [...7 remote chains...] -- 10:43:25
      168950000 -- (-4464.815) [...7 remote chains...] -- 10:42:22
      169000000 -- (-4463.650) [...7 remote chains...] -- 10:41:19

      Average standard deviation of split frequencies: 0.002232

      169050000 -- (-4464.901) [...7 remote chains...] -- 10:40:17
      169100000 -- (-4472.545) [...7 remote chains...] -- 10:39:14
      169150000 -- (-4463.118) [...7 remote chains...] -- 10:38:11
      169200000 -- (-4471.656) [...7 remote chains...] -- 10:37:09
      169250000 -- (-4486.920) [...7 remote chains...] -- 10:36:06
      169300000 -- (-4465.273) [...7 remote chains...] -- 10:35:03
      169350000 -- (-4457.225) [...7 remote chains...] -- 10:34:01
      169400000 -- (-4483.466) [...7 remote chains...] -- 10:32:58
      169450000 -- (-4477.074) [...7 remote chains...] -- 10:31:55
      169500000 -- (-4459.181) [...7 remote chains...] -- 10:30:53

      Average standard deviation of split frequencies: 0.002216

      169550000 -- (-4478.925) [...7 remote chains...] -- 10:29:50
      169600000 -- (-4481.377) [...7 remote chains...] -- 10:28:48
      169650000 -- (-4489.701) [...7 remote chains...] -- 10:27:46
      169700000 -- (-4462.980) [...7 remote chains...] -- 10:26:43
      169750000 -- (-4447.537) [...7 remote chains...] -- 10:25:40
      169800000 -- (-4453.417) [...7 remote chains...] -- 10:24:37
      169850000 -- (-4469.732) [...7 remote chains...] -- 10:23:34
      169900000 -- (-4461.295) [...7 remote chains...] -- 10:22:31
      169950000 -- (-4449.980) [...7 remote chains...] -- 10:21:29
      170000000 -- [-4461.294] [...7 remote chains...] -- 10:20:26

      Average standard deviation of split frequencies: 0.002132

      170050000 -- [-4447.167] [...7 remote chains...] -- 10:19:23
      170100000 -- (-4467.920) [...7 remote chains...] -- 10:18:20
      170150000 -- [-4453.428] [...7 remote chains...] -- 10:17:18
      170200000 -- [-4454.058] [...7 remote chains...] -- 10:16:15
      170250000 -- (-4479.904) [...7 remote chains...] -- 10:15:12
      170300000 -- (-4477.963) [...7 remote chains...] -- 10:14:10
      170350000 -- (-4467.299) [...7 remote chains...] -- 10:13:07
      170400000 -- (-4475.556) [...7 remote chains...] -- 10:12:04
      170450000 -- (-4471.457) [...7 remote chains...] -- 10:11:01
      170500000 -- (-4489.408) [...7 remote chains...] -- 10:09:59

      Average standard deviation of split frequencies: 0.002164

      170550000 -- (-4469.262) [...7 remote chains...] -- 10:08:56
      170600000 -- (-4462.671) [...7 remote chains...] -- 10:07:54
      170650000 -- (-4474.633) [...7 remote chains...] -- 10:06:52
      170700000 -- (-4443.883) [...7 remote chains...] -- 10:05:49
      170750000 -- (-4459.951) [...7 remote chains...] -- 10:04:46
      170800000 -- (-4477.071) [...7 remote chains...] -- 10:03:44
      170850000 -- [-4451.654] [...7 remote chains...] -- 10:02:41
      170900000 -- [-4445.147] [...7 remote chains...] -- 10:01:39
      170950000 -- [-4443.874] [...7 remote chains...] -- 10:00:37
      171000000 -- (-4467.469) [...7 remote chains...] -- 9:59:34

      Average standard deviation of split frequencies: 0.002178

      171050000 -- [-4452.191] [...7 remote chains...] -- 9:58:31
      171100000 -- (-4494.800) [...7 remote chains...] -- 9:57:28
      171150000 -- (-4473.184) [...7 remote chains...] -- 9:56:25
      171200000 -- [-4460.546] [...7 remote chains...] -- 9:55:23
      171250000 -- [-4442.575] [...7 remote chains...] -- 9:54:20
      171300000 -- (-4458.954) [...7 remote chains...] -- 9:53:18
      171350000 -- (-4471.369) [...7 remote chains...] -- 9:52:15
      171400000 -- (-4475.447) [...7 remote chains...] -- 9:51:13
      171450000 -- (-4468.747) [...7 remote chains...] -- 9:50:10
      171500000 -- (-4463.843) [...7 remote chains...] -- 9:49:08

      Average standard deviation of split frequencies: 0.002213

      171550000 -- (-4461.781) [...7 remote chains...] -- 9:48:05
      171600000 -- (-4470.897) [...7 remote chains...] -- 9:47:02
      171650000 -- (-4459.938) [...7 remote chains...] -- 9:46:00
      171700000 -- [-4452.888] [...7 remote chains...] -- 9:44:57
      171750000 -- (-4457.464) [...7 remote chains...] -- 9:43:55
      171800000 -- (-4459.938) [...7 remote chains...] -- 9:42:52
      171850000 -- (-4490.196) [...7 remote chains...] -- 9:41:49
      171900000 -- (-4458.345) [...7 remote chains...] -- 9:40:47
      171950000 -- (-4477.231) [...7 remote chains...] -- 9:39:44
      172000000 -- (-4467.941) [...7 remote chains...] -- 9:38:42

      Average standard deviation of split frequencies: 0.002137

      172050000 -- (-4478.089) [...7 remote chains...] -- 9:37:40
      172100000 -- (-4483.438) [...7 remote chains...] -- 9:36:37
      172150000 -- (-4473.786) [...7 remote chains...] -- 9:35:35
      172200000 -- (-4473.406) [...7 remote chains...] -- 9:34:32
      172250000 -- (-4481.236) [...7 remote chains...] -- 9:33:30
      172300000 -- (-4456.875) [...7 remote chains...] -- 9:32:27
      172350000 -- [-4458.035] [...7 remote chains...] -- 9:31:25
      172400000 -- [-4452.142] [...7 remote chains...] -- 9:30:22
      172450000 -- (-4483.363) [...7 remote chains...] -- 9:29:19
      172500000 -- [-4462.751] [...7 remote chains...] -- 9:28:17

      Average standard deviation of split frequencies: 0.002124

      172550000 -- (-4469.904) [...7 remote chains...] -- 9:27:15
      172600000 -- [-4453.374] [...7 remote chains...] -- 9:26:12
      172650000 -- (-4455.974) [...7 remote chains...] -- 9:25:10
      172700000 -- (-4475.180) [...7 remote chains...] -- 9:24:07
      172750000 -- (-4454.008) [...7 remote chains...] -- 9:23:05
      172800000 -- [-4469.098] [...7 remote chains...] -- 9:22:02
      172850000 -- [-4451.814] [...7 remote chains...] -- 9:21:00
      172900000 -- (-4449.649) [...7 remote chains...] -- 9:19:57
      172950000 -- (-4475.479) [...7 remote chains...] -- 9:18:55
      173000000 -- [-4466.739] [...7 remote chains...] -- 9:17:53

      Average standard deviation of split frequencies: 0.002143

      173050000 -- (-4479.778) [...7 remote chains...] -- 9:16:50
      173100000 -- [-4479.222] [...7 remote chains...] -- 9:15:48
      173150000 -- (-4494.474) [...7 remote chains...] -- 9:14:45
      173200000 -- (-4477.952) [...7 remote chains...] -- 9:13:42
      173250000 -- (-4480.750) [...7 remote chains...] -- 9:12:40
      173300000 -- (-4484.625) [...7 remote chains...] -- 9:11:37
      173350000 -- [-4449.593] [...7 remote chains...] -- 9:10:35
      173400000 -- (-4475.529) [...7 remote chains...] -- 9:09:33
      173450000 -- (-4474.871) [...7 remote chains...] -- 9:08:30
      173500000 -- (-4457.312) [...7 remote chains...] -- 9:07:27

      Average standard deviation of split frequencies: 0.002093

      173550000 -- (-4458.123) [...7 remote chains...] -- 9:06:25
      173600000 -- (-4457.713) [...7 remote chains...] -- 9:05:22
      173650000 -- (-4461.491) [...7 remote chains...] -- 9:04:20
      173700000 -- (-4458.114) [...7 remote chains...] -- 9:03:17
      173750000 -- (-4487.833) [...7 remote chains...] -- 9:02:15
      173800000 -- (-4468.474) [...7 remote chains...] -- 9:01:12
      173850000 -- (-4470.763) [...7 remote chains...] -- 9:00:10
      173900000 -- (-4497.009) [...7 remote chains...] -- 8:59:07
      173950000 -- (-4471.547) [...7 remote chains...] -- 8:58:05
      174000000 -- (-4474.232) [...7 remote chains...] -- 8:57:04

      Average standard deviation of split frequencies: 0.002129

      174050000 -- (-4476.779) [...7 remote chains...] -- 8:56:02
      174100000 -- (-4456.007) [...7 remote chains...] -- 8:55:00
      174150000 -- (-4494.392) [...7 remote chains...] -- 8:53:58
      174200000 -- (-4481.032) [...7 remote chains...] -- 8:52:56
      174250000 -- [-4460.228] [...7 remote chains...] -- 8:51:54
      174300000 -- [-4462.746] [...7 remote chains...] -- 8:50:52
      174350000 -- (-4475.170) [...7 remote chains...] -- 8:49:50
      174400000 -- (-4455.890) [...7 remote chains...] -- 8:48:48
      174450000 -- (-4480.287) [...7 remote chains...] -- 8:47:47
      174500000 -- (-4456.928) [...7 remote chains...] -- 8:46:45

      Average standard deviation of split frequencies: 0.002122

      174550000 -- (-4474.342) [...7 remote chains...] -- 8:45:43
      174600000 -- (-4462.934) [...7 remote chains...] -- 8:44:41
      174650000 -- (-4471.530) [...7 remote chains...] -- 8:43:39
      174700000 -- (-4483.122) [...7 remote chains...] -- 8:42:37
      174750000 -- (-4451.917) [...7 remote chains...] -- 8:41:36
      174800000 -- (-4463.330) [...7 remote chains...] -- 8:40:34
      174850000 -- (-4465.679) [...7 remote chains...] -- 8:39:32
      174900000 -- (-4472.108) [...7 remote chains...] -- 8:38:30
      174950000 -- (-4460.391) [...7 remote chains...] -- 8:37:28
      175000000 -- (-4455.661) [...7 remote chains...] -- 8:36:26

      Average standard deviation of split frequencies: 0.002130

      175050000 -- (-4467.881) [...7 remote chains...] -- 8:35:24
      175100000 -- (-4463.939) [...7 remote chains...] -- 8:34:22
      175150000 -- (-4466.418) [...7 remote chains...] -- 8:33:19
      175200000 -- (-4485.746) [...7 remote chains...] -- 8:32:17
      175250000 -- (-4481.490) [...7 remote chains...] -- 8:31:15
      175300000 -- (-4477.675) [...7 remote chains...] -- 8:30:12
      175350000 -- (-4475.627) [...7 remote chains...] -- 8:29:10
      175400000 -- (-4474.396) [...7 remote chains...] -- 8:28:07
      175450000 -- (-4470.378) [...7 remote chains...] -- 8:27:05
      175500000 -- (-4459.885) [...7 remote chains...] -- 8:26:02

      Average standard deviation of split frequencies: 0.002152

      175550000 -- (-4457.837) [...7 remote chains...] -- 8:25:00
      175600000 -- (-4457.462) [...7 remote chains...] -- 8:23:58
      175650000 -- (-4466.049) [...7 remote chains...] -- 8:22:57
      175700000 -- (-4478.340) [...7 remote chains...] -- 8:21:56
      175750000 -- (-4456.497) [...7 remote chains...] -- 8:20:55
      175800000 -- [-4444.733] [...7 remote chains...] -- 8:19:54
      175850000 -- [-4450.069] [...7 remote chains...] -- 8:18:53
      175900000 -- [-4464.126] [...7 remote chains...] -- 8:17:52
      175950000 -- [-4448.494] [...7 remote chains...] -- 8:16:51
      176000000 -- [-4455.089] [...7 remote chains...] -- 8:15:50

      Average standard deviation of split frequencies: 0.002096

      176050000 -- (-4449.822) [...7 remote chains...] -- 8:14:49
      176100000 -- (-4454.275) [...7 remote chains...] -- 8:13:48
      176150000 -- (-4491.147) [...7 remote chains...] -- 8:12:47
      176200000 -- (-4468.104) [...7 remote chains...] -- 8:11:46
      176250000 -- (-4471.173) [...7 remote chains...] -- 8:10:45
      176300000 -- (-4452.830) [...7 remote chains...] -- 8:09:44
      176350000 -- (-4454.904) [...7 remote chains...] -- 8:08:43
      176400000 -- (-4467.585) [...7 remote chains...] -- 8:07:42
      176450000 -- (-4471.306) [...7 remote chains...] -- 8:06:41
      176500000 -- (-4480.552) [...7 remote chains...] -- 8:05:39

      Average standard deviation of split frequencies: 0.002072

      176550000 -- (-4469.936) [...7 remote chains...] -- 8:04:38
      176600000 -- (-4479.221) [...7 remote chains...] -- 8:03:37
      176650000 -- (-4466.895) [...7 remote chains...] -- 8:02:36
      176700000 -- (-4466.488) [...7 remote chains...] -- 8:01:35
      176750000 -- (-4449.382) [...7 remote chains...] -- 8:00:35
      176800000 -- (-4458.572) [...7 remote chains...] -- 7:59:34
      176850000 -- (-4455.955) [...7 remote chains...] -- 7:58:33
      176900000 -- (-4446.867) [...7 remote chains...] -- 7:57:32
      176950000 -- (-4469.886) [...7 remote chains...] -- 7:56:31
      177000000 -- [-4450.058] [...7 remote chains...] -- 7:55:31

      Average standard deviation of split frequencies: 0.002054

      177050000 -- (-4477.662) [...7 remote chains...] -- 7:54:30
      177100000 -- (-4469.870) [...7 remote chains...] -- 7:53:29
      177150000 -- (-4461.079) [...7 remote chains...] -- 7:52:28
      177200000 -- (-4467.500) [...7 remote chains...] -- 7:51:28
      177250000 -- [-4474.136] [...7 remote chains...] -- 7:50:25
      177300000 -- [-4464.369] [...7 remote chains...] -- 7:49:23
      177350000 -- [-4477.236] [...7 remote chains...] -- 7:48:20
      177400000 -- (-4466.079) [...7 remote chains...] -- 7:47:18
      177450000 -- (-4464.873) [...7 remote chains...] -- 7:46:15
      177500000 -- (-4472.638) [...7 remote chains...] -- 7:45:13

      Average standard deviation of split frequencies: 0.002025

      177550000 -- (-4453.751) [...7 remote chains...] -- 7:44:10
      177600000 -- (-4479.208) [...7 remote chains...] -- 7:43:08
      177650000 -- (-4444.540) [...7 remote chains...] -- 7:42:05
      177700000 -- (-4471.845) [...7 remote chains...] -- 7:41:03
      177750000 -- (-4459.810) [...7 remote chains...] -- 7:40:01
      177800000 -- [-4450.423] [...7 remote chains...] -- 7:38:58
      177850000 -- (-4478.898) [...7 remote chains...] -- 7:37:56
      177900000 -- (-4480.342) [...7 remote chains...] -- 7:36:53
      177950000 -- (-4494.537) [...7 remote chains...] -- 7:35:51
      178000000 -- [-4468.344] [...7 remote chains...] -- 7:34:49

      Average standard deviation of split frequencies: 0.001984

      178050000 -- (-4472.904) [...7 remote chains...] -- 7:33:47
      178100000 -- [-4436.933] [...7 remote chains...] -- 7:32:44
      178150000 -- (-4453.830) [...7 remote chains...] -- 7:31:42
      178200000 -- [-4446.969] [...7 remote chains...] -- 7:30:40
      178250000 -- (-4473.452) [...7 remote chains...] -- 7:29:37
      178300000 -- (-4470.855) [...7 remote chains...] -- 7:28:35
      178350000 -- (-4466.611) [...7 remote chains...] -- 7:27:32
      178400000 -- [-4456.907] [...7 remote chains...] -- 7:26:30
      178450000 -- (-4451.568) [...7 remote chains...] -- 7:25:28
      178500000 -- [-4445.439] [...7 remote chains...] -- 7:24:25

      Average standard deviation of split frequencies: 0.001971

      178550000 -- [-4462.658] [...7 remote chains...] -- 7:23:23
      178600000 -- [-4457.612] [...7 remote chains...] -- 7:22:21
      178650000 -- [-4463.634] [...7 remote chains...] -- 7:21:19
      178700000 -- [-4457.652] [...7 remote chains...] -- 7:20:16
      178750000 -- (-4471.278) [...7 remote chains...] -- 7:19:13
      178800000 -- (-4454.068) [...7 remote chains...] -- 7:18:11
      178850000 -- (-4484.009) [...7 remote chains...] -- 7:17:09
      178900000 -- (-4489.284) [...7 remote chains...] -- 7:16:07
      178950000 -- (-4466.425) [...7 remote chains...] -- 7:15:04
      179000000 -- [-4446.607] [...7 remote chains...] -- 7:14:01

      Average standard deviation of split frequencies: 0.001909

      179050000 -- [-4449.838] [...7 remote chains...] -- 7:12:59
      179100000 -- (-4468.645) [...7 remote chains...] -- 7:11:57
      179150000 -- (-4466.554) [...7 remote chains...] -- 7:10:54
      179200000 -- (-4470.138) [...7 remote chains...] -- 7:09:52
      179250000 -- [-4458.436] [...7 remote chains...] -- 7:08:50
      179300000 -- [-4460.684] [...7 remote chains...] -- 7:07:48
      179350000 -- (-4469.158) [...7 remote chains...] -- 7:06:45
      179400000 -- (-4483.181) [...7 remote chains...] -- 7:05:43
      179450000 -- (-4474.503) [...7 remote chains...] -- 7:04:41
      179500000 -- (-4482.730) [...7 remote chains...] -- 7:03:39

      Average standard deviation of split frequencies: 0.001942

      179550000 -- (-4465.313) [...7 remote chains...] -- 7:02:36
      179600000 -- (-4463.511) [...7 remote chains...] -- 7:01:34
      179650000 -- (-4474.741) [...7 remote chains...] -- 7:00:32
      179700000 -- (-4460.507) [...7 remote chains...] -- 6:59:30
      179750000 -- (-4463.263) [...7 remote chains...] -- 6:58:27
      179800000 -- (-4464.304) [...7 remote chains...] -- 6:57:25
      179850000 -- [-4449.154] [...7 remote chains...] -- 6:56:23
      179900000 -- (-4468.810) [...7 remote chains...] -- 6:55:21
      179950000 -- (-4450.008) [...7 remote chains...] -- 6:54:18
      180000000 -- (-4467.568) [...7 remote chains...] -- 6:53:16

      Average standard deviation of split frequencies: 0.001964

      180050000 -- [-4466.619] [...7 remote chains...] -- 6:52:14
      180100000 -- [-4461.994] [...7 remote chains...] -- 6:51:11
      180150000 -- [-4479.150] [...7 remote chains...] -- 6:50:09
      180200000 -- (-4477.471) [...7 remote chains...] -- 6:49:07
      180250000 -- (-4462.244) [...7 remote chains...] -- 6:48:05
      180300000 -- (-4459.103) [...7 remote chains...] -- 6:47:03
      180350000 -- (-4467.950) [...7 remote chains...] -- 6:46:01
      180400000 -- (-4475.606) [...7 remote chains...] -- 6:44:59
      180450000 -- [-4450.945] [...7 remote chains...] -- 6:43:56
      180500000 -- (-4477.354) [...7 remote chains...] -- 6:42:54

      Average standard deviation of split frequencies: 0.001926

      180550000 -- (-4464.675) [...7 remote chains...] -- 6:41:52
      180600000 -- (-4495.170) [...7 remote chains...] -- 6:40:50
      180650000 -- (-4451.172) [...7 remote chains...] -- 6:39:48
      180700000 -- (-4484.027) [...7 remote chains...] -- 6:38:46
      180750000 -- (-4454.658) [...7 remote chains...] -- 6:37:44
      180800000 -- (-4456.867) [...7 remote chains...] -- 6:36:42
      180850000 -- (-4469.893) [...7 remote chains...] -- 6:35:39
      180900000 -- [-4454.312] [...7 remote chains...] -- 6:34:38
      180950000 -- (-4468.895) [...7 remote chains...] -- 6:33:36
      181000000 -- [-4445.973] [...7 remote chains...] -- 6:32:33

      Average standard deviation of split frequencies: 0.001923

      181050000 -- [-4462.303] [...7 remote chains...] -- 6:31:31
      181100000 -- [-4455.984] [...7 remote chains...] -- 6:30:30
      181150000 -- (-4468.431) [...7 remote chains...] -- 6:29:27
      181200000 -- (-4463.843) [...7 remote chains...] -- 6:28:25
      181250000 -- (-4482.695) [...7 remote chains...] -- 6:27:23
      181300000 -- (-4472.150) [...7 remote chains...] -- 6:26:21
      181350000 -- (-4468.760) [...7 remote chains...] -- 6:25:19
      181400000 -- [-4458.375] [...7 remote chains...] -- 6:24:17
      181450000 -- [-4455.509] [...7 remote chains...] -- 6:23:15
      181500000 -- [-4475.292] [...7 remote chains...] -- 6:22:13

      Average standard deviation of split frequencies: 0.001953

      181550000 -- [-4470.844] [...7 remote chains...] -- 6:21:11
      181600000 -- [-4462.354] [...7 remote chains...] -- 6:20:09
      181650000 -- [-4470.898] [...7 remote chains...] -- 6:19:07
      181700000 -- (-4463.519) [...7 remote chains...] -- 6:18:04
      181750000 -- [-4459.551] [...7 remote chains...] -- 6:17:02
      181800000 -- (-4474.594) [...7 remote chains...] -- 6:16:01
      181850000 -- (-4478.430) [...7 remote chains...] -- 6:14:58
      181900000 -- (-4458.289) [...7 remote chains...] -- 6:13:56
      181950000 -- (-4469.563) [...7 remote chains...] -- 6:12:54
      182000000 -- (-4478.549) [...7 remote chains...] -- 6:11:52

      Average standard deviation of split frequencies: 0.001953

      182050000 -- (-4464.171) [...7 remote chains...] -- 6:10:50
      182100000 -- (-4484.677) [...7 remote chains...] -- 6:09:48
      182150000 -- (-4473.534) [...7 remote chains...] -- 6:08:46
      182200000 -- (-4476.901) [...7 remote chains...] -- 6:07:44
      182250000 -- (-4509.896) [...7 remote chains...] -- 6:06:42
      182300000 -- (-4452.587) [...7 remote chains...] -- 6:05:40
      182350000 -- (-4475.684) [...7 remote chains...] -- 6:04:39
      182400000 -- (-4474.844) [...7 remote chains...] -- 6:03:36
      182450000 -- (-4480.362) [...7 remote chains...] -- 6:02:34
      182500000 -- (-4484.562) [...7 remote chains...] -- 6:01:32

      Average standard deviation of split frequencies: 0.001917

      182550000 -- (-4468.975) [...7 remote chains...] -- 6:00:30
      182600000 -- (-4480.247) [...7 remote chains...] -- 5:59:27
      182650000 -- (-4484.955) [...7 remote chains...] -- 5:58:25
      182700000 -- [-4462.367] [...7 remote chains...] -- 5:57:23
      182750000 -- [-4450.933] [...7 remote chains...] -- 5:56:21
      182800000 -- [-4441.318] [...7 remote chains...] -- 5:55:19
      182850000 -- [-4445.774] [...7 remote chains...] -- 5:54:17
      182900000 -- (-4472.325) [...7 remote chains...] -- 5:53:15
      182950000 -- (-4464.812) [...7 remote chains...] -- 5:52:13
      183000000 -- (-4477.280) [...7 remote chains...] -- 5:51:10

      Average standard deviation of split frequencies: 0.001917

      183050000 -- (-4448.987) [...7 remote chains...] -- 5:50:08
      183100000 -- (-4485.320) [...7 remote chains...] -- 5:49:06
      183150000 -- (-4475.266) [...7 remote chains...] -- 5:48:04
      183200000 -- (-4485.606) [...7 remote chains...] -- 5:47:02
      183250000 -- (-4466.427) [...7 remote chains...] -- 5:46:00
      183300000 -- (-4487.689) [...7 remote chains...] -- 5:44:57
      183350000 -- [-4452.398] [...7 remote chains...] -- 5:43:55
      183400000 -- (-4454.000) [...7 remote chains...] -- 5:42:53
      183450000 -- (-4474.851) [...7 remote chains...] -- 5:41:51
      183500000 -- (-4479.152) [...7 remote chains...] -- 5:40:48

      Average standard deviation of split frequencies: 0.001920

      183550000 -- (-4465.691) [...7 remote chains...] -- 5:39:46
      183600000 -- (-4471.626) [...7 remote chains...] -- 5:38:44
      183650000 -- [-4488.506] [...7 remote chains...] -- 5:37:42
      183700000 -- (-4498.455) [...7 remote chains...] -- 5:36:39
      183750000 -- (-4459.443) [...7 remote chains...] -- 5:35:37
      183800000 -- (-4479.254) [...7 remote chains...] -- 5:34:35
      183850000 -- (-4474.274) [...7 remote chains...] -- 5:33:33
      183900000 -- (-4487.430) [...7 remote chains...] -- 5:32:31
      183950000 -- (-4479.308) [...7 remote chains...] -- 5:31:29
      184000000 -- (-4437.679) [...7 remote chains...] -- 5:30:26

      Average standard deviation of split frequencies: 0.001910

      184050000 -- (-4476.795) [...7 remote chains...] -- 5:29:24
      184100000 -- (-4487.699) [...7 remote chains...] -- 5:28:22
      184150000 -- (-4459.078) [...7 remote chains...] -- 5:27:19
      184200000 -- (-4474.513) [...7 remote chains...] -- 5:26:17
      184250000 -- (-4465.849) [...7 remote chains...] -- 5:25:15
      184300000 -- (-4469.694) [...7 remote chains...] -- 5:24:13
      184350000 -- (-4477.231) [...7 remote chains...] -- 5:23:10
      184400000 -- (-4495.849) [...7 remote chains...] -- 5:22:08
      184450000 -- (-4455.200) [...7 remote chains...] -- 5:21:06
      184500000 -- (-4450.250) [...7 remote chains...] -- 5:20:03

      Average standard deviation of split frequencies: 0.001956

      184550000 -- (-4471.237) [...7 remote chains...] -- 5:19:01
      184600000 -- [-4454.743] [...7 remote chains...] -- 5:17:59
      184650000 -- [-4440.517] [...7 remote chains...] -- 5:16:57
      184700000 -- [-4466.858] [...7 remote chains...] -- 5:15:54
      184750000 -- [-4458.404] [...7 remote chains...] -- 5:14:52
      184800000 -- (-4468.167) [...7 remote chains...] -- 5:13:50
      184850000 -- (-4456.190) [...7 remote chains...] -- 5:12:48
      184900000 -- (-4468.280) [...7 remote chains...] -- 5:11:46
      184950000 -- (-4468.166) [...7 remote chains...] -- 5:10:43
      185000000 -- (-4489.633) [...7 remote chains...] -- 5:09:41

      Average standard deviation of split frequencies: 0.001909

      185050000 -- (-4473.598) [...7 remote chains...] -- 5:08:39
      185100000 -- (-4473.967) [...7 remote chains...] -- 5:07:37
      185150000 -- [-4455.276] [...7 remote chains...] -- 5:06:35
      185200000 -- [-4457.336] [...7 remote chains...] -- 5:05:33
      185250000 -- (-4483.870) [...7 remote chains...] -- 5:04:31
      185300000 -- [-4452.904] [...7 remote chains...] -- 5:03:28
      185350000 -- [-4459.678] [...7 remote chains...] -- 5:02:26
      185400000 -- [-4449.003] [...7 remote chains...] -- 5:01:24
      185450000 -- (-4449.155) [...7 remote chains...] -- 5:00:22
      185500000 -- (-4468.642) [...7 remote chains...] -- 4:59:20

      Average standard deviation of split frequencies: 0.001908

      185550000 -- [-4457.314] [...7 remote chains...] -- 4:58:18
      185600000 -- [-4451.882] [...7 remote chains...] -- 4:57:16
      185650000 -- (-4458.356) [...7 remote chains...] -- 4:56:14
      185700000 -- (-4478.805) [...7 remote chains...] -- 4:55:12
      185750000 -- (-4472.844) [...7 remote chains...] -- 4:54:10
      185800000 -- (-4468.376) [...7 remote chains...] -- 4:53:08
      185850000 -- (-4485.259) [...7 remote chains...] -- 4:52:06
      185900000 -- (-4477.198) [...7 remote chains...] -- 4:51:04
      185950000 -- [-4465.704] [...7 remote chains...] -- 4:50:02
      186000000 -- (-4463.412) [...7 remote chains...] -- 4:49:00

      Average standard deviation of split frequencies: 0.001869

      186050000 -- (-4463.447) [...7 remote chains...] -- 4:47:58
      186100000 -- (-4487.492) [...7 remote chains...] -- 4:46:56
      186150000 -- (-4461.711) [...7 remote chains...] -- 4:45:54
      186200000 -- (-4471.579) [...7 remote chains...] -- 4:44:52
      186250000 -- (-4469.202) [...7 remote chains...] -- 4:43:50
      186300000 -- (-4476.859) [...7 remote chains...] -- 4:42:48
      186350000 -- (-4468.848) [...7 remote chains...] -- 4:41:46
      186400000 -- (-4478.055) [...7 remote chains...] -- 4:40:44
      186450000 -- (-4459.152) [...7 remote chains...] -- 4:39:42
      186500000 -- (-4484.168) [...7 remote chains...] -- 4:38:40

      Average standard deviation of split frequencies: 0.001860

      186550000 -- (-4489.376) [...7 remote chains...] -- 4:37:38
      186600000 -- [-4451.593] [...7 remote chains...] -- 4:36:36
      186650000 -- (-4466.087) [...7 remote chains...] -- 4:35:34
      186700000 -- (-4460.258) [...7 remote chains...] -- 4:34:31
      186750000 -- (-4465.141) [...7 remote chains...] -- 4:33:29
      186800000 -- (-4459.449) [...7 remote chains...] -- 4:32:27
      186850000 -- (-4472.067) [...7 remote chains...] -- 4:31:25
      186900000 -- (-4470.212) [...7 remote chains...] -- 4:30:22
      186950000 -- (-4476.018) [...7 remote chains...] -- 4:29:20
      187000000 -- (-4479.142) [...7 remote chains...] -- 4:28:18

      Average standard deviation of split frequencies: 0.001828

      187050000 -- (-4473.689) [...7 remote chains...] -- 4:27:16
      187100000 -- (-4480.675) [...7 remote chains...] -- 4:26:14
      187150000 -- (-4465.002) [...7 remote chains...] -- 4:25:12
      187200000 -- (-4478.535) [...7 remote chains...] -- 4:24:11
      187250000 -- (-4479.404) [...7 remote chains...] -- 4:23:09
      187300000 -- (-4479.857) [...7 remote chains...] -- 4:22:07
      187350000 -- (-4484.950) [...7 remote chains...] -- 4:21:05
      187400000 -- (-4497.865) [...7 remote chains...] -- 4:20:03
      187450000 -- (-4485.429) [...7 remote chains...] -- 4:19:00
      187500000 -- (-4491.597) [...7 remote chains...] -- 4:17:58

      Average standard deviation of split frequencies: 0.001858

      187550000 -- (-4462.235) [...7 remote chains...] -- 4:16:56
      187600000 -- [-4455.785] [...7 remote chains...] -- 4:15:54
      187650000 -- [-4460.339] [...7 remote chains...] -- 4:14:52
      187700000 -- (-4459.385) [...7 remote chains...] -- 4:13:49
      187750000 -- [-4445.658] [...7 remote chains...] -- 4:12:47
      187800000 -- (-4460.412) [...7 remote chains...] -- 4:11:45
      187850000 -- (-4460.457) [...7 remote chains...] -- 4:10:43
      187900000 -- (-4494.157) [...7 remote chains...] -- 4:09:42
      187950000 -- (-4475.578) [...7 remote chains...] -- 4:08:40
      188000000 -- (-4462.246) [...7 remote chains...] -- 4:07:38

      Average standard deviation of split frequencies: 0.001900

      188050000 -- (-4459.093) [...7 remote chains...] -- 4:06:36
      188100000 -- (-4470.688) [...7 remote chains...] -- 4:05:34
      188150000 -- (-4467.441) [...7 remote chains...] -- 4:04:32
      188200000 -- (-4493.667) [...7 remote chains...] -- 4:03:30
      188250000 -- (-4483.108) [...7 remote chains...] -- 4:02:27
      188300000 -- (-4454.767) [...7 remote chains...] -- 4:01:25
      188350000 -- (-4482.382) [...7 remote chains...] -- 4:00:23
      188400000 -- (-4474.887) [...7 remote chains...] -- 3:59:21
      188450000 -- (-4466.739) [...7 remote chains...] -- 3:58:19
      188500000 -- (-4480.959) [...7 remote chains...] -- 3:57:17

      Average standard deviation of split frequencies: 0.001911

      188550000 -- (-4445.981) [...7 remote chains...] -- 3:56:14
      188600000 -- (-4496.955) [...7 remote chains...] -- 3:55:12
      188650000 -- (-4462.188) [...7 remote chains...] -- 3:54:10
      188700000 -- (-4482.686) [...7 remote chains...] -- 3:53:08
      188750000 -- (-4470.963) [...7 remote chains...] -- 3:52:07
      188800000 -- (-4476.320) [...7 remote chains...] -- 3:51:05
      188850000 -- (-4465.218) [...7 remote chains...] -- 3:50:03
      188900000 -- (-4454.728) [...7 remote chains...] -- 3:49:01
      188950000 -- (-4468.250) [...7 remote chains...] -- 3:47:59
      189000000 -- (-4461.226) [...7 remote chains...] -- 3:46:57

      Average standard deviation of split frequencies: 0.001898

      189050000 -- (-4492.074) [...7 remote chains...] -- 3:45:55
      189100000 -- (-4485.281) [...7 remote chains...] -- 3:44:53
      189150000 -- (-4470.353) [...7 remote chains...] -- 3:43:51
      189200000 -- (-4464.707) [...7 remote chains...] -- 3:42:48
      189250000 -- (-4469.349) [...7 remote chains...] -- 3:41:46
      189300000 -- (-4447.376) [...7 remote chains...] -- 3:40:44
      189350000 -- [-4466.314] [...7 remote chains...] -- 3:39:42
      189400000 -- (-4467.231) [...7 remote chains...] -- 3:38:40
      189450000 -- (-4457.102) [...7 remote chains...] -- 3:37:38
      189500000 -- (-4457.868) [...7 remote chains...] -- 3:36:36

      Average standard deviation of split frequencies: 0.001904

      189550000 -- (-4467.693) [...7 remote chains...] -- 3:35:34
      189600000 -- (-4459.874) [...7 remote chains...] -- 3:34:33
      189650000 -- (-4477.349) [...7 remote chains...] -- 3:33:31
      189700000 -- (-4467.459) [...7 remote chains...] -- 3:32:29
      189750000 -- [-4440.700] [...7 remote chains...] -- 3:31:27
      189800000 -- (-4473.697) [...7 remote chains...] -- 3:30:25
      189850000 -- (-4494.395) [...7 remote chains...] -- 3:29:23
      189900000 -- (-4479.957) [...7 remote chains...] -- 3:28:21
      189950000 -- (-4474.258) [...7 remote chains...] -- 3:27:19
      190000000 -- (-4461.470) [...7 remote chains...] -- 3:26:17

      Average standard deviation of split frequencies: 0.001922

      190050000 -- [-4464.678] [...7 remote chains...] -- 3:25:15
      190100000 -- (-4451.412) [...7 remote chains...] -- 3:24:13
      190150000 -- [-4452.699] [...7 remote chains...] -- 3:23:10
      190200000 -- (-4458.313) [...7 remote chains...] -- 3:22:08
      190250000 -- (-4478.505) [...7 remote chains...] -- 3:21:06
      190300000 -- (-4485.161) [...7 remote chains...] -- 3:20:05
      190350000 -- (-4455.097) [...7 remote chains...] -- 3:19:03
      190400000 -- (-4462.645) [...7 remote chains...] -- 3:18:01
      190450000 -- [-4459.363] [...7 remote chains...] -- 3:16:59
      190500000 -- (-4460.580) [...7 remote chains...] -- 3:15:57

      Average standard deviation of split frequencies: 0.001966

      190550000 -- (-4462.593) [...7 remote chains...] -- 3:14:55
      190600000 -- (-4465.539) [...7 remote chains...] -- 3:13:53
      190650000 -- (-4480.463) [...7 remote chains...] -- 3:12:51
      190700000 -- (-4454.194) [...7 remote chains...] -- 3:11:49
      190750000 -- (-4464.669) [...7 remote chains...] -- 3:10:47
      190800000 -- (-4461.188) [...7 remote chains...] -- 3:09:45
      190850000 -- (-4468.429) [...7 remote chains...] -- 3:08:43
      190900000 -- (-4476.854) [...7 remote chains...] -- 3:07:41
      190950000 -- (-4479.248) [...7 remote chains...] -- 3:06:39
      191000000 -- (-4469.038) [...7 remote chains...] -- 3:05:37

      Average standard deviation of split frequencies: 0.001977

      191050000 -- (-4478.289) [...7 remote chains...] -- 3:04:36
      191100000 -- (-4463.643) [...7 remote chains...] -- 3:03:34
      191150000 -- [-4461.426] [...7 remote chains...] -- 3:02:32
      191200000 -- [-4462.797] [...7 remote chains...] -- 3:01:30
      191250000 -- [-4434.641] [...7 remote chains...] -- 3:00:28
      191300000 -- (-4465.266) [...7 remote chains...] -- 2:59:26
      191350000 -- (-4477.258) [...7 remote chains...] -- 2:58:24
      191400000 -- [-4443.835] [...7 remote chains...] -- 2:57:22
      191450000 -- (-4444.548) [...7 remote chains...] -- 2:56:20
      191500000 -- (-4469.383) [...7 remote chains...] -- 2:55:18

      Average standard deviation of split frequencies: 0.001973

      191550000 -- [-4446.615] [...7 remote chains...] -- 2:54:16
      191600000 -- (-4463.000) [...7 remote chains...] -- 2:53:14
      191650000 -- (-4448.704) [...7 remote chains...] -- 2:52:12
      191700000 -- [-4452.048] [...7 remote chains...] -- 2:51:10
      191750000 -- (-4454.717) [...7 remote chains...] -- 2:50:08
      191800000 -- (-4470.551) [...7 remote chains...] -- 2:49:07
      191850000 -- [-4460.294] [...7 remote chains...] -- 2:48:05
      191900000 -- [-4466.697] [...7 remote chains...] -- 2:47:03
      191950000 -- [-4438.369] [...7 remote chains...] -- 2:46:01
      192000000 -- [-4457.063] [...7 remote chains...] -- 2:44:59

      Average standard deviation of split frequencies: 0.001993

      192050000 -- [-4466.299] [...7 remote chains...] -- 2:43:57
      192100000 -- (-4457.714) [...7 remote chains...] -- 2:42:55
      192150000 -- [-4472.067] [...7 remote chains...] -- 2:41:53
      192200000 -- (-4471.803) [...7 remote chains...] -- 2:40:50
      192250000 -- [-4456.907] [...7 remote chains...] -- 2:39:48
      192300000 -- [-4465.351] [...7 remote chains...] -- 2:38:47
      192350000 -- [-4457.307] [...7 remote chains...] -- 2:37:45
      192400000 -- [-4449.593] [...7 remote chains...] -- 2:36:43
      192450000 -- (-4459.015) [...7 remote chains...] -- 2:35:42
      192500000 -- (-4458.776) [...7 remote chains...] -- 2:34:40

      Average standard deviation of split frequencies: 0.002005

      192550000 -- (-4477.989) [...7 remote chains...] -- 2:33:38
      192600000 -- (-4485.387) [...7 remote chains...] -- 2:32:36
      192650000 -- (-4467.837) [...7 remote chains...] -- 2:31:34
      192700000 -- [-4468.105] [...7 remote chains...] -- 2:30:32
      192750000 -- (-4457.197) [...7 remote chains...] -- 2:29:30
      192800000 -- (-4470.865) [...7 remote chains...] -- 2:28:28
      192850000 -- (-4489.667) [...7 remote chains...] -- 2:27:26
      192900000 -- (-4466.793) [...7 remote chains...] -- 2:26:24
      192950000 -- (-4477.668) [...7 remote chains...] -- 2:25:22
      193000000 -- [-4460.848] [...7 remote chains...] -- 2:24:20

      Average standard deviation of split frequencies: 0.001991

      193050000 -- [-4449.658] [...7 remote chains...] -- 2:23:18
      193100000 -- [-4461.853] [...7 remote chains...] -- 2:22:17
      193150000 -- [-4462.848] [...7 remote chains...] -- 2:21:15
      193200000 -- (-4460.527) [...7 remote chains...] -- 2:20:13
      193250000 -- (-4451.958) [...7 remote chains...] -- 2:19:11
      193300000 -- [-4451.813] [...7 remote chains...] -- 2:18:09
      193350000 -- (-4474.293) [...7 remote chains...] -- 2:17:07
      193400000 -- (-4480.652) [...7 remote chains...] -- 2:16:05
      193450000 -- (-4465.435) [...7 remote chains...] -- 2:15:03
      193500000 -- (-4454.337) [...7 remote chains...] -- 2:14:01

      Average standard deviation of split frequencies: 0.002014

      193550000 -- [-4459.302] [...7 remote chains...] -- 2:12:59
      193600000 -- [-4480.437] [...7 remote chains...] -- 2:11:57
      193650000 -- (-4466.625) [...7 remote chains...] -- 2:10:55
      193700000 -- (-4476.167) [...7 remote chains...] -- 2:09:53
      193750000 -- (-4487.926) [...7 remote chains...] -- 2:08:51
      193800000 -- (-4472.828) [...7 remote chains...] -- 2:07:49
      193850000 -- (-4454.573) [...7 remote chains...] -- 2:06:48
      193900000 -- (-4466.960) [...7 remote chains...] -- 2:05:46
      193950000 -- (-4477.169) [...7 remote chains...] -- 2:04:44
      194000000 -- [-4468.907] [...7 remote chains...] -- 2:03:42

      Average standard deviation of split frequencies: 0.001994

      194050000 -- [-4460.968] [...7 remote chains...] -- 2:02:40
      194100000 -- [-4447.750] [...7 remote chains...] -- 2:01:38
      194150000 -- (-4477.983) [...7 remote chains...] -- 2:00:36
      194200000 -- [-4449.242] [...7 remote chains...] -- 1:59:34
      194250000 -- (-4459.249) [...7 remote chains...] -- 1:58:32
      194300000 -- [-4461.241] [...7 remote chains...] -- 1:57:30
      194350000 -- (-4496.130) [...7 remote chains...] -- 1:56:28
      194400000 -- (-4455.921) [...7 remote chains...] -- 1:55:26
      194450000 -- (-4461.207) [...7 remote chains...] -- 1:54:24
      194500000 -- (-4453.088) [...7 remote chains...] -- 1:53:22

      Average standard deviation of split frequencies: 0.001966

      194550000 -- [-4445.111] [...7 remote chains...] -- 1:52:21
      194600000 -- [-4458.425] [...7 remote chains...] -- 1:51:19
      194650000 -- (-4477.606) [...7 remote chains...] -- 1:50:17
      194700000 -- (-4472.157) [...7 remote chains...] -- 1:49:15
      194750000 -- [-4447.779] [...7 remote chains...] -- 1:48:13
      194800000 -- [-4471.021] [...7 remote chains...] -- 1:47:11
      194850000 -- [-4448.811] [...7 remote chains...] -- 1:46:10
      194900000 -- [-4458.226] [...7 remote chains...] -- 1:45:08
      194950000 -- [-4471.526] [...7 remote chains...] -- 1:44:06
      195000000 -- (-4475.079) [...7 remote chains...] -- 1:43:04

      Average standard deviation of split frequencies: 0.001979

      195050000 -- [-4477.201] [...7 remote chains...] -- 1:42:02
      195100000 -- (-4458.205) [...7 remote chains...] -- 1:41:00
      195150000 -- [-4452.381] [...7 remote chains...] -- 1:39:58
      195200000 -- (-4452.547) [...7 remote chains...] -- 1:38:56
      195250000 -- (-4447.446) [...7 remote chains...] -- 1:37:54
      195300000 -- (-4475.953) [...7 remote chains...] -- 1:36:53
      195350000 -- (-4452.804) [...7 remote chains...] -- 1:35:51
      195400000 -- (-4504.793) [...7 remote chains...] -- 1:34:49
      195450000 -- (-4483.423) [...7 remote chains...] -- 1:33:47
      195500000 -- (-4449.143) [...7 remote chains...] -- 1:32:45

      Average standard deviation of split frequencies: 0.001967

      195550000 -- (-4481.747) [...7 remote chains...] -- 1:31:43
      195600000 -- (-4457.546) [...7 remote chains...] -- 1:30:41
      195650000 -- (-4494.828) [...7 remote chains...] -- 1:29:39
      195700000 -- (-4461.308) [...7 remote chains...] -- 1:28:37
      195750000 -- (-4459.997) [...7 remote chains...] -- 1:27:35
      195800000 -- (-4474.492) [...7 remote chains...] -- 1:26:33
      195850000 -- (-4476.207) [...7 remote chains...] -- 1:25:31
      195900000 -- (-4459.716) [...7 remote chains...] -- 1:24:30
      195950000 -- (-4479.185) [...7 remote chains...] -- 1:23:28
      196000000 -- (-4496.610) [...7 remote chains...] -- 1:22:26

      Average standard deviation of split frequencies: 0.001982

      196050000 -- (-4469.115) [...7 remote chains...] -- 1:21:24
      196100000 -- (-4470.272) [...7 remote chains...] -- 1:20:22
      196150000 -- (-4497.754) [...7 remote chains...] -- 1:19:21
      196200000 -- (-4502.272) [...7 remote chains...] -- 1:18:19
      196250000 -- (-4499.069) [...7 remote chains...] -- 1:17:17
      196300000 -- (-4474.305) [...7 remote chains...] -- 1:16:15
      196350000 -- (-4460.400) [...7 remote chains...] -- 1:15:13
      196400000 -- (-4489.427) [...7 remote chains...] -- 1:14:11
      196450000 -- (-4477.396) [...7 remote chains...] -- 1:13:09
      196500000 -- (-4482.685) [...7 remote chains...] -- 1:12:07

      Average standard deviation of split frequencies: 0.001933

      196550000 -- (-4481.672) [...7 remote chains...] -- 1:11:06
      196600000 -- (-4485.560) [...7 remote chains...] -- 1:10:04
      196650000 -- (-4457.699) [...7 remote chains...] -- 1:09:02
      196700000 -- (-4456.300) [...7 remote chains...] -- 1:08:00
      196750000 -- (-4473.984) [...7 remote chains...] -- 1:06:58
      196800000 -- (-4495.919) [...7 remote chains...] -- 1:05:56
      196850000 -- (-4474.004) [...7 remote chains...] -- 1:04:54
      196900000 -- (-4472.666) [...7 remote chains...] -- 1:03:52
      196950000 -- (-4480.436) [...7 remote chains...] -- 1:02:50
      197000000 -- (-4467.706) [...7 remote chains...] -- 1:01:49

      Average standard deviation of split frequencies: 0.001897

      197050000 -- (-4481.859) [...7 remote chains...] -- 1:00:47
      197100000 -- (-4446.298) [...7 remote chains...] -- 0:59:45
      197150000 -- (-4451.013) [...7 remote chains...] -- 0:58:43
      197200000 -- (-4464.805) [...7 remote chains...] -- 0:57:41
      197250000 -- (-4454.131) [...7 remote chains...] -- 0:56:39
      197300000 -- (-4474.846) [...7 remote chains...] -- 0:55:37
      197350000 -- (-4471.390) [...7 remote chains...] -- 0:54:36
      197400000 -- (-4465.855) [...7 remote chains...] -- 0:53:34
      197450000 -- (-4486.830) [...7 remote chains...] -- 0:52:32
      197500000 -- (-4498.197) [...7 remote chains...] -- 0:51:30

      Average standard deviation of split frequencies: 0.001899

      197550000 -- (-4464.757) [...7 remote chains...] -- 0:50:28
      197600000 -- (-4474.518) [...7 remote chains...] -- 0:49:26
      197650000 -- (-4463.291) [...7 remote chains...] -- 0:48:24
      197700000 -- (-4481.577) [...7 remote chains...] -- 0:47:23
      197750000 -- (-4469.427) [...7 remote chains...] -- 0:46:21
      197800000 -- (-4464.131) [...7 remote chains...] -- 0:45:19
      197850000 -- (-4457.372) [...7 remote chains...] -- 0:44:17
      197900000 -- (-4491.250) [...7 remote chains...] -- 0:43:15
      197950000 -- (-4484.989) [...7 remote chains...] -- 0:42:13
      198000000 -- (-4472.336) [...7 remote chains...] -- 0:41:12

      Average standard deviation of split frequencies: 0.001889

      198050000 -- (-4455.672) [...7 remote chains...] -- 0:40:10
      198100000 -- (-4469.377) [...7 remote chains...] -- 0:39:08
      198150000 -- (-4453.988) [...7 remote chains...] -- 0:38:06
      198200000 -- (-4478.245) [...7 remote chains...] -- 0:37:04
      198250000 -- (-4476.658) [...7 remote chains...] -- 0:36:02
      198300000 -- (-4468.867) [...7 remote chains...] -- 0:35:01
      198350000 -- (-4466.507) [...7 remote chains...] -- 0:33:59
      198400000 -- (-4473.304) [...7 remote chains...] -- 0:32:57
      198450000 -- (-4467.175) [...7 remote chains...] -- 0:31:55
      198500000 -- (-4454.026) [...7 remote chains...] -- 0:30:53

      Average standard deviation of split frequencies: 0.001851

      198550000 -- (-4475.683) [...7 remote chains...] -- 0:29:52
      198600000 -- [-4462.085] [...7 remote chains...] -- 0:28:50
      198650000 -- (-4479.818) [...7 remote chains...] -- 0:27:48
      198700000 -- (-4486.813) [...7 remote chains...] -- 0:26:46
      198750000 -- [-4463.331] [...7 remote chains...] -- 0:25:44
      198800000 -- (-4464.550) [...7 remote chains...] -- 0:24:42
      198850000 -- (-4486.771) [...7 remote chains...] -- 0:23:41
      198900000 -- (-4495.955) [...7 remote chains...] -- 0:22:39
      198950000 -- (-4469.699) [...7 remote chains...] -- 0:21:37
      199000000 -- (-4489.067) [...7 remote chains...] -- 0:20:35

      Average standard deviation of split frequencies: 0.001851

      199050000 -- (-4500.535) [...7 remote chains...] -- 0:19:33
      199100000 -- (-4471.318) [...7 remote chains...] -- 0:18:32
      199150000 -- (-4468.182) [...7 remote chains...] -- 0:17:30
      199200000 -- (-4470.561) [...7 remote chains...] -- 0:16:28
      199250000 -- (-4464.067) [...7 remote chains...] -- 0:15:26
      199300000 -- (-4495.653) [...7 remote chains...] -- 0:14:24
      199350000 -- (-4489.158) [...7 remote chains...] -- 0:13:23
      199400000 -- (-4470.008) [...7 remote chains...] -- 0:12:21
      199450000 -- (-4507.870) [...7 remote chains...] -- 0:11:19
      199500000 -- (-4483.659) [...7 remote chains...] -- 0:10:17

      Average standard deviation of split frequencies: 0.001864

      199550000 -- (-4460.394) [...7 remote chains...] -- 0:09:15
      199600000 -- (-4481.272) [...7 remote chains...] -- 0:08:14
      199650000 -- (-4456.586) [...7 remote chains...] -- 0:07:12
      199700000 -- (-4468.949) [...7 remote chains...] -- 0:06:10
      199750000 -- (-4464.945) [...7 remote chains...] -- 0:05:08
      199800000 -- (-4459.049) [...7 remote chains...] -- 0:04:07
      199850000 -- (-4471.076) [...7 remote chains...] -- 0:03:05
      199900000 -- (-4493.471) [...7 remote chains...] -- 0:02:03
      199950000 -- (-4467.482) [...7 remote chains...] -- 0:01:01
      200000000 -- (-4475.341) [...7 remote chains...] -- 0:00:00

      Average standard deviation of split frequencies: 0.001873

      Analysis completed in 68 hours 37 mins 29 seconds
      Analysis used 228309.50 seconds of CPU time on processor 0
      Likelihood of best state for "cold" chain of run 1 was -4416.64
      Likelihood of best state for "cold" chain of run 2 was -4418.42

      Acceptance rates for the moves in the "cold" chain of run 1:
         With prob.   (last 1000)   chain accepted proposals by move
            25.6 %     ( 26 %)     Multiplier(Alpha)
            12.3 %     ( 14 %)     ExtSPRClock(Tau,V)
            39.1 %     ( 43 %)     NNIClock(Tau,V)
             8.2 %     (  8 %)     ParsSPRClock(Tau,V)
            11.8 %     ( 13 %)     AddBranch(V)
            11.7 %     ( 12 %)     DelBranch(V)
            65.9 %     ( 66 %)     NodesliderClock(V)
            24.9 %     ( 24 %)     TreeStretch(V)
            26.0 %     ( 24 %)     Multiplier(Net_speciation)
            24.7 %     ( 28 %)     Slider(Relative_extinction)
            25.3 %     ( 21 %)     Slider(Relative_fossilization)
            27.7 %     ( 26 %)     Multiplier(ILNvar)
            25.4 %     ( 24 %)     Multiplier(IlnBrlens)
            25.1 %     ( 25 %)     Multiplier(Clockrate)

      Acceptance rates for the moves in the "cold" chain of run 2:
         With prob.   (last 1000)   chain accepted proposals by move
            25.7 %     ( 26 %)     Multiplier(Alpha)
            12.3 %     ( 13 %)     ExtSPRClock(Tau,V)
            39.2 %     ( 44 %)     NNIClock(Tau,V)
             8.2 %     (  6 %)     ParsSPRClock(Tau,V)
            11.7 %     ( 11 %)     AddBranch(V)
            11.7 %     ( 10 %)     DelBranch(V)
            65.9 %     ( 70 %)     NodesliderClock(V)
            24.9 %     ( 27 %)     TreeStretch(V)
            26.0 %     ( 23 %)     Multiplier(Net_speciation)
            24.7 %     ( 25 %)     Slider(Relative_extinction)
            25.3 %     ( 30 %)     Slider(Relative_fossilization)
            27.7 %     ( 23 %)     Multiplier(ILNvar)
            24.7 %     ( 21 %)     Multiplier(IlnBrlens)
            25.0 %     ( 27 %)     Multiplier(Clockrate)

      Chain swap information for run 1:

                     1         2         3         4 
           ------------------------------------------
         1 |                0.26      0.03      0.00 
         2 |  33333972                0.31      0.05 
         3 |  33340520  33335381                0.35 
         4 |  33331409  33329512  33329206           

      Chain swap information for run 2:

                     1         2         3         4 
           ------------------------------------------
         1 |                0.25      0.03      0.00 
         2 |  33330779                0.31      0.05 
         3 |  33329662  33329272                0.34 
         4 |  33338171  33332718  33339398           

      Upper diagonal: Proportion of successful state exchanges between chains
      Lower diagonal: Number of attempted state exchanges between chains

      Chain information:

        ID -- Heat 
       -----------
         1 -- 1.00  (cold chain)
         2 -- 0.93 
         3 -- 0.86 
         4 -- 0.81 

      Heat = 1 / (1 + T * (ID - 1))
         (where T = 0.08 is the temperature and ID is the chain number)

      Summarizing trees in files "Cui_2021_5.run1.t" and "Cui_2021_5.run2.t"
      Using relative burnin ('relburnin=yes'), discarding the first 25 % of sampled trees
      Writing statistics to files Cui_2021_5.<parts|tstat|vstat|trprobs|con>
      Examining first file ...
      Found one tree block in file "Cui_2021_5.run1.t" with 10001 trees in last block
      Expecting the same number of trees in the last tree block of all files

      Tree reading status:

      0      10      20      30      40      50      60      70      80      90     100
      v-------v-------v-------v-------v-------v-------v-------v-------v-------v-------v
      *********************************************************************************

      Read a total of 20002 trees in 2 files (sampling 15002 of them)
         (Each file contained 10001 trees of which 7501 were sampled)
                                                                                   
      General explanation:                                                          
                                                                                   
      In an unrooted tree, a taxon bipartition (split) is specified by removing a   
      branch, thereby dividing the species into those to the left and those to the  
      right of the branch. Here, taxa to one side of the removed branch are denoted 
      '.' and those to the other side are denoted '*'. Specifically, the '.' symbol 
      is used for the taxa on the same side as the outgroup.                        
                                                                                   
      In a rooted or clock tree, the tree is rooted using the model and not by      
      reference to an outgroup. Each bipartition therefore corresponds to a clade,  
      that is, a group that includes all the descendants of a particular branch in  
      the tree.  Taxa that are included in each clade are denoted using '*', and    
      taxa that are not included are denoted using the '.' symbol.                  
                                                                                   
      The output first includes a key to all the bipartitions with frequency larger 
      or equal to (Minpartfreq) in at least one run. Minpartfreq is a parameter to  
      sumt command and currently it is set to 0.10.  This is followed by a table  
      with statistics for the informative bipartitions (those including at least    
      two taxa), sorted from highest to lowest probability. For each bipartition,   
      the table gives the number of times the partition or split was observed in all
      runs (#obs) and the posterior probability of the bipartition (Probab.), which 
      is the same as the split frequency. If several runs are summarized, this is   
      followed by the minimum split frequency (Min(s)), the maximum frequency       
      (Max(s)), and the standard deviation of frequencies (Stddev(s)) across runs.  
      The latter value should approach 0 for all bipartitions as MCMC runs converge.
                                                                                   
      This is followed by a table summarizing branch lengths, node heights (if a    
      clock model was used) and relaxed clock parameters (if a relaxed clock model  
      was used). The mean, variance, and 95 % credible interval are given for each 
      of these parameters. If several runs are summarized, the potential scale      
      reduction factor (PSRF) is also given; it should approach 1 as runs converge. 
      Node heights will take calibration points into account, if such points were   
      used in the analysis.                                                         
                                                                                    
      Note that Stddev may be unreliable if the partition is not present in all     
      runs (the last column indicates the number of runs that sampled the partition 
      if more than one run is summarized). The PSRF is not calculated at all if     
      the partition is not present in all runs.The PSRF is also sensitive to small  
      sample sizes and it should only be considered a rough guide to convergence    
      since some of the assumptions allowing one to interpret it as a true potential
      scale reduction factor are violated in MrBayes.                               
                                                                                    
      List of taxa in bipartitions:                                                 
                                                                                   
         1 -- Guiyu_oneris
         2 -- Adololopas_moyasmithae
         3 -- Adelargo_schultzei
         4 -- Amadeodipterus_kencampbelli
         5 -- Andreyevichthys_epitomus
         6 -- Archaeonectes_pertusus
         7 -- Asthenorhynchus_meemannae
         8 -- Barwickia_downunda
         9 -- Chirodipterus_australis
        10 -- Chirodipterus_onawayensis
        11 -- Dipterus_valenciennesi
        12 -- Chirodipterus_wildungensis
        13 -- Chirodipterus_liangchengi
        14 -- Dipnorhynchus_cathlesae
        15 -- Dipnorhynchus_sussmilchi
        16 -- Dipnorhynchus_kiandrensis
        17 -- Dipnorhynchus_kurikae
        18 -- Eoctenodus_microsoma
        19 -- Fleurantia_denticulata
        20 -- Gogodipterus_paddyensis
        21 -- Griphognathus_minutidens
        22 -- Griphognathus_sculpta
        23 -- Griphognathus_whitei
        24 -- Grossipterus_crassus
        25 -- Holodipterus_elderae
        26 -- Holodipterus_gogoensis
        27 -- Howidipterus_donnae
        28 -- Ichnomylax_kurnai
        29 -- Iowadipterus_halli
        30 -- Jarvikia_arctica
        31 -- Jessenia_concentrica
        32 -- Melanognathus_canadensis
        33 -- Nielsenia_nordica
        34 -- Oervigia_nordica
        35 -- Orlovichthys_limnatis
        36 -- Palaeodaphus_insignis
        37 -- Pentlandia_macroptera
        38 -- Phaneropleuron_andersoni
        39 -- Pillararhynchus_longi
        40 -- Robinsondipterus_longi
        41 -- Scaumenacia_curta
        42 -- Soederberghia_groenlandica
        43 -- Sorbitorhynchus_deleaskitus
        44 -- Speonesydrion_iani
        45 -- Stomiahykus_thlaodus
        46 -- Tarachomylax_oepiki
        47 -- Uranolophus_wyomingensis
        48 -- Conchopoma_gadiforme
        49 -- Delatitia_breviceps
        50 -- Uronemus_splendens
        51 -- Gnathorhiza_serrata
        52 -- Megapleuron_zangerli
        53 -- Palaeophichthys_parvulus
        54 -- Parasagenodus_sibiricus
        55 -- Sagenodus_inaequalis
        56 -- Straitonia_waterstoni
        57 -- Tranodis_castrensis
        58 -- Ctenodus
        59 -- Xylognathus_macrustenus
        60 -- Limanichthys_fraseri
        61 -- Apatorhynchus_opistheretmus
        62 -- Erikia_jarviki
        63 -- Dipnotuberculus_gnathodus
        64 -- Cathlorhynchus_trismodipterus
        65 -- Harajicadipterus_youngi
        66 -- Xeradipterus_hatcheri
        67 -- Rhinodipterus_ulrichi
        68 -- Rhinodipterus_kimberleyensis
        69 -- Rhinodipterus_secans
        70 -- Westollrhynchus_lehmanni
        71 -- Rhynchodipterus_elginensis
        72 -- Persephonichthys
        73 -- Celsiodon
        74 -- Sinodipterus_beibei
        75 -- Porolepis
        76 -- Durialepis
        77 -- Glyptolepis
        78 -- Holoptychius
        79 -- Laccognathus
        80 -- Nasogaluakus_chorni
        81 -- Quebecius_quebecensis
        82 -- Psarolepis
        83 -- Youngolepis
        84 -- Powichthys
        85 -- Diabolepis_speratus
        86 -- Meemannia
        87 -- Raynerius_splendens
        88 -- Cheirolepis

      Key to taxon bipartitions (saved to file "Cui_2021_5.parts"):

       ID -- Partition
      --------------------------------------------------------------------------------
        0 -- ***********************************************************************
        1 -- *......................................................................
        2 -- .*.....................................................................
        3 -- ..*....................................................................
        4 -- ...*...................................................................
        5 -- ....*..................................................................
        6 -- .....*.................................................................
        7 -- ......*................................................................
        8 -- .......*...............................................................
        9 -- ........*..............................................................
       10 -- .........*.............................................................
       11 -- ..........*............................................................
       12 -- ...........*...........................................................
       13 -- ............*..........................................................
       14 -- .............*.........................................................
       15 -- ..............*........................................................
       16 -- ...............*.......................................................
       17 -- ................*......................................................
       18 -- .................*.....................................................
       19 -- ..................*....................................................
       20 -- ...................*...................................................
       21 -- ....................*..................................................
       22 -- .....................*.................................................
       23 -- ......................*................................................
       24 -- .......................*...............................................
       25 -- ........................*..............................................
       26 -- .........................*.............................................
       27 -- ..........................*............................................
       28 -- ...........................*...........................................
       29 -- ............................*..........................................
       30 -- .............................*.........................................
       31 -- ..............................*........................................
       32 -- ...............................*.......................................
       33 -- ................................*......................................
       34 -- .................................*.....................................
       35 -- ..................................*....................................
       36 -- ...................................*...................................
       37 -- ....................................*..................................
       38 -- .....................................*.................................
       39 -- ......................................*................................
       40 -- .......................................*...............................
       41 -- ........................................*..............................
       42 -- .........................................*.............................
       43 -- ..........................................*............................
       44 -- ...........................................*...........................
       45 -- ............................................*..........................
       46 -- .............................................*.........................
       47 -- ..............................................*........................
       48 -- ...............................................*.......................
       49 -- ................................................*......................
       50 -- .................................................*.....................
       51 -- ..................................................*....................
       52 -- ...................................................*...................
       53 -- ....................................................*..................
       54 -- .....................................................*.................
       55 -- ......................................................*................
       56 -- .......................................................*...............
       57 -- ........................................................*..............
       58 -- .........................................................*.............
       59 -- ..........................................................*............
       60 -- ...........................................................*...........
       61 -- ............................................................*..........
       62 -- .............................................................*.........
       63 -- ..............................................................*........
       64 -- ...............................................................*.......
       65 -- ................................................................*......
       66 -- .................................................................*.....
       67 -- ..................................................................*....
       68 -- ...................................................................*...
       69 -- ....................................................................*..
       70 -- .....................................................................*.
       71 -- ......................................................................*
       72 -- .......................................................................
       73 -- .......................................................................
       74 -- .......................................................................
       75 -- .......................................................................
       76 -- .......................................................................
       77 -- .......................................................................
       78 -- .......................................................................
       79 -- .......................................................................
       80 -- .......................................................................
       81 -- .......................................................................
       82 -- .......................................................................
       83 -- .......................................................................
       84 -- .......................................................................
       85 -- .......................................................................
       86 -- .......................................................................
       87 -- .......................................................................
       88 -- .......................................................................
       89 -- ...............................................*..*.**.................
       90 -- ..................*.........................................*..........
       91 -- ....................***.*..............................................
       92 -- ...........................................*.........................*.
       93 -- ...............................................*..*********............
       94 -- .......................................................................
       95 -- .......*..................*............................................
       96 -- ...................................................*..*...*............
       97 -- ...................................................*......*............
       98 -- .......................................................................
       99 -- ..*.*............*.....*.....*..*..............************............
      100 -- ......*..................*.......................................*.....
      101 -- ..................................*...............................***..
      102 -- .*************.************.***************.**.**************...*****.*
      103 -- .****.***.***....**********.***************.**.**************...*****.*
      104 -- .*************.************.******************.**************...*******
      105 -- ..................................*................................*...
      106 -- .......................*........*......................................
      107 -- ..*.*..*.........**....*..*..*..*...*...*......**************..........
      108 -- ..*.*..*.........**....*..*..*..*.......*......************.*..........
      109 -- .**.*.***.***....**********.***************....**************...*****.*
      110 -- .****.***.***....**********.***************.*..**************...*****.*
      111 -- .****.***.***....**********.***************....**************...*****.*
      112 -- .....*...*...*.**......................................................
      113 -- .**********************************************************************
      114 -- ...............................................*..*.**.***.............
      115 -- .....................................*.................................
      116 -- ..................................*...............................**...
      117 -- .**********************************************************************
      118 -- .**********************************************************************
      119 -- .**********************************************************************
      120 -- .**********************************************************************
      121 -- .**********************************************************************
      122 -- ......*..................*.............*.........................*.....
      123 -- ......*..................*.............................................
      124 -- .....................**................................................
      125 -- ...............................................*.....*.................
      126 -- .................*.............................************............
      127 -- ...............................................*.**********............
      128 -- ..*.*............**....*.....*..*.......*......************.*..........
      129 -- ..................*.....................*...................*..........
      130 -- ...............................................*..*.**...*.............
      131 -- .....................**.*..............................................
      132 -- .......................................................................
      133 -- ..*..........................*.........................................
      134 -- ..*.*..................*.....*..*......................................
      135 -- .....*...*.............................................................
      136 -- .......................................................................
      137 -- .......................................................................
      138 -- ....................................................*..................
      139 -- .......................................................................
      140 -- .......................................................................
      141 -- .......................................................................
      142 -- .......................................................................
      143 -- ..................................................*.*..................
      144 -- .........................................*............................*
      145 -- .......................................................**..............
      146 -- ....................***.*................*............................*
      147 -- ......*.............***.**.............*.*.......................*....*
      148 -- ...............................................************............
      149 -- ......*.............***.**.....*.......*.*.......................*....*
      150 -- ..*.*........................*.........................................
      151 -- .**.*.***.***....**********.**.************....**************...*****.*
      152 -- ....................................*......................*...........
      153 -- ...................*........*....*.*...................................
      154 -- ..............*...............................................**.......
      155 -- .**.*.***.***....**.*******..*.**.*.*******....**************...*****.*
      156 -- ...........................*.................................*.........
      157 -- .**.*..**.***....**....*..*..*..*.*.***.*.*....**************...*.***..
      158 -- ..............................................................**.......
      159 -- ..*.*..*.........**....*..*..*..*.*.**..*......**************.....***..
      160 -- ..........*...........................*................................
      161 -- ..............*............*..................*..............***.......
      162 -- .*......*..**..........................................................
      163 -- ..................................*..*............................***..
      164 -- .*..........*..........................................................
      165 -- .....*...*...*.........................................................
      166 -- ...................*...............*...................................
      167 -- .....*...*...*..*......................................................
      168 -- ..............*...............................*..............***.......
      169 -- ...................*........*......*...................................
      170 -- ..............*...............................*...............**.......
      171 -- .*......*..**.............................*............................
      172 -- ..............*............*.................................***.......
      173 -- ..*.*..*.........**....*..*..*..*.*.**..*......**************...*.***..
      174 -- ........*...*..........................................................
      175 -- ..............*...............................................*........
      176 -- .....*...*......*......................................................
      177 -- ..............*..............................................***.......
      178 -- ........*..*...........................................................
      179 -- .....*...*...*.*.......................................................
      180 -- ...................*.............*.*...................................
      181 -- .*.........*...........................................................
      182 -- .................................*.*...................................
      183 -- .............*.*.......................................................
      184 -- .*......*...*..........................................................
      185 -- ............................*....*.....................................
      186 -- ..*.*..*.........**....*..*..*..*...**..*......**************..........
      187 -- .............*..*......................................................
      188 -- .**.*.***.***....**.*******..*.****.*******....**************...*****.*
      189 -- .*.........**..........................................................
      190 -- ..........*...........................*................................
      191 -- ..*.*..*.........**....*..*..*..*.*.**..*......**************...*.***..
      192 -- .*......*.***.........................*...*............................
      193 -- .....*...*.....*.......................................................
      194 -- ..*.*..*.........**....*..*..*..*.*.**..*......**************.....***..
      195 -- ...................*........*..........................................
      196 -- ............................*......*...................................
      197 -- ...................*.............*.....................................
      198 -- ............................*....*.*...................................
      199 -- ...............**......................................................
      200 -- ..........*...........................*.........................*......
      201 -- .**.*..**.***....**....*..*..*..***.***.*.*....**************...*.***..
      202 -- .*......*..**.........................*................................
      203 -- ..*.*..*.........**....*..*..*..*...*...*......************.*..........
      204 -- ..*.*..*.........**....*..*..*..*.*.*...*......**************.....***..
      205 -- .............*.**......................................................
      206 -- .*************.*******************************.**************...*******
      207 -- .*......*.***.........................*...*............................
      208 -- ...................*........*....*.....................................
      209 -- .**.*.***.***....**********..*.************....**************...*****.*
      210 -- .....*...*.....**......................................................
      211 -- ..........*............................................................
      212 -- .............................................................**........
      213 -- .*......*.***.........................*................................
      214 -- ......................................*.........................*......
      --------------------------------------------------------------------------------

       ID -- Partition (continued)
      --------------------------------------------------------------------------------
        0 -- *****************
        1 -- .................
        2 -- .................
        3 -- .................
        4 -- .................
        5 -- .................
        6 -- .................
        7 -- .................
        8 -- .................
        9 -- .................
       10 -- .................
       11 -- .................
       12 -- .................
       13 -- .................
       14 -- .................
       15 -- .................
       16 -- .................
       17 -- .................
       18 -- .................
       19 -- .................
       20 -- .................
       21 -- .................
       22 -- .................
       23 -- .................
       24 -- .................
       25 -- .................
       26 -- .................
       27 -- .................
       28 -- .................
       29 -- .................
       30 -- .................
       31 -- .................
       32 -- .................
       33 -- .................
       34 -- .................
       35 -- .................
       36 -- .................
       37 -- .................
       38 -- .................
       39 -- .................
       40 -- .................
       41 -- .................
       42 -- .................
       43 -- .................
       44 -- .................
       45 -- .................
       46 -- .................
       47 -- .................
       48 -- .................
       49 -- .................
       50 -- .................
       51 -- .................
       52 -- .................
       53 -- .................
       54 -- .................
       55 -- .................
       56 -- .................
       57 -- .................
       58 -- .................
       59 -- .................
       60 -- .................
       61 -- .................
       62 -- .................
       63 -- .................
       64 -- .................
       65 -- .................
       66 -- .................
       67 -- .................
       68 -- .................
       69 -- .................
       70 -- .................
       71 -- .................
       72 -- *................
       73 -- .*...............
       74 -- ..*..............
       75 -- ...*.............
       76 -- ....*............
       77 -- .....*...........
       78 -- ......*..........
       79 -- .......*.........
       80 -- ........*........
       81 -- .........*.......
       82 -- ..........*......
       83 -- ...........*.....
       84 -- ............*....
       85 -- .............*...
       86 -- ..............*..
       87 -- ...............*.
       88 -- ................*
       89 -- *................
       90 -- .................
       91 -- .................
       92 -- .................
       93 -- *................
       94 -- ...*******..*....
       95 -- .................
       96 -- .................
       97 -- .................
       98 -- ..............***
       99 -- *................
      100 -- .................
      101 -- .................
      102 -- ***..............
      103 -- ***..............
      104 -- ***..............
      105 -- .................
      106 -- .................
      107 -- *................
      108 -- *................
      109 -- ***..............
      110 -- ***..............
      111 -- ***..............
      112 -- .................
      113 -- *****************
      114 -- *................
      115 -- .*...............
      116 -- .................
      117 -- ***..........*...
      118 -- ***..............
      119 -- ***........*.*...
      120 -- **********.******
      121 -- **********.***...
      122 -- .................
      123 -- .................
      124 -- .................
      125 -- .................
      126 -- *................
      127 -- *................
      128 -- *................
      129 -- .................
      130 -- *................
      131 -- .................
      132 -- ...............**
      133 -- .................
      134 -- .................
      135 -- .................
      136 -- .......*.*.......
      137 -- .....*****.......
      138 -- *................
      139 -- ...*.*****.......
      140 -- ......**.*.......
      141 -- ...*******.......
      142 -- .....***.*.......
      143 -- *................
      144 -- .................
      145 -- .................
      146 -- .................
      147 -- .................
      148 -- *................
      149 -- .................
      150 -- .................
      151 -- ***..............
      152 -- .................
      153 -- .................
      154 -- .................
      155 -- ***..............
      156 -- .................
      157 -- ***..............
      158 -- .................
      159 -- **...............
      160 -- .................
      161 -- .................
      162 -- .................
      163 -- .*...............
      164 -- .................
      165 -- .................
      166 -- .................
      167 -- .................
      168 -- .................
      169 -- .................
      170 -- .................
      171 -- .................
      172 -- .................
      173 -- **...............
      174 -- .................
      175 -- .................
      176 -- .................
      177 -- .................
      178 -- .................
      179 -- .................
      180 -- .................
      181 -- .................
      182 -- .................
      183 -- .................
      184 -- .................
      185 -- .................
      186 -- **...............
      187 -- .................
      188 -- ***..............
      189 -- .................
      190 -- ..*..............
      191 -- ***..............
      192 -- .................
      193 -- .................
      194 -- ***..............
      195 -- .................
      196 -- .................
      197 -- .................
      198 -- .................
      199 -- .................
      200 -- .................
      201 -- ***..............
      202 -- .................
      203 -- *................
      204 -- *................
      205 -- .................
      206 -- ***..............
      207 -- ..*..............
      208 -- .................
      209 -- ***..............
      210 -- .................
      211 -- ..*..............
      212 -- .................
      213 -- .................
      214 -- .................
      --------------------------------------------------------------------------------

      Summary statistics for informative taxon bipartitions (clades)
         (saved to file "Cui_2021_5.tstat"):

       ID   #obs     Probab.     Sd(s)+      Min(s)      Max(s)   Nruns 
      ------------------------------------------------------------------
       89  15002    1.000000    0.000000    1.000000    1.000000    2
       90  15002    1.000000    0.000000    1.000000    1.000000    2
       91  15002    1.000000    0.000000    1.000000    1.000000    2
       92  15002    1.000000    0.000000    1.000000    1.000000    2
       93  15002    1.000000    0.000000    1.000000    1.000000    2
       94  15002    1.000000    0.000000    1.000000    1.000000    2
       95  15002    1.000000    0.000000    1.000000    1.000000    2
       96  15002    1.000000    0.000000    1.000000    1.000000    2
       97  15002    1.000000    0.000000    1.000000    1.000000    2
       98  15002    1.000000    0.000000    1.000000    1.000000    2
       99  15002    1.000000    0.000000    1.000000    1.000000    2
      100  15002    1.000000    0.000000    1.000000    1.000000    2
      101  15002    1.000000    0.000000    1.000000    1.000000    2
      102  15002    1.000000    0.000000    1.000000    1.000000    2
      103  15002    1.000000    0.000000    1.000000    1.000000    2
      104  15002    1.000000    0.000000    1.000000    1.000000    2
      105  15002    1.000000    0.000000    1.000000    1.000000    2
      106  15002    1.000000    0.000000    1.000000    1.000000    2
      107  15002    1.000000    0.000000    1.000000    1.000000    2
      108  15002    1.000000    0.000000    1.000000    1.000000    2
      109  15002    1.000000    0.000000    1.000000    1.000000    2
      110  15002    1.000000    0.000000    1.000000    1.000000    2
      111  15002    1.000000    0.000000    1.000000    1.000000    2
      112  15002    1.000000    0.000000    1.000000    1.000000    2
      113  15002    1.000000    0.000000    1.000000    1.000000    2
      114  15002    1.000000    0.000000    1.000000    1.000000    2
      115  15002    1.000000    0.000000    1.000000    1.000000    2
      116  15002    1.000000    0.000000    1.000000    1.000000    2
      117  15002    1.000000    0.000000    1.000000    1.000000    2
      118  15002    1.000000    0.000000    1.000000    1.000000    2
      119  15002    1.000000    0.000000    1.000000    1.000000    2
      120  15002    1.000000    0.000000    1.000000    1.000000    2
      121  15002    1.000000    0.000000    1.000000    1.000000    2
      122  15002    1.000000    0.000000    1.000000    1.000000    2
      123  15002    1.000000    0.000000    1.000000    1.000000    2
      124  15002    1.000000    0.000000    1.000000    1.000000    2
      125  15002    1.000000    0.000000    1.000000    1.000000    2
      126  15002    1.000000    0.000000    1.000000    1.000000    2
      127  15002    1.000000    0.000000    1.000000    1.000000    2
      128  15002    1.000000    0.000000    1.000000    1.000000    2
      129  15002    1.000000    0.000000    1.000000    1.000000    2
      130  15002    1.000000    0.000000    1.000000    1.000000    2
      131  15002    1.000000    0.000000    1.000000    1.000000    2
      132  15002    1.000000    0.000000    1.000000    1.000000    2
      133  15002    1.000000    0.000000    1.000000    1.000000    2
      134  15002    1.000000    0.000000    1.000000    1.000000    2
      135  15002    1.000000    0.000000    1.000000    1.000000    2
      136  15002    1.000000    0.000000    1.000000    1.000000    2
      137  15002    1.000000    0.000000    1.000000    1.000000    2
      138  15002    1.000000    0.000000    1.000000    1.000000    2
      139  15002    1.000000    0.000000    1.000000    1.000000    2
      140  15002    1.000000    0.000000    1.000000    1.000000    2
      141  15002    1.000000    0.000000    1.000000    1.000000    2
      142  15002    1.000000    0.000000    1.000000    1.000000    2
      143  14966    0.997600    0.000377    0.997334    0.997867    2
      144  14557    0.970337    0.000660    0.969871    0.970804    2
      145  14552    0.970004    0.003205    0.967738    0.972270    2
      146  14372    0.958006    0.001320    0.957072    0.958939    2
      147  14149    0.943141    0.000094    0.943074    0.943208    2
      148  14058    0.937075    0.003017    0.934942    0.939208    2
      149  14020    0.934542    0.001885    0.933209    0.935875    2
      150  13452    0.896680    0.003771    0.894014    0.899347    2
      151  12889    0.859152    0.001791    0.857886    0.860419    2
      152  12351    0.823290    0.005562    0.819357    0.827223    2
      153  10054    0.670177    0.000189    0.670044    0.670311    2
      154   9756    0.650313    0.004713    0.646980    0.653646    2
      155   8709    0.580523    0.002545    0.578723    0.582322    2
      156   8263    0.550793    0.004808    0.547394    0.554193    2
      157   8243    0.549460    0.006127    0.545127    0.553793    2
      158   8237    0.549060    0.001980    0.547660    0.550460    2
      159   8054    0.536862    0.007353    0.531662    0.542061    2
      160   7835    0.522264    0.001603    0.521131    0.523397    2
      161   7834    0.522197    0.001508    0.521131    0.523264    2
      162   6283    0.418811    0.000471    0.418478    0.419144    2
      163   6208    0.413811    0.007353    0.408612    0.419011    2
      164   5948    0.396480    0.002262    0.394881    0.398080    2
      165   5419    0.361219    0.005185    0.357552    0.364885    2
      166   5326    0.355019    0.009427    0.348354    0.361685    2
      167   4688    0.312492    0.001885    0.311159    0.313825    2
      168   4200    0.279963    0.003394    0.277563    0.282362    2
      169   4070    0.271297    0.004148    0.268364    0.274230    2
      170   4041    0.269364    0.000094    0.269297    0.269431    2
      171   3866    0.257699    0.001131    0.256899    0.258499    2
      172   3816    0.254366    0.004713    0.251033    0.257699    2
      173   3599    0.239901    0.001037    0.239168    0.240635    2
      174   3582    0.238768    0.003582    0.236235    0.241301    2
      175   3550    0.236635    0.003205    0.234369    0.238901    2
      176   3490    0.232636    0.006599    0.227970    0.237302    2
      177   3357    0.223770    0.001980    0.222370    0.225170    2
      178   3335    0.222304    0.006505    0.217704    0.226903    2
      179   3184    0.212238    0.007164    0.207172    0.217304    2
      180   3150    0.209972    0.008861    0.203706    0.216238    2
      181   3037    0.202440    0.008767    0.196241    0.208639    2
      182   3010    0.200640    0.001885    0.199307    0.201973    2
      183   2969    0.197907    0.002734    0.195974    0.199840    2
      184   2962    0.197440    0.001697    0.196241    0.198640    2
      185   2952    0.196774    0.002828    0.194774    0.198773    2
      186   2951    0.196707    0.004996    0.193174    0.200240    2
      187   2731    0.182042    0.004054    0.179176    0.184909    2
      188   2674    0.178243    0.002828    0.176243    0.180243    2
      189   2659    0.177243    0.000848    0.176643    0.177843    2
      190   2490    0.165978    0.001508    0.164911    0.167044    2
      191   2459    0.163911    0.000660    0.163445    0.164378    2
      192   2298    0.153180    0.000566    0.152780    0.153580    2
      193   2284    0.152246    0.000189    0.152113    0.152380    2
      194   2200    0.146647    0.006787    0.141848    0.151446    2
      195   2166    0.144381    0.002640    0.142514    0.146247    2
      196   2067    0.137782    0.007259    0.132649    0.142914    2
      197   2006    0.133716    0.000377    0.133449    0.133982    2
      198   1995    0.132982    0.005750    0.128916    0.137048    2
      199   1985    0.132316    0.001603    0.131183    0.133449    2
      200   1969    0.131249    0.002357    0.129583    0.132916    2
      201   1962    0.130783    0.005468    0.126916    0.134649    2
      202   1840    0.122650    0.003017    0.120517    0.124783    2
      203   1777    0.118451    0.002168    0.116918    0.119984    2
      204   1692    0.112785    0.009238    0.106252    0.119317    2
      205   1681    0.112052    0.002545    0.110252    0.113851    2
      206   1672    0.111452    0.002262    0.109852    0.113052    2
      207   1656    0.110385    0.000566    0.109985    0.110785    2
      208   1631    0.108719    0.000094    0.108652    0.108785    2
      209   1623    0.108186    0.004619    0.104919    0.111452    2
      210   1573    0.104853    0.004431    0.101720    0.107986    2
      211   1566    0.104386    0.000943    0.103720    0.105053    2
      212   1516    0.101053    0.005279    0.097320    0.104786    2
      213   1515    0.100987    0.001603    0.099853    0.102120    2
      214   1499    0.099920    0.001980    0.098520    0.101320    2
      ------------------------------------------------------------------
      + Convergence diagnostic (standard deviation of split frequencies)
        should approach 0.0 as runs converge.


      Summary statistics for branch and node parameters
         (saved to file "Cui_2021_5.vstat"):

                                                         95% HPD Interval
                                                       --------------------
      Parameter                 Mean       Variance     Lower       Upper       Median     PSRF+  Nruns
      -------------------------------------------------------------------------------------------------
      length[1]                0.119307    0.003813    0.021925    0.240390    0.109505    1.000    2
      length[2]                0.158841    0.013201    0.000000    0.384206    0.135904    1.000    2
      length[3]                0.210632    0.012647    0.025354    0.431605    0.193559    1.000    2
      length[4]                0.186480    0.012848    0.000000    0.401746    0.165282    1.000    2
      length[5]                0.269245    0.017700    0.022030    0.512910    0.258784    1.000    2
      length[6]                0.047987    0.003803    0.000000    0.172478    0.027542    1.000    2
      length[7]                0.100147    0.003730    0.007057    0.216601    0.088607    1.000    2
      length[8]                0.059351    0.000964    0.007623    0.117703    0.054843    1.000    2
      length[9]                0.209740    0.019457    0.000000    0.483345    0.178902    1.000    2
      length[10]               0.048122    0.003793    0.000000    0.173431    0.027090    1.000    2
      length[11]               0.163930    0.008743    0.016060    0.344436    0.148139    1.000    2
      length[12]               0.205917    0.014549    0.020001    0.448909    0.182500    1.000    2
      length[13]               0.124155    0.012268    0.000000    0.339897    0.099725    1.000    2
      length[14]               0.081471    0.005332    0.000000    0.222607    0.067339    1.000    2
      length[15]               0.072873    0.006683    0.000000    0.240001    0.048066    1.000    2
      length[16]               0.058400    0.004855    0.000000    0.201051    0.035343    1.000    2
      length[17]               0.080407    0.005813    0.000000    0.229072    0.063871    1.000    2
      length[18]               0.127646    0.005796    0.000000    0.269424    0.115361    1.000    2
      length[19]               0.096037    0.004077    0.000000    0.218424    0.086028    1.000    2
      length[20]               0.069669    0.009162    0.000000    0.257246    0.034826    1.000    2
      length[21]               0.085623    0.002198    0.000000    0.172517    0.078520    1.000    2
      length[22]               0.082966    0.002716    0.000000    0.182521    0.071984    1.000    2
      length[23]               0.024136    0.001843    0.000000    0.119498    0.000000    1.000    2
      length[24]               0.002515    0.000079    0.000000    0.018324    0.000000    1.000    2
      length[25]               0.156751    0.005863    0.025232    0.306451    0.146938    1.000    2
      length[26]               0.059164    0.003694    0.000000    0.182937    0.042992    1.000    2
      length[27]               0.018218    0.000984    0.000000    0.086596    0.000000    1.000    2
      length[28]               0.137967    0.014634    0.000000    0.372625    0.117876    1.000    2
      length[29]               0.111175    0.025037    0.000000    0.480134    0.047424    1.000    2
      length[30]               0.231100    0.012301    0.041476    0.446360    0.217367    1.000    2
      length[31]               0.157836    0.005674    0.025890    0.297358    0.150966    1.000    2
      length[32]               0.073263    0.001499    0.011674    0.152503    0.067463    1.000    2
      length[33]               0.388419    0.011853    0.216410    0.610685    0.368405    1.000    2
      length[34]               0.327971    0.024292    0.062188    0.642512    0.304931    1.000    2
      length[35]               0.351108    0.017216    0.111128    0.604129    0.336254    1.000    2
      length[36]               0.072401    0.008560    0.000000    0.254403    0.040474    1.000    2
      length[37]               0.086718    0.003921    0.000000    0.199527    0.079123    1.000    2
      length[38]               0.091921    0.010006    0.000000    0.287764    0.062482    1.000    2
      length[39]               0.274758    0.014878    0.055312    0.517115    0.263604    1.000    2
      length[40]               0.226089    0.011986    0.031109    0.439914    0.216578    1.000    2
      length[41]               0.151996    0.006982    0.000000    0.307236    0.139096    1.000    2
      length[42]               0.186873    0.015013    0.000000    0.415135    0.166863    1.000    2
      length[43]               0.067472    0.001438    0.009144    0.143263    0.060641    1.000    2
      length[44]               0.168321    0.007633    0.034996    0.347915    0.148153    1.000    2
      length[45]               0.407318    0.007197    0.255024    0.578348    0.398225    1.000    2
      length[46]               0.162360    0.009195    0.000000    0.342077    0.146852    1.000    2
      length[47]               0.080606    0.001558    0.014483    0.158272    0.075306    1.000    2
      length[48]               1.834701    0.096123    1.275908    2.446338    1.799869    1.000    2
      length[49]               0.326581    0.031828    0.026009    0.679159    0.303070    1.000    2
      length[50]               0.505388    0.030484    0.215726    0.858216    0.477754    1.000    2
      length[51]               1.224269    0.076573    0.756378    1.792173    1.184333    1.000    2
      length[52]               0.987821    0.034260    0.643992    1.349570    0.968648    1.000    2
      length[53]               0.085760    0.009897    0.000000    0.281919    0.057448    1.000    2
      length[54]               0.009572    0.000566    0.000000    0.062001    0.000000    1.000    2
      length[55]               0.903302    0.041760    0.543997    1.305454    0.873285    1.000    2
      length[56]               0.102104    0.011442    0.000000    0.319455    0.070973    1.000    2
      length[57]               0.382659    0.028704    0.062324    0.694027    0.373048    1.000    2
      length[58]               0.254459    0.030915    0.018255    0.606683    0.211102    1.000    2
      length[59]               0.086319    0.003373    0.000000    0.194722    0.076479    1.000    2
      length[60]               0.823853    0.028773    0.520936    1.166980    0.804814    1.000    2
      length[61]               0.280686    0.014595    0.070724    0.524129    0.266248    1.000    2
      length[62]               0.131330    0.012328    0.000000    0.341021    0.112700    1.000    2
      length[63]               0.398736    0.018405    0.158555    0.660979    0.386043    1.000    2
      length[64]               0.079655    0.007519    0.000000    0.253372    0.053931    1.000    2
      length[65]               0.276916    0.019018    0.035173    0.554984    0.264688    1.000    2
      length[66]               0.187671    0.008046    0.030556    0.359240    0.175872    1.000    2
      length[67]               0.144345    0.007786    0.011424    0.320799    0.127108    1.000    2
      length[68]               0.119748    0.005148    0.000000    0.257452    0.105737    1.000    2
      length[69]               0.110488    0.003415    0.015081    0.225750    0.101766    1.000    2
      length[70]               0.062999    0.000907    0.011811    0.121443    0.058872    1.000    2
      length[71]               0.195644    0.013769    0.000000    0.420491    0.175414    1.000    2
      length[72]               0.427455    0.018385    0.199660    0.692767    0.406203    1.000    2
      length[73]               0.083328    0.009752    0.000000    0.281291    0.050382    1.000    2
      length[74]               0.105272    0.005362    0.000000    0.240285    0.095368    1.000    2
      length[75]               0.029827    0.002163    0.000000    0.127228    0.008601    1.000    2
      length[76]               0.074078    0.005587    0.000000    0.224906    0.052191    1.000    2
      length[77]               0.042672    0.004480    0.000000    0.181046    0.014011    1.000    2
      length[78]               0.143237    0.013533    0.000000    0.368108    0.117393    1.000    2
      length[79]               0.039168    0.002810    0.000000    0.149107    0.018405    1.000    2
      length[80]               0.086941    0.003068    0.006556    0.197945    0.075070    1.000    2
      length[81]               0.125958    0.004769    0.014024    0.259678    0.114184    1.000    2
      length[82]               0.178827    0.010936    0.020846    0.383346    0.158318    1.000    2
      length[83]               0.040298    0.003630    0.000000    0.169220    0.000000    1.000    2
      length[84]               0.051268    0.003409    0.000000    0.167858    0.035243    1.000    2
      length[85]               0.000985    0.000093    0.000000    0.000000    0.000000    1.000    2
      length[86]               0.044875    0.003668    0.000000    0.172418    0.018851    1.001    2
      length[87]               0.071189    0.007302    0.000000    0.244539    0.042341    1.000    2
      length[88]               0.073503    0.003866    0.000000    0.194572    0.057085    1.000    2
      length[89]               0.074749    0.002277    0.005801    0.168140    0.064606    1.000    2
      length[90]               0.131867    0.005995    0.006386    0.279573    0.120326    1.000    2
      length[91]               0.028779    0.000874    0.000000    0.087766    0.019332    1.000    2
      length[92]               0.040601    0.000841    0.000008    0.096028    0.034506    1.000    2
      length[93]               0.071566    0.003985    0.000002    0.194770    0.053873    1.000    2
      length[94]               0.154875    0.006225    0.024548    0.311202    0.144400    1.001    2
      length[95]               0.083901    0.001826    0.012929    0.167627    0.077482    1.000    2
      length[96]               0.094501    0.005150    0.000053    0.233635    0.078131    1.000    2
      length[97]               0.061163    0.002660    0.000009    0.163151    0.047705    1.000    2
      length[98]               0.213004    0.008183    0.045830    0.395505    0.207851    1.000    2
      length[99]               0.033207    0.000665    0.000002    0.083656    0.027174    1.000    2
      length[100]              0.083912    0.004581    0.000012    0.218467    0.066957    1.000    2
      length[101]              0.094222    0.004119    0.000042    0.216591    0.081946    1.000    2
      length[102]              0.028501    0.000662    0.000000    0.078659    0.021374    1.000    2
      length[103]              0.067300    0.001332    0.008833    0.137825    0.060959    1.000    2
      length[104]              0.029611    0.000454    0.000004    0.070582    0.024940    1.000    2
      length[105]              0.116662    0.006743    0.000004    0.276195    0.099926    1.000    2
      length[106]              0.032025    0.000535    0.000003    0.077620    0.026516    1.000    2
      length[107]              0.068053    0.001576    0.005505    0.146803    0.060834    1.000    2
      length[108]              0.033371    0.000732    0.000006    0.085673    0.026495    1.000    2
      length[109]              0.030098    0.000655    0.000000    0.080386    0.023417    1.000    2
      length[110]              0.029891    0.000690    0.000003    0.081550    0.022821    1.000    2
      length[111]              0.029944    0.000615    0.000001    0.077814    0.023742    1.000    2
      length[112]              0.135525    0.004811    0.019477    0.275317    0.126197    1.000    2
      length[113]              0.044750    0.001696    0.000007    0.126138    0.033011    1.000    2
      length[114]              0.095855    0.003868    0.005741    0.217013    0.082020    1.000    2
      length[115]              0.492894    0.030848    0.079685    0.810913    0.500866    1.000    2
      length[116]              0.065264    0.003798    0.000002    0.189406    0.046334    1.000    2
      length[117]              0.056287    0.000872    0.011059    0.116076    0.050736    1.000    2
      length[118]              0.055924    0.000697    0.011851    0.107657    0.051841    1.000    2
      length[119]              0.069287    0.001652    0.006983    0.150490    0.061851    1.000    2
      length[120]              0.075503    0.002527    0.000585    0.171801    0.065363    1.000    2
      length[121]              0.088102    0.002399    0.010559    0.183592    0.078794    1.000    2
      length[122]              0.112743    0.007843    0.000001    0.281727    0.094483    1.000    2
      length[123]              0.115438    0.004872    0.009161    0.252060    0.101816    1.000    2
      length[124]              0.106926    0.003820    0.005606    0.226823    0.096211    1.000    2
      length[125]              0.058336    0.001457    0.004154    0.134946    0.050099    1.000    2
      length[126]              0.105121    0.006098    0.000010    0.254949    0.089408    1.000    2
      length[127]              0.159817    0.015678    0.001863    0.412563    0.125765    1.000    2
      length[128]              0.054328    0.001083    0.003166    0.117565    0.047851    1.000    2
      length[129]              0.068086    0.003619    0.000015    0.186816    0.052098    1.000    2
      length[130]              0.030683    0.000991    0.000000    0.092054    0.020684    1.000    2
      length[131]              0.107279    0.003843    0.005001    0.226177    0.097304    1.000    2
      length[132]              0.841756    0.033286    0.514324    1.215949    0.824065    1.000    2
      length[133]              0.094086    0.007451    0.000003    0.269127    0.068106    1.000    2
      length[134]              0.036970    0.000689    0.000181    0.086945    0.031279    1.000    2
      length[135]              0.343814    0.014048    0.128489    0.580955    0.332732    1.000    2
      length[136]              0.076829    0.003139    0.002618    0.188548    0.062568    1.000    2
      length[137]              0.094924    0.004191    0.002453    0.222280    0.080991    1.000    2
      length[138]              0.222984    0.029285    0.000140    0.567882    0.177718    1.000    2
      length[139]              0.051090    0.002222    0.000010    0.145400    0.037180    1.000    2
      length[140]              0.143210    0.007690    0.007865    0.309605    0.129733    1.000    2
      length[141]              0.236387    0.009620    0.060614    0.426459    0.226576    1.001    2
      length[142]              0.226525    0.013553    0.028357    0.458895    0.211277    1.000    2
      length[143]              0.670397    0.057192    0.176076    1.132326    0.676136    1.000    2
      length[144]              0.356112    0.019405    0.067750    0.616085    0.349157    1.000    2
      length[145]              0.285192    0.025865    0.001173    0.571314    0.269842    1.000    2
      length[146]              0.100121    0.002933    0.013866    0.205789    0.090797    1.000    2
      length[147]              0.116928    0.004302    0.011376    0.244013    0.106685    1.000    2
      length[148]              0.352525    0.030485    0.012824    0.659870    0.347853    1.000    2
      length[149]              0.071971    0.001502    0.010439    0.147442    0.065956    1.000    2
      length[150]              0.164241    0.011092    0.000096    0.351930    0.152780    1.000    2
      length[151]              0.054293    0.001014    0.003711    0.117345    0.048383    1.000    2
      length[152]              0.088636    0.003332    0.000009    0.194670    0.080350    1.000    2
      length[153]              0.404436    0.021011    0.086728    0.673140    0.411348    1.000    2
      length[154]              0.135465    0.008197    0.000020    0.307969    0.120303    1.000    2
      length[155]              0.042217    0.000712    0.000347    0.092447    0.036774    1.000    2
      length[156]              0.149901    0.008433    0.000429    0.326818    0.134857    1.000    2
      length[157]              0.042977    0.000841    0.000614    0.097925    0.037336    1.000    2
      length[158]              0.124013    0.009347    0.000003    0.315809    0.100018    1.000    2
      length[159]              0.071597    0.001964    0.000514    0.156904    0.063354    1.000    2
      length[160]              0.117843    0.006765    0.000329    0.274951    0.101668    1.000    2
      length[161]              0.035216    0.000893    0.000001    0.094876    0.027205    1.000    2
      length[162]              0.156640    0.011155    0.000086    0.350925    0.143376    1.000    2
      length[163]              0.078481    0.003626    0.000002    0.197127    0.066243    1.000    2
      length[164]              0.147666    0.012622    0.000089    0.366541    0.123923    1.000    2
      length[165]              0.108350    0.005888    0.000046    0.257265    0.094564    1.000    2
      length[166]              0.151370    0.024141    0.000024    0.503492    0.097001    1.001    2
      length[167]              0.068931    0.002933    0.000003    0.174898    0.055868    1.000    2
      length[168]              0.047482    0.001002    0.000111    0.106529    0.042255    1.000    2
      length[169]              0.317293    0.041505    0.000011    0.629466    0.347351    1.000    2
      length[170]              0.041466    0.000980    0.000003    0.102787    0.034904    1.000    2
      length[171]              0.044545    0.000972    0.000014    0.105230    0.037775    1.000    2
      length[172]              0.072246    0.003846    0.000005    0.190243    0.055610    1.000    2
      length[173]              0.063075    0.001984    0.000097    0.147421    0.053948    1.001    2
      length[174]              0.120076    0.010524    0.000098    0.325479    0.090966    1.000    2
      length[175]              0.104447    0.008468    0.000126    0.289096    0.077556    1.000    2
      length[176]              0.081301    0.004304    0.000014    0.209763    0.063661    1.000    2
      length[177]              0.093753    0.004930    0.000031    0.234216    0.080102    1.002    2
      length[178]              0.138653    0.013085    0.000030    0.363104    0.108986    1.000    2
      length[179]              0.068517    0.003518    0.000048    0.187610    0.052385    1.000    2
      length[180]              0.141139    0.018439    0.000005    0.430814    0.099011    1.000    2
      length[181]              0.107157    0.008296    0.000007    0.296564    0.081915    1.000    2
      length[182]              0.093610    0.007906    0.000091    0.267592    0.068932    1.000    2
      length[183]              0.063138    0.002885    0.000002    0.177672    0.047659    1.000    2
      length[184]              0.147027    0.013005    0.000193    0.358467    0.125253    1.000    2
      length[185]              0.109328    0.013193    0.000012    0.352081    0.074713    1.000    2
      length[186]              0.038183    0.001042    0.000022    0.098694    0.029595    1.000    2
      length[187]              0.063453    0.002797    0.000074    0.165799    0.050449    1.000    2
      length[188]              0.041628    0.000680    0.001017    0.092502    0.036371    1.000    2
      length[189]              0.128950    0.010434    0.000033    0.323649    0.104651    1.000    2
      length[190]              0.081195    0.003482    0.000017    0.198250    0.069030    1.001    2
      length[191]              0.062851    0.001745    0.000011    0.143319    0.055590    1.001    2
      length[192]              0.042702    0.001086    0.000002    0.105228    0.034872    1.000    2
      length[193]              0.083717    0.005520    0.000014    0.238155    0.062074    1.000    2
      length[194]              0.065571    0.002064    0.000014    0.151284    0.057594    1.000    2
      length[195]              0.083198    0.010294    0.000016    0.285396    0.050133    1.000    2
      length[196]              0.075826    0.007206    0.000001    0.241315    0.050731    1.000    2
      length[197]              0.078207    0.006725    0.000040    0.245692    0.050445    1.000    2
      length[198]              0.080073    0.007941    0.000156    0.263568    0.051269    1.000    2
      length[199]              0.063082    0.003162    0.000060    0.178424    0.048072    1.000    2
      length[200]              0.112677    0.006801    0.000089    0.272347    0.095524    1.000    2
      length[201]              0.042130    0.000819    0.001318    0.099758    0.035896    1.000    2
      length[202]              0.127586    0.009067    0.000137    0.306702    0.109507    1.000    2
      length[203]              0.029997    0.000704    0.000019    0.082291    0.022025    1.000    2
      length[204]              0.032633    0.001023    0.000029    0.097535    0.022709    1.005    2
      length[205]              0.055565    0.002218    0.000135    0.154323    0.043045    0.999    2
      length[206]              0.020427    0.000342    0.000034    0.057652    0.015333    0.999    2
      length[207]              0.037793    0.000928    0.000058    0.098182    0.030056    1.000    2
      length[208]              0.104411    0.015470    0.000093    0.374920    0.059568    0.999    2
      length[209]              0.056971    0.001047    0.005141    0.118855    0.051596    0.999    2
      length[210]              0.059761    0.002744    0.000024    0.167493    0.045737    1.000    2
      length[211]              0.077492    0.004029    0.000086    0.200498    0.060875    1.000    2
      length[212]              0.135578    0.009731    0.000184    0.321972    0.116498    0.999    2
      length[213]              0.090683    0.005691    0.000051    0.234324    0.072396    0.999    2
      length[214]              0.123645    0.009093    0.000160    0.300727    0.101116    1.000    2
      height[0]                3.832751    0.405076    2.667573    5.078802    3.761467    1.000    2
      height[1]                3.713444    0.386873    2.581044    4.934950    3.642723    1.000    2
      height[2]                2.551723    0.187965    1.783298    3.427615    2.503480    1.000    2
      height[3]                2.273938    0.153427    1.552122    3.034901    2.232147    1.000    2
      height[4]                3.061248    0.275073    2.133684    4.124826    3.004546    1.000    2
      height[5]                2.308843    0.155538    1.606008    3.103954    2.266853    1.000    2
      height[6]                2.734390    0.210662    1.900562    3.639871    2.681079    1.000    2
      height[7]                2.517691    0.182410    1.766608    3.384844    2.473650    1.000    2
      height[8]                2.707865    0.206708    1.866238    3.590206    2.656575    1.000    2
      height[9]                2.559310    0.189043    1.792044    3.437153    2.513403    1.000    2
      height[10]               2.734256    0.211221    1.897862    3.642121    2.683752    1.000    2
      height[11]               2.730791    0.210850    1.900577    3.641924    2.680096    1.000    2
      height[12]               2.543945    0.187578    1.744119    3.395030    2.494936    1.000    2
      height[13]               2.576853    0.189393    1.786729    3.435585    2.528606    1.000    2
      height[14]               3.052373    0.269423    2.112387    4.091374    2.993179    1.000    2
      height[15]               3.145604    0.285131    2.175891    4.203470    3.089092    1.000    2
      height[16]               3.120315    0.282942    2.180328    4.201224    3.059988    1.000    2
      height[17]               3.086086    0.275008    2.149506    4.139707    3.027968    1.000    2
      height[18]               2.527335    0.186926    1.735345    3.366381    2.479101    1.000    2
      height[19]               2.500799    0.181079    1.719526    3.339149    2.452735    1.000    2
      height[20]               2.573785    0.190619    1.786045    3.440273    2.527100    1.000    2
      height[21]               2.715369    0.208041    1.873708    3.607846    2.663834    1.000    2
      height[22]               2.503821    0.181051    1.755535    3.372123    2.455950    1.000    2
      height[23]               2.562652    0.187659    1.792763    3.438418    2.514660    1.000    2
      height[24]               2.690134    0.203105    1.859448    3.568803    2.640828    1.000    2
      height[25]               2.536962    0.187778    1.771790    3.415061    2.487505    1.000    2
      height[26]               2.558673    0.187262    1.805168    3.432256    2.509773    1.000    2
      height[27]               2.748998    0.212288    1.913877    3.660026    2.697156    1.000    2
      height[28]               3.164128    0.296728    2.202097    4.278464    3.104110    1.000    2
      height[29]               2.612877    0.201131    1.783560    3.474654    2.563333    1.000    2
      height[30]               2.253471    0.151787    1.553779    3.030352    2.211541    1.000    2
      height[31]               3.050768    0.266966    2.093310    4.050510    2.990709    1.000    2
      height[32]               2.974176    0.248047    2.062518    3.945833    2.917298    1.000    2
      height[33]               2.304230    0.157058    1.611722    3.127852    2.259750    1.000    2
      height[34]               2.289004    0.156838    1.584701    3.082252    2.246253    1.000    2
      height[35]               2.302104    0.157285    1.573443    3.080229    2.257743    1.000    2
      height[36]               2.561079    0.188430    1.755611    3.399310    2.510294    1.000    2
      height[37]               2.726087    0.209623    1.896041    3.632044    2.674727    1.000    2
      height[38]               2.282449    0.153940    1.586307    3.079802    2.236495    1.000    2
      height[39]               2.564858    0.190126    1.772506    3.425030    2.514979    1.000    2
      height[40]               2.591099    0.192640    1.797958    3.454164    2.542405    1.000    2
      height[41]               2.576708    0.190049    1.809025    3.469981    2.528247    1.000    2
      height[42]               2.285465    0.155286    1.594310    3.098137    2.243469    1.000    2
      height[43]               2.963308    0.247105    2.067048    3.948415    2.906767    1.000    2
      height[44]               3.194442    0.292842    2.174854    4.236383    3.134481    1.000    2
      height[45]               2.870354    0.232201    1.985771    3.808142    2.819668    1.000    2
      height[46]               3.145203    0.286511    2.193404    4.219127    3.086531    1.000    2
      height[47]               3.305124    0.306825    2.311030    4.409962    3.244022    1.000    2
      height[48]               0.000000    0.000000    0.000000    0.000001    0.000000    1.000    2
      height[49]               1.999669    0.117561    1.396264    2.703262    1.961231    1.000    2
      height[50]               1.661304    0.092374    1.105044    2.274197    1.631612    1.000    2
      height[51]               0.000000    0.000000    0.000000    0.000001    0.000000    1.000    2
      height[52]               0.951641    0.028650    0.645208    1.290138    0.933302    1.000    2
      height[53]               0.915562    0.026554    0.620188    1.238245    0.896868    1.000    2
      height[54]               1.825128    0.094272    1.255871    2.418482    1.791140    1.000    2
      height[55]               1.097323    0.047301    0.686593    1.540836    1.082385    1.000    2
      height[56]               1.620145    0.086435    1.101940    2.221795    1.590035    1.000    2
      height[57]               1.339637    0.052846    0.912172    1.781521    1.314947    1.000    2
      height[58]               1.713406    0.121439    1.067294    2.418845    1.688940    1.000    2
      height[59]               1.853143    0.098588    1.275408    2.466268    1.817746    1.000    2
      height[60]               1.991214    0.117824    1.387109    2.691639    1.952061    1.000    2
      height[61]               2.316151    0.158232    1.609285    3.116926    2.270253    1.000    2
      height[62]               3.112241    0.283137    2.141501    4.153675    3.052784    1.000    2
      height[63]               2.740860    0.211501    1.886082    3.624031    2.689281    1.000    2
      height[64]               3.103546    0.283276    2.138269    4.154393    3.044965    1.000    2
      height[65]               2.634170    0.207775    1.781150    3.509662    2.582340    1.000    2
      height[66]               2.545604    0.187841    1.782642    3.425033    2.498059    1.000    2
      height[67]               2.625529    0.201966    1.802444    3.511011    2.575355    1.000    2
      height[68]               2.533464    0.185718    1.767985    3.402171    2.485731    1.000    2
[truncated: 115,114 more chars]
