# Supplementary material for: The rapid evolution of lungfish durophagy
Source: Nat Commun. 2022 May 2;13:2390. doi: 10.1038/s41467-022-30091-3 (PMC9061808; doi:10.1038/s41467-022-30091-3)
Supplement: Supplementary file 5 — Supplementary Software [file 41467_2022_30091_MOESM5_ESM.zip › Supplementary Software/MrBayes_tip_dating_analyses/unpartition_constraint_ILN/time_dependent_rate.csv]

	ILN_all rate	time
1	1.639472	420.95
2	1.639472	419.95
3	1.639472	418.95
4	5.196896	417.95
5	5.196896	416.95
6	9.086472	415.95
7	9.086472	414.95
8	0.791963	413.95
9	1.121016	412.95
10	0.9162782	411.95
11	1.562228286	410.95
12	1.562228286	409.95
13	1.171029	408.95
14	0.572437167	407.95
15	0.566891857	406.95
16	0.563046364	405.95
17	0.795356154	404.95
18	0.795356154	403.95
19	0.707591769	402.95
20	0.752234545	401.95
21	0.724833182	400.95
22	0.7635733	399.95
23	0.781331688	398.95
24	0.718203438	397.95
25	0.719628533	396.95
26	0.719628533	395.95
27	0.712805	394.95
28	0.5541616	393.95
29	0.581878313	392.95
30	0.581878313	391.95
31	0.515508563	390.95
32	0.598807294	389.95
33	0.534960211	388.95
34	0.587324571	387.95
35	0.54127444	386.95
36	0.557122577	385.95
37	0.595989037	384.95
38	0.520576167	383.95
39	0.51617012	382.95
40	0.533822926	381.95
41	0.52662088	380.95
42	0.545892792	379.95
43	0.586464783	378.95
44	0.5787555	377.95
45	0.5072482	376.95
46	0.440238583	375.95
47	0.495427909	374.95
48	0.498754333	373.95
49	0.498754333	372.95
50	0.498754333	371.95
51	0.498754333	370.95
52	0.494985462	369.95
53	0.516932	368.95
54	0.560054667	367.95
55	0.5764495	366.95
56	0.54349925	365.95
57	0.277377667	364.95
58	0.277377667	363.95
59	0.277377667	362.95
60	0.277377667	361.95
61	0.2647485	360.95
62	0.2647485	359.95
63	0.2647485	358.95
64	0.3711096	357.95
65	0.3711096	356.95
66	0.423972	355.95
67	0.520528667	354.95
68	0.264892	353.95
69	0.553937333	352.95
70	0.560207286	351.95
71	0.560207286	350.95
72	0.537530625	349.95
73	0.537530625	348.95
74	0.471463571	347.95
75	0.260611286	346.95
76	0.260611286	345.95
77	0.260611286	344.95
78	0.1528	343.95
79	0.161001429	342.95
80	0.147770167	341.95
81	0.147770167	340.95
82	0.147770167	339.95
83	0.1359914	338.95
84	0.1359914	337.95
85	0.1359914	336.95
86	0.1359914	335.95
87	0.1359914	334.95
88	0.1359914	333.95
89	0.1359914	332.95
90	0.1359914	331.95
91	0.1359914	330.95
92	0.1359914	329.95
93	0.1359914	328.95
94	0.13328525	327.95
95	0.13328525	326.95
96	0.13328525	325.95
97	0.13328525	324.95
98	0.13328525	323.95
99	0.13328525	322.95
100	0.13328525	321.95
101	0.229544	320.95
102	0.229544	319.95
103	0.27159575	318.95
104	0.27159575	317.95
105	0.27159575	316.95
106	0.27159575	315.95
107	0.27159575	314.95
108	0.27159575	313.95
109	0.3801564	312.95
110	0.45150375	311.95
111	0.45150375	310.95
112	0.352236	309.95
113	0.352236	308.95
114	0.352236	307.95
115	0.352236	306.95
116	0.352236	305.95
117	0.352236	304.95
118	0.352236	303.95
119	0.352236	302.95
120	0.352236	301.95
121	0.352236	300.95
122	0.352236	299.95
123	0.352236	298.95
124	0.352236	297.95
125	0.352236	296.95
126	0.1784485	295.95
127	0.1784485	294.95
128	0.1784485	293.95
129	0.1784485	292.95
130	0.1784485	291.95
131	0.1784485	290.95
132	0.1784485	289.95
133	0.1784485	288.95
134	0.1784485	287.95
135	0.1784485	286.95
136	0.1784485	285.95
137	0.1784485	284.95
138	0.1784485	283.95
139	0.1784485	282.95
140	0.1784485	281.95
141	0.1784485	280.95
142	0.1784485	279.95
143	0.1784485	278.95
144	0.1784485	277.95
145	0.1784485	276.95
146	0.1784485	275.95
147	0.1784485	274.95
148	0.1784485	273.95
149	0.124929	272.95
