# Supplementary material for: The rapid evolution of lungfish durophagy
Source: Nat Commun. 2022 May 2;13:2390. doi: 10.1038/s41467-022-30091-3 (PMC9061808; doi:10.1038/s41467-022-30091-3)
Supplement: Supplementary file 5 — Supplementary Software [file 41467_2022_30091_MOESM5_ESM.zip › Supplementary Software/MrBayes_tip_dating_analyses/unpartition_without_constraint_ILN/unconstraint_unpartition_ILN.log]

                            MrBayes 3.2.7b x86_64

                      (Bayesian Analysis of Phylogeny)

                             (Parallel version)
                         (8 processors available)

              Distributed under the GNU General Public License


               Type "help" or "help <command>" for information
                     on the commands that are available.

                   Type "about" for authorship and general
                       information about the program.


   Executing file "Cui_2021.nex"
   UNIX line termination
   Longest line length = 366
   Parsing file
   Reading data block
      Allocated taxon set
      Allocated matrix
      Defining new matrix with 88 taxa and 277 characters
      Data is Standard
      Gaps coded as -
      Missing data coded as ?
      WARNING: MrBayes does not support 'symbols' specification; default symbols assumed
      Taxon  1 -> Guiyu_oneris
      Taxon  2 -> Adololopas_moyasmithae
      Taxon  3 -> Adelargo_schultzei
      Taxon  4 -> Amadeodipterus_kencampbelli
      Taxon  5 -> Andreyevichthys_epitomus
      Taxon  6 -> Archaeonectes_pertusus
      Taxon  7 -> Asthenorhynchus_meemannae
      Taxon  8 -> Barwickia_downunda
      Taxon  9 -> Chirodipterus_australis
      Taxon 10 -> Chirodipterus_onawayensis
      Taxon 11 -> Dipterus_valenciennesi
      Taxon 12 -> Chirodipterus_wildungensis
      Taxon 13 -> Chirodipterus_liangchengi
      Taxon 14 -> Dipnorhynchus_cathlesae
      Taxon 15 -> Dipnorhynchus_sussmilchi
      Taxon 16 -> Dipnorhynchus_kiandrensis
      Taxon 17 -> Dipnorhynchus_kurikae
      Taxon 18 -> Eoctenodus_microsoma
      Taxon 19 -> Fleurantia_denticulata
      Taxon 20 -> Gogodipterus_paddyensis
      Taxon 21 -> Griphognathus_minutidens
      Taxon 22 -> Griphognathus_sculpta
      Taxon 23 -> Griphognathus_whitei
      Taxon 24 -> Grossipterus_crassus
      Taxon 25 -> Holodipterus_elderae
      Taxon 26 -> Holodipterus_gogoensis
      Taxon 27 -> Howidipterus_donnae
      Taxon 28 -> Ichnomylax_kurnai
      Taxon 29 -> Iowadipterus_halli
      Taxon 30 -> Jarvikia_arctica
      Taxon 31 -> Jessenia_concentrica
      Taxon 32 -> Melanognathus_canadensis
      Taxon 33 -> Nielsenia_nordica
      Taxon 34 -> Oervigia_nordica
      Taxon 35 -> Orlovichthys_limnatis
      Taxon 36 -> Palaeodaphus_insignis
      Taxon 37 -> Pentlandia_macroptera
      Taxon 38 -> Phaneropleuron_andersoni
      Taxon 39 -> Pillararhynchus_longi
      Taxon 40 -> Robinsondipterus_longi
      Taxon 41 -> Scaumenacia_curta
      Taxon 42 -> Soederberghia_groenlandica
      Taxon 43 -> Sorbitorhynchus_deleaskitus
      Taxon 44 -> Speonesydrion_iani
      Taxon 45 -> Stomiahykus_thlaodus
      Taxon 46 -> Tarachomylax_oepiki
      Taxon 47 -> Uranolophus_wyomingensis
      Taxon 48 -> Conchopoma_gadiforme
      Taxon 49 -> Delatitia_breviceps
      Taxon 50 -> Uronemus_splendens
      Taxon 51 -> Gnathorhiza_serrata
      Taxon 52 -> Megapleuron_zangerli
      Taxon 53 -> Palaeophichthys_parvulus
      Taxon 54 -> Parasagenodus_sibiricus
      Taxon 55 -> Sagenodus_inaequalis
      Taxon 56 -> Straitonia_waterstoni
      Taxon 57 -> Tranodis_castrensis
      Taxon 58 -> Ctenodus
      Taxon 59 -> Xylognathus_macrustenus
      Taxon 60 -> Limanichthys_fraseri
      Taxon 61 -> Apatorhynchus_opistheretmus
      Taxon 62 -> Erikia_jarviki
      Taxon 63 -> Dipnotuberculus_gnathodus
      Taxon 64 -> Cathlorhynchus_trismodipterus
      Taxon 65 -> Harajicadipterus_youngi
      Taxon 66 -> Xeradipterus_hatcheri
      Taxon 67 -> Rhinodipterus_ulrichi
      Taxon 68 -> Rhinodipterus_kimberleyensis
      Taxon 69 -> Rhinodipterus_secans
      Taxon 70 -> Westollrhynchus_lehmanni
      Taxon 71 -> Rhynchodipterus_elginensis
      Taxon 72 -> Persephonichthys
      Taxon 73 -> Celsiodon
      Taxon 74 -> Sinodipterus_beibei
      Taxon 75 -> Porolepis
      Taxon 76 -> Durialepis
      Taxon 77 -> Glyptolepis
      Taxon 78 -> Holoptychius
      Taxon 79 -> Laccognathus
      Taxon 80 -> Nasogaluakus_chorni
      Taxon 81 -> Quebecius_quebecensis
      Taxon 82 -> Psarolepis
      Taxon 83 -> Youngolepis
      Taxon 84 -> Powichthys
      Taxon 85 -> Diabolepis_speratus
      Taxon 86 -> Meemannia
      Taxon 87 -> Raynerius_splendens
      Taxon 88 -> Cheirolepis
      Successfully read matrix
      Matrix contains polymorphisms, interpreted as ambiguity
      Setting default partition (does not divide up characters)
      Setting model defaults
      Seed (for generating default start values) = 1635648122
      WARNING: There are 5 characters incompatible with the specified
               coding bias. These characters will be excluded.
      Setting output file names to "Cui_2021.nex.run<i>.<p|t>"
   Reading mrbayes block
      Setting autoclose to yes
      Setting nowarnings to yes
      Setting userlevel to Developer
      WARNING: There are 5 characters incompatible with the specified
               coding bias. These characters will be excluded.
      Setting characters to ordered
      Ctype was applied to 5 standard characters
      Enabling Coding Variable
      Setting Rates to Gamma
      Successfully set likelihood model parameters
      WARNING: There are 5 characters incompatible with the specified
               coding bias. These characters will be excluded.
      Setting Clockratepr to Exponential(40.00)
      Successfully set prior model parameters
      WARNING: There are 5 characters incompatible with the specified
               coding bias. These characters will be excluded.
      Setting Clockvarpr to ILN
      Successfully set prior model parameters
      WARNING: There are 5 characters incompatible with the specified
               coding bias. These characters will be excluded.
      Setting ILNvarpr to Exponential(1.00)
      Successfully set prior model parameters
      WARNING: There are 5 characters incompatible with the specified
               coding bias. These characters will be excluded.
      Defining constraint called 'node1'
      Setting age of taxon 'Conchopoma_gadiforme' to Fixed(0.00)
      Setting age of taxon 'Gnathorhiza_serrata' to Fixed(0.00)
      Setting age of taxon 'Persephonichthys' to Uniform(20.57,25.95)
      Setting age of taxon 'Ctenodus' to Uniform(25.95,85.95)
      Setting age of taxon 'Sagenodus_inaequalis' to Uniform(25.95,50.25)
      Setting age of taxon 'Palaeophichthys_parvulus' to Uniform(34.05,42.25)
      Setting age of taxon 'Megapleuron_zangerli' to Uniform(34.05,42.25)
      Setting age of taxon 'Tranodis_castrensis' to Uniform(50.25,57.95)
      Setting age of taxon 'Uronemus_splendens' to Uniform(50.25,73.75)
      Setting age of taxon 'Straitonia_waterstoni' to Uniform(57.95,73.75)
      Setting age of taxon 'Delatitia_breviceps' to Uniform(73.75,85.95)
      Setting age of taxon 'Limanichthys_fraseri' to Uniform(73.75,85.95)
      Setting age of taxon 'Xylognathus_macrustenus' to Uniform(73.75,85.95)
      Setting age of taxon 'Parasagenodus_sibiricus' to Uniform(73.75,85.95)
      Setting age of taxon 'Phaneropleuron_andersoni' to Uniform(85.95,99.25)
      Setting age of taxon 'Rhynchodipterus_elginensis' to Uniform(85.95,99.25)
      Setting age of taxon 'Apatorhynchus_opistheretmus' to Uniform(85.95,99.25)
      Setting age of taxon 'Jarvikia_arctica' to Uniform(85.95,99.25)
      Setting age of taxon 'Nielsenia_nordica' to Uniform(85.95,99.25)
      Setting age of taxon 'Holoptychius' to Uniform(85.95,109.75)
      Setting age of taxon 'Adelargo_schultzei' to Uniform(85.95,99.25)
      Setting age of taxon 'Celsiodon' to Uniform(85.95,99.25)
      Setting age of taxon 'Oervigia_nordica' to Uniform(85.95,99.25)
      Setting age of taxon 'Soederberghia_groenlandica' to Uniform(85.95,99.25)
      Setting age of taxon 'Andreyevichthys_epitomus' to Uniform(85.95,99.25)
      Setting age of taxon 'Orlovichthys_limnatis' to Uniform(85.95,99.25)
      Setting age of taxon 'Griphognathus_sculpta' to Uniform(99.25,109.75)
      Setting age of taxon 'Adololopas_moyasmithae' to Uniform(99.25,109.75)
      Setting age of taxon 'Asthenorhynchus_meemannae' to Uniform(99.25,109.75)
      Setting age of taxon 'Chirodipterus_australis' to Uniform(99.25,109.75)
      Setting age of taxon 'Fleurantia_denticulata' to Uniform(99.25,109.75)
      Setting age of taxon 'Gogodipterus_paddyensis' to Uniform(99.25,109.75)
      Setting age of taxon 'Griphognathus_whitei' to Uniform(99.25,109.75)
      Setting age of taxon 'Holodipterus_elderae' to Uniform(99.25,109.75)
      Setting age of taxon 'Holodipterus_gogoensis' to Uniform(99.25,109.75)
      Setting age of taxon 'Pillararhynchus_longi' to Uniform(99.25,109.75)
      Setting age of taxon 'Robinsondipterus_longi' to Uniform(99.25,109.75)
      Setting age of taxon 'Scaumenacia_curta' to Uniform(99.25,109.75)
      Setting age of taxon 'Xeradipterus_hatcheri' to Uniform(99.25,109.75)
      Setting age of taxon 'Glyptolepis' to Uniform(99.25,120.35)
      Setting age of taxon 'Chirodipterus_liangchengi' to Uniform(99.25,109.75)
      Setting age of taxon 'Palaeodaphus_insignis' to Uniform(99.25,109.75)
      Setting age of taxon 'Quebecius_quebecensis' to Uniform(99.25,109.75)
      Setting age of taxon 'Cheirolepis' to Uniform(99.25,114.75)
      Setting age of taxon 'Harajicadipterus_youngi' to Uniform(99.25,114.75)
      Setting age of taxon 'Iowadipterus_halli' to Uniform(99.25,114.75)
      Setting age of taxon 'Rhinodipterus_ulrichi' to Uniform(99.25,114.75)
      Setting age of taxon 'Laccognathus' to Uniform(99.25,114.75)
      Setting age of taxon 'Chirodipterus_wildungensis' to Uniform(99.25,109.75)
      Setting age of taxon 'Rhinodipterus_kimberleyensis' to Uniform(99.25,114.75)
      Setting age of taxon 'Raynerius_splendens' to Uniform(99.25,109.75)
      Setting age of taxon 'Eoctenodus_microsoma' to Uniform(99.25,114.75)
      Setting age of taxon 'Dipterus_valenciennesi' to Uniform(109.75,114.75)
      Setting age of taxon 'Archaeonectes_pertusus' to Uniform(109.75,114.75)
      Setting age of taxon 'Dipnotuberculus_gnathodus' to Uniform(109.75,114.75)
      Setting age of taxon 'Barwickia_downunda' to Uniform(109.75,114.75)
      Setting age of taxon 'Howidipterus_donnae' to Uniform(109.75,114.75)
      Setting age of taxon 'Pentlandia_macroptera' to Uniform(109.75,114.75)
      Setting age of taxon 'Griphognathus_minutidens' to Uniform(109.75,114.75)
      Setting age of taxon 'Grossipterus_crassus' to Uniform(109.75,114.75)
      Setting age of taxon 'Rhinodipterus_secans' to Uniform(109.75,114.75)
      Setting age of taxon 'Chirodipterus_onawayensis' to Uniform(109.75,114.75)
      Setting age of taxon 'Stomiahykus_thlaodus' to Uniform(114.75,120.35)
      Setting age of taxon 'Amadeodipterus_kencampbelli' to Uniform(114.75,134.65)
      Setting age of taxon 'Sinodipterus_beibei' to Uniform(114.75,120.35)
      Setting age of taxon 'Durialepis' to Uniform(120.35,134.65)
      Setting age of taxon 'Erikia_jarviki' to Uniform(120.35,134.65)
      Setting age of taxon 'Jessenia_concentrica' to Uniform(120.35,134.65)
      Setting age of taxon 'Cathlorhynchus_trismodipterus' to Uniform(120.35,134.65)
      Setting age of taxon 'Dipnorhynchus_kiandrensis' to Uniform(120.35,134.65)
      Setting age of taxon 'Dipnorhynchus_kurikae' to Uniform(120.35,134.65)
      Setting age of taxon 'Dipnorhynchus_sussmilchi' to Uniform(120.35,134.65)
      Setting age of taxon 'Melanognathus_canadensis' to Uniform(120.35,134.65)
      Setting age of taxon 'Nasogaluakus_chorni' to Uniform(120.35,134.65)
      Setting age of taxon 'Sorbitorhynchus_deleaskitus' to Uniform(120.35,134.65)
      Setting age of taxon 'Speonesydrion_iani' to Uniform(120.35,134.65)
      Setting age of taxon 'Tarachomylax_oepiki' to Uniform(120.35,134.65)
      Setting age of taxon 'Dipnorhynchus_cathlesae' to Uniform(120.35,134.65)
      Setting age of taxon 'Ichnomylax_kurnai' to Uniform(120.35,137.85)
      Setting age of taxon 'Porolepis' to Uniform(120.35,137.85)
      Setting age of taxon 'Powichthys' to Uniform(134.65,146.25)
      Setting age of taxon 'Uranolophus_wyomingensis' to Uniform(134.65,137.85)
      Setting age of taxon 'Westollrhynchus_lehmanni' to Uniform(134.65,137.85)
      Setting age of taxon 'Diabolepis_speratus' to Uniform(137.85,146.25)
      Setting age of taxon 'Youngolepis' to Uniform(137.85,146.25)
      Setting age of taxon 'Meemannia' to Uniform(137.85,146.25)
      Setting age of taxon 'Psarolepis' to Uniform(137.85,154.45)
      Setting age of taxon 'Guiyu_oneris' to Uniform(150.05,154.45)
      Setting Nodeagepr to Calibrated
      Successfully set prior model parameters
      WARNING: There are 5 characters incompatible with the specified
               coding bias. These characters will be excluded.
      Setting Brlenspr to Clock:Fossilization
      Successfully set prior model parameters
      WARNING: There are 5 characters incompatible with the specified
               coding bias. These characters will be excluded.
      Setting SampleStrat to Random
      Successfully set prior model parameters
      WARNING: There are 5 characters incompatible with the specified
               coding bias. These characters will be excluded.
      Setting Sampleprob to 1.00000000
      Successfully set prior model parameters
      WARNING: There are 5 characters incompatible with the specified
               coding bias. These characters will be excluded.
      Setting Speciationpr to Uniform(0.00,10.00)
      Successfully set prior model parameters
      WARNING: There are 5 characters incompatible with the specified
               coding bias. These characters will be excluded.
      Setting Extinctionpr to Beta(1.00,1.00)
      Successfully set prior model parameters
      WARNING: There are 5 characters incompatible with the specified
               coding bias. These characters will be excluded.
      Setting Fossilizationpr to Beta(1.00,1.00)
      Successfully set prior model parameters
      WARNING: There are 5 characters incompatible with the specified
               coding bias. These characters will be excluded.
      Setting Treeagepr to Offsetexponential(155.00,160.00)
      Successfully set prior model parameters
      WARNING: There are 5 characters incompatible with the specified
               coding bias. These characters will be excluded.
      Setting Topologypr to Constraints
      Successfully set prior model parameters
      WARNING: There are 5 characters incompatible with the specified
               coding bias. These characters will be excluded.
      Setting number of generations to 200000000
      Setting sample frequency to 20000
      Setting print frequency to 50000
      Setting diagnosing frequency to 500000
      Successfully set chain parameters
      Setting heating parameter to 0.080000
      Setting chain output file names to "Cui_2021_5.run<i>.<p/t>"
      Successfully set chain parameters
      Running Markov chain
      MCMC stamp = 1129391248
      Seed = 1630962924
      Swapseed = 1635648122
      Model settings:

         Data not partitioned --
            Datatype  = Standard
            Coding    = Variable
            # States  = Variable, up to 24
                        State frequencies are fixed to be equal
            Rates     = Gamma
                        The distribution is approximated using 4 categories.
                        Shape parameter is exponentially
                        distributed with parameter (1.00).

      Active parameters: 

         Parameters
         ---------------------
         Statefreq           1
         Shape               2
         Ratemultiplier      3
         Topology            4
         Brlens              5
         Speciationrate      6
         Extinctionrate      7
         Fossilizationrate   8
         ILNvar              9
         ILNbranchrates     10
         Clockrate          11
         ---------------------

         1 --  Parameter  = Alpha_symdir
               Type       = Symmetric diricihlet/beta distribution alpha_i parameter
               Prior      = Symmetric dirichlet with all parameters fixed to infinity

         2 --  Parameter  = Alpha
               Type       = Shape of scaled gamma distribution of site rates
               Prior      = Exponential(1.00)

         3 --  Parameter  = Ratemultiplier
               Type       = Partition-specific rate multiplier
               Prior      = Fixed(1.0)

         4 --  Parameter  = Tau
               Type       = Topology
               Prior      = Prior on topology obeys the following constraints:
                            -- Hard constraint "node1"
               Subparam.  = V

         5 --  Parameter  = V
               Type       = Branch lengths
               Prior      = Clock:Fossilization
                            Node depths are constrained by the following age constraints:
                            -- The age of terminal "Guiyu_oneris" is Uniform(150.05,154.45)
                            -- The age of terminal "Adololopas_moyasmithae" is Uniform(99.25,109.75)
                            -- The age of terminal "Adelargo_schultzei" is Uniform(85.95,99.25)
                            -- The age of terminal "Amadeodipterus_kencampbelli" is Uniform(114.75,134.65)
                            -- The age of terminal "Andreyevichthys_epitomus" is Uniform(85.95,99.25)
                            -- The age of terminal "Archaeonectes_pertusus" is Uniform(109.75,114.75)
                            -- The age of terminal "Asthenorhynchus_meemannae" is Uniform(99.25,109.75)
                            -- The age of terminal "Barwickia_downunda" is Uniform(109.75,114.75)
                            -- The age of terminal "Chirodipterus_australis" is Uniform(99.25,109.75)
                            -- The age of terminal "Chirodipterus_onawayensis" is Uniform(109.75,114.75)
                            -- The age of terminal "Dipterus_valenciennesi" is Uniform(109.75,114.75)
                            -- The age of terminal "Chirodipterus_wildungensis" is Uniform(99.25,109.75)
                            -- The age of terminal "Chirodipterus_liangchengi" is Uniform(99.25,109.75)
                            -- The age of terminal "Dipnorhynchus_cathlesae" is Uniform(120.35,134.65)
                            -- The age of terminal "Dipnorhynchus_sussmilchi" is Uniform(120.35,134.65)
                            -- The age of terminal "Dipnorhynchus_kiandrensis" is Uniform(120.35,134.65)
                            -- The age of terminal "Dipnorhynchus_kurikae" is Uniform(120.35,134.65)
                            -- The age of terminal "Eoctenodus_microsoma" is Uniform(99.25,114.75)
                            -- The age of terminal "Fleurantia_denticulata" is Uniform(99.25,109.75)
                            -- The age of terminal "Gogodipterus_paddyensis" is Uniform(99.25,109.75)
                            -- The age of terminal "Griphognathus_minutidens" is Uniform(109.75,114.75)
                            -- The age of terminal "Griphognathus_sculpta" is Uniform(99.25,109.75)
                            -- The age of terminal "Griphognathus_whitei" is Uniform(99.25,109.75)
                            -- The age of terminal "Grossipterus_crassus" is Uniform(109.75,114.75)
                            -- The age of terminal "Holodipterus_elderae" is Uniform(99.25,109.75)
                            -- The age of terminal "Holodipterus_gogoensis" is Uniform(99.25,109.75)
                            -- The age of terminal "Howidipterus_donnae" is Uniform(109.75,114.75)
                            -- The age of terminal "Ichnomylax_kurnai" is Uniform(120.35,137.85)
                            -- The age of terminal "Iowadipterus_halli" is Uniform(99.25,114.75)
                            -- The age of terminal "Jarvikia_arctica" is Uniform(85.95,99.25)
                            -- The age of terminal "Jessenia_concentrica" is Uniform(120.35,134.65)
                            -- The age of terminal "Melanognathus_canadensis" is Uniform(120.35,134.65)
                            -- The age of terminal "Nielsenia_nordica" is Uniform(85.95,99.25)
                            -- The age of terminal "Oervigia_nordica" is Uniform(85.95,99.25)
                            -- The age of terminal "Orlovichthys_limnatis" is Uniform(85.95,99.25)
                            -- The age of terminal "Palaeodaphus_insignis" is Uniform(99.25,109.75)
                            -- The age of terminal "Pentlandia_macroptera" is Uniform(109.75,114.75)
                            -- The age of terminal "Phaneropleuron_andersoni" is Uniform(85.95,99.25)
                            -- The age of terminal "Pillararhynchus_longi" is Uniform(99.25,109.75)
                            -- The age of terminal "Robinsondipterus_longi" is Uniform(99.25,109.75)
                            -- The age of terminal "Scaumenacia_curta" is Uniform(99.25,109.75)
                            -- The age of terminal "Soederberghia_groenlandica" is Uniform(85.95,99.25)
                            -- The age of terminal "Sorbitorhynchus_deleaskitus" is Uniform(120.35,134.65)
                            -- The age of terminal "Speonesydrion_iani" is Uniform(120.35,134.65)
                            -- The age of terminal "Stomiahykus_thlaodus" is Uniform(114.75,120.35)
                            -- The age of terminal "Tarachomylax_oepiki" is Uniform(120.35,134.65)
                            -- The age of terminal "Uranolophus_wyomingensis" is Uniform(134.65,137.85)
                            -- The age of terminal "Conchopoma_gadiforme" is Fixed(0.00)
                            -- The age of terminal "Delatitia_breviceps" is Uniform(73.75,85.95)
                            -- The age of terminal "Uronemus_splendens" is Uniform(50.25,73.75)
                            -- The age of terminal "Gnathorhiza_serrata" is Fixed(0.00)
                            -- The age of terminal "Megapleuron_zangerli" is Uniform(34.05,42.25)
                            -- The age of terminal "Palaeophichthys_parvulus" is Uniform(34.05,42.25)
                            -- The age of terminal "Parasagenodus_sibiricus" is Uniform(73.75,85.95)
                            -- The age of terminal "Sagenodus_inaequalis" is Uniform(25.95,50.25)
                            -- The age of terminal "Straitonia_waterstoni" is Uniform(57.95,73.75)
                            -- The age of terminal "Tranodis_castrensis" is Uniform(50.25,57.95)
                            -- The age of terminal "Ctenodus" is Uniform(25.95,85.95)
                            -- The age of terminal "Xylognathus_macrustenus" is Uniform(73.75,85.95)
                            -- The age of terminal "Limanichthys_fraseri" is Uniform(73.75,85.95)
                            -- The age of terminal "Apatorhynchus_opistheretmus" is Uniform(85.95,99.25)
                            -- The age of terminal "Erikia_jarviki" is Uniform(120.35,134.65)
                            -- The age of terminal "Dipnotuberculus_gnathodus" is Uniform(109.75,114.75)
                            -- The age of terminal "Cathlorhynchus_trismodipterus" is Uniform(120.35,134.65)
                            -- The age of terminal "Harajicadipterus_youngi" is Uniform(99.25,114.75)
                            -- The age of terminal "Xeradipterus_hatcheri" is Uniform(99.25,109.75)
                            -- The age of terminal "Rhinodipterus_ulrichi" is Uniform(99.25,114.75)
                            -- The age of terminal "Rhinodipterus_kimberleyensis" is Uniform(99.25,114.75)
                            -- The age of terminal "Rhinodipterus_secans" is Uniform(109.75,114.75)
                            -- The age of terminal "Westollrhynchus_lehmanni" is Uniform(134.65,137.85)
                            -- The age of terminal "Rhynchodipterus_elginensis" is Uniform(85.95,99.25)
                            -- The age of terminal "Persephonichthys" is Uniform(20.57,25.95)
                            -- The age of terminal "Celsiodon" is Uniform(85.95,99.25)
                            -- The age of terminal "Sinodipterus_beibei" is Uniform(114.75,120.35)
                            -- The age of terminal "Porolepis" is Uniform(120.35,137.85)
                            -- The age of terminal "Durialepis" is Uniform(120.35,134.65)
                            -- The age of terminal "Glyptolepis" is Uniform(99.25,120.35)
                            -- The age of terminal "Holoptychius" is Uniform(85.95,109.75)
                            -- The age of terminal "Laccognathus" is Uniform(99.25,114.75)
                            -- The age of terminal "Nasogaluakus_chorni" is Uniform(120.35,134.65)
                            -- The age of terminal "Quebecius_quebecensis" is Uniform(99.25,109.75)
                            -- The age of terminal "Psarolepis" is Uniform(137.85,154.45)
                            -- The age of terminal "Youngolepis" is Uniform(137.85,146.25)
                            -- The age of terminal "Powichthys" is Uniform(134.65,146.25)
                            -- The age of terminal "Diabolepis_speratus" is Uniform(137.85,146.25)
                            -- The age of terminal "Meemannia" is Uniform(137.85,146.25)
                            -- The age of terminal "Raynerius_splendens" is Uniform(99.25,109.75)
                            -- The age of terminal "Cheirolepis" is Uniform(99.25,114.75)
                            -- Tree age has a Offsetexponential(155.00,160.00) distribution
               Subparam.  = IlnBrlens

         6 --  Parameter  = Net_speciation
               Type       = Speciation rate
               Prior      = Uniform(0.00,10.00)

         7 --  Parameter  = Relative_extinction
               Type       = Extinction rate
               Prior      = Beta(1.00,1.00)

         8 --  Parameter  = Relative_fossilization
               Type       = Fossilization rate
               Prior      = Beta(1.00,1.00)

         9 --  Parameter  = ILNvar
               Type       = Variance of ILN model branch rates
               Prior      = Exponential(1.00)
               Subparam.  = IlnBrlens

        10 --  Parameter  = IlnBrlens
               Type       = Branch lengths of ILN relaxed clock
               Prior      = LogNormal (expectation = 1.0, variance = ILNvar) 

        11 --  Parameter  = Clockrate
               Type       = Base rate of clock
               Prior      = Exponential(40.00)
                            The clock rate varies according to an independent lognormal model


      Number of chains per MPI processor = 1

      The MCMC sampler will use the following moves:
         With prob.  Chain will use move
            0.77 %   Multiplier(Alpha)
            9.23 %   ExtSPRClock(Tau,V)
           15.38 %   NNIClock(Tau,V)
            6.15 %   ParsSPRClock(Tau,V)
            6.15 %   AddBranch(V)
            6.15 %   DelBranch(V)
           23.08 %   NodesliderClock(V)
            2.31 %   TreeStretch(V)
            2.31 %   Multiplier(Net_speciation)
            2.31 %   Slider(Relative_extinction)
            2.31 %   Slider(Relative_fossilization)
            1.54 %   Multiplier(ILNvar)
           19.23 %   Multiplier(IlnBrlens)
            3.08 %   Multiplier(Clockrate)

      Division 1 has 274 unique site patterns
      Initializing conditional likelihoods
      Using standard non-SSE likelihood calculator for division 1 (single-precision)

      Initial log likelihoods and log prior probs for run 1:
         Chain 1 -- -6827.598105 -- -3643.478761

      There are 7 more chains on other processor(s)


      Using a relative burnin of 25.0 % for diagnostics

      Chain results (200000000 generations requested):

         0 -- [-6827.598] [...7 remote chains...] 
      50000 -- (-4578.124) [...7 remote chains...] -- 51:05:54
      100000 -- (-4555.365) [...7 remote chains...] -- 51:05:08
      150000 -- (-4547.741) [...7 remote chains...] -- 51:26:34
      200000 -- (-4550.745) [...7 remote chains...] -- 51:36:54
      250000 -- (-4540.185) [...7 remote chains...] -- 51:56:06
      300000 -- (-4515.759) [...7 remote chains...] -- 52:19:43
      350000 -- (-4530.746) [...7 remote chains...] -- 52:45:52
      400000 -- (-4520.619) [...7 remote chains...] -- 53:13:36
      450000 -- [-4493.976] [...7 remote chains...] -- 53:34:58
      500000 -- (-4507.982) [...7 remote chains...] -- 53:58:33

      Average standard deviation of split frequencies: 0.073638

      550000 -- [-4503.752] [...7 remote chains...] -- 54:23:43
      600000 -- [-4497.674] [...7 remote chains...] -- 54:44:33
      650000 -- [-4492.299] [...7 remote chains...] -- 55:02:03
      700000 -- [-4490.989] [...7 remote chains...] -- 55:21:40
      750000 -- [-4515.365] [...7 remote chains...] -- 55:38:32
      800000 -- [-4499.720] [...7 remote chains...] -- 55:57:21
      850000 -- [-4489.065] [...7 remote chains...] -- 56:09:55
      900000 -- [-4515.072] [...7 remote chains...] -- 56:24:42
      950000 -- (-4496.007) [...7 remote chains...] -- 56:34:19
      1000000 -- (-4517.344) [...7 remote chains...] -- 56:46:12

      Average standard deviation of split frequencies: 0.072599

      1050000 -- (-4512.126) [...7 remote chains...] -- 56:56:53
      1100000 -- (-4509.948) [...7 remote chains...] -- 57:06:30
      1150000 -- (-4527.597) [...7 remote chains...] -- 57:15:12
      1200000 -- (-4519.879) [...7 remote chains...] -- 57:23:06
      1250000 -- (-4496.554) [...7 remote chains...] -- 57:27:39
      1300000 -- (-4511.966) [...7 remote chains...] -- 57:31:46
      1350000 -- (-4508.002) [...7 remote chains...] -- 57:37:58
      1400000 -- (-4512.914) [...7 remote chains...] -- 57:46:02
      1450000 -- (-4489.838) [...7 remote chains...] -- 57:51:12
      1500000 -- (-4526.477) [...7 remote chains...] -- 57:58:09

      Average standard deviation of split frequencies: 0.064737

      1550000 -- (-4525.025) [...7 remote chains...] -- 58:00:20
      1600000 -- (-4501.097) [...7 remote chains...] -- 58:04:24
      1650000 -- (-4492.249) [...7 remote chains...] -- 58:08:09
      1700000 -- (-4475.626) [...7 remote chains...] -- 58:11:38
      1750000 -- (-4495.986) [...7 remote chains...] -- 58:16:45
      1800000 -- (-4496.400) [...7 remote chains...] -- 58:21:32
      1850000 -- (-4511.940) [...7 remote chains...] -- 58:26:00
      1900000 -- (-4532.321) [...7 remote chains...] -- 58:28:27
      1950000 -- (-4511.320) [...7 remote chains...] -- 58:32:25
      2000000 -- (-4467.838) [...7 remote chains...] -- 58:36:09

      Average standard deviation of split frequencies: 0.053655

      2050000 -- (-4478.094) [...7 remote chains...] -- 58:39:38
      2100000 -- [-4462.301] [...7 remote chains...] -- 58:42:56
      2150000 -- [-4479.770] [...7 remote chains...] -- 58:46:01
      2200000 -- (-4482.372) [...7 remote chains...] -- 58:48:55
      2250000 -- (-4503.732) [...7 remote chains...] -- 58:53:08
      2300000 -- (-4494.835) [...7 remote chains...] -- 58:57:06
      2350000 -- (-4488.033) [...7 remote chains...] -- 59:00:52
      2400000 -- (-4509.017) [...7 remote chains...] -- 59:03:04
      2450000 -- (-4483.830) [...7 remote chains...] -- 59:05:08
      2500000 -- (-4502.098) [...7 remote chains...] -- 59:08:25

      Average standard deviation of split frequencies: 0.044270

      2550000 -- (-4503.115) [...7 remote chains...] -- 59:10:13
      2600000 -- (-4490.483) [...7 remote chains...] -- 59:11:56
      2650000 -- (-4505.103) [...7 remote chains...] -- 59:16:01
      2700000 -- (-4521.725) [...7 remote chains...] -- 59:18:42
      2750000 -- (-4485.651) [...7 remote chains...] -- 59:21:15
      2800000 -- (-4503.347) [...7 remote chains...] -- 59:23:41
      2850000 -- (-4492.094) [...7 remote chains...] -- 59:25:59
      2900000 -- (-4505.801) [...7 remote chains...] -- 59:27:03
      2950000 -- (-4499.395) [...7 remote chains...] -- 59:28:03
      3000000 -- (-4488.017) [...7 remote chains...] -- 59:28:59

      Average standard deviation of split frequencies: 0.037926

      3050000 -- (-4507.336) [...7 remote chains...] -- 59:29:51
      3100000 -- (-4495.285) [...7 remote chains...] -- 59:29:36
      3150000 -- (-4493.159) [...7 remote chains...] -- 59:31:25
      3200000 -- (-4488.967) [...7 remote chains...] -- 59:32:07
      3250000 -- (-4483.532) [...7 remote chains...] -- 59:32:46
      3300000 -- (-4479.446) [...7 remote chains...] -- 59:33:23
      3350000 -- (-4475.437) [...7 remote chains...] -- 59:34:55
      3400000 -- (-4477.962) [...7 remote chains...] -- 59:35:25
      3450000 -- (-4454.092) [...7 remote chains...] -- 59:35:52
      3500000 -- (-4478.200) [...7 remote chains...] -- 59:37:14

      Average standard deviation of split frequencies: 0.033299

      3550000 -- [-4473.570] [...7 remote chains...] -- 59:37:36
      3600000 -- (-4485.290) [...7 remote chains...] -- 59:37:56
      3650000 -- (-4496.440) [...7 remote chains...] -- 59:39:07
      3700000 -- (-4481.409) [...7 remote chains...] -- 59:39:22
      3750000 -- (-4498.221) [...7 remote chains...] -- 59:39:36
      3800000 -- (-4504.091) [...7 remote chains...] -- 59:40:39
      3850000 -- (-4469.551) [...7 remote chains...] -- 59:39:56
      3900000 -- (-4513.375) [...7 remote chains...] -- 59:40:55
      3950000 -- [-4484.176] [...7 remote chains...] -- 59:41:50
      4000000 -- (-4480.293) [...7 remote chains...] -- 59:42:43

      Average standard deviation of split frequencies: 0.032466

      4050000 -- [-4483.233] [...7 remote chains...] -- 59:42:44
      4100000 -- [-4476.769] [...7 remote chains...] -- 59:44:19
      4150000 -- [-4499.509] [...7 remote chains...] -- 59:45:04
      4200000 -- (-4509.286) [...7 remote chains...] -- 59:46:33
      4250000 -- (-4491.945) [...7 remote chains...] -- 59:46:26
      4300000 -- (-4478.035) [...7 remote chains...] -- 59:47:04
      4350000 -- (-4490.187) [...7 remote chains...] -- 59:47:39
      4400000 -- (-4481.871) [...7 remote chains...] -- 59:47:28
      4450000 -- [-4480.693] [...7 remote chains...] -- 59:48:00
      4500000 -- [-4492.784] [...7 remote chains...] -- 59:48:30

      Average standard deviation of split frequencies: 0.029116

      4550000 -- (-4498.679) [...7 remote chains...] -- 59:48:58
      4600000 -- [-4490.564] [...7 remote chains...] -- 59:49:24
      4650000 -- [-4495.875] [...7 remote chains...] -- 59:49:49
      4700000 -- [-4488.009] [...7 remote chains...] -- 59:50:11
      4750000 -- (-4507.822) [...7 remote chains...] -- 59:50:32
      4800000 -- [-4463.904] [...7 remote chains...] -- 59:51:32
      4850000 -- [-4481.736] [...7 remote chains...] -- 59:52:30
      4900000 -- [-4480.830] [...7 remote chains...] -- 59:52:05
      4950000 -- (-4514.170) [...7 remote chains...] -- 59:52:20
      5000000 -- (-4500.437) [...7 remote chains...] -- 59:53:12

      Average standard deviation of split frequencies: 0.027378

      5050000 -- (-4469.963) [...7 remote chains...] -- 59:53:23
      5100000 -- (-4490.921) [...7 remote chains...] -- 59:52:54
      5150000 -- (-4501.901) [...7 remote chains...] -- 59:52:25
      5200000 -- [-4450.110] [...7 remote chains...] -- 59:52:33
      5250000 -- [-4466.307] [...7 remote chains...] -- 59:52:40
      5300000 -- (-4500.165) [...7 remote chains...] -- 59:52:45
      5350000 -- (-4480.457) [...7 remote chains...] -- 59:52:50
      5400000 -- (-4493.838) [...7 remote chains...] -- 59:52:53
      5450000 -- [-4490.491] [...7 remote chains...] -- 59:52:19
      5500000 -- [-4463.839] [...7 remote chains...] -- 59:52:21

      Average standard deviation of split frequencies: 0.026114

      5550000 -- [-4478.995] [...7 remote chains...] -- 59:51:46
      5600000 -- (-4473.554) [...7 remote chains...] -- 59:51:11
      5650000 -- (-4489.789) [...7 remote chains...] -- 59:50:36
      5700000 -- (-4488.800) [...7 remote chains...] -- 59:50:34
      5750000 -- (-4470.387) [...7 remote chains...] -- 59:49:24
      5800000 -- (-4501.548) [...7 remote chains...] -- 59:49:21
      5850000 -- [-4494.584] [...7 remote chains...] -- 59:49:17
      5900000 -- (-4488.257) [...7 remote chains...] -- 59:49:12
      5950000 -- (-4494.508) [...7 remote chains...] -- 59:48:33
      6000000 -- [-4480.953] [...7 remote chains...] -- 59:48:27

      Average standard deviation of split frequencies: 0.026912

      6050000 -- [-4492.152] [...7 remote chains...] -- 59:48:20
      6100000 -- (-4479.353) [...7 remote chains...] -- 59:47:40
      6150000 -- [-4481.085] [...7 remote chains...] -- 59:47:32
      6200000 -- [-4470.955] [...7 remote chains...] -- 59:46:51
      6250000 -- (-4491.193) [...7 remote chains...] -- 59:46:42
      6300000 -- [-4514.323] [...7 remote chains...] -- 59:46:00
      6350000 -- (-4469.515) [...7 remote chains...] -- 59:45:49
      6400000 -- (-4492.777) [...7 remote chains...] -- 59:45:38
      6450000 -- (-4480.706) [...7 remote chains...] -- 59:44:55
      6500000 -- (-4485.109) [...7 remote chains...] -- 59:45:12

      Average standard deviation of split frequencies: 0.025569

      6550000 -- (-4479.361) [...7 remote chains...] -- 59:44:29
      6600000 -- (-4478.480) [...7 remote chains...] -- 59:44:14
      6650000 -- (-4465.656) [...7 remote chains...] -- 59:44:00
      6700000 -- (-4476.484) [...7 remote chains...] -- 59:43:15
      6750000 -- (-4474.739) [...7 remote chains...] -- 59:42:59
      6800000 -- (-4486.481) [...7 remote chains...] -- 59:42:43
      6850000 -- (-4494.559) [...7 remote chains...] -- 59:42:54
      6900000 -- (-4477.009) [...7 remote chains...] -- 59:42:36
      6950000 -- [-4477.860] [...7 remote chains...] -- 59:42:18
      7000000 -- (-4488.979) [...7 remote chains...] -- 59:41:59

      Average standard deviation of split frequencies: 0.024999

      7050000 -- (-4500.950) [...7 remote chains...] -- 59:41:39
      7100000 -- (-4486.614) [...7 remote chains...] -- 59:41:19
      7150000 -- (-4462.736) [...7 remote chains...] -- 59:41:26
      7200000 -- (-4492.537) [...7 remote chains...] -- 59:41:04
      7250000 -- (-4495.486) [...7 remote chains...] -- 59:40:43
      7300000 -- (-4506.842) [...7 remote chains...] -- 59:40:20
      7350000 -- (-4479.882) [...7 remote chains...] -- 59:39:58
      7400000 -- [-4487.414] [...7 remote chains...] -- 59:39:35
      7450000 -- (-4497.317) [...7 remote chains...] -- 59:39:11
      7500000 -- [-4450.248] [...7 remote chains...] -- 59:38:47

      Average standard deviation of split frequencies: 0.023181

      7550000 -- (-4487.636) [...7 remote chains...] -- 59:37:57
      7600000 -- [-4472.731] [...7 remote chains...] -- 59:37:57
      7650000 -- [-4472.761] [...7 remote chains...] -- 59:37:32
      7700000 -- [-4493.796] [...7 remote chains...] -- 59:37:06
      7750000 -- [-4487.733] [...7 remote chains...] -- 59:36:40
      7800000 -- [-4489.521] [...7 remote chains...] -- 59:36:38
      7850000 -- (-4494.170) [...7 remote chains...] -- 59:36:11
      7900000 -- [-4483.777] [...7 remote chains...] -- 59:35:44
      7950000 -- (-4492.533) [...7 remote chains...] -- 59:35:16
      8000000 -- (-4490.889) [...7 remote chains...] -- 59:35:12

      Average standard deviation of split frequencies: 0.022430

      8050000 -- (-4503.236) [...7 remote chains...] -- 59:34:43
      8100000 -- (-4494.156) [...7 remote chains...] -- 59:34:14
      8150000 -- [-4465.284] [...7 remote chains...] -- 59:33:44
      8200000 -- [-4467.097] [...7 remote chains...] -- 59:32:51
      8250000 -- (-4500.296) [...7 remote chains...] -- 59:32:44
      8300000 -- [-4469.057] [...7 remote chains...] -- 59:31:51
      8350000 -- (-4504.504) [...7 remote chains...] -- 59:31:20
      8400000 -- (-4491.340) [...7 remote chains...] -- 59:30:49
      8450000 -- (-4466.325) [...7 remote chains...] -- 59:30:18
      8500000 -- (-4511.960) [...7 remote chains...] -- 59:29:47

      Average standard deviation of split frequencies: 0.021876

      8550000 -- (-4494.214) [...7 remote chains...] -- 59:28:52
      8600000 -- (-4491.871) [...7 remote chains...] -- 59:27:58
      8650000 -- (-4485.764) [...7 remote chains...] -- 59:27:26
      8700000 -- (-4495.585) [...7 remote chains...] -- 59:26:54
      8750000 -- (-4499.398) [...7 remote chains...] -- 59:26:43
      8800000 -- (-4507.296) [...7 remote chains...] -- 59:30:52
      8850000 -- (-4515.036) [...7 remote chains...] -- 59:31:22
      8900000 -- [-4488.982] [...7 remote chains...] -- 59:31:08
      8950000 -- [-4462.529] [...7 remote chains...] -- 59:30:53
      9000000 -- (-4512.423) [...7 remote chains...] -- 59:30:38

      Average standard deviation of split frequencies: 0.021845

      9050000 -- (-4466.381) [...7 remote chains...] -- 59:30:01
      9100000 -- [-4470.620] [...7 remote chains...] -- 59:30:06
      9150000 -- (-4493.094) [...7 remote chains...] -- 59:30:10
      9200000 -- [-4477.372] [...7 remote chains...] -- 59:29:53
      9250000 -- (-4493.049) [...7 remote chains...] -- 59:28:54
      9300000 -- [-4487.511] [...7 remote chains...] -- 59:27:35
      9350000 -- [-4499.861] [...7 remote chains...] -- 59:26:36
      9400000 -- (-4499.445) [...7 remote chains...] -- 59:25:38
      9450000 -- [-4471.055] [...7 remote chains...] -- 59:24:59
      9500000 -- [-4476.104] [...7 remote chains...] -- 59:24:01

      Average standard deviation of split frequencies: 0.020627

      9550000 -- [-4470.282] [...7 remote chains...] -- 59:22:42
      9600000 -- [-4475.911] [...7 remote chains...] -- 59:21:24
      9650000 -- (-4488.653) [...7 remote chains...] -- 59:20:25
      9700000 -- [-4493.953] [...7 remote chains...] -- 59:19:27
      9750000 -- [-4490.258] [...7 remote chains...] -- 59:19:08
      9800000 -- [-4504.207] [...7 remote chains...] -- 59:20:45
      9850000 -- [-4468.319] [...7 remote chains...] -- 59:22:20
      9900000 -- (-4494.723) [...7 remote chains...] -- 59:21:39
      9950000 -- (-4500.262) [...7 remote chains...] -- 59:21:17
      10000000 -- (-4490.401) [...7 remote chains...] -- 59:20:36

      Average standard deviation of split frequencies: 0.018885

      10050000 -- (-4504.745) [...7 remote chains...] -- 59:21:10
      10100000 -- [-4460.557] [...7 remote chains...] -- 59:22:20
      10150000 -- (-4513.310) [...7 remote chains...] -- 59:24:45
      10200000 -- (-4481.192) [...7 remote chains...] -- 59:26:48
      10250000 -- (-4480.695) [...7 remote chains...] -- 59:29:27
      10300000 -- (-4491.889) [...7 remote chains...] -- 59:33:54
      10350000 -- (-4490.462) [...7 remote chains...] -- 59:37:23
      10400000 -- [-4471.130] [...7 remote chains...] -- 59:39:36
      10450000 -- (-4481.006) [...7 remote chains...] -- 59:39:22
      10500000 -- [-4491.488] [...7 remote chains...] -- 59:38:50

      Average standard deviation of split frequencies: 0.017987

      10550000 -- [-4487.839] [...7 remote chains...] -- 59:39:11
      10600000 -- [-4494.336] [...7 remote chains...] -- 59:38:38
      10650000 -- (-4495.264) [...7 remote chains...] -- 59:38:05
      10700000 -- (-4488.801) [...7 remote chains...] -- 59:37:49
      10750000 -- (-4475.999) [...7 remote chains...] -- 59:37:51
      10800000 -- (-4507.081) [...7 remote chains...] -- 59:37:16
      10850000 -- (-4476.085) [...7 remote chains...] -- 59:37:34
      10900000 -- [-4465.255] [...7 remote chains...] -- 59:39:18
      10950000 -- (-4484.776) [...7 remote chains...] -- 59:42:09
      11000000 -- [-4472.274] [...7 remote chains...] -- 59:44:41

      Average standard deviation of split frequencies: 0.018086

      11050000 -- [-4468.696] [...7 remote chains...] -- 59:47:46
      11100000 -- (-4492.444) [...7 remote chains...] -- 59:50:31
      11150000 -- (-4492.184) [...7 remote chains...] -- 59:54:04
      11200000 -- (-4500.572) [...7 remote chains...] -- 59:57:18
      11250000 -- [-4480.754] [...7 remote chains...] -- 60:00:13
      11300000 -- [-4458.493] [...7 remote chains...] -- 60:03:23
      11350000 -- (-4464.313) [...7 remote chains...] -- 60:04:50
      11400000 -- (-4497.902) [...7 remote chains...] -- 60:04:04
      11450000 -- (-4480.403) [...7 remote chains...] -- 60:05:13
      11500000 -- (-4516.810) [...7 remote chains...] -- 60:04:59

      Average standard deviation of split frequencies: 0.018779

      11550000 -- (-4483.201) [...7 remote chains...] -- 60:03:56
      11600000 -- (-4511.557) [...7 remote chains...] -- 60:03:25
      11650000 -- [-4506.337] [...7 remote chains...] -- 60:03:10
      11700000 -- (-4514.536) [...7 remote chains...] -- 60:02:54
      11750000 -- (-4491.687) [...7 remote chains...] -- 60:04:47
      11800000 -- (-4490.103) [...7 remote chains...] -- 60:07:10
      11850000 -- [-4482.363] [...7 remote chains...] -- 60:10:18
      11900000 -- (-4482.984) [...7 remote chains...] -- 60:13:40
      11950000 -- [-4468.960] [...7 remote chains...] -- 60:16:29
      12000000 -- [-4470.211] [...7 remote chains...] -- 60:19:15

      Average standard deviation of split frequencies: 0.019402

      12050000 -- (-4499.645) [...7 remote chains...] -- 60:22:00
      12100000 -- (-4522.323) [...7 remote chains...] -- 60:25:29
      12150000 -- (-4508.085) [...7 remote chains...] -- 60:24:48
      12200000 -- [-4505.492] [...7 remote chains...] -- 60:24:07
      12250000 -- (-4480.758) [...7 remote chains...] -- 60:23:42
      12300000 -- (-4485.576) [...7 remote chains...] -- 60:23:01
      12350000 -- (-4471.450) [...7 remote chains...] -- 60:22:50
      12400000 -- (-4509.865) [...7 remote chains...] -- 60:22:08
      12450000 -- (-4481.770) [...7 remote chains...] -- 60:20:56
      12500000 -- (-4467.774) [...7 remote chains...] -- 60:20:15

      Average standard deviation of split frequencies: 0.019099

      12550000 -- [-4460.565] [...7 remote chains...] -- 60:19:48
      12600000 -- [-4472.852] [...7 remote chains...] -- 60:19:06
      12650000 -- [-4469.146] [...7 remote chains...] -- 60:18:38
      12700000 -- [-4478.061] [...7 remote chains...] -- 60:18:11
      12750000 -- (-4493.714) [...7 remote chains...] -- 60:18:27
      12800000 -- (-4455.184) [...7 remote chains...] -- 60:18:13
      12850000 -- (-4463.628) [...7 remote chains...] -- 60:17:44
      12900000 -- [-4469.063] [...7 remote chains...] -- 60:17:16
      12950000 -- [-4459.686] [...7 remote chains...] -- 60:16:18
      13000000 -- [-4486.220] [...7 remote chains...] -- 60:15:48

      Average standard deviation of split frequencies: 0.018495

      13050000 -- (-4494.107) [...7 remote chains...] -- 60:16:45
      13100000 -- [-4468.370] [...7 remote chains...] -- 60:19:06
      13150000 -- [-4466.659] [...7 remote chains...] -- 60:21:25
      13200000 -- [-4449.332] [...7 remote chains...] -- 60:23:29
      13250000 -- (-4469.023) [...7 remote chains...] -- 60:25:46
      13300000 -- [-4488.737] [...7 remote chains...] -- 60:27:46
      13350000 -- (-4499.948) [...7 remote chains...] -- 60:30:56
      13400000 -- (-4489.491) [...7 remote chains...] -- 60:34:03
      13450000 -- (-4470.825) [...7 remote chains...] -- 60:35:59
      13500000 -- (-4477.718) [...7 remote chains...] -- 60:38:07

      Average standard deviation of split frequencies: 0.018179

      13550000 -- (-4486.537) [...7 remote chains...] -- 60:40:28
      13600000 -- [-4490.325] [...7 remote chains...] -- 60:42:06
      13650000 -- (-4476.708) [...7 remote chains...] -- 60:41:26
      13700000 -- (-4470.821) [...7 remote chains...] -- 60:40:46
      13750000 -- [-4466.806] [...7 remote chains...] -- 60:40:34
      13800000 -- (-4499.503) [...7 remote chains...] -- 60:41:01
      13850000 -- [-4497.265] [...7 remote chains...] -- 60:40:07
      13900000 -- (-4504.420) [...7 remote chains...] -- 60:41:13
      13950000 -- (-4470.838) [...7 remote chains...] -- 60:41:25
      14000000 -- [-4477.338] [...7 remote chains...] -- 60:41:36

      Average standard deviation of split frequencies: 0.016715

      14050000 -- [-4470.078] [...7 remote chains...] -- 60:42:53
      14100000 -- (-4485.095) [...7 remote chains...] -- 60:44:49
      14150000 -- [-4468.742] [...7 remote chains...] -- 60:49:34
      14200000 -- [-4478.067] [...7 remote chains...] -- 60:55:09
      14250000 -- [-4455.927] [...7 remote chains...] -- 60:59:09
      14300000 -- (-4502.207) [...7 remote chains...] -- 61:02:42
      14350000 -- (-4478.848) [...7 remote chains...] -- 61:06:51
      14400000 -- (-4477.567) [...7 remote chains...] -- 61:10:58
      14450000 -- (-4519.670) [...7 remote chains...] -- 61:14:11
      14500000 -- (-4487.421) [...7 remote chains...] -- 61:20:08

      Average standard deviation of split frequencies: 0.016149

      14550000 -- (-4475.968) [...7 remote chains...] -- 61:27:45
      14600000 -- (-4478.286) [...7 remote chains...] -- 61:30:26
      14650000 -- [-4488.785] [...7 remote chains...] -- 61:30:58
      14700000 -- [-4463.696] [...7 remote chains...] -- 61:30:27
      14750000 -- [-4479.140] [...7 remote chains...] -- 61:29:43
      14800000 -- [-4475.948] [...7 remote chains...] -- 61:29:36
      14850000 -- (-4477.376) [...7 remote chains...] -- 61:28:52
      14900000 -- [-4493.634] [...7 remote chains...] -- 61:28:07
      14950000 -- (-4476.470) [...7 remote chains...] -- 61:26:58
      15000000 -- [-4474.883] [...7 remote chains...] -- 61:25:36

      Average standard deviation of split frequencies: 0.015922

      15050000 -- [-4493.539] [...7 remote chains...] -- 61:24:52
      15100000 -- (-4492.060) [...7 remote chains...] -- 61:23:18
      15150000 -- (-4502.936) [...7 remote chains...] -- 61:22:21
      15200000 -- (-4486.092) [...7 remote chains...] -- 61:21:12
      15250000 -- (-4489.595) [...7 remote chains...] -- 61:19:51
      15300000 -- (-4511.520) [...7 remote chains...] -- 61:18:42
      15350000 -- (-4514.376) [...7 remote chains...] -- 61:17:33
      15400000 -- (-4472.014) [...7 remote chains...] -- 61:16:13
      15450000 -- (-4477.640) [...7 remote chains...] -- 61:19:27
      15500000 -- (-4485.452) [...7 remote chains...] -- 61:18:41

      Average standard deviation of split frequencies: 0.015900

      15550000 -- (-4494.617) [...7 remote chains...] -- 61:17:32
      15600000 -- (-4495.334) [...7 remote chains...] -- 61:16:46
      15650000 -- (-4485.867) [...7 remote chains...] -- 61:15:13
      15700000 -- [-4463.205] [...7 remote chains...] -- 61:14:39
      15750000 -- [-4484.075] [...7 remote chains...] -- 61:13:18
      15800000 -- [-4475.398] [...7 remote chains...] -- 61:12:20
      15850000 -- (-4502.999) [...7 remote chains...] -- 61:11:11
      15900000 -- (-4493.891) [...7 remote chains...] -- 61:09:38
      15950000 -- (-4510.539) [...7 remote chains...] -- 61:09:04
      16000000 -- (-4484.117) [...7 remote chains...] -- 61:07:55

      Average standard deviation of split frequencies: 0.016583

      16050000 -- (-4472.647) [...7 remote chains...] -- 61:06:35
      16100000 -- (-4477.602) [...7 remote chains...] -- 61:06:00
      16150000 -- (-4482.652) [...7 remote chains...] -- 61:05:02
      16200000 -- (-4499.448) [...7 remote chains...] -- 61:04:16
      16250000 -- (-4485.458) [...7 remote chains...] -- 61:04:04
      16300000 -- (-4479.339) [...7 remote chains...] -- 61:02:55
      16350000 -- (-4473.788) [...7 remote chains...] -- 61:03:04
      16400000 -- (-4488.559) [...7 remote chains...] -- 61:01:21
      16450000 -- (-4486.046) [...7 remote chains...] -- 61:00:35
      16500000 -- (-4488.282) [...7 remote chains...] -- 60:59:59

      Average standard deviation of split frequencies: 0.017779

      16550000 -- (-4490.175) [...7 remote chains...] -- 60:59:01
      16600000 -- (-4516.544) [...7 remote chains...] -- 60:58:14
      16650000 -- (-4511.928) [...7 remote chains...] -- 60:56:54
      16700000 -- [-4491.309] [...7 remote chains...] -- 60:55:45
      16750000 -- (-4493.643) [...7 remote chains...] -- 60:54:58
      16800000 -- (-4503.943) [...7 remote chains...] -- 60:53:38
      16850000 -- (-4514.727) [...7 remote chains...] -- 60:52:40
      16900000 -- (-4535.538) [...7 remote chains...] -- 60:51:31
      16950000 -- (-4534.280) [...7 remote chains...] -- 60:50:22
      17000000 -- (-4513.529) [...7 remote chains...] -- 60:49:46

      Average standard deviation of split frequencies: 0.018048

      17050000 -- (-4494.554) [...7 remote chains...] -- 60:48:16
      17100000 -- (-4462.847) [...7 remote chains...] -- 60:47:18
      17150000 -- [-4478.739] [...7 remote chains...] -- 60:45:48
      17200000 -- [-4487.747] [...7 remote chains...] -- 60:44:29
      17250000 -- (-4485.827) [...7 remote chains...] -- 60:43:20
      17300000 -- (-4509.008) [...7 remote chains...] -- 60:41:51
      17350000 -- (-4483.871) [...7 remote chains...] -- 60:40:43
      17400000 -- [-4479.986] [...7 remote chains...] -- 60:39:45
      17450000 -- (-4495.451) [...7 remote chains...] -- 60:38:26
      17500000 -- (-4491.513) [...7 remote chains...] -- 60:37:39

      Average standard deviation of split frequencies: 0.017584

      17550000 -- (-4503.064) [...7 remote chains...] -- 60:36:10
      17600000 -- (-4492.949) [...7 remote chains...] -- 60:35:33
      17650000 -- (-4500.380) [...7 remote chains...] -- 60:34:36
      17700000 -- (-4492.261) [...7 remote chains...] -- 60:33:38
      17750000 -- (-4503.129) [...7 remote chains...] -- 60:33:11
      17800000 -- (-4485.490) [...7 remote chains...] -- 60:32:34
      17850000 -- (-4492.864) [...7 remote chains...] -- 60:31:26
      17900000 -- (-4490.945) [...7 remote chains...] -- 60:30:28
      17950000 -- (-4508.154) [...7 remote chains...] -- 60:28:59
      18000000 -- (-4525.295) [...7 remote chains...] -- 60:28:22

      Average standard deviation of split frequencies: 0.017020

      18050000 -- (-4503.184) [...7 remote chains...] -- 60:27:04
      18100000 -- (-4496.066) [...7 remote chains...] -- 60:25:46
      18150000 -- (-4487.425) [...7 remote chains...] -- 60:24:48
      18200000 -- (-4490.390) [...7 remote chains...] -- 60:23:30
      18250000 -- (-4497.220) [...7 remote chains...] -- 60:22:23
      18300000 -- (-4493.494) [...7 remote chains...] -- 60:21:45
      18350000 -- [-4466.967] [...7 remote chains...] -- 60:20:17
      18400000 -- [-4496.702] [...7 remote chains...] -- 60:19:29
      18450000 -- [-4471.205] [...7 remote chains...] -- 60:18:51
      18500000 -- (-4478.200) [...7 remote chains...] -- 60:17:24

      Average standard deviation of split frequencies: 0.017101

      18550000 -- (-4497.246) [...7 remote chains...] -- 60:16:17
      18600000 -- (-4482.808) [...7 remote chains...] -- 60:14:40
      18650000 -- (-4470.214) [...7 remote chains...] -- 60:13:32
      18700000 -- (-4499.420) [...7 remote chains...] -- 60:12:15
      18750000 -- (-4473.692) [...7 remote chains...] -- 60:10:58
      18800000 -- (-4486.612) [...7 remote chains...] -- 60:09:51
      18850000 -- (-4475.441) [...7 remote chains...] -- 60:08:54
      18900000 -- (-4474.408) [...7 remote chains...] -- 60:08:06
      18950000 -- (-4515.359) [...7 remote chains...] -- 60:06:40
      19000000 -- (-4512.877) [...7 remote chains...] -- 60:05:23

      Average standard deviation of split frequencies: 0.017101

      19050000 -- (-4475.656) [...7 remote chains...] -- 60:04:54
      19100000 -- (-4499.830) [...7 remote chains...] -- 60:05:12
      19150000 -- (-4486.055) [...7 remote chains...] -- 60:06:17
      19200000 -- [-4467.084] [...7 remote chains...] -- 60:06:53
      19250000 -- (-4490.440) [...7 remote chains...] -- 60:05:27
      19300000 -- [-4472.738] [...7 remote chains...] -- 60:04:38
      19350000 -- [-4474.119] [...7 remote chains...] -- 60:04:26
      19400000 -- (-4494.897) [...7 remote chains...] -- 60:04:33
      19450000 -- (-4490.133) [...7 remote chains...] -- 60:04:30
      19500000 -- (-4476.932) [...7 remote chains...] -- 60:04:17

      Average standard deviation of split frequencies: 0.017026

      19550000 -- (-4486.454) [...7 remote chains...] -- 60:04:13
      19600000 -- (-4503.842) [...7 remote chains...] -- 60:04:09
      19650000 -- (-4504.451) [...7 remote chains...] -- 60:03:38
      19700000 -- [-4510.345] [...7 remote chains...] -- 60:02:56
      19750000 -- [-4468.522] [...7 remote chains...] -- 60:02:15
      19800000 -- [-4500.518] [...7 remote chains...] -- 60:01:52
      19850000 -- (-4512.803) [...7 remote chains...] -- 60:01:20
      19900000 -- [-4480.046] [...7 remote chains...] -- 60:00:47
      19950000 -- [-4487.011] [...7 remote chains...] -- 59:59:38
      20000000 -- [-4446.435] [...7 remote chains...] -- 59:58:20

      Average standard deviation of split frequencies: 0.017028

      20050000 -- [-4484.093] [...7 remote chains...] -- 59:58:51
      20100000 -- [-4499.602] [...7 remote chains...] -- 59:59:29
      20150000 -- (-4510.573) [...7 remote chains...] -- 59:59:13
      20200000 -- (-4496.772) [...7 remote chains...] -- 59:58:13
      20250000 -- [-4482.533] [...7 remote chains...] -- 59:57:48
      20300000 -- [-4476.720] [...7 remote chains...] -- 59:56:39
      20350000 -- [-4465.735] [...7 remote chains...] -- 59:55:38
      20400000 -- (-4496.332) [...7 remote chains...] -- 59:55:04
      20450000 -- [-4484.821] [...7 remote chains...] -- 59:54:30
      20500000 -- [-4500.185] [...7 remote chains...] -- 59:53:12

      Average standard deviation of split frequencies: 0.017196

      20550000 -- (-4505.793) [...7 remote chains...] -- 59:52:20
      20600000 -- [-4467.031] [...7 remote chains...] -- 59:52:21
      20650000 -- [-4482.885] [...7 remote chains...] -- 59:51:03
      20700000 -- (-4493.037) [...7 remote chains...] -- 59:50:19
      20750000 -- (-4522.946) [...7 remote chains...] -- 59:50:19
      20800000 -- (-4508.258) [...7 remote chains...] -- 59:49:36
      20850000 -- (-4495.083) [...7 remote chains...] -- 59:48:17
      20900000 -- (-4495.462) [...7 remote chains...] -- 59:47:51
      20950000 -- (-4510.431) [...7 remote chains...] -- 59:46:33
      21000000 -- (-4470.244) [...7 remote chains...] -- 59:45:06

      Average standard deviation of split frequencies: 0.018746

      21050000 -- (-4515.823) [...7 remote chains...] -- 59:44:14
      21100000 -- (-4487.877) [...7 remote chains...] -- 59:43:30
      21150000 -- [-4478.819] [...7 remote chains...] -- 59:42:12
      21200000 -- (-4475.816) [...7 remote chains...] -- 59:41:12
      21250000 -- [-4491.718] [...7 remote chains...] -- 59:40:53
      21300000 -- (-4485.606) [...7 remote chains...] -- 59:39:27
      21350000 -- (-4478.449) [...7 remote chains...] -- 59:38:26
      21400000 -- [-4474.081] [...7 remote chains...] -- 59:37:42
      21450000 -- (-4474.307) [...7 remote chains...] -- 59:36:57
      21500000 -- (-4494.366) [...7 remote chains...] -- 59:35:32

      Average standard deviation of split frequencies: 0.018223

      21550000 -- [-4482.400] [...7 remote chains...] -- 59:34:39
      21600000 -- [-4467.547] [...7 remote chains...] -- 59:34:11
      21650000 -- [-4496.056] [...7 remote chains...] -- 59:32:45
      21700000 -- [-4458.153] [...7 remote chains...] -- 59:31:45
      21750000 -- (-4465.036) [...7 remote chains...] -- 59:31:16
      21800000 -- (-4504.445) [...7 remote chains...] -- 59:29:59
      21850000 -- [-4463.808] [...7 remote chains...] -- 59:28:58
      21900000 -- (-4480.791) [...7 remote chains...] -- 59:28:38
      21950000 -- [-4477.920] [...7 remote chains...] -- 59:27:29
      22000000 -- (-4480.171) [...7 remote chains...] -- 59:26:12

      Average standard deviation of split frequencies: 0.018666

      22050000 -- [-4482.806] [...7 remote chains...] -- 59:25:35
      22100000 -- (-4493.074) [...7 remote chains...] -- 59:25:06
      22150000 -- [-4466.903] [...7 remote chains...] -- 59:23:57
      22200000 -- [-4489.231] [...7 remote chains...] -- 59:23:12
      22250000 -- [-4475.623] [...7 remote chains...] -- 59:22:59
      22300000 -- [-4480.323] [...7 remote chains...] -- 59:21:50
      22350000 -- [-4477.953] [...7 remote chains...] -- 59:21:12
      22400000 -- [-4475.481] [...7 remote chains...] -- 59:20:35
      22450000 -- [-4464.165] [...7 remote chains...] -- 59:19:18
      22500000 -- (-4485.531) [...7 remote chains...] -- 59:17:45

      Average standard deviation of split frequencies: 0.018481

      22550000 -- [-4468.867] [...7 remote chains...] -- 59:17:15
      22600000 -- (-4490.800) [...7 remote chains...] -- 59:17:01
      22650000 -- (-4490.145) [...7 remote chains...] -- 59:15:52
      22700000 -- (-4486.019) [...7 remote chains...] -- 59:15:06
      22750000 -- [-4467.277] [...7 remote chains...] -- 59:14:13
      22800000 -- (-4479.516) [...7 remote chains...] -- 59:13:04
      22850000 -- (-4487.469) [...7 remote chains...] -- 59:12:10
      22900000 -- (-4514.116) [...7 remote chains...] -- 59:10:45
      22950000 -- (-4500.900) [...7 remote chains...] -- 59:11:01
      23000000 -- (-4509.783) [...7 remote chains...] -- 59:11:24

      Average standard deviation of split frequencies: 0.018305

      23050000 -- (-4500.437) [...7 remote chains...] -- 59:11:32
      23100000 -- [-4462.557] [...7 remote chains...] -- 59:11:54
      23150000 -- (-4488.074) [...7 remote chains...] -- 59:12:01
      23200000 -- (-4501.210) [...7 remote chains...] -- 59:12:23
      23250000 -- (-4507.562) [...7 remote chains...] -- 59:12:29
      23300000 -- [-4468.542] [...7 remote chains...] -- 59:12:42
      23350000 -- [-4498.650] [...7 remote chains...] -- 59:12:55
      23400000 -- [-4509.404] [...7 remote chains...] -- 59:13:07
      23450000 -- [-4487.866] [...7 remote chains...] -- 59:13:05
      23500000 -- (-4497.587) [...7 remote chains...] -- 59:13:01

      Average standard deviation of split frequencies: 0.018299

      23550000 -- [-4500.152] [...7 remote chains...] -- 59:13:28
      23600000 -- (-4501.207) [...7 remote chains...] -- 59:13:39
      23650000 -- [-4495.455] [...7 remote chains...] -- 59:14:05
      23700000 -- [-4486.034] [...7 remote chains...] -- 59:14:01
      23750000 -- (-4514.529) [...7 remote chains...] -- 59:14:03
      23800000 -- (-4491.861) [...7 remote chains...] -- 59:14:06
      23850000 -- (-4490.736) [...7 remote chains...] -- 59:14:23
      23900000 -- (-4483.271) [...7 remote chains...] -- 59:14:32
      23950000 -- (-4470.799) [...7 remote chains...] -- 59:14:34
      24000000 -- (-4514.100) [...7 remote chains...] -- 59:14:35

      Average standard deviation of split frequencies: 0.017798

      24050000 -- [-4492.840] [...7 remote chains...] -- 59:14:43
      24100000 -- [-4470.744] [...7 remote chains...] -- 59:15:13
      24150000 -- (-4491.332) [...7 remote chains...] -- 59:15:50
      24200000 -- (-4497.736) [...7 remote chains...] -- 59:16:11
      24250000 -- (-4517.325) [...7 remote chains...] -- 59:16:18
      24300000 -- (-4493.812) [...7 remote chains...] -- 59:16:17
      24350000 -- [-4512.224] [...7 remote chains...] -- 59:16:31
      24400000 -- (-4478.710) [...7 remote chains...] -- 59:16:37
      24450000 -- (-4509.636) [...7 remote chains...] -- 59:17:11
      24500000 -- [-4489.569] [...7 remote chains...] -- 59:17:09

      Average standard deviation of split frequencies: 0.018136

      24550000 -- (-4497.763) [...7 remote chains...] -- 59:17:21
      24600000 -- [-4463.576] [...7 remote chains...] -- 59:17:18
      24650000 -- (-4509.357) [...7 remote chains...] -- 59:17:09
      24700000 -- [-4499.301] [...7 remote chains...] -- 59:17:05
      24750000 -- [-4493.577] [...7 remote chains...] -- 59:17:30
      24800000 -- [-4481.363] [...7 remote chains...] -- 59:17:55
      24850000 -- (-4481.391) [...7 remote chains...] -- 59:17:58
      24900000 -- (-4500.879) [...7 remote chains...] -- 59:18:01
      24950000 -- (-4469.265) [...7 remote chains...] -- 59:18:03
      25000000 -- (-4504.604) [...7 remote chains...] -- 59:18:20

      Average standard deviation of split frequencies: 0.017785

      25050000 -- (-4481.058) [...7 remote chains...] -- 59:18:07
      25100000 -- (-4504.926) [...7 remote chains...] -- 59:18:37
      25150000 -- (-4498.754) [...7 remote chains...] -- 59:18:31
      25200000 -- (-4484.021) [...7 remote chains...] -- 59:18:39
      25250000 -- (-4488.553) [...7 remote chains...] -- 59:17:31
      25300000 -- (-4504.347) [...7 remote chains...] -- 59:16:50
      25350000 -- (-4496.797) [...7 remote chains...] -- 59:15:27
      25400000 -- (-4485.840) [...7 remote chains...] -- 59:13:58
      25450000 -- (-4491.227) [...7 remote chains...] -- 59:12:29
      25500000 -- (-4512.695) [...7 remote chains...] -- 59:11:14

      Average standard deviation of split frequencies: 0.017174

      25550000 -- (-4488.912) [...7 remote chains...] -- 59:10:06
      25600000 -- (-4481.981) [...7 remote chains...] -- 59:09:11
      25650000 -- [-4487.461] [...7 remote chains...] -- 59:08:37
      25700000 -- (-4493.794) [...7 remote chains...] -- 59:07:22
      25750000 -- (-4496.869) [...7 remote chains...] -- 59:06:21
      25800000 -- (-4480.034) [...7 remote chains...] -- 59:05:06
      25850000 -- (-4482.738) [...7 remote chains...] -- 59:03:51
      25900000 -- (-4479.809) [...7 remote chains...] -- 59:02:29
      25950000 -- (-4497.302) [...7 remote chains...] -- 59:01:15
      26000000 -- (-4469.567) [...7 remote chains...] -- 59:00:07

      Average standard deviation of split frequencies: 0.016403

      26050000 -- [-4461.016] [...7 remote chains...] -- 58:59:12
      26100000 -- (-4465.177) [...7 remote chains...] -- 58:58:11
      26150000 -- (-4487.334) [...7 remote chains...] -- 58:57:29
      26200000 -- [-4483.190] [...7 remote chains...] -- 58:56:08
      26250000 -- [-4490.272] [...7 remote chains...] -- 58:54:40
      26300000 -- [-4468.154] [...7 remote chains...] -- 58:53:19
      26350000 -- (-4507.448) [...7 remote chains...] -- 58:52:31
      26400000 -- (-4478.737) [...7 remote chains...] -- 58:51:37
      26450000 -- (-4479.810) [...7 remote chains...] -- 58:51:02
      26500000 -- (-4500.484) [...7 remote chains...] -- 58:50:14

      Average standard deviation of split frequencies: 0.015711

      26550000 -- (-4487.355) [...7 remote chains...] -- 58:49:19
      26600000 -- [-4470.347] [...7 remote chains...] -- 58:47:51
      26650000 -- [-4470.277] [...7 remote chains...] -- 58:46:37
      26700000 -- [-4453.518] [...7 remote chains...] -- 58:45:16
      26750000 -- (-4480.840) [...7 remote chains...] -- 58:44:02
      26800000 -- (-4491.120) [...7 remote chains...] -- 58:43:20
      26850000 -- (-4504.535) [...7 remote chains...] -- 58:42:19
      26900000 -- (-4491.914) [...7 remote chains...] -- 58:41:24
      26950000 -- (-4501.827) [...7 remote chains...] -- 58:39:58
      27000000 -- (-4503.675) [...7 remote chains...] -- 58:38:37

      Average standard deviation of split frequencies: 0.016330

      27050000 -- (-4509.949) [...7 remote chains...] -- 58:37:10
      27100000 -- (-4482.127) [...7 remote chains...] -- 58:36:09
      27150000 -- (-4499.679) [...7 remote chains...] -- 58:35:08
      27200000 -- (-4490.101) [...7 remote chains...] -- 58:34:07
      27250000 -- (-4491.712) [...7 remote chains...] -- 58:33:13
      27300000 -- [-4478.624] [...7 remote chains...] -- 58:31:59
      27350000 -- (-4491.778) [...7 remote chains...] -- 58:30:39
      27400000 -- (-4520.970) [...7 remote chains...] -- 58:29:19
      27450000 -- (-4485.035) [...7 remote chains...] -- 58:28:18
      27500000 -- [-4483.224] [...7 remote chains...] -- 58:27:17

      Average standard deviation of split frequencies: 0.015789

      27550000 -- (-4490.777) [...7 remote chains...] -- 58:26:47
      27600000 -- (-4515.990) [...7 remote chains...] -- 58:25:59
      27650000 -- (-4493.660) [...7 remote chains...] -- 58:24:45
      27700000 -- (-4494.158) [...7 remote chains...] -- 58:23:19
      27750000 -- (-4477.141) [...7 remote chains...] -- 58:21:53
      27800000 -- (-4481.082) [...7 remote chains...] -- 58:20:28
      27850000 -- (-4515.650) [...7 remote chains...] -- 58:19:02
      27900000 -- (-4494.703) [...7 remote chains...] -- 58:18:51
      27950000 -- (-4494.189) [...7 remote chains...] -- 58:18:02
      28000000 -- (-4489.482) [...7 remote chains...] -- 58:17:26

      Average standard deviation of split frequencies: 0.015697

      28050000 -- (-4497.361) [...7 remote chains...] -- 58:16:12
      28100000 -- (-4489.064) [...7 remote chains...] -- 58:14:59
      28150000 -- (-4491.002) [...7 remote chains...] -- 58:13:34
      28200000 -- (-4505.854) [...7 remote chains...] -- 58:12:15
      28250000 -- (-4485.926) [...7 remote chains...] -- 58:10:49
      28300000 -- (-4477.105) [...7 remote chains...] -- 58:10:13
      28350000 -- (-4491.232) [...7 remote chains...] -- 58:09:36
      28400000 -- (-4499.124) [...7 remote chains...] -- 58:09:05
      28450000 -- (-4506.367) [...7 remote chains...] -- 58:08:17
      28500000 -- (-4491.052) [...7 remote chains...] -- 58:07:03

      Average standard deviation of split frequencies: 0.015856

      28550000 -- (-4479.166) [...7 remote chains...] -- 58:05:44
      28600000 -- (-4486.189) [...7 remote chains...] -- 58:04:26
      28650000 -- (-4473.494) [...7 remote chains...] -- 58:03:01
      28700000 -- (-4483.883) [...7 remote chains...] -- 58:02:18
      28750000 -- (-4488.363) [...7 remote chains...] -- 58:01:41
      28800000 -- (-4505.237) [...7 remote chains...] -- 58:00:40
      28850000 -- (-4483.742) [...7 remote chains...] -- 57:59:39
      28900000 -- (-4500.613) [...7 remote chains...] -- 57:58:20
      28950000 -- [-4472.041] [...7 remote chains...] -- 57:57:01
      29000000 -- (-4520.277) [...7 remote chains...] -- 57:55:43

      Average standard deviation of split frequencies: 0.017168

      29050000 -- (-4492.222) [...7 remote chains...] -- 57:54:13
      29100000 -- [-4462.381] [...7 remote chains...] -- 57:53:18
      29150000 -- (-4505.049) [...7 remote chains...] -- 57:52:40
      29200000 -- (-4493.669) [...7 remote chains...] -- 57:51:34
      29250000 -- (-4502.554) [...7 remote chains...] -- 57:50:27
      29300000 -- (-4509.015) [...7 remote chains...] -- 57:49:03
      29350000 -- (-4481.499) [...7 remote chains...] -- 57:47:39
      29400000 -- [-4503.104] [...7 remote chains...] -- 57:46:09
      29450000 -- (-4494.427) [...7 remote chains...] -- 57:44:45
      29500000 -- [-4501.254] [...7 remote chains...] -- 57:44:08

      Average standard deviation of split frequencies: 0.017859

      29550000 -- [-4482.987] [...7 remote chains...] -- 57:43:01
      29600000 -- [-4464.747] [...7 remote chains...] -- 57:42:12
      29650000 -- (-4493.383) [...7 remote chains...] -- 57:41:00
      29700000 -- (-4486.005) [...7 remote chains...] -- 57:39:42
      29750000 -- (-4490.178) [...7 remote chains...] -- 57:38:24
      29800000 -- [-4464.783] [...7 remote chains...] -- 57:37:01
      29850000 -- [-4479.110] [...7 remote chains...] -- 57:35:32
      29900000 -- [-4494.467] [...7 remote chains...] -- 57:34:37
      29950000 -- [-4469.276] [...7 remote chains...] -- 57:33:42
      30000000 -- [-4475.308] [...7 remote chains...] -- 57:33:04

      Average standard deviation of split frequencies: 0.017862

      30050000 -- (-4491.643) [...7 remote chains...] -- 57:31:52
      30100000 -- (-4471.253) [...7 remote chains...] -- 57:30:35
      30150000 -- [-4463.653] [...7 remote chains...] -- 57:29:23
      30200000 -- [-4484.231] [...7 remote chains...] -- 57:28:00
      30250000 -- [-4468.949] [...7 remote chains...] -- 57:27:00
      30300000 -- [-4491.243] [...7 remote chains...] -- 57:25:53
      30350000 -- [-4488.019] [...7 remote chains...] -- 57:25:10
      30400000 -- [-4487.506] [...7 remote chains...] -- 57:24:20
      30450000 -- (-4491.644) [...7 remote chains...] -- 57:23:09
      30500000 -- (-4467.479) [...7 remote chains...] -- 57:21:57

      Average standard deviation of split frequencies: 0.017874

      30550000 -- (-4501.751) [...7 remote chains...] -- 57:20:35
      30600000 -- (-4487.640) [...7 remote chains...] -- 57:19:12
      30650000 -- (-4494.412) [...7 remote chains...] -- 57:18:01
      30700000 -- (-4510.337) [...7 remote chains...] -- 57:17:00
      30750000 -- (-4511.645) [...7 remote chains...] -- 57:15:43
      30800000 -- (-4500.368) [...7 remote chains...] -- 57:14:21
      30850000 -- (-4495.599) [...7 remote chains...] -- 57:13:37
      30900000 -- (-4493.443) [...7 remote chains...] -- 57:12:53
      30950000 -- [-4489.430] [...7 remote chains...] -- 57:11:47
      31000000 -- (-4479.801) [...7 remote chains...] -- 57:10:31

      Average standard deviation of split frequencies: 0.017416

      31050000 -- (-4487.432) [...7 remote chains...] -- 57:09:14
      31100000 -- (-4483.495) [...7 remote chains...] -- 57:07:52
      31150000 -- (-4475.935) [...7 remote chains...] -- 57:07:13
      31200000 -- (-4508.360) [...7 remote chains...] -- 57:06:02
      31250000 -- (-4477.705) [...7 remote chains...] -- 57:04:46
      31300000 -- (-4482.755) [...7 remote chains...] -- 57:03:29
      31350000 -- (-4469.934) [...7 remote chains...] -- 57:02:51
      31400000 -- [-4467.723] [...7 remote chains...] -- 57:02:06
      31450000 -- (-4499.047) [...7 remote chains...] -- 57:01:06
      31500000 -- (-4503.153) [...7 remote chains...] -- 56:59:55

      Average standard deviation of split frequencies: 0.017514

      31550000 -- (-4485.980) [...7 remote chains...] -- 56:58:33
      31600000 -- (-4480.428) [...7 remote chains...] -- 56:57:44
      31650000 -- (-4486.441) [...7 remote chains...] -- 56:56:59
      31700000 -- (-4488.557) [...7 remote chains...] -- 56:55:49
      31750000 -- [-4456.563] [...7 remote chains...] -- 56:54:27
      31800000 -- (-4488.927) [...7 remote chains...] -- 56:53:11
      31850000 -- (-4492.291) [...7 remote chains...] -- 56:51:50
      31900000 -- (-4492.557) [...7 remote chains...] -- 56:50:49
      31950000 -- [-4483.314] [...7 remote chains...] -- 56:49:39
      32000000 -- [-4460.220] [...7 remote chains...] -- 56:48:28

      Average standard deviation of split frequencies: 0.017997

      32050000 -- [-4466.429] [...7 remote chains...] -- 56:47:07
      32100000 -- (-4501.797) [...7 remote chains...] -- 56:46:28
      32150000 -- [-4457.711] [...7 remote chains...] -- 56:45:38
      32200000 -- (-4495.207) [...7 remote chains...] -- 56:44:53
      32250000 -- (-4509.360) [...7 remote chains...] -- 56:43:32
      32300000 -- (-4519.587) [...7 remote chains...] -- 56:42:11
      32350000 -- (-4497.052) [...7 remote chains...] -- 56:41:06
      32400000 -- (-4486.170) [...7 remote chains...] -- 56:40:27
      32450000 -- [-4509.307] [...7 remote chains...] -- 56:39:16
      32500000 -- (-4506.089) [...7 remote chains...] -- 56:38:01

      Average standard deviation of split frequencies: 0.018261

      32550000 -- [-4481.881] [...7 remote chains...] -- 56:36:55
      32600000 -- [-4476.344] [...7 remote chains...] -- 56:35:35
      32650000 -- [-4470.503] [...7 remote chains...] -- 56:34:50
      32700000 -- (-4466.447) [...7 remote chains...] -- 56:34:05
      32750000 -- [-4483.184] [...7 remote chains...] -- 56:32:55
      32800000 -- [-4474.397] [...7 remote chains...] -- 56:31:29
      32850000 -- [-4477.473] [...7 remote chains...] -- 56:31:05
      32900000 -- [-4481.480] [...7 remote chains...] -- 56:29:59
      32950000 -- [-4458.947] [...7 remote chains...] -- 56:28:44
      33000000 -- [-4471.841] [...7 remote chains...] -- 56:27:34

      Average standard deviation of split frequencies: 0.018546

      33050000 -- (-4482.477) [...7 remote chains...] -- 56:26:13
      33100000 -- (-4491.869) [...7 remote chains...] -- 56:25:08
      33150000 -- (-4476.409) [...7 remote chains...] -- 56:24:23
      33200000 -- [-4477.445] [...7 remote chains...] -- 56:23:13
      33250000 -- [-4474.934] [...7 remote chains...] -- 56:22:03
      33300000 -- (-4464.667) [...7 remote chains...] -- 56:20:48
      33350000 -- (-4497.082) [...7 remote chains...] -- 56:19:23
      33400000 -- (-4483.216) [...7 remote chains...] -- 56:18:38
      33450000 -- (-4471.337) [...7 remote chains...] -- 56:17:43
      33500000 -- [-4466.685] [...7 remote chains...] -- 56:16:23

      Average standard deviation of split frequencies: 0.018300

      33550000 -- (-4477.684) [...7 remote chains...] -- 56:15:03
      33600000 -- (-4489.357) [...7 remote chains...] -- 56:14:13
      33650000 -- [-4462.299] [...7 remote chains...] -- 56:13:28
      33700000 -- [-4479.479] [...7 remote chains...] -- 56:12:18
      33750000 -- [-4487.035] [...7 remote chains...] -- 56:11:08
      33800000 -- (-4480.682) [...7 remote chains...] -- 56:09:53
      33850000 -- [-4457.494] [...7 remote chains...] -- 56:08:43
      33900000 -- (-4480.892) [...7 remote chains...] -- 56:08:18
      33950000 -- [-4476.277] [...7 remote chains...] -- 56:07:52
      34000000 -- (-4485.699) [...7 remote chains...] -- 56:06:52

      Average standard deviation of split frequencies: 0.018657

      34050000 -- (-4509.658) [...7 remote chains...] -- 56:05:37
      34100000 -- (-4495.133) [...7 remote chains...] -- 56:04:22
      34150000 -- (-4475.535) [...7 remote chains...] -- 56:03:08
      34200000 -- (-4491.459) [...7 remote chains...] -- 56:02:03
      34250000 -- [-4454.291] [...7 remote chains...] -- 56:01:12
      34300000 -- [-4472.889] [...7 remote chains...] -- 56:00:12
      34350000 -- [-4473.342] [...7 remote chains...] -- 55:59:03
      34400000 -- (-4490.306) [...7 remote chains...] -- 55:58:08
      34450000 -- (-4494.412) [...7 remote chains...] -- 55:57:32
      34500000 -- (-4484.646) [...7 remote chains...] -- 55:56:22

      Average standard deviation of split frequencies: 0.018250

      34550000 -- [-4474.693] [...7 remote chains...] -- 55:55:07
      34600000 -- (-4503.046) [...7 remote chains...] -- 55:53:48
      34650000 -- [-4488.326] [...7 remote chains...] -- 55:52:24
      34700000 -- (-4490.968) [...7 remote chains...] -- 55:51:39
      34750000 -- (-4490.321) [...7 remote chains...] -- 55:50:43
      34800000 -- (-4488.616) [...7 remote chains...] -- 55:49:29
      34850000 -- (-4508.835) [...7 remote chains...] -- 55:48:15
      34900000 -- (-4485.782) [...7 remote chains...] -- 55:47:24
      34950000 -- (-4497.025) [...7 remote chains...] -- 55:46:20
      35000000 -- [-4503.267] [...7 remote chains...] -- 55:45:39

      Average standard deviation of split frequencies: 0.017541

      35050000 -- (-4492.436) [...7 remote chains...] -- 55:44:29
      35100000 -- (-4490.605) [...7 remote chains...] -- 55:43:10
      35150000 -- [-4478.677] [...7 remote chains...] -- 55:42:06
      35200000 -- (-4491.164) [...7 remote chains...] -- 55:41:29
      35250000 -- (-4482.412) [...7 remote chains...] -- 55:40:34
      35300000 -- (-4475.124) [...7 remote chains...] -- 55:39:24
      35350000 -- (-4456.027) [...7 remote chains...] -- 55:38:10
      35400000 -- [-4470.225] [...7 remote chains...] -- 55:36:56
      35450000 -- [-4474.197] [...7 remote chains...] -- 55:36:15
      35500000 -- [-4471.897] [...7 remote chains...] -- 55:35:10

      Average standard deviation of split frequencies: 0.016830

      35550000 -- [-4487.847] [...7 remote chains...] -- 55:33:52
      35600000 -- [-4467.913] [...7 remote chains...] -- 55:32:33
      35650000 -- [-4474.687] [...7 remote chains...] -- 55:32:06
      35700000 -- [-4480.624] [...7 remote chains...] -- 55:31:29
      35750000 -- (-4480.916) [...7 remote chains...] -- 55:30:24
      35800000 -- (-4497.867) [...7 remote chains...] -- 55:29:10
      35850000 -- (-4490.290) [...7 remote chains...] -- 55:27:52
      35900000 -- [-4477.725] [...7 remote chains...] -- 55:27:01
      35950000 -- (-4491.180) [...7 remote chains...] -- 55:26:01
      36000000 -- (-4511.848) [...7 remote chains...] -- 55:25:01

      Average standard deviation of split frequencies: 0.015923

      36050000 -- (-4491.436) [...7 remote chains...] -- 55:23:47
      36100000 -- (-4494.003) [...7 remote chains...] -- 55:22:34
      36150000 -- (-4514.091) [...7 remote chains...] -- 55:21:20
      36200000 -- (-4503.203) [...7 remote chains...] -- 55:20:38
      36250000 -- (-4496.789) [...7 remote chains...] -- 55:19:38
      36300000 -- [-4466.880] [...7 remote chains...] -- 55:18:29
      36350000 -- [-4475.054] [...7 remote chains...] -- 55:17:11
      36400000 -- [-4485.890] [...7 remote chains...] -- 55:16:47
      36450000 -- (-4483.679) [...7 remote chains...] -- 55:16:01
      36500000 -- (-4487.464) [...7 remote chains...] -- 55:14:47

      Average standard deviation of split frequencies: 0.015492

      36550000 -- (-4508.227) [...7 remote chains...] -- 55:13:34
      36600000 -- (-4495.019) [...7 remote chains...] -- 55:12:16
      36650000 -- (-4490.202) [...7 remote chains...] -- 55:11:16
      36700000 -- [-4477.806] [...7 remote chains...] -- 55:10:25
      36750000 -- (-4491.206) [...7 remote chains...] -- 55:09:25
      36800000 -- (-4487.632) [...7 remote chains...] -- 55:08:07
      36850000 -- (-4506.659) [...7 remote chains...] -- 55:06:54
      36900000 -- (-4477.161) [...7 remote chains...] -- 55:05:32
      36950000 -- (-4491.484) [...7 remote chains...] -- 55:04:54
      37000000 -- (-4492.214) [...7 remote chains...] -- 55:03:41

      Average standard deviation of split frequencies: 0.014959

      37050000 -- (-4485.617) [...7 remote chains...] -- 55:02:23
      37100000 -- (-4476.931) [...7 remote chains...] -- 55:01:14
      37150000 -- [-4485.632] [...7 remote chains...] -- 55:00:45
      37200000 -- (-4489.990) [...7 remote chains...] -- 55:00:03
      37250000 -- (-4500.357) [...7 remote chains...] -- 54:59:12
      37300000 -- (-4466.121) [...7 remote chains...] -- 54:58:03
      37350000 -- (-4486.601) [...7 remote chains...] -- 54:56:41
      37400000 -- (-4505.274) [...7 remote chains...] -- 54:56:12
      37450000 -- [-4479.910] [...7 remote chains...] -- 54:55:20
      37500000 -- (-4498.744) [...7 remote chains...] -- 54:54:11

      Average standard deviation of split frequencies: 0.014310

      37550000 -- (-4523.259) [...7 remote chains...] -- 54:52:54
      37600000 -- (-4524.880) [...7 remote chains...] -- 54:51:41
      37650000 -- (-4494.142) [...7 remote chains...] -- 54:50:33
      37700000 -- (-4473.439) [...7 remote chains...] -- 54:49:37
      37750000 -- [-4471.410] [...7 remote chains...] -- 54:48:37
      37800000 -- (-4494.607) [...7 remote chains...] -- 54:47:24
      37850000 -- (-4511.950) [...7 remote chains...] -- 54:46:11
      37900000 -- (-4530.822) [...7 remote chains...] -- 54:45:41
      37950000 -- (-4502.732) [...7 remote chains...] -- 54:44:46
      38000000 -- (-4512.214) [...7 remote chains...] -- 54:43:37

      Average standard deviation of split frequencies: 0.014216

      38050000 -- (-4482.435) [...7 remote chains...] -- 54:42:33
      38100000 -- (-4491.473) [...7 remote chains...] -- 54:41:12
      38150000 -- (-4485.048) [...7 remote chains...] -- 54:40:24
      38200000 -- (-4491.237) [...7 remote chains...] -- 54:39:37
      38250000 -- (-4496.541) [...7 remote chains...] -- 54:38:37
      38300000 -- (-4515.745) [...7 remote chains...] -- 54:37:24
      38350000 -- (-4511.325) [...7 remote chains...] -- 54:36:37
      38400000 -- (-4487.727) [...7 remote chains...] -- 54:35:33
      38450000 -- (-4493.420) [...7 remote chains...] -- 54:34:41
      38500000 -- (-4476.841) [...7 remote chains...] -- 54:33:41

      Average standard deviation of split frequencies: 0.014318

      38550000 -- (-4503.985) [...7 remote chains...] -- 54:32:29
      38600000 -- (-4494.670) [...7 remote chains...] -- 54:31:20
      38650000 -- [-4479.717] [...7 remote chains...] -- 54:30:41
      38700000 -- (-4499.701) [...7 remote chains...] -- 54:29:33
      38750000 -- [-4479.354] [...7 remote chains...] -- 54:28:20
      38800000 -- [-4464.665] [...7 remote chains...] -- 54:27:00
      38850000 -- [-4463.666] [...7 remote chains...] -- 54:25:39
      38900000 -- [-4461.049] [...7 remote chains...] -- 54:24:51
      38950000 -- [-4443.452] [...7 remote chains...] -- 54:23:51
      39000000 -- (-4508.601) [...7 remote chains...] -- 54:22:43

      Average standard deviation of split frequencies: 0.014535

      39050000 -- (-4513.079) [...7 remote chains...] -- 54:21:27
      39100000 -- (-4480.137) [...7 remote chains...] -- 54:20:43
      39150000 -- (-4498.766) [...7 remote chains...] -- 54:20:12
      39200000 -- (-4491.770) [...7 remote chains...] -- 54:19:20
      39250000 -- (-4490.242) [...7 remote chains...] -- 54:18:08
      39300000 -- (-4466.394) [...7 remote chains...] -- 54:16:56
      39350000 -- (-4472.939) [...7 remote chains...] -- 54:15:43
      39400000 -- (-4493.821) [...7 remote chains...] -- 54:15:08
      39450000 -- (-4527.674) [...7 remote chains...] -- 54:14:08
      39500000 -- (-4514.573) [...7 remote chains...] -- 54:13:00

      Average standard deviation of split frequencies: 0.014300

      39550000 -- (-4482.574) [...7 remote chains...] -- 54:11:48
      39600000 -- [-4477.554] [...7 remote chains...] -- 54:10:31
      39650000 -- [-4483.496] [...7 remote chains...] -- 54:09:35
      39700000 -- [-4469.117] [...7 remote chains...] -- 54:08:43
      39750000 -- (-4463.813) [...7 remote chains...] -- 54:07:39
      39800000 -- (-4483.288) [...7 remote chains...] -- 54:06:23
      39850000 -- [-4474.686] [...7 remote chains...] -- 54:05:31
      39900000 -- (-4491.882) [...7 remote chains...] -- 54:05:04
      39950000 -- (-4504.636) [...7 remote chains...] -- 54:04:04
      40000000 -- [-4487.596] [...7 remote chains...] -- 54:02:48

      Average standard deviation of split frequencies: 0.013977

      40050000 -- (-4509.576) [...7 remote chains...] -- 54:01:36
      40100000 -- (-4507.930) [...7 remote chains...] -- 54:00:24
      40150000 -- [-4474.529] [...7 remote chains...] -- 53:59:39
      40200000 -- [-4489.261] [...7 remote chains...] -- 53:58:39
      40250000 -- (-4493.485) [...7 remote chains...] -- 53:57:32
      40300000 -- [-4486.750] [...7 remote chains...] -- 53:56:16
      40350000 -- [-4468.434] [...7 remote chains...] -- 53:54:56
      40400000 -- [-4490.013] [...7 remote chains...] -- 53:54:00
      40450000 -- (-4497.501) [...7 remote chains...] -- 53:53:04
      40500000 -- (-4490.407) [...7 remote chains...] -- 53:51:48

      Average standard deviation of split frequencies: 0.013305

      40550000 -- [-4494.841] [...7 remote chains...] -- 53:50:33
      40600000 -- (-4509.911) [...7 remote chains...] -- 53:49:44
      40650000 -- (-4516.409) [...7 remote chains...] -- 53:48:48
      40700000 -- (-4496.944) [...7 remote chains...] -- 53:47:48
      40750000 -- (-4493.341) [...7 remote chains...] -- 53:46:37
      40800000 -- [-4470.718] [...7 remote chains...] -- 53:45:17
      40850000 -- (-4496.135) [...7 remote chains...] -- 53:44:17
      40900000 -- (-4443.978) [...7 remote chains...] -- 53:43:25
      40950000 -- [-4467.429] [...7 remote chains...] -- 53:42:17
      41000000 -- (-4490.712) [...7 remote chains...] -- 53:41:02

      Average standard deviation of split frequencies: 0.012885

      41050000 -- (-4486.309) [...7 remote chains...] -- 53:39:54
      41100000 -- (-4475.261) [...7 remote chains...] -- 53:39:14
      41150000 -- (-4521.942) [...7 remote chains...] -- 53:38:14
      41200000 -- [-4489.971] [...7 remote chains...] -- 53:37:10
      41250000 -- [-4487.584] [...7 remote chains...] -- 53:35:59
      41300000 -- [-4496.080] [...7 remote chains...] -- 53:34:43
      41350000 -- (-4483.472) [...7 remote chains...] -- 53:33:55
      41400000 -- [-4472.198] [...7 remote chains...] -- 53:33:07
      41450000 -- [-4490.756] [...7 remote chains...] -- 53:31:59
      41500000 -- [-4489.218] [...7 remote chains...] -- 53:30:48

      Average standard deviation of split frequencies: 0.012595

      41550000 -- (-4478.439) [...7 remote chains...] -- 53:29:36
      41600000 -- (-4496.944) [...7 remote chains...] -- 53:28:33
      41650000 -- [-4464.776] [...7 remote chains...] -- 53:27:40
      41700000 -- [-4477.041] [...7 remote chains...] -- 53:26:40
      41750000 -- [-4479.825] [...7 remote chains...] -- 53:25:33
      41800000 -- [-4480.733] [...7 remote chains...] -- 53:24:25
      41850000 -- [-4471.452] [...7 remote chains...] -- 53:24:03
      41900000 -- [-4465.031] [...7 remote chains...] -- 53:23:19
      41950000 -- [-4469.458] [...7 remote chains...] -- 53:22:15
      42000000 -- (-4488.242) [...7 remote chains...] -- 53:21:04

      Average standard deviation of split frequencies: 0.012297

      42050000 -- (-4493.984) [...7 remote chains...] -- 53:20:04
      42100000 -- (-4481.291) [...7 remote chains...] -- 53:19:34
      42150000 -- (-4476.485) [...7 remote chains...] -- 53:18:26
      42200000 -- [-4481.513] [...7 remote chains...] -- 53:17:15
      42250000 -- [-4471.110] [...7 remote chains...] -- 53:16:11
      42300000 -- [-4488.351] [...7 remote chains...] -- 53:15:00
      42350000 -- [-4470.146] [...7 remote chains...] -- 53:14:19
      42400000 -- [-4482.329] [...7 remote chains...] -- 53:13:19
      42450000 -- [-4484.843] [...7 remote chains...] -- 53:12:04
      42500000 -- [-4457.717] [...7 remote chains...] -- 53:10:49

      Average standard deviation of split frequencies: 0.011723

      42550000 -- [-4468.161] [...7 remote chains...] -- 53:10:11
      42600000 -- (-4488.705) [...7 remote chains...] -- 53:09:15
      42650000 -- (-4502.913) [...7 remote chains...] -- 53:08:19
      42700000 -- [-4464.434] [...7 remote chains...] -- 53:07:08
      42750000 -- (-4478.396) [...7 remote chains...] -- 53:05:53
      42800000 -- (-4470.363) [...7 remote chains...] -- 53:05:08
      42850000 -- (-4510.468) [...7 remote chains...] -- 53:04:19
      42900000 -- (-4508.127) [...7 remote chains...] -- 53:03:11
      42950000 -- (-4509.191) [...7 remote chains...] -- 53:01:53
      43000000 -- [-4490.564] [...7 remote chains...] -- 53:00:42

      Average standard deviation of split frequencies: 0.010746

      43050000 -- (-4490.863) [...7 remote chains...] -- 52:59:35
      43100000 -- (-4469.317) [...7 remote chains...] -- 52:58:39
      43150000 -- (-4467.961) [...7 remote chains...] -- 52:57:28
      43200000 -- (-4488.942) [...7 remote chains...] -- 52:56:13
      43250000 -- (-4516.437) [...7 remote chains...] -- 52:55:06
      43300000 -- (-4505.820) [...7 remote chains...] -- 52:54:35
      43350000 -- (-4518.019) [...7 remote chains...] -- 52:53:46
      43400000 -- [-4502.070] [...7 remote chains...] -- 52:52:39
      43450000 -- (-4507.080) [...7 remote chains...] -- 52:51:28
      43500000 -- [-4475.191] [...7 remote chains...] -- 52:50:14

      Average standard deviation of split frequencies: 0.010762

      43550000 -- [-4494.583] [...7 remote chains...] -- 52:49:32
      43600000 -- [-4475.539] [...7 remote chains...] -- 52:48:32
      43650000 -- [-4472.811] [...7 remote chains...] -- 52:47:21
      43700000 -- [-4458.781] [...7 remote chains...] -- 52:46:07
      43750000 -- [-4467.785] [...7 remote chains...] -- 52:45:28
      43800000 -- [-4475.108] [...7 remote chains...] -- 52:44:39
      43850000 -- [-4494.174] [...7 remote chains...] -- 52:43:35
      43900000 -- (-4511.821) [...7 remote chains...] -- 52:42:32
      43950000 -- (-4495.128) [...7 remote chains...] -- 52:41:17
      44000000 -- (-4526.980) [...7 remote chains...] -- 52:40:18

      Average standard deviation of split frequencies: 0.010385

      44050000 -- (-4472.938) [...7 remote chains...] -- 52:39:42
      44100000 -- (-4472.664) [...7 remote chains...] -- 52:38:53
      44150000 -- (-4504.504) [...7 remote chains...] -- 52:37:46
      44200000 -- (-4493.420) [...7 remote chains...] -- 52:36:35
      44250000 -- (-4472.103) [...7 remote chains...] -- 52:35:21
      44300000 -- (-4509.165) [...7 remote chains...] -- 52:34:32
      44350000 -- [-4458.616] [...7 remote chains...] -- 52:33:28
      44400000 -- [-4482.569] [...7 remote chains...] -- 52:32:18
      44450000 -- [-4475.083] [...7 remote chains...] -- 52:31:07
      44500000 -- (-4471.034) [...7 remote chains...] -- 52:30:28

      Average standard deviation of split frequencies: 0.009967

      44550000 -- (-4487.066) [...7 remote chains...] -- 52:29:39
      44600000 -- [-4460.045] [...7 remote chains...] -- 52:28:39
      44650000 -- [-4457.495] [...7 remote chains...] -- 52:27:25
      44700000 -- (-4483.812) [...7 remote chains...] -- 52:26:18
      44750000 -- (-4491.548) [...7 remote chains...] -- 52:25:18
      44800000 -- (-4484.638) [...7 remote chains...] -- 52:24:18
      44850000 -- (-4475.219) [...7 remote chains...] -- 52:23:14
      44900000 -- (-4469.982) [...7 remote chains...] -- 52:22:07
      44950000 -- (-4500.285) [...7 remote chains...] -- 52:20:53
      45000000 -- (-4487.455) [...7 remote chains...] -- 52:19:43

      Average standard deviation of split frequencies: 0.009742

      45050000 -- [-4461.366] [...7 remote chains...] -- 52:19:00
      45100000 -- [-4470.312] [...7 remote chains...] -- 52:17:50
      45150000 -- (-4514.412) [...7 remote chains...] -- 52:16:40
      45200000 -- [-4484.984] [...7 remote chains...] -- 52:15:29
      45250000 -- (-4482.918) [...7 remote chains...] -- 52:14:53
      45300000 -- (-4460.013) [...7 remote chains...] -- 52:13:53
      45350000 -- [-4465.467] [...7 remote chains...] -- 52:12:53
      45400000 -- (-4490.372) [...7 remote chains...] -- 52:11:50
      45450000 -- (-4499.010) [...7 remote chains...] -- 52:10:33
      45500000 -- [-4493.299] [...7 remote chains...] -- 52:09:33

      Average standard deviation of split frequencies: 0.009636

      45550000 -- [-4458.679] [...7 remote chains...] -- 52:08:57
      45600000 -- [-4497.527] [...7 remote chains...] -- 52:08:07
      45650000 -- (-4481.761) [...7 remote chains...] -- 52:07:00
      45700000 -- (-4510.666) [...7 remote chains...] -- 52:06:17
      45750000 -- (-4497.782) [...7 remote chains...] -- 52:05:20
      45800000 -- (-4487.856) [...7 remote chains...] -- 52:04:34
      45850000 -- (-4498.816) [...7 remote chains...] -- 52:03:34
      45900000 -- (-4528.127) [...7 remote chains...] -- 52:02:23
      45950000 -- (-4511.468) [...7 remote chains...] -- 52:01:13
      46000000 -- (-4534.456) [...7 remote chains...] -- 52:00:37

      Average standard deviation of split frequencies: 0.009915

      46050000 -- (-4505.977) [...7 remote chains...] -- 51:59:43
      46100000 -- (-4522.612) [...7 remote chains...] -- 51:58:37
      46150000 -- (-4521.079) [...7 remote chains...] -- 51:57:26
      46200000 -- (-4489.941) [...7 remote chains...] -- 51:56:10
      46250000 -- (-4475.751) [...7 remote chains...] -- 51:55:13
      46300000 -- [-4489.590] [...7 remote chains...] -- 51:54:13
      46350000 -- (-4483.045) [...7 remote chains...] -- 51:53:03
      46400000 -- (-4499.507) [...7 remote chains...] -- 51:51:50
      46450000 -- [-4484.699] [...7 remote chains...] -- 51:50:59
      46500000 -- [-4491.827] [...7 remote chains...] -- 51:50:16

      Average standard deviation of split frequencies: 0.009871

      46550000 -- (-4541.498) [...7 remote chains...] -- 51:49:16
      46600000 -- (-4512.808) [...7 remote chains...] -- 51:48:06
      46650000 -- (-4485.551) [...7 remote chains...] -- 51:46:53
      46700000 -- (-4496.396) [...7 remote chains...] -- 51:45:53
      46750000 -- (-4514.313) [...7 remote chains...] -- 51:45:02
      46800000 -- (-4514.775) [...7 remote chains...] -- 51:43:59
      46850000 -- (-4507.402) [...7 remote chains...] -- 51:42:49
      46900000 -- (-4502.712) [...7 remote chains...] -- 51:41:46
      46950000 -- (-4531.351) [...7 remote chains...] -- 51:40:33
      47000000 -- (-4553.491) [...7 remote chains...] -- 51:39:16

      Average standard deviation of split frequencies: 0.009821

      47050000 -- (-4498.368) [...7 remote chains...] -- 51:38:00
      47100000 -- (-4543.700) [...7 remote chains...] -- 51:36:44
      47150000 -- (-4494.560) [...7 remote chains...] -- 51:35:28
      47200000 -- (-4480.266) [...7 remote chains...] -- 51:34:18
      47250000 -- (-4498.630) [...7 remote chains...] -- 51:33:05
      47300000 -- [-4476.614] [...7 remote chains...] -- 51:31:52
      47350000 -- [-4490.389] [...7 remote chains...] -- 51:30:36
      47400000 -- (-4483.268) [...7 remote chains...] -- 51:29:20
      47450000 -- (-4487.104) [...7 remote chains...] -- 51:28:07
      47500000 -- (-4473.384) [...7 remote chains...] -- 51:26:55

      Average standard deviation of split frequencies: 0.010039

      47550000 -- (-4514.365) [...7 remote chains...] -- 51:25:42
      47600000 -- (-4469.660) [...7 remote chains...] -- 51:24:29
      47650000 -- (-4480.463) [...7 remote chains...] -- 51:23:17
      47700000 -- [-4505.287] [...7 remote chains...] -- 51:22:04
      47750000 -- [-4482.358] [...7 remote chains...] -- 51:20:52
      47800000 -- (-4496.643) [...7 remote chains...] -- 51:19:39
      47850000 -- [-4504.217] [...7 remote chains...] -- 51:18:24
      47900000 -- [-4497.717] [...7 remote chains...] -- 51:17:11
      47950000 -- [-4467.704] [...7 remote chains...] -- 51:15:59
      48000000 -- [-4473.933] [...7 remote chains...] -- 51:14:43

      Average standard deviation of split frequencies: 0.009895

      48050000 -- (-4490.193) [...7 remote chains...] -- 51:13:31
      48100000 -- (-4494.506) [...7 remote chains...] -- 51:12:22
      48150000 -- (-4498.277) [...7 remote chains...] -- 51:11:06
      48200000 -- (-4455.118) [...7 remote chains...] -- 51:09:57
      48250000 -- (-4489.889) [...7 remote chains...] -- 51:08:42
      48300000 -- (-4475.161) [...7 remote chains...] -- 51:07:26
      48350000 -- (-4489.055) [...7 remote chains...] -- 51:06:17
      48400000 -- [-4463.659] [...7 remote chains...] -- 51:05:05
      48450000 -- (-4517.943) [...7 remote chains...] -- 51:03:56
      48500000 -- [-4487.617] [...7 remote chains...] -- 51:02:44

      Average standard deviation of split frequencies: 0.010038

      48550000 -- [-4492.212] [...7 remote chains...] -- 51:01:35
      48600000 -- (-4468.893) [...7 remote chains...] -- 51:00:23
      48650000 -- [-4487.972] [...7 remote chains...] -- 50:59:15
      48700000 -- [-4497.025] [...7 remote chains...] -- 50:58:03
      48750000 -- [-4456.792] [...7 remote chains...] -- 50:56:54
      48800000 -- [-4477.321] [...7 remote chains...] -- 50:55:45
      48850000 -- (-4487.580) [...7 remote chains...] -- 50:54:42
      48900000 -- (-4484.038) [...7 remote chains...] -- 50:53:34
      48950000 -- (-4481.259) [...7 remote chains...] -- 50:52:25
      49000000 -- [-4479.900] [...7 remote chains...] -- 50:51:13

      Average standard deviation of split frequencies: 0.009430

      49050000 -- (-4491.398) [...7 remote chains...] -- 50:50:04
      49100000 -- (-4480.910) [...7 remote chains...] -- 50:48:53
      49150000 -- (-4492.675) [...7 remote chains...] -- 50:47:38
      49200000 -- (-4499.648) [...7 remote chains...] -- 50:46:29
      49250000 -- (-4465.526) [...7 remote chains...] -- 50:45:18
      49300000 -- [-4479.940] [...7 remote chains...] -- 50:44:12
      49350000 -- (-4470.303) [...7 remote chains...] -- 50:43:01
      49400000 -- [-4466.254] [...7 remote chains...] -- 50:41:52
      49450000 -- (-4478.482) [...7 remote chains...] -- 50:40:44
      49500000 -- (-4494.638) [...7 remote chains...] -- 50:39:32

      Average standard deviation of split frequencies: 0.009536

      49550000 -- (-4487.134) [...7 remote chains...] -- 50:38:24
      49600000 -- [-4498.298] [...7 remote chains...] -- 50:37:12
      49650000 -- [-4491.229] [...7 remote chains...] -- 50:36:04
      49700000 -- (-4471.662) [...7 remote chains...] -- 50:34:52
      49750000 -- [-4502.046] [...7 remote chains...] -- 50:33:41
      49800000 -- (-4490.778) [...7 remote chains...] -- 50:32:33
      49850000 -- (-4494.816) [...7 remote chains...] -- 50:31:27
      49900000 -- (-4497.644) [...7 remote chains...] -- 50:30:19
      49950000 -- (-4510.166) [...7 remote chains...] -- 50:29:14
      50000000 -- (-4495.975) [...7 remote chains...] -- 50:28:00

      Average standard deviation of split frequencies: 0.009609

      50050000 -- (-4479.003) [...7 remote chains...] -- 50:26:54
      50100000 -- (-4486.125) [...7 remote chains...] -- 50:25:43
      50150000 -- [-4468.094] [...7 remote chains...] -- 50:24:35
      50200000 -- [-4483.062] [...7 remote chains...] -- 50:23:27
      50250000 -- (-4484.469) [...7 remote chains...] -- 50:22:19
      50300000 -- [-4494.259] [...7 remote chains...] -- 50:21:13
      50350000 -- (-4492.870) [...7 remote chains...] -- 50:20:05
      50400000 -- [-4487.405] [...7 remote chains...] -- 50:19:00
      50450000 -- (-4498.923) [...7 remote chains...] -- 50:17:58
      50500000 -- [-4497.976] [...7 remote chains...] -- 50:16:56

      Average standard deviation of split frequencies: 0.009445

      50550000 -- [-4476.026] [...7 remote chains...] -- 50:15:57
      50600000 -- (-4461.440) [...7 remote chains...] -- 50:14:55
      50650000 -- [-4462.710] [...7 remote chains...] -- 50:13:52
      50700000 -- (-4519.277) [...7 remote chains...] -- 50:12:47
      50750000 -- (-4508.612) [...7 remote chains...] -- 50:11:42
      50800000 -- (-4474.444) [...7 remote chains...] -- 50:10:37
      50850000 -- (-4505.035) [...7 remote chains...] -- 50:09:35
      50900000 -- [-4490.491] [...7 remote chains...] -- 50:08:30
      50950000 -- [-4485.155] [...7 remote chains...] -- 50:07:40
      51000000 -- [-4468.035] [...7 remote chains...] -- 50:06:32

      Average standard deviation of split frequencies: 0.009493

      51050000 -- [-4486.699] [...7 remote chains...] -- 50:05:27
      51100000 -- [-4488.409] [...7 remote chains...] -- 50:04:22
      51150000 -- [-4481.685] [...7 remote chains...] -- 50:03:20
      51200000 -- [-4462.132] [...7 remote chains...] -- 50:02:23
      51250000 -- (-4467.002) [...7 remote chains...] -- 50:01:24
      51300000 -- [-4476.926] [...7 remote chains...] -- 50:00:19
      51350000 -- [-4478.065] [...7 remote chains...] -- 49:59:14
      51400000 -- [-4450.100] [...7 remote chains...] -- 49:58:06
      51450000 -- [-4482.644] [...7 remote chains...] -- 49:57:04
      51500000 -- [-4470.634] [...7 remote chains...] -- 49:56:05

      Average standard deviation of split frequencies: 0.009598

      51550000 -- [-4485.419] [...7 remote chains...] -- 49:55:03
      51600000 -- (-4491.401) [...7 remote chains...] -- 49:54:01
      51650000 -- [-4466.421] [...7 remote chains...] -- 49:52:56
      51700000 -- [-4471.266] [...7 remote chains...] -- 49:51:57
      51750000 -- (-4465.407) [...7 remote chains...] -- 49:50:52
      51800000 -- (-4487.775) [...7 remote chains...] -- 49:49:53
      51850000 -- (-4502.291) [...7 remote chains...] -- 49:48:57
      51900000 -- (-4499.994) [...7 remote chains...] -- 49:47:52
      51950000 -- (-4481.336) [...7 remote chains...] -- 49:46:58
      52000000 -- [-4471.241] [...7 remote chains...] -- 49:45:56

      Average standard deviation of split frequencies: 0.009436

      52050000 -- (-4508.360) [...7 remote chains...] -- 49:44:51
      52100000 -- (-4484.666) [...7 remote chains...] -- 49:43:52
      52150000 -- (-4474.836) [...7 remote chains...] -- 49:42:50
      52200000 -- (-4485.392) [...7 remote chains...] -- 49:42:02
      52250000 -- [-4476.677] [...7 remote chains...] -- 49:41:17
      52300000 -- [-4480.355] [...7 remote chains...] -- 49:40:21
      52350000 -- (-4482.813) [...7 remote chains...] -- 49:39:25
      52400000 -- (-4528.167) [...7 remote chains...] -- 49:38:25
      52450000 -- (-4482.340) [...7 remote chains...] -- 49:37:29
      52500000 -- (-4473.084) [...7 remote chains...] -- 49:36:24

      Average standard deviation of split frequencies: 0.009449

      52550000 -- (-4469.115) [...7 remote chains...] -- 49:35:30
      52600000 -- (-4501.636) [...7 remote chains...] -- 49:34:45
      52650000 -- [-4482.945] [...7 remote chains...] -- 49:33:46
      52700000 -- (-4508.412) [...7 remote chains...] -- 49:32:47
      52750000 -- (-4492.052) [...7 remote chains...] -- 49:31:53
      52800000 -- (-4510.217) [...7 remote chains...] -- 49:30:54
      52850000 -- (-4511.159) [...7 remote chains...] -- 49:30:00
      52900000 -- (-4491.265) [...7 remote chains...] -- 49:29:03
      52950000 -- (-4506.075) [...7 remote chains...] -- 49:28:18
      53000000 -- (-4468.976) [...7 remote chains...] -- 49:27:24

      Average standard deviation of split frequencies: 0.009036

      53050000 -- (-4503.632) [...7 remote chains...] -- 49:26:22
      53100000 -- (-4482.871) [...7 remote chains...] -- 49:25:28
      53150000 -- (-4469.522) [...7 remote chains...] -- 49:24:40
      53200000 -- (-4476.603) [...7 remote chains...] -- 49:23:43
      53250000 -- [-4492.959] [...7 remote chains...] -- 49:22:52
      53300000 -- [-4498.886] [...7 remote chains...] -- 49:21:47
      53350000 -- [-4460.665] [...7 remote chains...] -- 49:20:51
      53400000 -- [-4474.269] [...7 remote chains...] -- 49:20:02
      53450000 -- [-4463.237] [...7 remote chains...] -- 49:19:08
      53500000 -- [-4448.816] [...7 remote chains...] -- 49:18:12

      Average standard deviation of split frequencies: 0.009107

      53550000 -- [-4466.202] [...7 remote chains...] -- 49:17:04
      53600000 -- [-4472.721] [...7 remote chains...] -- 49:16:02
      53650000 -- (-4487.954) [...7 remote chains...] -- 49:15:11
      53700000 -- [-4467.234] [...7 remote chains...] -- 49:14:14
      53750000 -- [-4474.665] [...7 remote chains...] -- 49:13:15
      53800000 -- (-4456.463) [...7 remote chains...] -- 49:12:23
      53850000 -- (-4476.412) [...7 remote chains...] -- 49:11:21
      53900000 -- (-4491.119) [...7 remote chains...] -- 49:10:33
      53950000 -- (-4458.594) [...7 remote chains...] -- 49:09:30
      54000000 -- (-4503.353) [...7 remote chains...] -- 49:08:36

      Average standard deviation of split frequencies: 0.009309

      54050000 -- [-4489.364] [...7 remote chains...] -- 49:07:34
      54100000 -- [-4457.276] [...7 remote chains...] -- 49:06:45
      54150000 -- [-4473.057] [...7 remote chains...] -- 49:05:57
      54200000 -- [-4471.843] [...7 remote chains...] -- 49:05:00
      54250000 -- [-4475.666] [...7 remote chains...] -- 49:04:00
      54300000 -- [-4485.639] [...7 remote chains...] -- 49:03:01
      54350000 -- [-4490.975] [...7 remote chains...] -- 49:02:20
      54400000 -- [-4493.186] [...7 remote chains...] -- 49:01:21
      54450000 -- [-4472.867] [...7 remote chains...] -- 49:00:32
      54500000 -- [-4470.970] [...7 remote chains...] -- 48:59:40

      Average standard deviation of split frequencies: 0.009288

      54550000 -- [-4479.312] [...7 remote chains...] -- 48:58:51
      54600000 -- [-4480.131] [...7 remote chains...] -- 48:58:08
      54650000 -- [-4477.894] [...7 remote chains...] -- 48:57:16
      54700000 -- [-4465.367] [...7 remote chains...] -- 48:56:19
      54750000 -- [-4465.987] [...7 remote chains...] -- 48:55:25
      54800000 -- [-4476.542] [...7 remote chains...] -- 48:54:28
      54850000 -- [-4476.143] [...7 remote chains...] -- 48:53:44
      54900000 -- [-4479.941] [...7 remote chains...] -- 48:52:47
      54950000 -- [-4479.403] [...7 remote chains...] -- 48:51:58
      55000000 -- [-4470.992] [...7 remote chains...] -- 48:51:14

      Average standard deviation of split frequencies: 0.008952

      55050000 -- [-4478.081] [...7 remote chains...] -- 48:50:30
      55100000 -- [-4457.313] [...7 remote chains...] -- 48:49:41
      55150000 -- (-4467.288) [...7 remote chains...] -- 48:48:46
      55200000 -- (-4474.998) [...7 remote chains...] -- 48:47:54
      55250000 -- (-4488.840) [...7 remote chains...] -- 48:47:05
      55300000 -- (-4494.267) [...7 remote chains...] -- 48:46:18
      55350000 -- (-4512.132) [...7 remote chains...] -- 48:45:29
      55400000 -- (-4473.944) [...7 remote chains...] -- 48:44:40
      55450000 -- [-4478.243] [...7 remote chains...] -- 48:43:53
      55500000 -- (-4500.497) [...7 remote chains...] -- 48:43:09

      Average standard deviation of split frequencies: 0.009266

      55550000 -- (-4474.480) [...7 remote chains...] -- 48:42:14
      55600000 -- (-4494.392) [...7 remote chains...] -- 48:41:27
      55650000 -- [-4474.634] [...7 remote chains...] -- 48:40:35
      55700000 -- (-4483.130) [...7 remote chains...] -- 48:39:40
      55750000 -- (-4496.216) [...7 remote chains...] -- 48:39:01
      55800000 -- [-4465.314] [...7 remote chains...] -- 48:38:06
      55850000 -- [-4476.053] [...7 remote chains...] -- 48:37:14
      55900000 -- (-4473.774) [...7 remote chains...] -- 48:36:37
      55950000 -- (-4488.291) [...7 remote chains...] -- 48:36:00
      56000000 -- (-4467.325) [...7 remote chains...] -- 48:35:24

      Average standard deviation of split frequencies: 0.009151

      56050000 -- (-4487.721) [...7 remote chains...] -- 48:34:34
      56100000 -- (-4487.985) [...7 remote chains...] -- 48:33:52
      56150000 -- [-4473.997] [...7 remote chains...] -- 48:33:02
      56200000 -- [-4500.822] [...7 remote chains...] -- 48:32:12
      56250000 -- (-4486.943) [...7 remote chains...] -- 48:31:27
      56300000 -- (-4460.914) [...7 remote chains...] -- 48:30:45
      56350000 -- (-4479.000) [...7 remote chains...] -- 48:29:52
      56400000 -- (-4494.708) [...7 remote chains...] -- 48:29:10
      56450000 -- (-4504.842) [...7 remote chains...] -- 48:28:27
      56500000 -- (-4482.966) [...7 remote chains...] -- 48:27:45

      Average standard deviation of split frequencies: 0.009252

      56550000 -- (-4493.357) [...7 remote chains...] -- 48:27:03
      56600000 -- (-4491.445) [...7 remote chains...] -- 48:26:12
      56650000 -- (-4508.441) [...7 remote chains...] -- 48:25:32
      56700000 -- (-4484.082) [...7 remote chains...] -- 48:24:45
      56750000 -- (-4509.153) [...7 remote chains...] -- 48:23:52
      56800000 -- (-4491.139) [...7 remote chains...] -- 48:23:02
      56850000 -- (-4529.569) [...7 remote chains...] -- 48:22:09
      56900000 -- (-4501.730) [...7 remote chains...] -- 48:21:26
      56950000 -- (-4522.377) [...7 remote chains...] -- 48:20:36
      57000000 -- (-4512.004) [...7 remote chains...] -- 48:19:43

      Average standard deviation of split frequencies: 0.009268

      57050000 -- (-4482.041) [...7 remote chains...] -- 48:19:05
      57100000 -- (-4492.590) [...7 remote chains...] -- 48:18:20
      57150000 -- (-4494.782) [...7 remote chains...] -- 48:17:27
      57200000 -- (-4507.038) [...7 remote chains...] -- 48:16:41
      57250000 -- (-4505.898) [...7 remote chains...] -- 48:16:01
      57300000 -- [-4511.932] [...7 remote chains...] -- 48:15:17
      57350000 -- (-4467.786) [...7 remote chains...] -- 48:14:39
      57400000 -- [-4488.778] [...7 remote chains...] -- 48:13:44
      57450000 -- (-4492.700) [...7 remote chains...] -- 48:12:56
      57500000 -- (-4488.117) [...7 remote chains...] -- 48:12:00

      Average standard deviation of split frequencies: 0.009167

      57550000 -- (-4501.004) [...7 remote chains...] -- 48:11:19
      57600000 -- (-4484.311) [...7 remote chains...] -- 48:10:23
      57650000 -- [-4486.023] [...7 remote chains...] -- 48:09:38
      57700000 -- [-4491.194] [...7 remote chains...] -- 48:08:54
      57750000 -- [-4484.006] [...7 remote chains...] -- 48:08:01
      57800000 -- [-4483.355] [...7 remote chains...] -- 48:07:13
      57850000 -- [-4483.268] [...7 remote chains...] -- 48:06:19
      57900000 -- (-4477.884) [...7 remote chains...] -- 48:05:28
      57950000 -- (-4462.451) [...7 remote chains...] -- 48:04:45
      58000000 -- (-4474.300) [...7 remote chains...] -- 48:04:06

      Average standard deviation of split frequencies: 0.009004

      58050000 -- [-4481.376] [...7 remote chains...] -- 48:03:08
      58100000 -- (-4474.017) [...7 remote chains...] -- 48:02:17
      58150000 -- [-4479.799] [...7 remote chains...] -- 48:01:28
      58200000 -- (-4462.766) [...7 remote chains...] -- 48:00:35
      58250000 -- [-4476.963] [...7 remote chains...] -- 47:59:56
      58300000 -- (-4483.734) [...7 remote chains...] -- 47:59:02
      58350000 -- (-4510.229) [...7 remote chains...] -- 47:58:04
      58400000 -- (-4498.550) [...7 remote chains...] -- 47:57:13
      58450000 -- (-4494.511) [...7 remote chains...] -- 47:56:29
      58500000 -- (-4487.947) [...7 remote chains...] -- 47:55:45

      Average standard deviation of split frequencies: 0.008882

      58550000 -- [-4491.430] [...7 remote chains...] -- 47:54:56
      58600000 -- (-4489.716) [...7 remote chains...] -- 47:54:05
      58650000 -- (-4484.025) [...7 remote chains...] -- 47:53:09
      58700000 -- [-4474.428] [...7 remote chains...] -- 47:52:17
      58750000 -- (-4485.274) [...7 remote chains...] -- 47:51:36
      58800000 -- [-4512.713] [...7 remote chains...] -- 47:50:59
      58850000 -- (-4483.122) [...7 remote chains...] -- 47:50:19
      58900000 -- (-4487.541) [...7 remote chains...] -- 47:49:49
      58950000 -- (-4519.063) [...7 remote chains...] -- 47:49:00
      59000000 -- (-4488.726) [...7 remote chains...] -- 47:48:14

      Average standard deviation of split frequencies: 0.008919

      59050000 -- (-4507.998) [...7 remote chains...] -- 47:47:20
      59100000 -- (-4495.476) [...7 remote chains...] -- 47:46:30
      59150000 -- (-4491.682) [...7 remote chains...] -- 47:45:48
      59200000 -- (-4492.536) [...7 remote chains...] -- 47:44:59
      59250000 -- (-4473.537) [...7 remote chains...] -- 47:44:10
      59300000 -- (-4492.458) [...7 remote chains...] -- 47:43:25
      59350000 -- (-4479.232) [...7 remote chains...] -- 47:42:41
      59400000 -- (-4488.244) [...7 remote chains...] -- 47:41:54
      59450000 -- (-4496.395) [...7 remote chains...] -- 47:41:00
      59500000 -- (-4501.667) [...7 remote chains...] -- 47:40:03

      Average standard deviation of split frequencies: 0.008901

      59550000 -- (-4515.877) [...7 remote chains...] -- 47:39:14
      59600000 -- (-4480.480) [...7 remote chains...] -- 47:38:27
      59650000 -- (-4486.614) [...7 remote chains...] -- 47:37:35
      59700000 -- (-4497.018) [...7 remote chains...] -- 47:36:48
      59750000 -- [-4485.929] [...7 remote chains...] -- 47:36:07
      59800000 -- [-4491.860] [...7 remote chains...] -- 47:35:27
      59850000 -- [-4475.946] [...7 remote chains...] -- 47:34:40
      59900000 -- (-4488.677) [...7 remote chains...] -- 47:33:48
      59950000 -- (-4495.278) [...7 remote chains...] -- 47:33:01
      60000000 -- (-4492.916) [...7 remote chains...] -- 47:32:13

      Average standard deviation of split frequencies: 0.008952

      60050000 -- (-4466.615) [...7 remote chains...] -- 47:31:33
      60100000 -- [-4464.313] [...7 remote chains...] -- 47:30:38
      60150000 -- (-4491.466) [...7 remote chains...] -- 47:29:46
      60200000 -- (-4514.306) [...7 remote chains...] -- 47:28:49
      60250000 -- (-4494.284) [...7 remote chains...] -- 47:27:57
      60300000 -- [-4475.166] [...7 remote chains...] -- 47:27:07
      60350000 -- (-4497.827) [...7 remote chains...] -- 47:26:08
      60400000 -- (-4492.009) [...7 remote chains...] -- 47:25:25
      60450000 -- (-4511.803) [...7 remote chains...] -- 47:24:38
      60500000 -- [-4484.569] [...7 remote chains...] -- 47:24:06

      Average standard deviation of split frequencies: 0.009102

      60550000 -- (-4478.958) [...7 remote chains...] -- 47:23:25
      60600000 -- [-4471.761] [...7 remote chains...] -- 47:22:33
      60650000 -- (-4487.569) [...7 remote chains...] -- 47:21:40
      60700000 -- [-4492.747] [...7 remote chains...] -- 47:20:50
      60750000 -- [-4478.490] [...7 remote chains...] -- 47:19:53
      60800000 -- (-4492.966) [...7 remote chains...] -- 47:18:59
      60850000 -- (-4494.059) [...7 remote chains...] -- 47:18:02
      60900000 -- (-4507.919) [...7 remote chains...] -- 47:17:16
      60950000 -- (-4461.898) [...7 remote chains...] -- 47:16:46
      61000000 -- (-4492.020) [...7 remote chains...] -- 47:16:05

      Average standard deviation of split frequencies: 0.008988

      61050000 -- (-4475.919) [...7 remote chains...] -- 47:15:17
      61100000 -- (-4508.859) [...7 remote chains...] -- 47:14:31
      61150000 -- (-4490.647) [...7 remote chains...] -- 47:13:48
      61200000 -- (-4501.483) [...7 remote chains...] -- 47:12:57
      61250000 -- (-4494.407) [...7 remote chains...] -- 47:12:05
      61300000 -- (-4500.304) [...7 remote chains...] -- 47:11:05
      61350000 -- (-4488.760) [...7 remote chains...] -- 47:10:28
      61400000 -- (-4468.297) [...7 remote chains...] -- 47:09:42
      61450000 -- (-4478.528) [...7 remote chains...] -- 47:08:56
      61500000 -- (-4495.646) [...7 remote chains...] -- 47:08:06

      Average standard deviation of split frequencies: 0.009268

      61550000 -- [-4472.889] [...7 remote chains...] -- 47:07:22
      61600000 -- [-4485.205] [...7 remote chains...] -- 47:06:42
      61650000 -- (-4466.977) [...7 remote chains...] -- 47:05:58
      61700000 -- (-4486.496) [...7 remote chains...] -- 47:05:08
      61750000 -- (-4497.662) [...7 remote chains...] -- 47:04:19
      61800000 -- (-4481.569) [...7 remote chains...] -- 47:03:26
      61850000 -- [-4479.007] [...7 remote chains...] -- 47:02:33
      61900000 -- [-4475.378] [...7 remote chains...] -- 47:01:45
      61950000 -- [-4462.404] [...7 remote chains...] -- 47:00:45
      62000000 -- [-4473.615] [...7 remote chains...] -- 46:59:48

      Average standard deviation of split frequencies: 0.009204

      62050000 -- (-4490.184) [...7 remote chains...] -- 46:59:01
      62100000 -- [-4492.529] [...7 remote chains...] -- 46:58:08
      62150000 -- (-4506.133) [...7 remote chains...] -- 46:57:13
      62200000 -- (-4485.747) [...7 remote chains...] -- 46:56:22
      62250000 -- (-4496.259) [...7 remote chains...] -- 46:55:37
      62300000 -- (-4507.874) [...7 remote chains...] -- 46:54:49
      62350000 -- [-4469.141] [...7 remote chains...] -- 46:54:04
      62400000 -- (-4478.516) [...7 remote chains...] -- 46:53:11
      62450000 -- [-4482.254] [...7 remote chains...] -- 46:52:31
      62500000 -- (-4498.740) [...7 remote chains...] -- 46:51:38

      Average standard deviation of split frequencies: 0.009376

      62550000 -- (-4471.666) [...7 remote chains...] -- 46:50:55
      62600000 -- (-4483.936) [...7 remote chains...] -- 46:50:02
      62650000 -- (-4479.283) [...7 remote chains...] -- 46:49:20
      62700000 -- (-4496.379) [...7 remote chains...] -- 46:48:26
      62750000 -- [-4499.307] [...7 remote chains...] -- 46:47:42
      62800000 -- (-4510.029) [...7 remote chains...] -- 46:46:53
      62850000 -- [-4473.197] [...7 remote chains...] -- 46:45:59
      62900000 -- [-4462.279] [...7 remote chains...] -- 46:45:06
      62950000 -- [-4474.974] [...7 remote chains...] -- 46:44:23
      63000000 -- [-4484.776] [...7 remote chains...] -- 46:43:36

      Average standard deviation of split frequencies: 0.009642

      63050000 -- (-4468.060) [...7 remote chains...] -- 46:42:45
      63100000 -- (-4487.831) [...7 remote chains...] -- 46:41:53
      63150000 -- [-4458.851] [...7 remote chains...] -- 46:41:04
      63200000 -- (-4474.189) [...7 remote chains...] -- 46:40:28
      63250000 -- (-4482.457) [...7 remote chains...] -- 46:39:36
      63300000 -- (-4510.480) [...7 remote chains...] -- 46:38:40
      63350000 -- (-4488.684) [...7 remote chains...] -- 46:37:55
      63400000 -- [-4471.908] [...7 remote chains...] -- 46:37:21
      63450000 -- (-4487.271) [...7 remote chains...] -- 46:36:36
      63500000 -- (-4509.298) [...7 remote chains...] -- 46:35:57

      Average standard deviation of split frequencies: 0.009672

      63550000 -- (-4490.921) [...7 remote chains...] -- 46:35:20
      63600000 -- [-4462.848] [...7 remote chains...] -- 46:34:48
      63650000 -- (-4492.059) [...7 remote chains...] -- 46:34:00
      63700000 -- [-4483.416] [...7 remote chains...] -- 46:33:17
      63750000 -- [-4467.076] [...7 remote chains...] -- 46:32:32
      63800000 -- [-4482.127] [...7 remote chains...] -- 46:31:19
      63850000 -- [-4483.028] [...7 remote chains...] -- 46:30:10
      63900000 -- [-4485.699] [...7 remote chains...] -- 46:28:59
      63950000 -- [-4490.923] [...7 remote chains...] -- 46:27:45
      64000000 -- (-4476.296) [...7 remote chains...] -- 46:26:35

      Average standard deviation of split frequencies: 0.009960

      64050000 -- [-4492.606] [...7 remote chains...] -- 46:25:21
      64100000 -- [-4496.282] [...7 remote chains...] -- 46:24:10
      64150000 -- (-4486.185) [...7 remote chains...] -- 46:22:57
      64200000 -- (-4507.730) [...7 remote chains...] -- 46:21:44
      64250000 -- (-4476.930) [...7 remote chains...] -- 46:20:29
      64300000 -- (-4490.926) [...7 remote chains...] -- 46:19:16
      64350000 -- (-4478.201) [...7 remote chains...] -- 46:18:06
      64400000 -- [-4473.073] [...7 remote chains...] -- 46:16:53
      64450000 -- [-4472.991] [...7 remote chains...] -- 46:15:40
      64500000 -- [-4471.674] [...7 remote chains...] -- 46:14:29

      Average standard deviation of split frequencies: 0.010068

      64550000 -- [-4505.939] [...7 remote chains...] -- 46:13:16
      64600000 -- (-4493.655) [...7 remote chains...] -- 46:12:06
      64650000 -- [-4488.540] [...7 remote chains...] -- 46:11:05
      64700000 -- (-4478.423) [...7 remote chains...] -- 46:09:59
      64750000 -- [-4475.909] [...7 remote chains...] -- 46:08:48
      64800000 -- [-4479.524] [...7 remote chains...] -- 46:07:42
      64850000 -- (-4488.318) [...7 remote chains...] -- 46:06:37
      64900000 -- (-4489.782) [...7 remote chains...] -- 46:05:35
      64950000 -- (-4482.783) [...7 remote chains...] -- 46:04:37
      65000000 -- [-4494.399] [...7 remote chains...] -- 46:03:31

      Average standard deviation of split frequencies: 0.010046

      65050000 -- [-4512.361] [...7 remote chains...] -- 46:02:24
      65100000 -- [-4484.016] [...7 remote chains...] -- 46:01:22
      65150000 -- [-4483.949] [...7 remote chains...] -- 46:00:16
      65200000 -- [-4502.254] [...7 remote chains...] -- 45:59:07
      65250000 -- (-4517.336) [...7 remote chains...] -- 45:57:57
      65300000 -- [-4474.767] [...7 remote chains...] -- 45:56:48
      65350000 -- (-4481.391) [...7 remote chains...] -- 45:55:38
      65400000 -- [-4496.610] [...7 remote chains...] -- 45:54:27
      65450000 -- (-4476.414) [...7 remote chains...] -- 45:53:21
      65500000 -- [-4482.443] [...7 remote chains...] -- 45:52:15

      Average standard deviation of split frequencies: 0.010305

      65550000 -- (-4475.830) [...7 remote chains...] -- 45:51:08
      65600000 -- [-4479.728] [...7 remote chains...] -- 45:49:58
      65650000 -- [-4476.601] [...7 remote chains...] -- 45:48:54
      65700000 -- [-4469.087] [...7 remote chains...] -- 45:47:43
      65750000 -- [-4491.173] [...7 remote chains...] -- 45:46:39
      65800000 -- [-4492.885] [...7 remote chains...] -- 45:45:31
      65850000 -- [-4477.183] [...7 remote chains...] -- 45:44:23
      65900000 -- [-4487.953] [...7 remote chains...] -- 45:43:17
      65950000 -- (-4505.578) [...7 remote chains...] -- 45:42:08
      66000000 -- (-4499.449) [...7 remote chains...] -- 45:40:58

      Average standard deviation of split frequencies: 0.010417

      66050000 -- [-4475.553] [...7 remote chains...] -- 45:39:50
      66100000 -- (-4496.688) [...7 remote chains...] -- 45:38:44
      66150000 -- (-4499.869) [...7 remote chains...] -- 45:37:36
      66200000 -- [-4471.629] [...7 remote chains...] -- 45:36:29
      66250000 -- (-4490.985) [...7 remote chains...] -- 45:35:19
      66300000 -- (-4537.222) [...7 remote chains...] -- 45:34:13
      66350000 -- (-4512.186) [...7 remote chains...] -- 45:33:05
      66400000 -- (-4526.407) [...7 remote chains...] -- 45:32:01
      66450000 -- (-4504.460) [...7 remote chains...] -- 45:30:53
      66500000 -- (-4508.630) [...7 remote chains...] -- 45:29:45

      Average standard deviation of split frequencies: 0.010537

      66550000 -- (-4497.143) [...7 remote chains...] -- 45:28:39
      66600000 -- [-4505.896] [...7 remote chains...] -- 45:27:29
      66650000 -- (-4487.540) [...7 remote chains...] -- 45:26:23
      66700000 -- (-4484.715) [...7 remote chains...] -- 45:25:17
      66750000 -- (-4486.927) [...7 remote chains...] -- 45:24:07
      66800000 -- (-4470.078) [...7 remote chains...] -- 45:23:01
      66850000 -- (-4516.833) [...7 remote chains...] -- 45:21:53
      66900000 -- [-4489.852] [...7 remote chains...] -- 45:20:47
      66950000 -- [-4473.067] [...7 remote chains...] -- 45:19:37
      67000000 -- [-4483.269] [...7 remote chains...] -- 45:18:29

      Average standard deviation of split frequencies: 0.010496

      67050000 -- (-4502.817) [...7 remote chains...] -- 45:17:21
      67100000 -- [-4475.205] [...7 remote chains...] -- 45:16:13
      67150000 -- (-4486.887) [...7 remote chains...] -- 45:15:07
      67200000 -- [-4467.060] [...7 remote chains...] -- 45:14:00
      67250000 -- (-4518.892) [...7 remote chains...] -- 45:12:54
      67300000 -- [-4497.593] [...7 remote chains...] -- 45:11:46
      67350000 -- [-4457.347] [...7 remote chains...] -- 45:10:38
      67400000 -- [-4466.873] [...7 remote chains...] -- 45:09:32
      67450000 -- (-4473.802) [...7 remote chains...] -- 45:08:24
      67500000 -- (-4489.815) [...7 remote chains...] -- 45:07:19

      Average standard deviation of split frequencies: 0.010464

      67550000 -- (-4463.384) [...7 remote chains...] -- 45:06:13
      67600000 -- (-4499.847) [...7 remote chains...] -- 45:05:07
      67650000 -- [-4486.232] [...7 remote chains...] -- 45:04:01
      67700000 -- (-4500.158) [...7 remote chains...] -- 45:02:54
      67750000 -- (-4483.467) [...7 remote chains...] -- 45:01:50
      67800000 -- (-4494.220) [...7 remote chains...] -- 45:00:44
      67850000 -- (-4497.750) [...7 remote chains...] -- 44:59:38
      67900000 -- [-4485.423] [...7 remote chains...] -- 44:58:31
      67950000 -- [-4473.203] [...7 remote chains...] -- 44:57:27
      68000000 -- [-4479.415] [...7 remote chains...] -- 44:56:21

      Average standard deviation of split frequencies: 0.010551

      68050000 -- (-4492.675) [...7 remote chains...] -- 44:55:13
      68100000 -- [-4492.512] [...7 remote chains...] -- 44:54:10
      68150000 -- (-4487.018) [...7 remote chains...] -- 44:53:04
      68200000 -- [-4501.983] [...7 remote chains...] -- 44:52:04
      68250000 -- [-4490.661] [...7 remote chains...] -- 44:51:10
      68300000 -- [-4473.020] [...7 remote chains...] -- 44:50:33
      68350000 -- (-4484.526) [...7 remote chains...] -- 44:49:33
      68400000 -- (-4490.560) [...7 remote chains...] -- 44:48:28
      68450000 -- [-4471.098] [...7 remote chains...] -- 44:47:24
      68500000 -- [-4483.947] [...7 remote chains...] -- 44:46:18

      Average standard deviation of split frequencies: 0.010784

      68550000 -- [-4477.187] [...7 remote chains...] -- 44:45:11
      68600000 -- [-4463.242] [...7 remote chains...] -- 44:44:07
      68650000 -- [-4469.785] [...7 remote chains...] -- 44:43:03
      68700000 -- [-4481.559] [...7 remote chains...] -- 44:42:01
      68750000 -- (-4513.314) [...7 remote chains...] -- 44:40:58
      68800000 -- [-4482.738] [...7 remote chains...] -- 44:39:50
      68850000 -- (-4480.012) [...7 remote chains...] -- 44:38:44
      68900000 -- (-4480.855) [...7 remote chains...] -- 44:37:39
      68950000 -- (-4479.455) [...7 remote chains...] -- 44:36:33
      69000000 -- [-4482.751] [...7 remote chains...] -- 44:35:30

      Average standard deviation of split frequencies: 0.010823

      69050000 -- (-4524.206) [...7 remote chains...] -- 44:34:24
      69100000 -- (-4481.878) [...7 remote chains...] -- 44:33:20
      69150000 -- [-4473.308] [...7 remote chains...] -- 44:32:19
      69200000 -- [-4467.428] [...7 remote chains...] -- 44:31:15
      69250000 -- (-4500.197) [...7 remote chains...] -- 44:30:11
      69300000 -- (-4521.822) [...7 remote chains...] -- 44:29:08
      69350000 -- [-4476.761] [...7 remote chains...] -- 44:28:02
      69400000 -- [-4461.705] [...7 remote chains...] -- 44:26:55
      69450000 -- (-4487.134) [...7 remote chains...] -- 44:25:45
      69500000 -- [-4486.773] [...7 remote chains...] -- 44:24:36

      Average standard deviation of split frequencies: 0.010998

      69550000 -- (-4479.236) [...7 remote chains...] -- 44:23:25
      69600000 -- (-4484.446) [...7 remote chains...] -- 44:22:16
      69650000 -- (-4485.240) [...7 remote chains...] -- 44:21:07
      69700000 -- (-4494.915) [...7 remote chains...] -- 44:19:57
      69750000 -- (-4510.444) [...7 remote chains...] -- 44:18:48
      69800000 -- (-4485.487) [...7 remote chains...] -- 44:17:39
      69850000 -- [-4494.536] [...7 remote chains...] -- 44:16:30
      69900000 -- [-4482.725] [...7 remote chains...] -- 44:15:19
      69950000 -- (-4501.742) [...7 remote chains...] -- 44:14:08
      70000000 -- (-4484.435) [...7 remote chains...] -- 44:12:57

      Average standard deviation of split frequencies: 0.011230

      70050000 -- [-4467.109] [...7 remote chains...] -- 44:11:48
      70100000 -- (-4481.263) [...7 remote chains...] -- 44:10:37
      70150000 -- (-4476.682) [...7 remote chains...] -- 44:09:26
      70200000 -- (-4527.602) [...7 remote chains...] -- 44:08:19
      70250000 -- (-4500.662) [...7 remote chains...] -- 44:07:08
      70300000 -- (-4497.501) [...7 remote chains...] -- 44:06:01
      70350000 -- (-4485.640) [...7 remote chains...] -- 44:04:52
      70400000 -- (-4469.121) [...7 remote chains...] -- 44:03:41
      70450000 -- (-4508.557) [...7 remote chains...] -- 44:02:31
      70500000 -- (-4475.447) [...7 remote chains...] -- 44:01:20

      Average standard deviation of split frequencies: 0.011586

      70550000 -- (-4522.420) [...7 remote chains...] -- 44:00:35
      70600000 -- (-4479.304) [...7 remote chains...] -- 43:59:26
      70650000 -- (-4506.311) [...7 remote chains...] -- 43:58:15
      70700000 -- (-4490.209) [...7 remote chains...] -- 43:57:06
      70750000 -- (-4489.426) [...7 remote chains...] -- 43:55:58
      70800000 -- (-4497.686) [...7 remote chains...] -- 43:54:49
      70850000 -- (-4489.333) [...7 remote chains...] -- 43:53:40
      70900000 -- [-4485.067] [...7 remote chains...] -- 43:52:31
      70950000 -- [-4499.328] [...7 remote chains...] -- 43:51:21
      71000000 -- (-4469.784) [...7 remote chains...] -- 43:50:14

      Average standard deviation of split frequencies: 0.011425

      71050000 -- [-4460.221] [...7 remote chains...] -- 43:49:05
      71100000 -- (-4491.935) [...7 remote chains...] -- 43:47:58
      71150000 -- (-4485.689) [...7 remote chains...] -- 43:46:49
      71200000 -- (-4483.550) [...7 remote chains...] -- 43:45:43
      71250000 -- (-4470.589) [...7 remote chains...] -- 43:44:34
      71300000 -- (-4512.512) [...7 remote chains...] -- 43:43:25
      71350000 -- (-4498.266) [...7 remote chains...] -- 43:42:15
      71400000 -- (-4494.620) [...7 remote chains...] -- 43:41:06
      71450000 -- (-4501.801) [...7 remote chains...] -- 43:39:58
      71500000 -- (-4493.203) [...7 remote chains...] -- 43:38:47

      Average standard deviation of split frequencies: 0.011243

      71550000 -- [-4485.145] [...7 remote chains...] -- 43:37:39
      71600000 -- (-4490.804) [...7 remote chains...] -- 43:36:32
      71650000 -- (-4495.312) [...7 remote chains...] -- 43:35:23
      71700000 -- (-4478.013) [...7 remote chains...] -- 43:34:15
      71750000 -- (-4505.979) [...7 remote chains...] -- 43:33:04
      71800000 -- (-4502.097) [...7 remote chains...] -- 43:31:54
      71850000 -- (-4490.513) [...7 remote chains...] -- 43:30:46
      71900000 -- [-4483.652] [...7 remote chains...] -- 43:29:35
      71950000 -- (-4507.099) [...7 remote chains...] -- 43:28:25
      72000000 -- [-4509.250] [...7 remote chains...] -- 43:27:17

      Average standard deviation of split frequencies: 0.011094

      72050000 -- [-4481.729] [...7 remote chains...] -- 43:26:10
      72100000 -- [-4486.177] [...7 remote chains...] -- 43:25:00
      72150000 -- [-4496.844] [...7 remote chains...] -- 43:23:52
      72200000 -- [-4484.951] [...7 remote chains...] -- 43:22:43
      72250000 -- [-4485.328] [...7 remote chains...] -- 43:21:35
      72300000 -- [-4467.401] [...7 remote chains...] -- 43:20:28
      72350000 -- [-4479.864] [...7 remote chains...] -- 43:19:22
      72400000 -- [-4486.200] [...7 remote chains...] -- 43:18:15
      72450000 -- [-4490.064] [...7 remote chains...] -- 43:17:07
      72500000 -- (-4502.633) [...7 remote chains...] -- 43:15:57

      Average standard deviation of split frequencies: 0.011433

      72550000 -- [-4501.719] [...7 remote chains...] -- 43:14:49
      72600000 -- [-4500.690] [...7 remote chains...] -- 43:13:39
      72650000 -- [-4494.627] [...7 remote chains...] -- 43:12:29
      72700000 -- [-4488.422] [...7 remote chains...] -- 43:11:21
      72750000 -- [-4478.804] [...7 remote chains...] -- 43:10:16
      72800000 -- [-4456.696] [...7 remote chains...] -- 43:09:11
      72850000 -- [-4457.689] [...7 remote chains...] -- 43:08:07
      72900000 -- [-4461.831] [...7 remote chains...] -- 43:07:00
      72950000 -- [-4459.319] [...7 remote chains...] -- 43:05:52
      73000000 -- [-4481.946] [...7 remote chains...] -- 43:04:46

      Average standard deviation of split frequencies: 0.011440

      73050000 -- [-4469.088] [...7 remote chains...] -- 43:03:38
      73100000 -- (-4504.292) [...7 remote chains...] -- 43:02:31
      73150000 -- [-4482.380] [...7 remote chains...] -- 43:01:23
      73200000 -- [-4479.098] [...7 remote chains...] -- 43:00:17
      73250000 -- (-4492.205) [...7 remote chains...] -- 42:59:10
      73300000 -- [-4461.604] [...7 remote chains...] -- 42:58:04
      73350000 -- [-4480.497] [...7 remote chains...] -- 42:56:58
      73400000 -- [-4474.229] [...7 remote chains...] -- 42:55:50
      73450000 -- (-4485.607) [...7 remote chains...] -- 42:54:44
      73500000 -- (-4484.203) [...7 remote chains...] -- 42:53:36

      Average standard deviation of split frequencies: 0.011274

      73550000 -- (-4473.696) [...7 remote chains...] -- 42:52:29
      73600000 -- (-4481.922) [...7 remote chains...] -- 42:51:21
      73650000 -- (-4500.529) [...7 remote chains...] -- 42:50:13
      73700000 -- (-4474.313) [...7 remote chains...] -- 42:49:07
      73750000 -- (-4501.158) [...7 remote chains...] -- 42:48:01
      73800000 -- (-4486.304) [...7 remote chains...] -- 42:46:55
      73850000 -- (-4494.546) [...7 remote chains...] -- 42:45:49
      73900000 -- (-4481.560) [...7 remote chains...] -- 42:44:41
      73950000 -- (-4478.780) [...7 remote chains...] -- 42:43:35
      74000000 -- (-4494.697) [...7 remote chains...] -- 42:42:28

      Average standard deviation of split frequencies: 0.011046

      74050000 -- (-4478.570) [...7 remote chains...] -- 42:41:24
      74100000 -- (-4495.223) [...7 remote chains...] -- 42:40:18
      74150000 -- [-4474.861] [...7 remote chains...] -- 42:39:13
      74200000 -- [-4477.961] [...7 remote chains...] -- 42:38:06
      74250000 -- (-4492.373) [...7 remote chains...] -- 42:36:58
      74300000 -- (-4470.194) [...7 remote chains...] -- 42:35:50
      74350000 -- (-4483.270) [...7 remote chains...] -- 42:34:42
      74400000 -- (-4475.605) [...7 remote chains...] -- 42:33:36
      74450000 -- (-4476.954) [...7 remote chains...] -- 42:32:30
      74500000 -- (-4469.768) [...7 remote chains...] -- 42:31:23

      Average standard deviation of split frequencies: 0.010715

      74550000 -- (-4491.924) [...7 remote chains...] -- 42:30:15
      74600000 -- (-4493.321) [...7 remote chains...] -- 42:29:05
      74650000 -- [-4473.149] [...7 remote chains...] -- 42:27:58
      74700000 -- [-4483.501] [...7 remote chains...] -- 42:26:52
      74750000 -- (-4485.750) [...7 remote chains...] -- 42:25:46
      74800000 -- (-4511.018) [...7 remote chains...] -- 42:24:38
      74850000 -- (-4494.338) [...7 remote chains...] -- 42:23:31
      74900000 -- (-4492.803) [...7 remote chains...] -- 42:22:25
      74950000 -- [-4474.084] [...7 remote chains...] -- 42:21:17
      75000000 -- (-4491.498) [...7 remote chains...] -- 42:20:10

      Average standard deviation of split frequencies: 0.010647

      75050000 -- [-4489.341] [...7 remote chains...] -- 42:19:04
      75100000 -- [-4481.129] [...7 remote chains...] -- 42:17:56
      75150000 -- [-4487.147] [...7 remote chains...] -- 42:16:49
      75200000 -- (-4491.673) [...7 remote chains...] -- 42:15:39
      75250000 -- [-4484.649] [...7 remote chains...] -- 42:14:32
      75300000 -- [-4474.944] [...7 remote chains...] -- 42:13:24
      75350000 -- (-4483.696) [...7 remote chains...] -- 42:12:19
      75400000 -- (-4484.245) [...7 remote chains...] -- 42:11:11
      75450000 -- (-4496.265) [...7 remote chains...] -- 42:10:04
      75500000 -- (-4515.124) [...7 remote chains...] -- 42:08:56

      Average standard deviation of split frequencies: 0.010780

      75550000 -- (-4487.642) [...7 remote chains...] -- 42:07:49
      75600000 -- (-4486.150) [...7 remote chains...] -- 42:06:40
      75650000 -- [-4466.500] [...7 remote chains...] -- 42:05:32
      75700000 -- (-4498.703) [...7 remote chains...] -- 42:04:25
      75750000 -- [-4478.550] [...7 remote chains...] -- 42:03:16
      75800000 -- [-4472.433] [...7 remote chains...] -- 42:02:10
      75850000 -- [-4471.952] [...7 remote chains...] -- 42:01:03
      75900000 -- (-4493.433) [...7 remote chains...] -- 41:59:57
      75950000 -- (-4484.416) [...7 remote chains...] -- 41:58:50
      76000000 -- [-4449.576] [...7 remote chains...] -- 41:57:44

      Average standard deviation of split frequencies: 0.010548

      76050000 -- [-4461.744] [...7 remote chains...] -- 41:56:37
      76100000 -- [-4484.487] [...7 remote chains...] -- 41:55:31
      76150000 -- (-4477.237) [...7 remote chains...] -- 41:54:24
      76200000 -- (-4491.843) [...7 remote chains...] -- 41:53:17
      76250000 -- (-4504.140) [...7 remote chains...] -- 41:52:09
      76300000 -- (-4506.052) [...7 remote chains...] -- 41:51:04
      76350000 -- (-4507.655) [...7 remote chains...] -- 41:49:55
      76400000 -- (-4472.442) [...7 remote chains...] -- 41:48:49
      76450000 -- (-4505.388) [...7 remote chains...] -- 41:47:41
      76500000 -- (-4500.526) [...7 remote chains...] -- 41:46:35

      Average standard deviation of split frequencies: 0.010307

      76550000 -- [-4480.692] [...7 remote chains...] -- 41:45:31
      76600000 -- [-4491.364] [...7 remote chains...] -- 41:44:26
      76650000 -- [-4475.938] [...7 remote chains...] -- 41:43:20
      76700000 -- [-4466.773] [...7 remote chains...] -- 41:42:15
      76750000 -- [-4483.055] [...7 remote chains...] -- 41:41:09
      76800000 -- [-4470.927] [...7 remote chains...] -- 41:40:04
      76850000 -- (-4498.972) [...7 remote chains...] -- 41:38:58
      76900000 -- [-4485.260] [...7 remote chains...] -- 41:37:51
      76950000 -- (-4502.068) [...7 remote chains...] -- 41:36:45
      77000000 -- (-4492.477) [...7 remote chains...] -- 41:35:40

      Average standard deviation of split frequencies: 0.010407

      77050000 -- (-4491.767) [...7 remote chains...] -- 41:34:33
      77100000 -- [-4496.327] [...7 remote chains...] -- 41:33:26
      77150000 -- (-4497.073) [...7 remote chains...] -- 41:32:19
      77200000 -- (-4500.176) [...7 remote chains...] -- 41:31:14
      77250000 -- (-4501.403) [...7 remote chains...] -- 41:30:10
      77300000 -- (-4491.366) [...7 remote chains...] -- 41:29:04
      77350000 -- (-4504.452) [...7 remote chains...] -- 41:27:57
      77400000 -- (-4483.319) [...7 remote chains...] -- 41:26:50
      77450000 -- (-4509.900) [...7 remote chains...] -- 41:25:45
      77500000 -- [-4487.433] [...7 remote chains...] -- 41:24:40

      Average standard deviation of split frequencies: 0.010040

      77550000 -- (-4528.467) [...7 remote chains...] -- 41:23:34
      77600000 -- [-4504.039] [...7 remote chains...] -- 41:22:26
      77650000 -- (-4505.784) [...7 remote chains...] -- 41:21:20
      77700000 -- (-4489.736) [...7 remote chains...] -- 41:20:17
      77750000 -- (-4490.680) [...7 remote chains...] -- 41:19:10
      77800000 -- [-4490.531] [...7 remote chains...] -- 41:18:05
      77850000 -- [-4477.094] [...7 remote chains...] -- 41:16:58
      77900000 -- [-4487.444] [...7 remote chains...] -- 41:15:52
      77950000 -- (-4493.735) [...7 remote chains...] -- 41:14:46
      78000000 -- [-4464.961] [...7 remote chains...] -- 41:13:39

      Average standard deviation of split frequencies: 0.009857

      78050000 -- [-4470.296] [...7 remote chains...] -- 41:12:32
      78100000 -- (-4505.114) [...7 remote chains...] -- 41:11:25
      78150000 -- [-4488.062] [...7 remote chains...] -- 41:10:18
      78200000 -- [-4476.374] [...7 remote chains...] -- 41:09:10
      78250000 -- [-4472.603] [...7 remote chains...] -- 41:08:03
      78300000 -- [-4489.735] [...7 remote chains...] -- 41:06:57
      78350000 -- [-4465.663] [...7 remote chains...] -- 41:05:50
      78400000 -- (-4495.966) [...7 remote chains...] -- 41:04:45
      78450000 -- (-4516.753) [...7 remote chains...] -- 41:03:36
      78500000 -- (-4471.270) [...7 remote chains...] -- 41:02:30

      Average standard deviation of split frequencies: 0.009786

      78550000 -- (-4492.089) [...7 remote chains...] -- 41:01:21
      78600000 -- (-4480.195) [...7 remote chains...] -- 41:00:16
      78650000 -- [-4485.057] [...7 remote chains...] -- 40:59:08
      78700000 -- (-4486.678) [...7 remote chains...] -- 40:58:00
      78750000 -- [-4471.460] [...7 remote chains...] -- 40:56:52
      78800000 -- (-4478.043) [...7 remote chains...] -- 40:55:45
      78850000 -- [-4489.362] [...7 remote chains...] -- 40:54:37
      78900000 -- [-4468.596] [...7 remote chains...] -- 40:53:30
      78950000 -- [-4476.267] [...7 remote chains...] -- 40:52:24
      79000000 -- (-4477.454) [...7 remote chains...] -- 40:51:17

      Average standard deviation of split frequencies: 0.009841

      79050000 -- (-4475.138) [...7 remote chains...] -- 40:50:12
      79100000 -- (-4477.978) [...7 remote chains...] -- 40:49:04
      79150000 -- (-4518.081) [...7 remote chains...] -- 40:47:59
      79200000 -- (-4500.888) [...7 remote chains...] -- 40:46:53
      79250000 -- [-4461.029] [...7 remote chains...] -- 40:45:46
      79300000 -- [-4466.563] [...7 remote chains...] -- 40:44:41
      79350000 -- (-4488.145) [...7 remote chains...] -- 40:43:38
      79400000 -- [-4478.339] [...7 remote chains...] -- 40:42:31
      79450000 -- [-4474.199] [...7 remote chains...] -- 40:41:25
      79500000 -- (-4476.482) [...7 remote chains...] -- 40:40:17

      Average standard deviation of split frequencies: 0.009898

      79550000 -- (-4474.125) [...7 remote chains...] -- 40:39:10
      79600000 -- [-4454.504] [...7 remote chains...] -- 40:38:04
      79650000 -- (-4465.141) [...7 remote chains...] -- 40:36:59
      79700000 -- (-4475.327) [...7 remote chains...] -- 40:35:51
      79750000 -- (-4508.072) [...7 remote chains...] -- 40:34:45
      79800000 -- [-4473.348] [...7 remote chains...] -- 40:33:38
      79850000 -- (-4487.902) [...7 remote chains...] -- 40:32:32
      79900000 -- (-4495.817) [...7 remote chains...] -- 40:31:26
      79950000 -- [-4465.631] [...7 remote chains...] -- 40:30:19
      80000000 -- [-4489.244] [...7 remote chains...] -- 40:29:13

      Average standard deviation of split frequencies: 0.010109

      80050000 -- (-4478.253) [...7 remote chains...] -- 40:28:07
      80100000 -- (-4505.790) [...7 remote chains...] -- 40:27:00
      80150000 -- [-4474.579] [...7 remote chains...] -- 40:25:53
      80200000 -- (-4494.571) [...7 remote chains...] -- 40:24:46
      80250000 -- [-4474.033] [...7 remote chains...] -- 40:23:42
      80300000 -- (-4493.783) [...7 remote chains...] -- 40:22:34
      80350000 -- (-4480.681) [...7 remote chains...] -- 40:21:28
      80400000 -- (-4514.687) [...7 remote chains...] -- 40:20:23
      80450000 -- (-4511.366) [...7 remote chains...] -- 40:19:15
      80500000 -- (-4497.483) [...7 remote chains...] -- 40:18:16

      Average standard deviation of split frequencies: 0.010113

      80550000 -- (-4511.905) [...7 remote chains...] -- 40:17:12
      80600000 -- (-4478.657) [...7 remote chains...] -- 40:16:07
      80650000 -- (-4491.804) [...7 remote chains...] -- 40:15:01
      80700000 -- (-4482.880) [...7 remote chains...] -- 40:13:53
      80750000 -- (-4505.492) [...7 remote chains...] -- 40:12:48
      80800000 -- (-4492.209) [...7 remote chains...] -- 40:11:42
      80850000 -- (-4487.314) [...7 remote chains...] -- 40:10:40
      80900000 -- (-4495.734) [...7 remote chains...] -- 40:09:39
      80950000 -- (-4500.503) [...7 remote chains...] -- 40:08:33
      81000000 -- (-4502.742) [...7 remote chains...] -- 40:07:26

      Average standard deviation of split frequencies: 0.010041

      81050000 -- (-4502.038) [...7 remote chains...] -- 40:06:20
      81100000 -- (-4476.547) [...7 remote chains...] -- 40:05:14
      81150000 -- (-4520.384) [...7 remote chains...] -- 40:04:08
      81200000 -- (-4496.103) [...7 remote chains...] -- 40:03:06
      81250000 -- (-4498.091) [...7 remote chains...] -- 40:01:59
      81300000 -- [-4477.557] [...7 remote chains...] -- 40:00:53
      81350000 -- (-4492.154) [...7 remote chains...] -- 39:59:47
      81400000 -- (-4483.792) [...7 remote chains...] -- 39:58:41
      81450000 -- (-4498.462) [...7 remote chains...] -- 39:57:35
      81500000 -- [-4483.764] [...7 remote chains...] -- 39:56:30

      Average standard deviation of split frequencies: 0.010059

      81550000 -- (-4475.224) [...7 remote chains...] -- 39:55:24
      81600000 -- (-4498.191) [...7 remote chains...] -- 39:54:18
      81650000 -- (-4508.602) [...7 remote chains...] -- 39:53:12
      81700000 -- (-4484.156) [...7 remote chains...] -- 39:52:06
      81750000 -- [-4477.776] [...7 remote chains...] -- 39:51:00
      81800000 -- [-4475.515] [...7 remote chains...] -- 39:49:54
      81850000 -- (-4495.815) [...7 remote chains...] -- 39:48:48
      81900000 -- [-4483.128] [...7 remote chains...] -- 39:47:41
      81950000 -- [-4468.289] [...7 remote chains...] -- 39:46:34
      82000000 -- (-4490.889) [...7 remote chains...] -- 39:45:28

      Average standard deviation of split frequencies: 0.009883

      82050000 -- [-4480.789] [...7 remote chains...] -- 39:44:23
      82100000 -- [-4491.049] [...7 remote chains...] -- 39:43:17
      82150000 -- [-4503.797] [...7 remote chains...] -- 39:42:10
      82200000 -- [-4488.882] [...7 remote chains...] -- 39:41:04
      82250000 -- (-4478.736) [...7 remote chains...] -- 39:39:58
      82300000 -- [-4477.136] [...7 remote chains...] -- 39:38:53
      82350000 -- (-4470.004) [...7 remote chains...] -- 39:37:47
      82400000 -- (-4494.040) [...7 remote chains...] -- 39:36:41
      82450000 -- (-4499.852) [...7 remote chains...] -- 39:35:35
      82500000 -- (-4488.787) [...7 remote chains...] -- 39:34:28

      Average standard deviation of split frequencies: 0.009896

      82550000 -- (-4525.203) [...7 remote chains...] -- 39:33:22
      82600000 -- (-4513.249) [...7 remote chains...] -- 39:32:18
      82650000 -- (-4517.868) [...7 remote chains...] -- 39:31:12
      82700000 -- [-4481.782] [...7 remote chains...] -- 39:30:06
      82750000 -- (-4507.344) [...7 remote chains...] -- 39:28:59
      82800000 -- (-4498.150) [...7 remote chains...] -- 39:27:53
      82850000 -- [-4493.869] [...7 remote chains...] -- 39:26:46
      82900000 -- [-4477.803] [...7 remote chains...] -- 39:25:41
      82950000 -- [-4489.920] [...7 remote chains...] -- 39:24:35
      83000000 -- [-4467.833] [...7 remote chains...] -- 39:23:28

      Average standard deviation of split frequencies: 0.009908

      83050000 -- (-4487.919) [...7 remote chains...] -- 39:22:22
      83100000 -- (-4493.922) [...7 remote chains...] -- 39:21:18
      83150000 -- [-4482.185] [...7 remote chains...] -- 39:20:12
      83200000 -- (-4486.813) [...7 remote chains...] -- 39:19:05
      83250000 -- (-4499.206) [...7 remote chains...] -- 39:18:01
      83300000 -- (-4496.844) [...7 remote chains...] -- 39:16:54
      83350000 -- (-4497.059) [...7 remote chains...] -- 39:15:48
      83400000 -- (-4488.977) [...7 remote chains...] -- 39:14:43
      83450000 -- (-4502.028) [...7 remote chains...] -- 39:13:36
      83500000 -- (-4488.814) [...7 remote chains...] -- 39:12:29

      Average standard deviation of split frequencies: 0.009657

      83550000 -- (-4489.161) [...7 remote chains...] -- 39:11:23
      83600000 -- [-4486.300] [...7 remote chains...] -- 39:10:18
      83650000 -- [-4487.009] [...7 remote chains...] -- 39:09:11
      83700000 -- [-4493.756] [...7 remote chains...] -- 39:08:05
      83750000 -- [-4504.132] [...7 remote chains...] -- 39:07:01
      83800000 -- [-4463.051] [...7 remote chains...] -- 39:05:55
      83850000 -- [-4490.765] [...7 remote chains...] -- 39:04:49
      83900000 -- (-4486.523) [...7 remote chains...] -- 39:03:44
      83950000 -- (-4502.846) [...7 remote chains...] -- 39:02:39
      84000000 -- (-4478.449) [...7 remote chains...] -- 39:01:33

      Average standard deviation of split frequencies: 0.009615

      84050000 -- (-4485.926) [...7 remote chains...] -- 39:00:28
      84100000 -- (-4495.333) [...7 remote chains...] -- 38:59:23
      84150000 -- (-4486.245) [...7 remote chains...] -- 38:58:17
      84200000 -- [-4469.878] [...7 remote chains...] -- 38:57:12
      84250000 -- (-4477.160) [...7 remote chains...] -- 38:56:06
      84300000 -- (-4496.338) [...7 remote chains...] -- 38:55:01
      84350000 -- [-4475.853] [...7 remote chains...] -- 38:53:55
      84400000 -- [-4477.965] [...7 remote chains...] -- 38:52:50
      84450000 -- (-4479.219) [...7 remote chains...] -- 38:51:45
      84500000 -- (-4471.016) [...7 remote chains...] -- 38:50:39

      Average standard deviation of split frequencies: 0.009556

      84550000 -- (-4481.742) [...7 remote chains...] -- 38:49:34
      84600000 -- [-4492.178] [...7 remote chains...] -- 38:48:29
      84650000 -- (-4476.195) [...7 remote chains...] -- 38:47:23
      84700000 -- (-4504.704) [...7 remote chains...] -- 38:46:18
      84750000 -- (-4478.210) [...7 remote chains...] -- 38:45:11
      84800000 -- [-4474.752] [...7 remote chains...] -- 38:44:04
      84850000 -- [-4480.000] [...7 remote chains...] -- 38:42:59
      84900000 -- (-4489.627) [...7 remote chains...] -- 38:41:54
      84950000 -- (-4481.369) [...7 remote chains...] -- 38:40:47
      85000000 -- (-4486.775) [...7 remote chains...] -- 38:39:42

      Average standard deviation of split frequencies: 0.009611

      85050000 -- (-4482.557) [...7 remote chains...] -- 38:38:37
      85100000 -- (-4499.992) [...7 remote chains...] -- 38:37:31
      85150000 -- (-4507.083) [...7 remote chains...] -- 38:36:26
      85200000 -- (-4511.362) [...7 remote chains...] -- 38:35:21
      85250000 -- (-4469.530) [...7 remote chains...] -- 38:34:16
      85300000 -- (-4463.938) [...7 remote chains...] -- 38:33:09
      85350000 -- (-4505.139) [...7 remote chains...] -- 38:32:04
      85400000 -- (-4475.932) [...7 remote chains...] -- 38:31:01
      85450000 -- (-4479.985) [...7 remote chains...] -- 38:30:08
      85500000 -- (-4473.596) [...7 remote chains...] -- 38:29:17

      Average standard deviation of split frequencies: 0.009593

      85550000 -- (-4479.427) [...7 remote chains...] -- 38:28:22
      85600000 -- [-4466.182] [...7 remote chains...] -- 38:27:26
      85650000 -- (-4504.813) [...7 remote chains...] -- 38:26:36
      85700000 -- (-4462.214) [...7 remote chains...] -- 38:25:48
      85750000 -- (-4495.702) [...7 remote chains...] -- 38:24:59
      85800000 -- (-4496.372) [...7 remote chains...] -- 38:24:04
      85850000 -- (-4515.168) [...7 remote chains...] -- 38:23:08
      85900000 -- (-4495.349) [...7 remote chains...] -- 38:22:14
      85950000 -- (-4506.646) [...7 remote chains...] -- 38:21:26
      86000000 -- [-4484.163] [...7 remote chains...] -- 38:20:35

      Average standard deviation of split frequencies: 0.009363

      86050000 -- [-4502.258] [...7 remote chains...] -- 38:19:47
      86100000 -- [-4474.442] [...7 remote chains...] -- 38:18:58
      86150000 -- [-4465.046] [...7 remote chains...] -- 38:18:09
      86200000 -- (-4496.445) [...7 remote chains...] -- 38:17:20
      86250000 -- [-4491.095] [...7 remote chains...] -- 38:16:29
      86300000 -- (-4487.918) [...7 remote chains...] -- 38:15:36
      86350000 -- (-4493.276) [...7 remote chains...] -- 38:14:46
      86400000 -- (-4506.749) [...7 remote chains...] -- 38:13:53
      86450000 -- (-4514.321) [...7 remote chains...] -- 38:13:03
      86500000 -- (-4484.987) [...7 remote chains...] -- 38:12:07

      Average standard deviation of split frequencies: 0.009157

      86550000 -- (-4490.922) [...7 remote chains...] -- 38:11:14
      86600000 -- (-4496.417) [...7 remote chains...] -- 38:10:24
      86650000 -- (-4492.407) [...7 remote chains...] -- 38:09:31
      86700000 -- (-4486.465) [...7 remote chains...] -- 38:08:44
      86750000 -- (-4506.347) [...7 remote chains...] -- 38:07:53
      86800000 -- (-4496.701) [...7 remote chains...] -- 38:07:02
      86850000 -- [-4483.653] [...7 remote chains...] -- 38:06:10
      86900000 -- [-4485.875] [...7 remote chains...] -- 38:05:20
      86950000 -- (-4528.489) [...7 remote chains...] -- 38:04:26
      87000000 -- (-4500.167) [...7 remote chains...] -- 38:03:37

      Average standard deviation of split frequencies: 0.009194

      87050000 -- (-4493.396) [...7 remote chains...] -- 38:02:47
      87100000 -- (-4512.807) [...7 remote chains...] -- 38:01:54
      87150000 -- (-4490.600) [...7 remote chains...] -- 38:01:02
      87200000 -- (-4468.088) [...7 remote chains...] -- 38:00:10
      87250000 -- (-4491.919) [...7 remote chains...] -- 38:00:00
      87300000 -- (-4476.699) [...7 remote chains...] -- 38:00:03
      87350000 -- (-4500.393) [...7 remote chains...] -- 37:59:08
      87400000 -- (-4504.719) [...7 remote chains...] -- 37:58:14
      87450000 -- (-4473.504) [...7 remote chains...] -- 37:57:21
      87500000 -- (-4466.280) [...7 remote chains...] -- 37:56:31

      Average standard deviation of split frequencies: 0.009043

      87550000 -- (-4480.142) [...7 remote chains...] -- 37:55:37
      87600000 -- (-4470.021) [...7 remote chains...] -- 37:54:47
      87650000 -- (-4473.524) [...7 remote chains...] -- 37:53:56
      87700000 -- [-4471.716] [...7 remote chains...] -- 37:53:06
      87750000 -- (-4485.450) [...7 remote chains...] -- 37:52:13
      87800000 -- (-4492.440) [...7 remote chains...] -- 37:51:19
      87850000 -- (-4484.516) [...7 remote chains...] -- 37:50:26
      87900000 -- [-4491.614] [...7 remote chains...] -- 37:49:36
      87950000 -- [-4493.181] [...7 remote chains...] -- 37:48:47
      88000000 -- [-4482.070] [...7 remote chains...] -- 37:47:57

      Average standard deviation of split frequencies: 0.008889

      88050000 -- [-4467.153] [...7 remote chains...] -- 37:47:05
      88100000 -- [-4500.107] [...7 remote chains...] -- 37:46:10
      88150000 -- (-4483.377) [...7 remote chains...] -- 37:45:17
      88200000 -- [-4512.083] [...7 remote chains...] -- 37:44:26
      88250000 -- [-4483.066] [...7 remote chains...] -- 37:43:30
      88300000 -- [-4480.950] [...7 remote chains...] -- 37:42:37
      88350000 -- (-4520.263) [...7 remote chains...] -- 37:41:44
      88400000 -- [-4496.848] [...7 remote chains...] -- 37:40:54
      88450000 -- [-4469.053] [...7 remote chains...] -- 37:40:01
      88500000 -- [-4502.894] [...7 remote chains...] -- 37:39:07

      Average standard deviation of split frequencies: 0.008735

      88550000 -- [-4477.036] [...7 remote chains...] -- 37:38:14
      88600000 -- (-4490.582) [...7 remote chains...] -- 37:37:20
      88650000 -- (-4479.898) [...7 remote chains...] -- 37:36:28
      88700000 -- (-4474.650) [...7 remote chains...] -- 37:35:38
      88750000 -- [-4460.883] [...7 remote chains...] -- 37:34:50
      88800000 -- [-4477.572] [...7 remote chains...] -- 37:34:00
      88850000 -- [-4482.509] [...7 remote chains...] -- 37:33:11
      88900000 -- (-4500.729) [...7 remote chains...] -- 37:32:19
      88950000 -- [-4480.195] [...7 remote chains...] -- 37:31:33
      89000000 -- (-4489.055) [...7 remote chains...] -- 37:30:44

      Average standard deviation of split frequencies: 0.008641

      89050000 -- [-4487.001] [...7 remote chains...] -- 37:29:55
      89100000 -- (-4489.434) [...7 remote chains...] -- 37:29:07
      89150000 -- (-4499.594) [...7 remote chains...] -- 37:28:13
      89200000 -- [-4474.756] [...7 remote chains...] -- 37:27:26
      89250000 -- (-4492.682) [...7 remote chains...] -- 37:26:38
      89300000 -- (-4499.227) [...7 remote chains...] -- 37:25:51
      89350000 -- (-4510.504) [...7 remote chains...] -- 37:25:00
      89400000 -- (-4514.224) [...7 remote chains...] -- 37:24:08
      89450000 -- (-4536.036) [...7 remote chains...] -- 37:23:14
      89500000 -- (-4475.813) [...7 remote chains...] -- 37:22:23

      Average standard deviation of split frequencies: 0.008621

      89550000 -- (-4500.800) [...7 remote chains...] -- 37:21:32
      89600000 -- (-4492.902) [...7 remote chains...] -- 37:20:40
      89650000 -- [-4483.614] [...7 remote chains...] -- 37:19:49
      89700000 -- [-4467.039] [...7 remote chains...] -- 37:18:56
      89750000 -- [-4495.198] [...7 remote chains...] -- 37:18:05
      89800000 -- (-4476.213) [...7 remote chains...] -- 37:17:15
      89850000 -- [-4486.401] [...7 remote chains...] -- 37:16:26
      89900000 -- (-4494.024) [...7 remote chains...] -- 37:15:37
      89950000 -- [-4465.671] [...7 remote chains...] -- 37:14:49
      90000000 -- (-4509.576) [...7 remote chains...] -- 37:14:01

      Average standard deviation of split frequencies: 0.008617

      90050000 -- (-4488.191) [...7 remote chains...] -- 37:13:11
      90100000 -- (-4502.580) [...7 remote chains...] -- 37:12:20
      90150000 -- (-4471.428) [...7 remote chains...] -- 37:11:26
      90200000 -- (-4479.262) [...7 remote chains...] -- 37:10:33
      90250000 -- (-4494.694) [...7 remote chains...] -- 37:09:40
      90300000 -- [-4455.065] [...7 remote chains...] -- 37:08:47
      90350000 -- [-4462.024] [...7 remote chains...] -- 37:08:00
      90400000 -- [-4480.259] [...7 remote chains...] -- 37:07:11
      90450000 -- (-4474.501) [...7 remote chains...] -- 37:06:24
      90500000 -- (-4492.105) [...7 remote chains...] -- 37:05:34

      Average standard deviation of split frequencies: 0.008561

      90550000 -- (-4489.775) [...7 remote chains...] -- 37:04:41
      90600000 -- (-4508.388) [...7 remote chains...] -- 37:03:48
      90650000 -- (-4470.536) [...7 remote chains...] -- 37:02:56
      90700000 -- (-4488.646) [...7 remote chains...] -- 37:02:05
      90750000 -- [-4493.029] [...7 remote chains...] -- 37:01:16
      90800000 -- (-4483.125) [...7 remote chains...] -- 37:00:28
      90850000 -- [-4476.556] [...7 remote chains...] -- 36:59:35
      90900000 -- [-4459.115] [...7 remote chains...] -- 36:58:44
      90950000 -- [-4474.667] [...7 remote chains...] -- 36:57:54
      91000000 -- (-4492.547) [...7 remote chains...] -- 36:57:07

      Average standard deviation of split frequencies: 0.008675

      91050000 -- (-4469.232) [...7 remote chains...] -- 36:56:17
      91100000 -- [-4485.521] [...7 remote chains...] -- 36:55:23
      91150000 -- (-4495.260) [...7 remote chains...] -- 36:54:34
      91200000 -- (-4520.464) [...7 remote chains...] -- 36:53:44
      91250000 -- (-4490.022) [...7 remote chains...] -- 36:52:56
      91300000 -- (-4478.053) [...7 remote chains...] -- 36:52:09
      91350000 -- (-4500.358) [...7 remote chains...] -- 36:51:17
      91400000 -- (-4501.715) [...7 remote chains...] -- 36:50:28
      91450000 -- (-4473.949) [...7 remote chains...] -- 36:49:40
      91500000 -- (-4488.700) [...7 remote chains...] -- 36:48:50

      Average standard deviation of split frequencies: 0.008676

      91550000 -- [-4487.770] [...7 remote chains...] -- 36:48:00
      91600000 -- (-4477.442) [...7 remote chains...] -- 36:47:12
      91650000 -- (-4491.727) [...7 remote chains...] -- 36:46:25
      91700000 -- [-4484.396] [...7 remote chains...] -- 36:45:31
      91750000 -- (-4502.386) [...7 remote chains...] -- 36:44:42
      91800000 -- (-4481.524) [...7 remote chains...] -- 36:43:56
      91850000 -- (-4509.605) [...7 remote chains...] -- 36:43:06
      91900000 -- (-4494.615) [...7 remote chains...] -- 36:42:16
      91950000 -- (-4490.244) [...7 remote chains...] -- 36:41:28
      92000000 -- (-4475.774) [...7 remote chains...] -- 36:40:37

      Average standard deviation of split frequencies: 0.008776

      92050000 -- (-4476.262) [...7 remote chains...] -- 36:39:51
      92100000 -- (-4507.404) [...7 remote chains...] -- 36:38:59
      92150000 -- (-4471.024) [...7 remote chains...] -- 36:38:10
      92200000 -- (-4486.450) [...7 remote chains...] -- 36:37:21
      92250000 -- (-4477.025) [...7 remote chains...] -- 36:36:33
      92300000 -- (-4494.559) [...7 remote chains...] -- 36:35:48
      92350000 -- (-4497.202) [...7 remote chains...] -- 36:34:57
      92400000 -- [-4481.618] [...7 remote chains...] -- 36:34:09
      92450000 -- (-4491.379) [...7 remote chains...] -- 36:33:24
      92500000 -- (-4503.919) [...7 remote chains...] -- 36:32:39

      Average standard deviation of split frequencies: 0.008836

      92550000 -- (-4496.885) [...7 remote chains...] -- 36:31:51
      92600000 -- (-4508.222) [...7 remote chains...] -- 36:31:01
      92650000 -- (-4515.237) [...7 remote chains...] -- 36:30:14
      92700000 -- (-4481.828) [...7 remote chains...] -- 36:29:25
      92750000 -- (-4511.819) [...7 remote chains...] -- 36:28:40
      92800000 -- (-4509.699) [...7 remote chains...] -- 36:27:52
      92850000 -- (-4508.504) [...7 remote chains...] -- 36:27:03
      92900000 -- (-4517.340) [...7 remote chains...] -- 36:26:12
      92950000 -- (-4503.547) [...7 remote chains...] -- 36:25:20
      93000000 -- [-4484.873] [...7 remote chains...] -- 36:24:28

      Average standard deviation of split frequencies: 0.009004

      93050000 -- (-4502.712) [...7 remote chains...] -- 36:23:38
      93100000 -- (-4503.646) [...7 remote chains...] -- 36:22:46
      93150000 -- (-4495.645) [...7 remote chains...] -- 36:21:45
      93200000 -- (-4478.426) [...7 remote chains...] -- 36:20:41
      93250000 -- (-4516.724) [...7 remote chains...] -- 36:19:36
      93300000 -- (-4484.174) [...7 remote chains...] -- 36:18:33
      93350000 -- [-4476.831] [...7 remote chains...] -- 36:17:29
      93400000 -- (-4515.043) [...7 remote chains...] -- 36:16:27
      93450000 -- (-4480.601) [...7 remote chains...] -- 36:15:24
      93500000 -- [-4468.506] [...7 remote chains...] -- 36:14:20

      Average standard deviation of split frequencies: 0.008956

      93550000 -- [-4472.158] [...7 remote chains...] -- 36:13:16
      93600000 -- (-4464.446) [...7 remote chains...] -- 36:12:10
      93650000 -- [-4476.275] [...7 remote chains...] -- 36:11:07
      93700000 -- (-4472.786) [...7 remote chains...] -- 36:10:02
      93750000 -- (-4469.533) [...7 remote chains...] -- 36:08:56
      93800000 -- [-4482.365] [...7 remote chains...] -- 36:07:53
      93850000 -- (-4494.234) [...7 remote chains...] -- 36:06:47
      93900000 -- (-4466.312) [...7 remote chains...] -- 36:05:41
      93950000 -- [-4481.461] [...7 remote chains...] -- 36:04:37
      94000000 -- [-4452.188] [...7 remote chains...] -- 36:03:32

      Average standard deviation of split frequencies: 0.009007

      94050000 -- (-4488.362) [...7 remote chains...] -- 36:02:26
      94100000 -- (-4506.327) [...7 remote chains...] -- 36:01:24
      94150000 -- (-4504.854) [...7 remote chains...] -- 36:00:19
      94200000 -- (-4499.178) [...7 remote chains...] -- 35:59:16
      94250000 -- (-4497.075) [...7 remote chains...] -- 35:58:12
      94300000 -- (-4496.721) [...7 remote chains...] -- 35:57:08
      94350000 -- (-4492.634) [...7 remote chains...] -- 35:56:04
      94400000 -- (-4488.469) [...7 remote chains...] -- 35:54:59
      94450000 -- (-4512.306) [...7 remote chains...] -- 35:53:54
      94500000 -- (-4499.014) [...7 remote chains...] -- 35:52:51

      Average standard deviation of split frequencies: 0.009154

      94550000 -- (-4484.527) [...7 remote chains...] -- 35:51:47
      94600000 -- (-4493.031) [...7 remote chains...] -- 35:50:44
      94650000 -- (-4501.043) [...7 remote chains...] -- 35:49:45
      94700000 -- (-4496.462) [...7 remote chains...] -- 35:48:40
      94750000 -- [-4461.899] [...7 remote chains...] -- 35:47:37
      94800000 -- (-4499.091) [...7 remote chains...] -- 35:46:35
      94850000 -- (-4485.658) [...7 remote chains...] -- 35:45:33
      94900000 -- [-4493.509] [...7 remote chains...] -- 35:44:30
      94950000 -- [-4488.880] [...7 remote chains...] -- 35:43:24
      95000000 -- (-4477.704) [...7 remote chains...] -- 35:42:19

      Average standard deviation of split frequencies: 0.009321

      95050000 -- [-4490.685] [...7 remote chains...] -- 35:41:16
      95100000 -- [-4467.048] [...7 remote chains...] -- 35:40:11
      95150000 -- [-4480.424] [...7 remote chains...] -- 35:39:05
      95200000 -- (-4492.889) [...7 remote chains...] -- 35:38:00
      95250000 -- (-4492.247) [...7 remote chains...] -- 35:37:00
      95300000 -- (-4507.683) [...7 remote chains...] -- 35:35:56
      95350000 -- (-4540.144) [...7 remote chains...] -- 35:34:54
      95400000 -- (-4510.821) [...7 remote chains...] -- 35:33:50
      95450000 -- (-4501.967) [...7 remote chains...] -- 35:32:46
      95500000 -- (-4516.963) [...7 remote chains...] -- 35:31:42

      Average standard deviation of split frequencies: 0.009310

      95550000 -- (-4492.956) [...7 remote chains...] -- 35:30:38
      95600000 -- [-4470.962] [...7 remote chains...] -- 35:29:35
      95650000 -- [-4485.532] [...7 remote chains...] -- 35:28:33
      95700000 -- (-4490.330) [...7 remote chains...] -- 35:27:30
      95750000 -- (-4477.688) [...7 remote chains...] -- 35:26:26
      95800000 -- (-4499.335) [...7 remote chains...] -- 35:25:22
      95850000 -- (-4489.301) [...7 remote chains...] -- 35:24:17
      95900000 -- (-4517.493) [...7 remote chains...] -- 35:23:14
      95950000 -- (-4491.131) [...7 remote chains...] -- 35:22:11
      96000000 -- (-4504.745) [...7 remote chains...] -- 35:21:07

      Average standard deviation of split frequencies: 0.009263

      96050000 -- (-4502.820) [...7 remote chains...] -- 35:20:03
      96100000 -- (-4485.694) [...7 remote chains...] -- 35:18:57
      96150000 -- (-4521.863) [...7 remote chains...] -- 35:17:53
      96200000 -- (-4475.374) [...7 remote chains...] -- 35:16:48
      96250000 -- (-4472.364) [...7 remote chains...] -- 35:15:43
      96300000 -- (-4492.924) [...7 remote chains...] -- 35:14:37
      96350000 -- (-4472.845) [...7 remote chains...] -- 35:13:33
      96400000 -- (-4519.793) [...7 remote chains...] -- 35:12:32
      96450000 -- (-4500.209) [...7 remote chains...] -- 35:11:26
      96500000 -- (-4512.939) [...7 remote chains...] -- 35:10:21

      Average standard deviation of split frequencies: 0.009369

      96550000 -- [-4458.221] [...7 remote chains...] -- 35:09:19
      96600000 -- (-4480.441) [...7 remote chains...] -- 35:08:18
      96650000 -- [-4461.865] [...7 remote chains...] -- 35:07:16
      96700000 -- [-4468.149] [...7 remote chains...] -- 35:06:17
      96750000 -- (-4474.135) [...7 remote chains...] -- 35:05:16
      96800000 -- [-4467.846] [...7 remote chains...] -- 35:04:16
      96850000 -- (-4496.563) [...7 remote chains...] -- 35:03:16
      96900000 -- [-4473.448] [...7 remote chains...] -- 35:02:16
      96950000 -- [-4483.721] [...7 remote chains...] -- 35:01:16
      97000000 -- (-4485.265) [...7 remote chains...] -- 35:00:14

      Average standard deviation of split frequencies: 0.009375

      97050000 -- (-4485.110) [...7 remote chains...] -- 34:59:15
      97100000 -- (-4500.370) [...7 remote chains...] -- 34:58:15
      97150000 -- (-4474.594) [...7 remote chains...] -- 34:57:11
      97200000 -- (-4486.269) [...7 remote chains...] -- 34:56:06
      97250000 -- (-4473.616) [...7 remote chains...] -- 34:55:00
      97300000 -- (-4489.184) [...7 remote chains...] -- 34:53:54
      97350000 -- (-4479.594) [...7 remote chains...] -- 34:52:49
      97400000 -- [-4489.847] [...7 remote chains...] -- 34:51:43
      97450000 -- [-4474.959] [...7 remote chains...] -- 34:50:40
      97500000 -- (-4489.353) [...7 remote chains...] -- 34:49:36

      Average standard deviation of split frequencies: 0.009422

      97550000 -- (-4510.601) [...7 remote chains...] -- 34:48:33
      97600000 -- (-4481.339) [...7 remote chains...] -- 34:47:33
      97650000 -- (-4495.953) [...7 remote chains...] -- 34:46:30
      97700000 -- (-4497.725) [...7 remote chains...] -- 34:45:30
      97750000 -- (-4498.052) [...7 remote chains...] -- 34:44:27
      97800000 -- [-4494.516] [...7 remote chains...] -- 34:43:24
      97850000 -- (-4477.505) [...7 remote chains...] -- 34:42:21
      97900000 -- [-4479.035] [...7 remote chains...] -- 34:41:17
      97950000 -- [-4477.947] [...7 remote chains...] -- 34:40:13
      98000000 -- [-4479.473] [...7 remote chains...] -- 34:39:12

      Average standard deviation of split frequencies: 0.009476

      98050000 -- [-4492.352] [...7 remote chains...] -- 34:38:07
      98100000 -- [-4473.501] [...7 remote chains...] -- 34:37:06
      98150000 -- [-4473.718] [...7 remote chains...] -- 34:36:05
      98200000 -- (-4497.515) [...7 remote chains...] -- 34:35:02
      98250000 -- (-4516.922) [...7 remote chains...] -- 34:34:00
      98300000 -- (-4474.191) [...7 remote chains...] -- 34:32:55
      98350000 -- [-4476.771] [...7 remote chains...] -- 34:31:52
      98400000 -- [-4480.562] [...7 remote chains...] -- 34:30:51
      98450000 -- [-4489.268] [...7 remote chains...] -- 34:29:46
      98500000 -- [-4484.027] [...7 remote chains...] -- 34:28:42

      Average standard deviation of split frequencies: 0.009595

      98550000 -- [-4498.855] [...7 remote chains...] -- 34:27:41
      98600000 -- [-4471.973] [...7 remote chains...] -- 34:26:40
      98650000 -- [-4468.281] [...7 remote chains...] -- 34:25:37
      98700000 -- (-4487.661) [...7 remote chains...] -- 34:24:33
      98750000 -- [-4485.205] [...7 remote chains...] -- 34:23:32
      98800000 -- [-4484.570] [...7 remote chains...] -- 34:22:29
      98850000 -- (-4485.757) [...7 remote chains...] -- 34:21:28
      98900000 -- [-4483.668] [...7 remote chains...] -- 34:20:26
      98950000 -- [-4465.674] [...7 remote chains...] -- 34:19:22
      99000000 -- [-4472.608] [...7 remote chains...] -- 34:18:20

      Average standard deviation of split frequencies: 0.009600

      99050000 -- [-4467.786] [...7 remote chains...] -- 34:17:18
      99100000 -- [-4464.934] [...7 remote chains...] -- 34:16:14
      99150000 -- (-4496.274) [...7 remote chains...] -- 34:15:10
      99200000 -- [-4488.901] [...7 remote chains...] -- 34:14:07
      99250000 -- (-4478.870) [...7 remote chains...] -- 34:13:06
      99300000 -- (-4474.177) [...7 remote chains...] -- 34:12:01
      99350000 -- (-4505.669) [...7 remote chains...] -- 34:10:58
      99400000 -- (-4480.098) [...7 remote chains...] -- 34:09:58
      99450000 -- [-4462.439] [...7 remote chains...] -- 34:08:54
      99500000 -- [-4496.846] [...7 remote chains...] -- 34:07:52

      Average standard deviation of split frequencies: 0.009771

      99550000 -- [-4476.850] [...7 remote chains...] -- 34:06:49
      99600000 -- (-4509.409) [...7 remote chains...] -- 34:05:47
      99650000 -- (-4501.557) [...7 remote chains...] -- 34:04:45
      99700000 -- (-4510.569) [...7 remote chains...] -- 34:03:44
      99750000 -- [-4490.394] [...7 remote chains...] -- 34:02:41
      99800000 -- (-4496.963) [...7 remote chains...] -- 34:01:39
      99850000 -- (-4484.545) [...7 remote chains...] -- 34:00:37
      99900000 -- (-4493.953) [...7 remote chains...] -- 33:59:34
      99950000 -- (-4512.137) [...7 remote chains...] -- 33:58:32
      100000000 -- (-4510.321) [...7 remote chains...] -- 33:57:28

      Average standard deviation of split frequencies: 0.009518

      100050000 -- (-4485.745) [...7 remote chains...] -- 33:56:27
      100100000 -- (-4486.839) [...7 remote chains...] -- 33:55:25
      100150000 -- (-4488.629) [...7 remote chains...] -- 33:54:23
      100200000 -- (-4494.701) [...7 remote chains...] -- 33:53:22
      100250000 -- (-4496.406) [...7 remote chains...] -- 33:52:19
      100300000 -- (-4501.052) [...7 remote chains...] -- 33:51:18
      100350000 -- (-4512.688) [...7 remote chains...] -- 33:50:16
      100400000 -- (-4478.678) [...7 remote chains...] -- 33:49:16
      100450000 -- [-4476.553] [...7 remote chains...] -- 33:48:12
      100500000 -- (-4483.791) [...7 remote chains...] -- 33:47:10

      Average standard deviation of split frequencies: 0.009193

      100550000 -- [-4476.293] [...7 remote chains...] -- 33:46:08
      100600000 -- (-4486.499) [...7 remote chains...] -- 33:45:07
      100650000 -- (-4486.277) [...7 remote chains...] -- 33:44:04
      100700000 -- (-4490.748) [...7 remote chains...] -- 33:43:01
      100750000 -- (-4482.515) [...7 remote chains...] -- 33:42:00
      100800000 -- (-4490.421) [...7 remote chains...] -- 33:40:58
      100850000 -- (-4495.020) [...7 remote chains...] -- 33:39:56
      100900000 -- (-4458.432) [...7 remote chains...] -- 33:38:53
      100950000 -- [-4456.367] [...7 remote chains...] -- 33:37:52
      101000000 -- (-4488.157) [...7 remote chains...] -- 33:36:50

      Average standard deviation of split frequencies: 0.009045

      101050000 -- [-4454.584] [...7 remote chains...] -- 33:35:52
      101100000 -- (-4482.149) [...7 remote chains...] -- 33:34:47
      101150000 -- (-4477.837) [...7 remote chains...] -- 33:33:45
      101200000 -- [-4474.880] [...7 remote chains...] -- 33:32:42
      101250000 -- [-4490.734] [...7 remote chains...] -- 33:31:39
      101300000 -- [-4475.679] [...7 remote chains...] -- 33:30:37
      101350000 -- [-4476.566] [...7 remote chains...] -- 33:29:35
      101400000 -- [-4466.355] [...7 remote chains...] -- 33:28:33
      101450000 -- (-4507.462) [...7 remote chains...] -- 33:27:29
      101500000 -- [-4469.141] [...7 remote chains...] -- 33:26:28

      Average standard deviation of split frequencies: 0.009004

      101550000 -- (-4495.752) [...7 remote chains...] -- 33:25:26
      101600000 -- (-4492.389) [...7 remote chains...] -- 33:24:23
      101650000 -- [-4479.908] [...7 remote chains...] -- 33:23:21
      101700000 -- [-4489.819] [...7 remote chains...] -- 33:22:21
      101750000 -- [-4470.514] [...7 remote chains...] -- 33:21:20
      101800000 -- [-4487.683] [...7 remote chains...] -- 33:20:20
      101850000 -- (-4469.553) [...7 remote chains...] -- 33:19:17
      101900000 -- [-4481.803] [...7 remote chains...] -- 33:18:16
      101950000 -- [-4471.296] [...7 remote chains...] -- 33:17:14
      102000000 -- (-4489.702) [...7 remote chains...] -- 33:16:13

      Average standard deviation of split frequencies: 0.009114

      102050000 -- [-4472.593] [...7 remote chains...] -- 33:15:14
      102100000 -- [-4477.048] [...7 remote chains...] -- 33:14:13
      102150000 -- [-4469.081] [...7 remote chains...] -- 33:13:13
      102200000 -- [-4488.695] [...7 remote chains...] -- 33:12:10
      102250000 -- (-4507.852) [...7 remote chains...] -- 33:11:12
      102300000 -- (-4492.150) [...7 remote chains...] -- 33:10:12
      102350000 -- (-4499.161) [...7 remote chains...] -- 33:09:09
      102400000 -- (-4489.708) [...7 remote chains...] -- 33:08:09
      102450000 -- (-4514.212) [...7 remote chains...] -- 33:07:12
      102500000 -- (-4493.422) [...7 remote chains...] -- 33:06:13

      Average standard deviation of split frequencies: 0.009103

      102550000 -- (-4504.511) [...7 remote chains...] -- 33:05:13
      102600000 -- (-4509.192) [...7 remote chains...] -- 33:04:11
      102650000 -- (-4504.365) [...7 remote chains...] -- 33:03:07
      102700000 -- (-4488.084) [...7 remote chains...] -- 33:02:06
      102750000 -- (-4480.855) [...7 remote chains...] -- 33:01:07
      102800000 -- [-4463.363] [...7 remote chains...] -- 33:00:09
      102850000 -- (-4495.298) [...7 remote chains...] -- 32:59:07
      102900000 -- (-4484.206) [...7 remote chains...] -- 32:58:09
      102950000 -- (-4485.245) [...7 remote chains...] -- 32:57:10
      103000000 -- (-4475.483) [...7 remote chains...] -- 32:56:11

      Average standard deviation of split frequencies: 0.008998

      103050000 -- (-4490.919) [...7 remote chains...] -- 32:55:12
      103100000 -- (-4472.743) [...7 remote chains...] -- 32:54:12
      103150000 -- (-4511.894) [...7 remote chains...] -- 32:53:11
      103200000 -- (-4483.488) [...7 remote chains...] -- 32:52:14
      103250000 -- (-4500.957) [...7 remote chains...] -- 32:51:17
      103300000 -- (-4471.547) [...7 remote chains...] -- 32:50:16
      103350000 -- (-4476.269) [...7 remote chains...] -- 32:49:18
      103400000 -- [-4456.766] [...7 remote chains...] -- 32:48:18
      103450000 -- [-4462.014] [...7 remote chains...] -- 32:47:20
      103500000 -- [-4493.150] [...7 remote chains...] -- 32:46:19

      Average standard deviation of split frequencies: 0.009017

      103550000 -- [-4480.499] [...7 remote chains...] -- 32:45:20
      103600000 -- [-4478.360] [...7 remote chains...] -- 32:44:19
      103650000 -- [-4451.370] [...7 remote chains...] -- 32:43:17
      103700000 -- (-4488.691) [...7 remote chains...] -- 32:42:13
      103750000 -- (-4485.399) [...7 remote chains...] -- 32:41:10
      103800000 -- (-4510.887) [...7 remote chains...] -- 32:40:09
      103850000 -- (-4513.756) [...7 remote chains...] -- 32:39:09
      103900000 -- (-4492.817) [...7 remote chains...] -- 32:38:06
      103950000 -- (-4485.030) [...7 remote chains...] -- 32:37:05
      104000000 -- (-4492.063) [...7 remote chains...] -- 32:36:05

      Average standard deviation of split frequencies: 0.008836

      104050000 -- [-4481.058] [...7 remote chains...] -- 32:35:03
      104100000 -- (-4500.419) [...7 remote chains...] -- 32:34:02
      104150000 -- (-4485.434) [...7 remote chains...] -- 32:32:59
      104200000 -- [-4470.815] [...7 remote chains...] -- 32:31:58
      104250000 -- [-4471.335] [...7 remote chains...] -- 32:30:58
      104300000 -- [-4467.652] [...7 remote chains...] -- 32:29:57
      104350000 -- (-4468.363) [...7 remote chains...] -- 32:28:56
      104400000 -- (-4492.254) [...7 remote chains...] -- 32:27:58
      104450000 -- (-4481.805) [...7 remote chains...] -- 32:27:00
      104500000 -- (-4475.764) [...7 remote chains...] -- 32:26:02

      Average standard deviation of split frequencies: 0.008710

      104550000 -- (-4482.549) [...7 remote chains...] -- 32:25:04
      104600000 -- (-4477.018) [...7 remote chains...] -- 32:24:07
      104650000 -- [-4468.118] [...7 remote chains...] -- 32:23:11
      104700000 -- (-4494.835) [...7 remote chains...] -- 32:22:12
      104750000 -- (-4508.797) [...7 remote chains...] -- 32:21:11
      104800000 -- [-4475.038] [...7 remote chains...] -- 32:20:11
      104850000 -- [-4487.872] [...7 remote chains...] -- 32:19:08
      104900000 -- [-4474.197] [...7 remote chains...] -- 32:18:06
      104950000 -- (-4509.447) [...7 remote chains...] -- 32:17:05
      105000000 -- [-4498.931] [...7 remote chains...] -- 32:16:02

      Average standard deviation of split frequencies: 0.008670

      105050000 -- (-4497.228) [...7 remote chains...] -- 32:15:02
      105100000 -- (-4493.901) [...7 remote chains...] -- 32:14:00
      105150000 -- (-4511.613) [...7 remote chains...] -- 32:12:59
      105200000 -- (-4501.676) [...7 remote chains...] -- 32:12:00
      105250000 -- [-4523.330] [...7 remote chains...] -- 32:10:57
      105300000 -- [-4504.978] [...7 remote chains...] -- 32:09:59
      105350000 -- [-4481.237] [...7 remote chains...] -- 32:08:59
      105400000 -- [-4497.817] [...7 remote chains...] -- 32:07:57
      105450000 -- [-4499.155] [...7 remote chains...] -- 32:06:57
      105500000 -- [-4491.755] [...7 remote chains...] -- 32:05:56

      Average standard deviation of split frequencies: 0.008733

      105550000 -- [-4477.709] [...7 remote chains...] -- 32:04:54
      105600000 -- [-4487.606] [...7 remote chains...] -- 32:03:53
      105650000 -- (-4485.454) [...7 remote chains...] -- 32:02:51
      105700000 -- (-4474.163) [...7 remote chains...] -- 32:01:52
      105750000 -- (-4496.410) [...7 remote chains...] -- 32:00:51
      105800000 -- (-4485.371) [...7 remote chains...] -- 31:59:51
      105850000 -- (-4515.935) [...7 remote chains...] -- 31:58:53
      105900000 -- (-4521.290) [...7 remote chains...] -- 31:57:54
      105950000 -- (-4492.330) [...7 remote chains...] -- 31:56:51
      106000000 -- (-4496.363) [...7 remote chains...] -- 31:55:51

      Average standard deviation of split frequencies: 0.008623

      106050000 -- (-4506.527) [...7 remote chains...] -- 31:54:50
      106100000 -- (-4490.433) [...7 remote chains...] -- 31:53:47
      106150000 -- (-4472.822) [...7 remote chains...] -- 31:52:48
      106200000 -- (-4503.115) [...7 remote chains...] -- 31:51:48
      106250000 -- (-4502.752) [...7 remote chains...] -- 31:50:44
      106300000 -- (-4495.825) [...7 remote chains...] -- 31:49:39
      106350000 -- (-4512.095) [...7 remote chains...] -- 31:48:36
      106400000 -- (-4508.871) [...7 remote chains...] -- 31:47:31
      106450000 -- (-4514.670) [...7 remote chains...] -- 31:46:27
      106500000 -- (-4493.043) [...7 remote chains...] -- 31:45:25

      Average standard deviation of split frequencies: 0.008746

      106550000 -- [-4480.480] [...7 remote chains...] -- 31:44:22
      106600000 -- [-4475.518] [...7 remote chains...] -- 31:43:18
      106650000 -- (-4471.901) [...7 remote chains...] -- 31:42:16
      106700000 -- (-4488.821) [...7 remote chains...] -- 31:41:13
      106750000 -- [-4479.693] [...7 remote chains...] -- 31:40:11
      106800000 -- (-4482.057) [...7 remote chains...] -- 31:39:12
      106850000 -- (-4483.173) [...7 remote chains...] -- 31:38:08
      106900000 -- (-4500.849) [...7 remote chains...] -- 31:37:05
      106950000 -- (-4487.140) [...7 remote chains...] -- 31:36:06
      107000000 -- (-4495.934) [...7 remote chains...] -- 31:35:02

      Average standard deviation of split frequencies: 0.008860

      107050000 -- (-4489.334) [...7 remote chains...] -- 31:34:00
      107100000 -- (-4485.162) [...7 remote chains...] -- 31:33:00
      107150000 -- (-4492.805) [...7 remote chains...] -- 31:31:57
      107200000 -- [-4466.948] [...7 remote chains...] -- 31:30:54
      107250000 -- [-4468.591] [...7 remote chains...] -- 31:29:51
      107300000 -- [-4476.088] [...7 remote chains...] -- 31:28:47
      107350000 -- [-4464.963] [...7 remote chains...] -- 31:27:43
      107400000 -- (-4489.363) [...7 remote chains...] -- 31:26:40
      107450000 -- [-4457.843] [...7 remote chains...] -- 31:25:36
      107500000 -- [-4483.925] [...7 remote chains...] -- 31:24:32

      Average standard deviation of split frequencies: 0.008595

      107550000 -- (-4485.852) [...7 remote chains...] -- 31:23:30
      107600000 -- (-4499.370) [...7 remote chains...] -- 31:22:28
      107650000 -- (-4482.116) [...7 remote chains...] -- 31:21:25
      107700000 -- [-4450.687] [...7 remote chains...] -- 31:20:26
      107750000 -- [-4469.828] [...7 remote chains...] -- 31:19:21
      107800000 -- [-4459.583] [...7 remote chains...] -- 31:18:16
      107850000 -- (-4476.315) [...7 remote chains...] -- 31:17:16
      107900000 -- (-4483.316) [...7 remote chains...] -- 31:16:12
      107950000 -- [-4480.662] [...7 remote chains...] -- 31:15:09
      108000000 -- (-4463.731) [...7 remote chains...] -- 31:14:06

      Average standard deviation of split frequencies: 0.008495

      108050000 -- (-4462.616) [...7 remote chains...] -- 31:13:04
      108100000 -- [-4476.708] [...7 remote chains...] -- 31:12:02
      108150000 -- [-4481.924] [...7 remote chains...] -- 31:11:02
      108200000 -- (-4471.110) [...7 remote chains...] -- 31:10:02
      108250000 -- (-4505.827) [...7 remote chains...] -- 31:08:58
      108300000 -- (-4476.415) [...7 remote chains...] -- 31:07:54
      108350000 -- (-4486.397) [...7 remote chains...] -- 31:06:54
      108400000 -- (-4485.513) [...7 remote chains...] -- 31:05:51
      108450000 -- (-4512.835) [...7 remote chains...] -- 31:04:47
      108500000 -- (-4522.069) [...7 remote chains...] -- 31:03:48

      Average standard deviation of split frequencies: 0.008545

      108550000 -- (-4500.143) [...7 remote chains...] -- 31:02:45
      108600000 -- (-4513.250) [...7 remote chains...] -- 31:01:45
      108650000 -- [-4487.149] [...7 remote chains...] -- 31:00:42
      108700000 -- [-4503.954] [...7 remote chains...] -- 30:59:38
      108750000 -- [-4486.017] [...7 remote chains...] -- 30:58:35
      108800000 -- [-4493.141] [...7 remote chains...] -- 30:57:30
      108850000 -- (-4502.429) [...7 remote chains...] -- 30:56:26
      108900000 -- [-4494.510] [...7 remote chains...] -- 30:55:22
      108950000 -- (-4495.490) [...7 remote chains...] -- 30:54:18
      109000000 -- [-4471.398] [...7 remote chains...] -- 30:53:14

      Average standard deviation of split frequencies: 0.008522

      109050000 -- [-4477.318] [...7 remote chains...] -- 30:52:13
      109100000 -- [-4494.509] [...7 remote chains...] -- 30:51:08
      109150000 -- (-4511.134) [...7 remote chains...] -- 30:50:04
      109200000 -- (-4500.394) [...7 remote chains...] -- 30:49:01
      109250000 -- (-4478.182) [...7 remote chains...] -- 30:47:57
      109300000 -- (-4491.352) [...7 remote chains...] -- 30:46:53
      109350000 -- (-4482.830) [...7 remote chains...] -- 30:45:50
      109400000 -- (-4490.663) [...7 remote chains...] -- 30:44:47
      109450000 -- [-4492.428] [...7 remote chains...] -- 30:43:44
      109500000 -- (-4508.812) [...7 remote chains...] -- 30:42:42

      Average standard deviation of split frequencies: 0.008722

      109550000 -- (-4535.037) [...7 remote chains...] -- 30:41:40
      109600000 -- (-4515.404) [...7 remote chains...] -- 30:40:36
      109650000 -- (-4516.078) [...7 remote chains...] -- 30:39:32
      109700000 -- (-4491.403) [...7 remote chains...] -- 30:38:32
      109750000 -- (-4479.555) [...7 remote chains...] -- 30:37:28
      109800000 -- (-4498.609) [...7 remote chains...] -- 30:36:26
      109850000 -- [-4473.058] [...7 remote chains...] -- 30:35:25
      109900000 -- [-4479.611] [...7 remote chains...] -- 30:34:21
      109950000 -- (-4500.666) [...7 remote chains...] -- 30:33:21
      110000000 -- [-4485.651] [...7 remote chains...] -- 30:32:20

      Average standard deviation of split frequencies: 0.008759

      110050000 -- [-4471.766] [...7 remote chains...] -- 30:31:17
      110100000 -- [-4466.987] [...7 remote chains...] -- 30:30:15
      110150000 -- [-4468.259] [...7 remote chains...] -- 30:29:13
      110200000 -- [-4484.774] [...7 remote chains...] -- 30:28:09
      110250000 -- [-4465.555] [...7 remote chains...] -- 30:27:06
      110300000 -- (-4490.392) [...7 remote chains...] -- 30:26:06
      110350000 -- (-4483.905) [...7 remote chains...] -- 30:25:02
      110400000 -- [-4468.197] [...7 remote chains...] -- 30:24:00
      110450000 -- [-4462.221] [...7 remote chains...] -- 30:22:59
      110500000 -- [-4468.442] [...7 remote chains...] -- 30:21:54

      Average standard deviation of split frequencies: 0.008665

      110550000 -- (-4474.452) [...7 remote chains...] -- 30:20:51
      110600000 -- (-4473.403) [...7 remote chains...] -- 30:19:52
      110650000 -- [-4493.594] [...7 remote chains...] -- 30:18:54
      110700000 -- (-4512.979) [...7 remote chains...] -- 30:17:57
      110750000 -- (-4497.528) [...7 remote chains...] -- 30:16:55
      110800000 -- (-4500.284) [...7 remote chains...] -- 30:15:53
      110850000 -- (-4498.157) [...7 remote chains...] -- 30:14:50
      110900000 -- [-4486.591] [...7 remote chains...] -- 30:13:44
      110950000 -- (-4499.868) [...7 remote chains...] -- 30:12:39
      111000000 -- [-4490.720] [...7 remote chains...] -- 30:11:36

      Average standard deviation of split frequencies: 0.008496

      111050000 -- (-4497.835) [...7 remote chains...] -- 30:10:39
      111100000 -- (-4480.907) [...7 remote chains...] -- 30:09:42
      111150000 -- (-4504.852) [...7 remote chains...] -- 30:08:40
      111200000 -- (-4495.925) [...7 remote chains...] -- 30:07:39
      111250000 -- (-4503.330) [...7 remote chains...] -- 30:06:37
      111300000 -- (-4481.676) [...7 remote chains...] -- 30:05:34
      111350000 -- (-4486.708) [...7 remote chains...] -- 30:04:30
      111400000 -- [-4494.474] [...7 remote chains...] -- 30:03:25
      111450000 -- (-4461.414) [...7 remote chains...] -- 30:02:21
      111500000 -- (-4513.622) [...7 remote chains...] -- 30:01:19

      Average standard deviation of split frequencies: 0.008458

      111550000 -- (-4506.939) [...7 remote chains...] -- 30:00:23
      111600000 -- [-4487.320] [...7 remote chains...] -- 29:59:24
      111650000 -- [-4494.137] [...7 remote chains...] -- 29:58:23
      111700000 -- [-4471.375] [...7 remote chains...] -- 29:57:22
      111750000 -- [-4469.638] [...7 remote chains...] -- 29:56:21
      111800000 -- (-4470.729) [...7 remote chains...] -- 29:55:17
      111850000 -- [-4447.366] [...7 remote chains...] -- 29:54:14
      111900000 -- [-4477.360] [...7 remote chains...] -- 29:53:09
      111950000 -- [-4480.551] [...7 remote chains...] -- 29:52:04
      112000000 -- (-4486.072) [...7 remote chains...] -- 29:51:03

      Average standard deviation of split frequencies: 0.008508

      112050000 -- (-4483.008) [...7 remote chains...] -- 29:50:13
      112100000 -- (-4512.415) [...7 remote chains...] -- 29:49:14
      112150000 -- (-4495.356) [...7 remote chains...] -- 29:48:15
      112200000 -- (-4511.113) [...7 remote chains...] -- 29:47:12
      112250000 -- (-4506.187) [...7 remote chains...] -- 29:46:09
      112300000 -- (-4488.893) [...7 remote chains...] -- 29:45:06
      112350000 -- (-4471.218) [...7 remote chains...] -- 29:44:02
      112400000 -- [-4479.946] [...7 remote chains...] -- 29:42:57
      112450000 -- [-4478.676] [...7 remote chains...] -- 29:41:52
      112500000 -- (-4494.717) [...7 remote chains...] -- 29:40:52

      Average standard deviation of split frequencies: 0.008538

      112550000 -- (-4484.213) [...7 remote chains...] -- 29:39:56
      112600000 -- (-4474.314) [...7 remote chains...] -- 29:38:55
      112650000 -- [-4487.285] [...7 remote chains...] -- 29:37:54
      112700000 -- [-4474.156] [...7 remote chains...] -- 29:36:52
      112750000 -- (-4476.530) [...7 remote chains...] -- 29:35:48
      112800000 -- (-4472.123) [...7 remote chains...] -- 29:34:44
      112850000 -- (-4478.944) [...7 remote chains...] -- 29:33:39
      112900000 -- (-4487.627) [...7 remote chains...] -- 29:32:34
      112950000 -- (-4520.339) [...7 remote chains...] -- 29:31:28
      113000000 -- (-4496.302) [...7 remote chains...] -- 29:30:27

      Average standard deviation of split frequencies: 0.008653

      113050000 -- (-4493.266) [...7 remote chains...] -- 29:29:28
      113100000 -- (-4475.859) [...7 remote chains...] -- 29:28:27
      113150000 -- [-4485.587] [...7 remote chains...] -- 29:27:24
      113200000 -- (-4520.564) [...7 remote chains...] -- 29:26:21
      113250000 -- (-4492.924) [...7 remote chains...] -- 29:25:19
      113300000 -- [-4495.492] [...7 remote chains...] -- 29:24:15
      113350000 -- (-4500.188) [...7 remote chains...] -- 29:23:11
      113400000 -- [-4468.315] [...7 remote chains...] -- 29:22:07
      113450000 -- (-4507.643) [...7 remote chains...] -- 29:21:12
      113500000 -- (-4483.806) [...7 remote chains...] -- 29:20:15

      Average standard deviation of split frequencies: 0.008806

      113550000 -- (-4478.233) [...7 remote chains...] -- 29:19:15
      113600000 -- (-4465.248) [...7 remote chains...] -- 29:18:15
      113650000 -- [-4496.457] [...7 remote chains...] -- 29:17:12
      113700000 -- [-4491.447] [...7 remote chains...] -- 29:16:10
      113750000 -- [-4465.814] [...7 remote chains...] -- 29:15:06
      113800000 -- [-4478.987] [...7 remote chains...] -- 29:14:02
      113850000 -- [-4485.208] [...7 remote chains...] -- 29:13:00
      113900000 -- [-4493.494] [...7 remote chains...] -- 29:11:59
      113950000 -- [-4448.979] [...7 remote chains...] -- 29:11:00
      114000000 -- (-4462.717) [...7 remote chains...] -- 29:10:01

      Average standard deviation of split frequencies: 0.008847

      114050000 -- (-4493.016) [...7 remote chains...] -- 29:09:01
      114100000 -- [-4477.988] [...7 remote chains...] -- 29:07:58
      114150000 -- (-4501.977) [...7 remote chains...] -- 29:06:55
      114200000 -- [-4491.598] [...7 remote chains...] -- 29:05:51
      114250000 -- [-4456.461] [...7 remote chains...] -- 29:04:46
      114300000 -- [-4468.427] [...7 remote chains...] -- 29:03:42
      114350000 -- [-4489.888] [...7 remote chains...] -- 29:02:44
      114400000 -- [-4474.658] [...7 remote chains...] -- 29:01:49
      114450000 -- [-4468.403] [...7 remote chains...] -- 29:00:51
      114500000 -- (-4486.194) [...7 remote chains...] -- 28:59:50

      Average standard deviation of split frequencies: 0.008780

      114550000 -- (-4492.342) [...7 remote chains...] -- 28:58:47
      114600000 -- [-4490.034] [...7 remote chains...] -- 28:57:43
      114650000 -- (-4475.051) [...7 remote chains...] -- 28:56:39
      114700000 -- (-4497.577) [...7 remote chains...] -- 28:55:34
      114750000 -- (-4489.583) [...7 remote chains...] -- 28:54:30
      114800000 -- (-4481.053) [...7 remote chains...] -- 28:53:24
      114850000 -- [-4469.257] [...7 remote chains...] -- 28:52:20
      114900000 -- (-4479.689) [...7 remote chains...] -- 28:51:16
      114950000 -- (-4469.002) [...7 remote chains...] -- 28:50:12
      115000000 -- (-4506.951) [...7 remote chains...] -- 28:49:08

      Average standard deviation of split frequencies: 0.008807

      115050000 -- [-4477.308] [...7 remote chains...] -- 28:48:04
      115100000 -- [-4468.522] [...7 remote chains...] -- 28:47:00
      115150000 -- [-4467.964] [...7 remote chains...] -- 28:45:56
      115200000 -- [-4480.103] [...7 remote chains...] -- 28:44:51
      115250000 -- (-4483.659) [...7 remote chains...] -- 28:43:47
      115300000 -- [-4488.610] [...7 remote chains...] -- 28:42:43
      115350000 -- [-4501.962] [...7 remote chains...] -- 28:41:40
      115400000 -- [-4501.189] [...7 remote chains...] -- 28:40:35
      115450000 -- (-4493.790) [...7 remote chains...] -- 28:39:31
      115500000 -- [-4462.703] [...7 remote chains...] -- 28:38:27

      Average standard deviation of split frequencies: 0.008764

      115550000 -- [-4496.021] [...7 remote chains...] -- 28:37:24
      115600000 -- [-4466.495] [...7 remote chains...] -- 28:36:20
      115650000 -- [-4473.567] [...7 remote chains...] -- 28:35:16
      115700000 -- [-4479.762] [...7 remote chains...] -- 28:34:12
      115750000 -- [-4477.957] [...7 remote chains...] -- 28:33:08
      115800000 -- (-4486.825) [...7 remote chains...] -- 28:32:04
      115850000 -- [-4495.997] [...7 remote chains...] -- 28:31:00
      115900000 -- [-4468.402] [...7 remote chains...] -- 28:29:55
      115950000 -- [-4479.173] [...7 remote chains...] -- 28:28:50
      116000000 -- [-4498.076] [...7 remote chains...] -- 28:27:46

      Average standard deviation of split frequencies: 0.008996

      116050000 -- [-4478.494] [...7 remote chains...] -- 28:26:43
      116100000 -- [-4462.339] [...7 remote chains...] -- 28:25:40
      116150000 -- (-4491.446) [...7 remote chains...] -- 28:24:36
      116200000 -- (-4489.057) [...7 remote chains...] -- 28:23:32
      116250000 -- (-4481.540) [...7 remote chains...] -- 28:22:29
      116300000 -- (-4506.041) [...7 remote chains...] -- 28:21:26
      116350000 -- (-4502.934) [...7 remote chains...] -- 28:20:22
      116400000 -- (-4464.933) [...7 remote chains...] -- 28:19:18
      116450000 -- (-4469.581) [...7 remote chains...] -- 28:18:16
      116500000 -- (-4500.771) [...7 remote chains...] -- 28:17:12

      Average standard deviation of split frequencies: 0.008998

      116550000 -- (-4472.102) [...7 remote chains...] -- 28:16:08
      116600000 -- (-4487.036) [...7 remote chains...] -- 28:15:05
      116650000 -- (-4515.022) [...7 remote chains...] -- 28:14:01
      116700000 -- (-4496.528) [...7 remote chains...] -- 28:12:58
      116750000 -- (-4474.868) [...7 remote chains...] -- 28:11:55
      116800000 -- (-4501.863) [...7 remote chains...] -- 28:10:52
      116850000 -- (-4509.336) [...7 remote chains...] -- 28:09:49
      116900000 -- (-4484.907) [...7 remote chains...] -- 28:08:46
      116950000 -- [-4469.094] [...7 remote chains...] -- 28:07:43
      117000000 -- (-4479.568) [...7 remote chains...] -- 28:06:39

      Average standard deviation of split frequencies: 0.009043

      117050000 -- [-4488.009] [...7 remote chains...] -- 28:05:35
      117100000 -- [-4502.798] [...7 remote chains...] -- 28:04:32
      117150000 -- [-4488.453] [...7 remote chains...] -- 28:03:29
      117200000 -- (-4510.865) [...7 remote chains...] -- 28:02:25
      117250000 -- [-4505.040] [...7 remote chains...] -- 28:01:22
      117300000 -- (-4501.800) [...7 remote chains...] -- 28:00:19
      117350000 -- [-4490.681] [...7 remote chains...] -- 27:59:15
      117400000 -- [-4477.651] [...7 remote chains...] -- 27:58:12
      117450000 -- [-4475.672] [...7 remote chains...] -- 27:57:08
      117500000 -- [-4488.068] [...7 remote chains...] -- 27:56:06

      Average standard deviation of split frequencies: 0.009035

      117550000 -- (-4499.068) [...7 remote chains...] -- 27:55:03
      117600000 -- (-4500.879) [...7 remote chains...] -- 27:54:00
      117650000 -- [-4472.706] [...7 remote chains...] -- 27:52:57
      117700000 -- [-4497.546] [...7 remote chains...] -- 27:51:53
      117750000 -- (-4479.423) [...7 remote chains...] -- 27:50:50
      117800000 -- (-4481.274) [...7 remote chains...] -- 27:49:47
      117850000 -- (-4487.988) [...7 remote chains...] -- 27:48:44
      117900000 -- (-4497.860) [...7 remote chains...] -- 27:47:41
      117950000 -- (-4493.191) [...7 remote chains...] -- 27:46:36
      118000000 -- (-4481.272) [...7 remote chains...] -- 27:45:32

      Average standard deviation of split frequencies: 0.008891

      118050000 -- (-4475.981) [...7 remote chains...] -- 27:44:29
      118100000 -- (-4505.633) [...7 remote chains...] -- 27:43:26
      118150000 -- (-4496.965) [...7 remote chains...] -- 27:42:22
      118200000 -- (-4510.450) [...7 remote chains...] -- 27:41:19
      118250000 -- (-4490.327) [...7 remote chains...] -- 27:40:15
      118300000 -- [-4488.937] [...7 remote chains...] -- 27:39:11
      118350000 -- (-4491.065) [...7 remote chains...] -- 27:38:08
      118400000 -- (-4479.394) [...7 remote chains...] -- 27:37:03
      118450000 -- [-4478.719] [...7 remote chains...] -- 27:36:00
      118500000 -- (-4496.523) [...7 remote chains...] -- 27:34:57

      Average standard deviation of split frequencies: 0.008766

      118550000 -- (-4479.718) [...7 remote chains...] -- 27:33:53
      118600000 -- (-4512.709) [...7 remote chains...] -- 27:32:50
      118650000 -- (-4479.209) [...7 remote chains...] -- 27:31:47
      118700000 -- (-4506.121) [...7 remote chains...] -- 27:30:43
      118750000 -- (-4489.494) [...7 remote chains...] -- 27:29:39
      118800000 -- (-4489.621) [...7 remote chains...] -- 27:28:36
      118850000 -- [-4464.255] [...7 remote chains...] -- 27:27:32
      118900000 -- (-4487.678) [...7 remote chains...] -- 27:26:29
      118950000 -- [-4478.295] [...7 remote chains...] -- 27:25:25
      119000000 -- [-4478.715] [...7 remote chains...] -- 27:24:22

      Average standard deviation of split frequencies: 0.008586

      119050000 -- (-4492.423) [...7 remote chains...] -- 27:23:19
      119100000 -- (-4492.713) [...7 remote chains...] -- 27:22:14
      119150000 -- (-4490.619) [...7 remote chains...] -- 27:21:11
      119200000 -- (-4497.548) [...7 remote chains...] -- 27:20:07
      119250000 -- (-4506.096) [...7 remote chains...] -- 27:19:04
      119300000 -- (-4519.575) [...7 remote chains...] -- 27:18:00
      119350000 -- (-4497.005) [...7 remote chains...] -- 27:16:57
      119400000 -- (-4492.336) [...7 remote chains...] -- 27:15:53
      119450000 -- (-4501.018) [...7 remote chains...] -- 27:14:50
      119500000 -- (-4516.988) [...7 remote chains...] -- 27:13:47

      Average standard deviation of split frequencies: 0.008580

      119550000 -- (-4512.421) [...7 remote chains...] -- 27:12:44
      119600000 -- [-4488.149] [...7 remote chains...] -- 27:11:41
      119650000 -- [-4469.420] [...7 remote chains...] -- 27:10:38
      119700000 -- [-4477.196] [...7 remote chains...] -- 27:09:34
      119750000 -- [-4492.019] [...7 remote chains...] -- 27:08:31
      119800000 -- [-4496.769] [...7 remote chains...] -- 27:07:27
      119850000 -- [-4479.721] [...7 remote chains...] -- 27:06:24
      119900000 -- [-4480.815] [...7 remote chains...] -- 27:05:21
      119950000 -- [-4481.079] [...7 remote chains...] -- 27:04:18
      120000000 -- [-4461.090] [...7 remote chains...] -- 27:03:14

      Average standard deviation of split frequencies: 0.008674

      120050000 -- (-4476.806) [...7 remote chains...] -- 27:02:11
      120100000 -- (-4482.311) [...7 remote chains...] -- 27:01:07
      120150000 -- (-4485.879) [...7 remote chains...] -- 27:00:04
      120200000 -- [-4481.843] [...7 remote chains...] -- 26:59:02
      120250000 -- [-4465.334] [...7 remote chains...] -- 26:57:59
      120300000 -- [-4466.419] [...7 remote chains...] -- 26:56:56
      120350000 -- (-4500.115) [...7 remote chains...] -- 26:55:53
      120400000 -- [-4478.125] [...7 remote chains...] -- 26:54:50
      120450000 -- [-4466.019] [...7 remote chains...] -- 26:53:48
      120500000 -- [-4490.079] [...7 remote chains...] -- 26:52:45

      Average standard deviation of split frequencies: 0.008718

      120550000 -- [-4503.884] [...7 remote chains...] -- 26:51:41
      120600000 -- (-4502.626) [...7 remote chains...] -- 26:50:38
      120650000 -- [-4475.015] [...7 remote chains...] -- 26:49:36
      120700000 -- (-4483.711) [...7 remote chains...] -- 26:48:32
      120750000 -- (-4541.131) [...7 remote chains...] -- 26:47:30
      120800000 -- (-4494.922) [...7 remote chains...] -- 26:46:26
      120850000 -- (-4494.357) [...7 remote chains...] -- 26:45:23
      120900000 -- (-4502.280) [...7 remote chains...] -- 26:44:21
      120950000 -- (-4495.674) [...7 remote chains...] -- 26:43:17
      121000000 -- (-4494.360) [...7 remote chains...] -- 26:42:13

      Average standard deviation of split frequencies: 0.008708

      121050000 -- (-4493.041) [...7 remote chains...] -- 26:41:11
      121100000 -- [-4487.600] [...7 remote chains...] -- 26:40:08
      121150000 -- [-4469.750] [...7 remote chains...] -- 26:39:05
      121200000 -- [-4474.758] [...7 remote chains...] -- 26:38:02
      121250000 -- [-4470.812] [...7 remote chains...] -- 26:36:59
      121300000 -- [-4481.774] [...7 remote chains...] -- 26:35:57
      121350000 -- [-4473.542] [...7 remote chains...] -- 26:34:53
      121400000 -- [-4470.815] [...7 remote chains...] -- 26:33:50
      121450000 -- (-4492.114) [...7 remote chains...] -- 26:32:47
      121500000 -- [-4461.874] [...7 remote chains...] -- 26:31:43

      Average standard deviation of split frequencies: 0.008578

      121550000 -- [-4468.918] [...7 remote chains...] -- 26:30:40
      121600000 -- (-4478.432) [...7 remote chains...] -- 26:29:37
      121650000 -- [-4483.245] [...7 remote chains...] -- 26:28:35
      121700000 -- [-4484.112] [...7 remote chains...] -- 26:27:31
      121750000 -- (-4487.633) [...7 remote chains...] -- 26:26:28
      121800000 -- [-4467.405] [...7 remote chains...] -- 26:25:25
      121850000 -- [-4475.816] [...7 remote chains...] -- 26:24:23
      121900000 -- [-4495.890] [...7 remote chains...] -- 26:23:20
      121950000 -- (-4499.012) [...7 remote chains...] -- 26:22:16
      122000000 -- [-4494.387] [...7 remote chains...] -- 26:21:13

      Average standard deviation of split frequencies: 0.008730

      122050000 -- [-4469.562] [...7 remote chains...] -- 26:20:10
      122100000 -- [-4494.208] [...7 remote chains...] -- 26:19:07
      122150000 -- (-4490.017) [...7 remote chains...] -- 26:18:03
      122200000 -- (-4474.003) [...7 remote chains...] -- 26:17:00
      122250000 -- (-4477.729) [...7 remote chains...] -- 26:15:59
      122300000 -- [-4483.220] [...7 remote chains...] -- 26:14:56
      122350000 -- [-4482.553] [...7 remote chains...] -- 26:13:53
      122400000 -- [-4481.188] [...7 remote chains...] -- 26:12:51
      122450000 -- [-4477.711] [...7 remote chains...] -- 26:11:48
      122500000 -- [-4475.770] [...7 remote chains...] -- 26:10:47

      Average standard deviation of split frequencies: 0.008894

      122550000 -- (-4487.582) [...7 remote chains...] -- 26:09:45
      122600000 -- (-4495.640) [...7 remote chains...] -- 26:08:42
      122650000 -- (-4512.285) [...7 remote chains...] -- 26:07:39
      122700000 -- (-4515.495) [...7 remote chains...] -- 26:06:37
      122750000 -- (-4488.666) [...7 remote chains...] -- 26:05:35
      122800000 -- (-4535.160) [...7 remote chains...] -- 26:04:32
      122850000 -- (-4531.991) [...7 remote chains...] -- 26:03:30
      122900000 -- (-4527.201) [...7 remote chains...] -- 26:02:27
      122950000 -- (-4515.031) [...7 remote chains...] -- 26:01:25
      123000000 -- (-4509.087) [...7 remote chains...] -- 26:00:23

      Average standard deviation of split frequencies: 0.008867

      123050000 -- (-4531.886) [...7 remote chains...] -- 25:59:21
      123100000 -- (-4495.466) [...7 remote chains...] -- 25:58:18
      123150000 -- (-4491.291) [...7 remote chains...] -- 25:57:16
      123200000 -- (-4495.855) [...7 remote chains...] -- 25:56:13
      123250000 -- (-4482.391) [...7 remote chains...] -- 25:55:10
      123300000 -- (-4477.338) [...7 remote chains...] -- 25:54:09
      123350000 -- (-4485.636) [...7 remote chains...] -- 25:53:07
      123400000 -- (-4496.165) [...7 remote chains...] -- 25:52:05
      123450000 -- (-4502.782) [...7 remote chains...] -- 25:51:02
      123500000 -- (-4493.985) [...7 remote chains...] -- 25:50:00

      Average standard deviation of split frequencies: 0.008835

      123550000 -- [-4471.143] [...7 remote chains...] -- 25:48:57
      123600000 -- [-4468.010] [...7 remote chains...] -- 25:47:55
      123650000 -- (-4476.834) [...7 remote chains...] -- 25:46:52
      123700000 -- (-4483.758) [...7 remote chains...] -- 25:45:50
      123750000 -- (-4481.240) [...7 remote chains...] -- 25:44:47
      123800000 -- (-4479.718) [...7 remote chains...] -- 25:43:46
      123850000 -- (-4508.395) [...7 remote chains...] -- 25:42:42
      123900000 -- (-4516.495) [...7 remote chains...] -- 25:41:40
      123950000 -- [-4478.913] [...7 remote chains...] -- 25:40:38
      124000000 -- [-4485.004] [...7 remote chains...] -- 25:39:35

      Average standard deviation of split frequencies: 0.008792

      124050000 -- [-4494.016] [...7 remote chains...] -- 25:38:33
      124100000 -- (-4484.918) [...7 remote chains...] -- 25:37:31
      124150000 -- (-4488.580) [...7 remote chains...] -- 25:36:28
      124200000 -- (-4476.470) [...7 remote chains...] -- 25:35:26
      124250000 -- (-4467.913) [...7 remote chains...] -- 25:34:23
      124300000 -- (-4499.024) [...7 remote chains...] -- 25:33:21
      124350000 -- (-4499.932) [...7 remote chains...] -- 25:32:20
      124400000 -- [-4483.336] [...7 remote chains...] -- 25:31:17
      124450000 -- [-4470.287] [...7 remote chains...] -- 25:30:15
      124500000 -- [-4468.020] [...7 remote chains...] -- 25:29:12

      Average standard deviation of split frequencies: 0.008709

      124550000 -- [-4470.223] [...7 remote chains...] -- 25:28:10
      124600000 -- [-4476.215] [...7 remote chains...] -- 25:27:08
      124650000 -- [-4458.022] [...7 remote chains...] -- 25:26:06
      124700000 -- [-4464.630] [...7 remote chains...] -- 25:25:03
      124750000 -- (-4470.822) [...7 remote chains...] -- 25:24:01
      124800000 -- [-4469.225] [...7 remote chains...] -- 25:22:59
      124850000 -- [-4465.795] [...7 remote chains...] -- 25:21:58
      124900000 -- [-4487.446] [...7 remote chains...] -- 25:20:55
      124950000 -- (-4490.122) [...7 remote chains...] -- 25:19:52
      125000000 -- [-4464.361] [...7 remote chains...] -- 25:18:50

      Average standard deviation of split frequencies: 0.008679

      125050000 -- [-4475.071] [...7 remote chains...] -- 25:17:47
      125100000 -- [-4473.988] [...7 remote chains...] -- 25:16:45
      125150000 -- (-4499.828) [...7 remote chains...] -- 25:15:42
      125200000 -- [-4492.078] [...7 remote chains...] -- 25:14:39
      125250000 -- (-4513.862) [...7 remote chains...] -- 25:13:36
      125300000 -- (-4498.438) [...7 remote chains...] -- 25:12:34
      125350000 -- (-4475.217) [...7 remote chains...] -- 25:11:33
      125400000 -- (-4485.839) [...7 remote chains...] -- 25:10:31
      125450000 -- (-4483.596) [...7 remote chains...] -- 25:09:28
      125500000 -- [-4498.725] [...7 remote chains...] -- 25:08:26

      Average standard deviation of split frequencies: 0.008656

      125550000 -- [-4479.583] [...7 remote chains...] -- 25:07:24
      125600000 -- (-4465.152) [...7 remote chains...] -- 25:06:21
      125650000 -- (-4476.621) [...7 remote chains...] -- 25:05:19
      125700000 -- (-4497.869) [...7 remote chains...] -- 25:04:17
      125750000 -- (-4481.326) [...7 remote chains...] -- 25:03:15
      125800000 -- (-4484.551) [...7 remote chains...] -- 25:02:12
      125850000 -- (-4474.984) [...7 remote chains...] -- 25:01:11
      125900000 -- (-4494.454) [...7 remote chains...] -- 25:00:10
      125950000 -- [-4484.603] [...7 remote chains...] -- 24:59:07
      126000000 -- [-4492.043] [...7 remote chains...] -- 24:58:05

      Average standard deviation of split frequencies: 0.008647

      126050000 -- [-4484.792] [...7 remote chains...] -- 24:57:02
      126100000 -- [-4481.855] [...7 remote chains...] -- 24:56:01
      126150000 -- (-4491.686) [...7 remote chains...] -- 24:54:58
      126200000 -- (-4502.564) [...7 remote chains...] -- 24:53:55
      126250000 -- [-4497.412] [...7 remote chains...] -- 24:52:53
      126300000 -- [-4461.146] [...7 remote chains...] -- 24:51:51
      126350000 -- [-4505.957] [...7 remote chains...] -- 24:50:49
      126400000 -- [-4490.299] [...7 remote chains...] -- 24:49:47
      126450000 -- (-4485.825) [...7 remote chains...] -- 24:48:45
      126500000 -- (-4485.858) [...7 remote chains...] -- 24:47:42

      Average standard deviation of split frequencies: 0.008738

      126550000 -- [-4456.000] [...7 remote chains...] -- 24:46:39
      126600000 -- [-4467.959] [...7 remote chains...] -- 24:45:36
      126650000 -- [-4460.629] [...7 remote chains...] -- 24:44:34
      126700000 -- [-4458.509] [...7 remote chains...] -- 24:43:32
      126750000 -- [-4498.904] [...7 remote chains...] -- 24:42:28
      126800000 -- [-4487.443] [...7 remote chains...] -- 24:41:27
      126850000 -- (-4500.134) [...7 remote chains...] -- 24:40:24
      126900000 -- (-4504.922) [...7 remote chains...] -- 24:39:22
      126950000 -- [-4475.531] [...7 remote chains...] -- 24:38:20
      127000000 -- [-4479.339] [...7 remote chains...] -- 24:37:17

      Average standard deviation of split frequencies: 0.008786

      127050000 -- [-4469.891] [...7 remote chains...] -- 24:36:14
      127100000 -- (-4475.051) [...7 remote chains...] -- 24:35:11
      127150000 -- [-4471.433] [...7 remote chains...] -- 24:34:10
      127200000 -- [-4469.018] [...7 remote chains...] -- 24:33:07
      127250000 -- [-4468.667] [...7 remote chains...] -- 24:32:05
      127300000 -- (-4481.487) [...7 remote chains...] -- 24:31:04
      127350000 -- (-4501.474) [...7 remote chains...] -- 24:30:02
      127400000 -- (-4492.176) [...7 remote chains...] -- 24:29:01
      127450000 -- [-4474.008] [...7 remote chains...] -- 24:27:59
      127500000 -- [-4473.451] [...7 remote chains...] -- 24:26:57

      Average standard deviation of split frequencies: 0.008891

      127550000 -- (-4511.150) [...7 remote chains...] -- 24:25:55
      127600000 -- (-4515.862) [...7 remote chains...] -- 24:24:53
      127650000 -- (-4487.284) [...7 remote chains...] -- 24:23:51
      127700000 -- (-4467.574) [...7 remote chains...] -- 24:22:49
      127750000 -- (-4510.622) [...7 remote chains...] -- 24:21:47
      127800000 -- (-4489.817) [...7 remote chains...] -- 24:20:45
      127850000 -- (-4478.613) [...7 remote chains...] -- 24:19:43
      127900000 -- [-4489.911] [...7 remote chains...] -- 24:18:41
      127950000 -- [-4495.957] [...7 remote chains...] -- 24:17:39
      128000000 -- [-4468.745] [...7 remote chains...] -- 24:16:36

      Average standard deviation of split frequencies: 0.008920

      128050000 -- (-4467.921) [...7 remote chains...] -- 24:15:35
      128100000 -- (-4501.434) [...7 remote chains...] -- 24:14:32
      128150000 -- (-4498.244) [...7 remote chains...] -- 24:13:30
      128200000 -- (-4493.265) [...7 remote chains...] -- 24:12:28
      128250000 -- (-4482.286) [...7 remote chains...] -- 24:11:25
      128300000 -- (-4491.832) [...7 remote chains...] -- 24:10:23
      128350000 -- [-4498.897] [...7 remote chains...] -- 24:09:20
      128400000 -- [-4457.703] [...7 remote chains...] -- 24:08:18
      128450000 -- [-4467.719] [...7 remote chains...] -- 24:07:16
      128500000 -- (-4477.085) [...7 remote chains...] -- 24:06:13

      Average standard deviation of split frequencies: 0.008815

      128550000 -- (-4486.256) [...7 remote chains...] -- 24:05:11
      128600000 -- (-4474.596) [...7 remote chains...] -- 24:04:08
      128650000 -- (-4488.577) [...7 remote chains...] -- 24:03:06
      128700000 -- (-4499.101) [...7 remote chains...] -- 24:02:05
      128750000 -- [-4482.573] [...7 remote chains...] -- 24:01:03
      128800000 -- [-4472.525] [...7 remote chains...] -- 24:00:01
      128850000 -- (-4481.282) [...7 remote chains...] -- 23:58:59
      128900000 -- [-4481.755] [...7 remote chains...] -- 23:57:56
      128950000 -- (-4489.540) [...7 remote chains...] -- 23:56:55
      129000000 -- (-4488.216) [...7 remote chains...] -- 23:55:53

      Average standard deviation of split frequencies: 0.009020

      129050000 -- [-4476.448] [...7 remote chains...] -- 23:54:51
      129100000 -- [-4459.930] [...7 remote chains...] -- 23:53:50
      129150000 -- [-4473.022] [...7 remote chains...] -- 23:52:48
      129200000 -- [-4472.080] [...7 remote chains...] -- 23:51:46
      129250000 -- [-4454.405] [...7 remote chains...] -- 23:50:44
      129300000 -- (-4467.608) [...7 remote chains...] -- 23:49:42
      129350000 -- (-4481.962) [...7 remote chains...] -- 23:48:39
      129400000 -- (-4482.027) [...7 remote chains...] -- 23:47:38
      129450000 -- (-4497.900) [...7 remote chains...] -- 23:46:37
      129500000 -- (-4483.838) [...7 remote chains...] -- 23:45:35

      Average standard deviation of split frequencies: 0.009115

      129550000 -- (-4499.148) [...7 remote chains...] -- 23:44:33
      129600000 -- (-4485.381) [...7 remote chains...] -- 23:43:31
      129650000 -- (-4498.028) [...7 remote chains...] -- 23:42:28
      129700000 -- (-4490.578) [...7 remote chains...] -- 23:41:25
      129750000 -- (-4505.366) [...7 remote chains...] -- 23:40:24
      129800000 -- (-4485.197) [...7 remote chains...] -- 23:39:22
      129850000 -- [-4470.877] [...7 remote chains...] -- 23:38:20
      129900000 -- (-4520.889) [...7 remote chains...] -- 23:37:18
      129950000 -- (-4500.114) [...7 remote chains...] -- 23:36:16
      130000000 -- (-4488.415) [...7 remote chains...] -- 23:35:15

      Average standard deviation of split frequencies: 0.009189

      130050000 -- (-4512.890) [...7 remote chains...] -- 23:34:14
      130100000 -- (-4518.720) [...7 remote chains...] -- 23:33:11
      130150000 -- (-4508.371) [...7 remote chains...] -- 23:32:09
      130200000 -- (-4528.615) [...7 remote chains...] -- 23:31:06
      130250000 -- (-4500.987) [...7 remote chains...] -- 23:30:06
      130300000 -- (-4495.470) [...7 remote chains...] -- 23:29:04
      130350000 -- (-4478.031) [...7 remote chains...] -- 23:28:00
      130400000 -- (-4496.118) [...7 remote chains...] -- 23:26:58
      130450000 -- [-4482.847] [...7 remote chains...] -- 23:25:56
      130500000 -- [-4477.338] [...7 remote chains...] -- 23:24:55

      Average standard deviation of split frequencies: 0.009206

      130550000 -- [-4478.649] [...7 remote chains...] -- 23:23:54
      130600000 -- [-4489.775] [...7 remote chains...] -- 23:22:52
      130650000 -- (-4477.757) [...7 remote chains...] -- 23:21:50
      130700000 -- (-4494.676) [...7 remote chains...] -- 23:20:48
      130750000 -- [-4460.761] [...7 remote chains...] -- 23:19:47
      130800000 -- [-4467.672] [...7 remote chains...] -- 23:18:45
      130850000 -- (-4486.714) [...7 remote chains...] -- 23:17:44
      130900000 -- [-4487.693] [...7 remote chains...] -- 23:16:42
      130950000 -- [-4481.981] [...7 remote chains...] -- 23:15:40
      131000000 -- (-4494.198) [...7 remote chains...] -- 23:14:40

      Average standard deviation of split frequencies: 0.009355

      131050000 -- [-4462.464] [...7 remote chains...] -- 23:13:38
      131100000 -- [-4464.086] [...7 remote chains...] -- 23:12:37
      131150000 -- [-4495.017] [...7 remote chains...] -- 23:11:35
      131200000 -- [-4487.689] [...7 remote chains...] -- 23:10:34
      131250000 -- (-4496.584) [...7 remote chains...] -- 23:09:33
      131300000 -- (-4499.431) [...7 remote chains...] -- 23:08:31
      131350000 -- (-4482.747) [...7 remote chains...] -- 23:07:28
      131400000 -- (-4512.535) [...7 remote chains...] -- 23:06:26
      131450000 -- (-4512.233) [...7 remote chains...] -- 23:05:23
      131500000 -- (-4517.580) [...7 remote chains...] -- 23:04:22

      Average standard deviation of split frequencies: 0.009385

      131550000 -- [-4486.811] [...7 remote chains...] -- 23:03:20
      131600000 -- (-4539.178) [...7 remote chains...] -- 23:02:18
      131650000 -- (-4493.617) [...7 remote chains...] -- 23:01:16
      131700000 -- (-4500.198) [...7 remote chains...] -- 23:00:13
      131750000 -- (-4486.052) [...7 remote chains...] -- 22:59:11
      131800000 -- [-4477.650] [...7 remote chains...] -- 22:58:10
      131850000 -- [-4478.909] [...7 remote chains...] -- 22:57:08
      131900000 -- [-4472.713] [...7 remote chains...] -- 22:56:05
      131950000 -- (-4482.746) [...7 remote chains...] -- 22:55:03
      132000000 -- (-4484.437) [...7 remote chains...] -- 22:54:01

      Average standard deviation of split frequencies: 0.009407

      132050000 -- (-4489.629) [...7 remote chains...] -- 22:53:00
      132100000 -- (-4499.386) [...7 remote chains...] -- 22:51:58
      132150000 -- (-4479.381) [...7 remote chains...] -- 22:50:56
      132200000 -- (-4493.972) [...7 remote chains...] -- 22:49:55
      132250000 -- (-4472.400) [...7 remote chains...] -- 22:48:54
      132300000 -- (-4459.095) [...7 remote chains...] -- 22:47:54
      132350000 -- [-4486.186] [...7 remote chains...] -- 22:46:53
      132400000 -- [-4480.479] [...7 remote chains...] -- 22:45:51
      132450000 -- [-4498.309] [...7 remote chains...] -- 22:44:49
      132500000 -- [-4466.081] [...7 remote chains...] -- 22:43:47

      Average standard deviation of split frequencies: 0.009480

      132550000 -- [-4472.018] [...7 remote chains...] -- 22:42:46
      132600000 -- [-4470.419] [...7 remote chains...] -- 22:41:44
      132650000 -- (-4494.990) [...7 remote chains...] -- 22:40:43
      132700000 -- [-4460.089] [...7 remote chains...] -- 22:39:42
      132750000 -- [-4472.099] [...7 remote chains...] -- 22:38:40
      132800000 -- (-4488.795) [...7 remote chains...] -- 22:37:38
      132850000 -- (-4490.554) [...7 remote chains...] -- 22:36:37
      132900000 -- (-4495.334) [...7 remote chains...] -- 22:35:35
      132950000 -- [-4467.438] [...7 remote chains...] -- 22:34:33
      133000000 -- (-4483.289) [...7 remote chains...] -- 22:33:32

      Average standard deviation of split frequencies: 0.009517

      133050000 -- (-4484.068) [...7 remote chains...] -- 22:32:31
      133100000 -- (-4524.854) [...7 remote chains...] -- 22:31:29
      133150000 -- (-4498.654) [...7 remote chains...] -- 22:30:27
      133200000 -- (-4508.321) [...7 remote chains...] -- 22:29:26
      133250000 -- (-4507.071) [...7 remote chains...] -- 22:28:24
      133300000 -- (-4503.857) [...7 remote chains...] -- 22:27:23
      133350000 -- (-4475.467) [...7 remote chains...] -- 22:26:20
      133400000 -- [-4501.390] [...7 remote chains...] -- 22:25:18
      133450000 -- [-4480.471] [...7 remote chains...] -- 22:24:17
      133500000 -- [-4495.432] [...7 remote chains...] -- 22:23:15

      Average standard deviation of split frequencies: 0.009508

      133550000 -- [-4488.239] [...7 remote chains...] -- 22:22:13
      133600000 -- (-4499.055) [...7 remote chains...] -- 22:21:12
      133650000 -- [-4477.754] [...7 remote chains...] -- 22:20:10
      133700000 -- [-4471.073] [...7 remote chains...] -- 22:19:09
      133750000 -- [-4503.069] [...7 remote chains...] -- 22:18:08
      133800000 -- [-4486.279] [...7 remote chains...] -- 22:17:07
      133850000 -- [-4477.373] [...7 remote chains...] -- 22:16:06
      133900000 -- (-4470.374) [...7 remote chains...] -- 22:15:03
      133950000 -- [-4462.897] [...7 remote chains...] -- 22:14:02
      134000000 -- (-4525.286) [...7 remote chains...] -- 22:12:59

      Average standard deviation of split frequencies: 0.009705

      134050000 -- (-4496.544) [...7 remote chains...] -- 22:11:57
      134100000 -- (-4516.852) [...7 remote chains...] -- 22:10:55
      134150000 -- (-4500.770) [...7 remote chains...] -- 22:09:54
      134200000 -- (-4524.212) [...7 remote chains...] -- 22:08:52
      134250000 -- [-4471.423] [...7 remote chains...] -- 22:07:50
      134300000 -- (-4488.485) [...7 remote chains...] -- 22:06:48
      134350000 -- (-4510.054) [...7 remote chains...] -- 22:05:46
      134400000 -- (-4488.554) [...7 remote chains...] -- 22:04:44
      134450000 -- (-4507.206) [...7 remote chains...] -- 22:03:43
      134500000 -- (-4490.425) [...7 remote chains...] -- 22:02:40

      Average standard deviation of split frequencies: 0.009643

      134550000 -- (-4495.364) [...7 remote chains...] -- 22:01:39
      134600000 -- (-4491.760) [...7 remote chains...] -- 22:00:38
      134650000 -- (-4499.844) [...7 remote chains...] -- 21:59:37
      134700000 -- (-4488.761) [...7 remote chains...] -- 21:58:35
      134750000 -- (-4500.870) [...7 remote chains...] -- 21:57:32
      134800000 -- (-4470.817) [...7 remote chains...] -- 21:56:30
      134850000 -- (-4486.951) [...7 remote chains...] -- 21:55:29
      134900000 -- [-4471.922] [...7 remote chains...] -- 21:54:27
      134950000 -- (-4489.985) [...7 remote chains...] -- 21:53:25
      135000000 -- (-4485.885) [...7 remote chains...] -- 21:52:23

      Average standard deviation of split frequencies: 0.009413

      135050000 -- (-4504.433) [...7 remote chains...] -- 21:51:21
      135100000 -- (-4487.971) [...7 remote chains...] -- 21:50:20
      135150000 -- [-4479.723] [...7 remote chains...] -- 21:49:19
      135200000 -- (-4522.075) [...7 remote chains...] -- 21:48:17
      135250000 -- (-4477.145) [...7 remote chains...] -- 21:47:15
      135300000 -- [-4483.385] [...7 remote chains...] -- 21:46:14
      135350000 -- [-4459.767] [...7 remote chains...] -- 21:45:12
      135400000 -- [-4471.091] [...7 remote chains...] -- 21:44:11
      135450000 -- [-4460.339] [...7 remote chains...] -- 21:43:09
      135500000 -- [-4472.403] [...7 remote chains...] -- 21:42:06

      Average standard deviation of split frequencies: 0.009390

      135550000 -- [-4465.899] [...7 remote chains...] -- 21:41:04
      135600000 -- (-4491.476) [...7 remote chains...] -- 21:40:02
      135650000 -- [-4494.087] [...7 remote chains...] -- 21:39:01
      135700000 -- [-4482.432] [...7 remote chains...] -- 21:38:00
      135750000 -- [-4489.943] [...7 remote chains...] -- 21:36:59
      135800000 -- (-4492.850) [...7 remote chains...] -- 21:35:58
      135850000 -- (-4504.594) [...7 remote chains...] -- 21:34:56
      135900000 -- (-4498.145) [...7 remote chains...] -- 21:33:55
      135950000 -- (-4507.422) [...7 remote chains...] -- 21:32:53
      136000000 -- (-4498.322) [...7 remote chains...] -- 21:31:52

      Average standard deviation of split frequencies: 0.009246

      136050000 -- (-4501.017) [...7 remote chains...] -- 21:30:50
      136100000 -- (-4484.226) [...7 remote chains...] -- 21:29:48
      136150000 -- (-4507.711) [...7 remote chains...] -- 21:28:47
      136200000 -- (-4503.904) [...7 remote chains...] -- 21:27:45
      136250000 -- (-4499.447) [...7 remote chains...] -- 21:26:42
      136300000 -- (-4481.547) [...7 remote chains...] -- 21:25:41
      136350000 -- (-4494.407) [...7 remote chains...] -- 21:24:39
      136400000 -- (-4500.610) [...7 remote chains...] -- 21:23:38
      136450000 -- [-4492.257] [...7 remote chains...] -- 21:22:36
      136500000 -- [-4473.715] [...7 remote chains...] -- 21:21:34

      Average standard deviation of split frequencies: 0.009224

      136550000 -- (-4501.680) [...7 remote chains...] -- 21:20:32
      136600000 -- (-4492.103) [...7 remote chains...] -- 21:19:31
      136650000 -- [-4461.202] [...7 remote chains...] -- 21:18:30
      136700000 -- (-4482.214) [...7 remote chains...] -- 21:17:29
      136750000 -- [-4464.015] [...7 remote chains...] -- 21:16:28
      136800000 -- (-4507.179) [...7 remote chains...] -- 21:15:26
      136850000 -- [-4479.189] [...7 remote chains...] -- 21:14:25
      136900000 -- (-4474.520) [...7 remote chains...] -- 21:13:24
      136950000 -- (-4501.905) [...7 remote chains...] -- 21:12:23
      137000000 -- (-4494.062) [...7 remote chains...] -- 21:11:21

      Average standard deviation of split frequencies: 0.009206

      137050000 -- [-4462.747] [...7 remote chains...] -- 21:10:18
      137100000 -- [-4490.468] [...7 remote chains...] -- 21:09:19
      137150000 -- (-4471.282) [...7 remote chains...] -- 21:08:17
      137200000 -- (-4504.093) [...7 remote chains...] -- 21:07:16
      137250000 -- (-4508.908) [...7 remote chains...] -- 21:06:14
      137300000 -- (-4471.762) [...7 remote chains...] -- 21:05:13
      137350000 -- (-4493.494) [...7 remote chains...] -- 21:04:12
      137400000 -- (-4466.294) [...7 remote chains...] -- 21:03:12
      137450000 -- (-4490.592) [...7 remote chains...] -- 21:02:12
      137500000 -- (-4480.253) [...7 remote chains...] -- 21:01:10

      Average standard deviation of split frequencies: 0.009124

      137550000 -- [-4493.037] [...7 remote chains...] -- 21:00:09
      137600000 -- (-4487.817) [...7 remote chains...] -- 20:59:09
      137650000 -- [-4482.983] [...7 remote chains...] -- 20:58:10
      137700000 -- (-4480.996) [...7 remote chains...] -- 20:57:09
      137750000 -- [-4457.555] [...7 remote chains...] -- 20:56:08
      137800000 -- (-4487.556) [...7 remote chains...] -- 20:55:06
      137850000 -- (-4496.580) [...7 remote chains...] -- 20:54:05
      137900000 -- (-4483.581) [...7 remote chains...] -- 20:53:03
      137950000 -- (-4474.834) [...7 remote chains...] -- 20:52:03
      138000000 -- (-4492.434) [...7 remote chains...] -- 20:51:03

      Average standard deviation of split frequencies: 0.009024

      138050000 -- (-4506.640) [...7 remote chains...] -- 20:50:02
      138100000 -- (-4473.488) [...7 remote chains...] -- 20:49:02
      138150000 -- [-4468.546] [...7 remote chains...] -- 20:48:04
      138200000 -- [-4473.446] [...7 remote chains...] -- 20:47:03
      138250000 -- (-4502.328) [...7 remote chains...] -- 20:46:02
      138300000 -- (-4500.063) [...7 remote chains...] -- 20:45:02
      138350000 -- [-4485.434] [...7 remote chains...] -- 20:44:03
      138400000 -- [-4474.535] [...7 remote chains...] -- 20:43:04
      138450000 -- [-4480.223] [...7 remote chains...] -- 20:42:06
      138500000 -- (-4498.892) [...7 remote chains...] -- 20:41:07

      Average standard deviation of split frequencies: 0.009177

      138550000 -- [-4474.698] [...7 remote chains...] -- 20:40:08
      138600000 -- (-4488.648) [...7 remote chains...] -- 20:39:09
      138650000 -- [-4512.564] [...7 remote chains...] -- 20:38:10
      138700000 -- (-4480.172) [...7 remote chains...] -- 20:37:10
      138750000 -- (-4478.637) [...7 remote chains...] -- 20:36:09
      138800000 -- (-4471.461) [...7 remote chains...] -- 20:35:11
      138850000 -- (-4469.374) [...7 remote chains...] -- 20:34:10
      138900000 -- (-4494.566) [...7 remote chains...] -- 20:33:10
      138950000 -- [-4461.221] [...7 remote chains...] -- 20:32:10
      139000000 -- [-4481.387] [...7 remote chains...] -- 20:31:10

      Average standard deviation of split frequencies: 0.009196

      139050000 -- (-4499.084) [...7 remote chains...] -- 20:30:09
      139100000 -- [-4473.706] [...7 remote chains...] -- 20:29:09
      139150000 -- (-4473.552) [...7 remote chains...] -- 20:28:09
      139200000 -- [-4467.161] [...7 remote chains...] -- 20:27:09
      139250000 -- (-4486.146) [...7 remote chains...] -- 20:26:08
      139300000 -- (-4475.901) [...7 remote chains...] -- 20:25:09
      139350000 -- (-4479.013) [...7 remote chains...] -- 20:24:11
      139400000 -- (-4480.177) [...7 remote chains...] -- 20:23:12
      139450000 -- [-4481.152] [...7 remote chains...] -- 20:22:14
      139500000 -- [-4468.029] [...7 remote chains...] -- 20:21:20

      Average standard deviation of split frequencies: 0.009312

      139550000 -- (-4475.889) [...7 remote chains...] -- 20:20:23
      139600000 -- (-4487.066) [...7 remote chains...] -- 20:19:25
      139650000 -- (-4486.186) [...7 remote chains...] -- 20:18:30
      139700000 -- (-4508.779) [...7 remote chains...] -- 20:17:34
      139750000 -- (-4482.215) [...7 remote chains...] -- 20:16:36
      139800000 -- (-4465.441) [...7 remote chains...] -- 20:15:41
      139850000 -- [-4476.161] [...7 remote chains...] -- 20:14:46
      139900000 -- [-4473.191] [...7 remote chains...] -- 20:13:52
      139950000 -- (-4518.922) [...7 remote chains...] -- 20:12:56
      140000000 -- (-4499.187) [...7 remote chains...] -- 20:12:00

      Average standard deviation of split frequencies: 0.009284

      140050000 -- (-4487.134) [...7 remote chains...] -- 20:11:10
      140100000 -- (-4515.457) [...7 remote chains...] -- 20:10:13
      140150000 -- (-4504.290) [...7 remote chains...] -- 20:09:17
      140200000 -- [-4484.824] [...7 remote chains...] -- 20:08:19
      140250000 -- [-4460.533] [...7 remote chains...] -- 20:07:22
      140300000 -- (-4486.058) [...7 remote chains...] -- 20:06:27
      140350000 -- (-4494.005) [...7 remote chains...] -- 20:05:32
      140400000 -- [-4473.900] [...7 remote chains...] -- 20:04:34
      140450000 -- [-4461.344] [...7 remote chains...] -- 20:03:36
      140500000 -- (-4473.026) [...7 remote chains...] -- 20:02:46

      Average standard deviation of split frequencies: 0.009298

      140550000 -- [-4488.910] [...7 remote chains...] -- 20:01:48
      140600000 -- (-4489.764) [...7 remote chains...] -- 20:00:51
      140650000 -- (-4484.840) [...7 remote chains...] -- 19:59:56
      140700000 -- [-4478.967] [...7 remote chains...] -- 19:58:59
      140750000 -- (-4471.338) [...7 remote chains...] -- 19:58:02
      140800000 -- [-4474.380] [...7 remote chains...] -- 19:57:07
      140850000 -- [-4476.999] [...7 remote chains...] -- 19:56:09
      140900000 -- (-4489.516) [...7 remote chains...] -- 19:55:14
      140950000 -- (-4484.185) [...7 remote chains...] -- 19:54:16
      141000000 -- [-4486.352] [...7 remote chains...] -- 19:53:21

      Average standard deviation of split frequencies: 0.009231

      141050000 -- [-4464.549] [...7 remote chains...] -- 19:52:30
      141100000 -- (-4500.622) [...7 remote chains...] -- 19:51:35
      141150000 -- (-4500.427) [...7 remote chains...] -- 19:50:38
      141200000 -- (-4510.180) [...7 remote chains...] -- 19:49:40
      141250000 -- (-4497.026) [...7 remote chains...] -- 19:48:43
      141300000 -- (-4486.465) [...7 remote chains...] -- 19:47:51
      141350000 -- (-4490.782) [...7 remote chains...] -- 19:46:56
      141400000 -- [-4475.833] [...7 remote chains...] -- 19:46:01
      141450000 -- (-4475.220) [...7 remote chains...] -- 19:45:02
      141500000 -- (-4499.147) [...7 remote chains...] -- 19:44:04

      Average standard deviation of split frequencies: 0.009176

      141550000 -- (-4486.604) [...7 remote chains...] -- 19:43:09
      141600000 -- (-4488.122) [...7 remote chains...] -- 19:42:14
      141650000 -- [-4468.316] [...7 remote chains...] -- 19:41:17
      141700000 -- [-4476.607] [...7 remote chains...] -- 19:40:21
      141750000 -- (-4486.906) [...7 remote chains...] -- 19:39:25
      141800000 -- (-4501.492) [...7 remote chains...] -- 19:38:27
      141850000 -- [-4480.431] [...7 remote chains...] -- 19:37:30
      141900000 -- (-4491.004) [...7 remote chains...] -- 19:36:33
      141950000 -- (-4512.701) [...7 remote chains...] -- 19:35:35
      142000000 -- (-4482.384) [...7 remote chains...] -- 19:34:38

      Average standard deviation of split frequencies: 0.009121

      142050000 -- (-4494.358) [...7 remote chains...] -- 19:33:42
      142100000 -- (-4498.091) [...7 remote chains...] -- 19:32:45
      142150000 -- [-4471.843] [...7 remote chains...] -- 19:31:50
      142200000 -- [-4473.671] [...7 remote chains...] -- 19:30:57
      142250000 -- [-4468.443] [...7 remote chains...] -- 19:30:03
      142300000 -- [-4486.383] [...7 remote chains...] -- 19:29:08
      142350000 -- [-4465.908] [...7 remote chains...] -- 19:28:15
      142400000 -- (-4475.881) [...7 remote chains...] -- 19:27:22
      142450000 -- [-4481.045] [...7 remote chains...] -- 19:26:29
      142500000 -- [-4475.173] [...7 remote chains...] -- 19:25:37

      Average standard deviation of split frequencies: 0.009052

      142550000 -- (-4465.762) [...7 remote chains...] -- 19:24:42
      142600000 -- (-4483.341) [...7 remote chains...] -- 19:23:44
      142650000 -- (-4510.560) [...7 remote chains...] -- 19:22:50
      142700000 -- [-4457.943] [...7 remote chains...] -- 19:21:58
      142750000 -- [-4479.267] [...7 remote chains...] -- 19:21:06
      142800000 -- (-4477.132) [...7 remote chains...] -- 19:20:14
      142850000 -- (-4489.304) [...7 remote chains...] -- 19:19:20
      142900000 -- [-4479.506] [...7 remote chains...] -- 19:18:26
      142950000 -- [-4477.174] [...7 remote chains...] -- 19:17:33
      143000000 -- (-4476.305) [...7 remote chains...] -- 19:16:40

      Average standard deviation of split frequencies: 0.009117

      143050000 -- (-4487.068) [...7 remote chains...] -- 19:15:46
      143100000 -- (-4520.974) [...7 remote chains...] -- 19:14:51
      143150000 -- (-4521.005) [...7 remote chains...] -- 19:13:59
      143200000 -- (-4474.395) [...7 remote chains...] -- 19:13:05
      143250000 -- (-4473.765) [...7 remote chains...] -- 19:12:10
      143300000 -- (-4510.058) [...7 remote chains...] -- 19:11:17
      143350000 -- (-4514.741) [...7 remote chains...] -- 19:10:25
      143400000 -- (-4488.398) [...7 remote chains...] -- 19:09:33
      143450000 -- (-4481.632) [...7 remote chains...] -- 19:08:39
      143500000 -- (-4512.832) [...7 remote chains...] -- 19:07:45

      Average standard deviation of split frequencies: 0.009090

      143550000 -- [-4456.589] [...7 remote chains...] -- 19:06:49
      143600000 -- [-4483.631] [...7 remote chains...] -- 19:05:58
      143650000 -- [-4447.829] [...7 remote chains...] -- 19:05:06
      143700000 -- [-4474.053] [...7 remote chains...] -- 19:04:13
      143750000 -- (-4474.152) [...7 remote chains...] -- 19:03:19
      143800000 -- (-4476.648) [...7 remote chains...] -- 19:02:27
      143850000 -- (-4501.904) [...7 remote chains...] -- 19:01:34
      143900000 -- (-4480.896) [...7 remote chains...] -- 19:00:40
      143950000 -- (-4494.612) [...7 remote chains...] -- 18:59:47
      144000000 -- (-4484.582) [...7 remote chains...] -- 18:58:52

      Average standard deviation of split frequencies: 0.008850

      144050000 -- [-4489.861] [...7 remote chains...] -- 18:57:59
      144100000 -- [-4480.901] [...7 remote chains...] -- 18:57:06
      144150000 -- (-4492.710) [...7 remote chains...] -- 18:56:11
      144200000 -- (-4488.214) [...7 remote chains...] -- 18:55:20
      144250000 -- (-4482.363) [...7 remote chains...] -- 18:54:27
      144300000 -- (-4481.468) [...7 remote chains...] -- 18:53:33
      144350000 -- (-4480.752) [...7 remote chains...] -- 18:52:40
      144400000 -- (-4487.294) [...7 remote chains...] -- 18:51:45
      144450000 -- (-4505.501) [...7 remote chains...] -- 18:50:50
      144500000 -- (-4494.193) [...7 remote chains...] -- 18:49:57

      Average standard deviation of split frequencies: 0.008755

      144550000 -- (-4492.292) [...7 remote chains...] -- 18:49:02
      144600000 -- (-4482.077) [...7 remote chains...] -- 18:48:10
      144650000 -- [-4479.668] [...7 remote chains...] -- 18:47:15
      144700000 -- [-4462.395] [...7 remote chains...] -- 18:46:20
      144750000 -- [-4469.179] [...7 remote chains...] -- 18:45:25
      144800000 -- (-4520.525) [...7 remote chains...] -- 18:44:30
      144850000 -- (-4500.101) [...7 remote chains...] -- 18:43:38
      144900000 -- (-4492.882) [...7 remote chains...] -- 18:42:47
      144950000 -- [-4480.870] [...7 remote chains...] -- 18:41:52
      145000000 -- (-4477.716) [...7 remote chains...] -- 18:40:56

      Average standard deviation of split frequencies: 0.008628

      145050000 -- (-4460.016) [...7 remote chains...] -- 18:40:03
      145100000 -- (-4514.382) [...7 remote chains...] -- 18:39:09
      145150000 -- [-4504.877] [...7 remote chains...] -- 18:38:13
      145200000 -- [-4487.625] [...7 remote chains...] -- 18:37:18
      145250000 -- [-4454.886] [...7 remote chains...] -- 18:36:24
      145300000 -- (-4489.759) [...7 remote chains...] -- 18:35:34
      145350000 -- [-4485.263] [...7 remote chains...] -- 18:34:42
      145400000 -- [-4489.007] [...7 remote chains...] -- 18:33:45
      145450000 -- (-4485.088) [...7 remote chains...] -- 18:32:49
      145500000 -- (-4473.698) [...7 remote chains...] -- 18:31:54

      Average standard deviation of split frequencies: 0.008596

      145550000 -- [-4474.188] [...7 remote chains...] -- 18:30:59
      145600000 -- (-4481.422) [...7 remote chains...] -- 18:30:05
      145650000 -- [-4466.149] [...7 remote chains...] -- 18:29:04
      145700000 -- (-4495.774) [...7 remote chains...] -- 18:28:03
      145750000 -- (-4518.912) [...7 remote chains...] -- 18:27:02
      145800000 -- (-4479.931) [...7 remote chains...] -- 18:26:01
      145850000 -- (-4511.249) [...7 remote chains...] -- 18:24:59
      145900000 -- (-4483.092) [...7 remote chains...] -- 18:23:58
      145950000 -- (-4488.815) [...7 remote chains...] -- 18:22:57
      146000000 -- (-4482.439) [...7 remote chains...] -- 18:21:56

      Average standard deviation of split frequencies: 0.008522

      146050000 -- (-4500.265) [...7 remote chains...] -- 18:20:54
      146100000 -- (-4473.268) [...7 remote chains...] -- 18:19:53
      146150000 -- (-4474.095) [...7 remote chains...] -- 18:18:52
      146200000 -- (-4493.962) [...7 remote chains...] -- 18:17:51
      146250000 -- (-4494.751) [...7 remote chains...] -- 18:16:49
      146300000 -- [-4483.394] [...7 remote chains...] -- 18:15:48
      146350000 -- [-4467.837] [...7 remote chains...] -- 18:14:47
      146400000 -- [-4492.946] [...7 remote chains...] -- 18:13:47
      146450000 -- [-4452.144] [...7 remote chains...] -- 18:12:45
      146500000 -- [-4466.081] [...7 remote chains...] -- 18:11:43

      Average standard deviation of split frequencies: 0.008609

      146550000 -- [-4478.515] [...7 remote chains...] -- 18:10:42
      146600000 -- (-4512.739) [...7 remote chains...] -- 18:09:42
      146650000 -- (-4486.053) [...7 remote chains...] -- 18:08:40
      146700000 -- (-4497.248) [...7 remote chains...] -- 18:07:40
      146750000 -- (-4498.102) [...7 remote chains...] -- 18:06:38
      146800000 -- [-4474.241] [...7 remote chains...] -- 18:05:37
      146850000 -- (-4484.250) [...7 remote chains...] -- 18:04:36
      146900000 -- (-4506.036) [...7 remote chains...] -- 18:03:35
      146950000 -- [-4488.236] [...7 remote chains...] -- 18:02:33
      147000000 -- (-4497.968) [...7 remote chains...] -- 18:01:32

      Average standard deviation of split frequencies: 0.008809

      147050000 -- [-4495.185] [...7 remote chains...] -- 18:00:31
      147100000 -- (-4484.111) [...7 remote chains...] -- 17:59:31
      147150000 -- (-4484.989) [...7 remote chains...] -- 17:58:30
      147200000 -- (-4488.517) [...7 remote chains...] -- 17:57:30
      147250000 -- (-4485.869) [...7 remote chains...] -- 17:56:29
      147300000 -- (-4492.909) [...7 remote chains...] -- 17:55:28
      147350000 -- (-4510.225) [...7 remote chains...] -- 17:54:28
      147400000 -- (-4476.412) [...7 remote chains...] -- 17:53:26
      147450000 -- (-4505.265) [...7 remote chains...] -- 17:52:25
      147500000 -- (-4506.302) [...7 remote chains...] -- 17:51:24

      Average standard deviation of split frequencies: 0.008753

      147550000 -- (-4480.489) [...7 remote chains...] -- 17:50:24
      147600000 -- [-4492.703] [...7 remote chains...] -- 17:49:23
      147650000 -- (-4495.804) [...7 remote chains...] -- 17:48:23
      147700000 -- [-4482.894] [...7 remote chains...] -- 17:47:21
      147750000 -- (-4490.455) [...7 remote chains...] -- 17:46:21
      147800000 -- (-4457.813) [...7 remote chains...] -- 17:45:20
      147850000 -- (-4499.838) [...7 remote chains...] -- 17:44:20
      147900000 -- (-4493.356) [...7 remote chains...] -- 17:43:20
      147950000 -- [-4488.120] [...7 remote chains...] -- 17:42:18
      148000000 -- [-4481.224] [...7 remote chains...] -- 17:41:16

      Average standard deviation of split frequencies: 0.008803

      148050000 -- (-4511.730) [...7 remote chains...] -- 17:40:15
      148100000 -- (-4492.628) [...7 remote chains...] -- 17:39:13
      148150000 -- (-4478.790) [...7 remote chains...] -- 17:38:13
      148200000 -- (-4504.062) [...7 remote chains...] -- 17:37:11
      148250000 -- (-4475.664) [...7 remote chains...] -- 17:36:10
      148300000 -- [-4477.683] [...7 remote chains...] -- 17:35:08
      148350000 -- [-4469.094] [...7 remote chains...] -- 17:34:08
      148400000 -- (-4473.416) [...7 remote chains...] -- 17:33:07
      148450000 -- [-4476.014] [...7 remote chains...] -- 17:32:07
      148500000 -- (-4466.999) [...7 remote chains...] -- 17:31:06

      Average standard deviation of split frequencies: 0.008769

      148550000 -- (-4496.782) [...7 remote chains...] -- 17:30:06
      148600000 -- (-4502.824) [...7 remote chains...] -- 17:29:04
      148650000 -- (-4490.466) [...7 remote chains...] -- 17:28:05
      148700000 -- (-4485.634) [...7 remote chains...] -- 17:27:03
      148750000 -- (-4475.698) [...7 remote chains...] -- 17:26:03
      148800000 -- (-4507.203) [...7 remote chains...] -- 17:25:02
      148850000 -- (-4494.000) [...7 remote chains...] -- 17:24:01
      148900000 -- (-4487.721) [...7 remote chains...] -- 17:23:01
      148950000 -- (-4486.939) [...7 remote chains...] -- 17:22:00
      149000000 -- (-4491.790) [...7 remote chains...] -- 17:21:00

      Average standard deviation of split frequencies: 0.008727

      149050000 -- (-4487.967) [...7 remote chains...] -- 17:19:58
      149100000 -- (-4481.603) [...7 remote chains...] -- 17:18:57
      149150000 -- (-4509.937) [...7 remote chains...] -- 17:17:57
      149200000 -- (-4489.848) [...7 remote chains...] -- 17:16:56
      149250000 -- [-4479.784] [...7 remote chains...] -- 17:15:56
      149300000 -- (-4488.082) [...7 remote chains...] -- 17:14:54
      149350000 -- (-4500.072) [...7 remote chains...] -- 17:13:53
      149400000 -- (-4467.697) [...7 remote chains...] -- 17:12:52
      149450000 -- (-4530.754) [...7 remote chains...] -- 17:11:51
      149500000 -- (-4531.704) [...7 remote chains...] -- 17:10:50

      Average standard deviation of split frequencies: 0.008666

      149550000 -- (-4484.061) [...7 remote chains...] -- 17:09:48
      149600000 -- (-4511.239) [...7 remote chains...] -- 17:08:47
      149650000 -- (-4497.047) [...7 remote chains...] -- 17:07:45
      149700000 -- (-4480.076) [...7 remote chains...] -- 17:06:44
      149750000 -- [-4475.763] [...7 remote chains...] -- 17:05:42
      149800000 -- (-4486.575) [...7 remote chains...] -- 17:04:39
      149850000 -- (-4486.182) [...7 remote chains...] -- 17:03:37
      149900000 -- (-4482.207) [...7 remote chains...] -- 17:02:35
      149950000 -- (-4491.179) [...7 remote chains...] -- 17:01:34
      150000000 -- (-4496.249) [...7 remote chains...] -- 17:00:33

      Average standard deviation of split frequencies: 0.008577

      150050000 -- (-4471.211) [...7 remote chains...] -- 16:59:31
      150100000 -- (-4501.660) [...7 remote chains...] -- 16:58:29
      150150000 -- (-4513.290) [...7 remote chains...] -- 16:57:27
      150200000 -- (-4488.369) [...7 remote chains...] -- 16:56:26
      150250000 -- (-4500.026) [...7 remote chains...] -- 16:55:24
      150300000 -- (-4515.829) [...7 remote chains...] -- 16:54:23
      150350000 -- (-4479.281) [...7 remote chains...] -- 16:53:21
      150400000 -- (-4489.593) [...7 remote chains...] -- 16:52:20
      150450000 -- (-4493.398) [...7 remote chains...] -- 16:51:19
      150500000 -- [-4509.233] [...7 remote chains...] -- 16:50:18

      Average standard deviation of split frequencies: 0.008510

      150550000 -- [-4490.283] [...7 remote chains...] -- 16:49:17
      150600000 -- [-4489.257] [...7 remote chains...] -- 16:48:16
      150650000 -- (-4501.888) [...7 remote chains...] -- 16:47:14
      150700000 -- (-4500.973) [...7 remote chains...] -- 16:46:13
      150750000 -- (-4501.416) [...7 remote chains...] -- 16:45:11
      150800000 -- (-4479.848) [...7 remote chains...] -- 16:44:10
      150850000 -- (-4516.712) [...7 remote chains...] -- 16:43:08
      150900000 -- (-4481.834) [...7 remote chains...] -- 16:42:07
      150950000 -- [-4472.889] [...7 remote chains...] -- 16:41:05
      151000000 -- (-4495.690) [...7 remote chains...] -- 16:40:04

      Average standard deviation of split frequencies: 0.008479

      151050000 -- (-4480.462) [...7 remote chains...] -- 16:39:03
      151100000 -- (-4498.199) [...7 remote chains...] -- 16:38:01
      151150000 -- (-4508.159) [...7 remote chains...] -- 16:37:00
      151200000 -- (-4496.009) [...7 remote chains...] -- 16:35:58
      151250000 -- (-4484.709) [...7 remote chains...] -- 16:34:57
      151300000 -- (-4472.831) [...7 remote chains...] -- 16:33:55
      151350000 -- (-4518.133) [...7 remote chains...] -- 16:32:53
      151400000 -- (-4481.021) [...7 remote chains...] -- 16:31:52
      151450000 -- (-4495.354) [...7 remote chains...] -- 16:30:50
      151500000 -- (-4497.464) [...7 remote chains...] -- 16:29:49

      Average standard deviation of split frequencies: 0.008374

      151550000 -- [-4486.587] [...7 remote chains...] -- 16:28:48
      151600000 -- [-4476.569] [...7 remote chains...] -- 16:27:47
      151650000 -- [-4463.078] [...7 remote chains...] -- 16:26:46
      151700000 -- (-4474.656) [...7 remote chains...] -- 16:25:45
      151750000 -- (-4508.110) [...7 remote chains...] -- 16:24:43
      151800000 -- (-4502.657) [...7 remote chains...] -- 16:23:42
      151850000 -- (-4490.762) [...7 remote chains...] -- 16:22:41
      151900000 -- (-4525.534) [...7 remote chains...] -- 16:21:39
      151950000 -- (-4487.778) [...7 remote chains...] -- 16:20:38
      152000000 -- (-4464.052) [...7 remote chains...] -- 16:19:36

      Average standard deviation of split frequencies: 0.008434

      152050000 -- (-4482.708) [...7 remote chains...] -- 16:18:35
      152100000 -- (-4474.799) [...7 remote chains...] -- 16:17:33
      152150000 -- (-4478.065) [...7 remote chains...] -- 16:16:32
      152200000 -- (-4486.723) [...7 remote chains...] -- 16:15:31
      152250000 -- [-4482.232] [...7 remote chains...] -- 16:14:30
      152300000 -- (-4504.052) [...7 remote chains...] -- 16:13:28
      152350000 -- (-4482.322) [...7 remote chains...] -- 16:12:27
      152400000 -- [-4452.560] [...7 remote chains...] -- 16:11:25
      152450000 -- [-4449.768] [...7 remote chains...] -- 16:10:24
      152500000 -- (-4517.882) [...7 remote chains...] -- 16:09:23

      Average standard deviation of split frequencies: 0.008526

      152550000 -- [-4464.322] [...7 remote chains...] -- 16:08:22
      152600000 -- [-4474.905] [...7 remote chains...] -- 16:07:21
      152650000 -- (-4493.330) [...7 remote chains...] -- 16:06:19
      152700000 -- [-4468.753] [...7 remote chains...] -- 16:05:18
      152750000 -- [-4468.726] [...7 remote chains...] -- 16:04:17
      152800000 -- (-4479.098) [...7 remote chains...] -- 16:03:16
      152850000 -- [-4477.848] [...7 remote chains...] -- 16:02:14
      152900000 -- (-4498.040) [...7 remote chains...] -- 16:01:12
      152950000 -- (-4489.970) [...7 remote chains...] -- 16:00:11
      153000000 -- (-4492.524) [...7 remote chains...] -- 15:59:10

      Average standard deviation of split frequencies: 0.008475

      153050000 -- (-4506.769) [...7 remote chains...] -- 15:58:08
      153100000 -- (-4496.225) [...7 remote chains...] -- 15:57:06
      153150000 -- (-4508.093) [...7 remote chains...] -- 15:56:06
      153200000 -- (-4505.472) [...7 remote chains...] -- 15:55:04
      153250000 -- (-4479.087) [...7 remote chains...] -- 15:54:03
      153300000 -- [-4484.259] [...7 remote chains...] -- 15:53:01
      153350000 -- [-4467.814] [...7 remote chains...] -- 15:51:59
      153400000 -- (-4495.120) [...7 remote chains...] -- 15:50:58
      153450000 -- (-4489.912) [...7 remote chains...] -- 15:49:57
      153500000 -- (-4498.854) [...7 remote chains...] -- 15:48:56

      Average standard deviation of split frequencies: 0.008453

      153550000 -- (-4470.867) [...7 remote chains...] -- 15:47:55
      153600000 -- (-4491.842) [...7 remote chains...] -- 15:46:53
      153650000 -- (-4500.974) [...7 remote chains...] -- 15:45:52
      153700000 -- (-4488.726) [...7 remote chains...] -- 15:44:51
      153750000 -- (-4499.513) [...7 remote chains...] -- 15:43:49
      153800000 -- (-4492.860) [...7 remote chains...] -- 15:42:47
      153850000 -- [-4484.781] [...7 remote chains...] -- 15:41:46
      153900000 -- [-4480.493] [...7 remote chains...] -- 15:40:45
      153950000 -- (-4508.200) [...7 remote chains...] -- 15:39:44
      154000000 -- (-4482.211) [...7 remote chains...] -- 15:38:43

      Average standard deviation of split frequencies: 0.008564

      154050000 -- (-4486.102) [...7 remote chains...] -- 15:37:42
      154100000 -- (-4498.766) [...7 remote chains...] -- 15:36:41
      154150000 -- (-4489.272) [...7 remote chains...] -- 15:35:40
      154200000 -- (-4486.371) [...7 remote chains...] -- 15:34:38
      154250000 -- (-4497.674) [...7 remote chains...] -- 15:33:37
      154300000 -- (-4497.048) [...7 remote chains...] -- 15:32:37
      154350000 -- (-4509.935) [...7 remote chains...] -- 15:31:36
      154400000 -- (-4482.888) [...7 remote chains...] -- 15:30:35
      154450000 -- (-4510.703) [...7 remote chains...] -- 15:29:33
      154500000 -- (-4499.930) [...7 remote chains...] -- 15:28:32

      Average standard deviation of split frequencies: 0.008541

      154550000 -- (-4517.316) [...7 remote chains...] -- 15:27:31
      154600000 -- (-4481.469) [...7 remote chains...] -- 15:26:29
      154650000 -- (-4487.424) [...7 remote chains...] -- 15:25:28
      154700000 -- [-4489.265] [...7 remote chains...] -- 15:24:26
      154750000 -- (-4465.842) [...7 remote chains...] -- 15:23:25
      154800000 -- (-4457.879) [...7 remote chains...] -- 15:22:24
      154850000 -- (-4516.426) [...7 remote chains...] -- 15:21:23
      154900000 -- (-4505.933) [...7 remote chains...] -- 15:20:22
      154950000 -- (-4498.380) [...7 remote chains...] -- 15:19:21
      155000000 -- [-4492.120] [...7 remote chains...] -- 15:18:21

      Average standard deviation of split frequencies: 0.008558

      155050000 -- (-4468.331) [...7 remote chains...] -- 15:17:21
      155100000 -- [-4471.207] [...7 remote chains...] -- 15:16:22
      155150000 -- [-4466.417] [...7 remote chains...] -- 15:15:22
      155200000 -- [-4487.222] [...7 remote chains...] -- 15:14:21
      155250000 -- (-4494.846) [...7 remote chains...] -- 15:13:19
      155300000 -- [-4484.469] [...7 remote chains...] -- 15:12:18
      155350000 -- (-4499.740) [...7 remote chains...] -- 15:11:16
      155400000 -- (-4478.287) [...7 remote chains...] -- 15:10:14
      155450000 -- (-4506.908) [...7 remote chains...] -- 15:09:13
      155500000 -- (-4482.240) [...7 remote chains...] -- 15:08:11

      Average standard deviation of split frequencies: 0.008621

      155550000 -- [-4476.042] [...7 remote chains...] -- 15:07:10
      155600000 -- (-4495.055) [...7 remote chains...] -- 15:06:08
      155650000 -- (-4491.857) [...7 remote chains...] -- 15:05:07
      155700000 -- (-4486.672) [...7 remote chains...] -- 15:04:06
      155750000 -- (-4483.675) [...7 remote chains...] -- 15:03:06
      155800000 -- (-4487.477) [...7 remote chains...] -- 15:02:05
      155850000 -- (-4481.044) [...7 remote chains...] -- 15:01:04
      155900000 -- (-4495.639) [...7 remote chains...] -- 15:00:03
      155950000 -- (-4467.250) [...7 remote chains...] -- 14:59:02
      156000000 -- (-4477.126) [...7 remote chains...] -- 14:58:00

      Average standard deviation of split frequencies: 0.008877

      156050000 -- [-4460.947] [...7 remote chains...] -- 14:57:00
      156100000 -- (-4495.726) [...7 remote chains...] -- 14:55:58
      156150000 -- (-4482.650) [...7 remote chains...] -- 14:54:57
      156200000 -- (-4492.850) [...7 remote chains...] -- 14:53:56
      156250000 -- (-4502.561) [...7 remote chains...] -- 14:52:56
      156300000 -- (-4501.887) [...7 remote chains...] -- 14:51:55
      156350000 -- (-4501.153) [...7 remote chains...] -- 14:50:53
      156400000 -- (-4482.856) [...7 remote chains...] -- 14:49:52
      156450000 -- [-4460.167] [...7 remote chains...] -- 14:48:51
      156500000 -- (-4509.492) [...7 remote chains...] -- 14:47:50

      Average standard deviation of split frequencies: 0.008915

      156550000 -- [-4480.518] [...7 remote chains...] -- 14:46:48
      156600000 -- [-4471.009] [...7 remote chains...] -- 14:45:46
      156650000 -- (-4489.359) [...7 remote chains...] -- 14:44:46
      156700000 -- (-4486.753) [...7 remote chains...] -- 14:43:46
      156750000 -- (-4515.923) [...7 remote chains...] -- 14:42:44
      156800000 -- (-4498.150) [...7 remote chains...] -- 14:41:43
      156850000 -- (-4492.689) [...7 remote chains...] -- 14:40:41
      156900000 -- (-4491.914) [...7 remote chains...] -- 14:39:40
      156950000 -- (-4517.914) [...7 remote chains...] -- 14:38:39
      157000000 -- (-4522.420) [...7 remote chains...] -- 14:37:38

      Average standard deviation of split frequencies: 0.008922

      157050000 -- (-4505.807) [...7 remote chains...] -- 14:36:37
      157100000 -- (-4515.076) [...7 remote chains...] -- 14:35:36
      157150000 -- (-4493.457) [...7 remote chains...] -- 14:34:34
      157200000 -- (-4491.208) [...7 remote chains...] -- 14:33:34
      157250000 -- (-4498.386) [...7 remote chains...] -- 14:32:33
      157300000 -- (-4535.448) [...7 remote chains...] -- 14:31:32
      157350000 -- (-4505.590) [...7 remote chains...] -- 14:30:31
      157400000 -- (-4486.713) [...7 remote chains...] -- 14:29:31
      157450000 -- (-4493.848) [...7 remote chains...] -- 14:28:30
      157500000 -- (-4503.730) [...7 remote chains...] -- 14:27:29

      Average standard deviation of split frequencies: 0.008833

      157550000 -- [-4482.129] [...7 remote chains...] -- 14:26:28
      157600000 -- (-4493.648) [...7 remote chains...] -- 14:25:27
      157650000 -- (-4515.819) [...7 remote chains...] -- 14:24:26
      157700000 -- (-4503.041) [...7 remote chains...] -- 14:23:25
      157750000 -- (-4498.708) [...7 remote chains...] -- 14:22:23
      157800000 -- (-4509.802) [...7 remote chains...] -- 14:21:22
      157850000 -- (-4490.164) [...7 remote chains...] -- 14:20:21
      157900000 -- (-4487.611) [...7 remote chains...] -- 14:19:21
      157950000 -- (-4506.341) [...7 remote chains...] -- 14:18:20
      158000000 -- (-4469.122) [...7 remote chains...] -- 14:17:20

      Average standard deviation of split frequencies: 0.008822

      158050000 -- [-4461.332] [...7 remote chains...] -- 14:16:19
      158100000 -- [-4467.144] [...7 remote chains...] -- 14:15:19
      158150000 -- [-4474.247] [...7 remote chains...] -- 14:14:18
      158200000 -- [-4477.734] [...7 remote chains...] -- 14:13:17
      158250000 -- [-4482.768] [...7 remote chains...] -- 14:12:15
      158300000 -- [-4483.338] [...7 remote chains...] -- 14:11:14
      158350000 -- [-4465.322] [...7 remote chains...] -- 14:10:13
      158400000 -- (-4481.428) [...7 remote chains...] -- 14:09:12
      158450000 -- [-4471.328] [...7 remote chains...] -- 14:08:11
      158500000 -- (-4475.471) [...7 remote chains...] -- 14:07:10

      Average standard deviation of split frequencies: 0.008753

      158550000 -- [-4484.490] [...7 remote chains...] -- 14:06:08
      158600000 -- [-4468.559] [...7 remote chains...] -- 14:05:08
      158650000 -- [-4484.377] [...7 remote chains...] -- 14:04:07
      158700000 -- [-4470.132] [...7 remote chains...] -- 14:03:06
      158750000 -- [-4471.762] [...7 remote chains...] -- 14:02:05
      158800000 -- (-4471.130) [...7 remote chains...] -- 14:01:04
      158850000 -- [-4483.108] [...7 remote chains...] -- 14:00:02
      158900000 -- [-4480.964] [...7 remote chains...] -- 13:59:01
      158950000 -- [-4474.623] [...7 remote chains...] -- 13:58:01
      159000000 -- [-4492.027] [...7 remote chains...] -- 13:57:00

      Average standard deviation of split frequencies: 0.008690

      159050000 -- [-4471.958] [...7 remote chains...] -- 13:55:59
      159100000 -- (-4459.926) [...7 remote chains...] -- 13:54:58
      159150000 -- (-4485.244) [...7 remote chains...] -- 13:53:56
      159200000 -- (-4502.674) [...7 remote chains...] -- 13:52:55
      159250000 -- (-4489.870) [...7 remote chains...] -- 13:51:54
      159300000 -- [-4480.818] [...7 remote chains...] -- 13:50:53
      159350000 -- [-4473.606] [...7 remote chains...] -- 13:49:53
      159400000 -- (-4505.077) [...7 remote chains...] -- 13:48:52
      159450000 -- (-4460.145) [...7 remote chains...] -- 13:47:50
      159500000 -- (-4459.844) [...7 remote chains...] -- 13:46:48

      Average standard deviation of split frequencies: 0.008745

      159550000 -- (-4484.068) [...7 remote chains...] -- 13:45:45
      159600000 -- (-4491.648) [...7 remote chains...] -- 13:44:43
      159650000 -- (-4491.126) [...7 remote chains...] -- 13:43:41
      159700000 -- (-4481.961) [...7 remote chains...] -- 13:42:39
      159750000 -- (-4506.991) [...7 remote chains...] -- 13:41:37
      159800000 -- (-4473.827) [...7 remote chains...] -- 13:40:35
      159850000 -- [-4461.228] [...7 remote chains...] -- 13:39:33
      159900000 -- [-4478.102] [...7 remote chains...] -- 13:38:31
      159950000 -- [-4476.239] [...7 remote chains...] -- 13:37:29
      160000000 -- (-4474.235) [...7 remote chains...] -- 13:36:26

      Average standard deviation of split frequencies: 0.008756

      160050000 -- [-4478.992] [...7 remote chains...] -- 13:35:24
      160100000 -- [-4453.251] [...7 remote chains...] -- 13:34:21
      160150000 -- (-4481.845) [...7 remote chains...] -- 13:33:19
      160200000 -- (-4473.889) [...7 remote chains...] -- 13:32:16
      160250000 -- (-4504.355) [...7 remote chains...] -- 13:31:14
      160300000 -- (-4507.665) [...7 remote chains...] -- 13:30:11
      160350000 -- [-4473.834] [...7 remote chains...] -- 13:29:09
      160400000 -- (-4483.429) [...7 remote chains...] -- 13:28:06
      160450000 -- (-4501.039) [...7 remote chains...] -- 13:27:04
      160500000 -- (-4488.122) [...7 remote chains...] -- 13:26:01

      Average standard deviation of split frequencies: 0.008600

      160550000 -- [-4476.827] [...7 remote chains...] -- 13:24:59
      160600000 -- [-4477.053] [...7 remote chains...] -- 13:23:56
      160650000 -- (-4490.239) [...7 remote chains...] -- 13:22:54
      160700000 -- (-4495.363) [...7 remote chains...] -- 13:21:51
      160750000 -- (-4469.192) [...7 remote chains...] -- 13:20:49
      160800000 -- [-4487.287] [...7 remote chains...] -- 13:19:46
      160850000 -- [-4484.514] [...7 remote chains...] -- 13:18:44
      160900000 -- [-4484.517] [...7 remote chains...] -- 13:17:42
      160950000 -- (-4513.002) [...7 remote chains...] -- 13:16:39
      161000000 -- (-4495.050) [...7 remote chains...] -- 13:15:37

      Average standard deviation of split frequencies: 0.008648

      161050000 -- (-4471.917) [...7 remote chains...] -- 13:14:34
      161100000 -- (-4487.258) [...7 remote chains...] -- 13:13:32
      161150000 -- (-4488.402) [...7 remote chains...] -- 13:12:30
      161200000 -- (-4501.979) [...7 remote chains...] -- 13:11:27
      161250000 -- (-4491.079) [...7 remote chains...] -- 13:10:25
      161300000 -- (-4468.221) [...7 remote chains...] -- 13:09:22
      161350000 -- (-4486.473) [...7 remote chains...] -- 13:08:20
      161400000 -- (-4486.876) [...7 remote chains...] -- 13:07:18
      161450000 -- (-4489.889) [...7 remote chains...] -- 13:06:20
      161500000 -- (-4487.549) [...7 remote chains...] -- 13:05:17

      Average standard deviation of split frequencies: 0.008608

      161550000 -- (-4488.417) [...7 remote chains...] -- 13:04:15
      161600000 -- [-4475.656] [...7 remote chains...] -- 13:03:12
      161650000 -- (-4509.853) [...7 remote chains...] -- 13:02:10
      161700000 -- (-4489.122) [...7 remote chains...] -- 13:01:07
      161750000 -- (-4512.917) [...7 remote chains...] -- 13:00:05
      161800000 -- (-4497.791) [...7 remote chains...] -- 12:59:03
      161850000 -- (-4478.950) [...7 remote chains...] -- 12:58:00
      161900000 -- (-4499.065) [...7 remote chains...] -- 12:56:58
      161950000 -- (-4485.596) [...7 remote chains...] -- 12:55:56
      162000000 -- (-4482.746) [...7 remote chains...] -- 12:54:53

      Average standard deviation of split frequencies: 0.008674

      162050000 -- (-4476.446) [...7 remote chains...] -- 12:53:51
      162100000 -- [-4457.971] [...7 remote chains...] -- 12:52:49
      162150000 -- (-4480.477) [...7 remote chains...] -- 12:51:47
      162200000 -- [-4469.581] [...7 remote chains...] -- 12:50:45
      162250000 -- [-4475.949] [...7 remote chains...] -- 12:49:42
      162300000 -- [-4493.273] [...7 remote chains...] -- 12:48:40
      162350000 -- (-4489.492) [...7 remote chains...] -- 12:47:38
      162400000 -- [-4482.049] [...7 remote chains...] -- 12:46:35
      162450000 -- [-4458.268] [...7 remote chains...] -- 12:45:33
      162500000 -- (-4482.989) [...7 remote chains...] -- 12:44:31

      Average standard deviation of split frequencies: 0.008639

      162550000 -- (-4499.408) [...7 remote chains...] -- 12:43:29
      162600000 -- [-4482.533] [...7 remote chains...] -- 12:42:26
      162650000 -- [-4451.375] [...7 remote chains...] -- 12:41:24
      162700000 -- (-4499.898) [...7 remote chains...] -- 12:40:22
      162750000 -- [-4461.669] [...7 remote chains...] -- 12:39:20
      162800000 -- [-4483.567] [...7 remote chains...] -- 12:38:18
      162850000 -- [-4479.734] [...7 remote chains...] -- 12:37:16
      162900000 -- [-4474.306] [...7 remote chains...] -- 12:36:14
      162950000 -- (-4492.557) [...7 remote chains...] -- 12:35:11
      163000000 -- (-4488.457) [...7 remote chains...] -- 12:34:09

      Average standard deviation of split frequencies: 0.008727

      163050000 -- (-4490.033) [...7 remote chains...] -- 12:33:07
      163100000 -- [-4500.693] [...7 remote chains...] -- 12:32:05
      163150000 -- [-4487.434] [...7 remote chains...] -- 12:31:03
      163200000 -- [-4477.956] [...7 remote chains...] -- 12:30:01
      163250000 -- [-4472.582] [...7 remote chains...] -- 12:28:58
      163300000 -- [-4499.229] [...7 remote chains...] -- 12:27:56
      163350000 -- [-4467.167] [...7 remote chains...] -- 12:26:54
      163400000 -- [-4474.520] [...7 remote chains...] -- 12:25:52
      163450000 -- (-4483.206) [...7 remote chains...] -- 12:24:50
      163500000 -- (-4487.982) [...7 remote chains...] -- 12:23:48

      Average standard deviation of split frequencies: 0.008559

      163550000 -- (-4483.132) [...7 remote chains...] -- 12:22:45
      163600000 -- (-4507.071) [...7 remote chains...] -- 12:21:43
      163650000 -- (-4498.429) [...7 remote chains...] -- 12:20:41
      163700000 -- (-4483.889) [...7 remote chains...] -- 12:19:39
      163750000 -- (-4486.215) [...7 remote chains...] -- 12:18:37
      163800000 -- (-4481.235) [...7 remote chains...] -- 12:17:35
      163850000 -- (-4496.441) [...7 remote chains...] -- 12:16:32
      163900000 -- [-4486.003] [...7 remote chains...] -- 12:15:30
      163950000 -- (-4504.349) [...7 remote chains...] -- 12:14:28
      164000000 -- [-4484.416] [...7 remote chains...] -- 12:13:26

      Average standard deviation of split frequencies: 0.008411

      164050000 -- (-4490.705) [...7 remote chains...] -- 12:12:24
      164100000 -- (-4484.120) [...7 remote chains...] -- 12:11:22
      164150000 -- (-4487.487) [...7 remote chains...] -- 12:10:20
      164200000 -- (-4499.362) [...7 remote chains...] -- 12:09:18
      164250000 -- (-4494.619) [...7 remote chains...] -- 12:08:16
      164300000 -- (-4523.735) [...7 remote chains...] -- 12:07:14
      164350000 -- (-4516.929) [...7 remote chains...] -- 12:06:12
      164400000 -- (-4535.123) [...7 remote chains...] -- 12:05:10
      164450000 -- (-4469.488) [...7 remote chains...] -- 12:04:08
      164500000 -- (-4495.840) [...7 remote chains...] -- 12:03:06

      Average standard deviation of split frequencies: 0.008485

      164550000 -- (-4465.653) [...7 remote chains...] -- 12:02:04
      164600000 -- (-4460.309) [...7 remote chains...] -- 12:01:01
      164650000 -- [-4461.433] [...7 remote chains...] -- 11:59:59
      164700000 -- (-4498.675) [...7 remote chains...] -- 11:58:57
      164750000 -- (-4464.237) [...7 remote chains...] -- 11:57:55
      164800000 -- [-4473.745] [...7 remote chains...] -- 11:56:53
      164850000 -- [-4468.505] [...7 remote chains...] -- 11:55:51
      164900000 -- (-4494.037) [...7 remote chains...] -- 11:54:49
      164950000 -- (-4505.080) [...7 remote chains...] -- 11:53:47
      165000000 -- (-4491.892) [...7 remote chains...] -- 11:52:45

      Average standard deviation of split frequencies: 0.008501

      165050000 -- (-4504.377) [...7 remote chains...] -- 11:51:43
      165100000 -- [-4509.896] [...7 remote chains...] -- 11:50:41
      165150000 -- (-4494.358) [...7 remote chains...] -- 11:49:39
      165200000 -- (-4503.500) [...7 remote chains...] -- 11:48:37
      165250000 -- [-4497.059] [...7 remote chains...] -- 11:47:35
      165300000 -- (-4479.858) [...7 remote chains...] -- 11:46:33
      165350000 -- [-4450.851] [...7 remote chains...] -- 11:45:31
      165400000 -- [-4478.289] [...7 remote chains...] -- 11:44:29
      165450000 -- [-4475.769] [...7 remote chains...] -- 11:43:27
      165500000 -- [-4478.574] [...7 remote chains...] -- 11:42:25

      Average standard deviation of split frequencies: 0.008433

      165550000 -- (-4482.663) [...7 remote chains...] -- 11:41:23
      165600000 -- [-4492.977] [...7 remote chains...] -- 11:40:21
      165650000 -- [-4498.919] [...7 remote chains...] -- 11:39:19
      165700000 -- [-4495.490] [...7 remote chains...] -- 11:38:17
      165750000 -- [-4471.178] [...7 remote chains...] -- 11:37:16
      165800000 -- (-4483.417) [...7 remote chains...] -- 11:36:14
      165850000 -- [-4489.371] [...7 remote chains...] -- 11:35:12
      165900000 -- [-4473.371] [...7 remote chains...] -- 11:34:10
      165950000 -- [-4485.333] [...7 remote chains...] -- 11:33:08
      166000000 -- (-4509.318) [...7 remote chains...] -- 11:32:06

      Average standard deviation of split frequencies: 0.008405

      166050000 -- (-4535.422) [...7 remote chains...] -- 11:31:04
      166100000 -- (-4509.916) [...7 remote chains...] -- 11:30:02
      166150000 -- (-4507.608) [...7 remote chains...] -- 11:29:00
      166200000 -- (-4491.880) [...7 remote chains...] -- 11:27:58
      166250000 -- [-4492.560] [...7 remote chains...] -- 11:26:56
      166300000 -- (-4482.787) [...7 remote chains...] -- 11:25:54
      166350000 -- [-4482.125] [...7 remote chains...] -- 11:24:53
      166400000 -- [-4490.181] [...7 remote chains...] -- 11:23:51
      166450000 -- [-4509.172] [...7 remote chains...] -- 11:22:49
      166500000 -- [-4491.731] [...7 remote chains...] -- 11:21:48

      Average standard deviation of split frequencies: 0.008402

      166550000 -- [-4483.117] [...7 remote chains...] -- 11:20:46
      166600000 -- (-4457.150) [...7 remote chains...] -- 11:19:44
      166650000 -- (-4479.699) [...7 remote chains...] -- 11:18:42
      166700000 -- [-4483.662] [...7 remote chains...] -- 11:17:40
      166750000 -- [-4475.892] [...7 remote chains...] -- 11:16:38
      166800000 -- [-4476.566] [...7 remote chains...] -- 11:15:37
      166850000 -- [-4479.600] [...7 remote chains...] -- 11:14:35
      166900000 -- [-4486.095] [...7 remote chains...] -- 11:13:33
      166950000 -- [-4492.912] [...7 remote chains...] -- 11:12:32
      167000000 -- [-4473.311] [...7 remote chains...] -- 11:11:30

      Average standard deviation of split frequencies: 0.008211

      167050000 -- (-4477.816) [...7 remote chains...] -- 11:10:27
      167100000 -- [-4468.639] [...7 remote chains...] -- 11:09:25
      167150000 -- (-4507.422) [...7 remote chains...] -- 11:08:24
      167200000 -- (-4508.547) [...7 remote chains...] -- 11:07:22
      167250000 -- (-4472.975) [...7 remote chains...] -- 11:06:20
      167300000 -- [-4459.841] [...7 remote chains...] -- 11:05:18
      167350000 -- [-4478.316] [...7 remote chains...] -- 11:04:17
      167400000 -- [-4480.593] [...7 remote chains...] -- 11:03:15
      167450000 -- [-4467.585] [...7 remote chains...] -- 11:02:15
      167500000 -- (-4491.991) [...7 remote chains...] -- 11:01:15

      Average standard deviation of split frequencies: 0.008109

      167550000 -- (-4484.806) [...7 remote chains...] -- 11:00:15
      167600000 -- [-4461.021] [...7 remote chains...] -- 10:59:16
      167650000 -- [-4466.122] [...7 remote chains...] -- 10:58:16
      167700000 -- (-4498.559) [...7 remote chains...] -- 10:57:16
      167750000 -- (-4497.225) [...7 remote chains...] -- 10:56:16
      167800000 -- [-4465.889] [...7 remote chains...] -- 10:55:16
      167850000 -- [-4474.989] [...7 remote chains...] -- 10:54:17
      167900000 -- [-4476.359] [...7 remote chains...] -- 10:53:17
      167950000 -- [-4466.494] [...7 remote chains...] -- 10:52:17
      168000000 -- [-4458.471] [...7 remote chains...] -- 10:51:18

      Average standard deviation of split frequencies: 0.008044

      168050000 -- [-4494.113] [...7 remote chains...] -- 10:50:19
      168100000 -- [-4460.953] [...7 remote chains...] -- 10:49:19
      168150000 -- (-4490.160) [...7 remote chains...] -- 10:48:20
      168200000 -- [-4476.065] [...7 remote chains...] -- 10:47:20
      168250000 -- [-4473.847] [...7 remote chains...] -- 10:46:20
      168300000 -- [-4465.754] [...7 remote chains...] -- 10:45:21
      168350000 -- (-4496.409) [...7 remote chains...] -- 10:44:21
      168400000 -- (-4475.384) [...7 remote chains...] -- 10:43:21
      168450000 -- (-4495.959) [...7 remote chains...] -- 10:42:22
      168500000 -- (-4480.767) [...7 remote chains...] -- 10:41:21

      Average standard deviation of split frequencies: 0.008054

      168550000 -- (-4488.665) [...7 remote chains...] -- 10:40:22
      168600000 -- (-4472.579) [...7 remote chains...] -- 10:39:21
      168650000 -- (-4492.149) [...7 remote chains...] -- 10:38:20
      168700000 -- (-4494.610) [...7 remote chains...] -- 10:37:18
      168750000 -- (-4511.436) [...7 remote chains...] -- 10:36:16
      168800000 -- (-4488.641) [...7 remote chains...] -- 10:35:14
      168850000 -- (-4501.519) [...7 remote chains...] -- 10:34:12
      168900000 -- (-4480.827) [...7 remote chains...] -- 10:33:10
      168950000 -- (-4507.967) [...7 remote chains...] -- 10:32:08
      169000000 -- (-4480.161) [...7 remote chains...] -- 10:31:06

      Average standard deviation of split frequencies: 0.008082

      169050000 -- (-4507.195) [...7 remote chains...] -- 10:30:05
      169100000 -- (-4483.931) [...7 remote chains...] -- 10:29:03
      169150000 -- (-4472.610) [...7 remote chains...] -- 10:28:01
      169200000 -- (-4477.153) [...7 remote chains...] -- 10:26:59
      169250000 -- (-4460.143) [...7 remote chains...] -- 10:25:57
      169300000 -- (-4486.546) [...7 remote chains...] -- 10:24:56
      169350000 -- (-4503.063) [...7 remote chains...] -- 10:23:54
      169400000 -- (-4497.750) [...7 remote chains...] -- 10:22:52
      169450000 -- (-4479.625) [...7 remote chains...] -- 10:21:50
      169500000 -- (-4481.099) [...7 remote chains...] -- 10:20:48

      Average standard deviation of split frequencies: 0.007905

      169550000 -- (-4481.720) [...7 remote chains...] -- 10:19:47
      169600000 -- (-4489.058) [...7 remote chains...] -- 10:18:45
      169650000 -- (-4501.374) [...7 remote chains...] -- 10:17:43
      169700000 -- (-4499.394) [...7 remote chains...] -- 10:16:42
      169750000 -- (-4479.553) [...7 remote chains...] -- 10:15:40
      169800000 -- (-4491.670) [...7 remote chains...] -- 10:14:38
      169850000 -- [-4478.570] [...7 remote chains...] -- 10:13:37
      169900000 -- (-4487.000) [...7 remote chains...] -- 10:12:35
      169950000 -- (-4489.324) [...7 remote chains...] -- 10:11:33
      170000000 -- (-4494.108) [...7 remote chains...] -- 10:10:31

      Average standard deviation of split frequencies: 0.007875

      170050000 -- [-4475.628] [...7 remote chains...] -- 10:09:30
      170100000 -- (-4484.795) [...7 remote chains...] -- 10:08:29
      170150000 -- [-4460.366] [...7 remote chains...] -- 10:07:27
      170200000 -- [-4473.396] [...7 remote chains...] -- 10:06:25
      170250000 -- [-4478.479] [...7 remote chains...] -- 10:05:23
      170300000 -- [-4486.618] [...7 remote chains...] -- 10:04:22
      170350000 -- [-4480.692] [...7 remote chains...] -- 10:03:20
      170400000 -- [-4472.351] [...7 remote chains...] -- 10:02:19
      170450000 -- [-4473.382] [...7 remote chains...] -- 10:01:18
      170500000 -- [-4473.213] [...7 remote chains...] -- 10:00:16

      Average standard deviation of split frequencies: 0.007859

      170550000 -- (-4490.911) [...7 remote chains...] -- 9:59:14
      170600000 -- (-4508.335) [...7 remote chains...] -- 9:58:12
      170650000 -- (-4525.042) [...7 remote chains...] -- 9:57:11
      170700000 -- (-4483.515) [...7 remote chains...] -- 9:56:10
      170750000 -- (-4481.704) [...7 remote chains...] -- 9:55:08
      170800000 -- (-4498.016) [...7 remote chains...] -- 9:54:06
      170850000 -- (-4499.363) [...7 remote chains...] -- 9:53:05
      170900000 -- (-4502.076) [...7 remote chains...] -- 9:52:03
      170950000 -- (-4492.645) [...7 remote chains...] -- 9:51:01
      171000000 -- (-4495.174) [...7 remote chains...] -- 9:50:00

      Average standard deviation of split frequencies: 0.007816

      171050000 -- (-4480.457) [...7 remote chains...] -- 9:48:58
      171100000 -- [-4477.923] [...7 remote chains...] -- 9:47:57
      171150000 -- (-4477.511) [...7 remote chains...] -- 9:46:55
      171200000 -- [-4453.029] [...7 remote chains...] -- 9:45:53
      171250000 -- [-4476.012] [...7 remote chains...] -- 9:44:51
      171300000 -- [-4490.615] [...7 remote chains...] -- 9:43:50
      171350000 -- [-4462.112] [...7 remote chains...] -- 9:42:48
      171400000 -- [-4484.442] [...7 remote chains...] -- 9:41:46
      171450000 -- (-4518.154) [...7 remote chains...] -- 9:40:45
      171500000 -- (-4491.770) [...7 remote chains...] -- 9:39:43

      Average standard deviation of split frequencies: 0.007794

      171550000 -- [-4489.538] [...7 remote chains...] -- 9:38:41
      171600000 -- [-4465.691] [...7 remote chains...] -- 9:37:40
      171650000 -- (-4471.681) [...7 remote chains...] -- 9:36:38
      171700000 -- [-4488.460] [...7 remote chains...] -- 9:35:36
      171750000 -- (-4497.330) [...7 remote chains...] -- 9:34:35
      171800000 -- [-4476.158] [...7 remote chains...] -- 9:33:33
      171850000 -- [-4474.457] [...7 remote chains...] -- 9:32:31
      171900000 -- [-4468.873] [...7 remote chains...] -- 9:31:30
      171950000 -- [-4475.797] [...7 remote chains...] -- 9:30:28
      172000000 -- [-4473.608] [...7 remote chains...] -- 9:29:27

      Average standard deviation of split frequencies: 0.007682

      172050000 -- [-4488.886] [...7 remote chains...] -- 9:28:25
      172100000 -- (-4504.731) [...7 remote chains...] -- 9:27:24
      172150000 -- (-4522.246) [...7 remote chains...] -- 9:26:22
      172200000 -- (-4502.408) [...7 remote chains...] -- 9:25:21
      172250000 -- (-4473.267) [...7 remote chains...] -- 9:24:19
      172300000 -- (-4472.913) [...7 remote chains...] -- 9:23:18
      172350000 -- (-4463.696) [...7 remote chains...] -- 9:22:16
      172400000 -- (-4468.893) [...7 remote chains...] -- 9:21:15
      172450000 -- (-4473.594) [...7 remote chains...] -- 9:20:13
      172500000 -- (-4507.039) [...7 remote chains...] -- 9:19:11

      Average standard deviation of split frequencies: 0.007801

      172550000 -- (-4486.921) [...7 remote chains...] -- 9:18:10
      172600000 -- (-4503.402) [...7 remote chains...] -- 9:17:08
      172650000 -- (-4501.484) [...7 remote chains...] -- 9:16:06
      172700000 -- (-4498.726) [...7 remote chains...] -- 9:15:05
      172750000 -- [-4489.983] [...7 remote chains...] -- 9:14:04
      172800000 -- [-4475.040] [...7 remote chains...] -- 9:13:02
      172850000 -- (-4468.028) [...7 remote chains...] -- 9:12:00
      172900000 -- [-4466.346] [...7 remote chains...] -- 9:10:58
      172950000 -- [-4474.061] [...7 remote chains...] -- 9:09:57
      173000000 -- (-4498.011) [...7 remote chains...] -- 9:08:55

      Average standard deviation of split frequencies: 0.007672

      173050000 -- (-4496.143) [...7 remote chains...] -- 9:07:54
      173100000 -- (-4495.637) [...7 remote chains...] -- 9:06:52
      173150000 -- (-4483.669) [...7 remote chains...] -- 9:05:51
      173200000 -- (-4508.011) [...7 remote chains...] -- 9:04:49
      173250000 -- (-4494.149) [...7 remote chains...] -- 9:03:48
      173300000 -- (-4482.118) [...7 remote chains...] -- 9:02:46
      173350000 -- [-4475.645] [...7 remote chains...] -- 9:01:44
      173400000 -- [-4469.623] [...7 remote chains...] -- 9:00:43
      173450000 -- (-4492.886) [...7 remote chains...] -- 8:59:41
      173500000 -- [-4494.158] [...7 remote chains...] -- 8:58:40

      Average standard deviation of split frequencies: 0.007786

      173550000 -- [-4469.953] [...7 remote chains...] -- 8:57:39
      173600000 -- [-4473.290] [...7 remote chains...] -- 8:56:37
      173650000 -- [-4482.208] [...7 remote chains...] -- 8:55:36
      173700000 -- [-4472.643] [...7 remote chains...] -- 8:54:35
      173750000 -- [-4449.443] [...7 remote chains...] -- 8:53:33
      173800000 -- [-4470.212] [...7 remote chains...] -- 8:52:31
      173850000 -- [-4487.996] [...7 remote chains...] -- 8:51:30
      173900000 -- (-4487.712) [...7 remote chains...] -- 8:50:28
      173950000 -- (-4515.739) [...7 remote chains...] -- 8:49:27
      174000000 -- (-4519.672) [...7 remote chains...] -- 8:48:25

      Average standard deviation of split frequencies: 0.007659

      174050000 -- (-4481.427) [...7 remote chains...] -- 8:47:24
      174100000 -- (-4487.054) [...7 remote chains...] -- 8:46:22
      174150000 -- (-4514.872) [...7 remote chains...] -- 8:45:21
      174200000 -- (-4516.757) [...7 remote chains...] -- 8:44:19
      174250000 -- (-4482.564) [...7 remote chains...] -- 8:43:18
      174300000 -- (-4475.438) [...7 remote chains...] -- 8:42:17
      174350000 -- [-4490.401] [...7 remote chains...] -- 8:41:15
      174400000 -- [-4505.732] [...7 remote chains...] -- 8:40:14
      174450000 -- [-4477.446] [...7 remote chains...] -- 8:39:12
      174500000 -- [-4464.266] [...7 remote chains...] -- 8:38:11

      Average standard deviation of split frequencies: 0.007646

      174550000 -- [-4484.833] [...7 remote chains...] -- 8:37:09
      174600000 -- [-4482.964] [...7 remote chains...] -- 8:36:08
      174650000 -- (-4463.180) [...7 remote chains...] -- 8:35:06
      174700000 -- (-4490.266) [...7 remote chains...] -- 8:34:05
      174750000 -- [-4475.362] [...7 remote chains...] -- 8:33:03
      174800000 -- (-4482.751) [...7 remote chains...] -- 8:32:02
      174850000 -- (-4481.522) [...7 remote chains...] -- 8:31:01
      174900000 -- (-4489.039) [...7 remote chains...] -- 8:29:59
      174950000 -- (-4511.507) [...7 remote chains...] -- 8:28:58
      175000000 -- (-4494.979) [...7 remote chains...] -- 8:27:56

      Average standard deviation of split frequencies: 0.007614

      175050000 -- [-4480.612] [...7 remote chains...] -- 8:26:55
      175100000 -- (-4485.383) [...7 remote chains...] -- 8:25:53
      175150000 -- (-4496.390) [...7 remote chains...] -- 8:24:52
      175200000 -- (-4484.253) [...7 remote chains...] -- 8:23:50
      175250000 -- [-4476.502] [...7 remote chains...] -- 8:22:49
      175300000 -- (-4489.070) [...7 remote chains...] -- 8:21:47
      175350000 -- [-4466.029] [...7 remote chains...] -- 8:20:46
      175400000 -- [-4490.868] [...7 remote chains...] -- 8:19:44
      175450000 -- (-4489.282) [...7 remote chains...] -- 8:18:43
      175500000 -- [-4506.195] [...7 remote chains...] -- 8:17:41

      Average standard deviation of split frequencies: 0.007496

      175550000 -- [-4515.963] [...7 remote chains...] -- 8:16:40
      175600000 -- [-4482.818] [...7 remote chains...] -- 8:15:38
      175650000 -- [-4480.200] [...7 remote chains...] -- 8:14:36
      175700000 -- [-4501.977] [...7 remote chains...] -- 8:13:35
      175750000 -- (-4525.331) [...7 remote chains...] -- 8:12:33
      175800000 -- (-4508.993) [...7 remote chains...] -- 8:11:32
      175850000 -- (-4487.429) [...7 remote chains...] -- 8:10:31
      175900000 -- (-4509.735) [...7 remote chains...] -- 8:09:29
      175950000 -- (-4492.271) [...7 remote chains...] -- 8:08:28
      176000000 -- [-4475.448] [...7 remote chains...] -- 8:07:26

      Average standard deviation of split frequencies: 0.007474

      176050000 -- (-4476.810) [...7 remote chains...] -- 8:06:25
      176100000 -- [-4474.837] [...7 remote chains...] -- 8:05:23
      176150000 -- [-4485.637] [...7 remote chains...] -- 8:04:22
      176200000 -- (-4480.208) [...7 remote chains...] -- 8:03:21
      176250000 -- (-4496.586) [...7 remote chains...] -- 8:02:20
      176300000 -- [-4486.829] [...7 remote chains...] -- 8:01:18
      176350000 -- (-4515.074) [...7 remote chains...] -- 8:00:17
      176400000 -- (-4491.448) [...7 remote chains...] -- 7:59:15
      176450000 -- (-4492.138) [...7 remote chains...] -- 7:58:14
      176500000 -- (-4481.945) [...7 remote chains...] -- 7:57:13

      Average standard deviation of split frequencies: 0.007486

      176550000 -- [-4469.993] [...7 remote chains...] -- 7:56:11
      176600000 -- [-4462.647] [...7 remote chains...] -- 7:55:10
      176650000 -- [-4468.439] [...7 remote chains...] -- 7:54:08
      176700000 -- [-4450.649] [...7 remote chains...] -- 7:53:07
      176750000 -- (-4486.019) [...7 remote chains...] -- 7:52:05
      176800000 -- (-4475.740) [...7 remote chains...] -- 7:51:04
      176850000 -- (-4498.174) [...7 remote chains...] -- 7:50:03
      176900000 -- (-4498.068) [...7 remote chains...] -- 7:49:02
      176950000 -- (-4516.838) [...7 remote chains...] -- 7:48:01
      177000000 -- (-4478.221) [...7 remote chains...] -- 7:47:01

      Average standard deviation of split frequencies: 0.007558

      177050000 -- (-4500.447) [...7 remote chains...] -- 7:46:00
      177100000 -- (-4495.447) [...7 remote chains...] -- 7:44:59
      177150000 -- (-4498.310) [...7 remote chains...] -- 7:43:58
      177200000 -- (-4499.661) [...7 remote chains...] -- 7:42:57
      177250000 -- (-4491.759) [...7 remote chains...] -- 7:41:56
      177300000 -- (-4490.009) [...7 remote chains...] -- 7:40:55
      177350000 -- (-4504.458) [...7 remote chains...] -- 7:39:54
      177400000 -- (-4478.663) [...7 remote chains...] -- 7:38:53
      177450000 -- [-4486.081] [...7 remote chains...] -- 7:37:52
      177500000 -- [-4497.783] [...7 remote chains...] -- 7:36:51

      Average standard deviation of split frequencies: 0.007626

      177550000 -- (-4473.730) [...7 remote chains...] -- 7:35:50
      177600000 -- [-4477.442] [...7 remote chains...] -- 7:34:49
      177650000 -- [-4478.884] [...7 remote chains...] -- 7:33:48
      177700000 -- [-4489.787] [...7 remote chains...] -- 7:32:47
      177750000 -- [-4475.894] [...7 remote chains...] -- 7:31:46
      177800000 -- [-4487.008] [...7 remote chains...] -- 7:30:45
      177850000 -- (-4504.328) [...7 remote chains...] -- 7:29:44
      177900000 -- [-4496.329] [...7 remote chains...] -- 7:28:43
      177950000 -- (-4506.146) [...7 remote chains...] -- 7:27:42
      178000000 -- [-4494.166] [...7 remote chains...] -- 7:26:42

      Average standard deviation of split frequencies: 0.007759

      178050000 -- [-4478.120] [...7 remote chains...] -- 7:25:40
      178100000 -- [-4496.290] [...7 remote chains...] -- 7:24:39
      178150000 -- [-4476.609] [...7 remote chains...] -- 7:23:38
      178200000 -- [-4475.432] [...7 remote chains...] -- 7:22:36
      178250000 -- (-4476.513) [...7 remote chains...] -- 7:21:35
      178300000 -- [-4508.550] [...7 remote chains...] -- 7:20:33
      178350000 -- (-4504.639) [...7 remote chains...] -- 7:19:32
      178400000 -- (-4495.417) [...7 remote chains...] -- 7:18:31
      178450000 -- (-4519.065) [...7 remote chains...] -- 7:17:29
      178500000 -- (-4501.080) [...7 remote chains...] -- 7:16:28

      Average standard deviation of split frequencies: 0.007734

      178550000 -- (-4504.823) [...7 remote chains...] -- 7:15:28
      178600000 -- (-4514.907) [...7 remote chains...] -- 7:14:28
      178650000 -- (-4492.950) [...7 remote chains...] -- 7:13:28
      178700000 -- (-4512.449) [...7 remote chains...] -- 7:12:27
      178750000 -- (-4501.431) [...7 remote chains...] -- 7:11:27
      178800000 -- (-4501.399) [...7 remote chains...] -- 7:10:27
      178850000 -- (-4487.493) [...7 remote chains...] -- 7:09:27
      178900000 -- (-4491.555) [...7 remote chains...] -- 7:08:27
      178950000 -- (-4474.159) [...7 remote chains...] -- 7:07:27
      179000000 -- (-4508.409) [...7 remote chains...] -- 7:06:26

      Average standard deviation of split frequencies: 0.007627

      179050000 -- [-4504.931] [...7 remote chains...] -- 7:05:26
      179100000 -- (-4510.309) [...7 remote chains...] -- 7:04:26
      179150000 -- (-4504.161) [...7 remote chains...] -- 7:03:26
      179200000 -- (-4516.618) [...7 remote chains...] -- 7:02:26
      179250000 -- (-4517.895) [...7 remote chains...] -- 7:01:26
      179300000 -- (-4493.847) [...7 remote chains...] -- 7:00:26
      179350000 -- (-4479.602) [...7 remote chains...] -- 6:59:26
      179400000 -- (-4498.710) [...7 remote chains...] -- 6:58:25
      179450000 -- (-4499.714) [...7 remote chains...] -- 6:57:25
      179500000 -- (-4510.943) [...7 remote chains...] -- 6:56:25

      Average standard deviation of split frequencies: 0.007558

      179550000 -- (-4480.344) [...7 remote chains...] -- 6:55:24
      179600000 -- (-4497.732) [...7 remote chains...] -- 6:54:24
      179650000 -- (-4494.165) [...7 remote chains...] -- 6:53:24
      179700000 -- (-4480.208) [...7 remote chains...] -- 6:52:24
      179750000 -- (-4522.530) [...7 remote chains...] -- 6:51:24
      179800000 -- (-4487.438) [...7 remote chains...] -- 6:50:24
      179850000 -- (-4490.108) [...7 remote chains...] -- 6:49:24
      179900000 -- (-4502.205) [...7 remote chains...] -- 6:48:24
      179950000 -- (-4494.977) [...7 remote chains...] -- 6:47:23
      180000000 -- (-4490.995) [...7 remote chains...] -- 6:46:24

      Average standard deviation of split frequencies: 0.007512

      180050000 -- (-4482.694) [...7 remote chains...] -- 6:45:24
      180100000 -- (-4478.303) [...7 remote chains...] -- 6:44:24
      180150000 -- (-4475.537) [...7 remote chains...] -- 6:43:23
      180200000 -- (-4501.869) [...7 remote chains...] -- 6:42:23
      180250000 -- [-4469.332] [...7 remote chains...] -- 6:41:21
      180300000 -- (-4498.131) [...7 remote chains...] -- 6:40:20
      180350000 -- (-4492.307) [...7 remote chains...] -- 6:39:19
      180400000 -- [-4472.539] [...7 remote chains...] -- 6:38:17
      180450000 -- [-4478.007] [...7 remote chains...] -- 6:37:16
      180500000 -- [-4464.015] [...7 remote chains...] -- 6:36:15

      Average standard deviation of split frequencies: 0.007595

      180550000 -- (-4511.891) [...7 remote chains...] -- 6:35:13
      180600000 -- (-4493.824) [...7 remote chains...] -- 6:34:12
      180650000 -- (-4506.198) [...7 remote chains...] -- 6:33:10
      180700000 -- (-4499.889) [...7 remote chains...] -- 6:32:09
      180750000 -- (-4495.655) [...7 remote chains...] -- 6:31:08
      180800000 -- (-4501.706) [...7 remote chains...] -- 6:30:07
      180850000 -- (-4498.654) [...7 remote chains...] -- 6:29:06
      180900000 -- (-4487.723) [...7 remote chains...] -- 6:28:04
      180950000 -- (-4494.292) [...7 remote chains...] -- 6:27:03
      181000000 -- (-4487.961) [...7 remote chains...] -- 6:26:02

      Average standard deviation of split frequencies: 0.007589

      181050000 -- (-4491.394) [...7 remote chains...] -- 6:25:01
      181100000 -- (-4486.703) [...7 remote chains...] -- 6:23:59
      181150000 -- (-4510.876) [...7 remote chains...] -- 6:22:58
      181200000 -- (-4486.388) [...7 remote chains...] -- 6:21:57
      181250000 -- (-4500.832) [...7 remote chains...] -- 6:20:56
      181300000 -- (-4498.226) [...7 remote chains...] -- 6:19:55
      181350000 -- (-4507.104) [...7 remote chains...] -- 6:18:54
      181400000 -- (-4489.213) [...7 remote chains...] -- 6:17:52
      181450000 -- [-4470.531] [...7 remote chains...] -- 6:16:51
      181500000 -- [-4496.148] [...7 remote chains...] -- 6:15:50

      Average standard deviation of split frequencies: 0.007544

      181550000 -- [-4488.295] [...7 remote chains...] -- 6:14:49
      181600000 -- [-4476.518] [...7 remote chains...] -- 6:13:47
      181650000 -- (-4503.130) [...7 remote chains...] -- 6:12:46
      181700000 -- [-4468.241] [...7 remote chains...] -- 6:11:45
      181750000 -- [-4470.060] [...7 remote chains...] -- 6:10:43
      181800000 -- (-4496.942) [...7 remote chains...] -- 6:09:42
      181850000 -- (-4485.449) [...7 remote chains...] -- 6:08:41
      181900000 -- (-4503.179) [...7 remote chains...] -- 6:07:40
      181950000 -- (-4504.325) [...7 remote chains...] -- 6:06:38
      182000000 -- [-4487.421] [...7 remote chains...] -- 6:05:37

      Average standard deviation of split frequencies: 0.007590

      182050000 -- [-4501.700] [...7 remote chains...] -- 6:04:36
      182100000 -- (-4493.013) [...7 remote chains...] -- 6:03:34
      182150000 -- (-4495.913) [...7 remote chains...] -- 6:02:33
      182200000 -- [-4478.238] [...7 remote chains...] -- 6:01:32
      182250000 -- [-4479.304] [...7 remote chains...] -- 6:00:30
      182300000 -- [-4477.774] [...7 remote chains...] -- 5:59:29
      182350000 -- (-4496.484) [...7 remote chains...] -- 5:58:28
      182400000 -- [-4466.484] [...7 remote chains...] -- 5:57:27
      182450000 -- [-4496.840] [...7 remote chains...] -- 5:56:25
      182500000 -- [-4486.518] [...7 remote chains...] -- 5:55:24

      Average standard deviation of split frequencies: 0.007557

      182550000 -- (-4486.906) [...7 remote chains...] -- 5:54:23
      182600000 -- (-4471.638) [...7 remote chains...] -- 5:53:22
      182650000 -- (-4502.240) [...7 remote chains...] -- 5:52:21
      182700000 -- (-4487.770) [...7 remote chains...] -- 5:51:20
      182750000 -- [-4469.395] [...7 remote chains...] -- 5:50:18
      182800000 -- [-4479.753] [...7 remote chains...] -- 5:49:17
      182850000 -- [-4492.955] [...7 remote chains...] -- 5:48:16
      182900000 -- [-4489.927] [...7 remote chains...] -- 5:47:15
      182950000 -- [-4482.322] [...7 remote chains...] -- 5:46:14
      183000000 -- (-4500.033) [...7 remote chains...] -- 5:45:12

      Average standard deviation of split frequencies: 0.007653

      183050000 -- (-4486.238) [...7 remote chains...] -- 5:44:11
      183100000 -- [-4490.444] [...7 remote chains...] -- 5:43:10
      183150000 -- [-4487.425] [...7 remote chains...] -- 5:42:09
      183200000 -- (-4512.231) [...7 remote chains...] -- 5:41:08
      183250000 -- (-4506.978) [...7 remote chains...] -- 5:40:07
      183300000 -- (-4506.024) [...7 remote chains...] -- 5:39:06
      183350000 -- (-4529.484) [...7 remote chains...] -- 5:38:04
      183400000 -- (-4521.720) [...7 remote chains...] -- 5:37:03
      183450000 -- (-4508.491) [...7 remote chains...] -- 5:36:03
      183500000 -- (-4487.550) [...7 remote chains...] -- 5:35:01

      Average standard deviation of split frequencies: 0.007667

      183550000 -- (-4475.670) [...7 remote chains...] -- 5:34:00
      183600000 -- [-4468.186] [...7 remote chains...] -- 5:32:59
      183650000 -- [-4492.772] [...7 remote chains...] -- 5:31:58
      183700000 -- (-4487.457) [...7 remote chains...] -- 5:30:57
      183750000 -- (-4503.006) [...7 remote chains...] -- 5:29:56
      183800000 -- (-4517.593) [...7 remote chains...] -- 5:28:55
      183850000 -- (-4489.764) [...7 remote chains...] -- 5:27:54
      183900000 -- (-4496.650) [...7 remote chains...] -- 5:26:53
      183950000 -- [-4478.710] [...7 remote chains...] -- 5:25:52
      184000000 -- [-4471.933] [...7 remote chains...] -- 5:24:51

      Average standard deviation of split frequencies: 0.007731

      184050000 -- (-4485.043) [...7 remote chains...] -- 5:23:50
      184100000 -- [-4464.160] [...7 remote chains...] -- 5:22:49
      184150000 -- [-4473.360] [...7 remote chains...] -- 5:21:48
      184200000 -- (-4483.396) [...7 remote chains...] -- 5:20:47
      184250000 -- (-4462.294) [...7 remote chains...] -- 5:19:46
      184300000 -- [-4472.083] [...7 remote chains...] -- 5:18:45
      184350000 -- [-4476.608] [...7 remote chains...] -- 5:17:44
      184400000 -- [-4472.410] [...7 remote chains...] -- 5:16:43
      184450000 -- (-4481.949) [...7 remote chains...] -- 5:15:42
      184500000 -- [-4473.305] [...7 remote chains...] -- 5:14:41

      Average standard deviation of split frequencies: 0.007669

      184550000 -- (-4491.444) [...7 remote chains...] -- 5:13:40
      184600000 -- (-4508.218) [...7 remote chains...] -- 5:12:39
      184650000 -- (-4508.282) [...7 remote chains...] -- 5:11:38
      184700000 -- (-4519.316) [...7 remote chains...] -- 5:10:37
      184750000 -- (-4497.664) [...7 remote chains...] -- 5:09:36
      184800000 -- (-4497.264) [...7 remote chains...] -- 5:08:35
      184850000 -- (-4482.107) [...7 remote chains...] -- 5:07:33
      184900000 -- (-4470.397) [...7 remote chains...] -- 5:06:33
      184950000 -- [-4479.709] [...7 remote chains...] -- 5:05:32
      185000000 -- [-4473.687] [...7 remote chains...] -- 5:04:30

      Average standard deviation of split frequencies: 0.007585

      185050000 -- [-4488.843] [...7 remote chains...] -- 5:03:30
      185100000 -- (-4481.011) [...7 remote chains...] -- 5:02:29
      185150000 -- (-4498.430) [...7 remote chains...] -- 5:01:28
      185200000 -- (-4498.192) [...7 remote chains...] -- 5:00:27
      185250000 -- (-4503.902) [...7 remote chains...] -- 4:59:26
      185300000 -- (-4481.483) [...7 remote chains...] -- 4:58:25
      185350000 -- [-4497.851] [...7 remote chains...] -- 4:57:24
      185400000 -- (-4489.664) [...7 remote chains...] -- 4:56:23
      185450000 -- (-4492.927) [...7 remote chains...] -- 4:55:22
      185500000 -- (-4481.767) [...7 remote chains...] -- 4:54:21

      Average standard deviation of split frequencies: 0.007500

      185550000 -- (-4500.592) [...7 remote chains...] -- 4:53:20
      185600000 -- (-4502.529) [...7 remote chains...] -- 4:52:19
      185650000 -- (-4514.803) [...7 remote chains...] -- 4:51:18
      185700000 -- [-4462.478] [...7 remote chains...] -- 4:50:17
      185750000 -- (-4479.505) [...7 remote chains...] -- 4:49:16
      185800000 -- (-4502.933) [...7 remote chains...] -- 4:48:15
      185850000 -- (-4481.636) [...7 remote chains...] -- 4:47:14
      185900000 -- (-4496.255) [...7 remote chains...] -- 4:46:13
      185950000 -- (-4489.727) [...7 remote chains...] -- 4:45:11
      186000000 -- (-4492.456) [...7 remote chains...] -- 4:44:11

      Average standard deviation of split frequencies: 0.007394

      186050000 -- (-4497.208) [...7 remote chains...] -- 4:43:09
      186100000 -- [-4487.578] [...7 remote chains...] -- 4:42:08
      186150000 -- [-4485.008] [...7 remote chains...] -- 4:41:07
      186200000 -- (-4524.514) [...7 remote chains...] -- 4:40:06
      186250000 -- (-4487.395) [...7 remote chains...] -- 4:39:05
      186300000 -- (-4487.174) [...7 remote chains...] -- 4:38:04
      186350000 -- (-4474.879) [...7 remote chains...] -- 4:37:03
      186400000 -- (-4516.987) [...7 remote chains...] -- 4:36:02
      186450000 -- (-4484.221) [...7 remote chains...] -- 4:35:00
      186500000 -- (-4500.906) [...7 remote chains...] -- 4:33:59

      Average standard deviation of split frequencies: 0.007306

      186550000 -- (-4505.840) [...7 remote chains...] -- 4:32:58
      186600000 -- (-4488.406) [...7 remote chains...] -- 4:31:57
      186650000 -- [-4493.833] [...7 remote chains...] -- 4:30:56
      186700000 -- (-4503.188) [...7 remote chains...] -- 4:29:55
      186750000 -- [-4479.210] [...7 remote chains...] -- 4:28:54
      186800000 -- (-4512.245) [...7 remote chains...] -- 4:27:53
      186850000 -- (-4515.321) [...7 remote chains...] -- 4:26:52
      186900000 -- (-4485.572) [...7 remote chains...] -- 4:25:51
      186950000 -- (-4486.087) [...7 remote chains...] -- 4:24:50
      187000000 -- (-4471.647) [...7 remote chains...] -- 4:23:49

      Average standard deviation of split frequencies: 0.007262

      187050000 -- (-4462.053) [...7 remote chains...] -- 4:22:48
      187100000 -- [-4472.680] [...7 remote chains...] -- 4:21:47
      187150000 -- [-4471.108] [...7 remote chains...] -- 4:20:45
      187200000 -- [-4478.103] [...7 remote chains...] -- 4:19:44
      187250000 -- [-4483.461] [...7 remote chains...] -- 4:18:43
      187300000 -- (-4492.384) [...7 remote chains...] -- 4:17:42
      187350000 -- (-4480.698) [...7 remote chains...] -- 4:16:41
      187400000 -- (-4479.996) [...7 remote chains...] -- 4:15:40
      187450000 -- (-4489.065) [...7 remote chains...] -- 4:14:38
      187500000 -- (-4498.317) [...7 remote chains...] -- 4:13:37

      Average standard deviation of split frequencies: 0.007210

      187550000 -- [-4476.818] [...7 remote chains...] -- 4:12:36
      187600000 -- [-4478.268] [...7 remote chains...] -- 4:11:35
      187650000 -- (-4476.568) [...7 remote chains...] -- 4:10:34
      187700000 -- [-4488.319] [...7 remote chains...] -- 4:09:33
      187750000 -- [-4476.717] [...7 remote chains...] -- 4:08:32
      187800000 -- (-4464.007) [...7 remote chains...] -- 4:07:31
      187850000 -- [-4456.454] [...7 remote chains...] -- 4:06:30
      187900000 -- [-4462.213] [...7 remote chains...] -- 4:05:29
      187950000 -- [-4474.158] [...7 remote chains...] -- 4:04:27
      188000000 -- (-4461.634) [...7 remote chains...] -- 4:03:26

      Average standard deviation of split frequencies: 0.007119

      188050000 -- [-4469.894] [...7 remote chains...] -- 4:02:25
      188100000 -- [-4469.818] [...7 remote chains...] -- 4:01:24
      188150000 -- [-4475.140] [...7 remote chains...] -- 4:00:23
      188200000 -- [-4487.927] [...7 remote chains...] -- 3:59:22
      188250000 -- (-4506.450) [...7 remote chains...] -- 3:58:21
      188300000 -- (-4498.063) [...7 remote chains...] -- 3:57:20
      188350000 -- (-4506.601) [...7 remote chains...] -- 3:56:19
      188400000 -- (-4480.921) [...7 remote chains...] -- 3:55:18
      188450000 -- (-4497.568) [...7 remote chains...] -- 3:54:17
      188500000 -- (-4507.884) [...7 remote chains...] -- 3:53:16

      Average standard deviation of split frequencies: 0.007115

      188550000 -- (-4491.843) [...7 remote chains...] -- 3:52:14
      188600000 -- (-4480.230) [...7 remote chains...] -- 3:51:14
      188650000 -- (-4498.581) [...7 remote chains...] -- 3:50:13
      188700000 -- (-4467.790) [...7 remote chains...] -- 3:49:11
      188750000 -- (-4485.255) [...7 remote chains...] -- 3:48:10
      188800000 -- (-4498.463) [...7 remote chains...] -- 3:47:09
      188850000 -- [-4474.222] [...7 remote chains...] -- 3:46:08
      188900000 -- (-4522.002) [...7 remote chains...] -- 3:45:07
      188950000 -- (-4479.313) [...7 remote chains...] -- 3:44:06
      189000000 -- [-4484.056] [...7 remote chains...] -- 3:43:05

      Average standard deviation of split frequencies: 0.007010

      189050000 -- (-4511.723) [...7 remote chains...] -- 3:42:04
      189100000 -- (-4512.143) [...7 remote chains...] -- 3:41:03
      189150000 -- (-4500.311) [...7 remote chains...] -- 3:40:02
      189200000 -- (-4503.011) [...7 remote chains...] -- 3:39:02
      189250000 -- (-4463.985) [...7 remote chains...] -- 3:38:01
      189300000 -- (-4490.622) [...7 remote chains...] -- 3:37:00
      189350000 -- [-4494.857] [...7 remote chains...] -- 3:35:59
      189400000 -- [-4475.452] [...7 remote chains...] -- 3:34:58
      189450000 -- [-4467.768] [...7 remote chains...] -- 3:33:57
      189500000 -- (-4499.614) [...7 remote chains...] -- 3:32:56

      Average standard deviation of split frequencies: 0.006992

      189550000 -- (-4489.668) [...7 remote chains...] -- 3:31:55
      189600000 -- (-4493.383) [...7 remote chains...] -- 3:30:54
      189650000 -- (-4511.343) [...7 remote chains...] -- 3:29:53
      189700000 -- (-4508.791) [...7 remote chains...] -- 3:28:52
      189750000 -- (-4505.281) [...7 remote chains...] -- 3:27:51
      189800000 -- [-4501.111] [...7 remote chains...] -- 3:26:50
      189850000 -- (-4509.535) [...7 remote chains...] -- 3:25:49
      189900000 -- (-4508.452) [...7 remote chains...] -- 3:24:48
      189950000 -- (-4493.608) [...7 remote chains...] -- 3:23:47
      190000000 -- (-4485.444) [...7 remote chains...] -- 3:22:46

      Average standard deviation of split frequencies: 0.006881

      190050000 -- (-4499.367) [...7 remote chains...] -- 3:21:45
      190100000 -- (-4494.701) [...7 remote chains...] -- 3:20:44
      190150000 -- (-4484.096) [...7 remote chains...] -- 3:19:43
      190200000 -- (-4483.281) [...7 remote chains...] -- 3:18:42
      190250000 -- (-4482.643) [...7 remote chains...] -- 3:17:41
      190300000 -- (-4509.560) [...7 remote chains...] -- 3:16:40
      190350000 -- (-4493.266) [...7 remote chains...] -- 3:15:39
      190400000 -- (-4484.843) [...7 remote chains...] -- 3:14:39
      190450000 -- (-4496.826) [...7 remote chains...] -- 3:13:38
      190500000 -- (-4494.794) [...7 remote chains...] -- 3:12:37

      Average standard deviation of split frequencies: 0.006810

      190550000 -- (-4490.406) [...7 remote chains...] -- 3:11:36
      190600000 -- (-4496.084) [...7 remote chains...] -- 3:10:35
      190650000 -- (-4497.732) [...7 remote chains...] -- 3:09:34
      190700000 -- (-4494.368) [...7 remote chains...] -- 3:08:33
      190750000 -- (-4483.673) [...7 remote chains...] -- 3:07:32
      190800000 -- (-4491.879) [...7 remote chains...] -- 3:06:31
      190850000 -- (-4498.446) [...7 remote chains...] -- 3:05:30
      190900000 -- (-4506.746) [...7 remote chains...] -- 3:04:29
      190950000 -- (-4497.348) [...7 remote chains...] -- 3:03:28
      191000000 -- (-4494.075) [...7 remote chains...] -- 3:02:27

      Average standard deviation of split frequencies: 0.006788

      191050000 -- (-4506.046) [...7 remote chains...] -- 3:01:26
      191100000 -- (-4483.936) [...7 remote chains...] -- 3:00:25
      191150000 -- (-4491.485) [...7 remote chains...] -- 2:59:25
      191200000 -- (-4493.610) [...7 remote chains...] -- 2:58:24
      191250000 -- (-4486.631) [...7 remote chains...] -- 2:57:23
      191300000 -- (-4483.414) [...7 remote chains...] -- 2:56:22
      191350000 -- (-4489.638) [...7 remote chains...] -- 2:55:21
      191400000 -- (-4488.040) [...7 remote chains...] -- 2:54:20
      191450000 -- (-4494.204) [...7 remote chains...] -- 2:53:19
      191500000 -- [-4504.705] [...7 remote chains...] -- 2:52:18

      Average standard deviation of split frequencies: 0.006751

      191550000 -- [-4476.522] [...7 remote chains...] -- 2:51:17
      191600000 -- (-4483.779) [...7 remote chains...] -- 2:50:16
      191650000 -- (-4481.167) [...7 remote chains...] -- 2:49:15
      191700000 -- (-4482.788) [...7 remote chains...] -- 2:48:14
      191750000 -- [-4463.821] [...7 remote chains...] -- 2:47:13
      191800000 -- [-4460.943] [...7 remote chains...] -- 2:46:12
      191850000 -- (-4481.247) [...7 remote chains...] -- 2:45:11
      191900000 -- (-4490.998) [...7 remote chains...] -- 2:44:10
      191950000 -- (-4500.275) [...7 remote chains...] -- 2:43:09
      192000000 -- [-4493.559] [...7 remote chains...] -- 2:42:08

      Average standard deviation of split frequencies: 0.006789

      192050000 -- (-4471.657) [...7 remote chains...] -- 2:41:08
      192100000 -- (-4512.242) [...7 remote chains...] -- 2:40:07
      192150000 -- (-4511.754) [...7 remote chains...] -- 2:39:06
      192200000 -- (-4520.049) [...7 remote chains...] -- 2:38:05
      192250000 -- (-4480.926) [...7 remote chains...] -- 2:37:04
      192300000 -- [-4500.551] [...7 remote chains...] -- 2:36:03
      192350000 -- [-4482.283] [...7 remote chains...] -- 2:35:02
      192400000 -- [-4481.595] [...7 remote chains...] -- 2:34:01
      192450000 -- (-4488.506) [...7 remote chains...] -- 2:33:00
      192500000 -- (-4476.787) [...7 remote chains...] -- 2:31:59

      Average standard deviation of split frequencies: 0.006758

      192550000 -- (-4475.247) [...7 remote chains...] -- 2:30:58
      192600000 -- (-4484.034) [...7 remote chains...] -- 2:29:57
      192650000 -- (-4507.361) [...7 remote chains...] -- 2:28:56
      192700000 -- (-4494.491) [...7 remote chains...] -- 2:27:55
      192750000 -- (-4519.801) [...7 remote chains...] -- 2:26:55
      192800000 -- (-4492.657) [...7 remote chains...] -- 2:25:54
      192850000 -- (-4498.854) [...7 remote chains...] -- 2:24:53
      192900000 -- (-4483.492) [...7 remote chains...] -- 2:23:53
      192950000 -- (-4496.691) [...7 remote chains...] -- 2:22:52
      193000000 -- (-4483.117) [...7 remote chains...] -- 2:21:51

      Average standard deviation of split frequencies: 0.006693

      193050000 -- (-4475.711) [...7 remote chains...] -- 2:20:50
      193100000 -- (-4522.781) [...7 remote chains...] -- 2:19:49
      193150000 -- [-4475.126] [...7 remote chains...] -- 2:18:48
      193200000 -- [-4475.835] [...7 remote chains...] -- 2:17:47
      193250000 -- [-4477.639] [...7 remote chains...] -- 2:16:47
      193300000 -- [-4484.422] [...7 remote chains...] -- 2:15:46
      193350000 -- (-4506.132) [...7 remote chains...] -- 2:14:45
      193400000 -- (-4490.495) [...7 remote chains...] -- 2:13:44
      193450000 -- (-4487.783) [...7 remote chains...] -- 2:12:43
      193500000 -- (-4513.613) [...7 remote chains...] -- 2:11:42

      Average standard deviation of split frequencies: 0.006563

      193550000 -- (-4507.870) [...7 remote chains...] -- 2:10:41
      193600000 -- (-4496.552) [...7 remote chains...] -- 2:09:40
      193650000 -- (-4486.886) [...7 remote chains...] -- 2:08:40
      193700000 -- (-4484.250) [...7 remote chains...] -- 2:07:39
      193750000 -- (-4499.156) [...7 remote chains...] -- 2:06:38
      193800000 -- (-4493.049) [...7 remote chains...] -- 2:05:37
      193850000 -- (-4474.222) [...7 remote chains...] -- 2:04:36
      193900000 -- (-4486.755) [...7 remote chains...] -- 2:03:35
      193950000 -- (-4481.531) [...7 remote chains...] -- 2:02:34
      194000000 -- (-4491.701) [...7 remote chains...] -- 2:01:34

      Average standard deviation of split frequencies: 0.006477

      194050000 -- (-4502.081) [...7 remote chains...] -- 2:00:33
      194100000 -- (-4483.735) [...7 remote chains...] -- 1:59:32
      194150000 -- (-4479.711) [...7 remote chains...] -- 1:58:31
      194200000 -- (-4486.648) [...7 remote chains...] -- 1:57:30
      194250000 -- (-4493.470) [...7 remote chains...] -- 1:56:29
      194300000 -- (-4504.297) [...7 remote chains...] -- 1:55:28
      194350000 -- (-4509.796) [...7 remote chains...] -- 1:54:28
      194400000 -- (-4513.457) [...7 remote chains...] -- 1:53:27
      194450000 -- (-4472.165) [...7 remote chains...] -- 1:52:26
      194500000 -- [-4500.815] [...7 remote chains...] -- 1:51:25

      Average standard deviation of split frequencies: 0.006413

      194550000 -- [-4477.905] [...7 remote chains...] -- 1:50:24
      194600000 -- [-4489.228] [...7 remote chains...] -- 1:49:23
      194650000 -- [-4450.850] [...7 remote chains...] -- 1:48:23
      194700000 -- [-4496.214] [...7 remote chains...] -- 1:47:22
      194750000 -- [-4476.836] [...7 remote chains...] -- 1:46:21
      194800000 -- (-4493.428) [...7 remote chains...] -- 1:45:20
      194850000 -- (-4491.750) [...7 remote chains...] -- 1:44:19
      194900000 -- [-4484.232] [...7 remote chains...] -- 1:43:18
      194950000 -- (-4489.365) [...7 remote chains...] -- 1:42:17
      195000000 -- [-4468.626] [...7 remote chains...] -- 1:41:17

      Average standard deviation of split frequencies: 0.006300

      195050000 -- (-4483.023) [...7 remote chains...] -- 1:40:16
      195100000 -- (-4494.536) [...7 remote chains...] -- 1:39:15
      195150000 -- [-4482.702] [...7 remote chains...] -- 1:38:14
      195200000 -- [-4473.847] [...7 remote chains...] -- 1:37:14
      195250000 -- [-4473.767] [...7 remote chains...] -- 1:36:13
      195300000 -- [-4482.103] [...7 remote chains...] -- 1:35:12
      195350000 -- [-4470.572] [...7 remote chains...] -- 1:34:11
      195400000 -- [-4474.040] [...7 remote chains...] -- 1:33:10
      195450000 -- [-4493.685] [...7 remote chains...] -- 1:32:09
      195500000 -- (-4479.939) [...7 remote chains...] -- 1:31:08

      Average standard deviation of split frequencies: 0.006245

      195550000 -- [-4466.890] [...7 remote chains...] -- 1:30:08
      195600000 -- (-4490.730) [...7 remote chains...] -- 1:29:07
      195650000 -- (-4505.049) [...7 remote chains...] -- 1:28:06
      195700000 -- (-4497.898) [...7 remote chains...] -- 1:27:05
      195750000 -- (-4509.675) [...7 remote chains...] -- 1:26:05
      195800000 -- (-4525.739) [...7 remote chains...] -- 1:25:04
      195850000 -- (-4491.476) [...7 remote chains...] -- 1:24:03
      195900000 -- (-4507.032) [...7 remote chains...] -- 1:23:02
      195950000 -- (-4503.485) [...7 remote chains...] -- 1:22:02
      196000000 -- (-4503.780) [...7 remote chains...] -- 1:21:01

      Average standard deviation of split frequencies: 0.006173

      196050000 -- (-4491.017) [...7 remote chains...] -- 1:20:00
      196100000 -- (-4510.997) [...7 remote chains...] -- 1:18:59
      196150000 -- (-4485.219) [...7 remote chains...] -- 1:17:58
      196200000 -- (-4461.002) [...7 remote chains...] -- 1:16:57
      196250000 -- (-4488.140) [...7 remote chains...] -- 1:15:56
      196300000 -- (-4490.030) [...7 remote chains...] -- 1:14:56
      196350000 -- (-4470.753) [...7 remote chains...] -- 1:13:55
      196400000 -- (-4499.413) [...7 remote chains...] -- 1:12:54
      196450000 -- (-4510.224) [...7 remote chains...] -- 1:11:53
      196500000 -- (-4493.910) [...7 remote chains...] -- 1:10:53

      Average standard deviation of split frequencies: 0.006141

      196550000 -- (-4504.809) [...7 remote chains...] -- 1:09:52
      196600000 -- (-4497.227) [...7 remote chains...] -- 1:08:51
      196650000 -- (-4501.059) [...7 remote chains...] -- 1:07:50
      196700000 -- (-4494.792) [...7 remote chains...] -- 1:06:50
      196750000 -- (-4481.530) [...7 remote chains...] -- 1:05:49
      196800000 -- (-4500.318) [...7 remote chains...] -- 1:04:48
      196850000 -- (-4489.755) [...7 remote chains...] -- 1:03:47
      196900000 -- (-4504.240) [...7 remote chains...] -- 1:02:46
      196950000 -- (-4480.530) [...7 remote chains...] -- 1:01:45
      197000000 -- (-4486.940) [...7 remote chains...] -- 1:00:45

      Average standard deviation of split frequencies: 0.006106

      197050000 -- (-4490.969) [...7 remote chains...] -- 0:59:44
      197100000 -- (-4472.670) [...7 remote chains...] -- 0:58:43
      197150000 -- [-4478.097] [...7 remote chains...] -- 0:57:42
      197200000 -- (-4485.811) [...7 remote chains...] -- 0:56:41
      197250000 -- (-4465.886) [...7 remote chains...] -- 0:55:41
      197300000 -- (-4496.106) [...7 remote chains...] -- 0:54:40
      197350000 -- (-4491.926) [...7 remote chains...] -- 0:53:39
      197400000 -- (-4520.859) [...7 remote chains...] -- 0:52:38
      197450000 -- (-4509.550) [...7 remote chains...] -- 0:51:38
      197500000 -- (-4471.570) [...7 remote chains...] -- 0:50:37

      Average standard deviation of split frequencies: 0.006170

      197550000 -- (-4455.331) [...7 remote chains...] -- 0:49:36
      197600000 -- (-4496.681) [...7 remote chains...] -- 0:48:35
      197650000 -- (-4452.916) [...7 remote chains...] -- 0:47:34
      197700000 -- (-4479.508) [...7 remote chains...] -- 0:46:34
      197750000 -- (-4457.123) [...7 remote chains...] -- 0:45:33
      197800000 -- (-4479.698) [...7 remote chains...] -- 0:44:32
      197850000 -- (-4489.273) [...7 remote chains...] -- 0:43:31
      197900000 -- [-4484.413] [...7 remote chains...] -- 0:42:31
      197950000 -- [-4492.055] [...7 remote chains...] -- 0:41:30
      198000000 -- [-4486.160] [...7 remote chains...] -- 0:40:29

      Average standard deviation of split frequencies: 0.006273

      198050000 -- [-4484.790] [...7 remote chains...] -- 0:39:28
      198100000 -- [-4477.112] [...7 remote chains...] -- 0:38:28
      198150000 -- [-4494.962] [...7 remote chains...] -- 0:37:27
      198200000 -- [-4462.035] [...7 remote chains...] -- 0:36:26
      198250000 -- (-4506.338) [...7 remote chains...] -- 0:35:25
      198300000 -- [-4474.808] [...7 remote chains...] -- 0:34:25
      198350000 -- [-4492.102] [...7 remote chains...] -- 0:33:24
      198400000 -- (-4526.719) [...7 remote chains...] -- 0:32:23
      198450000 -- (-4509.842) [...7 remote chains...] -- 0:31:22
      198500000 -- (-4514.994) [...7 remote chains...] -- 0:30:21

      Average standard deviation of split frequencies: 0.006240

      198550000 -- (-4500.985) [...7 remote chains...] -- 0:29:21
      198600000 -- (-4483.603) [...7 remote chains...] -- 0:28:20
      198650000 -- (-4505.600) [...7 remote chains...] -- 0:27:19
      198700000 -- (-4503.675) [...7 remote chains...] -- 0:26:18
      198750000 -- [-4483.399] [...7 remote chains...] -- 0:25:18
      198800000 -- [-4473.152] [...7 remote chains...] -- 0:24:17
      198850000 -- [-4483.338] [...7 remote chains...] -- 0:23:16
      198900000 -- [-4480.041] [...7 remote chains...] -- 0:22:16
      198950000 -- (-4487.165) [...7 remote chains...] -- 0:21:15
      199000000 -- [-4493.571] [...7 remote chains...] -- 0:20:14

      Average standard deviation of split frequencies: 0.006210

      199050000 -- (-4495.135) [...7 remote chains...] -- 0:19:13
      199100000 -- (-4491.024) [...7 remote chains...] -- 0:18:13
      199150000 -- [-4493.819] [...7 remote chains...] -- 0:17:12
      199200000 -- [-4485.901] [...7 remote chains...] -- 0:16:11
      199250000 -- (-4474.779) [...7 remote chains...] -- 0:15:10
      199300000 -- (-4495.073) [...7 remote chains...] -- 0:14:10
      199350000 -- (-4479.915) [...7 remote chains...] -- 0:13:09
      199400000 -- (-4461.400) [...7 remote chains...] -- 0:12:08
      199450000 -- [-4471.781] [...7 remote chains...] -- 0:11:07
      199500000 -- (-4499.478) [...7 remote chains...] -- 0:10:07

      Average standard deviation of split frequencies: 0.006193

      199550000 -- [-4469.913] [...7 remote chains...] -- 0:09:06
      199600000 -- [-4496.684] [...7 remote chains...] -- 0:08:05
      199650000 -- [-4467.104] [...7 remote chains...] -- 0:07:05
      199700000 -- [-4479.093] [...7 remote chains...] -- 0:06:04
      199750000 -- [-4488.257] [...7 remote chains...] -- 0:05:03
      199800000 -- (-4481.877) [...7 remote chains...] -- 0:04:02
      199850000 -- [-4460.117] [...7 remote chains...] -- 0:03:02
      199900000 -- [-4474.428] [...7 remote chains...] -- 0:02:01
      199950000 -- [-4494.749] [...7 remote chains...] -- 0:01:00
      200000000 -- [-4472.359] [...7 remote chains...] -- 0:00:00

      Average standard deviation of split frequencies: 0.006218

      Analysis completed in 67 hours 27 mins 42 seconds
      Analysis used 224776.18 seconds of CPU time on processor 0
      Likelihood of best state for "cold" chain of run 1 was -4426.71
      Likelihood of best state for "cold" chain of run 2 was -4432.06

      Acceptance rates for the moves in the "cold" chain of run 1:
         With prob.   (last 1000)   chain accepted proposals by move
            25.6 %     ( 26 %)     Multiplier(Alpha)
             8.7 %     (  7 %)     ExtSPRClock(Tau,V)
            32.1 %     ( 32 %)     NNIClock(Tau,V)
             2.4 %     (  1 %)     ParsSPRClock(Tau,V)
            13.2 %     ( 13 %)     AddBranch(V)
            13.1 %     ( 14 %)     DelBranch(V)
            63.1 %     ( 65 %)     NodesliderClock(V)
            24.9 %     ( 20 %)     TreeStretch(V)
            26.0 %     ( 23 %)     Multiplier(Net_speciation)
            24.7 %     ( 33 %)     Slider(Relative_extinction)
            25.5 %     ( 24 %)     Slider(Relative_fossilization)
            27.6 %     ( 26 %)     Multiplier(ILNvar)
            26.1 %     ( 27 %)     Multiplier(IlnBrlens)
            25.0 %     ( 26 %)     Multiplier(Clockrate)

      Acceptance rates for the moves in the "cold" chain of run 2:
         With prob.   (last 1000)   chain accepted proposals by move
            25.6 %     ( 23 %)     Multiplier(Alpha)
             8.7 %     (  8 %)     ExtSPRClock(Tau,V)
            32.2 %     ( 37 %)     NNIClock(Tau,V)
             2.4 %     (  2 %)     ParsSPRClock(Tau,V)
            13.2 %     ( 13 %)     AddBranch(V)
            13.1 %     ( 13 %)     DelBranch(V)
            63.1 %     ( 63 %)     NodesliderClock(V)
            25.0 %     ( 31 %)     TreeStretch(V)
            26.1 %     ( 25 %)     Multiplier(Net_speciation)
            24.8 %     ( 24 %)     Slider(Relative_extinction)
            25.5 %     ( 29 %)     Slider(Relative_fossilization)
            27.6 %     ( 26 %)     Multiplier(ILNvar)
            26.1 %     ( 27 %)     Multiplier(IlnBrlens)
            25.1 %     ( 27 %)     Multiplier(Clockrate)

      Chain swap information for run 1:

                     1         2         3         4 
           ------------------------------------------
         1 |                0.25      0.03      0.00 
         2 |  33338457                0.27      0.01 
         3 |  33329844  33333588                0.17 
         4 |  33332479  33329455  33336177           

      Chain swap information for run 2:

                     1         2         3         4 
           ------------------------------------------
         1 |                0.25      0.03      0.00 
         2 |  33323949                0.29      0.04 
         3 |  33337336  33337107                0.33 
         4 |  33338685  33323838  33339085           

      Upper diagonal: Proportion of successful state exchanges between chains
      Lower diagonal: Number of attempted state exchanges between chains

      Chain information:

        ID -- Heat 
       -----------
         1 -- 1.00  (cold chain)
         2 -- 0.93 
         3 -- 0.86 
         4 -- 0.81 

      Heat = 1 / (1 + T * (ID - 1))
         (where T = 0.08 is the temperature and ID is the chain number)

      Summarizing trees in files "Cui_2021_5.run1.t" and "Cui_2021_5.run2.t"
      Using relative burnin ('relburnin=yes'), discarding the first 25 % of sampled trees
      Writing statistics to files Cui_2021_5.<parts|tstat|vstat|trprobs|con>
      Examining first file ...
      Found one tree block in file "Cui_2021_5.run1.t" with 10001 trees in last block
      Expecting the same number of trees in the last tree block of all files

      Tree reading status:

      0      10      20      30      40      50      60      70      80      90     100
      v-------v-------v-------v-------v-------v-------v-------v-------v-------v-------v
      *********************************************************************************

      Read a total of 20002 trees in 2 files (sampling 15002 of them)
         (Each file contained 10001 trees of which 7501 were sampled)
                                                                                   
      General explanation:                                                          
                                                                                   
      In an unrooted tree, a taxon bipartition (split) is specified by removing a   
      branch, thereby dividing the species into those to the left and those to the  
      right of the branch. Here, taxa to one side of the removed branch are denoted 
      '.' and those to the other side are denoted '*'. Specifically, the '.' symbol 
      is used for the taxa on the same side as the outgroup.                        
                                                                                   
      In a rooted or clock tree, the tree is rooted using the model and not by      
      reference to an outgroup. Each bipartition therefore corresponds to a clade,  
      that is, a group that includes all the descendants of a particular branch in  
      the tree.  Taxa that are included in each clade are denoted using '*', and    
      taxa that are not included are denoted using the '.' symbol.                  
                                                                                   
      The output first includes a key to all the bipartitions with frequency larger 
      or equal to (Minpartfreq) in at least one run. Minpartfreq is a parameter to  
      sumt command and currently it is set to 0.10.  This is followed by a table  
      with statistics for the informative bipartitions (those including at least    
      two taxa), sorted from highest to lowest probability. For each bipartition,   
      the table gives the number of times the partition or split was observed in all
      runs (#obs) and the posterior probability of the bipartition (Probab.), which 
      is the same as the split frequency. If several runs are summarized, this is   
      followed by the minimum split frequency (Min(s)), the maximum frequency       
      (Max(s)), and the standard deviation of frequencies (Stddev(s)) across runs.  
      The latter value should approach 0 for all bipartitions as MCMC runs converge.
                                                                                   
      This is followed by a table summarizing branch lengths, node heights (if a    
      clock model was used) and relaxed clock parameters (if a relaxed clock model  
      was used). The mean, variance, and 95 % credible interval are given for each 
      of these parameters. If several runs are summarized, the potential scale      
      reduction factor (PSRF) is also given; it should approach 1 as runs converge. 
      Node heights will take calibration points into account, if such points were   
      used in the analysis.                                                         
                                                                                    
      Note that Stddev may be unreliable if the partition is not present in all     
      runs (the last column indicates the number of runs that sampled the partition 
      if more than one run is summarized). The PSRF is not calculated at all if     
      the partition is not present in all runs.The PSRF is also sensitive to small  
      sample sizes and it should only be considered a rough guide to convergence    
      since some of the assumptions allowing one to interpret it as a true potential
      scale reduction factor are violated in MrBayes.                               
                                                                                    
      List of taxa in bipartitions:                                                 
                                                                                   
         1 -- Guiyu_oneris
         2 -- Adololopas_moyasmithae
         3 -- Adelargo_schultzei
         4 -- Amadeodipterus_kencampbelli
         5 -- Andreyevichthys_epitomus
         6 -- Archaeonectes_pertusus
         7 -- Asthenorhynchus_meemannae
         8 -- Barwickia_downunda
         9 -- Chirodipterus_australis
        10 -- Chirodipterus_onawayensis
        11 -- Dipterus_valenciennesi
        12 -- Chirodipterus_wildungensis
        13 -- Chirodipterus_liangchengi
        14 -- Dipnorhynchus_cathlesae
        15 -- Dipnorhynchus_sussmilchi
        16 -- Dipnorhynchus_kiandrensis
        17 -- Dipnorhynchus_kurikae
        18 -- Eoctenodus_microsoma
        19 -- Fleurantia_denticulata
        20 -- Gogodipterus_paddyensis
        21 -- Griphognathus_minutidens
        22 -- Griphognathus_sculpta
        23 -- Griphognathus_whitei
        24 -- Grossipterus_crassus
        25 -- Holodipterus_elderae
        26 -- Holodipterus_gogoensis
        27 -- Howidipterus_donnae
        28 -- Ichnomylax_kurnai
        29 -- Iowadipterus_halli
        30 -- Jarvikia_arctica
        31 -- Jessenia_concentrica
        32 -- Melanognathus_canadensis
        33 -- Nielsenia_nordica
        34 -- Oervigia_nordica
        35 -- Orlovichthys_limnatis
        36 -- Palaeodaphus_insignis
        37 -- Pentlandia_macroptera
        38 -- Phaneropleuron_andersoni
        39 -- Pillararhynchus_longi
        40 -- Robinsondipterus_longi
        41 -- Scaumenacia_curta
        42 -- Soederberghia_groenlandica
        43 -- Sorbitorhynchus_deleaskitus
        44 -- Speonesydrion_iani
        45 -- Stomiahykus_thlaodus
        46 -- Tarachomylax_oepiki
        47 -- Uranolophus_wyomingensis
        48 -- Conchopoma_gadiforme
        49 -- Delatitia_breviceps
        50 -- Uronemus_splendens
        51 -- Gnathorhiza_serrata
        52 -- Megapleuron_zangerli
        53 -- Palaeophichthys_parvulus
        54 -- Parasagenodus_sibiricus
        55 -- Sagenodus_inaequalis
        56 -- Straitonia_waterstoni
        57 -- Tranodis_castrensis
        58 -- Ctenodus
        59 -- Xylognathus_macrustenus
        60 -- Limanichthys_fraseri
        61 -- Apatorhynchus_opistheretmus
        62 -- Erikia_jarviki
        63 -- Dipnotuberculus_gnathodus
        64 -- Cathlorhynchus_trismodipterus
        65 -- Harajicadipterus_youngi
        66 -- Xeradipterus_hatcheri
        67 -- Rhinodipterus_ulrichi
        68 -- Rhinodipterus_kimberleyensis
        69 -- Rhinodipterus_secans
        70 -- Westollrhynchus_lehmanni
        71 -- Rhynchodipterus_elginensis
        72 -- Persephonichthys
        73 -- Celsiodon
        74 -- Sinodipterus_beibei
        75 -- Porolepis
        76 -- Durialepis
        77 -- Glyptolepis
        78 -- Holoptychius
        79 -- Laccognathus
        80 -- Nasogaluakus_chorni
        81 -- Quebecius_quebecensis
        82 -- Psarolepis
        83 -- Youngolepis
        84 -- Powichthys
        85 -- Diabolepis_speratus
        86 -- Meemannia
        87 -- Raynerius_splendens
        88 -- Cheirolepis

      Key to taxon bipartitions (saved to file "Cui_2021_5.parts"):

       ID -- Partition
      --------------------------------------------------------------------------------
        0 -- ***********************************************************************
        1 -- *......................................................................
        2 -- .*.....................................................................
        3 -- ..*....................................................................
        4 -- ...*...................................................................
        5 -- ....*..................................................................
        6 -- .....*.................................................................
        7 -- ......*................................................................
        8 -- .......*...............................................................
        9 -- ........*..............................................................
       10 -- .........*.............................................................
       11 -- ..........*............................................................
       12 -- ...........*...........................................................
       13 -- ............*..........................................................
       14 -- .............*.........................................................
       15 -- ..............*........................................................
       16 -- ...............*.......................................................
       17 -- ................*......................................................
       18 -- .................*.....................................................
       19 -- ..................*....................................................
       20 -- ...................*...................................................
       21 -- ....................*..................................................
       22 -- .....................*.................................................
       23 -- ......................*................................................
       24 -- .......................*...............................................
       25 -- ........................*..............................................
       26 -- .........................*.............................................
       27 -- ..........................*............................................
       28 -- ...........................*...........................................
       29 -- ............................*..........................................
       30 -- .............................*.........................................
       31 -- ..............................*........................................
       32 -- ...............................*.......................................
       33 -- ................................*......................................
       34 -- .................................*.....................................
       35 -- ..................................*....................................
       36 -- ...................................*...................................
       37 -- ....................................*..................................
       38 -- .....................................*.................................
       39 -- ......................................*................................
       40 -- .......................................*...............................
       41 -- ........................................*..............................
       42 -- .........................................*.............................
       43 -- ..........................................*............................
       44 -- ...........................................*...........................
       45 -- ............................................*..........................
       46 -- .............................................*.........................
       47 -- ..............................................*........................
       48 -- ...............................................*.......................
       49 -- ................................................*......................
       50 -- .................................................*.....................
       51 -- ..................................................*....................
       52 -- ...................................................*...................
       53 -- ....................................................*..................
       54 -- .....................................................*.................
       55 -- ......................................................*................
       56 -- .......................................................*...............
       57 -- ........................................................*..............
       58 -- .........................................................*.............
       59 -- ..........................................................*............
       60 -- ...........................................................*...........
       61 -- ............................................................*..........
       62 -- .............................................................*.........
       63 -- ..............................................................*........
       64 -- ...............................................................*.......
       65 -- ................................................................*......
       66 -- .................................................................*.....
       67 -- ..................................................................*....
       68 -- ...................................................................*...
       69 -- ....................................................................*..
       70 -- .....................................................................*.
       71 -- ......................................................................*
       72 -- .......................................................................
       73 -- .......................................................................
       74 -- .......................................................................
       75 -- .......................................................................
       76 -- .......................................................................
       77 -- .......................................................................
       78 -- .......................................................................
       79 -- .......................................................................
       80 -- .......................................................................
       81 -- .......................................................................
       82 -- .......................................................................
       83 -- .......................................................................
       84 -- .......................................................................
       85 -- .......................................................................
       86 -- .......................................................................
       87 -- .......................................................................
       88 -- .......................................................................
       89 -- .......................................................................
       90 -- .**********************************************************************
       91 -- .......................................................................
       92 -- .**********************************************************************
       93 -- .**********************************************************************
       94 -- .......................................................................
       95 -- .**********************************************************************
       96 -- .......................................................................
       97 -- .......................................................................
       98 -- .....................**................................................
       99 -- .......................................................................
      100 -- ...............................................*.****.****.............
      101 -- .......................................................................
      102 -- ...............................................*..***..................
      103 -- .....*...*.............................................................
      104 -- ...............................................*..***.*................
      105 -- .......................................................***.............
      106 -- ...............................................*..*.*..................
      107 -- .**********************************************************************
      108 -- .......................................................................
      109 -- .**********************************************************************
      110 -- ...............................................*..*....................
      111 -- ...............................................*..*....................
      112 -- .........................................*............................*
      113 -- ...............................................******.****.............
      114 -- .......*..................*............................................
      115 -- ......*..................*.............................................
      116 -- .......................................................................
      117 -- ..............................................................**.......
      118 -- ...............................................*.****.*................
      119 -- ........................................................**.............
      120 -- ...................*...............*...................................
      121 -- .....................................*.................................
      122 -- .*......*..**..........................................................
      123 -- ..............*...............................................**.......
      124 -- ..................................*................................*...
      125 -- ...*.*...*.............................................................
      126 -- ...............................................*..***.****.............
      127 -- ...............................................******.****.*...........
      128 -- ..........*...........................*................................
      129 -- ..................................................................*.*..
      130 -- .......................................*.........................*.....
      131 -- .....*...*...*.........................................................
      132 -- .*..........*..........................................................
      133 -- ....................*....................*............................*
      134 -- .**.*.***.***....**********.**.************....**************...*****.*
      135 -- .****.***.***....**********.**.************..*.**************...*****.*
      136 -- ...................*........*......*...................................
      137 -- ....................***..................*............................*
      138 -- .......................................................**..............
      139 -- ...................*........*....*.*...................................
      140 -- ...............**......................................................
      141 -- ........*...*..........................................................
      142 -- .......................................................................
      143 -- .**.*.***.***....**********.**.************..*.**************...*****.*
      144 -- ...........................*.................................*.........
      145 -- .************....**********.**.************..*.**************...*****.*
      146 -- ......*.................**.............................................
      147 -- ..................................*...............................***..
      148 -- .**.*.***.***....**********.**..***********....**************...*****.*
      149 -- ....................***................................................
      150 -- .*......*..**.........................*................................
      151 -- .*********************************************.**********************.*
      152 -- ..........................................................**...........
      153 -- ....*........................*.........................................
      154 -- .*.........*...........................................................
      155 -- ..............................*.............*..........................
      156 -- .............................*.......................*.................
      157 -- .*......*.***.........................*................................
      158 -- ..................*......................*............................*
      159 -- ...................*...*...........*...................................
      160 -- ...............................................******.******...........
      161 -- .*......*...*..........................................................
      162 -- .*************...**********.***************.**.**************...*****.*
      163 -- ....*........................*.......................*.................
      164 -- .*********************************************.************************
      165 -- ...............................*.............*.........................
      166 -- .*************...**********.******************.**************...*****.*
      167 -- .****.***.***....**********.**.************.**.**************...*****.*
      168 -- ....*................................................*.................
      169 -- ............................*....*.....................................
      170 -- ......*.............***.**.............*.........................*.....
      171 -- .....................**.*..............................................
      172 -- .*.........**..........................................................
      173 -- ..................................................*....................
      174 -- ..............***..........*.................................***.......
      175 -- ........*..*...........................................................
      176 -- .......................................................*.*.............
      177 -- .........................................*..................*.........*
      178 -- ..................................*.............................*......
      179 -- ..*.*........................*.......................*.................
      180 -- .............*.**......................................................
      181 -- ...............................................***********.*...........
      182 -- ....................***................*.*............................*
      183 -- .....*...*...*................*........................................
      184 -- .********************************************************************.*
      185 -- ..............................................*......................*.
      186 -- ......*.................*..............................................
      187 -- ......*.............***.**.............*.*.......................*....*
      188 -- ..............................*..............................*.........
      189 -- ...............**..........*.................................*.........
      190 -- .*************...**********.******************.**************...*******
      191 -- .....*...*...*.**......................................................
      192 -- .************....**********.***************.**.**************...*****.*
      193 -- .**.*.***.***....**.*******..*..***.*******....**************...*****.*
      194 -- ................................*.........................*............
      195 -- .......*..........*.......*............................................
      196 -- .*......*.***.........................*...*............................
      197 -- .****.***.***....**********.***************.**.**************...*****.*
      198 -- ...............**..........*...........................................
      199 -- ....................***................*...............................
      200 -- ..............*...............................................*........
      201 -- .****.***.***....**********.**.************....**************...*****.*
      202 -- .......*..................*.........*..................................
      203 -- ...................*........*..........................................
      204 -- ........*..**..........................................................
      205 -- .************....**********.**.************....**************...*****.*
      206 -- .*......*..**.............................*............................
      207 -- .............*.*.......................................................
      208 -- ............................*......*...................................
      209 -- ..................................................................***..
      210 -- .**********************************************************************
      211 -- .............*..*......................................................
      212 -- ...............*...........*...........................................
      213 -- ...........*..........................*................................
      214 -- ..................*......................*..................*.........*
      215 -- .**.*.***.***....**.*******..*..*.*.*******....**************...*****.*
      216 -- .....................................................*.....*...........
      217 -- ................................................*..........*...........
      218 -- ......*.............***..*.............*.*.......................*....*
      219 -- ..*.*........................*.........................................
      220 -- ..................*....*...............................................
      221 -- ...*.*...*...*.........................................................
      222 -- ..................................*...............................**...
      223 -- ..*.*..................................................................
      224 -- ..................................*..*............................***..
      --------------------------------------------------------------------------------

       ID -- Partition (continued)
      --------------------------------------------------------------------------------
        0 -- *****************
        1 -- .................
        2 -- .................
        3 -- .................
        4 -- .................
        5 -- .................
        6 -- .................
        7 -- .................
        8 -- .................
        9 -- .................
       10 -- .................
       11 -- .................
       12 -- .................
       13 -- .................
       14 -- .................
       15 -- .................
       16 -- .................
       17 -- .................
       18 -- .................
       19 -- .................
       20 -- .................
       21 -- .................
       22 -- .................
       23 -- .................
       24 -- .................
       25 -- .................
       26 -- .................
       27 -- .................
       28 -- .................
       29 -- .................
       30 -- .................
       31 -- .................
       32 -- .................
       33 -- .................
       34 -- .................
       35 -- .................
       36 -- .................
       37 -- .................
       38 -- .................
       39 -- .................
       40 -- .................
       41 -- .................
       42 -- .................
       43 -- .................
       44 -- .................
       45 -- .................
       46 -- .................
       47 -- .................
       48 -- .................
       49 -- .................
       50 -- .................
       51 -- .................
       52 -- .................
       53 -- .................
       54 -- .................
       55 -- .................
       56 -- .................
       57 -- .................
       58 -- .................
       59 -- .................
       60 -- .................
       61 -- .................
       62 -- .................
       63 -- .................
       64 -- .................
       65 -- .................
       66 -- .................
       67 -- .................
       68 -- .................
       69 -- .................
       70 -- .................
       71 -- .................
       72 -- *................
       73 -- .*...............
       74 -- ..*..............
       75 -- ...*.............
       76 -- ....*............
       77 -- .....*...........
       78 -- ......*..........
       79 -- .......*.........
       80 -- ........*........
       81 -- .........*.......
       82 -- ..........*......
       83 -- ...........*.....
       84 -- ............*....
       85 -- .............*...
       86 -- ..............*..
       87 -- ...............*.
       88 -- ................*
       89 -- ...............**
       90 -- *****************
       91 -- ...*******.......
       92 -- ***..........*...
       93 -- ***..............
       94 -- ......**.*.......
       95 -- **********.***...
       96 -- .....***.*.......
       97 -- ...*******..*....
       98 -- .................
       99 -- ..............***
      100 -- *................
      101 -- .......*.*.......
      102 -- *................
      103 -- .................
      104 -- *................
      105 -- .................
      106 -- *................
      107 -- ***........*.*...
      108 -- .....*****.......
      109 -- **********.******
      110 -- .................
      111 -- *................
      112 -- .................
      113 -- *................
      114 -- .................
      115 -- .................
      116 -- ....******.......
      117 -- .................
      118 -- *................
      119 -- .................
      120 -- .................
      121 -- .*...............
      122 -- .................
      123 -- .................
      124 -- .................
      125 -- .................
      126 -- *................
      127 -- *................
      128 -- .................
      129 -- .................
      130 -- .................
      131 -- .................
      132 -- .................
      133 -- .................
      134 -- ***..............
      135 -- ***..............
      136 -- .................
      137 -- .................
      138 -- .................
      139 -- .................
      140 -- .................
      141 -- .................
      142 -- ...*.*****.......
      143 -- ***..............
      144 -- .................
      145 -- ***..............
      146 -- .................
      147 -- .................
      148 -- ***..............
      149 -- .................
      150 -- .................
      151 -- ***..............
      152 -- .................
      153 -- .................
      154 -- .................
      155 -- .................
      156 -- .................
      157 -- .................
      158 -- .................
      159 -- .................
      160 -- *................
      161 -- .................
      162 -- ***..............
      163 -- .................
      164 -- ***..............
      165 -- .................
      166 -- ***..............
      167 -- ***..............
      168 -- .................
      169 -- .................
      170 -- .................
      171 -- .................
      172 -- .................
      173 -- *................
      174 -- .................
      175 -- .................
      176 -- .................
      177 -- .................
      178 -- .................
      179 -- .................
      180 -- .................
      181 -- *................
      182 -- .................
      183 -- .................
      184 -- ***..............
      185 -- .................
      186 -- .................
      187 -- .................
      188 -- .................
      189 -- .................
      190 -- ***..............
      191 -- .................
      192 -- ***..............
      193 -- ***..............
      194 -- .................
      195 -- .................
      196 -- .................
      197 -- ***..............
      198 -- .................
      199 -- .................
      200 -- .................
      201 -- ***..............
      202 -- .................
      203 -- .................
      204 -- .................
      205 -- ***..............
      206 -- .................
      207 -- .................
      208 -- .................
      209 -- .................
      210 -- **************...
      211 -- .................
      212 -- .................
      213 -- .................
      214 -- .................
      215 -- ***..............
      216 -- .................
      217 -- .................
      218 -- .................
      219 -- .................
      220 -- .................
      221 -- .................
      222 -- .................
      223 -- .................
      224 -- .*...............
      --------------------------------------------------------------------------------

      Summary statistics for informative taxon bipartitions (clades)
         (saved to file "Cui_2021_5.tstat"):

       ID   #obs     Probab.     Sd(s)+      Min(s)      Max(s)   Nruns 
      ------------------------------------------------------------------
       89  15002    1.000000    0.000000    1.000000    1.000000    2
       90  15002    1.000000    0.000000    1.000000    1.000000    2
       91  14995    0.999533    0.000471    0.999200    0.999867    2
       92  14989    0.999133    0.000283    0.998933    0.999333    2
       93  14988    0.999067    0.000566    0.998667    0.999467    2
       94  14987    0.999000    0.000471    0.998667    0.999333    2
       95  14957    0.997000    0.000471    0.996667    0.997334    2
       96  14929    0.995134    0.001414    0.994134    0.996134    2
       97  14906    0.993601    0.002640    0.991734    0.995467    2
       98  14851    0.989935    0.000471    0.989601    0.990268    2
       99  14825    0.988202    0.000471    0.987868    0.988535    2
      100  14731    0.981936    0.001414    0.980936    0.982936    2
      101  14622    0.974670    0.002640    0.972804    0.976536    2
      102  14568    0.971071    0.001508    0.970004    0.972137    2
      103  14560    0.970537    0.000943    0.969871    0.971204    2
      104  14401    0.959939    0.000471    0.959605    0.960272    2
      105  14389    0.959139    0.001603    0.958006    0.960272    2
      106  14268    0.951073    0.003205    0.948807    0.953340    2
      107  14226    0.948274    0.000377    0.948007    0.948540    2
      108  13318    0.887748    0.005090    0.884149    0.891348    2
      109  12562    0.837355    0.003205    0.835089    0.839621    2
      110  12396    0.826290    0.002074    0.824823    0.827756    2
      111  11791    0.785962    0.006693    0.781229    0.790695    2
      112  11394    0.759499    0.001885    0.758166    0.760832    2
      113  10183    0.678776    0.005185    0.675110    0.682442    2
      114  10094    0.672844    0.000377    0.672577    0.673110    2
      115   9652    0.643381    0.003959    0.640581    0.646181    2
      116   9226    0.614985    0.004336    0.611918    0.618051    2
      117   8656    0.576990    0.001508    0.575923    0.578056    2
      118   7959    0.530529    0.003299    0.528196    0.532862    2
      119   7885    0.525597    0.000094    0.525530    0.525663    2
      120   7143    0.476137    0.007259    0.471004    0.481269    2
      121   6646    0.443008    0.005845    0.438875    0.447140    2
      122   6606    0.440341    0.014894    0.429809    0.450873    2
      123   6577    0.438408    0.003111    0.436209    0.440608    2
      124   6465    0.430943    0.007824    0.425410    0.436475    2
      125   6390    0.425943    0.015837    0.414745    0.437142    2
      126   6367    0.424410    0.002357    0.422744    0.426077    2
      127   6120    0.407946    0.011878    0.399547    0.416344    2
      128   6071    0.404679    0.000471    0.404346    0.405013    2
      129   5591    0.372684    0.011406    0.364618    0.380749    2
      130   5412    0.360752    0.005656    0.356752    0.364751    2
      131   5226    0.348354    0.011312    0.340355    0.356352    2
      132   5006    0.333689    0.004336    0.330623    0.336755    2
      133   4861    0.324023    0.036293    0.298360    0.349687    2
      134   4861    0.324023    0.002545    0.322224    0.325823    2
      135   4737    0.315758    0.019702    0.301826    0.329689    2
      136   4589    0.305893    0.001980    0.304493    0.307292    2
      137   4542    0.302760    0.030731    0.281029    0.324490    2
      138   4539    0.302560    0.001037    0.301826    0.303293    2
      139   4521    0.301360    0.019325    0.287695    0.315025    2
      140   4437    0.295761    0.003111    0.293561    0.297960    2
      141   4343    0.289495    0.002545    0.287695    0.291294    2
      142   4308    0.287162    0.000000    0.287162    0.287162    2
      143   4110    0.273963    0.017911    0.261298    0.286628    2
      144   4001    0.266698    0.008578    0.260632    0.272764    2
      145   3980    0.265298    0.005090    0.261698    0.268897    2
      146   3967    0.264431    0.008201    0.258632    0.270231    2
      147   3933    0.262165    0.003865    0.259432    0.264898    2
      148   3890    0.259299    0.004902    0.255833    0.262765    2
      149   3808    0.253833    0.029600    0.232902    0.274763    2
      150   3758    0.250500    0.008484    0.244501    0.256499    2
      151   3584    0.238901    0.006222    0.234502    0.243301    2
      152   3532    0.235435    0.008296    0.229569    0.241301    2
      153   3350    0.223304    0.005279    0.219571    0.227036    2
      154   3342    0.222770    0.003771    0.220104    0.225437    2
      155   3293    0.219504    0.000471    0.219171    0.219837    2
      156   3187    0.212438    0.002357    0.210772    0.214105    2
      157   3170    0.211305    0.006033    0.207039    0.215571    2
      158   3086    0.205706    0.026018    0.187308    0.224103    2
      159   3067    0.204439    0.025358    0.186508    0.222370    2
      160   3062    0.204106    0.004148    0.201173    0.207039    2
      161   3038    0.202506    0.003771    0.199840    0.205173    2
      162   3011    0.200707    0.003111    0.198507    0.202906    2
      163   3002    0.200107    0.000566    0.199707    0.200507    2
      164   2843    0.189508    0.007824    0.183975    0.195041    2
      165   2839    0.189241    0.006693    0.184509    0.193974    2
      166   2822    0.188108    0.004336    0.185042    0.191175    2
      167   2806    0.187042    0.017157    0.174910    0.199173    2
      168   2802    0.186775    0.002640    0.184909    0.188642    2
      169   2597    0.173110    0.005185    0.169444    0.176776    2
      170   2578    0.171844    0.036765    0.145847    0.197840    2
      171   2567    0.171111    0.010275    0.163845    0.178376    2
      172   2540    0.169311    0.002640    0.167444    0.171177    2
      173   2517    0.167778    0.001414    0.166778    0.168777    2
      174   2481    0.165378    0.002734    0.163445    0.167311    2
      175   2444    0.162912    0.002640    0.161045    0.164778    2
      176   2400    0.159979    0.000943    0.159312    0.160645    2
      177   2395    0.159645    0.015931    0.148380    0.170911    2
      178   2376    0.158379    0.006787    0.153580    0.163178    2
      179   2313    0.154179    0.001791    0.152913    0.155446    2
      180   2281    0.152046    0.002734    0.150113    0.153979    2
      181   2256    0.150380    0.002451    0.148647    0.152113    2
      182   2231    0.148714    0.005939    0.144514    0.152913    2
      183   2226    0.148380    0.005845    0.144247    0.152513    2
      184   2215    0.147647    0.002922    0.145581    0.149713    2
      185   2192    0.146114    0.001320    0.145181    0.147047    2
      186   2180    0.145314    0.005656    0.141314    0.149313    2
      187   2175    0.144981    0.013292    0.135582    0.154379    2
      188   2109    0.140581    0.004054    0.137715    0.143448    2
      189   2067    0.137782    0.005373    0.133982    0.141581    2
      190   2047    0.136448    0.004431    0.133316    0.139581    2
      191   2040    0.135982    0.005468    0.132116    0.139848    2
      192   2040    0.135982    0.003959    0.133182    0.138781    2
      193   1989    0.132582    0.006693    0.127850    0.137315    2
      194   1955    0.130316    0.001037    0.129583    0.131049    2
      195   1922    0.128116    0.008296    0.122250    0.133982    2
      196   1906    0.127050    0.008861    0.120784    0.133316    2
      197   1873    0.124850    0.012349    0.116118    0.133582    2
      198   1837    0.122450    0.003111    0.120251    0.124650    2
      199   1798    0.119851    0.020739    0.105186    0.134515    2
      200   1772    0.118118    0.003205    0.115851    0.120384    2
      201   1761    0.117384    0.005562    0.113452    0.121317    2
      202   1747    0.116451    0.003111    0.114251    0.118651    2
      203   1713    0.114185    0.000094    0.114118    0.114251    2
      204   1697    0.113118    0.000471    0.112785    0.113452    2
      205   1692    0.112785    0.002828    0.110785    0.114785    2
      206   1678    0.111852    0.004902    0.108386    0.115318    2
      207   1661    0.110719    0.000283    0.110519    0.110919    2
      208   1658    0.110519    0.002828    0.108519    0.112518    2
      209   1656    0.110385    0.007164    0.105319    0.115451    2
      210   1640    0.109319    0.005845    0.105186    0.113452    2
      211   1594    0.106252    0.004336    0.103186    0.109319    2
      212   1584    0.105586    0.001320    0.104653    0.106519    2
      213   1576    0.105053    0.002451    0.103320    0.106786    2
      214   1568    0.104519    0.023944    0.087588    0.121450    2
      215   1543    0.102853    0.000094    0.102786    0.102920    2
      216   1536    0.102386    0.001508    0.101320    0.103453    2
      217   1518    0.101187    0.002828    0.099187    0.103186    2
      218   1516    0.101053    0.013763    0.091321    0.110785    2
      219   1509    0.100587    0.004431    0.097454    0.103720    2
      220   1503    0.100187    0.010652    0.092654    0.107719    2
      221   1494    0.099587    0.008296    0.093721    0.105453    2
      222   1485    0.098987    0.006693    0.094254    0.103720    2
      223   1465    0.097654    0.008201    0.091854    0.103453    2
      224   1382    0.092121    0.011878    0.083722    0.100520    2
      ------------------------------------------------------------------
      + Convergence diagnostic (standard deviation of split frequencies)
        should approach 0.0 as runs converge.


      Summary statistics for branch and node parameters
         (saved to file "Cui_2021_5.vstat"):

                                                         95% HPD Interval
                                                       --------------------
      Parameter                 Mean       Variance     Lower       Upper       Median     PSRF+  Nruns
      -------------------------------------------------------------------------------------------------
      length[1]                0.109317    0.003339    0.019090    0.217782    0.099332    1.000    2
      length[2]                0.141421    0.012079    0.000000    0.350726    0.120683    1.000    2
      length[3]                0.202261    0.017983    0.000000    0.457833    0.178713    1.000    2
      length[4]                0.087813    0.010681    0.000000    0.293393    0.054608    1.000    2
      length[5]                0.114171    0.011631    0.000000    0.323335    0.092047    1.000    2
      length[6]                0.046539    0.005434    0.000000    0.177630    0.019730    1.000    2
      length[7]                0.111145    0.006929    0.000000    0.266078    0.096460    1.000    2
      length[8]                0.054268    0.001124    0.000000    0.115118    0.049926    1.000    2
      length[9]                0.170049    0.012308    0.000000    0.383131    0.148007    1.000    2
      length[10]               0.050296    0.006101    0.000000    0.192866    0.023434    1.000    2
      length[11]               0.185860    0.012525    0.012643    0.402510    0.165028    1.000    2
      length[12]               0.194845    0.014778    0.000000    0.429242    0.170968    1.000    2
      length[13]               0.094753    0.010270    0.000000    0.295584    0.067277    1.000    2
      length[14]               0.099180    0.010277    0.000000    0.295193    0.077142    1.000    2
      length[15]               0.031643    0.003154    0.000000    0.150068    0.000000    1.000    2
      length[16]               0.055311    0.004703    0.000000    0.194447    0.031777    1.000    2
      length[17]               0.055101    0.004964    0.000000    0.196743    0.028741    1.000    2
      length[18]               0.128245    0.013762    0.000000    0.350179    0.105918    1.000    2
      length[19]               0.106310    0.011516    0.000000    0.313115    0.085277    1.001    2
      length[20]               0.061634    0.007624    0.000000    0.240391    0.026080    1.000    2
      length[21]               0.036488    0.002544    0.000000    0.137744    0.000000    1.002    2
      length[22]               0.090167    0.003615    0.000000    0.208560    0.077103    1.000    2
      length[23]               0.012286    0.001143    0.000000    0.080243    0.000000    1.000    2
      length[24]               0.073468    0.010019    0.000000    0.282180    0.034611    1.000    2
      length[25]               0.161064    0.012941    0.000000    0.373136    0.146581    1.000    2
      length[26]               0.085412    0.007336    0.000000    0.258524    0.063610    1.000    2
      length[27]               0.011023    0.000642    0.000000    0.065106    0.000000    1.000    2
      length[28]               0.126833    0.012019    0.000000    0.336508    0.106071    1.000    2
      length[29]               0.125695    0.030156    0.000000    0.515681    0.051114    1.000    2
      length[30]               0.184122    0.015577    0.000000    0.407875    0.168005    1.000    2
      length[31]               0.158302    0.009334    0.000000    0.339070    0.142428    1.000    2
      length[32]               0.105324    0.004609    0.000000    0.234228    0.092313    1.001    2
      length[33]               0.193878    0.022182    0.000000    0.478515    0.169445    1.000    2
      length[34]               0.306504    0.026142    0.041810    0.636534    0.284894    1.000    2
      length[35]               0.398081    0.032965    0.059943    0.749098    0.383718    1.000    2
      length[36]               0.066939    0.007815    0.000000    0.249987    0.032420    1.000    2
      length[37]               0.086030    0.002674    0.000000    0.179136    0.079801    1.000    2
      length[38]               0.153175    0.033322    0.000000    0.526768    0.089179    1.000    2
      length[39]               0.290247    0.019817    0.045530    0.568098    0.274226    1.000    2
      length[40]               0.169659    0.015698    0.000000    0.393136    0.160707    1.000    2
      length[41]               0.037261    0.003542    0.000000    0.162062    0.004575    1.000    2
      length[42]               0.126185    0.013306    0.000000    0.350553    0.103444    1.000    2
      length[43]               0.077509    0.002152    0.000000    0.165253    0.069012    1.000    2
      length[44]               0.111820    0.010488    0.000000    0.307675    0.094844    1.000    2
      length[45]               0.371029    0.021502    0.066143    0.647188    0.377193    1.000    2
      length[46]               0.066370    0.006006    0.000000    0.221295    0.042387    1.000    2
      length[47]               0.083171    0.002005    0.000000    0.163897    0.078346    1.000    2
      length[48]               0.445806    0.125380    0.047018    1.214136    0.314868    1.000    2
      length[49]               0.064866    0.009645    0.000000    0.265053    0.020693    1.000    2
      length[50]               0.161283    0.012302    0.010879    0.382569    0.134199    1.000    2
      length[51]               0.402938    0.074339    0.044410    0.948427    0.314868    1.000    2
      length[52]               0.131820    0.013452    0.000000    0.347266    0.109997    1.000    2
      length[53]               0.033480    0.002939    0.000000    0.145013    0.000000    1.000    2
      length[54]               0.346144    0.032494    0.041398    0.697358    0.321566    1.000    2
      length[55]               0.186411    0.024115    0.000000    0.488104    0.147246    1.000    2
      length[56]               0.010816    0.000828    0.000000    0.067944    0.000000    1.000    2
      length[57]               0.179231    0.012917    0.000000    0.399234    0.157510    1.000    2
      length[58]               0.229158    0.024077    0.022313    0.535826    0.190704    1.000    2
      length[59]               0.291648    0.045747    0.000000    0.696873    0.253813    1.000    2
      length[60]               0.170107    0.033985    0.000000    0.515192    0.124335    1.000    2
      length[61]               0.198940    0.024416    0.000000    0.493529    0.170627    1.000    2
      length[62]               0.105599    0.010931    0.000000    0.310480    0.083602    1.000    2
      length[63]               0.449618    0.026460    0.176830    0.783531    0.434140    1.000    2
      length[64]               0.063031    0.006559    0.000000    0.228190    0.034330    1.000    2
      length[65]               0.200872    0.021222    0.000000    0.473967    0.177463    1.000    2
      length[66]               0.211340    0.018074    0.000000    0.452797    0.197636    1.000    2
      length[67]               0.136845    0.010530    0.000000    0.337102    0.115466    1.000    2
      length[68]               0.150250    0.009748    0.000000    0.340792    0.129491    1.000    2
      length[69]               0.079180    0.003409    0.000000    0.184942    0.072753    1.000    2
      length[70]               0.083304    0.001785    0.013929    0.173956    0.078019    1.000    2
      length[71]               0.157112    0.012361    0.000000    0.360466    0.140927    1.000    2
      length[72]               0.224379    0.015846    0.030760    0.469523    0.202297    1.000    2
      length[73]               0.071238    0.010627    0.000000    0.277158    0.027824    1.000    2
      length[74]               0.072259    0.005758    0.000000    0.222266    0.053659    1.000    2
      length[75]               0.010491    0.000931    0.000000    0.065059    0.000000    1.000    2
      length[76]               0.069680    0.004358    0.000000    0.201501    0.052129    1.000    2
      length[77]               0.029690    0.003283    0.000000    0.144738    0.000000    1.000    2
      length[78]               0.128133    0.012855    0.000000    0.345690    0.100413    1.000    2
      length[79]               0.035444    0.002801    0.000000    0.146316    0.010690    1.000    2
      length[80]               0.103875    0.004890    0.000000    0.241327    0.088705    1.000    2
      length[81]               0.142813    0.006305    0.016238    0.299707    0.128590    1.000    2
      length[82]               0.164288    0.011036    0.014531    0.381575    0.140320    1.000    2
      length[83]               0.018945    0.001932    0.000000    0.119501    0.000000    1.000    2
      length[84]               0.042846    0.003172    0.000000    0.158465    0.021890    1.000    2
      length[85]               0.000927    0.000081    0.000000    0.000000    0.000000    1.000    2
      length[86]               0.042065    0.004327    0.000000    0.181668    0.007473    1.000    2
      length[87]               0.063320    0.007582    0.000000    0.243530    0.029249    1.000    2
      length[88]               0.069375    0.003923    0.000000    0.192932    0.052075    1.000    2
      length[89]               1.045391    0.048489    0.642396    1.480087    1.023434    1.000    2
      length[90]               0.057697    0.002692    0.000005    0.161141    0.042757    1.000    2
      length[91]               0.284257    0.015511    0.067577    0.535249    0.270554    1.000    2
      length[92]               0.074038    0.001315    0.015476    0.144505    0.067912    1.000    2
      length[93]               0.081947    0.001403    0.017948    0.153709    0.076199    1.000    2
      length[94]               0.173950    0.011246    0.008102    0.371404    0.156839    1.000    2
      length[95]               0.114569    0.003904    0.018007    0.237209    0.103776    1.001    2
      length[96]               0.313176    0.023910    0.037117    0.604046    0.294794    1.000    2
      length[97]               0.177390    0.008301    0.026630    0.360433    0.164274    1.000    2
      length[98]               0.173769    0.006970    0.034846    0.340464    0.161555    1.000    2
      length[99]               0.249073    0.011848    0.039371    0.452961    0.241584    1.000    2
      length[100]              0.393653    0.048701    0.007596    0.797745    0.365320    1.001    2
      length[101]              0.084306    0.003826    0.004171    0.207033    0.068470    1.000    2
      length[102]              0.222803    0.024540    0.007247    0.534963    0.187845    1.000    2
      length[103]              0.270795    0.018166    0.026056    0.520002    0.260771    1.000    2
      length[104]              0.413638    0.050190    0.000214    0.808449    0.398311    1.000    2
      length[105]              0.143735    0.009784    0.010306    0.340193    0.120347    1.000    2
      length[106]              0.167115    0.010427    0.010490    0.361088    0.147044    1.000    2
      length[107]              0.079891    0.002121    0.008250    0.170689    0.071421    1.000    2
      length[108]              0.119914    0.007484    0.002570    0.292668    0.098995    1.000    2
      length[109]              0.101465    0.004263    0.000031    0.226089    0.089768    1.000    2
      length[110]              0.641512    0.069106    0.072826    1.116568    0.637531    1.000    2
      length[111]              0.238814    0.018538    0.000317    0.480737    0.227146    1.000    2
      length[112]              0.263865    0.019531    0.008992    0.516299    0.254804    1.002    2
      length[113]              0.225838    0.029566    0.000164    0.564309    0.186825    1.000    2
      length[114]              0.054415    0.001356    0.000535    0.124710    0.047236    1.000    2
      length[115]              0.155797    0.010330    0.000053    0.340777    0.141618    1.001    2
      length[116]              0.053668    0.003036    0.000014    0.163606    0.035821    1.000    2
      length[117]              0.140042    0.011809    0.000155    0.352277    0.114661    1.000    2
      length[118]              0.193115    0.024935    0.000233    0.505739    0.154496    1.000    2
      length[119]              0.065750    0.004915    0.000006    0.204693    0.042843    1.000    2
      length[120]              0.138126    0.016883    0.000029    0.403408    0.100611    1.000    2
      length[121]              0.365514    0.047463    0.000077    0.740668    0.351620    1.001    2
      length[122]              0.175162    0.015129    0.000052    0.401847    0.152648    1.000    2
      length[123]              0.128486    0.008819    0.000048    0.312585    0.107623    1.000    2
      length[124]              0.147259    0.011693    0.000213    0.354990    0.124318    1.001    2
      length[125]              0.210076    0.012316    0.014490    0.420578    0.196134    1.000    2
      length[126]              0.161075    0.016063    0.000449    0.408627    0.131808    1.000    2
      length[127]              0.346509    0.049817    0.000388    0.739646    0.327431    1.000    2
      length[128]              0.125071    0.008910    0.000106    0.305426    0.102833    1.000    2
      length[129]              0.072014    0.003041    0.000001    0.178710    0.058625    1.000    2
      length[130]              0.151729    0.010907    0.000012    0.347739    0.134658    1.001    2
      length[131]              0.142531    0.008543    0.000142    0.317755    0.125279    1.000    2
      length[132]              0.138808    0.013827    0.000093    0.374482    0.104708    1.000    2
      length[133]              0.066038    0.001769    0.000320    0.142081    0.057464    1.000    2
      length[134]              0.071116    0.002415    0.000063    0.165256    0.061537    1.000    2
      length[135]              0.090540    0.002613    0.007260    0.189195    0.081002    1.000    2
      length[136]              0.404389    0.047393    0.000018    0.737348    0.428189    1.001    2
      length[137]              0.072393    0.002286    0.003614    0.168006    0.061308    1.000    2
      length[138]              0.075846    0.006191    0.000022    0.236010    0.049958    1.000    2
      length[139]              0.403141    0.040504    0.013560    0.715939    0.424877    1.000    2
      length[140]              0.088300    0.004977    0.000028    0.226392    0.071094    1.000    2
      length[141]              0.097033    0.007880    0.000001    0.268892    0.071009    1.000    2
      length[142]              0.055356    0.002782    0.000008    0.163471    0.038273    1.000    2
      length[143]              0.075105    0.002710    0.000054    0.174667    0.065581    1.000    2
      length[144]              0.121271    0.006953    0.000200    0.279858    0.103476    1.000    2
      length[145]              0.094951    0.002848    0.005918    0.196944    0.084370    1.000    2
      length[146]              0.133960    0.008083    0.000216    0.306166    0.117159    1.000    2
      length[147]              0.090621    0.003694    0.000654    0.205978    0.078573    1.000    2
      length[148]              0.071986    0.002665    0.000011    0.171313    0.061308    1.000    2
      length[149]              0.065392    0.002191    0.000080    0.155860    0.054380    1.001    2
      length[150]              0.157017    0.013052    0.000071    0.363421    0.135102    1.000    2
      length[151]              0.056035    0.001798    0.000050    0.138184    0.047014    1.000    2
      length[152]              0.198117    0.029740    0.000251    0.542356    0.150181    1.001    2
      length[153]              0.106281    0.008529    0.000043    0.291621    0.081991    1.000    2
      length[154]              0.099948    0.008011    0.000094    0.271143    0.074654    1.000    2
      length[155]              0.133718    0.009108    0.000112    0.317808    0.115633    1.000    2
      length[156]              0.155002    0.012108    0.000080    0.359518    0.135135    1.000    2
      length[157]              0.122048    0.008197    0.000135    0.290582    0.104221    1.002    2
      length[158]              0.164886    0.009298    0.006956    0.346247    0.147408    1.000    2
      length[159]              0.200216    0.022340    0.005231    0.486129    0.156414    1.000    2
      length[160]              0.311005    0.044605    0.000025    0.701244    0.282157    1.000    2
      length[161]              0.134202    0.013346    0.000003    0.368824    0.102276    1.000    2
      length[162]              0.067663    0.002117    0.000126    0.158298    0.058110    1.000    2
      length[163]              0.106929    0.007407    0.000166    0.270284    0.085107    1.000    2
      length[164]              0.029709    0.000662    0.000003    0.080836    0.023418    1.001    2
      length[165]              0.065812    0.002380    0.000063    0.156634    0.056058    1.000    2
      length[166]              0.070286    0.002329    0.000072    0.159266    0.061589    1.000    2
      length[167]              0.083313    0.002846    0.000169    0.183821    0.073144    1.001    2
      length[168]              0.120103    0.009503    0.000190    0.310267    0.096026    1.000    2
      length[169]              0.139327    0.019843    0.000000    0.434853    0.097383    1.000    2
      length[170]              0.150450    0.006881    0.016465    0.311538    0.134476    1.000    2
      length[171]              0.117328    0.005280    0.002456    0.251609    0.104243    1.001    2
      length[172]              0.132711    0.013428    0.000092    0.372166    0.099041    1.000    2
      length[173]              0.206055    0.014668    0.005104    0.421921    0.190746    1.000    2
      length[174]              0.080892    0.003973    0.000059    0.204903    0.066800    1.000    2
      length[175]              0.105566    0.009626    0.000028    0.307385    0.077688    1.001    2
      length[176]              0.038288    0.001651    0.000041    0.117289    0.025414    1.000    2
      length[177]              0.222877    0.016234    0.000012    0.445365    0.212888    1.001    2
      length[178]              0.170565    0.015587    0.000131    0.407713    0.139229    1.000    2
      length[179]              0.104812    0.006696    0.000002    0.259502    0.084335    1.000    2
      length[180]              0.089943    0.004080    0.000055    0.215009    0.077511    1.000    2
      length[181]              0.312844    0.041523    0.000302    0.683385    0.284283    1.000    2
      length[182]              0.057082    0.001736    0.000213    0.136721    0.047064    1.000    2
      length[183]              0.128588    0.006488    0.000057    0.283522    0.114781    1.000    2
      length[184]              0.028920    0.000680    0.000008    0.080629    0.021982    1.000    2
      length[185]              0.032329    0.000741    0.000016    0.086508    0.026613    1.000    2
      length[186]              0.080969    0.004106    0.000003    0.204686    0.066171    1.000    2
      length[187]              0.151775    0.006609    0.026199    0.319037    0.137297    1.000    2
      length[188]              0.109622    0.006563    0.000143    0.272044    0.092114    1.001    2
      length[189]              0.080702    0.003608    0.000195    0.199575    0.066641    1.000    2
      length[190]              0.043549    0.000822    0.000098    0.097832    0.037800    1.000    2
      length[191]              0.104215    0.004880    0.002723    0.246991    0.087843    1.000    2
      length[192]              0.081663    0.002660    0.000853    0.180686    0.072267    1.000    2
      length[193]              0.070765    0.001810    0.002011    0.152978    0.061797    1.000    2
      length[194]              0.201278    0.017212    0.000182    0.454603    0.177659    1.000    2
      length[195]              0.055593    0.001278    0.003646    0.128641    0.048127    1.000    2
      length[196]              0.041516    0.001176    0.000148    0.108323    0.032420    1.000    2
      length[197]              0.080961    0.002628    0.000010    0.177007    0.070843    1.000    2
      length[198]              0.090457    0.004359    0.000834    0.221202    0.075270    0.999    2
      length[199]              0.058963    0.001873    0.000233    0.140222    0.048669    1.002    2
      length[200]              0.098832    0.009090    0.000007    0.294308    0.068189    0.999    2
      length[201]              0.059141    0.001911    0.000022    0.140460    0.050632    0.999    2
      length[202]              0.030891    0.000700    0.000057    0.081813    0.024015    0.999    2
      length[203]              0.098173    0.016981    0.000005    0.375916    0.051692    1.000    2
      length[204]              0.082454    0.006702    0.000086    0.242544    0.057549    1.000    2
      length[205]              0.064789    0.002354    0.000024    0.154456    0.055161    1.000    2
      length[206]              0.045994    0.001088    0.000197    0.115583    0.038482    1.000    2
      length[207]              0.072668    0.003423    0.000046    0.194268    0.057658    1.000    2
      length[208]              0.075942    0.006677    0.000034    0.234181    0.048966    1.000    2
      length[209]              0.078482    0.003339    0.000102    0.184637    0.067232    0.999    2
      length[210]              0.057438    0.002148    0.000056    0.147191    0.045481    1.000    2
      length[211]              0.067769    0.003034    0.000023    0.174336    0.054502    1.004    2
      length[212]              0.076397    0.003892    0.000105    0.202152    0.059363    1.000    2
      length[213]              0.119796    0.011322    0.000235    0.324709    0.088963    1.000    2
      length[214]              0.160022    0.007966    0.004521    0.328228    0.145886    1.000    2
      length[215]              0.069821    0.001959    0.005599    0.152887    0.060982    1.000    2
      length[216]              0.132366    0.017818    0.000034    0.369816    0.095777    1.000    2
      length[217]              0.111200    0.011595    0.000094    0.325422    0.079585    1.001    2
      length[218]              0.153488    0.007677    0.005823    0.321754    0.141940    1.000    2
      length[219]              0.096548    0.007040    0.000056    0.256953    0.073940    1.000    2
      length[220]              0.060802    0.001538    0.000050    0.136113    0.053309    0.999    2
      length[221]              0.106516    0.005336    0.000326    0.245843    0.091945    0.999    2
      length[222]              0.071170    0.004952    0.000026    0.219795    0.049544    0.999    2
      length[223]              0.085424    0.007384    0.000016    0.262712    0.058586    0.999    2
      length[224]              0.091495    0.004078    0.000362    0.210216    0.079854    1.004    2
      height[0]                4.732454    0.615881    3.293897    6.280630    4.646216    1.000    2
      height[1]                4.623137    0.592973    3.253465    6.195111    4.539667    1.000    2
      height[2]                3.182406    0.287692    2.188407    4.236661    3.124023    1.000    2
      height[3]                2.816406    0.232978    1.951676    3.786712    2.764026    1.000    2
      height[4]                3.655577    0.381817    2.554319    4.901714    3.589754    1.000    2
      height[5]                2.822653    0.230290    1.973358    3.801405    2.773887    1.000    2
      height[6]                3.402814    0.322814    2.373478    4.534646    3.342650    1.000    2
      height[7]                3.174801    0.289687    2.194483    4.239935    3.120799    1.000    2
      height[8]                3.358555    0.312993    2.358382    4.493219    3.298042    1.000    2
      height[9]                3.178381    0.287174    2.209671    4.239818    3.124875    1.000    2
      height[10]               3.400819    0.322334    2.355549    4.521999    3.340773    1.000    2
      height[11]               3.398442    0.320569    2.355588    4.523318    3.336922    1.000    2
      height[12]               3.167281    0.287196    2.161668    4.207655    3.110257    1.000    2
      height[13]               3.216977    0.290633    2.231650    4.280190    3.159340    1.000    2
      height[14]               3.765986    0.405297    2.622762    5.049697    3.697375    1.000    2
      height[15]               3.938585    0.445724    2.759343    5.313350    3.868539    1.000    2
      height[16]               3.862071    0.425186    2.677851    5.167265    3.788617    1.000    2
      height[17]               3.857069    0.426578    2.691292    5.171543    3.786790    1.000    2
      height[18]               3.170196    0.295179    2.174237    4.233568    3.111701    1.000    2
      height[19]               3.161910    0.286579    2.221972    4.255900    3.105235    1.000    2
      height[20]               3.210733    0.292816    2.254749    4.307261    3.154884    1.000    2
      height[21]               3.355802    0.311262    2.337118    4.462051    3.295141    1.000    2
      height[22]               3.120186    0.277823    2.168162    4.167766    3.060455    1.000    2
      height[23]               3.198596    0.288535    2.230604    4.269795    3.141932    1.000    2
      height[24]               3.377977    0.316816    2.371380    4.512483    3.318459    1.000    2
      height[25]               3.157862    0.287768    2.186118    4.233964    3.101252    1.000    2
      height[26]               3.216293    0.291837    2.210415    4.269216    3.159985    1.000    2
      height[27]               3.409427    0.320123    2.383819    4.541314    3.347048    1.000    2
      height[28]               3.866097    0.436913    2.666210    5.184793    3.796713    1.000    2
      height[29]               3.245995    0.307803    2.258653    4.376520    3.186215    1.000    2
      height[30]               2.753184    0.223775    1.924906    3.724998    2.702446    1.000    2
      height[31]               3.780773    0.407208    2.658606    5.097665    3.710335    1.000    2
      height[32]               3.728867    0.393247    2.636787    5.034371    3.660005    1.000    2
      height[33]               2.791514    0.230302    1.948413    3.774013    2.741462    1.000    2
      height[34]               2.846424    0.237094    1.985018    3.842858    2.797166    1.000    2
      height[35]               2.888276    0.242183    1.971539    3.855485    2.838387    1.000    2
      height[36]               3.199170    0.290547    2.242740    4.305630    3.145257    1.000    2
      height[37]               3.380797    0.316968    2.329623    4.480049    3.320622    1.000    2
      height[38]               2.845615    0.238888    1.957755    3.811551    2.792152    1.000    2
      height[39]               3.200857    0.293719    2.206068    4.269855    3.143059    1.000    2
      height[40]               3.238469    0.294800    2.280185    4.342690    3.183567    1.000    2
      height[41]               3.168654    0.280895    2.224478    4.241167    3.113907    1.000    2
      height[42]               2.856115    0.239234    1.976113    3.849803    2.808524    1.000    2
      height[43]               3.685417    0.376635    2.576712    4.926082    3.618571    1.000    2
      height[44]               3.967519    0.453249    2.781994    5.346845    3.895113    1.000    2
      height[45]               3.573720    0.356503    2.487230    4.765117    3.510381    1.000    2
      height[46]               3.846140    0.410310    2.645227    5.092648    3.780449    1.000    2
      height[47]               4.111539    0.468791    2.836301    5.451122    4.038352    1.000    2
      height[48]               0.000000    0.000000    0.000000    0.000000    0.000000    1.000    2
      height[49]               2.444989    0.175372    1.677151    3.280857    2.401172    1.000    2
      height[50]               1.847953    0.132980    1.200924    2.576564    1.807746    1.000    2
      height[51]               0.000000    0.000000    0.000000    0.000000    0.000000    1.000    2
      height[52]               1.188829    0.042838    0.816773    1.606291    1.168524    1.000    2
      height[53]               1.113486    0.038354    0.759667    1.502795    1.092667    1.000    2
      height[54]               2.440497    0.176592    1.679000    3.288044    2.400947    1.000    2
      height[55]               1.354557    0.067144    0.863509    1.871173    1.334615    1.000    2
      height[56]               1.866632    0.104352    1.305102    2.526961    1.831205    1.000    2
      height[57]               1.668415    0.081474    1.154849    2.245510    1.638549    1.000    2
      height[58]               1.648512    0.125698    0.985948    2.361580    1.615151    1.000    2
      height[59]               2.439104    0.176535    1.711056    3.316386    2.395463    1.000    2
      height[60]               2.443422    0.175799    1.678722    3.282989    2.398239    1.000    2
      height[61]               2.841520    0.235896    1.964223    3.810818    2.792885    1.000    2
      height[62]               3.839543    0.421976    2.731907    5.205442    3.770122    1.000    2
      height[63]               3.412653    0.324064    2.361352    4.539538    3.351768    1.000    2
      height[64]               3.849122    0.431585    2.664380    5.186888    3.780903    1.000    2
      height[65]               3.252042    0.314329    2.248278    4.360082    3.191177    1.000    2
      height[66]               3.176380    0.290638    2.200376    4.249939    3.115627    1.000    2
      height[67]               3.329594    0.317948    2.315831    4.468146    3.270531    1.000    2
      height[68]               3.222783    0.303913    2.226648    4.328203    3.166126    1.000    2
      height[69]               3.377685    0.317286    2.394501    4.544536    3.319582    1.000    2
      height[70]               4.105692    0.466794    2.822976    5.432946    4.032578    1.000    2
      height[71]               2.811678    0.236173    1.957383    3.806357    2.757993    1.000    2
      height[72]               0.701569    0.016000    0.478880    0.959773    0.688105    1.000    2
      height[73]               2.819583    0.231906    1.952321    3.789144    2.768970    1.000    2
      height[74]               3.578042    0.355893    2.476253    4.752181    3.513647    1.000    2
      height[75]               3.971833    0.450945    2.732678    5.288210    3.901388    1.000    2
      height[76]               3.894938    0.433983    2.710169    5.212134    3.824429    1.000    2
      height[77]               3.502544    0.341787    2.399302    4.638830    3.440229    1.000    2
      height[78]               3.228651    0.294962    2.277059    4.357274    3.172809    1.000    2
      height[79]               3.239910    0.298074    2.246121    4.324967    3.179946    1.000    2
      height[80]               3.741505    0.397712    2.625445    5.019514    3.673746    1.000    2
      height[81]               3.132502    0.281996    2.169488    4.197839    3.077148    1.000    2
      height[82]               4.500305    0.578645    3.139692    6.050966    4.418485    1.000    2
      height[83]               4.370748    0.524500    3.074681    5.837617    4.295054    1.000    2
      height[84]               4.245908    0.507237    2.983422    5.685929    4.169927    1.000    2
      height[85]               4.317241    0.508239    2.977364    5.699930    4.240332    1.000    2
      height[86]               4.297045    0.518416    3.028441    5.767550    4.220312    1.000    2
      height[87]               3.230505    0.294584    2.241707    4.311468    3.174144    1.000    2
      height[88]               3.224450    0.304139    2.223967    4.324132    3.166542    1.000    2
      height[89]               3.293824    0.314260    2.241715    4.382147    3.233705    1.000    2
      height[90]               4.674758    0.598223    3.299656    6.254046    4.588446    1.000    2
      height[91]               4.004679    0.454948    2.780509    5.345996    3.933207    1.000    2
      height[92]               4.318065    0.508047    2.985255    5.706939    4.240508    1.000    2
[truncated: 116,628 more chars]
