# Supplementary material for: The rapid evolution of lungfish durophagy
Source: Nat Commun. 2022 May 2;13:2390. doi: 10.1038/s41467-022-30091-3 (PMC9061808; doi:10.1038/s41467-022-30091-3)
Supplement: Supplementary file 5 — Supplementary Software [file 41467_2022_30091_MOESM5_ESM.zip › Supplementary Software/MrBayes_tip_dating_analyses/unpartition_without_constraint_ILN/Cui_2021_5.run2.p]

[ID: 1129391248]
Gen	LnL	LnPr	TH	TL	prop_ancfossil	alpha	net_speciation	relative_extinction	relative_fossilization	ilnvar	clockrate
0	-6.938228e+03	-3.492970e+03	5.812500e+00	1.167868e+02	0.000000e+00	1.000000e+00	1.000000e-01	9.000000e-01	1.000000e-01	1.000000e+00	2.500000e-02
20000	-4.641037e+03	-8.573188e+02	1.447733e+00	1.478816e+01	3.488372e-02	2.307315e+00	7.745087e-03	9.750032e-01	1.295763e-02	2.778625e-02	6.206119e-03
40000	-4.590874e+03	-9.066256e+02	1.373256e+00	1.467295e+01	4.651163e-02	2.734362e+00	3.368506e-03	9.773577e-01	4.646430e-02	4.079381e-02	6.029232e-03
60000	-4.587331e+03	-8.757379e+02	1.695101e+00	1.559505e+01	2.325581e-02	2.532879e+00	4.731171e-03	9.881317e-01	1.079114e-02	5.973554e-02	7.552019e-03
80000	-4.565734e+03	-8.234987e+02	1.602054e+00	1.443142e+01	0.000000e+00	2.372850e+00	6.701859e-03	9.900089e-01	5.459692e-03	3.394151e-02	7.455196e-03
100000	-4.586073e+03	-8.152130e+02	1.716431e+00	1.373008e+01	3.488372e-02	2.789708e+00	6.319983e-03	9.922820e-01	4.428900e-03	3.630748e-02	8.083410e-03
120000	-4.570759e+03	-8.495837e+02	1.591656e+00	1.347810e+01	5.813953e-02	2.450744e+00	5.076457e-03	9.932743e-01	4.026451e-03	6.973440e-02	7.764644e-03
140000	-4.562262e+03	-8.543739e+02	1.729198e+00	1.316402e+01	3.488372e-02	2.825433e+00	2.976111e-03	9.958833e-01	6.501385e-03	8.273479e-02	8.364318e-03
160000	-4.569411e+03	-8.525832e+02	1.929734e+00	1.524752e+01	6.976744e-02	2.912825e+00	1.990026e-03	9.942973e-01	2.120332e-02	7.304034e-02	9.642627e-03
180000	-4.541502e+03	-8.614663e+02	1.955031e+00	1.479860e+01	1.279070e-01	2.931016e+00	3.400419e-03	9.929055e-01	1.473406e-02	9.263485e-02	1.015797e-02
200000	-4.546128e+03	-8.918976e+02	1.903388e+00	1.447625e+01	6.976744e-02	2.636113e+00	7.631972e-03	9.832851e-01	1.723341e-02	1.293267e-01	9.892052e-03
220000	-4.551689e+03	-8.195589e+02	1.989272e+00	1.375620e+01	9.302326e-02	2.372026e+00	5.226244e-03	9.881131e-01	1.934661e-02	8.489812e-02	1.087496e-02
240000	-4.538565e+03	-8.750441e+02	2.051056e+00	1.509208e+01	1.279070e-01	3.045695e+00	3.148210e-03	9.929921e-01	2.158383e-02	1.328213e-01	1.124833e-02
260000	-4.513962e+03	-8.789089e+02	2.337857e+00	1.602255e+01	1.395349e-01	2.256867e+00	9.104109e-03	9.560665e-01	9.112764e-02	1.993758e-01	1.311914e-02
280000	-4.488004e+03	-8.873330e+02	2.611264e+00	1.636942e+01	1.395349e-01	2.281569e+00	8.469733e-03	9.761844e-01	4.015951e-02	3.568445e-01	1.579729e-02
300000	-4.516495e+03	-8.908054e+02	2.066260e+00	1.418945e+01	1.395349e-01	2.635510e+00	9.962469e-03	9.721227e-01	2.892780e-02	3.133333e-01	1.198662e-02
320000	-4.518729e+03	-8.779643e+02	2.752239e+00	1.526678e+01	1.976744e-01	2.842784e+00	2.605784e-03	9.945514e-01	2.702316e-02	4.055762e-01	1.659366e-02
340000	-4.518886e+03	-9.129533e+02	2.478137e+00	1.769491e+01	1.627907e-01	2.315017e+00	2.226620e-02	9.544850e-01	2.417696e-02	4.459080e-01	1.478051e-02
360000	-4.506387e+03	-9.087492e+02	2.200722e+00	1.514210e+01	2.209302e-01	3.744493e+00	5.076000e-03	9.728828e-01	7.577599e-02	4.183609e-01	1.251793e-02
380000	-4.538223e+03	-8.733572e+02	2.687921e+00	1.503147e+01	1.860465e-01	2.072668e+00	4.531939e-03	9.846540e-01	8.128959e-02	4.864217e-01	1.691129e-02
400000	-4.509532e+03	-8.853102e+02	2.764280e+00	1.800457e+01	2.441860e-01	2.094585e+00	1.852071e-02	9.197407e-01	9.655037e-02	5.053852e-01	1.670814e-02
420000	-4.518235e+03	-8.771602e+02	2.984306e+00	1.765003e+01	1.744186e-01	2.011078e+00	8.966253e-03	9.802946e-01	3.423389e-02	5.933986e-01	1.900361e-02
440000	-4.524355e+03	-8.948797e+02	2.859861e+00	1.839103e+01	1.976744e-01	1.990524e+00	3.462438e-03	9.888779e-01	6.601908e-02	6.378792e-01	1.773798e-02
460000	-4.496100e+03	-9.103283e+02	2.499556e+00	1.623344e+01	1.744186e-01	2.148112e+00	9.446611e-03	9.737842e-01	3.684178e-02	6.375468e-01	1.578429e-02
480000	-4.504860e+03	-8.632249e+02	3.262196e+00	1.868924e+01	1.511628e-01	2.289350e+00	1.950744e-02	9.626271e-01	2.701865e-02	5.956649e-01	2.092724e-02
500000	-4.489989e+03	-8.683244e+02	3.000125e+00	1.802842e+01	1.627907e-01	2.193914e+00	6.617023e-03	9.847947e-01	2.876569e-02	5.722795e-01	1.913222e-02
520000	-4.490604e+03	-8.552766e+02	3.757501e+00	2.012667e+01	1.860465e-01	2.342103e+00	8.912047e-03	9.807045e-01	4.235958e-02	7.346956e-01	2.393680e-02
540000	-4.498537e+03	-8.251469e+02	4.229118e+00	1.967612e+01	2.441860e-01	2.484605e+00	4.765646e-03	9.865182e-01	7.756984e-02	6.334284e-01	2.703282e-02
560000	-4.500003e+03	-8.467185e+02	3.621432e+00	1.869742e+01	1.976744e-01	2.152339e+00	4.959477e-03	9.830463e-01	9.439233e-02	7.912635e-01	2.333844e-02
580000	-4.499809e+03	-8.621168e+02	3.708786e+00	1.955756e+01	1.860465e-01	1.862943e+00	9.659966e-03	9.742488e-01	6.637992e-02	7.148091e-01	2.387634e-02
600000	-4.492874e+03	-8.596611e+02	3.311838e+00	1.859484e+01	2.441860e-01	2.321601e+00	5.978531e-03	9.754222e-01	9.635992e-02	1.101171e+00	2.123407e-02
620000	-4.504434e+03	-8.363713e+02	4.351216e+00	2.108538e+01	2.209302e-01	2.776180e+00	2.594985e-02	9.227302e-01	8.701023e-02	1.051430e+00	2.804353e-02
640000	-4.501108e+03	-8.306383e+02	5.160426e+00	2.530122e+01	2.790698e-01	2.771269e+00	4.369582e-02	8.754129e-01	1.035783e-01	1.882716e+00	3.291468e-02
660000	-4.498623e+03	-8.421113e+02	4.399358e+00	2.200864e+01	1.744186e-01	2.499684e+00	2.085123e-02	9.588523e-01	5.452135e-02	1.838437e+00	2.805106e-02
680000	-4.512018e+03	-8.419419e+02	5.319259e+00	2.615777e+01	2.674419e-01	2.834701e+00	2.650693e-02	8.932359e-01	1.378206e-01	2.720600e+00	3.391797e-02
700000	-4.475515e+03	-8.559114e+02	4.373143e+00	2.254895e+01	2.558140e-01	2.200761e+00	1.789187e-02	9.363605e-01	1.092483e-01	2.116847e+00	2.818063e-02
720000	-4.491704e+03	-8.642294e+02	3.966324e+00	2.101134e+01	2.093023e-01	2.675768e+00	2.238085e-02	9.388793e-01	8.577939e-02	1.931690e+00	2.539986e-02
740000	-4.489786e+03	-8.722094e+02	4.594441e+00	2.325645e+01	1.162791e-01	2.751600e+00	2.758168e-02	9.497400e-01	3.973878e-02	2.164201e+00	2.955158e-02
760000	-4.498581e+03	-8.555827e+02	4.931275e+00	2.272692e+01	2.674419e-01	2.153478e+00	1.468307e-02	9.263445e-01	1.986888e-01	2.154326e+00	3.170869e-02
780000	-4.459914e+03	-8.611703e+02	5.109386e+00	2.372391e+01	1.976744e-01	2.462654e+00	3.097626e-02	9.483715e-01	3.524963e-02	1.645234e+00	3.271866e-02
800000	-4.478477e+03	-8.264827e+02	5.852249e+00	2.737627e+01	2.790698e-01	2.355189e+00	9.820334e-03	9.567608e-01	1.563483e-01	2.085654e+00	3.762976e-02
820000	-4.476806e+03	-8.419624e+02	6.001493e+00	2.819672e+01	1.976744e-01	2.191950e+00	1.037024e-02	9.675630e-01	9.541710e-02	1.997204e+00	3.871656e-02
840000	-4.474593e+03	-8.706421e+02	4.767094e+00	2.291302e+01	1.860465e-01	2.081463e+00	2.454809e-02	9.366771e-01	6.581228e-02	2.367280e+00	3.060601e-02
860000	-4.461876e+03	-8.874646e+02	4.166958e+00	2.248220e+01	1.627907e-01	2.327692e+00	1.456072e-02	9.545162e-01	6.108365e-02	2.937008e+00	2.673103e-02
880000	-4.469991e+03	-8.438178e+02	4.462667e+00	2.313998e+01	1.511628e-01	2.293369e+00	9.999394e-03	9.811209e-01	4.493573e-02	1.629842e+00	2.870111e-02
900000	-4.478234e+03	-8.702020e+02	4.000471e+00	2.377048e+01	1.627907e-01	2.594417e+00	1.245619e-02	9.632611e-01	4.727664e-02	1.731055e+00	2.557176e-02
920000	-4.459781e+03	-8.551595e+02	4.292233e+00	2.465025e+01	1.976744e-01	2.465981e+00	1.305168e-02	9.515187e-01	6.935223e-02	2.582526e+00	2.733911e-02
940000	-4.462210e+03	-8.746992e+02	5.323442e+00	2.994185e+01	1.976744e-01	2.377549e+00	1.992526e-02	9.237936e-01	1.044488e-01	3.410281e+00	3.427634e-02
960000	-4.480666e+03	-8.733387e+02	3.795488e+00	1.969169e+01	2.674419e-01	2.323003e+00	9.900343e-03	9.594766e-01	1.174224e-01	2.914051e+00	2.439769e-02
980000	-4.480182e+03	-8.360409e+02	5.726756e+00	2.721708e+01	2.906977e-01	2.587550e+00	5.484170e-03	9.787350e-01	1.406630e-01	2.250049e+00	3.694334e-02
1000000	-4.445316e+03	-8.602935e+02	4.974288e+00	2.896356e+01	1.162791e-01	2.404476e+00	8.479890e-03	9.785533e-01	3.802162e-02	3.313008e+00	3.185005e-02
1020000	-4.461442e+03	-8.862703e+02	4.249518e+00	2.579862e+01	1.744186e-01	2.743412e+00	1.151411e-02	9.747439e-01	3.466621e-02	2.705617e+00	2.709201e-02
1040000	-4.462424e+03	-8.726030e+02	4.760654e+00	2.705974e+01	2.093023e-01	2.264933e+00	2.354799e-02	9.189345e-01	1.018354e-01	1.816169e+00	3.053959e-02
1060000	-4.463342e+03	-8.517191e+02	4.738238e+00	2.473555e+01	1.744186e-01	1.958577e+00	1.632100e-02	9.666444e-01	4.850955e-02	2.522395e+00	3.053273e-02
1080000	-4.465417e+03	-8.504315e+02	5.358741e+00	2.629555e+01	1.976744e-01	1.909090e+00	9.870351e-03	9.677423e-01	9.324066e-02	1.811869e+00	3.449369e-02
1100000	-4.479107e+03	-8.639939e+02	4.607232e+00	2.156356e+01	2.209302e-01	1.851232e+00	1.323288e-02	9.541129e-01	1.288252e-01	2.498540e+00	2.936175e-02
1120000	-4.457552e+03	-8.791191e+02	3.946791e+00	2.249767e+01	2.325581e-01	2.287243e+00	5.789396e-03	9.818881e-01	7.390764e-02	1.377989e+00	2.537210e-02
1140000	-4.472207e+03	-8.811294e+02	4.189515e+00	2.362955e+01	1.511628e-01	2.530276e+00	9.657296e-03	9.744934e-01	5.052158e-02	1.462845e+00	2.639663e-02
1160000	-4.459617e+03	-9.287988e+02	3.566916e+00	2.226908e+01	1.279070e-01	2.111454e+00	1.962147e-02	9.535642e-01	3.848490e-02	2.395815e+00	2.235902e-02
1180000	-4.451407e+03	-8.612922e+02	4.252739e+00	1.941258e+01	2.790698e-01	2.416918e+00	2.633198e-02	8.937338e-01	1.598173e-01	1.704472e+00	2.695216e-02
1200000	-4.466276e+03	-8.329104e+02	5.130646e+00	2.276535e+01	2.906977e-01	2.258161e+00	1.880900e-02	9.171296e-01	1.907537e-01	1.851747e+00	3.299195e-02
1220000	-4.455170e+03	-8.505660e+02	5.702272e+00	2.909561e+01	1.744186e-01	1.887485e+00	1.653291e-02	9.474004e-01	8.954265e-02	2.567575e+00	3.656238e-02
1240000	-4.460327e+03	-8.423654e+02	5.463435e+00	2.853215e+01	1.162791e-01	3.214277e+00	2.179916e-02	9.660254e-01	2.852114e-02	2.329478e+00	3.499651e-02
1260000	-4.467928e+03	-8.499765e+02	5.496175e+00	2.914342e+01	2.093023e-01	2.143791e+00	1.359606e-02	9.617099e-01	5.844743e-02	3.166471e+00	3.507263e-02
1280000	-4.466774e+03	-8.587954e+02	5.421325e+00	2.662023e+01	1.976744e-01	2.613062e+00	1.083669e-02	9.702174e-01	6.389798e-02	2.437508e+00	3.476951e-02
1300000	-4.473163e+03	-8.742498e+02	4.853412e+00	2.552386e+01	1.279070e-01	2.639817e+00	1.130565e-02	9.725813e-01	5.754081e-02	2.766526e+00	3.121757e-02
1320000	-4.487556e+03	-8.360911e+02	5.887406e+00	2.801268e+01	1.627907e-01	2.368920e+00	2.264680e-02	9.544923e-01	3.662502e-02	3.093308e+00	3.794979e-02
1340000	-4.478959e+03	-8.671216e+02	4.826885e+00	2.544358e+01	1.976744e-01	1.882010e+00	1.908876e-02	9.527771e-01	6.216609e-02	2.782332e+00	3.058823e-02
1360000	-4.484987e+03	-8.677772e+02	4.364413e+00	2.202957e+01	2.325581e-01	2.337862e+00	9.775348e-03	9.652963e-01	1.024585e-01	1.551171e+00	2.707582e-02
1380000	-4.505095e+03	-8.783077e+02	3.575302e+00	1.797434e+01	2.209302e-01	2.447561e+00	1.204014e-02	9.674411e-01	6.002488e-02	8.959312e-01	2.300282e-02
1400000	-4.465896e+03	-9.190993e+02	3.051239e+00	1.662417e+01	1.395349e-01	2.429319e+00	1.173653e-02	9.798310e-01	1.940773e-02	1.349937e+00	1.895325e-02
1420000	-4.487378e+03	-8.962150e+02	3.898205e+00	2.014171e+01	1.976744e-01	2.771491e+00	3.284326e-02	8.911312e-01	1.012825e-01	1.510356e+00	2.508485e-02
1440000	-4.465659e+03	-8.719063e+02	4.292650e+00	2.171367e+01	2.325581e-01	2.141974e+00	3.233185e-03	9.919459e-01	5.221976e-02	1.929894e+00	2.747391e-02
1460000	-4.452760e+03	-8.773648e+02	4.051344e+00	2.403687e+01	1.976744e-01	2.154271e+00	1.358855e-02	9.577378e-01	6.403502e-02	1.992311e+00	2.598655e-02
1480000	-4.487625e+03	-8.455200e+02	4.498165e+00	2.289288e+01	2.674419e-01	1.884351e+00	2.350349e-02	9.178867e-01	1.035238e-01	1.754379e+00	2.898023e-02
1500000	-4.487310e+03	-8.683981e+02	3.859361e+00	1.899783e+01	2.325581e-01	2.152312e+00	1.888371e-02	9.517626e-01	5.450688e-02	1.353787e+00	2.481819e-02
1520000	-4.487078e+03	-8.656317e+02	4.178022e+00	2.223254e+01	2.325581e-01	2.704690e+00	2.545166e-02	9.137532e-01	7.571767e-02	1.520055e+00	2.691397e-02
1540000	-4.488648e+03	-8.691316e+02	3.667147e+00	2.027561e+01	2.325581e-01	2.494094e+00	2.789925e-02	8.941607e-01	1.119700e-01	1.691023e+00	2.328912e-02
1560000	-4.488847e+03	-8.554075e+02	4.216993e+00	2.148293e+01	2.325581e-01	2.537819e+00	6.912967e-03	9.780431e-01	8.071889e-02	1.875808e+00	2.711194e-02
1580000	-4.463424e+03	-8.716341e+02	4.082528e+00	2.075882e+01	2.558140e-01	2.454468e+00	1.108415e-02	9.676365e-01	6.450775e-02	2.042971e+00	2.626872e-02
1600000	-4.482856e+03	-8.394308e+02	4.203942e+00	2.012243e+01	2.906977e-01	2.228277e+00	1.379691e-02	9.246163e-01	2.249015e-01	1.067702e+00	2.705512e-02
1620000	-4.483711e+03	-8.578220e+02	4.273920e+00	2.168141e+01	1.976744e-01	1.972511e+00	1.293347e-02	9.674599e-01	5.879498e-02	1.549901e+00	2.733870e-02
1640000	-4.477099e+03	-8.690757e+02	4.335290e+00	2.351746e+01	1.976744e-01	2.485392e+00	1.427335e-02	9.528040e-01	8.822307e-02	3.041948e+00	2.772759e-02
1660000	-4.473440e+03	-8.611086e+02	5.126738e+00	2.601097e+01	1.976744e-01	2.210777e+00	1.084474e-02	9.706370e-01	6.388173e-02	2.494084e+00	3.287731e-02
1680000	-4.483462e+03	-8.481217e+02	5.900562e+00	2.782150e+01	1.976744e-01	2.010067e+00	2.172201e-02	9.562546e-01	5.214645e-02	3.673817e+00	3.708362e-02
1700000	-4.491500e+03	-8.458021e+02	4.834173e+00	2.105827e+01	1.744186e-01	2.563826e+00	3.456010e-02	9.427507e-01	2.981700e-02	1.780900e+00	3.114857e-02
1720000	-4.477548e+03	-8.363388e+02	5.695640e+00	2.815542e+01	1.976744e-01	2.361409e+00	2.796840e-02	9.355745e-01	5.109848e-02	2.494573e+00	3.653128e-02
1740000	-4.498909e+03	-8.570355e+02	4.816666e+00	2.235325e+01	2.441860e-01	2.145878e+00	3.361987e-02	8.997812e-01	1.073028e-01	2.324580e+00	3.074859e-02
1760000	-4.459345e+03	-8.447971e+02	5.520943e+00	2.729002e+01	2.325581e-01	2.187199e+00	2.419531e-02	9.142585e-01	1.327096e-01	2.836237e+00	3.560839e-02
1780000	-4.460596e+03	-8.601406e+02	4.689037e+00	2.309443e+01	2.093023e-01	2.768408e+00	2.194326e-02	9.504509e-01	4.596529e-02	1.491737e+00	2.936063e-02
1800000	-4.477483e+03	-8.295892e+02	5.171450e+00	2.553442e+01	2.093023e-01	1.720478e+00	1.041733e-02	9.693488e-01	7.881078e-02	2.294996e+00	3.159205e-02
1820000	-4.480904e+03	-8.771748e+02	4.462994e+00	2.486410e+01	1.279070e-01	2.196665e+00	2.012434e-02	9.614398e-01	3.504517e-02	2.699200e+00	2.846223e-02
1840000	-4.469355e+03	-8.729230e+02	4.090718e+00	2.284331e+01	1.279070e-01	2.462167e+00	6.235531e-03	9.858019e-01	4.170636e-02	1.727996e+00	2.593901e-02
1860000	-4.481745e+03	-8.691063e+02	4.586452e+00	2.413763e+01	2.093023e-01	1.783134e+00	2.489501e-02	9.166636e-01	9.250440e-02	1.703060e+00	2.908740e-02
1880000	-4.470070e+03	-8.537992e+02	5.593213e+00	3.019941e+01	2.441860e-01	2.268812e+00	1.925287e-02	9.443673e-01	6.307850e-02	3.262701e+00	3.505438e-02
1900000	-4.482490e+03	-8.606696e+02	4.726471e+00	2.679908e+01	1.162791e-01	2.379731e+00	2.547267e-02	9.541037e-01	2.710872e-02	4.187888e+00	2.937080e-02
1920000	-4.495604e+03	-8.496225e+02	4.519133e+00	2.087364e+01	2.674419e-01	2.370465e+00	4.426354e-02	8.626399e-01	1.071514e-01	1.588689e+00	2.891222e-02
1940000	-4.463649e+03	-8.776098e+02	4.222107e+00	2.223001e+01	1.511628e-01	2.048144e+00	1.456615e-02	9.668739e-01	4.086694e-02	2.010154e+00	2.634241e-02
1960000	-4.467877e+03	-8.574626e+02	4.665749e+00	2.249935e+01	1.860465e-01	2.112719e+00	7.490472e-03	9.852833e-01	4.665227e-02	2.048163e+00	2.966629e-02
1980000	-4.488351e+03	-8.682906e+02	4.387346e+00	2.325071e+01	1.511628e-01	2.101203e+00	4.474838e-03	9.920945e-01	3.273693e-02	2.081636e+00	2.789592e-02
2000000	-4.467495e+03	-8.525575e+02	5.160004e+00	2.587955e+01	2.093023e-01	2.382995e+00	4.773514e-03	9.873915e-01	6.284939e-02	2.137930e+00	3.306576e-02
2020000	-4.489301e+03	-8.613053e+02	4.801194e+00	2.359033e+01	2.093023e-01	2.120961e+00	9.332505e-03	9.739417e-01	7.340820e-02	1.579033e+00	3.084429e-02
2040000	-4.461806e+03	-8.867449e+02	4.162869e+00	2.112919e+01	2.674419e-01	2.002754e+00	1.884519e-02	9.401717e-01	8.029368e-02	2.121232e+00	2.610759e-02
2060000	-4.481094e+03	-8.539222e+02	5.522529e+00	2.707733e+01	2.209302e-01	1.812933e+00	2.415975e-02	9.305084e-01	8.261808e-02	1.445367e+00	3.512440e-02
2080000	-4.517462e+03	-8.284986e+02	5.928124e+00	2.735255e+01	2.325581e-01	2.015256e+00	2.626249e-03	9.925051e-01	9.556037e-02	2.184751e+00	3.787208e-02
2100000	-4.475108e+03	-8.807049e+02	3.847294e+00	2.161871e+01	2.325581e-01	2.455445e+00	2.373015e-03	9.927191e-01	7.045162e-02	1.966558e+00	2.427757e-02
2120000	-4.459954e+03	-8.464351e+02	5.312129e+00	2.907762e+01	1.162791e-01	3.621739e+00	1.851120e-03	9.954225e-01	5.567360e-02	3.168503e+00	3.425911e-02
2140000	-4.476189e+03	-8.832304e+02	4.484549e+00	2.326469e+01	1.627907e-01	2.265620e+00	3.845581e-02	8.862580e-01	9.009754e-02	3.998159e+00	2.887801e-02
2160000	-4.470069e+03	-8.496767e+02	5.081679e+00	2.636595e+01	1.976744e-01	2.196626e+00	1.760488e-02	9.483982e-01	7.149099e-02	2.215574e+00	3.262621e-02
2180000	-4.497233e+03	-8.876478e+02	4.294799e+00	2.047845e+01	9.302326e-02	2.032877e+00	3.271716e-02	9.642485e-01	1.480372e-02	1.979230e+00	2.768793e-02
2200000	-4.483379e+03	-8.564975e+02	5.151248e+00	2.445022e+01	9.302326e-02	2.281130e+00	1.622090e-02	9.802312e-01	2.224738e-02	2.248461e+00	3.286820e-02
2220000	-4.468086e+03	-8.438114e+02	4.950483e+00	2.330420e+01	2.093023e-01	2.597393e+00	1.068411e-02	9.686364e-01	7.059046e-02	1.401659e+00	3.164288e-02
2240000	-4.486813e+03	-8.767729e+02	3.680199e+00	1.875697e+01	1.976744e-01	2.567801e+00	1.277844e-02	9.708117e-01	3.590375e-02	1.015401e+00	2.352495e-02
2260000	-4.499301e+03	-8.548814e+02	5.668981e+00	2.935509e+01	2.325581e-01	2.241394e+00	4.626453e-03	9.835165e-01	9.596145e-02	2.537395e+00	3.634150e-02
2280000	-4.497472e+03	-8.723907e+02	4.918649e+00	2.458486e+01	2.093023e-01	2.352242e+00	1.430017e-02	9.748206e-01	2.568734e-02	1.859111e+00	3.157003e-02
2300000	-4.476792e+03	-8.345686e+02	5.525860e+00	2.708541e+01	2.325581e-01	2.297257e+00	1.394715e-02	9.677738e-01	5.124151e-02	2.030251e+00	3.551826e-02
2320000	-4.490937e+03	-8.613286e+02	4.231313e+00	2.118859e+01	2.674419e-01	2.206878e+00	1.736588e-02	9.354202e-01	1.079250e-01	2.398530e+00	2.723065e-02
2340000	-4.485314e+03	-8.261359e+02	5.294684e+00	2.563462e+01	2.325581e-01	1.900399e+00	2.056077e-02	9.188214e-01	1.293258e-01	2.834368e+00	3.405164e-02
2360000	-4.469461e+03	-8.341580e+02	5.150758e+00	2.267317e+01	3.372093e-01	1.862872e+00	1.612759e-02	9.374963e-01	1.551858e-01	1.812162e+00	3.313443e-02
2380000	-4.490910e+03	-8.335616e+02	4.917914e+00	2.085280e+01	2.558140e-01	2.245921e+00	1.276428e-02	9.624276e-01	1.013607e-01	1.559120e+00	3.168484e-02
2400000	-4.463559e+03	-8.508378e+02	5.249286e+00	2.643528e+01	1.976744e-01	2.164661e+00	9.636906e-03	9.709277e-01	9.836628e-02	1.504992e+00	3.383727e-02
2420000	-4.477968e+03	-8.201727e+02	5.908389e+00	2.446944e+01	3.023256e-01	2.283316e+00	2.135733e-02	9.400404e-01	1.029515e-01	2.289572e+00	3.787750e-02
2440000	-4.480719e+03	-8.831706e+02	3.970602e+00	1.740858e+01	2.093023e-01	2.217476e+00	4.935897e-02	8.863881e-01	7.422666e-02	1.451549e+00	2.535650e-02
2460000	-4.483615e+03	-8.333406e+02	4.642909e+00	2.011429e+01	3.139535e-01	2.793641e+00	1.534687e-02	9.554247e-01	9.967193e-02	2.109370e+00	2.981214e-02
2480000	-4.484895e+03	-8.289047e+02	5.108172e+00	2.402937e+01	2.441860e-01	2.376274e+00	1.313292e-02	9.428888e-01	1.571111e-01	1.836311e+00	3.289927e-02
2500000	-4.487414e+03	-8.015018e+02	5.913993e+00	2.721686e+01	3.023256e-01	2.433164e+00	4.248806e-02	8.590097e-01	1.288538e-01	2.191915e+00	3.809798e-02
2520000	-4.496589e+03	-8.258015e+02	5.535849e+00	2.498541e+01	2.325581e-01	1.891523e+00	3.800854e-02	9.306449e-01	5.136934e-02	1.677447e+00	3.569520e-02
2540000	-4.502956e+03	-8.618343e+02	4.834296e+00	2.345736e+01	2.093023e-01	2.546582e+00	1.731231e-02	9.588396e-01	5.383788e-02	1.613537e+00	3.065258e-02
2560000	-4.475027e+03	-8.567915e+02	5.409280e+00	2.691907e+01	1.976744e-01	2.561014e+00	1.017922e-02	9.776305e-01	5.877424e-02	2.078839e+00	3.488382e-02
2580000	-4.475834e+03	-8.374429e+02	5.632768e+00	2.608464e+01	2.093023e-01	2.418163e+00	2.386124e-02	9.541661e-01	4.694880e-02	2.499374e+00	3.613983e-02
2600000	-4.483440e+03	-8.370318e+02	5.662661e+00	2.517007e+01	2.674419e-01	3.092830e+00	1.103068e-02	9.609867e-01	1.024788e-01	1.777194e+00	3.644019e-02
2620000	-4.459715e+03	-8.371793e+02	6.021033e+00	2.537487e+01	2.209302e-01	2.590006e+00	1.599531e-02	9.708164e-01	3.759463e-02	2.461233e+00	3.847166e-02
2640000	-4.478529e+03	-8.260721e+02	5.869967e+00	2.458893e+01	2.674419e-01	2.031469e+00	3.721289e-03	9.898786e-01	7.698601e-02	1.999504e+00	3.763593e-02
2660000	-4.478913e+03	-8.312014e+02	5.413901e+00	2.493475e+01	2.209302e-01	2.685406e+00	5.322707e-03	9.831569e-01	1.085392e-01	1.679480e+00	3.451375e-02
2680000	-4.485059e+03	-8.619525e+02	5.135192e+00	2.466719e+01	1.744186e-01	2.538274e+00	3.678728e-03	9.898908e-01	7.191190e-02	2.327969e+00	3.275675e-02
2700000	-4.485667e+03	-8.392919e+02	5.544584e+00	2.578594e+01	2.325581e-01	2.000169e+00	2.526482e-02	9.257210e-01	9.120211e-02	3.019681e+00	3.492325e-02
2720000	-4.482352e+03	-8.650716e+02	4.677946e+00	2.464319e+01	1.976744e-01	2.602375e+00	2.395357e-02	9.340129e-01	6.486430e-02	1.244777e+00	2.930261e-02
2740000	-4.480359e+03	-8.584608e+02	4.110092e+00	1.951573e+01	1.976744e-01	2.091061e+00	9.919895e-03	9.776432e-01	5.434471e-02	7.764775e-01	2.629919e-02
2760000	-4.477765e+03	-8.680990e+02	4.510780e+00	2.195249e+01	2.790698e-01	2.826988e+00	3.163671e-03	9.860362e-01	1.460565e-01	1.589408e+00	2.879889e-02
2780000	-4.483040e+03	-8.498651e+02	4.958333e+00	2.500736e+01	1.976744e-01	1.879931e+00	6.790000e-03	9.786687e-01	7.911124e-02	2.205241e+00	3.131061e-02
2800000	-4.456565e+03	-8.499180e+02	4.816881e+00	2.419883e+01	2.558140e-01	2.719458e+00	3.156741e-02	8.752119e-01	1.675452e-01	1.662663e+00	3.068594e-02
2820000	-4.477205e+03	-8.436904e+02	5.614776e+00	2.510601e+01	1.860465e-01	1.904623e+00	2.147698e-02	9.684535e-01	2.926855e-02	2.644700e+00	3.595525e-02
2840000	-4.483878e+03	-8.842180e+02	4.611787e+00	2.316546e+01	1.511628e-01	2.288100e+00	1.995468e-02	9.621410e-01	3.038866e-02	2.353083e+00	2.931552e-02
2860000	-4.469101e+03	-8.463732e+02	5.524089e+00	2.661361e+01	2.325581e-01	2.204750e+00	4.443592e-03	9.863091e-01	5.260028e-02	2.458655e+00	3.519898e-02
2880000	-4.482259e+03	-8.665622e+02	4.420373e+00	2.158987e+01	1.744186e-01	2.265158e+00	1.857307e-02	9.655266e-01	4.269390e-02	2.207370e+00	2.840737e-02
2900000	-4.465043e+03	-8.874074e+02	4.487972e+00	2.524045e+01	1.744186e-01	1.624974e+00	1.586260e-02	9.521426e-01	5.190451e-02	1.900953e+00	2.819899e-02
2920000	-4.454384e+03	-8.575731e+02	4.982646e+00	2.326681e+01	2.325581e-01	2.518707e+00	1.480334e-02	9.441957e-01	1.365066e-01	2.021028e+00	3.056581e-02
2940000	-4.477122e+03	-8.568243e+02	5.135595e+00	2.448404e+01	2.558140e-01	2.145420e+00	2.735515e-02	9.276368e-01	6.684683e-02	2.828134e+00	3.175012e-02
2960000	-4.505569e+03	-8.637402e+02	5.607825e+00	2.772027e+01	1.162791e-01	1.354242e+00	3.020010e-02	9.473887e-01	4.002137e-02	1.650889e+00	3.555355e-02
2980000	-4.484942e+03	-8.673708e+02	4.130410e+00	2.011695e+01	1.860465e-01	2.159649e+00	7.958117e-03	9.746737e-01	7.584027e-02	1.472383e+00	2.648253e-02
3000000	-4.466209e+03	-8.511353e+02	5.246730e+00	2.638641e+01	1.279070e-01	2.205087e+00	1.140920e-02	9.759480e-01	4.387653e-02	2.443365e+00	3.368787e-02
3020000	-4.474737e+03	-8.635791e+02	5.075778e+00	2.341546e+01	2.093023e-01	1.775065e+00	3.643911e-02	8.903854e-01	9.671654e-02	2.607833e+00	3.238920e-02
3040000	-4.472171e+03	-8.929483e+02	3.758180e+00	2.139541e+01	1.744186e-01	2.632385e+00	6.833979e-03	9.821556e-01	6.475706e-02	1.033119e+00	2.412944e-02
3060000	-4.486046e+03	-8.681184e+02	4.339664e+00	2.250235e+01	1.627907e-01	2.192113e+00	7.135288e-03	9.741793e-01	1.003421e-01	2.303177e+00	2.798071e-02
3080000	-4.462804e+03	-8.247383e+02	5.406621e+00	2.403163e+01	3.255814e-01	2.012583e+00	2.466400e-02	8.956016e-01	1.937887e-01	2.993868e+00	3.457324e-02
3100000	-4.469073e+03	-8.379073e+02	5.285741e+00	2.565181e+01	2.093023e-01	2.816962e+00	1.833968e-02	9.310017e-01	1.243364e-01	3.311512e+00	3.396389e-02
3120000	-4.479993e+03	-8.486432e+02	5.589796e+00	2.446251e+01	2.906977e-01	2.276150e+00	1.739470e-02	9.264503e-01	1.833932e-01	2.107692e+00	3.601744e-02
3140000	-4.475257e+03	-8.770177e+02	3.983863e+00	2.153936e+01	1.860465e-01	2.099336e+00	1.806749e-02	9.411398e-01	9.227122e-02	2.016522e+00	2.566199e-02
3160000	-4.469921e+03	-8.553636e+02	4.579014e+00	2.318941e+01	2.209302e-01	2.208230e+00	1.973209e-02	9.515847e-01	5.953481e-02	2.506718e+00	2.948943e-02
3180000	-4.473655e+03	-8.613656e+02	5.031875e+00	2.775300e+01	1.395349e-01	1.913423e+00	1.908947e-02	9.598687e-01	5.868304e-02	2.288703e+00	3.241841e-02
3200000	-4.455185e+03	-9.113417e+02	3.907944e+00	2.256283e+01	1.279070e-01	1.998715e+00	1.786038e-02	9.701061e-01	2.700148e-02	2.318764e+00	2.473419e-02
3220000	-4.472086e+03	-8.584442e+02	4.868342e+00	2.540687e+01	2.325581e-01	3.070496e+00	1.158872e-02	9.581067e-01	1.010254e-01	2.241666e+00	3.082783e-02
3240000	-4.470242e+03	-8.261742e+02	5.463611e+00	2.729061e+01	2.093023e-01	3.122821e+00	2.069584e-02	9.426477e-01	7.428122e-02	2.900525e+00	3.521569e-02
3260000	-4.479962e+03	-8.586868e+02	5.403787e+00	2.683735e+01	1.860465e-01	2.225211e+00	1.693131e-02	9.590583e-01	5.574631e-02	3.097231e+00	3.461046e-02
3280000	-4.474079e+03	-8.303068e+02	5.767395e+00	2.671473e+01	2.441860e-01	2.548745e+00	3.021447e-02	9.340395e-01	5.701399e-02	2.219920e+00	3.713564e-02
3300000	-4.470108e+03	-8.450065e+02	5.109436e+00	2.623898e+01	1.860465e-01	2.143676e+00	2.074609e-02	9.438545e-01	8.420066e-02	2.619253e+00	3.280330e-02
3320000	-4.490885e+03	-8.291768e+02	5.337142e+00	2.362519e+01	3.023256e-01	2.364915e+00	1.194128e-02	9.563774e-01	1.091742e-01	2.291585e+00	3.348205e-02
3340000	-4.494175e+03	-8.530870e+02	5.267688e+00	2.368827e+01	3.023256e-01	2.504101e+00	1.650524e-02	9.247704e-01	1.718225e-01	3.345358e+00	3.348671e-02
3360000	-4.488941e+03	-8.466767e+02	6.182314e+00	2.843396e+01	2.674419e-01	2.094770e+00	1.603529e-02	9.483274e-01	1.207870e-01	3.674530e+00	3.893462e-02
3380000	-4.478750e+03	-8.317946e+02	5.955711e+00	2.576546e+01	2.325581e-01	2.771874e+00	3.121509e-02	9.156144e-01	8.137066e-02	3.028472e+00	3.670359e-02
3400000	-4.474617e+03	-8.502512e+02	5.206174e+00	2.707946e+01	1.860465e-01	2.457191e+00	2.549664e-02	9.391414e-01	5.025721e-02	4.213816e+00	3.315875e-02
3420000	-4.478663e+03	-8.647564e+02	4.778626e+00	2.534984e+01	1.976744e-01	2.281711e+00	2.428672e-02	9.143853e-01	9.266800e-02	2.530174e+00	3.040067e-02
3440000	-4.478704e+03	-9.066292e+02	3.031540e+00	1.783098e+01	2.209302e-01	2.607163e+00	3.546703e-03	9.857002e-01	1.027197e-01	1.347613e+00	1.929199e-02
3460000	-4.487839e+03	-8.611626e+02	4.063636e+00	2.354192e+01	1.976744e-01	2.595115e+00	1.729558e-02	9.449311e-01	7.035498e-02	1.200933e+00	2.567240e-02
3480000	-4.461192e+03	-8.847656e+02	3.474234e+00	1.901353e+01	2.093023e-01	2.038194e+00	1.041002e-02	9.751987e-01	5.209879e-02	1.193457e+00	2.182746e-02
3500000	-4.499921e+03	-8.717723e+02	4.647452e+00	2.350077e+01	1.744186e-01	2.405949e+00	3.776875e-02	8.666902e-01	1.076093e-01	2.822694e+00	2.961361e-02
3520000	-4.481474e+03	-8.621112e+02	3.620475e+00	1.864174e+01	2.441860e-01	3.069908e+00	2.014265e-02	9.458611e-01	5.756228e-02	1.146886e+00	2.305284e-02
3540000	-4.468680e+03	-8.655975e+02	4.193456e+00	2.339178e+01	2.674419e-01	2.310675e+00	1.415789e-02	9.437561e-01	1.236787e-01	1.604680e+00	2.688062e-02
3560000	-4.481604e+03	-8.629400e+02	5.072875e+00	2.511083e+01	2.209302e-01	2.282915e+00	1.359099e-02	9.677507e-01	4.826700e-02	2.091924e+00	3.167127e-02
3580000	-4.473968e+03	-8.539091e+02	4.585876e+00	2.232098e+01	2.209302e-01	2.293709e+00	5.532217e-03	9.890446e-01	4.793053e-02	1.985865e+00	2.952242e-02
3600000	-4.459453e+03	-8.716990e+02	4.408360e+00	2.472656e+01	2.325581e-01	2.397313e+00	1.479654e-02	9.675646e-01	3.566734e-02	1.936952e+00	2.755671e-02
3620000	-4.458669e+03	-8.619232e+02	5.067479e+00	2.870000e+01	2.558140e-01	2.286534e+00	1.318692e-02	9.504287e-01	7.661961e-02	3.533365e+00	3.266366e-02
3640000	-4.478619e+03	-8.406346e+02	4.613572e+00	2.559036e+01	2.674419e-01	2.475817e+00	1.221763e-02	9.520114e-01	1.026067e-01	1.283668e+00	2.975916e-02
3660000	-4.467119e+03	-8.643028e+02	4.689604e+00	2.429053e+01	1.976744e-01	2.634120e+00	8.360822e-03	9.800653e-01	5.941903e-02	2.515963e+00	3.005741e-02
3680000	-4.483690e+03	-8.355504e+02	5.687752e+00	2.598983e+01	3.139535e-01	1.973018e+00	4.371108e-03	9.769599e-01	1.528427e-01	4.080352e+00	3.584143e-02
3700000	-4.480776e+03	-8.375010e+02	6.023672e+00	2.933325e+01	2.325581e-01	1.908812e+00	9.862980e-03	9.598363e-01	1.138523e-01	3.492842e+00	3.785598e-02
3720000	-4.496579e+03	-8.367364e+02	5.688006e+00	2.637813e+01	2.674419e-01	2.291501e+00	1.580760e-02	9.278423e-01	1.866900e-01	2.025068e+00	3.656378e-02
3740000	-4.487182e+03	-8.707822e+02	4.880555e+00	2.640271e+01	2.558140e-01	2.628582e+00	1.501324e-02	9.408492e-01	8.421808e-02	1.586684e+00	3.125039e-02
3760000	-4.493098e+03	-8.592810e+02	4.824015e+00	2.598931e+01	2.209302e-01	1.937631e+00	1.860685e-02	9.460155e-01	7.168264e-02	2.227001e+00	3.077973e-02
3780000	-4.470726e+03	-8.593274e+02	4.480297e+00	2.400983e+01	1.860465e-01	2.075392e+00	1.031469e-02	9.757618e-01	4.595518e-02	1.994615e+00	2.861068e-02
3800000	-4.486180e+03	-8.367113e+02	5.458415e+00	2.757982e+01	2.325581e-01	2.425268e+00	1.263267e-02	9.503287e-01	1.066342e-01	2.058117e+00	3.414593e-02
3820000	-4.471077e+03	-8.598975e+02	5.975718e+00	3.316220e+01	1.395349e-01	3.218096e+00	2.535074e-02	9.376732e-01	4.651207e-02	5.019380e+00	3.774505e-02
3840000	-4.461621e+03	-8.305685e+02	6.482989e+00	2.965451e+01	1.395349e-01	3.105663e+00	3.363172e-02	9.537719e-01	2.908109e-02	3.272278e+00	4.113099e-02
3860000	-4.473113e+03	-8.703402e+02	5.062804e+00	2.511887e+01	1.860465e-01	2.449464e+00	1.730790e-02	9.512490e-01	6.034086e-02	2.247677e+00	3.189992e-02
3880000	-4.499913e+03	-9.179816e+02	3.135423e+00	1.835807e+01	1.860465e-01	2.693493e+00	2.031470e-02	9.226609e-01	9.112004e-02	1.067497e+00	1.967764e-02
3900000	-4.487325e+03	-8.507338e+02	4.999999e+00	2.255145e+01	1.860465e-01	2.779690e+00	3.873989e-02	9.109804e-01	6.857788e-02	1.904670e+00	3.178791e-02
3920000	-4.493798e+03	-8.401756e+02	6.283001e+00	3.097860e+01	2.790698e-01	2.152672e+00	3.151651e-03	9.846807e-01	1.466609e-01	1.630728e+00	3.981351e-02
3940000	-4.473767e+03	-8.253901e+02	5.745534e+00	2.798971e+01	2.093023e-01	2.164106e+00	1.634340e-02	9.468361e-01	8.330313e-02	1.788279e+00	3.609787e-02
3960000	-4.480297e+03	-8.946675e+02	3.387898e+00	1.869626e+01	1.279070e-01	2.212339e+00	1.585226e-02	9.728571e-01	2.858621e-02	1.273019e+00	2.166306e-02
3980000	-4.470584e+03	-9.042670e+02	3.308809e+00	1.806544e+01	1.860465e-01	2.623240e+00	3.006782e-02	9.211962e-01	5.420477e-02	1.573907e+00	2.117612e-02
4000000	-4.488454e+03	-8.771414e+02	3.591172e+00	1.894329e+01	2.790698e-01	1.924240e+00	1.751205e-02	9.087399e-01	1.779297e-01	1.375503e+00	2.306400e-02
4020000	-4.480513e+03	-8.689092e+02	5.168257e+00	2.572747e+01	1.976744e-01	2.451267e+00	3.958457e-03	9.854638e-01	8.929317e-02	1.429072e+00	3.319198e-02
4040000	-4.499253e+03	-8.679849e+02	5.008969e+00	2.622524e+01	1.627907e-01	2.244597e+00	2.734280e-02	9.421981e-01	3.907549e-02	2.042591e+00	3.223833e-02
4060000	-4.493243e+03	-8.575720e+02	4.335034e+00	2.149912e+01	1.627907e-01	2.417237e+00	8.917829e-03	9.801648e-01	4.384858e-02	2.436232e+00	2.711849e-02
4080000	-4.486420e+03	-8.656506e+02	4.964116e+00	2.474321e+01	1.395349e-01	1.919932e+00	1.366627e-02	9.674356e-01	5.213787e-02	2.226321e+00	3.183887e-02
4100000	-4.460366e+03	-8.648494e+02	4.198164e+00	2.295242e+01	2.790698e-01	2.031332e+00	5.559990e-03	9.703065e-01	1.917396e-01	1.617218e+00	2.671366e-02
4120000	-4.490141e+03	-8.322698e+02	5.428831e+00	2.825162e+01	2.093023e-01	2.475836e+00	2.253560e-02	9.194599e-01	9.629633e-02	2.012422e+00	3.484330e-02
4140000	-4.464147e+03	-8.349178e+02	4.913947e+00	2.494489e+01	2.209302e-01	2.700914e+00	1.614646e-02	9.540510e-01	6.016738e-02	2.423538e+00	3.166607e-02
4160000	-4.497093e+03	-8.653305e+02	4.701332e+00	2.341295e+01	2.906977e-01	2.463977e+00	4.034752e-02	8.495220e-01	1.453182e-01	2.174014e+00	2.994345e-02
4180000	-4.487129e+03	-8.636185e+02	4.176936e+00	2.216440e+01	1.744186e-01	1.848248e+00	3.409294e-02	9.225791e-01	5.190433e-02	2.197140e+00	2.647242e-02
4200000	-4.483493e+03	-8.682212e+02	4.831968e+00	2.468874e+01	2.209302e-01	1.803621e+00	8.809568e-03	9.711866e-01	8.943509e-02	1.819065e+00	3.083474e-02
4220000	-4.470040e+03	-8.842029e+02	4.077898e+00	2.309590e+01	1.395349e-01	2.475144e+00	1.090355e-02	9.796125e-01	1.939420e-02	1.971330e+00	2.586565e-02
4240000	-4.482389e+03	-8.739512e+02	4.138306e+00	2.123624e+01	2.558140e-01	2.485712e+00	2.371911e-02	9.301732e-01	8.344876e-02	1.593123e+00	2.661781e-02
4260000	-4.470313e+03	-8.608340e+02	5.037951e+00	2.473746e+01	1.976744e-01	2.140406e+00	4.317075e-03	9.888209e-01	5.406256e-02	1.962300e+00	3.234351e-02
4280000	-4.483238e+03	-8.473837e+02	4.203868e+00	2.020299e+01	1.744186e-01	2.155555e+00	2.931677e-03	9.933832e-01	5.187635e-02	1.741034e+00	2.685073e-02
4300000	-4.481141e+03	-8.738814e+02	4.505969e+00	2.281500e+01	9.302326e-02	2.122503e+00	6.638815e-03	9.938743e-01	1.148622e-02	1.668201e+00	2.852717e-02
4320000	-4.474419e+03	-8.849249e+02	4.036703e+00	2.066154e+01	1.627907e-01	2.008874e+00	1.657849e-02	9.537626e-01	6.333910e-02	2.483469e+00	2.600127e-02
4340000	-4.478456e+03	-8.572159e+02	4.821569e+00	2.539842e+01	1.976744e-01	2.327627e+00	2.070777e-02	9.626201e-01	2.911097e-02	1.462452e+00	3.110342e-02
4360000	-4.466773e+03	-8.529282e+02	4.339116e+00	2.137420e+01	2.093023e-01	2.523407e+00	1.477097e-02	9.713263e-01	4.340054e-02	1.486520e+00	2.779438e-02
4380000	-4.477619e+03	-8.106783e+02	5.708411e+00	2.553864e+01	2.790698e-01	2.093887e+00	7.385801e-03	9.721570e-01	1.475825e-01	2.506333e+00	3.677309e-02
4400000	-4.491382e+03	-8.241742e+02	6.629123e+00	2.807890e+01	1.860465e-01	2.332807e+00	4.436045e-02	9.239098e-01	4.850493e-02	1.464849e+00	4.270222e-02
4420000	-4.491032e+03	-8.613860e+02	4.608440e+00	2.287488e+01	1.860465e-01	2.280504e+00	1.795008e-02	9.498023e-01	5.264682e-02	1.774288e+00	2.944725e-02
4440000	-4.455247e+03	-8.831976e+02	3.548984e+00	2.042671e+01	2.906977e-01	2.228407e+00	2.036373e-02	9.252408e-01	9.997703e-02	1.632209e+00	2.276723e-02
4460000	-4.487493e+03	-8.719513e+02	4.603244e+00	2.325505e+01	1.744186e-01	2.015466e+00	1.330939e-02	9.635038e-01	6.690134e-02	1.945650e+00	2.967584e-02
4480000	-4.469623e+03	-8.700559e+02	4.061906e+00	2.087499e+01	2.209302e-01	2.163384e+00	2.802195e-02	9.135534e-01	9.291683e-02	1.175933e+00	2.618227e-02
4500000	-4.506680e+03	-8.696226e+02	5.124419e+00	2.528645e+01	2.209302e-01	1.753586e+00	3.600515e-02	9.172597e-01	6.593293e-02	2.350542e+00	3.277086e-02
4520000	-4.468043e+03	-8.844198e+02	4.186790e+00	1.964874e+01	2.209302e-01	2.026252e+00	1.744778e-02	9.483377e-01	1.241119e-01	2.333886e+00	2.672117e-02
4540000	-4.490973e+03	-8.613523e+02	3.886954e+00	1.996689e+01	1.744186e-01	3.267555e+00	2.586939e-02	9.516417e-01	2.814476e-02	1.873241e+00	2.446825e-02
4560000	-4.484224e+03	-8.565836e+02	4.610585e+00	2.482873e+01	2.558140e-01	2.037883e+00	2.036062e-02	9.425055e-01	5.722536e-02	1.596031e+00	2.965633e-02
4580000	-4.494170e+03	-8.698047e+02	4.597534e+00	2.225367e+01	2.093023e-01	2.422388e+00	1.717386e-02	9.592970e-01	6.006936e-02	1.913232e+00	2.931693e-02
4600000	-4.488253e+03	-8.300110e+02	4.924750e+00	2.360644e+01	1.627907e-01	2.833187e+00	1.835713e-02	9.549402e-01	6.756933e-02	1.022805e+00	3.174398e-02
4620000	-4.478816e+03	-8.560252e+02	4.536645e+00	2.073739e+01	2.441860e-01	1.887085e+00	9.739488e-03	9.766305e-01	6.296292e-02	1.586954e+00	2.914468e-02
4640000	-4.500512e+03	-8.394351e+02	5.148343e+00	2.338696e+01	2.325581e-01	2.282257e+00	9.525486e-03	9.755104e-01	8.253996e-02	2.422560e+00	3.305060e-02
4660000	-4.491523e+03	-8.453464e+02	4.747134e+00	2.212911e+01	2.558140e-01	2.179173e+00	1.113272e-02	9.692485e-01	1.010315e-01	1.212204e+00	3.033440e-02
4680000	-4.517301e+03	-8.154473e+02	5.885719e+00	2.630120e+01	3.255814e-01	2.061622e+00	7.106594e-03	9.658995e-01	2.396676e-01	1.700258e+00	3.771687e-02
4700000	-4.465062e+03	-8.641423e+02	4.242889e+00	2.236423e+01	2.209302e-01	2.027093e+00	1.400078e-02	9.616184e-01	6.962019e-02	1.812727e+00	2.718761e-02
4720000	-4.476202e+03	-8.834774e+02	3.324209e+00	1.544058e+01	2.790698e-01	2.310975e+00	3.455587e-02	8.624215e-01	1.937065e-01	1.662188e+00	2.138087e-02
4740000	-4.483750e+03	-8.470896e+02	4.924844e+00	2.348451e+01	1.744186e-01	3.089844e+00	1.179963e-02	9.731373e-01	7.038496e-02	1.342495e+00	3.145013e-02
4760000	-4.468201e+03	-8.951217e+02	3.564157e+00	1.985634e+01	2.209302e-01	2.727856e+00	1.794511e-02	9.490905e-01	6.320089e-02	1.487846e+00	2.289440e-02
4780000	-4.485195e+03	-8.424285e+02	4.371807e+00	2.293557e+01	3.139535e-01	2.929547e+00	1.731151e-02	9.160945e-01	1.842856e-01	1.582724e+00	2.759861e-02
4800000	-4.465098e+03	-8.845038e+02	4.325695e+00	2.396710e+01	2.325581e-01	2.158689e+00	2.904641e-02	9.366357e-01	3.809415e-02	2.309858e+00	2.776114e-02
4820000	-4.485637e+03	-8.747219e+02	4.263420e+00	2.349050e+01	2.441860e-01	2.191492e+00	1.187191e-02	9.549701e-01	1.164076e-01	1.779979e+00	2.725172e-02
4840000	-4.465112e+03	-8.813445e+02	4.291578e+00	2.277456e+01	1.395349e-01	2.521957e+00	1.502398e-02	9.573114e-01	8.056019e-02	1.870142e+00	2.754178e-02
4860000	-4.481809e+03	-8.675692e+02	3.718582e+00	1.926778e+01	2.209302e-01	2.012161e+00	2.442808e-02	9.387991e-01	5.810771e-02	2.153922e+00	2.382621e-02
4880000	-4.480444e+03	-8.844114e+02	4.101793e+00	2.163827e+01	1.976744e-01	2.328492e+00	2.511321e-02	9.435877e-01	5.103516e-02	1.969393e+00	2.606046e-02
4900000	-4.464285e+03	-8.721045e+02	4.366900e+00	2.435071e+01	1.744186e-01	2.217400e+00	1.732977e-02	9.620233e-01	4.013824e-02	2.695958e+00	2.737740e-02
4920000	-4.475873e+03	-8.685651e+02	4.794802e+00	2.483461e+01	1.627907e-01	2.461860e+00	1.772970e-02	9.614816e-01	3.179692e-02	1.985259e+00	3.069808e-02
4940000	-4.468081e+03	-8.705928e+02	4.964398e+00	2.541473e+01	2.209302e-01	2.369649e+00	2.144141e-02	9.211394e-01	1.186937e-01	2.837123e+00	3.194614e-02
4960000	-4.473752e+03	-8.682265e+02	4.350116e+00	2.074171e+01	1.162791e-01	2.085639e+00	4.270447e-02	9.343707e-01	3.088131e-02	1.687472e+00	2.785792e-02
4980000	-4.467294e+03	-8.761682e+02	4.036796e+00	2.083946e+01	1.744186e-01	2.392437e+00	1.096769e-02	9.750511e-01	4.357033e-02	1.588654e+00	2.572115e-02
5000000	-4.472960e+03	-8.225081e+02	5.903668e+00	2.527366e+01	2.325581e-01	2.721336e+00	1.317290e-02	9.629677e-01	9.686558e-02	1.847447e+00	3.789672e-02
5020000	-4.495644e+03	-8.508475e+02	5.217001e+00	2.457968e+01	2.906977e-01	2.548596e+00	9.593572e-03	9.644634e-01	1.160629e-01	1.514017e+00	3.343763e-02
5040000	-4.503587e+03	-8.450741e+02	5.757121e+00	2.726915e+01	2.209302e-01	2.523700e+00	1.326046e-02	9.591283e-01	6.770406e-02	1.486979e+00	3.682289e-02
5060000	-4.485845e+03	-8.521186e+02	3.790317e+00	1.791073e+01	1.976744e-01	2.862789e+00	2.338514e-02	9.432949e-01	5.908706e-02	8.262170e-01	2.414074e-02
5080000	-4.478032e+03	-8.543905e+02	4.461093e+00	2.270074e+01	2.441860e-01	2.788444e+00	1.290881e-02	9.523365e-01	1.102276e-01	1.500122e+00	2.874109e-02
5100000	-4.476597e+03	-8.556836e+02	4.275750e+00	2.347606e+01	3.023256e-01	1.971761e+00	1.319872e-02	9.436638e-01	1.346099e-01	1.619117e+00	2.756319e-02
5120000	-4.461765e+03	-8.429410e+02	4.844693e+00	2.435247e+01	3.139535e-01	2.022876e+00	2.962218e-02	8.983590e-01	1.157981e-01	1.738905e+00	3.122115e-02
5140000	-4.477497e+03	-8.590213e+02	4.751031e+00	2.437639e+01	2.209302e-01	2.123290e+00	2.597827e-02	9.287931e-01	9.082101e-02	2.765845e+00	3.063569e-02
5160000	-4.485017e+03	-8.530663e+02	5.014080e+00	2.564053e+01	1.744186e-01	1.584996e+00	2.697421e-02	9.396231e-01	5.629066e-02	1.466480e+00	3.232232e-02
5180000	-4.485319e+03	-8.295235e+02	5.678242e+00	2.598222e+01	3.255814e-01	2.142343e+00	1.368144e-02	9.340317e-01	1.721314e-01	1.206173e+00	3.658152e-02
5200000	-4.484803e+03	-8.536284e+02	5.045263e+00	2.548444e+01	1.744186e-01	2.203834e+00	2.724724e-02	9.112547e-01	1.189782e-01	2.044232e+00	3.247411e-02
5220000	-4.497462e+03	-8.366808e+02	5.060838e+00	2.700480e+01	2.790698e-01	2.047359e+00	2.286228e-02	9.099350e-01	1.074187e-01	1.604431e+00	3.200759e-02
5240000	-4.477778e+03	-8.396124e+02	4.572192e+00	2.415768e+01	2.674419e-01	1.955162e+00	7.610152e-03	9.692355e-01	1.285114e-01	1.376754e+00	2.931655e-02
5260000	-4.480344e+03	-8.486391e+02	5.662644e+00	2.772776e+01	3.023256e-01	2.354544e+00	7.699254e-03	9.532986e-01	2.387384e-01	4.436784e+00	3.643092e-02
5280000	-4.480659e+03	-8.694775e+02	5.153442e+00	2.876443e+01	1.860465e-01	2.008254e+00	9.222175e-03	9.698943e-01	7.921988e-02	2.117800e+00	3.300499e-02
5300000	-4.508028e+03	-8.609068e+02	4.087293e+00	2.106025e+01	1.395349e-01	2.486304e+00	1.815096e-02	9.570049e-01	4.861372e-02	1.031632e+00	2.589765e-02
5320000	-4.472566e+03	-8.584637e+02	3.666028e+00	1.949922e+01	1.976744e-01	2.138626e+00	9.614674e-03	9.819153e-01	2.971479e-02	9.548587e-01	2.355484e-02
5340000	-4.462484e+03	-8.791473e+02	4.236657e+00	2.082477e+01	1.162791e-01	2.481826e+00	1.200814e-02	9.794739e-01	3.340362e-02	1.690785e+00	2.691004e-02
5360000	-4.486887e+03	-8.844399e+02	3.456611e+00	1.909583e+01	2.209302e-01	2.647468e+00	1.857066e-02	9.444366e-01	6.913048e-02	9.840006e-01	2.189762e-02
5380000	-4.466527e+03	-8.608037e+02	4.943145e+00	2.609439e+01	1.511628e-01	2.229257e+00	9.097581e-03	9.736197e-01	8.503849e-02	2.313965e+00	3.185266e-02
5400000	-4.471812e+03	-8.698242e+02	4.104853e+00	2.251321e+01	1.627907e-01	2.348893e+00	5.223779e-03	9.894068e-01	4.206893e-02	1.614074e+00	2.628444e-02
5420000	-4.495096e+03	-8.746816e+02	4.313690e+00	2.091787e+01	2.325581e-01	2.246468e+00	3.886955e-02	8.904842e-01	9.447729e-02	1.440128e+00	2.727210e-02
5440000	-4.493019e+03	-8.424822e+02	4.941370e+00	2.231272e+01	2.674419e-01	2.249286e+00	1.975062e-02	9.451916e-01	1.108952e-01	1.735122e+00	3.170937e-02
5460000	-4.505208e+03	-8.294142e+02	5.181526e+00	2.340902e+01	2.558140e-01	2.164319e+00	2.266477e-02	9.354018e-01	1.074901e-01	1.491818e+00	3.331743e-02
5480000	-4.485356e+03	-8.476509e+02	5.180283e+00	2.225961e+01	1.744186e-01	2.360809e+00	3.368779e-02	9.310795e-01	4.972876e-02	1.281986e+00	3.340834e-02
5500000	-4.458706e+03	-8.743142e+02	4.471711e+00	2.217734e+01	1.744186e-01	2.427730e+00	1.594124e-02	9.578513e-01	5.952201e-02	1.935957e+00	2.846050e-02
5520000	-4.474623e+03	-8.556955e+02	4.306889e+00	2.162305e+01	1.511628e-01	2.192238e+00	2.785540e-02	9.517402e-01	3.784748e-02	1.301934e+00	2.752030e-02
5540000	-4.472277e+03	-8.459766e+02	5.158203e+00	2.666395e+01	1.395349e-01	2.257663e+00	1.340491e-02	9.680935e-01	5.579596e-02	1.982119e+00	3.292266e-02
5560000	-4.491432e+03	-8.405124e+02	5.732224e+00	2.783870e+01	1.046512e-01	1.810203e+00	1.345341e-02	9.761589e-01	3.174169e-02	2.234715e+00	3.654485e-02
5580000	-4.477658e+03	-8.244512e+02	6.550254e+00	2.784049e+01	2.906977e-01	2.827075e+00	1.646903e-02	9.418497e-01	1.289834e-01	2.568663e+00	4.164260e-02
5600000	-4.484167e+03	-8.457019e+02	5.968776e+00	2.737999e+01	3.139535e-01	1.563652e+00	1.894165e-02	9.247019e-01	1.274474e-01	2.022010e+00	3.843798e-02
5620000	-4.463461e+03	-8.565568e+02	4.389507e+00	2.026280e+01	2.209302e-01	2.097826e+00	1.139522e-02	9.723659e-01	6.083212e-02	1.344303e+00	2.825557e-02
5640000	-4.474729e+03	-8.889356e+02	4.375192e+00	2.129474e+01	1.511628e-01	2.569258e+00	2.696592e-02	9.667379e-01	1.452451e-02	2.192795e+00	2.761948e-02
5660000	-4.496447e+03	-8.443994e+02	4.740161e+00	2.392106e+01	2.790698e-01	2.409731e+00	7.293681e-03	9.635904e-01	1.507739e-01	2.175871e+00	2.972361e-02
5680000	-4.491697e+03	-8.247735e+02	5.086272e+00	2.651219e+01	3.372093e-01	2.038539e+00	1.845553e-02	9.118356e-01	1.828804e-01	1.575990e+00	3.200636e-02
5700000	-4.476273e+03	-8.946748e+02	3.790604e+00	1.933753e+01	1.395349e-01	2.889548e+00	2.812329e-02	9.524238e-01	2.615189e-02	1.446787e+00	2.417398e-02
5720000	-4.475856e+03	-8.651452e+02	5.548204e+00	2.674577e+01	2.441860e-01	1.618632e+00	3.268739e-02	8.775968e-01	1.775860e-01	2.766599e+00	3.516784e-02
5740000	-4.477908e+03	-8.472184e+02	5.157561e+00	2.481204e+01	3.372093e-01	2.451510e+00	3.186870e-02	8.579729e-01	1.814066e-01	2.149136e+00	3.326974e-02
5760000	-4.470327e+03	-8.614738e+02	4.015831e+00	2.022014e+01	2.558140e-01	2.872025e+00	8.416929e-03	9.805464e-01	5.270204e-02	1.934775e+00	2.569314e-02
5780000	-4.472103e+03	-8.783389e+02	4.580155e+00	2.426358e+01	1.046512e-01	2.501400e+00	1.909299e-02	9.810701e-01	9.373077e-03	1.661304e+00	2.954458e-02
5800000	-4.484189e+03	-8.929498e+02	3.845817e+00	2.171211e+01	1.511628e-01	2.483819e+00	8.795905e-03	9.732989e-01	5.623077e-02	1.738520e+00	2.470465e-02
5820000	-4.478957e+03	-8.797858e+02	4.550243e+00	2.471775e+01	1.395349e-01	2.049593e+00	4.105563e-03	9.887528e-01	4.353655e-02	1.602041e+00	2.778261e-02
5840000	-4.479095e+03	-8.931598e+02	3.694982e+00	1.822650e+01	2.209302e-01	2.244621e+00	6.391188e-03	9.767270e-01	7.488867e-02	1.276896e+00	2.374644e-02
5860000	-4.479183e+03	-8.836968e+02	4.229373e+00	2.175249e+01	2.558140e-01	2.722740e+00	2.448833e-02	9.175193e-01	9.982833e-02	1.951520e+00	2.725572e-02
5880000	-4.481461e+03	-8.596283e+02	4.225561e+00	2.039648e+01	2.790698e-01	2.744926e+00	1.793876e-02	9.158969e-01	1.646025e-01	1.257080e+00	2.724755e-02
5900000	-4.490746e+03	-8.465374e+02	3.944072e+00	1.845321e+01	3.023256e-01	2.268901e+00	2.411358e-02	9.118439e-01	1.269267e-01	1.214488e+00	2.537860e-02
5920000	-4.470035e+03	-8.536185e+02	4.356490e+00	2.387365e+01	2.325581e-01	2.019180e+00	9.586197e-03	9.711327e-01	7.020975e-02	2.829886e+00	2.781440e-02
5940000	-4.476851e+03	-8.819351e+02	3.835838e+00	1.841710e+01	2.441860e-01	1.912477e+00	1.509556e-02	9.473529e-01	1.135071e-01	1.300077e+00	2.469969e-02
5960000	-4.475553e+03	-8.670781e+02	4.045016e+00	1.847903e+01	3.488372e-01	2.487379e+00	1.904782e-02	9.149079e-01	1.739713e-01	1.755875e+00	2.601979e-02
5980000	-4.470551e+03	-8.559539e+02	4.619096e+00	2.086882e+01	2.209302e-01	2.373659e+00	1.518497e-02	9.560306e-01	8.013931e-02	2.789558e+00	2.934412e-02
6000000	-4.481721e+03	-8.398050e+02	6.706765e+00	3.403983e+01	1.395349e-01	2.228235e+00	1.316123e-02	9.725050e-01	4.014923e-02	3.241441e+00	4.326598e-02
6020000	-4.467779e+03	-8.420151e+02	6.552890e+00	3.354853e+01	1.744186e-01	2.760425e+00	3.613838e-02	8.989435e-01	6.891194e-02	4.432418e+00	4.194509e-02
6040000	-4.468186e+03	-8.471166e+02	6.586748e+00	3.400161e+01	1.162791e-01	2.114133e+00	1.288777e-02	9.805542e-01	2.092991e-02	4.121696e+00	4.188493e-02
6060000	-4.470411e+03	-8.688392e+02	5.474595e+00	3.014585e+01	1.627907e-01	2.109260e+00	1.420923e-02	9.592475e-01	6.504169e-02	3.388308e+00	3.465806e-02
6080000	-4.458877e+03	-8.462600e+02	5.728843e+00	3.077356e+01	2.906977e-01	2.141900e+00	2.062664e-02	9.246413e-01	1.091969e-01	2.767134e+00	3.687003e-02
6100000	-4.462975e+03	-8.825317e+02	5.731249e+00	3.301555e+01	1.744186e-01	2.064024e+00	7.194782e-03	9.763166e-01	7.913188e-02	3.003003e+00	3.593644e-02
6120000	-4.468427e+03	-8.554391e+02	6.281872e+00	3.566861e+01	1.744186e-01	1.891294e+00	1.267699e-02	9.561947e-01	8.865850e-02	3.521127e+00	4.006205e-02
6140000	-4.459131e+03	-8.243809e+02	5.506303e+00	2.779894e+01	1.395349e-01	2.502058e+00	1.922999e-02	9.632346e-01	4.519172e-02	3.007855e+00	3.548220e-02
6160000	-4.470070e+03	-8.726497e+02	4.868283e+00	2.325877e+01	1.860465e-01	2.185292e+00	1.577734e-02	9.575493e-01	8.857111e-02	1.905368e+00	3.084227e-02
6180000	-4.490182e+03	-8.590505e+02	4.801408e+00	2.360024e+01	2.325581e-01	2.634447e+00	3.797108e-02	8.942922e-01	8.829132e-02	1.530833e+00	3.085900e-02
6200000	-4.477998e+03	-8.477577e+02	5.165783e+00	2.409759e+01	2.790698e-01	2.290911e+00	7.842828e-03	9.722192e-01	1.003002e-01	3.005461e+00	3.288269e-02
6220000	-4.500409e+03	-8.609781e+02	5.231176e+00	2.488368e+01	3.488372e-01	1.944844e+00	2.109571e-02	9.111643e-01	1.679219e-01	1.327277e+00	3.370475e-02
6240000	-4.465975e+03	-8.554964e+02	4.915531e+00	2.681356e+01	1.395349e-01	1.991541e+00	2.252294e-02	9.375860e-01	6.102726e-02	1.637254e+00	3.138361e-02
6260000	-4.473276e+03	-8.700985e+02	4.056735e+00	2.131259e+01	2.790698e-01	2.432490e+00	1.576832e-02	9.439552e-01	1.097884e-01	1.685328e+00	2.614459e-02
6280000	-4.459392e+03	-8.818088e+02	3.980164e+00	2.196701e+01	2.325581e-01	1.921043e+00	8.697851e-03	9.596699e-01	1.248339e-01	1.653652e+00	2.546000e-02
6300000	-4.471581e+03	-8.730081e+02	3.831827e+00	1.873741e+01	2.674419e-01	2.263438e+00	1.637155e-02	9.404204e-01	1.351730e-01	1.704100e+00	2.465200e-02
6320000	-4.464266e+03	-8.658392e+02	4.444040e+00	2.172861e+01	1.976744e-01	2.418633e+00	1.076476e-02	9.720759e-01	7.797293e-02	1.537074e+00	2.858241e-02
6340000	-4.473127e+03	-8.726506e+02	4.186598e+00	2.161520e+01	2.209302e-01	2.358502e+00	1.676155e-02	9.458526e-01	7.307590e-02	1.758742e+00	2.662648e-02
6360000	-4.505905e+03	-8.602187e+02	4.213030e+00	1.875497e+01	2.209302e-01	2.832055e+00	4.150397e-02	9.281021e-01	4.307478e-02	2.493257e+00	2.714275e-02
6380000	-4.460637e+03	-8.815545e+02	3.783076e+00	1.967102e+01	1.744186e-01	2.428562e+00	4.061244e-03	9.922901e-01	3.426174e-02	1.722604e+00	2.431429e-02
6400000	-4.497237e+03	-8.764305e+02	4.238255e+00	2.171061e+01	1.744186e-01	2.115789e+00	1.679807e-02	9.583887e-01	4.205181e-02	1.885249e+00	2.700629e-02
6420000	-4.486057e+03	-8.457807e+02	5.125414e+00	2.551082e+01	2.209302e-01	1.973283e+00	8.918515e-03	9.687501e-01	1.056474e-01	2.163209e+00	3.272758e-02
6440000	-4.502573e+03	-8.889047e+02	3.621570e+00	1.863149e+01	1.627907e-01	1.837240e+00	2.182175e-02	9.551968e-01	3.979637e-02	2.411841e+00	2.293154e-02
6460000	-4.487536e+03	-8.670708e+02	4.662363e+00	2.191887e+01	1.744186e-01	2.172173e+00	3.671702e-02	9.338565e-01	4.122706e-02	1.367256e+00	2.946455e-02
6480000	-4.501081e+03	-8.559662e+02	4.497793e+00	2.348342e+01	2.906977e-01	2.174758e+00	2.450711e-02	8.564946e-01	2.489439e-01	1.861403e+00	2.841925e-02
6500000	-4.500317e+03	-8.774971e+02	4.218267e+00	2.114558e+01	2.093023e-01	2.044205e+00	3.136359e-02	8.955431e-01	9.865564e-02	2.000420e+00	2.698496e-02
6520000	-4.481335e+03	-8.722064e+02	4.532041e+00	2.362150e+01	2.558140e-01	2.202318e+00	1.337593e-02	9.655754e-01	7.743659e-02	1.750280e+00	2.794676e-02
6540000	-4.476425e+03	-8.834183e+02	3.635710e+00	2.030279e+01	1.744186e-01	2.292892e+00	1.179424e-02	9.600813e-01	8.284097e-02	1.031911e+00	2.304762e-02
6560000	-4.472805e+03	-8.603150e+02	4.364037e+00	2.123327e+01	2.325581e-01	2.543854e+00	2.639669e-02	9.280744e-01	9.249961e-02	1.300362e+00	2.814187e-02
6580000	-4.483430e+03	-8.601000e+02	5.271092e+00	2.669062e+01	2.441860e-01	1.757870e+00	1.240620e-02	9.525192e-01	1.210800e-01	3.174950e+00	3.366078e-02
6600000	-4.474908e+03	-8.462625e+02	5.267256e+00	2.811267e+01	1.860465e-01	1.762218e+00	4.026138e-02	8.705520e-01	1.031922e-01	2.454788e+00	3.385247e-02
6620000	-4.470765e+03	-8.844054e+02	4.173658e+00	2.279408e+01	1.860465e-01	2.059353e+00	1.709393e-02	9.534935e-01	6.447483e-02	1.604798e+00	2.685437e-02
6640000	-4.476258e+03	-8.784739e+02	4.278117e+00	2.154758e+01	2.093023e-01	2.471767e+00	8.883201e-03	9.582962e-01	1.553738e-01	1.475629e+00	2.746068e-02
6660000	-4.473479e+03	-8.415030e+02	5.472607e+00	2.522390e+01	2.441860e-01	2.235068e+00	1.652977e-02	9.518136e-01	1.003782e-01	1.500383e+00	3.518150e-02
6680000	-4.490079e+03	-8.636481e+02	4.319222e+00	2.100240e+01	2.209302e-01	2.592150e+00	3.088749e-02	9.372951e-01	4.533624e-02	1.653826e+00	2.765218e-02
6700000	-4.481279e+03	-8.924118e+02	4.292379e+00	2.187137e+01	1.279070e-01	2.733049e+00	2.692590e-02	9.608585e-01	2.604977e-02	1.571294e+00	2.735386e-02
6720000	-4.480249e+03	-8.617747e+02	3.964799e+00	1.914799e+01	2.209302e-01	2.363268e+00	9.570323e-03	9.833310e-01	3.624872e-02	1.158771e+00	2.551044e-02
6740000	-4.471958e+03	-8.559352e+02	5.250299e+00	2.645402e+01	1.395349e-01	2.539625e+00	2.262056e-02	9.607013e-01	3.105084e-02	2.217520e+00	3.294462e-02
6760000	-4.481648e+03	-8.480190e+02	4.057048e+00	1.681581e+01	2.790698e-01	2.112386e+00	2.424593e-03	9.934721e-01	9.720439e-02	1.587123e+00	2.599016e-02
6780000	-4.480506e+03	-8.510730e+02	3.707028e+00	2.097005e+01	2.674419e-01	2.202544e+00	1.946924e-02	9.213655e-01	1.259881e-01	1.248292e+00	2.364370e-02
6800000	-4.521134e+03	-8.696847e+02	3.913892e+00	2.008200e+01	1.976744e-01	2.588556e+00	3.106251e-03	9.910627e-01	6.367569e-02	1.599089e+00	2.518144e-02
6820000	-4.503746e+03	-8.730968e+02	4.295902e+00	2.057190e+01	1.860465e-01	1.867376e+00	2.840888e-03	9.919317e-01	8.447390e-02	1.767689e+00	2.758976e-02
6840000	-4.482036e+03	-8.613455e+02	4.488096e+00	2.276671e+01	2.209302e-01	2.044598e+00	2.846723e-02	9.136593e-01	8.059928e-02	2.641165e+00	2.895517e-02
6860000	-4.488218e+03	-8.556084e+02	4.018772e+00	1.955917e+01	2.325581e-01	1.807843e+00	3.436487e-02	9.124827e-01	7.909679e-02	1.809484e+00	2.576500e-02
6880000	-4.493559e+03	-8.346114e+02	4.262502e+00	1.901431e+01	3.139535e-01	2.256948e+00	2.895934e-03	9.840181e-01	2.092901e-01	2.141140e+00	2.701071e-02
6900000	-4.472020e+03	-8.989768e+02	3.806958e+00	2.072009e+01	1.860465e-01	2.953765e+00	2.292642e-02	9.103584e-01	1.178032e-01	1.366665e+00	2.443956e-02
6920000	-4.464932e+03	-8.651501e+02	4.102979e+00	1.947356e+01	1.860465e-01	2.052636e+00	1.227129e-02	9.745562e-01	5.846338e-02	1.491745e+00	2.640830e-02
6940000	-4.483708e+03	-8.650246e+02	4.611970e+00	2.328428e+01	1.511628e-01	2.040891e+00	8.420806e-03	9.853853e-01	3.217273e-02	1.933906e+00	2.973063e-02
6960000	-4.482026e+03	-8.632929e+02	4.544279e+00	2.449824e+01	1.511628e-01	2.565888e+00	1.990089e-02	9.400970e-01	6.139779e-02	2.567117e+00	2.916862e-02
6980000	-4.483593e+03	-8.746011e+02	3.830758e+00	2.044292e+01	2.209302e-01	2.324601e+00	1.571089e-02	9.289984e-01	1.728152e-01	1.369252e+00	2.441963e-02
7000000	-4.484357e+03	-8.651381e+02	3.735468e+00	1.967501e+01	2.674419e-01	2.486815e+00	6.762803e-03	9.687478e-01	1.504079e-01	1.355299e+00	2.362381e-02
7020000	-4.482815e+03	-8.467270e+02	4.976737e+00	2.584198e+01	2.325581e-01	2.889070e+00	8.045764e-03	9.778336e-01	6.622863e-02	1.895829e+00	3.153805e-02
7040000	-4.451724e+03	-8.598581e+02	3.822343e+00	1.909040e+01	2.906977e-01	2.800171e+00	2.946466e-02	9.004900e-01	1.111473e-01	1.105337e+00	2.425432e-02
7060000	-4.487986e+03	-8.377251e+02	4.758323e+00	2.351820e+01	1.976744e-01	2.412818e+00	2.008031e-02	9.587541e-01	4.755924e-02	1.084737e+00	3.048761e-02
7080000	-4.467480e+03	-8.674444e+02	4.947563e+00	2.495008e+01	2.674419e-01	1.934689e+00	1.992130e-02	9.331092e-01	1.045991e-01	2.079686e+00	3.083334e-02
7100000	-4.494774e+03	-8.532008e+02	4.479709e+00	1.949066e+01	3.372093e-01	1.692645e+00	3.535498e-02	8.705882e-01	1.536381e-01	1.312894e+00	2.882033e-02
7120000	-4.480649e+03	-8.291236e+02	5.269551e+00	2.202352e+01	3.023256e-01	2.510648e+00	2.452490e-02	8.889230e-01	1.851651e-01	2.262329e+00	3.376392e-02
7140000	-4.468314e+03	-8.461133e+02	6.021772e+00	2.923833e+01	2.093023e-01	2.039926e+00	1.683553e-02	9.544417e-01	9.402962e-02	2.946456e+00	3.883136e-02
7160000	-4.484846e+03	-8.392791e+02	8.142603e+00	4.001245e+01	1.395349e-01	1.839305e+00	4.043736e-02	9.313620e-01	2.861857e-02	2.405484e+00	5.126309e-02
7180000	-4.473558e+03	-8.377480e+02	5.430276e+00	2.608363e+01	1.511628e-01	3.017617e+00	2.790265e-02	9.619082e-01	2.262092e-02	3.354993e+00	3.444034e-02
7200000	-4.486476e+03	-8.742440e+02	4.373441e+00	2.090890e+01	2.093023e-01	2.357623e+00	7.233931e-03	9.813748e-01	7.455306e-02	1.941292e+00	2.784440e-02
7220000	-4.482654e+03	-8.557576e+02	4.374037e+00	2.281182e+01	2.441860e-01	2.135985e+00	4.522327e-03	9.891494e-01	4.983404e-02	1.877406e+00	2.791013e-02
7240000	-4.480003e+03	-8.352988e+02	5.979067e+00	2.940641e+01	1.860465e-01	1.718450e+00	1.011439e-02	9.772709e-01	5.543319e-02	3.233437e+00	3.832035e-02
7260000	-4.471421e+03	-8.582577e+02	4.907470e+00	2.450693e+01	1.162791e-01	1.931001e+00	9.679406e-03	9.865190e-01	1.801115e-02	1.568883e+00	3.146108e-02
7280000	-4.465661e+03	-8.413596e+02	5.325180e+00	2.565719e+01	1.279070e-01	1.958925e+00	1.039283e-02	9.820596e-01	3.848372e-02	2.059209e+00	3.404437e-02
7300000	-4.478206e+03	-8.655289e+02	4.428745e+00	2.251624e+01	1.395349e-01	2.206135e+00	1.789918e-02	9.509998e-01	6.514016e-02	2.982641e+00	2.838136e-02
7320000	-4.496810e+03	-8.574046e+02	5.200188e+00	2.700166e+01	1.046512e-01	2.251055e+00	6.849525e-03	9.906677e-01	1.695807e-02	3.390931e+00	3.347931e-02
7340000	-4.472099e+03	-8.626954e+02	5.477385e+00	2.740007e+01	1.627907e-01	2.359892e+00	2.606739e-02	9.578042e-01	2.667073e-02	2.819415e+00	3.476192e-02
7360000	-4.464461e+03	-8.432356e+02	6.279020e+00	3.111536e+01	1.627907e-01	2.142533e+00	2.724299e-02	9.434705e-01	3.554140e-02	2.934479e+00	3.985235e-02
7380000	-4.455367e+03	-8.427946e+02	5.482958e+00	2.889022e+01	2.093023e-01	2.053626e+00	4.224126e-02	8.558479e-01	1.133410e-01	3.126727e+00	3.483034e-02
7400000	-4.474731e+03	-8.483724e+02	4.841686e+00	2.415131e+01	2.325581e-01	2.321953e+00	9.994982e-03	9.680920e-01	1.107928e-01	2.295522e+00	3.099892e-02
7420000	-4.485140e+03	-8.454493e+02	5.147739e+00	2.508976e+01	3.255814e-01	1.831649e+00	2.050003e-02	9.269071e-01	9.987750e-02	1.879700e+00	3.283066e-02
7440000	-4.473152e+03	-8.442888e+02	5.090844e+00	2.420433e+01	2.441860e-01	2.108090e+00	3.092154e-02	9.128468e-01	7.267460e-02	3.435315e+00	3.192322e-02
7460000	-4.473288e+03	-8.244723e+02	6.101648e+00	2.894576e+01	2.441860e-01	2.706530e+00	2.144094e-02	9.182012e-01	1.492083e-01	1.572177e+00	3.923564e-02
7480000	-4.477731e+03	-8.301822e+02	5.635672e+00	2.615624e+01	2.906977e-01	2.029096e+00	1.734646e-02	9.340741e-01	1.671541e-01	1.759123e+00	3.614781e-02
7500000	-4.467447e+03	-8.336488e+02	5.371259e+00	2.616609e+01	2.790698e-01	2.021987e+00	1.661981e-02	9.295415e-01	1.624046e-01	1.563216e+00	3.416768e-02
7520000	-4.490872e+03	-8.711807e+02	4.573332e+00	2.459994e+01	2.209302e-01	2.585312e+00	1.830975e-02	9.348915e-01	1.010254e-01	1.558398e+00	2.887778e-02
7540000	-4.502897e+03	-8.644437e+02	3.901831e+00	2.004805e+01	1.511628e-01	3.046631e+00	3.420311e-02	9.424154e-01	3.083669e-02	1.166081e+00	2.486561e-02
7560000	-4.498764e+03	-8.860457e+02	3.678770e+00	1.821336e+01	2.209302e-01	2.482394e+00	7.140391e-03	9.791942e-01	6.914650e-02	1.407472e+00	2.353246e-02
7580000	-4.487942e+03	-8.668650e+02	4.138254e+00	2.147638e+01	3.023256e-01	2.254777e+00	1.110082e-02	9.502047e-01	1.166566e-01	2.370297e+00	2.637903e-02
7600000	-4.451424e+03	-8.931746e+02	3.232467e+00	1.876308e+01	2.441860e-01	2.219075e+00	7.559375e-03	9.687002e-01	1.123282e-01	1.538342e+00	2.054260e-02
7620000	-4.481475e+03	-8.735187e+02	4.364815e+00	2.475966e+01	1.395349e-01	3.371881e+00	2.921301e-02	9.518421e-01	2.718564e-02	2.194234e+00	2.797061e-02
7640000	-4.454320e+03	-8.739297e+02	4.562692e+00	2.480832e+01	1.627907e-01	3.413638e+00	1.278954e-02	9.619349e-01	7.048846e-02	1.855790e+00	2.882308e-02
7660000	-4.469648e+03	-8.525607e+02	4.446585e+00	2.335099e+01	1.395349e-01	2.102486e+00	3.468493e-02	9.093188e-01	8.078635e-02	1.344691e+00	2.849888e-02
7680000	-4.491679e+03	-8.576122e+02	4.311023e+00	2.181775e+01	1.627907e-01	2.554766e+00	1.911290e-02	9.625638e-01	3.952780e-02	2.569631e+00	2.704981e-02
7700000	-4.477775e+03	-8.732797e+02	4.045807e+00	2.284715e+01	1.860465e-01	2.367575e+00	8.342227e-03	9.853128e-01	2.418727e-02	2.052491e+00	2.564699e-02
7720000	-4.514890e+03	-8.528548e+02	4.097191e+00	2.104376e+01	2.906977e-01	2.336891e+00	2.998265e-02	8.533671e-01	2.057270e-01	1.599534e+00	2.620919e-02
7740000	-4.473562e+03	-9.090166e+02	3.636680e+00	2.193807e+01	1.627907e-01	1.762619e+00	1.309946e-02	9.820380e-01	1.424258e-02	1.625278e+00	2.316546e-02
7760000	-4.464341e+03	-8.862670e+02	4.712321e+00	2.386382e+01	2.325581e-01	2.471078e+00	4.371305e-02	8.590824e-01	9.242230e-02	2.124110e+00	2.951733e-02
7780000	-4.469232e+03	-8.589514e+02	4.312495e+00	2.227532e+01	1.511628e-01	2.390533e+00	8.121926e-03	9.852305e-01	3.019371e-02	1.732457e+00	2.755573e-02
7800000	-4.465541e+03	-8.875960e+02	4.162077e+00	2.207048e+01	2.093023e-01	2.396289e+00	9.696410e-03	9.840953e-01	2.145940e-02	1.911252e+00	2.672566e-02
7820000	-4.461493e+03	-8.809322e+02	5.151155e+00	2.824833e+01	2.209302e-01	2.163106e+00	5.131436e-03	9.853647e-01	5.710868e-02	2.685483e+00	3.288714e-02
7840000	-4.475341e+03	-8.722923e+02	3.779531e+00	2.012888e+01	1.860465e-01	2.602767e+00	1.657832e-02	9.650146e-01	4.119623e-02	1.369545e+00	2.427646e-02
7860000	-4.478388e+03	-8.775625e+02	4.304691e+00	2.224635e+01	2.441860e-01	2.187230e+00	2.573231e-02	9.293843e-01	6.980680e-02	1.798564e+00	2.752278e-02
7880000	-4.460114e+03	-8.532281e+02	4.572782e+00	2.379741e+01	1.976744e-01	2.417381e+00	1.967348e-02	9.583590e-01	4.869812e-02	1.913579e+00	2.936533e-02
7900000	-4.473646e+03	-8.643904e+02	4.357795e+00	2.322812e+01	1.511628e-01	2.286671e+00	8.876746e-03	9.720156e-01	7.153447e-02	2.501154e+00	2.809806e-02
7920000	-4.500091e+03	-8.759237e+02	4.002340e+00	1.937515e+01	2.441860e-01	2.848113e+00	2.644524e-02	9.332383e-01	8.376242e-02	1.826820e+00	2.575481e-02
7940000	-4.489534e+03	-8.359864e+02	5.460822e+00	2.634216e+01	2.906977e-01	2.142198e+00	3.628493e-02	8.259537e-01	1.844581e-01	1.834097e+00	3.514638e-02
7960000	-4.474437e+03	-8.451720e+02	5.673767e+00	2.772779e+01	2.325581e-01	1.752427e+00	2.284643e-02	9.114655e-01	1.176010e-01	3.228549e+00	3.658440e-02
7980000	-4.444423e+03	-8.676572e+02	5.338224e+00	2.638058e+01	2.558140e-01	2.292395e+00	2.655310e-02	9.232693e-01	8.586627e-02	2.498953e+00	3.433870e-02
8000000	-4.480478e+03	-8.464302e+02	4.926540e+00	2.424891e+01	2.325581e-01	2.423880e+00	2.289569e-02	9.341642e-01	7.263086e-02	1.618866e+00	3.142305e-02
8020000	-4.493483e+03	-8.163691e+02	5.437210e+00	2.388777e+01	2.790698e-01	3.104103e+00	1.662362e-02	9.180983e-01	1.997950e-01	1.292312e+00	3.485488e-02
8040000	-4.475921e+03	-8.366372e+02	6.374174e+00	3.043693e+01	1.860465e-01	2.144939e+00	3.471113e-02	9.105439e-01	7.517135e-02	3.214504e+00	4.083172e-02
8060000	-4.461162e+03	-8.189693e+02	7.230656e+00	3.794819e+01	4.651163e-02	2.212297e+00	8.443941e-03	9.880248e-01	1.465506e-02	3.700358e+00	4.594195e-02
8080000	-4.469790e+03	-8.488635e+02	6.575357e+00	3.461755e+01	9.302326e-02	2.127516e+00	1.159329e-02	9.864887e-01	1.078793e-02	3.907669e+00	4.225465e-02
8100000	-4.488116e+03	-8.337305e+02	6.638970e+00	3.706627e+01	1.279070e-01	1.733006e+00	8.828290e-03	9.804634e-01	3.041280e-02	3.124057e+00	4.256042e-02
8120000	-4.468571e+03	-8.571750e+02	5.892785e+00	3.115626e+01	1.395349e-01	2.050071e+00	2.189439e-02	9.421156e-01	6.098900e-02	3.325878e+00	3.770879e-02
8140000	-4.486917e+03	-8.690464e+02	3.820259e+00	2.094737e+01	2.209302e-01	1.970706e+00	1.174907e-02	9.651618e-01	5.165658e-02	1.470814e+00	2.442748e-02
8160000	-4.488251e+03	-8.612630e+02	4.184423e+00	2.062025e+01	2.093023e-01	2.286857e+00	1.088378e-02	9.786268e-01	3.352333e-02	2.470968e+00	2.692118e-02
8180000	-4.473361e+03	-8.781570e+02	4.414899e+00	2.229949e+01	1.627907e-01	2.441511e+00	2.722416e-02	9.601966e-01	2.366026e-02	1.533543e+00	2.831075e-02
8200000	-4.471281e+03	-8.661701e+02	4.812022e+00	2.651537e+01	2.325581e-01	2.094694e+00	1.398196e-02	9.640163e-01	4.873127e-02	3.750150e+00	3.100244e-02
8220000	-4.485543e+03	-8.792657e+02	3.683717e+00	1.987212e+01	2.209302e-01	2.102804e+00	1.158766e-02	9.665265e-01	5.686960e-02	1.481588e+00	2.359416e-02
8240000	-4.471095e+03	-8.951074e+02	3.401078e+00	1.910005e+01	1.860465e-01	2.329433e+00	2.004115e-02	9.309809e-01	6.219982e-02	1.829959e+00	2.159568e-02
8260000	-4.477283e+03	-8.852933e+02	4.068477e+00	2.195810e+01	2.325581e-01	1.858076e+00	6.228318e-03	9.805381e-01	7.576132e-02	2.121838e+00	2.600766e-02
8280000	-4.468194e+03	-8.540239e+02	4.731048e+00	2.379449e+01	2.441860e-01	2.511028e+00	4.355397e-02	8.772700e-01	8.553203e-02	1.332171e+00	3.040324e-02
8300000	-4.463470e+03	-8.547703e+02	5.272444e+00	2.768043e+01	1.744186e-01	2.444420e+00	3.390800e-02	9.481964e-01	3.373760e-02	2.066055e+00	3.356816e-02
8320000	-4.485535e+03	-8.744855e+02	4.188216e+00	2.105690e+01	2.441860e-01	2.258105e+00	2.288435e-02	9.018772e-01	1.547571e-01	2.499024e+00	2.691835e-02
8340000	-4.464731e+03	-8.538951e+02	4.797588e+00	2.625461e+01	1.627907e-01	2.496922e+00	1.567620e-02	9.608045e-01	5.357080e-02	2.337548e+00	3.073431e-02
8360000	-4.469542e+03	-9.058100e+02	3.164651e+00	1.766739e+01	1.511628e-01	2.569186e+00	3.013539e-02	9.425946e-01	4.003911e-02	1.406325e+00	2.010026e-02
8380000	-4.481668e+03	-8.914195e+02	4.052609e+00	2.054288e+01	1.860465e-01	2.323129e+00	6.305754e-03	9.840932e-01	6.762059e-02	1.416681e+00	2.609696e-02
8400000	-4.473344e+03	-8.600119e+02	4.268173e+00	2.187303e+01	2.674419e-01	2.292044e+00	7.509034e-03	9.620574e-01	1.778152e-01	1.648333e+00	2.752780e-02
8420000	-4.498311e+03	-8.329014e+02	5.419163e+00	2.858569e+01	2.325581e-01	2.129393e+00	1.722125e-02	9.544201e-01	5.264072e-02	2.025880e+00	3.482205e-02
8440000	-4.467181e+03	-8.559093e+02	3.910479e+00	1.938951e+01	1.976744e-01	3.118037e+00	8.398335e-03	9.792919e-01	7.864796e-02	1.109775e+00	2.521776e-02
8460000	-4.467968e+03	-8.508224e+02	4.573532e+00	2.126549e+01	3.023256e-01	2.174051e+00	1.452594e-02	9.435167e-01	1.257418e-01	1.921113e+00	2.898735e-02
8480000	-4.461189e+03	-9.025522e+02	4.326448e+00	2.537080e+01	1.627907e-01	1.891139e+00	1.231198e-02	9.593059e-01	7.626171e-02	2.281498e+00	2.783178e-02
8500000	-4.478331e+03	-9.058028e+02	3.844533e+00	2.206961e+01	1.395349e-01	2.944435e+00	2.557447e-02	9.481444e-01	3.257288e-02	1.905020e+00	2.426144e-02
8520000	-4.470503e+03	-8.549204e+02	6.044813e+00	2.847126e+01	1.744186e-01	2.169103e+00	5.077055e-02	9.213083e-01	3.109367e-02	2.614171e+00	3.871132e-02
8540000	-4.471505e+03	-8.520583e+02	5.141836e+00	2.619805e+01	2.441860e-01	1.952057e+00	2.379591e-02	9.175410e-01	1.115161e-01	1.744123e+00	3.247994e-02
8560000	-4.480406e+03	-8.527557e+02	4.910008e+00	2.458848e+01	1.976744e-01	2.053324e+00	3.258975e-02	9.051620e-01	9.070018e-02	2.427768e+00	3.159063e-02
8580000	-4.469976e+03	-8.809710e+02	4.124635e+00	2.324122e+01	1.395349e-01	2.941296e+00	2.857185e-02	9.486313e-01	2.912999e-02	1.731921e+00	2.651683e-02
8600000	-4.483277e+03	-8.821584e+02	4.296018e+00	2.343556e+01	1.627907e-01	2.516964e+00	1.406672e-02	9.626344e-01	7.942196e-02	2.001133e+00	2.741684e-02
8620000	-4.474131e+03	-8.717305e+02	4.447115e+00	2.367000e+01	3.255814e-01	1.993842e+00	1.730418e-02	9.208354e-01	1.092536e-01	1.824255e+00	2.800862e-02
8640000	-4.490253e+03	-8.584523e+02	3.995343e+00	2.166795e+01	2.906977e-01	2.553022e+00	1.248039e-02	9.445181e-01	1.464751e-01	1.061854e+00	2.535575e-02
8660000	-4.492905e+03	-8.702928e+02	4.291339e+00	2.179224e+01	2.441860e-01	2.485495e+00	3.554297e-02	8.761339e-01	1.133730e-01	1.778343e+00	2.731699e-02
8680000	-4.477421e+03	-8.692550e+02	4.418661e+00	2.206222e+01	1.744186e-01	2.180053e+00	1.971636e-02	9.678658e-01	3.098106e-02	1.358249e+00	2.767920e-02
8700000	-4.485018e+03	-8.614416e+02	4.460268e+00	2.136376e+01	2.790698e-01	1.978977e+00	3.352545e-02	8.832685e-01	8.690784e-02	1.321152e+00	2.805525e-02
8720000	-4.473075e+03	-8.519790e+02	5.539850e+00	2.674764e+01	2.093023e-01	2.309587e+00	1.701590e-02	9.458831e-01	9.678574e-02	1.614946e+00	3.520149e-02
8740000	-4.477451e+03	-8.462354e+02	5.453202e+00	2.636891e+01	2.558140e-01	2.017352e+00	4.007904e-02	8.929112e-01	9.541550e-02	2.697590e+00	3.500619e-02
8760000	-4.475596e+03	-8.534640e+02	5.168334e+00	2.688885e+01	2.093023e-01	2.106588e+00	8.283803e-03	9.679306e-01	1.148929e-01	2.845896e+00	3.309175e-02
8780000	-4.479435e+03	-8.703615e+02	4.614172e+00	2.359524e+01	1.511628e-01	2.675639e+00	2.760823e-02	9.338244e-01	6.724545e-02	2.320054e+00	2.943921e-02
8800000	-4.475744e+03	-8.646461e+02	5.580983e+00	2.676425e+01	1.860465e-01	2.576571e+00	1.459900e-02	9.678243e-01	3.632610e-02	2.214763e+00	3.524287e-02
8820000	-4.455001e+03	-8.645719e+02	4.940015e+00	2.444665e+01	2.441860e-01	2.526026e+00	3.562703e-02	8.360744e-01	1.869580e-01	2.838335e+00	3.178434e-02
8840000	-4.464199e+03	-8.767581e+02	4.078905e+00	1.966987e+01	2.790698e-01	2.887688e+00	1.162045e-02	9.477247e-01	1.632778e-01	1.944460e+00	2.620627e-02
8860000	-4.461177e+03	-8.512912e+02	4.450748e+00	2.251162e+01	1.511628e-01	2.371937e+00	1.958984e-02	9.594548e-01	4.602633e-02	2.143020e+00	2.861719e-02
8880000	-4.504173e+03	-8.467320e+02	5.397444e+00	2.647676e+01	2.906977e-01	2.016783e+00	1.437654e-02	9.458752e-01	1.050168e-01	1.863226e+00	3.414071e-02
8900000	-4.470835e+03	-8.487979e+02	5.314720e+00	2.627808e+01	2.674419e-01	2.621174e+00	1.313994e-02	9.591411e-01	9.924720e-02	1.801594e+00	3.397476e-02
8920000	-4.478765e+03	-8.576344e+02	4.824317e+00	2.520826e+01	1.744186e-01	3.291196e+00	3.032769e-02	9.161391e-01	7.276119e-02	2.044683e+00	3.066948e-02
8940000	-4.471413e+03	-8.675008e+02	4.141560e+00	2.128159e+01	1.976744e-01	1.993530e+00	2.186859e-02	9.183598e-01	1.330210e-01	1.648501e+00	2.632354e-02
8960000	-4.476404e+03	-8.585095e+02	4.390197e+00	2.155135e+01	3.023256e-01	2.276851e+00	8.362439e-03	9.626832e-01	1.396352e-01	1.175408e+00	2.828972e-02
8980000	-4.462008e+03	-8.492626e+02	4.885379e+00	2.594642e+01	2.325581e-01	2.518552e+00	5.404129e-03	9.802713e-01	9.655532e-02	1.966636e+00	3.145660e-02
9000000	-4.460835e+03	-8.496115e+02	4.519495e+00	2.159136e+01	1.976744e-01	2.307722e+00	1.228618e-02	9.608876e-01	9.530215e-02	1.478745e+00	2.911598e-02
9020000	-4.490008e+03	-8.655049e+02	5.608064e+00	2.958759e+01	1.744186e-01	1.997764e+00	2.370760e-02	9.205979e-01	9.092667e-02	3.573388e+00	3.612856e-02
9040000	-4.499435e+03	-8.364237e+02	4.928120e+00	2.321754e+01	2.325581e-01	2.203510e+00	1.899705e-02	9.477124e-01	8.224987e-02	1.901406e+00	3.143229e-02
9060000	-4.482132e+03	-8.883462e+02	3.899857e+00	2.019764e+01	1.860465e-01	2.450092e+00	2.797170e-02	9.566918e-01	2.490542e-02	1.214358e+00	2.497990e-02
9080000	-4.483204e+03	-8.707894e+02	4.603815e+00	2.204521e+01	2.325581e-01	2.100996e+00	2.721105e-02	8.836334e-01	1.710227e-01	1.524755e+00	2.969499e-02
9100000	-4.497532e+03	-8.480185e+02	4.698592e+00	2.291673e+01	2.209302e-01	2.174523e+00	3.729299e-02	8.524933e-01	1.232320e-01	2.332643e+00	3.021569e-02
9120000	-4.483234e+03	-8.900830e+02	3.884060e+00	1.953107e+01	1.511628e-01	2.177975e+00	1.641174e-02	9.607987e-01	5.224814e-02	2.850151e+00	2.442088e-02
9140000	-4.469347e+03	-8.706335e+02	3.572567e+00	1.838345e+01	1.860465e-01	2.343776e+00	2.118249e-02	9.432530e-01	5.966519e-02	1.307890e+00	2.271664e-02
9160000	-4.482671e+03	-8.840556e+02	3.722201e+00	2.001797e+01	1.627907e-01	3.199505e+00	6.885915e-03	9.881193e-01	2.468008e-02	1.506459e+00	2.377938e-02
9180000	-4.493106e+03	-8.602344e+02	4.693630e+00	2.386789e+01	1.162791e-01	2.475835e+00	5.616030e-03	9.891043e-01	2.661695e-02	2.022946e+00	2.995846e-02
9200000	-4.478080e+03	-8.717266e+02	5.316546e+00	2.584404e+01	1.627907e-01	2.574276e+00	6.402739e-03	9.845104e-01	3.424968e-02	2.129754e+00	3.346364e-02
9220000	-4.487010e+03	-8.625746e+02	4.687138e+00	2.377949e+01	9.302326e-02	2.255635e+00	2.444870e-02	9.720954e-01	1.411618e-02	2.054645e+00	2.999450e-02
9240000	-4.469157e+03	-8.985882e+02	2.914473e+00	1.717990e+01	3.023256e-01	2.532779e+00	6.533709e-03	9.630977e-01	1.896758e-01	1.903699e+00	1.858502e-02
9260000	-4.500982e+03	-9.050429e+02	3.120701e+00	1.946048e+01	1.860465e-01	2.006290e+00	9.215522e-03	9.658444e-01	7.691369e-02	1.428526e+00	1.989879e-02
9280000	-4.480744e+03	-8.655918e+02	3.902510e+00	2.106909e+01	1.744186e-01	2.465508e+00	2.432159e-03	9.938813e-01	4.708335e-02	1.453349e+00	2.516653e-02
9300000	-4.492905e+03	-8.857526e+02	3.619894e+00	2.030597e+01	2.441860e-01	2.263998e+00	1.222245e-02	9.533830e-01	9.584659e-02	1.287580e+00	2.265828e-02
9320000	-4.482778e+03	-8.255894e+02	6.091402e+00	3.146288e+01	1.395349e-01	2.005301e+00	1.034959e-02	9.864770e-01	1.432273e-02	2.773013e+00	3.922204e-02
9340000	-4.489362e+03	-8.807201e+02	4.288661e+00	2.456735e+01	1.162791e-01	2.258721e+00	1.093808e-02	9.867562e-01	1.513864e-02	2.432460e+00	2.752042e-02
9360000	-4.476836e+03	-8.733400e+02	4.817146e+00	2.557578e+01	1.511628e-01	1.860663e+00	2.198237e-02	9.521354e-01	4.392409e-02	1.124560e+00	3.050051e-02
9380000	-4.469479e+03	-8.824840e+02	5.097571e+00	2.652272e+01	2.325581e-01	2.451487e+00	2.245154e-02	9.318021e-01	7.008850e-02	2.471057e+00	3.285873e-02
9400000	-4.461171e+03	-8.724473e+02	4.766952e+00	2.506985e+01	2.093023e-01	2.207022e+00	2.639716e-02	9.391827e-01	6.502592e-02	2.285292e+00	3.047783e-02
9420000	-4.465975e+03	-8.877548e+02	4.130211e+00	2.156220e+01	2.093023e-01	2.440467e+00	1.925292e-02	9.602094e-01	4.616555e-02	1.749268e+00	2.624183e-02
9440000	-4.490664e+03	-8.304965e+02	5.361788e+00	2.770104e+01	2.325581e-01	1.936419e+00	5.424489e-03	9.774379e-01	1.324637e-01	1.495148e+00	3.390202e-02
9460000	-4.476476e+03	-8.594811e+02	4.886447e+00	2.641205e+01	1.627907e-01	2.460705e+00	8.129493e-03	9.773897e-01	5.177769e-02	2.466667e+00	3.105409e-02
9480000	-4.485276e+03	-8.779124e+02	4.338411e+00	2.345202e+01	2.209302e-01	2.127733e+00	1.635854e-02	9.404614e-01	1.123352e-01	2.741505e+00	2.794397e-02
9500000	-4.483103e+03	-8.251027e+02	5.754450e+00	2.629190e+01	1.860465e-01	2.433059e+00	1.131120e-02	9.739243e-01	5.258318e-02	1.808898e+00	3.708270e-02
9520000	-4.500435e+03	-8.345282e+02	5.196351e+00	2.596323e+01	2.674419e-01	1.830641e+00	6.199608e-03	9.716919e-01	1.597432e-01	3.215117e+00	3.332102e-02
9540000	-4.458458e+03	-8.820966e+02	4.166074e+00	2.140164e+01	2.558140e-01	2.292944e+00	1.174782e-02	9.572241e-01	9.588073e-02	1.222655e+00	2.669084e-02
9560000	-4.467929e+03	-8.554972e+02	5.376424e+00	2.951214e+01	1.744186e-01	2.181105e+00	1.858687e-02	9.586799e-01	3.995948e-02	3.566786e+00	3.448279e-02
9580000	-4.488522e+03	-8.355410e+02	5.736203e+00	2.818405e+01	2.325581e-01	1.946941e+00	3.176481e-02	8.945069e-01	1.280357e-01	3.335848e+00	3.676651e-02
9600000	-4.475324e+03	-8.574854e+02	4.772463e+00	2.538969e+01	2.093023e-01	2.163357e+00	2.806042e-02	9.194319e-01	7.370422e-02	2.312723e+00	3.059705e-02
9620000	-4.470200e+03	-8.518376e+02	5.531774e+00	2.662757e+01	1.511628e-01	2.073863e+00	1.905043e-02	9.537053e-01	4.769497e-02	1.892782e+00	3.565315e-02
9640000	-4.465420e+03	-8.967140e+02	3.894786e+00	2.226848e+01	1.627907e-01	2.490206e+00	3.523896e-03	9.888358e-01	5.579781e-02	1.716849e+00	2.426466e-02
9660000	-4.468266e+03	-8.430168e+02	4.767761e+00	2.253885e+01	2.441860e-01	2.082021e+00	3.285393e-02	9.025882e-01	8.931480e-02	1.468343e+00	3.065628e-02
9680000	-4.484108e+03	-8.804244e+02	5.096728e+00	2.771103e+01	1.627907e-01	3.019676e+00	1.136576e-02	9.719709e-01	5.028423e-02	3.513722e+00	3.246152e-02
9700000	-4.476693e+03	-8.675173e+02	4.918984e+00	2.424915e+01	2.558140e-01	1.892651e+00	1.615497e-02	9.618742e-01	3.508257e-02	2.401253e+00	3.167957e-02
9720000	-4.475513e+03	-8.678926e+02	4.681468e+00	2.242573e+01	1.279070e-01	2.930556e+00	3.436822e-02	9.425691e-01	3.975717e-02	2.353111e+00	2.994738e-02
9740000	-4.465019e+03	-8.604195e+02	5.684789e+00	2.747928e+01	1.744186e-01	2.355837e+00	2.295041e-02	9.509967e-01	4.645370e-02	2.449996e+00	3.654550e-02
9760000	-4.469437e+03	-8.574654e+02	4.548603e+00	2.202598e+01	1.511628e-01	2.328243e+00	2.980075e-02	9.580099e-01	2.082805e-02	1.850557e+00	2.914065e-02
9780000	-4.499384e+03	-8.501437e+02	4.469843e+00	2.093210e+01	2.325581e-01	2.180861e+00	1.341303e-02	9.732844e-01	3.806268e-02	1.239516e+00	2.852925e-02
9800000	-4.479464e+03	-8.271374e+02	5.061938e+00	2.448296e+01	2.558140e-01	1.980369e+00	2.669892e-02	9.158368e-01	1.126350e-01	1.752145e+00	3.264693e-02
9820000	-4.457599e+03	-8.724775e+02	3.976001e+00	1.980735e+01	2.209302e-01	2.094982e+00	1.192434e-02	9.686793e-01	5.495977e-02	2.020235e+00	2.559530e-02
9840000	-4.458653e+03	-8.730939e+02	4.648747e+00	2.174010e+01	2.325581e-01	2.398239e+00	2.412736e-02	9.219737e-01	1.126553e-01	2.056809e+00	2.994458e-02
9860000	-4.497150e+03	-8.668702e+02	4.379488e+00	2.234596e+01	2.209302e-01	2.535298e+00	7.424522e-03	9.737913e-01	8.839234e-02	1.797904e+00	2.819219e-02
9880000	-4.459456e+03	-8.516949e+02	4.803366e+00	2.488076e+01	1.627907e-01	1.738916e+00	4.869904e-03	9.838059e-01	8.199459e-02	1.947734e+00	3.092338e-02
9900000	-4.451870e+03	-8.585497e+02	4.930161e+00	2.502913e+01	1.162791e-01	2.019041e+00	8.490402e-03	9.903108e-01	1.340670e-02	2.206089e+00	3.118566e-02
9920000	-4.480022e+03	-8.405505e+02	5.887069e+00	2.693328e+01	1.627907e-01	2.092812e+00	1.344026e-02	9.732787e-01	5.074183e-02	1.785086e+00	3.797911e-02
9940000	-4.506913e+03	-8.517078e+02	4.174633e+00	2.005703e+01	2.906977e-01	2.332895e+00	3.828302e-02	8.637407e-01	1.393645e-01	1.320324e+00	2.685607e-02
9960000	-4.505968e+03	-8.670056e+02	4.400433e+00	2.152608e+01	2.558140e-01	2.781997e+00	1.463855e-02	9.275564e-01	2.273244e-01	1.324811e+00	2.804937e-02
9980000	-4.485042e+03	-8.583894e+02	4.992226e+00	2.445722e+01	2.790698e-01	2.172254e+00	7.762474e-03	9.738911e-01	7.198438e-02	1.501854e+00	3.218353e-02
10000000	-4.482208e+03	-8.539090e+02	5.199890e+00	2.417984e+01	2.209302e-01	1.835381e+00	5.974941e-03	9.803734e-01	1.038190e-01	2.191402e+00	3.353757e-02
10020000	-4.488701e+03	-8.710093e+02	4.100142e+00	2.053189e+01	2.441860e-01	2.070444e+00	1.980113e-02	9.262936e-01	1.230102e-01	1.128304e+00	2.628417e-02
10040000	-4.470617e+03	-8.700656e+02	4.250735e+00	2.067519e+01	2.325581e-01	1.836182e+00	8.957987e-03	9.768195e-01	7.703913e-02	1.910377e+00	2.734661e-02
10060000	-4.464843e+03	-8.558354e+02	4.591338e+00	2.223656e+01	1.395349e-01	2.306582e+00	2.738046e-02	9.500118e-01	3.337386e-02	2.289741e+00	2.934585e-02
10080000	-4.460251e+03	-8.444110e+02	5.630952e+00	2.576494e+01	1.976744e-01	2.305783e+00	4.007707e-02	9.004305e-01	7.532503e-02	1.966532e+00	3.615585e-02
10100000	-4.480883e+03	-8.380829e+02	5.384621e+00	2.557114e+01	1.511628e-01	2.209606e+00	3.636706e-02	9.106911e-01	5.853676e-02	3.837710e+00	3.405809e-02
10120000	-4.473447e+03	-8.540965e+02	5.059472e+00	2.481200e+01	1.627907e-01	2.660526e+00	1.263843e-02	9.718132e-01	5.329234e-02	1.946428e+00	3.260183e-02
10140000	-4.478829e+03	-8.573007e+02	5.378414e+00	2.784186e+01	2.093023e-01	2.089351e+00	2.504427e-02	9.405619e-01	5.090471e-02	2.572733e+00	3.444668e-02
10160000	-4.488307e+03	-8.871782e+02	4.458217e+00	2.424081e+01	1.744186e-01	2.519848e+00	4.446980e-02	9.189873e-01	2.749152e-02	1.843283e+00	2.851580e-02
10180000	-4.500222e+03	-8.669087e+02	5.031091e+00	2.754530e+01	1.860465e-01	2.677178e+00	2.129504e-02	9.419259e-01	6.681596e-02	1.991677e+00	3.190412e-02
10200000	-4.464461e+03	-8.919034e+02	3.949837e+00	2.091167e+01	1.860465e-01	2.615102e+00	1.281653e-02	9.765428e-01	2.233681e-02	1.349229e+00	2.548190e-02
10220000	-4.471219e+03	-8.897184e+02	4.549892e+00	2.305428e+01	2.325581e-01	2.705182e+00	4.540142e-02	8.708492e-01	7.916085e-02	2.236696e+00	2.916722e-02
10240000	-4.493691e+03	-8.659550e+02	4.452920e+00	2.285103e+01	1.860465e-01	2.605827e+00	1.715616e-02	9.698259e-01	3.269537e-02	1.920079e+00	2.864414e-02
10260000	-4.484745e+03	-8.754171e+02	4.567883e+00	2.578844e+01	1.744186e-01	2.107012e+00	8.566921e-03	9.742405e-01	5.399420e-02	1.630120e+00	2.858427e-02
10280000	-4.452510e+03	-8.667051e+02	4.718246e+00	2.550244e+01	2.906977e-01	2.129016e+00	1.746724e-02	8.969656e-01	2.172087e-01	1.912082e+00	3.039309e-02
10300000	-4.474140e+03	-8.728425e+02	4.541188e+00	2.618920e+01	2.441860e-01	1.788506e+00	3.161447e-03	9.852367e-01	1.117330e-01	2.977561e+00	2.893836e-02
10320000	-4.473209e+03	-8.840374e+02	4.203514e+00	2.239730e+01	2.093023e-01	2.314213e+00	2.088635e-02	9.326919e-01	7.943829e-02	2.102563e+00	2.689745e-02
10340000	-4.473911e+03	-8.927866e+02	3.532144e+00	1.906375e+01	2.441860e-01	1.834293e+00	2.899924e-02	8.801150e-01	1.291890e-01	1.617215e+00	2.243999e-02
10360000	-4.498164e+03	-8.825120e+02	4.008528e+00	2.145408e+01	2.790698e-01	2.305889e+00	9.926713e-03	9.655439e-01	1.024648e-01	1.867376e+00	2.505062e-02
10380000	-4.479068e+03	-8.982965e+02	3.375030e+00	2.010747e+01	1.627907e-01	2.083093e+00	4.737576e-03	9.881951e-01	6.054206e-02	1.985624e+00	2.156393e-02
10400000	-4.491014e+03	-8.820736e+02	3.384017e+00	1.952202e+01	1.511628e-01	2.036818e+00	1.743812e-02	9.601256e-01	4.500114e-02	1.251126e+00	2.173602e-02
10420000	-4.468964e+03	-8.860396e+02	3.759504e+00	1.997528e+01	2.093023e-01	2.170734e+00	1.238492e-02	9.545244e-01	1.202781e-01	1.798538e+00	2.406017e-02
10440000	-4.476372e+03	-8.695988e+02	4.885058e+00	2.510525e+01	2.325581e-01	2.351462e+00	5.674996e-03	9.763733e-01	1.178749e-01	2.053060e+00	3.148953e-02
10460000	-4.482514e+03	-8.580052e+02	5.017468e+00	2.692467e+01	1.744186e-01	2.916872e+00	7.197565e-03	9.867492e-01	3.229043e-02	2.339423e+00	3.215474e-02
10480000	-4.470588e+03	-8.728482e+02	4.185329e+00	2.373546e+01	1.511628e-01	2.756635e+00	2.746776e-03	9.922530e-01	4.545763e-02	1.347862e+00	2.671580e-02
10500000	-4.458441e+03	-8.764283e+02	4.704864e+00	2.613580e+01	5.813953e-02	2.078921e+00	1.097620e-02	9.922890e-01	5.210473e-03	2.536059e+00	3.007330e-02
10520000	-4.493510e+03	-8.843706e+02	4.962384e+00	2.503111e+01	1.860465e-01	2.367065e+00	2.541145e-02	9.318740e-01	8.132502e-02	2.080623e+00	3.170845e-02
10540000	-4.476321e+03	-8.712039e+02	4.463727e+00	2.151131e+01	2.093023e-01	2.282765e+00	8.455627e-03	9.685554e-01	1.135213e-01	1.692727e+00	2.832477e-02
10560000	-4.487628e+03	-8.436643e+02	4.945697e+00	2.241471e+01	3.139535e-01	2.296704e+00	2.669973e-02	8.905273e-01	1.596409e-01	1.965217e+00	3.186519e-02
10580000	-4.478009e+03	-8.608099e+02	4.624817e+00	2.279673e+01	2.906977e-01	2.147330e+00	1.170935e-02	9.389419e-01	1.761492e-01	3.010121e+00	2.977889e-02
10600000	-4.484723e+03	-8.659347e+02	3.946877e+00	1.978936e+01	2.325581e-01	2.955198e+00	1.969326e-02	9.500933e-01	7.021612e-02	8.047483e-01	2.546059e-02
10620000	-4.479094e+03	-8.401337e+02	4.069922e+00	1.945879e+01	2.674419e-01	2.274258e+00	2.970948e-02	8.995539e-01	1.149891e-01	1.386606e+00	2.623683e-02
10640000	-4.454244e+03	-8.456179e+02	4.698951e+00	2.354800e+01	1.976744e-01	2.205901e+00	1.851585e-02	9.513691e-01	7.683756e-02	1.604388e+00	3.016890e-02
10660000	-4.458312e+03	-8.402651e+02	5.440854e+00	2.577767e+01	2.093023e-01	2.011911e+00	1.295013e-02	9.716059e-01	4.817396e-02	2.667178e+00	3.495333e-02
10680000	-4.457550e+03	-8.453259e+02	5.254339e+00	2.488195e+01	1.860465e-01	2.485467e+00	1.736259e-02	9.581642e-01	5.530440e-02	3.518651e+00	3.358800e-02
10700000	-4.462554e+03	-8.589433e+02	4.806082e+00	2.356761e+01	2.441860e-01	2.315915e+00	4.520869e-03	9.766464e-01	2.089705e-01	2.035348e+00	3.084143e-02
10720000	-4.477165e+03	-8.374946e+02	5.161828e+00	2.517967e+01	2.093023e-01	2.824948e+00	1.571593e-02	9.294422e-01	1.749321e-01	1.909002e+00	3.298492e-02
10740000	-4.488349e+03	-8.184738e+02	5.027165e+00	2.418944e+01	2.558140e-01	2.231048e+00	1.038453e-02	9.733625e-01	6.508530e-02	2.487199e+00	3.199189e-02
10760000	-4.481767e+03	-8.455942e+02	5.825406e+00	2.739253e+01	2.209302e-01	2.026488e+00	5.056779e-03	9.852274e-01	8.620256e-02	3.908081e+00	3.712181e-02
10780000	-4.469620e+03	-8.336655e+02	5.723267e+00	2.897335e+01	2.441860e-01	2.264215e+00	1.394516e-02	9.481799e-01	9.407581e-02	2.110997e+00	3.680215e-02
10800000	-4.477348e+03	-8.311202e+02	5.954652e+00	2.788343e+01	1.627907e-01	1.977876e+00	9.605319e-03	9.835158e-01	3.757457e-02	2.347403e+00	3.830703e-02
10820000	-4.475817e+03	-8.270189e+02	5.976897e+00	2.913574e+01	1.976744e-01	2.290226e+00	1.466117e-02	9.484166e-01	1.059965e-01	2.412617e+00	3.826256e-02
10840000	-4.476786e+03	-7.930389e+02	7.027535e+00	3.108453e+01	3.372093e-01	2.404779e+00	1.569658e-02	9.473084e-01	1.356610e-01	3.109368e+00	4.532372e-02
10860000	-4.479762e+03	-8.220278e+02	7.316345e+00	3.499394e+01	1.395349e-01	2.256468e+00	3.322311e-02	9.387862e-01	3.990081e-02	4.276071e+00	4.699575e-02
10880000	-4.474909e+03	-8.434533e+02	4.638067e+00	2.205693e+01	2.558140e-01	2.063950e+00	2.603529e-02	9.196301e-01	9.628083e-02	1.797191e+00	2.987633e-02
10900000	-4.497096e+03	-8.559677e+02	5.191991e+00	2.543824e+01	1.976744e-01	2.493554e+00	1.968044e-02	9.297104e-01	1.071473e-01	1.917086e+00	3.338358e-02
10920000	-4.481413e+03	-8.219887e+02	6.557149e+00	3.135012e+01	1.511628e-01	2.731585e+00	3.133684e-02	9.455699e-01	3.677414e-02	3.103533e+00	4.228522e-02
10940000	-4.472381e+03	-8.435415e+02	5.602939e+00	2.501663e+01	1.627907e-01	2.149478e+00	2.851553e-02	9.584910e-01	3.914540e-02	2.429796e+00	3.613133e-02
10960000	-4.482388e+03	-8.397517e+02	5.209032e+00	2.569971e+01	1.511628e-01	1.830036e+00	1.968309e-02	9.642885e-01	3.651331e-02	2.706264e+00	3.339977e-02
10980000	-4.488158e+03	-8.501573e+02	4.556852e+00	2.228068e+01	3.023256e-01	2.805796e+00	1.465756e-02	9.508056e-01	9.916824e-02	2.214789e+00	2.923226e-02
11000000	-4.498050e+03	-8.855030e+02	3.824133e+00	1.888250e+01	1.511628e-01	2.349467e+00	1.287506e-02	9.761843e-01	4.330768e-02	1.448576e+00	2.425243e-02
11020000	-4.470886e+03	-8.710548e+02	3.596390e+00	1.987577e+01	2.558140e-01	2.840148e+00	2.373677e-02	9.161253e-01	9.263563e-02	1.403478e+00	2.288974e-02
11040000	-4.454426e+03	-8.785334e+02	4.666745e+00	2.508504e+01	2.441860e-01	2.323482e+00	6.724978e-03	9.676412e-01	1.168859e-01	2.946637e+00	3.008589e-02
11060000	-4.483235e+03	-8.696569e+02	4.507897e+00	2.605029e+01	1.744186e-01	3.047849e+00	1.976174e-02	9.311365e-01	8.000155e-02	2.576405e+00	2.833190e-02
11080000	-4.449366e+03	-8.574043e+02	4.708074e+00	2.487706e+01	1.860465e-01	2.305207e+00	1.154393e-02	9.615802e-01	8.708222e-02	2.174743e+00	2.924826e-02
11100000	-4.458208e+03	-8.586738e+02	4.618441e+00	2.487048e+01	1.860465e-01	2.638918e+00	1.373162e-02	9.769136e-01	2.533131e-02	2.342703e+00	2.866130e-02
11120000	-4.471198e+03	-8.454821e+02	6.152590e+00	3.289138e+01	2.558140e-01	2.207750e+00	9.701812e-03	9.652524e-01	9.176143e-02	4.210916e+00	3.941668e-02
11140000	-4.488039e+03	-8.365621e+02	5.218010e+00	2.609567e+01	1.976744e-01	2.482364e+00	1.425572e-02	9.598993e-01	5.167711e-02	1.950387e+00	3.341977e-02
11160000	-4.450126e+03	-8.745392e+02	5.449814e+00	2.806827e+01	1.511628e-01	2.210555e+00	2.063196e-02	9.670795e-01	2.271129e-02	2.854409e+00	3.510597e-02
11180000	-4.448071e+03	-8.593989e+02	6.511584e+00	3.401135e+01	9.302326e-02	2.229401e+00	3.784419e-02	9.452824e-01	2.564146e-02	5.182429e+00	4.184250e-02
11200000	-4.470180e+03	-8.521632e+02	6.009978e+00	3.166398e+01	2.093023e-01	2.541446e+00	2.228411e-02	9.439917e-01	6.859638e-02	5.666025e+00	3.850749e-02
11220000	-4.465480e+03	-8.916190e+02	4.124357e+00	2.406951e+01	1.511628e-01	2.389225e+00	2.639021e-02	9.575720e-01	1.534380e-02	2.239140e+00	2.642785e-02
11240000	-4.480615e+03	-8.499902e+02	4.745884e+00	2.319738e+01	2.209302e-01	2.279424e+00	3.366486e-03	9.875547e-01	9.351250e-02	1.110971e+00	3.056239e-02
11260000	-4.491121e+03	-8.683551e+02	3.698480e+00	1.917688e+01	2.558140e-01	2.261346e+00	2.196167e-02	9.060238e-01	1.547908e-01	1.153203e+00	2.377663e-02
11280000	-4.481155e+03	-8.759520e+02	3.958956e+00	1.925817e+01	2.093023e-01	1.836024e+00	2.637404e-02	9.163791e-01	8.892954e-02	1.286547e+00	2.529391e-02
11300000	-4.482071e+03	-8.438858e+02	4.681996e+00	2.219929e+01	1.744186e-01	2.648927e+00	1.156402e-02	9.726360e-01	5.865721e-02	1.456958e+00	2.963191e-02
11320000	-4.484352e+03	-8.534534e+02	4.684469e+00	2.400775e+01	1.860465e-01	2.280738e+00	1.181909e-02	9.686082e-01	6.461423e-02	1.546072e+00	2.963951e-02
11340000	-4.475004e+03	-8.697795e+02	4.623267e+00	2.537300e+01	2.209302e-01	2.486843e+00	1.673705e-02	9.489689e-01	8.246143e-02	4.000854e+00	2.918265e-02
11360000	-4.489659e+03	-8.474161e+02	4.631565e+00	2.389070e+01	2.093023e-01	2.080659e+00	1.067523e-02	9.682801e-01	6.072790e-02	2.472302e+00	2.881701e-02
11380000	-4.474872e+03	-8.298047e+02	6.310368e+00	3.338211e+01	1.860465e-01	2.244637e+00	1.479613e-02	9.586791e-01	6.283470e-02	3.224884e+00	3.953375e-02
11400000	-4.484809e+03	-8.469140e+02	4.638918e+00	2.201369e+01	2.209302e-01	2.382472e+00	9.312906e-03	9.779210e-01	5.022016e-02	1.812517e+00	2.957695e-02
11420000	-4.479253e+03	-8.939282e+02	4.000727e+00	1.982261e+01	1.511628e-01	2.458312e+00	7.332717e-03	9.887012e-01	2.266026e-02	1.895552e+00	2.560353e-02
11440000	-4.495688e+03	-8.773254e+02	4.412166e+00	2.282668e+01	1.744186e-01	2.608064e+00	1.153642e-02	9.758920e-01	3.489448e-02	1.787676e+00	2.828416e-02
11460000	-4.465599e+03	-8.836901e+02	4.522950e+00	2.215079e+01	2.325581e-01	2.199822e+00	1.015537e-02	9.757884e-01	5.339259e-02	1.818454e+00	2.904604e-02
11480000	-4.483673e+03	-8.704704e+02	3.956422e+00	1.936418e+01	2.325581e-01	2.035073e+00	1.486183e-02	9.614315e-01	5.524686e-02	1.026498e+00	2.537710e-02
11500000	-4.475298e+03	-8.745128e+02	4.391008e+00	2.306773e+01	1.627907e-01	2.802324e+00	1.603512e-02	9.707546e-01	2.515276e-02	1.453589e+00	2.770755e-02
11520000	-4.488910e+03	-8.627648e+02	4.546701e+00	2.357318e+01	2.209302e-01	2.351712e+00	1.391594e-02	9.437646e-01	1.393826e-01	2.694500e+00	2.917160e-02
11540000	-4.478455e+03	-8.350517e+02	4.193559e+00	1.886394e+01	3.023256e-01	2.712735e+00	1.477181e-02	9.518319e-01	1.143394e-01	1.124780e+00	2.693351e-02
11560000	-4.493923e+03	-8.403892e+02	4.666752e+00	2.190343e+01	2.093023e-01	2.182649e+00	2.712860e-02	9.451822e-01	5.332400e-02	1.236517e+00	3.003147e-02
11580000	-4.490371e+03	-8.227151e+02	5.512447e+00	2.678967e+01	1.976744e-01	2.788213e+00	2.535778e-02	9.401435e-01	7.639308e-02	2.711415e+00	3.544590e-02
11600000	-4.480381e+03	-8.610924e+02	4.623730e+00	2.358882e+01	2.441860e-01	2.172703e+00	2.653319e-02	8.853971e-01	1.543681e-01	1.710779e+00	2.941565e-02
11620000	-4.476555e+03	-8.348803e+02	5.606332e+00	2.629433e+01	1.627907e-01	2.689409e+00	2.220123e-02	9.384838e-01	8.384021e-02	2.258576e+00	3.606316e-02
11640000	-4.477035e+03	-8.539131e+02	4.727921e+00	2.292230e+01	2.209302e-01	1.997426e+00	2.639955e-02	9.244990e-01	9.068674e-02	2.015512e+00	3.043676e-02
11660000	-4.491741e+03	-8.465510e+02	4.507027e+00	2.142109e+01	1.860465e-01	1.785352e+00	2.446366e-02	9.537250e-01	3.993311e-02	2.254242e+00	2.868750e-02
11680000	-4.480011e+03	-8.488144e+02	4.929871e+00	2.423300e+01	1.860465e-01	2.277367e+00	1.956651e-02	9.468159e-01	8.769259e-02	2.149630e+00	3.172835e-02
11700000	-4.477932e+03	-8.395441e+02	5.749354e+00	2.797558e+01	2.674419e-01	1.964561e+00	8.667495e-03	9.665978e-01	1.132003e-01	2.812824e+00	3.693644e-02
11720000	-4.456825e+03	-8.633969e+02	3.873716e+00	1.773614e+01	2.093023e-01	2.091422e+00	1.374732e-02	9.603888e-01	9.467426e-02	1.232851e+00	2.482815e-02
11740000	-4.468865e+03	-8.787512e+02	4.240961e+00	2.039804e+01	2.325581e-01	2.625002e+00	2.870026e-02	9.193623e-01	8.355802e-02	2.528335e+00	2.728708e-02
11760000	-4.479851e+03	-8.350575e+02	6.002917e+00	2.645539e+01	1.976744e-01	2.278791e+00	3.859578e-03	9.918800e-01	5.119372e-02	2.441862e+00	3.807115e-02
11780000	-4.461571e+03	-8.328809e+02	6.299291e+00	2.929173e+01	1.976744e-01	2.026197e+00	1.741569e-02	9.632395e-01	5.199840e-02	3.598384e+00	4.062765e-02
11800000	-4.473912e+03	-8.139267e+02	7.778270e+00	3.315901e+01	2.093023e-01	2.151882e+00	2.245051e-02	9.488029e-01	6.756092e-02	3.174174e+00	4.936617e-02
11820000	-4.489015e+03	-8.431029e+02	6.831740e+00	3.010539e+01	1.744186e-01	2.076288e+00	3.683284e-02	9.122378e-01	7.415450e-02	4.080412e+00	4.407125e-02
11840000	-4.465931e+03	-8.296488e+02	5.389863e+00	2.310169e+01	2.441860e-01	2.553368e+00	1.765970e-02	9.635415e-01	6.779540e-02	2.026441e+00	3.469140e-02
11860000	-4.471211e+03	-8.356424e+02	4.645233e+00	2.208876e+01	2.441860e-01	2.220099e+00	2.566219e-02	9.309265e-01	9.808284e-02	1.375369e+00	2.976797e-02
11880000	-4.479204e+03	-8.237934e+02	6.069416e+00	2.600837e+01	2.325581e-01	2.027072e+00	2.065257e-02	9.520473e-01	7.382218e-02	1.928689e+00	3.886913e-02
11900000	-4.472394e+03	-8.718435e+02	5.404202e+00	2.878254e+01	2.093023e-01	1.935362e+00	3.554804e-02	9.008966e-01	5.240160e-02	2.422687e+00	3.403595e-02
11920000	-4.473096e+03	-8.516893e+02	5.414522e+00	2.626670e+01	1.046512e-01	2.311781e+00	1.780434e-02	9.784496e-01	1.245832e-02	2.385314e+00	3.468606e-02
11940000	-4.475963e+03	-8.806072e+02	4.068563e+00	2.158857e+01	1.279070e-01	2.603806e+00	1.025535e-02	9.770389e-01	4.038987e-02	1.370332e+00	2.620105e-02
11960000	-4.456413e+03	-8.528166e+02	5.249851e+00	2.893975e+01	1.744186e-01	2.055041e+00	1.235429e-02	9.675700e-01	6.449625e-02	2.513051e+00	3.384526e-02
11980000	-4.471767e+03	-8.477372e+02	5.353432e+00	2.575954e+01	1.627907e-01	1.917810e+00	2.922701e-02	9.535199e-01	2.893542e-02	2.990342e+00	3.386541e-02
12000000	-4.475145e+03	-8.566464e+02	4.800798e+00	2.491997e+01	1.744186e-01	1.790110e+00	6.970151e-03	9.835184e-01	5.417042e-02	2.975995e+00	3.071583e-02
12020000	-4.449967e+03	-8.397598e+02	5.845980e+00	2.982493e+01	1.627907e-01	2.823471e+00	1.158769e-02	9.784413e-01	4.403114e-02	3.692933e+00	3.745232e-02
12040000	-4.469556e+03	-8.705556e+02	5.031273e+00	2.631320e+01	1.860465e-01	2.221282e+00	1.116340e-02	9.632751e-01	8.554621e-02	2.145750e+00	3.201636e-02
12060000	-4.474626e+03	-8.974066e+02	4.068767e+00	2.251363e+01	1.744186e-01	1.803769e+00	1.842578e-02	9.489706e-01	5.443301e-02	1.878617e+00	2.624132e-02
12080000	-4.448461e+03	-8.579523e+02	5.098366e+00	2.648039e+01	2.325581e-01	2.200105e+00	1.819557e-03	9.942437e-01	7.516073e-02	2.922269e+00	3.278124e-02
12100000	-4.483956e+03	-8.672389e+02	3.772896e+00	1.998023e+01	2.093023e-01	2.568848e+00	7.189510e-04	9.978712e-01	5.816377e-02	1.589345e+00	2.424724e-02
12120000	-4.458184e+03	-8.970489e+02	3.695003e+00	2.077078e+01	1.744186e-01	2.524683e+00	1.436373e-03	9.974800e-01	2.443442e-02	1.897500e+00	2.370774e-02
12140000	-4.481540e+03	-8.573978e+02	3.959610e+00	2.117049e+01	2.093023e-01	2.887431e+00	7.351933e-04	9.983207e-01	3.533846e-02	1.873189e+00	2.545127e-02
12160000	-4.479755e+03	-8.486552e+02	3.890297e+00	1.999376e+01	2.558140e-01	2.607894e+00	2.071785e-03	9.936009e-01	7.128475e-02	1.200474e+00	2.507744e-02
12180000	-4.494240e+03	-8.797447e+02	4.299998e+00	2.292154e+01	1.860465e-01	2.038573e+00	1.323163e-02	9.784169e-01	3.081054e-02	3.475428e+00	2.770718e-02
12200000	-4.486939e+03	-8.606694e+02	4.815046e+00	2.602382e+01	1.279070e-01	2.189283e+00	3.492096e-03	9.941527e-01	2.116050e-02	2.131286e+00	3.072899e-02
12220000	-4.490406e+03	-9.022655e+02	3.624566e+00	1.853841e+01	2.209302e-01	2.034922e+00	9.778609e-03	9.680276e-01	9.421348e-02	9.990701e-01	2.327758e-02
12240000	-4.481382e+03	-8.906415e+02	3.799500e+00	1.921580e+01	2.209302e-01	2.046126e+00	1.311997e-02	9.597455e-01	8.553167e-02	1.154646e+00	2.435556e-02
12260000	-4.465957e+03	-8.658232e+02	4.594622e+00	2.133785e+01	2.209302e-01	1.821689e+00	1.380054e-02	9.560810e-01	1.070039e-01	1.419516e+00	2.947367e-02
12280000	-4.486254e+03	-8.733837e+02	4.834575e+00	2.447345e+01	1.279070e-01	2.504726e+00	7.054302e-03	9.859132e-01	3.584979e-02	2.757687e+00	3.114276e-02
12300000	-4.461768e+03	-8.853944e+02	4.516110e+00	2.383619e+01	2.209302e-01	2.693383e+00	1.345214e-02	9.641912e-01	7.375102e-02	2.478410e+00	2.910832e-02
12320000	-4.465146e+03	-8.734503e+02	4.202763e+00	2.161942e+01	1.744186e-01	2.882459e+00	2.713810e-02	9.454156e-01	4.390779e-02	1.629278e+00	2.692315e-02
12340000	-4.461933e+03	-8.823089e+02	4.299359e+00	2.596400e+01	2.093023e-01	2.225486e+00	3.174188e-02	9.087184e-01	6.781095e-02	1.645294e+00	2.747109e-02
12360000	-4.496503e+03	-8.830366e+02	3.630547e+00	1.913168e+01	2.209302e-01	1.878411e+00	1.439908e-02	9.392552e-01	1.417982e-01	1.292405e+00	2.280545e-02
12380000	-4.491965e+03	-8.706136e+02	3.929595e+00	2.064958e+01	2.674419e-01	3.176117e+00	1.269302e-02	9.711502e-01	4.691790e-02	1.376830e+00	2.499457e-02
12400000	-4.486481e+03	-8.675096e+02	3.722542e+00	1.908002e+01	1.046512e-01	2.714679e+00	1.295995e-02	9.697640e-01	4.693524e-02	1.888652e+00	2.399124e-02
12420000	-4.488135e+03	-8.319304e+02	4.188171e+00	1.918742e+01	1.976744e-01	2.224920e+00	1.797925e-02	9.644677e-01	4.119127e-02	1.305890e+00	2.669234e-02
12440000	-4.471286e+03	-8.952459e+02	3.584478e+00	2.086978e+01	2.093023e-01	1.890237e+00	7.826411e-03	9.725142e-01	8.378023e-02	1.689210e+00	2.304363e-02
12460000	-4.475122e+03	-8.600861e+02	5.118416e+00	2.383534e+01	2.209302e-01	2.304361e+00	2.109839e-02	9.458382e-01	5.550585e-02	1.948737e+00	3.280146e-02
12480000	-4.488583e+03	-8.432691e+02	5.396871e+00	2.269414e+01	3.372093e-01	2.476041e+00	1.190279e-02	9.365151e-01	2.045888e-01	2.549969e+00	3.477202e-02
12500000	-4.494998e+03	-8.466255e+02	4.328433e+00	1.821850e+01	3.837209e-01	2.367671e+00	1.822710e-02	9.075722e-01	2.325373e-01	1.091094e+00	2.784011e-02
12520000	-4.460742e+03	-8.797477e+02	3.262419e+00	1.712876e+01	1.627907e-01	2.020825e+00	1.754615e-03	9.956666e-01	5.204690e-02	1.658154e+00	2.083701e-02
12540000	-4.487888e+03	-8.484611e+02	4.082808e+00	1.937963e+01	2.558140e-01	2.732554e+00	2.202655e-02	9.295567e-01	1.257051e-01	1.134144e+00	2.625489e-02
12560000	-4.480508e+03	-8.467295e+02	5.264898e+00	2.525405e+01	1.744186e-01	2.355939e+00	2.970681e-02	9.445826e-01	4.777937e-02	2.860769e+00	3.348407e-02
12580000	-4.473816e+03	-8.481910e+02	6.125334e+00	3.158777e+01	1.976744e-01	2.151352e+00	2.413910e-02	9.141925e-01	9.932502e-02	4.433281e+00	3.907564e-02
12600000	-4.482928e+03	-8.681069e+02	3.885621e+00	1.955827e+01	1.627907e-01	2.258832e+00	8.451006e-03	9.830627e-01	3.866034e-02	2.812346e+00	2.494310e-02
12620000	-4.487363e+03	-8.852728e+02	3.428013e+00	1.919079e+01	2.558140e-01	2.366912e+00	2.408465e-02	9.132507e-01	6.875441e-02	1.569848e+00	2.132714e-02
12640000	-4.481153e+03	-8.714965e+02	4.250430e+00	2.218111e+01	1.860465e-01	2.574887e+00	1.772312e-02	9.710594e-01	2.553807e-02	1.318904e+00	2.733373e-02
12660000	-4.485115e+03	-8.839461e+02	4.426890e+00	2.408006e+01	1.627907e-01	1.967237e+00	1.576692e-02	9.634644e-01	4.211927e-02	2.744909e+00	2.841086e-02
12680000	-4.492046e+03	-8.326744e+02	5.944341e+00	2.907060e+01	1.627907e-01	2.784587e+00	1.332613e-02	9.688318e-01	7.564721e-02	1.807075e+00	3.829307e-02
12700000	-4.494833e+03	-8.655681e+02	4.671705e+00	2.400691e+01	1.511628e-01	2.418362e+00	1.019155e-02	9.720947e-01	4.864855e-02	1.880757e+00	3.005978e-02
12720000	-4.479647e+03	-8.606807e+02	3.956620e+00	2.002049e+01	1.860465e-01	2.776902e+00	1.441341e-02	9.686247e-01	5.000941e-02	1.438480e+00	2.549835e-02
12740000	-4.464976e+03	-9.101194e+02	3.718639e+00	2.159941e+01	1.395349e-01	2.215749e+00	2.306038e-02	9.604386e-01	2.797416e-02	2.676329e+00	2.396950e-02
12760000	-4.476246e+03	-8.867190e+02	3.847476e+00	2.087378e+01	1.627907e-01	2.168420e+00	2.183372e-02	9.550052e-01	2.787280e-02	1.797064e+00	2.475033e-02
12780000	-4.487369e+03	-8.586774e+02	5.283171e+00	2.666312e+01	1.162791e-01	2.430130e+00	2.464128e-02	9.758883e-01	8.990181e-03	1.507779e+00	3.337425e-02
12800000	-4.485430e+03	-8.335936e+02	4.900046e+00	2.294259e+01	1.395349e-01	2.128160e+00	1.004075e-02	9.859647e-01	2.422674e-02	1.963415e+00	3.155191e-02
12820000	-4.478277e+03	-8.225430e+02	5.823176e+00	2.807354e+01	1.976744e-01	1.642921e+00	1.513114e-02	9.573515e-01	6.916181e-02	3.227173e+00	3.755070e-02
12840000	-4.473060e+03	-8.428482e+02	5.659299e+00	3.010332e+01	1.395349e-01	2.380617e+00	2.463149e-02	9.303674e-01	8.565133e-02	3.054168e+00	3.636001e-02
12860000	-4.492312e+03	-8.665971e+02	5.309026e+00	3.015028e+01	2.325581e-01	1.912200e+00	1.152842e-02	9.412814e-01	1.751885e-01	2.833213e+00	3.379755e-02
12880000	-4.479077e+03	-8.434282e+02	5.229349e+00	2.912075e+01	2.790698e-01	2.193761e+00	2.477445e-02	9.070823e-01	1.123771e-01	3.049823e+00	3.361663e-02
12900000	-4.456129e+03	-8.688395e+02	4.275733e+00	2.270453e+01	1.395349e-01	2.107541e+00	2.355006e-02	9.518500e-01	3.537175e-02	1.651033e+00	2.743423e-02
12920000	-4.461807e+03	-8.616516e+02	4.331092e+00	2.330222e+01	1.744186e-01	2.310964e+00	1.478471e-02	9.594914e-01	6.893303e-02	1.995122e+00	2.782357e-02
12940000	-4.478357e+03	-8.572537e+02	4.502365e+00	2.315523e+01	2.674419e-01	2.317434e+00	2.129814e-02	9.377130e-01	9.042000e-02	2.300953e+00	2.877387e-02
12960000	-4.462040e+03	-8.428679e+02	5.727513e+00	3.012344e+01	9.302326e-02	2.381252e+00	3.029101e-02	9.695181e-01	1.203359e-02	3.365445e+00	3.671815e-02
12980000	-4.507899e+03	-8.558497e+02	6.504893e+00	3.461018e+01	1.279070e-01	2.119183e+00	1.546397e-02	9.841284e-01	9.986362e-03	2.836019e+00	4.191908e-02
13000000	-4.481800e+03	-8.659152e+02	5.542977e+00	3.173373e+01	6.976744e-02	2.041254e+00	1.180378e-02	9.885873e-01	6.480561e-03	3.628017e+00	3.544150e-02
13020000	-4.470940e+03	-8.502022e+02	3.903502e+00	2.085881e+01	1.511628e-01	2.746046e+00	1.766923e-02	9.468862e-01	7.797919e-02	1.395174e+00	2.494476e-02
13040000	-4.472952e+03	-8.720654e+02	3.664453e+00	1.781315e+01	2.325581e-01	2.682555e+00	3.355170e-02	9.041016e-01	7.365382e-02	1.219788e+00	2.331294e-02
13060000	-4.486670e+03	-8.374535e+02	4.199887e+00	2.144695e+01	3.488372e-01	2.686724e+00	2.116470e-02	8.989015e-01	1.881130e-01	1.795546e+00	2.665634e-02
13080000	-4.465911e+03	-8.496760e+02	4.419922e+00	2.260687e+01	2.558140e-01	2.539084e+00	1.648648e-02	9.375844e-01	1.186378e-01	1.596489e+00	2.850525e-02
13100000	-4.483360e+03	-8.905472e+02	3.802061e+00	2.026663e+01	2.325581e-01	1.827644e+00	1.738281e-02	9.451234e-01	6.728113e-02	2.122951e+00	2.448705e-02
13120000	-4.492248e+03	-8.728441e+02	4.217644e+00	2.205391e+01	2.093023e-01	2.065788e+00	2.153876e-02	9.676687e-01	2.742696e-02	1.421843e+00	2.685766e-02
13140000	-4.482140e+03	-8.613019e+02	3.929066e+00	2.056454e+01	1.976744e-01	2.418578e+00	1.609471e-02	9.633781e-01	5.818861e-02	1.317540e+00	2.492836e-02
13160000	-4.489061e+03	-8.905748e+02	4.102487e+00	2.159143e+01	1.744186e-01	2.619343e+00	9.545468e-03	9.758661e-01	5.701658e-02	1.594751e+00	2.614037e-02
13180000	-4.462247e+03	-8.480223e+02	6.063108e+00	2.923587e+01	2.325581e-01	2.239539e+00	1.713920e-02	9.283443e-01	1.539551e-01	4.262120e+00	3.905020e-02
13200000	-4.486435e+03	-8.422145e+02	4.671800e+00	2.137095e+01	2.674419e-01	1.797712e+00	9.424414e-03	9.655823e-01	9.842376e-02	1.271386e+00	2.999580e-02
13220000	-4.464277e+03	-8.431378e+02	4.552262e+00	2.197068e+01	2.558140e-01	2.543096e+00	5.125310e-03	9.828565e-01	1.008368e-01	2.563932e+00	2.916135e-02
13240000	-4.459633e+03	-8.524300e+02	6.173263e+00	2.896845e+01	2.209302e-01	2.554159e+00	1.873741e-02	9.429864e-01	8.520710e-02	4.157339e+00	3.974886e-02
13260000	-4.479848e+03	-8.373718e+02	6.220085e+00	2.850043e+01	2.674419e-01	1.976899e+00	1.284426e-02	9.610896e-01	1.423417e-01	3.405657e+00	4.005667e-02
13280000	-4.482021e+03	-8.841686e+02	4.425857e+00	2.225346e+01	1.279070e-01	2.818385e+00	2.542024e-02	9.460536e-01	4.416564e-02	1.513529e+00	2.810154e-02
13300000	-4.479551e+03	-8.856456e+02	3.651496e+00	1.894277e+01	2.209302e-01	2.223356e+00	2.914944e-02	8.902243e-01	1.085444e-01	1.510324e+00	2.345862e-02
13320000	-4.460748e+03	-9.056990e+02	3.221824e+00	1.865957e+01	1.976744e-01	2.304662e+00	1.710583e-02	9.607317e-01	4.469090e-02	1.704170e+00	2.072572e-02
13340000	-4.486527e+03	-8.260597e+02	5.723770e+00	2.863749e+01	2.674419e-01	2.069177e+00	2.083729e-02	9.258535e-01	1.328224e-01	1.704868e+00	3.691045e-02
13360000	-4.474002e+03	-8.556748e+02	5.617697e+00	2.670442e+01	1.860465e-01	1.684650e+00	1.151962e-02	9.688060e-01	6.268192e-02	2.591112e+00	3.614779e-02
13380000	-4.491137e+03	-8.724699e+02	4.063141e+00	2.075935e+01	1.860465e-01	1.827095e+00	4.015142e-02	9.202866e-01	5.072199e-02	1.589569e+00	2.613148e-02
13400000	-4.491823e+03	-8.344366e+02	5.268020e+00	2.688053e+01	2.441860e-01	2.727152e+00	9.134267e-03	9.698438e-01	7.661299e-02	1.822888e+00	3.385956e-02
13420000	-4.489783e+03	-8.752959e+02	4.164767e+00	2.336906e+01	1.744186e-01	1.760808e+00	2.454402e-02	9.456500e-01	4.434624e-02	1.485762e+00	2.678677e-02
13440000	-4.483064e+03	-8.734684e+02	4.820762e+00	2.434143e+01	2.209302e-01	2.585484e+00	3.853457e-02	8.580891e-01	1.081954e-01	1.697605e+00	3.010418e-02
13460000	-4.481660e+03	-8.338359e+02	5.081799e+00	2.338482e+01	3.604651e-01	2.638576e+00	1.069604e-02	9.462389e-01	1.987015e-01	1.189819e+00	3.228018e-02
13480000	-4.475225e+03	-8.477892e+02	5.327703e+00	2.553382e+01	1.976744e-01	1.963054e+00	7.719383e-03	9.811201e-01	4.928894e-02	2.104713e+00	3.429414e-02
13500000	-4.482625e+03	-8.388321e+02	5.623629e+00	2.763598e+01	2.558140e-01	2.175271e+00	1.786290e-02	9.376327e-01	1.491445e-01	1.349967e+00	3.622020e-02
13520000	-4.492651e+03	-8.505717e+02	4.913728e+00	2.625443e+01	1.046512e-01	2.271573e+00	1.716557e-02	9.770962e-01	1.922111e-02	1.855577e+00	3.139828e-02
13540000	-4.489959e+03	-8.545084e+02	5.466968e+00	2.941806e+01	1.279070e-01	2.495710e+00	2.294153e-02	9.574307e-01	3.334432e-02	3.483945e+00	3.498871e-02
13560000	-4.483744e+03	-8.677925e+02	4.279894e+00	2.125086e+01	2.209302e-01	2.674884e+00	7.055682e-03	9.850111e-01	5.183868e-02	2.020922e+00	2.728710e-02
13580000	-4.480294e+03	-8.495143e+02	4.031168e+00	1.883749e+01	2.674419e-01	2.412623e+00	1.231202e-02	9.605340e-01	1.101341e-01	1.021651e+00	2.593689e-02
13600000	-4.473445e+03	-8.405669e+02	5.126665e+00	2.300252e+01	1.744186e-01	2.712050e+00	1.845372e-02	9.742006e-01	2.542577e-02	2.503692e+00	3.304238e-02
13620000	-4.473388e+03	-8.612775e+02	4.279098e+00	2.181315e+01	2.325581e-01	2.914100e+00	1.367836e-02	9.499630e-01	1.012347e-01	2.268471e+00	2.759439e-02
13640000	-4.494612e+03	-8.358033e+02	4.691645e+00	2.208169e+01	2.093023e-01	1.827492e+00	1.228966e-02	9.754673e-01	5.480117e-02	1.280898e+00	3.025405e-02
13660000	-4.488676e+03	-8.347207e+02	4.561626e+00	2.034941e+01	2.790698e-01	2.727893e+00	8.150277e-03	9.603565e-01	1.923488e-01	1.668080e+00	2.906918e-02
13680000	-4.495071e+03	-8.841962e+02	3.553651e+00	2.032748e+01	2.441860e-01	1.987796e+00	2.168371e-02	9.328358e-01	7.589967e-02	1.021290e+00	2.191138e-02
13700000	-4.479089e+03	-8.705311e+02	4.996663e+00	2.443561e+01	1.627907e-01	2.636701e+00	1.400166e-02	9.631501e-01	7.521151e-02	3.049403e+00	3.219376e-02
13720000	-4.479598e+03	-8.541263e+02	4.406586e+00	2.327826e+01	1.511628e-01	2.151348e+00	1.548949e-02	9.772355e-01	2.119380e-02	1.686375e+00	2.752256e-02
13740000	-4.485075e+03	-8.186748e+02	5.894158e+00	2.581140e+01	1.860465e-01	1.539306e+00	1.753871e-02	9.647376e-01	4.926994e-02	1.965820e+00	3.725071e-02
13760000	-4.493963e+03	-8.261132e+02	5.553064e+00	2.465007e+01	1.511628e-01	2.266893e+00	1.343508e-02	9.756512e-01	5.242844e-02	1.817399e+00	3.575687e-02
13780000	-4.487258e+03	-8.545825e+02	5.319297e+00	2.441653e+01	2.674419e-01	1.979827e+00	1.319177e-02	9.533752e-01	1.193299e-01	3.027628e+00	3.348862e-02
13800000	-4.470205e+03	-8.686214e+02	4.936497e+00	2.445766e+01	1.279070e-01	2.175598e+00	1.553624e-02	9.741621e-01	3.230020e-02	4.088484e+00	3.159683e-02
13820000	-4.489400e+03	-8.620689e+02	5.737169e+00	3.019420e+01	1.162791e-01	3.125223e+00	2.164505e-02	9.649958e-01	1.914858e-02	3.868358e+00	3.626064e-02
13840000	-4.466392e+03	-8.756706e+02	5.286451e+00	2.931458e+01	1.744186e-01	2.105864e+00	9.726745e-03	9.721477e-01	6.011111e-02	4.372184e+00	3.349641e-02
13860000	-4.471513e+03	-8.776534e+02	5.056301e+00	2.477503e+01	2.325581e-01	2.291046e+00	1.251034e-02	9.485823e-01	1.774458e-01	2.199185e+00	3.230954e-02
13880000	-4.495028e+03	-8.731282e+02	4.219076e+00	2.276213e+01	1.860465e-01	2.522850e+00	4.531172e-03	9.841921e-01	1.022206e-01	2.309561e+00	2.678501e-02
13900000	-4.474412e+03	-8.704787e+02	4.489556e+00	2.517668e+01	2.441860e-01	2.047528e+00	2.869765e-02	9.139258e-01	7.199366e-02	1.833404e+00	2.889296e-02
13920000	-4.454775e+03	-8.633624e+02	3.764560e+00	2.199182e+01	1.976744e-01	2.233260e+00	1.302615e-02	9.543948e-01	6.956302e-02	2.021783e+00	2.418029e-02
13940000	-4.490767e+03	-8.708837e+02	3.989189e+00	2.324367e+01	8.139535e-02	2.343630e+00	1.463219e-02	9.692983e-01	3.326373e-02	1.332402e+00	2.537068e-02
13960000	-4.482436e+03	-8.412003e+02	4.590494e+00	2.176642e+01	2.441860e-01	2.073290e+00	1.666974e-02	9.516268e-01	7.820924e-02	1.598009e+00	2.920155e-02
13980000	-4.491224e+03	-8.563143e+02	4.171669e+00	2.049573e+01	2.558140e-01	1.849950e+00	2.725932e-02	9.224807e-01	7.814690e-02	1.330437e+00	2.684557e-02
14000000	-4.489175e+03	-8.451559e+02	4.783380e+00	2.283680e+01	2.790698e-01	2.455699e+00	1.538556e-02	9.549726e-01	7.810912e-02	1.236393e+00	3.085793e-02
14020000	-4.490471e+03	-8.994692e+02	3.605483e+00	1.968098e+01	1.744186e-01	2.032304e+00	1.796055e-02	9.650353e-01	2.634937e-02	1.281951e+00	2.313883e-02
14040000	-4.482151e+03	-8.403006e+02	4.520402e+00	2.102473e+01	2.558140e-01	2.287725e+00	1.656711e-02	9.440685e-01	1.162668e-01	1.247360e+00	2.908605e-02
14060000	-4.486957e+03	-8.328783e+02	4.339632e+00	1.859935e+01	3.604651e-01	2.451883e+00	1.514566e-02	9.426200e-01	1.068512e-01	9.561670e-01	2.797061e-02
14080000	-4.463673e+03	-8.396056e+02	5.235115e+00	2.248922e+01	2.674419e-01	1.893030e+00	2.723666e-02	9.123589e-01	1.272876e-01	2.031970e+00	3.350292e-02
14100000	-4.485565e+03	-8.444434e+02	4.937767e+00	2.353975e+01	2.674419e-01	1.568953e+00	1.477074e-02	9.576670e-01	7.983683e-02	1.236845e+00	3.155457e-02
14120000	-4.494253e+03	-8.433802e+02	5.243824e+00	2.510302e+01	2.209302e-01	2.321259e+00	2.351352e-02	9.458318e-01	5.839660e-02	2.575941e+00	3.381005e-02
14140000	-4.471557e+03	-8.724375e+02	3.702035e+00	1.969263e+01	2.558140e-01	2.307500e+00	5.457737e-03	9.782826e-01	1.006240e-01	1.064537e+00	2.369325e-02
14160000	-4.474375e+03	-8.641420e+02	4.460719e+00	2.196345e+01	2.093023e-01	2.264237e+00	1.834725e-02	9.552572e-01	5.794332e-02	1.882734e+00	2.846942e-02
14180000	-4.495950e+03	-8.726017e+02	4.951573e+00	2.378695e+01	1.744186e-01	2.325996e+00	2.472653e-02	9.420945e-01	6.086543e-02	2.213251e+00	3.117114e-02
14200000	-4.471128e+03	-8.639944e+02	4.185203e+00	2.091227e+01	2.209302e-01	2.880150e+00	8.831145e-03	9.639370e-01	1.123805e-01	1.531374e+00	2.656312e-02
14220000	-4.475950e+03	-8.816173e+02	4.118042e+00	2.279641e+01	2.093023e-01	2.389085e+00	9.545858e-03	9.601536e-01	1.145778e-01	1.290680e+00	2.625348e-02
14240000	-4.454564e+03	-8.834934e+02	3.799660e+00	2.151399e+01	1.860465e-01	2.479373e+00	1.560216e-02	9.616964e-01	4.352146e-02	9.863525e-01	2.426203e-02
14260000	-4.454521e+03	-8.842401e+02	4.195498e+00	2.387236e+01	9.302326e-02	2.528172e+00	1.961039e-02	9.596153e-01	3.548869e-02	1.936977e+00	2.706521e-02
14280000	-4.477248e+03	-8.878558e+02	3.523256e+00	1.928720e+01	1.279070e-01	2.424620e+00	1.800932e-02	9.718389e-01	1.845409e-02	2.043193e+00	2.168117e-02
14300000	-4.493210e+03	-8.673713e+02	3.918657e+00	1.950544e+01	1.976744e-01	2.749152e+00	9.697452e-03	9.735024e-01	7.921989e-02	1.130035e+00	2.461705e-02
14320000	-4.478787e+03	-8.651345e+02	4.075018e+00	2.014829e+01	2.093023e-01	2.389085e+00	2.261101e-02	9.477908e-01	6.070896e-02	9.523136e-01	2.546863e-02
14340000	-4.469723e+03	-8.536542e+02	5.812271e+00	3.189004e+01	1.279070e-01	2.523643e+00	3.044223e-02	9.288287e-01	4.848976e-02	3.696547e+00	3.707303e-02
14360000	-4.464375e+03	-8.652738e+02	5.458511e+00	3.103991e+01	9.302326e-02	2.430013e+00	2.284028e-02	9.591843e-01	2.845261e-02	3.505165e+00	3.486661e-02
14380000	-4.492650e+03	-8.827699e+02	3.889081e+00	2.113907e+01	1.744186e-01	2.662458e+00	6.120002e-03	9.833173e-01	4.763430e-02	2.397846e+00	2.484449e-02
14400000	-4.481620e+03	-8.618334e+02	5.905031e+00	3.195866e+01	2.093023e-01	2.024783e+00	2.365143e-02	9.383808e-01	5.731038e-02	1.880462e+00	3.777232e-02
14420000	-4.473384e+03	-8.677402e+02	4.834528e+00	2.542871e+01	2.325581e-01	2.484373e+00	1.021347e-02	9.639784e-01	9.015310e-02	2.229309e+00	3.098457e-02
14440000	-4.472211e+03	-8.446247e+02	5.461176e+00	2.644555e+01	2.093023e-01	2.091877e+00	3.626883e-03	9.909956e-01	7.622484e-02	3.390436e+00	3.491457e-02
14460000	-4.472475e+03	-8.683564e+02	5.149578e+00	2.590396e+01	1.976744e-01	2.539649e+00	2.733066e-02	9.311486e-01	6.555085e-02	3.443788e+00	3.263540e-02
14480000	-4.477063e+03	-8.772793e+02	4.818957e+00	2.467394e+01	1.279070e-01	1.935300e+00	9.178451e-03	9.839180e-01	3.425754e-02	1.565004e+00	3.063962e-02
14500000	-4.453011e+03	-8.958223e+02	4.218372e+00	2.238733e+01	1.511628e-01	2.295536e+00	2.295528e-02	9.535140e-01	4.413827e-02	1.311059e+00	2.683801e-02
14520000	-4.468355e+03	-8.491508e+02	4.346540e+00	2.209028e+01	2.674419e-01	1.703760e+00	3.391813e-02	9.091833e-01	6.927495e-02	1.841451e+00	2.759154e-02
14540000	-4.452837e+03	-8.948318e+02	4.860610e+00	2.492438e+01	2.093023e-01	2.416585e+00	1.590969e-02	9.460273e-01	9.088564e-02	1.498888e+00	3.095096e-02
14560000	-4.476578e+03	-8.523429e+02	6.121446e+00	3.106685e+01	1.976744e-01	2.764874e+00	2.669237e-02	9.321330e-01	6.445953e-02	3.786449e+00	3.917707e-02
14580000	-4.499265e+03	-8.295016e+02	5.943136e+00	3.052982e+01	1.744186e-01	2.634264e+00	2.511001e-02	9.364444e-01	5.983869e-02	2.014435e+00	3.774408e-02
14600000	-4.488458e+03	-8.629924e+02	4.682850e+00	2.405140e+01	2.325581e-01	2.642301e+00	2.994653e-02	9.327087e-01	6.127582e-02	2.090067e+00	2.971594e-02
14620000	-4.455107e+03	-8.980550e+02	3.909974e+00	2.143455e+01	1.976744e-01	2.266557e+00	1.633738e-02	9.644639e-01	4.456912e-02	2.338681e+00	2.479524e-02
14640000	-4.493825e+03	-8.703989e+02	4.678626e+00	2.393602e+01	2.441860e-01	1.926956e+00	3.147008e-02	9.119317e-01	6.037693e-02	2.573541e+00	2.962653e-02
14660000	-4.477343e+03	-8.744681e+02	4.195317e+00	2.166269e+01	1.976744e-01	2.792906e+00	2.106440e-02	9.512750e-01	4.495247e-02	1.325957e+00	2.686614e-02
14680000	-4.453004e+03	-8.673893e+02	4.814264e+00	2.574601e+01	1.279070e-01	2.411554e+00	3.059676e-02	9.379836e-01	3.231516e-02	2.079635e+00	3.092819e-02
14700000	-4.490466e+03	-8.925434e+02	4.053302e+00	2.040784e+01	1.162791e-01	2.175031e+00	1.469555e-02	9.735732e-01	4.044756e-02	2.164681e+00	2.539115e-02
14720000	-4.509796e+03	-8.652555e+02	4.045469e+00	2.308829e+01	2.441860e-01	2.243984e+00	5.619388e-03	9.760915e-01	1.146651e-01	1.148012e+00	2.558612e-02
14740000	-4.486726e+03	-8.562070e+02	4.890281e+00	2.713470e+01	1.744186e-01	2.040771e+00	2.456739e-02	9.505961e-01	3.353653e-02	1.828102e+00	3.099438e-02
14760000	-4.481581e+03	-8.823142e+02	3.465998e+00	2.054777e+01	1.860465e-01	2.169993e+00	2.030651e-02	9.601601e-01	3.394467e-02	1.220449e+00	2.218863e-02
14780000	-4.457216e+03	-8.985069e+02	3.674715e+00	2.019152e+01	1.860465e-01	2.826198e+00	1.709861e-02	9.683743e-01	3.369280e-02	1.811585e+00	2.366877e-02
14800000	-4.469681e+03	-8.534422e+02	4.598067e+00	2.346036e+01	2.558140e-01	2.439579e+00	3.139663e-02	9.180500e-01	6.959267e-02	1.431693e+00	2.918606e-02
14820000	-4.477610e+03	-8.893392e+02	4.445242e+00	2.257939e+01	2.325581e-01	2.041470e+00	3.169649e-02	9.248626e-01	5.024811e-02	2.164683e+00	2.730595e-02
14840000	-4.457805e+03	-8.786608e+02	4.884955e+00	2.626016e+01	1.162791e-01	2.424684e+00	3.840700e-02	8.840315e-01	6.719792e-02	2.199478e+00	3.067408e-02
14860000	-4.470850e+03	-8.784195e+02	4.050994e+00	2.164795e+01	1.627907e-01	1.951414e+00	1.532839e-02	9.579415e-01	6.668593e-02	1.272006e+00	2.595535e-02
14880000	-4.470414e+03	-8.744551e+02	4.359979e+00	2.148465e+01	2.093023e-01	2.084228e+00	2.965088e-02	9.189604e-01	7.447615e-02	2.309638e+00	2.794607e-02
14900000	-4.487414e+03	-8.783695e+02	3.613725e+00	2.022286e+01	1.627907e-01	2.994118e+00	7.969452e-03	9.775097e-01	5.920587e-02	1.010708e+00	2.300166e-02
14920000	-4.524361e+03	-8.935214e+02	4.380353e+00	2.207672e+01	1.744186e-01	2.333768e+00	4.884805e-02	9.267891e-01	2.059037e-02	1.894254e+00	2.812810e-02
14940000	-4.472087e+03	-8.982751e+02	3.824802e+00	2.233475e+01	2.325581e-01	1.807856e+00	2.100369e-02	9.231741e-01	8.498168e-02	1.716826e+00	2.422491e-02
14960000	-4.475025e+03	-9.023243e+02	3.485507e+00	2.087646e+01	1.627907e-01	2.583098e+00	1.153053e-02	9.612973e-01	6.271011e-02	1.356759e+00	2.217733e-02
14980000	-4.497796e+03	-8.469491e+02	4.705641e+00	2.397568e+01	2.558140e-01	1.814292e+00	1.437844e-02	9.420480e-01	1.144243e-01	1.566012e+00	2.977297e-02
15000000	-4.499834e+03	-8.513027e+02	5.295096e+00	2.326574e+01	2.441860e-01	2.132270e+00	2.166687e-02	9.388296e-01	8.041265e-02	2.897728e+00	3.368008e-02
15020000	-4.506937e+03	-8.408999e+02	4.651323e+00	2.156269e+01	2.209302e-01	2.864444e+00	9.325905e-03	9.690429e-01	1.010317e-01	1.763427e+00	2.945320e-02
15040000	-4.498116e+03	-8.512635e+02	4.610598e+00	2.127588e+01	1.860465e-01	2.844563e+00	2.006830e-02	9.451120e-01	5.665335e-02	1.566479e+00	2.925649e-02
15060000	-4.507050e+03	-8.690215e+02	4.276122e+00	2.036649e+01	1.744186e-01	2.113090e+00	9.485539e-03	9.773543e-01	8.251108e-02	1.555152e+00	2.723388e-02
15080000	-4.483876e+03	-8.846773e+02	4.554346e+00	2.541181e+01	1.976744e-01	2.567094e+00	2.633107e-02	9.320121e-01	5.863748e-02	2.173920e+00	2.862228e-02
15100000	-4.475307e+03	-8.620078e+02	5.519127e+00	2.936736e+01	1.046512e-01	2.323820e+00	2.582364e-02	9.485432e-01	3.747250e-02	3.300010e+00	3.505317e-02
15120000	-4.458626e+03	-8.640913e+02	4.855364e+00	2.638456e+01	1.627907e-01	3.093484e+00	2.590067e-02	9.454422e-01	5.476763e-02	4.017988e+00	3.121815e-02
15140000	-4.473668e+03	-8.666648e+02	4.342669e+00	2.292393e+01	2.674419e-01	1.986795e+00	9.283338e-03	9.718613e-01	8.519846e-02	2.353864e+00	2.798338e-02
15160000	-4.475724e+03	-8.590206e+02	4.427318e+00	2.310767e+01	1.627907e-01	2.458604e+00	3.294684e-02	9.096810e-01	7.778448e-02	1.547689e+00	2.821558e-02
15180000	-4.468740e+03	-8.816495e+02	4.017890e+00	2.054703e+01	2.441860e-01	2.512369e+00	1.922713e-02	9.029222e-01	1.549200e-01	1.443277e+00	2.535495e-02
15200000	-4.475665e+03	-8.640024e+02	4.461567e+00	2.198507e+01	1.279070e-01	2.192706e+00	1.700292e-02	9.689223e-01	3.723615e-02	1.772119e+00	2.835832e-02
15220000	-4.466878e+03	-8.549342e+02	4.603480e+00	2.474228e+01	2.558140e-01	2.248784e+00	2.401574e-02	9.137317e-01	1.145445e-01	2.148899e+00	2.932319e-02
15240000	-4.448740e+03	-8.904135e+02	3.970844e+00	2.179366e+01	1.744186e-01	2.067041e+00	2.753499e-02	9.297507e-01	5.678168e-02	1.639424e+00	2.493019e-02
15260000	-4.453000e+03	-8.762502e+02	3.812254e+00	2.078900e+01	2.441860e-01	2.086891e+00	1.848688e-02	9.322379e-01	1.044002e-01	2.006562e+00	2.450374e-02
15280000	-4.464927e+03	-8.862681e+02	4.385738e+00	2.137413e+01	2.441860e-01	2.350563e+00	1.075988e-02	9.691268e-01	6.548297e-02	2.264361e+00	2.779047e-02
15300000	-4.468490e+03	-8.896490e+02	3.985004e+00	2.039369e+01	1.976744e-01	2.259861e+00	1.478957e-02	9.513162e-01	8.319186e-02	2.540181e+00	2.546084e-02
15320000	-4.481917e+03	-8.620661e+02	5.441079e+00	2.659559e+01	2.093023e-01	1.976160e+00	2.715632e-02	9.032703e-01	9.767942e-02	2.849789e+00	3.386591e-02
15340000	-4.460017e+03	-8.685803e+02	4.897278e+00	2.521655e+01	1.511628e-01	2.007526e+00	1.790626e-02	9.579634e-01	4.216943e-02	1.931588e+00	3.080429e-02
15360000	-4.483353e+03	-8.766785e+02	3.939637e+00	2.063498e+01	2.209302e-01	2.251548e+00	8.515257e-03	9.766612e-01	7.551797e-02	1.645556e+00	2.478763e-02
15380000	-4.479535e+03	-8.847135e+02	4.098153e+00	2.245948e+01	2.209302e-01	2.487608e+00	4.598637e-03	9.809452e-01	1.192264e-01	1.734284e+00	2.565359e-02
15400000	-4.473433e+03	-8.563929e+02	4.103334e+00	2.448990e+01	1.162791e-01	2.377476e+00	3.183654e-03	9.925904e-01	3.968510e-02	1.769980e+00	2.631730e-02
15420000	-4.488955e+03	-8.829699e+02	4.533855e+00	2.632798e+01	1.976744e-01	2.643243e+00	1.039076e-02	9.719940e-01	4.585764e-02	1.394274e+00	2.885563e-02
15440000	-4.464193e+03	-9.020302e+02	3.785439e+00	2.042447e+01	2.093023e-01	2.346391e+00	1.066123e-02	9.569125e-01	1.092657e-01	3.124012e+00	2.410505e-02
15460000	-4.472992e+03	-8.773455e+02	4.253693e+00	2.241170e+01	1.976744e-01	2.276724e+00	1.922891e-02	9.484035e-01	6.670627e-02	2.414899e+00	2.743528e-02
15480000	-4.456465e+03	-8.710180e+02	4.780466e+00	2.639294e+01	1.511628e-01	2.136913e+00	1.608842e-02	9.728137e-01	2.214469e-02	3.307503e+00	3.069700e-02
15500000	-4.473312e+03	-8.460922e+02	5.814248e+00	3.110997e+01	2.093023e-01	2.004722e+00	9.496808e-03	9.789040e-01	5.146431e-02	4.617697e+00	3.730363e-02
15520000	-4.470655e+03	-8.443523e+02	4.571707e+00	2.141453e+01	2.325581e-01	1.851315e+00	4.823873e-03	9.864707e-01	7.563586e-02	1.285470e+00	2.920711e-02
15540000	-4.494157e+03	-8.334251e+02	5.973216e+00	2.605307e+01	2.325581e-01	1.824475e+00	3.977313e-03	9.902477e-01	8.408231e-02	2.235159e+00	3.824622e-02
15560000	-4.493097e+03	-8.552065e+02	5.264574e+00	2.492895e+01	2.209302e-01	2.724968e+00	4.215919e-03	9.927103e-01	4.003189e-02	2.182283e+00	3.372457e-02
15580000	-4.483522e+03	-8.268208e+02	5.489257e+00	2.671440e+01	2.558140e-01	2.445027e+00	5.842515e-03	9.714557e-01	1.631524e-01	1.620678e+00	3.538461e-02
15600000	-4.486047e+03	-8.710572e+02	5.316073e+00	3.025203e+01	1.511628e-01	2.017345e+00	3.098158e-02	9.359729e-01	4.505942e-02	3.421370e+00	3.414883e-02
15620000	-4.465594e+03	-8.562694e+02	5.630840e+00	2.558938e+01	1.860465e-01	2.547835e+00	2.830350e-02	9.449318e-01	4.609995e-02	1.605867e+00	3.592418e-02
15640000	-4.483867e+03	-8.635773e+02	4.012897e+00	1.857537e+01	1.976744e-01	2.597392e+00	1.609926e-02	9.678495e-01	4.843003e-02	1.262553e+00	2.566596e-02
15660000	-4.503159e+03	-8.637300e+02	5.410147e+00	2.488091e+01	1.860465e-01	2.718296e+00	1.118869e-02	9.771774e-01	5.946459e-02	2.022331e+00	3.479409e-02
15680000	-4.482299e+03	-8.281947e+02	7.476893e+00	3.358629e+01	2.209302e-01	2.184881e+00	3.327058e-02	9.290171e-01	5.051262e-02	3.507204e+00	4.798249e-02
15700000	-4.476456e+03	-8.494940e+02	6.267047e+00	2.796996e+01	2.325581e-01	2.048266e+00	1.833291e-02	9.656466e-01	4.255091e-02	5.639617e+00	4.018590e-02
15720000	-4.474650e+03	-8.617246e+02	5.750038e+00	2.808393e+01	1.860465e-01	1.996115e+00	3.082155e-02	8.909012e-01	1.423738e-01	2.096421e+00	3.701707e-02
15740000	-4.468293e+03	-8.584828e+02	5.083589e+00	2.436574e+01	2.790698e-01	2.451367e+00	7.784492e-03	9.684791e-01	1.373012e-01	2.290492e+00	3.273487e-02
15760000	-4.477310e+03	-8.630161e+02	4.576002e+00	2.174054e+01	1.627907e-01	1.869342e+00	2.066100e-02	9.415461e-01	7.463010e-02	1.755761e+00	2.950588e-02
15780000	-4.472666e+03	-8.697483e+02	4.686258e+00	2.507668e+01	1.744186e-01	2.308722e+00	4.406948e-02	8.668714e-01	7.951860e-02	1.939402e+00	2.988938e-02
15800000	-4.472011e+03	-8.530407e+02	4.504030e+00	2.295104e+01	2.906977e-01	2.100161e+00	1.308882e-02	9.550020e-01	1.221550e-01	2.453236e+00	2.895792e-02
15820000	-4.469729e+03	-8.407952e+02	5.833185e+00	2.761778e+01	1.744186e-01	1.954017e+00	3.154931e-02	9.303169e-01	6.080728e-02	2.341458e+00	3.757030e-02
15840000	-4.490613e+03	-8.313782e+02	6.917245e+00	3.057322e+01	1.744186e-01	2.295631e+00	1.239685e-02	9.806949e-01	3.906166e-02	3.253150e+00	4.440771e-02
15860000	-4.484016e+03	-8.545914e+02	5.054393e+00	2.443324e+01	1.511628e-01	2.460719e+00	2.704488e-02	9.588007e-01	2.862468e-02	2.133391e+00	3.243746e-02
15880000	-4.472042e+03	-8.800337e+02	3.300830e+00	1.753405e+01	2.209302e-01	2.058919e+00	1.778976e-02	9.549894e-01	5.781141e-02	1.073222e+00	2.119693e-02
15900000	-4.493697e+03	-8.482840e+02	4.687274e+00	2.004457e+01	2.906977e-01	2.537162e+00	2.125791e-02	9.058652e-01	2.094884e-01	2.974508e+00	3.020386e-02
15920000	-4.463284e+03	-8.428119e+02	5.349026e+00	2.564327e+01	1.976744e-01	1.861847e+00	5.319773e-03	9.822396e-01	1.013115e-01	1.996147e+00	3.407541e-02
15940000	-4.471481e+03	-8.387836e+02	5.056920e+00	2.458780e+01	1.860465e-01	1.691686e+00	1.459560e-02	9.695105e-01	3.905701e-02	2.410459e+00	3.179669e-02
15960000	-4.478697e+03	-8.787678e+02	4.505703e+00	2.476375e+01	2.325581e-01	2.197886e+00	2.243200e-02	9.275386e-01	9.108056e-02	1.904754e+00	2.892535e-02
15980000	-4.478849e+03	-8.771785e+02	4.156796e+00	2.428756e+01	2.674419e-01	2.206057e+00	1.059995e-02	9.615381e-01	1.070732e-01	1.559830e+00	2.653802e-02
16000000	-4.455014e+03	-8.539508e+02	5.742871e+00	3.113914e+01	2.093023e-01	2.937210e+00	1.184432e-02	9.615246e-01	8.605890e-02	3.254541e+00	3.699771e-02
16020000	-4.480506e+03	-8.433503e+02	5.199673e+00	2.774289e+01	1.395349e-01	1.890417e+00	1.686159e-02	9.784979e-01	1.765680e-02	3.244062e+00	3.336882e-02
16040000	-4.490795e+03	-8.419953e+02	5.948012e+00	2.934974e+01	1.976744e-01	2.249657e+00	1.072008e-02	9.697892e-01	8.840139e-02	3.820575e+00	3.822079e-02
16060000	-4.473611e+03	-8.401754e+02	5.414413e+00	2.544463e+01	1.860465e-01	2.229997e+00	2.008790e-02	9.510813e-01	5.718753e-02	3.413780e+00	3.487973e-02
16080000	-4.457407e+03	-8.576920e+02	6.157865e+00	3.099520e+01	1.860465e-01	2.181495e+00	1.813993e-02	9.346646e-01	1.213566e-01	3.831922e+00	3.969139e-02
16100000	-4.487730e+03	-8.692719e+02	4.794491e+00	2.293215e+01	1.162791e-01	1.941200e+00	2.303657e-02	9.572836e-01	3.151640e-02	2.760591e+00	3.047057e-02
16120000	-4.496112e+03	-8.728704e+02	3.779620e+00	1.976685e+01	2.441860e-01	2.577742e+00	1.527845e-02	9.519559e-01	6.151226e-02	1.476181e+00	2.420085e-02
16140000	-4.489170e+03	-8.503418e+02	4.147130e+00	2.012892e+01	2.906977e-01	2.046800e+00	1.546916e-02	9.493984e-01	8.657079e-02	1.450619e+00	2.674827e-02
16160000	-4.474928e+03	-8.580769e+02	4.602074e+00	2.165271e+01	2.093023e-01	2.183325e+00	3.011656e-02	8.951555e-01	1.441021e-01	1.613385e+00	2.948561e-02
16180000	-4.468779e+03	-8.676458e+02	4.669409e+00	2.503397e+01	1.279070e-01	2.429761e+00	4.954482e-03	9.880533e-01	5.120496e-02	1.679348e+00	2.986756e-02
16200000	-4.498148e+03	-8.485123e+02	5.591348e+00	2.357459e+01	1.627907e-01	2.804991e+00	1.716573e-02	9.816632e-01	2.169817e-02	2.571318e+00	3.598117e-02
16220000	-4.471600e+03	-8.507055e+02	6.800490e+00	2.773051e+01	2.209302e-01	2.152654e+00	7.457381e-03	9.754126e-01	1.563015e-01	2.559106e+00	4.374792e-02
16240000	-4.492311e+03	-8.420805e+02	5.589275e+00	2.506387e+01	1.744186e-01	3.048262e+00	1.986990e-02	9.439540e-01	8.592344e-02	1.933816e+00	3.596037e-02
16260000	-4.486807e+03	-8.465301e+02	6.306212e+00	3.160800e+01	1.744186e-01	2.193481e+00	6.059303e-03	9.783114e-01	7.514976e-02	3.100841e+00	4.033050e-02
16280000	-4.462544e+03	-8.330548e+02	6.182806e+00	3.175107e+01	2.325581e-01	1.831086e+00	2.049328e-02	9.470598e-01	7.385362e-02	3.031023e+00	3.944146e-02
16300000	-4.473993e+03	-8.544774e+02	4.645302e+00	2.445067e+01	1.744186e-01	2.118820e+00	1.791555e-02	9.623337e-01	3.394818e-02	1.804398e+00	2.948770e-02
16320000	-4.484886e+03	-8.332197e+02	4.845859e+00	2.421771e+01	1.046512e-01	2.784013e+00	2.754095e-02	9.635387e-01	1.882835e-02	2.942311e+00	3.121675e-02
16340000	-4.472505e+03	-8.723793e+02	5.885339e+00	3.149126e+01	1.744186e-01	2.020594e+00	3.090416e-02	8.952267e-01	9.068161e-02	2.112866e+00	3.792848e-02
16360000	-4.495340e+03	-8.362481e+02	5.170947e+00	2.389620e+01	2.558140e-01	1.968387e+00	3.739607e-02	9.054305e-01	7.064765e-02	1.785713e+00	3.335519e-02
16380000	-4.466886e+03	-8.692451e+02	4.965726e+00	2.435388e+01	2.441860e-01	2.008266e+00	3.251441e-02	8.887380e-01	1.121863e-01	2.643640e+00	3.187500e-02
16400000	-4.480652e+03	-8.804986e+02	3.997174e+00	2.081023e+01	2.674419e-01	2.570425e+00	1.983456e-02	9.366735e-01	9.983976e-02	2.727844e+00	2.574855e-02
16420000	-4.480035e+03	-8.627409e+02	4.053249e+00	2.079724e+01	1.627907e-01	2.687022e+00	1.302596e-02	9.621590e-01	8.605424e-02	1.474449e+00	2.608353e-02
16440000	-4.453323e+03	-8.800605e+02	4.687277e+00	2.352713e+01	1.395349e-01	2.245356e+00	1.078612e-02	9.877302e-01	1.444712e-02	2.265287e+00	3.010297e-02
16460000	-4.461244e+03	-8.597895e+02	5.046563e+00	2.526336e+01	2.441860e-01	2.302933e+00	1.614338e-03	9.950033e-01	9.495174e-02	2.860390e+00	3.248311e-02
16480000	-4.470765e+03	-8.557136e+02	4.945314e+00	2.545639e+01	2.674419e-01	1.881470e+00	2.261568e-03	9.931820e-01	9.837656e-02	2.265995e+00	3.173716e-02
16500000	-4.455347e+03	-8.813840e+02	3.917113e+00	2.315059e+01	1.627907e-01	2.235406e+00	2.001263e-03	9.945806e-01	4.434090e-02	2.237147e+00	2.436193e-02
16520000	-4.475063e+03	-8.728835e+02	5.077587e+00	2.940304e+01	1.279070e-01	2.571205e+00	5.031930e-03	9.839313e-01	6.779328e-02	2.158581e+00	3.265029e-02
16540000	-4.483724e+03	-8.623474e+02	5.245600e+00	3.079255e+01	1.162791e-01	1.706818e+00	1.866357e-02	9.542570e-01	4.640452e-02	3.157734e+00	3.377814e-02
16560000	-4.475132e+03	-9.015691e+02	3.840515e+00	2.042282e+01	2.093023e-01	2.178726e+00	2.418906e-03	9.910703e-01	1.133088e-01	1.680205e+00	2.473235e-02
16580000	-4.461530e+03	-9.054371e+02	3.597084e+00	1.944374e+01	2.325581e-01	2.551202e+00	7.907801e-03	9.756932e-01	7.537029e-02	1.995888e+00	2.304013e-02
16600000	-4.462901e+03	-8.801512e+02	3.739720e+00	1.987656e+01	2.441860e-01	2.804735e+00	1.148323e-03	9.964452e-01	7.831421e-02	1.193619e+00	2.368759e-02
16620000	-4.496384e+03	-8.545773e+02	3.826518e+00	1.892501e+01	3.255814e-01	2.578921e+00	1.133804e-02	9.387295e-01	2.194393e-01	1.663768e+00	2.447854e-02
16640000	-4.485483e+03	-8.759505e+02	3.983267e+00	1.985201e+01	2.558140e-01	2.205307e+00	2.610172e-03	9.888748e-01	1.102977e-01	1.496368e+00	2.528807e-02
16660000	-4.488864e+03	-8.660265e+02	4.854167e+00	2.433744e+01	3.372093e-01	1.994774e+00	5.131097e-03	9.815412e-01	1.236890e-01	1.436143e+00	3.101835e-02
16680000	-4.490021e+03	-8.582824e+02	4.176980e+00	2.030083e+01	2.441860e-01	2.223909e+00	1.993542e-02	9.091121e-01	1.540872e-01	1.267970e+00	2.683335e-02
16700000	-4.480001e+03	-8.548666e+02	5.251751e+00	2.292404e+01	2.093023e-01	2.177635e+00	3.831511e-02	9.250671e-01	5.324604e-02	2.261859e+00	3.339222e-02
16720000	-4.493954e+03	-8.204379e+02	6.309598e+00	3.013907e+01	2.674419e-01	1.889422e+00	1.129646e-02	9.645775e-01	1.045650e-01	3.909334e+00	4.009619e-02
16740000	-4.487074e+03	-8.213123e+02	5.835872e+00	3.037395e+01	2.441860e-01	2.455742e+00	1.553613e-02	9.563390e-01	7.175604e-02	2.186805e+00	3.722132e-02
16760000	-4.479745e+03	-8.484739e+02	5.141630e+00	2.304145e+01	3.139535e-01	2.972823e+00	1.775762e-02	9.290190e-01	1.673804e-01	1.701351e+00	3.247459e-02
16780000	-4.496547e+03	-8.499692e+02	5.733945e+00	2.867696e+01	2.441860e-01	2.810198e+00	2.616575e-02	9.225512e-01	7.835095e-02	1.737758e+00	3.684128e-02
16800000	-4.476547e+03	-8.671952e+02	4.323305e+00	2.249347e+01	2.790698e-01	3.040491e+00	3.543178e-02	8.846617e-01	1.056410e-01	1.683320e+00	2.779973e-02
16820000	-4.476978e+03	-8.586146e+02	5.176123e+00	2.708443e+01	2.209302e-01	2.059617e+00	1.416741e-02	9.580023e-01	6.762239e-02	1.796878e+00	3.312912e-02
16840000	-4.466461e+03	-8.528083e+02	5.020192e+00	2.544422e+01	2.209302e-01	2.061851e+00	9.176358e-03	9.582241e-01	1.415884e-01	1.741335e+00	3.165713e-02
16860000	-4.465629e+03	-8.226133e+02	6.708162e+00	3.396418e+01	2.325581e-01	1.955139e+00	3.202663e-02	9.085713e-01	7.333124e-02	2.955116e+00	4.263759e-02
16880000	-4.479385e+03	-8.302273e+02	5.928222e+00	3.129268e+01	2.790698e-01	2.231817e+00	9.589303e-03	9.610775e-01	1.106144e-01	2.872317e+00	3.820301e-02
16900000	-4.454072e+03	-8.670272e+02	4.258288e+00	2.255599e+01	1.627907e-01	2.490722e+00	2.395402e-02	9.487504e-01	4.148570e-02	1.782933e+00	2.677545e-02
16920000	-4.478131e+03	-8.820113e+02	3.813139e+00	2.276050e+01	1.162791e-01	2.699117e+00	1.316119e-02	9.678625e-01	4.397800e-02	1.526898e+00	2.442465e-02
16940000	-4.458592e+03	-8.800524e+02	3.546435e+00	1.955749e+01	1.627907e-01	2.627242e+00	1.479981e-02	9.624835e-01	7.067001e-02	1.477045e+00	2.259417e-02
16960000	-4.478046e+03	-8.811400e+02	3.933697e+00	2.241946e+01	1.744186e-01	2.472713e+00	2.346990e-02	9.354099e-01	7.273057e-02	1.269730e+00	2.488704e-02
16980000	-4.491575e+03	-9.004518e+02	3.987564e+00	2.487396e+01	1.744186e-01	2.155357e+00	2.591396e-03	9.941296e-01	2.603112e-02	1.806724e+00	2.477441e-02
17000000	-4.467440e+03	-8.726746e+02	4.065323e+00	2.032724e+01	1.860465e-01	2.193166e+00	1.957367e-02	9.658655e-01	3.039122e-02	1.460662e+00	2.620397e-02
17020000	-4.496936e+03	-8.690831e+02	4.018869e+00	2.044051e+01	1.860465e-01	2.535024e+00	2.675052e-02	9.298471e-01	7.140173e-02	2.360327e+00	2.566771e-02
17040000	-4.485692e+03	-8.477390e+02	5.529011e+00	2.852556e+01	1.627907e-01	2.184152e+00	2.072174e-02	9.489307e-01	6.706767e-02	2.280847e+00	3.502093e-02
17060000	-4.463480e+03	-8.562939e+02	4.285904e+00	2.295808e+01	2.093023e-01	2.670183e+00	1.986765e-02	9.441858e-01	6.301046e-02	1.859897e+00	2.655624e-02
17080000	-4.476860e+03	-8.215998e+02	5.342908e+00	2.770096e+01	2.093023e-01	2.491973e+00	2.323764e-02	9.339997e-01	6.329128e-02	1.448252e+00	3.370588e-02
17100000	-4.492436e+03	-8.226717e+02	5.444888e+00	2.701128e+01	2.674419e-01	2.537859e+00	3.529236e-02	8.500113e-01	1.536568e-01	1.254941e+00	3.442371e-02
17120000	-4.492918e+03	-8.540830e+02	4.058846e+00	1.979102e+01	2.790698e-01	2.510657e+00	3.260084e-02	8.787507e-01	1.385527e-01	1.331342e+00	2.602184e-02
17140000	-4.487680e+03	-8.606875e+02	3.958407e+00	2.097681e+01	2.558140e-01	2.747721e+00	6.250744e-03	9.664797e-01	1.708704e-01	1.537139e+00	2.500978e-02
17160000	-4.507600e+03	-8.268581e+02	4.356604e+00	2.107667e+01	3.488372e-01	1.864566e+00	1.236764e-02	9.523599e-01	1.569513e-01	1.186385e+00	2.798131e-02
17180000	-4.502847e+03	-8.630144e+02	4.913790e+00	2.476828e+01	2.209302e-01	2.275222e+00	1.701212e-02	9.337132e-01	1.273992e-01	2.192026e+00	3.158190e-02
17200000	-4.494472e+03	-8.871671e+02	3.470542e+00	1.890520e+01	2.674419e-01	1.764050e+00	7.809036e-03	9.529947e-01	2.101356e-01	2.320294e+00	2.197505e-02
17220000	-4.499046e+03	-8.596946e+02	4.051601e+00	2.052702e+01	2.790698e-01	2.561276e+00	1.476616e-02	9.315152e-01	1.553063e-01	1.275374e+00	2.501928e-02
17240000	-4.471174e+03	-8.833360e+02	3.832533e+00	2.030472e+01	2.209302e-01	2.131094e+00	1.335492e-02	9.629320e-01	6.182753e-02	1.164906e+00	2.455958e-02
17260000	-4.470341e+03	-8.552168e+02	5.003499e+00	2.632204e+01	1.860465e-01	2.085929e+00	3.674840e-03	9.888680e-01	8.486180e-02	2.653478e+00	3.181103e-02
17280000	-4.461650e+03	-8.662590e+02	5.411771e+00	2.819096e+01	1.046512e-01	2.149882e+00	1.005032e-02	9.826646e-01	2.936632e-02	3.138286e+00	3.443030e-02
17300000	-4.466248e+03	-8.777276e+02	4.309500e+00	2.489557e+01	1.627907e-01	2.865919e+00	8.406284e-03	9.832197e-01	3.902345e-02	2.272477e+00	2.758619e-02
17320000	-4.483622e+03	-8.882074e+02	4.856580e+00	2.565475e+01	1.627907e-01	3.088866e+00	1.378426e-02	9.776506e-01	2.776118e-02	2.157540e+00	3.124619e-02
17340000	-4.474516e+03	-8.480978e+02	5.141889e+00	2.385635e+01	1.976744e-01	2.986101e+00	5.211221e-03	9.894258e-01	4.047516e-02	2.150050e+00	3.314744e-02
17360000	-4.467142e+03	-8.595085e+02	5.005048e+00	2.609923e+01	1.279070e-01	2.501342e+00	7.669582e-03	9.854332e-01	3.824740e-02	2.562596e+00	3.212086e-02
17380000	-4.466979e+03	-8.716539e+02	4.297884e+00	2.257816e+01	1.395349e-01	2.097525e+00	6.033044e-03	9.872969e-01	4.098622e-02	2.007771e+00	2.750603e-02
17400000	-4.477437e+03	-8.613552e+02	5.115202e+00	2.332769e+01	1.976744e-01	1.983899e+00	9.253634e-03	9.831010e-01	4.792004e-02	1.673215e+00	3.278257e-02
17420000	-4.462935e+03	-8.617345e+02	6.240143e+00	3.048603e+01	1.860465e-01	1.919019e+00	1.397683e-02	9.672293e-01	6.033954e-02	3.264330e+00	4.023054e-02
17440000	-4.489074e+03	-8.605207e+02	5.278935e+00	2.515650e+01	1.744186e-01	2.178865e+00	1.945033e-02	9.552460e-01	7.036083e-02	1.578845e+00	3.405639e-02
17460000	-4.471759e+03	-8.665229e+02	4.518287e+00	2.093181e+01	2.093023e-01	2.121671e+00	2.973279e-02	9.396053e-01	5.852803e-02	1.826941e+00	2.875243e-02
17480000	-4.478514e+03	-8.431471e+02	5.048630e+00	2.364948e+01	2.674419e-01	2.530286e+00	1.196958e-02	9.510184e-01	1.543080e-01	2.033192e+00	3.249806e-02
17500000	-4.470245e+03	-8.674036e+02	4.603515e+00	2.271423e+01	2.209302e-01	2.478856e+00	2.920731e-02	9.132864e-01	1.077477e-01	1.850861e+00	2.918276e-02
17520000	-4.472295e+03	-8.833314e+02	3.785642e+00	1.877548e+01	2.325581e-01	2.340213e+00	2.250835e-02	9.477324e-01	6.212454e-02	1.283990e+00	2.408117e-02
17540000	-4.489839e+03	-8.759415e+02	4.731062e+00	2.563633e+01	1.976744e-01	2.761037e+00	2.498832e-02	9.322638e-01	6.548708e-02	2.942478e+00	3.038809e-02
17560000	-4.478521e+03	-8.716155e+02	4.777165e+00	2.623248e+01	2.093023e-01	2.226476e+00	1.311845e-02	9.570229e-01	7.717546e-02	2.224311e+00	3.078709e-02
17580000	-4.493281e+03	-8.648283e+02	3.551165e+00	2.020293e+01	2.209302e-01	2.637240e+00	1.568480e-02	9.666587e-01	3.360386e-02	9.874874e-01	2.287329e-02
17600000	-4.491929e+03	-8.691460e+02	3.962702e+00	2.051194e+01	2.325581e-01	2.398025e+00	1.320212e-02	9.576095e-01	6.884705e-02	1.688062e+00	2.548833e-02
17620000	-4.477403e+03	-8.720272e+02	3.936777e+00	2.120405e+01	1.860465e-01	2.674969e+00	1.871590e-02	9.459744e-01	6.218791e-02	1.358344e+00	2.524915e-02
17640000	-4.487239e+03	-8.760988e+02	4.067696e+00	2.133531e+01	2.325581e-01	2.321604e+00	2.101610e-02	9.184095e-01	1.231103e-01	2.985613e+00	2.598253e-02
17660000	-4.485134e+03	-8.699345e+02	3.877731e+00	2.230529e+01	2.674419e-01	2.691112e+00	2.779727e-02	9.116731e-01	8.227848e-02	1.444555e+00	2.486359e-02
17680000	-4.478126e+03	-8.547153e+02	3.830636e+00	1.922233e+01	1.976744e-01	2.078650e+00	1.491623e-02	9.479628e-01	1.036114e-01	1.439756e+00	2.465839e-02
17700000	-4.488402e+03	-8.315233e+02	4.852434e+00	2.396276e+01	2.906977e-01	2.097384e+00	1.448636e-02	9.454981e-01	1.049261e-01	1.385333e+00	3.104886e-02
17720000	-4.484581e+03	-8.642413e+02	3.745744e+00	1.954584e+01	2.441860e-01	2.399160e+00	1.309656e-02	9.683465e-01	4.878113e-02	1.293919e+00	2.394387e-02
17740000	-4.479974e+03	-8.812124e+02	4.624098e+00	2.264642e+01	1.395349e-01	2.589716e+00	2.376156e-02	9.559552e-01	4.849562e-02	1.915442e+00	2.940890e-02
17760000	-4.469019e+03	-8.459416e+02	4.487908e+00	1.975477e+01	3.139535e-01	2.554099e+00	1.972808e-02	9.443847e-01	9.516512e-02	1.844718e+00	2.889845e-02
17780000	-4.468801e+03	-8.448087e+02	4.734822e+00	2.120087e+01	2.093023e-01	2.190034e+00	1.969351e-02	9.625461e-01	4.778669e-02	2.189340e+00	2.961044e-02
17800000	-4.473598e+03	-8.910392e+02	4.360325e+00	2.299909e+01	1.511628e-01	2.291836e+00	1.494968e-02	9.652713e-01	6.142646e-02	2.755105e+00	2.774466e-02
17820000	-4.489004e+03	-8.617390e+02	5.027674e+00	2.291628e+01	2.325581e-01	2.585094e+00	6.876181e-03	9.788543e-01	1.117683e-01	1.307423e+00	3.232021e-02
17840000	-4.483657e+03	-8.569162e+02	5.489497e+00	2.462580e+01	1.744186e-01	2.591275e+00	6.324259e-03	9.879463e-01	4.683724e-02	2.419247e+00	3.505192e-02
17860000	-4.470916e+03	-8.747895e+02	4.588748e+00	2.528163e+01	1.046512e-01	2.371286e+00	7.711496e-03	9.863647e-01	2.006055e-02	2.296721e+00	2.898305e-02
17880000	-4.486901e+03	-8.551259e+02	4.263378e+00	2.044172e+01	1.976744e-01	1.703650e+00	7.604098e-03	9.799506e-01	5.083875e-02	1.700187e+00	2.709248e-02
17900000	-4.468187e+03	-8.457841e+02	5.694523e+00	2.768206e+01	1.162791e-01	2.184216e+00	3.223675e-02	9.539247e-01	3.122862e-02	2.507820e+00	3.600337e-02
17920000	-4.472420e+03	-8.805884e+02	3.943649e+00	2.135059e+01	1.976744e-01	2.478783e+00	2.222058e-02	9.594167e-01	3.231268e-02	1.105176e+00	2.538735e-02
17940000	-4.478394e+03	-8.736980e+02	5.125762e+00	2.820579e+01	1.860465e-01	2.569586e+00	3.136317e-02	9.225997e-01	5.028734e-02	2.199279e+00	3.243974e-02
17960000	-4.481079e+03	-8.670858e+02	5.102544e+00	2.835638e+01	9.302326e-02	1.622710e+00	2.810052e-02	9.628677e-01	2.039930e-02	2.354274e+00	3.269990e-02
17980000	-4.470363e+03	-9.149818e+02	2.997609e+00	1.677816e+01	8.139535e-02	2.634153e+00	1.024938e-02	9.856631e-01	1.399594e-02	1.060922e+00	1.898210e-02
18000000	-4.476928e+03	-8.741071e+02	4.397923e+00	2.325775e+01	3.139535e-01	1.924293e+00	9.585807e-03	9.551166e-01	1.837760e-01	1.832859e+00	2.824580e-02
18020000	-4.476392e+03	-8.630521e+02	5.203300e+00	2.640809e+01	2.674419e-01	2.568041e+00	1.567866e-02	9.292490e-01	1.238594e-01	2.981383e+00	3.295192e-02
18040000	-4.468676e+03	-8.503008e+02	4.955296e+00	2.539230e+01	3.488372e-01	2.439026e+00	1.017956e-02	9.543901e-01	1.421148e-01	1.909980e+00	3.166045e-02
18060000	-4.461180e+03	-8.580443e+02	3.991339e+00	1.958020e+01	2.906977e-01	3.077965e+00	3.802681e-02	8.752447e-01	1.279865e-01	1.129502e+00	2.572847e-02
18080000	-4.470984e+03	-8.696361e+02	4.631127e+00	2.483528e+01	2.209302e-01	1.797444e+00	1.676627e-02	9.583890e-01	5.110393e-02	1.547139e+00	2.953403e-02
18100000	-4.472410e+03	-8.563383e+02	4.599809e+00	2.249633e+01	2.209302e-01	2.328014e+00	1.820810e-02	9.306856e-01	1.351025e-01	1.702460e+00	2.923207e-02
18120000	-4.478156e+03	-8.499643e+02	4.266904e+00	2.083656e+01	2.558140e-01	1.889389e+00	1.268639e-02	9.470187e-01	1.598413e-01	1.820170e+00	2.716281e-02
18140000	-4.470492e+03	-8.741810e+02	3.766491e+00	1.778232e+01	1.976744e-01	2.026403e+00	2.592958e-02	9.327066e-01	9.064074e-02	1.469910e+00	2.379154e-02
18160000	-4.481910e+03	-8.570814e+02	4.554673e+00	2.318800e+01	2.093023e-01	2.341046e+00	3.361189e-03	9.915418e-01	5.579072e-02	1.425262e+00	2.890507e-02
18180000	-4.512765e+03	-8.617047e+02	3.545194e+00	1.711248e+01	2.325581e-01	1.614576e+00	2.735974e-02	9.089965e-01	1.153838e-01	8.091881e-01	2.250443e-02
18200000	-4.484711e+03	-8.567395e+02	4.410296e+00	2.118808e+01	2.558140e-01	1.885856e+00	2.351645e-02	9.295820e-01	9.844437e-02	2.077569e+00	2.804433e-02
18220000	-4.485548e+03	-8.820542e+02	4.447827e+00	2.029751e+01	2.093023e-01	2.055404e+00	1.854734e-02	9.548331e-01	6.678906e-02	1.277701e+00	2.808524e-02
18240000	-4.473501e+03	-8.851135e+02	4.119782e+00	2.025233e+01	2.674419e-01	2.580201e+00	3.452304e-02	8.789025e-01	1.221935e-01	1.734622e+00	2.593720e-02
18260000	-4.480537e+03	-8.415445e+02	4.744704e+00	2.306334e+01	3.139535e-01	2.536216e+00	8.169651e-03	9.617198e-01	1.474857e-01	1.682818e+00	3.000966e-02
18280000	-4.478656e+03	-8.467455e+02	4.699353e+00	2.276670e+01	2.790698e-01	2.222903e+00	1.267807e-02	9.580771e-01	8.941185e-02	2.514951e+00	2.989703e-02
18300000	-4.485410e+03	-8.493963e+02	5.054726e+00	2.452536e+01	2.674419e-01	1.879791e+00	1.259552e-02	9.543732e-01	8.825921e-02	2.400126e+00	3.251909e-02
18320000	-4.484602e+03	-8.497391e+02	5.181493e+00	2.594019e+01	1.744186e-01	2.042046e+00	1.239447e-02	9.718393e-01	5.324103e-02	2.237297e+00	3.284931e-02
18340000	-4.477413e+03	-8.409366e+02	5.679037e+00	2.989532e+01	2.906977e-01	1.836014e+00	6.626668e-03	9.791658e-01	8.200765e-02	1.753713e+00	3.611951e-02
18360000	-4.449778e+03	-8.793481e+02	5.034924e+00	2.767131e+01	1.627907e-01	2.230527e+00	2.556197e-03	9.913726e-01	8.334247e-02	3.298074e+00	3.189707e-02
18380000	-4.488552e+03	-8.947780e+02	4.271598e+00	2.310415e+01	1.395349e-01	2.568322e+00	3.098888e-02	9.209834e-01	6.311128e-02	2.279889e+00	2.681324e-02
18400000	-4.474982e+03	-8.669619e+02	4.348558e+00	2.092890e+01	2.209302e-01	2.650557e+00	2.889098e-02	9.258649e-01	6.937553e-02	1.397968e+00	2.771281e-02
18420000	-4.469561e+03	-8.602636e+02	4.875610e+00	2.436571e+01	1.627907e-01	1.665456e+00	2.610091e-02	9.424908e-01	5.747156e-02	1.592824e+00	3.078532e-02
18440000	-4.482162e+03	-8.415077e+02	5.023000e+00	2.675243e+01	1.860465e-01	1.942170e+00	1.853463e-02	9.760932e-01	1.665979e-02	1.849143e+00	3.211208e-02
18460000	-4.492536e+03	-8.801380e+02	4.567160e+00	2.444939e+01	2.441860e-01	2.539103e+00	2.460756e-02	8.913573e-01	1.418841e-01	2.351837e+00	2.896616e-02
18480000	-4.478963e+03	-8.589417e+02	4.902631e+00	2.345025e+01	2.441860e-01	2.097110e+00	1.290415e-02	9.582937e-01	1.109225e-01	2.222171e+00	3.140883e-02
18500000	-4.494424e+03	-8.759033e+02	4.068502e+00	2.034891e+01	1.976744e-01	2.434588e+00	1.016545e-02	9.707751e-01	8.124906e-02	1.250758e+00	2.578587e-02
18520000	-4.463958e+03	-8.547529e+02	4.656062e+00	2.228730e+01	1.976744e-01	2.399380e+00	5.180676e-03	9.870693e-01	6.659249e-02	1.588186e+00	2.965337e-02
18540000	-4.475341e+03	-8.755710e+02	3.912794e+00	2.266350e+01	1.976744e-01	2.256704e+00	1.837657e-02	9.609603e-01	3.955881e-02	3.372920e+00	2.514783e-02
18560000	-4.496566e+03	-8.472694e+02	5.152135e+00	2.711364e+01	2.441860e-01	2.142199e+00	1.004575e-02	9.729398e-01	5.861080e-02	2.339305e+00	3.251369e-02
18580000	-4.464112e+03	-8.647107e+02	4.816638e+00	2.520763e+01	1.511628e-01	1.818506e+00	2.948028e-02	9.222906e-01	6.808055e-02	2.657024e+00	3.099343e-02
18600000	-4.481249e+03	-8.887168e+02	5.410871e+00	2.650932e+01	1.395349e-01	2.432443e+00	1.171580e-02	9.629468e-01	1.115975e-01	2.800954e+00	3.444090e-02
18620000	-4.485184e+03	-8.561850e+02	4.685233e+00	2.145570e+01	1.860465e-01	1.889242e+00	1.318823e-02	9.791984e-01	3.294291e-02	1.711166e+00	3.004798e-02
18640000	-4.481105e+03	-8.609056e+02	5.242630e+00	2.295902e+01	2.441860e-01	2.635739e+00	1.186335e-02	9.636969e-01	8.483670e-02	2.240862e+00	3.250152e-02
18660000	-4.477567e+03	-8.396632e+02	5.409678e+00	2.490672e+01	2.790698e-01	1.744540e+00	1.278524e-02	9.540636e-01	1.069178e-01	2.077922e+00	3.474781e-02
18680000	-4.473797e+03	-8.268635e+02	5.650812e+00	2.614717e+01	1.744186e-01	1.941778e+00	1.398348e-02	9.770617e-01	2.973579e-02	2.517335e+00	3.644903e-02
18700000	-4.488480e+03	-8.358487e+02	5.889163e+00	2.652661e+01	2.558140e-01	3.181317e+00	8.106254e-03	9.730418e-01	9.975017e-02	1.415992e+00	3.795410e-02
18720000	-4.479338e+03	-8.385934e+02	5.396290e+00	2.387143e+01	3.023256e-01	2.527037e+00	2.810604e-03	9.867227e-01	2.051801e-01	2.097632e+00	3.475273e-02
18740000	-4.474985e+03	-8.759678e+02	4.175616e+00	2.170518e+01	1.860465e-01	2.710035e+00	7.529637e-03	9.852459e-01	3.703239e-02	1.998779e+00	2.659388e-02
18760000	-4.469117e+03	-8.462187e+02	5.355115e+00	2.603736e+01	2.093023e-01	2.214860e+00	1.345384e-02	9.635134e-01	8.636100e-02	1.490411e+00	3.420620e-02
18780000	-4.471823e+03	-8.562789e+02	6.209716e+00	3.209440e+01	9.302326e-02	2.373194e+00	9.202394e-03	9.898148e-01	1.375344e-02	2.191305e+00	3.973273e-02
18800000	-4.495432e+03	-8.645414e+02	4.122468e+00	2.243491e+01	3.139535e-01	2.622102e+00	5.796183e-03	9.755258e-01	1.403570e-01	1.426900e+00	2.629261e-02
18820000	-4.485485e+03	-8.554608e+02	4.616365e+00	2.463903e+01	3.255814e-01	1.935320e+00	8.848919e-03	9.418432e-01	2.201002e-01	1.385680e+00	2.954010e-02
18840000	-4.494283e+03	-8.535504e+02	5.491302e+00	2.967657e+01	2.674419e-01	2.458576e+00	8.932683e-03	9.709728e-01	7.924504e-02	3.423940e+00	3.465231e-02
18860000	-4.458715e+03	-8.544431e+02	5.078442e+00	2.787453e+01	2.558140e-01	2.095616e+00	1.847062e-02	9.029780e-01	1.838224e-01	3.583403e+00	3.207040e-02
18880000	-4.473908e+03	-8.614416e+02	5.519762e+00	2.903870e+01	2.093023e-01	2.064521e+00	2.104931e-02	9.226972e-01	9.416908e-02	2.859882e+00	3.495658e-02
18900000	-4.478256e+03	-8.668300e+02	4.364412e+00	2.241317e+01	2.790698e-01	2.118943e+00	2.034140e-02	9.306354e-01	1.079781e-01	2.070309e+00	2.790521e-02
18920000	-4.492824e+03	-8.603247e+02	4.599846e+00	2.073164e+01	2.558140e-01	2.211703e+00	1.312692e-02	9.672911e-01	8.233764e-02	1.517977e+00	2.879603e-02
18940000	-4.496545e+03	-8.938966e+02	4.414247e+00	2.294441e+01	1.976744e-01	1.929590e+00	3.236960e-02	9.160020e-01	7.254662e-02	2.321564e+00	2.796664e-02
18960000	-4.482885e+03	-9.337062e+02	3.645046e+00	2.034305e+01	1.627907e-01	2.230138e+00	1.559650e-02	9.635449e-01	4.157009e-02	1.730491e+00	2.292171e-02
18980000	-4.485099e+03	-8.484828e+02	4.999955e+00	2.664479e+01	2.325581e-01	2.388262e+00	1.887457e-02	9.529664e-01	5.681777e-02	1.522083e+00	3.203545e-02
19000000	-4.456976e+03	-8.908249e+02	3.857265e+00	2.073673e+01	2.209302e-01	2.789411e+00	2.100519e-02	9.292310e-01	8.394648e-02	1.624342e+00	2.479903e-02
19020000	-4.486150e+03	-8.876866e+02	4.521459e+00	2.193698e+01	2.209302e-01	2.118603e+00	1.198223e-02	9.653602e-01	8.441903e-02	1.481729e+00	2.854974e-02
19040000	-4.490898e+03	-9.018492e+02	3.542756e+00	1.842689e+01	1.744186e-01	2.056303e+00	1.881471e-02	9.480014e-01	6.665721e-02	1.797847e+00	2.245252e-02
19060000	-4.479109e+03	-8.667747e+02	4.546452e+00	2.189266e+01	2.093023e-01	2.131642e+00	2.332633e-02	9.552519e-01	3.671011e-02	1.676566e+00	2.894023e-02
19080000	-4.463601e+03	-8.953699e+02	3.911851e+00	2.056810e+01	1.162791e-01	2.413665e+00	5.457744e-03	9.897161e-01	3.419957e-02	1.982391e+00	2.480505e-02
19100000	-4.459827e+03	-8.853492e+02	4.093358e+00	2.293671e+01	1.744186e-01	2.137355e+00	8.520294e-03	9.830705e-01	3.292369e-02	1.500103e+00	2.611424e-02
19120000	-4.468844e+03	-8.771177e+02	4.386866e+00	2.378917e+01	2.209302e-01	2.433414e+00	1.780340e-02	9.342940e-01	9.628078e-02	2.181605e+00	2.724563e-02
19140000	-4.467640e+03	-8.884460e+02	4.720979e+00	2.651432e+01	2.209302e-01	2.685515e+00	8.507168e-03	9.793377e-01	4.182561e-02	2.775707e+00	2.981845e-02
19160000	-4.486832e+03	-8.790760e+02	3.918009e+00	1.985340e+01	2.441860e-01	2.154406e+00	2.746168e-02	9.048442e-01	1.296342e-01	1.217746e+00	2.495043e-02
19180000	-4.467566e+03	-8.955802e+02	3.767964e+00	2.007825e+01	1.046512e-01	2.157822e+00	1.037578e-02	9.878419e-01	1.547280e-02	1.622101e+00	2.410735e-02
19200000	-4.481545e+03	-8.764188e+02	4.003418e+00	2.188970e+01	1.744186e-01	2.074652e+00	3.061283e-02	9.090429e-01	6.458975e-02	1.714751e+00	2.554686e-02
19220000	-4.464184e+03	-8.732400e+02	3.629904e+00	2.103364e+01	1.046512e-01	2.622128e+00	1.975034e-02	9.663003e-01	2.182920e-02	1.075411e+00	2.336414e-02
19240000	-4.475945e+03	-8.800314e+02	4.956564e+00	2.610024e+01	2.325581e-01	2.245438e+00	1.190728e-02	9.725545e-01	4.380364e-02	4.083802e+00	3.084663e-02
19260000	-4.502197e+03	-8.600542e+02	4.414801e+00	2.256278e+01	2.093023e-01	2.323036e+00	2.948876e-02	9.111148e-01	7.842149e-02	1.672060e+00	2.781814e-02
19280000	-4.480769e+03	-8.715472e+02	4.456138e+00	2.187562e+01	2.441860e-01	2.168519e+00	1.328877e-02	9.479516e-01	1.390522e-01	1.505967e+00	2.793885e-02
19300000	-4.462876e+03	-8.770018e+02	3.704451e+00	1.888398e+01	2.906977e-01	2.504762e+00	1.545003e-02	9.373936e-01	1.411876e-01	1.603023e+00	2.345432e-02
19320000	-4.484506e+03	-8.870014e+02	3.789319e+00	1.922918e+01	2.209302e-01	2.686520e+00	2.956446e-02	9.311940e-01	5.862311e-02	1.099955e+00	2.417523e-02
19340000	-4.468888e+03	-8.562834e+02	4.785878e+00	2.275127e+01	2.558140e-01	2.203132e+00	1.203964e-02	9.524125e-01	1.324286e-01	2.060461e+00	3.048246e-02
19360000	-4.469779e+03	-8.619365e+02	4.942094e+00	2.388126e+01	1.395349e-01	2.051404e+00	6.386106e-03	9.867126e-01	4.309696e-02	2.150437e+00	3.176676e-02
19380000	-4.500652e+03	-8.421181e+02	5.173102e+00	2.469193e+01	1.744186e-01	2.647318e+00	1.514622e-02	9.525360e-01	1.014628e-01	3.276025e+00	3.324678e-02
19400000	-4.472192e+03	-8.497453e+02	5.888525e+00	2.643681e+01	2.325581e-01	1.707796e+00	1.086901e-02	9.694955e-01	1.172913e-01	2.324609e+00	3.789697e-02
19420000	-4.486946e+03	-8.284925e+02	5.372377e+00	2.432509e+01	2.906977e-01	2.783216e+00	1.149389e-02	9.597613e-01	9.627596e-02	2.062207e+00	3.461224e-02
19440000	-4.467879e+03	-8.797605e+02	3.514764e+00	1.925592e+01	2.209302e-01	2.173903e+00	2.084845e-02	9.398515e-01	7.224604e-02	1.346074e+00	2.260742e-02
19460000	-4.486537e+03	-8.494859e+02	5.530818e+00	2.708903e+01	1.976744e-01	2.475164e+00	2.809828e-02	9.569209e-01	2.297404e-02	2.044259e+00	3.434052e-02
19480000	-4.479013e+03	-8.538678e+02	4.598300e+00	2.409390e+01	1.395349e-01	2.542579e+00	1.084610e-02	9.752600e-01	4.362770e-02	2.274804e+00	2.936003e-02
19500000	-4.477621e+03	-8.765608e+02	4.236000e+00	2.166067e+01	1.627907e-01	2.593726e+00	1.939858e-02	9.459432e-01	5.948075e-02	1.459450e+00	2.701672e-02
19520000	-4.473779e+03	-8.610155e+02	4.158250e+00	2.089847e+01	2.441860e-01	2.112632e+00	8.073237e-03	9.745622e-01	9.163712e-02	1.684282e+00	2.673222e-02
19540000	-4.501495e+03	-8.533734e+02	4.130742e+00	1.985063e+01	2.093023e-01	2.279415e+00	1.677674e-02	9.593675e-01	6.064493e-02	1.941487e+00	2.656464e-02
19560000	-4.488328e+03	-8.673098e+02	4.208320e+00	2.053560e+01	1.860465e-01	2.369840e+00	1.650567e-02	9.614993e-01	5.455720e-02	1.812154e+00	2.702282e-02
19580000	-4.484659e+03	-8.547329e+02	4.832822e+00	2.472975e+01	1.744186e-01	2.350123e+00	2.649126e-02	9.449547e-01	4.438040e-02	1.627730e+00	3.078992e-02
19600000	-4.478583e+03	-8.431756e+02	5.598193e+00	2.600933e+01	1.860465e-01	1.898847e+00	2.180587e-02	9.452841e-01	8.119767e-02	1.877610e+00	3.598939e-02
19620000	-4.457384e+03	-8.665577e+02	4.574209e+00	2.226329e+01	2.325581e-01	2.784109e+00	2.335652e-02	9.490285e-01	4.689679e-02	2.030945e+00	2.901679e-02
19640000	-4.498549e+03	-8.619607e+02	4.807346e+00	2.343491e+01	2.325581e-01	1.635059e+00	3.121153e-02	9.124269e-01	8.699397e-02	1.443502e+00	3.022413e-02
19660000	-4.479511e+03	-8.406448e+02	5.229117e+00	2.504495e+01	3.023256e-01	1.759041e+00	1.213833e-02	9.327220e-01	1.786968e-01	1.462345e+00	3.298194e-02
19680000	-4.476392e+03	-8.254721e+02	6.262695e+00	3.119384e+01	2.906977e-01	2.364753e+00	2.643788e-02	9.380628e-01	6.270145e-02	2.460679e+00	4.033340e-02
19700000	-4.484431e+03	-8.186401e+02	5.569624e+00	2.539423e+01	3.023256e-01	2.348190e+00	2.061042e-02	9.164958e-01	1.563097e-01	1.887298e+00	3.583151e-02
19720000	-4.488872e+03	-8.628228e+02	4.078484e+00	2.046343e+01	1.627907e-01	2.078341e+00	3.278194e-02	9.493050e-01	3.151807e-02	2.236843e+00	2.623491e-02
19740000	-4.491461e+03	-9.102177e+02	3.319628e+00	1.846721e+01	2.325581e-01	2.783760e+00	2.349564e-02	9.411365e-01	7.329048e-02	1.507036e+00	2.136640e-02
19760000	-4.483392e+03	-8.317386e+02	5.075182e+00	2.223673e+01	2.558140e-01	1.964615e+00	1.745604e-02	9.602376e-01	6.584402e-02	2.533442e+00	3.270112e-02
19780000	-4.482360e+03	-8.901837e+02	3.777994e+00	2.240925e+01	2.209302e-01	2.461150e+00	2.297915e-02	8.714422e-01	1.720077e-01	1.520287e+00	2.399612e-02
19800000	-4.477221e+03	-8.429094e+02	5.015478e+00	2.356704e+01	1.976744e-01	2.983762e+00	1.110410e-02	9.624021e-01	1.123881e-01	1.965059e+00	3.217377e-02
19820000	-4.476631e+03	-8.770457e+02	4.603415e+00	2.138695e+01	1.279070e-01	1.926414e+00	2.393063e-02	9.659366e-01	2.789738e-02	1.715679e+00	2.966318e-02
19840000	-4.496427e+03	-8.508365e+02	5.693423e+00	2.640719e+01	1.860465e-01	2.147801e+00	1.949242e-02	9.691199e-01	2.966707e-02	1.707399e+00	3.658371e-02
19860000	-4.476125e+03	-8.590864e+02	4.799823e+00	2.411045e+01	1.860465e-01	1.971070e+00	1.065478e-02	9.706984e-01	6.766491e-02	2.351512e+00	3.063143e-02
19880000	-4.477667e+03	-8.349868e+02	6.238308e+00	2.937713e+01	2.209302e-01	2.028734e+00	3.419956e-02	9.214728e-01	7.021136e-02	2.625546e+00	3.982811e-02
19900000	-4.473472e+03	-8.475662e+02	4.238216e+00	1.954859e+01	3.023256e-01	2.574950e+00	1.201493e-02	9.528691e-01	1.150170e-01	1.183718e+00	2.726569e-02
19920000	-4.469526e+03	-8.789076e+02	4.234404e+00	2.195145e+01	2.093023e-01	2.708794e+00	1.387352e-02	9.709704e-01	4.165165e-02	2.343507e+00	2.710689e-02
19940000	-4.460026e+03	-8.746480e+02	3.780030e+00	2.078579e+01	2.325581e-01	2.421333e+00	1.491569e-02	9.479760e-01	1.019575e-01	1.475965e+00	2.438250e-02
19960000	-4.496569e+03	-8.635300e+02	4.725378e+00	2.348991e+01	1.279070e-01	2.683893e+00	2.756003e-02	9.402074e-01	4.908961e-02	1.439171e+00	3.047832e-02
19980000	-4.478489e+03	-8.748750e+02	4.086327e+00	2.220399e+01	1.976744e-01	1.891776e+00	2.492334e-02	9.266560e-01	6.034214e-02	1.693493e+00	2.622387e-02
20000000	-4.468440e+03	-8.197671e+02	5.352814e+00	2.545291e+01	2.441860e-01	2.740659e+00	8.779069e-03	9.671323e-01	1.394244e-01	1.790529e+00	3.439725e-02
20020000	-4.476472e+03	-8.524024e+02	4.825275e+00	2.413683e+01	1.976744e-01	2.686403e+00	7.272154e-03	9.861766e-01	4.347437e-02	1.403711e+00	3.099019e-02
20040000	-4.457391e+03	-9.229195e+02	3.210490e+00	1.764730e+01	2.093023e-01	1.963227e+00	2.282934e-02	9.245272e-01	8.750506e-02	1.688202e+00	2.036093e-02
20060000	-4.485139e+03	-8.438734e+02	5.102996e+00	2.436490e+01	2.325581e-01	2.474583e+00	1.161085e-02	9.711659e-01	6.400893e-02	2.621314e+00	3.256244e-02
20080000	-4.456137e+03	-8.934680e+02	3.841274e+00	2.237104e+01	1.976744e-01	3.211697e+00	7.559327e-03	9.757344e-01	6.255345e-02	1.409516e+00	2.428096e-02
20100000	-4.464587e+03	-8.661043e+02	3.817089e+00	2.024756e+01	2.325581e-01	1.908943e+00	9.071174e-03	9.727449e-01	7.222066e-02	1.870136e+00	2.432288e-02
20120000	-4.465494e+03	-8.788587e+02	4.131058e+00	2.113583e+01	2.674419e-01	2.333433e+00	8.986593e-03	9.591917e-01	1.519498e-01	2.459489e+00	2.654366e-02
20140000	-4.482362e+03	-8.538206e+02	4.601643e+00	2.326355e+01	1.395349e-01	2.231426e+00	1.431341e-02	9.694261e-01	5.378384e-02	1.218687e+00	2.967840e-02
20160000	-4.462177e+03	-8.759986e+02	3.887075e+00	2.083597e+01	1.279070e-01	2.145008e+00	2.215244e-02	9.564151e-01	4.182045e-02	1.301111e+00	2.503977e-02
20180000	-4.491946e+03	-8.633691e+02	4.329466e+00	2.226243e+01	1.627907e-01	2.483941e+00	2.288313e-02	9.607064e-01	3.881000e-02	1.708766e+00	2.734118e-02
20200000	-4.503159e+03	-8.525235e+02	5.311612e+00	2.575509e+01	2.325581e-01	2.107220e+00	7.139936e-03	9.806031e-01	8.000246e-02	2.154679e+00	3.321700e-02
20220000	-4.469853e+03	-8.425286e+02	4.733777e+00	2.319303e+01	2.441860e-01	2.799153e+00	3.054941e-02	8.767424e-01	1.496602e-01	2.091573e+00	2.990821e-02
20240000	-4.481527e+03	-8.521107e+02	5.404573e+00	2.730504e+01	2.558140e-01	1.786717e+00	6.675076e-03	9.777171e-01	1.040520e-01	2.057482e+00	3.407011e-02
20260000	-4.471344e+03	-8.452046e+02	5.222989e+00	2.818027e+01	1.162791e-01	1.917620e+00	1.537565e-02	9.598939e-01	6.368170e-02	1.652724e+00	3.339409e-02
20280000	-4.486216e+03	-8.567522e+02	5.044967e+00	2.519875e+01	2.093023e-01	2.482238e+00	2.529966e-02	9.148114e-01	9.595743e-02	1.630137e+00	3.214295e-02
20300000	-4.478097e+03	-8.858569e+02	4.258374e+00	2.180792e+01	1.511628e-01	1.763247e+00	1.795633e-02	9.626717e-01	3.440556e-02	2.008541e+00	2.673384e-02
20320000	-4.473046e+03	-8.423026e+02	5.363987e+00	2.725630e+01	2.325581e-01	2.348261e+00	1.819836e-02	9.610473e-01	3.863376e-02	2.010512e+00	3.383074e-02
20340000	-4.477059e+03	-8.692534e+02	4.513801e+00	2.264861e+01	1.279070e-01	2.321424e+00	1.478613e-02	9.710039e-01	3.363343e-02	2.660405e+00	2.889469e-02
20360000	-4.480785e+03	-8.842603e+02	4.453820e+00	2.070465e+01	2.093023e-01	2.315669e+00	1.247382e-02	9.689138e-01	8.230980e-02	2.960033e+00	2.842005e-02
20380000	-4.468929e+03	-8.400621e+02	5.478999e+00	2.518858e+01	2.906977e-01	2.161643e+00	6.106561e-03	9.757307e-01	1.453073e-01	1.549262e+00	3.524555e-02
20400000	-4.460709e+03	-8.728167e+02	4.433499e+00	2.181569e+01	2.325581e-01	2.708202e+00	1.498401e-02	9.494211e-01	1.160630e-01	1.918327e+00	2.857675e-02
20420000	-4.481857e+03	-8.682566e+02	4.575879e+00	2.284900e+01	2.093023e-01	2.257259e+00	1.791217e-02	9.617507e-01	4.829432e-02	2.039258e+00	2.925183e-02
20440000	-4.472927e+03	-8.531459e+02	4.467537e+00	2.396198e+01	2.325581e-01	2.279699e+00	1.636204e-02	9.325799e-01	1.138060e-01	1.751438e+00	2.876398e-02
20460000	-4.476072e+03	-8.337279e+02	5.088733e+00	2.357682e+01	3.139535e-01	2.154947e+00	1.008559e-02	9.604509e-01	1.360399e-01	1.384640e+00	3.254235e-02
20480000	-4.477520e+03	-8.507817e+02	5.498913e+00	2.605125e+01	2.790698e-01	2.173740e+00	4.993598e-03	9.814730e-01	9.497339e-02	1.934433e+00	3.529511e-02
20500000	-4.494437e+03	-8.584272e+02	5.649281e+00	2.995466e+01	1.627907e-01	2.539106e+00	7.891250e-03	9.779013e-01	5.250673e-02	2.442729e+00	3.560622e-02
20520000	-4.489066e+03	-8.528062e+02	4.372970e+00	2.245407e+01	2.209302e-01	2.208862e+00	3.157462e-02	9.174270e-01	5.855954e-02	1.458832e+00	2.727792e-02
20540000	-4.464729e+03	-8.313247e+02	5.316098e+00	2.359767e+01	2.558140e-01	2.456948e+00	2.537905e-02	8.915377e-01	1.906686e-01	1.616017e+00	3.377702e-02
20560000	-4.460239e+03	-8.736517e+02	4.623439e+00	2.112625e+01	2.209302e-01	2.638010e+00	9.663126e-03	9.787942e-01	5.147731e-02	1.717346e+00	2.922954e-02
20580000	-4.486881e+03	-8.517266e+02	5.304738e+00	2.596286e+01	2.325581e-01	2.394724e+00	1.403104e-02	9.539244e-01	1.083900e-01	2.716256e+00	3.337839e-02
20600000	-4.483392e+03	-8.689046e+02	4.036327e+00	2.049451e+01	2.093023e-01	2.243279e+00	1.173795e-02	9.546233e-01	1.326945e-01	1.818694e+00	2.583292e-02
20620000	-4.488494e+03	-8.654656e+02	4.290384e+00	2.125669e+01	1.744186e-01	2.162341e+00	7.745585e-03	9.773261e-01	8.964796e-02	2.729816e+00	2.745813e-02
20640000	-4.485240e+03	-8.341338e+02	5.542174e+00	2.522069e+01	1.976744e-01	2.569009e+00	5.467077e-03	9.882448e-01	5.490038e-02	2.733585e+00	3.546377e-02
20660000	-4.458173e+03	-8.386733e+02	6.125595e+00	2.953143e+01	3.255814e-01	2.537573e+00	1.458189e-02	9.215866e-01	2.062538e-01	2.928630e+00	3.881959e-02
20680000	-4.458598e+03	-8.225838e+02	6.215773e+00	2.786145e+01	2.790698e-01	2.182221e+00	5.133714e-03	9.803627e-01	1.065166e-01	2.299001e+00	4.001569e-02
20700000	-4.469669e+03	-8.305312e+02	5.883428e+00	2.726729e+01	2.558140e-01	2.451243e+00	3.000359e-02	9.159367e-01	7.928871e-02	2.351965e+00	3.782111e-02
20720000	-4.454418e+03	-8.172097e+02	6.120051e+00	2.735531e+01	2.093023e-01	2.205353e+00	1.520082e-02	9.620516e-01	8.102829e-02	1.888443e+00	3.928458e-02
20740000	-4.456414e+03	-8.286458e+02	5.215049e+00	2.275541e+01	1.627907e-01	1.877306e+00	1.509120e-02	9.733615e-01	4.748384e-02	1.169709e+00	3.362843e-02
20760000	-4.495677e+03	-8.357158e+02	5.301200e+00	2.400134e+01	2.325581e-01	1.939555e+00	1.492768e-02	9.568009e-01	8.133362e-02	1.479172e+00	3.389045e-02
20780000	-4.471888e+03	-8.198217e+02	6.123842e+00	2.632841e+01	1.744186e-01	3.067181e+00	3.029681e-02	9.510603e-01	3.583882e-02	1.830888e+00	3.950094e-02
20800000	-4.478162e+03	-8.361042e+02	6.850145e+00	3.174634e+01	1.744186e-01	2.258039e+00	2.429777e-02	9.221249e-01	1.145496e-01	3.658038e+00	4.379014e-02
20820000	-4.452619e+03	-8.168204e+02	7.019929e+00	3.380646e+01	1.511628e-01	2.418686e+00	1.780568e-02	9.583526e-01	6.709237e-02	4.319361e+00	4.516208e-02
20840000	-4.488253e+03	-8.413346e+02	4.700882e+00	2.389392e+01	2.209302e-01	2.420752e+00	1.565258e-02	9.591575e-01	5.607781e-02	2.050818e+00	3.017944e-02
20860000	-4.448080e+03	-8.639561e+02	4.927391e+00	2.473535e+01	1.511628e-01	2.499634e+00	8.907917e-03	9.781179e-01	4.956592e-02	2.767604e+00	3.098695e-02
20880000	-4.461595e+03	-8.753388e+02	4.392710e+00	2.174497e+01	2.441860e-01	2.974100e+00	3.580902e-02	8.859154e-01	9.598790e-02	2.289713e+00	2.758169e-02
20900000	-4.471986e+03	-8.542260e+02	5.080868e+00	2.608005e+01	2.209302e-01	1.790310e+00	1.983741e-02	9.364306e-01	7.292806e-02	2.930253e+00	3.243608e-02
20920000	-4.481165e+03	-8.462293e+02	4.448445e+00	2.223576e+01	2.790698e-01	2.181204e+00	2.725436e-02	8.972569e-01	1.214005e-01	2.138422e+00	2.850700e-02
20940000	-4.484945e+03	-8.651791e+02	4.206778e+00	2.085393e+01	2.558140e-01	2.266039e+00	1.121651e-02	9.622024e-01	1.299548e-01	1.339740e+00	2.696664e-02
20960000	-4.495623e+03	-8.650395e+02	4.131543e+00	2.074508e+01	1.860465e-01	2.219049e+00	2.956947e-02	9.271077e-01	6.499553e-02	1.256695e+00	2.635250e-02
20980000	-4.493923e+03	-8.384757e+02	4.246390e+00	2.097975e+01	2.325581e-01	2.119711e+00	2.150678e-02	9.195607e-01	1.081398e-01	6.862425e-01	2.684810e-02
21000000	-4.470555e+03	-8.751826e+02	3.577214e+00	1.874854e+01	1.860465e-01	2.283679e+00	3.632303e-03	9.932734e-01	3.176822e-02	1.605422e+00	2.306355e-02
21020000	-4.479770e+03	-8.689473e+02	3.715110e+00	1.905852e+01	1.860465e-01	2.435002e+00	5.788582e-03	9.905986e-01	3.000270e-02	1.758009e+00	2.379735e-02
21040000	-4.451765e+03	-8.947748e+02	3.719725e+00	1.950290e+01	1.162791e-01	2.257078e+00	1.912953e-02	9.800818e-01	1.194530e-02	1.705794e+00	2.390124e-02
21060000	-4.504800e+03	-8.157677e+02	5.786181e+00	2.598512e+01	1.744186e-01	1.979960e+00	1.696261e-02	9.613098e-01	5.576747e-02	1.679506e+00	3.724551e-02
21080000	-4.511528e+03	-8.428543e+02	5.204581e+00	2.275703e+01	2.209302e-01	2.220863e+00	4.518629e-02	9.016449e-01	6.062004e-02	2.204749e+00	3.303870e-02
21100000	-4.501697e+03	-8.466165e+02	5.848313e+00	2.584680e+01	1.744186e-01	2.818184e+00	4.454009e-02	9.056680e-01	5.452762e-02	3.224044e+00	3.677471e-02
21120000	-4.501366e+03	-8.252238e+02	6.185830e+00	2.552632e+01	2.209302e-01	2.767476e+00	2.339680e-02	9.418620e-01	8.830362e-02	2.513453e+00	3.987474e-02
21140000	-4.474028e+03	-8.428201e+02	5.162421e+00	2.410194e+01	1.162791e-01	3.421859e+00	2.633026e-02	9.695464e-01	1.715790e-02	1.741995e+00	3.277811e-02
21160000	-4.477120e+03	-8.917896e+02	3.824465e+00	1.914333e+01	2.209302e-01	1.933739e+00	1.508607e-02	9.708042e-01	3.165783e-02	1.233677e+00	2.455976e-02
21180000	-4.477457e+03	-8.563690e+02	4.294590e+00	2.142877e+01	1.162791e-01	2.204645e+00	5.649506e-03	9.875916e-01	3.627005e-02	2.075488e+00	2.685887e-02
21200000	-4.450772e+03	-8.744744e+02	3.988775e+00	2.127733e+01	2.441860e-01	2.564305e+00	3.561142e-02	8.853382e-01	9.785310e-02	1.721419e+00	2.501889e-02
21220000	-4.470216e+03	-8.744617e+02	3.676976e+00	1.911445e+01	1.976744e-01	2.297093e+00	1.804077e-02	9.473468e-01	7.480854e-02	1.878191e+00	2.338460e-02
21240000	-4.457746e+03	-8.809510e+02	3.923687e+00	2.149290e+01	1.395349e-01	2.087291e+00	8.872037e-03	9.771474e-01	4.294005e-02	2.140409e+00	2.519211e-02
21260000	-4.484984e+03	-8.717951e+02	4.358241e+00	2.486058e+01	2.093023e-01	1.927794e+00	1.270704e-02	9.564895e-01	9.403377e-02	1.576049e+00	2.778271e-02
21280000	-4.484100e+03	-8.570748e+02	4.834155e+00	2.313246e+01	2.558140e-01	2.331536e+00	2.324003e-03	9.906675e-01	1.102080e-01	1.846461e+00	3.078645e-02
21300000	-4.486349e+03	-8.663830e+02	4.778454e+00	2.464589e+01	2.093023e-01	2.068688e+00	1.399890e-02	9.604335e-01	8.088100e-02	2.416316e+00	3.069305e-02
21320000	-4.474368e+03	-8.821350e+02	4.440369e+00	2.424523e+01	1.395349e-01	2.551886e+00	9.921948e-03	9.814527e-01	3.624274e-02	2.535059e+00	2.859303e-02
21340000	-4.465695e+03	-8.567050e+02	5.011220e+00	2.547531e+01	2.790698e-01	2.230605e+00	1.347450e-02	9.582579e-01	6.149509e-02	1.592270e+00	3.217589e-02
21360000	-4.463496e+03	-8.361344e+02	4.385367e+00	2.097225e+01	2.558140e-01	2.195863e+00	1.353492e-02	9.472438e-01	1.362937e-01	2.470851e+00	2.824717e-02
21380000	-4.467393e+03	-8.463034e+02	4.606011e+00	2.342012e+01	2.441860e-01	2.049992e+00	1.617121e-02	9.303817e-01	1.255217e-01	1.776768e+00	2.944306e-02
21400000	-4.465874e+03	-8.677373e+02	4.203846e+00	2.132583e+01	2.558140e-01	1.986098e+00	1.635221e-02	9.503462e-01	7.056025e-02	1.499003e+00	2.674828e-02
21420000	-4.468107e+03	-8.722897e+02	3.916270e+00	2.043353e+01	1.860465e-01	2.441488e+00	2.523266e-02	9.346782e-01	6.166022e-02	1.963733e+00	2.498851e-02
21440000	-4.461362e+03	-8.572243e+02	4.523424e+00	2.297432e+01	2.209302e-01	2.419890e+00	1.147624e-02	9.687224e-01	6.903512e-02	1.892014e+00	2.913332e-02
21460000	-4.475780e+03	-8.628796e+02	4.191819e+00	2.135453e+01	2.674419e-01	2.464275e+00	4.479147e-03	9.826072e-01	1.186154e-01	1.723108e+00	2.691707e-02
21480000	-4.458671e+03	-8.847845e+02	3.738281e+00	2.118013e+01	1.976744e-01	1.839856e+00	3.122739e-03	9.926478e-01	4.564773e-02	1.785811e+00	2.411131e-02
21500000	-4.480653e+03	-8.666739e+02	4.041348e+00	2.149348e+01	2.558140e-01	1.954262e+00	9.092180e-04	9.956392e-01	1.476752e-01	2.112663e+00	2.606432e-02
21520000	-4.472741e+03	-8.813302e+02	4.289233e+00	2.209735e+01	2.325581e-01	2.421886e+00	1.194332e-02	9.576441e-01	9.708994e-02	2.489517e+00	2.746792e-02
21540000	-4.470923e+03	-8.556952e+02	4.329933e+00	2.305306e+01	2.441860e-01	2.523998e+00	3.886755e-03	9.864391e-01	8.588959e-02	2.045513e+00	2.688465e-02
21560000	-4.486938e+03	-8.778451e+02	3.701250e+00	1.834563e+01	2.209302e-01	2.348385e+00	3.830552e-03	9.837361e-01	1.253835e-01	1.035372e+00	2.346152e-02
21580000	-4.497822e+03	-8.811222e+02	4.071578e+00	2.168651e+01	1.744186e-01	1.973808e+00	4.112979e-02	9.060548e-01	6.452440e-02	1.291032e+00	2.603832e-02
21600000	-4.462487e+03	-8.928025e+02	3.484493e+00	1.929389e+01	1.627907e-01	2.250808e+00	5.925591e-03	9.872005e-01	5.578483e-02	1.621844e+00	2.246550e-02
21620000	-4.498710e+03	-8.298148e+02	5.160450e+00	2.329663e+01	2.209302e-01	2.073555e+00	1.585200e-02	9.720326e-01	3.892589e-02	1.236378e+00	3.271699e-02
21640000	-4.483950e+03	-8.479986e+02	4.576138e+00	2.158013e+01	2.441860e-01	2.227320e+00	3.097706e-02	9.218022e-01	7.210588e-02	1.317725e+00	2.883294e-02
21660000	-4.484038e+03	-8.822914e+02	3.794756e+00	1.918172e+01	1.860465e-01	2.102007e+00	3.371061e-03	9.897792e-01	9.199742e-02	1.472153e+00	2.430558e-02
21680000	-4.463118e+03	-8.512913e+02	4.726401e+00	2.469349e+01	1.860465e-01	2.337820e+00	1.284597e-02	9.656274e-01	5.450184e-02	2.212553e+00	3.042003e-02
21700000	-4.488066e+03	-8.781225e+02	4.164297e+00	2.143945e+01	1.976744e-01	3.097824e+00	1.675116e-02	9.452021e-01	8.462624e-02	1.872783e+00	2.683067e-02
21720000	-4.481902e+03	-8.746301e+02	3.676557e+00	1.824812e+01	1.744186e-01	2.418587e+00	1.226019e-02	9.733526e-01	4.779469e-02	1.333713e+00	2.369180e-02
21740000	-4.483124e+03	-8.508311e+02	5.454801e+00	2.529199e+01	1.976744e-01	2.066790e+00	2.707551e-02	9.390780e-01	6.742026e-02	2.619908e+00	3.501952e-02
21760000	-4.465524e+03	-8.391066e+02	5.656556e+00	2.575346e+01	2.441860e-01	2.007128e+00	4.024652e-02	8.722110e-01	1.184223e-01	1.744955e+00	3.595285e-02
21780000	-4.489715e+03	-8.436062e+02	5.203722e+00	2.396064e+01	1.279070e-01	2.661173e+00	1.737012e-02	9.732045e-01	2.716993e-02	2.821435e+00	3.319367e-02
21800000	-4.475036e+03	-8.363591e+02	5.904965e+00	2.909899e+01	2.325581e-01	1.815053e+00	2.362305e-02	9.464103e-01	4.973462e-02	1.910341e+00	3.805404e-02
21820000	-4.478727e+03	-8.592402e+02	5.734036e+00	3.024969e+01	2.093023e-01	2.059752e+00	1.446079e-02	9.519722e-01	9.321551e-02	3.129475e+00	3.671155e-02
21840000	-4.472332e+03	-8.386189e+02	6.285168e+00	3.335915e+01	9.302326e-02	2.156475e+00	2.169584e-02	9.717587e-01	1.426310e-02	2.267141e+00	3.990311e-02
21860000	-4.480141e+03	-8.252049e+02	6.886626e+00	3.634188e+01	2.790698e-01	2.274484e+00	1.089384e-02	9.629710e-01	1.007671e-01	2.888723e+00	4.412588e-02
21880000	-4.480261e+03	-8.421453e+02	5.518002e+00	2.621726e+01	2.558140e-01	2.142472e+00	2.807456e-02	8.580086e-01	2.018445e-01	1.144997e+00	3.557458e-02
21900000	-4.458188e+03	-8.659617e+02	5.566921e+00	3.010748e+01	1.511628e-01	2.153614e+00	1.828868e-02	9.768946e-01	1.455961e-02	3.064624e+00	3.590159e-02
21920000	-4.479831e+03	-8.705998e+02	5.687143e+00	3.147604e+01	1.046512e-01	2.119822e+00	3.078283e-02	9.542922e-01	2.529805e-02	3.755729e+00	3.634733e-02
21940000	-4.464955e+03	-8.482321e+02	5.258703e+00	2.694279e+01	9.302326e-02	2.253417e+00	3.357381e-02	9.401999e-01	3.074115e-02	2.577387e+00	3.366981e-02
21960000	-4.469487e+03	-8.745282e+02	4.639791e+00	2.203255e+01	1.860465e-01	2.422619e+00	9.666811e-03	9.700429e-01	8.931504e-02	1.446409e+00	2.987671e-02
21980000	-4.484029e+03	-9.064197e+02	3.257505e+00	2.028133e+01	8.139535e-02	2.105559e+00	1.225469e-02	9.703770e-01	4.378040e-02	1.863594e+00	2.059256e-02
22000000	-4.482189e+03	-9.017797e+02	3.576050e+00	2.093469e+01	1.511628e-01	2.696824e+00	1.351601e-02	9.657635e-01	5.432433e-02	1.764509e+00	2.301575e-02
22020000	-4.468755e+03	-8.763111e+02	4.010968e+00	2.128894e+01	1.744186e-01	2.224898e+00	1.133376e-02	9.670383e-01	8.343457e-02	1.737452e+00	2.580296e-02
22040000	-4.484950e+03	-8.549335e+02	3.662801e+00	1.878054e+01	1.976744e-01	3.012020e+00	1.604385e-02	9.706326e-01	3.215262e-02	9.786643e-01	2.312049e-02
22060000	-4.492304e+03	-9.033015e+02	3.449623e+00	1.930549e+01	2.441860e-01	2.509656e+00	3.944883e-03	9.846235e-01	8.981040e-02	2.069383e+00	2.191695e-02
22080000	-4.463773e+03	-8.769620e+02	4.163052e+00	2.152856e+01	2.906977e-01	3.283107e+00	3.189300e-02	8.732147e-01	1.179141e-01	2.089594e+00	2.649910e-02
22100000	-4.493975e+03	-8.588083e+02	5.008133e+00	2.399620e+01	2.441860e-01	2.597980e+00	1.836709e-02	9.667901e-01	3.212928e-02	1.955285e+00	3.152170e-02
22120000	-4.457703e+03	-8.670429e+02	4.688102e+00	2.306112e+01	2.209302e-01	2.187168e+00	6.038436e-03	9.818989e-01	7.866415e-02	2.067905e+00	2.988278e-02
22140000	-4.491846e+03	-8.191035e+02	5.143417e+00	2.175060e+01	1.744186e-01	2.563514e+00	3.253235e-02	9.530446e-01	3.111350e-02	2.471395e+00	3.268536e-02
22160000	-4.499235e+03	-8.319607e+02	5.216790e+00	2.225040e+01	3.255814e-01	2.813583e+00	3.237782e-02	8.875772e-01	1.696294e-01	1.498338e+00	3.331157e-02
22180000	-4.490781e+03	-8.278368e+02	6.903376e+00	3.094594e+01	1.744186e-01	1.743511e+00	2.374675e-02	9.423336e-01	6.467849e-02	2.243893e+00	4.351609e-02
22200000	-4.502378e+03	-8.379312e+02	5.574413e+00	2.485777e+01	1.744186e-01	3.190214e+00	2.129156e-02	9.573160e-01	3.806051e-02	3.522726e+00	3.503716e-02
22220000	-4.479599e+03	-8.285565e+02	7.776893e+00	3.344003e+01	2.325581e-01	2.270583e+00	3.827020e-02	8.932027e-01	1.226765e-01	4.024522e+00	4.912094e-02
22240000	-4.475057e+03	-8.735708e+02	4.728013e+00	2.432058e+01	1.627907e-01	2.304864e+00	5.712729e-03	9.917803e-01	1.915015e-02	1.664258e+00	3.034799e-02
22260000	-4.472615e+03	-8.688249e+02	4.299632e+00	2.176140e+01	2.325581e-01	2.419098e+00	2.002218e-02	9.296525e-01	1.240108e-01	3.139001e+00	2.755832e-02
22280000	-4.482317e+03	-8.842331e+02	3.998744e+00	1.947277e+01	2.093023e-01	2.756762e+00	1.978114e-02	9.476467e-01	6.843935e-02	1.833156e+00	2.522183e-02
22300000	-4.473134e+03	-9.205690e+02	3.316892e+00	1.741979e+01	1.976744e-01	2.686139e+00	3.642554e-02	8.690723e-01	1.162797e-01	1.291467e+00	2.094881e-02
22320000	-4.467345e+03	-8.754442e+02	3.534640e+00	1.815337e+01	2.558140e-01	2.126855e+00	4.732741e-03	9.825965e-01	1.002151e-01	1.325913e+00	2.269376e-02
22340000	-4.470490e+03	-8.938108e+02	3.239687e+00	1.879839e+01	1.395349e-01	2.229711e+00	2.294009e-02	9.350334e-01	5.206668e-02	1.414011e+00	2.051517e-02
22360000	-4.467368e+03	-8.688871e+02	3.844506e+00	2.048147e+01	2.674419e-01	1.998645e+00	1.186151e-02	9.486929e-01	1.190693e-01	1.147659e+00	2.460935e-02
22380000	-4.472762e+03	-8.807502e+02	3.644171e+00	2.001338e+01	1.976744e-01	2.223964e+00	1.852142e-02	9.415980e-01	7.444432e-02	2.155970e+00	2.341186e-02
22400000	-4.473675e+03	-8.803234e+02	3.242603e+00	1.724379e+01	2.674419e-01	1.969998e+00	7.888872e-03	9.633614e-01	1.693085e-01	1.142603e+00	2.088937e-02
22420000	-4.483217e+03	-8.738411e+02	3.937529e+00	2.059195e+01	2.441860e-01	1.764518e+00	1.803986e-02	9.401041e-01	8.816687e-02	1.283263e+00	2.493250e-02
22440000	-4.471558e+03	-8.664641e+02	4.502219e+00	2.263015e+01	1.627907e-01	2.527014e+00	2.027105e-02	9.706780e-01	2.550061e-02	1.695691e+00	2.886858e-02
22460000	-4.472248e+03	-8.847233e+02	4.576961e+00	2.292466e+01	1.744186e-01	2.399103e+00	1.448098e-02	9.687522e-01	5.049637e-02	2.777063e+00	2.892095e-02
22480000	-4.485091e+03	-8.662791e+02	4.651002e+00	2.332387e+01	1.162791e-01	2.511444e+00	3.140499e-02	9.350695e-01	4.589771e-02	2.074707e+00	2.986299e-02
22500000	-4.465716e+03	-8.736873e+02	4.892258e+00	2.619613e+01	1.511628e-01	2.251419e+00	1.062831e-02	9.834676e-01	2.558887e-02	2.848309e+00	3.112397e-02
22520000	-4.463728e+03	-8.704011e+02	5.004260e+00	2.697239e+01	9.302326e-02	2.083589e+00	1.413592e-02	9.835731e-01	9.180420e-03	3.005719e+00	3.148285e-02
22540000	-4.486766e+03	-9.040508e+02	4.462532e+00	2.354506e+01	1.860465e-01	2.385842e+00	2.183203e-02	9.219831e-01	1.121114e-01	1.780797e+00	2.782148e-02
22560000	-4.479606e+03	-8.587318e+02	4.716586e+00	2.339660e+01	1.744186e-01	2.412452e+00	9.063676e-03	9.873898e-01	2.498022e-02	1.921403e+00	3.025165e-02
22580000	-4.453138e+03	-8.590937e+02	5.199878e+00	2.537319e+01	1.162791e-01	2.982764e+00	1.298250e-02	9.742766e-01	3.603899e-02	1.688769e+00	3.346544e-02
22600000	-4.488934e+03	-8.657792e+02	4.842272e+00	2.610754e+01	1.976744e-01	1.946542e+00	1.549413e-02	9.348484e-01	1.334691e-01	2.356073e+00	3.090118e-02
22620000	-4.474970e+03	-8.520254e+02	5.117619e+00	2.493094e+01	1.860465e-01	1.913222e+00	1.951520e-02	9.473177e-01	8.917825e-02	2.635613e+00	3.301625e-02
22640000	-4.484278e+03	-8.456382e+02	5.025472e+00	2.481842e+01	2.325581e-01	2.482763e+00	2.285808e-02	9.418615e-01	7.317885e-02	1.724104e+00	3.222195e-02
22660000	-4.468502e+03	-8.611949e+02	4.816348e+00	2.331788e+01	2.325581e-01	2.528468e+00	7.949841e-03	9.765720e-01	6.065550e-02	2.190710e+00	2.933262e-02
22680000	-4.474166e+03	-8.303881e+02	6.034985e+00	2.961337e+01	2.441860e-01	2.948432e+00	6.467909e-03	9.787743e-01	8.623917e-02	2.371062e+00	3.860234e-02
22700000	-4.477119e+03	-8.469033e+02	5.611621e+00	2.892022e+01	1.744186e-01	1.988209e+00	9.852340e-03	9.682828e-01	8.589259e-02	2.616383e+00	3.614896e-02
22720000	-4.494270e+03	-8.251823e+02	6.154744e+00	3.153924e+01	2.325581e-01	2.487359e+00	8.059107e-03	9.745267e-01	6.911607e-02	3.479807e+00	3.964667e-02
22740000	-4.475691e+03	-8.383852e+02	5.285732e+00	2.553318e+01	2.441860e-01	1.796403e+00	3.495207e-03	9.865555e-01	1.141824e-01	2.562817e+00	3.409088e-02
22760000	-4.471077e+03	-8.583026e+02	4.549513e+00	2.362670e+01	3.023256e-01	2.062148e+00	1.386560e-03	9.919281e-01	2.477238e-01	2.406167e+00	2.904754e-02
22780000	-4.481488e+03	-8.635218e+02	4.583454e+00	2.421979e+01	2.441860e-01	2.136113e+00	1.413783e-03	9.949828e-01	1.123082e-01	2.210249e+00	2.945244e-02
22800000	-4.463650e+03	-8.752816e+02	4.630880e+00	2.422982e+01	2.325581e-01	1.990470e+00	1.847432e-03	9.954286e-01	5.145693e-02	2.241135e+00	2.979419e-02
22820000	-4.478194e+03	-8.646041e+02	4.872814e+00	2.627928e+01	1.511628e-01	2.300825e+00	1.838625e-02	9.583160e-01	4.332125e-02	2.537696e+00	3.091197e-02
22840000	-4.490236e+03	-8.556930e+02	4.752078e+00	2.570303e+01	1.627907e-01	2.711727e+00	1.897912e-02	9.402433e-01	6.955965e-02	2.625766e+00	3.031957e-02
22860000	-4.464060e+03	-8.870095e+02	4.429799e+00	2.304104e+01	2.093023e-01	1.977436e+00	2.403870e-02	9.278993e-01	6.770211e-02	1.978627e+00	2.854057e-02
22880000	-4.464647e+03	-8.550627e+02	5.763387e+00	2.939108e+01	2.325581e-01	2.432942e+00	1.488427e-02	9.597958e-01	6.590673e-02	2.321182e+00	3.717397e-02
22900000	-4.471254e+03	-8.476621e+02	5.267455e+00	2.834389e+01	1.860465e-01	2.174406e+00	1.494519e-02	9.513693e-01	9.319105e-02	4.257846e+00	3.364336e-02
22920000	-4.472562e+03	-8.569188e+02	5.550198e+00	3.219858e+01	1.279070e-01	2.211124e+00	2.221725e-02	9.404802e-01	5.068065e-02	3.397510e+00	3.571452e-02
22940000	-4.476615e+03	-8.560829e+02	4.687613e+00	2.269019e+01	1.860465e-01	3.155367e+00	1.082074e-02	9.794195e-01	4.551742e-02	1.742675e+00	3.021183e-02
22960000	-4.464655e+03	-8.241273e+02	6.448938e+00	3.008533e+01	2.093023e-01	2.272385e+00	2.543487e-02	9.377380e-01	8.082311e-02	2.416664e+00	4.133415e-02
22980000	-4.493073e+03	-8.389407e+02	5.481213e+00	2.475819e+01	2.093023e-01	2.045287e+00	2.479805e-02	9.618259e-01	3.690043e-02	1.269395e+00	3.480520e-02
23000000	-4.469372e+03	-8.592260e+02	5.772326e+00	2.685028e+01	1.395349e-01	2.379905e+00	2.515540e-02	9.500156e-01	4.253424e-02	2.531988e+00	3.681143e-02
23020000	-4.485215e+03	-8.401457e+02	4.994087e+00	2.219733e+01	1.744186e-01	1.793772e+00	4.231300e-02	8.835602e-01	8.953865e-02	1.908785e+00	3.219647e-02
23040000	-4.481715e+03	-8.585460e+02	4.406761e+00	2.063047e+01	2.209302e-01	2.509645e+00	1.144515e-02	9.668674e-01	8.170299e-02	1.375410e+00	2.825736e-02
23060000	-4.486106e+03	-8.561607e+02	4.686147e+00	2.149596e+01	1.976744e-01	2.132278e+00	1.002779e-02	9.844983e-01	3.777053e-02	2.092041e+00	3.007192e-02
23080000	-4.453662e+03	-8.680708e+02	3.781472e+00	1.990996e+01	2.093023e-01	2.430639e+00	3.248598e-02	9.094546e-01	7.732672e-02	2.249708e+00	2.405787e-02
23100000	-4.475286e+03	-8.852712e+02	4.831266e+00	2.586606e+01	1.279070e-01	2.322739e+00	3.166240e-02	9.292748e-01	4.011561e-02	3.273781e+00	3.096024e-02
23120000	-4.478834e+03	-8.590336e+02	5.488640e+00	2.957105e+01	1.860465e-01	2.500677e+00	3.099858e-02	9.051676e-01	6.568935e-02	1.964603e+00	3.517502e-02
23140000	-4.491381e+03	-8.500620e+02	5.073021e+00	2.595707e+01	1.627907e-01	2.394641e+00	1.927374e-02	9.595329e-01	5.378750e-02	1.856336e+00	3.215754e-02
23160000	-4.477128e+03	-8.488861e+02	5.772172e+00	3.153565e+01	2.325581e-01	2.113261e+00	1.549840e-02	9.512037e-01	7.315089e-02	1.632758e+00	3.671138e-02
23180000	-4.496183e+03	-8.596411e+02	4.320857e+00	2.193191e+01	2.325581e-01	2.087385e+00	2.148057e-02	9.378010e-01	7.969395e-02	1.536523e+00	2.765478e-02
23200000	-4.476135e+03	-8.477509e+02	5.294206e+00	2.939835e+01	2.790698e-01	2.311054e+00	1.763512e-02	9.103461e-01	1.430012e-01	2.809018e+00	3.386557e-02
23220000	-4.466660e+03	-8.701841e+02	5.437152e+00	2.964049e+01	1.046512e-01	2.191212e+00	2.832815e-02	9.601358e-01	1.374997e-02	3.262322e+00	3.441090e-02
23240000	-4.470922e+03	-8.417338e+02	5.324904e+00	2.608234e+01	2.441860e-01	2.169803e+00	1.580050e-02	9.346624e-01	1.357992e-01	1.855996e+00	3.416600e-02
23260000	-4.477105e+03	-8.257005e+02	5.824957e+00	2.683006e+01	3.604651e-01	2.511818e+00	2.449210e-02	9.171400e-01	1.355491e-01	2.194924e+00	3.735872e-02
23280000	-4.469946e+03	-8.403849e+02	5.271892e+00	2.374479e+01	2.209302e-01	2.005667e+00	2.597045e-02	9.592966e-01	4.123182e-02	3.389615e+00	3.384997e-02
23300000	-4.489205e+03	-8.676813e+02	4.738584e+00	2.275599e+01	1.744186e-01	2.398447e+00	3.151737e-02	9.224714e-01	6.962536e-02	1.826484e+00	3.008940e-02
23320000	-4.459534e+03	-8.451484e+02	4.748213e+00	2.083451e+01	2.674419e-01	2.426304e+00	1.220906e-02	9.546543e-01	1.270235e-01	1.400501e+00	3.059548e-02
23340000	-4.474054e+03	-8.758120e+02	3.968185e+00	2.050819e+01	1.511628e-01	2.403941e+00	8.911001e-03	9.852375e-01	3.649390e-02	1.706724e+00	2.556334e-02
23360000	-4.475778e+03	-8.458826e+02	4.594466e+00	2.219985e+01	1.860465e-01	2.886103e+00	1.533843e-02	9.681408e-01	5.179081e-02	1.727969e+00	2.952732e-02
23380000	-4.466196e+03	-8.649120e+02	4.547284e+00	2.240770e+01	1.627907e-01	2.623991e+00	2.641219e-02	9.571255e-01	3.472424e-02	2.181282e+00	2.880736e-02
23400000	-4.473763e+03	-8.613701e+02	4.189120e+00	2.161061e+01	1.627907e-01	2.276933e+00	6.952981e-03	9.837548e-01	5.085099e-02	1.800717e+00	2.622656e-02
23420000	-4.473598e+03	-8.789316e+02	4.145567e+00	2.443937e+01	2.441860e-01	2.261377e+00	3.063192e-02	8.751614e-01	1.339477e-01	1.676297e+00	2.613862e-02
23440000	-4.492449e+03	-8.471273e+02	5.589347e+00	2.842637e+01	2.093023e-01	2.428361e+00	1.231288e-02	9.642565e-01	6.526138e-02	4.705472e+00	3.417486e-02
23460000	-4.486390e+03	-9.073196e+02	3.380383e+00	1.831145e+01	1.976744e-01	2.075024e+00	9.696581e-03	9.724834e-01	7.146181e-02	1.967804e+00	2.132031e-02
23480000	-4.490222e+03	-8.614471e+02	4.223719e+00	2.022446e+01	1.860465e-01	2.527164e+00	1.805532e-02	9.443971e-01	8.426712e-02	1.494966e+00	2.710533e-02
23500000	-4.497362e+03	-8.402686e+02	4.104814e+00	1.929995e+01	2.674419e-01	2.531746e+00	1.750943e-02	9.492961e-01	9.332341e-02	1.211511e+00	2.631326e-02
23520000	-4.487494e+03	-8.596306e+02	4.226667e+00	1.880367e+01	3.023256e-01	2.235704e+00	1.047384e-02	9.525238e-01	2.050580e-01	1.762143e+00	2.721478e-02
23540000	-4.476499e+03	-8.590116e+02	4.405079e+00	2.349093e+01	1.860465e-01	1.891417e+00	1.184785e-02	9.680737e-01	6.471578e-02	1.872833e+00	2.801559e-02
23560000	-4.481657e+03	-8.656784e+02	4.577303e+00	2.285677e+01	2.441860e-01	2.153170e+00	9.108433e-03	9.726582e-01	7.123520e-02	1.208178e+00	2.900630e-02
23580000	-4.484707e+03	-8.583438e+02	4.358325e+00	2.475566e+01	1.627907e-01	2.881552e+00	1.002989e-02	9.744927e-01	5.151929e-02	1.800540e+00	2.740404e-02
23600000	-4.470365e+03	-8.677455e+02	4.778941e+00	2.390147e+01	1.860465e-01	2.701107e+00	2.331602e-02	9.414799e-01	5.990646e-02	2.027022e+00	3.025092e-02
23620000	-4.488060e+03	-8.772413e+02	3.579228e+00	1.957012e+01	2.325581e-01	2.483598e+00	2.336490e-02	9.352492e-01	6.832463e-02	1.069157e+00	2.303237e-02
23640000	-4.489930e+03	-8.647273e+02	4.514792e+00	2.332923e+01	1.860465e-01	1.581145e+00	1.477989e-02	9.632931e-01	5.180519e-02	1.844653e+00	2.902504e-02
23660000	-4.460682e+03	-8.981929e+02	4.593840e+00	2.493092e+01	8.139535e-02	2.653007e+00	2.782589e-02	9.625934e-01	1.737382e-02	2.112988e+00	2.918943e-02
23680000	-4.478210e+03	-8.630044e+02	4.538147e+00	2.169748e+01	2.209302e-01	2.660470e+00	2.594012e-02	9.162632e-01	9.379286e-02	1.865322e+00	2.925081e-02
23700000	-4.466491e+03	-8.528528e+02	4.435024e+00	2.187898e+01	2.209302e-01	1.998902e+00	2.058676e-02	9.153432e-01	1.581807e-01	1.862133e+00	2.858354e-02
23720000	-4.481838e+03	-8.726050e+02	4.016869e+00	2.243228e+01	2.209302e-01	1.651813e+00	7.643395e-03	9.792323e-01	4.941544e-02	1.319897e+00	2.542659e-02
23740000	-4.480679e+03	-8.706135e+02	4.023401e+00	2.035085e+01	2.325581e-01	3.057082e+00	1.993838e-02	9.395930e-01	8.019680e-02	1.110521e+00	2.568760e-02
23760000	-4.477346e+03	-8.533293e+02	3.764963e+00	1.871187e+01	2.906977e-01	2.491546e+00	2.532219e-02	8.989377e-01	1.363838e-01	1.227696e+00	2.409823e-02
23780000	-4.484701e+03	-8.708811e+02	3.897322e+00	1.871085e+01	2.093023e-01	1.889398e+00	2.786626e-02	8.878360e-01	1.233134e-01	1.201633e+00	2.489748e-02
23800000	-4.467772e+03	-8.812535e+02	4.247745e+00	2.244887e+01	2.093023e-01	2.449956e+00	7.270365e-03	9.722469e-01	1.071878e-01	2.135906e+00	2.739696e-02
23820000	-4.459529e+03	-8.537303e+02	4.765023e+00	2.471134e+01	2.441860e-01	2.546471e+00	7.186221e-03	9.786146e-01	9.183314e-02	1.534690e+00	3.049267e-02
23840000	-4.457888e+03	-8.821255e+02	3.976320e+00	2.261537e+01	1.976744e-01	2.741309e+00	1.218994e-02	9.680295e-01	5.182747e-02	1.178289e+00	2.563527e-02
23860000	-4.489117e+03	-8.431744e+02	4.793125e+00	2.389534e+01	2.906977e-01	2.874341e+00	2.309682e-02	9.364934e-01	9.197275e-02	2.728394e+00	3.092234e-02
23880000	-4.484118e+03	-8.514852e+02	4.789995e+00	2.305062e+01	3.139535e-01	2.677386e+00	7.232425e-03	9.546294e-01	2.953991e-01	1.733650e+00	3.087775e-02
23900000	-4.497377e+03	-8.604927e+02	4.431427e+00	2.306083e+01	2.906977e-01	2.368701e+00	1.784088e-02	9.359933e-01	1.148659e-01	1.303740e+00	2.840873e-02
23920000	-4.480179e+03	-8.470175e+02	4.301478e+00	2.032969e+01	2.674419e-01	2.158362e+00	2.961055e-02	8.857645e-01	1.500911e-01	1.218469e+00	2.773613e-02
23940000	-4.482040e+03	-8.578119e+02	4.701299e+00	2.314255e+01	2.558140e-01	1.973029e+00	3.364537e-02	8.981223e-01	6.594883e-02	1.654621e+00	3.028313e-02
23960000	-4.487777e+03	-8.567816e+02	4.118924e+00	2.096255e+01	2.906977e-01	2.762220e+00	7.175946e-03	9.683782e-01	1.183054e-01	1.286736e+00	2.649658e-02
23980000	-4.477658e+03	-8.400205e+02	4.814639e+00	2.505712e+01	2.790698e-01	2.627956e+00	1.346545e-02	9.614530e-01	7.025590e-02	2.581985e+00	3.087080e-02
24000000	-4.462924e+03	-8.368877e+02	5.743383e+00	2.845507e+01	2.093023e-01	2.322869e+00	3.227036e-02	9.256504e-01	6.464408e-02	3.020378e+00	3.685549e-02
24020000	-4.482045e+03	-8.698184e+02	4.262096e+00	2.358386e+01	2.209302e-01	2.944738e+00	1.821487e-02	9.385922e-01	8.082388e-02	2.417126e+00	2.748144e-02
24040000	-4.497797e+03	-8.612040e+02	4.870299e+00	2.219271e+01	2.093023e-01	2.401338e+00	3.836091e-02	9.375045e-01	4.235204e-02	1.757404e+00	3.106868e-02
24060000	-4.478202e+03	-8.685316e+02	4.029457e+00	1.777890e+01	2.558140e-01	2.219294e+00	3.022732e-02	8.857925e-01	1.678069e-01	1.154268e+00	2.556722e-02
24080000	-4.465489e+03	-8.593851e+02	5.455240e+00	2.599176e+01	1.976744e-01	2.083166e+00	2.325157e-02	9.385090e-01	7.579533e-02	1.907127e+00	3.506211e-02
24100000	-4.483042e+03	-8.640916e+02	5.164169e+00	2.611855e+01	1.976744e-01	2.338479e+00	1.567467e-02	9.683896e-01	3.446280e-02	2.910137e+00	3.270744e-02
24120000	-4.477471e+03	-8.405874e+02	5.411397e+00	2.755850e+01	1.976744e-01	2.068654e+00	6.697308e-03	9.758359e-01	1.143903e-01	1.564291e+00	3.421452e-02
24140000	-4.470880e+03	-8.499871e+02	5.503537e+00	2.850471e+01	1.976744e-01	2.435686e+00	2.307298e-02	9.289832e-01	6.469319e-02	2.456538e+00	3.509005e-02
24160000	-4.479623e+03	-8.368121e+02	5.877964e+00	2.705126e+01	2.906977e-01	2.297320e+00	4.528834e-02	8.956176e-01	6.545229e-02	2.482220e+00	3.721900e-02
24180000	-4.479914e+03	-8.570891e+02	4.800011e+00	2.332129e+01	1.744186e-01	1.872385e+00	7.434059e-03	9.770222e-01	8.922816e-02	2.560927e+00	3.075308e-02
24200000	-4.457295e+03	-8.410445e+02	5.964532e+00	2.901706e+01	2.093023e-01	2.044345e+00	4.334685e-02	9.230268e-01	3.842565e-02	3.236706e+00	3.775963e-02
24220000	-4.455935e+03	-8.383343e+02	5.116847e+00	2.542590e+01	1.627907e-01	2.815690e+00	3.334559e-02	9.546179e-01	1.977867e-02	2.567522e+00	3.255290e-02
24240000	-4.471152e+03	-8.877098e+02	3.856936e+00	2.161889e+01	2.325581e-01	1.690761e+00	1.917439e-02	9.200203e-01	1.290488e-01	1.266403e+00	2.486545e-02
24260000	-4.459519e+03	-8.655255e+02	4.664088e+00	2.341213e+01	1.279070e-01	2.053931e+00	3.012035e-02	9.650398e-01	1.876946e-02	2.077857e+00	2.944044e-02
24280000	-4.485130e+03	-8.494611e+02	4.267868e+00	2.151362e+01	2.325581e-01	2.476813e+00	1.964754e-02	9.242248e-01	9.885802e-02	1.280599e+00	2.716098e-02
24300000	-4.468826e+03	-8.323429e+02	4.890587e+00	2.222428e+01	2.906977e-01	2.285316e+00	1.894053e-02	9.325949e-01	1.135340e-01	1.601817e+00	3.110757e-02
24320000	-4.478412e+03	-8.374193e+02	4.910661e+00	2.352996e+01	1.860465e-01	2.166613e+00	1.853174e-02	9.495425e-01	6.892516e-02	3.478699e+00	3.167002e-02
24340000	-4.489518e+03	-8.843692e+02	3.968729e+00	2.283374e+01	1.744186e-01	3.196586e+00	1.502583e-02	9.510190e-01	6.143084e-02	2.142561e+00	2.536841e-02
24360000	-4.474779e+03	-8.618570e+02	3.897070e+00	1.786342e+01	2.209302e-01	2.176687e+00	3.773373e-02	9.067195e-01	8.562490e-02	1.301319e+00	2.483712e-02
24380000	-4.470734e+03	-8.423564e+02	5.584706e+00	2.624011e+01	2.558140e-01	2.136675e+00	1.966723e-02	9.650635e-01	3.425094e-02	2.986346e+00	3.572313e-02
24400000	-4.460021e+03	-8.584865e+02	4.920165e+00	2.355180e+01	1.511628e-01	1.789372e+00	1.812574e-02	9.617240e-01	3.969095e-02	1.896487e+00	3.170619e-02
24420000	-4.466215e+03	-8.609253e+02	5.606676e+00	2.724575e+01	2.093023e-01	2.397177e+00	2.719678e-02	9.412369e-01	5.764572e-02	2.607103e+00	3.593412e-02
24440000	-4.482272e+03	-8.556518e+02	4.593218e+00	2.149963e+01	1.744186e-01	2.408700e+00	1.439134e-02	9.747338e-01	3.701644e-02	1.725836e+00	2.952283e-02
24460000	-4.468722e+03	-8.468478e+02	5.174718e+00	2.536362e+01	2.325581e-01	1.855162e+00	3.573424e-02	8.911222e-01	8.655348e-02	3.969775e+00	3.332658e-02
24480000	-4.472898e+03	-8.445637e+02	5.447156e+00	2.636458e+01	2.790698e-01	2.776273e+00	1.116077e-02	9.611911e-01	1.065259e-01	3.624673e+00	3.496026e-02
24500000	-4.471108e+03	-8.596489e+02	4.902473e+00	2.498961e+01	2.209302e-01	2.384484e+00	2.177213e-02	9.310723e-01	1.137328e-01	2.145331e+00	3.053005e-02
24520000	-4.474218e+03	-8.545863e+02	4.548191e+00	2.171221e+01	2.558140e-01	2.299527e+00	2.377542e-02	9.476932e-01	6.070276e-02	1.553911e+00	2.921201e-02
24540000	-4.481390e+03	-8.415180e+02	4.271897e+00	1.918173e+01	2.674419e-01	2.663431e+00	2.950362e-02	9.152590e-01	1.117456e-01	1.326489e+00	2.745085e-02
24560000	-4.472683e+03	-8.908790e+02	3.867865e+00	1.800662e+01	1.744186e-01	2.495808e+00	2.833160e-02	9.576144e-01	2.705839e-02	8.311018e-01	2.452577e-02
24580000	-4.473288e+03	-8.686713e+02	4.683486e+00	2.697903e+01	1.860465e-01	2.227924e+00	1.058804e-02	9.773278e-01	3.721335e-02	2.702982e+00	2.997396e-02
24600000	-4.468810e+03	-8.640541e+02	4.325662e+00	2.207158e+01	2.093023e-01	2.147323e+00	2.886453e-02	9.330164e-01	5.503633e-02	2.579776e+00	2.770983e-02
24620000	-4.456242e+03	-8.785865e+02	4.755933e+00	2.385663e+01	2.441860e-01	2.806892e+00	2.013733e-02	9.410334e-01	8.203141e-02	2.364497e+00	3.068274e-02
24640000	-4.497016e+03	-8.852125e+02	4.276739e+00	2.311044e+01	1.744186e-01	1.702215e+00	9.082488e-03	9.755320e-01	5.007235e-02	2.010583e+00	2.703916e-02
24660000	-4.488891e+03	-8.825158e+02	3.801499e+00	1.973351e+01	2.790698e-01	2.215043e+00	1.582492e-02	9.475676e-01	1.080157e-01	1.883498e+00	2.422755e-02
24680000	-4.493695e+03	-8.517262e+02	4.286909e+00	2.154796e+01	3.837209e-01	2.588509e+00	9.794190e-03	9.586698e-01	1.013068e-01	1.758995e+00	2.711703e-02
24700000	-4.477756e+03	-8.633604e+02	5.100507e+00	2.704927e+01	9.302326e-02	2.062558e+00	9.624298e-03	9.883285e-01	1.463874e-02	3.216644e+00	3.283310e-02
24720000	-4.464973e+03	-8.475571e+02	5.446541e+00	2.676872e+01	1.395349e-01	2.167762e+00	1.391512e-02	9.794148e-01	2.003363e-02	1.999665e+00	3.438341e-02
24740000	-4.481175e+03	-8.624307e+02	6.363704e+00	3.185574e+01	1.279070e-01	2.654682e+00	3.383246e-02	9.400070e-01	3.396580e-02	2.415324e+00	4.067804e-02
24760000	-4.488891e+03	-8.645507e+02	4.283479e+00	2.173951e+01	2.790698e-01	3.297193e+00	1.686784e-02	9.112528e-01	1.689272e-01	2.072291e+00	2.746135e-02
24780000	-4.470212e+03	-8.738187e+02	4.705815e+00	2.544988e+01	1.395349e-01	2.071746e+00	4.717271e-03	9.918393e-01	2.654616e-02	2.481226e+00	3.009691e-02
24800000	-4.468266e+03	-9.060165e+02	3.662091e+00	2.063166e+01	1.627907e-01	2.635820e+00	1.083322e-02	9.808311e-01	2.922088e-02	2.130708e+00	2.312212e-02
24820000	-4.477055e+03	-8.801783e+02	4.123658e+00	2.064078e+01	1.976744e-01	2.103019e+00	8.656399e-03	9.749408e-01	6.956553e-02	1.801778e+00	2.631794e-02
24840000	-4.513940e+03	-8.626758e+02	4.545765e+00	2.192886e+01	2.209302e-01	2.082735e+00	2.756163e-02	9.349987e-01	5.034689e-02	1.739657e+00	2.890613e-02
24860000	-4.474076e+03	-8.787190e+02	3.955522e+00	2.000082e+01	1.627907e-01	2.111444e+00	2.127504e-02	9.679231e-01	2.862422e-02	1.740482e+00	2.550085e-02
24880000	-4.473427e+03	-8.540181e+02	5.896805e+00	3.089669e+01	1.511628e-01	2.687306e+00	2.149092e-02	9.492488e-01	5.646762e-02	3.051041e+00	3.772296e-02
24900000	-4.485650e+03	-8.637896e+02	5.290208e+00	2.530611e+01	1.860465e-01	2.384339e+00	1.619499e-02	9.580363e-01	8.944673e-02	2.137074e+00	3.384470e-02
24920000	-4.490488e+03	-8.610954e+02	4.775969e+00	2.436946e+01	1.744186e-01	2.875810e+00	2.386958e-02	9.498948e-01	3.793405e-02	1.935529e+00	3.039794e-02
24940000	-4.487475e+03	-8.619421e+02	4.517669e+00	2.015020e+01	2.558140e-01	2.328404e+00	2.883130e-02	9.254488e-01	8.399734e-02	2.012773e+00	2.865078e-02
24960000	-4.488686e+03	-8.601390e+02	5.654289e+00	2.715901e+01	2.093023e-01	2.759183e+00	1.873049e-02	9.587718e-01	4.866762e-02	2.056708e+00	3.639872e-02
24980000	-4.478642e+03	-8.713275e+02	5.523547e+00	2.794074e+01	1.162791e-01	1.714543e+00	5.986702e-03	9.865617e-01	5.597328e-02	2.159972e+00	3.538457e-02
25000000	-4.462139e+03	-8.323633e+02	7.204780e+00	3.226417e+01	2.325581e-01	2.324251e+00	1.726892e-02	9.465098e-01	1.013536e-01	2.628373e+00	4.597550e-02
25020000	-4.463903e+03	-8.289644e+02	7.214086e+00	3.329900e+01	1.279070e-01	2.331060e+00	2.200821e-02	9.676290e-01	3.525796e-02	3.126664e+00	4.633203e-02
25040000	-4.480858e+03	-8.535161e+02	4.890270e+00	2.416138e+01	2.093023e-01	2.255524e+00	4.532458e-02	8.778556e-01	9.603520e-02	1.727113e+00	3.148808e-02
25060000	-4.485270e+03	-8.413662e+02	5.508066e+00	2.571347e+01	2.093023e-01	3.020387e+00	3.334328e-02	9.153109e-01	6.940092e-02	1.831798e+00	3.516297e-02
25080000	-4.480188e+03	-8.690336e+02	3.976903e+00	2.058398e+01	2.325581e-01	1.974121e+00	1.612962e-02	9.253854e-01	1.508365e-01	1.960519e+00	2.515333e-02
25100000	-4.472895e+03	-8.448241e+02	4.615722e+00	2.168813e+01	2.558140e-01	2.589004e+00	1.213051e-02	9.630079e-01	1.010865e-01	1.908399e+00	2.970614e-02
25120000	-4.483031e+03	-8.552258e+02	4.303003e+00	2.114463e+01	2.790698e-01	2.353434e+00	2.596118e-02	9.072835e-01	1.349161e-01	2.204245e+00	2.757955e-02
25140000	-4.479121e+03	-8.584427e+02	5.035692e+00	2.644029e+01	1.511628e-01	2.613502e+00	2.100885e-02	9.628815e-01	2.911195e-02	2.154517e+00	3.228080e-02
25160000	-4.455728e+03	-8.525404e+02	5.621705e+00	2.818242e+01	1.395349e-01	1.961336e+00	1.741237e-02	9.620803e-01	5.968673e-02	2.369158e+00	3.605732e-02
25180000	-4.459163e+03	-8.654304e+02	5.520224e+00	2.721083e+01	1.395349e-01	2.335874e+00	1.684571e-02	9.763766e-01	2.364388e-02	2.781713e+00	3.559083e-02
25200000	-4.481403e+03	-8.722482e+02	5.030932e+00	2.419404e+01	1.744186e-01	2.533769e+00	4.280066e-03	9.906416e-01	4.865687e-02	2.463826e+00	3.210838e-02
25220000	-4.479075e+03	-8.710240e+02	4.524476e+00	2.334525e+01	1.744186e-01	2.680247e+00	9.446030e-03	9.789598e-01	4.854830e-02	2.446199e+00	2.858028e-02
25240000	-4.472735e+03	-8.975703e+02	3.433942e+00	1.875805e+01	2.325581e-01	2.549445e+00	2.869817e-02	9.138319e-01	7.690639e-02	1.720520e+00	2.193448e-02
25260000	-4.478406e+03	-8.862279e+02	4.257779e+00	2.300960e+01	1.627907e-01	2.361803e+00	1.702666e-02	9.594274e-01	4.672764e-02	1.938494e+00	2.682408e-02
25280000	-4.484277e+03	-8.696141e+02	4.209452e+00	2.081348e+01	1.162791e-01	2.327617e+00	3.185372e-02	9.215634e-01	6.001079e-02	1.626687e+00	2.615833e-02
25300000	-4.487087e+03	-8.609355e+02	4.601512e+00	2.262354e+01	2.558140e-01	2.240684e+00	2.478652e-02	9.091839e-01	1.323444e-01	1.938029e+00	2.911197e-02
25320000	-4.491238e+03	-8.866092e+02	3.535756e+00	1.826777e+01	1.860465e-01	1.958416e+00	4.215912e-02	8.557981e-01	1.006645e-01	1.428772e+00	2.219851e-02
25340000	-4.472859e+03	-8.398206e+02	5.729906e+00	2.645707e+01	2.441860e-01	2.396069e+00	2.620712e-02	9.464235e-01	5.405799e-02	3.104401e+00	3.643544e-02
25360000	-4.491095e+03	-8.571591e+02	4.614091e+00	2.214734e+01	1.860465e-01	2.613639e+00	2.844650e-02	9.452118e-01	4.034085e-02	1.616206e+00	2.948666e-02
25380000	-4.468154e+03	-8.554767e+02	5.290500e+00	2.402022e+01	2.906977e-01	2.263418e+00	2.643734e-02	8.740490e-01	2.290626e-01	2.213689e+00	3.319351e-02
25400000	-4.463617e+03	-8.764048e+02	4.277386e+00	2.036852e+01	2.209302e-01	2.571426e+00	1.896934e-02	9.551142e-01	5.389948e-02	2.178331e+00	2.697953e-02
25420000	-4.463173e+03	-8.651769e+02	3.886411e+00	1.972927e+01	2.209302e-01	3.326852e+00	1.472365e-02	9.610684e-01	5.690668e-02	1.551736e+00	2.457233e-02
25440000	-4.484941e+03	-8.640005e+02	4.562052e+00	2.088318e+01	1.744186e-01	3.095407e+00	2.923734e-02	9.391952e-01	5.346000e-02	1.403364e+00	2.942108e-02
25460000	-4.482535e+03	-8.740802e+02	4.874218e+00	2.153939e+01	2.209302e-01	2.342873e+00	1.575328e-02	9.560701e-01	8.432711e-02	2.182685e+00	3.118809e-02
25480000	-4.497591e+03	-8.579146e+02	4.417377e+00	2.259251e+01	1.860465e-01	3.121342e+00	8.408574e-03	9.811849e-01	4.887605e-02	1.668729e+00	2.829763e-02
25500000	-4.480705e+03	-8.465985e+02	5.354305e+00	2.454079e+01	2.325581e-01	2.679457e+00	6.298378e-03	9.835797e-01	8.910101e-02	1.824706e+00	3.430470e-02
25520000	-4.473689e+03	-8.426893e+02	6.398555e+00	3.009163e+01	1.860465e-01	1.938067e+00	1.413705e-02	9.632229e-01	7.461527e-02	2.454675e+00	4.106467e-02
25540000	-4.480872e+03	-8.595681e+02	4.486279e+00	2.106693e+01	2.790698e-01	2.729097e+00	2.563633e-02	8.919448e-01	1.697913e-01	1.792508e+00	2.854986e-02
25560000	-4.484306e+03	-8.926459e+02	4.545265e+00	2.223239e+01	1.744186e-01	2.345958e+00	6.883828e-03	9.813271e-01	6.536386e-02	1.374671e+00	2.839831e-02
25580000	-4.487590e+03	-8.575568e+02	5.114295e+00	2.339118e+01	2.674419e-01	2.129422e+00	2.071719e-02	9.430576e-01	8.766931e-02	1.791108e+00	3.262009e-02
25600000	-4.472516e+03	-8.675064e+02	4.336751e+00	2.129099e+01	2.325581e-01	2.699681e+00	2.149701e-02	9.477936e-01	7.455989e-02	1.579021e+00	2.776333e-02
25620000	-4.470775e+03	-8.786782e+02	4.608490e+00	2.326164e+01	1.860465e-01	2.002919e+00	4.930504e-02	8.937699e-01	4.329770e-02	2.476865e+00	2.942276e-02
25640000	-4.481104e+03	-8.281032e+02	5.651435e+00	2.631305e+01	2.441860e-01	2.363110e+00	2.861734e-02	8.981850e-01	1.404523e-01	2.507716e+00	3.641496e-02
25660000	-4.497307e+03	-8.448298e+02	6.764020e+00	3.042775e+01	1.976744e-01	1.988253e+00	1.653737e-02	9.558307e-01	7.992965e-02	2.817478e+00	4.349432e-02
25680000	-4.494503e+03	-8.314116e+02	5.972136e+00	2.917456e+01	1.627907e-01	2.027455e+00	2.131339e-02	9.532628e-01	4.985862e-02	2.867445e+00	3.824945e-02
25700000	-4.468491e+03	-8.889266e+02	3.317222e+00	1.871066e+01	2.558140e-01	2.527992e+00	1.463749e-02	9.441341e-01	1.161219e-01	9.624525e-01	2.130820e-02
25720000	-4.490368e+03	-8.528419e+02	5.925755e+00	2.828194e+01	2.209302e-01	2.559071e+00	1.608819e-02	9.547462e-01	1.014915e-01	2.160746e+00	3.813560e-02
25740000	-4.480050e+03	-8.149604e+02	6.079560e+00	2.857476e+01	2.906977e-01	2.224356e+00	3.007696e-02	8.653251e-01	1.799947e-01	3.160034e+00	3.898031e-02
25760000	-4.482256e+03	-8.891291e+02	4.250245e+00	2.364237e+01	1.046512e-01	1.997571e+00	1.340234e-02	9.817657e-01	1.754550e-02	1.577987e+00	2.710233e-02
25780000	-4.489560e+03	-8.604775e+02	4.611785e+00	2.243335e+01	2.558140e-01	2.154318e+00	4.322476e-03	9.827065e-01	9.647306e-02	1.658019e+00	2.909947e-02
25800000	-4.492727e+03	-8.783905e+02	3.774097e+00	1.935374e+01	1.860465e-01	2.365913e+00	9.003855e-03	9.833505e-01	2.402656e-02	1.218053e+00	2.386895e-02
25820000	-4.513393e+03	-8.671638e+02	4.006203e+00	2.001490e+01	2.441860e-01	1.959792e+00	2.474124e-02	9.223577e-01	7.692407e-02	1.207919e+00	2.566022e-02
25840000	-4.500310e+03	-8.642090e+02	3.761925e+00	1.875695e+01	2.790698e-01	2.862979e+00	1.919380e-02	9.387320e-01	1.089507e-01	2.119320e+00	2.423672e-02
25860000	-4.489878e+03	-8.267861e+02	5.068504e+00	2.369558e+01	3.139535e-01	2.538264e+00	1.153947e-02	9.635317e-01	1.202374e-01	1.898852e+00	3.265849e-02
25880000	-4.466419e+03	-8.739352e+02	4.165635e+00	2.186866e+01	2.209302e-01	2.726842e+00	5.961059e-03	9.847218e-01	5.768500e-02	2.132077e+00	2.683744e-02
25900000	-4.490142e+03	-8.620362e+02	4.452507e+00	2.013360e+01	2.558140e-01	2.459775e+00	2.399354e-02	9.066455e-01	1.581480e-01	1.833221e+00	2.843540e-02
25920000	-4.485876e+03	-8.475341e+02	5.094152e+00	2.453492e+01	2.441860e-01	2.192062e+00	2.520466e-02	9.048978e-01	1.299513e-01	1.954346e+00	3.254950e-02
25940000	-4.493786e+03	-8.311859e+02	5.772333e+00	2.818396e+01	2.209302e-01	2.199044e+00	2.582844e-02	9.241743e-01	7.323961e-02	3.246331e+00	3.720175e-02
25960000	-4.481108e+03	-8.728789e+02	4.514044e+00	2.277173e+01	1.279070e-01	2.161014e+00	1.690979e-02	9.670718e-01	3.194899e-02	2.156114e+00	2.911944e-02
25980000	-4.491026e+03	-8.894834e+02	4.673370e+00	2.570488e+01	1.511628e-01	2.416838e+00	2.276893e-02	9.419441e-01	6.378612e-02	2.164812e+00	3.001928e-02
26000000	-4.486222e+03	-8.444056e+02	4.113558e+00	2.019061e+01	2.441860e-01	3.024450e+00	1.066878e-02	9.632002e-01	1.339786e-01	1.507006e+00	2.646006e-02
26020000	-4.474925e+03	-8.458674e+02	5.162080e+00	2.482202e+01	2.209302e-01	2.736228e+00	1.451775e-02	9.579650e-01	5.569776e-02	1.627850e+00	3.300900e-02
26040000	-4.495403e+03	-8.386202e+02	5.754378e+00	2.758774e+01	2.674419e-01	2.500258e+00	2.370063e-02	9.283413e-01	9.326190e-02	2.130123e+00	3.700612e-02
26060000	-4.475733e+03	-8.463181e+02	4.657253e+00	2.158849e+01	3.139535e-01	2.601995e+00	3.441016e-02	8.972873e-01	1.392921e-01	1.817611e+00	2.972051e-02
26080000	-4.471831e+03	-8.923085e+02	3.625346e+00	2.083303e+01	1.860465e-01	2.404113e+00	1.640272e-02	9.608331e-01	5.103399e-02	1.554432e+00	2.324585e-02
26100000	-4.465617e+03	-8.796031e+02	4.353194e+00	2.187164e+01	1.860465e-01	2.579043e+00	2.324004e-02	9.516008e-01	3.802133e-02	2.310857e+00	2.761476e-02
26120000	-4.463948e+03	-8.505723e+02	4.332180e+00	2.222230e+01	2.441860e-01	2.671965e+00	1.596688e-02	9.483682e-01	8.561213e-02	1.598799e+00	2.779083e-02
26140000	-4.497714e+03	-8.466775e+02	4.357116e+00	2.193161e+01	3.255814e-01	2.923770e+00	9.574129e-03	9.611492e-01	1.283191e-01	1.257022e+00	2.765415e-02
26160000	-4.470241e+03	-8.546409e+02	4.196529e+00	2.044731e+01	2.325581e-01	2.340593e+00	1.337939e-02	9.495642e-01	1.111959e-01	1.945395e+00	2.696460e-02
26180000	-4.485491e+03	-8.757440e+02	4.397470e+00	2.520123e+01	1.279070e-01	1.915363e+00	6.414157e-03	9.906297e-01	1.358079e-02	1.803728e+00	2.830794e-02
26200000	-4.480002e+03	-8.952898e+02	3.968086e+00	2.332129e+01	2.209302e-01	2.475711e+00	4.134894e-03	9.892895e-01	4.803850e-02	2.153095e+00	2.558012e-02
26220000	-4.492037e+03	-8.658219e+02	4.303833e+00	2.303217e+01	1.744186e-01	2.253880e+00	4.120715e-03	9.878690e-01	7.715027e-02	1.854315e+00	2.774962e-02
26240000	-4.463668e+03	-8.810330e+02	4.118868e+00	2.301862e+01	2.325581e-01	2.353940e+00	1.120513e-02	9.616306e-01	8.694381e-02	1.360778e+00	2.607862e-02
26260000	-4.459173e+03	-9.055871e+02	3.945036e+00	2.147355e+01	1.279070e-01	2.415957e+00	1.987524e-02	9.561603e-01	4.627787e-02	1.951440e+00	2.496813e-02
26280000	-4.461584e+03	-8.886074e+02	3.615202e+00	2.022629e+01	2.209302e-01	2.257494e+00	1.721122e-02	9.270196e-01	1.074604e-01	1.116724e+00	2.275750e-02
26300000	-4.469507e+03	-8.661774e+02	3.929109e+00	2.258682e+01	2.674419e-01	2.150188e+00	2.199594e-02	9.331796e-01	5.849301e-02	1.299191e+00	2.527762e-02
26320000	-4.487729e+03	-8.782880e+02	3.640933e+00	2.076910e+01	2.093023e-01	2.548167e+00	8.060423e-03	9.769285e-01	6.295352e-02	1.444660e+00	2.338283e-02
26340000	-4.459447e+03	-8.899633e+02	4.056376e+00	2.153865e+01	1.395349e-01	2.278877e+00	2.720034e-02	9.473611e-01	4.052978e-02	1.521862e+00	2.605716e-02
26360000	-4.484418e+03	-8.547700e+02	5.260635e+00	2.789459e+01	2.093023e-01	2.167970e+00	2.775366e-02	9.020822e-01	7.923863e-02	2.478551e+00	3.366298e-02
26380000	-4.482218e+03	-8.485356e+02	4.848680e+00	2.567976e+01	1.627907e-01	2.103562e+00	7.157856e-03	9.865934e-01	2.872296e-02	1.828889e+00	3.065077e-02
26400000	-4.482283e+03	-8.609964e+02	4.786958e+00	2.395750e+01	1.860465e-01	2.499948e+00	1.254469e-02	9.663123e-01	6.771822e-02	1.863581e+00	3.032560e-02
26420000	-4.462365e+03	-8.470570e+02	5.095050e+00	2.589242e+01	1.860465e-01	2.469045e+00	2.555194e-02	9.304543e-01	7.150217e-02	1.670138e+00	3.270675e-02
26440000	-4.471439e+03	-8.496124e+02	5.510447e+00	3.008942e+01	1.976744e-01	2.465212e+00	2.884430e-02	8.960189e-01	1.103641e-01	2.099573e+00	3.532525e-02
26460000	-4.479263e+03	-8.602080e+02	4.876721e+00	2.695497e+01	1.744186e-01	2.194995e+00	1.723687e-02	9.657139e-01	3.127270e-02	1.293747e+00	3.130653e-02
26480000	-4.454199e+03	-8.427167e+02	5.638728e+00	2.772974e+01	2.209302e-01	2.069728e+00	1.291877e-02	9.527083e-01	1.361186e-01	2.524102e+00	3.613942e-02
26500000	-4.482398e+03	-8.548093e+02	4.754695e+00	2.232150e+01	2.674419e-01	2.488889e+00	1.146969e-02	9.525647e-01	1.792349e-01	1.772853e+00	3.063698e-02
26520000	-4.471425e+03	-8.817577e+02	4.753515e+00	2.694986e+01	2.441860e-01	2.366830e+00	1.951319e-02	9.381990e-01	8.280858e-02	1.713277e+00	3.040805e-02
26540000	-4.481991e+03	-8.673789e+02	4.227140e+00	2.222393e+01	2.441860e-01	2.204784e+00	1.342291e-02	9.476524e-01	1.166073e-01	1.220477e+00	2.684048e-02
26560000	-4.490230e+03	-8.841311e+02	3.486776e+00	1.729307e+01	2.209302e-01	2.313881e+00	1.713862e-02	9.346084e-01	1.479870e-01	1.544084e+00	2.226071e-02
26580000	-4.484698e+03	-8.573578e+02	3.993702e+00	2.027580e+01	2.209302e-01	2.412466e+00	1.323681e-02	9.677344e-01	5.198002e-02	1.066056e+00	2.567208e-02
26600000	-4.488681e+03	-8.415533e+02	5.780953e+00	2.667163e+01	2.790698e-01	1.915163e+00	8.072597e-03	9.796927e-01	9.146856e-02	2.067817e+00	3.656924e-02
26620000	-4.506286e+03	-8.525138e+02	5.265337e+00	2.750861e+01	1.744186e-01	2.371123e+00	1.666382e-02	9.706905e-01	2.747325e-02	1.497435e+00	3.391863e-02
26640000	-4.489249e+03	-8.574586e+02	5.781618e+00	3.289754e+01	1.395349e-01	2.548523e+00	8.604928e-03	9.777907e-01	6.297587e-02	2.179343e+00	3.726364e-02
26660000	-4.492161e+03	-8.757899e+02	5.044975e+00	2.778609e+01	2.093023e-01	2.429735e+00	1.878601e-02	9.161014e-01	1.198026e-01	2.362062e+00	3.248974e-02
26680000	-4.494954e+03	-8.903335e+02	4.190808e+00	2.169849e+01	1.627907e-01	1.697819e+00	2.529529e-02	9.512750e-01	3.392430e-02	2.657254e+00	2.700215e-02
26700000	-4.484282e+03	-8.855163e+02	3.702710e+00	2.020377e+01	2.441860e-01	2.074369e+00	2.175721e-02	9.248725e-01	8.982607e-02	1.154271e+00	2.388181e-02
26720000	-4.490849e+03	-8.758888e+02	3.541817e+00	1.829569e+01	2.325581e-01	2.232419e+00	2.741586e-02	9.158000e-01	9.167347e-02	1.142362e+00	2.272675e-02
26740000	-4.489416e+03	-8.783154e+02	3.605033e+00	1.911912e+01	1.511628e-01	2.582984e+00	1.820996e-02	9.609199e-01	4.548516e-02	1.031062e+00	2.321660e-02
26760000	-4.469282e+03	-9.115288e+02	3.815518e+00	2.150278e+01	2.093023e-01	2.195237e+00	2.866567e-02	9.062167e-01	7.382013e-02	1.374163e+00	2.458258e-02
26780000	-4.480948e+03	-8.759486e+02	4.156850e+00	2.124607e+01	2.209302e-01	2.519420e+00	2.018605e-02	9.369163e-01	7.328511e-02	1.623115e+00	2.664980e-02
26800000	-4.469574e+03	-8.614023e+02	4.184992e+00	2.036961e+01	2.325581e-01	2.307605e+00	8.145719e-03	9.753505e-01	7.791102e-02	1.328948e+00	2.624802e-02
26820000	-4.481212e+03	-8.555474e+02	3.969173e+00	2.017692e+01	1.744186e-01	2.143103e+00	3.956344e-03	9.933151e-01	3.228181e-02	1.220905e+00	2.553551e-02
26840000	-4.479240e+03	-8.726042e+02	4.285647e+00	2.301286e+01	2.209302e-01	2.197724e+00	6.418920e-03	9.742782e-01	1.060921e-01	2.229788e+00	2.762006e-02
26860000	-4.469485e+03	-8.658889e+02	4.912469e+00	2.515559e+01	1.046512e-01	2.331540e+00	7.876419e-03	9.932591e-01	9.017272e-03	1.727942e+00	3.158128e-02
26880000	-4.507210e+03	-8.603413e+02	3.412127e+00	1.735314e+01	1.627907e-01	2.156150e+00	6.335666e-03	9.912518e-01	2.217979e-02	9.399701e-01	2.193886e-02
26900000	-4.480824e+03	-8.915429e+02	4.227276e+00	2.252105e+01	1.744186e-01	2.504712e+00	1.508501e-02	9.563467e-01	5.955087e-02	1.997816e+00	2.638332e-02
26920000	-4.478817e+03	-8.784384e+02	3.765803e+00	2.111116e+01	1.627907e-01	2.295777e+00	1.047449e-02	9.807074e-01	2.647500e-02	1.258111e+00	2.400707e-02
26940000	-4.456105e+03	-9.008862e+02	3.492127e+00	1.920940e+01	1.395349e-01	1.943394e+00	6.408603e-03	9.848719e-01	5.312794e-02	1.223862e+00	2.230270e-02
26960000	-4.468180e+03	-9.035803e+02	3.306138e+00	1.947524e+01	1.744186e-01	1.895015e+00	1.098327e-02	9.721615e-01	4.929957e-02	1.795601e+00	2.131781e-02
26980000	-4.460831e+03	-8.805797e+02	3.757418e+00	2.109595e+01	2.209302e-01	2.129261e+00	1.486779e-02	9.545560e-01	5.934762e-02	1.853887e+00	2.394365e-02
27000000	-4.496257e+03	-8.731870e+02	4.009001e+00	2.078891e+01	2.093023e-01	2.237986e+00	1.291375e-02	9.486737e-01	1.178235e-01	2.165555e+00	2.557780e-02
27020000	-4.484738e+03	-8.749418e+02	4.054758e+00	2.007455e+01	1.860465e-01	2.265022e+00	4.248180e-03	9.919190e-01	3.916819e-02	1.074910e+00	2.615851e-02
27040000	-4.494399e+03	-8.325244e+02	5.120321e+00	2.443077e+01	2.558140e-01	2.568294e+00	1.490494e-02	9.589719e-01	9.503822e-02	1.734656e+00	3.303409e-02
27060000	-4.466930e+03	-8.328250e+02	6.807971e+00	3.070625e+01	1.976744e-01	2.521121e+00	3.453539e-02	8.846905e-01	8.957445e-02	3.372705e+00	4.372537e-02
27080000	-4.485220e+03	-8.303384e+02	6.087979e+00	2.952705e+01	2.790698e-01	2.376898e+00	1.873124e-02	9.104365e-01	1.365933e-01	2.936829e+00	3.905394e-02
27100000	-4.484451e+03	-8.225592e+02	5.230042e+00	2.476954e+01	2.790698e-01	2.203577e+00	1.299154e-02	9.658643e-01	7.087436e-02	2.111747e+00	3.275215e-02
27120000	-4.497555e+03	-8.265706e+02	4.929390e+00	2.185757e+01	2.790698e-01	2.177717e+00	2.033582e-02	9.411363e-01	1.038465e-01	2.213625e+00	3.130937e-02
27140000	-4.493739e+03	-8.405464e+02	5.263051e+00	2.644452e+01	1.627907e-01	2.499571e+00	1.138643e-02	9.626095e-01	9.257872e-02	2.018457e+00	3.297612e-02
27160000	-4.496798e+03	-8.486957e+02	5.277963e+00	2.564344e+01	2.209302e-01	2.521025e+00	3.469002e-02	9.160046e-01	6.138187e-02	2.492816e+00	3.314889e-02
27180000	-4.470047e+03	-8.855624e+02	3.641258e+00	2.109380e+01	1.627907e-01	2.136501e+00	3.550934e-02	9.360529e-01	2.939277e-02	1.525712e+00	2.321860e-02
27200000	-4.484106e+03	-8.534160e+02	5.278423e+00	2.889075e+01	1.627907e-01	2.095189e+00	8.856675e-03	9.745554e-01	6.423982e-02	2.394381e+00	3.338567e-02
27220000	-4.486249e+03	-8.332500e+02	5.452821e+00	2.760109e+01	1.511628e-01	2.642755e+00	1.825697e-02	9.650674e-01	3.868021e-02	1.660954e+00	3.515269e-02
27240000	-4.480787e+03	-8.453172e+02	4.219518e+00	2.007793e+01	3.139535e-01	1.736566e+00	1.158372e-02	9.572069e-01	1.134368e-01	1.192414e+00	2.719122e-02
27260000	-4.455760e+03	-8.568847e+02	4.643998e+00	2.407203e+01	2.093023e-01	2.544413e+00	1.043695e-02	9.718818e-01	5.609844e-02	2.268712e+00	2.958801e-02
27280000	-4.466175e+03	-8.606514e+02	4.585266e+00	2.473070e+01	1.511628e-01	2.261091e+00	2.536089e-02	9.154307e-01	8.472564e-02	1.536879e+00	2.957974e-02
27300000	-4.496040e+03	-8.891356e+02	3.934659e+00	2.156153e+01	1.511628e-01	2.576356e+00	2.517274e-02	9.121182e-01	8.918301e-02	2.143426e+00	2.537061e-02
27320000	-4.483581e+03	-8.713469e+02	4.006381e+00	2.042030e+01	2.790698e-01	2.104979e+00	1.051307e-02	9.651344e-01	9.435704e-02	2.624757e+00	2.581290e-02
27340000	-4.486322e+03	-8.889208e+02	3.461321e+00	1.951130e+01	1.279070e-01	2.142832e+00	2.478569e-02	9.250757e-01	8.752201e-02	1.083006e+00	2.195199e-02
27360000	-4.476583e+03	-9.118756e+02	3.003420e+00	1.713432e+01	2.790698e-01	2.302841e+00	7.451136e-03	9.770310e-01	6.227943e-02	1.493050e+00	1.906956e-02
27380000	-4.505126e+03	-8.462239e+02	4.722199e+00	2.145913e+01	2.441860e-01	2.380678e+00	3.251522e-02	9.112239e-01	7.429950e-02	2.063196e+00	2.992088e-02
27400000	-4.503318e+03	-8.566663e+02	4.360473e+00	2.148183e+01	2.209302e-01	2.729307e+00	1.074034e-02	9.599728e-01	1.256166e-01	1.358936e+00	2.800677e-02
27420000	-4.486081e+03	-8.691393e+02	4.224400e+00	2.048873e+01	1.744186e-01	2.354750e+00	2.334429e-02	9.554020e-01	4.265537e-02	2.088341e+00	2.724553e-02
27440000	-4.481093e+03	-8.661218e+02	4.739978e+00	2.463262e+01	1.976744e-01	2.221942e+00	2.083179e-02	9.444026e-01	8.415989e-02	1.539983e+00	3.052449e-02
27460000	-4.480319e+03	-8.595362e+02	3.261344e+00	1.675422e+01	2.558140e-01	2.534835e+00	1.794477e-02	9.254868e-01	1.193019e-01	7.268618e-01	2.077796e-02
27480000	-4.500254e+03	-8.829186e+02	4.311669e+00	2.330517e+01	1.279070e-01	2.112349e+00	1.583387e-02	9.825210e-01	9.773233e-03	1.609804e+00	2.733520e-02
27500000	-4.471701e+03	-8.600030e+02	4.481865e+00	2.359422e+01	1.744186e-01	2.446728e+00	3.206697e-02	9.283760e-01	4.689281e-02	3.459702e+00	2.868275e-02
27520000	-4.486490e+03	-8.565152e+02	5.416675e+00	2.739327e+01	2.093023e-01	2.379679e+00	2.579751e-02	9.063950e-01	9.790360e-02	2.276935e+00	3.465465e-02
27540000	-4.479071e+03	-8.917416e+02	4.087549e+00	2.181532e+01	1.627907e-01	2.682447e+00	2.139082e-02	9.402387e-01	7.030148e-02	1.878987e+00	2.626563e-02
27560000	-4.461164e+03	-8.800833e+02	4.470888e+00	2.350029e+01	1.279070e-01	2.866072e+00	8.843559e-03	9.829557e-01	3.568248e-02	1.800493e+00	2.835492e-02
27580000	-4.488450e+03	-8.783407e+02	4.117659e+00	2.095576e+01	1.627907e-01	2.536192e+00	7.671165e-03	9.743679e-01	8.176134e-02	1.796871e+00	2.616990e-02
27600000	-4.481614e+03	-8.517860e+02	4.542272e+00	2.249331e+01	2.906977e-01	2.391565e+00	7.628657e-03	9.776870e-01	6.577379e-02	1.210521e+00	2.914240e-02
27620000	-4.485467e+03	-8.557000e+02	3.698308e+00	1.810027e+01	2.325581e-01	2.390773e+00	2.283017e-02	9.397990e-01	8.803877e-02	1.064109e+00	2.360669e-02
27640000	-4.483283e+03	-8.637721e+02	3.819933e+00	1.989513e+01	2.209302e-01	2.276712e+00	2.029804e-02	9.203602e-01	1.038799e-01	1.585673e+00	2.456786e-02
27660000	-4.490083e+03	-8.891354e+02	4.326469e+00	2.411365e+01	1.860465e-01	2.118864e+00	1.503456e-02	9.676860e-01	3.582176e-02	1.896682e+00	2.784854e-02
27680000	-4.507454e+03	-8.536432e+02	4.497873e+00	2.426220e+01	1.395349e-01	2.791659e+00	1.302588e-02	9.688239e-01	4.807109e-02	2.516616e+00	2.901543e-02
27700000	-4.489383e+03	-8.517404e+02	6.360923e+00	3.200860e+01	2.093023e-01	2.074803e+00	3.476657e-02	8.921005e-01	1.277823e-01	3.001886e+00	4.059279e-02
27720000	-4.474981e+03	-8.472817e+02	4.958764e+00	2.507484e+01	2.209302e-01	2.043431e+00	1.331822e-02	9.637388e-01	5.993743e-02	3.356164e+00	3.191826e-02
27740000	-4.461594e+03	-8.453060e+02	5.151250e+00	2.727042e+01	1.860465e-01	2.496764e+00	2.424455e-02	9.469168e-01	5.762639e-02	2.395425e+00	3.318792e-02
27760000	-4.470362e+03	-8.515353e+02	4.617756e+00	2.479604e+01	2.209302e-01	2.489173e+00	1.737312e-02	9.387348e-01	9.847731e-02	1.790737e+00	2.960543e-02
27780000	-4.481119e+03	-8.794071e+02	4.684958e+00	2.298411e+01	1.511628e-01	1.880745e+00	2.957370e-02	9.541352e-01	2.616326e-02	2.993260e+00	2.987327e-02
27800000	-4.467317e+03	-8.640221e+02	4.171048e+00	2.207653e+01	1.744186e-01	2.363982e+00	1.118588e-02	9.749506e-01	4.278215e-02	2.419258e+00	2.656321e-02
27820000	-4.465941e+03	-8.675879e+02	3.911259e+00	2.023620e+01	2.325581e-01	1.988614e+00	1.375458e-02	9.319210e-01	1.713758e-01	1.269827e+00	2.482026e-02
27840000	-4.476742e+03	-8.228897e+02	5.898071e+00	2.721024e+01	3.139535e-01	2.126191e+00	1.205834e-02	9.594176e-01	1.003277e-01	2.120584e+00	3.730486e-02
27860000	-4.485195e+03	-8.462102e+02	5.014389e+00	2.500010e+01	2.209302e-01	2.161483e+00	2.465037e-02	9.388776e-01	6.055768e-02	1.807332e+00	3.168183e-02
27880000	-4.465539e+03	-8.382331e+02	6.590728e+00	3.377827e+01	1.627907e-01	2.510683e+00	2.313532e-02	9.517812e-01	4.085915e-02	3.143999e+00	4.236198e-02
27900000	-4.477957e+03	-8.106643e+02	6.719483e+00	3.120062e+01	1.279070e-01	2.299835e+00	1.657152e-02	9.730900e-01	2.956680e-02	3.148046e+00	4.330708e-02
27920000	-4.474805e+03	-8.202826e+02	6.864175e+00	3.204797e+01	1.860465e-01	2.125187e+00	1.182045e-02	9.726395e-01	6.087775e-02	4.127551e+00	4.338409e-02
27940000	-4.468011e+03	-8.430082e+02	5.435452e+00	2.594516e+01	1.860465e-01	2.712112e+00	8.804636e-03	9.809013e-01	4.476046e-02	3.744204e+00	3.500146e-02
27960000	-4.476447e+03	-8.616913e+02	5.263541e+00	2.585621e+01	2.674419e-01	1.948384e+00	2.599953e-03	9.919491e-01	7.714507e-02	2.671341e+00	3.376671e-02
27980000	-4.467866e+03	-8.553922e+02	4.977143e+00	2.320087e+01	2.441860e-01	1.958512e+00	2.970788e-02	9.167689e-01	9.032755e-02	2.811131e+00	3.174411e-02
28000000	-4.493360e+03	-8.505511e+02	6.022811e+00	3.139437e+01	1.744186e-01	2.075568e+00	2.701081e-02	9.252744e-01	6.307023e-02	2.169435e+00	3.814991e-02
28020000	-4.489627e+03	-8.489069e+02	5.413905e+00	2.562065e+01	2.674419e-01	1.752941e+00	7.004385e-03	9.656180e-01	2.045079e-01	2.455997e+00	3.474491e-02
28040000	-4.481305e+03	-8.517498e+02	4.835351e+00	2.431016e+01	2.209302e-01	1.737326e+00	1.844422e-02	9.341886e-01	1.151242e-01	1.771574e+00	3.100714e-02
28060000	-4.482764e+03	-8.616358e+02	5.164789e+00	2.729524e+01	1.162791e-01	2.121909e+00	3.516094e-02	9.329947e-01	3.827788e-02	2.045253e+00	3.245754e-02
28080000	-4.454564e+03	-8.565246e+02	5.016949e+00	2.636066e+01	1.162791e-01	2.045808e+00	7.223600e-03	9.794632e-01	6.967754e-02	1.898567e+00	3.224086e-02
28100000	-4.478416e+03	-8.378868e+02	6.243290e+00	2.980612e+01	1.279070e-01	2.291986e+00	1.362345e-02	9.871792e-01	1.308690e-02	1.924276e+00	4.026392e-02
28120000	-4.480232e+03	-8.659316e+02	5.234089e+00	2.532468e+01	1.744186e-01	1.886614e+00	9.528611e-03	9.835541e-01	3.442008e-02	1.881018e+00	3.372439e-02
28140000	-4.486151e+03	-8.685053e+02	5.101883e+00	2.559788e+01	1.627907e-01	2.172361e+00	1.936444e-02	9.599347e-01	5.125820e-02	2.818602e+00	3.274486e-02
28160000	-4.476170e+03	-8.493586e+02	5.237217e+00	2.787123e+01	1.395349e-01	2.736478e+00	2.936434e-02	9.411257e-01	4.191572e-02	2.511305e+00	3.360659e-02
28180000	-4.465763e+03	-8.562226e+02	5.986727e+00	3.301534e+01	1.395349e-01	2.159603e+00	1.248822e-02	9.733192e-01	3.585838e-02	1.900687e+00	3.826895e-02
28200000	-4.483162e+03	-8.506390e+02	5.399941e+00	2.759724e+01	2.093023e-01	2.136801e+00	1.331326e-02	9.577356e-01	7.884188e-02	2.075844e+00	3.391456e-02
28220000	-4.468699e+03	-8.605178e+02	4.829569e+00	2.312301e+01	2.558140e-01	2.237315e+00	1.947361e-02	9.432138e-01	7.617651e-02	1.392590e+00	3.108942e-02
28240000	-4.473122e+03	-8.431819e+02	5.066697e+00	2.416647e+01	2.441860e-01	3.227001e+00	2.063265e-02	9.176959e-01	1.553492e-01	1.340752e+00	3.225630e-02
28260000	-4.479592e+03	-8.527620e+02	4.937089e+00	2.289040e+01	2.441860e-01	1.695076e+00	1.222803e-02	9.672639e-01	7.660851e-02	2.077162e+00	3.181783e-02
28280000	-4.474462e+03	-8.631822e+02	4.235206e+00	1.907853e+01	2.093023e-01	2.713260e+00	1.395400e-02	9.661725e-01	6.193090e-02	1.128335e+00	2.683239e-02
28300000	-4.488695e+03	-8.447441e+02	4.851322e+00	2.212650e+01	2.325581e-01	2.877698e+00	3.891570e-02	9.009596e-01	8.083527e-02	2.248109e+00	3.095085e-02
28320000	-4.476438e+03	-8.780753e+02	5.079048e+00	2.348318e+01	1.860465e-01	2.426680e+00	1.774700e-02	9.636649e-01	4.381239e-02	2.389383e+00	3.250594e-02
28340000	-4.460944e+03	-8.481144e+02	5.163287e+00	2.237547e+01	1.744186e-01	2.513902e+00	2.506402e-02	9.562165e-01	3.881979e-02	1.844320e+00	3.264927e-02
28360000	-4.486512e+03	-8.608351e+02	4.504874e+00	2.008487e+01	1.976744e-01	2.063540e+00	3.338871e-02	9.324057e-01	4.492376e-02	1.327452e+00	2.901038e-02
28380000	-4.493883e+03	-8.123653e+02	6.804654e+00	2.730597e+01	2.674419e-01	2.269096e+00	3.904017e-03	9.880204e-01	1.196840e-01	1.490692e+00	4.380786e-02
28400000	-4.483682e+03	-8.505788e+02	5.105340e+00	2.263934e+01	2.093023e-01	1.811297e+00	1.070189e-02	9.682920e-01	1.081989e-01	1.592393e+00	3.292373e-02
28420000	-4.479957e+03	-8.466883e+02	5.752216e+00	2.496788e+01	3.023256e-01	2.036487e+00	3.264566e-02	9.032701e-01	1.069931e-01	1.923392e+00	3.691175e-02
28440000	-4.503140e+03	-8.902739e+02	3.163039e+00	1.564521e+01	2.325581e-01	1.753224e+00	1.587693e-02	9.466375e-01	1.201392e-01	1.005501e+00	2.020644e-02
28460000	-4.480921e+03	-8.911922e+02	3.281949e+00	1.728348e+01	2.093023e-01	1.982131e+00	8.304522e-03	9.790090e-01	5.772493e-02	1.633997e+00	2.066685e-02
28480000	-4.467288e+03	-8.756277e+02	4.563474e+00	2.616689e+01	1.395349e-01	2.078384e+00	1.769162e-02	9.700322e-01	2.643855e-02	1.756743e+00	2.921489e-02
28500000	-4.463042e+03	-8.782368e+02	3.610562e+00	1.991094e+01	2.209302e-01	2.430278e+00	1.382797e-02	9.644711e-01	5.746629e-02	1.995760e+00	2.305542e-02
28520000	-4.463045e+03	-8.762252e+02	4.343713e+00	2.368024e+01	1.511628e-01	2.509372e+00	2.644105e-02	9.466158e-01	3.176618e-02	1.698359e+00	2.794680e-02
28540000	-4.454342e+03	-8.443059e+02	4.731695e+00	2.447852e+01	2.558140e-01	1.916529e+00	1.555999e-02	9.489210e-01	6.890633e-02	2.044965e+00	3.036703e-02
28560000	-4.465385e+03	-8.721023e+02	4.088601e+00	1.963336e+01	2.790698e-01	1.986618e+00	2.315136e-02	9.019845e-01	1.312587e-01	2.072397e+00	2.602655e-02
28580000	-4.456040e+03	-8.421016e+02	4.658897e+00	2.305622e+01	2.093023e-01	2.632653e+00	1.935605e-02	9.670444e-01	3.257553e-02	1.542590e+00	2.970771e-02
28600000	-4.480285e+03	-8.397237e+02	5.608604e+00	2.726014e+01	2.674419e-01	2.649645e+00	1.523417e-02	9.495485e-01	1.067873e-01	2.208154e+00	3.606261e-02
28620000	-4.477316e+03	-8.063879e+02	5.746953e+00	2.616452e+01	3.139535e-01	1.983651e+00	1.031790e-02	9.484154e-01	1.777883e-01	1.773170e+00	3.704159e-02
28640000	-4.483168e+03	-8.373201e+02	4.481540e+00	2.047120e+01	2.441860e-01	2.174306e+00	3.227889e-02	9.241040e-01	7.675767e-02	1.660944e+00	2.862311e-02
28660000	-4.500129e+03	-8.433861e+02	4.484564e+00	2.051887e+01	2.906977e-01	2.361332e+00	1.881791e-02	9.363043e-01	1.226905e-01	1.886033e+00	2.883498e-02
28680000	-4.484038e+03	-8.554210e+02	4.133523e+00	1.970642e+01	2.325581e-01	2.462714e+00	6.824364e-03	9.803248e-01	6.708727e-02	1.738180e+00	2.666396e-02
28700000	-4.464775e+03	-8.654138e+02	4.628915e+00	2.229736e+01	2.674419e-01	2.212272e+00	2.462968e-02	8.910053e-01	1.969350e-01	1.593500e+00	2.954908e-02
28720000	-4.471643e+03	-8.760991e+02	4.468220e+00	2.484369e+01	1.395349e-01	2.343648e+00	3.974668e-03	9.878131e-01	6.140865e-02	2.533963e+00	2.816905e-02
28740000	-4.474240e+03	-8.741159e+02	4.884927e+00	2.721350e+01	1.744186e-01	2.926985e+00	3.058486e-03	9.950670e-01	1.677830e-02	2.125084e+00	3.094680e-02
28760000	-4.478168e+03	-8.756590e+02	3.513855e+00	1.833473e+01	2.093023e-01	2.298723e+00	9.400949e-03	9.694173e-01	8.137971e-02	1.027351e+00	2.242322e-02
28780000	-4.467498e+03	-8.824123e+02	3.668482e+00	1.991893e+01	2.209302e-01	2.460399e+00	2.319293e-02	9.524786e-01	3.094133e-02	1.374208e+00	2.327731e-02
28800000	-4.474016e+03	-8.839029e+02	3.935077e+00	2.120774e+01	2.325581e-01	2.213499e+00	9.184877e-04	9.975615e-01	4.977669e-02	1.470584e+00	2.497920e-02
28820000	-4.466892e+03	-8.570002e+02	5.190369e+00	2.584703e+01	1.744186e-01	1.949175e+00	2.822033e-02	9.415082e-01	4.109790e-02	1.955967e+00	3.294728e-02
28840000	-4.476484e+03	-8.591829e+02	5.536412e+00	2.935254e+01	1.395349e-01	2.424509e+00	1.199662e-02	9.749407e-01	3.835772e-02	2.124911e+00	3.551241e-02
28860000	-4.471080e+03	-8.713205e+02	3.908011e+00	2.035608e+01	2.325581e-01	2.499421e+00	2.019934e-02	9.377058e-01	9.572964e-02	1.137811e+00	2.470946e-02
28880000	-4.479658e+03	-8.845534e+02	3.446854e+00	1.930053e+01	2.558140e-01	2.886982e+00	1.112446e-03	9.960602e-01	7.426642e-02	1.589812e+00	2.210715e-02
28900000	-4.497756e+03	-8.850006e+02	3.946493e+00	2.142349e+01	2.209302e-01	2.139500e+00	5.836091e-03	9.849778e-01	6.238891e-02	1.724799e+00	2.519520e-02
28920000	-4.475210e+03	-8.748051e+02	4.285714e+00	2.373110e+01	1.860465e-01	2.310581e+00	7.560827e-03	9.743794e-01	8.645645e-02	1.132523e+00	2.741116e-02
28940000	-4.491080e+03	-9.014726e+02	3.696513e+00	1.822036e+01	2.093023e-01	2.521956e+00	1.280639e-02	9.794033e-01	2.689912e-02	1.580106e+00	2.319819e-02
28960000	-4.470952e+03	-8.576711e+02	4.430932e+00	2.157706e+01	1.744186e-01	1.954228e+00	1.495146e-02	9.790236e-01	2.279884e-02	1.819514e+00	2.851905e-02
28980000	-4.477862e+03	-8.796602e+02	3.449716e+00	1.745145e+01	2.093023e-01	2.213818e+00	2.098597e-02	9.231505e-01	8.377125e-02	1.076239e+00	2.132802e-02
29000000	-4.458139e+03	-8.611965e+02	3.751559e+00	2.019231e+01	3.139535e-01	2.312090e+00	3.403031e-03	9.837624e-01	1.424430e-01	1.121855e+00	2.410060e-02
29020000	-4.471395e+03	-8.729577e+02	4.320049e+00	2.380034e+01	1.744186e-01	2.054372e+00	9.413549e-03	9.698300e-01	8.404667e-02	2.563245e+00	2.774034e-02
29040000	-4.473521e+03	-8.550683e+02	4.436686e+00	2.323736e+01	2.209302e-01	2.196164e+00	2.111605e-02	9.492756e-01	5.487370e-02	1.689984e+00	2.817630e-02
29060000	-4.483712e+03	-8.836044e+02	3.556478e+00	1.739120e+01	2.325581e-01	2.673910e+00	1.031427e-02	9.730030e-01	7.744302e-02	9.578068e-01	2.280573e-02
29080000	-4.468088e+03	-8.654432e+02	4.307981e+00	2.066557e+01	1.627907e-01	2.091104e+00	2.205874e-02	9.340519e-01	8.909041e-02	2.186111e+00	2.755595e-02
29100000	-4.492676e+03	-8.757661e+02	5.138505e+00	2.600045e+01	2.209302e-01	2.021981e+00	1.652707e-02	9.508759e-01	8.672539e-02	2.418360e+00	3.288184e-02
29120000	-4.456393e+03	-8.651378e+02	4.253777e+00	2.182623e+01	2.674419e-01	2.342862e+00	2.181790e-02	9.049850e-01	1.628280e-01	1.912990e+00	2.652873e-02
29140000	-4.482841e+03	-8.593195e+02	4.601919e+00	2.323246e+01	2.441860e-01	1.824162e+00	1.703021e-02	9.376452e-01	1.359733e-01	1.718388e+00	2.864331e-02
29160000	-4.459538e+03	-8.654329e+02	4.114350e+00	2.218335e+01	2.209302e-01	1.867399e+00	2.270064e-02	8.957285e-01	1.211598e-01	2.310959e+00	2.647731e-02
29180000	-4.468015e+03	-8.546955e+02	4.436659e+00	2.263516e+01	2.906977e-01	2.099994e+00	1.773880e-02	9.227688e-01	1.543736e-01	1.759778e+00	2.840758e-02
29200000	-4.481419e+03	-8.440216e+02	5.018702e+00	2.376236e+01	2.441860e-01	2.667101e+00	7.670196e-03	9.773509e-01	7.865487e-02	2.038225e+00	3.226457e-02
29220000	-4.475945e+03	-8.500420e+02	4.605231e+00	2.231520e+01	2.441860e-01	2.611526e+00	1.336265e-03	9.954444e-01	1.177058e-01	2.476911e+00	2.958441e-02
29240000	-4.487656e+03	-8.687621e+02	4.369202e+00	2.095037e+01	1.976744e-01	2.721146e+00	1.444056e-03	9.956016e-01	7.784752e-02	1.433116e+00	2.816202e-02
29260000	-4.484114e+03	-8.875018e+02	3.594088e+00	1.969509e+01	1.046512e-01	2.633544e+00	3.577253e-03	9.944949e-01	2.238445e-02	1.539834e+00	2.308256e-02
29280000	-4.494575e+03	-9.360156e+02	2.699360e+00	1.514865e+01	1.627907e-01	1.677271e+00	1.677091e-02	9.633218e-01	4.068710e-02	1.666050e+00	1.724091e-02
29300000	-4.492774e+03	-8.679642e+02	4.055063e+00	2.177189e+01	1.395349e-01	2.070618e+00	4.249706e-03	9.942015e-01	1.379339e-02	1.822321e+00	2.577782e-02
29320000	-4.481993e+03	-8.632242e+02	4.805265e+00	2.490838e+01	2.790698e-01	3.159697e+00	7.215378e-03	9.743945e-01	9.484940e-02	1.993089e+00	3.052872e-02
29340000	-4.484127e+03	-8.688839e+02	4.697488e+00	2.570571e+01	2.209302e-01	2.254925e+00	1.334770e-02	9.590635e-01	6.944194e-02	1.732577e+00	2.909979e-02
29360000	-4.500220e+03	-8.505281e+02	4.596630e+00	2.507895e+01	1.744186e-01	2.185013e+00	1.714632e-02	9.536322e-01	6.662570e-02	2.151397e+00	2.953207e-02
29380000	-4.497258e+03	-8.477765e+02	5.772400e+00	2.949985e+01	2.093023e-01	1.994029e+00	1.981721e-02	9.267608e-01	1.090788e-01	2.760340e+00	3.722333e-02
29400000	-4.470310e+03	-8.521383e+02	5.212691e+00	2.697703e+01	1.279070e-01	1.874463e+00	1.101848e-02	9.711856e-01	5.743737e-02	1.620168e+00	3.357329e-02
29420000	-4.471748e+03	-8.659088e+02	4.104012e+00	2.087090e+01	1.860465e-01	2.617220e+00	4.629817e-03	9.894126e-01	4.989106e-02	1.854770e+00	2.646476e-02
29440000	-4.480417e+03	-8.718813e+02	4.579852e+00	2.506521e+01	1.976744e-01	2.369701e+00	5.075451e-03	9.824663e-01	7.649813e-02	1.986818e+00	2.929702e-02
29460000	-4.479485e+03	-8.723743e+02	4.328048e+00	2.232670e+01	1.627907e-01	2.154877e+00	1.541320e-02	9.646930e-01	4.474438e-02	1.731116e+00	2.766004e-02
29480000	-4.474481e+03	-8.560640e+02	4.036419e+00	2.027299e+01	2.790698e-01	1.954005e+00	1.423055e-02	9.378291e-01	1.779864e-01	1.722048e+00	2.601446e-02
29500000	-4.476421e+03	-8.651361e+02	4.097710e+00	2.053013e+01	2.441860e-01	2.770916e+00	1.419131e-02	9.454905e-01	1.270136e-01	1.162111e+00	2.599637e-02
29520000	-4.479295e+03	-8.471416e+02	4.395348e+00	2.226837e+01	2.558140e-01	1.721784e+00	8.242518e-03	9.682694e-01	1.280590e-01	1.522532e+00	2.827540e-02
29540000	-4.494663e+03	-8.651776e+02	3.358844e+00	1.809312e+01	2.790698e-01	1.901388e+00	6.347333e-03	9.773482e-01	1.116845e-01	1.529996e+00	2.161677e-02
29560000	-4.477763e+03	-9.014223e+02	3.455957e+00	1.897517e+01	1.395349e-01	2.329882e+00	1.092199e-02	9.780931e-01	3.708049e-02	1.290916e+00	2.213851e-02
29580000	-4.497700e+03	-8.939582e+02	3.900245e+00	2.025000e+01	2.674419e-01	2.360161e+00	1.125695e-02	9.699331e-01	5.720350e-02	1.595843e+00	2.515384e-02
29600000	-4.490506e+03	-8.690895e+02	3.885413e+00	1.957447e+01	1.627907e-01	2.060269e+00	5.795678e-03	9.840177e-01	6.274929e-02	2.453056e+00	2.506096e-02
29620000	-4.483106e+03	-8.685333e+02	3.964855e+00	1.988319e+01	2.441860e-01	2.294900e+00	4.670443e-03	9.841377e-01	9.200418e-02	1.557862e+00	2.552301e-02
29640000	-4.490023e+03	-9.077469e+02	3.111482e+00	1.721801e+01	2.325581e-01	2.225848e+00	8.934910e-03	9.747548e-01	5.985577e-02	1.308180e+00	2.001346e-02
29660000	-4.474672e+03	-8.744941e+02	3.369640e+00	1.902470e+01	1.744186e-01	2.535589e+00	8.568700e-03	9.810255e-01	4.491086e-02	8.988344e-01	2.172812e-02
29680000	-4.474583e+03	-8.518714e+02	4.025946e+00	1.968245e+01	1.860465e-01	2.767663e+00	7.095394e-03	9.816637e-01	7.159941e-02	7.965843e-01	2.566311e-02
29700000	-4.472573e+03	-8.429872e+02	5.061021e+00	2.632415e+01	1.976744e-01	1.842470e+00	1.171193e-02	9.489137e-01	1.403289e-01	2.620701e+00	3.251145e-02
29720000	-4.476627e+03	-8.788171e+02	3.423946e+00	1.914503e+01	2.093023e-01	1.937805e+00	3.268075e-02	9.495166e-01	2.466616e-02	7.836896e-01	2.195632e-02
29740000	-4.476986e+03	-8.641543e+02	4.520730e+00	2.476382e+01	2.093023e-01	2.059357e+00	1.803313e-02	9.455536e-01	7.189104e-02	2.485896e+00	2.864641e-02
29760000	-4.480683e+03	-8.521168e+02	4.561802e+00	2.364832e+01	1.395349e-01	2.148016e+00	7.422992e-03	9.828357e-01	4.424448e-02	1.722292e+00	2.914273e-02
29780000	-4.486119e+03	-8.818191e+02	4.153324e+00	2.244389e+01	1.279070e-01	2.680977e+00	3.079173e-02	9.626976e-01	1.900891e-02	2.928505e+00	2.674648e-02
29800000	-4.485506e+03	-8.519986e+02	4.905220e+00	2.366203e+01	1.976744e-01	2.875763e+00	1.263905e-02	9.824678e-01	1.779711e-02	1.806774e+00	3.143186e-02
29820000	-4.469066e+03	-8.615717e+02	4.709470e+00	2.452558e+01	1.627907e-01	2.484949e+00	1.296936e-02	9.709262e-01	3.814226e-02	2.473837e+00	3.033236e-02
29840000	-4.484625e+03	-8.935547e+02	3.802872e+00	2.094069e+01	1.046512e-01	2.321512e+00	2.031953e-02	9.538964e-01	3.368129e-02	2.066320e+00	2.449048e-02
29860000	-4.488545e+03	-8.399183e+02	5.614038e+00	2.690252e+01	1.976744e-01	2.299299e+00	9.498711e-03	9.753523e-01	7.028657e-02	3.128800e+00	3.620503e-02
29880000	-4.461867e+03	-8.655630e+02	4.830496e+00	2.316275e+01	2.325581e-01	1.896350e+00	1.592764e-02	9.350393e-01	1.527405e-01	2.048299e+00	3.053449e-02
29900000	-4.467129e+03	-8.760692e+02	4.218348e+00	2.093445e+01	2.325581e-01	2.187565e+00	2.280414e-02	9.212078e-01	1.132083e-01	1.387611e+00	2.702519e-02
29920000	-4.499719e+03	-8.740238e+02	4.279085e+00	2.242803e+01	1.511628e-01	2.756396e+00	2.050201e-02	9.662565e-01	2.446353e-02	1.587579e+00	2.679376e-02
29940000	-4.476559e+03	-8.804022e+02	3.791510e+00	1.896852e+01	1.627907e-01	1.967466e+00	1.537200e-02	9.691737e-01	3.479771e-02	1.717694e+00	2.436941e-02
29960000	-4.473269e+03	-8.878151e+02	3.719717e+00	1.893676e+01	3.023256e-01	1.866813e+00	1.732378e-02	9.093748e-01	1.624735e-01	1.680697e+00	2.338053e-02
29980000	-4.472699e+03	-8.840778e+02	3.930904e+00	2.166679e+01	1.744186e-01	2.544583e+00	2.534346e-02	9.480224e-01	3.863118e-02	2.242369e+00	2.495038e-02
30000000	-4.490275e+03	-9.113152e+02	2.927502e+00	1.645105e+01	2.674419e-01	2.406122e+00	3.756961e-03	9.815196e-01	1.415775e-01	1.218881e+00	1.847999e-02
30020000	-4.478704e+03	-8.848813e+02	3.529538e+00	1.989945e+01	2.674419e-01	2.788687e+00	8.593183e-03	9.540144e-01	1.366614e-01	2.091524e+00	2.274614e-02
30040000	-4.488708e+03	-8.465506e+02	6.233038e+00	3.101621e+01	1.860465e-01	1.699397e+00	1.785824e-02	9.405918e-01	9.685315e-02	2.189931e+00	3.877703e-02
30060000	-4.478306e+03	-8.702337e+02	4.923984e+00	2.441617e+01	2.209302e-01	2.417911e+00	2.125935e-02	9.439687e-01	7.669051e-02	2.492319e+00	3.171239e-02
30080000	-4.475723e+03	-8.811375e+02	4.649274e+00	2.246474e+01	1.860465e-01	1.906013e+00	2.726053e-02	9.597926e-01	2.746521e-02	2.225709e+00	2.979695e-02
30100000	-4.481592e+03	-8.822387e+02	4.214630e+00	2.167186e+01	1.976744e-01	2.108172e+00	4.317459e-02	9.196176e-01	3.807379e-02	1.587137e+00	2.656044e-02
30120000	-4.470974e+03	-8.936932e+02	3.417609e+00	1.777973e+01	2.325581e-01	2.185445e+00	2.291851e-02	8.923491e-01	1.603176e-01	1.340733e+00	2.200828e-02
30140000	-4.467234e+03	-8.686133e+02	4.672631e+00	2.232304e+01	2.325581e-01	2.115912e+00	1.677410e-02	9.431070e-01	1.096163e-01	1.407073e+00	2.973393e-02
30160000	-4.474189e+03	-8.682063e+02	4.510791e+00	2.150874e+01	2.093023e-01	2.603972e+00	2.857257e-02	9.219332e-01	1.004701e-01	1.717802e+00	2.900191e-02
30180000	-4.469749e+03	-8.685751e+02	4.588713e+00	2.296853e+01	2.325581e-01	2.209140e+00	1.339121e-02	9.635902e-01	7.395756e-02	3.121411e+00	2.945622e-02
30200000	-4.490562e+03	-8.548828e+02	4.643625e+00	2.305082e+01	2.674419e-01	2.308161e+00	6.964971e-03	9.776804e-01	8.158732e-02	1.629300e+00	2.976427e-02
30220000	-4.490158e+03	-8.742544e+02	4.769733e+00	2.345436e+01	1.627907e-01	1.950609e+00	3.102168e-02	9.576039e-01	2.442053e-02	2.301216e+00	3.017301e-02
30240000	-4.485652e+03	-8.497136e+02	5.336803e+00	2.638194e+01	2.093023e-01	2.044696e+00	2.624404e-02	9.273727e-01	1.180369e-01	2.066624e+00	3.441840e-02
30260000	-4.482775e+03	-8.754146e+02	3.866619e+00	2.119402e+01	1.627907e-01	1.728158e+00	6.776246e-03	9.904081e-01	1.506135e-02	2.101655e+00	2.462691e-02
30280000	-4.475957e+03	-8.687914e+02	3.423649e+00	1.890424e+01	2.674419e-01	2.325127e+00	1.441508e-02	9.474458e-01	1.040300e-01	1.106185e+00	2.198532e-02
30300000	-4.457098e+03	-8.542295e+02	4.346402e+00	2.073269e+01	2.790698e-01	2.328206e+00	1.469131e-02	9.447970e-01	1.256769e-01	1.808350e+00	2.803868e-02
30320000	-4.452022e+03	-8.719707e+02	3.995961e+00	2.021545e+01	2.558140e-01	2.540032e+00	5.882295e-03	9.742782e-01	1.837498e-01	1.299732e+00	2.557466e-02
30340000	-4.494604e+03	-8.593596e+02	3.999807e+00	2.049133e+01	2.093023e-01	2.246164e+00	1.348359e-02	9.644934e-01	7.346797e-02	1.482444e+00	2.571517e-02
30360000	-4.467091e+03	-8.705350e+02	5.147199e+00	2.606354e+01	1.627907e-01	1.872225e+00	3.830692e-02	9.438446e-01	2.614341e-02	1.944402e+00	3.317369e-02
30380000	-4.466661e+03	-8.833713e+02	3.665476e+00	1.866702e+01	2.790698e-01	2.225694e+00	1.927989e-02	9.323837e-01	1.135959e-01	1.429229e+00	2.356364e-02
30400000	-4.494125e+03	-8.501767e+02	4.421796e+00	2.065312e+01	3.023256e-01	2.393027e+00	1.787787e-02	9.299398e-01	1.423650e-01	1.031111e+00	2.816515e-02
30420000	-4.446642e+03	-8.627845e+02	5.018161e+00	2.437773e+01	1.976744e-01	2.457242e+00	3.260612e-03	9.892386e-01	8.141268e-02	2.074899e+00	3.129566e-02
30440000	-4.492224e+03	-8.405798e+02	5.359753e+00	2.394352e+01	2.209302e-01	2.167352e+00	9.036084e-03	9.758660e-01	1.026212e-01	1.889286e+00	3.451581e-02
30460000	-4.473432e+03	-8.347241e+02	5.724566e+00	2.588850e+01	2.209302e-01	2.578261e+00	5.757410e-03	9.855892e-01	7.478443e-02	2.373649e+00	3.627171e-02
30480000	-4.466579e+03	-8.298745e+02	5.065573e+00	2.470806e+01	2.209302e-01	2.091523e+00	6.796257e-03	9.864440e-01	3.574991e-02	2.128206e+00	3.244189e-02
30500000	-4.501469e+03	-8.622478e+02	4.700021e+00	2.380302e+01	1.279070e-01	2.460877e+00	9.479096e-03	9.877206e-01	1.515792e-02	2.953699e+00	2.990548e-02
30520000	-4.470815e+03	-8.485758e+02	5.260801e+00	2.599194e+01	1.511628e-01	2.217731e+00	4.395917e-03	9.915346e-01	4.277665e-02	2.624151e+00	3.374796e-02
30540000	-4.474737e+03	-8.709457e+02	4.299501e+00	2.188777e+01	2.209302e-01	2.147494e+00	6.611007e-03	9.847668e-01	5.532741e-02	2.016092e+00	2.773170e-02
30560000	-4.470704e+03	-8.725835e+02	3.686373e+00	1.969385e+01	2.325581e-01	2.820494e+00	7.182561e-03	9.792713e-01	6.988868e-02	1.979131e+00	2.373118e-02
30580000	-4.473941e+03	-8.941720e+02	3.472763e+00	2.116926e+01	1.511628e-01	2.963252e+00	1.815572e-02	9.470110e-01	5.379514e-02	1.334566e+00	2.236454e-02
30600000	-4.492949e+03	-8.802104e+02	3.643766e+00	1.966820e+01	2.441860e-01	2.103149e+00	2.181487e-02	9.446605e-01	6.272859e-02	1.744983e+00	2.340090e-02
30620000	-4.452689e+03	-8.615606e+02	4.433607e+00	2.491079e+01	1.162791e-01	2.127952e+00	1.452207e-02	9.715976e-01	2.544658e-02	1.368815e+00	2.812656e-02
30640000	-4.474399e+03	-8.680666e+02	3.897366e+00	1.991690e+01	2.558140e-01	2.354495e+00	3.700944e-02	9.004108e-01	7.600070e-02	1.459049e+00	2.458179e-02
30660000	-4.457788e+03	-8.995577e+02	3.818774e+00	2.309817e+01	1.395349e-01	3.077337e+00	1.397267e-02	9.540901e-01	6.427881e-02	2.174527e+00	2.442900e-02
30680000	-4.486178e+03	-8.866989e+02	4.534172e+00	2.489206e+01	1.976744e-01	1.954615e+00	1.446351e-02	9.380231e-01	1.275410e-01	3.229208e+00	2.911772e-02
30700000	-4.474374e+03	-8.651359e+02	4.597366e+00	2.179103e+01	3.023256e-01	2.085048e+00	1.784653e-02	9.385713e-01	1.050988e-01	1.626675e+00	2.945414e-02
30720000	-4.479944e+03	-8.835015e+02	3.893280e+00	2.253183e+01	2.325581e-01	2.163362e+00	3.592328e-02	9.082873e-01	4.510570e-02	1.353983e+00	2.494285e-02
30740000	-4.466782e+03	-8.089949e+02	7.296331e+00	3.191467e+01	2.441860e-01	2.504459e+00	2.419347e-02	9.588052e-01	5.558535e-02	4.133992e+00	4.683575e-02
30760000	-4.469169e+03	-8.232358e+02	5.669198e+00	2.774343e+01	1.279070e-01	2.728437e+00	8.997842e-03	9.858876e-01	2.280286e-02	2.523850e+00	3.591196e-02
30780000	-4.478852e+03	-8.157540e+02	7.461272e+00	4.088053e+01	1.046512e-01	2.080720e+00	9.348446e-03	9.845019e-01	2.731061e-02	4.402275e+00	4.757890e-02
30800000	-4.480990e+03	-8.143221e+02	6.440202e+00	3.279017e+01	1.744186e-01	3.104500e+00	1.820248e-02	9.596205e-01	4.408752e-02	3.134586e+00	4.133652e-02
30820000	-4.461680e+03	-8.877457e+02	4.421127e+00	2.536997e+01	1.395349e-01	2.937265e+00	1.136306e-02	9.459853e-01	1.327058e-01	2.493374e+00	2.823893e-02
30840000	-4.491800e+03	-8.489586e+02	6.100243e+00	3.232507e+01	1.860465e-01	2.048457e+00	2.651233e-02	9.264722e-01	8.100702e-02	4.420829e+00	3.904127e-02
30860000	-4.484464e+03	-8.601602e+02	4.304856e+00	2.477357e+01	1.511628e-01	2.236976e+00	2.046775e-02	9.514653e-01	4.865179e-02	2.199947e+00	2.774969e-02
30880000	-4.503036e+03	-8.465371e+02	3.768612e+00	1.831500e+01	2.209302e-01	2.154603e+00	5.939444e-03	9.846264e-01	6.107158e-02	1.092623e+00	2.408629e-02
30900000	-4.502000e+03	-8.606567e+02	3.631433e+00	1.812456e+01	2.093023e-01	1.844748e+00	7.417691e-03	9.730020e-01	1.188480e-01	1.014017e+00	2.332981e-02
30920000	-4.466470e+03	-8.896238e+02	3.554751e+00	1.910967e+01	1.860465e-01	2.172640e+00	4.196062e-03	9.885100e-01	6.390833e-02	2.580527e+00	2.284116e-02
30940000	-4.489381e+03	-8.549483e+02	4.267393e+00	2.094602e+01	1.976744e-01	2.205900e+00	1.487421e-02	9.686923e-01	5.088479e-02	1.569471e+00	2.741730e-02
30960000	-4.498907e+03	-8.219762e+02	5.189135e+00	2.392073e+01	2.790698e-01	1.523603e+00	8.693809e-03	9.683485e-01	1.174426e-01	2.194247e+00	3.342537e-02
30980000	-4.469027e+03	-8.676370e+02	4.960526e+00	2.409245e+01	2.093023e-01	2.501495e+00	2.279765e-02	9.213265e-01	8.025301e-02	2.313234e+00	3.143402e-02
31000000	-4.492399e+03	-8.784504e+02	4.452079e+00	2.441975e+01	1.744186e-01	2.179058e+00	1.925151e-02	9.698235e-01	2.153930e-02	3.451585e+00	2.825189e-02
31020000	-4.471252e+03	-8.759032e+02	4.044216e+00	2.035134e+01	1.976744e-01	2.425400e+00	2.484294e-03	9.913985e-01	9.506070e-02	1.905699e+00	2.564539e-02
31040000	-4.465290e+03	-8.662468e+02	4.435829e+00	2.233265e+01	1.162791e-01	2.865346e+00	3.714313e-03	9.943544e-01	2.666472e-02	1.975335e+00	2.837876e-02
31060000	-4.470974e+03	-8.670431e+02	4.413495e+00	2.134711e+01	1.744186e-01	2.252029e+00	1.364837e-02	9.682900e-01	6.628107e-02	1.576466e+00	2.763202e-02
31080000	-4.485854e+03	-8.553340e+02	4.140910e+00	2.174992e+01	2.558140e-01	2.566027e+00	1.522836e-03	9.950206e-01	6.439633e-02	1.271886e+00	2.650898e-02
31100000	-4.484520e+03	-8.548274e+02	4.540100e+00	2.212917e+01	1.511628e-01	2.369384e+00	2.315165e-02	9.559826e-01	4.731252e-02	2.870387e+00	2.885576e-02
31120000	-4.485428e+03	-8.525300e+02	5.102972e+00	2.380826e+01	2.906977e-01	2.388022e+00	1.974524e-02	9.290436e-01	1.249244e-01	2.211274e+00	3.220816e-02
31140000	-4.469336e+03	-8.703904e+02	4.448487e+00	2.278642e+01	1.976744e-01	2.019324e+00	2.878936e-02	9.324441e-01	5.613371e-02	2.571112e+00	2.869107e-02
31160000	-4.487900e+03	-8.414168e+02	5.215055e+00	2.497194e+01	2.790698e-01	1.838514e+00	7.197758e-03	9.775989e-01	9.195412e-02	1.856850e+00	3.338896e-02
31180000	-4.503301e+03	-8.537144e+02	4.431607e+00	2.326854e+01	2.093023e-01	2.628621e+00	3.104819e-02	8.960621e-01	8.614778e-02	1.752763e+00	2.812820e-02
31200000	-4.483844e+03	-8.291784e+02	4.980112e+00	2.388259e+01	2.906977e-01	2.590984e+00	2.775424e-02	8.848676e-01	1.198995e-01	1.580306e+00	3.193348e-02
31220000	-4.492640e+03	-8.619374e+02	4.560022e+00	2.289824e+01	3.023256e-01	2.864045e+00	2.594413e-02	9.303227e-01	6.819180e-02	1.793825e+00	2.939446e-02
31240000	-4.483013e+03	-8.803112e+02	4.570079e+00	2.567862e+01	2.209302e-01	2.544172e+00	1.006258e-02	9.673049e-01	6.414649e-02	2.427399e+00	2.877503e-02
31260000	-4.474328e+03	-8.459832e+02	5.042113e+00	2.664247e+01	1.976744e-01	2.596678e+00	2.001518e-02	9.350929e-01	6.022096e-02	1.812422e+00	3.163252e-02
31280000	-4.479788e+03	-8.551861e+02	4.929654e+00	2.676874e+01	1.976744e-01	2.489663e+00	2.111805e-02	9.419234e-01	6.101497e-02	1.680912e+00	3.103166e-02
31300000	-4.461744e+03	-8.712768e+02	4.307485e+00	2.117803e+01	2.325581e-01	2.270456e+00	2.427305e-03	9.929034e-01	7.906673e-02	1.885845e+00	2.695432e-02
31320000	-4.471572e+03	-8.798181e+02	4.106906e+00	2.096573e+01	2.325581e-01	2.205561e+00	8.501892e-03	9.816684e-01	5.178216e-02	1.875164e+00	2.645608e-02
31340000	-4.456428e+03	-8.918767e+02	4.624623e+00	2.306988e+01	1.627907e-01	2.623180e+00	7.013590e-03	9.854129e-01	3.467164e-02	2.980535e+00	2.967449e-02
31360000	-4.463592e+03	-8.696898e+02	4.979805e+00	2.942423e+01	1.279070e-01	2.026309e+00	1.291993e-02	9.766856e-01	2.434320e-02	1.810113e+00	3.181543e-02
31380000	-4.461435e+03	-8.835370e+02	5.096669e+00	3.048310e+01	1.279070e-01	2.623733e+00	1.495695e-02	9.636192e-01	4.444972e-02	3.677426e+00	3.241533e-02
31400000	-4.459366e+03	-8.649020e+02	5.660021e+00	3.343913e+01	1.162791e-01	2.713726e+00	1.800430e-02	9.683525e-01	2.437202e-02	2.867129e+00	3.614015e-02
31420000	-4.479713e+03	-8.543161e+02	5.334121e+00	3.106097e+01	1.162791e-01	2.381578e+00	1.252917e-02	9.746682e-01	3.329752e-02	3.111176e+00	3.432868e-02
31440000	-4.485299e+03	-8.542677e+02	4.303154e+00	2.253137e+01	1.511628e-01	2.693202e+00	2.503006e-02	9.559140e-01	3.137185e-02	1.642898e+00	2.774682e-02
31460000	-4.466751e+03	-8.691251e+02	4.016523e+00	1.965874e+01	2.674419e-01	2.577665e+00	2.292589e-02	9.388848e-01	8.786206e-02	1.548852e+00	2.570453e-02
31480000	-4.471657e+03	-8.735576e+02	3.867588e+00	1.990876e+01	1.976744e-01	2.073656e+00	2.513343e-02	9.393578e-01	6.555354e-02	1.087252e+00	2.457062e-02
31500000	-4.462178e+03	-8.694948e+02	3.706409e+00	1.912270e+01	1.511628e-01	2.287527e+00	2.561052e-03	9.943111e-01	3.936118e-02	1.187296e+00	2.360783e-02
31520000	-4.484550e+03	-8.598162e+02	4.375468e+00	2.218876e+01	1.627907e-01	2.601073e+00	1.818378e-02	9.511560e-01	6.286346e-02	1.388525e+00	2.741933e-02
31540000	-4.478736e+03	-8.480993e+02	4.673028e+00	2.370091e+01	2.558140e-01	2.017549e+00	1.218767e-02	9.599147e-01	1.150217e-01	1.317924e+00	2.972531e-02
31560000	-4.478122e+03	-8.707317e+02	4.377983e+00	2.422627e+01	1.395349e-01	2.313795e+00	9.800597e-03	9.845552e-01	2.040838e-02	1.456135e+00	2.767036e-02
31580000	-4.473148e+03	-8.421590e+02	4.666848e+00	2.410169e+01	1.976744e-01	2.057874e+00	6.818440e-03	9.751654e-01	9.484566e-02	2.116453e+00	2.993538e-02
31600000	-4.476557e+03	-8.462581e+02	5.376976e+00	2.677838e+01	2.093023e-01	2.223893e+00	1.357040e-02	9.626378e-01	7.211461e-02	2.934699e+00	3.452034e-02
31620000	-4.493083e+03	-8.337907e+02	5.715938e+00	2.791749e+01	2.209302e-01	2.178552e+00	1.181034e-02	9.538322e-01	1.228411e-01	2.134533e+00	3.639925e-02
31640000	-4.467182e+03	-8.723599e+02	4.079006e+00	2.257373e+01	2.093023e-01	2.196852e+00	1.374495e-02	9.584004e-01	7.457190e-02	1.733621e+00	2.612627e-02
31660000	-4.470814e+03	-8.581434e+02	5.154849e+00	2.647856e+01	1.976744e-01	2.143557e+00	1.959357e-02	9.577679e-01	3.821819e-02	2.726008e+00	3.272036e-02
31680000	-4.471516e+03	-9.207768e+02	3.038594e+00	1.791444e+01	1.162791e-01	2.107081e+00	6.699523e-03	9.785017e-01	6.169251e-02	1.487054e+00	1.921226e-02
31700000	-4.500051e+03	-8.556219e+02	3.788814e+00	2.032339e+01	2.558140e-01	2.056565e+00	1.791815e-02	9.396895e-01	9.686071e-02	9.627832e-01	2.418257e-02
31720000	-4.479149e+03	-8.919143e+02	3.674043e+00	2.092416e+01	1.279070e-01	2.153502e+00	9.773450e-03	9.803953e-01	2.967456e-02	1.497369e+00	2.326213e-02
31740000	-4.484209e+03	-8.635523e+02	4.224377e+00	2.171589e+01	1.860465e-01	1.970353e+00	2.292474e-02	9.354855e-01	6.453750e-02	1.693840e+00	2.707325e-02
31760000	-4.474112e+03	-8.783527e+02	4.438962e+00	2.269014e+01	1.976744e-01	1.728229e+00	2.082854e-02	9.337906e-01	7.678997e-02	2.220401e+00	2.834913e-02
31780000	-4.469189e+03	-8.329950e+02	6.490113e+00	2.968183e+01	2.093023e-01	2.261799e+00	5.657561e-02	8.937383e-01	5.255498e-02	2.863696e+00	4.168593e-02
31800000	-4.482036e+03	-8.395854e+02	5.701666e+00	2.634810e+01	2.674419e-01	2.176019e+00	2.067098e-02	9.519167e-01	5.813968e-02	2.324364e+00	3.628896e-02
31820000	-4.478158e+03	-7.941872e+02	7.669950e+00	3.200095e+01	2.558140e-01	2.344124e+00	2.006088e-02	9.393527e-01	1.076297e-01	2.627061e+00	4.935634e-02
31840000	-4.468088e+03	-8.639397e+02	4.999149e+00	2.415625e+01	2.441860e-01	2.544467e+00	1.391990e-02	9.544163e-01	9.562577e-02	2.092687e+00	3.200821e-02
31860000	-4.476966e+03	-8.375520e+02	4.508999e+00	2.256023e+01	1.744186e-01	3.313349e+00	2.639417e-02	9.608829e-01	2.059303e-02	1.093105e+00	2.885186e-02
31880000	-4.471793e+03	-8.829509e+02	4.695365e+00	2.593775e+01	2.209302e-01	2.742874e+00	1.191525e-02	9.723799e-01	4.142943e-02	1.483234e+00	3.004627e-02
31900000	-4.472838e+03	-8.775426e+02	4.135254e+00	2.217633e+01	1.860465e-01	2.000354e+00	2.183177e-02	9.456599e-01	5.451133e-02	1.146393e+00	2.664325e-02
31920000	-4.457766e+03	-8.787242e+02	5.167240e+00	2.800698e+01	1.744186e-01	2.089895e+00	1.841833e-02	9.486116e-01	5.665961e-02	2.950346e+00	3.319373e-02
31940000	-4.464770e+03	-8.575921e+02	4.794975e+00	2.481133e+01	1.627907e-01	2.126446e+00	1.675093e-02	9.618666e-01	5.410468e-02	2.836862e+00	3.079613e-02
31960000	-4.482479e+03	-8.343943e+02	6.491534e+00	3.102749e+01	1.627907e-01	1.728780e+00	1.715775e-02	9.572076e-01	7.884501e-02	2.336420e+00	4.139135e-02
31980000	-4.473060e+03	-8.811730e+02	4.259783e+00	2.322495e+01	1.627907e-01	2.305335e+00	2.729936e-02	9.385679e-01	3.555947e-02	1.624283e+00	2.722241e-02
32000000	-4.483050e+03	-8.605396e+02	4.468402e+00	2.557019e+01	2.325581e-01	2.535139e+00	1.409788e-02	9.501474e-01	8.186641e-02	2.313898e+00	2.876733e-02
32020000	-4.480441e+03	-8.577727e+02	4.970969e+00	2.518786e+01	2.325581e-01	1.850385e+00	1.316619e-02	9.573309e-01	1.058614e-01	1.389433e+00	3.152242e-02
32040000	-4.481333e+03	-8.951901e+02	3.385079e+00	1.859801e+01	1.627907e-01	2.515172e+00	3.408988e-02	9.281002e-01	4.428659e-02	1.254459e+00	2.179042e-02
32060000	-4.476995e+03	-8.614158e+02	5.556616e+00	2.926799e+01	2.093023e-01	1.876162e+00	7.488694e-03	9.700824e-01	1.059632e-01	3.212436e+00	3.531262e-02
32080000	-4.511021e+03	-8.777926e+02	3.916036e+00	1.912160e+01	2.790698e-01	2.164095e+00	1.820744e-02	9.276632e-01	1.404119e-01	1.589348e+00	2.515092e-02
32100000	-4.504971e+03	-8.424440e+02	5.211924e+00	2.500081e+01	2.674419e-01	2.215038e+00	2.228464e-02	9.228572e-01	1.240153e-01	2.074778e+00	3.322938e-02
32120000	-4.491789e+03	-8.535281e+02	4.611873e+00	2.284592e+01	2.441860e-01	2.548938e+00	1.320856e-02	9.552165e-01	9.861121e-02	1.987093e+00	2.892959e-02
32140000	-4.476707e+03	-8.439573e+02	4.719075e+00	2.263535e+01	3.023256e-01	2.251828e+00	6.077802e-03	9.809720e-01	9.446099e-02	1.924382e+00	3.041068e-02
32160000	-4.474376e+03	-8.357211e+02	4.923326e+00	2.235308e+01	2.558140e-01	2.227163e+00	2.605033e-02	9.420511e-01	7.496673e-02	1.970606e+00	3.157859e-02
32180000	-4.467519e+03	-8.594633e+02	4.880581e+00	2.433136e+01	1.511628e-01	2.002632e+00	2.350259e-02	9.559265e-01	4.845840e-02	2.000863e+00	3.096994e-02
32200000	-4.483172e+03	-8.134686e+02	6.617076e+00	3.023206e+01	2.790698e-01	2.033917e+00	2.937660e-02	9.056947e-01	1.024160e-01	2.048114e+00	4.200397e-02
32220000	-4.473696e+03	-8.669374e+02	5.325362e+00	2.711874e+01	1.162791e-01	1.884849e+00	2.335581e-02	9.770731e-01	1.064181e-02	3.100414e+00	3.419939e-02
32240000	-4.462796e+03	-8.657308e+02	5.716876e+00	2.969115e+01	2.558140e-01	2.015929e+00	1.963168e-03	9.921591e-01	1.325992e-01	3.337080e+00	3.677287e-02
32260000	-4.470162e+03	-8.455763e+02	5.213631e+00	2.596289e+01	2.441860e-01	2.598095e+00	6.348242e-03	9.810399e-01	7.509475e-02	2.541770e+00	3.336152e-02
32280000	-4.459488e+03	-8.455798e+02	6.090098e+00	3.024772e+01	2.441860e-01	2.526211e+00	6.790585e-03	9.791228e-01	7.579021e-02	1.825693e+00	3.896936e-02
32300000	-4.470601e+03	-8.493643e+02	5.505698e+00	2.564654e+01	2.674419e-01	2.360509e+00	1.374422e-02	9.575586e-01	6.963323e-02	2.522010e+00	3.466535e-02
32320000	-4.490652e+03	-8.890431e+02	3.776893e+00	2.032334e+01	2.325581e-01	2.485243e+00	3.713588e-02	9.194330e-01	4.773227e-02	2.172069e+00	2.398175e-02
32340000	-4.489197e+03	-8.724331e+02	3.480393e+00	1.801533e+01	2.906977e-01	2.042514e+00	1.013964e-02	9.659049e-01	7.735609e-02	1.527641e+00	2.208533e-02
32360000	-4.473616e+03	-8.914287e+02	3.810422e+00	1.940394e+01	1.976744e-01	2.100620e+00	3.638762e-02	8.821529e-01	9.485797e-02	9.102497e-01	2.453979e-02
32380000	-4.501853e+03	-8.678350e+02	4.283073e+00	2.254330e+01	2.093023e-01	2.570850e+00	1.533446e-02	9.474727e-01	7.858280e-02	1.286546e+00	2.735194e-02
32400000	-4.477081e+03	-8.824186e+02	4.177127e+00	2.353864e+01	1.395349e-01	2.664879e+00	1.875164e-02	9.742985e-01	2.011815e-02	1.438576e+00	2.662026e-02
32420000	-4.484493e+03	-9.056158e+02	3.365254e+00	1.901973e+01	2.093023e-01	2.091135e+00	1.687909e-02	9.369572e-01	8.270292e-02	1.785061e+00	2.158805e-02
32440000	-4.474365e+03	-8.807231e+02	4.479481e+00	2.619509e+01	1.511628e-01	1.915476e+00	1.772609e-02	9.558842e-01	5.134110e-02	1.400290e+00	2.807457e-02
32460000	-4.474085e+03	-8.698818e+02	4.853510e+00	2.914555e+01	2.093023e-01	2.361813e+00	1.598033e-02	9.475303e-01	6.867773e-02	2.593643e+00	3.059467e-02
32480000	-4.475774e+03	-8.639312e+02	5.145102e+00	2.981030e+01	1.162791e-01	1.980590e+00	2.431763e-02	9.579244e-01	2.833595e-02	2.676320e+00	3.258488e-02
32500000	-4.481810e+03	-8.690355e+02	5.089386e+00	2.694075e+01	1.279070e-01	1.936099e+00	1.406092e-02	9.657485e-01	4.818718e-02	2.966077e+00	3.214017e-02
32520000	-4.471340e+03	-8.476333e+02	5.140345e+00	2.714656e+01	6.976744e-02	2.391288e+00	4.109116e-02	9.424247e-01	2.315480e-02	2.145502e+00	3.308794e-02
32540000	-4.477582e+03	-8.580546e+02	5.662797e+00	2.918663e+01	1.279070e-01	2.012841e+00	2.671173e-02	9.606827e-01	2.453373e-02	2.786641e+00	3.646917e-02
32560000	-4.470152e+03	-8.770170e+02	4.116198e+00	2.222644e+01	1.627907e-01	2.206379e+00	5.415065e-03	9.902360e-01	3.042082e-02	9.568698e-01	2.633470e-02
32580000	-4.489121e+03	-8.559539e+02	5.255045e+00	3.001542e+01	1.860465e-01	2.597415e+00	5.836908e-03	9.790309e-01	7.429141e-02	2.272824e+00	3.389289e-02
32600000	-4.479994e+03	-8.614889e+02	4.611497e+00	2.480718e+01	2.093023e-01	2.348661e+00	2.543836e-02	9.288998e-01	6.186259e-02	2.149221e+00	2.951243e-02
32620000	-4.478466e+03	-8.712897e+02	4.534228e+00	2.386864e+01	2.093023e-01	2.398895e+00	2.964378e-02	9.329402e-01	5.282854e-02	1.947841e+00	2.834136e-02
32640000	-4.485805e+03	-8.327305e+02	5.780571e+00	2.864756e+01	2.558140e-01	2.134427e+00	1.530754e-02	9.421953e-01	1.258985e-01	2.061045e+00	3.667616e-02
32660000	-4.482042e+03	-8.755709e+02	4.925849e+00	2.299480e+01	2.209302e-01	1.989130e+00	4.277352e-02	9.166674e-01	5.909542e-02	1.978216e+00	3.140816e-02
32680000	-4.474964e+03	-8.708976e+02	4.765987e+00	2.635087e+01	1.627907e-01	2.064751e+00	7.906507e-03	9.705448e-01	9.021674e-02	3.329361e+00	3.074573e-02
32700000	-4.490579e+03	-8.379343e+02	5.052623e+00	2.339806e+01	2.906977e-01	1.985498e+00	1.772479e-02	9.498604e-01	8.208092e-02	1.908817e+00	3.172290e-02
32720000	-4.473460e+03	-8.424543e+02	5.269270e+00	2.324446e+01	2.441860e-01	2.240094e+00	1.270388e-02	9.620820e-01	9.400237e-02	2.095819e+00	3.310084e-02
32740000	-4.461725e+03	-8.465529e+02	3.995043e+00	1.990276e+01	2.674419e-01	1.951531e+00	1.779203e-02	9.182446e-01	1.770716e-01	1.702724e+00	2.509815e-02
32760000	-4.501670e+03	-8.304737e+02	4.236913e+00	1.933531e+01	3.255814e-01	1.771457e+00	2.638619e-02	9.134259e-01	1.059423e-01	1.196596e+00	2.688876e-02
32780000	-4.493692e+03	-8.493500e+02	4.517246e+00	2.110380e+01	1.860465e-01	2.485711e+00	2.732230e-02	9.221282e-01	9.241202e-02	2.210369e+00	2.900366e-02
32800000	-4.478810e+03	-8.422212e+02	4.119526e+00	1.954548e+01	2.674419e-01	1.944679e+00	5.282132e-03	9.793546e-01	1.233584e-01	1.108421e+00	2.656981e-02
32820000	-4.480940e+03	-8.516243e+02	4.576104e+00	2.160085e+01	1.976744e-01	1.808476e+00	2.274760e-02	9.471626e-01	6.567761e-02	1.469735e+00	2.937303e-02
32840000	-4.494026e+03	-8.501703e+02	4.643060e+00	2.304749e+01	2.441860e-01	2.485820e+00	1.507738e-02	9.284451e-01	1.566492e-01	2.304271e+00	2.976731e-02
32860000	-4.489733e+03	-8.546605e+02	4.486362e+00	2.277959e+01	2.325581e-01	1.855530e+00	1.214714e-02	9.543916e-01	1.268069e-01	1.135091e+00	2.888575e-02
32880000	-4.480384e+03	-8.571584e+02	5.033024e+00	2.318095e+01	2.906977e-01	2.700358e+00	1.573133e-02	9.347091e-01	1.735376e-01	2.001012e+00	3.246889e-02
32900000	-4.470319e+03	-8.640090e+02	4.230790e+00	2.123649e+01	2.558140e-01	1.983665e+00	2.407423e-02	9.502532e-01	4.806604e-02	1.644667e+00	2.711992e-02
32920000	-4.489519e+03	-8.674588e+02	4.422561e+00	2.150533e+01	1.976744e-01	2.053928e+00	1.220319e-02	9.675239e-01	7.410728e-02	1.683852e+00	2.847413e-02
32940000	-4.496586e+03	-8.477542e+02	5.305955e+00	2.590457e+01	1.976744e-01	1.747671e+00	2.542815e-02	9.385097e-01	6.791648e-02	2.022444e+00	3.362319e-02
32960000	-4.473374e+03	-8.433543e+02	5.246340e+00	2.621847e+01	1.860465e-01	2.110124e+00	2.591658e-02	9.574763e-01	2.511920e-02	1.954486e+00	3.274457e-02
32980000	-4.477639e+03	-8.224443e+02	5.703402e+00	2.589442e+01	2.674419e-01	2.271806e+00	3.760653e-02	9.082710e-01	6.845564e-02	1.351173e+00	3.610981e-02
33000000	-4.480219e+03	-8.497374e+02	4.322813e+00	2.169693e+01	2.093023e-01	2.103580e+00	2.752708e-02	9.055003e-01	9.236932e-02	1.428795e+00	2.762805e-02
33020000	-4.470716e+03	-8.587005e+02	4.882093e+00	2.446439e+01	1.511628e-01	2.384771e+00	3.361610e-02	9.363850e-01	5.082274e-02	2.740380e+00	3.082954e-02
33040000	-4.471436e+03	-8.830933e+02	4.231657e+00	2.227178e+01	2.093023e-01	3.245546e+00	1.317859e-02	9.591311e-01	9.648560e-02	2.033442e+00	2.725138e-02
33060000	-4.472413e+03	-8.537753e+02	4.465287e+00	2.333166e+01	2.093023e-01	2.166469e+00	1.891007e-02	9.471429e-01	7.728387e-02	1.614530e+00	2.845171e-02
33080000	-4.480181e+03	-8.768630e+02	4.119252e+00	2.219229e+01	1.860465e-01	2.665535e+00	8.988466e-03	9.778954e-01	5.599010e-02	2.027304e+00	2.654026e-02
33100000	-4.465954e+03	-8.724713e+02	3.917812e+00	2.037895e+01	1.627907e-01	2.327830e+00	1.607915e-02	9.578645e-01	6.182772e-02	2.153533e+00	2.492105e-02
33120000	-4.486320e+03	-8.590403e+02	4.047361e+00	2.144453e+01	1.744186e-01	3.560645e+00	1.508128e-02	9.632446e-01	5.034828e-02	1.263352e+00	2.607630e-02
33140000	-4.480306e+03	-8.483255e+02	4.607267e+00	2.120173e+01	2.093023e-01	2.148381e+00	2.424216e-02	9.533959e-01	4.347936e-02	1.941699e+00	2.922699e-02
33160000	-4.467492e+03	-8.474451e+02	4.382943e+00	2.019272e+01	2.325581e-01	2.143000e+00	1.314684e-02	9.671083e-01	6.137182e-02	1.366427e+00	2.771463e-02
33180000	-4.464859e+03	-8.830685e+02	4.627164e+00	2.388765e+01	2.325581e-01	2.529578e+00	1.145501e-02	9.600721e-01	8.932676e-02	2.091144e+00	2.941756e-02
33200000	-4.490262e+03	-8.756308e+02	4.457028e+00	2.215937e+01	1.976744e-01	2.213958e+00	1.928471e-02	9.552902e-01	6.275089e-02	9.575109e-01	2.820337e-02
33220000	-4.485009e+03	-8.424707e+02	4.370382e+00	2.061470e+01	2.790698e-01	1.690192e+00	2.081278e-02	9.387389e-01	8.211050e-02	1.269875e+00	2.804716e-02
33240000	-4.474978e+03	-8.607148e+02	4.252977e+00	2.087674e+01	1.627907e-01	1.992762e+00	2.150309e-02	9.634099e-01	2.520946e-02	1.187807e+00	2.718635e-02
33260000	-4.484142e+03	-8.521417e+02	4.508105e+00	2.064277e+01	2.093023e-01	2.461228e+00	1.705239e-02	9.645443e-01	4.801570e-02	1.367498e+00	2.887857e-02
33280000	-4.484148e+03	-8.262628e+02	5.804250e+00	2.637064e+01	2.441860e-01	2.221643e+00	1.868710e-02	9.485159e-01	8.459659e-02	1.882860e+00	3.738940e-02
33300000	-4.457916e+03	-8.749129e+02	3.433574e+00	1.617387e+01	2.325581e-01	2.506907e+00	1.116911e-02	9.681011e-01	9.943269e-02	1.220752e+00	2.211956e-02
33320000	-4.472244e+03	-8.432636e+02	5.237618e+00	2.383325e+01	2.674419e-01	1.971150e+00	1.531591e-02	9.515773e-01	9.873089e-02	1.872708e+00	3.277172e-02
33340000	-4.476854e+03	-8.598843e+02	5.238725e+00	2.647041e+01	1.860465e-01	2.054029e+00	2.224265e-02	9.405401e-01	7.989212e-02	1.803582e+00	3.342794e-02
33360000	-4.467526e+03	-8.439285e+02	5.298728e+00	2.659276e+01	2.209302e-01	2.083889e+00	1.258557e-02	9.487585e-01	1.268470e-01	2.198364e+00	3.349542e-02
33380000	-4.487509e+03	-8.507815e+02	5.512014e+00	2.728666e+01	1.162791e-01	2.005247e+00	9.689940e-03	9.813089e-01	3.826481e-02	1.650624e+00	3.551924e-02
33400000	-4.490842e+03	-8.402261e+02	4.078266e+00	1.928125e+01	3.255814e-01	2.522188e+00	2.847327e-02	8.744156e-01	1.780781e-01	9.771503e-01	2.614438e-02
33420000	-4.496829e+03	-8.462999e+02	5.186766e+00	2.615072e+01	2.209302e-01	1.772646e+00	6.211308e-03	9.855064e-01	3.822150e-02	2.279350e+00	3.294330e-02
33440000	-4.470481e+03	-8.643049e+02	4.790165e+00	2.266155e+01	1.511628e-01	3.111777e+00	1.843507e-02	9.544982e-01	6.363436e-02	3.144513e+00	3.084133e-02
33460000	-4.480560e+03	-8.285346e+02	4.549313e+00	2.136925e+01	2.558140e-01	2.301029e+00	1.334152e-02	9.507305e-01	1.146350e-01	1.456750e+00	2.888473e-02
33480000	-4.478074e+03	-8.389655e+02	4.196913e+00	1.958457e+01	2.790698e-01	2.458402e+00	2.036208e-02	9.320305e-01	1.387756e-01	1.167380e+00	2.685633e-02
33500000	-4.469714e+03	-8.421079e+02	5.923651e+00	2.846955e+01	2.441860e-01	1.929477e+00	4.176250e-02	8.728275e-01	8.446601e-02	2.237299e+00	3.767637e-02
33520000	-4.476509e+03	-8.593489e+02	4.009082e+00	2.066937e+01	1.395349e-01	2.242382e+00	2.286798e-02	9.704891e-01	1.818737e-02	1.464598e+00	2.571097e-02
33540000	-4.483613e+03	-8.491104e+02	4.445783e+00	2.292408e+01	2.209302e-01	2.715528e+00	3.134018e-02	8.902145e-01	1.067133e-01	9.060221e-01	2.862254e-02
33560000	-4.486003e+03	-8.215301e+02	4.168372e+00	1.993815e+01	4.186047e-01	2.289184e+00	2.402190e-03	9.855132e-01	2.155818e-01	1.286710e+00	2.684172e-02
33580000	-4.489234e+03	-8.177032e+02	4.801770e+00	2.235292e+01	2.906977e-01	2.405064e+00	1.174681e-02	9.509958e-01	1.256915e-01	1.642533e+00	3.070180e-02
33600000	-4.485409e+03	-8.454088e+02	4.915469e+00	2.524490e+01	1.511628e-01	2.629381e+00	1.718924e-02	9.604422e-01	5.418490e-02	1.784819e+00	3.171115e-02
33620000	-4.489939e+03	-8.542888e+02	4.155001e+00	2.167405e+01	1.976744e-01	2.073885e+00	1.937065e-02	9.494509e-01	5.906506e-02	1.279916e+00	2.646981e-02
33640000	-4.471588e+03	-8.636506e+02	4.000355e+00	1.970399e+01	2.558140e-01	2.480278e+00	1.508458e-02	9.237730e-01	1.981643e-01	1.302652e+00	2.577140e-02
33660000	-4.470785e+03	-8.785837e+02	3.969108e+00	1.963639e+01	1.627907e-01	2.473761e+00	4.463720e-02	9.206960e-01	3.259819e-02	1.261656e+00	2.534402e-02
33680000	-4.486812e+03	-8.585172e+02	4.186450e+00	2.185856e+01	2.093023e-01	2.364989e+00	2.950515e-02	9.180076e-01	8.520934e-02	1.653848e+00	2.698636e-02
33700000	-4.479384e+03	-8.669427e+02	4.836685e+00	2.549690e+01	1.744186e-01	2.182894e+00	1.708592e-02	9.592647e-01	4.135342e-02	1.891984e+00	3.120212e-02
33720000	-4.484850e+03	-8.551609e+02	4.838514e+00	2.404008e+01	2.093023e-01	3.126715e+00	3.707922e-02	8.944050e-01	8.745025e-02	1.635977e+00	3.106178e-02
33740000	-4.493824e+03	-8.524087e+02	5.029785e+00	2.429100e+01	2.558140e-01	1.892247e+00	2.109401e-02	9.427207e-01	8.387374e-02	2.720138e+00	3.241168e-02
33760000	-4.482817e+03	-8.381593e+02	5.808525e+00	2.868853e+01	1.860465e-01	1.975713e+00	8.149951e-03	9.796225e-01	6.007967e-02	1.925387e+00	3.724705e-02
33780000	-4.482142e+03	-8.735122e+02	4.154272e+00	2.039613e+01	2.441860e-01	1.867093e+00	1.794318e-02	9.265259e-01	1.378902e-01	3.132399e+00	2.646139e-02
33800000	-4.504008e+03	-8.624237e+02	4.356889e+00	2.049157e+01	3.139535e-01	2.512612e+00	3.552721e-02	8.780101e-01	1.511115e-01	1.888133e+00	2.809086e-02
33820000	-4.465955e+03	-8.567052e+02	4.837765e+00	2.521046e+01	2.093023e-01	1.806379e+00	2.209741e-02	9.484293e-01	4.160923e-02	2.268448e+00	3.107147e-02
33840000	-4.492008e+03	-8.441609e+02	4.973343e+00	2.498527e+01	1.511628e-01	1.817403e+00	1.791760e-02	9.739143e-01	2.291340e-02	1.830226e+00	3.180302e-02
33860000	-4.479328e+03	-8.606359e+02	4.938232e+00	2.632622e+01	1.395349e-01	2.252411e+00	2.222291e-02	9.565940e-01	3.663049e-02	3.573634e+00	3.180217e-02
33880000	-4.473461e+03	-8.579548e+02	5.144242e+00	2.482121e+01	1.162791e-01	2.105105e+00	1.880141e-02	9.413997e-01	7.721585e-02	1.923338e+00	3.257634e-02
33900000	-4.473254e+03	-8.404002e+02	5.058970e+00	2.314838e+01	1.976744e-01	2.544817e+00	1.093891e-02	9.675897e-01	9.564748e-02	2.448006e+00	3.241331e-02
33920000	-4.470387e+03	-8.429312e+02	5.059315e+00	2.329281e+01	1.976744e-01	2.572188e+00	5.269144e-03	9.885941e-01	5.056860e-02	1.966420e+00	3.254075e-02
33940000	-4.474197e+03	-8.543584e+02	4.847705e+00	2.258445e+01	2.558140e-01	2.334493e+00	5.463165e-03	9.838339e-01	8.009022e-02	1.456026e+00	3.043692e-02
33960000	-4.479740e+03	-8.567190e+02	5.477062e+00	2.616169e+01	2.906977e-01	2.187656e+00	3.613944e-03	9.884405e-01	1.015620e-01	2.547244e+00	3.508141e-02
33980000	-4.462357e+03	-8.546472e+02	4.641217e+00	1.994846e+01	2.093023e-01	2.488435e+00	2.283837e-03	9.937935e-01	7.842640e-02	1.631173e+00	2.966701e-02
34000000	-4.484166e+03	-8.557763e+02	4.470144e+00	2.091432e+01	2.209302e-01	2.505835e+00	1.128045e-02	9.599541e-01	1.278527e-01	1.986988e+00	2.864536e-02
34020000	-4.495967e+03	-8.489322e+02	4.876376e+00	2.323210e+01	2.558140e-01	1.877319e+00	5.261353e-03	9.809614e-01	9.739782e-02	1.999543e+00	3.111108e-02
34040000	-4.485040e+03	-8.617724e+02	3.987196e+00	1.909458e+01	2.674419e-01	2.761609e+00	3.095616e-03	9.871284e-01	1.455292e-01	1.117964e+00	2.539518e-02
34060000	-4.480601e+03	-8.404110e+02	4.635284e+00	1.964864e+01	2.906977e-01	2.177660e+00	7.235303e-03	9.765733e-01	1.038069e-01	1.200311e+00	2.974443e-02
34080000	-4.481598e+03	-8.626857e+02	4.237224e+00	1.952259e+01	1.744186e-01	2.184097e+00	1.927431e-02	9.726877e-01	2.081863e-02	1.033078e+00	2.665136e-02
34100000	-4.465968e+03	-8.555359e+02	4.342411e+00	1.882172e+01	2.441860e-01	2.536624e+00	1.405753e-02	9.628373e-01	8.346135e-02	1.785504e+00	2.746243e-02
34120000	-4.502215e+03	-8.523201e+02	3.833598e+00	1.737787e+01	2.325581e-01	3.615504e+00	2.017389e-02	9.332018e-01	1.260517e-01	1.356298e+00	2.443353e-02
34140000	-4.480127e+03	-8.682074e+02	3.862185e+00	1.891510e+01	1.627907e-01	2.795705e+00	1.873989e-02	9.550112e-01	6.300167e-02	1.173375e+00	2.488040e-02
34160000	-4.457860e+03	-8.876796e+02	3.603146e+00	1.834880e+01	1.395349e-01	3.211012e+00	1.670763e-02	9.723260e-01	3.056126e-02	1.735497e+00	2.321692e-02
34180000	-4.471848e+03	-8.665656e+02	4.577011e+00	2.423123e+01	1.860465e-01	2.211471e+00	1.268907e-02	9.532382e-01	1.188409e-01	1.279356e+00	2.951621e-02
34200000	-4.490105e+03	-8.366782e+02	6.093479e+00	2.744433e+01	2.674419e-01	1.999402e+00	1.162408e-02	9.594918e-01	1.153273e-01	2.575134e+00	3.926423e-02
34220000	-4.481565e+03	-8.455895e+02	5.776915e+00	2.687519e+01	1.860465e-01	2.786921e+00	4.211421e-02	9.046836e-01	7.888440e-02	3.636414e+00	3.723600e-02
34240000	-4.465703e+03	-8.033750e+02	7.426365e+00	3.563606e+01	1.627907e-01	1.984711e+00	8.926749e-03	9.790333e-01	5.266381e-02	4.949615e+00	4.751438e-02
34260000	-4.494002e+03	-8.445357e+02	6.250671e+00	2.824104e+01	1.976744e-01	2.170002e+00	4.264158e-03	9.902328e-01	5.769588e-02	2.944111e+00	3.930103e-02
34280000	-4.486305e+03	-8.005882e+02	7.475703e+00	3.071952e+01	2.558140e-01	2.294754e+00	2.268360e-02	9.311879e-01	1.235669e-01	3.532608e+00	4.822268e-02
34300000	-4.470268e+03	-8.157076e+02	7.007448e+00	3.011134e+01	2.093023e-01	2.461461e+00	2.814603e-02	9.565880e-01	3.415082e-02	3.538265e+00	4.493730e-02
34320000	-4.478505e+03	-8.187792e+02	7.281679e+00	3.163010e+01	2.093023e-01	2.543961e+00	1.531728e-02	9.543079e-01	1.068706e-01	3.623913e+00	4.670709e-02
34340000	-4.475768e+03	-8.534665e+02	4.829409e+00	2.532172e+01	1.162791e-01	2.121262e+00	1.834944e-02	9.746552e-01	2.309018e-02	1.639274e+00	3.102643e-02
34360000	-4.476491e+03	-8.161808e+02	6.090994e+00	2.797730e+01	2.325581e-01	2.076559e+00	3.163842e-02	9.195659e-01	8.727307e-02	2.574170e+00	3.910376e-02
34380000	-4.470913e+03	-8.297628e+02	5.800477e+00	2.567664e+01	1.627907e-01	2.111839e+00	3.621812e-02	9.085120e-01	6.720427e-02	2.009852e+00	3.658883e-02
34400000	-4.481349e+03	-8.639423e+02	4.660441e+00	2.201052e+01	1.860465e-01	3.279814e+00	2.293573e-02	9.272849e-01	8.576905e-02	1.802818e+00	2.981587e-02
34420000	-4.494433e+03	-8.318027e+02	4.419110e+00	1.936076e+01	2.325581e-01	2.778442e+00	2.680741e-02	9.417924e-01	7.300340e-02	1.708212e+00	2.817205e-02
34440000	-4.477606e+03	-8.575470e+02	6.362057e+00	3.120333e+01	2.674419e-01	2.894019e+00	3.599384e-02	8.876255e-01	8.953157e-02	3.411660e+00	4.091528e-02
34460000	-4.462335e+03	-8.700276e+02	4.550563e+00	2.411192e+01	2.093023e-01	2.297339e+00	2.500531e-02	9.370287e-01	5.440663e-02	1.896895e+00	2.930146e-02
34480000	-4.488871e+03	-8.500066e+02	4.650420e+00	2.273109e+01	3.023256e-01	2.436836e+00	2.672275e-02	9.020128e-01	1.530401e-01	1.768134e+00	2.999815e-02
34500000	-4.483551e+03	-8.845334e+02	4.303681e+00	2.181872e+01	2.209302e-01	2.645123e+00	3.683627e-02	9.115361e-01	6.708638e-02	2.251892e+00	2.775114e-02
34520000	-4.478788e+03	-8.552325e+02	5.685585e+00	2.713083e+01	1.976744e-01	1.881582e+00	2.416768e-02	9.413671e-01	7.574870e-02	1.872262e+00	3.569341e-02
34540000	-4.487864e+03	-8.296997e+02	5.161758e+00	2.598221e+01	2.209302e-01	2.380142e+00	1.401349e-02	9.500799e-01	1.133774e-01	1.773609e+00	3.281217e-02
34560000	-4.499836e+03	-8.492831e+02	4.334025e+00	2.282852e+01	2.093023e-01	3.072076e+00	1.269971e-02	9.623115e-01	6.600519e-02	1.252467e+00	2.791537e-02
34580000	-4.467457e+03	-8.766542e+02	4.975173e+00	2.775626e+01	1.627907e-01	2.586326e+00	3.795078e-02	9.264498e-01	3.857279e-02	2.652463e+00	3.195887e-02
34600000	-4.487938e+03	-8.580458e+02	4.774567e+00	2.399457e+01	1.860465e-01	2.031638e+00	2.264826e-02	9.522767e-01	3.548267e-02	1.652052e+00	3.052398e-02
34620000	-4.495209e+03	-8.663226e+02	4.069896e+00	2.178396e+01	2.558140e-01	2.957410e+00	1.380376e-02	9.483814e-01	9.420529e-02	1.797206e+00	2.615410e-02
34640000	-4.487937e+03	-8.599095e+02	3.575190e+00	1.791399e+01	2.441860e-01	2.408221e+00	6.013937e-03	9.807287e-01	8.762413e-02	1.485878e+00	2.303096e-02
34660000	-4.484423e+03	-8.777084e+02	3.586224e+00	1.898616e+01	2.558140e-01	2.098221e+00	1.365361e-02	9.559960e-01	1.035059e-01	1.335154e+00	2.298611e-02
34680000	-4.500122e+03	-8.386752e+02	4.708275e+00	2.363554e+01	2.325581e-01	2.506584e+00	7.819263e-03	9.780531e-01	7.223155e-02	2.105260e+00	3.033099e-02
34700000	-4.487768e+03	-8.408069e+02	3.846420e+00	1.895335e+01	3.604651e-01	2.417523e+00	5.804508e-03	9.709480e-01	2.159886e-01	1.078961e+00	2.477419e-02
34720000	-4.489805e+03	-8.660721e+02	4.487654e+00	2.114374e+01	3.139535e-01	2.217205e+00	3.799504e-03	9.870137e-01	7.799551e-02	1.416633e+00	2.842400e-02
34740000	-4.477313e+03	-8.719708e+02	4.275426e+00	2.246617e+01	1.860465e-01	2.222736e+00	3.776188e-03	9.898488e-01	5.885518e-02	2.047957e+00	2.704520e-02
34760000	-4.515375e+03	-8.374327e+02	5.869546e+00	2.914830e+01	2.441860e-01	2.239183e+00	9.722934e-03	9.811573e-01	3.083720e-02	2.111810e+00	3.785737e-02
34780000	-4.498877e+03	-8.414662e+02	4.633304e+00	2.302210e+01	2.906977e-01	2.257592e+00	1.129938e-02	9.463631e-01	1.576318e-01	1.309871e+00	2.952964e-02
34800000	-4.488180e+03	-8.630102e+02	3.822783e+00	2.017711e+01	2.093023e-01	2.046184e+00	1.533661e-02	9.515439e-01	8.596124e-02	2.182839e+00	2.454821e-02
34820000	-4.477353e+03	-8.458077e+02	5.419002e+00	2.784319e+01	3.023256e-01	2.665878e+00	1.410889e-02	9.430246e-01	1.424549e-01	2.333907e+00	3.465235e-02
34840000	-4.479027e+03	-8.547179e+02	4.760456e+00	2.348491e+01	2.093023e-01	2.013721e+00	2.586308e-02	9.157490e-01	1.119239e-01	2.237631e+00	3.060685e-02
34860000	-4.452044e+03	-8.765255e+02	5.043187e+00	2.731375e+01	1.860465e-01	2.063329e+00	3.413399e-02	8.983217e-01	8.125003e-02	2.925069e+00	3.226144e-02
34880000	-4.482714e+03	-8.785527e+02	4.775353e+00	2.511423e+01	1.511628e-01	2.062062e+00	6.950458e-03	9.863584e-01	3.208388e-02	2.761892e+00	3.067394e-02
34900000	-4.477542e+03	-8.868191e+02	4.294455e+00	2.186789e+01	2.093023e-01	2.100751e+00	1.388283e-02	9.484258e-01	1.041007e-01	1.818062e+00	2.767148e-02
34920000	-4.469837e+03	-8.758734e+02	4.141691e+00	2.076425e+01	1.860465e-01	2.660999e+00	7.832261e-03	9.789491e-01	5.863944e-02	1.791010e+00	2.635117e-02
34940000	-4.500474e+03	-8.361368e+02	6.299693e+00	3.228608e+01	2.558140e-01	2.135577e+00	1.809860e-02	9.352542e-01	1.360287e-01	3.244883e+00	4.063309e-02
34960000	-4.481435e+03	-8.071402e+02	6.624095e+00	3.249454e+01	2.093023e-01	2.696984e+00	1.030388e-02	9.704068e-01	7.775335e-02	3.112986e+00	4.262813e-02
34980000	-4.471976e+03	-8.419948e+02	7.453618e+00	3.755155e+01	1.046512e-01	2.696452e+00	1.035453e-02	9.911597e-01	7.579139e-03	3.881774e+00	4.766229e-02
35000000	-4.469607e+03	-8.211697e+02	6.489634e+00	3.536922e+01	9.302326e-02	2.556804e+00	2.580641e-02	9.498948e-01	3.086696e-02	2.996168e+00	4.185006e-02
35020000	-4.479876e+03	-8.447233e+02	5.257811e+00	2.689216e+01	1.046512e-01	2.236993e+00	8.188054e-03	9.881772e-01	2.060831e-02	2.758386e+00	3.386528e-02
35040000	-4.481254e+03	-8.663035e+02	4.683773e+00	2.536189e+01	1.046512e-01	2.677176e+00	5.511446e-03	9.906085e-01	2.289826e-02	2.630889e+00	2.988048e-02
35060000	-4.492756e+03	-8.993649e+02	4.040527e+00	2.273316e+01	1.279070e-01	2.785128e+00	5.033695e-03	9.916045e-01	2.331966e-02	1.867832e+00	2.582072e-02
35080000	-4.472201e+03	-8.280712e+02	5.682412e+00	2.753816e+01	2.325581e-01	2.625107e+00	2.579751e-02	9.151373e-01	1.042573e-01	1.635724e+00	3.624647e-02
35100000	-4.482703e+03	-8.202601e+02	5.298369e+00	2.561086e+01	2.441860e-01	2.307260e+00	2.335926e-02	9.314468e-01	8.668236e-02	2.293716e+00	3.408936e-02
35120000	-4.482132e+03	-8.454831e+02	5.878562e+00	3.063803e+01	2.093023e-01	2.576366e+00	2.934147e-02	9.149035e-01	6.471578e-02	3.929511e+00	3.723758e-02
35140000	-4.488242e+03	-8.605793e+02	3.916299e+00	1.954553e+01	2.674419e-01	1.888030e+00	3.732696e-02	8.835696e-01	9.199297e-02	1.282039e+00	2.503606e-02
35160000	-4.482580e+03	-8.377715e+02	5.050645e+00	2.557051e+01	1.511628e-01	2.226611e+00	4.359047e-02	9.204721e-01	3.265707e-02	1.825278e+00	3.197572e-02
35180000	-4.467023e+03	-8.637356e+02	5.760803e+00	2.952756e+01	1.395349e-01	2.272001e+00	1.574643e-02	9.648595e-01	3.720714e-02	3.845873e+00	3.699781e-02
35200000	-4.483640e+03	-8.611141e+02	5.226317e+00	2.880030e+01	1.860465e-01	1.738141e+00	1.805740e-02	9.483090e-01	5.874374e-02	2.715378e+00	3.331036e-02
35220000	-4.471384e+03	-8.643577e+02	4.509156e+00	2.325360e+01	1.279070e-01	2.338891e+00	1.745730e-02	9.644389e-01	3.695509e-02	2.918513e+00	2.901715e-02
35240000	-4.472332e+03	-8.654645e+02	4.849465e+00	2.395596e+01	1.627907e-01	2.094069e+00	9.396138e-03	9.753771e-01	7.003260e-02	1.723845e+00	3.127874e-02
35260000	-4.477929e+03	-8.872346e+02	4.107207e+00	2.022722e+01	1.976744e-01	2.066211e+00	1.670377e-02	9.439529e-01	1.141926e-01	1.676319e+00	2.643859e-02
35280000	-4.463588e+03	-8.539291e+02	3.739142e+00	1.835266e+01	2.558140e-01	2.486188e+00	1.392144e-02	9.548640e-01	1.188170e-01	1.536263e+00	2.392513e-02
35300000	-4.513638e+03	-8.743698e+02	4.443587e+00	2.368689e+01	2.325581e-01	2.201217e+00	1.742488e-02	9.576980e-01	4.789608e-02	1.734596e+00	2.830410e-02
35320000	-4.484043e+03	-8.353360e+02	4.650624e+00	2.316208e+01	2.093023e-01	2.202169e+00	2.700455e-02	9.236306e-01	7.445901e-02	1.062252e+00	2.987641e-02
35340000	-4.494244e+03	-8.495402e+02	4.700616e+00	2.385608e+01	2.325581e-01	2.250342e+00	1.598468e-03	9.920825e-01	1.515739e-01	1.613626e+00	3.005622e-02
35360000	-4.474856e+03	-8.511740e+02	5.146960e+00	2.517514e+01	2.441860e-01	2.215988e+00	1.125103e-02	9.588053e-01	1.245041e-01	1.745064e+00	3.295974e-02
35380000	-4.467599e+03	-8.653759e+02	3.654207e+00	1.998208e+01	2.790698e-01	2.876436e+00	1.146726e-02	9.631155e-01	8.433825e-02	1.900402e+00	2.350543e-02
35400000	-4.459531e+03	-8.876185e+02	3.680799e+00	1.897119e+01	1.511628e-01	2.054420e+00	4.484325e-03	9.929268e-01	2.888825e-02	1.961387e+00	2.328804e-02
35420000	-4.461501e+03	-8.808462e+02	4.393571e+00	2.359443e+01	2.441860e-01	2.077251e+00	1.127585e-02	9.646313e-01	8.857191e-02	2.390364e+00	2.776858e-02
35440000	-4.490595e+03	-8.694983e+02	4.526958e+00	2.748789e+01	1.395349e-01	2.567614e+00	3.035975e-02	9.188025e-01	5.475278e-02	3.077679e+00	2.902397e-02
35460000	-4.457776e+03	-8.496421e+02	4.762123e+00	2.461509e+01	1.860465e-01	2.207209e+00	1.570906e-02	9.646461e-01	4.712247e-02	2.739605e+00	3.007022e-02
35480000	-4.461418e+03	-8.589118e+02	4.939229e+00	2.480580e+01	1.511628e-01	2.616877e+00	2.132731e-02	9.602530e-01	3.526223e-02	2.184813e+00	3.149141e-02
35500000	-4.470648e+03	-8.540803e+02	5.151849e+00	2.906299e+01	1.627907e-01	2.802158e+00	1.633500e-02	9.672015e-01	3.509543e-02	3.638013e+00	3.291960e-02
35520000	-4.465182e+03	-8.659673e+02	4.832743e+00	2.694486e+01	1.860465e-01	2.280328e+00	2.143870e-02	9.576958e-01	3.524190e-02	2.357973e+00	3.099607e-02
35540000	-4.487199e+03	-8.761876e+02	4.588869e+00	2.561211e+01	2.209302e-01	2.416523e+00	2.920480e-02	9.252241e-01	5.484563e-02	2.278479e+00	2.946892e-02
35560000	-4.478653e+03	-8.397997e+02	5.327732e+00	2.797662e+01	2.209302e-01	2.430192e+00	2.284271e-02	9.341314e-01	5.992876e-02	1.607900e+00	3.418166e-02
35580000	-4.469689e+03	-8.554931e+02	4.468456e+00	2.322840e+01	2.558140e-01	2.630942e+00	1.060607e-02	9.604637e-01	1.176276e-01	2.633038e+00	2.839173e-02
35600000	-4.482282e+03	-8.613567e+02	5.110932e+00	2.601870e+01	1.860465e-01	2.783369e+00	1.688519e-02	9.705170e-01	3.286794e-02	1.561331e+00	3.217130e-02
35620000	-4.486315e+03	-8.695057e+02	4.560615e+00	2.247208e+01	3.255814e-01	2.096966e+00	1.827436e-02	9.081121e-01	1.554650e-01	1.501892e+00	2.930726e-02
35640000	-4.475890e+03	-8.414847e+02	5.543807e+00	2.817983e+01	1.279070e-01	2.559404e+00	1.595715e-02	9.762892e-01	1.972633e-02	2.906253e+00	3.549821e-02
35660000	-4.469938e+03	-8.346668e+02	6.467499e+00	3.078389e+01	1.627907e-01	2.284137e+00	9.258817e-03	9.729120e-01	6.517120e-02	4.041905e+00	4.151984e-02
35680000	-4.469990e+03	-8.369421e+02	6.096413e+00	2.886820e+01	1.860465e-01	2.763111e+00	7.921903e-03	9.870977e-01	3.145607e-02	2.592792e+00	3.932464e-02
35700000	-4.482354e+03	-8.288357e+02	5.366431e+00	2.555721e+01	1.744186e-01	2.406647e+00	5.892745e-03	9.901405e-01	2.883772e-02	2.040721e+00	3.432499e-02
35720000	-4.503645e+03	-8.477171e+02	5.586184e+00	2.726121e+01	1.860465e-01	2.177785e+00	4.955571e-03	9.903207e-01	3.845310e-02	2.662548e+00	3.587036e-02
35740000	-4.488822e+03	-8.472460e+02	4.509756e+00	2.218419e+01	1.744186e-01	2.462630e+00	1.460280e-02	9.658850e-01	5.165632e-02	2.181893e+00	2.906663e-02
35760000	-4.478897e+03	-8.764484e+02	4.482059e+00	2.360678e+01	2.441860e-01	2.072343e+00	2.934685e-02	9.204588e-01	6.943973e-02	1.691830e+00	2.824086e-02
35780000	-4.485676e+03	-8.618742e+02	3.998825e+00	2.052881e+01	1.627907e-01	2.495344e+00	2.509383e-02	9.482527e-01	4.073706e-02	1.611956e+00	2.577027e-02
35800000	-4.462230e+03	-8.707503e+02	5.043846e+00	2.574090e+01	1.395349e-01	2.150853e+00	1.863358e-02	9.522575e-01	5.836928e-02	1.748944e+00	3.253947e-02
35820000	-4.485253e+03	-8.689353e+02	4.556606e+00	2.044244e+01	1.976744e-01	2.047326e+00	3.729850e-02	9.170965e-01	5.966160e-02	2.094479e+00	2.935376e-02
35840000	-4.498304e+03	-8.840271e+02	5.062190e+00	2.642572e+01	1.744186e-01	2.474783e+00	3.456696e-02	9.199342e-01	5.419529e-02	1.330704e+00	3.204493e-02
35860000	-4.492623e+03	-8.574460e+02	4.176995e+00	1.729904e+01	2.674419e-01	2.123565e+00	2.969047e-02	8.998090e-01	1.395364e-01	1.467662e+00	2.625095e-02
35880000	-4.492115e+03	-8.536211e+02	4.358528e+00	2.147487e+01	2.441860e-01	2.875143e+00	1.036397e-02	9.659709e-01	7.174184e-02	1.091297e+00	2.789091e-02
35900000	-4.484934e+03	-8.844302e+02	3.882590e+00	2.033295e+01	1.627907e-01	2.396834e+00	3.998712e-02	9.329930e-01	2.965080e-02	1.253180e+00	2.494690e-02
35920000	-4.511451e+03	-8.455518e+02	5.526330e+00	2.612032e+01	2.441860e-01	2.109004e+00	1.121038e-02	9.683788e-01	7.311686e-02	2.101988e+00	3.537511e-02
35940000	-4.471461e+03	-8.437417e+02	4.644623e+00	2.238116e+01	2.790698e-01	2.354773e+00	1.245844e-02	9.731827e-01	5.298610e-02	1.593663e+00	2.967502e-02
35960000	-4.495098e+03	-8.693754e+02	4.386973e+00	2.123222e+01	2.325581e-01	2.346892e+00	1.583493e-02	9.508179e-01	7.830420e-02	1.493735e+00	2.780425e-02
35980000	-4.479159e+03	-8.443032e+02	3.939031e+00	1.818860e+01	2.209302e-01	2.505242e+00	1.205569e-02	9.663792e-01	9.341994e-02	9.509685e-01	2.539933e-02
36000000	-4.488576e+03	-8.693477e+02	3.609152e+00	1.804130e+01	2.325581e-01	2.053717e+00	1.811387e-02	9.498743e-01	7.230522e-02	1.031524e+00	2.324562e-02
36020000	-4.505099e+03	-8.639668e+02	3.708991e+00	1.891848e+01	2.325581e-01	2.055081e+00	2.494231e-02	9.332506e-01	6.405059e-02	1.259541e+00	2.391308e-02
36040000	-4.488294e+03	-8.749582e+02	3.328482e+00	1.649882e+01	2.325581e-01	1.954201e+00	1.457974e-02	9.669120e-01	4.992785e-02	9.474579e-01	2.143233e-02
36060000	-4.492371e+03	-8.484610e+02	4.746464e+00	2.352883e+01	2.790698e-01	2.454023e+00	1.629917e-02	9.562335e-01	8.449963e-02	2.090159e+00	3.060465e-02
36080000	-4.477397e+03	-8.424528e+02	4.331201e+00	2.131912e+01	2.790698e-01	2.338669e+00	2.481174e-02	9.198836e-01	9.863615e-02	2.560737e+00	2.786900e-02
36100000	-4.475574e+03	-8.449892e+02	4.900062e+00	2.324181e+01	2.441860e-01	2.808469e+00	2.665693e-02	8.953963e-01	1.940266e-01	2.043761e+00	3.154894e-02
36120000	-4.487277e+03	-8.398273e+02	4.265728e+00	2.076934e+01	2.906977e-01	2.572785e+00	2.475620e-02	9.258853e-01	8.476500e-02	2.085268e+00	2.720533e-02
36140000	-4.477524e+03	-8.731096e+02	4.021733e+00	2.219923e+01	1.627907e-01	2.464645e+00	7.948737e-03	9.808011e-01	5.981534e-02	1.463294e+00	2.592802e-02
36160000	-4.478180e+03	-8.926868e+02	3.944187e+00	2.165900e+01	2.558140e-01	2.146926e+00	2.731240e-02	9.104033e-01	8.328508e-02	2.254955e+00	2.523835e-02
36180000	-4.484272e+03	-9.018974e+02	4.446925e+00	2.718345e+01	1.511628e-01	2.411977e+00	2.449382e-02	9.392274e-01	4.364246e-02	3.136653e+00	2.800026e-02
36200000	-4.468180e+03	-8.968314e+02	3.228803e+00	1.796795e+01	2.558140e-01	2.080263e+00	7.535934e-03	9.695490e-01	1.283369e-01	1.348511e+00	2.069741e-02
36220000	-4.471229e+03	-8.608105e+02	4.215869e+00	2.218608e+01	1.744186e-01	2.376151e+00	6.480537e-03	9.834615e-01	5.291982e-02	2.233963e+00	2.696781e-02
36240000	-4.478657e+03	-8.401958e+02	5.329194e+00	2.740879e+01	2.093023e-01	2.105455e+00	1.700345e-02	9.606509e-01	5.963992e-02	3.405311e+00	3.422135e-02
36260000	-4.460893e+03	-8.590512e+02	6.288892e+00	3.495903e+01	1.046512e-01	1.950522e+00	2.575008e-02	9.588817e-01	1.707753e-02	5.255887e+00	4.052301e-02
36280000	-4.470658e+03	-8.522130e+02	5.150331e+00	2.585799e+01	3.372093e-01	2.075506e+00	1.260016e-02	9.278472e-01	1.946879e-01	1.965908e+00	3.284935e-02
36300000	-4.457451e+03	-8.718197e+02	5.008279e+00	2.545154e+01	2.209302e-01	2.090359e+00	7.774398e-03	9.824057e-01	5.672144e-02	3.143909e+00	3.209925e-02
36320000	-4.473660e+03	-8.789589e+02	4.469413e+00	2.299948e+01	1.976744e-01	2.346491e+00	1.696120e-02	9.308716e-01	1.235745e-01	1.596290e+00	2.879417e-02
36340000	-4.489411e+03	-8.443897e+02	4.950222e+00	2.334569e+01	2.325581e-01	2.919935e+00	1.478313e-02	9.554953e-01	8.647399e-02	1.643127e+00	3.164226e-02
36360000	-4.501369e+03	-8.707449e+02	4.006385e+00	2.048925e+01	1.976744e-01	2.057183e+00	8.193529e-03	9.736905e-01	9.155660e-02	1.150117e+00	2.576515e-02
36380000	-4.478908e+03	-8.531030e+02	4.925635e+00	2.390192e+01	2.325581e-01	2.226830e+00	2.838529e-02	8.937233e-01	9.610585e-02	1.644539e+00	3.130115e-02
36400000	-4.486319e+03	-8.369986e+02	5.010080e+00	2.377934e+01	2.325581e-01	2.276326e+00	1.764369e-02	9.491181e-01	9.534245e-02	2.065123e+00	3.199740e-02
36420000	-4.488205e+03	-8.331948e+02	5.408519e+00	2.558654e+01	2.558140e-01	2.464215e+00	2.482825e-02	9.083886e-01	1.298009e-01	2.354678e+00	3.473097e-02
36440000	-4.477389e+03	-8.684089e+02	4.394557e+00	2.134899e+01	2.441860e-01	2.614223e+00	4.159935e-02	8.990415e-01	7.952524e-02	1.050003e+00	2.834322e-02
36460000	-4.481957e+03	-8.800045e+02	4.392015e+00	1.936931e+01	1.627907e-01	1.970243e+00	5.488383e-03	9.906606e-01	4.417608e-02	1.710151e+00	2.809945e-02
36480000	-4.468713e+03	-8.555207e+02	5.063704e+00	2.404463e+01	1.744186e-01	2.374997e+00	1.067555e-02	9.747779e-01	4.655527e-02	2.854513e+00	3.260687e-02
36500000	-4.493420e+03	-8.326500e+02	6.926245e+00	3.149650e+01	1.744186e-01	2.304950e+00	3.368154e-02	9.277601e-01	5.785578e-02	2.577435e+00	4.455150e-02
36520000	-4.468580e+03	-8.386785e+02	6.672227e+00	3.147787e+01	2.209302e-01	2.581264e+00	1.635167e-02	9.654171e-01	4.930127e-02	3.242403e+00	4.273068e-02
36540000	-4.467728e+03	-8.379369e+02	5.781258e+00	2.683486e+01	2.558140e-01	2.098209e+00	1.014120e-02	9.506915e-01	1.984554e-01	2.688826e+00	3.700316e-02
36560000	-4.475216e+03	-8.208736e+02	7.257957e+00	3.370404e+01	1.976744e-01	1.835957e+00	3.050687e-02	9.243967e-01	6.547493e-02	1.696331e+00	4.634289e-02
36580000	-4.471239e+03	-8.342655e+02	5.838801e+00	2.876353e+01	1.627907e-01	2.832647e+00	1.777685e-02	9.660873e-01	3.858843e-02	2.645653e+00	3.719435e-02
36600000	-4.467351e+03	-8.397333e+02	6.730545e+00	3.385480e+01	1.511628e-01	2.120625e+00	1.910710e-02	9.503995e-01	4.517985e-02	3.636053e+00	4.270008e-02
36620000	-4.463437e+03	-8.112877e+02	7.359139e+00	3.290188e+01	1.395349e-01	2.240209e+00	1.326922e-02	9.783616e-01	2.943608e-02	4.150971e+00	4.712006e-02
36640000	-4.443973e+03	-8.625440e+02	6.536255e+00	3.248729e+01	1.046512e-01	1.640939e+00	2.882822e-02	9.720337e-01	1.263666e-02	3.658298e+00	4.216573e-02
36660000	-4.454476e+03	-8.201575e+02	7.009881e+00	3.293423e+01	1.627907e-01	2.691389e+00	6.765647e-03	9.827954e-01	6.902245e-02	3.149802e+00	4.508387e-02
36680000	-4.460447e+03	-8.048813e+02	8.148106e+00	4.018445e+01	9.302326e-02	2.396084e+00	1.605447e-02	9.771666e-01	2.177050e-02	6.017443e+00	5.245625e-02
36700000	-4.490763e+03	-8.303038e+02	7.353177e+00	3.738604e+01	1.627907e-01	3.098095e+00	1.462148e-02	9.665251e-01	4.736642e-02	5.785196e+00	4.695381e-02
36720000	-4.476641e+03	-8.387294e+02	7.563711e+00	3.619362e+01	1.627907e-01	2.398265e+00	3.528891e-02	9.533024e-01	2.599864e-02	4.112267e+00	4.840420e-02
36740000	-4.459737e+03	-8.557494e+02	5.819526e+00	2.875225e+01	1.860465e-01	2.700588e+00	2.435809e-02	9.355402e-01	5.884673e-02	2.935945e+00	3.704895e-02
36760000	-4.489035e+03	-8.311665e+02	5.657164e+00	2.692993e+01	2.209302e-01	1.940289e+00	8.442887e-03	9.700682e-01	8.615000e-02	3.036104e+00	3.608761e-02
36780000	-4.469040e+03	-8.520938e+02	5.563582e+00	2.773504e+01	1.627907e-01	2.144288e+00	1.764866e-02	9.540387e-01	7.671298e-02	1.549459e+00	3.586292e-02
36800000	-4.493987e+03	-8.617822e+02	4.451511e+00	2.199801e+01	2.325581e-01	2.346935e+00	5.950496e-03	9.771496e-01	1.363432e-01	1.712459e+00	2.858495e-02
36820000	-4.465585e+03	-8.759493e+02	3.767856e+00	1.804695e+01	2.209302e-01	2.809194e+00	8.470429e-03	9.701764e-01	1.271900e-01	1.735639e+00	2.428110e-02
36840000	-4.489938e+03	-8.503506e+02	5.177840e+00	2.165717e+01	2.325581e-01	2.677256e+00	2.078748e-02	9.435797e-01	9.427040e-02	3.295562e+00	3.319211e-02
36860000	-4.475186e+03	-8.793361e+02	4.986764e+00	2.358959e+01	1.279070e-01	2.855007e+00	2.071181e-02	9.310680e-01	8.752269e-02	3.432713e+00	3.206039e-02
36880000	-4.460578e+03	-8.786122e+02	5.156944e+00	2.644328e+01	1.511628e-01	2.365817e+00	2.604863e-02	9.560733e-01	3.843835e-02	3.484765e+00	3.315099e-02
36900000	-4.458181e+03	-8.611470e+02	4.212120e+00	2.153450e+01	2.558140e-01	2.527027e+00	3.019205e-02	9.054051e-01	8.534035e-02	1.681354e+00	2.696056e-02
36920000	-4.466990e+03	-8.743424e+02	4.107264e+00	2.062059e+01	2.674419e-01	2.142400e+00	1.924691e-02	9.201770e-01	1.714456e-01	1.379678e+00	2.645171e-02
36940000	-4.484414e+03	-8.383768e+02	4.870281e+00	2.417251e+01	2.790698e-01	2.219069e+00	1.251877e-02	9.465603e-01	1.451060e-01	1.646659e+00	3.136332e-02
36960000	-4.472831e+03	-8.310753e+02	5.820298e+00	2.822905e+01	2.325581e-01	2.273277e+00	5.784092e-03	9.813398e-01	1.092463e-01	2.339143e+00	3.743774e-02
36980000	-4.485444e+03	-8.437427e+02	5.187112e+00	2.286595e+01	2.325581e-01	2.482112e+00	9.325030e-03	9.786460e-01	6.543240e-02	3.014377e+00	3.307929e-02
37000000	-4.497437e+03	-8.252142e+02	5.887282e+00	2.611883e+01	1.511628e-01	1.946417e+00	2.632559e-02	9.667976e-01	2.493701e-02	1.152618e+00	3.768335e-02
37020000	-4.502634e+03	-8.396687e+02	4.693294e+00	2.067679e+01	2.790698e-01	2.503338e+00	1.724064e-02	9.407842e-01	1.265848e-01	1.353269e+00	2.998944e-02
37040000	-4.492016e+03	-8.471050e+02	5.104799e+00	2.227701e+01	2.093023e-01	3.087843e+00	3.555761e-02	9.123143e-01	7.144480e-02	2.022477e+00	3.257714e-02
37060000	-4.471283e+03	-8.422787e+02	5.489555e+00	2.531043e+01	2.093023e-01	2.716771e+00	3.506838e-02	9.498646e-01	2.278370e-02	1.738192e+00	3.534692e-02
37080000	-4.487657e+03	-8.038973e+02	6.661894e+00	3.190463e+01	2.674419e-01	2.222889e+00	2.527034e-02	9.332307e-01	6.694642e-02	2.073898e+00	4.248265e-02
37100000	-4.482409e+03	-8.115111e+02	5.778914e+00	2.570593e+01	3.139535e-01	2.214254e+00	2.273665e-02	9.100702e-01	1.111183e-01	2.200774e+00	3.705245e-02
37120000	-4.483796e+03	-8.348434e+02	6.472754e+00	3.086173e+01	2.441860e-01	2.305259e+00	2.014680e-02	9.469001e-01	1.003391e-01	3.964422e+00	4.169253e-02
37140000	-4.472301e+03	-8.371743e+02	6.030500e+00	2.972001e+01	1.627907e-01	2.343976e+00	1.456687e-02	9.686303e-01	4.464400e-02	2.737426e+00	3.870115e-02
37160000	-4.455062e+03	-8.344965e+02	6.115695e+00	3.227985e+01	1.395349e-01	2.139776e+00	2.395574e-03	9.952076e-01	3.276536e-02	3.567754e+00	3.936815e-02
37180000	-4.465238e+03	-8.671629e+02	4.924740e+00	2.664879e+01	1.046512e-01	3.643626e+00	2.400636e-03	9.951669e-01	3.240271e-02	2.960430e+00	3.161463e-02
37200000	-4.488785e+03	-8.172095e+02	5.425288e+00	2.487811e+01	1.627907e-01	1.999365e+00	1.886262e-02	9.648214e-01	4.516841e-02	2.481752e+00	3.463804e-02
37220000	-4.463596e+03	-8.424773e+02	4.900130e+00	2.185796e+01	1.627907e-01	2.353249e+00	2.448807e-02	9.600319e-01	2.869148e-02	1.976875e+00	3.133532e-02
37240000	-4.468831e+03	-8.566314e+02	5.028130e+00	2.311785e+01	1.511628e-01	2.142544e+00	1.379268e-02	9.734811e-01	5.677035e-02	2.465381e+00	3.217832e-02
37260000	-4.479418e+03	-8.568956e+02	5.215536e+00	2.430454e+01	2.209302e-01	1.918421e+00	2.917897e-02	9.479753e-01	3.341927e-02	3.341913e+00	3.364582e-02
37280000	-4.478147e+03	-8.522459e+02	5.962641e+00	2.736312e+01	1.744186e-01	2.095092e+00	2.009134e-02	9.573748e-01	5.138022e-02	3.139642e+00	3.838953e-02
37300000	-4.488895e+03	-8.440439e+02	5.833953e+00	2.566828e+01	1.860465e-01	1.843591e+00	2.016809e-02	9.433368e-01	9.998318e-02	1.829468e+00	3.722674e-02
37320000	-4.503954e+03	-8.383575e+02	6.251049e+00	2.991291e+01	1.976744e-01	2.838989e+00	1.957288e-02	9.460528e-01	7.279968e-02	2.265267e+00	3.977265e-02
37340000	-4.479961e+03	-8.570598e+02	4.354636e+00	1.961706e+01	1.860465e-01	2.419984e+00	2.049672e-02	9.522758e-01	7.459802e-02	1.136968e+00	2.785543e-02
37360000	-4.461819e+03	-8.302154e+02	6.126309e+00	2.928479e+01	2.674419e-01	1.918557e+00	1.982725e-02	9.160647e-01	1.594726e-01	2.834512e+00	3.901856e-02
37380000	-4.470774e+03	-8.112499e+02	5.617034e+00	2.825691e+01	3.023256e-01	2.193533e+00	1.020934e-02	9.522091e-01	1.809768e-01	2.076393e+00	3.567229e-02
37400000	-4.471724e+03	-8.587962e+02	4.149826e+00	2.167998e+01	2.441860e-01	2.586680e+00	2.421583e-02	9.306576e-01	8.516110e-02	2.006319e+00	2.647391e-02
37420000	-4.479054e+03	-8.525041e+02	5.685501e+00	2.728990e+01	1.976744e-01	2.315678e+00	1.621706e-02	9.596967e-01	6.273864e-02	2.010392e+00	3.651430e-02
37440000	-4.470892e+03	-8.749044e+02	4.320959e+00	2.125177e+01	3.139535e-01	2.195704e+00	8.148742e-03	9.659128e-01	1.763660e-01	1.647283e+00	2.763226e-02
37460000	-4.472135e+03	-8.608216e+02	4.117375e+00	2.076638e+01	1.511628e-01	2.299294e+00	6.920095e-03	9.865860e-01	3.346352e-02	1.417925e+00	2.593929e-02
37480000	-4.483057e+03	-8.489672e+02	4.916123e+00	2.442946e+01	2.441860e-01	2.139432e+00	9.681567e-03	9.712291e-01	5.777306e-02	1.044208e+00	3.147227e-02
37500000	-4.468212e+03	-8.713489e+02	4.775263e+00	2.598577e+01	1.744186e-01	2.263580e+00	2.392660e-02	9.168137e-01	9.608266e-02	2.842682e+00	3.070993e-02
37520000	-4.480775e+03	-8.570982e+02	5.120553e+00	2.610756e+01	1.976744e-01	2.190229e+00	4.460494e-02	8.751944e-01	7.715928e-02	2.811059e+00	3.278209e-02
37540000	-4.459154e+03	-8.569298e+02	5.629531e+00	2.997487e+01	1.162791e-01	2.052314e+00	1.178456e-02	9.693367e-01	5.535334e-02	2.642358e+00	3.595606e-02
37560000	-4.482000e+03	-8.570738e+02	4.280150e+00	2.104035e+01	1.976744e-01	2.128219e+00	8.502567e-03	9.748814e-01	8.225505e-02	1.629491e+00	2.734265e-02
37580000	-4.483711e+03	-8.965703e+02	4.184425e+00	2.199070e+01	1.395349e-01	2.185234e+00	1.393057e-02	9.594458e-01	5.752858e-02	2.954014e+00	2.674893e-02
37600000	-4.472098e+03	-8.425452e+02	5.987823e+00	3.064222e+01	1.744186e-01	1.589676e+00	1.392730e-02	9.696633e-01	4.807294e-02	2.629862e+00	3.841332e-02
37620000	-4.451385e+03	-8.689650e+02	5.090807e+00	2.721372e+01	1.860465e-01	2.565505e+00	6.941614e-03	9.751773e-01	1.005731e-01	2.111919e+00	3.248082e-02
37640000	-4.491558e+03	-8.674238e+02	4.870746e+00	2.561625e+01	2.093023e-01	2.079832e+00	1.556418e-02	9.727483e-01	3.348298e-02	2.562835e+00	3.098232e-02
37660000	-4.454443e+03	-8.705004e+02	5.081194e+00	2.734349e+01	1.744186e-01	1.895508e+00	2.044570e-02	9.594988e-01	3.644404e-02	2.823588e+00	3.230267e-02
37680000	-4.475093e+03	-8.781986e+02	3.721412e+00	1.990226e+01	1.976744e-01	2.006710e+00	1.311418e-02	9.632526e-01	7.877142e-02	1.481642e+00	2.346474e-02
37700000	-4.485309e+03	-8.547550e+02	4.522901e+00	2.163957e+01	2.441860e-01	1.927421e+00	1.441436e-02	9.438238e-01	1.129866e-01	9.113720e-01	2.910619e-02
37720000	-4.478522e+03	-8.556328e+02	3.909447e+00	1.904028e+01	2.906977e-01	2.116556e+00	2.383149e-02	9.038411e-01	1.481157e-01	1.043763e+00	2.478361e-02
37740000	-4.500367e+03	-8.609579e+02	4.264622e+00	2.133573e+01	2.790698e-01	1.897152e+00	3.403220e-02	8.841030e-01	1.441973e-01	1.046702e+00	2.710913e-02
37760000	-4.469494e+03	-8.645098e+02	4.823701e+00	2.652770e+01	1.976744e-01	2.870465e+00	3.134680e-02	9.109702e-01	6.175265e-02	2.223384e+00	3.091407e-02
37780000	-4.470509e+03	-8.810281e+02	3.747568e+00	1.932718e+01	2.906977e-01	2.287834e+00	1.646158e-02	9.373297e-01	1.002243e-01	1.362360e+00	2.333456e-02
37800000	-4.482973e+03	-8.760764e+02	4.157879e+00	2.105666e+01	2.209302e-01	2.104080e+00	1.367034e-02	9.493034e-01	1.004818e-01	1.986060e+00	2.659122e-02
37820000	-4.500611e+03	-8.693158e+02	3.741725e+00	1.870893e+01	2.325581e-01	3.154282e+00	3.257741e-02	9.204258e-01	5.758487e-02	1.379071e+00	2.404427e-02
37840000	-4.494351e+03	-8.723459e+02	4.071194e+00	1.959883e+01	1.976744e-01	2.400787e+00	1.463085e-02	9.660877e-01	7.112609e-02	9.140656e-01	2.622404e-02
37860000	-4.462277e+03	-8.907280e+02	3.632666e+00	2.091354e+01	2.209302e-01	2.161890e+00	2.589253e-02	8.930966e-01	1.054402e-01	2.359984e+00	2.312387e-02
37880000	-4.482975e+03	-8.466831e+02	4.625079e+00	2.225915e+01	2.209302e-01	3.095016e+00	3.280560e-02	9.032769e-01	8.908977e-02	1.649922e+00	2.963370e-02
37900000	-4.474701e+03	-8.469156e+02	4.735534e+00	2.507429e+01	2.209302e-01	1.931359e+00	1.625713e-02	9.476774e-01	8.720126e-02	2.498965e+00	3.019725e-02
37920000	-4.480287e+03	-8.529740e+02	4.507236e+00	2.316611e+01	2.209302e-01	2.317833e+00	1.326518e-02	9.483068e-01	1.136457e-01	1.215419e+00	2.902536e-02
37940000	-4.479767e+03	-8.691668e+02	4.210318e+00	2.203333e+01	1.279070e-01	2.393491e+00	3.007339e-02	9.315683e-01	6.451242e-02	9.489150e-01	2.702748e-02
37960000	-4.462174e+03	-8.445330e+02	4.948541e+00	2.541735e+01	1.744186e-01	2.202238e+00	7.287234e-03	9.793310e-01	7.089075e-02	2.013856e+00	3.155772e-02
37980000	-4.467329e+03	-8.412895e+02	4.967534e+00	2.377509e+01	2.790698e-01	2.427442e+00	1.614578e-02	9.472780e-01	9.085926e-02	2.547650e+00	3.152077e-02
38000000	-4.465002e+03	-8.478734e+02	5.111154e+00	2.589908e+01	2.093023e-01	1.623893e+00	9.145031e-03	9.609335e-01	1.238097e-01	1.703816e+00	3.278398e-02
38020000	-4.488759e+03	-8.380645e+02	5.364717e+00	2.534586e+01	1.860465e-01	2.126057e+00	1.898591e-02	9.519059e-01	6.287016e-02	1.158074e+00	3.452799e-02
38040000	-4.475260e+03	-8.463797e+02	4.889450e+00	2.403181e+01	2.325581e-01	2.051093e+00	2.500477e-02	9.257722e-01	8.636521e-02	2.228996e+00	3.144894e-02
38060000	-4.479182e+03	-8.590406e+02	4.942996e+00	2.497148e+01	2.441860e-01	2.683436e+00	1.640092e-02	9.213407e-01	1.335134e-01	1.952385e+00	3.101899e-02
38080000	-4.484251e+03	-8.692843e+02	3.565264e+00	1.859718e+01	1.279070e-01	2.700858e+00	1.613730e-02	9.659037e-01	4.292952e-02	9.486889e-01	2.271981e-02
38100000	-4.481260e+03	-8.782935e+02	4.190199e+00	2.096376e+01	2.209302e-01	2.070697e+00	1.855846e-02	9.449378e-01	9.266658e-02	1.895049e+00	2.682694e-02
38120000	-4.481074e+03	-8.513806e+02	4.757755e+00	2.286016e+01	2.441860e-01	2.188416e+00	1.621885e-02	9.312122e-01	1.321057e-01	2.179100e+00	3.034013e-02
38140000	-4.472166e+03	-8.966798e+02	4.104731e+00	2.225661e+01	1.744186e-01	1.824667e+00	1.643442e-02	9.555573e-01	5.698666e-02	2.702405e+00	2.641998e-02
38160000	-4.484788e+03	-8.608769e+02	4.442716e+00	2.344465e+01	2.209302e-01	2.389410e+00	9.583102e-03	9.756323e-01	4.340486e-02	3.002021e+00	2.824731e-02
38180000	-4.476263e+03	-8.604870e+02	4.292057e+00	2.325002e+01	1.976744e-01	3.011031e+00	3.225764e-02	8.837711e-01	1.238971e-01	1.878539e+00	2.763635e-02
38200000	-4.493314e+03	-8.632339e+02	5.642416e+00	2.834230e+01	2.093023e-01	2.166717e+00	1.190311e-02	9.477027e-01	1.290418e-01	1.683148e+00	3.581834e-02
38220000	-4.479997e+03	-8.377201e+02	4.573549e+00	2.264862e+01	2.674419e-01	2.078751e+00	1.156774e-02	9.659810e-01	9.641013e-02	1.632810e+00	2.906648e-02
38240000	-4.490398e+03	-8.568389e+02	4.737683e+00	2.290300e+01	2.441860e-01	2.161058e+00	1.529859e-02	9.599046e-01	8.022000e-02	2.105152e+00	3.045178e-02
38260000	-4.470017e+03	-8.638195e+02	4.371192e+00	2.206716e+01	2.093023e-01	2.528302e+00	1.119938e-02	9.612561e-01	8.643598e-02	2.268364e+00	2.817984e-02
38280000	-4.492695e+03	-8.719797e+02	3.515448e+00	1.778138e+01	2.674419e-01	2.401268e+00	1.199142e-02	9.481600e-01	1.331811e-01	1.212467e+00	2.246127e-02
38300000	-4.475604e+03	-8.519360e+02	4.449346e+00	2.294440e+01	1.860465e-01	2.056451e+00	2.264145e-02	9.486020e-01	4.778443e-02	2.318235e+00	2.837024e-02
38320000	-4.488337e+03	-8.516931e+02	4.444864e+00	2.431083e+01	2.674419e-01	2.073570e+00	1.374690e-02	9.590418e-01	8.888677e-02	2.603494e+00	2.857094e-02
38340000	-4.487018e+03	-8.521787e+02	4.371193e+00	2.033424e+01	3.023256e-01	2.465367e+00	2.011850e-02	9.348707e-01	1.009256e-01	1.195258e+00	2.777228e-02
38360000	-4.473118e+03	-8.591364e+02	4.348499e+00	1.974143e+01	2.325581e-01	2.275007e+00	2.767053e-02	9.355740e-01	5.957658e-02	1.431460e+00	2.799209e-02
38380000	-4.475539e+03	-8.626986e+02	4.548076e+00	2.118401e+01	1.279070e-01	2.020769e+00	1.700525e-02	9.738560e-01	3.807313e-02	1.730765e+00	2.919485e-02
38400000	-4.466820e+03	-8.615517e+02	4.575963e+00	2.318159e+01	3.372093e-01	2.284546e+00	3.526434e-03	9.761508e-01	2.410529e-01	2.408489e+00	2.901006e-02
38420000	-4.482873e+03	-8.557309e+02	5.212634e+00	2.646268e+01	1.046512e-01	1.781412e+00	3.170034e-02	9.308135e-01	4.479424e-02	2.684447e+00	3.356187e-02
38440000	-4.482539e+03	-8.435437e+02	5.710632e+00	2.794872e+01	1.860465e-01	2.076581e+00	1.802713e-02	9.436954e-01	8.603354e-02	2.731091e+00	3.552710e-02
38460000	-4.466283e+03	-8.113223e+02	8.134038e+00	4.065736e+01	1.279070e-01	2.135653e+00	3.176541e-02	9.189732e-01	4.670129e-02	4.367876e+00	5.213122e-02
38480000	-4.453331e+03	-8.523583e+02	5.655874e+00	2.961945e+01	1.976744e-01	2.763895e+00	2.107052e-02	9.340305e-01	7.108743e-02	3.114676e+00	3.526014e-02
38500000	-4.473339e+03	-8.299091e+02	6.002635e+00	3.042856e+01	1.976744e-01	1.847727e+00	5.713124e-03	9.831261e-01	8.968384e-02	3.645819e+00	3.869364e-02
38520000	-4.492877e+03	-8.430808e+02	5.704396e+00	3.030222e+01	1.162791e-01	1.474313e+00	1.676117e-02	9.715704e-01	2.703763e-02	3.127340e+00	3.673665e-02
38540000	-4.479593e+03	-8.472616e+02	5.290209e+00	2.625233e+01	1.860465e-01	2.407312e+00	2.099656e-02	9.584049e-01	4.016799e-02	2.636611e+00	3.399103e-02
38560000	-4.472652e+03	-8.477520e+02	5.621381e+00	2.769069e+01	2.558140e-01	2.029691e+00	1.574625e-02	9.410507e-01	1.194764e-01	2.041497e+00	3.606734e-02
38580000	-4.469897e+03	-8.801565e+02	4.365406e+00	2.413470e+01	2.209302e-01	2.270822e+00	7.704680e-03	9.746588e-01	7.696075e-02	3.078207e+00	2.779674e-02
38600000	-4.503931e+03	-8.594411e+02	4.497281e+00	2.196090e+01	2.325581e-01	2.885736e+00	4.501501e-03	9.830322e-01	1.181740e-01	1.792052e+00	2.845017e-02
38620000	-4.506862e+03	-8.498226e+02	5.324736e+00	2.739984e+01	1.744186e-01	2.232511e+00	1.147521e-02	9.817169e-01	2.789003e-02	1.754737e+00	3.410926e-02
38640000	-4.482444e+03	-8.584902e+02	5.006994e+00	2.263224e+01	2.674419e-01	2.388978e+00	2.546974e-02	9.472268e-01	4.709147e-02	2.701741e+00	3.221092e-02
38660000	-4.463340e+03	-8.792769e+02	4.307362e+00	2.226039e+01	2.209302e-01	2.341073e+00	2.247928e-02	9.214203e-01	1.112845e-01	1.891131e+00	2.777630e-02
38680000	-4.492574e+03	-8.738222e+02	4.526358e+00	2.276061e+01	2.558140e-01	2.275149e+00	2.531649e-02	9.275016e-01	9.159630e-02	1.612291e+00	2.897010e-02
38700000	-4.466953e+03	-8.793965e+02	3.475974e+00	1.838594e+01	2.906977e-01	2.418437e+00	2.616444e-02	8.749027e-01	1.808220e-01	9.813594e-01	2.200326e-02
38720000	-4.488800e+03	-8.605220e+02	4.645484e+00	2.331519e+01	2.209302e-01	2.320649e+00	2.081560e-02	9.570646e-01	4.573127e-02	1.402837e+00	2.975452e-02
38740000	-4.462740e+03	-8.769831e+02	4.498841e+00	2.158413e+01	1.279070e-01	2.079051e+00	3.320253e-02	9.346745e-01	5.458945e-02	1.672009e+00	2.897191e-02
38760000	-4.485082e+03	-8.580487e+02	4.771709e+00	2.329232e+01	2.093023e-01	2.757177e+00	2.125333e-02	9.510718e-01	4.997632e-02	1.429134e+00	3.065425e-02
38780000	-4.459857e+03	-8.541689e+02	5.428212e+00	2.516730e+01	1.627907e-01	1.738718e+00	1.653899e-02	9.674021e-01	5.048524e-02	1.646672e+00	3.479804e-02
38800000	-4.466487e+03	-8.582799e+02	5.428454e+00	2.634125e+01	1.511628e-01	2.039747e+00	1.985619e-02	9.508593e-01	7.979149e-02	1.861275e+00	3.497527e-02
38820000	-4.477771e+03	-8.340861e+02	5.052850e+00	2.217917e+01	2.093023e-01	2.085689e+00	2.588753e-02	9.390299e-01	6.116543e-02	2.265014e+00	3.252158e-02
38840000	-4.461389e+03	-8.655090e+02	4.630955e+00	2.362780e+01	1.279070e-01	2.743353e+00	2.341495e-02	9.648982e-01	2.712523e-02	2.659790e+00	2.951739e-02
38860000	-4.466691e+03	-8.926442e+02	3.885583e+00	2.096676e+01	2.209302e-01	2.776512e+00	1.805646e-02	9.514192e-01	6.038009e-02	1.510524e+00	2.473065e-02
38880000	-4.481766e+03	-8.795815e+02	3.853881e+00	2.126631e+01	1.279070e-01	3.197097e+00	6.804277e-03	9.804739e-01	5.365204e-02	1.161752e+00	2.446323e-02
38900000	-4.470368e+03	-9.099267e+02	3.566550e+00	2.096930e+01	1.511628e-01	2.117308e+00	1.034123e-02	9.711782e-01	4.575576e-02	1.559337e+00	2.271189e-02
38920000	-4.470936e+03	-8.707875e+02	4.685211e+00	2.390128e+01	2.325581e-01	2.441167e+00	2.502297e-02	9.246991e-01	8.326355e-02	4.234681e+00	2.999462e-02
38940000	-4.485366e+03	-8.334552e+02	5.400456e+00	2.573571e+01	1.627907e-01	2.100420e+00	2.894424e-02	9.344510e-01	5.412742e-02	2.827017e+00	3.460740e-02
38960000	-4.475534e+03	-8.603505e+02	5.408373e+00	2.497693e+01	2.093023e-01	2.067786e+00	1.715162e-02	9.508901e-01	7.250913e-02	1.951572e+00	3.472340e-02
38980000	-4.500035e+03	-8.614972e+02	4.320806e+00	2.244837e+01	2.674419e-01	2.329279e+00	1.613423e-02	9.412762e-01	1.316000e-01	1.564409e+00	2.766363e-02
39000000	-4.493785e+03	-8.677306e+02	4.824582e+00	2.322397e+01	2.441860e-01	2.219924e+00	3.981796e-02	8.995200e-01	7.037773e-02	2.080532e+00	3.095638e-02
39020000	-4.475703e+03	-8.602411e+02	5.312877e+00	2.363965e+01	1.976744e-01	2.114835e+00	1.714492e-02	9.593053e-01	5.412301e-02	2.837679e+00	3.422207e-02
39040000	-4.477139e+03	-8.312004e+02	6.666213e+00	3.193672e+01	1.744186e-01	2.516839e+00	8.833437e-03	9.757650e-01	8.056400e-02	4.437827e+00	4.299278e-02
39060000	-4.486378e+03	-8.520812e+02	6.098640e+00	2.638889e+01	1.627907e-01	2.178229e+00	1.763745e-02	9.838921e-01	1.093523e-02	3.410922e+00	3.917988e-02
39080000	-4.482210e+03	-8.423254e+02	6.160469e+00	2.902579e+01	1.046512e-01	1.922977e+00	2.140521e-02	9.657948e-01	2.879002e-02	2.226379e+00	3.936406e-02
39100000	-4.484654e+03	-8.569459e+02	5.201457e+00	2.513548e+01	1.627907e-01	1.755954e+00	1.172229e-02	9.785065e-01	3.407809e-02	2.165478e+00	3.311795e-02
39120000	-4.491058e+03	-8.690384e+02	4.635076e+00	2.313542e+01	3.139535e-01	1.990831e+00	2.829283e-03	9.852821e-01	1.668072e-01	1.858913e+00	2.930032e-02
39140000	-4.487190e+03	-8.708087e+02	3.824812e+00	2.016316e+01	3.488372e-01	2.596932e+00	3.621173e-03	9.829749e-01	1.463000e-01	1.735071e+00	2.382176e-02
39160000	-4.494350e+03	-8.731139e+02	4.217742e+00	2.063057e+01	1.976744e-01	2.369039e+00	2.487681e-02	9.241153e-01	8.729459e-02	1.369682e+00	2.667252e-02
39180000	-4.483231e+03	-8.378832e+02	5.204888e+00	2.412292e+01	2.441860e-01	1.879721e+00	1.411078e-02	9.662574e-01	6.661700e-02	2.341357e+00	3.340921e-02
39200000	-4.464269e+03	-8.529298e+02	5.006241e+00	2.526919e+01	1.395349e-01	2.679511e+00	2.197869e-02	9.642212e-01	2.848496e-02	2.174923e+00	3.204601e-02
39220000	-4.462532e+03	-8.663505e+02	4.166656e+00	2.132555e+01	2.790698e-01	2.173752e+00	1.996867e-02	9.223906e-01	1.114436e-01	1.840311e+00	2.687718e-02
39240000	-4.464490e+03	-8.752808e+02	4.214689e+00	2.188171e+01	2.674419e-01	2.057403e+00	1.360780e-02	9.530446e-01	1.112465e-01	1.524413e+00	2.713107e-02
39260000	-4.489319e+03	-8.789455e+02	3.459558e+00	1.782438e+01	2.790698e-01	2.564869e+00	1.940099e-02	9.026773e-01	1.528612e-01	1.569605e+00	2.207601e-02
39280000	-4.481396e+03	-8.809918e+02	4.470402e+00	2.274341e+01	2.674419e-01	2.090594e+00	1.273113e-02	9.454174e-01	1.414926e-01	2.384304e+00	2.882089e-02
39300000	-4.486900e+03	-8.350882e+02	5.154215e+00	2.620592e+01	2.325581e-01	2.033360e+00	8.348807e-03	9.742378e-01	5.701965e-02	3.387726e+00	3.321455e-02
39320000	-4.466124e+03	-8.438793e+02	5.398689e+00	3.047237e+01	1.279070e-01	1.828907e+00	1.784072e-02	9.747061e-01	1.759743e-02	2.606254e+00	3.481944e-02
39340000	-4.479892e+03	-8.676555e+02	5.098695e+00	2.922758e+01	1.744186e-01	2.572116e+00	3.036507e-03	9.918612e-01	4.356263e-02	2.756854e+00	3.284458e-02
39360000	-4.458073e+03	-8.515172e+02	4.434023e+00	2.337624e+01	1.511628e-01	2.785897e+00	4.492521e-03	9.908149e-01	3.523388e-02	1.527371e+00	2.848978e-02
39380000	-4.472490e+03	-8.530710e+02	4.894210e+00	2.532888e+01	1.976744e-01	2.016716e+00	6.102073e-03	9.894495e-01	2.943087e-02	2.513863e+00	3.105379e-02
39400000	-4.476134e+03	-8.383089e+02	5.491905e+00	2.695127e+01	1.279070e-01	2.364471e+00	1.256529e-02	9.709308e-01	4.646623e-02	2.296774e+00	3.484000e-02
39420000	-4.458954e+03	-8.555148e+02	4.700961e+00	2.326464e+01	2.790698e-01	2.918654e+00	2.085395e-02	9.137445e-01	1.244942e-01	2.365994e+00	3.000634e-02
39440000	-4.470471e+03	-8.685227e+02	4.345019e+00	2.262148e+01	2.325581e-01	2.705202e+00	1.551460e-02	9.401479e-01	1.185798e-01	1.838325e+00	2.766376e-02
39460000	-4.496988e+03	-9.080506e+02	4.492226e+00	2.560342e+01	2.209302e-01	2.341117e+00	2.916183e-02	9.394924e-01	4.814025e-02	2.426095e+00	2.836682e-02
39480000	-4.489097e+03	-8.712338e+02	3.556276e+00	1.838612e+01	1.976744e-01	2.183129e+00	3.427381e-02	9.088054e-01	6.844316e-02	1.334934e+00	2.288492e-02
39500000	-4.468460e+03	-8.819170e+02	5.008192e+00	2.544209e+01	2.325581e-01	1.825305e+00	2.722485e-02	9.232884e-01	7.722539e-02	3.731188e+00	3.200950e-02
39520000	-4.479178e+03	-8.788865e+02	4.469739e+00	2.369728e+01	1.976744e-01	2.160829e+00	2.529449e-02	9.279401e-01	9.912921e-02	1.925153e+00	2.874625e-02
39540000	-4.498303e+03	-8.514924e+02	4.774126e+00	2.508186e+01	1.976744e-01	2.300777e+00	8.569254e-03	9.748196e-01	5.399213e-02	1.721156e+00	3.068003e-02
39560000	-4.490509e+03	-8.739688e+02	4.236049e+00	2.223263e+01	1.279070e-01	2.269496e+00	7.687374e-03	9.839388e-01	3.846636e-02	2.074699e+00	2.721813e-02
39580000	-4.483044e+03	-8.613306e+02	4.459684e+00	2.343414e+01	1.976744e-01	3.273949e+00	6.034905e-03	9.824957e-01	7.050153e-02	2.488777e+00	2.854827e-02
39600000	-4.475298e+03	-8.902781e+02	3.845125e+00	1.911099e+01	2.325581e-01	2.338429e+00	1.941650e-02	9.394711e-01	1.056894e-01	1.696344e+00	2.457882e-02
39620000	-4.479800e+03	-8.659351e+02	3.486661e+00	1.773111e+01	2.325581e-01	2.345317e+00	1.138104e-02	9.656836e-01	8.666288e-02	1.107961e+00	2.233533e-02
39640000	-4.479042e+03	-8.596783e+02	4.909766e+00	2.469755e+01	1.976744e-01	2.112222e+00	2.852877e-02	9.248902e-01	5.457798e-02	2.282142e+00	3.149507e-02
39660000	-4.476554e+03	-8.632978e+02	4.619431e+00	2.278161e+01	2.209302e-01	1.965185e+00	3.823684e-02	8.969032e-01	7.265528e-02	1.232487e+00	2.951796e-02
39680000	-4.483145e+03	-8.469304e+02	4.809815e+00	2.400708e+01	2.441860e-01	2.775849e+00	3.752636e-02	8.782296e-01	9.614729e-02	1.863336e+00	3.072879e-02
39700000	-4.487993e+03	-8.387831e+02	5.634320e+00	2.733910e+01	2.790698e-01	1.984786e+00	3.444722e-02	8.891908e-01	1.151379e-01	2.041255e+00	3.632471e-02
39720000	-4.495024e+03	-8.251684e+02	6.304658e+00	2.901585e+01	2.441860e-01	2.651700e+00	1.915362e-02	9.443284e-01	9.704295e-02	3.428286e+00	4.026367e-02
39740000	-4.477977e+03	-8.387591e+02	4.931294e+00	2.370620e+01	2.441860e-01	1.970418e+00	3.181411e-02	8.999497e-01	1.143524e-01	2.204398e+00	3.172064e-02
39760000	-4.489890e+03	-8.250420e+02	7.014577e+00	2.997157e+01	1.976744e-01	1.953417e+00	1.916911e-02	9.348989e-01	1.130280e-01	3.097000e+00	4.511754e-02
39780000	-4.453206e+03	-8.305018e+02	7.601638e+00	3.542905e+01	1.744186e-01	2.352245e+00	3.140293e-02	9.383254e-01	4.246208e-02	3.884399e+00	4.828054e-02
39800000	-4.478659e+03	-8.410724e+02	5.943679e+00	2.977644e+01	2.325581e-01	2.444578e+00	3.252691e-02	9.041202e-01	1.022199e-01	2.326740e+00	3.811356e-02
39820000	-4.478869e+03	-8.480726e+02	5.263217e+00	2.624347e+01	2.209302e-01	2.630934e+00	2.323720e-02	9.361572e-01	7.401062e-02	2.164598e+00	3.389828e-02
39840000	-4.494187e+03	-8.636342e+02	4.429341e+00	2.270362e+01	1.627907e-01	2.050065e+00	9.164525e-03	9.846980e-01	2.648350e-02	1.270126e+00	2.826408e-02
39860000	-4.476959e+03	-8.557107e+02	4.807078e+00	2.264210e+01	1.395349e-01	2.298130e+00	8.858571e-03	9.878779e-01	2.124722e-02	1.894265e+00	3.046731e-02
39880000	-4.485333e+03	-8.396007e+02	6.175081e+00	2.917193e+01	1.744186e-01	2.294454e+00	3.322451e-03	9.906080e-01	6.931104e-02	2.985595e+00	3.930223e-02
39900000	-4.476762e+03	-8.737558e+02	4.924306e+00	2.302815e+01	2.325581e-01	2.074249e+00	6.432838e-03	9.867283e-01	4.752901e-02	2.330988e+00	3.164078e-02
39920000	-4.481621e+03	-8.346439e+02	5.959744e+00	2.743407e+01	2.093023e-01	2.187826e+00	1.628445e-02	9.584889e-01	6.285179e-02	2.240327e+00	3.810924e-02
39940000	-4.479363e+03	-8.650115e+02	4.143570e+00	1.897240e+01	2.558140e-01	2.081012e+00	1.259511e-02	9.625379e-01	9.384694e-02	1.639919e+00	2.601197e-02
[truncated: 8,003 more rows]
