# Supplementary material for: The rapid evolution of lungfish durophagy
Source: Nat Commun. 2022 May 2;13:2390. doi: 10.1038/s41467-022-30091-3 (PMC9061808; doi:10.1038/s41467-022-30091-3)
Supplement: Supplementary file 5 — Supplementary Software [file 41467_2022_30091_MOESM5_ESM.zip › Supplementary Software/MrBayes_tip_dating_analyses/unpartition_without_constraint_ILN/Cui_2021_5.run1.p]

[ID: 1129391248]
Gen	LnL	LnPr	TH	TL	prop_ancfossil	alpha	net_speciation	relative_extinction	relative_fossilization	ilnvar	clockrate
0	-6.827598e+03	-3.643479e+03	5.812500e+00	1.227361e+02	0.000000e+00	1.000000e+00	1.000000e-01	9.000000e-01	1.000000e-01	1.000000e+00	2.500000e-02
20000	-4.646581e+03	-8.862297e+02	1.298948e+00	1.557078e+01	2.325581e-02	2.355899e+00	1.200876e-02	9.457392e-01	2.258163e-02	3.279287e-02	5.623823e-03
40000	-4.611610e+03	-8.228106e+02	1.700861e+00	1.637162e+01	5.813953e-02	1.991172e+00	1.123552e-02	9.341518e-01	4.467166e-02	1.966791e-02	7.370470e-03
60000	-4.599332e+03	-7.828545e+02	1.805825e+00	1.485788e+01	0.000000e+00	2.398978e+00	1.522685e-02	9.745681e-01	6.588197e-03	1.887451e-02	7.957460e-03
80000	-4.610955e+03	-7.315940e+02	2.192555e+00	1.634350e+01	2.325581e-02	2.124734e+00	1.195878e-02	9.866728e-01	4.027018e-03	1.364883e-02	9.831162e-03
100000	-4.606433e+03	-7.655219e+02	2.238221e+00	1.557088e+01	3.488372e-02	2.127620e+00	1.263624e-02	9.829267e-01	4.973807e-03	2.942066e-02	1.013601e-02
120000	-4.592852e+03	-7.695164e+02	2.116437e+00	1.467435e+01	8.139535e-02	2.160226e+00	5.467342e-03	9.849844e-01	2.130379e-02	3.536835e-02	1.028857e-02
140000	-4.579336e+03	-7.937427e+02	2.000208e+00	1.420430e+01	6.976744e-02	2.583199e+00	6.750634e-03	9.834148e-01	2.144843e-02	3.863580e-02	9.932546e-03
160000	-4.565712e+03	-8.165352e+02	2.038785e+00	1.597104e+01	0.000000e+00	2.603541e+00	8.452734e-03	9.871458e-01	6.039269e-03	4.688553e-02	1.027102e-02
180000	-4.582825e+03	-8.201335e+02	2.146345e+00	1.437837e+01	8.139535e-02	2.822968e+00	8.764512e-03	9.759018e-01	2.548157e-02	6.443058e-02	1.053937e-02
200000	-4.558953e+03	-8.403732e+02	1.996592e+00	1.457740e+01	6.976744e-02	2.169561e+00	1.133074e-02	9.781096e-01	1.205709e-02	8.206742e-02	1.006624e-02
220000	-4.563581e+03	-8.589889e+02	2.081708e+00	1.559179e+01	1.162791e-01	2.507377e+00	9.452167e-03	9.749028e-01	1.902429e-02	1.010991e-01	1.085241e-02
240000	-4.520702e+03	-9.067381e+02	2.312838e+00	1.493357e+01	1.264368e-01	2.828274e+00	1.825653e-03	9.938373e-01	4.025701e-02	2.005688e-01	1.392328e-02
260000	-4.548232e+03	-8.750551e+02	2.015056e+00	1.519489e+01	6.976744e-02	2.552312e+00	1.088743e-02	9.794474e-01	1.672000e-02	1.385069e-01	1.133126e-02
280000	-4.518692e+03	-8.821213e+02	1.868606e+00	1.461909e+01	9.302326e-02	2.251149e+00	5.114341e-03	9.884773e-01	2.012642e-02	1.773032e-01	1.090793e-02
300000	-4.504020e+03	-8.870657e+02	2.140817e+00	1.534858e+01	1.627907e-01	2.143072e+00	1.783589e-03	9.915277e-01	6.872542e-02	3.317400e-01	1.246552e-02
320000	-4.518179e+03	-9.121420e+02	2.340894e+00	1.603912e+01	1.744186e-01	2.610635e+00	3.492656e-03	9.903355e-01	3.174244e-02	4.281614e-01	1.338297e-02
340000	-4.497795e+03	-9.154994e+02	3.368059e+00	1.904098e+01	2.183908e-01	2.240919e+00	3.327023e-03	9.885848e-01	9.584995e-02	6.570977e-01	2.140245e-02
360000	-4.501426e+03	-8.908417e+02	2.770727e+00	1.862776e+01	1.511628e-01	2.122944e+00	1.808312e-02	9.442703e-01	4.461887e-02	5.715667e-01	1.681519e-02
380000	-4.493218e+03	-8.895341e+02	2.597066e+00	1.689570e+01	1.976744e-01	2.930816e+00	2.927526e-03	9.878446e-01	6.616133e-02	4.162706e-01	1.590904e-02
400000	-4.502335e+03	-8.908685e+02	2.736711e+00	1.757553e+01	1.279070e-01	2.827627e+00	1.376731e-02	9.617001e-01	4.213710e-02	4.328170e-01	1.711556e-02
420000	-4.500729e+03	-8.708351e+02	3.008214e+00	1.761937e+01	2.906977e-01	2.628273e+00	2.240909e-02	9.049717e-01	7.657496e-02	6.215789e-01	1.882015e-02
440000	-4.521120e+03	-8.884862e+02	3.262228e+00	1.820880e+01	1.976744e-01	2.821864e+00	1.782545e-02	9.319158e-01	9.911767e-02	8.183066e-01	1.952926e-02
460000	-4.514638e+03	-8.496875e+02	3.142912e+00	1.713015e+01	1.976744e-01	2.020549e+00	1.706730e-02	9.176360e-01	1.411812e-01	5.121990e-01	1.975073e-02
480000	-4.519536e+03	-8.561662e+02	3.586413e+00	1.974711e+01	2.325581e-01	1.959156e+00	3.695016e-02	8.471132e-01	1.028759e-01	5.238423e-01	2.241895e-02
500000	-4.480232e+03	-8.726117e+02	3.344445e+00	1.999236e+01	2.441860e-01	2.030020e+00	2.371382e-02	9.127014e-01	7.702530e-02	8.641737e-01	2.113307e-02
520000	-4.493128e+03	-8.953414e+02	3.363606e+00	2.125044e+01	1.046512e-01	2.352183e+00	1.563099e-02	9.704509e-01	2.661934e-02	1.061899e+00	2.116074e-02
540000	-4.493579e+03	-8.713671e+02	3.653369e+00	1.560200e+01	3.793103e-01	1.843987e+00	2.720107e-02	8.813312e-01	2.041192e-01	8.100074e-01	2.333168e-02
560000	-4.505148e+03	-8.407960e+02	3.309255e+00	1.738640e+01	2.209302e-01	2.111047e+00	1.197487e-02	9.713448e-01	4.262061e-02	5.542062e-01	2.093476e-02
580000	-4.521206e+03	-8.436366e+02	4.120333e+00	2.045660e+01	2.325581e-01	1.897212e+00	1.606736e-02	9.489945e-01	9.306426e-02	6.887371e-01	2.645935e-02
600000	-4.497674e+03	-8.463195e+02	3.846944e+00	1.907522e+01	2.093023e-01	2.431866e+00	1.876615e-02	9.525015e-01	6.755961e-02	9.290064e-01	2.457539e-02
620000	-4.493615e+03	-8.896543e+02	3.529802e+00	2.106153e+01	2.441860e-01	2.304349e+00	1.529265e-02	9.431517e-01	7.506395e-02	9.784175e-01	2.228966e-02
640000	-4.481365e+03	-8.778702e+02	3.280603e+00	1.903268e+01	2.674419e-01	2.164907e+00	1.881028e-02	9.090567e-01	1.594257e-01	1.221565e+00	2.071553e-02
660000	-4.503131e+03	-8.592002e+02	4.587331e+00	2.202107e+01	2.093023e-01	1.971885e+00	2.465665e-02	9.493942e-01	3.894854e-02	1.216030e+00	2.915326e-02
680000	-4.509481e+03	-8.321807e+02	4.954427e+00	2.301833e+01	3.139535e-01	2.062104e+00	1.072926e-02	9.462232e-01	2.119076e-01	1.477322e+00	3.191886e-02
700000	-4.490989e+03	-8.535762e+02	4.643982e+00	2.025808e+01	3.372093e-01	2.084046e+00	1.716915e-02	9.152758e-01	2.055878e-01	1.838827e+00	2.959212e-02
720000	-4.480893e+03	-8.497180e+02	5.743807e+00	2.548771e+01	1.976744e-01	2.641921e+00	4.480114e-02	9.234894e-01	4.555097e-02	1.655561e+00	3.650875e-02
740000	-4.503423e+03	-8.441329e+02	4.525960e+00	1.995215e+01	2.441860e-01	2.298382e+00	1.687470e-02	9.490329e-01	9.577945e-02	1.266587e+00	2.883774e-02
760000	-4.494319e+03	-8.243728e+02	4.464136e+00	1.931437e+01	3.023256e-01	2.006404e+00	2.807263e-02	9.359761e-01	7.062018e-02	9.697372e-01	2.868118e-02
780000	-4.488347e+03	-8.282401e+02	4.663170e+00	1.998000e+01	2.790698e-01	3.078760e+00	3.328923e-02	9.017209e-01	1.042993e-01	1.191222e+00	3.001041e-02
800000	-4.499720e+03	-8.483801e+02	4.070868e+00	1.917919e+01	1.860465e-01	2.382730e+00	1.621730e-02	9.649132e-01	5.281354e-02	9.352573e-01	2.612847e-02
820000	-4.496643e+03	-8.629873e+02	4.181140e+00	2.068370e+01	6.976744e-02	3.005629e+00	2.459598e-02	9.577031e-01	3.463171e-02	1.503758e+00	2.666690e-02
840000	-4.483930e+03	-8.619561e+02	4.079695e+00	1.999316e+01	2.558140e-01	1.929104e+00	5.024684e-02	8.394011e-01	1.188784e-01	1.299746e+00	2.622553e-02
860000	-4.510067e+03	-9.042163e+02	2.919954e+00	1.500821e+01	2.209302e-01	1.721995e+00	9.601504e-03	9.701192e-01	6.767090e-02	1.523033e+00	1.829826e-02
880000	-4.484101e+03	-8.643451e+02	4.729587e+00	2.606794e+01	2.558140e-01	2.068214e+00	4.225065e-02	8.798088e-01	7.624146e-02	2.305165e+00	3.049760e-02
900000	-4.515072e+03	-8.750982e+02	3.632337e+00	1.943872e+01	1.860465e-01	2.648931e+00	1.277685e-02	9.622751e-01	5.216462e-02	9.835277e-01	2.293226e-02
920000	-4.483140e+03	-8.832296e+02	3.852162e+00	1.970124e+01	2.093023e-01	2.173120e+00	1.815378e-02	9.373649e-01	1.043049e-01	1.524572e+00	2.445405e-02
940000	-4.486937e+03	-8.524281e+02	4.054576e+00	2.102922e+01	2.906977e-01	2.032249e+00	7.355857e-03	9.580781e-01	1.829601e-01	1.506253e+00	2.606537e-02
960000	-4.494120e+03	-8.518819e+02	4.238099e+00	2.264710e+01	1.860465e-01	2.644884e+00	1.660591e-02	9.463776e-01	7.533263e-02	1.609319e+00	2.679365e-02
980000	-4.496309e+03	-8.424999e+02	5.117602e+00	2.597113e+01	1.860465e-01	2.348912e+00	1.709789e-02	9.498025e-01	7.497071e-02	1.453397e+00	3.224776e-02
1000000	-4.473498e+03	-8.564772e+02	4.256227e+00	2.242769e+01	1.627907e-01	2.236295e+00	2.269672e-02	9.394756e-01	6.492126e-02	1.462295e+00	2.725467e-02
1020000	-4.508411e+03	-8.491429e+02	4.168839e+00	2.008102e+01	1.511628e-01	2.049532e+00	1.777365e-02	9.557056e-01	7.492022e-02	1.793056e+00	2.681298e-02
1040000	-4.466784e+03	-8.416423e+02	4.315545e+00	2.256303e+01	1.511628e-01	2.263210e+00	4.299743e-02	9.261836e-01	3.427274e-02	1.156263e+00	2.764743e-02
1060000	-4.479454e+03	-8.745640e+02	4.022634e+00	2.102558e+01	9.302326e-02	2.410481e+00	1.450181e-02	9.838134e-01	9.609252e-03	1.604074e+00	2.528444e-02
1080000	-4.466133e+03	-8.566709e+02	4.566783e+00	2.282408e+01	1.395349e-01	2.296721e+00	1.588654e-02	9.849425e-01	1.194798e-02	1.582136e+00	2.885685e-02
1100000	-4.459413e+03	-8.790023e+02	3.694014e+00	1.976236e+01	1.511628e-01	2.178828e+00	7.913918e-03	9.869582e-01	2.259090e-02	1.897568e+00	2.307265e-02
1120000	-4.470583e+03	-8.878897e+02	4.182186e+00	2.174248e+01	1.860465e-01	2.253934e+00	5.343812e-03	9.832170e-01	8.583043e-02	2.184886e+00	2.684931e-02
1140000	-4.466943e+03	-8.748445e+02	4.470977e+00	2.320252e+01	2.209302e-01	2.151391e+00	1.311438e-02	9.697205e-01	5.102711e-02	2.743503e+00	2.877045e-02
1160000	-4.472596e+03	-8.678563e+02	3.873998e+00	2.051477e+01	2.325581e-01	2.358928e+00	1.488295e-02	9.354180e-01	1.382115e-01	1.565312e+00	2.489248e-02
1180000	-4.454355e+03	-8.456321e+02	4.684428e+00	2.452038e+01	2.441860e-01	2.286527e+00	1.351491e-02	9.567942e-01	9.374013e-02	1.469481e+00	3.017362e-02
1200000	-4.455365e+03	-8.593402e+02	5.018832e+00	2.530138e+01	2.441860e-01	2.115252e+00	1.312110e-02	9.344399e-01	2.027088e-01	2.016957e+00	3.233453e-02
1220000	-4.488912e+03	-8.263017e+02	5.780267e+00	2.964856e+01	8.139535e-02	2.233793e+00	1.863784e-02	9.660378e-01	3.176014e-02	2.807139e+00	3.716460e-02
1240000	-4.485912e+03	-8.414708e+02	4.713590e+00	2.332838e+01	1.860465e-01	2.101627e+00	4.112587e-03	9.895714e-01	6.774343e-02	2.888936e+00	3.032917e-02
1260000	-4.487424e+03	-8.543156e+02	5.310705e+00	2.739842e+01	1.395349e-01	2.263374e+00	5.053389e-03	9.912252e-01	3.158874e-02	3.265307e+00	3.416388e-02
1280000	-4.482111e+03	-8.820440e+02	3.701201e+00	2.040434e+01	1.511628e-01	2.080258e+00	3.794810e-03	9.914053e-01	3.649876e-02	1.509569e+00	2.381517e-02
1300000	-4.488647e+03	-8.819473e+02	4.349948e+00	2.283645e+01	2.209302e-01	2.204223e+00	5.476533e-03	9.780504e-01	1.442361e-01	1.309288e+00	2.801229e-02
1320000	-4.490584e+03	-8.524450e+02	3.588558e+00	1.761539e+01	1.627907e-01	3.204945e+00	7.101360e-03	9.800564e-01	6.999203e-02	1.460792e+00	2.246598e-02
1340000	-4.468736e+03	-8.972368e+02	4.013748e+00	1.937230e+01	1.744186e-01	2.179942e+00	1.255334e-02	9.797402e-01	2.950411e-02	1.620896e+00	2.536700e-02
1360000	-4.482039e+03	-8.823410e+02	3.975077e+00	1.955705e+01	1.860465e-01	2.767295e+00	4.122918e-03	9.903220e-01	5.344120e-02	1.632616e+00	2.535344e-02
1380000	-4.476864e+03	-8.743470e+02	3.809967e+00	2.163635e+01	1.511628e-01	2.355868e+00	4.927289e-03	9.888168e-01	4.271036e-02	1.278289e+00	2.453453e-02
1400000	-4.493146e+03	-8.812139e+02	4.007813e+00	2.178875e+01	1.976744e-01	1.929190e+00	1.787031e-02	9.551038e-01	7.462206e-02	1.953926e+00	2.574990e-02
1420000	-4.479917e+03	-9.088774e+02	3.913652e+00	2.170646e+01	1.395349e-01	1.831225e+00	4.770320e-03	9.890156e-01	3.388090e-02	1.703250e+00	2.488245e-02
1440000	-4.480014e+03	-8.650657e+02	4.764566e+00	2.527598e+01	1.511628e-01	2.388855e+00	2.006062e-02	9.531586e-01	4.910029e-02	1.851739e+00	3.071094e-02
1460000	-4.470435e+03	-9.089881e+02	3.429324e+00	1.924274e+01	1.860465e-01	2.075983e+00	1.326166e-02	9.603683e-01	6.377643e-02	1.835665e+00	2.178239e-02
1480000	-4.466833e+03	-8.774730e+02	4.623806e+00	2.584698e+01	1.279070e-01	2.181218e+00	3.377125e-02	9.408950e-01	2.472341e-02	2.282822e+00	2.960724e-02
1500000	-4.476446e+03	-8.945014e+02	4.086337e+00	2.206782e+01	1.744186e-01	2.592412e+00	3.398405e-02	9.370079e-01	2.183369e-02	1.329306e+00	2.619659e-02
1520000	-4.468286e+03	-8.589059e+02	5.375611e+00	2.927328e+01	1.860465e-01	1.929437e+00	3.054540e-03	9.945678e-01	2.352071e-02	1.879854e+00	3.454722e-02
1540000	-4.472301e+03	-8.976998e+02	4.006947e+00	2.229844e+01	1.162791e-01	2.097537e+00	1.600025e-02	9.850393e-01	9.721107e-03	1.349622e+00	2.555450e-02
1560000	-4.446582e+03	-8.935347e+02	4.174631e+00	2.340433e+01	5.813953e-02	2.371934e+00	2.012411e-02	9.646744e-01	2.562437e-02	1.479673e+00	2.666537e-02
1580000	-4.463521e+03	-8.750985e+02	3.907186e+00	2.137926e+01	2.209302e-01	1.772263e+00	2.234402e-02	9.158416e-01	9.116581e-02	1.109277e+00	2.471073e-02
1600000	-4.483175e+03	-8.444265e+02	4.880101e+00	2.456402e+01	1.046512e-01	2.123593e+00	1.079418e-02	9.829120e-01	2.700752e-02	1.277410e+00	3.086851e-02
1620000	-4.494527e+03	-8.679465e+02	4.114444e+00	1.946994e+01	1.279070e-01	2.009078e+00	7.603834e-03	9.866310e-01	2.779602e-02	1.886635e+00	2.649949e-02
1640000	-4.464269e+03	-8.691608e+02	4.872431e+00	2.499716e+01	2.209302e-01	2.189354e+00	1.416234e-02	9.633080e-01	6.307261e-02	2.020539e+00	3.109430e-02
1660000	-4.458393e+03	-9.130303e+02	3.670342e+00	1.959008e+01	1.976744e-01	2.826539e+00	9.448042e-03	9.777907e-01	5.210514e-02	1.941630e+00	2.344050e-02
1680000	-4.489484e+03	-8.732892e+02	4.068000e+00	2.137023e+01	1.976744e-01	1.603887e+00	9.494617e-03	9.807501e-01	4.102637e-02	1.428660e+00	2.622746e-02
1700000	-4.487255e+03	-8.216765e+02	5.027795e+00	2.400832e+01	1.744186e-01	2.342361e+00	2.291221e-02	9.648319e-01	3.205411e-02	1.856739e+00	3.223713e-02
1720000	-4.472685e+03	-8.647182e+02	4.801517e+00	2.399204e+01	5.813953e-02	2.530254e+00	1.294043e-02	9.863855e-01	9.625480e-03	1.492679e+00	3.081367e-02
1740000	-4.458242e+03	-8.716086e+02	3.974049e+00	1.847210e+01	1.860465e-01	2.574011e+00	9.026070e-03	9.779877e-01	5.662872e-02	1.960566e+00	2.556050e-02
1760000	-4.460325e+03	-8.666659e+02	5.068486e+00	2.345432e+01	1.976744e-01	1.852657e+00	5.412122e-03	9.871245e-01	6.123043e-02	2.250434e+00	3.230106e-02
1780000	-4.461430e+03	-8.601129e+02	5.480965e+00	2.555238e+01	2.441860e-01	2.001917e+00	1.228311e-02	9.560971e-01	1.087731e-01	2.996316e+00	3.458552e-02
1800000	-4.478100e+03	-8.698905e+02	4.505803e+00	2.335385e+01	1.511628e-01	2.570226e+00	1.514535e-02	9.636406e-01	4.957298e-02	1.947207e+00	2.892659e-02
1820000	-4.476501e+03	-8.376114e+02	5.076606e+00	2.519338e+01	2.906977e-01	2.396826e+00	1.492173e-02	9.377876e-01	1.607141e-01	3.178302e+00	3.266954e-02
1840000	-4.477913e+03	-8.947239e+02	4.121174e+00	2.058333e+01	2.093023e-01	2.289644e+00	5.337666e-03	9.827843e-01	8.983194e-02	1.921519e+00	2.546617e-02
1860000	-4.488878e+03	-8.662859e+02	4.378617e+00	2.473725e+01	1.395349e-01	2.859442e+00	2.026623e-02	9.564273e-01	4.648339e-02	1.608060e+00	2.796793e-02
1880000	-4.494012e+03	-8.525265e+02	3.793574e+00	1.882672e+01	2.558140e-01	1.788014e+00	2.169740e-02	9.157633e-01	1.250873e-01	1.385766e+00	2.385807e-02
1900000	-4.474995e+03	-8.401257e+02	4.204496e+00	2.182356e+01	3.255814e-01	2.461538e+00	1.465519e-02	9.112459e-01	2.009025e-01	1.536488e+00	2.669971e-02
1920000	-4.483008e+03	-8.574608e+02	4.521569e+00	2.163861e+01	1.976744e-01	2.259080e+00	3.989268e-03	9.868722e-01	1.033216e-01	1.767184e+00	2.847446e-02
1940000	-4.481280e+03	-8.968730e+02	4.312786e+00	2.439027e+01	2.674419e-01	2.492630e+00	2.364839e-02	8.862186e-01	1.521590e-01	1.579807e+00	2.652629e-02
1960000	-4.480648e+03	-9.045410e+02	3.792095e+00	2.286848e+01	1.627907e-01	2.316728e+00	2.263850e-02	9.270792e-01	8.565522e-02	2.027048e+00	2.380718e-02
1980000	-4.488198e+03	-8.504322e+02	4.566887e+00	2.212704e+01	2.674419e-01	2.247954e+00	7.412413e-03	9.791037e-01	7.838073e-02	2.189192e+00	2.924506e-02
2000000	-4.496624e+03	-8.780990e+02	4.294811e+00	2.272675e+01	2.093023e-01	1.789168e+00	4.020601e-03	9.855274e-01	1.097775e-01	1.828265e+00	2.723808e-02
2020000	-4.475247e+03	-8.525016e+02	4.398782e+00	2.445189e+01	2.209302e-01	2.860917e+00	2.759769e-03	9.886849e-01	9.728028e-02	2.285448e+00	2.822822e-02
2040000	-4.481967e+03	-8.691059e+02	4.067783e+00	2.172687e+01	2.209302e-01	2.382496e+00	3.546509e-03	9.899701e-01	7.995005e-02	2.011444e+00	2.570191e-02
2060000	-4.461144e+03	-9.146455e+02	3.730592e+00	2.042279e+01	1.162791e-01	2.573980e+00	1.085859e-02	9.802147e-01	2.832398e-02	1.616700e+00	2.404941e-02
2080000	-4.469446e+03	-8.583249e+02	4.529277e+00	2.414255e+01	2.325581e-01	2.020287e+00	3.415205e-02	9.285341e-01	3.624505e-02	1.772108e+00	2.894896e-02
2100000	-4.462301e+03	-8.710850e+02	4.595569e+00	2.305766e+01	1.976744e-01	2.279373e+00	3.826155e-02	9.249815e-01	5.127005e-02	2.064082e+00	2.945292e-02
2120000	-4.482886e+03	-8.804783e+02	4.273067e+00	2.234719e+01	1.279070e-01	2.563602e+00	1.677859e-02	9.769949e-01	2.185146e-02	1.609263e+00	2.742531e-02
2140000	-4.475633e+03	-8.642368e+02	4.444241e+00	2.384815e+01	1.976744e-01	2.141371e+00	1.919540e-02	9.399885e-01	7.534955e-02	1.349440e+00	2.862443e-02
2160000	-4.499374e+03	-8.655938e+02	4.300155e+00	2.078267e+01	2.325581e-01	2.131582e+00	2.563125e-02	9.310290e-01	7.096159e-02	1.560601e+00	2.765433e-02
2180000	-4.490336e+03	-8.799479e+02	5.210482e+00	2.715901e+01	2.441860e-01	2.116588e+00	8.061121e-03	9.692860e-01	1.098057e-01	2.156832e+00	3.321199e-02
2200000	-4.472048e+03	-8.860608e+02	3.847263e+00	2.091382e+01	2.093023e-01	2.278173e+00	2.304868e-02	9.337329e-01	6.997599e-02	1.386600e+00	2.461128e-02
2220000	-4.473191e+03	-8.263939e+02	5.502965e+00	2.410491e+01	2.558140e-01	2.540191e+00	2.402272e-02	9.307052e-01	1.109197e-01	2.112885e+00	3.534700e-02
2240000	-4.483743e+03	-8.322273e+02	5.553875e+00	2.408708e+01	2.325581e-01	2.589352e+00	1.096628e-02	9.674257e-01	1.030663e-01	1.874101e+00	3.578287e-02
2260000	-4.504486e+03	-8.478275e+02	5.746753e+00	2.599938e+01	1.860465e-01	2.214799e+00	2.916549e-02	9.285609e-01	6.473612e-02	2.092590e+00	3.697613e-02
2280000	-4.478354e+03	-8.416839e+02	6.032694e+00	2.636575e+01	2.325581e-01	1.962510e+00	2.816548e-02	9.250259e-01	7.352536e-02	2.143099e+00	3.872717e-02
2300000	-4.470866e+03	-8.382021e+02	6.234673e+00	2.650958e+01	2.906977e-01	2.026412e+00	1.151520e-02	9.542705e-01	1.417042e-01	1.873810e+00	3.982751e-02
2320000	-4.473252e+03	-8.424473e+02	6.032609e+00	2.601266e+01	2.674419e-01	2.449595e+00	3.901826e-02	8.685410e-01	1.405121e-01	1.902333e+00	3.873091e-02
2340000	-4.459776e+03	-8.573642e+02	3.841775e+00	1.984730e+01	2.093023e-01	1.992716e+00	8.084309e-03	9.754405e-01	7.849295e-02	1.046931e+00	2.472552e-02
2360000	-4.487697e+03	-8.369260e+02	6.312061e+00	2.672452e+01	2.325581e-01	2.242277e+00	1.758273e-02	9.527418e-01	8.840016e-02	1.780197e+00	3.998887e-02
2380000	-4.493208e+03	-8.593623e+02	5.771194e+00	2.757989e+01	1.860465e-01	1.946372e+00	1.007712e-02	9.702955e-01	9.356384e-02	3.341156e+00	3.662120e-02
2400000	-4.489118e+03	-8.450336e+02	5.493164e+00	2.695628e+01	1.860465e-01	1.939788e+00	1.357777e-02	9.615954e-01	7.497491e-02	2.914316e+00	3.521801e-02
2420000	-4.467046e+03	-8.766980e+02	4.982599e+00	2.476800e+01	1.279070e-01	2.405829e+00	2.245426e-02	9.710271e-01	2.071268e-02	2.697602e+00	3.214183e-02
2440000	-4.468323e+03	-8.739579e+02	4.642960e+00	2.484427e+01	1.279070e-01	2.437895e+00	1.991415e-02	9.577928e-01	3.270400e-02	3.856804e+00	2.991565e-02
2460000	-4.465203e+03	-9.042899e+02	3.088566e+00	1.675890e+01	1.627907e-01	2.189970e+00	1.707675e-02	9.630634e-01	4.687754e-02	1.318836e+00	1.961227e-02
2480000	-4.477999e+03	-9.039911e+02	4.321738e+00	2.247913e+01	1.976744e-01	2.447012e+00	4.467907e-02	9.181322e-01	3.949888e-02	1.400414e+00	2.708899e-02
2500000	-4.464969e+03	-8.982849e+02	3.723524e+00	2.086806e+01	1.860465e-01	2.469486e+00	1.626013e-02	9.546305e-01	6.719815e-02	1.658156e+00	2.329338e-02
2520000	-4.458627e+03	-8.772873e+02	3.842133e+00	2.172503e+01	1.860465e-01	2.935457e+00	2.327318e-02	9.518760e-01	3.565076e-02	1.451962e+00	2.431226e-02
2540000	-4.478463e+03	-8.792991e+02	3.862963e+00	1.941777e+01	2.093023e-01	2.235689e+00	1.238517e-02	9.568909e-01	1.056944e-01	1.524473e+00	2.475336e-02
2560000	-4.467402e+03	-9.055807e+02	3.553435e+00	2.158909e+01	1.627907e-01	1.994625e+00	1.893564e-02	9.518118e-01	4.326859e-02	2.648587e+00	2.287992e-02
2580000	-4.456172e+03	-8.938307e+02	3.821073e+00	2.178998e+01	1.279070e-01	3.160348e+00	1.507571e-02	9.709094e-01	2.670739e-02	4.124063e+00	2.440007e-02
2600000	-4.479966e+03	-9.159189e+02	4.207512e+00	2.431066e+01	1.279070e-01	2.058431e+00	9.510829e-03	9.753564e-01	5.461664e-02	1.896079e+00	2.666066e-02
2620000	-4.491187e+03	-8.694445e+02	5.347711e+00	3.000645e+01	1.279070e-01	2.318161e+00	6.837353e-03	9.833268e-01	3.569434e-02	2.921542e+00	3.376851e-02
2640000	-4.480094e+03	-8.874385e+02	3.740307e+00	2.089388e+01	1.744186e-01	2.578792e+00	1.750082e-02	9.516090e-01	5.945085e-02	2.003949e+00	2.401952e-02
2660000	-4.470761e+03	-9.059561e+02	3.627775e+00	1.986060e+01	1.744186e-01	2.092397e+00	3.216403e-02	9.573366e-01	1.464692e-02	3.395680e+00	2.325879e-02
2680000	-4.475879e+03	-8.685233e+02	4.215925e+00	2.258382e+01	1.627907e-01	2.215575e+00	1.924439e-02	9.579775e-01	3.785355e-02	1.352625e+00	2.713981e-02
2700000	-4.480262e+03	-8.651971e+02	4.045823e+00	1.941005e+01	2.441860e-01	2.319577e+00	1.709240e-02	9.425005e-01	1.341270e-01	1.293714e+00	2.603014e-02
2720000	-4.490887e+03	-8.524139e+02	4.091703e+00	2.036354e+01	2.674419e-01	2.234798e+00	2.843066e-02	9.019410e-01	9.305388e-02	1.497888e+00	2.620455e-02
2740000	-4.486106e+03	-8.874651e+02	4.316468e+00	2.218615e+01	2.209302e-01	2.011576e+00	1.361350e-02	9.554184e-01	8.204278e-02	2.080377e+00	2.769237e-02
2760000	-4.463490e+03	-8.685557e+02	4.743132e+00	2.439296e+01	1.279070e-01	2.243742e+00	3.876459e-02	9.446637e-01	2.315957e-02	1.586648e+00	3.057285e-02
2780000	-4.477012e+03	-8.793821e+02	4.569489e+00	2.299472e+01	2.441860e-01	2.146602e+00	2.293821e-02	8.806121e-01	2.056559e-01	2.380862e+00	2.925581e-02
2800000	-4.468398e+03	-8.561455e+02	4.376840e+00	2.305530e+01	2.093023e-01	2.174114e+00	8.447837e-03	9.774464e-01	5.966843e-02	1.883164e+00	2.823058e-02
2820000	-4.479835e+03	-8.583306e+02	4.915309e+00	2.517591e+01	1.511628e-01	2.329345e+00	2.101371e-02	9.532981e-01	4.973848e-02	2.750989e+00	3.164273e-02
2840000	-4.460421e+03	-8.730028e+02	4.320518e+00	2.245230e+01	1.976744e-01	2.228767e+00	2.873297e-02	9.519411e-01	2.958867e-02	2.335752e+00	2.709014e-02
2860000	-4.476838e+03	-8.694620e+02	3.725131e+00	1.993081e+01	2.209302e-01	2.559903e+00	1.725839e-02	9.511495e-01	6.603378e-02	1.475876e+00	2.394997e-02
2880000	-4.475324e+03	-8.792359e+02	4.157952e+00	2.089745e+01	2.093023e-01	2.395988e+00	5.645750e-03	9.812337e-01	7.663368e-02	1.945126e+00	2.634624e-02
2900000	-4.471854e+03	-8.403131e+02	4.538689e+00	2.191788e+01	2.674419e-01	2.109450e+00	8.984315e-03	9.735777e-01	7.611787e-02	1.705734e+00	2.899643e-02
2920000	-4.469354e+03	-8.883213e+02	3.755427e+00	1.893184e+01	2.093023e-01	2.752037e+00	1.574976e-02	9.470078e-01	8.384578e-02	2.000460e+00	2.395993e-02
2940000	-4.475735e+03	-8.618125e+02	3.920223e+00	1.894126e+01	3.023256e-01	2.951929e+00	1.505686e-02	9.461914e-01	1.239186e-01	1.938833e+00	2.420426e-02
2960000	-4.494350e+03	-8.353111e+02	5.286469e+00	2.577600e+01	2.674419e-01	1.797883e+00	1.581080e-02	9.376233e-01	1.165915e-01	1.811007e+00	3.390929e-02
2980000	-4.501965e+03	-8.418701e+02	5.393719e+00	2.534012e+01	2.441860e-01	2.110408e+00	5.041383e-03	9.865020e-01	8.559273e-02	2.403307e+00	3.464373e-02
3000000	-4.476101e+03	-8.681701e+02	4.933246e+00	2.523419e+01	2.558140e-01	2.315424e+00	6.161177e-03	9.774479e-01	9.923271e-02	2.010356e+00	3.173926e-02
3020000	-4.468434e+03	-8.569803e+02	4.814765e+00	2.509571e+01	2.674419e-01	2.110673e+00	1.302897e-02	9.567833e-01	1.111992e-01	1.973844e+00	3.105724e-02
3040000	-4.484008e+03	-8.600898e+02	5.451181e+00	2.742861e+01	1.860465e-01	1.687145e+00	1.054296e-02	9.784249e-01	3.547734e-02	2.192491e+00	3.503818e-02
3060000	-4.462572e+03	-9.071007e+02	3.845966e+00	2.133440e+01	1.627907e-01	2.387786e+00	1.996078e-02	9.318548e-01	9.857680e-02	2.249857e+00	2.462256e-02
3080000	-4.466314e+03	-8.996864e+02	4.021503e+00	2.161127e+01	1.860465e-01	1.960824e+00	2.893516e-02	9.244988e-01	6.876651e-02	1.154754e+00	2.586372e-02
3100000	-4.507346e+03	-8.435961e+02	4.487369e+00	2.138979e+01	2.093023e-01	2.350193e+00	3.283937e-02	8.940240e-01	1.060058e-01	1.213812e+00	2.847122e-02
3120000	-4.486217e+03	-8.463527e+02	4.994976e+00	2.336628e+01	2.441860e-01	2.422239e+00	1.299285e-02	9.593362e-01	1.108218e-01	1.442920e+00	3.198184e-02
3140000	-4.494427e+03	-8.441522e+02	5.050436e+00	2.488345e+01	2.674419e-01	2.091422e+00	1.248924e-02	9.559585e-01	1.069132e-01	1.482977e+00	3.221225e-02
3160000	-4.475685e+03	-8.592193e+02	5.071430e+00	2.471912e+01	2.674419e-01	2.610107e+00	1.147557e-02	9.600828e-01	1.148910e-01	2.383857e+00	3.254432e-02
3180000	-4.480550e+03	-8.466058e+02	5.007719e+00	2.577373e+01	2.209302e-01	1.893443e+00	1.305792e-02	9.693493e-01	6.115320e-02	1.613063e+00	3.185627e-02
3200000	-4.482985e+03	-8.680605e+02	4.620949e+00	2.484231e+01	1.860465e-01	2.773702e+00	2.254116e-02	9.327555e-01	7.605637e-02	1.754350e+00	2.945331e-02
3220000	-4.467614e+03	-8.692341e+02	4.685109e+00	2.242714e+01	1.976744e-01	1.776175e+00	1.131701e-02	9.631077e-01	1.079347e-01	2.314602e+00	2.987751e-02
3240000	-4.480910e+03	-8.806150e+02	4.144463e+00	2.213116e+01	2.209302e-01	2.414363e+00	1.557748e-02	9.516553e-01	8.238991e-02	1.828842e+00	2.673461e-02
3260000	-4.486255e+03	-8.642296e+02	4.715925e+00	2.252480e+01	2.209302e-01	2.248255e+00	3.192219e-03	9.923030e-01	4.275130e-02	1.452762e+00	2.965954e-02
3280000	-4.475510e+03	-8.681205e+02	4.076478e+00	2.030540e+01	2.558140e-01	1.895177e+00	2.843843e-03	9.907575e-01	7.781547e-02	1.872031e+00	2.602966e-02
3300000	-4.486089e+03	-8.731631e+02	3.931299e+00	1.835529e+01	2.674419e-01	2.369520e+00	3.076961e-03	9.855956e-01	2.272759e-01	1.132461e+00	2.528485e-02
3320000	-4.482949e+03	-8.601351e+02	5.169328e+00	2.424665e+01	1.744186e-01	2.285109e+00	1.285231e-02	9.764310e-01	3.782789e-02	1.557424e+00	3.285194e-02
3340000	-4.475344e+03	-8.864436e+02	3.839676e+00	1.907295e+01	2.558140e-01	2.035083e+00	3.556770e-02	8.593383e-01	1.349868e-01	1.859208e+00	2.432363e-02
3360000	-4.479805e+03	-8.824458e+02	3.997934e+00	2.035107e+01	2.674419e-01	2.208061e+00	3.325645e-02	8.803657e-01	1.176443e-01	2.237464e+00	2.577351e-02
3380000	-4.483348e+03	-9.017184e+02	3.832756e+00	2.171054e+01	2.441860e-01	2.459132e+00	1.722067e-02	9.560769e-01	5.476509e-02	2.264339e+00	2.440530e-02
3400000	-4.467708e+03	-8.533826e+02	4.683087e+00	2.353281e+01	1.976744e-01	2.436191e+00	2.665633e-02	9.246497e-01	6.685718e-02	1.135580e+00	3.011932e-02
3420000	-4.478590e+03	-8.606071e+02	3.982295e+00	1.989581e+01	2.093023e-01	1.858023e+00	2.065356e-02	9.452810e-01	8.746951e-02	1.866746e+00	2.494013e-02
3440000	-4.490477e+03	-8.537813e+02	4.194607e+00	2.063328e+01	1.976744e-01	2.085866e+00	1.732618e-02	9.558662e-01	6.118451e-02	1.774827e+00	2.692804e-02
3460000	-4.491222e+03	-8.477901e+02	4.704612e+00	2.379662e+01	2.441860e-01	2.231578e+00	6.439286e-03	9.780109e-01	8.716239e-02	1.400709e+00	3.024461e-02
3480000	-4.495438e+03	-8.570067e+02	3.812533e+00	1.694520e+01	1.395349e-01	2.232880e+00	1.316239e-02	9.803437e-01	3.400557e-02	9.719720e-01	2.447126e-02
3500000	-4.485544e+03	-8.477878e+02	4.589871e+00	2.070611e+01	1.744186e-01	2.829331e+00	1.487230e-02	9.671843e-01	6.098574e-02	1.062577e+00	2.949834e-02
3520000	-4.467101e+03	-8.602327e+02	5.228812e+00	2.648211e+01	2.209302e-01	1.708516e+00	1.726193e-02	9.643256e-01	4.072584e-02	3.662581e+00	3.363952e-02
3540000	-4.489181e+03	-8.617664e+02	4.600563e+00	2.314826e+01	1.976744e-01	1.871483e+00	2.731454e-02	9.187323e-01	7.581236e-02	3.122968e+00	2.965146e-02
3560000	-4.472097e+03	-8.424916e+02	5.527474e+00	2.691289e+01	3.139535e-01	2.077445e+00	2.267968e-02	9.139693e-01	1.391095e-01	2.640884e+00	3.547807e-02
3580000	-4.467269e+03	-8.647066e+02	3.412221e+00	1.678867e+01	1.162791e-01	2.279127e+00	2.522986e-02	9.620988e-01	2.959425e-02	9.292076e-01	2.187434e-02
3600000	-4.485774e+03	-8.409560e+02	4.353825e+00	2.075408e+01	2.209302e-01	2.399225e+00	1.264109e-02	9.694119e-01	5.264209e-02	1.682666e+00	2.789541e-02
3620000	-4.465068e+03	-8.308559e+02	5.902864e+00	2.640157e+01	1.976744e-01	2.230666e+00	2.995362e-02	9.435988e-01	3.650299e-02	2.156588e+00	3.761981e-02
3640000	-4.476183e+03	-8.103995e+02	7.377647e+00	3.184171e+01	2.906977e-01	2.177611e+00	1.048197e-02	9.607704e-01	1.322163e-01	3.351277e+00	4.725564e-02
3660000	-4.476283e+03	-8.253123e+02	6.216232e+00	2.785887e+01	2.209302e-01	2.414143e+00	2.599371e-02	9.271097e-01	1.210578e-01	3.129358e+00	3.955118e-02
3680000	-4.480693e+03	-8.509106e+02	4.400695e+00	2.156667e+01	1.627907e-01	2.774737e+00	1.827868e-02	9.718960e-01	3.041182e-02	2.062351e+00	2.829213e-02
3700000	-4.494122e+03	-8.675504e+02	4.355206e+00	2.055576e+01	2.093023e-01	2.236271e+00	2.702494e-02	9.390218e-01	6.641296e-02	2.058993e+00	2.797088e-02
3720000	-4.491672e+03	-8.650481e+02	4.608145e+00	2.249880e+01	1.976744e-01	2.340145e+00	1.479309e-02	9.669660e-01	7.019649e-02	1.578789e+00	2.960408e-02
3740000	-4.476040e+03	-8.724254e+02	4.922193e+00	2.504852e+01	1.046512e-01	2.352473e+00	5.651921e-03	9.919866e-01	2.061433e-02	2.045190e+00	3.163376e-02
3760000	-4.470324e+03	-8.671521e+02	4.031527e+00	2.211760e+01	1.976744e-01	1.905013e+00	1.284682e-02	9.647690e-01	6.298679e-02	1.726350e+00	2.589387e-02
3780000	-4.480338e+03	-8.448576e+02	4.860054e+00	2.373128e+01	2.441860e-01	2.503113e+00	2.101905e-02	9.402122e-01	7.098735e-02	3.553272e+00	3.113161e-02
3800000	-4.482587e+03	-8.639509e+02	3.818107e+00	2.059744e+01	1.279070e-01	2.952750e+00	1.070888e-02	9.831374e-01	3.165479e-02	1.337190e+00	2.453947e-02
3820000	-4.472986e+03	-9.013806e+02	3.793002e+00	1.995112e+01	1.627907e-01	2.358394e+00	2.049030e-02	9.646235e-01	2.864148e-02	1.317780e+00	2.437917e-02
3840000	-4.471737e+03	-8.777858e+02	3.911162e+00	2.020902e+01	2.325581e-01	2.266215e+00	1.078485e-02	9.600130e-01	1.025688e-01	2.012703e+00	2.514214e-02
3860000	-4.473959e+03	-8.696186e+02	4.792768e+00	2.495563e+01	1.627907e-01	2.048575e+00	7.983954e-03	9.822117e-01	5.043691e-02	3.179487e+00	3.042861e-02
3880000	-4.491006e+03	-8.562942e+02	4.434229e+00	2.109576e+01	1.511628e-01	2.550907e+00	2.253856e-02	9.652297e-01	2.418088e-02	1.607825e+00	2.827853e-02
3900000	-4.466494e+03	-8.719137e+02	4.721977e+00	2.507875e+01	1.279070e-01	1.991360e+00	3.013996e-02	9.357585e-01	3.837897e-02	2.617954e+00	3.022356e-02
3920000	-4.473824e+03	-8.360772e+02	5.858938e+00	3.121675e+01	1.744186e-01	2.594338e+00	1.319297e-02	9.629621e-01	5.893190e-02	3.038046e+00	3.764423e-02
3940000	-4.474967e+03	-8.502961e+02	5.272866e+00	2.892256e+01	2.558140e-01	2.206496e+00	1.775110e-02	9.468976e-01	7.197359e-02	1.830221e+00	3.401581e-02
3960000	-4.484604e+03	-8.364925e+02	5.194914e+00	2.277723e+01	3.139535e-01	2.212028e+00	2.240051e-02	9.236897e-01	1.288678e-01	1.672656e+00	3.294699e-02
3980000	-4.481282e+03	-8.672593e+02	4.155693e+00	2.147308e+01	2.325581e-01	2.869488e+00	1.335999e-02	9.557273e-01	8.098250e-02	1.288179e+00	2.623690e-02
4000000	-4.492800e+03	-8.604781e+02	4.991062e+00	2.684706e+01	1.744186e-01	2.247957e+00	3.564551e-02	9.355633e-01	3.303462e-02	1.352588e+00	3.179014e-02
4020000	-4.469957e+03	-8.411140e+02	5.555521e+00	2.714511e+01	2.558140e-01	2.470078e+00	2.898775e-02	9.434258e-01	4.246962e-02	2.158104e+00	3.579199e-02
4040000	-4.489960e+03	-8.541269e+02	4.926518e+00	2.239465e+01	2.790698e-01	2.003586e+00	1.234314e-02	9.575984e-01	1.295925e-01	1.354528e+00	3.098832e-02
4060000	-4.479051e+03	-8.401403e+02	5.480303e+00	2.302309e+01	2.790698e-01	2.404426e+00	1.929306e-02	9.431849e-01	7.738914e-02	1.355604e+00	3.437074e-02
4080000	-4.491672e+03	-8.417408e+02	5.018922e+00	2.381141e+01	1.744186e-01	2.653258e+00	1.028223e-02	9.793939e-01	4.892721e-02	1.924402e+00	3.148894e-02
4100000	-4.476769e+03	-8.736000e+02	5.069559e+00	2.429035e+01	1.860465e-01	2.582653e+00	2.670571e-03	9.936332e-01	5.463021e-02	2.518977e+00	3.191102e-02
4120000	-4.496213e+03	-8.607682e+02	4.199192e+00	2.092396e+01	3.139535e-01	2.613698e+00	1.796537e-02	9.270724e-01	1.163835e-01	2.110320e+00	2.683319e-02
4140000	-4.486232e+03	-8.771663e+02	4.243125e+00	2.228192e+01	2.209302e-01	2.098246e+00	1.351820e-02	9.503393e-01	9.755627e-02	2.638062e+00	2.685568e-02
4160000	-4.487801e+03	-8.275367e+02	5.698017e+00	2.911808e+01	2.325581e-01	2.283390e+00	1.548619e-02	9.509482e-01	8.057016e-02	2.982218e+00	3.641285e-02
4180000	-4.479857e+03	-8.782759e+02	4.484660e+00	2.313651e+01	2.209302e-01	2.111238e+00	3.710585e-02	8.919762e-01	8.420702e-02	1.505657e+00	2.881723e-02
4200000	-4.462258e+03	-8.731195e+02	4.968293e+00	2.475568e+01	1.976744e-01	2.704915e+00	2.376531e-02	9.437739e-01	4.486506e-02	2.411199e+00	3.128646e-02
4220000	-4.481491e+03	-8.525673e+02	5.372108e+00	2.764767e+01	1.976744e-01	2.954935e+00	9.587112e-03	9.732405e-01	5.784992e-02	3.438556e+00	3.442073e-02
4240000	-4.469217e+03	-8.923010e+02	3.884481e+00	1.881119e+01	1.976744e-01	1.806911e+00	1.115904e-02	9.714083e-01	5.065768e-02	1.433718e+00	2.500440e-02
4260000	-4.465586e+03	-8.866889e+02	3.369180e+00	1.582537e+01	2.093023e-01	2.405237e+00	1.191076e-02	9.653131e-01	6.668749e-02	1.546815e+00	2.153436e-02
4280000	-4.483919e+03	-8.720333e+02	5.088553e+00	2.480921e+01	1.744186e-01	2.231386e+00	5.117499e-02	9.414196e-01	1.883500e-02	3.112835e+00	3.277174e-02
4300000	-4.484295e+03	-8.609779e+02	5.068180e+00	2.279389e+01	1.511628e-01	2.066679e+00	1.675380e-02	9.681315e-01	4.463637e-02	1.483406e+00	3.238416e-02
4320000	-4.476828e+03	-8.682301e+02	4.035104e+00	2.311629e+01	1.511628e-01	2.388765e+00	8.549527e-03	9.759431e-01	5.176000e-02	1.606756e+00	2.590164e-02
4340000	-4.480776e+03	-8.628037e+02	4.952682e+00	2.479942e+01	2.674419e-01	2.119922e+00	2.780439e-02	8.990821e-01	1.465810e-01	2.170027e+00	3.139945e-02
4360000	-4.480017e+03	-8.510883e+02	4.199870e+00	1.974245e+01	3.023256e-01	2.614523e+00	8.900505e-03	9.622429e-01	1.409859e-01	1.569771e+00	2.696891e-02
4380000	-4.485844e+03	-8.484586e+02	5.391710e+00	2.566620e+01	2.325581e-01	1.997002e+00	4.349102e-02	8.476071e-01	1.485553e-01	1.226691e+00	3.456876e-02
4400000	-4.483407e+03	-8.471270e+02	4.618991e+00	2.180719e+01	2.441860e-01	2.060403e+00	2.219157e-02	9.387088e-01	8.256502e-02	1.002552e+00	2.945950e-02
4420000	-4.460137e+03	-8.349661e+02	5.640345e+00	2.840587e+01	2.209302e-01	1.818271e+00	1.915361e-02	9.363808e-01	1.005712e-01	2.684474e+00	3.638036e-02
4440000	-4.468170e+03	-8.357374e+02	5.097741e+00	2.673099e+01	1.395349e-01	3.306466e+00	6.622195e-03	9.849637e-01	4.823700e-02	2.499705e+00	3.264680e-02
4460000	-4.480004e+03	-8.488402e+02	5.853501e+00	2.950654e+01	1.627907e-01	2.257374e+00	9.115002e-03	9.814543e-01	3.574227e-02	2.490540e+00	3.725651e-02
4480000	-4.504931e+03	-8.621995e+02	5.267162e+00	2.684577e+01	1.279070e-01	2.035848e+00	9.819017e-03	9.865624e-01	1.912658e-02	2.782012e+00	3.328351e-02
4500000	-4.492784e+03	-8.505280e+02	5.059840e+00	2.835398e+01	1.976744e-01	2.320951e+00	2.324282e-02	9.227270e-01	9.276825e-02	3.482237e+00	3.232519e-02
4520000	-4.466995e+03	-8.719024e+02	4.429869e+00	2.338271e+01	2.325581e-01	2.274116e+00	1.690566e-02	9.274994e-01	1.353936e-01	2.026397e+00	2.835562e-02
4540000	-4.477026e+03	-8.670828e+02	4.164744e+00	2.082126e+01	2.209302e-01	2.572026e+00	1.187012e-02	9.565348e-01	9.216329e-02	1.277456e+00	2.623911e-02
4560000	-4.470813e+03	-8.851009e+02	3.910217e+00	1.977624e+01	2.093023e-01	2.428445e+00	1.365028e-02	9.645780e-01	6.117425e-02	1.506817e+00	2.516196e-02
4580000	-4.494206e+03	-8.593945e+02	5.258252e+00	2.542557e+01	2.325581e-01	2.051472e+00	1.842932e-02	9.409043e-01	8.937011e-02	2.412327e+00	3.389567e-02
4600000	-4.490564e+03	-8.662411e+02	4.672835e+00	2.134845e+01	1.511628e-01	1.902222e+00	1.261959e-02	9.768530e-01	5.328707e-02	1.867756e+00	3.007735e-02
4620000	-4.457848e+03	-8.491538e+02	4.332593e+00	2.145221e+01	2.790698e-01	2.515560e+00	6.140988e-03	9.688373e-01	1.428233e-01	1.744334e+00	2.790906e-02
4640000	-4.494709e+03	-8.977150e+02	4.112530e+00	2.381386e+01	1.627907e-01	2.239443e+00	3.631705e-02	9.332917e-01	2.476222e-02	1.140160e+00	2.652637e-02
4660000	-4.509705e+03	-8.371546e+02	4.284251e+00	2.111423e+01	2.906977e-01	2.106515e+00	1.474342e-02	9.544564e-01	9.357872e-02	1.490897e+00	2.742280e-02
4680000	-4.499452e+03	-8.630683e+02	4.058986e+00	2.173496e+01	1.511628e-01	1.979729e+00	1.533232e-02	9.528680e-01	8.469601e-02	2.297130e+00	2.566649e-02
4700000	-4.488009e+03	-8.504716e+02	4.049088e+00	1.919135e+01	2.674419e-01	1.924101e+00	1.440745e-02	9.565228e-01	9.147327e-02	1.330872e+00	2.553209e-02
4720000	-4.483303e+03	-8.775000e+02	3.689255e+00	1.702472e+01	2.093023e-01	1.985759e+00	2.812217e-02	9.481572e-01	4.385545e-02	1.630504e+00	2.371698e-02
4740000	-4.477684e+03	-8.699994e+02	4.508290e+00	2.254478e+01	1.860465e-01	2.465207e+00	9.135573e-03	9.714239e-01	7.007408e-02	2.439892e+00	2.905126e-02
4760000	-4.478548e+03	-8.696903e+02	4.090483e+00	2.177203e+01	2.674419e-01	2.115619e+00	1.453286e-02	9.171305e-01	2.212252e-01	1.441672e+00	2.633576e-02
4780000	-4.478614e+03	-8.603230e+02	4.878825e+00	2.465281e+01	2.093023e-01	1.891735e+00	3.329074e-02	9.170754e-01	7.805785e-02	2.144393e+00	3.095927e-02
4800000	-4.463904e+03	-8.589508e+02	4.419580e+00	2.215783e+01	2.209302e-01	2.878837e+00	2.256919e-02	9.415563e-01	6.642315e-02	2.161179e+00	2.833933e-02
4820000	-4.479917e+03	-8.880891e+02	4.303379e+00	2.393135e+01	1.627907e-01	2.392344e+00	8.207789e-03	9.821821e-01	4.203052e-02	2.020064e+00	2.689036e-02
4840000	-4.462377e+03	-8.638293e+02	5.097099e+00	2.642987e+01	1.976744e-01	2.651325e+00	2.965905e-02	9.283624e-01	7.122432e-02	1.981385e+00	3.260816e-02
4860000	-4.486232e+03	-8.608761e+02	4.834249e+00	2.491317e+01	1.976744e-01	2.329388e+00	1.319491e-02	9.654508e-01	5.142753e-02	2.082824e+00	3.053258e-02
4880000	-4.476498e+03	-8.985352e+02	3.801799e+00	2.126851e+01	2.325581e-01	1.976175e+00	9.251887e-03	9.656141e-01	8.858648e-02	1.823375e+00	2.401059e-02
4900000	-4.480830e+03	-8.318142e+02	5.461453e+00	2.504773e+01	2.558140e-01	2.678156e+00	2.616805e-02	9.162495e-01	1.070888e-01	1.219301e+00	3.522844e-02
4920000	-4.485333e+03	-8.507656e+02	4.708487e+00	2.530016e+01	2.558140e-01	2.125009e+00	3.254551e-02	8.811251e-01	9.267465e-02	2.292036e+00	3.019067e-02
4940000	-4.467387e+03	-8.895290e+02	4.609576e+00	2.364318e+01	2.093023e-01	1.778459e+00	3.087436e-02	8.760258e-01	1.379872e-01	2.816803e+00	2.914088e-02
4960000	-4.468817e+03	-9.027139e+02	3.967947e+00	2.121633e+01	1.395349e-01	2.532784e+00	3.074417e-02	8.989462e-01	9.166723e-02	1.784052e+00	2.544237e-02
4980000	-4.488765e+03	-8.638487e+02	4.395515e+00	2.246305e+01	2.906977e-01	1.984689e+00	2.405607e-02	8.863959e-01	1.982880e-01	2.447554e+00	2.815144e-02
5000000	-4.483516e+03	-8.612660e+02	4.776616e+00	2.441150e+01	2.093023e-01	2.659594e+00	1.640757e-02	9.331790e-01	1.141057e-01	2.382434e+00	3.054823e-02
5020000	-4.470807e+03	-8.471960e+02	5.856496e+00	2.879750e+01	2.093023e-01	2.333155e+00	3.142712e-02	9.020567e-01	9.702618e-02	2.768292e+00	3.776592e-02
5040000	-4.476046e+03	-8.394776e+02	5.415367e+00	2.497140e+01	2.441860e-01	2.460257e+00	2.553409e-02	9.016344e-01	1.083128e-01	1.854964e+00	3.473721e-02
5060000	-4.466819e+03	-9.159585e+02	3.160065e+00	2.020735e+01	2.325581e-01	2.173242e+00	4.183819e-03	9.857578e-01	6.345975e-02	1.432352e+00	2.017008e-02
5080000	-4.482076e+03	-8.659025e+02	5.066132e+00	2.837219e+01	1.046512e-01	1.821908e+00	1.441949e-02	9.753717e-01	2.544256e-02	2.595309e+00	3.248452e-02
5100000	-4.468983e+03	-8.817414e+02	3.783232e+00	2.069630e+01	2.790698e-01	1.863297e+00	5.872024e-03	9.715044e-01	1.519630e-01	1.049028e+00	2.371457e-02
5120000	-4.469886e+03	-8.656329e+02	4.991194e+00	2.458978e+01	2.209302e-01	2.206016e+00	1.358034e-02	9.589907e-01	6.268661e-02	2.165850e+00	3.207520e-02
5140000	-4.478987e+03	-8.730529e+02	4.296572e+00	2.097909e+01	1.860465e-01	1.783536e+00	5.710166e-03	9.860393e-01	6.286437e-02	1.426442e+00	2.769014e-02
5160000	-4.493224e+03	-8.725945e+02	4.558849e+00	2.321505e+01	2.209302e-01	2.263949e+00	1.057271e-02	9.784314e-01	4.094496e-02	1.789185e+00	2.896585e-02
5180000	-4.487808e+03	-8.755902e+02	4.267409e+00	2.215619e+01	3.023256e-01	2.232336e+00	1.001612e-02	9.511157e-01	1.660175e-01	1.181910e+00	2.715775e-02
5200000	-4.450110e+03	-8.737656e+02	4.286169e+00	2.380785e+01	1.627907e-01	2.226245e+00	5.020737e-03	9.855110e-01	5.180298e-02	2.254818e+00	2.748886e-02
5220000	-4.488478e+03	-8.678639e+02	4.463399e+00	2.412842e+01	2.325581e-01	2.256250e+00	1.291781e-02	9.741930e-01	3.368084e-02	1.072005e+00	2.837810e-02
5240000	-4.470821e+03	-8.241448e+02	5.224595e+00	2.517628e+01	1.976744e-01	2.664268e+00	8.094486e-03	9.730717e-01	1.041136e-01	1.594465e+00	3.340082e-02
5260000	-4.470434e+03	-8.533181e+02	5.224181e+00	2.800032e+01	1.976744e-01	2.553364e+00	4.332446e-03	9.812048e-01	1.215646e-01	2.829935e+00	3.308999e-02
5280000	-4.481100e+03	-8.736112e+02	3.947527e+00	1.919264e+01	2.441860e-01	2.855635e+00	1.287589e-02	9.431517e-01	1.388822e-01	8.506876e-01	2.512741e-02
5300000	-4.495161e+03	-8.726057e+02	4.091599e+00	1.985901e+01	1.976744e-01	2.943055e+00	3.249167e-02	9.362244e-01	4.105021e-02	1.277945e+00	2.638915e-02
5320000	-4.477528e+03	-8.387692e+02	5.489775e+00	2.739343e+01	6.976744e-02	2.270173e+00	1.770468e-02	9.916086e-01	2.162379e-03	1.973199e+00	3.504954e-02
5340000	-4.476999e+03	-8.675673e+02	4.068633e+00	2.196060e+01	4.651163e-02	2.482477e+00	8.415159e-03	9.965661e-01	1.859871e-03	1.313718e+00	2.596222e-02
5360000	-4.488016e+03	-8.902599e+02	3.964311e+00	2.065928e+01	1.046512e-01	2.026710e+00	1.166851e-02	9.956591e-01	1.504253e-03	1.445009e+00	2.528557e-02
5380000	-4.485728e+03	-8.789682e+02	4.337004e+00	2.296460e+01	1.744186e-01	1.981311e+00	1.125203e-02	9.676358e-01	7.472819e-02	1.349295e+00	2.741526e-02
5400000	-4.473304e+03	-8.746135e+02	4.281864e+00	2.213570e+01	2.093023e-01	2.258253e+00	1.163395e-02	9.611703e-01	9.288088e-02	2.763727e+00	2.728604e-02
5420000	-4.468177e+03	-8.996879e+02	3.324101e+00	1.791822e+01	1.976744e-01	2.541974e+00	1.060460e-02	9.633827e-01	7.567913e-02	1.819689e+00	2.099847e-02
5440000	-4.482731e+03	-8.848207e+02	3.381531e+00	1.911032e+01	1.279070e-01	2.580418e+00	2.442227e-02	9.510649e-01	3.285996e-02	5.942244e-01	2.152636e-02
5460000	-4.500829e+03	-8.877919e+02	3.513294e+00	1.828342e+01	2.558140e-01	2.567477e+00	2.548549e-02	9.207686e-01	8.762657e-02	8.588550e-01	2.232327e-02
5480000	-4.469833e+03	-8.689965e+02	4.305185e+00	2.167005e+01	2.209302e-01	2.573865e+00	1.937409e-02	9.330508e-01	9.585284e-02	1.425758e+00	2.716057e-02
5500000	-4.463839e+03	-8.777573e+02	4.238065e+00	2.307578e+01	1.279070e-01	2.588032e+00	1.856070e-02	9.656727e-01	2.940342e-02	2.993948e+00	2.719307e-02
5520000	-4.474145e+03	-8.534695e+02	4.192629e+00	2.174119e+01	1.976744e-01	2.034266e+00	1.071180e-02	9.637829e-01	1.047223e-01	1.519361e+00	2.694472e-02
5540000	-4.492892e+03	-8.553032e+02	4.506801e+00	2.214674e+01	2.093023e-01	2.844255e+00	3.621468e-02	8.982627e-01	8.301157e-02	1.315163e+00	2.897585e-02
5560000	-4.465105e+03	-8.700617e+02	4.454047e+00	2.462645e+01	2.093023e-01	2.586994e+00	1.719937e-02	9.551036e-01	5.808043e-02	2.579064e+00	2.846807e-02
5580000	-4.480232e+03	-8.486694e+02	4.591414e+00	2.518699e+01	2.441860e-01	1.864569e+00	3.183872e-02	8.824359e-01	1.011262e-01	2.627522e+00	2.931460e-02
5600000	-4.469757e+03	-8.425792e+02	5.212941e+00	2.758708e+01	2.558140e-01	2.703560e+00	1.550742e-02	9.517528e-01	7.057594e-02	1.598351e+00	3.350618e-02
5620000	-4.465395e+03	-8.519577e+02	5.710736e+00	2.865144e+01	2.441860e-01	2.123047e+00	1.915231e-02	9.266876e-01	1.185928e-01	2.661823e+00	3.678763e-02
5640000	-4.481805e+03	-8.396046e+02	5.198565e+00	2.614738e+01	1.744186e-01	2.436436e+00	2.077838e-02	9.631496e-01	4.035328e-02	1.288355e+00	3.333829e-02
5660000	-4.480545e+03	-8.638552e+02	4.954668e+00	2.725149e+01	1.860465e-01	2.729130e+00	2.024972e-02	9.617057e-01	3.658338e-02	3.471841e+00	3.169507e-02
5680000	-4.470743e+03	-8.563846e+02	4.895098e+00	2.393825e+01	1.395349e-01	2.150609e+00	1.372042e-02	9.797281e-01	2.457739e-02	2.455936e+00	3.103422e-02
5700000	-4.481174e+03	-8.565880e+02	4.747386e+00	2.395148e+01	2.325581e-01	2.008675e+00	1.719817e-02	9.572493e-01	5.690511e-02	2.733529e+00	3.049430e-02
5720000	-4.487970e+03	-8.782947e+02	3.804692e+00	2.323365e+01	2.558140e-01	2.129300e+00	3.388649e-03	9.844361e-01	1.048234e-01	1.282967e+00	2.440669e-02
5740000	-4.484030e+03	-8.729620e+02	4.988591e+00	2.614146e+01	1.627907e-01	1.940059e+00	1.348766e-02	9.706055e-01	4.450398e-02	2.532490e+00	3.131805e-02
5760000	-4.475712e+03	-8.806903e+02	3.662723e+00	2.029949e+01	1.976744e-01	2.723917e+00	1.224406e-02	9.628264e-01	8.013705e-02	2.041762e+00	2.353676e-02
5780000	-4.459127e+03	-8.637119e+02	5.045393e+00	2.609142e+01	2.209302e-01	2.120238e+00	1.668227e-02	9.486230e-01	8.641442e-02	1.382852e+00	3.220504e-02
5800000	-4.489048e+03	-8.495784e+02	5.428751e+00	2.800278e+01	2.325581e-01	2.037281e+00	2.885356e-02	9.321771e-01	5.760494e-02	2.450973e+00	3.461949e-02
5820000	-4.476881e+03	-8.893504e+02	4.222837e+00	2.279078e+01	1.860465e-01	2.480429e+00	1.373646e-02	9.559580e-01	6.280630e-02	1.139822e+00	2.669901e-02
5840000	-4.490252e+03	-8.676033e+02	3.837068e+00	2.075302e+01	1.511628e-01	2.057708e+00	1.371678e-02	9.709471e-01	3.725916e-02	2.035715e+00	2.465504e-02
5860000	-4.478832e+03	-8.721552e+02	3.840422e+00	2.056718e+01	2.790698e-01	2.462838e+00	1.228476e-02	9.516962e-01	1.452405e-01	1.361389e+00	2.474486e-02
5880000	-4.495499e+03	-8.766955e+02	3.897337e+00	1.986569e+01	2.093023e-01	2.326687e+00	6.168224e-03	9.728728e-01	1.082126e-01	1.305670e+00	2.498855e-02
5900000	-4.481645e+03	-8.827524e+02	4.425852e+00	2.436792e+01	1.511628e-01	1.990187e+00	1.342929e-02	9.581427e-01	7.758774e-02	1.659268e+00	2.844809e-02
5920000	-4.480794e+03	-8.385722e+02	4.089617e+00	2.067340e+01	1.976744e-01	2.221507e+00	9.947415e-03	9.690025e-01	7.394186e-02	1.009503e+00	2.612113e-02
5940000	-4.489886e+03	-8.455587e+02	4.351497e+00	2.148867e+01	2.790698e-01	2.253654e+00	4.290112e-03	9.815087e-01	1.127376e-01	1.341941e+00	2.770530e-02
5960000	-4.461143e+03	-8.528924e+02	5.077876e+00	2.683890e+01	1.511628e-01	1.889724e+00	2.858573e-02	9.455291e-01	4.102316e-02	1.512683e+00	3.271745e-02
5980000	-4.473455e+03	-8.516413e+02	5.122045e+00	2.653578e+01	1.511628e-01	1.772870e+00	2.189218e-02	9.486534e-01	5.684958e-02	1.831092e+00	3.297327e-02
6000000	-4.480953e+03	-8.595480e+02	4.642824e+00	2.494770e+01	1.976744e-01	2.296026e+00	1.545113e-02	9.655588e-01	4.834335e-02	2.338508e+00	2.922391e-02
6020000	-4.503622e+03	-8.399593e+02	5.282165e+00	3.019019e+01	1.395349e-01	2.137778e+00	1.637782e-02	9.688924e-01	3.362632e-02	2.833259e+00	3.365707e-02
6040000	-4.472959e+03	-8.889006e+02	4.070287e+00	2.149787e+01	1.860465e-01	2.426214e+00	1.007052e-02	9.658699e-01	1.081654e-01	2.043211e+00	2.614391e-02
6060000	-4.503269e+03	-8.682416e+02	4.065779e+00	2.040880e+01	2.325581e-01	1.799644e+00	1.669199e-02	9.388327e-01	1.276222e-01	1.885988e+00	2.604581e-02
6080000	-4.470303e+03	-8.638039e+02	4.464496e+00	2.466087e+01	2.674419e-01	1.849426e+00	2.472365e-02	9.039165e-01	1.136753e-01	2.125038e+00	2.829093e-02
6100000	-4.466015e+03	-8.923030e+02	3.437894e+00	1.864002e+01	2.674419e-01	2.183853e+00	8.590828e-03	9.655816e-01	1.046658e-01	1.452459e+00	2.131721e-02
6120000	-4.484134e+03	-8.394825e+02	5.548758e+00	2.604922e+01	1.744186e-01	2.278014e+00	3.357705e-02	9.346966e-01	4.358815e-02	2.446375e+00	3.549059e-02
6140000	-4.485997e+03	-8.628323e+02	4.180469e+00	2.162437e+01	1.860465e-01	2.188735e+00	1.652574e-02	9.571617e-01	6.185203e-02	1.136636e+00	2.676139e-02
6160000	-4.490089e+03	-8.814850e+02	4.591559e+00	2.437095e+01	2.325581e-01	1.654708e+00	1.415882e-02	9.398526e-01	1.482631e-01	1.318478e+00	2.937668e-02
6180000	-4.472756e+03	-8.570141e+02	4.970001e+00	2.575877e+01	1.046512e-01	2.095489e+00	2.505200e-02	9.626670e-01	2.294961e-02	2.205155e+00	3.199821e-02
6200000	-4.470955e+03	-8.463931e+02	5.812287e+00	2.713366e+01	2.441860e-01	2.028622e+00	1.490915e-02	9.546513e-01	9.968638e-02	2.385650e+00	3.747954e-02
6220000	-4.476460e+03	-9.037751e+02	3.988321e+00	2.228171e+01	2.093023e-01	2.219956e+00	2.344919e-02	9.508900e-01	3.810782e-02	1.563359e+00	2.547613e-02
6240000	-4.478728e+03	-8.460074e+02	5.268584e+00	2.544722e+01	2.209302e-01	2.456481e+00	6.321974e-03	9.836991e-01	7.256792e-02	4.096117e+00	3.379606e-02
6260000	-4.469341e+03	-8.403098e+02	4.498136e+00	2.108347e+01	2.209302e-01	1.901297e+00	1.582591e-02	9.650455e-01	6.070062e-02	1.917476e+00	2.886527e-02
6280000	-4.484381e+03	-8.490578e+02	5.265631e+00	2.632357e+01	1.976744e-01	2.844011e+00	2.646080e-02	9.325587e-01	6.625264e-02	2.551526e+00	3.376120e-02
6300000	-4.514323e+03	-8.537561e+02	3.392487e+00	1.710316e+01	2.790698e-01	2.473502e+00	2.628742e-02	8.784903e-01	1.516121e-01	6.355816e-01	2.187813e-02
6320000	-4.460396e+03	-8.397864e+02	5.521098e+00	2.998578e+01	2.441860e-01	2.688176e+00	1.516530e-02	9.363394e-01	1.286970e-01	1.690975e+00	3.549078e-02
6340000	-4.451656e+03	-8.791528e+02	4.619996e+00	2.610193e+01	1.860465e-01	2.403557e+00	2.328194e-02	9.588979e-01	2.657389e-02	3.170161e+00	2.962749e-02
6360000	-4.447260e+03	-8.732588e+02	4.715703e+00	2.659627e+01	1.511628e-01	1.739456e+00	5.463308e-03	9.880087e-01	3.995334e-02	1.984918e+00	3.041198e-02
6380000	-4.445345e+03	-8.853028e+02	4.769397e+00	2.677309e+01	1.511628e-01	2.117607e+00	2.801131e-03	9.953930e-01	1.981475e-02	1.864359e+00	3.072980e-02
6400000	-4.473333e+03	-8.797986e+02	4.508326e+00	2.277086e+01	1.046512e-01	2.264831e+00	1.384510e-02	9.786196e-01	2.835015e-02	2.787147e+00	2.871174e-02
6420000	-4.461152e+03	-8.585320e+02	3.973615e+00	2.179458e+01	1.627907e-01	2.475011e+00	1.974657e-02	9.587505e-01	3.447194e-02	1.396023e+00	2.562132e-02
6440000	-4.473654e+03	-8.676034e+02	4.565436e+00	2.379747e+01	2.325581e-01	3.153487e+00	2.700263e-02	8.998603e-01	1.012426e-01	2.186997e+00	2.930299e-02
6460000	-4.479181e+03	-8.511202e+02	4.612615e+00	2.377248e+01	2.674419e-01	2.826132e+00	2.322336e-02	8.979679e-01	1.627259e-01	2.032990e+00	2.948466e-02
6480000	-4.468692e+03	-8.742339e+02	3.552957e+00	1.812287e+01	2.790698e-01	2.244596e+00	1.569816e-02	9.433164e-01	9.790721e-02	1.206816e+00	2.283729e-02
6500000	-4.458296e+03	-8.652906e+02	5.519226e+00	2.830157e+01	2.209302e-01	2.285295e+00	2.803978e-02	9.395081e-01	5.201250e-02	3.388556e+00	3.509063e-02
6520000	-4.497722e+03	-8.941732e+02	3.461645e+00	1.708412e+01	2.906977e-01	2.533492e+00	2.634251e-02	8.928489e-01	1.726892e-01	1.202052e+00	2.210596e-02
6540000	-4.489844e+03	-8.934666e+02	3.603499e+00	2.005605e+01	1.860465e-01	2.813408e+00	2.710257e-02	9.351497e-01	5.568084e-02	3.130637e+00	2.298958e-02
6560000	-4.480008e+03	-8.579264e+02	5.138522e+00	2.669306e+01	2.093023e-01	2.577402e+00	1.224096e-02	9.729941e-01	3.813979e-02	1.176914e+00	3.264550e-02
6580000	-4.475949e+03	-8.584273e+02	5.302592e+00	2.689084e+01	2.558140e-01	2.306926e+00	1.401873e-02	9.469567e-01	1.003593e-01	2.734246e+00	3.389200e-02
6600000	-4.466996e+03	-8.672371e+02	4.692617e+00	2.428730e+01	2.093023e-01	2.272453e+00	4.830351e-02	8.691498e-01	7.364997e-02	1.605776e+00	3.023193e-02
6620000	-4.465113e+03	-8.618311e+02	4.257163e+00	2.157998e+01	2.674419e-01	2.469698e+00	1.878662e-02	9.299680e-01	1.236651e-01	2.004500e+00	2.730885e-02
6640000	-4.467146e+03	-8.815343e+02	3.712388e+00	1.897386e+01	1.976744e-01	2.565423e+00	1.938290e-02	9.401531e-01	9.087152e-02	1.596169e+00	2.374081e-02
6660000	-4.470220e+03	-8.797314e+02	4.301453e+00	2.158508e+01	1.860465e-01	2.304079e+00	1.355021e-02	9.657839e-01	5.097843e-02	1.834256e+00	2.741127e-02
6680000	-4.478141e+03	-8.898071e+02	3.829998e+00	2.007403e+01	2.674419e-01	2.373914e+00	1.293322e-02	9.361650e-01	1.907104e-01	2.020524e+00	2.437212e-02
6700000	-4.478707e+03	-8.321607e+02	4.601478e+00	2.249002e+01	2.790698e-01	2.285280e+00	3.025097e-02	9.065380e-01	1.138810e-01	1.326623e+00	2.959635e-02
6720000	-4.475616e+03	-8.814745e+02	4.184143e+00	2.155393e+01	2.325581e-01	2.248149e+00	2.905380e-02	9.002379e-01	1.191065e-01	1.379228e+00	2.687652e-02
6740000	-4.468651e+03	-8.669185e+02	5.324386e+00	2.614361e+01	3.023256e-01	1.691145e+00	1.244572e-02	9.508843e-01	1.515719e-01	3.230714e+00	3.418172e-02
6760000	-4.453343e+03	-8.548073e+02	4.870484e+00	2.344979e+01	2.906977e-01	2.539925e+00	1.219318e-02	9.611583e-01	9.336821e-02	2.210861e+00	3.116966e-02
6780000	-4.476372e+03	-8.697817e+02	4.291517e+00	2.126491e+01	2.441860e-01	2.024198e+00	2.653380e-02	9.174438e-01	1.123112e-01	1.171098e+00	2.749325e-02
6800000	-4.488156e+03	-8.582771e+02	4.095128e+00	2.023686e+01	3.023256e-01	2.493317e+00	1.959081e-02	8.987553e-01	2.029367e-01	1.863546e+00	2.636557e-02
6820000	-4.467005e+03	-8.924313e+02	3.787996e+00	2.102718e+01	2.209302e-01	2.653197e+00	1.502927e-02	9.466865e-01	7.662977e-02	1.036801e+00	2.427178e-02
6840000	-4.490260e+03	-8.732015e+02	4.394702e+00	2.075793e+01	2.209302e-01	2.470451e+00	6.884091e-03	9.843056e-01	5.416229e-02	1.330327e+00	2.825620e-02
6860000	-4.459969e+03	-8.539848e+02	4.861950e+00	2.203611e+01	1.395349e-01	2.075215e+00	1.267984e-02	9.836798e-01	2.157938e-02	2.053560e+00	3.098787e-02
6880000	-4.477103e+03	-8.784202e+02	4.028438e+00	2.231046e+01	2.441860e-01	2.591362e+00	1.815072e-02	9.407769e-01	9.512505e-02	1.631765e+00	2.597622e-02
6900000	-4.462013e+03	-8.850652e+02	4.185415e+00	2.330977e+01	1.976744e-01	2.282973e+00	1.168482e-02	9.597619e-01	9.727403e-02	1.785662e+00	2.678051e-02
6920000	-4.483740e+03	-8.683946e+02	4.964001e+00	2.795792e+01	1.279070e-01	2.102289e+00	1.783829e-02	9.560513e-01	3.744451e-02	2.262107e+00	3.192423e-02
6940000	-4.485731e+03	-8.869900e+02	4.080590e+00	2.166547e+01	1.860465e-01	2.507693e+00	3.686639e-02	8.970816e-01	5.859916e-02	1.440278e+00	2.624666e-02
6960000	-4.483630e+03	-8.657589e+02	4.874788e+00	2.478442e+01	1.395349e-01	2.429648e+00	1.922500e-02	9.614402e-01	4.979285e-02	2.362592e+00	3.132435e-02
6980000	-4.487292e+03	-8.701742e+02	3.602327e+00	1.867040e+01	2.441860e-01	2.425924e+00	3.420879e-03	9.878989e-01	8.032642e-02	1.326588e+00	2.274079e-02
7000000	-4.477879e+03	-8.836085e+02	3.876550e+00	2.050295e+01	1.976744e-01	2.829850e+00	7.647206e-03	9.800803e-01	7.962567e-02	2.034437e+00	2.410833e-02
7020000	-4.488345e+03	-8.997128e+02	3.508932e+00	1.878987e+01	2.209302e-01	2.952618e+00	1.696682e-02	9.527093e-01	5.988848e-02	1.632626e+00	2.234440e-02
7040000	-4.483678e+03	-8.673876e+02	5.319700e+00	2.651940e+01	1.162791e-01	3.027844e+00	5.913185e-03	9.937970e-01	1.154971e-02	2.501039e+00	3.332429e-02
7060000	-4.467095e+03	-8.409657e+02	4.800260e+00	2.331176e+01	3.139535e-01	2.211215e+00	5.616707e-03	9.798686e-01	1.558543e-01	1.838015e+00	3.053095e-02
7080000	-4.479466e+03	-8.451406e+02	4.753186e+00	2.198975e+01	1.976744e-01	2.778515e+00	5.808617e-03	9.895582e-01	3.708347e-02	1.573911e+00	3.036119e-02
7100000	-4.469925e+03	-8.762291e+02	4.625676e+00	2.464712e+01	1.860465e-01	2.786041e+00	8.137834e-03	9.858085e-01	2.971365e-02	2.522610e+00	2.975161e-02
7120000	-4.474158e+03	-8.623372e+02	4.980715e+00	2.593316e+01	1.744186e-01	2.362083e+00	2.297147e-02	9.586872e-01	3.250568e-02	1.916792e+00	3.203444e-02
7140000	-4.471320e+03	-8.403437e+02	5.085694e+00	2.680668e+01	2.209302e-01	2.313068e+00	1.721651e-02	9.581839e-01	5.422935e-02	2.039569e+00	3.196305e-02
7160000	-4.500361e+03	-8.487317e+02	3.832830e+00	1.830657e+01	2.906977e-01	2.268638e+00	3.891527e-02	8.169721e-01	2.396586e-01	9.979949e-01	2.470260e-02
7180000	-4.474855e+03	-8.559695e+02	4.511443e+00	2.417318e+01	1.627907e-01	2.296726e+00	1.805260e-02	9.702699e-01	3.344607e-02	1.944250e+00	2.834394e-02
7200000	-4.451518e+03	-8.817916e+02	4.927148e+00	2.646503e+01	1.744186e-01	2.294865e+00	1.197543e-02	9.564385e-01	1.038513e-01	2.105157e+00	3.117132e-02
7220000	-4.466699e+03	-8.687478e+02	4.049030e+00	2.143796e+01	1.395349e-01	2.932074e+00	1.782528e-02	9.559239e-01	5.991435e-02	1.775461e+00	2.561882e-02
7240000	-4.483770e+03	-8.755943e+02	4.297985e+00	2.298148e+01	1.744186e-01	2.628959e+00	2.261447e-02	9.708792e-01	1.638700e-02	1.123187e+00	2.719083e-02
7260000	-4.485889e+03	-8.673664e+02	4.842585e+00	2.717647e+01	9.302326e-02	2.454384e+00	2.523970e-02	9.739495e-01	1.057780e-02	2.457327e+00	3.123951e-02
7280000	-4.470055e+03	-8.715557e+02	4.665285e+00	2.501177e+01	1.976744e-01	2.123776e+00	1.388604e-02	9.469615e-01	8.741531e-02	2.079927e+00	2.956454e-02
7300000	-4.510139e+03	-8.357762e+02	5.390703e+00	2.359774e+01	2.093023e-01	1.856144e+00	5.637321e-03	9.845325e-01	6.258340e-02	2.585724e+00	3.464764e-02
7320000	-4.477695e+03	-8.521615e+02	4.951466e+00	2.361763e+01	2.790698e-01	2.047526e+00	1.216250e-02	9.503053e-01	1.211287e-01	2.097815e+00	3.192668e-02
7340000	-4.473461e+03	-8.393310e+02	4.942916e+00	2.433310e+01	2.441860e-01	2.077509e+00	2.087401e-02	9.478113e-01	5.368200e-02	2.169724e+00	3.171513e-02
7360000	-4.477795e+03	-8.774472e+02	3.950028e+00	1.855674e+01	2.674419e-01	2.834520e+00	2.010352e-02	9.384030e-01	8.739932e-02	1.562065e+00	2.525606e-02
7380000	-4.477186e+03	-8.508913e+02	4.308356e+00	2.062822e+01	2.325581e-01	2.289320e+00	1.954452e-02	9.514389e-01	7.404982e-02	1.324215e+00	2.737120e-02
7400000	-4.487414e+03	-8.731806e+02	4.242213e+00	1.927145e+01	2.209302e-01	2.352702e+00	6.736036e-03	9.799852e-01	8.481555e-02	1.853966e+00	2.702772e-02
7420000	-4.504954e+03	-8.444916e+02	4.583015e+00	2.258593e+01	2.441860e-01	2.724843e+00	1.499813e-02	9.563398e-01	8.596131e-02	9.891380e-01	2.937571e-02
7440000	-4.476116e+03	-8.229632e+02	5.650336e+00	2.703972e+01	2.674419e-01	1.994928e+00	8.173529e-03	9.732584e-01	9.461029e-02	2.492891e+00	3.640404e-02
7460000	-4.467654e+03	-8.598153e+02	5.316538e+00	2.411157e+01	2.674419e-01	2.998484e+00	1.127796e-02	9.672211e-01	1.130208e-01	1.765677e+00	3.426368e-02
7480000	-4.474211e+03	-8.317650e+02	5.711483e+00	2.695697e+01	2.790698e-01	1.870254e+00	1.485810e-02	9.596328e-01	8.503385e-02	2.099601e+00	3.683961e-02
7500000	-4.450248e+03	-8.451758e+02	5.328196e+00	2.532582e+01	2.558140e-01	2.632822e+00	2.076014e-02	9.287007e-01	1.168988e-01	1.578729e+00	3.431623e-02
7520000	-4.480818e+03	-8.704192e+02	4.321195e+00	2.133496e+01	2.325581e-01	2.190801e+00	2.786590e-02	9.246937e-01	6.457351e-02	2.165977e+00	2.744651e-02
7540000	-4.505739e+03	-8.297097e+02	5.664131e+00	2.774215e+01	2.209302e-01	2.445179e+00	9.056990e-03	9.714324e-01	8.269620e-02	2.529661e+00	3.653312e-02
7560000	-4.475035e+03	-8.370977e+02	5.525334e+00	2.793912e+01	1.279070e-01	2.710108e+00	2.626733e-02	9.488063e-01	3.245131e-02	2.544178e+00	3.562631e-02
7580000	-4.494501e+03	-8.535132e+02	5.359161e+00	2.944656e+01	1.046512e-01	2.331545e+00	3.119204e-02	9.485145e-01	2.351109e-02	2.831766e+00	3.436569e-02
7600000	-4.472731e+03	-8.792168e+02	4.523108e+00	2.416044e+01	1.860465e-01	2.182088e+00	9.935532e-03	9.805528e-01	3.194784e-02	1.893235e+00	2.917893e-02
7620000	-4.469300e+03	-8.696336e+02	4.297039e+00	2.187536e+01	1.860465e-01	1.803661e+00	1.755261e-02	9.511499e-01	6.386255e-02	1.584142e+00	2.745487e-02
7640000	-4.466195e+03	-8.891669e+02	3.934657e+00	2.136957e+01	9.302326e-02	2.467082e+00	2.202111e-02	9.618243e-01	2.630849e-02	2.283071e+00	2.522927e-02
7660000	-4.480012e+03	-8.519919e+02	4.253053e+00	2.078145e+01	2.325581e-01	2.163474e+00	2.077168e-02	9.465352e-01	6.736026e-02	1.026175e+00	2.741748e-02
7680000	-4.470856e+03	-8.999580e+02	4.372664e+00	2.496362e+01	1.511628e-01	2.015590e+00	4.007686e-03	9.910651e-01	3.862778e-02	2.153054e+00	2.785019e-02
7700000	-4.493796e+03	-8.518335e+02	5.256625e+00	2.858220e+01	1.627907e-01	2.137379e+00	9.830612e-03	9.724915e-01	5.686617e-02	3.002085e+00	3.369495e-02
7720000	-4.482193e+03	-8.578590e+02	5.123407e+00	2.455903e+01	1.162791e-01	1.899072e+00	1.589320e-02	9.748835e-01	3.154022e-02	2.222921e+00	3.297209e-02
7740000	-4.489862e+03	-8.503692e+02	4.776274e+00	2.121757e+01	2.093023e-01	2.463775e+00	1.509221e-02	9.528074e-01	9.297317e-02	1.989114e+00	3.072019e-02
7760000	-4.486486e+03	-8.638591e+02	5.217354e+00	2.451720e+01	1.511628e-01	2.205654e+00	2.733365e-02	9.392193e-01	5.165734e-02	1.910458e+00	3.342730e-02
7780000	-4.474570e+03	-8.277840e+02	6.283416e+00	2.941593e+01	2.441860e-01	2.582959e+00	1.044498e-02	9.493421e-01	1.771287e-01	2.497160e+00	4.016786e-02
7800000	-4.489521e+03	-8.244424e+02	6.855343e+00	2.975009e+01	1.162791e-01	2.051477e+00	8.917137e-03	9.896919e-01	1.543858e-02	2.543471e+00	4.364428e-02
7820000	-4.467514e+03	-8.648320e+02	4.928256e+00	2.270612e+01	1.511628e-01	2.430604e+00	9.375232e-03	9.791357e-01	6.066260e-02	1.645695e+00	3.125750e-02
7840000	-4.464640e+03	-8.946459e+02	3.970144e+00	2.045487e+01	1.627907e-01	2.416910e+00	2.868167e-03	9.932697e-01	6.078547e-02	1.829754e+00	2.551259e-02
7860000	-4.476887e+03	-8.597304e+02	4.351418e+00	2.126574e+01	1.511628e-01	2.042502e+00	8.576901e-03	9.899032e-01	1.894358e-02	2.282647e+00	2.766525e-02
7880000	-4.466199e+03	-9.236823e+02	2.988029e+00	1.738938e+01	1.395349e-01	1.974772e+00	1.146823e-02	9.822384e-01	2.024633e-02	1.980409e+00	1.884651e-02
7900000	-4.483777e+03	-8.677648e+02	4.187932e+00	2.173876e+01	1.860465e-01	2.470029e+00	5.565627e-03	9.831861e-01	5.478572e-02	2.598290e+00	2.685406e-02
7920000	-4.478283e+03	-8.944863e+02	3.628859e+00	1.813758e+01	1.976744e-01	2.253429e+00	6.939202e-03	9.872309e-01	3.709412e-02	2.499007e+00	2.328866e-02
7940000	-4.463682e+03	-8.990674e+02	4.134255e+00	2.364297e+01	1.395349e-01	2.693940e+00	9.420091e-03	9.793306e-01	3.052084e-02	1.276937e+00	2.609524e-02
7960000	-4.477368e+03	-8.872015e+02	4.964727e+00	2.603019e+01	1.395349e-01	1.983440e+00	1.310706e-02	9.678136e-01	5.253736e-02	2.449356e+00	3.202097e-02
7980000	-4.467284e+03	-8.698360e+02	3.953631e+00	2.084404e+01	1.744186e-01	2.726917e+00	3.816044e-03	9.911860e-01	3.549444e-02	1.551440e+00	2.537918e-02
8000000	-4.486887e+03	-8.869749e+02	3.710618e+00	1.926997e+01	1.860465e-01	2.626181e+00	1.934969e-02	9.329434e-01	1.132839e-01	2.241232e+00	2.379989e-02
8020000	-4.492948e+03	-8.800621e+02	4.889466e+00	2.554980e+01	1.860465e-01	2.397955e+00	2.132737e-02	9.339113e-01	7.943364e-02	2.304484e+00	3.021797e-02
8040000	-4.504186e+03	-8.570659e+02	5.619527e+00	2.885020e+01	1.511628e-01	2.718645e+00	2.917518e-02	9.382186e-01	4.406817e-02	2.183629e+00	3.552462e-02
8060000	-4.472829e+03	-9.052210e+02	3.323127e+00	1.991951e+01	1.860465e-01	2.215569e+00	9.287706e-03	9.701698e-01	6.322374e-02	1.395043e+00	2.133733e-02
8080000	-4.484406e+03	-8.495219e+02	5.498641e+00	2.902540e+01	1.046512e-01	1.882813e+00	5.899812e-03	9.908981e-01	2.040910e-02	2.805486e+00	3.543813e-02
8100000	-4.479141e+03	-8.834113e+02	4.916420e+00	2.746472e+01	1.279070e-01	1.714900e+00	1.292532e-02	9.693809e-01	4.111230e-02	3.979582e+00	3.060704e-02
8120000	-4.470505e+03	-8.552785e+02	4.251811e+00	2.146689e+01	1.976744e-01	3.047582e+00	1.826186e-02	9.679691e-01	3.367795e-02	1.945625e+00	2.714793e-02
8140000	-4.462971e+03	-8.561251e+02	4.637729e+00	2.369014e+01	2.558140e-01	2.692458e+00	1.167681e-02	9.723076e-01	4.933722e-02	3.568113e+00	2.958491e-02
8160000	-4.473803e+03	-8.485170e+02	4.550954e+00	2.184623e+01	2.906977e-01	2.143162e+00	6.814185e-03	9.792294e-01	9.541412e-02	1.326393e+00	2.911518e-02
8180000	-4.476532e+03	-8.353718e+02	5.411817e+00	2.737571e+01	2.906977e-01	2.365515e+00	1.646017e-02	9.294199e-01	1.489314e-01	2.517207e+00	3.487972e-02
8200000	-4.467097e+03	-8.643637e+02	5.271095e+00	2.738729e+01	1.395349e-01	2.796988e+00	3.461453e-02	9.362568e-01	2.882412e-02	2.308248e+00	3.379372e-02
8220000	-4.480908e+03	-8.392678e+02	4.872795e+00	2.381829e+01	1.511628e-01	2.951588e+00	1.603283e-02	9.605263e-01	4.957742e-02	2.978741e+00	3.076562e-02
8240000	-4.486274e+03	-8.903361e+02	3.644511e+00	1.921662e+01	1.860465e-01	1.621005e+00	2.711648e-02	9.518297e-01	3.180811e-02	1.628801e+00	2.309866e-02
8260000	-4.454049e+03	-8.899749e+02	3.716182e+00	1.886584e+01	2.209302e-01	2.278443e+00	1.210750e-02	9.592292e-01	1.059016e-01	2.020121e+00	2.388498e-02
8280000	-4.476418e+03	-8.683095e+02	4.248104e+00	2.231578e+01	1.744186e-01	2.727543e+00	1.526764e-02	9.445837e-01	1.033390e-01	2.038619e+00	2.705747e-02
8300000	-4.469057e+03	-8.814044e+02	3.407813e+00	1.812464e+01	1.279070e-01	2.265447e+00	1.161319e-02	9.835071e-01	2.013062e-02	1.115557e+00	2.181811e-02
8320000	-4.474828e+03	-8.730263e+02	3.783040e+00	1.847453e+01	2.441860e-01	2.566612e+00	3.395605e-03	9.870111e-01	1.124304e-01	1.178250e+00	2.395325e-02
8340000	-4.485885e+03	-8.883931e+02	3.690219e+00	1.764113e+01	2.093023e-01	1.802537e+00	5.749866e-03	9.817282e-01	9.401139e-02	1.798566e+00	2.351070e-02
8360000	-4.480297e+03	-8.572258e+02	4.391328e+00	2.106158e+01	2.325581e-01	2.447653e+00	1.188406e-02	9.537766e-01	1.597676e-01	1.273058e+00	2.732718e-02
8380000	-4.493240e+03	-8.814789e+02	3.498144e+00	1.974933e+01	2.209302e-01	1.966352e+00	5.368451e-03	9.814516e-01	8.016055e-02	1.664855e+00	2.224488e-02
8400000	-4.484179e+03	-8.950425e+02	3.352414e+00	1.839527e+01	1.976744e-01	2.651809e+00	6.917150e-03	9.817072e-01	4.781441e-02	1.164792e+00	2.157058e-02
8420000	-4.467866e+03	-8.697175e+02	4.442723e+00	2.213271e+01	1.511628e-01	2.718645e+00	2.204479e-02	9.645722e-01	3.557901e-02	1.839060e+00	2.812923e-02
8440000	-4.486872e+03	-8.524889e+02	4.869696e+00	2.199380e+01	2.093023e-01	2.231736e+00	1.424757e-02	9.633395e-01	7.675900e-02	3.129318e+00	3.109388e-02
8460000	-4.491042e+03	-8.847348e+02	3.255447e+00	1.741475e+01	2.441860e-01	2.680603e+00	2.990982e-02	8.722034e-01	1.563804e-01	1.265210e+00	2.085960e-02
8480000	-4.465009e+03	-8.884933e+02	3.901979e+00	2.076272e+01	1.046512e-01	2.008454e+00	4.157741e-03	9.918630e-01	3.896245e-02	1.793736e+00	2.517371e-02
8500000	-4.487285e+03	-8.511305e+02	4.201359e+00	2.176451e+01	2.906977e-01	1.993304e+00	2.745428e-02	8.987140e-01	1.102577e-01	1.837086e+00	2.699845e-02
8520000	-4.482116e+03	-8.478111e+02	5.225653e+00	2.653344e+01	2.558140e-01	2.371994e+00	2.912413e-02	8.735876e-01	1.693735e-01	2.694167e+00	3.367091e-02
8540000	-4.481424e+03	-8.699254e+02	4.473568e+00	2.317536e+01	2.325581e-01	2.214320e+00	1.241150e-02	9.525052e-01	9.425448e-02	1.849254e+00	2.876422e-02
8560000	-4.456216e+03	-8.641998e+02	4.015875e+00	2.186334e+01	1.744186e-01	2.534272e+00	4.844864e-03	9.854425e-01	9.002658e-02	2.033371e+00	2.590670e-02
8580000	-4.483235e+03	-8.542238e+02	4.482471e+00	2.333472e+01	2.209302e-01	2.265360e+00	7.177821e-03	9.771139e-01	1.028750e-01	1.385839e+00	2.883289e-02
8600000	-4.464481e+03	-8.477083e+02	4.907155e+00	2.452673e+01	2.325581e-01	2.008690e+00	3.080023e-02	9.354726e-01	4.142657e-02	1.912257e+00	3.153752e-02
8620000	-4.459134e+03	-8.344159e+02	4.676023e+00	2.183334e+01	3.139535e-01	2.721897e+00	1.202675e-02	9.455124e-01	1.566232e-01	1.542283e+00	3.015678e-02
8640000	-4.456935e+03	-8.777113e+02	4.379679e+00	2.296506e+01	1.976744e-01	1.973984e+00	1.828784e-02	9.580930e-01	5.138896e-02	1.700125e+00	2.797926e-02
8660000	-4.457415e+03	-8.589644e+02	4.807382e+00	2.384882e+01	1.976744e-01	2.428014e+00	2.513662e-02	9.343094e-01	7.987163e-02	1.408322e+00	3.070112e-02
8680000	-4.473916e+03	-8.518222e+02	5.541451e+00	2.795396e+01	1.860465e-01	2.312718e+00	1.950447e-02	9.498765e-01	6.307112e-02	1.894939e+00	3.560368e-02
8700000	-4.461161e+03	-8.441526e+02	4.812434e+00	2.204549e+01	1.976744e-01	2.447601e+00	6.521028e-03	9.784979e-01	1.277653e-01	1.863731e+00	3.038496e-02
8720000	-4.469014e+03	-8.471254e+02	5.260932e+00	2.613351e+01	1.395349e-01	2.328672e+00	1.002433e-02	9.828598e-01	2.897178e-02	2.104455e+00	3.371020e-02
8740000	-4.477945e+03	-8.601755e+02	4.921637e+00	2.461600e+01	1.395349e-01	1.920846e+00	9.675046e-03	9.736527e-01	6.478438e-02	1.840743e+00	3.164008e-02
8760000	-4.489172e+03	-8.668170e+02	4.656246e+00	2.334127e+01	2.093023e-01	2.166681e+00	6.200962e-03	9.821809e-01	9.157200e-02	2.061444e+00	2.998265e-02
8780000	-4.485568e+03	-8.715754e+02	4.123696e+00	2.211397e+01	1.860465e-01	2.518494e+00	2.879523e-02	9.431107e-01	4.735277e-02	1.389554e+00	2.654560e-02
8800000	-4.469852e+03	-8.680937e+02	4.280290e+00	2.250797e+01	2.325581e-01	1.992976e+00	1.607535e-02	9.206519e-01	1.618349e-01	1.167890e+00	2.761126e-02
8820000	-4.457325e+03	-8.613693e+02	3.422858e+00	1.785053e+01	2.790698e-01	1.968051e+00	1.511947e-02	9.498370e-01	7.872537e-02	1.491804e+00	2.204497e-02
8840000	-4.474387e+03	-9.058534e+02	3.295524e+00	1.691037e+01	3.139535e-01	1.920567e+00	1.410238e-02	9.469924e-01	1.495335e-01	2.476969e+00	2.098519e-02
8860000	-4.469508e+03	-8.660309e+02	3.227648e+00	1.737557e+01	3.604651e-01	2.189468e+00	1.693552e-02	9.122906e-01	1.870789e-01	1.268717e+00	2.076683e-02
8880000	-4.476160e+03	-8.705729e+02	4.117842e+00	2.297584e+01	2.441860e-01	2.763792e+00	2.561341e-02	9.050154e-01	1.082459e-01	1.926528e+00	2.647815e-02
8900000	-4.488982e+03	-8.649146e+02	3.872331e+00	2.146728e+01	1.976744e-01	2.562214e+00	2.363257e-03	9.931477e-01	6.498151e-02	1.538357e+00	2.490461e-02
8920000	-4.479462e+03	-8.816701e+02	3.735939e+00	2.021392e+01	1.046512e-01	2.269958e+00	9.592792e-03	9.885249e-01	1.566218e-02	1.621436e+00	2.378695e-02
8940000	-4.462709e+03	-8.715982e+02	4.954130e+00	2.629609e+01	6.976744e-02	2.477910e+00	1.791310e-02	9.871099e-01	6.151173e-03	1.600350e+00	3.143416e-02
8960000	-4.472237e+03	-8.543538e+02	4.751691e+00	2.343028e+01	1.279070e-01	3.526392e+00	2.704609e-02	9.752892e-01	9.839076e-03	2.572423e+00	3.057504e-02
8980000	-4.473261e+03	-8.649740e+02	3.951469e+00	2.079658e+01	1.744186e-01	2.642610e+00	1.993327e-02	9.516453e-01	5.764660e-02	2.023793e+00	2.541904e-02
9000000	-4.477278e+03	-8.616425e+02	4.701928e+00	2.372960e+01	2.674419e-01	2.357557e+00	1.830234e-02	9.140509e-01	1.654826e-01	1.544956e+00	2.998663e-02
9020000	-4.491357e+03	-8.686642e+02	3.745431e+00	1.850517e+01	2.790698e-01	2.501826e+00	3.569936e-03	9.909936e-01	5.524987e-02	1.329854e+00	2.393035e-02
9040000	-4.465235e+03	-8.823254e+02	4.182930e+00	2.227889e+01	2.558140e-01	2.957531e+00	3.217694e-02	8.707259e-01	1.396419e-01	2.172906e+00	2.649694e-02
9060000	-4.502146e+03	-8.646690e+02	4.933381e+00	2.479903e+01	1.627907e-01	1.561168e+00	9.814943e-03	9.823963e-01	3.829546e-02	1.633715e+00	3.154869e-02
9080000	-4.473101e+03	-8.463237e+02	4.945277e+00	2.442825e+01	2.325581e-01	2.428589e+00	9.531472e-03	9.766947e-01	5.448599e-02	1.789327e+00	3.163381e-02
9100000	-4.470620e+03	-8.662273e+02	4.234794e+00	1.958318e+01	2.906977e-01	2.211025e+00	1.457652e-03	9.952111e-01	8.470072e-02	1.925503e+00	2.728538e-02
9120000	-4.475327e+03	-8.634194e+02	5.229651e+00	2.509775e+01	2.558140e-01	2.367077e+00	2.989094e-03	9.903596e-01	8.305928e-02	1.801031e+00	3.364636e-02
9140000	-4.473348e+03	-8.763945e+02	4.046229e+00	2.309498e+01	2.441860e-01	2.215476e+00	1.458189e-02	9.512689e-01	8.130391e-02	2.072104e+00	2.600590e-02
9160000	-4.460945e+03	-8.447683e+02	5.172164e+00	2.668971e+01	1.511628e-01	2.598666e+00	1.745435e-02	9.621706e-01	4.713666e-02	2.510443e+00	3.315298e-02
9180000	-4.464456e+03	-8.426184e+02	5.545858e+00	2.606056e+01	2.093023e-01	2.370766e+00	1.257649e-02	9.712042e-01	6.689636e-02	2.173433e+00	3.531311e-02
9200000	-4.477372e+03	-8.331961e+02	4.744697e+00	2.135234e+01	2.325581e-01	2.077357e+00	2.303823e-02	9.307340e-01	1.101920e-01	1.388081e+00	3.057220e-02
9220000	-4.464344e+03	-8.485327e+02	4.667587e+00	2.028495e+01	2.209302e-01	2.182008e+00	1.589219e-02	9.559829e-01	1.066380e-01	1.260375e+00	3.010454e-02
9240000	-4.484254e+03	-8.699621e+02	4.210725e+00	1.877013e+01	2.093023e-01	1.940020e+00	1.886431e-02	9.396036e-01	1.000648e-01	1.196918e+00	2.689573e-02
9260000	-4.482986e+03	-8.600165e+02	4.107108e+00	1.797972e+01	2.906977e-01	2.160467e+00	2.380420e-02	9.099249e-01	1.407169e-01	1.749440e+00	2.631631e-02
9280000	-4.475553e+03	-8.502157e+02	4.377474e+00	2.014895e+01	1.976744e-01	3.005480e+00	1.710675e-02	9.760318e-01	2.818092e-02	1.654267e+00	2.722672e-02
9300000	-4.487511e+03	-8.224380e+02	4.699798e+00	2.111504e+01	2.558140e-01	1.938458e+00	2.270020e-02	9.305346e-01	8.805320e-02	1.643293e+00	2.979096e-02
9320000	-4.471551e+03	-8.515341e+02	4.886817e+00	2.267036e+01	2.674419e-01	3.010724e+00	1.285309e-02	9.563648e-01	9.255845e-02	2.065275e+00	3.067519e-02
9340000	-4.507023e+03	-8.309758e+02	5.781476e+00	2.640133e+01	2.093023e-01	2.404292e+00	2.903155e-02	9.329143e-01	6.955164e-02	2.188294e+00	3.613108e-02
9360000	-4.477969e+03	-8.635444e+02	4.478312e+00	2.222592e+01	2.441860e-01	2.770884e+00	1.572495e-02	9.541693e-01	8.214906e-02	1.918674e+00	2.830767e-02
9380000	-4.484355e+03	-8.254388e+02	5.409756e+00	2.384052e+01	3.255814e-01	2.378485e+00	1.282431e-02	9.588980e-01	1.280402e-01	1.961037e+00	3.415945e-02
9400000	-4.452637e+03	-8.911325e+02	4.226126e+00	2.126273e+01	1.976744e-01	2.408871e+00	3.380399e-02	9.275337e-01	5.757964e-02	2.640599e+00	2.722279e-02
9420000	-4.478418e+03	-8.414915e+02	4.939149e+00	2.262174e+01	2.093023e-01	2.572943e+00	1.991678e-02	9.572631e-01	5.787617e-02	2.355266e+00	3.143188e-02
9440000	-4.482986e+03	-8.591784e+02	4.699316e+00	2.227258e+01	1.976744e-01	2.088308e+00	3.754206e-02	9.348905e-01	3.366114e-02	1.250238e+00	2.965565e-02
9460000	-4.476867e+03	-8.634489e+02	4.979121e+00	2.303505e+01	2.441860e-01	2.857383e+00	1.671131e-02	9.435882e-01	1.179456e-01	2.122392e+00	3.204054e-02
9480000	-4.466907e+03	-8.763360e+02	4.059642e+00	1.862299e+01	2.093023e-01	2.148332e+00	3.982223e-02	9.035967e-01	6.373174e-02	1.326739e+00	2.614420e-02
9500000	-4.476104e+03	-8.552401e+02	5.016015e+00	2.393364e+01	2.674419e-01	2.765938e+00	2.895383e-03	9.870545e-01	1.607804e-01	2.289649e+00	3.234243e-02
9520000	-4.472220e+03	-8.561593e+02	4.310259e+00	2.043578e+01	2.209302e-01	2.046007e+00	8.322769e-03	9.774911e-01	6.166986e-02	1.019404e+00	2.780591e-02
9540000	-4.470169e+03	-8.604771e+02	4.813333e+00	2.495523e+01	1.627907e-01	2.379993e+00	1.845591e-03	9.957103e-01	6.065873e-02	1.904218e+00	3.103948e-02
9560000	-4.484236e+03	-8.666126e+02	4.292529e+00	2.395603e+01	3.372093e-01	2.570741e+00	2.100895e-02	9.036593e-01	1.411710e-01	1.243754e+00	2.728193e-02
9580000	-4.484608e+03	-8.596966e+02	4.079585e+00	2.177636e+01	2.558140e-01	2.086099e+00	2.488708e-02	9.022157e-01	1.320990e-01	1.306066e+00	2.577860e-02
9600000	-4.475911e+03	-8.748173e+02	6.361838e+00	3.349100e+01	1.279070e-01	2.311203e+00	3.774108e-02	9.640283e-01	1.090876e-02	4.291518e+00	4.077943e-02
9620000	-4.485649e+03	-8.709369e+02	4.072574e+00	2.114298e+01	1.046512e-01	2.441901e+00	3.850256e-02	9.428249e-01	2.669221e-02	2.027092e+00	2.608078e-02
9640000	-4.491290e+03	-8.795532e+02	4.035482e+00	2.128214e+01	1.744186e-01	2.557576e+00	2.266355e-02	9.646058e-01	2.007303e-02	2.403256e+00	2.569620e-02
9660000	-4.467081e+03	-8.489521e+02	4.589801e+00	2.352548e+01	2.209302e-01	2.406575e+00	1.658228e-02	9.420021e-01	9.804463e-02	1.513081e+00	2.959125e-02
9680000	-4.482448e+03	-8.390847e+02	5.374992e+00	2.668078e+01	2.558140e-01	2.705752e+00	3.451185e-02	9.043585e-01	7.892819e-02	1.550593e+00	3.464749e-02
9700000	-4.493953e+03	-8.507367e+02	3.787198e+00	1.838036e+01	2.325581e-01	2.102705e+00	1.920637e-02	9.428086e-01	9.187741e-02	8.923524e-01	2.429588e-02
9720000	-4.476127e+03	-8.910090e+02	4.058356e+00	2.130084e+01	1.162791e-01	2.421465e+00	2.921191e-02	9.701837e-01	1.140108e-02	1.788289e+00	2.599334e-02
9740000	-4.469022e+03	-8.509759e+02	3.971669e+00	1.983230e+01	2.093023e-01	2.166953e+00	2.338344e-02	9.540492e-01	3.612049e-02	1.464533e+00	2.562136e-02
9760000	-4.472627e+03	-8.880216e+02	3.821066e+00	1.993457e+01	1.395349e-01	3.060575e+00	2.308051e-02	9.415193e-01	5.866858e-02	1.884686e+00	2.464126e-02
9780000	-4.506733e+03	-8.591456e+02	4.508441e+00	2.113680e+01	1.744186e-01	2.111093e+00	2.181975e-02	9.682079e-01	2.324323e-02	1.763821e+00	2.906209e-02
9800000	-4.504207e+03	-8.317739e+02	5.961697e+00	2.677436e+01	2.209302e-01	2.713280e+00	3.527592e-03	9.919237e-01	6.378181e-02	1.941905e+00	3.832691e-02
9820000	-4.492475e+03	-8.224361e+02	6.062732e+00	2.720620e+01	2.558140e-01	1.858826e+00	2.577153e-03	9.878432e-01	1.945606e-01	3.291908e+00	3.893329e-02
9840000	-4.478948e+03	-8.267994e+02	6.144350e+00	2.797995e+01	2.441860e-01	2.339811e+00	3.572930e-03	9.857915e-01	1.344566e-01	2.458758e+00	3.952741e-02
9860000	-4.483584e+03	-8.509215e+02	5.436422e+00	2.392000e+01	1.976744e-01	2.639935e+00	1.283701e-02	9.769983e-01	3.369482e-02	1.522798e+00	3.489471e-02
9880000	-4.492366e+03	-8.239253e+02	6.368422e+00	2.816696e+01	1.744186e-01	2.464678e+00	1.847509e-02	9.507349e-01	1.005976e-01	2.254333e+00	4.076261e-02
9900000	-4.483801e+03	-8.949918e+02	4.404101e+00	2.445451e+01	1.976744e-01	2.621240e+00	8.138188e-03	9.671493e-01	1.128183e-01	2.777552e+00	2.816099e-02
9920000	-4.478605e+03	-8.495014e+02	4.824278e+00	2.356040e+01	2.558140e-01	1.639159e+00	9.417266e-03	9.659375e-01	1.535413e-01	2.930883e+00	3.075119e-02
9940000	-4.457289e+03	-8.501269e+02	5.729440e+00	2.912285e+01	2.441860e-01	2.364142e+00	1.626482e-02	9.447828e-01	9.951589e-02	2.387808e+00	3.621115e-02
9960000	-4.454731e+03	-8.538009e+02	5.405491e+00	2.926371e+01	1.860465e-01	2.252516e+00	1.861661e-02	9.396917e-01	7.449491e-02	1.503416e+00	3.479550e-02
9980000	-4.494114e+03	-8.672329e+02	5.119103e+00	2.751685e+01	1.511628e-01	2.590292e+00	1.274271e-02	9.845154e-01	1.430458e-02	2.212173e+00	3.301981e-02
10000000	-4.483490e+03	-8.589682e+02	4.357553e+00	2.225077e+01	3.139535e-01	2.878882e+00	9.131753e-03	9.526135e-01	1.897781e-01	2.045010e+00	2.807931e-02
10020000	-4.486177e+03	-8.573035e+02	5.602694e+00	2.985578e+01	1.744186e-01	1.788847e+00	1.629833e-02	9.619886e-01	4.695712e-02	1.731544e+00	3.554425e-02
10040000	-4.490262e+03	-8.532178e+02	5.222908e+00	2.646386e+01	2.093023e-01	1.964920e+00	1.055015e-02	9.810822e-01	3.757997e-02	2.897255e+00	3.338724e-02
10060000	-4.482785e+03	-8.544611e+02	5.280631e+00	2.824542e+01	2.325581e-01	1.981008e+00	9.554963e-03	9.743148e-01	4.712490e-02	2.459976e+00	3.391981e-02
10080000	-4.487633e+03	-8.625899e+02	4.650996e+00	2.495772e+01	2.674419e-01	1.903415e+00	4.404060e-03	9.840152e-01	8.860816e-02	2.137142e+00	2.998099e-02
10100000	-4.460557e+03	-9.166898e+02	3.477294e+00	2.211598e+01	1.279070e-01	2.332344e+00	4.871513e-03	9.891840e-01	2.778273e-02	1.796504e+00	2.241963e-02
10120000	-4.470839e+03	-8.792844e+02	4.341919e+00	2.509463e+01	1.395349e-01	2.730538e+00	1.040412e-02	9.760552e-01	4.731039e-02	2.263410e+00	2.794950e-02
10140000	-4.492191e+03	-8.508264e+02	4.706898e+00	2.464067e+01	1.976744e-01	2.232289e+00	1.841227e-02	9.491447e-01	6.352314e-02	1.997219e+00	2.996555e-02
10160000	-4.472335e+03	-8.472464e+02	5.120361e+00	2.576036e+01	2.209302e-01	2.184936e+00	1.110384e-02	9.707311e-01	6.989094e-02	2.321163e+00	3.298971e-02
10180000	-4.481097e+03	-8.475429e+02	4.833039e+00	2.405166e+01	1.860465e-01	1.904501e+00	2.649682e-02	9.302092e-01	6.253553e-02	2.704437e+00	3.090806e-02
10200000	-4.471158e+03	-8.535137e+02	4.744832e+00	2.477007e+01	1.395349e-01	2.343347e+00	1.519691e-02	9.674181e-01	4.142015e-02	2.573860e+00	3.035774e-02
10220000	-4.472319e+03	-8.581615e+02	5.036519e+00	2.256516e+01	2.558140e-01	2.481675e+00	6.589174e-03	9.804154e-01	8.730369e-02	1.858166e+00	3.235276e-02
10240000	-4.487388e+03	-8.439674e+02	5.414123e+00	2.506603e+01	2.674419e-01	2.457430e+00	3.330384e-03	9.873773e-01	1.344260e-01	2.285117e+00	3.448485e-02
10260000	-4.486433e+03	-8.311486e+02	4.792049e+00	2.361136e+01	2.441860e-01	2.613058e+00	6.454117e-03	9.799964e-01	8.919790e-02	2.453393e+00	3.070209e-02
10280000	-4.468829e+03	-8.466348e+02	5.605105e+00	2.744914e+01	2.441860e-01	1.535866e+00	2.139125e-02	9.324496e-01	8.737302e-02	2.567423e+00	3.566377e-02
10300000	-4.489517e+03	-8.234954e+02	5.372111e+00	2.517035e+01	2.093023e-01	2.419552e+00	1.447256e-02	9.484219e-01	1.166764e-01	2.452707e+00	3.461290e-02
10320000	-4.478533e+03	-8.438075e+02	5.673288e+00	2.447127e+01	3.023256e-01	2.813621e+00	3.152150e-02	8.875503e-01	1.327362e-01	2.241794e+00	3.633591e-02
10340000	-4.487859e+03	-8.421050e+02	5.018453e+00	2.242634e+01	2.441860e-01	2.097170e+00	3.723933e-02	8.693046e-01	1.549834e-01	1.480854e+00	3.220324e-02
10360000	-4.482078e+03	-8.443928e+02	4.641618e+00	2.207106e+01	2.674419e-01	3.262888e+00	7.822410e-03	9.703959e-01	1.125045e-01	1.794102e+00	2.973972e-02
10380000	-4.475844e+03	-8.968971e+02	3.637262e+00	1.808611e+01	2.441860e-01	2.209117e+00	2.049806e-02	9.415934e-01	7.173966e-02	1.373252e+00	2.337196e-02
10400000	-4.471130e+03	-8.514891e+02	4.584977e+00	1.994716e+01	3.255814e-01	2.101953e+00	1.202404e-02	9.658697e-01	9.574760e-02	1.475347e+00	2.940336e-02
10420000	-4.500680e+03	-8.464312e+02	4.723407e+00	2.308316e+01	2.906977e-01	2.518207e+00	1.361556e-02	9.576308e-01	9.973340e-02	1.819620e+00	3.017337e-02
10440000	-4.484877e+03	-8.526804e+02	4.306247e+00	2.040940e+01	2.906977e-01	2.165451e+00	5.668617e-03	9.860400e-01	6.842368e-02	1.440868e+00	2.767163e-02
10460000	-4.473990e+03	-8.506744e+02	5.539135e+00	2.628548e+01	3.023256e-01	2.708938e+00	2.730393e-02	9.060911e-01	1.168853e-01	2.729874e+00	3.517772e-02
10480000	-4.470266e+03	-8.761086e+02	4.475727e+00	2.327350e+01	2.674419e-01	2.587030e+00	1.314245e-02	9.460733e-01	1.353690e-01	1.585413e+00	2.878035e-02
10500000	-4.491488e+03	-8.380560e+02	4.954709e+00	2.326072e+01	2.441860e-01	2.302718e+00	8.846545e-03	9.704157e-01	1.179951e-01	2.406341e+00	3.111059e-02
10520000	-4.473634e+03	-8.509158e+02	5.297376e+00	2.773926e+01	1.860465e-01	3.199061e+00	1.841717e-02	9.555236e-01	4.647242e-02	1.779877e+00	3.354049e-02
10540000	-4.476095e+03	-8.908922e+02	4.069919e+00	2.076300e+01	1.627907e-01	1.968409e+00	1.324341e-02	9.798104e-01	2.200571e-02	2.388528e+00	2.614669e-02
10560000	-4.493040e+03	-8.551264e+02	5.081088e+00	2.603288e+01	2.093023e-01	2.033545e+00	1.182213e-02	9.722351e-01	5.869858e-02	1.937062e+00	3.273494e-02
10580000	-4.478040e+03	-8.648106e+02	4.067943e+00	1.995340e+01	2.441860e-01	2.205769e+00	1.771098e-02	9.619654e-01	4.816635e-02	1.782528e+00	2.613330e-02
10600000	-4.494336e+03	-8.629562e+02	4.325127e+00	2.322345e+01	1.744186e-01	2.575085e+00	1.577787e-02	9.574370e-01	4.559189e-02	1.138366e+00	2.765365e-02
10620000	-4.464533e+03	-8.559241e+02	4.338189e+00	2.111538e+01	2.790698e-01	2.438333e+00	2.009817e-02	9.115098e-01	1.609463e-01	1.379198e+00	2.794486e-02
10640000	-4.478636e+03	-8.773787e+02	4.437859e+00	2.332310e+01	2.093023e-01	2.375764e+00	1.670495e-02	9.288529e-01	1.295208e-01	1.862792e+00	2.843083e-02
10660000	-4.478861e+03	-8.458543e+02	4.468319e+00	2.355303e+01	2.325581e-01	3.253416e+00	2.087033e-02	9.454795e-01	5.083187e-02	1.795837e+00	2.864598e-02
10680000	-4.469797e+03	-8.653965e+02	4.200646e+00	2.303324e+01	1.511628e-01	2.857325e+00	1.468473e-02	9.605037e-01	5.785303e-02	2.288687e+00	2.702270e-02
10700000	-4.464707e+03	-8.551762e+02	4.795288e+00	2.536529e+01	1.395349e-01	2.694454e+00	4.220749e-02	9.382506e-01	1.665782e-02	1.492807e+00	3.085656e-02
10720000	-4.468689e+03	-8.083302e+02	5.469611e+00	2.524528e+01	3.023256e-01	2.573973e+00	2.056241e-02	9.197706e-01	1.601068e-01	1.474355e+00	3.508755e-02
10740000	-4.486856e+03	-8.331708e+02	5.305131e+00	2.533913e+01	2.674419e-01	2.471094e+00	1.490505e-02	9.462779e-01	1.292926e-01	1.555351e+00	3.411378e-02
10760000	-4.496026e+03	-8.319067e+02	6.285755e+00	2.940194e+01	2.441860e-01	2.307350e+00	1.184711e-02	9.696821e-01	6.611501e-02	3.772991e+00	4.051228e-02
10780000	-4.456431e+03	-8.471317e+02	5.084568e+00	2.438393e+01	1.744186e-01	2.322049e+00	3.533393e-02	9.285131e-01	4.726496e-02	2.521443e+00	3.265769e-02
10800000	-4.478656e+03	-8.419829e+02	5.092746e+00	2.484515e+01	1.976744e-01	2.077839e+00	1.002927e-02	9.717578e-01	8.681449e-02	2.563299e+00	3.232057e-02
10820000	-4.475980e+03	-8.339963e+02	6.370427e+00	3.131851e+01	1.511628e-01	2.624400e+00	1.940081e-02	9.518667e-01	5.374115e-02	2.357955e+00	4.096878e-02
10840000	-4.463996e+03	-8.099166e+02	7.668217e+00	3.587804e+01	1.976744e-01	2.308571e+00	1.800314e-02	9.592773e-01	5.893964e-02	2.595838e+00	4.855825e-02
10860000	-4.494204e+03	-8.174428e+02	7.274092e+00	3.920760e+01	1.046512e-01	1.836226e+00	2.318858e-02	9.743156e-01	1.113243e-02	5.015212e+00	4.670419e-02
10880000	-4.471051e+03	-8.472382e+02	5.490743e+00	2.884494e+01	1.511628e-01	1.856533e+00	1.740161e-02	9.792595e-01	1.805419e-02	4.273802e+00	3.500886e-02
10900000	-4.465255e+03	-8.895259e+02	4.274198e+00	2.178758e+01	1.860465e-01	2.280207e+00	1.414465e-02	9.573191e-01	5.111522e-02	1.643449e+00	2.730379e-02
10920000	-4.449494e+03	-8.539673e+02	5.260684e+00	3.031602e+01	4.651163e-02	2.298495e+00	1.658490e-02	9.842036e-01	8.273019e-03	3.407299e+00	3.382160e-02
10940000	-4.485839e+03	-8.667459e+02	5.086055e+00	2.832054e+01	1.976744e-01	2.824154e+00	2.130869e-02	9.425702e-01	5.216908e-02	2.742689e+00	3.240162e-02
10960000	-4.482182e+03	-8.462043e+02	5.273489e+00	2.418535e+01	1.860465e-01	2.358910e+00	1.750904e-02	9.651933e-01	5.678325e-02	2.946876e+00	3.380692e-02
10980000	-4.493888e+03	-8.767656e+02	4.706839e+00	2.492259e+01	2.093023e-01	2.588575e+00	2.275311e-03	9.943224e-01	4.062052e-02	2.586436e+00	3.028209e-02
11000000	-4.472274e+03	-8.696955e+02	4.540128e+00	2.312621e+01	1.279070e-01	2.567824e+00	7.849706e-03	9.808549e-01	4.728260e-02	1.524658e+00	2.897279e-02
11020000	-4.474012e+03	-8.837823e+02	4.148258e+00	1.994890e+01	1.860465e-01	1.885888e+00	6.047052e-03	9.866134e-01	4.164768e-02	1.555979e+00	2.640040e-02
11040000	-4.491076e+03	-8.606997e+02	5.173382e+00	2.481333e+01	1.511628e-01	2.002822e+00	7.310414e-03	9.850556e-01	4.032842e-02	1.867244e+00	3.329545e-02
11060000	-4.477101e+03	-8.558525e+02	4.181860e+00	1.976610e+01	2.325581e-01	2.562561e+00	1.023182e-02	9.657423e-01	7.917852e-02	1.942613e+00	2.691492e-02
11080000	-4.481452e+03	-8.595388e+02	4.504702e+00	2.135845e+01	2.674419e-01	2.383424e+00	1.239371e-02	9.554058e-01	1.215943e-01	2.619668e+00	2.905446e-02
11100000	-4.499935e+03	-8.737642e+02	3.288141e+00	1.689950e+01	3.139535e-01	2.253003e+00	2.022901e-02	9.276461e-01	1.282795e-01	9.236498e-01	2.100025e-02
11120000	-4.488892e+03	-8.565383e+02	4.180403e+00	1.942424e+01	1.860465e-01	1.954547e+00	1.272338e-02	9.743857e-01	4.441447e-02	1.180048e+00	2.687125e-02
11140000	-4.486281e+03	-8.755059e+02	4.020777e+00	1.904639e+01	2.209302e-01	2.627476e+00	2.178583e-02	9.294044e-01	1.012764e-01	1.417738e+00	2.554453e-02
11160000	-4.475388e+03	-8.699122e+02	4.121488e+00	2.204257e+01	2.790698e-01	2.137165e+00	1.431957e-02	9.450102e-01	1.036721e-01	1.428157e+00	2.645255e-02
11180000	-4.480018e+03	-8.729858e+02	4.030090e+00	2.174071e+01	2.674419e-01	2.023134e+00	1.318131e-02	9.558391e-01	1.183026e-01	1.095815e+00	2.595226e-02
11200000	-4.481360e+03	-9.007593e+02	4.166972e+00	2.366574e+01	1.976744e-01	2.079439e+00	2.510668e-02	8.955102e-01	1.065580e-01	2.680095e+00	2.632753e-02
11220000	-4.458712e+03	-8.945913e+02	4.166460e+00	2.221092e+01	1.744186e-01	2.552420e+00	1.520369e-02	9.601055e-01	5.049567e-02	1.994549e+00	2.660957e-02
11240000	-4.468678e+03	-8.606355e+02	3.574899e+00	2.034578e+01	3.139535e-01	2.367910e+00	9.556744e-03	9.426793e-01	1.721298e-01	2.081516e+00	2.288941e-02
11260000	-4.478590e+03	-8.744641e+02	4.140755e+00	2.494919e+01	1.860465e-01	1.712546e+00	1.812033e-02	9.567393e-01	3.807461e-02	2.240332e+00	2.655799e-02
11280000	-4.470461e+03	-8.556833e+02	4.664046e+00	2.423023e+01	2.441860e-01	2.387712e+00	8.448407e-03	9.763228e-01	9.029168e-02	2.047370e+00	2.985089e-02
11300000	-4.458493e+03	-8.882786e+02	3.894685e+00	2.011628e+01	2.325581e-01	1.935244e+00	3.335695e-02	9.111655e-01	8.224851e-02	1.519666e+00	2.466120e-02
11320000	-4.482536e+03	-8.817850e+02	4.110573e+00	2.109969e+01	2.093023e-01	2.345867e+00	2.210316e-02	9.171587e-01	8.211775e-02	1.526169e+00	2.643073e-02
11340000	-4.486269e+03	-8.531752e+02	4.017946e+00	2.150859e+01	2.325581e-01	2.146300e+00	2.164269e-02	9.281339e-01	9.774672e-02	1.078541e+00	2.563655e-02
11360000	-4.474304e+03	-8.536962e+02	4.711129e+00	2.147687e+01	2.674419e-01	2.063167e+00	3.026419e-02	8.767343e-01	1.524033e-01	1.691383e+00	3.032103e-02
11380000	-4.484090e+03	-8.403292e+02	5.509017e+00	2.543897e+01	3.139535e-01	2.188102e+00	3.246944e-02	8.645859e-01	1.900871e-01	1.855237e+00	3.539416e-02
11400000	-4.475165e+03	-8.626634e+02	5.032932e+00	2.586069e+01	2.441860e-01	1.932823e+00	1.495806e-02	9.297610e-01	1.670766e-01	1.699664e+00	3.242710e-02
11420000	-4.482089e+03	-8.633364e+02	4.918190e+00	2.459931e+01	1.395349e-01	2.228989e+00	2.392624e-02	9.691811e-01	1.799935e-02	1.728430e+00	3.150790e-02
11440000	-4.479378e+03	-8.751370e+02	3.790291e+00	1.911558e+01	1.860465e-01	2.046379e+00	4.121985e-03	9.864277e-01	9.699756e-02	1.085507e+00	2.423912e-02
11460000	-4.493790e+03	-8.562716e+02	3.882255e+00	1.785914e+01	2.209302e-01	2.507616e+00	1.074312e-02	9.728404e-01	5.815073e-02	1.197110e+00	2.477217e-02
11480000	-4.487684e+03	-8.460528e+02	5.200771e+00	2.478550e+01	1.860465e-01	2.171805e+00	3.090800e-03	9.907748e-01	1.055572e-01	1.219219e+00	3.353459e-02
11500000	-4.489740e+03	-8.597050e+02	4.806709e+00	2.314943e+01	1.976744e-01	2.158014e+00	2.207622e-02	9.461191e-01	6.712144e-02	2.392353e+00	3.081774e-02
11520000	-4.495048e+03	-8.328683e+02	4.755527e+00	2.260443e+01	3.139535e-01	3.333220e+00	9.127871e-03	9.504891e-01	2.226001e-01	8.327728e-01	3.067705e-02
11540000	-4.482656e+03	-8.671624e+02	4.097642e+00	2.240084e+01	2.325581e-01	2.358423e+00	9.901275e-03	9.711407e-01	6.118909e-02	1.259100e+00	2.624634e-02
11560000	-4.478631e+03	-8.525238e+02	4.213949e+00	2.272466e+01	2.441860e-01	2.594586e+00	5.637196e-03	9.790031e-01	8.123953e-02	1.520249e+00	2.710079e-02
11580000	-4.486503e+03	-8.511644e+02	4.731164e+00	2.508706e+01	2.209302e-01	2.074285e+00	1.627615e-02	9.395588e-01	1.016049e-01	1.584180e+00	3.032101e-02
11600000	-4.482974e+03	-8.493849e+02	4.296375e+00	1.989995e+01	3.023256e-01	2.693107e+00	2.239288e-02	9.022067e-01	1.533775e-01	1.385258e+00	2.733616e-02
11620000	-4.504714e+03	-8.723229e+02	4.198164e+00	2.073081e+01	1.744186e-01	2.375375e+00	1.806726e-02	9.371185e-01	8.757543e-02	1.922885e+00	2.669119e-02
11640000	-4.490648e+03	-8.442537e+02	4.551541e+00	2.076899e+01	2.906977e-01	2.529710e+00	1.800491e-02	9.417858e-01	1.074135e-01	1.269865e+00	2.893434e-02
11660000	-4.482427e+03	-8.667607e+02	4.302292e+00	2.315791e+01	2.093023e-01	2.434466e+00	2.490270e-03	9.903050e-01	1.065262e-01	1.473839e+00	2.775074e-02
11680000	-4.494981e+03	-8.545245e+02	4.325596e+00	2.230862e+01	2.906977e-01	1.895997e+00	4.247054e-03	9.846407e-01	8.813834e-02	2.655268e+00	2.765063e-02
11700000	-4.469718e+03	-8.829827e+02	4.312568e+00	2.169207e+01	1.744186e-01	2.019968e+00	8.308396e-03	9.835657e-01	4.124812e-02	1.693916e+00	2.776768e-02
11720000	-4.507804e+03	-8.725157e+02	4.375654e+00	2.292772e+01	1.976744e-01	2.285696e+00	1.183013e-02	9.704619e-01	5.418467e-02	3.274017e+00	2.818359e-02
11740000	-4.470972e+03	-8.684494e+02	4.828717e+00	2.482060e+01	1.744186e-01	2.426685e+00	1.794852e-02	9.607982e-01	5.365055e-02	2.194487e+00	3.071978e-02
11760000	-4.478671e+03	-9.000693e+02	3.962756e+00	2.308453e+01	1.511628e-01	2.666952e+00	3.204168e-02	9.415670e-01	2.880421e-02	2.265592e+00	2.509109e-02
11780000	-4.490919e+03	-8.582978e+02	4.079120e+00	2.277612e+01	2.093023e-01	2.420251e+00	7.685661e-03	9.755594e-01	5.569651e-02	1.314001e+00	2.602756e-02
11800000	-4.475624e+03	-8.543605e+02	4.716113e+00	2.482473e+01	2.558140e-01	2.664249e+00	4.081757e-03	9.875548e-01	9.087898e-02	2.043828e+00	2.995283e-02
11820000	-4.488944e+03	-8.743819e+02	3.808538e+00	1.992780e+01	2.209302e-01	2.777713e+00	7.668591e-03	9.773514e-01	5.016235e-02	1.148256e+00	2.454414e-02
11840000	-4.497916e+03	-8.560881e+02	4.327138e+00	2.290604e+01	1.511628e-01	3.027401e+00	1.646790e-02	9.562286e-01	5.867518e-02	1.469124e+00	2.784882e-02
11860000	-4.466605e+03	-8.733357e+02	5.283812e+00	2.646327e+01	1.744186e-01	1.928347e+00	3.533268e-02	9.218061e-01	5.134625e-02	1.879323e+00	3.389662e-02
11880000	-4.475396e+03	-8.384200e+02	5.808242e+00	2.823290e+01	2.674419e-01	2.105132e+00	1.013689e-02	9.569603e-01	1.597138e-01	3.628626e+00	3.720447e-02
11900000	-4.491862e+03	-8.732652e+02	4.297697e+00	2.091318e+01	1.744186e-01	2.826243e+00	1.217770e-02	9.740318e-01	4.537954e-02	1.445447e+00	2.751392e-02
11920000	-4.486159e+03	-8.925350e+02	3.915982e+00	2.323614e+01	1.162791e-01	2.590943e+00	1.016000e-02	9.856805e-01	1.481242e-02	2.482233e+00	2.476417e-02
11940000	-4.469572e+03	-8.766841e+02	3.803032e+00	2.146400e+01	2.209302e-01	2.328320e+00	1.079887e-02	9.740188e-01	4.562398e-02	1.816035e+00	2.422767e-02
11960000	-4.481102e+03	-8.457044e+02	4.496899e+00	2.287917e+01	2.209302e-01	1.943915e+00	1.333069e-02	9.603909e-01	8.979118e-02	1.740558e+00	2.849288e-02
11980000	-4.469776e+03	-8.782606e+02	4.270432e+00	2.399299e+01	1.627907e-01	2.587419e+00	6.786427e-03	9.796024e-01	6.311015e-02	2.127444e+00	2.723796e-02
12000000	-4.470211e+03	-8.668608e+02	4.851449e+00	2.478614e+01	1.395349e-01	2.785298e+00	2.739531e-02	9.415702e-01	5.190952e-02	2.433195e+00	3.116891e-02
12020000	-4.497318e+03	-8.809226e+02	4.172585e+00	2.241948e+01	2.325581e-01	3.332250e+00	4.122443e-03	9.809518e-01	1.370565e-01	1.742826e+00	2.659876e-02
12040000	-4.475698e+03	-8.843564e+02	3.889735e+00	2.162593e+01	2.209302e-01	2.973650e+00	1.547349e-02	9.411836e-01	9.438664e-02	1.472731e+00	2.491803e-02
12060000	-4.491894e+03	-8.830852e+02	4.031088e+00	2.270809e+01	2.790698e-01	2.037492e+00	3.221687e-03	9.873353e-01	8.580241e-02	1.664682e+00	2.580625e-02
12080000	-4.473478e+03	-8.632309e+02	4.322617e+00	2.203052e+01	2.558140e-01	2.403806e+00	1.614897e-02	9.601590e-01	6.253369e-02	1.355533e+00	2.764988e-02
12100000	-4.480640e+03	-8.448154e+02	6.042950e+00	2.804759e+01	2.790698e-01	1.959787e+00	1.590182e-02	9.369114e-01	1.599141e-01	2.963634e+00	3.888023e-02
12120000	-4.479272e+03	-8.332602e+02	5.353518e+00	2.549843e+01	2.906977e-01	2.470947e+00	6.626082e-03	9.851756e-01	5.729396e-02	2.385347e+00	3.452493e-02
12140000	-4.476665e+03	-8.215244e+02	6.740431e+00	3.241403e+01	1.976744e-01	2.080054e+00	4.966141e-03	9.870372e-01	6.291149e-02	3.553286e+00	4.330754e-02
12160000	-4.484727e+03	-8.111928e+02	6.427119e+00	3.226226e+01	2.441860e-01	2.320488e+00	1.295790e-02	9.493623e-01	1.141772e-01	2.258355e+00	4.142663e-02
12180000	-4.491722e+03	-8.681966e+02	4.125437e+00	2.223539e+01	1.511628e-01	2.618337e+00	2.155916e-02	9.592881e-01	3.645593e-02	1.520779e+00	2.648948e-02
12200000	-4.505492e+03	-8.596863e+02	4.224064e+00	2.112496e+01	1.860465e-01	2.013591e+00	5.934455e-03	9.829531e-01	5.686719e-02	1.202881e+00	2.714638e-02
12220000	-4.476796e+03	-8.394368e+02	5.080005e+00	2.465699e+01	1.627907e-01	2.192296e+00	2.318226e-02	9.437598e-01	5.530346e-02	1.702210e+00	3.270778e-02
12240000	-4.467354e+03	-8.613217e+02	3.952747e+00	1.985799e+01	1.976744e-01	2.471110e+00	1.185183e-02	9.710208e-01	6.144896e-02	1.725370e+00	2.522315e-02
12260000	-4.486997e+03	-8.465884e+02	4.656453e+00	2.322747e+01	1.511628e-01	2.392111e+00	1.842233e-02	9.756159e-01	1.842319e-02	1.852852e+00	3.004111e-02
12280000	-4.472984e+03	-8.710166e+02	4.510696e+00	2.415442e+01	1.162791e-01	2.630025e+00	9.831197e-03	9.791751e-01	3.660918e-02	3.049515e+00	2.907951e-02
12300000	-4.464572e+03	-8.565657e+02	4.548516e+00	2.446416e+01	2.674419e-01	2.105058e+00	1.411066e-02	9.410111e-01	1.581599e-01	3.578611e+00	2.933344e-02
12320000	-4.480995e+03	-8.643854e+02	3.985007e+00	1.978500e+01	2.093023e-01	2.391044e+00	2.129676e-02	9.188579e-01	1.325317e-01	1.874042e+00	2.570293e-02
12340000	-4.463503e+03	-8.949040e+02	3.726744e+00	1.963778e+01	2.441860e-01	1.946601e+00	1.495731e-02	9.497669e-01	7.882633e-02	2.162092e+00	2.402249e-02
12360000	-4.482627e+03	-8.884733e+02	4.252886e+00	2.175974e+01	2.441860e-01	2.608402e+00	2.097857e-02	9.108156e-01	1.359235e-01	2.455467e+00	2.734710e-02
12380000	-4.474689e+03	-8.365048e+02	5.445839e+00	2.636916e+01	2.441860e-01	3.345707e+00	7.537357e-03	9.713002e-01	9.820207e-02	1.934278e+00	3.483599e-02
12400000	-4.484465e+03	-8.416916e+02	4.805244e+00	2.337376e+01	1.976744e-01	2.770107e+00	3.058226e-02	9.287273e-01	5.712015e-02	2.026459e+00	3.046406e-02
12420000	-4.478393e+03	-8.140288e+02	6.017684e+00	2.901790e+01	2.790698e-01	2.138217e+00	7.571685e-03	9.756548e-01	8.894626e-02	2.299691e+00	3.881583e-02
12440000	-4.477336e+03	-8.661146e+02	3.751677e+00	1.975049e+01	2.325581e-01	2.972504e+00	3.166645e-02	9.023911e-01	7.959984e-02	2.307270e+00	2.403834e-02
12460000	-4.476132e+03	-8.434484e+02	4.446746e+00	2.288040e+01	2.093023e-01	2.997807e+00	1.662971e-02	9.580460e-01	5.809738e-02	1.215539e+00	2.868067e-02
12480000	-4.471837e+03	-8.718550e+02	3.450888e+00	1.807441e+01	2.209302e-01	2.404554e+00	1.160294e-02	9.625810e-01	7.174265e-02	8.991523e-01	2.214514e-02
12500000	-4.485657e+03	-8.381750e+02	4.679620e+00	2.219333e+01	2.209302e-01	2.144484e+00	1.350972e-02	9.678366e-01	5.377167e-02	1.388208e+00	2.980415e-02
12520000	-4.477056e+03	-8.732178e+02	3.860577e+00	1.975484e+01	2.790698e-01	2.267803e+00	4.806755e-03	9.804453e-01	1.237664e-01	1.821899e+00	2.483304e-02
12540000	-4.457494e+03	-8.593862e+02	4.400421e+00	2.330963e+01	2.441860e-01	2.547469e+00	2.623194e-02	9.321958e-01	5.792160e-02	2.226168e+00	2.837029e-02
12560000	-4.462415e+03	-8.723678e+02	4.176913e+00	2.307930e+01	2.441860e-01	2.827577e+00	1.840221e-02	9.480600e-01	4.862964e-02	1.434760e+00	2.693249e-02
12580000	-4.476607e+03	-8.920062e+02	4.061339e+00	2.176765e+01	1.627907e-01	2.811043e+00	1.225265e-02	9.780957e-01	2.968985e-02	1.844953e+00	2.617353e-02
12600000	-4.472852e+03	-8.624356e+02	4.801927e+00	2.370694e+01	2.209302e-01	1.929624e+00	2.305667e-02	9.308549e-01	9.057691e-02	1.292443e+00	3.066356e-02
12620000	-4.468496e+03	-8.524978e+02	4.624456e+00	2.433368e+01	1.744186e-01	1.639333e+00	1.878651e-02	9.551062e-01	5.145583e-02	3.007834e+00	2.974974e-02
12640000	-4.484206e+03	-8.620548e+02	4.129456e+00	2.229985e+01	2.441860e-01	2.322258e+00	1.396090e-02	9.361322e-01	1.268220e-01	1.218877e+00	2.659457e-02
12660000	-4.463471e+03	-8.569681e+02	5.293758e+00	2.852889e+01	1.162791e-01	2.493389e+00	1.311827e-02	9.684557e-01	6.556594e-02	2.298954e+00	3.383636e-02
12680000	-4.491730e+03	-8.547957e+02	4.688552e+00	2.503704e+01	1.744186e-01	2.322753e+00	7.426268e-03	9.828169e-01	5.175268e-02	1.458734e+00	3.015101e-02
12700000	-4.478061e+03	-8.569829e+02	4.504139e+00	2.368751e+01	2.209302e-01	2.843478e+00	6.362414e-03	9.772019e-01	8.707882e-02	2.006435e+00	2.893649e-02
12720000	-4.490310e+03	-8.624486e+02	5.751558e+00	3.022005e+01	2.441860e-01	2.831194e+00	1.031465e-02	9.533371e-01	1.378614e-01	2.597978e+00	3.693787e-02
12740000	-4.459157e+03	-8.673383e+02	5.151637e+00	3.061125e+01	1.860465e-01	2.189385e+00	1.051176e-02	9.756729e-01	4.447579e-02	1.983980e+00	3.304656e-02
12760000	-4.460833e+03	-8.630436e+02	4.719060e+00	2.444036e+01	1.976744e-01	2.516148e+00	3.757650e-02	8.647082e-01	1.322706e-01	1.820744e+00	3.020826e-02
12780000	-4.467675e+03	-8.822630e+02	3.399258e+00	1.901285e+01	1.744186e-01	1.824411e+00	2.716090e-02	9.322538e-01	5.105525e-02	9.793622e-01	2.186689e-02
12800000	-4.451002e+03	-8.961214e+02	4.224114e+00	2.317642e+01	1.395349e-01	2.386569e+00	2.364430e-02	9.538050e-01	3.177391e-02	1.962846e+00	2.716366e-02
12820000	-4.459088e+03	-8.916675e+02	3.883400e+00	2.122976e+01	1.627907e-01	2.282244e+00	1.244371e-02	9.733044e-01	3.423844e-02	1.753513e+00	2.497900e-02
12840000	-4.460623e+03	-8.733431e+02	4.231293e+00	2.177872e+01	9.302326e-02	2.585668e+00	2.527420e-02	9.625415e-01	2.266706e-02	2.591519e+00	2.728354e-02
12860000	-4.473459e+03	-8.815427e+02	4.287547e+00	2.464903e+01	1.046512e-01	2.799156e+00	2.297175e-02	9.510137e-01	3.860465e-02	2.386129e+00	2.736587e-02
12880000	-4.475406e+03	-9.189968e+02	3.445269e+00	2.020093e+01	1.860465e-01	1.954886e+00	1.480325e-02	9.539840e-01	8.989142e-02	2.728213e+00	2.203157e-02
12900000	-4.469063e+03	-8.618202e+02	4.078307e+00	2.174678e+01	1.627907e-01	2.675345e+00	1.212578e-02	9.774232e-01	2.598977e-02	1.929371e+00	2.610203e-02
12920000	-4.483986e+03	-8.608266e+02	4.708485e+00	2.348319e+01	2.093023e-01	2.427254e+00	1.330091e-02	9.671313e-01	5.375097e-02	2.221620e+00	3.029260e-02
12940000	-4.466771e+03	-8.828247e+02	3.856505e+00	2.343572e+01	1.744186e-01	2.200081e+00	6.733964e-03	9.808693e-01	4.901480e-02	1.576176e+00	2.469280e-02
12960000	-4.463607e+03	-8.473201e+02	4.222533e+00	2.189346e+01	2.325581e-01	2.217361e+00	1.310710e-02	9.577161e-01	1.102331e-01	1.435668e+00	2.723881e-02
12980000	-4.468043e+03	-9.042031e+02	3.871214e+00	2.107201e+01	2.674419e-01	2.206793e+00	1.364057e-02	9.278439e-01	1.579509e-01	2.108492e+00	2.497257e-02
13000000	-4.486220e+03	-8.511031e+02	3.824508e+00	1.884408e+01	2.790698e-01	2.345681e+00	1.732094e-02	9.424222e-01	1.096008e-01	1.237198e+00	2.465337e-02
13020000	-4.445993e+03	-8.675025e+02	4.211346e+00	2.149433e+01	2.093023e-01	2.845009e+00	2.656561e-02	9.133056e-01	1.088059e-01	1.167125e+00	2.704406e-02
13040000	-4.483545e+03	-8.197356e+02	6.957453e+00	3.170394e+01	1.627907e-01	2.485150e+00	2.211722e-02	9.420289e-01	8.083739e-02	3.563678e+00	4.488269e-02
13060000	-4.473995e+03	-8.497424e+02	6.318865e+00	3.140925e+01	1.046512e-01	2.004327e+00	3.295920e-02	9.368415e-01	4.586942e-02	3.871405e+00	4.068276e-02
13080000	-4.456746e+03	-8.400518e+02	5.681135e+00	2.883904e+01	2.093023e-01	1.901614e+00	2.885763e-02	9.333667e-01	5.273646e-02	3.512734e+00	3.599169e-02
13100000	-4.468370e+03	-8.715707e+02	4.690702e+00	2.526730e+01	1.744186e-01	2.649752e+00	1.929015e-02	9.380108e-01	8.506116e-02	2.091286e+00	2.928671e-02
13120000	-4.479613e+03	-8.436851e+02	5.277896e+00	2.668886e+01	2.906977e-01	2.589680e+00	3.966593e-02	9.014469e-01	7.127347e-02	2.510374e+00	3.397636e-02
13140000	-4.483038e+03	-8.642617e+02	4.956909e+00	2.503397e+01	2.209302e-01	1.719020e+00	3.502508e-02	8.914134e-01	8.820536e-02	3.507307e+00	3.152699e-02
13160000	-4.468986e+03	-8.743557e+02	4.931532e+00	2.627510e+01	1.976744e-01	2.403306e+00	1.186618e-02	9.513026e-01	1.282835e-01	2.527331e+00	3.180400e-02
13180000	-4.471355e+03	-8.381505e+02	4.655007e+00	2.213184e+01	2.558140e-01	1.970686e+00	1.727038e-02	9.485238e-01	9.580260e-02	1.904890e+00	2.999712e-02
13200000	-4.449332e+03	-8.346569e+02	5.660398e+00	3.110745e+01	2.209302e-01	2.342993e+00	1.597686e-02	9.414684e-01	8.339327e-02	1.888693e+00	3.644180e-02
13220000	-4.498298e+03	-8.319601e+02	5.682947e+00	2.998812e+01	2.441860e-01	1.906311e+00	7.077730e-03	9.672154e-01	1.706430e-01	1.338329e+00	3.659172e-02
13240000	-4.484019e+03	-8.674598e+02	4.706198e+00	2.612316e+01	1.395349e-01	2.734671e+00	2.460570e-02	9.374303e-01	4.388124e-02	1.442562e+00	3.034751e-02
13260000	-4.483138e+03	-8.381079e+02	5.729917e+00	2.770039e+01	1.744186e-01	1.615038e+00	1.431297e-02	9.678391e-01	4.201925e-02	2.792783e+00	3.652288e-02
13280000	-4.472954e+03	-8.694617e+02	3.954331e+00	1.987143e+01	1.627907e-01	1.864103e+00	1.991746e-02	9.715703e-01	2.187682e-02	1.438754e+00	2.543320e-02
13300000	-4.488737e+03	-8.778198e+02	4.258407e+00	2.130471e+01	1.511628e-01	1.893806e+00	2.036112e-02	9.574763e-01	4.137974e-02	1.881664e+00	2.734392e-02
13320000	-4.476497e+03	-8.574058e+02	4.807503e+00	2.437810e+01	1.976744e-01	1.653422e+00	1.913328e-02	9.337026e-01	1.246851e-01	1.972897e+00	3.086582e-02
13340000	-4.488016e+03	-8.596841e+02	4.902359e+00	2.675524e+01	1.279070e-01	2.021530e+00	2.210978e-02	9.649523e-01	2.463544e-02	3.404596e+00	3.152181e-02
13360000	-4.475040e+03	-8.454643e+02	4.841527e+00	2.385629e+01	1.976744e-01	2.630580e+00	1.664167e-02	9.595695e-01	5.587632e-02	2.251990e+00	3.096948e-02
13380000	-4.469136e+03	-8.771732e+02	4.443961e+00	2.443101e+01	1.627907e-01	2.534026e+00	1.550416e-02	9.648387e-01	4.188062e-02	2.050870e+00	2.842705e-02
13400000	-4.484591e+03	-8.595616e+02	4.132766e+00	2.135683e+01	2.441860e-01	1.895227e+00	1.868816e-02	9.334033e-01	1.076966e-01	1.115151e+00	2.647142e-02
13420000	-4.475136e+03	-8.960388e+02	3.244466e+00	1.863067e+01	2.209302e-01	2.438784e+00	4.419934e-03	9.815279e-01	1.257210e-01	1.291977e+00	2.030798e-02
13440000	-4.485189e+03	-8.781650e+02	4.731507e+00	2.434649e+01	1.976744e-01	1.918386e+00	9.688717e-03	9.821648e-01	2.829120e-02	1.623675e+00	2.977670e-02
13460000	-4.480269e+03	-8.254957e+02	5.643190e+00	2.664019e+01	1.744186e-01	2.477566e+00	1.129459e-02	9.693303e-01	8.269897e-02	1.823167e+00	3.598663e-02
13480000	-4.454368e+03	-8.641553e+02	4.097306e+00	2.128612e+01	2.674419e-01	2.006912e+00	2.259446e-02	9.272992e-01	9.199676e-02	1.617882e+00	2.635382e-02
13500000	-4.486183e+03	-8.680823e+02	4.312956e+00	2.326710e+01	1.860465e-01	2.358244e+00	1.599502e-02	9.526518e-01	6.403114e-02	2.363673e+00	2.730990e-02
13520000	-4.467882e+03	-8.873594e+02	3.483049e+00	1.961999e+01	2.441860e-01	2.249090e+00	1.365847e-02	9.545511e-01	8.944780e-02	1.395968e+00	2.240211e-02
13540000	-4.514240e+03	-8.319728e+02	6.974265e+00	3.178538e+01	2.441860e-01	2.796780e+00	1.277031e-02	9.637132e-01	7.679364e-02	2.434037e+00	4.472894e-02
13560000	-4.472420e+03	-9.000699e+02	3.041370e+00	1.603139e+01	2.558140e-01	2.228449e+00	9.594638e-03	9.721919e-01	6.236735e-02	9.270769e-01	1.953650e-02
13580000	-4.478596e+03	-9.044674e+02	3.477547e+00	1.987950e+01	2.209302e-01	1.972294e+00	1.262166e-02	9.541411e-01	1.001778e-01	1.542606e+00	2.220007e-02
13600000	-4.490325e+03	-8.826697e+02	3.697514e+00	1.873419e+01	1.395349e-01	1.920032e+00	4.417441e-02	9.122545e-01	4.665078e-02	1.772714e+00	2.380097e-02
13620000	-4.470571e+03	-8.810045e+02	3.659756e+00	1.996930e+01	1.976744e-01	2.313179e+00	2.419247e-02	9.363064e-01	5.584938e-02	1.935063e+00	2.312886e-02
13640000	-4.457249e+03	-8.857177e+02	4.345462e+00	2.437458e+01	1.860465e-01	2.398081e+00	6.274066e-03	9.782142e-01	5.977268e-02	2.009934e+00	2.752537e-02
13660000	-4.461880e+03	-8.747870e+02	4.129019e+00	1.991115e+01	2.209302e-01	2.483493e+00	2.669065e-02	9.100585e-01	1.123684e-01	1.328437e+00	2.652990e-02
13680000	-4.469062e+03	-8.523352e+02	3.492356e+00	1.606952e+01	2.790698e-01	2.460184e+00	1.233793e-02	9.505480e-01	1.171437e-01	9.115185e-01	2.247208e-02
13700000	-4.466273e+03	-8.959286e+02	4.195557e+00	2.450267e+01	1.627907e-01	2.645500e+00	3.015204e-02	9.316809e-01	4.327837e-02	2.464705e+00	2.628651e-02
13720000	-4.478483e+03	-8.236138e+02	5.982551e+00	2.796560e+01	2.558140e-01	3.309461e+00	1.518968e-02	9.329008e-01	1.675085e-01	1.959650e+00	3.742883e-02
13740000	-4.483676e+03	-8.414997e+02	4.394008e+00	1.978251e+01	2.790698e-01	1.999983e+00	1.959239e-02	9.161518e-01	1.505579e-01	1.968092e+00	2.767670e-02
13760000	-4.467489e+03	-8.422831e+02	4.985598e+00	2.393705e+01	2.441860e-01	2.270709e+00	1.235676e-02	9.509169e-01	1.237489e-01	2.010250e+00	3.214934e-02
13780000	-4.482332e+03	-8.298836e+02	5.471913e+00	2.548835e+01	2.209302e-01	2.685525e+00	1.420169e-02	9.639548e-01	7.190832e-02	1.577099e+00	3.523738e-02
13800000	-4.492061e+03	-8.778722e+02	3.983247e+00	1.861401e+01	2.209302e-01	2.155171e+00	3.710841e-02	9.167538e-01	7.822024e-02	1.332751e+00	2.548797e-02
13820000	-4.476361e+03	-8.264669e+02	5.948790e+00	3.151568e+01	1.395349e-01	2.973174e+00	2.484697e-02	9.382252e-01	5.335878e-02	3.776437e+00	3.755466e-02
13840000	-4.485688e+03	-8.675593e+02	6.896132e+00	3.655232e+01	1.511628e-01	1.994545e+00	5.311674e-02	8.865999e-01	4.692833e-02	3.388150e+00	4.335824e-02
13860000	-4.479519e+03	-8.280966e+02	6.795365e+00	3.097148e+01	2.325581e-01	1.642145e+00	3.896984e-02	8.879221e-01	1.099438e-01	3.358597e+00	4.291863e-02
13880000	-4.466247e+03	-8.541664e+02	5.360420e+00	2.574272e+01	1.976744e-01	2.158325e+00	3.926437e-02	8.920372e-01	1.028734e-01	2.844640e+00	3.385096e-02
13900000	-4.492571e+03	-8.673145e+02	5.380690e+00	2.582429e+01	2.441860e-01	2.360334e+00	1.916457e-02	9.544603e-01	6.188100e-02	3.715362e+00	3.459112e-02
13920000	-4.476259e+03	-8.855213e+02	4.696996e+00	2.481394e+01	1.511628e-01	2.160319e+00	2.659391e-02	9.428912e-01	5.423667e-02	1.911460e+00	2.963479e-02
13940000	-4.470408e+03	-8.679813e+02	3.733354e+00	1.929152e+01	1.860465e-01	2.808255e+00	3.124521e-02	9.154782e-01	5.966546e-02	1.417316e+00	2.400332e-02
13960000	-4.482968e+03	-8.725237e+02	4.632431e+00	2.325916e+01	1.511628e-01	2.289059e+00	3.521803e-02	9.323387e-01	3.995162e-02	1.490995e+00	2.979475e-02
13980000	-4.465424e+03	-8.842736e+02	4.593821e+00	2.324206e+01	1.511628e-01	1.964460e+00	1.407498e-02	9.605785e-01	6.237766e-02	2.293433e+00	2.957615e-02
14000000	-4.477338e+03	-8.663571e+02	3.765631e+00	1.952808e+01	2.209302e-01	2.841722e+00	2.187180e-02	9.216851e-01	1.133450e-01	1.732643e+00	2.419681e-02
14020000	-4.500945e+03	-8.670245e+02	3.890862e+00	1.806715e+01	2.441860e-01	2.361702e+00	2.109845e-02	9.478341e-01	7.681088e-02	1.785680e+00	2.494462e-02
14040000	-4.482354e+03	-8.555419e+02	4.074188e+00	1.975077e+01	2.674419e-01	2.218968e+00	4.418967e-02	8.581732e-01	9.891251e-02	8.955400e-01	2.617468e-02
14060000	-4.493277e+03	-8.920770e+02	3.556645e+00	1.901307e+01	1.511628e-01	3.065244e+00	1.588570e-02	9.595172e-01	6.159097e-02	9.219772e-01	2.267826e-02
14080000	-4.486721e+03	-8.554688e+02	4.547911e+00	2.163426e+01	1.860465e-01	2.676332e+00	1.822753e-02	9.652035e-01	3.334345e-02	1.383126e+00	2.925883e-02
14100000	-4.489700e+03	-8.273570e+02	5.268743e+00	2.346706e+01	2.558140e-01	2.450032e+00	1.963267e-02	9.395959e-01	1.115624e-01	1.283297e+00	3.389422e-02
14120000	-4.484245e+03	-8.500186e+02	4.080002e+00	1.964561e+01	2.209302e-01	2.720100e+00	4.186041e-02	8.645412e-01	1.137850e-01	1.426113e+00	2.598460e-02
14140000	-4.486446e+03	-8.436362e+02	4.079717e+00	1.986786e+01	2.906977e-01	2.503035e+00	1.006609e-02	9.565162e-01	1.480901e-01	1.158546e+00	2.612057e-02
14160000	-4.491082e+03	-8.518315e+02	3.888705e+00	1.919576e+01	3.372093e-01	2.403351e+00	1.691306e-02	9.340975e-01	1.357550e-01	1.384044e+00	2.487795e-02
14180000	-4.481270e+03	-8.731252e+02	5.573436e+00	2.936718e+01	1.046512e-01	2.711688e+00	3.157781e-02	9.433423e-01	2.823742e-02	4.450977e+00	3.576305e-02
14200000	-4.478067e+03	-8.620955e+02	4.023266e+00	2.347399e+01	2.441860e-01	2.419836e+00	1.903829e-02	9.396471e-01	8.514677e-02	2.496238e+00	2.590087e-02
14220000	-4.493816e+03	-8.443653e+02	4.956347e+00	2.537221e+01	2.093023e-01	2.803819e+00	1.461945e-02	9.497699e-01	9.586165e-02	2.467510e+00	3.157388e-02
14240000	-4.480375e+03	-8.478351e+02	4.931680e+00	2.388222e+01	3.023256e-01	2.235378e+00	2.074841e-02	9.176314e-01	1.257325e-01	1.537784e+00	3.145764e-02
14260000	-4.454712e+03	-8.753156e+02	4.944469e+00	2.687375e+01	1.744186e-01	2.920463e+00	2.443879e-02	9.300405e-01	6.041885e-02	2.201824e+00	3.104202e-02
14280000	-4.472861e+03	-8.627272e+02	5.452781e+00	2.873412e+01	1.511628e-01	1.884841e+00	1.189604e-02	9.764004e-01	3.994015e-02	3.494293e+00	3.468407e-02
14300000	-4.492129e+03	-8.457294e+02	4.818289e+00	2.242127e+01	2.906977e-01	2.142688e+00	8.742544e-03	9.706775e-01	1.044218e-01	2.254818e+00	3.107812e-02
14320000	-4.487871e+03	-8.837710e+02	3.612772e+00	1.834527e+01	2.093023e-01	2.746916e+00	1.237769e-02	9.582711e-01	7.255500e-02	1.117739e+00	2.311043e-02
14340000	-4.469386e+03	-8.730986e+02	4.165089e+00	2.315306e+01	2.325581e-01	2.320117e+00	1.738128e-02	9.469229e-01	7.248078e-02	2.831531e+00	2.683708e-02
14360000	-4.464617e+03	-8.775897e+02	3.876520e+00	1.984340e+01	1.860465e-01	2.408864e+00	3.654494e-02	9.106613e-01	6.602673e-02	1.368835e+00	2.486914e-02
14380000	-4.473156e+03	-8.923274e+02	3.479472e+00	2.142569e+01	1.046512e-01	1.991820e+00	7.930521e-03	9.874965e-01	1.904253e-02	1.548054e+00	2.235015e-02
14400000	-4.484867e+03	-8.383549e+02	5.164677e+00	2.515321e+01	2.441860e-01	2.718806e+00	2.025705e-02	9.371129e-01	8.704574e-02	1.655016e+00	3.298901e-02
14420000	-4.479783e+03	-8.336325e+02	6.431919e+00	3.087584e+01	1.976744e-01	2.098124e+00	2.060512e-02	9.512269e-01	6.368014e-02	3.349279e+00	4.140052e-02
14440000	-4.488594e+03	-8.405488e+02	5.185808e+00	2.669309e+01	1.976744e-01	2.535597e+00	2.313750e-02	9.392865e-01	6.585250e-02	2.232568e+00	3.326534e-02
14460000	-4.479686e+03	-8.407163e+02	4.883316e+00	2.346078e+01	1.976744e-01	2.107693e+00	1.793568e-02	9.594681e-01	4.986252e-02	1.769946e+00	3.130212e-02
14480000	-4.485309e+03	-8.731250e+02	4.676416e+00	2.435656e+01	1.511628e-01	2.895759e+00	3.330568e-02	9.421009e-01	3.119145e-02	1.962327e+00	2.991854e-02
14500000	-4.482087e+03	-8.413540e+02	5.902227e+00	2.829251e+01	2.325581e-01	2.073867e+00	1.539186e-02	9.686865e-01	4.421477e-02	2.479535e+00	3.792869e-02
14520000	-4.468985e+03	-8.446318e+02	4.948956e+00	2.519425e+01	1.860465e-01	2.852122e+00	1.069284e-02	9.635634e-01	8.586107e-02	2.070454e+00	3.185464e-02
14540000	-4.472766e+03	-8.158078e+02	5.919563e+00	2.904580e+01	2.906977e-01	2.182032e+00	1.055063e-02	9.592494e-01	1.384348e-01	2.666425e+00	3.801900e-02
14560000	-4.487958e+03	-8.473154e+02	5.424671e+00	2.597311e+01	2.209302e-01	2.767201e+00	1.556520e-02	9.563731e-01	7.996701e-02	2.177087e+00	3.476678e-02
14580000	-4.477453e+03	-8.759631e+02	4.233580e+00	2.110452e+01	1.395349e-01	2.946127e+00	2.682582e-02	9.703274e-01	1.847183e-02	1.800827e+00	2.667124e-02
14600000	-4.471666e+03	-8.920492e+02	3.847689e+00	2.016965e+01	1.395349e-01	2.635171e+00	6.923212e-03	9.885625e-01	3.037454e-02	1.412693e+00	2.461135e-02
14620000	-4.498080e+03	-8.696630e+02	4.262379e+00	2.106969e+01	2.209302e-01	2.400891e+00	1.026904e-02	9.675637e-01	7.511918e-02	2.631194e+00	2.706383e-02
14640000	-4.481098e+03	-8.782691e+02	4.561179e+00	2.175347e+01	1.395349e-01	2.302155e+00	1.991861e-02	9.708497e-01	3.861516e-02	1.485606e+00	2.933231e-02
14660000	-4.497950e+03	-8.101659e+02	5.075183e+00	2.434465e+01	2.906977e-01	2.027616e+00	4.362771e-03	9.802082e-01	1.425095e-01	1.668259e+00	3.236473e-02
14680000	-4.474679e+03	-8.880786e+02	4.021068e+00	2.162288e+01	2.093023e-01	1.820435e+00	1.643882e-02	9.537695e-01	7.802766e-02	1.400329e+00	2.521388e-02
14700000	-4.463696e+03	-8.503559e+02	4.815316e+00	2.556920e+01	1.511628e-01	1.822687e+00	1.095151e-02	9.783071e-01	4.172227e-02	1.716637e+00	3.076042e-02
14720000	-4.492412e+03	-8.480458e+02	4.414251e+00	2.139730e+01	3.255814e-01	2.026551e+00	1.161342e-02	9.496181e-01	1.236578e-01	1.368691e+00	2.814304e-02
14740000	-4.469590e+03	-8.285924e+02	5.933117e+00	2.834160e+01	2.790698e-01	2.337625e+00	2.633180e-02	9.299095e-01	6.878121e-02	3.351790e+00	3.777594e-02
14760000	-4.481558e+03	-8.313643e+02	5.235977e+00	2.588529e+01	2.325581e-01	2.312896e+00	1.972570e-02	9.220115e-01	1.444966e-01	2.276286e+00	3.370974e-02
14780000	-4.476001e+03	-8.768216e+02	4.324129e+00	2.085755e+01	1.860465e-01	2.197602e+00	2.894031e-02	9.541362e-01	2.803114e-02	1.754696e+00	2.719387e-02
14800000	-4.475948e+03	-8.561137e+02	5.467459e+00	2.720706e+01	2.558140e-01	2.085197e+00	2.774757e-02	9.090522e-01	1.017454e-01	2.330943e+00	3.516550e-02
14820000	-4.471666e+03	-8.769662e+02	3.760296e+00	1.849049e+01	2.325581e-01	2.036473e+00	2.346982e-02	9.309369e-01	8.593356e-02	1.654228e+00	2.400752e-02
14840000	-4.480994e+03	-8.554315e+02	4.594646e+00	2.271628e+01	2.325581e-01	1.853068e+00	7.467358e-03	9.747950e-01	9.311816e-02	1.670878e+00	2.962995e-02
14860000	-4.480068e+03	-8.541619e+02	4.534239e+00	2.108976e+01	1.976744e-01	2.803869e+00	1.702002e-02	9.523183e-01	9.172391e-02	1.462044e+00	2.921612e-02
14880000	-4.468898e+03	-8.555908e+02	4.596792e+00	2.111224e+01	2.906977e-01	2.160427e+00	2.490381e-02	9.301486e-01	9.687168e-02	1.035441e+00	2.963560e-02
14900000	-4.493634e+03	-8.658684e+02	4.436997e+00	2.261750e+01	2.674419e-01	2.516892e+00	3.604748e-02	8.666749e-01	1.041891e-01	2.502206e+00	2.840160e-02
14920000	-4.475934e+03	-8.607120e+02	4.473604e+00	2.356642e+01	2.790698e-01	2.568367e+00	5.894781e-03	9.686150e-01	1.551531e-01	2.062423e+00	2.859547e-02
14940000	-4.477156e+03	-8.735538e+02	4.988610e+00	2.593557e+01	2.790698e-01	1.916692e+00	6.012856e-03	9.786572e-01	9.559780e-02	1.530149e+00	3.205252e-02
14960000	-4.498101e+03	-8.702132e+02	4.020489e+00	2.133251e+01	2.325581e-01	2.964116e+00	1.310799e-02	9.653425e-01	4.962733e-02	1.950575e+00	2.590455e-02
14980000	-4.455754e+03	-8.792747e+02	4.549300e+00	2.621570e+01	1.860465e-01	2.569624e+00	2.107724e-02	9.301153e-01	7.640495e-02	1.695274e+00	2.923645e-02
15000000	-4.474883e+03	-8.461896e+02	4.792745e+00	2.652224e+01	1.744186e-01	2.704601e+00	1.269085e-02	9.659646e-01	4.580845e-02	2.286559e+00	2.988526e-02
15020000	-4.479669e+03	-8.506496e+02	5.341497e+00	2.849012e+01	1.279070e-01	2.153221e+00	7.010604e-03	9.853030e-01	4.008213e-02	1.482141e+00	3.445463e-02
15040000	-4.497671e+03	-8.824785e+02	4.111541e+00	2.103261e+01	1.395349e-01	1.762056e+00	1.733639e-02	9.708912e-01	3.006156e-02	1.090770e+00	2.619423e-02
15060000	-4.478229e+03	-8.610160e+02	4.892795e+00	2.511606e+01	1.976744e-01	1.611886e+00	1.761065e-02	9.639177e-01	4.727325e-02	2.166295e+00	3.149910e-02
15080000	-4.476358e+03	-8.628782e+02	4.933030e+00	2.539632e+01	1.976744e-01	2.661224e+00	1.695308e-02	9.504756e-01	7.494393e-02	1.999835e+00	3.173914e-02
15100000	-4.478527e+03	-8.787362e+02	4.082630e+00	2.045689e+01	1.860465e-01	2.641904e+00	1.613770e-02	9.502971e-01	8.391933e-02	2.306342e+00	2.624897e-02
15120000	-4.466348e+03	-8.691325e+02	4.182049e+00	2.273423e+01	1.744186e-01	2.498235e+00	1.038907e-02	9.645411e-01	8.026777e-02	1.870250e+00	2.686091e-02
15140000	-4.484619e+03	-8.894330e+02	3.226382e+00	1.767683e+01	1.627907e-01	3.336154e+00	2.497346e-02	9.438755e-01	4.218321e-02	1.260322e+00	2.063341e-02
15160000	-4.489777e+03	-8.810356e+02	3.839789e+00	2.140599e+01	1.279070e-01	2.425110e+00	1.158090e-02	9.806959e-01	2.483433e-02	1.668831e+00	2.464298e-02
15180000	-4.481375e+03	-8.867053e+02	3.492237e+00	1.951429e+01	2.209302e-01	2.062499e+00	2.048715e-02	9.540065e-01	4.852779e-02	1.208025e+00	2.215487e-02
15200000	-4.486519e+03	-8.607498e+02	3.638868e+00	1.877349e+01	2.441860e-01	2.288517e+00	1.866578e-02	9.482819e-01	8.116255e-02	1.499771e+00	2.345406e-02
15220000	-4.494791e+03	-8.876289e+02	4.090553e+00	2.258807e+01	1.860465e-01	2.185847e+00	8.701829e-03	9.669301e-01	1.038388e-01	2.809885e+00	2.588330e-02
15240000	-4.471953e+03	-8.634349e+02	4.636416e+00	2.299980e+01	1.744186e-01	2.737210e+00	2.263703e-02	9.545307e-01	4.332569e-02	1.790512e+00	2.952066e-02
15260000	-4.476143e+03	-8.323969e+02	5.480225e+00	2.575700e+01	2.674419e-01	2.403300e+00	1.219726e-02	9.629980e-01	8.241229e-02	3.054505e+00	3.479050e-02
15280000	-4.466444e+03	-8.630490e+02	4.497050e+00	2.290077e+01	2.093023e-01	2.667046e+00	1.702598e-02	9.437568e-01	8.673148e-02	3.924491e+00	2.880337e-02
15300000	-4.471681e+03	-8.557010e+02	4.907273e+00	2.490387e+01	1.860465e-01	2.205758e+00	2.216254e-02	9.565493e-01	4.397364e-02	2.796559e+00	3.147085e-02
15320000	-4.468130e+03	-8.624635e+02	4.941987e+00	2.602029e+01	1.627907e-01	1.859784e+00	2.780110e-02	9.491908e-01	3.220134e-02	1.584117e+00	3.137478e-02
15340000	-4.500389e+03	-8.677712e+02	3.645737e+00	1.783043e+01	2.790698e-01	2.835201e+00	6.414938e-03	9.720161e-01	1.303475e-01	1.660947e+00	2.298311e-02
15360000	-4.499235e+03	-9.043154e+02	3.855973e+00	2.093606e+01	2.093023e-01	1.748148e+00	4.020719e-02	8.856188e-01	5.795584e-02	2.247550e+00	2.439919e-02
15380000	-4.465748e+03	-8.765487e+02	4.814445e+00	2.425098e+01	1.976744e-01	2.528981e+00	2.179349e-02	9.497285e-01	5.769384e-02	3.126941e+00	3.049166e-02
15400000	-4.481612e+03	-8.433618e+02	4.865353e+00	2.416016e+01	2.558140e-01	2.682108e+00	3.732730e-03	9.870867e-01	1.276379e-01	1.871498e+00	3.130466e-02
15420000	-4.497762e+03	-8.474873e+02	5.066883e+00	2.509168e+01	2.558140e-01	1.891492e+00	5.574737e-03	9.763200e-01	1.242304e-01	1.487071e+00	3.244487e-02
15440000	-4.490791e+03	-8.495007e+02	4.637302e+00	2.314016e+01	2.558140e-01	2.368138e+00	1.950138e-02	9.234825e-01	1.108003e-01	1.967337e+00	2.900158e-02
15460000	-4.499227e+03	-8.760867e+02	5.031545e+00	2.608852e+01	1.744186e-01	2.662742e+00	1.381076e-02	9.661004e-01	4.440119e-02	2.810080e+00	3.148420e-02
15480000	-4.479118e+03	-8.840462e+02	3.944984e+00	2.172654e+01	1.860465e-01	1.895968e+00	1.307852e-02	9.444371e-01	1.192519e-01	1.745948e+00	2.530345e-02
15500000	-4.476292e+03	-8.604788e+02	4.696782e+00	2.494634e+01	1.627907e-01	2.747450e+00	8.898735e-03	9.811212e-01	3.895062e-02	1.907814e+00	2.963862e-02
15520000	-4.464836e+03	-8.563459e+02	4.328502e+00	2.274088e+01	1.395349e-01	2.419710e+00	4.385143e-03	9.899775e-01	4.647935e-02	2.433232e+00	2.759828e-02
15540000	-4.474029e+03	-8.701300e+02	4.459571e+00	2.392842e+01	1.744186e-01	2.134196e+00	5.129889e-03	9.879914e-01	4.780049e-02	3.367684e+00	2.849346e-02
15560000	-4.473489e+03	-8.722663e+02	4.299248e+00	2.150328e+01	9.302326e-02	2.188704e+00	1.600252e-02	9.724205e-01	2.942408e-02	2.248885e+00	2.762653e-02
15580000	-4.467691e+03	-8.824018e+02	4.773753e+00	2.336723e+01	1.395349e-01	1.793675e+00	1.234998e-02	9.708450e-01	5.749710e-02	2.698872e+00	3.038708e-02
15600000	-4.485614e+03	-8.744767e+02	4.004667e+00	1.958426e+01	2.093023e-01	1.979088e+00	3.311754e-02	9.128217e-01	6.867941e-02	1.955022e+00	2.560571e-02
15620000	-4.485112e+03	-8.578063e+02	4.386632e+00	2.140414e+01	1.860465e-01	2.367388e+00	1.112334e-02	9.728271e-01	4.653195e-02	2.401365e+00	2.812914e-02
15640000	-4.484038e+03	-8.864338e+02	4.009590e+00	2.052456e+01	1.627907e-01	1.926056e+00	5.522421e-03	9.862705e-01	6.138569e-02	1.689709e+00	2.552711e-02
15660000	-4.479251e+03	-8.465507e+02	5.505798e+00	2.736077e+01	2.906977e-01	2.562389e+00	1.830783e-02	9.225544e-01	1.440433e-01	2.018293e+00	3.525506e-02
15680000	-4.486365e+03	-8.877269e+02	3.799700e+00	2.112434e+01	2.558140e-01	2.061603e+00	4.704384e-03	9.815391e-01	1.251433e-01	1.659758e+00	2.379036e-02
15700000	-4.463205e+03	-8.616105e+02	4.599861e+00	2.426131e+01	2.209302e-01	2.317229e+00	2.871132e-03	9.919745e-01	6.273940e-02	2.131147e+00	2.959235e-02
15720000	-4.461312e+03	-8.381556e+02	5.763863e+00	3.123157e+01	1.279070e-01	2.325284e+00	1.352316e-02	9.691304e-01	4.985992e-02	3.151841e+00	3.709286e-02
15740000	-4.465616e+03	-8.745841e+02	5.182638e+00	2.679487e+01	2.093023e-01	2.228038e+00	1.317935e-02	9.678911e-01	6.364922e-02	2.864191e+00	3.315366e-02
15760000	-4.461151e+03	-8.700652e+02	5.311139e+00	2.664882e+01	2.093023e-01	2.007787e+00	1.547950e-02	9.543305e-01	6.066122e-02	2.360550e+00	3.399076e-02
15780000	-4.460119e+03	-8.618903e+02	5.498155e+00	2.750506e+01	2.441860e-01	2.737793e+00	1.898173e-02	9.360943e-01	9.535087e-02	4.647762e+00	3.512375e-02
15800000	-4.475398e+03	-8.519201e+02	4.472184e+00	2.282037e+01	2.209302e-01	2.630049e+00	1.022149e-02	9.547589e-01	1.414492e-01	2.908358e+00	2.821196e-02
15820000	-4.492862e+03	-8.776200e+02	3.896624e+00	2.169169e+01	1.744186e-01	2.419770e+00	1.001797e-02	9.856316e-01	1.761398e-02	1.426446e+00	2.416054e-02
15840000	-4.461749e+03	-8.620004e+02	5.023469e+00	2.569584e+01	2.209302e-01	2.349496e+00	2.259928e-02	9.388442e-01	6.171247e-02	1.476192e+00	3.123063e-02
15860000	-4.480266e+03	-8.776436e+02	4.677830e+00	2.547138e+01	1.046512e-01	2.775474e+00	1.031025e-02	9.647509e-01	8.905906e-02	2.861388e+00	2.929301e-02
15880000	-4.468238e+03	-8.649805e+02	4.228776e+00	2.112578e+01	2.209302e-01	3.215571e+00	7.206910e-03	9.774862e-01	8.558375e-02	1.614122e+00	2.717058e-02
15900000	-4.474733e+03	-8.532728e+02	4.954525e+00	2.497064e+01	2.093023e-01	2.390561e+00	6.126355e-03	9.876147e-01	3.266361e-02	1.818964e+00	3.174303e-02
15920000	-4.494879e+03	-8.465202e+02	4.590205e+00	2.127721e+01	2.441860e-01	2.384993e+00	7.583550e-03	9.746924e-01	1.090149e-01	1.542615e+00	2.960798e-02
15940000	-4.500550e+03	-8.902808e+02	3.949289e+00	2.083530e+01	1.976744e-01	2.443965e+00	1.936289e-02	9.436436e-01	7.779477e-02	2.480366e+00	2.538892e-02
15960000	-4.477179e+03	-8.630402e+02	4.634804e+00	2.378279e+01	2.209302e-01	2.629074e+00	1.314654e-02	9.595662e-01	7.643419e-02	1.807230e+00	2.988775e-02
15980000	-4.477362e+03	-8.532978e+02	4.666086e+00	2.438735e+01	1.744186e-01	2.393280e+00	1.183195e-02	9.734175e-01	4.380401e-02	1.613442e+00	2.997808e-02
16000000	-4.484902e+03	-8.345301e+02	4.715936e+00	2.224986e+01	2.790698e-01	1.919735e+00	1.118978e-02	9.486788e-01	1.630384e-01	1.427651e+00	3.023205e-02
16020000	-4.515069e+03	-8.588917e+02	4.081351e+00	2.057796e+01	2.906977e-01	2.621203e+00	1.445697e-02	9.471358e-01	1.210829e-01	1.961743e+00	2.585690e-02
16040000	-4.472192e+03	-8.953967e+02	3.588546e+00	1.701194e+01	2.093023e-01	2.685280e+00	2.449611e-02	9.519610e-01	5.467698e-02	1.903001e+00	2.312155e-02
16060000	-4.470172e+03	-8.696055e+02	4.225379e+00	2.163366e+01	2.325581e-01	2.179816e+00	7.948753e-03	9.668801e-01	1.253963e-01	2.182068e+00	2.689299e-02
16080000	-4.487174e+03	-8.697471e+02	4.121299e+00	2.198276e+01	1.744186e-01	1.588919e+00	2.773456e-02	9.388953e-01	3.869704e-02	1.617320e+00	2.654500e-02
16100000	-4.477979e+03	-8.831760e+02	3.214322e+00	1.627624e+01	1.976744e-01	2.850489e+00	1.252112e-02	9.764539e-01	3.852566e-02	1.434672e+00	2.055952e-02
16120000	-4.491107e+03	-8.609784e+02	4.482215e+00	2.144176e+01	2.093023e-01	1.874131e+00	1.200426e-02	9.791818e-01	3.164222e-02	2.477276e+00	2.872372e-02
16140000	-4.483691e+03	-8.648779e+02	4.450639e+00	2.112390e+01	2.209302e-01	2.178256e+00	4.137126e-02	8.919239e-01	7.274220e-02	1.780452e+00	2.869567e-02
16160000	-4.490818e+03	-8.218470e+02	5.721129e+00	2.577417e+01	2.674419e-01	2.209628e+00	1.600017e-02	9.526250e-01	8.915138e-02	1.533175e+00	3.618320e-02
16180000	-4.497507e+03	-8.620958e+02	4.424799e+00	1.817432e+01	3.023256e-01	1.837480e+00	1.388753e-02	9.496395e-01	1.405810e-01	1.942717e+00	2.829890e-02
16200000	-4.496591e+03	-8.389156e+02	5.318622e+00	2.381758e+01	2.325581e-01	2.696570e+00	6.727840e-03	9.810985e-01	9.020217e-02	1.677666e+00	3.403748e-02
16220000	-4.483531e+03	-8.471740e+02	4.163641e+00	1.832360e+01	2.325581e-01	2.562174e+00	2.453376e-02	9.210801e-01	1.269498e-01	1.925864e+00	2.661002e-02
16240000	-4.498903e+03	-8.595125e+02	4.407654e+00	2.029193e+01	2.209302e-01	2.086834e+00	3.200418e-02	9.305621e-01	5.691603e-02	2.141397e+00	2.805325e-02
16260000	-4.483309e+03	-8.615957e+02	4.799373e+00	2.319988e+01	1.860465e-01	2.732720e+00	1.679025e-02	9.534866e-01	7.502967e-02	2.219267e+00	3.094924e-02
16280000	-4.496738e+03	-8.365472e+02	5.849954e+00	2.540869e+01	2.790698e-01	1.989658e+00	1.730599e-02	9.413088e-01	1.268927e-01	2.915880e+00	3.759245e-02
16300000	-4.474744e+03	-8.402258e+02	5.334922e+00	2.511674e+01	2.209302e-01	2.502214e+00	2.909996e-02	9.401528e-01	4.861629e-02	3.684583e+00	3.417817e-02
16320000	-4.470492e+03	-8.221708e+02	6.051279e+00	2.684117e+01	3.372093e-01	2.086304e+00	5.445453e-03	9.775572e-01	1.294719e-01	1.542408e+00	3.884150e-02
16340000	-4.482090e+03	-8.290464e+02	5.825640e+00	2.995517e+01	1.627907e-01	1.911072e+00	1.324293e-02	9.728742e-01	4.270367e-02	1.817994e+00	3.749619e-02
16360000	-4.474336e+03	-8.425074e+02	5.791285e+00	2.710782e+01	2.674419e-01	2.242732e+00	2.650185e-02	9.144178e-01	1.016272e-01	2.168006e+00	3.734473e-02
16380000	-4.466614e+03	-8.533054e+02	4.883453e+00	2.345038e+01	1.976744e-01	3.176389e+00	2.674214e-02	9.408645e-01	5.553158e-02	2.319519e+00	3.141311e-02
16400000	-4.473729e+03	-8.591198e+02	4.556544e+00	2.115803e+01	2.441860e-01	2.689510e+00	2.579284e-02	9.159006e-01	1.259042e-01	2.018662e+00	2.864550e-02
16420000	-4.480873e+03	-8.501173e+02	4.955270e+00	2.266417e+01	1.976744e-01	2.460865e+00	1.010638e-02	9.758061e-01	5.054900e-02	1.650285e+00	3.156915e-02
16440000	-4.489482e+03	-8.447904e+02	4.704737e+00	2.278208e+01	3.255814e-01	2.271065e+00	1.653681e-02	9.372793e-01	1.455121e-01	1.384997e+00	3.019461e-02
16460000	-4.495465e+03	-8.981708e+02	3.451427e+00	2.045329e+01	1.744186e-01	2.455559e+00	5.218953e-03	9.867588e-01	4.578308e-02	1.613358e+00	2.201353e-02
16480000	-4.486497e+03	-8.449730e+02	5.258666e+00	2.357068e+01	2.558140e-01	2.691514e+00	2.876677e-02	8.996785e-01	1.090107e-01	2.221432e+00	3.377702e-02
16500000	-4.475813e+03	-8.352974e+02	5.825530e+00	2.635781e+01	2.209302e-01	1.864884e+00	3.137171e-02	9.099731e-01	8.441683e-02	2.582553e+00	3.692047e-02
16520000	-4.481352e+03	-8.835264e+02	5.403834e+00	2.744522e+01	1.627907e-01	2.364176e+00	1.974588e-02	9.522200e-01	4.223265e-02	4.609310e+00	3.406970e-02
16540000	-4.477148e+03	-8.340297e+02	5.952436e+00	2.879807e+01	1.976744e-01	2.281005e+00	2.328021e-02	9.372916e-01	7.854450e-02	2.974970e+00	3.799872e-02
16560000	-4.453473e+03	-8.827757e+02	5.207747e+00	2.753869e+01	1.395349e-01	2.269393e+00	1.215728e-02	9.847888e-01	1.550003e-02	2.752176e+00	3.353939e-02
16580000	-4.470651e+03	-8.372814e+02	5.332402e+00	2.781187e+01	2.790698e-01	2.292955e+00	9.248692e-03	9.734911e-01	5.745894e-02	1.663855e+00	3.405848e-02
16600000	-4.478395e+03	-8.469166e+02	5.558277e+00	2.645201e+01	2.558140e-01	2.349498e+00	1.534901e-02	9.495349e-01	1.301663e-01	2.717162e+00	3.559247e-02
16620000	-4.449669e+03	-8.402581e+02	5.334418e+00	2.596392e+01	1.627907e-01	2.421346e+00	2.307734e-02	9.502154e-01	5.475521e-02	2.971950e+00	3.368825e-02
16640000	-4.477126e+03	-8.415484e+02	4.715810e+00	2.170338e+01	2.558140e-01	2.430301e+00	1.771147e-02	9.530083e-01	7.046788e-02	1.932030e+00	3.036031e-02
16660000	-4.510153e+03	-8.543048e+02	4.685815e+00	2.288673e+01	2.790698e-01	2.226629e+00	1.426166e-02	9.441484e-01	1.338412e-01	1.442383e+00	2.973196e-02
16680000	-4.502241e+03	-8.636633e+02	3.696935e+00	1.858049e+01	1.744186e-01	2.989492e+00	3.025887e-02	9.163939e-01	6.789017e-02	1.272999e+00	2.340783e-02
16700000	-4.491309e+03	-8.659000e+02	4.630335e+00	2.791926e+01	1.395349e-01	1.834748e+00	1.402942e-03	9.960095e-01	4.743098e-02	2.644374e+00	2.858380e-02
16720000	-4.488120e+03	-8.444732e+02	4.031549e+00	2.006490e+01	1.976744e-01	2.687203e+00	8.286852e-03	9.720047e-01	8.828963e-02	1.080975e+00	2.588502e-02
16740000	-4.512283e+03	-8.638717e+02	3.887813e+00	1.933482e+01	9.302326e-02	2.617219e+00	1.906266e-02	9.664749e-01	2.383739e-02	1.573308e+00	2.480301e-02
16760000	-4.490457e+03	-8.376491e+02	4.601029e+00	2.196237e+01	1.976744e-01	2.237988e+00	2.098985e-02	9.438652e-01	6.935539e-02	1.774269e+00	2.944447e-02
16780000	-4.497521e+03	-8.410032e+02	5.027690e+00	2.219875e+01	2.209302e-01	2.126902e+00	1.018181e-02	9.685297e-01	1.057250e-01	1.340136e+00	3.195180e-02
16800000	-4.515557e+03	-8.377844e+02	5.589289e+00	2.538708e+01	2.325581e-01	2.152179e+00	9.371211e-03	9.767346e-01	6.441427e-02	1.454756e+00	3.571443e-02
16820000	-4.488586e+03	-8.625157e+02	4.743826e+00	2.200706e+01	1.627907e-01	2.220533e+00	1.901916e-02	9.763375e-01	1.909249e-02	1.563902e+00	3.029587e-02
16840000	-4.483351e+03	-8.437210e+02	5.158737e+00	2.201451e+01	2.209302e-01	1.900630e+00	3.609616e-02	9.071425e-01	9.327967e-02	1.757496e+00	3.295131e-02
16860000	-4.466416e+03	-8.853014e+02	3.316779e+00	1.998512e+01	1.395349e-01	2.267489e+00	1.523239e-02	9.604428e-01	5.278064e-02	1.046590e+00	2.128617e-02
16880000	-4.474245e+03	-8.389952e+02	5.953959e+00	2.801322e+01	2.558140e-01	1.985880e+00	6.928298e-03	9.738551e-01	1.382473e-01	3.206130e+00	3.803447e-02
16900000	-4.477608e+03	-8.372286e+02	6.043518e+00	3.022666e+01	1.627907e-01	2.397152e+00	1.943305e-02	9.610516e-01	4.296447e-02	4.192840e+00	3.860004e-02
16920000	-4.481878e+03	-8.700248e+02	5.238343e+00	2.785342e+01	1.976744e-01	1.979657e+00	1.762104e-02	9.648095e-01	3.906707e-02	3.240111e+00	3.353187e-02
16940000	-4.501923e+03	-8.895570e+02	4.663210e+00	2.684924e+01	1.744186e-01	2.026965e+00	1.500285e-02	9.632892e-01	4.234001e-02	2.548886e+00	3.006350e-02
16960000	-4.483670e+03	-8.689562e+02	3.990816e+00	2.102666e+01	2.093023e-01	2.345429e+00	9.619551e-03	9.799244e-01	3.351262e-02	1.482304e+00	2.571606e-02
16980000	-4.485765e+03	-8.984327e+02	3.542734e+00	2.105094e+01	1.860465e-01	2.962406e+00	4.729370e-03	9.842587e-01	7.775452e-02	1.464290e+00	2.282117e-02
17000000	-4.490047e+03	-8.602310e+02	4.458147e+00	1.960650e+01	2.441860e-01	2.316674e+00	2.161235e-02	9.250785e-01	1.127950e-01	1.534279e+00	2.875796e-02
17020000	-4.478145e+03	-8.534805e+02	4.174064e+00	2.071502e+01	2.093023e-01	2.347920e+00	7.557020e-03	9.817921e-01	5.495802e-02	1.712302e+00	2.692797e-02
17040000	-4.472252e+03	-8.821870e+02	4.470832e+00	2.161189e+01	1.395349e-01	2.296022e+00	1.446794e-02	9.776274e-01	3.531705e-02	2.569333e+00	2.866955e-02
17060000	-4.486688e+03	-8.479961e+02	5.432750e+00	2.654052e+01	1.627907e-01	2.467397e+00	1.186349e-02	9.682139e-01	6.414208e-02	1.296379e+00	3.504095e-02
17080000	-4.475101e+03	-8.460991e+02	5.801994e+00	2.828743e+01	1.976744e-01	2.410330e+00	1.521166e-02	9.617691e-01	8.130306e-02	1.552406e+00	3.736596e-02
17100000	-4.498829e+03	-8.284844e+02	5.700197e+00	2.897931e+01	2.325581e-01	2.382566e+00	8.890814e-03	9.556831e-01	1.579140e-01	2.702699e+00	3.670333e-02
17120000	-4.466159e+03	-8.941226e+02	4.179459e+00	2.310353e+01	2.674419e-01	2.120825e+00	1.308575e-02	9.441086e-01	1.033449e-01	2.377920e+00	2.665559e-02
17140000	-4.466679e+03	-8.552322e+02	5.177146e+00	2.623555e+01	1.860465e-01	2.885644e+00	1.599437e-02	9.659522e-01	4.291481e-02	1.666282e+00	3.319708e-02
17160000	-4.464326e+03	-8.608377e+02	4.056691e+00	2.164676e+01	2.674419e-01	3.091267e+00	1.922275e-02	9.068361e-01	1.347453e-01	1.582448e+00	2.601505e-02
17180000	-4.475336e+03	-8.663177e+02	5.487941e+00	2.815250e+01	1.511628e-01	2.464146e+00	1.832533e-02	9.685235e-01	3.236949e-02	5.081954e+00	3.463347e-02
17200000	-4.487747e+03	-8.613245e+02	4.310748e+00	2.148058e+01	2.209302e-01	2.473635e+00	1.899176e-02	9.391570e-01	8.756965e-02	1.335282e+00	2.771816e-02
17220000	-4.506168e+03	-8.969819e+02	3.672286e+00	2.069284e+01	2.093023e-01	1.933836e+00	3.804351e-03	9.873582e-01	9.228703e-02	1.641630e+00	2.364776e-02
17240000	-4.501018e+03	-8.532602e+02	5.083274e+00	2.381136e+01	1.627907e-01	2.470251e+00	2.894645e-02	9.383471e-01	5.724190e-02	2.098166e+00	3.267752e-02
17260000	-4.487030e+03	-8.730950e+02	4.142448e+00	2.062305e+01	2.093023e-01	2.290719e+00	3.606518e-02	8.849594e-01	9.662931e-02	1.192697e+00	2.662494e-02
17280000	-4.513950e+03	-8.483091e+02	4.743393e+00	2.315287e+01	2.325581e-01	1.977297e+00	3.054448e-02	9.028477e-01	1.123896e-01	1.225974e+00	3.036669e-02
17300000	-4.484498e+03	-8.448326e+02	5.170879e+00	2.545512e+01	1.976744e-01	2.236661e+00	1.820915e-02	9.458709e-01	8.758711e-02	2.396612e+00	3.302607e-02
17320000	-4.481643e+03	-8.316667e+02	5.137810e+00	2.469578e+01	1.976744e-01	2.765749e+00	1.983270e-02	9.670297e-01	3.453820e-02	1.846869e+00	3.286258e-02
17340000	-4.483270e+03	-8.837459e+02	4.162959e+00	2.129372e+01	2.093023e-01	2.542797e+00	1.691711e-02	9.454616e-01	8.044687e-02	1.433953e+00	2.669829e-02
17360000	-4.486658e+03	-8.712706e+02	4.628856e+00	2.373141e+01	2.674419e-01	2.170840e+00	2.146240e-02	9.157370e-01	1.089437e-01	2.268791e+00	2.983812e-02
17380000	-4.478881e+03	-8.758892e+02	3.446540e+00	1.953204e+01	3.023256e-01	2.379386e+00	1.217320e-02	9.634658e-01	6.593267e-02	1.021286e+00	2.223468e-02
17400000	-4.479986e+03	-8.492855e+02	5.290569e+00	2.737654e+01	2.906977e-01	1.861018e+00	1.673573e-02	9.327334e-01	1.197175e-01	2.496925e+00	3.389630e-02
17420000	-4.499699e+03	-8.686661e+02	3.889139e+00	1.984673e+01	2.674419e-01	2.548352e+00	1.725211e-02	9.267054e-01	1.628178e-01	1.940196e+00	2.505841e-02
17440000	-4.490552e+03	-8.678882e+02	4.446042e+00	2.190297e+01	2.325581e-01	1.898367e+00	1.228736e-02	9.534015e-01	1.266147e-01	1.814735e+00	2.853550e-02
17460000	-4.494044e+03	-8.717029e+02	4.068991e+00	1.909838e+01	2.093023e-01	2.535648e+00	1.133713e-02	9.751183e-01	4.403849e-02	1.405510e+00	2.575517e-02
17480000	-4.497427e+03	-8.613113e+02	4.272222e+00	2.159137e+01	2.209302e-01	1.841471e+00	2.092739e-02	9.503107e-01	7.801809e-02	2.242622e+00	2.726667e-02
17500000	-4.483331e+03	-8.587224e+02	5.050033e+00	2.548823e+01	2.674419e-01	2.404310e+00	6.591948e-03	9.690264e-01	1.422751e-01	1.691265e+00	3.183103e-02
17520000	-4.468083e+03	-8.385353e+02	5.118704e+00	2.581554e+01	2.558140e-01	1.836606e+00	1.474286e-02	9.444951e-01	1.174660e-01	3.176820e+00	3.276284e-02
17540000	-4.515295e+03	-8.653900e+02	5.182866e+00	2.729015e+01	1.976744e-01	1.945603e+00	2.784069e-02	9.348757e-01	5.811014e-02	2.692793e+00	3.313083e-02
17560000	-4.491690e+03	-8.187468e+02	5.654255e+00	2.556760e+01	2.093023e-01	2.451494e+00	2.671093e-02	9.425376e-01	5.240366e-02	2.424917e+00	3.597012e-02
17580000	-4.489351e+03	-8.487863e+02	5.073994e+00	2.276656e+01	1.976744e-01	2.651319e+00	1.457156e-02	9.574393e-01	1.066023e-01	2.930230e+00	3.237630e-02
17600000	-4.495382e+03	-8.257364e+02	4.893466e+00	2.200385e+01	1.976744e-01	2.927948e+00	1.703802e-02	9.605566e-01	6.562308e-02	1.487145e+00	3.142688e-02
17620000	-4.488831e+03	-8.170614e+02	7.252894e+00	3.522430e+01	2.093023e-01	2.173397e+00	3.306934e-03	9.884521e-01	9.839864e-02	2.672353e+00	4.675367e-02
17640000	-4.480757e+03	-8.114016e+02	5.868749e+00	2.509622e+01	2.209302e-01	2.251493e+00	9.394353e-03	9.819528e-01	4.993401e-02	2.361520e+00	3.776112e-02
17660000	-4.485028e+03	-8.586875e+02	4.879813e+00	2.325241e+01	1.162791e-01	2.414284e+00	2.435288e-02	9.663119e-01	2.765317e-02	1.532168e+00	3.043985e-02
17680000	-4.483395e+03	-8.715620e+02	5.249843e+00	2.472437e+01	1.744186e-01	2.324664e+00	2.442499e-02	9.481226e-01	4.577400e-02	1.354374e+00	3.250808e-02
17700000	-4.469518e+03	-8.632957e+02	4.796872e+00	2.157575e+01	2.325581e-01	2.602178e+00	1.541113e-02	9.599123e-01	7.335494e-02	1.953636e+00	3.004631e-02
17720000	-4.454565e+03	-8.198806e+02	6.873726e+00	3.394050e+01	1.511628e-01	2.260683e+00	6.481316e-03	9.870564e-01	3.644870e-02	3.540810e+00	4.429717e-02
17740000	-4.473136e+03	-8.371756e+02	5.564634e+00	2.546316e+01	1.744186e-01	1.946242e+00	1.791290e-02	9.772043e-01	2.476652e-02	2.616220e+00	3.588309e-02
17760000	-4.470134e+03	-8.665520e+02	4.775359e+00	2.520491e+01	1.395349e-01	3.306084e+00	2.078377e-02	9.593142e-01	3.695312e-02	2.526372e+00	3.080089e-02
17780000	-4.456418e+03	-8.550589e+02	5.629345e+00	2.536754e+01	2.790698e-01	2.213114e+00	1.819758e-02	9.422062e-01	1.149315e-01	2.628122e+00	3.573849e-02
17800000	-4.464173e+03	-8.451998e+02	5.260400e+00	2.425160e+01	2.325581e-01	2.257249e+00	8.989077e-03	9.769304e-01	6.953740e-02	1.586529e+00	3.379065e-02
17820000	-4.482733e+03	-8.473066e+02	4.751734e+00	2.256602e+01	2.906977e-01	2.642412e+00	2.376525e-02	8.932911e-01	1.920480e-01	1.939903e+00	3.057546e-02
17840000	-4.472202e+03	-8.591783e+02	4.927223e+00	2.240264e+01	2.906977e-01	1.974106e+00	7.944873e-03	9.622750e-01	1.705205e-01	1.960203e+00	3.147571e-02
17860000	-4.482266e+03	-8.853098e+02	3.803364e+00	2.157488e+01	2.906977e-01	2.208890e+00	1.111188e-02	9.513978e-01	1.216225e-01	2.312569e+00	2.442217e-02
17880000	-4.471525e+03	-8.594353e+02	4.545577e+00	2.199360e+01	1.976744e-01	2.464655e+00	1.183838e-02	9.505491e-01	1.015077e-01	1.149575e+00	2.927459e-02
17900000	-4.491832e+03	-8.445267e+02	4.532593e+00	2.052114e+01	1.976744e-01	2.514649e+00	2.081097e-02	9.610542e-01	4.430798e-02	1.692013e+00	2.901874e-02
17920000	-4.490950e+03	-8.423220e+02	5.041124e+00	2.142370e+01	2.674419e-01	2.158722e+00	4.377493e-02	9.041160e-01	6.919667e-02	1.379081e+00	3.183006e-02
17940000	-4.483974e+03	-8.413972e+02	5.415275e+00	2.512469e+01	1.162791e-01	1.654201e+00	1.388463e-02	9.751103e-01	5.269685e-02	2.221952e+00	3.474268e-02
17960000	-4.480413e+03	-8.471820e+02	5.255261e+00	2.520116e+01	2.325581e-01	2.489540e+00	8.377903e-03	9.801756e-01	7.401819e-02	1.830830e+00	3.375272e-02
17980000	-4.481460e+03	-8.560251e+02	4.312034e+00	2.227870e+01	2.674419e-01	2.288873e+00	5.440021e-03	9.792888e-01	1.102348e-01	2.957545e+00	2.760912e-02
18000000	-4.481234e+03	-8.900866e+02	4.163213e+00	2.281138e+01	1.511628e-01	1.928521e+00	2.736274e-02	9.341856e-01	6.251792e-02	1.607999e+00	2.639167e-02
18020000	-4.492774e+03	-8.750900e+02	3.550103e+00	1.862120e+01	2.790698e-01	1.759968e+00	3.464025e-03	9.863696e-01	1.191413e-01	1.066223e+00	2.268340e-02
18040000	-4.489362e+03	-8.441305e+02	3.888198e+00	2.048868e+01	2.558140e-01	2.009887e+00	1.176519e-02	9.592533e-01	7.798796e-02	7.864982e-01	2.494678e-02
18060000	-4.484228e+03	-8.865345e+02	4.033434e+00	2.206021e+01	2.093023e-01	2.077975e+00	8.694641e-03	9.734208e-01	6.415366e-02	2.404833e+00	2.598085e-02
18080000	-4.466978e+03	-8.718957e+02	4.929829e+00	2.644559e+01	1.395349e-01	2.210035e+00	2.337042e-02	9.579865e-01	3.133996e-02	3.225666e+00	3.168418e-02
18100000	-4.489453e+03	-8.054819e+02	7.792529e+00	3.622530e+01	2.325581e-01	2.336348e+00	2.832166e-02	9.259550e-01	8.843692e-02	3.476645e+00	5.004983e-02
18120000	-4.461741e+03	-8.259905e+02	6.811880e+00	3.223554e+01	2.441860e-01	2.247121e+00	1.864938e-02	9.327293e-01	1.121372e-01	3.212054e+00	4.355989e-02
18140000	-4.461894e+03	-8.488152e+02	6.583676e+00	3.574467e+01	1.744186e-01	2.326701e+00	1.504531e-02	9.657656e-01	3.410236e-02	3.467784e+00	4.224004e-02
18160000	-4.457993e+03	-8.371298e+02	6.721901e+00	3.478893e+01	9.302326e-02	2.122634e+00	1.876895e-02	9.626770e-01	3.358249e-02	4.212181e+00	4.304786e-02
18180000	-4.464711e+03	-8.260735e+02	6.383961e+00	3.151799e+01	1.627907e-01	2.059714e+00	9.661705e-03	9.794541e-01	3.156495e-02	5.104073e+00	4.065976e-02
18200000	-4.455790e+03	-8.617261e+02	5.065138e+00	2.524901e+01	1.976744e-01	3.117784e+00	7.231049e-03	9.837061e-01	3.804032e-02	2.261209e+00	3.257960e-02
18220000	-4.478113e+03	-8.759639e+02	4.547477e+00	2.523910e+01	1.976744e-01	2.390421e+00	5.621155e-03	9.825765e-01	5.755998e-02	2.640851e+00	2.870299e-02
18240000	-4.458431e+03	-8.458962e+02	4.730632e+00	2.348583e+01	2.674419e-01	2.393955e+00	1.461877e-02	9.448307e-01	1.149488e-01	2.166988e+00	3.042311e-02
18260000	-4.484688e+03	-8.718451e+02	4.115878e+00	2.011841e+01	2.325581e-01	1.892115e+00	2.184013e-02	9.367786e-01	6.675222e-02	1.510247e+00	2.619986e-02
18280000	-4.469296e+03	-8.924157e+02	3.979479e+00	2.166142e+01	1.279070e-01	2.292922e+00	2.000287e-02	9.741745e-01	1.914241e-02	2.570592e+00	2.551443e-02
18300000	-4.475081e+03	-8.550464e+02	4.116061e+00	2.096994e+01	2.558140e-01	2.741670e+00	1.698403e-02	9.502480e-01	8.207654e-02	1.361404e+00	2.653343e-02
18320000	-4.483868e+03	-8.593473e+02	3.952995e+00	1.991590e+01	2.558140e-01	2.284406e+00	2.451587e-02	8.897286e-01	1.441333e-01	1.473928e+00	2.542366e-02
18340000	-4.478731e+03	-8.599027e+02	4.260823e+00	2.147760e+01	2.209302e-01	2.365710e+00	1.547529e-02	9.510373e-01	6.312875e-02	1.409253e+00	2.738182e-02
18360000	-4.472148e+03	-8.563207e+02	4.743489e+00	2.273154e+01	2.441860e-01	2.366529e+00	3.072416e-02	9.217791e-01	7.716019e-02	1.953980e+00	3.059252e-02
18380000	-4.481187e+03	-8.687255e+02	4.710745e+00	2.451537e+01	3.023256e-01	1.851081e+00	3.392713e-02	8.620347e-01	1.405079e-01	2.890524e+00	3.020721e-02
18400000	-4.496702e+03	-8.588002e+02	4.754917e+00	2.711775e+01	1.976744e-01	2.004289e+00	1.490956e-02	9.614934e-01	4.045229e-02	1.387693e+00	3.067153e-02
18420000	-4.493585e+03	-8.538673e+02	3.836483e+00	2.119700e+01	1.627907e-01	2.582753e+00	2.449576e-02	9.495146e-01	2.867394e-02	1.438623e+00	2.471220e-02
18440000	-4.461457e+03	-8.588507e+02	4.984786e+00	2.556809e+01	1.279070e-01	2.747047e+00	2.576243e-02	9.662423e-01	1.586100e-02	3.312229e+00	3.198607e-02
18460000	-4.475402e+03	-8.531792e+02	5.529488e+00	2.745604e+01	2.558140e-01	1.831941e+00	1.084208e-02	9.551781e-01	1.163909e-01	1.744315e+00	3.566749e-02
18480000	-4.475053e+03	-8.579485e+02	5.289785e+00	2.793844e+01	2.441860e-01	2.352127e+00	9.096580e-03	9.629847e-01	9.895425e-02	2.661492e+00	3.407008e-02
18500000	-4.488819e+03	-8.916712e+02	3.861521e+00	2.080831e+01	1.744186e-01	2.130460e+00	1.229182e-02	9.753351e-01	4.013987e-02	1.690798e+00	2.476377e-02
18520000	-4.468195e+03	-8.859822e+02	4.111528e+00	2.240331e+01	1.395349e-01	2.466556e+00	3.224824e-02	9.538025e-01	1.808294e-02	1.558057e+00	2.612425e-02
18540000	-4.480800e+03	-8.819588e+02	4.371788e+00	2.381702e+01	1.627907e-01	2.258900e+00	1.139961e-02	9.671887e-01	7.501893e-02	1.375543e+00	2.796346e-02
18560000	-4.483620e+03	-8.687907e+02	4.104814e+00	2.176981e+01	2.558140e-01	2.422786e+00	2.624116e-02	8.911616e-01	1.144811e-01	2.087799e+00	2.647053e-02
18580000	-4.472555e+03	-8.708395e+02	5.778577e+00	2.861107e+01	1.744186e-01	2.435230e+00	1.528150e-03	9.948799e-01	1.071671e-01	3.455459e+00	3.614973e-02
18600000	-4.480948e+03	-8.785647e+02	4.129765e+00	2.116188e+01	1.860465e-01	2.291740e+00	1.249022e-02	9.795304e-01	3.036001e-02	1.841932e+00	2.622408e-02
18620000	-4.460984e+03	-8.599007e+02	4.379859e+00	2.292303e+01	1.511628e-01	2.502432e+00	2.456290e-02	9.358100e-01	6.592388e-02	1.530226e+00	2.795868e-02
18640000	-4.485991e+03	-8.711243e+02	4.263462e+00	2.289931e+01	1.744186e-01	1.812857e+00	5.794371e-03	9.873879e-01	3.103852e-02	1.765392e+00	2.722883e-02
18660000	-4.475435e+03	-8.485123e+02	5.315091e+00	2.708510e+01	1.046512e-01	2.012212e+00	1.042374e-02	9.829555e-01	2.223465e-02	1.621922e+00	3.416308e-02
18680000	-4.483652e+03	-8.666138e+02	3.923394e+00	2.030425e+01	2.325581e-01	2.570810e+00	1.992144e-02	9.187086e-01	1.195421e-01	1.726325e+00	2.481602e-02
18700000	-4.473993e+03	-8.703210e+02	4.290697e+00	2.106490e+01	2.209302e-01	2.797673e+00	1.835407e-02	9.685693e-01	3.552466e-02	1.716471e+00	2.763986e-02
18720000	-4.478936e+03	-8.736303e+02	3.719118e+00	2.057636e+01	1.744186e-01	2.521406e+00	1.182751e-02	9.615272e-01	9.490451e-02	1.282653e+00	2.346451e-02
18740000	-4.475812e+03	-8.686440e+02	4.422537e+00	2.750977e+01	1.279070e-01	2.129629e+00	2.128504e-02	9.610440e-01	2.294475e-02	2.585652e+00	2.828478e-02
18760000	-4.481691e+03	-8.644254e+02	4.309890e+00	2.325720e+01	2.093023e-01	2.429514e+00	2.698732e-02	8.951344e-01	1.232391e-01	1.920999e+00	2.780172e-02
18780000	-4.460262e+03	-8.744265e+02	3.884749e+00	2.238066e+01	1.860465e-01	2.195736e+00	2.686642e-02	9.549750e-01	2.644040e-02	1.722283e+00	2.504096e-02
18800000	-4.482678e+03	-8.696307e+02	4.034311e+00	2.099648e+01	2.441860e-01	2.302656e+00	2.784001e-03	9.890794e-01	1.276932e-01	1.232260e+00	2.549854e-02
18820000	-4.462790e+03	-8.891807e+02	4.236960e+00	2.501226e+01	1.627907e-01	2.677513e+00	1.837591e-02	9.395409e-01	8.684386e-02	1.294367e+00	2.728567e-02
18840000	-4.465223e+03	-8.662275e+02	3.802327e+00	1.877168e+01	2.906977e-01	2.612712e+00	8.917237e-03	9.739658e-01	9.893173e-02	1.355789e+00	2.435798e-02
18860000	-4.467134e+03	-8.932675e+02	3.385826e+00	1.907296e+01	3.023256e-01	2.001900e+00	1.097171e-02	9.383725e-01	1.902966e-01	2.246166e+00	2.163501e-02
18880000	-4.457552e+03	-8.779452e+02	3.249520e+00	1.925050e+01	2.441860e-01	2.579384e+00	1.823676e-02	9.262138e-01	8.261081e-02	1.098162e+00	2.072492e-02
18900000	-4.461522e+03	-8.591736e+02	4.353706e+00	2.419783e+01	2.790698e-01	2.034366e+00	1.140463e-02	9.268691e-01	2.328903e-01	1.699553e+00	2.802557e-02
18920000	-4.498314e+03	-8.637619e+02	5.331098e+00	2.977472e+01	1.744186e-01	2.025364e+00	3.425976e-02	9.169054e-01	5.591734e-02	2.460956e+00	3.416526e-02
18940000	-4.475568e+03	-8.645841e+02	5.040354e+00	2.653055e+01	1.860465e-01	2.456097e+00	1.373558e-02	9.801719e-01	2.446459e-02	2.409254e+00	3.249237e-02
18960000	-4.468204e+03	-8.820967e+02	4.783529e+00	2.637129e+01	1.627907e-01	2.165167e+00	1.268465e-02	9.672121e-01	5.925912e-02	1.496202e+00	3.084612e-02
18980000	-4.466003e+03	-8.713975e+02	5.034969e+00	2.550696e+01	1.976744e-01	2.488945e+00	1.898276e-02	9.566442e-01	6.293429e-02	1.590559e+00	3.239890e-02
19000000	-4.481723e+03	-8.574677e+02	4.930791e+00	2.852454e+01	2.325581e-01	1.923739e+00	1.671596e-02	9.260849e-01	1.256587e-01	3.381703e+00	3.166716e-02
19020000	-4.466714e+03	-8.543983e+02	4.826310e+00	2.489466e+01	2.558140e-01	2.439964e+00	1.274422e-02	9.494511e-01	1.144688e-01	1.858291e+00	2.984782e-02
19040000	-4.499152e+03	-8.561623e+02	5.670826e+00	2.752202e+01	1.744186e-01	2.475454e+00	2.883920e-02	9.525610e-01	3.416032e-02	2.649168e+00	3.611289e-02
19060000	-4.494060e+03	-8.332245e+02	5.330161e+00	2.624706e+01	2.790698e-01	1.864595e+00	3.308060e-02	8.742291e-01	1.129863e-01	2.401490e+00	3.437252e-02
19080000	-4.459249e+03	-8.696986e+02	3.893346e+00	2.218607e+01	2.674419e-01	1.931084e+00	1.584883e-02	9.346289e-01	1.032466e-01	1.640067e+00	2.435558e-02
19100000	-4.469970e+03	-8.616317e+02	4.952225e+00	2.450739e+01	2.209302e-01	2.045973e+00	3.173555e-02	8.735369e-01	1.328532e-01	1.964115e+00	3.163573e-02
19120000	-4.502164e+03	-8.473200e+02	5.185798e+00	2.688603e+01	2.441860e-01	2.609507e+00	3.203074e-02	8.873773e-01	1.335043e-01	2.115083e+00	3.298727e-02
19140000	-4.480392e+03	-8.497783e+02	5.849566e+00	3.023244e+01	2.674419e-01	2.258954e+00	2.929975e-02	8.928139e-01	9.388119e-02	1.939585e+00	3.673190e-02
19160000	-4.476478e+03	-8.793105e+02	4.337254e+00	2.306165e+01	1.395349e-01	2.150436e+00	1.724465e-02	9.668332e-01	2.967364e-02	1.651777e+00	2.788321e-02
19180000	-4.479722e+03	-8.735479e+02	4.060327e+00	2.225377e+01	2.093023e-01	2.101151e+00	3.127726e-02	9.117301e-01	8.382552e-02	2.268944e+00	2.603645e-02
19200000	-4.467084e+03	-9.196630e+02	2.887617e+00	1.854991e+01	1.395349e-01	2.025223e+00	1.647014e-02	9.339108e-01	7.485641e-02	1.330110e+00	1.803592e-02
19220000	-4.483364e+03	-8.201478e+02	6.824690e+00	3.704621e+01	1.046512e-01	2.362344e+00	1.954288e-02	9.606097e-01	3.154774e-02	3.965238e+00	4.398646e-02
19240000	-4.495208e+03	-8.522651e+02	5.406767e+00	2.815454e+01	8.139535e-02	2.058209e+00	2.429272e-02	9.668440e-01	2.018500e-02	3.062541e+00	3.454484e-02
19260000	-4.492858e+03	-8.764974e+02	4.389934e+00	2.539313e+01	1.046512e-01	2.234720e+00	3.442778e-02	9.562277e-01	1.646562e-02	2.084636e+00	2.742308e-02
19280000	-4.479970e+03	-9.061113e+02	3.912519e+00	2.041716e+01	1.724138e-01	1.994462e+00	2.253913e-02	9.381364e-01	5.858434e-02	1.678843e+00	2.485445e-02
19300000	-4.472738e+03	-8.953551e+02	3.917234e+00	2.228638e+01	1.744186e-01	2.195822e+00	9.380241e-03	9.724598e-01	4.246193e-02	1.583115e+00	2.473166e-02
19320000	-4.482851e+03	-8.826774e+02	4.217692e+00	2.087682e+01	2.093023e-01	2.074377e+00	2.138113e-02	9.490755e-01	6.321919e-02	1.849973e+00	2.708632e-02
19340000	-4.485721e+03	-8.585248e+02	3.874286e+00	1.980531e+01	1.860465e-01	2.481338e+00	1.519202e-02	9.472693e-01	1.103286e-01	1.041224e+00	2.443295e-02
19360000	-4.491259e+03	-8.892547e+02	3.506075e+00	1.810492e+01	1.627907e-01	2.544932e+00	2.049304e-02	9.676344e-01	2.422802e-02	1.123345e+00	2.210730e-02
19380000	-4.489950e+03	-8.773864e+02	3.331907e+00	1.568322e+01	1.976744e-01	2.022529e+00	2.211843e-02	9.500524e-01	5.523682e-02	8.491887e-01	2.119044e-02
19400000	-4.482316e+03	-8.745110e+02	4.002108e+00	2.075437e+01	1.860465e-01	2.361299e+00	1.111011e-02	9.798704e-01	3.672335e-02	1.457455e+00	2.568871e-02
19420000	-4.479883e+03	-8.402755e+02	4.775603e+00	2.195355e+01	2.441860e-01	2.815804e+00	1.295928e-02	9.674266e-01	7.041371e-02	1.658625e+00	3.033671e-02
19440000	-4.477119e+03	-8.728488e+02	4.308184e+00	2.211838e+01	1.976744e-01	2.097168e+00	1.512495e-02	9.518711e-01	7.258359e-02	1.711470e+00	2.778673e-02
19460000	-4.492529e+03	-8.454392e+02	4.801772e+00	2.371524e+01	2.325581e-01	2.053755e+00	1.431691e-02	9.490025e-01	1.128972e-01	1.268593e+00	3.059289e-02
19480000	-4.517036e+03	-8.813206e+02	3.631846e+00	1.923666e+01	2.674419e-01	2.429819e+00	1.247397e-02	9.385039e-01	1.711163e-01	1.306707e+00	2.322455e-02
19500000	-4.477996e+03	-8.887750e+02	3.563336e+00	1.733175e+01	2.558140e-01	1.845346e+00	1.919767e-02	9.416231e-01	9.019159e-02	1.912837e+00	2.266169e-02
19520000	-4.486899e+03	-8.815988e+02	3.861136e+00	1.968885e+01	1.976744e-01	2.840266e+00	1.964665e-02	9.563864e-01	5.013775e-02	2.426876e+00	2.483388e-02
19540000	-4.491865e+03	-8.538810e+02	4.230888e+00	2.150547e+01	2.093023e-01	1.991370e+00	1.090025e-02	9.662492e-01	7.624613e-02	1.247188e+00	2.709402e-02
19560000	-4.463896e+03	-8.974388e+02	3.578873e+00	1.821526e+01	1.976744e-01	2.565021e+00	3.054758e-02	9.281330e-01	6.377933e-02	1.676075e+00	2.302280e-02
19580000	-4.494422e+03	-9.018279e+02	4.097693e+00	2.227802e+01	2.093023e-01	2.455887e+00	1.851774e-02	9.337229e-01	1.075615e-01	2.129023e+00	2.634658e-02
19600000	-4.473971e+03	-8.652231e+02	5.062423e+00	2.683558e+01	2.209302e-01	2.538344e+00	3.540419e-02	8.885042e-01	6.458125e-02	3.009252e+00	3.263401e-02
19620000	-4.468017e+03	-8.671336e+02	4.432324e+00	2.273225e+01	1.395349e-01	2.365597e+00	2.029684e-02	9.643288e-01	3.597317e-02	2.404912e+00	2.785341e-02
19640000	-4.471976e+03	-8.470325e+02	4.999827e+00	2.511703e+01	1.744186e-01	2.079505e+00	1.762997e-02	9.542347e-01	6.164133e-02	2.857980e+00	3.225462e-02
19660000	-4.462476e+03	-8.614839e+02	4.794489e+00	2.484806e+01	9.302326e-02	2.651075e+00	2.678569e-02	9.488862e-01	3.262181e-02	2.142210e+00	3.083819e-02
19680000	-4.510937e+03	-8.701728e+02	4.957936e+00	2.687434e+01	1.627907e-01	1.991693e+00	4.473751e-03	9.862913e-01	5.528100e-02	2.119461e+00	3.164676e-02
19700000	-4.510345e+03	-8.440389e+02	4.592022e+00	2.222395e+01	2.209302e-01	2.000559e+00	1.519873e-02	9.599366e-01	5.718829e-02	1.479595e+00	2.947215e-02
19720000	-4.499660e+03	-8.552871e+02	5.224400e+00	2.357265e+01	2.558140e-01	1.986742e+00	2.609987e-02	9.224122e-01	9.060367e-02	1.613802e+00	3.289874e-02
19740000	-4.502621e+03	-8.509163e+02	5.424540e+00	2.568042e+01	1.627907e-01	2.546840e+00	2.514147e-02	9.253429e-01	9.022917e-02	1.321089e+00	3.450595e-02
19760000	-4.492834e+03	-8.275985e+02	5.844225e+00	2.707032e+01	2.674419e-01	3.230013e+00	3.945269e-02	8.948909e-01	7.226364e-02	2.054302e+00	3.719948e-02
19780000	-4.490018e+03	-8.277193e+02	6.627301e+00	2.911179e+01	2.441860e-01	2.266349e+00	3.674984e-02	9.022934e-01	9.494206e-02	2.693894e+00	4.244752e-02
19800000	-4.500518e+03	-8.246712e+02	7.675295e+00	3.777800e+01	3.023256e-01	2.065892e+00	2.287618e-02	8.946368e-01	1.761132e-01	3.168551e+00	4.891656e-02
19820000	-4.469460e+03	-8.693887e+02	4.200564e+00	2.057663e+01	2.558140e-01	2.493665e+00	1.078361e-02	9.779295e-01	4.346145e-02	1.705842e+00	2.700197e-02
19840000	-4.454829e+03	-8.798829e+02	4.184281e+00	2.122577e+01	2.558140e-01	2.350320e+00	5.496770e-02	8.329630e-01	9.706602e-02	1.522447e+00	2.678432e-02
19860000	-4.467902e+03	-8.403542e+02	4.575255e+00	2.081136e+01	1.976744e-01	1.953271e+00	3.285561e-02	9.322313e-01	4.988539e-02	1.490957e+00	2.941210e-02
19880000	-4.465065e+03	-8.414932e+02	4.677279e+00	2.227128e+01	2.558140e-01	2.143579e+00	3.307047e-02	8.838752e-01	1.317498e-01	9.331720e-01	2.995039e-02
19900000	-4.480046e+03	-8.481540e+02	4.623760e+00	2.347223e+01	2.906977e-01	1.838000e+00	1.668885e-02	9.444204e-01	1.111139e-01	1.979072e+00	2.964761e-02
19920000	-4.460265e+03	-8.323853e+02	4.919807e+00	2.347681e+01	2.441860e-01	2.126725e+00	2.157041e-02	9.256029e-01	1.149603e-01	2.096659e+00	3.165326e-02
19940000	-4.478248e+03	-8.214460e+02	5.674260e+00	2.588617e+01	1.860465e-01	2.291944e+00	1.635785e-02	9.655347e-01	4.636509e-02	1.779122e+00	3.650104e-02
19960000	-4.492160e+03	-8.397131e+02	6.083256e+00	2.825657e+01	1.511628e-01	2.328766e+00	1.888764e-02	9.507421e-01	6.465504e-02	2.319705e+00	3.911833e-02
19980000	-4.479580e+03	-8.770039e+02	4.246127e+00	2.273337e+01	1.744186e-01	2.656267e+00	1.813672e-02	9.457422e-01	5.701669e-02	1.099620e+00	2.717507e-02
20000000	-4.446435e+03	-8.867118e+02	4.255952e+00	2.289525e+01	1.860465e-01	2.268278e+00	8.921429e-03	9.752523e-01	5.572043e-02	2.565124e+00	2.707769e-02
20020000	-4.451581e+03	-8.717199e+02	4.671237e+00	2.492307e+01	1.395349e-01	2.786343e+00	2.240022e-02	9.381536e-01	6.874601e-02	2.287805e+00	2.994879e-02
20040000	-4.475901e+03	-8.606859e+02	3.925666e+00	1.997287e+01	1.627907e-01	2.275548e+00	2.083355e-02	9.408977e-01	6.753291e-02	1.592321e+00	2.489884e-02
20060000	-4.456955e+03	-8.545718e+02	4.495178e+00	2.098572e+01	1.976744e-01	2.648098e+00	2.009690e-02	9.518332e-01	7.675129e-02	1.749159e+00	2.883298e-02
20080000	-4.484988e+03	-8.281778e+02	5.946875e+00	2.758248e+01	1.627907e-01	2.016106e+00	9.315564e-03	9.855786e-01	3.359031e-02	1.614766e+00	3.763860e-02
20100000	-4.499602e+03	-8.538820e+02	3.952495e+00	1.986151e+01	1.860465e-01	2.238959e+00	1.408108e-02	9.623380e-01	7.399351e-02	1.190603e+00	2.544538e-02
20120000	-4.467605e+03	-8.998487e+02	3.402407e+00	1.870325e+01	2.093023e-01	2.195692e+00	1.693840e-02	9.309029e-01	1.429451e-01	1.179903e+00	2.175101e-02
20140000	-4.483385e+03	-8.664405e+02	4.951632e+00	2.375244e+01	1.744186e-01	2.276404e+00	1.442606e-02	9.723067e-01	4.083509e-02	2.213509e+00	3.181217e-02
20160000	-4.496846e+03	-8.491135e+02	4.785690e+00	2.391392e+01	2.674419e-01	2.233265e+00	5.787423e-03	9.834291e-01	7.189272e-02	2.265420e+00	3.084578e-02
20180000	-4.480072e+03	-8.645959e+02	4.076689e+00	1.995917e+01	3.255814e-01	2.198862e+00	6.362622e-03	9.756677e-01	1.107450e-01	1.331307e+00	2.624616e-02
20200000	-4.493928e+03	-8.421881e+02	4.199380e+00	2.004694e+01	3.023256e-01	2.547698e+00	1.141629e-02	9.561763e-01	1.097187e-01	1.079851e+00	2.705056e-02
20220000	-4.468404e+03	-8.566986e+02	4.580770e+00	2.140585e+01	2.558140e-01	2.734264e+00	2.517840e-02	8.639511e-01	2.158015e-01	2.259518e+00	2.935263e-02
20240000	-4.474888e+03	-8.617740e+02	5.399399e+00	2.755508e+01	1.860465e-01	2.097079e+00	9.178833e-03	9.715153e-01	9.110683e-02	3.230030e+00	3.449506e-02
20260000	-4.475706e+03	-8.289239e+02	5.585228e+00	2.499314e+01	1.744186e-01	2.698196e+00	1.067737e-02	9.765316e-01	7.577188e-02	2.223916e+00	3.570996e-02
20280000	-4.475250e+03	-8.199937e+02	6.186606e+00	2.841594e+01	1.744186e-01	2.558583e+00	1.911324e-02	9.532055e-01	6.503858e-02	2.577475e+00	3.983799e-02
20300000	-4.476720e+03	-8.471054e+02	5.754747e+00	2.599044e+01	2.674419e-01	2.701753e+00	1.265844e-02	9.607185e-01	1.061312e-01	3.226011e+00	3.695627e-02
20320000	-4.475052e+03	-8.570839e+02	4.172642e+00	2.061363e+01	1.627907e-01	2.077861e+00	8.366944e-03	9.793652e-01	5.060904e-02	1.530942e+00	2.683825e-02
20340000	-4.475782e+03	-8.099393e+02	5.583939e+00	2.425548e+01	2.558140e-01	2.253582e+00	4.589973e-03	9.852387e-01	1.167738e-01	1.736286e+00	3.585970e-02
20360000	-4.468814e+03	-8.549765e+02	4.641719e+00	2.452433e+01	1.976744e-01	2.275390e+00	1.806583e-02	9.523584e-01	8.039690e-02	2.758697e+00	2.993961e-02
20380000	-4.475828e+03	-8.793297e+02	4.626616e+00	2.421700e+01	1.860465e-01	2.493214e+00	3.144572e-02	9.265198e-01	6.685439e-02	1.924179e+00	2.981581e-02
20400000	-4.469307e+03	-8.969607e+02	3.449921e+00	1.831260e+01	2.674419e-01	2.409636e+00	3.423728e-02	8.690176e-01	1.142003e-01	1.021881e+00	2.195770e-02
20420000	-4.473576e+03	-8.843924e+02	4.036463e+00	2.165187e+01	1.744186e-01	2.305605e+00	1.828270e-02	9.489941e-01	6.524976e-02	1.376422e+00	2.589171e-02
20440000	-4.472614e+03	-8.954938e+02	3.766760e+00	2.053751e+01	1.976744e-01	2.765354e+00	1.016205e-02	9.667504e-01	7.883314e-02	1.583494e+00	2.369544e-02
20460000	-4.484218e+03	-8.946940e+02	3.704536e+00	2.111449e+01	2.441860e-01	2.504701e+00	7.693675e-03	9.674801e-01	1.285967e-01	1.191818e+00	2.341465e-02
20480000	-4.500725e+03	-8.748817e+02	4.513243e+00	2.302335e+01	1.744186e-01	2.187277e+00	3.483877e-02	9.385586e-01	3.504497e-02	1.086752e+00	2.905349e-02
20500000	-4.500185e+03	-8.325586e+02	4.875995e+00	2.271763e+01	2.209302e-01	2.680735e+00	1.009048e-02	9.806500e-01	4.574888e-02	1.120364e+00	3.142195e-02
20520000	-4.465146e+03	-8.544472e+02	5.133140e+00	2.662668e+01	2.325581e-01	2.383284e+00	1.468963e-02	9.560660e-01	7.210043e-02	2.158288e+00	3.273272e-02
20540000	-4.489576e+03	-8.696894e+02	4.833260e+00	2.614785e+01	9.302326e-02	2.077856e+00	2.381987e-02	9.617261e-01	2.337071e-02	2.348276e+00	3.081547e-02
20560000	-4.486464e+03	-8.583481e+02	5.149317e+00	2.634108e+01	1.976744e-01	1.577267e+00	1.422565e-02	9.632407e-01	5.374809e-02	2.194517e+00	3.309836e-02
20580000	-4.498273e+03	-8.625049e+02	4.320880e+00	2.092065e+01	3.372093e-01	2.072147e+00	2.861587e-02	8.971153e-01	1.450119e-01	2.189591e+00	2.748024e-02
20600000	-4.467031e+03	-8.892842e+02	3.540268e+00	1.835289e+01	2.325581e-01	1.884601e+00	1.734915e-02	9.587045e-01	5.494953e-02	1.331620e+00	2.275896e-02
20620000	-4.479711e+03	-8.843775e+02	3.968199e+00	1.921731e+01	1.511628e-01	2.376096e+00	3.472635e-02	9.164419e-01	6.086876e-02	1.823280e+00	2.544453e-02
20640000	-4.488584e+03	-8.479752e+02	4.317781e+00	2.073210e+01	2.906977e-01	2.319703e+00	1.148956e-02	9.522608e-01	1.440872e-01	1.646266e+00	2.753448e-02
20660000	-4.489608e+03	-8.686062e+02	4.050124e+00	2.008268e+01	2.674419e-01	2.795884e+00	1.290573e-02	9.546293e-01	9.174231e-02	1.309534e+00	2.586615e-02
20680000	-4.478557e+03	-8.628540e+02	4.453748e+00	2.159739e+01	1.279070e-01	2.454985e+00	4.106858e-02	9.604030e-01	1.163981e-02	1.433542e+00	2.869989e-02
20700000	-4.496268e+03	-8.208618e+02	6.053027e+00	2.870396e+01	2.674419e-01	2.527621e+00	9.706379e-03	9.683034e-01	1.021548e-01	1.595287e+00	3.895020e-02
20720000	-4.493937e+03	-8.266344e+02	6.046061e+00	2.886825e+01	1.744186e-01	2.374724e+00	1.194308e-02	9.689572e-01	7.379693e-02	2.104991e+00	3.882316e-02
20740000	-4.475440e+03	-8.333814e+02	5.511743e+00	2.688158e+01	2.325581e-01	2.681923e+00	1.015789e-02	9.742622e-01	4.754682e-02	1.826243e+00	3.545261e-02
20760000	-4.483332e+03	-8.648591e+02	3.635214e+00	1.796033e+01	2.906977e-01	2.406481e+00	7.218643e-03	9.672760e-01	1.604779e-01	1.308613e+00	2.331556e-02
20780000	-4.462597e+03	-8.758080e+02	4.540752e+00	2.143922e+01	1.744186e-01	2.700184e+00	6.708745e-03	9.806622e-01	8.824704e-02	2.348392e+00	2.885212e-02
20800000	-4.495373e+03	-8.949496e+02	4.092637e+00	2.232530e+01	1.860465e-01	2.594265e+00	3.513196e-02	9.513331e-01	1.795224e-02	2.550581e+00	2.626215e-02
20820000	-4.475954e+03	-8.525274e+02	4.561910e+00	2.145235e+01	2.325581e-01	2.119500e+00	4.729936e-02	8.823592e-01	6.083065e-02	1.122695e+00	2.904084e-02
20840000	-4.480261e+03	-8.732584e+02	4.322074e+00	1.990078e+01	1.279070e-01	2.281943e+00	2.891223e-02	9.536478e-01	2.861492e-02	1.704536e+00	2.756338e-02
20860000	-4.478729e+03	-8.562798e+02	5.196959e+00	2.388295e+01	1.744186e-01	2.330833e+00	1.943921e-02	9.533720e-01	6.108621e-02	1.434088e+00	3.305924e-02
20880000	-4.484319e+03	-8.587154e+02	4.351842e+00	2.062287e+01	2.093023e-01	2.274791e+00	3.323329e-02	9.320318e-01	4.666630e-02	1.685311e+00	2.793019e-02
20900000	-4.491610e+03	-8.574976e+02	5.052429e+00	2.536263e+01	1.162791e-01	2.322777e+00	2.803038e-02	9.342236e-01	6.601420e-02	1.556382e+00	3.252130e-02
20920000	-4.478742e+03	-8.386749e+02	5.304379e+00	2.636414e+01	2.093023e-01	2.446112e+00	1.932108e-02	9.465145e-01	5.642870e-02	1.662261e+00	3.398473e-02
20940000	-4.481457e+03	-8.609093e+02	5.114055e+00	2.517029e+01	2.093023e-01	2.274534e+00	2.038015e-02	9.223032e-01	9.992306e-02	1.427624e+00	3.240602e-02
20960000	-4.458131e+03	-8.338209e+02	4.686716e+00	2.329701e+01	2.325581e-01	3.095583e+00	9.372218e-03	9.734215e-01	6.472981e-02	1.509509e+00	3.013669e-02
20980000	-4.461401e+03	-8.264868e+02	5.881272e+00	2.708919e+01	2.325581e-01	2.207417e+00	2.459015e-02	9.416013e-01	5.880682e-02	2.520578e+00	3.785974e-02
21000000	-4.471388e+03	-8.289459e+02	6.643159e+00	3.178370e+01	1.395349e-01	2.581012e+00	1.564682e-02	9.642979e-01	5.377405e-02	2.895225e+00	4.186293e-02
21020000	-4.477003e+03	-8.508053e+02	5.806934e+00	2.849947e+01	2.093023e-01	1.843391e+00	6.863071e-03	9.791979e-01	6.794034e-02	1.795913e+00	3.669253e-02
21040000	-4.495257e+03	-8.542770e+02	3.837332e+00	1.850511e+01	2.674419e-01	1.926945e+00	8.690531e-03	9.679389e-01	1.073622e-01	1.044699e+00	2.380077e-02
21060000	-4.500954e+03	-8.874747e+02	3.757761e+00	1.888930e+01	1.860465e-01	1.818289e+00	2.670419e-02	9.374166e-01	5.482540e-02	2.279121e+00	2.334713e-02
21080000	-4.491317e+03	-8.446184e+02	5.704999e+00	2.587702e+01	1.860465e-01	2.195037e+00	2.000657e-02	9.653190e-01	4.588555e-02	1.744081e+00	3.567913e-02
21100000	-4.485092e+03	-8.446593e+02	5.589437e+00	2.641343e+01	1.860465e-01	2.239695e+00	3.149930e-02	9.153852e-01	6.855254e-02	1.875266e+00	3.573361e-02
21120000	-4.464011e+03	-8.623099e+02	5.551351e+00	2.857319e+01	1.627907e-01	2.299235e+00	1.324831e-02	9.640837e-01	6.450184e-02	3.312164e+00	3.566738e-02
21140000	-4.456998e+03	-8.868153e+02	4.188652e+00	2.023571e+01	2.209302e-01	2.409052e+00	1.738965e-02	9.553017e-01	7.217145e-02	2.248203e+00	2.693697e-02
21160000	-4.473248e+03	-8.764321e+02	4.182031e+00	2.141046e+01	1.395349e-01	2.382910e+00	1.546105e-02	9.725065e-01	2.718634e-02	1.845506e+00	2.686567e-02
21180000	-4.489725e+03	-8.594516e+02	4.901669e+00	2.503168e+01	1.744186e-01	2.186196e+00	2.091409e-02	9.440825e-01	6.283439e-02	1.571392e+00	3.127817e-02
21200000	-4.476128e+03	-8.587253e+02	4.822725e+00	2.466383e+01	1.976744e-01	2.404703e+00	2.030572e-02	9.424409e-01	8.254811e-02	1.987167e+00	3.080653e-02
21220000	-4.500649e+03	-8.558592e+02	3.694929e+00	1.728031e+01	2.209302e-01	2.375793e+00	2.050570e-02	9.419687e-01	7.754128e-02	8.399682e-01	2.376518e-02
21240000	-4.475754e+03	-8.733673e+02	4.505963e+00	2.139962e+01	1.976744e-01	2.299324e+00	8.484789e-03	9.801792e-01	6.110173e-02	2.291043e+00	2.895607e-02
21260000	-4.480305e+03	-8.199235e+02	5.968935e+00	2.719068e+01	2.441860e-01	2.326912e+00	2.786475e-02	9.257697e-01	8.834799e-02	2.677348e+00	3.838585e-02
21280000	-4.465844e+03	-8.682258e+02	4.897923e+00	2.381003e+01	2.325581e-01	2.598263e+00	3.212678e-02	9.099842e-01	7.625247e-02	1.379535e+00	3.159632e-02
21300000	-4.473671e+03	-8.641301e+02	4.186871e+00	1.901076e+01	1.860465e-01	2.432340e+00	2.330984e-02	9.585722e-01	4.178032e-02	1.837801e+00	2.677110e-02
21320000	-4.467890e+03	-8.688829e+02	3.668841e+00	2.050157e+01	2.093023e-01	2.285144e+00	1.913039e-02	9.291238e-01	7.998435e-02	1.988007e+00	2.354419e-02
21340000	-4.494702e+03	-8.890190e+02	2.992384e+00	1.864934e+01	1.627907e-01	2.573482e+00	9.454535e-03	9.784768e-01	2.772910e-02	1.504557e+00	1.923707e-02
21360000	-4.488335e+03	-8.829321e+02	3.445963e+00	1.796815e+01	1.627907e-01	2.594742e+00	3.504816e-02	9.379144e-01	3.295014e-02	1.035091e+00	2.216326e-02
21380000	-4.487277e+03	-8.572948e+02	3.403730e+00	1.671833e+01	2.790698e-01	2.251357e+00	1.904993e-02	9.419142e-01	7.363997e-02	1.356322e+00	2.175535e-02
21400000	-4.474081e+03	-8.900213e+02	3.848431e+00	1.836327e+01	1.627907e-01	2.581046e+00	2.386346e-02	9.416937e-01	8.147071e-02	1.371603e+00	2.477889e-02
21420000	-4.496832e+03	-8.585568e+02	4.026740e+00	2.102340e+01	1.976744e-01	2.195632e+00	3.088629e-03	9.919838e-01	5.771230e-02	1.319873e+00	2.595120e-02
21440000	-4.479332e+03	-9.020729e+02	4.321935e+00	2.434689e+01	2.441860e-01	2.508902e+00	2.354639e-03	9.915833e-01	7.594256e-02	2.540285e+00	2.759160e-02
21460000	-4.462682e+03	-8.648111e+02	4.584897e+00	2.351990e+01	2.441860e-01	2.332975e+00	1.280110e-02	9.716240e-01	3.486555e-02	2.347981e+00	2.945989e-02
21480000	-4.468377e+03	-8.840058e+02	4.299770e+00	2.421285e+01	1.395349e-01	1.832879e+00	9.908842e-03	9.792553e-01	2.635106e-02	2.734346e+00	2.764105e-02
21500000	-4.466892e+03	-8.858184e+02	4.259794e+00	2.464987e+01	1.046512e-01	3.037400e+00	1.896273e-02	9.680496e-01	2.854913e-02	2.219502e+00	2.745706e-02
21520000	-4.485712e+03	-8.379342e+02	5.013855e+00	2.489331e+01	2.325581e-01	2.159564e+00	1.583830e-02	9.370537e-01	1.484378e-01	1.860923e+00	3.231858e-02
21540000	-4.473782e+03	-8.959987e+02	4.239531e+00	2.292073e+01	2.209302e-01	2.789695e+00	6.131651e-03	9.841445e-01	3.888584e-02	3.149366e+00	2.681938e-02
21560000	-4.467841e+03	-8.457756e+02	5.454651e+00	2.652805e+01	2.209302e-01	2.073452e+00	1.946655e-02	9.516667e-01	7.795172e-02	1.676959e+00	3.467537e-02
21580000	-4.474819e+03	-8.258005e+02	6.081094e+00	2.764184e+01	2.209302e-01	2.588148e+00	3.829621e-02	8.915400e-01	1.270596e-01	2.288412e+00	3.922723e-02
21600000	-4.467547e+03	-8.223690e+02	5.463967e+00	2.392306e+01	3.720930e-01	2.010102e+00	2.207948e-02	8.567070e-01	2.670701e-01	2.406686e+00	3.519268e-02
21620000	-4.499964e+03	-8.314536e+02	6.199778e+00	2.504427e+01	2.790698e-01	2.217748e+00	1.252646e-02	9.546764e-01	1.881627e-01	2.364278e+00	3.953028e-02
21640000	-4.477548e+03	-8.239058e+02	6.562751e+00	2.743672e+01	3.023256e-01	2.316066e+00	1.342636e-02	9.575199e-01	1.200219e-01	3.085592e+00	4.156945e-02
21660000	-4.483853e+03	-8.468688e+02	6.233306e+00	2.813191e+01	1.395349e-01	2.292150e+00	2.202840e-02	9.663806e-01	2.825807e-02	3.197675e+00	4.009406e-02
21680000	-4.483544e+03	-8.080153e+02	7.751481e+00	3.355230e+01	2.325581e-01	2.659566e+00	3.450309e-02	9.034661e-01	1.018465e-01	4.977553e+00	4.991842e-02
21700000	-4.458153e+03	-8.362340e+02	6.656276e+00	3.087177e+01	2.325581e-01	2.626573e+00	2.549795e-02	9.008587e-01	1.451185e-01	1.834874e+00	4.180574e-02
21720000	-4.455859e+03	-8.481059e+02	4.976713e+00	2.403302e+01	1.976744e-01	2.800747e+00	2.531085e-02	9.359463e-01	6.061188e-02	1.791616e+00	3.164114e-02
21740000	-4.474520e+03	-8.638034e+02	5.764650e+00	2.799512e+01	1.744186e-01	2.381583e+00	1.041749e-02	9.657097e-01	8.351409e-02	3.433450e+00	3.627824e-02
21760000	-4.481089e+03	-9.038799e+02	3.583777e+00	1.902842e+01	1.395349e-01	1.777183e+00	1.248023e-02	9.831417e-01	1.984006e-02	1.830402e+00	2.278349e-02
21780000	-4.482329e+03	-8.541133e+02	4.573849e+00	2.280985e+01	2.558140e-01	1.851737e+00	9.964893e-03	9.651758e-01	8.975671e-02	2.524181e+00	2.937588e-02
21800000	-4.504459e+03	-8.807410e+02	4.053047e+00	1.885720e+01	1.976744e-01	2.434479e+00	1.136697e-02	9.678748e-01	6.333193e-02	1.401508e+00	2.614741e-02
21820000	-4.475801e+03	-8.556644e+02	4.449525e+00	2.286501e+01	1.860465e-01	2.663206e+00	2.727695e-02	9.554379e-01	3.096950e-02	1.410395e+00	2.868526e-02
21840000	-4.463680e+03	-8.862877e+02	4.054758e+00	2.201126e+01	2.325581e-01	2.250060e+00	7.918354e-03	9.678124e-01	1.289903e-01	2.664352e+00	2.608430e-02
21860000	-4.457727e+03	-8.834962e+02	4.259202e+00	2.521134e+01	1.627907e-01	2.405403e+00	2.377945e-02	9.505198e-01	3.618132e-02	2.235014e+00	2.698057e-02
21880000	-4.462001e+03	-8.509483e+02	5.156364e+00	2.613294e+01	2.093023e-01	2.746302e+00	2.380297e-02	9.432322e-01	7.233148e-02	1.718730e+00	3.318818e-02
21900000	-4.481513e+03	-8.668344e+02	5.155887e+00	2.854303e+01	1.511628e-01	2.334316e+00	2.727035e-02	9.601256e-01	1.832258e-02	2.840466e+00	3.325989e-02
21920000	-4.484297e+03	-8.782022e+02	4.401326e+00	2.472125e+01	1.627907e-01	2.306051e+00	1.230482e-02	9.733553e-01	3.609266e-02	2.389336e+00	2.820785e-02
21940000	-4.480419e+03	-9.066843e+02	3.650314e+00	2.126258e+01	1.627907e-01	2.038910e+00	2.967404e-02	9.488155e-01	2.788545e-02	2.196267e+00	2.345373e-02
21960000	-4.488366e+03	-9.048799e+02	3.172224e+00	1.764343e+01	2.093023e-01	2.827926e+00	2.615661e-02	9.426016e-01	3.896986e-02	2.412343e+00	2.044363e-02
21980000	-4.474450e+03	-8.960853e+02	3.586941e+00	1.991361e+01	2.209302e-01	3.085545e+00	6.721394e-03	9.835861e-01	5.077236e-02	1.355281e+00	2.276798e-02
22000000	-4.466964e+03	-8.733127e+02	4.793282e+00	2.760464e+01	1.860465e-01	1.818163e+00	2.704384e-02	9.528605e-01	2.611256e-02	3.042202e+00	3.031133e-02
22020000	-4.480323e+03	-8.918483e+02	4.480393e+00	2.621959e+01	2.325581e-01	2.098717e+00	3.647051e-02	8.481103e-01	1.277795e-01	2.536809e+00	2.797242e-02
22040000	-4.465978e+03	-8.874692e+02	5.165207e+00	2.889793e+01	6.976744e-02	1.909706e+00	1.825655e-02	9.739990e-01	2.105748e-02	2.207224e+00	3.255723e-02
22060000	-4.481317e+03	-8.318324e+02	7.508156e+00	3.756111e+01	2.209302e-01	2.082621e+00	2.870495e-02	9.079253e-01	9.113115e-02	5.098916e+00	4.578114e-02
22080000	-4.479587e+03	-8.523921e+02	4.235947e+00	2.192813e+01	2.558140e-01	2.519483e+00	1.525764e-02	9.427452e-01	1.318542e-01	2.337594e+00	2.722155e-02
22100000	-4.487721e+03	-8.736699e+02	3.949063e+00	1.970226e+01	2.209302e-01	2.058874e+00	2.098703e-02	9.661004e-01	2.946373e-02	1.330023e+00	2.542034e-02
22120000	-4.471609e+03	-8.226825e+02	6.804073e+00	3.131401e+01	1.627907e-01	2.172010e+00	5.800918e-02	8.899216e-01	4.950926e-02	3.997608e+00	4.389011e-02
22140000	-4.474153e+03	-8.419038e+02	5.867469e+00	3.018792e+01	1.627907e-01	2.460627e+00	1.616722e-02	9.691722e-01	3.228473e-02	4.503091e+00	3.736849e-02
22160000	-4.461748e+03	-8.100129e+02	7.221345e+00	3.082590e+01	2.325581e-01	2.150103e+00	1.390816e-02	9.562712e-01	1.094866e-01	4.338757e+00	4.631593e-02
22180000	-4.479951e+03	-8.189224e+02	7.270881e+00	3.166464e+01	1.976744e-01	2.086791e+00	1.635306e-02	9.646136e-01	5.330895e-02	2.673464e+00	4.679401e-02
22200000	-4.489231e+03	-8.848065e+02	4.752384e+00	2.423880e+01	1.744186e-01	2.388539e+00	1.886437e-02	9.700823e-01	2.445950e-02	2.487777e+00	3.065768e-02
22220000	-4.505462e+03	-8.511312e+02	4.363710e+00	2.047116e+01	2.558140e-01	2.175801e+00	8.646432e-03	9.756746e-01	8.184868e-02	1.113046e+00	2.803440e-02
22240000	-4.473124e+03	-8.553610e+02	4.387370e+00	2.099764e+01	2.558140e-01	1.778622e+00	2.456745e-02	9.240240e-01	1.194168e-01	1.484346e+00	2.826326e-02
22260000	-4.483528e+03	-8.517251e+02	4.333213e+00	2.017433e+01	2.674419e-01	2.668566e+00	6.270132e-03	9.768853e-01	8.481489e-02	1.813583e+00	2.736537e-02
22280000	-4.465946e+03	-8.371759e+02	5.529523e+00	2.493682e+01	1.744186e-01	2.072915e+00	2.380262e-02	9.502764e-01	5.819611e-02	2.092007e+00	3.563247e-02
22300000	-4.480323e+03	-8.416409e+02	5.831003e+00	2.722098e+01	2.441860e-01	1.736243e+00	2.473187e-02	9.302168e-01	9.711146e-02	1.833710e+00	3.748808e-02
22320000	-4.485676e+03	-8.539363e+02	4.757641e+00	2.223518e+01	1.976744e-01	2.694409e+00	1.371848e-02	9.620642e-01	6.818016e-02	1.787569e+00	3.063219e-02
22340000	-4.480255e+03	-8.393086e+02	5.699174e+00	2.713933e+01	1.627907e-01	2.233720e+00	8.129434e-03	9.820382e-01	5.151915e-02	1.983662e+00	3.668144e-02
22360000	-4.462568e+03	-8.294231e+02	4.429002e+00	2.073867e+01	3.139535e-01	1.850203e+00	1.107614e-02	9.567466e-01	1.431278e-01	1.376654e+00	2.817295e-02
22380000	-4.471797e+03	-8.420798e+02	4.946674e+00	2.501360e+01	1.860465e-01	2.524974e+00	2.345587e-02	9.291259e-01	7.203338e-02	2.596845e+00	3.158283e-02
22400000	-4.475481e+03	-8.562447e+02	4.754989e+00	2.470378e+01	1.627907e-01	1.948076e+00	3.419779e-02	9.179057e-01	4.758578e-02	1.964453e+00	3.027218e-02
22420000	-4.476467e+03	-8.547006e+02	5.380984e+00	2.683656e+01	1.744186e-01	2.846214e+00	1.956756e-02	9.679154e-01	2.762257e-02	3.328836e+00	3.426444e-02
22440000	-4.470468e+03	-8.579954e+02	5.005270e+00	2.750867e+01	2.441860e-01	1.754426e+00	1.046900e-02	9.543636e-01	9.881156e-02	2.554390e+00	3.153972e-02
22460000	-4.449611e+03	-8.290925e+02	6.544623e+00	3.748431e+01	1.046512e-01	2.807289e+00	1.769982e-02	9.619975e-01	3.490659e-02	3.062744e+00	4.144819e-02
22480000	-4.475427e+03	-8.492304e+02	5.961744e+00	3.324312e+01	1.511628e-01	2.096706e+00	2.198257e-02	9.336682e-01	7.001105e-02	3.403755e+00	3.782753e-02
22500000	-4.485034e+03	-8.398613e+02	3.851963e+00	1.895654e+01	2.558140e-01	2.509372e+00	2.401249e-02	9.157715e-01	1.194851e-01	1.220250e+00	2.468895e-02
22520000	-4.453271e+03	-8.850115e+02	4.229539e+00	2.075529e+01	1.744186e-01	3.055454e+00	3.382335e-02	9.336859e-01	3.408059e-02	1.988506e+00	2.693473e-02
22540000	-4.472587e+03	-8.594322e+02	5.341724e+00	2.681264e+01	1.046512e-01	1.715067e+00	2.715523e-02	9.444072e-01	4.904566e-02	2.608325e+00	3.429846e-02
22560000	-4.491545e+03	-8.894057e+02	4.417171e+00	2.371811e+01	1.744186e-01	2.050072e+00	5.942615e-03	9.857364e-01	4.074387e-02	3.735331e+00	2.835933e-02
22580000	-4.478852e+03	-8.736814e+02	4.210632e+00	2.228793e+01	1.395349e-01	2.684301e+00	3.211744e-02	9.161139e-01	6.959182e-02	1.701348e+00	2.708653e-02
22600000	-4.467983e+03	-8.599880e+02	5.214182e+00	2.535126e+01	1.395349e-01	2.447330e+00	1.607626e-02	9.769560e-01	2.362449e-02	2.637993e+00	3.362995e-02
22620000	-4.467998e+03	-8.479701e+02	5.661293e+00	2.819573e+01	2.093023e-01	1.943179e+00	3.355533e-02	9.059910e-01	7.116198e-02	2.969054e+00	3.635487e-02
22640000	-4.465370e+03	-8.399711e+02	6.008919e+00	2.839814e+01	2.441860e-01	2.700242e+00	2.047360e-02	9.482661e-01	7.564096e-02	3.113266e+00	3.865422e-02
22660000	-4.459104e+03	-8.253150e+02	5.955765e+00	2.729919e+01	3.023256e-01	2.387443e+00	1.613164e-02	9.296747e-01	1.487318e-01	2.123838e+00	3.805388e-02
22680000	-4.475819e+03	-8.360996e+02	5.580760e+00	2.629711e+01	2.674419e-01	2.727712e+00	2.567508e-02	9.204489e-01	1.145492e-01	1.768816e+00	3.592625e-02
22700000	-4.480680e+03	-8.546247e+02	5.289528e+00	2.448544e+01	2.209302e-01	2.122662e+00	1.792676e-02	9.537427e-01	6.618507e-02	2.303425e+00	3.412130e-02
22720000	-4.507034e+03	-8.311032e+02	5.621036e+00	2.493501e+01	3.372093e-01	2.269189e+00	2.736174e-02	8.768046e-01	2.162239e-01	3.414487e+00	3.576504e-02
22740000	-4.496972e+03	-8.756611e+02	3.792021e+00	1.963001e+01	2.558140e-01	1.690220e+00	2.812521e-02	8.955293e-01	1.304132e-01	1.153996e+00	2.436771e-02
22760000	-4.495875e+03	-8.639927e+02	3.998408e+00	1.986928e+01	2.790698e-01	1.923286e+00	5.591046e-03	9.762014e-01	1.044906e-01	1.009219e+00	2.565928e-02
22780000	-4.474514e+03	-8.852263e+02	3.878775e+00	1.894023e+01	2.325581e-01	2.426407e+00	1.295993e-02	9.565361e-01	1.129350e-01	2.111737e+00	2.496896e-02
22800000	-4.483234e+03	-8.405091e+02	3.854917e+00	1.836194e+01	2.558140e-01	1.869822e+00	1.190889e-02	9.601301e-01	9.554620e-02	1.325980e+00	2.460934e-02
22820000	-4.482350e+03	-8.649442e+02	4.176612e+00	2.071805e+01	2.441860e-01	2.244790e+00	1.957352e-02	9.336712e-01	1.050832e-01	2.105498e+00	2.672954e-02
22840000	-4.483585e+03	-8.836968e+02	3.855183e+00	1.973035e+01	1.860465e-01	2.035987e+00	3.967721e-02	8.984217e-01	6.997597e-02	1.557554e+00	2.479373e-02
22860000	-4.486884e+03	-8.571488e+02	4.525033e+00	2.287038e+01	1.744186e-01	2.402809e+00	1.217377e-02	9.722498e-01	5.510161e-02	1.966199e+00	2.863507e-02
22880000	-4.478618e+03	-8.552643e+02	4.617486e+00	2.233589e+01	1.744186e-01	2.548295e+00	3.083317e-02	9.455085e-01	3.230751e-02	2.527695e+00	2.956342e-02
22900000	-4.479167e+03	-8.840917e+02	3.792814e+00	2.219685e+01	1.162791e-01	2.735934e+00	1.601384e-02	9.681903e-01	3.667312e-02	2.104145e+00	2.414908e-02
22920000	-4.473391e+03	-8.823186e+02	3.957368e+00	2.219709e+01	1.976744e-01	1.868451e+00	2.387069e-02	9.572969e-01	3.077471e-02	1.510953e+00	2.542046e-02
22940000	-4.487373e+03	-8.896540e+02	4.137695e+00	2.226075e+01	1.744186e-01	2.291841e+00	1.987317e-02	9.724059e-01	1.589700e-02	1.907191e+00	2.622826e-02
22960000	-4.476971e+03	-8.850105e+02	4.405141e+00	2.382361e+01	2.209302e-01	2.269305e+00	9.545542e-03	9.698078e-01	8.024775e-02	1.753698e+00	2.794491e-02
22980000	-4.474851e+03	-8.792986e+02	4.505239e+00	2.499813e+01	1.976744e-01	2.619573e+00	1.377225e-02	9.557706e-01	9.429141e-02	1.805439e+00	2.902322e-02
23000000	-4.484004e+03	-8.696454e+02	4.626081e+00	2.286429e+01	1.279070e-01	2.008031e+00	2.196003e-02	9.580376e-01	5.011251e-02	2.066834e+00	2.955326e-02
23020000	-4.482257e+03	-8.393897e+02	5.454729e+00	2.647705e+01	3.139535e-01	2.321762e+00	4.782129e-02	8.272678e-01	1.625976e-01	1.339985e+00	3.494365e-02
23040000	-4.495308e+03	-8.507028e+02	3.730476e+00	1.789252e+01	2.906977e-01	2.945097e+00	2.295240e-02	9.126891e-01	1.205197e-01	1.607216e+00	2.397534e-02
23060000	-4.457139e+03	-8.533412e+02	4.807647e+00	2.644268e+01	1.860465e-01	2.238428e+00	6.893574e-03	9.793031e-01	6.994156e-02	1.718187e+00	3.100655e-02
23080000	-4.479085e+03	-8.681189e+02	4.474808e+00	2.376491e+01	2.093023e-01	2.669055e+00	1.838217e-02	9.427993e-01	9.850147e-02	1.872919e+00	2.877438e-02
23100000	-4.462557e+03	-8.608885e+02	4.556675e+00	2.274307e+01	2.558140e-01	2.481104e+00	2.859783e-02	9.113389e-01	9.962753e-02	2.194119e+00	2.915819e-02
23120000	-4.473212e+03	-8.643613e+02	4.508379e+00	2.349967e+01	1.744186e-01	2.548981e+00	1.748851e-02	9.554545e-01	5.969191e-02	2.541437e+00	2.876284e-02
23140000	-4.458273e+03	-8.699336e+02	4.400168e+00	2.382803e+01	2.558140e-01	2.192458e+00	3.119901e-02	8.703613e-01	1.535916e-01	1.980557e+00	2.826259e-02
23160000	-4.481478e+03	-8.653336e+02	4.821269e+00	2.514183e+01	1.976744e-01	2.142090e+00	1.923761e-02	9.442752e-01	7.379663e-02	1.894085e+00	3.103216e-02
23180000	-4.503186e+03	-8.553596e+02	4.207713e+00	1.939584e+01	2.790698e-01	1.951893e+00	7.181537e-03	9.782557e-01	7.764538e-02	1.421143e+00	2.658190e-02
23200000	-4.493338e+03	-8.600656e+02	5.796137e+00	3.214531e+01	5.813953e-02	2.104597e+00	4.167516e-02	9.468574e-01	1.680260e-02	2.574495e+00	3.732688e-02
23220000	-4.481084e+03	-8.559447e+02	4.213477e+00	2.006361e+01	2.558140e-01	2.562725e+00	1.143240e-03	9.968671e-01	7.495339e-02	1.366721e+00	2.691463e-02
23240000	-4.486616e+03	-8.427326e+02	4.239948e+00	1.834770e+01	2.790698e-01	2.058175e+00	2.664863e-03	9.939326e-01	5.825620e-02	9.766283e-01	2.724223e-02
23260000	-4.497204e+03	-8.649123e+02	3.938427e+00	1.984974e+01	2.325581e-01	1.870722e+00	1.338079e-03	9.964005e-01	7.046429e-02	1.612025e+00	2.502476e-02
23280000	-4.465356e+03	-8.572423e+02	4.516647e+00	2.157109e+01	1.860465e-01	2.181983e+00	6.361986e-04	9.981615e-01	6.031981e-02	1.599828e+00	2.881401e-02
23300000	-4.468542e+03	-8.553122e+02	4.213168e+00	1.985836e+01	1.744186e-01	2.410816e+00	8.085857e-04	9.970889e-01	1.155788e-01	1.140525e+00	2.710457e-02
23320000	-4.485748e+03	-8.536891e+02	4.388351e+00	2.285999e+01	2.093023e-01	2.263543e+00	1.533040e-03	9.968419e-01	3.924553e-02	1.494691e+00	2.829516e-02
23340000	-4.496656e+03	-8.810149e+02	4.927656e+00	2.749090e+01	9.302326e-02	2.166128e+00	2.650708e-03	9.934577e-01	5.088994e-02	1.818260e+00	3.162639e-02
23360000	-4.486973e+03	-8.591969e+02	4.785746e+00	2.416242e+01	2.093023e-01	1.910305e+00	1.491259e-02	9.461592e-01	1.176421e-01	2.643041e+00	3.054460e-02
23380000	-4.495616e+03	-8.439566e+02	4.852362e+00	2.455918e+01	2.093023e-01	2.104913e+00	3.602567e-02	9.011457e-01	7.250127e-02	2.780578e+00	3.094249e-02
23400000	-4.509404e+03	-8.348247e+02	6.661674e+00	3.112311e+01	1.744186e-01	1.821870e+00	9.787340e-03	9.742045e-01	6.751295e-02	3.998967e+00	4.292543e-02
23420000	-4.493962e+03	-8.338084e+02	6.367185e+00	2.901723e+01	2.093023e-01	2.399593e+00	1.443002e-02	9.592073e-01	7.829454e-02	4.782401e+00	4.071634e-02
23440000	-4.495834e+03	-8.646203e+02	4.762839e+00	2.141149e+01	2.674419e-01	2.337074e+00	3.284352e-02	8.944256e-01	1.243175e-01	2.793527e+00	3.050174e-02
23460000	-4.487170e+03	-8.271398e+02	5.353309e+00	2.326763e+01	3.604651e-01	2.489595e+00	1.215135e-02	9.516186e-01	1.415922e-01	2.027946e+00	3.440005e-02
23480000	-4.489567e+03	-8.446507e+02	4.246965e+00	2.008658e+01	2.325581e-01	1.777819e+00	1.256918e-02	9.541188e-01	1.333097e-01	1.635593e+00	2.714406e-02
23500000	-4.469449e+03	-9.132962e+02	3.919012e+00	2.233843e+01	1.162791e-01	3.177655e+00	1.651910e-02	9.723083e-01	2.175097e-02	2.552376e+00	2.456559e-02
23520000	-4.468050e+03	-8.906361e+02	4.344156e+00	2.389148e+01	1.860465e-01	2.106496e+00	6.464672e-03	9.867930e-01	3.353681e-02	3.163276e+00	2.788804e-02
23540000	-4.507643e+03	-8.661206e+02	4.014980e+00	1.919803e+01	1.279070e-01	2.202542e+00	2.955829e-02	9.532272e-01	3.447123e-02	1.129009e+00	2.509622e-02
23560000	-4.487373e+03	-8.500034e+02	4.845513e+00	2.337652e+01	2.558140e-01	2.274486e+00	1.524014e-02	9.495797e-01	1.190293e-01	1.778436e+00	3.005087e-02
23580000	-4.505052e+03	-8.933933e+02	3.536844e+00	1.858648e+01	2.093023e-01	2.827326e+00	2.918763e-02	8.831645e-01	9.858842e-02	2.135798e+00	2.214723e-02
23600000	-4.474583e+03	-8.831428e+02	3.206656e+00	1.738846e+01	1.627907e-01	2.041598e+00	1.691465e-02	9.627891e-01	4.130485e-02	1.104294e+00	2.040840e-02
23620000	-4.493816e+03	-8.675703e+02	4.293892e+00	2.051273e+01	3.023256e-01	2.239340e+00	1.027743e-02	9.451908e-01	2.691090e-01	1.224074e+00	2.766536e-02
23640000	-4.479047e+03	-8.897873e+02	3.737055e+00	2.162823e+01	1.627907e-01	2.170349e+00	1.550415e-02	9.732810e-01	2.427453e-02	1.798965e+00	2.408940e-02
23660000	-4.488661e+03	-8.399797e+02	4.359238e+00	2.166753e+01	2.209302e-01	2.015692e+00	1.650534e-02	9.631633e-01	4.797681e-02	1.378854e+00	2.808640e-02
23680000	-4.474130e+03	-8.860644e+02	3.671169e+00	2.035183e+01	1.395349e-01	3.126837e+00	1.359249e-02	9.640150e-01	6.746433e-02	1.079030e+00	2.354741e-02
23700000	-4.486034e+03	-8.417191e+02	4.372188e+00	2.129935e+01	2.325581e-01	2.988911e+00	5.198506e-03	9.822544e-01	9.407243e-02	1.643748e+00	2.783070e-02
23720000	-4.485236e+03	-8.952400e+02	3.328843e+00	1.856502e+01	1.395349e-01	2.241776e+00	1.444414e-02	9.811045e-01	2.020895e-02	1.290159e+00	2.136703e-02
23740000	-4.505398e+03	-8.556447e+02	3.874586e+00	1.847276e+01	2.441860e-01	2.328529e+00	1.839032e-03	9.929883e-01	1.027907e-01	9.211615e-01	2.463425e-02
23760000	-4.491310e+03	-8.566056e+02	4.300114e+00	2.129739e+01	2.325581e-01	2.933641e+00	1.999787e-02	9.533417e-01	4.962291e-02	2.251284e+00	2.713772e-02
23780000	-4.501658e+03	-8.379944e+02	5.937808e+00	2.852738e+01	2.441860e-01	2.125356e+00	5.221701e-03	9.784273e-01	1.336428e-01	2.112346e+00	3.822214e-02
23800000	-4.488141e+03	-8.592380e+02	5.108188e+00	2.626739e+01	2.325581e-01	2.323430e+00	1.350493e-02	9.390767e-01	1.170381e-01	2.170793e+00	3.281545e-02
23820000	-4.485165e+03	-8.462714e+02	4.356674e+00	1.985621e+01	2.674419e-01	1.696745e+00	1.914433e-02	9.164286e-01	2.000613e-01	1.435710e+00	2.780069e-02
23840000	-4.467081e+03	-8.410425e+02	5.481553e+00	2.489451e+01	2.558140e-01	2.266488e+00	3.116835e-02	9.087012e-01	8.987106e-02	1.449831e+00	3.508882e-02
23860000	-4.488178e+03	-8.214878e+02	5.763791e+00	2.596356e+01	2.790698e-01	2.248366e+00	1.867051e-02	9.579242e-01	5.752339e-02	2.459969e+00	3.687124e-02
23880000	-4.471329e+03	-8.563452e+02	5.857703e+00	2.853093e+01	1.279070e-01	3.026010e+00	6.229013e-03	9.906792e-01	2.391593e-02	5.424616e+00	3.703433e-02
23900000	-4.485381e+03	-8.377911e+02	6.231221e+00	2.874564e+01	1.860465e-01	2.199533e+00	1.456320e-02	9.792481e-01	2.414036e-02	3.848483e+00	3.983655e-02
23920000	-4.479403e+03	-8.302109e+02	5.809324e+00	2.660170e+01	1.744186e-01	1.913368e+00	6.399349e-03	9.873086e-01	4.317793e-02	2.905042e+00	3.747321e-02
23940000	-4.473413e+03	-8.753386e+02	4.307129e+00	2.127372e+01	2.441860e-01	2.547777e+00	2.276906e-02	9.290264e-01	1.008123e-01	1.971543e+00	2.776244e-02
23960000	-4.470673e+03	-8.468580e+02	6.318860e+00	3.044304e+01	1.627907e-01	2.503389e+00	6.697721e-03	9.834336e-01	5.917171e-02	3.973819e+00	4.065971e-02
23980000	-4.474254e+03	-8.359675e+02	7.332851e+00	3.691303e+01	1.860465e-01	3.014600e+00	1.218936e-02	9.732578e-01	4.856706e-02	4.348561e+00	4.632833e-02
24000000	-4.476824e+03	-8.155224e+02	6.743268e+00	3.141347e+01	2.906977e-01	2.189028e+00	6.998318e-03	9.806660e-01	7.791039e-02	2.356332e+00	4.309543e-02
24020000	-4.462838e+03	-8.209776e+02	5.429689e+00	2.603699e+01	2.674419e-01	2.505389e+00	8.181848e-03	9.721813e-01	1.283547e-01	3.032840e+00	3.489949e-02
24040000	-4.474771e+03	-8.507006e+02	4.937279e+00	2.488115e+01	1.395349e-01	2.400377e+00	7.557747e-03	9.875948e-01	3.110539e-02	2.164675e+00	3.164692e-02
24060000	-4.462347e+03	-8.607085e+02	4.456510e+00	2.146817e+01	1.627907e-01	2.340589e+00	7.806965e-03	9.878127e-01	2.337089e-02	1.359860e+00	2.839353e-02
24080000	-4.498701e+03	-8.616657e+02	4.922234e+00	2.477037e+01	1.976744e-01	2.903396e+00	2.169272e-02	9.510319e-01	5.051146e-02	2.449388e+00	3.151916e-02
24100000	-4.470744e+03	-8.618019e+02	5.730578e+00	2.825224e+01	2.093023e-01	1.961623e+00	1.247859e-02	9.613979e-01	7.764868e-02	3.166126e+00	3.665774e-02
24120000	-4.458179e+03	-8.701140e+02	4.602638e+00	2.039115e+01	2.790698e-01	2.150002e+00	3.215903e-02	9.051906e-01	8.623088e-02	1.696415e+00	2.949957e-02
24140000	-4.460697e+03	-8.522859e+02	5.169926e+00	2.344521e+01	2.674419e-01	2.286185e+00	3.489145e-02	8.700889e-01	1.553930e-01	2.114421e+00	3.300101e-02
24160000	-4.467831e+03	-8.536592e+02	5.059542e+00	2.217196e+01	2.674419e-01	1.990891e+00	1.144568e-02	9.583601e-01	1.494966e-01	2.285538e+00	3.253666e-02
24180000	-4.506095e+03	-8.444969e+02	4.843805e+00	2.142299e+01	3.488372e-01	2.146466e+00	4.594225e-03	9.788799e-01	1.817090e-01	1.595815e+00	3.055759e-02
24200000	-4.467487e+03	-8.630478e+02	4.462857e+00	2.078798e+01	2.790698e-01	2.541859e+00	2.280607e-03	9.893498e-01	1.645528e-01	1.618781e+00	2.872242e-02
24220000	-4.481003e+03	-8.599212e+02	4.753602e+00	2.204114e+01	2.906977e-01	2.569619e+00	3.886436e-03	9.808105e-01	1.989515e-01	1.509921e+00	3.066196e-02
24240000	-4.481596e+03	-8.754272e+02	5.157453e+00	2.584445e+01	1.279070e-01	2.595857e+00	3.673171e-03	9.910952e-01	5.201747e-02	2.445886e+00	3.308914e-02
24260000	-4.480027e+03	-8.698494e+02	4.157431e+00	2.204476e+01	1.162791e-01	2.900826e+00	1.225627e-02	9.768958e-01	2.724262e-02	1.811748e+00	2.675471e-02
24280000	-4.494293e+03	-8.652382e+02	4.143077e+00	2.241960e+01	1.860465e-01	2.551620e+00	1.698350e-02	9.600957e-01	5.027306e-02	1.794844e+00	2.671452e-02
24300000	-4.491770e+03	-8.537469e+02	4.557656e+00	2.314518e+01	1.511628e-01	2.667812e+00	2.856210e-02	9.543343e-01	2.707475e-02	1.858070e+00	2.924771e-02
24320000	-4.456736e+03	-8.437996e+02	4.781392e+00	2.324614e+01	1.395349e-01	3.259759e+00	2.273894e-02	9.377296e-01	8.572961e-02	2.721828e+00	3.080667e-02
24340000	-4.465965e+03	-8.612031e+02	5.523818e+00	2.786686e+01	1.744186e-01	2.511916e+00	3.055209e-02	9.149761e-01	7.797771e-02	1.883140e+00	3.484686e-02
24360000	-4.482856e+03	-8.768910e+02	4.584812e+00	2.173007e+01	1.627907e-01	2.265460e+00	3.224911e-02	9.180989e-01	5.717452e-02	1.649784e+00	2.955280e-02
24380000	-4.470812e+03	-8.707272e+02	4.383484e+00	2.215288e+01	1.976744e-01	2.551032e+00	3.440472e-02	8.999733e-01	7.792242e-02	2.027795e+00	2.773276e-02
24400000	-4.476328e+03	-8.349188e+02	5.309617e+00	2.455524e+01	2.674419e-01	2.138291e+00	2.202747e-02	9.270215e-01	1.147787e-01	1.968249e+00	3.340621e-02
24420000	-4.453771e+03	-8.455155e+02	4.818474e+00	2.429193e+01	2.441860e-01	2.087461e+00	2.235055e-02	9.309830e-01	8.301216e-02	2.463631e+00	3.097561e-02
24440000	-4.481306e+03	-8.416934e+02	5.376939e+00	2.680370e+01	2.441860e-01	1.719247e+00	6.673159e-03	9.818370e-01	7.547057e-02	1.977808e+00	3.460135e-02
24460000	-4.472473e+03	-8.771347e+02	4.414209e+00	2.226753e+01	1.976744e-01	2.674701e+00	2.424339e-02	9.398779e-01	6.580217e-02	2.493322e+00	2.822094e-02
24480000	-4.471480e+03	-8.721750e+02	4.604122e+00	2.335867e+01	2.209302e-01	2.265176e+00	1.973308e-02	9.408525e-01	1.274438e-01	2.169807e+00	2.959135e-02
24500000	-4.489569e+03	-8.625795e+02	4.059102e+00	2.123232e+01	1.976744e-01	3.172606e+00	2.384387e-02	9.337690e-01	7.614398e-02	1.527405e+00	2.615346e-02
24520000	-4.492555e+03	-8.633265e+02	4.373645e+00	2.306732e+01	2.441860e-01	2.510324e+00	2.315152e-02	9.088302e-01	1.055371e-01	1.674008e+00	2.798944e-02
24540000	-4.470530e+03	-8.697241e+02	4.627612e+00	2.579769e+01	2.093023e-01	2.309024e+00	8.859286e-03	9.612260e-01	1.312024e-01	2.979485e+00	2.972839e-02
24560000	-4.503511e+03	-8.901857e+02	3.847368e+00	1.918198e+01	1.046512e-01	2.138355e+00	3.449536e-02	9.186510e-01	5.756598e-02	1.582745e+00	2.478875e-02
24580000	-4.477311e+03	-8.355341e+02	4.615548e+00	2.300159e+01	3.255814e-01	2.322920e+00	3.402548e-02	8.749628e-01	1.414943e-01	2.173636e+00	2.973534e-02
24600000	-4.463576e+03	-8.329000e+02	5.399130e+00	2.513645e+01	2.325581e-01	2.301469e+00	1.590529e-02	9.726118e-01	4.576521e-02	1.827789e+00	3.471481e-02
24620000	-4.477630e+03	-8.627080e+02	4.812469e+00	2.430845e+01	1.860465e-01	2.211933e+00	1.945309e-02	9.553389e-01	4.733451e-02	1.396184e+00	3.090377e-02
24640000	-4.487047e+03	-8.618789e+02	3.777805e+00	2.075384e+01	2.790698e-01	2.902949e+00	1.665755e-02	9.334725e-01	1.236993e-01	1.189572e+00	2.426800e-02
24660000	-4.494927e+03	-8.646877e+02	3.510931e+00	2.005543e+01	2.441860e-01	1.799552e+00	1.879533e-02	9.545101e-01	5.371659e-02	1.289876e+00	2.259329e-02
24680000	-4.486515e+03	-8.597773e+02	3.866670e+00	1.993697e+01	2.441860e-01	2.489158e+00	1.534566e-02	9.499244e-01	1.044848e-01	1.728542e+00	2.488072e-02
24700000	-4.499301e+03	-8.489043e+02	4.114647e+00	2.140564e+01	1.627907e-01	2.465498e+00	8.784953e-03	9.799916e-01	4.593298e-02	9.025835e-01	2.653610e-02
24720000	-4.483115e+03	-8.518729e+02	3.850291e+00	1.886119e+01	2.558140e-01	2.733118e+00	1.655597e-02	9.378101e-01	1.079840e-01	8.521070e-01	2.480001e-02
24740000	-4.506430e+03	-8.694151e+02	4.225232e+00	2.153411e+01	1.860465e-01	2.537973e+00	2.681194e-02	9.442580e-01	3.737652e-02	1.795971e+00	2.722675e-02
24760000	-4.476901e+03	-8.619826e+02	4.025507e+00	2.096930e+01	2.906977e-01	1.881279e+00	2.489410e-02	8.981676e-01	1.435997e-01	9.321129e-01	2.574190e-02
24780000	-4.475998e+03	-8.758649e+02	4.257391e+00	2.325051e+01	1.744186e-01	2.031419e+00	1.890536e-02	9.534368e-01	5.587483e-02	1.225002e+00	2.728243e-02
24800000	-4.481363e+03	-8.821501e+02	3.691267e+00	2.060664e+01	2.325581e-01	2.729351e+00	1.246530e-02	9.583479e-01	9.157929e-02	1.299425e+00	2.322448e-02
24820000	-4.519272e+03	-8.842195e+02	3.092131e+00	1.701708e+01	2.325581e-01	1.837491e+00	4.584226e-03	9.870161e-01	6.018636e-02	7.325340e-01	1.983016e-02
24840000	-4.468125e+03	-8.806395e+02	3.597804e+00	1.949663e+01	1.860465e-01	2.828199e+00	7.040725e-03	9.881261e-01	2.162032e-02	1.726712e+00	2.304922e-02
24860000	-4.465876e+03	-8.809859e+02	4.313441e+00	2.390468e+01	1.860465e-01	2.511925e+00	8.411825e-03	9.766902e-01	7.577586e-02	2.125906e+00	2.774887e-02
24880000	-4.488948e+03	-8.671377e+02	4.345613e+00	2.314307e+01	2.325581e-01	2.051291e+00	6.741507e-03	9.805858e-01	5.200623e-02	1.971991e+00	2.794064e-02
24900000	-4.485733e+03	-8.600247e+02	4.788731e+00	2.342385e+01	1.511628e-01	2.047858e+00	2.644582e-02	9.384163e-01	4.640350e-02	2.512501e+00	3.077720e-02
24920000	-4.463608e+03	-8.370933e+02	5.313094e+00	2.542663e+01	2.441860e-01	2.202177e+00	1.603818e-02	9.473974e-01	8.056561e-02	1.829417e+00	3.396894e-02
24940000	-4.473708e+03	-8.741759e+02	4.297872e+00	2.230599e+01	1.627907e-01	2.475653e+00	6.775974e-03	9.750869e-01	1.002292e-01	2.449219e+00	2.763009e-02
24960000	-4.473806e+03	-8.605154e+02	5.474463e+00	2.804495e+01	2.441860e-01	2.202836e+00	1.099174e-02	9.608763e-01	1.216870e-01	3.643456e+00	3.512507e-02
24980000	-4.483160e+03	-8.614817e+02	4.132060e+00	2.085485e+01	2.093023e-01	2.338848e+00	5.724178e-03	9.789926e-01	8.237167e-02	1.748772e+00	2.650301e-02
25000000	-4.494745e+03	-8.689723e+02	4.115082e+00	2.027650e+01	2.209302e-01	2.237334e+00	2.365598e-02	9.340928e-01	7.051596e-02	1.841841e+00	2.652025e-02
25020000	-4.459837e+03	-8.655287e+02	4.688370e+00	2.331945e+01	2.674419e-01	2.761110e+00	1.584303e-02	9.587880e-01	6.895668e-02	1.280575e+00	2.957714e-02
25040000	-4.484567e+03	-8.682175e+02	3.852020e+00	1.857861e+01	2.558140e-01	2.329959e+00	1.421697e-02	9.490790e-01	1.337145e-01	1.444130e+00	2.457579e-02
25060000	-4.470335e+03	-8.550116e+02	5.198456e+00	2.477706e+01	2.441860e-01	2.255942e+00	2.607655e-02	9.111619e-01	1.190965e-01	2.274206e+00	3.352723e-02
25080000	-4.470826e+03	-8.586422e+02	4.235098e+00	2.059714e+01	1.860465e-01	2.278026e+00	2.083941e-02	9.366273e-01	8.069678e-02	1.756263e+00	2.675845e-02
25100000	-4.487493e+03	-8.669023e+02	4.169407e+00	2.080299e+01	2.209302e-01	2.068520e+00	1.809463e-02	9.465955e-01	6.123962e-02	1.995236e+00	2.613665e-02
25120000	-4.486474e+03	-8.470676e+02	4.832385e+00	2.227982e+01	2.441860e-01	1.801350e+00	2.316106e-02	9.112675e-01	1.326217e-01	1.411926e+00	3.017157e-02
25140000	-4.481924e+03	-8.305756e+02	5.742533e+00	2.356134e+01	1.860465e-01	2.170121e+00	2.023299e-02	9.474730e-01	9.798192e-02	2.316468e+00	3.602549e-02
25160000	-4.485000e+03	-8.454117e+02	5.865388e+00	2.745351e+01	2.093023e-01	2.062640e+00	2.898592e-02	9.064466e-01	9.058171e-02	1.893898e+00	3.672684e-02
25180000	-4.469168e+03	-8.528832e+02	5.315803e+00	2.529002e+01	2.441860e-01	2.006502e+00	2.591331e-02	9.170855e-01	1.065861e-01	2.625071e+00	3.317512e-02
25200000	-4.470608e+03	-8.945162e+02	3.763708e+00	2.182138e+01	1.976744e-01	2.618360e+00	2.145405e-02	9.315329e-01	6.721458e-02	1.995628e+00	2.407350e-02
25220000	-4.485694e+03	-8.843111e+02	4.328115e+00	2.271575e+01	1.744186e-01	2.214593e+00	1.278120e-02	9.728415e-01	4.204480e-02	2.479530e+00	2.765529e-02
25240000	-4.468702e+03	-8.704537e+02	5.347553e+00	2.609665e+01	1.279070e-01	2.870696e+00	1.564210e-02	9.721330e-01	2.848356e-02	2.638654e+00	3.418975e-02
25260000	-4.480001e+03	-8.614879e+02	4.607763e+00	2.206209e+01	1.511628e-01	2.371501e+00	2.756372e-02	9.667158e-01	2.194424e-02	1.678685e+00	2.931494e-02
25280000	-4.464765e+03	-8.312247e+02	5.858053e+00	2.611263e+01	2.325581e-01	2.160299e+00	1.298762e-02	9.618839e-01	8.018184e-02	2.497295e+00	3.707008e-02
25300000	-4.481876e+03	-8.681294e+02	4.849937e+00	2.345681e+01	1.860465e-01	2.442676e+00	3.149998e-02	9.413800e-01	4.262470e-02	2.218185e+00	3.069782e-02
25320000	-4.485520e+03	-8.657163e+02	3.594834e+00	1.947733e+01	1.511628e-01	2.217032e+00	2.099505e-02	9.622239e-01	3.438769e-02	1.688551e+00	2.267257e-02
25340000	-4.488651e+03	-8.772074e+02	3.773410e+00	1.935586e+01	1.627907e-01	2.603540e+00	3.121097e-02	9.221129e-01	5.260368e-02	1.204064e+00	2.433143e-02
25360000	-4.463925e+03	-8.510616e+02	3.916090e+00	1.989282e+01	2.906977e-01	2.139117e+00	2.637160e-02	8.999917e-01	1.244280e-01	2.216857e+00	2.496482e-02
25380000	-4.489722e+03	-8.641422e+02	4.219619e+00	2.200308e+01	2.674419e-01	2.016745e+00	3.155596e-02	8.584182e-01	1.727890e-01	1.686300e+00	2.705594e-02
25400000	-4.468776e+03	-8.695166e+02	4.090725e+00	2.089492e+01	2.558140e-01	2.951620e+00	1.182090e-02	9.536611e-01	1.183230e-01	8.771649e-01	2.628537e-02
25420000	-4.481608e+03	-8.662066e+02	4.339620e+00	2.073810e+01	1.976744e-01	2.859509e+00	1.814045e-02	9.461693e-01	7.848245e-02	1.765883e+00	2.781750e-02
25440000	-4.480612e+03	-8.937970e+02	3.461517e+00	1.810793e+01	1.976744e-01	2.483336e+00	1.988745e-02	9.401841e-01	7.492514e-02	1.941869e+00	2.201175e-02
25460000	-4.467917e+03	-8.632870e+02	4.525555e+00	2.227223e+01	1.744186e-01	2.152905e+00	2.827654e-02	9.285332e-01	6.232412e-02	1.730762e+00	2.913781e-02
25480000	-4.460771e+03	-8.494629e+02	4.762241e+00	2.234068e+01	3.255814e-01	2.534477e+00	2.891529e-02	8.486903e-01	2.065062e-01	1.749297e+00	3.020440e-02
25500000	-4.481190e+03	-8.807858e+02	4.112534e+00	2.055872e+01	2.441860e-01	2.334338e+00	2.232316e-02	9.346313e-01	9.898644e-02	1.749504e+00	2.643936e-02
25520000	-4.473418e+03	-8.743376e+02	3.800616e+00	1.867036e+01	1.744186e-01	2.254282e+00	1.333485e-02	9.818000e-01	3.063882e-02	1.544833e+00	2.424389e-02
25540000	-4.482329e+03	-8.884333e+02	3.392436e+00	1.691731e+01	2.209302e-01	2.008045e+00	9.969192e-03	9.794303e-01	4.145217e-02	1.040560e+00	2.152257e-02
25560000	-4.455729e+03	-8.827357e+02	3.984106e+00	2.260516e+01	1.627907e-01	2.247870e+00	2.221307e-02	9.270371e-01	8.715907e-02	1.366547e+00	2.538805e-02
25580000	-4.494345e+03	-8.649100e+02	3.985365e+00	1.978029e+01	2.209302e-01	2.564565e+00	2.122958e-02	9.325444e-01	9.646735e-02	8.682703e-01	2.537768e-02
25600000	-4.502490e+03	-8.416197e+02	4.757392e+00	2.344152e+01	2.674419e-01	2.194461e+00	2.167776e-02	9.129866e-01	1.474700e-01	1.204021e+00	3.065525e-02
25620000	-4.452777e+03	-8.776936e+02	4.028996e+00	2.140592e+01	2.558140e-01	2.235193e+00	1.199808e-02	9.315615e-01	2.106847e-01	1.527125e+00	2.581086e-02
25640000	-4.489521e+03	-8.639717e+02	4.720822e+00	2.365359e+01	1.860465e-01	2.221399e+00	1.988259e-02	9.587300e-01	4.625548e-02	1.399073e+00	2.989111e-02
25660000	-4.477650e+03	-8.387371e+02	5.491343e+00	2.710585e+01	1.976744e-01	2.119571e+00	1.897262e-02	9.411558e-01	8.727657e-02	2.187043e+00	3.511072e-02
25680000	-4.469110e+03	-8.479943e+02	4.753878e+00	2.321392e+01	2.325581e-01	2.445280e+00	2.260321e-02	9.252370e-01	1.108380e-01	1.548686e+00	3.033062e-02
25700000	-4.468933e+03	-8.445377e+02	5.054859e+00	2.279590e+01	2.558140e-01	2.646475e+00	3.517773e-02	8.797788e-01	1.563613e-01	1.338065e+00	3.252132e-02
25720000	-4.480647e+03	-8.375896e+02	4.909966e+00	2.324580e+01	2.558140e-01	2.566999e+00	2.855227e-02	9.020639e-01	1.092283e-01	2.000967e+00	3.141525e-02
25740000	-4.476388e+03	-8.639486e+02	4.725277e+00	2.428660e+01	1.860465e-01	2.232712e+00	2.129459e-02	9.502930e-01	4.514243e-02	2.109673e+00	2.971642e-02
25760000	-4.466418e+03	-8.811680e+02	3.984549e+00	2.052803e+01	2.441860e-01	2.712257e+00	2.181237e-02	9.133570e-01	1.235783e-01	2.704901e+00	2.522142e-02
25780000	-4.464397e+03	-8.841393e+02	4.075676e+00	2.236512e+01	2.209302e-01	1.855410e+00	7.166516e-03	9.785376e-01	8.996353e-02	1.816022e+00	2.573105e-02
25800000	-4.468035e+03	-8.763798e+02	3.939049e+00	2.024174e+01	1.744186e-01	2.627087e+00	2.527738e-03	9.936552e-01	5.927522e-02	1.464855e+00	2.507739e-02
25820000	-4.486819e+03	-8.550687e+02	4.289737e+00	2.029045e+01	2.441860e-01	2.596751e+00	8.079505e-03	9.760416e-01	7.663108e-02	1.533565e+00	2.701488e-02
25840000	-4.492842e+03	-8.337390e+02	4.297174e+00	2.009829e+01	2.558140e-01	2.536697e+00	1.187492e-02	9.667798e-01	9.660466e-02	1.221623e+00	2.716948e-02
25860000	-4.491588e+03	-8.571761e+02	3.948914e+00	1.898310e+01	1.744186e-01	2.178968e+00	2.238843e-02	9.433072e-01	7.740100e-02	9.400894e-01	2.468789e-02
25880000	-4.480047e+03	-8.584323e+02	4.558468e+00	2.123401e+01	2.674419e-01	2.551877e+00	2.421651e-02	8.858064e-01	1.725037e-01	1.596608e+00	2.903849e-02
25900000	-4.458262e+03	-8.709909e+02	4.874316e+00	2.438379e+01	2.674419e-01	2.470558e+00	3.361464e-02	8.945556e-01	8.707109e-02	3.105244e+00	3.041447e-02
25920000	-4.503564e+03	-8.272600e+02	5.442535e+00	2.421139e+01	2.325581e-01	2.017478e+00	1.515641e-02	9.554806e-01	9.733947e-02	2.666694e+00	3.417500e-02
25940000	-4.472113e+03	-8.977911e+02	3.608472e+00	1.758296e+01	2.093023e-01	1.993719e+00	1.782360e-02	9.419980e-01	9.882677e-02	1.353985e+00	2.317396e-02
25960000	-4.489874e+03	-8.525968e+02	5.321704e+00	2.512859e+01	1.976744e-01	2.237415e+00	8.915232e-03	9.707193e-01	9.661216e-02	1.908381e+00	3.374583e-02
25980000	-4.476029e+03	-8.733793e+02	4.797767e+00	2.217522e+01	1.627907e-01	1.736551e+00	1.502889e-02	9.558661e-01	6.330946e-02	1.493451e+00	3.078172e-02
26000000	-4.483989e+03	-8.916068e+02	4.060869e+00	2.132381e+01	1.046512e-01	2.104121e+00	2.789438e-02	9.436154e-01	3.618325e-02	1.893854e+00	2.604090e-02
26020000	-4.487413e+03	-8.471038e+02	5.059686e+00	2.377250e+01	2.558140e-01	2.173946e+00	2.588357e-02	9.280735e-01	8.920098e-02	2.268190e+00	3.243150e-02
26040000	-4.469197e+03	-8.747487e+02	4.293693e+00	2.349321e+01	2.093023e-01	2.119884e+00	1.154860e-02	9.616667e-01	8.696781e-02	2.695932e+00	2.724084e-02
26060000	-4.499461e+03	-8.659955e+02	4.172053e+00	2.092007e+01	2.325581e-01	2.016531e+00	1.613647e-02	9.484983e-01	9.255158e-02	1.700904e+00	2.664001e-02
26080000	-4.462658e+03	-8.679899e+02	4.901685e+00	2.393942e+01	1.976744e-01	2.494414e+00	4.318981e-03	9.848190e-01	1.015727e-01	2.562691e+00	3.154584e-02
26100000	-4.467150e+03	-8.948430e+02	4.136148e+00	2.175089e+01	2.093023e-01	2.290696e+00	2.692580e-02	9.313846e-01	6.378141e-02	2.569722e+00	2.659467e-02
26120000	-4.471907e+03	-8.764476e+02	4.749131e+00	2.498439e+01	1.976744e-01	2.326970e+00	1.139415e-02	9.529292e-01	1.149180e-01	2.640194e+00	2.908014e-02
26140000	-4.479424e+03	-8.331932e+02	5.328129e+00	2.401273e+01	2.325581e-01	2.413907e+00	2.589480e-02	9.511439e-01	4.775969e-02	1.911838e+00	3.378568e-02
26160000	-4.491567e+03	-8.625237e+02	4.550933e+00	2.223701e+01	1.860465e-01	2.043462e+00	2.584109e-02	9.256308e-01	8.397527e-02	1.797303e+00	2.899249e-02
26180000	-4.491994e+03	-8.435170e+02	4.237381e+00	2.026062e+01	2.209302e-01	2.793039e+00	1.179500e-02	9.673536e-01	7.544925e-02	1.384505e+00	2.661966e-02
26200000	-4.483190e+03	-8.681381e+02	4.913626e+00	2.341941e+01	1.976744e-01	2.024979e+00	3.093877e-02	9.213415e-01	6.361525e-02	1.202824e+00	3.092192e-02
26220000	-4.482036e+03	-8.475181e+02	5.104292e+00	2.404683e+01	2.790698e-01	2.724733e+00	2.954133e-02	8.902217e-01	1.349236e-01	2.313465e+00	3.267791e-02
26240000	-4.488324e+03	-8.639665e+02	5.019701e+00	2.505431e+01	1.395349e-01	2.357435e+00	3.800218e-02	9.382697e-01	3.677794e-02	2.349705e+00	3.199756e-02
26260000	-4.473749e+03	-8.352086e+02	5.394362e+00	2.560928e+01	2.209302e-01	2.486392e+00	3.132040e-02	8.893424e-01	1.238210e-01	1.598700e+00	3.464063e-02
26280000	-4.478538e+03	-8.558378e+02	5.446622e+00	2.585339e+01	2.209302e-01	2.707443e+00	2.241176e-02	9.489164e-01	5.988851e-02	1.579668e+00	3.478040e-02
26300000	-4.468154e+03	-8.462910e+02	4.593689e+00	2.261713e+01	2.093023e-01	1.837356e+00	4.162833e-03	9.872933e-01	9.983180e-02	1.749746e+00	2.931421e-02
26320000	-4.468189e+03	-8.585460e+02	4.056764e+00	2.010583e+01	2.674419e-01	2.130098e+00	1.424955e-02	9.628924e-01	5.771699e-02	1.328167e+00	2.600989e-02
26340000	-4.481153e+03	-8.573287e+02	4.112519e+00	1.963678e+01	1.627907e-01	2.714316e+00	9.566417e-03	9.841160e-01	2.758754e-02	1.389302e+00	2.645210e-02
26360000	-4.488978e+03	-8.384679e+02	4.448487e+00	2.271349e+01	2.790698e-01	2.711717e+00	1.400157e-02	9.629354e-01	6.572326e-02	1.132271e+00	2.852111e-02
26380000	-4.490181e+03	-8.471212e+02	4.485885e+00	2.174440e+01	2.674419e-01	2.598666e+00	1.507703e-02	9.420524e-01	1.237793e-01	1.129101e+00	2.871726e-02
26400000	-4.480165e+03	-8.175545e+02	5.680102e+00	2.635892e+01	1.627907e-01	2.098018e+00	3.363359e-02	9.348001e-01	4.572796e-02	2.351082e+00	3.636774e-02
26420000	-4.482136e+03	-8.554182e+02	6.376021e+00	3.140278e+01	1.279070e-01	2.035224e+00	3.035768e-02	9.467829e-01	3.790446e-02	2.832014e+00	4.098133e-02
26440000	-4.478466e+03	-8.655887e+02	4.845869e+00	2.377852e+01	1.860465e-01	2.380783e+00	2.288274e-02	9.380919e-01	6.160348e-02	2.059369e+00	3.116230e-02
26460000	-4.469760e+03	-8.860617e+02	4.854739e+00	2.739735e+01	1.976744e-01	2.074203e+00	1.302125e-02	9.648602e-01	6.349609e-02	2.212712e+00	3.125186e-02
26480000	-4.487594e+03	-8.758230e+02	4.493947e+00	2.161241e+01	1.511628e-01	2.260961e+00	7.923297e-03	9.880057e-01	2.818314e-02	2.274824e+00	2.853346e-02
26500000	-4.484968e+03	-8.903577e+02	4.048711e+00	2.048827e+01	1.395349e-01	2.148379e+00	1.512063e-02	9.746126e-01	2.327558e-02	2.190863e+00	2.591147e-02
26520000	-4.463504e+03	-8.718217e+02	4.097986e+00	2.046841e+01	2.325581e-01	2.681875e+00	2.360814e-02	9.187135e-01	1.224470e-01	1.602806e+00	2.643115e-02
26540000	-4.488394e+03	-8.648222e+02	4.936867e+00	2.596380e+01	2.093023e-01	2.555975e+00	2.376857e-02	9.298028e-01	8.933706e-02	2.134121e+00	3.181930e-02
26560000	-4.456745e+03	-8.693442e+02	4.166575e+00	2.345502e+01	2.441860e-01	2.407671e+00	1.998817e-02	9.190288e-01	1.080780e-01	1.845342e+00	2.664216e-02
26580000	-4.464231e+03	-8.822463e+02	4.883934e+00	2.593983e+01	2.325581e-01	2.884864e+00	2.426230e-02	9.358126e-01	7.718015e-02	2.483342e+00	3.140278e-02
26600000	-4.470347e+03	-8.826596e+02	5.166089e+00	2.724986e+01	1.744186e-01	2.465358e+00	1.887963e-02	9.575767e-01	3.010532e-02	2.531502e+00	3.289983e-02
26620000	-4.467093e+03	-8.598283e+02	4.277636e+00	2.156949e+01	2.093023e-01	2.311521e+00	2.362078e-02	9.458166e-01	4.279855e-02	2.871097e+00	2.735866e-02
26640000	-4.485434e+03	-8.651586e+02	5.428695e+00	2.808377e+01	1.511628e-01	2.377105e+00	2.864771e-02	9.180925e-01	5.043522e-02	1.854068e+00	3.483747e-02
26660000	-4.465147e+03	-8.800109e+02	3.750909e+00	1.880412e+01	2.093023e-01	2.241711e+00	1.509169e-02	9.542086e-01	1.091316e-01	1.388527e+00	2.383824e-02
26680000	-4.461677e+03	-8.766910e+02	4.435986e+00	2.209472e+01	2.093023e-01	2.619536e+00	2.515613e-02	9.171385e-01	9.796397e-02	1.849601e+00	2.843120e-02
26700000	-4.453518e+03	-8.668895e+02	4.892111e+00	2.695838e+01	2.093023e-01	1.976761e+00	1.779655e-02	9.536887e-01	5.648701e-02	2.927032e+00	3.154883e-02
26720000	-4.459683e+03	-8.709002e+02	4.234254e+00	2.388638e+01	2.325581e-01	2.452935e+00	1.383612e-02	9.467619e-01	9.736445e-02	1.331165e+00	2.696082e-02
26740000	-4.466298e+03	-8.892376e+02	3.641218e+00	2.004498e+01	1.860465e-01	2.020535e+00	1.558946e-02	9.728473e-01	2.736007e-02	1.616919e+00	2.332033e-02
26760000	-4.500831e+03	-8.551363e+02	4.313220e+00	2.328924e+01	2.093023e-01	1.996429e+00	1.447731e-02	9.657197e-01	6.060172e-02	1.430786e+00	2.779104e-02
26780000	-4.478344e+03	-8.443504e+02	5.285204e+00	2.545833e+01	2.674419e-01	2.543815e+00	2.665422e-02	8.913091e-01	1.403242e-01	1.839984e+00	3.375228e-02
26800000	-4.485201e+03	-8.475398e+02	4.554942e+00	2.349697e+01	3.372093e-01	2.038029e+00	2.319120e-02	8.525311e-01	3.109370e-01	1.731860e+00	2.918340e-02
26820000	-4.465490e+03	-8.653610e+02	4.892994e+00	2.618093e+01	2.093023e-01	2.354931e+00	1.846958e-02	9.411280e-01	8.847910e-02	2.288659e+00	3.134533e-02
26840000	-4.492674e+03	-8.524036e+02	5.356856e+00	2.646279e+01	2.674419e-01	2.874857e+00	1.618604e-02	9.525812e-01	7.918784e-02	2.541322e+00	3.428211e-02
26860000	-4.483663e+03	-8.492235e+02	5.077329e+00	2.653218e+01	2.674419e-01	2.042886e+00	1.542141e-02	9.619113e-01	5.434752e-02	1.805910e+00	3.220018e-02
26880000	-4.481749e+03	-8.516253e+02	5.071551e+00	2.504613e+01	2.209302e-01	2.113349e+00	1.638994e-02	9.500008e-01	9.396635e-02	1.744888e+00	3.265752e-02
26900000	-4.487073e+03	-8.840378e+02	4.718181e+00	2.705970e+01	1.395349e-01	2.649655e+00	9.776097e-03	9.790789e-01	3.197108e-02	2.205128e+00	2.999326e-02
26920000	-4.487317e+03	-8.679533e+02	4.539497e+00	2.584497e+01	1.395349e-01	1.920060e+00	1.217818e-02	9.753732e-01	3.146523e-02	2.513605e+00	2.912901e-02
26940000	-4.479696e+03	-8.792079e+02	4.251488e+00	2.260540e+01	1.627907e-01	2.691466e+00	1.732950e-02	9.626813e-01	4.189903e-02	1.772373e+00	2.711291e-02
26960000	-4.487850e+03	-8.864397e+02	3.686643e+00	2.040783e+01	1.744186e-01	2.841920e+00	5.656083e-03	9.836240e-01	5.768843e-02	1.961306e+00	2.371300e-02
26980000	-4.472858e+03	-8.900920e+02	4.292701e+00	2.364706e+01	2.441860e-01	2.223231e+00	1.339596e-02	9.702085e-01	5.399628e-02	2.431918e+00	2.768142e-02
27000000	-4.504750e+03	-8.825952e+02	3.619937e+00	1.975921e+01	1.627907e-01	2.556534e+00	1.015255e-02	9.716914e-01	6.421340e-02	1.278254e+00	2.322454e-02
27020000	-4.468750e+03	-8.684226e+02	4.607146e+00	2.209773e+01	1.976744e-01	2.472570e+00	1.098867e-02	9.680990e-01	9.721457e-02	3.148333e+00	2.965453e-02
27040000	-4.493059e+03	-8.625721e+02	4.377413e+00	2.451912e+01	1.860465e-01	2.003852e+00	7.392229e-03	9.822067e-01	4.532819e-02	2.459474e+00	2.798745e-02
27060000	-4.481571e+03	-8.813636e+02	4.029304e+00	2.083758e+01	1.511628e-01	3.155935e+00	1.880734e-02	9.394201e-01	8.900009e-02	1.685119e+00	2.571138e-02
27080000	-4.463094e+03	-8.731040e+02	5.002881e+00	2.631557e+01	2.325581e-01	2.519916e+00	7.016629e-03	9.689592e-01	1.323604e-01	2.375489e+00	3.132437e-02
27100000	-4.473207e+03	-8.613238e+02	4.394330e+00	2.173001e+01	2.441860e-01	2.096298e+00	2.003256e-02	9.302771e-01	1.138315e-01	1.690067e+00	2.812559e-02
27120000	-4.481375e+03	-8.567527e+02	4.392826e+00	2.171008e+01	2.558140e-01	2.341236e+00	1.839536e-02	9.190657e-01	1.387577e-01	1.655755e+00	2.830866e-02
27140000	-4.475946e+03	-8.865325e+02	3.955000e+00	2.205820e+01	1.279070e-01	2.913607e+00	2.213874e-02	9.317819e-01	6.924280e-02	1.939408e+00	2.540263e-02
27160000	-4.487421e+03	-8.677391e+02	3.537343e+00	1.938884e+01	1.279070e-01	2.912404e+00	3.797830e-02	9.412686e-01	2.292077e-02	1.226672e+00	2.269453e-02
27180000	-4.495574e+03	-8.585859e+02	4.075492e+00	2.037521e+01	2.325581e-01	3.018648e+00	1.349841e-02	9.580996e-01	7.945689e-02	1.075717e+00	2.624763e-02
27200000	-4.480495e+03	-8.612686e+02	4.279639e+00	2.077590e+01	2.674419e-01	2.660964e+00	4.592909e-02	8.499642e-01	1.123471e-01	1.369113e+00	2.749970e-02
27220000	-4.481008e+03	-8.503815e+02	5.125847e+00	2.689777e+01	2.441860e-01	2.325108e+00	2.123749e-02	9.307163e-01	1.013831e-01	1.474950e+00	3.290710e-02
27240000	-4.462929e+03	-8.558628e+02	4.712707e+00	2.369022e+01	2.441860e-01	2.070750e+00	1.099643e-02	9.752938e-01	5.038394e-02	1.798093e+00	3.015142e-02
27260000	-4.474218e+03	-8.619896e+02	4.430800e+00	2.239928e+01	2.441860e-01	2.050665e+00	1.490839e-02	9.379433e-01	1.388488e-01	1.802708e+00	2.854027e-02
27280000	-4.476735e+03	-8.572206e+02	5.018046e+00	2.508245e+01	2.325581e-01	2.092419e+00	2.035355e-02	9.529617e-01	6.000321e-02	1.746599e+00	3.214802e-02
27300000	-4.478624e+03	-9.003825e+02	3.119071e+00	1.879728e+01	1.511628e-01	2.416411e+00	2.144097e-02	9.668089e-01	1.880392e-02	1.039201e+00	2.010384e-02
27320000	-4.463476e+03	-8.452345e+02	5.043563e+00	2.394633e+01	1.627907e-01	1.895708e+00	2.054688e-02	9.516490e-01	5.937342e-02	1.954978e+00	3.229259e-02
27340000	-4.462666e+03	-8.632265e+02	4.192737e+00	2.064616e+01	2.441860e-01	2.212785e+00	1.848099e-02	9.419016e-01	8.894938e-02	1.749667e+00	2.664310e-02
27360000	-4.488467e+03	-8.616039e+02	4.436714e+00	2.101533e+01	2.325581e-01	1.951967e+00	3.887981e-03	9.897531e-01	7.175675e-02	1.236193e+00	2.854264e-02
27380000	-4.469349e+03	-8.669333e+02	4.448547e+00	2.230235e+01	2.325581e-01	2.728698e+00	3.001420e-03	9.898015e-01	9.608887e-02	1.559888e+00	2.850161e-02
27400000	-4.466166e+03	-8.765937e+02	4.258663e+00	2.052320e+01	2.441860e-01	2.602733e+00	1.643725e-02	9.454333e-01	1.035051e-01	1.599582e+00	2.742598e-02
27420000	-4.483582e+03	-8.381917e+02	5.775072e+00	2.878792e+01	1.627907e-01	1.898204e+00	1.747486e-02	9.623247e-01	5.704611e-02	2.845580e+00	3.713847e-02
27440000	-4.495414e+03	-8.619747e+02	4.843844e+00	2.535997e+01	1.511628e-01	2.427937e+00	1.748074e-02	9.665899e-01	2.797099e-02	3.231042e+00	3.124643e-02
27460000	-4.488645e+03	-8.705987e+02	4.077067e+00	2.241033e+01	2.441860e-01	1.994186e+00	1.789036e-02	9.430847e-01	7.784173e-02	2.126053e+00	2.615764e-02
27480000	-4.476733e+03	-9.013303e+02	3.670168e+00	1.957938e+01	1.511628e-01	2.122577e+00	1.180593e-02	9.722102e-01	4.691898e-02	1.737444e+00	2.320328e-02
27500000	-4.483224e+03	-8.887627e+02	4.111657e+00	2.021155e+01	1.744186e-01	2.523265e+00	2.306499e-02	9.532638e-01	5.149041e-02	1.635230e+00	2.631426e-02
27520000	-4.499871e+03	-8.583001e+02	4.158575e+00	1.918727e+01	2.325581e-01	1.953190e+00	1.280845e-02	9.627633e-01	9.014593e-02	1.051558e+00	2.641044e-02
27540000	-4.474772e+03	-8.574745e+02	5.028097e+00	2.298277e+01	2.441860e-01	1.837101e+00	9.779197e-03	9.745317e-01	5.993840e-02	2.643668e+00	3.206712e-02
27560000	-4.474815e+03	-8.625843e+02	4.804445e+00	2.366367e+01	2.325581e-01	2.276576e+00	1.826111e-02	9.419383e-01	1.059682e-01	1.415701e+00	2.996363e-02
27580000	-4.509568e+03	-8.533464e+02	4.735733e+00	2.337242e+01	2.558140e-01	1.597358e+00	1.508986e-02	9.569562e-01	9.838243e-02	1.009256e+00	3.047696e-02
27600000	-4.489259e+03	-8.777458e+02	3.907620e+00	2.023332e+01	1.860465e-01	2.356377e+00	2.707964e-02	9.224216e-01	8.115828e-02	2.104034e+00	2.514413e-02
27620000	-4.508536e+03	-8.521984e+02	4.208939e+00	2.021163e+01	2.209302e-01	2.493849e+00	1.803797e-02	9.448565e-01	5.849435e-02	1.042672e+00	2.706194e-02
27640000	-4.451676e+03	-8.869793e+02	4.443305e+00	2.500100e+01	1.976744e-01	2.204939e+00	1.597949e-02	9.570663e-01	5.476645e-02	2.488885e+00	2.849121e-02
27660000	-4.486896e+03	-8.531300e+02	5.653029e+00	2.772736e+01	1.511628e-01	2.116482e+00	2.285883e-02	9.374266e-01	6.512018e-02	2.146060e+00	3.602435e-02
27680000	-4.475229e+03	-8.356863e+02	5.728199e+00	2.767801e+01	2.093023e-01	2.330214e+00	6.605191e-03	9.857062e-01	4.380738e-02	1.944936e+00	3.691831e-02
27700000	-4.476746e+03	-8.159602e+02	8.081293e+00	3.756945e+01	1.860465e-01	1.838776e+00	1.499946e-02	9.696651e-01	4.413644e-02	2.801983e+00	5.063524e-02
27720000	-4.495077e+03	-8.513411e+02	4.860027e+00	2.429508e+01	2.325581e-01	2.139714e+00	1.804131e-02	9.481413e-01	8.508406e-02	1.722011e+00	3.069467e-02
27740000	-4.471973e+03	-8.503043e+02	5.026770e+00	2.546423e+01	2.441860e-01	2.006707e+00	2.546529e-02	9.351190e-01	6.446401e-02	2.241963e+00	3.152938e-02
27760000	-4.484481e+03	-8.789223e+02	4.077106e+00	1.946548e+01	2.093023e-01	2.572488e+00	2.466884e-02	9.034012e-01	1.776842e-01	1.494270e+00	2.538134e-02
27780000	-4.469086e+03	-8.445120e+02	5.387896e+00	2.559782e+01	2.093023e-01	2.250712e+00	2.660800e-02	9.376903e-01	6.207866e-02	1.453135e+00	3.389984e-02
27800000	-4.463039e+03	-8.267892e+02	6.633397e+00	3.184855e+01	2.441860e-01	2.045480e+00	9.367808e-03	9.634210e-01	1.004659e-01	2.235269e+00	4.143432e-02
27820000	-4.488563e+03	-7.989134e+02	5.927289e+00	2.660358e+01	2.790698e-01	2.108220e+00	2.271075e-02	9.190786e-01	1.203454e-01	1.015216e+00	3.782554e-02
27840000	-4.471768e+03	-8.722495e+02	4.141016e+00	2.262403e+01	1.744186e-01	2.552833e+00	1.870398e-02	9.616687e-01	4.692809e-02	2.250779e+00	2.641546e-02
27860000	-4.459659e+03	-9.128305e+02	3.760649e+00	2.155690e+01	1.744186e-01	2.454767e+00	9.812328e-03	9.747137e-01	3.904317e-02	1.733339e+00	2.396355e-02
27880000	-4.466296e+03	-8.615143e+02	4.863206e+00	2.389796e+01	1.976744e-01	2.128422e+00	1.169000e-02	9.668183e-01	6.367822e-02	1.860087e+00	3.064913e-02
27900000	-4.477611e+03	-8.841725e+02	4.133546e+00	2.195880e+01	1.395349e-01	2.922715e+00	1.301225e-02	9.748622e-01	4.183602e-02	1.784242e+00	2.662558e-02
27920000	-4.468192e+03	-8.677581e+02	3.992004e+00	1.954703e+01	2.441860e-01	2.406980e+00	3.488329e-02	8.996406e-01	1.127439e-01	1.374424e+00	2.572481e-02
27940000	-4.484129e+03	-8.434366e+02	5.816035e+00	2.689576e+01	2.093023e-01	1.863827e+00	1.384939e-02	9.709554e-01	7.399428e-02	1.985667e+00	3.750854e-02
27960000	-4.472589e+03	-8.541530e+02	6.166452e+00	2.869052e+01	1.511628e-01	2.220324e+00	1.396831e-02	9.546927e-01	1.085930e-01	3.346283e+00	3.967109e-02
27980000	-4.460771e+03	-8.269263e+02	6.686195e+00	2.889984e+01	2.790698e-01	2.102592e+00	1.275625e-02	9.629233e-01	7.325503e-02	3.127227e+00	4.292575e-02
28000000	-4.493965e+03	-8.449192e+02	6.677011e+00	3.241840e+01	2.209302e-01	1.955948e+00	1.295944e-02	9.438883e-01	1.682212e-01	3.566349e+00	4.169239e-02
28020000	-4.465305e+03	-8.375212e+02	5.568598e+00	2.695361e+01	1.860465e-01	2.158882e+00	2.948408e-02	9.361315e-01	5.403474e-02	2.913366e+00	3.588418e-02
28040000	-4.483176e+03	-8.478391e+02	5.590301e+00	2.528637e+01	2.674419e-01	2.133250e+00	1.656413e-02	9.459785e-01	1.062099e-01	2.096107e+00	3.550842e-02
28060000	-4.500190e+03	-8.606806e+02	5.713256e+00	2.974143e+01	2.093023e-01	2.237589e+00	6.959646e-03	9.722479e-01	1.197436e-01	2.503799e+00	3.683592e-02
28080000	-4.470488e+03	-8.697554e+02	4.411190e+00	2.374901e+01	2.674419e-01	2.411958e+00	7.273533e-03	9.738887e-01	9.400429e-02	2.690877e+00	2.842833e-02
28100000	-4.472387e+03	-8.579939e+02	4.741251e+00	2.615643e+01	1.860465e-01	2.239279e+00	8.114563e-03	9.850164e-01	2.903161e-02	2.040564e+00	3.047605e-02
28120000	-4.494393e+03	-8.536285e+02	4.201585e+00	2.170792e+01	2.441860e-01	2.413863e+00	3.049026e-02	8.812060e-01	1.341774e-01	1.108887e+00	2.659215e-02
28140000	-4.492349e+03	-8.575746e+02	4.445227e+00	2.077368e+01	2.674419e-01	2.004698e+00	1.959274e-02	9.337565e-01	9.231583e-02	1.821506e+00	2.850320e-02
28160000	-4.503885e+03	-8.423570e+02	4.371760e+00	2.151792e+01	2.558140e-01	2.699541e+00	8.913499e-03	9.597763e-01	1.558745e-01	2.016510e+00	2.797979e-02
28180000	-4.495510e+03	-8.537369e+02	4.892449e+00	2.132196e+01	2.674419e-01	2.146408e+00	2.750526e-02	9.247817e-01	7.087880e-02	1.827802e+00	3.148638e-02
28200000	-4.486518e+03	-8.506928e+02	4.218830e+00	2.134846e+01	1.860465e-01	3.314179e+00	3.052448e-02	9.175602e-01	8.116842e-02	1.582766e+00	2.709043e-02
28220000	-4.490395e+03	-8.408952e+02	5.623236e+00	2.523102e+01	2.093023e-01	1.974581e+00	2.044251e-02	9.594423e-01	4.874156e-02	2.237943e+00	3.599407e-02
28240000	-4.492223e+03	-8.336074e+02	6.152515e+00	2.527147e+01	2.790698e-01	2.462305e+00	2.190462e-02	9.374203e-01	1.169203e-01	2.848484e+00	3.887174e-02
28260000	-4.471641e+03	-8.739506e+02	4.533927e+00	2.671191e+01	8.139535e-02	2.294288e+00	1.212997e-02	9.775297e-01	3.086436e-02	2.344219e+00	2.910735e-02
28280000	-4.469397e+03	-8.838191e+02	4.843207e+00	2.560060e+01	1.511628e-01	2.525852e+00	1.732639e-02	9.664257e-01	3.772910e-02	2.221116e+00	3.109622e-02
28300000	-4.485137e+03	-8.700352e+02	5.630579e+00	3.081256e+01	1.860465e-01	2.213407e+00	1.676120e-02	9.283621e-01	1.360417e-01	2.992669e+00	3.616481e-02
28320000	-4.487175e+03	-8.490809e+02	5.299745e+00	3.001307e+01	2.325581e-01	1.568502e+00	1.400913e-02	9.416451e-01	1.073970e-01	1.651198e+00	3.413099e-02
28340000	-4.494422e+03	-8.417429e+02	5.995350e+00	2.517838e+01	2.325581e-01	2.350614e+00	5.267095e-02	9.002407e-01	6.081983e-02	2.619747e+00	3.851543e-02
28360000	-4.497417e+03	-8.429002e+02	4.776967e+00	2.094310e+01	2.906977e-01	2.230306e+00	1.227680e-02	9.516383e-01	1.323446e-01	2.079845e+00	3.038413e-02
28380000	-4.472048e+03	-8.376644e+02	5.841017e+00	2.602758e+01	2.093023e-01	2.089107e+00	2.790737e-02	9.373123e-01	7.867377e-02	1.984571e+00	3.738187e-02
28400000	-4.486657e+03	-8.355002e+02	5.173769e+00	2.300120e+01	2.325581e-01	2.328696e+00	1.973711e-02	9.433226e-01	9.314375e-02	1.680451e+00	3.292274e-02
28420000	-4.489584e+03	-8.558994e+02	4.518484e+00	2.203497e+01	2.674419e-01	2.138322e+00	1.701303e-02	9.404828e-01	1.089607e-01	1.553976e+00	2.912788e-02
28440000	-4.492151e+03	-8.554642e+02	4.506611e+00	2.479635e+01	1.279070e-01	2.649718e+00	1.010614e-02	9.771059e-01	4.439490e-02	1.546372e+00	2.906676e-02
28460000	-4.466248e+03	-8.644191e+02	4.140603e+00	2.132610e+01	2.906977e-01	2.140523e+00	3.258061e-02	8.609513e-01	1.538818e-01	1.363546e+00	2.614279e-02
28480000	-4.511114e+03	-8.825241e+02	3.490390e+00	1.754511e+01	1.162791e-01	2.497530e+00	1.711474e-02	9.730134e-01	2.565779e-02	8.053857e-01	2.244999e-02
28500000	-4.481759e+03	-8.584980e+02	4.180648e+00	2.077094e+01	1.511628e-01	2.830887e+00	2.456010e-02	9.231640e-01	8.441289e-02	1.238146e+00	2.669827e-02
28520000	-4.478963e+03	-8.577483e+02	3.870220e+00	2.085841e+01	2.325581e-01	1.996308e+00	3.915473e-02	8.799207e-01	1.040954e-01	1.301330e+00	2.468418e-02
28540000	-4.489574e+03	-8.473844e+02	4.645429e+00	2.228065e+01	1.976744e-01	2.653784e+00	2.357039e-02	9.436553e-01	5.590456e-02	1.556619e+00	2.960996e-02
28560000	-4.478286e+03	-8.515877e+02	4.921046e+00	2.383710e+01	2.325581e-01	1.947582e+00	2.342921e-02	9.204899e-01	1.071515e-01	1.342457e+00	3.162482e-02
28580000	-4.479713e+03	-8.448274e+02	4.440694e+00	2.075264e+01	2.325581e-01	2.054575e+00	1.746009e-02	9.588242e-01	7.065840e-02	1.775331e+00	2.837892e-02
28600000	-4.483961e+03	-8.303333e+02	4.907823e+00	2.411648e+01	2.441860e-01	2.182875e+00	1.993595e-02	9.248977e-01	1.423877e-01	1.732441e+00	3.166142e-02
28620000	-4.468094e+03	-8.450430e+02	5.013484e+00	2.490514e+01	1.744186e-01	1.997226e+00	1.895650e-02	9.618452e-01	4.581558e-02	2.585312e+00	3.230529e-02
28640000	-4.467662e+03	-8.446863e+02	5.369193e+00	2.767951e+01	2.906977e-01	2.191962e+00	1.692788e-02	9.079312e-01	2.016716e-01	4.139700e+00	3.460813e-02
28660000	-4.502403e+03	-8.273780e+02	5.862815e+00	2.775467e+01	2.325581e-01	2.166031e+00	2.627956e-02	9.282099e-01	6.244003e-02	2.896916e+00	3.763024e-02
28680000	-4.484369e+03	-8.319322e+02	6.444962e+00	3.051124e+01	1.976744e-01	2.622723e+00	1.896981e-02	9.383356e-01	7.489771e-02	2.368021e+00	4.137066e-02
28700000	-4.467040e+03	-8.277841e+02	6.463784e+00	3.161802e+01	1.976744e-01	1.859331e+00	1.013134e-02	9.712203e-01	7.002051e-02	5.131781e+00	4.056528e-02
28720000	-4.478262e+03	-8.244577e+02	5.796018e+00	2.483572e+01	2.325581e-01	2.647673e+00	1.127517e-02	9.773521e-01	5.900715e-02	1.888793e+00	3.724822e-02
28740000	-4.480344e+03	-8.311377e+02	5.992770e+00	2.658070e+01	3.255814e-01	2.136574e+00	4.146668e-03	9.885612e-01	1.096177e-01	2.059992e+00	3.866026e-02
28760000	-4.471487e+03	-8.447412e+02	5.218095e+00	2.276974e+01	2.790698e-01	2.684570e+00	1.005835e-02	9.744131e-01	8.595325e-02	2.298921e+00	3.337000e-02
28780000	-4.483182e+03	-8.411595e+02	4.858972e+00	2.329642e+01	2.209302e-01	2.375506e+00	2.062655e-02	9.477102e-01	5.514804e-02	2.102636e+00	3.128047e-02
28800000	-4.474120e+03	-8.695202e+02	4.077422e+00	2.125664e+01	1.976744e-01	1.728927e+00	2.948803e-02	9.579350e-01	2.009027e-02	1.501247e+00	2.614928e-02
28820000	-4.465067e+03	-8.483858e+02	5.393511e+00	2.574809e+01	3.023256e-01	2.089470e+00	2.143666e-02	8.973657e-01	2.057955e-01	2.480484e+00	3.473190e-02
28840000	-4.460455e+03	-8.290035e+02	6.311068e+00	2.654172e+01	2.558140e-01	2.004165e+00	4.252104e-02	8.515075e-01	1.839396e-01	1.859072e+00	4.056281e-02
28860000	-4.483306e+03	-8.432679e+02	4.621938e+00	2.076513e+01	2.790698e-01	2.228707e+00	1.284281e-02	9.683498e-01	6.344585e-02	1.946760e+00	2.960740e-02
28880000	-4.471354e+03	-7.964104e+02	6.749398e+00	2.985930e+01	2.325581e-01	2.315651e+00	1.414548e-02	9.697306e-01	4.639879e-02	2.526885e+00	4.328806e-02
28900000	-4.467162e+03	-8.494621e+02	5.320707e+00	2.586647e+01	2.093023e-01	2.563177e+00	5.567297e-03	9.873190e-01	4.854954e-02	1.868660e+00	3.358917e-02
28920000	-4.486330e+03	-8.633071e+02	4.578758e+00	2.425985e+01	2.441860e-01	2.643589e+00	3.616053e-03	9.896225e-01	5.792418e-02	1.983156e+00	2.915713e-02
28940000	-4.486806e+03	-8.475479e+02	4.224073e+00	2.086795e+01	3.372093e-01	2.067965e+00	9.184526e-03	9.469661e-01	1.997846e-01	1.385482e+00	2.670499e-02
28960000	-4.475602e+03	-8.490657e+02	5.022776e+00	2.261109e+01	2.674419e-01	2.413720e+00	8.880230e-03	9.675729e-01	1.219492e-01	1.658051e+00	3.224518e-02
28980000	-4.486019e+03	-8.499403e+02	5.180403e+00	2.314552e+01	1.976744e-01	2.464281e+00	2.151734e-02	9.504566e-01	5.848841e-02	2.091031e+00	3.324990e-02
29000000	-4.463667e+03	-8.677477e+02	4.238550e+00	2.045801e+01	2.441860e-01	1.870690e+00	3.139653e-02	9.245521e-01	5.245092e-02	1.973721e+00	2.713208e-02
29020000	-4.478650e+03	-8.505453e+02	5.345718e+00	2.386908e+01	2.558140e-01	2.161897e+00	1.475951e-02	9.386347e-01	1.563301e-01	1.753972e+00	3.419322e-02
29040000	-4.496840e+03	-8.368870e+02	5.201621e+00	2.388035e+01	2.093023e-01	2.516641e+00	1.658749e-02	9.677167e-01	5.301488e-02	2.860039e+00	3.326210e-02
29060000	-4.502769e+03	-8.185051e+02	5.617471e+00	2.783163e+01	1.976744e-01	2.183137e+00	4.265277e-02	9.153252e-01	4.143388e-02	2.847467e+00	3.610409e-02
29080000	-4.475154e+03	-8.451984e+02	5.227242e+00	2.753747e+01	2.325581e-01	2.420455e+00	1.423065e-02	9.536434e-01	7.316651e-02	3.402526e+00	3.369070e-02
29100000	-4.462381e+03	-8.309955e+02	5.335473e+00	2.809238e+01	2.558140e-01	2.098707e+00	1.562117e-02	9.414623e-01	1.043545e-01	1.431750e+00	3.429952e-02
29120000	-4.473303e+03	-8.593198e+02	4.185568e+00	2.428216e+01	2.209302e-01	2.221951e+00	1.696847e-02	9.390150e-01	9.540861e-02	1.623454e+00	2.700135e-02
29140000	-4.473639e+03	-8.869503e+02	4.208547e+00	2.310144e+01	1.511628e-01	3.082826e+00	1.365883e-02	9.653011e-01	6.390892e-02	1.776124e+00	2.714904e-02
29160000	-4.464893e+03	-8.490978e+02	5.250780e+00	2.619290e+01	2.674419e-01	2.047578e+00	1.352767e-02	9.654777e-01	6.888942e-02	2.229558e+00	3.366663e-02
29180000	-4.486420e+03	-8.486347e+02	5.135674e+00	2.639021e+01	1.976744e-01	2.588664e+00	1.515100e-02	9.515284e-01	6.462206e-02	1.023766e+00	3.292302e-02
29200000	-4.473923e+03	-9.044434e+02	3.886271e+00	2.085804e+01	1.609195e-01	2.292654e+00	7.986918e-03	9.774943e-01	4.609291e-02	2.123946e+00	2.499204e-02
29220000	-4.465302e+03	-8.429494e+02	5.302494e+00	2.781727e+01	2.325581e-01	2.695569e+00	2.403926e-02	9.122901e-01	1.092960e-01	1.908048e+00	3.419066e-02
29240000	-4.458921e+03	-8.700592e+02	5.049933e+00	2.865733e+01	2.093023e-01	2.614648e+00	2.894356e-02	9.323757e-01	3.805240e-02	2.352262e+00	3.242188e-02
29260000	-4.464970e+03	-8.727382e+02	4.824676e+00	2.615473e+01	1.860465e-01	2.116084e+00	2.938218e-02	8.872729e-01	9.803095e-02	1.753411e+00	3.035647e-02
29280000	-4.475685e+03	-8.536812e+02	4.954908e+00	2.556249e+01	1.860465e-01	2.279618e+00	2.081964e-02	9.480378e-01	6.121795e-02	2.135891e+00	3.180806e-02
29300000	-4.460552e+03	-8.499126e+02	5.076046e+00	2.594535e+01	2.093023e-01	2.329801e+00	1.746075e-02	9.542067e-01	6.452034e-02	2.260586e+00	3.256201e-02
29320000	-4.471040e+03	-8.570451e+02	5.003128e+00	2.786322e+01	2.093023e-01	2.149199e+00	9.027033e-03	9.781181e-01	6.524904e-02	3.327065e+00	3.190093e-02
29340000	-4.463370e+03	-8.584265e+02	5.282883e+00	2.732602e+01	1.744186e-01	1.781241e+00	6.786128e-03	9.707326e-01	1.124825e-01	3.799135e+00	3.328962e-02
29360000	-4.495029e+03	-8.365446e+02	5.450611e+00	2.929820e+01	1.627907e-01	1.787147e+00	1.547483e-02	9.715845e-01	3.964004e-02	3.387130e+00	3.512606e-02
29380000	-4.497345e+03	-8.674289e+02	3.970511e+00	2.068002e+01	1.627907e-01	2.147722e+00	4.348512e-03	9.870150e-01	6.498257e-02	1.345577e+00	2.531770e-02
29400000	-4.503104e+03	-8.348888e+02	5.552431e+00	2.502681e+01	2.209302e-01	2.306042e+00	3.445722e-02	8.993217e-01	1.095477e-01	2.971808e+00	3.577354e-02
29420000	-4.479756e+03	-8.476121e+02	4.730463e+00	2.162461e+01	2.209302e-01	2.148187e+00	2.671737e-02	9.308190e-01	6.810305e-02	1.973261e+00	3.031461e-02
29440000	-4.471542e+03	-8.536092e+02	5.817995e+00	2.822332e+01	1.744186e-01	2.326407e+00	1.117939e-02	9.821318e-01	2.620001e-02	2.096926e+00	3.674579e-02
29460000	-4.464237e+03	-8.606590e+02	4.612333e+00	2.351271e+01	1.744186e-01	2.532232e+00	2.392962e-02	9.466246e-01	5.570975e-02	1.755685e+00	2.950074e-02
29480000	-4.496711e+03	-8.665487e+02	4.489313e+00	2.243274e+01	1.627907e-01	2.273154e+00	1.653704e-02	9.731085e-01	2.035321e-02	1.970203e+00	2.877339e-02
29500000	-4.501254e+03	-8.609570e+02	4.691792e+00	2.154817e+01	2.441860e-01	2.643925e+00	2.488111e-02	9.296785e-01	9.776460e-02	1.434547e+00	3.017323e-02
29520000	-4.480660e+03	-8.747267e+02	3.809182e+00	1.847582e+01	2.558140e-01	2.037785e+00	2.763513e-02	9.165963e-01	8.003923e-02	1.409389e+00	2.457291e-02
29540000	-4.483364e+03	-8.325945e+02	5.416808e+00	2.412592e+01	1.976744e-01	2.751360e+00	1.456612e-02	9.658183e-01	6.789033e-02	1.794478e+00	3.483792e-02
29560000	-4.477223e+03	-8.473088e+02	5.178963e+00	2.401284e+01	1.627907e-01	2.694300e+00	6.533632e-03	9.887412e-01	3.090625e-02	1.732296e+00	3.288790e-02
29580000	-4.477095e+03	-8.631470e+02	4.738672e+00	2.472644e+01	2.325581e-01	2.242091e+00	1.255201e-02	9.538242e-01	9.998330e-02	1.624775e+00	2.987154e-02
29600000	-4.464747e+03	-8.599858e+02	4.884639e+00	2.391855e+01	2.906977e-01	1.980543e+00	2.258984e-02	9.042414e-01	1.632612e-01	1.986629e+00	3.046956e-02
29620000	-4.464154e+03	-8.625215e+02	4.506711e+00	2.135588e+01	1.976744e-01	1.982084e+00	1.868058e-02	9.359504e-01	8.235524e-02	1.371735e+00	2.801288e-02
29640000	-4.478798e+03	-8.703754e+02	3.695890e+00	2.010295e+01	1.976744e-01	2.308137e+00	2.598650e-02	9.088915e-01	9.880071e-02	1.060053e+00	2.361417e-02
29660000	-4.491961e+03	-8.687308e+02	4.846456e+00	2.407482e+01	1.860465e-01	2.053433e+00	1.989295e-02	9.422149e-01	7.658682e-02	2.082046e+00	3.050706e-02
29680000	-4.467681e+03	-8.588490e+02	4.665639e+00	2.581619e+01	1.860465e-01	2.765870e+00	1.679055e-02	9.658023e-01	3.817908e-02	1.961259e+00	2.989028e-02
29700000	-4.480342e+03	-8.658589e+02	4.597508e+00	2.309548e+01	1.627907e-01	2.269401e+00	1.487273e-02	9.757227e-01	2.403528e-02	1.957504e+00	2.951547e-02
29720000	-4.506805e+03	-8.693614e+02	4.205561e+00	2.128012e+01	2.325581e-01	2.665765e+00	2.803809e-02	9.154160e-01	7.376132e-02	1.822985e+00	2.599799e-02
29740000	-4.475056e+03	-8.566027e+02	4.654715e+00	2.425009e+01	2.674419e-01	2.374529e+00	5.426765e-03	9.845672e-01	5.392387e-02	2.027585e+00	2.920957e-02
29760000	-4.479410e+03	-8.808263e+02	4.808212e+00	2.469828e+01	1.976744e-01	2.363025e+00	5.348322e-03	9.825804e-01	7.525265e-02	2.495015e+00	3.009173e-02
29780000	-4.472297e+03	-8.881450e+02	4.133287e+00	2.361478e+01	2.209302e-01	2.515060e+00	6.881817e-03	9.771197e-01	6.963957e-02	1.820603e+00	2.594347e-02
29800000	-4.464783e+03	-8.309020e+02	5.055311e+00	2.417013e+01	2.790698e-01	2.429273e+00	1.091231e-02	9.611074e-01	1.313476e-01	1.499350e+00	3.221377e-02
29820000	-4.470276e+03	-8.313624e+02	5.235466e+00	2.715823e+01	1.860465e-01	2.693587e+00	4.092146e-02	8.684309e-01	1.052550e-01	2.165169e+00	3.350740e-02
29840000	-4.475683e+03	-8.420836e+02	5.148792e+00	2.514642e+01	1.511628e-01	2.692929e+00	2.655642e-02	9.368958e-01	4.331694e-02	2.246632e+00	3.316170e-02
29860000	-4.468293e+03	-8.565209e+02	4.643615e+00	2.355391e+01	2.558140e-01	2.382674e+00	7.184646e-03	9.783959e-01	8.045799e-02	1.654688e+00	2.924835e-02
29880000	-4.474370e+03	-8.629200e+02	3.978604e+00	2.013926e+01	2.441860e-01	2.672177e+00	1.317783e-02	9.651855e-01	7.361916e-02	1.246152e+00	2.565608e-02
29900000	-4.494467e+03	-8.362535e+02	4.411865e+00	2.189020e+01	3.023256e-01	1.774329e+00	2.585730e-02	9.101033e-01	1.330534e-01	1.013780e+00	2.842430e-02
29920000	-4.462231e+03	-8.564842e+02	4.122872e+00	2.274472e+01	2.093023e-01	2.231181e+00	3.367526e-02	8.925313e-01	9.515523e-02	2.351680e+00	2.652601e-02
29940000	-4.470611e+03	-8.381002e+02	5.370135e+00	2.651732e+01	1.627907e-01	2.602597e+00	1.809842e-02	9.614917e-01	4.390026e-02	2.533978e+00	3.463618e-02
29960000	-4.492029e+03	-8.391027e+02	5.059598e+00	2.783484e+01	2.558140e-01	1.782318e+00	1.516316e-02	9.562909e-01	6.723995e-02	2.509314e+00	3.253272e-02
29980000	-4.463239e+03	-9.022614e+02	4.113741e+00	2.364758e+01	1.744186e-01	2.641199e+00	2.135135e-02	9.440106e-01	6.039680e-02	2.642972e+00	2.626866e-02
30000000	-4.475308e+03	-8.595574e+02	3.907062e+00	1.910339e+01	3.139535e-01	2.034680e+00	2.308663e-02	8.978796e-01	1.308681e-01	1.902199e+00	2.495157e-02
30020000	-4.457956e+03	-8.656554e+02	4.545492e+00	2.270850e+01	1.744186e-01	2.446144e+00	3.536117e-02	9.032501e-01	8.051456e-02	2.211698e+00	2.859276e-02
30040000	-4.496153e+03	-8.872230e+02	3.210181e+00	1.549773e+01	2.790698e-01	2.599002e+00	2.187172e-02	9.312294e-01	1.068397e-01	9.660621e-01	2.044024e-02
30060000	-4.491346e+03	-8.469125e+02	4.047757e+00	1.969976e+01	2.558140e-01	2.514411e+00	2.844863e-02	9.005464e-01	1.204614e-01	7.254603e-01	2.607416e-02
30080000	-4.505731e+03	-8.449771e+02	4.930310e+00	2.328046e+01	2.790698e-01	2.211961e+00	3.836978e-02	8.492597e-01	1.409239e-01	1.808080e+00	3.174799e-02
30100000	-4.485960e+03	-8.754786e+02	4.204468e+00	2.014773e+01	2.209302e-01	2.219711e+00	1.950612e-02	9.356466e-01	7.687903e-02	2.442338e+00	2.691041e-02
30120000	-4.478479e+03	-9.329052e+02	2.899379e+00	1.562400e+01	2.093023e-01	2.663022e+00	2.167823e-02	9.304656e-01	6.661870e-02	1.709608e+00	1.870350e-02
30140000	-4.446605e+03	-9.079923e+02	4.102031e+00	2.319206e+01	1.627907e-01	2.248913e+00	2.415128e-02	9.331922e-01	8.244736e-02	2.324075e+00	2.642772e-02
30160000	-4.469056e+03	-8.555858e+02	4.442968e+00	2.350840e+01	1.976744e-01	2.443348e+00	1.750207e-02	9.515519e-01	4.939711e-02	1.519571e+00	2.856965e-02
30180000	-4.477241e+03	-8.813502e+02	4.043333e+00	2.039513e+01	2.558140e-01	2.234010e+00	2.024159e-02	9.310751e-01	1.150505e-01	1.050521e+00	2.593506e-02
30200000	-4.484231e+03	-8.811546e+02	4.472824e+00	2.269976e+01	1.976744e-01	1.917094e+00	1.069009e-02	9.640703e-01	8.719739e-02	1.954488e+00	2.873609e-02
30220000	-4.473473e+03	-8.430405e+02	4.241058e+00	2.174402e+01	3.372093e-01	2.215107e+00	1.087070e-02	9.442112e-01	1.658105e-01	1.192483e+00	2.731373e-02
30240000	-4.484669e+03	-8.343489e+02	4.614408e+00	2.138826e+01	3.488372e-01	2.249231e+00	1.296561e-02	9.276731e-01	2.412429e-01	1.218730e+00	2.950146e-02
30260000	-4.471007e+03	-8.828299e+02	4.503609e+00	2.321925e+01	1.395349e-01	2.465376e+00	2.765997e-02	9.352632e-01	5.261863e-02	1.227391e+00	2.879814e-02
30280000	-4.486222e+03	-8.571295e+02	4.406531e+00	2.007017e+01	1.860465e-01	2.512231e+00	5.639073e-03	9.880239e-01	5.030176e-02	1.241224e+00	2.834238e-02
30300000	-4.491243e+03	-8.774711e+02	4.078457e+00	2.169793e+01	2.093023e-01	2.378501e+00	1.812153e-02	9.552409e-01	5.475156e-02	1.353312e+00	2.596043e-02
30320000	-4.489593e+03	-8.959886e+02	3.355614e+00	1.801989e+01	2.093023e-01	2.601333e+00	3.793368e-02	8.958396e-01	5.703478e-02	8.513458e-01	2.158647e-02
30340000	-4.485392e+03	-8.180458e+02	5.030773e+00	2.313034e+01	2.674419e-01	2.092647e+00	3.439315e-02	8.646608e-01	1.661152e-01	1.103259e+00	3.214346e-02
30360000	-4.486128e+03	-8.447233e+02	4.349386e+00	2.081591e+01	2.674419e-01	2.232939e+00	2.644530e-02	9.210432e-01	8.161220e-02	2.248166e+00	2.777050e-02
30380000	-4.458369e+03	-8.520303e+02	4.646445e+00	2.461555e+01	2.441860e-01	2.563373e+00	1.590869e-02	9.444196e-01	1.242429e-01	1.656412e+00	2.978310e-02
30400000	-4.487506e+03	-8.699487e+02	4.303830e+00	2.125565e+01	2.441860e-01	1.766050e+00	2.382475e-02	9.231420e-01	9.186368e-02	1.699502e+00	2.750707e-02
30420000	-4.473157e+03	-8.178076e+02	5.774287e+00	2.529744e+01	3.604651e-01	2.311707e+00	9.989395e-03	9.556064e-01	1.641606e-01	2.695305e+00	3.601670e-02
30440000	-4.489056e+03	-8.731712e+02	4.443035e+00	1.913055e+01	3.023256e-01	1.913292e+00	3.743200e-02	8.709017e-01	1.538148e-01	2.423936e+00	2.784610e-02
30460000	-4.496070e+03	-8.502477e+02	5.179110e+00	2.708233e+01	1.511628e-01	2.017705e+00	3.283431e-02	9.354239e-01	4.495569e-02	1.863848e+00	3.270906e-02
30480000	-4.478333e+03	-8.594759e+02	4.433348e+00	2.313451e+01	1.860465e-01	2.569110e+00	8.965185e-03	9.731000e-01	5.002429e-02	1.753247e+00	2.849950e-02
30500000	-4.462565e+03	-8.541758e+02	4.746116e+00	2.409246e+01	1.976744e-01	2.353985e+00	3.708273e-03	9.909647e-01	5.906106e-02	1.809491e+00	2.945741e-02
30520000	-4.473979e+03	-8.719084e+02	4.125424e+00	2.041214e+01	2.325581e-01	2.010374e+00	7.545112e-03	9.772857e-01	7.383077e-02	1.911395e+00	2.563928e-02
30540000	-4.471457e+03	-8.621996e+02	4.618895e+00	2.531289e+01	1.279070e-01	2.032975e+00	2.444394e-02	9.666556e-01	1.545299e-02	2.073043e+00	2.968007e-02
30560000	-4.505676e+03	-8.318253e+02	5.883247e+00	2.884170e+01	2.674419e-01	2.261784e+00	3.584604e-02	8.905971e-01	8.426703e-02	1.814112e+00	3.791806e-02
30580000	-4.474624e+03	-8.575865e+02	5.020903e+00	2.658401e+01	2.209302e-01	2.707124e+00	3.352395e-02	8.830705e-01	9.337221e-02	2.467104e+00	3.229554e-02
30600000	-4.473317e+03	-8.877950e+02	4.786048e+00	2.692686e+01	2.441860e-01	2.590939e+00	7.371430e-03	9.755260e-01	5.415954e-02	3.006285e+00	3.079352e-02
30620000	-4.483421e+03	-8.481020e+02	5.039219e+00	2.123258e+01	1.976744e-01	2.796632e+00	2.636744e-02	9.471971e-01	5.509162e-02	1.262239e+00	3.199527e-02
30640000	-4.464676e+03	-8.473664e+02	5.445534e+00	2.438624e+01	1.860465e-01	2.647977e+00	4.885428e-02	9.367715e-01	1.961427e-02	1.160417e+00	3.510671e-02
30660000	-4.481400e+03	-8.835850e+02	3.443119e+00	1.990252e+01	2.906977e-01	2.294726e+00	1.109433e-02	9.481669e-01	1.139826e-01	1.481002e+00	2.198947e-02
30680000	-4.484820e+03	-8.499639e+02	5.181025e+00	2.569936e+01	2.674419e-01	2.427697e+00	1.164058e-02	9.532817e-01	1.439893e-01	2.873246e+00	3.338618e-02
30700000	-4.480639e+03	-8.754536e+02	3.851592e+00	1.952328e+01	1.976744e-01	2.475765e+00	2.536640e-02	9.376093e-01	5.571250e-02	1.691099e+00	2.479264e-02
30720000	-4.480867e+03	-8.802281e+02	3.634804e+00	1.898582e+01	1.744186e-01	2.601403e+00	1.507782e-02	9.486958e-01	7.957291e-02	1.204435e+00	2.342229e-02
30740000	-4.471161e+03	-8.609287e+02	4.060726e+00	1.994593e+01	2.790698e-01	1.934465e+00	2.076371e-02	9.326763e-01	1.139306e-01	1.263764e+00	2.575150e-02
30760000	-4.478679e+03	-8.713113e+02	4.387677e+00	2.016963e+01	2.209302e-01	1.992756e+00	9.740328e-03	9.697928e-01	8.791914e-02	1.470812e+00	2.725934e-02
30780000	-4.478136e+03	-9.049970e+02	4.111823e+00	2.077212e+01	1.860465e-01	2.030708e+00	1.537970e-02	9.740953e-01	3.122709e-02	1.857187e+00	2.647848e-02
30800000	-4.471495e+03	-8.405771e+02	4.534990e+00	2.206118e+01	2.906977e-01	2.340546e+00	1.999305e-02	9.167193e-01	1.336698e-01	2.425134e+00	2.914334e-02
30820000	-4.473339e+03	-8.700630e+02	4.904379e+00	2.371442e+01	2.441860e-01	2.373800e+00	1.127168e-02	9.634645e-01	7.253829e-02	2.770195e+00	3.126497e-02
30840000	-4.467510e+03	-8.324210e+02	5.226909e+00	2.514538e+01	2.209302e-01	2.391362e+00	1.116379e-02	9.672843e-01	7.915813e-02	2.651669e+00	3.306405e-02
30860000	-4.475360e+03	-8.526577e+02	6.372205e+00	2.960590e+01	1.976744e-01	1.818234e+00	1.855261e-02	9.567475e-01	5.777559e-02	2.348610e+00	4.044684e-02
30880000	-4.462899e+03	-8.346695e+02	5.671841e+00	2.633852e+01	2.093023e-01	1.962955e+00	1.204679e-02	9.697333e-01	6.519027e-02	1.751562e+00	3.633976e-02
30900000	-4.505769e+03	-8.285821e+02	5.955539e+00	2.672973e+01	2.093023e-01	1.958905e+00	1.155186e-02	9.699167e-01	7.339521e-02	2.973156e+00	3.823636e-02
30920000	-4.481111e+03	-8.652917e+02	5.152219e+00	2.523041e+01	1.627907e-01	2.563125e+00	3.641240e-02	9.367231e-01	3.221641e-02	2.667637e+00	3.294549e-02
30940000	-4.473269e+03	-8.421854e+02	6.508528e+00	2.844459e+01	1.976744e-01	1.888207e+00	2.171758e-02	9.333413e-01	1.137671e-01	3.051173e+00	4.157123e-02
30960000	-4.494217e+03	-8.502866e+02	4.835275e+00	2.161142e+01	1.744186e-01	1.596584e+00	3.348377e-02	9.402017e-01	4.856944e-02	1.327019e+00	3.097571e-02
30980000	-4.495646e+03	-8.715683e+02	4.268356e+00	1.982784e+01	2.325581e-01	2.414932e+00	2.459585e-02	9.477140e-01	4.997927e-02	1.395173e+00	2.745869e-02
31000000	-4.464853e+03	-8.467921e+02	5.271930e+00	2.630748e+01	2.441860e-01	2.346845e+00	1.770407e-02	9.413791e-01	1.128477e-01	1.143548e+00	3.383658e-02
31020000	-4.485096e+03	-8.487041e+02	4.999100e+00	2.325625e+01	2.441860e-01	2.333317e+00	1.172965e-02	9.606892e-01	8.219934e-02	1.952766e+00	3.220703e-02
31040000	-4.477078e+03	-8.349301e+02	5.323544e+00	2.642186e+01	2.558140e-01	2.295396e+00	1.255408e-02	9.455222e-01	1.558555e-01	2.465493e+00	3.389914e-02
31060000	-4.481735e+03	-8.598450e+02	4.784710e+00	2.439827e+01	1.627907e-01	2.641001e+00	2.375992e-02	9.581102e-01	2.873343e-02	2.587020e+00	3.067109e-02
31080000	-4.484952e+03	-8.614178e+02	4.885597e+00	2.492382e+01	2.209302e-01	1.923021e+00	2.367150e-02	9.298406e-01	6.213032e-02	2.013092e+00	3.133835e-02
31100000	-4.475197e+03	-8.674285e+02	4.054353e+00	2.006064e+01	2.441860e-01	3.126147e+00	2.091198e-02	9.230558e-01	9.844114e-02	1.887942e+00	2.594196e-02
31120000	-4.489275e+03	-8.668489e+02	4.380866e+00	2.169619e+01	2.325581e-01	2.577718e+00	2.268318e-02	9.294752e-01	6.810531e-02	1.201334e+00	2.822024e-02
31140000	-4.476735e+03	-8.344236e+02	5.956410e+00	2.581570e+01	1.976744e-01	2.195727e+00	1.579214e-02	9.650398e-01	6.391471e-02	2.529045e+00	3.827649e-02
31160000	-4.469557e+03	-8.414558e+02	6.233335e+00	2.900250e+01	1.976744e-01	1.954469e+00	2.222598e-02	9.454909e-01	6.045198e-02	3.362435e+00	3.987334e-02
31180000	-4.483650e+03	-8.672476e+02	5.168115e+00	2.493304e+01	2.093023e-01	2.915080e+00	2.475989e-02	9.388928e-01	5.603827e-02	2.872317e+00	3.240770e-02
31200000	-4.450770e+03	-8.838553e+02	4.747015e+00	2.442794e+01	2.093023e-01	2.339768e+00	1.965546e-02	9.108198e-01	1.332171e-01	3.467583e+00	3.033157e-02
31220000	-4.456426e+03	-8.544614e+02	4.868348e+00	2.347026e+01	1.511628e-01	2.031271e+00	7.221122e-03	9.761429e-01	9.477261e-02	2.425902e+00	3.129998e-02
31240000	-4.477009e+03	-8.660436e+02	5.163299e+00	2.636176e+01	2.441860e-01	2.600471e+00	1.141877e-02	9.689880e-01	6.266000e-02	2.403565e+00	3.319524e-02
31260000	-4.476588e+03	-8.641930e+02	5.112426e+00	2.509778e+01	2.790698e-01	2.806272e+00	3.076257e-02	9.030050e-01	9.615226e-02	2.077810e+00	3.250166e-02
31280000	-4.476455e+03	-8.408012e+02	5.075185e+00	2.383071e+01	2.906977e-01	2.064161e+00	2.732353e-02	8.852279e-01	1.637813e-01	1.989751e+00	3.273152e-02
31300000	-4.472077e+03	-8.284249e+02	4.898167e+00	2.328400e+01	2.325581e-01	2.416155e+00	1.822420e-02	9.568066e-01	6.994594e-02	1.626096e+00	3.159936e-02
31320000	-4.499459e+03	-8.295287e+02	5.668489e+00	2.686845e+01	2.674419e-01	1.798132e+00	2.502446e-02	9.247360e-01	9.961229e-02	2.996091e+00	3.656411e-02
31340000	-4.453014e+03	-8.646610e+02	4.668653e+00	2.275581e+01	2.441860e-01	2.346998e+00	1.917458e-02	9.427370e-01	9.622391e-02	1.881634e+00	3.004145e-02
31360000	-4.476870e+03	-8.783774e+02	4.406952e+00	2.291661e+01	2.325581e-01	2.495157e+00	1.057021e-02	9.629862e-01	1.107151e-01	2.284662e+00	2.823426e-02
31380000	-4.466175e+03	-8.669011e+02	4.703527e+00	2.372699e+01	2.093023e-01	2.367712e+00	1.558129e-02	9.709202e-01	4.439644e-02	1.691945e+00	3.018246e-02
31400000	-4.467723e+03	-8.770458e+02	4.017688e+00	2.050047e+01	1.860465e-01	2.692723e+00	3.711794e-02	9.085776e-01	5.626544e-02	1.610220e+00	2.590924e-02
31420000	-4.477150e+03	-8.900959e+02	4.739308e+00	2.582390e+01	1.511628e-01	2.344638e+00	7.225280e-03	9.805361e-01	5.340605e-02	2.826117e+00	3.045095e-02
31440000	-4.499613e+03	-8.980545e+02	4.211652e+00	1.973079e+01	1.860465e-01	2.430021e+00	1.987406e-02	9.647340e-01	3.364740e-02	1.753992e+00	2.706393e-02
31460000	-4.494466e+03	-8.098192e+02	6.378743e+00	2.757216e+01	3.023256e-01	1.859644e+00	5.842696e-03	9.754145e-01	1.699828e-01	2.498680e+00	4.090804e-02
31480000	-4.469881e+03	-8.255555e+02	6.799316e+00	2.893865e+01	2.674419e-01	2.219892e+00	1.668282e-02	9.329702e-01	1.270674e-01	3.068031e+00	4.371212e-02
31500000	-4.486377e+03	-8.217773e+02	5.732004e+00	2.323915e+01	2.209302e-01	1.575917e+00	3.108665e-02	9.201645e-01	9.028796e-02	1.938287e+00	3.660764e-02
31520000	-4.470159e+03	-8.323408e+02	5.447345e+00	2.544920e+01	2.325581e-01	2.346409e+00	2.105769e-02	9.443950e-01	7.101747e-02	1.498727e+00	3.485598e-02
31540000	-4.465412e+03	-8.477595e+02	5.876079e+00	2.899300e+01	2.558140e-01	1.771757e+00	2.049416e-02	9.251421e-01	9.691479e-02	4.251019e+00	3.720315e-02
31560000	-4.480660e+03	-8.555288e+02	5.734723e+00	2.721412e+01	2.906977e-01	2.439186e+00	2.656449e-02	9.305956e-01	7.915148e-02	3.344312e+00	3.665303e-02
31580000	-4.487530e+03	-8.648219e+02	4.782573e+00	2.384180e+01	1.511628e-01	2.613855e+00	9.021553e-03	9.793956e-01	4.633000e-02	2.515563e+00	3.029331e-02
31600000	-4.475292e+03	-8.377963e+02	5.548941e+00	2.623515e+01	2.441860e-01	2.482876e+00	3.344689e-02	8.721997e-01	1.418352e-01	1.577991e+00	3.545628e-02
31620000	-4.479482e+03	-8.724324e+02	4.633714e+00	2.312138e+01	2.325581e-01	2.249783e+00	8.561560e-03	9.511143e-01	2.128270e-01	2.217748e+00	2.969750e-02
31640000	-4.477264e+03	-8.547175e+02	5.490733e+00	2.739291e+01	2.209302e-01	1.945713e+00	7.720459e-03	9.810477e-01	4.532726e-02	2.283990e+00	3.514435e-02
31660000	-4.472648e+03	-8.599960e+02	5.208642e+00	2.725298e+01	1.511628e-01	3.110027e+00	1.418653e-02	9.644950e-01	6.577069e-02	2.067197e+00	3.293182e-02
31680000	-4.487988e+03	-8.495631e+02	5.697726e+00	2.568134e+01	2.209302e-01	2.319192e+00	1.366293e-02	9.646180e-01	6.415509e-02	2.236695e+00	3.534623e-02
31700000	-4.477168e+03	-8.523657e+02	4.742075e+00	2.288794e+01	2.093023e-01	2.756490e+00	5.820896e-03	9.829276e-01	7.808779e-02	1.366777e+00	2.980761e-02
31720000	-4.482251e+03	-8.983699e+02	4.379277e+00	2.289079e+01	1.976744e-01	2.365531e+00	1.859785e-02	9.393123e-01	8.770189e-02	3.310047e+00	2.813359e-02
31740000	-4.474326e+03	-8.878753e+02	4.023288e+00	2.330664e+01	1.627907e-01	1.980445e+00	1.067078e-02	9.666554e-01	6.917498e-02	2.569382e+00	2.575264e-02
31760000	-4.467105e+03	-8.930434e+02	4.179576e+00	2.277195e+01	2.209302e-01	2.537014e+00	3.678750e-03	9.846231e-01	1.264615e-01	2.087655e+00	2.684135e-02
31780000	-4.478511e+03	-8.832469e+02	3.971130e+00	2.235448e+01	2.093023e-01	2.117560e+00	9.683910e-03	9.656928e-01	1.028690e-01	2.264137e+00	2.522489e-02
31800000	-4.502387e+03	-8.985583e+02	3.808315e+00	2.194583e+01	2.209302e-01	1.884536e+00	2.691331e-02	9.100725e-01	8.987473e-02	1.223142e+00	2.449618e-02
31820000	-4.488161e+03	-8.448633e+02	4.740167e+00	2.182170e+01	2.790698e-01	3.114280e+00	2.092746e-02	9.259023e-01	1.257055e-01	2.165449e+00	3.057166e-02
31840000	-4.489301e+03	-8.492425e+02	4.884992e+00	2.416259e+01	2.325581e-01	2.470907e+00	2.363484e-02	9.175656e-01	1.073408e-01	2.040530e+00	3.140772e-02
31860000	-4.483847e+03	-8.628113e+02	4.365089e+00	2.087661e+01	2.209302e-01	2.063892e+00	2.122063e-02	9.534015e-01	5.242907e-02	1.431874e+00	2.815538e-02
31880000	-4.480041e+03	-8.546811e+02	4.394615e+00	2.031795e+01	2.209302e-01	2.214108e+00	3.236352e-02	9.112811e-01	8.030424e-02	1.497692e+00	2.834782e-02
31900000	-4.501969e+03	-8.533755e+02	4.360320e+00	1.897231e+01	1.976744e-01	2.308448e+00	4.868505e-02	8.908068e-01	7.836472e-02	1.369272e+00	2.809406e-02
31920000	-4.491937e+03	-8.709382e+02	3.676598e+00	1.978490e+01	2.674419e-01	2.751640e+00	9.571391e-03	9.603749e-01	1.239004e-01	1.944434e+00	2.347101e-02
31940000	-4.481647e+03	-8.800167e+02	3.732065e+00	1.779186e+01	1.976744e-01	2.117287e+00	3.117046e-02	9.531936e-01	3.084367e-02	1.209182e+00	2.388817e-02
31960000	-4.476650e+03	-8.521887e+02	4.672119e+00	2.192936e+01	2.209302e-01	2.156163e+00	1.826499e-02	9.508185e-01	8.067312e-02	2.100139e+00	2.991728e-02
31980000	-4.470686e+03	-8.646825e+02	4.694175e+00	2.320926e+01	2.325581e-01	1.857481e+00	1.210958e-02	9.650834e-01	7.924914e-02	2.812945e+00	2.988361e-02
32000000	-4.460220e+03	-8.622499e+02	5.294856e+00	2.535314e+01	1.744186e-01	2.229782e+00	2.107176e-02	9.544264e-01	5.891923e-02	3.211533e+00	3.404594e-02
32020000	-4.467713e+03	-8.526589e+02	5.463860e+00	2.664790e+01	2.558140e-01	2.547102e+00	3.439698e-02	9.073580e-01	7.331871e-02	2.424761e+00	3.461290e-02
32040000	-4.477707e+03	-8.532010e+02	5.375657e+00	2.828972e+01	1.860465e-01	2.147151e+00	1.073732e-02	9.609665e-01	1.207424e-01	1.545421e+00	3.464612e-02
32060000	-4.473934e+03	-8.601030e+02	5.127027e+00	2.671954e+01	3.023256e-01	2.595600e+00	2.478480e-03	9.931384e-01	6.658583e-02	3.716758e+00	3.295269e-02
32080000	-4.478693e+03	-8.503287e+02	5.273772e+00	2.300758e+01	2.093023e-01	2.759552e+00	2.338072e-02	9.621222e-01	3.634806e-02	2.001556e+00	3.354123e-02
32100000	-4.462918e+03	-8.720770e+02	4.152733e+00	2.420651e+01	1.976744e-01	2.367880e+00	3.290615e-03	9.892818e-01	8.620128e-02	1.354212e+00	2.645582e-02
32120000	-4.477807e+03	-8.362774e+02	5.588058e+00	2.623703e+01	3.255814e-01	2.004362e+00	2.634244e-02	8.946611e-01	1.558811e-01	3.008572e+00	3.600754e-02
32140000	-4.472214e+03	-8.427449e+02	5.562050e+00	2.547915e+01	2.325581e-01	1.993295e+00	1.506037e-02	9.582765e-01	7.826705e-02	2.646995e+00	3.580634e-02
32160000	-4.457997e+03	-8.696855e+02	4.906780e+00	2.436348e+01	1.627907e-01	2.372445e+00	9.462364e-03	9.840776e-01	2.936414e-02	2.786317e+00	3.101133e-02
32180000	-4.484609e+03	-8.381909e+02	4.893091e+00	2.421854e+01	2.790698e-01	2.561462e+00	1.215775e-02	9.523157e-01	1.350824e-01	1.917473e+00	3.147396e-02
32200000	-4.484020e+03	-8.359108e+02	5.403930e+00	2.531189e+01	2.209302e-01	2.322315e+00	2.109944e-02	9.381037e-01	9.609281e-02	2.230777e+00	3.480365e-02
32220000	-4.480716e+03	-8.832222e+02	4.053163e+00	2.060458e+01	2.093023e-01	2.436752e+00	8.300650e-03	9.722295e-01	9.680205e-02	2.508525e+00	2.597359e-02
32240000	-4.470867e+03	-8.674096e+02	4.697595e+00	2.441518e+01	2.093023e-01	2.155015e+00	2.862801e-02	9.083499e-01	7.957094e-02	2.848206e+00	2.985453e-02
32260000	-4.478345e+03	-8.341754e+02	6.702713e+00	3.517496e+01	1.511628e-01	2.409794e+00	7.144917e-03	9.922885e-01	1.203415e-02	3.785117e+00	4.267114e-02
32280000	-4.470728e+03	-8.573730e+02	5.097777e+00	2.813586e+01	1.627907e-01	2.063261e+00	1.329798e-02	9.825273e-01	1.830323e-02	3.123125e+00	3.288264e-02
32300000	-4.478581e+03	-8.779643e+02	5.415278e+00	3.138846e+01	6.976744e-02	2.178614e+00	2.435343e-02	9.650626e-01	1.651703e-02	2.935173e+00	3.449499e-02
32320000	-4.503418e+03	-8.632563e+02	4.848796e+00	2.523554e+01	1.744186e-01	2.517828e+00	1.528030e-02	9.495044e-01	7.079090e-02	1.946224e+00	3.083983e-02
32340000	-4.492444e+03	-8.725199e+02	4.435019e+00	2.437795e+01	2.558140e-01	2.131537e+00	1.559542e-02	9.533214e-01	6.884960e-02	2.191452e+00	2.818475e-02
32360000	-4.480060e+03	-8.411974e+02	5.781362e+00	2.882623e+01	1.860465e-01	2.225185e+00	1.958902e-02	9.513925e-01	6.489343e-02	2.919906e+00	3.678858e-02
32380000	-4.474197e+03	-8.421782e+02	4.906447e+00	2.439578e+01	1.744186e-01	2.166246e+00	2.601731e-02	9.548355e-01	4.503733e-02	3.133709e+00	3.160525e-02
32400000	-4.488175e+03	-8.385136e+02	5.684262e+00	2.739962e+01	2.093023e-01	2.133755e+00	1.299789e-02	9.772295e-01	3.552796e-02	3.230848e+00	3.581883e-02
32420000	-4.491020e+03	-8.581244e+02	4.306557e+00	2.208434e+01	2.093023e-01	2.440604e+00	4.851907e-03	9.793168e-01	1.356009e-01	2.002444e+00	2.768441e-02
32440000	-4.477250e+03	-8.589919e+02	4.228919e+00	2.005212e+01	1.744186e-01	2.481828e+00	2.707941e-02	9.348510e-01	7.209941e-02	1.698562e+00	2.724919e-02
32460000	-4.488952e+03	-8.582798e+02	5.263428e+00	2.540671e+01	2.209302e-01	1.807674e+00	3.463338e-02	8.926622e-01	1.243255e-01	2.346926e+00	3.357213e-02
32480000	-4.464074e+03	-8.448798e+02	5.525117e+00	2.641981e+01	1.279070e-01	2.035364e+00	2.914273e-02	9.391639e-01	6.070075e-02	2.707454e+00	3.511629e-02
32500000	-4.484412e+03	-8.767650e+02	4.262942e+00	2.087897e+01	1.046512e-01	2.315745e+00	2.498314e-03	9.951034e-01	4.238383e-02	2.340579e+00	2.710148e-02
32520000	-4.461052e+03	-8.886298e+02	3.891353e+00	1.970808e+01	2.325581e-01	2.627270e+00	6.992864e-03	9.843927e-01	4.733521e-02	1.771101e+00	2.501473e-02
32540000	-4.484081e+03	-8.912518e+02	3.756295e+00	1.939226e+01	9.302326e-02	1.998202e+00	5.197277e-03	9.954664e-01	7.396965e-03	2.210506e+00	2.379571e-02
32560000	-4.482387e+03	-8.718296e+02	4.184103e+00	2.142320e+01	1.511628e-01	2.221438e+00	1.078015e-02	9.854348e-01	1.794938e-02	1.039229e+00	2.667870e-02
32580000	-4.488496e+03	-8.783848e+02	4.738662e+00	2.452473e+01	1.976744e-01	2.247351e+00	1.079116e-02	9.505227e-01	1.356159e-01	1.372362e+00	2.957172e-02
32600000	-4.476344e+03	-8.496481e+02	4.713995e+00	2.236178e+01	2.209302e-01	2.232623e+00	2.579575e-02	9.275930e-01	9.032782e-02	1.510709e+00	3.035410e-02
32620000	-4.477815e+03	-8.636601e+02	4.592430e+00	2.389121e+01	2.209302e-01	2.068333e+00	2.410428e-02	9.282206e-01	6.544563e-02	1.327363e+00	2.955301e-02
32640000	-4.468959e+03	-8.724085e+02	4.653033e+00	2.418001e+01	1.976744e-01	2.011176e+00	2.322963e-02	9.544336e-01	3.503631e-02	2.106525e+00	2.953464e-02
32660000	-4.481069e+03	-8.715361e+02	5.840674e+00	3.370318e+01	1.279070e-01	1.834931e+00	1.862399e-02	9.783978e-01	1.167170e-02	3.290356e+00	3.724661e-02
32680000	-4.450096e+03	-8.890639e+02	5.164904e+00	2.754020e+01	1.395349e-01	2.264319e+00	1.063734e-02	9.751160e-01	4.796839e-02	3.509740e+00	3.304227e-02
32700000	-4.462694e+03	-8.768211e+02	4.158125e+00	2.270373e+01	2.325581e-01	2.597093e+00	1.839621e-02	9.442101e-01	7.870452e-02	1.989414e+00	2.611895e-02
32720000	-4.484269e+03	-8.706942e+02	4.376417e+00	2.432231e+01	2.325581e-01	2.935806e+00	1.444792e-02	9.541830e-01	7.629894e-02	1.926057e+00	2.772282e-02
32740000	-4.475856e+03	-8.664810e+02	4.619954e+00	2.409150e+01	1.395349e-01	2.385423e+00	1.510385e-02	9.750291e-01	2.201134e-02	2.569361e+00	2.955758e-02
32760000	-4.475095e+03	-8.768553e+02	3.797301e+00	2.094555e+01	2.209302e-01	2.634022e+00	1.916011e-02	9.447796e-01	5.815927e-02	1.847860e+00	2.431760e-02
32780000	-4.490913e+03	-8.624804e+02	3.592649e+00	1.795160e+01	2.325581e-01	1.821143e+00	2.601032e-02	9.497777e-01	3.444244e-02	1.229643e+00	2.269300e-02
32800000	-4.474397e+03	-9.082742e+02	3.771240e+00	2.095478e+01	1.511628e-01	2.082056e+00	1.146485e-02	9.752058e-01	3.516673e-02	1.848698e+00	2.395989e-02
32820000	-4.479304e+03	-8.368251e+02	5.715216e+00	2.827961e+01	1.511628e-01	2.654098e+00	1.997798e-02	9.702107e-01	2.334410e-02	2.279537e+00	3.661064e-02
32840000	-4.467404e+03	-8.415211e+02	5.803592e+00	2.940171e+01	2.209302e-01	1.743013e+00	2.337695e-02	9.301169e-01	1.053199e-01	2.003371e+00	3.702987e-02
32860000	-4.488346e+03	-8.572083e+02	5.014837e+00	2.621776e+01	1.976744e-01	2.445825e+00	9.527160e-03	9.665652e-01	9.900734e-02	2.592266e+00	3.227681e-02
32880000	-4.479514e+03	-8.380378e+02	5.293814e+00	2.746139e+01	1.395349e-01	2.400944e+00	4.132188e-02	9.132211e-01	4.500402e-02	1.738757e+00	3.345451e-02
32900000	-4.481480e+03	-8.602461e+02	4.321269e+00	2.237128e+01	1.162791e-01	2.168745e+00	1.837160e-02	9.721703e-01	2.833426e-02	1.887646e+00	2.778719e-02
32920000	-4.487457e+03	-8.537051e+02	4.068662e+00	2.148707e+01	2.441860e-01	2.218177e+00	2.159054e-02	9.389434e-01	6.529816e-02	1.648685e+00	2.617115e-02
32940000	-4.484684e+03	-8.550491e+02	4.154884e+00	2.172852e+01	1.860465e-01	1.772456e+00	1.571001e-02	9.676220e-01	4.514178e-02	1.414790e+00	2.663074e-02
32960000	-4.486444e+03	-8.736147e+02	4.541218e+00	2.682498e+01	1.860465e-01	2.117254e+00	1.435483e-02	9.511354e-01	9.187103e-02	1.831585e+00	2.919306e-02
32980000	-4.494420e+03	-8.559103e+02	5.271958e+00	2.808168e+01	1.627907e-01	2.103284e+00	2.104902e-02	9.670796e-01	2.314193e-02	2.824817e+00	3.366927e-02
33000000	-4.471841e+03	-8.506550e+02	4.416909e+00	2.081057e+01	1.627907e-01	2.696897e+00	7.079973e-03	9.785248e-01	1.134883e-01	1.791868e+00	2.836771e-02
33020000	-4.470954e+03	-8.714510e+02	3.905649e+00	2.175423e+01	1.976744e-01	3.461645e+00	2.551383e-03	9.923846e-01	7.047588e-02	1.434886e+00	2.501293e-02
33040000	-4.480820e+03	-8.795324e+02	3.993952e+00	2.151483e+01	1.395349e-01	2.237865e+00	1.348165e-02	9.558508e-01	6.938666e-02	1.367059e+00	2.560338e-02
33060000	-4.471118e+03	-8.772685e+02	4.172529e+00	2.298141e+01	1.976744e-01	2.602361e+00	2.170735e-02	9.353172e-01	7.101982e-02	1.384136e+00	2.677171e-02
33080000	-4.471017e+03	-8.723032e+02	3.977049e+00	2.047078e+01	1.860465e-01	2.617948e+00	1.263641e-02	9.738192e-01	3.732668e-02	1.667239e+00	2.554623e-02
33100000	-4.484205e+03	-8.618630e+02	4.587967e+00	2.292282e+01	1.744186e-01	2.810660e+00	1.681538e-02	9.566561e-01	7.093458e-02	1.183496e+00	2.954615e-02
33120000	-4.490608e+03	-8.537349e+02	4.907681e+00	2.512429e+01	1.627907e-01	2.483733e+00	2.136653e-02	9.645386e-01	3.543725e-02	2.103415e+00	3.147874e-02
33140000	-4.497728e+03	-8.791582e+02	3.628810e+00	1.833234e+01	2.441860e-01	2.218548e+00	1.962585e-02	9.358918e-01	7.908276e-02	1.226554e+00	2.340358e-02
33160000	-4.469244e+03	-8.688208e+02	4.130454e+00	2.176385e+01	2.209302e-01	2.142577e+00	1.020638e-02	9.736604e-01	7.452555e-02	1.827735e+00	2.657271e-02
33180000	-4.475352e+03	-8.777061e+02	4.169972e+00	2.315044e+01	1.744186e-01	2.576308e+00	3.158362e-02	8.942740e-01	9.259803e-02	2.709141e+00	2.657936e-02
33200000	-4.477445e+03	-8.788907e+02	4.076652e+00	2.220797e+01	2.325581e-01	2.173324e+00	2.944184e-03	9.933813e-01	3.926060e-02	1.401910e+00	2.607266e-02
33220000	-4.477428e+03	-8.863816e+02	3.747549e+00	1.945517e+01	1.976744e-01	2.584694e+00	2.649510e-02	9.531506e-01	2.932259e-02	1.462847e+00	2.386728e-02
33240000	-4.476903e+03	-8.832757e+02	3.616231e+00	1.981468e+01	1.860465e-01	2.190863e+00	9.538151e-03	9.770944e-01	5.588139e-02	1.493289e+00	2.302654e-02
33260000	-4.494653e+03	-8.490481e+02	4.487386e+00	2.227139e+01	3.023256e-01	2.629206e+00	1.798647e-02	9.256744e-01	1.437421e-01	1.684195e+00	2.882094e-02
33280000	-4.469991e+03	-8.919852e+02	4.169213e+00	2.058258e+01	1.976744e-01	2.387038e+00	5.634625e-03	9.897269e-01	2.735962e-02	2.364433e+00	2.657337e-02
33300000	-4.498811e+03	-8.290420e+02	4.622399e+00	2.187470e+01	2.790698e-01	2.101223e+00	5.137628e-03	9.818622e-01	1.198745e-01	1.680384e+00	2.933909e-02
33320000	-4.478333e+03	-8.488572e+02	4.897316e+00	2.590174e+01	2.674419e-01	2.240428e+00	2.982931e-03	9.869225e-01	1.335756e-01	2.193914e+00	3.139452e-02
33340000	-4.482866e+03	-8.730474e+02	4.268253e+00	2.360790e+01	3.139535e-01	2.435872e+00	8.135434e-03	9.479013e-01	2.298276e-01	9.951842e-01	2.674761e-02
33360000	-4.467549e+03	-8.555612e+02	5.358668e+00	2.989910e+01	2.093023e-01	2.224679e+00	2.321688e-02	9.308489e-01	6.299732e-02	3.002341e+00	3.454506e-02
33380000	-4.482596e+03	-8.507508e+02	5.658865e+00	2.908687e+01	2.441860e-01	2.079937e+00	1.990714e-02	9.421640e-01	7.509001e-02	2.611891e+00	3.641326e-02
33400000	-4.479754e+03	-8.332200e+02	6.122552e+00	3.088244e+01	2.093023e-01	1.932446e+00	1.650432e-02	9.645978e-01	3.434851e-02	2.401271e+00	3.912851e-02
33420000	-4.459854e+03	-8.676338e+02	3.845870e+00	1.991302e+01	2.906977e-01	2.251108e+00	1.832133e-02	9.185465e-01	1.683970e-01	1.395274e+00	2.439694e-02
33440000	-4.471913e+03	-8.688200e+02	4.037348e+00	2.112179e+01	2.325581e-01	2.684651e+00	1.628094e-02	9.542980e-01	6.398317e-02	2.141169e+00	2.591952e-02
33460000	-4.455555e+03	-8.482967e+02	4.535099e+00	2.168781e+01	1.860465e-01	2.233828e+00	2.073955e-02	9.482841e-01	7.134963e-02	1.306461e+00	2.920320e-02
33480000	-4.483442e+03	-8.463920e+02	5.808451e+00	2.804141e+01	2.093023e-01	1.903584e+00	2.271757e-02	9.136330e-01	1.320075e-01	3.001147e+00	3.688542e-02
33500000	-4.466685e+03	-8.597476e+02	5.187174e+00	2.596906e+01	2.093023e-01	2.260396e+00	1.752824e-02	9.479698e-01	9.316461e-02	1.554274e+00	3.328572e-02
33520000	-4.480173e+03	-8.378344e+02	5.035976e+00	2.381731e+01	2.558140e-01	2.031661e+00	8.427474e-03	9.701739e-01	1.374062e-01	1.794495e+00	3.218995e-02
33540000	-4.459939e+03	-8.594167e+02	4.571979e+00	2.368619e+01	2.325581e-01	2.172610e+00	1.405555e-02	9.533664e-01	8.290198e-02	1.434021e+00	2.937230e-02
33560000	-4.488725e+03	-8.566967e+02	5.323963e+00	2.814588e+01	2.093023e-01	2.279934e+00	1.983983e-02	9.490362e-01	6.277629e-02	2.038124e+00	3.413137e-02
33580000	-4.449175e+03	-8.818127e+02	3.661606e+00	1.894222e+01	2.325581e-01	2.363894e+00	1.122706e-02	9.571457e-01	1.255778e-01	2.721811e+00	2.342609e-02
33600000	-4.487495e+03	-8.463696e+02	4.112234e+00	1.982761e+01	2.441860e-01	2.595887e+00	2.048259e-02	9.353343e-01	9.729145e-02	1.356670e+00	2.637483e-02
33620000	-4.464414e+03	-8.824305e+02	4.094235e+00	2.138501e+01	1.511628e-01	2.517163e+00	2.720394e-02	9.450686e-01	3.030140e-02	1.707323e+00	2.625998e-02
33640000	-4.477882e+03	-8.759546e+02	4.737578e+00	2.671761e+01	1.744186e-01	2.024909e+00	3.189606e-02	9.395571e-01	3.577284e-02	2.008175e+00	3.031372e-02
33660000	-4.467796e+03	-8.702528e+02	4.976632e+00	2.834720e+01	1.046512e-01	2.195615e+00	1.530017e-02	9.835359e-01	1.175376e-02	2.977604e+00	3.210375e-02
33680000	-4.463861e+03	-8.800715e+02	4.187705e+00	2.372886e+01	1.976744e-01	2.560043e+00	1.481265e-02	9.734711e-01	2.870095e-02	1.929887e+00	2.691719e-02
33700000	-4.479479e+03	-8.430234e+02	5.092107e+00	2.743681e+01	1.279070e-01	2.333432e+00	8.595523e-03	9.866830e-01	2.276229e-02	2.516407e+00	3.266280e-02
33720000	-4.488922e+03	-8.596239e+02	4.573418e+00	2.162495e+01	2.790698e-01	2.042061e+00	8.965907e-03	9.675595e-01	1.256315e-01	9.736384e-01	2.852123e-02
33740000	-4.486855e+03	-8.665522e+02	5.158884e+00	2.563923e+01	1.511628e-01	2.418998e+00	3.221588e-02	9.410009e-01	4.059731e-02	1.883773e+00	3.239723e-02
33760000	-4.454382e+03	-8.618480e+02	5.214285e+00	2.620298e+01	1.860465e-01	2.003705e+00	6.791252e-03	9.804901e-01	6.125308e-02	3.145609e+00	3.295419e-02
33780000	-4.451193e+03	-8.822845e+02	4.505275e+00	2.393050e+01	2.674419e-01	2.024463e+00	1.033212e-02	9.533628e-01	1.071055e-01	2.613567e+00	2.816512e-02
33800000	-4.492340e+03	-8.879472e+02	3.984925e+00	2.049440e+01	1.976744e-01	2.663349e+00	1.991699e-02	9.654882e-01	3.637270e-02	1.237717e+00	2.567510e-02
33820000	-4.478205e+03	-8.709536e+02	5.327227e+00	2.803935e+01	1.511628e-01	2.123752e+00	1.434066e-02	9.740562e-01	3.406697e-02	2.091902e+00	3.325908e-02
33840000	-4.457053e+03	-8.440347e+02	5.865883e+00	2.884266e+01	2.674419e-01	2.399397e+00	1.692647e-02	9.515422e-01	7.861534e-02	2.555646e+00	3.707979e-02
33860000	-4.488515e+03	-8.473914e+02	4.985055e+00	2.368568e+01	2.325581e-01	2.041114e+00	2.034504e-02	9.527467e-01	5.198714e-02	1.639003e+00	3.209065e-02
33880000	-4.466669e+03	-8.715549e+02	4.008388e+00	2.002072e+01	2.558140e-01	2.443672e+00	7.690148e-03	9.692017e-01	1.386478e-01	2.134829e+00	2.580382e-02
33900000	-4.493773e+03	-9.030436e+02	3.294885e+00	1.895109e+01	2.093023e-01	1.869717e+00	1.057726e-02	9.567538e-01	1.062837e-01	1.435057e+00	2.122191e-02
33920000	-4.482850e+03	-8.639878e+02	3.789622e+00	2.015442e+01	2.209302e-01	2.374465e+00	2.048648e-02	9.468682e-01	7.224203e-02	1.303851e+00	2.441325e-02
33940000	-4.483642e+03	-8.887956e+02	3.385777e+00	1.739601e+01	2.906977e-01	2.349674e+00	6.938213e-03	9.825776e-01	6.604816e-02	1.581233e+00	2.182542e-02
33960000	-4.462568e+03	-8.893846e+02	3.532782e+00	1.846505e+01	1.860465e-01	2.139386e+00	1.215418e-02	9.843469e-01	1.387917e-02	1.697280e+00	2.277126e-02
33980000	-4.483152e+03	-8.627362e+02	4.227163e+00	2.219025e+01	2.558140e-01	2.312848e+00	3.130734e-02	8.866141e-01	9.339940e-02	1.916430e+00	2.721175e-02
34000000	-4.482144e+03	-8.333107e+02	5.630320e+00	2.627750e+01	2.209302e-01	1.967163e+00	1.583792e-02	9.630180e-01	6.669151e-02	1.839751e+00	3.625381e-02
34020000	-4.484873e+03	-8.514638e+02	5.552477e+00	2.829607e+01	2.325581e-01	2.515789e+00	1.977037e-02	9.426739e-01	6.668357e-02	2.059936e+00	3.548990e-02
34040000	-4.487220e+03	-8.533849e+02	4.852926e+00	2.293123e+01	1.976744e-01	2.224657e+00	2.127644e-02	9.612866e-01	3.286458e-02	1.647016e+00	3.069890e-02
34060000	-4.469867e+03	-8.461996e+02	4.614261e+00	2.344389e+01	2.558140e-01	3.008966e+00	1.610598e-02	9.318457e-01	1.328216e-01	1.783694e+00	2.966306e-02
34080000	-4.473800e+03	-8.417202e+02	5.596501e+00	2.959868e+01	2.209302e-01	2.509744e+00	1.765873e-02	9.440529e-01	8.796530e-02	2.399108e+00	3.596811e-02
34100000	-4.486972e+03	-8.825791e+02	4.206588e+00	1.926904e+01	1.279070e-01	2.445923e+00	9.101324e-03	9.763237e-01	9.776784e-02	1.875910e+00	2.710287e-02
34120000	-4.509460e+03	-8.626288e+02	3.924732e+00	2.047177e+01	1.627907e-01	2.698123e+00	1.305229e-02	9.710041e-01	4.128613e-02	1.177617e+00	2.487105e-02
34140000	-4.473431e+03	-8.503040e+02	6.186693e+00	3.143428e+01	2.209302e-01	2.080542e+00	1.034824e-02	9.696236e-01	8.183517e-02	2.717097e+00	3.985873e-02
34160000	-4.472179e+03	-8.788328e+02	4.096159e+00	2.139294e+01	2.441860e-01	2.469231e+00	6.975201e-03	9.796592e-01	7.059220e-02	1.410249e+00	2.617947e-02
34180000	-4.492532e+03	-8.493198e+02	5.118344e+00	2.519981e+01	1.860465e-01	2.374399e+00	1.748199e-02	9.434802e-01	9.617404e-02	2.182722e+00	3.263276e-02
34200000	-4.497695e+03	-8.392146e+02	4.909711e+00	2.399315e+01	2.441860e-01	2.081994e+00	1.963393e-02	9.479288e-01	6.709180e-02	1.872687e+00	3.166984e-02
34220000	-4.478497e+03	-8.846616e+02	3.877281e+00	2.017082e+01	1.976744e-01	1.996591e+00	1.738625e-02	9.445636e-01	7.639095e-02	1.474591e+00	2.497473e-02
34240000	-4.475091e+03	-8.825356e+02	4.413463e+00	2.118598e+01	1.395349e-01	2.268244e+00	3.237917e-02	9.291299e-01	4.135873e-02	1.416889e+00	2.797399e-02
34260000	-4.473030e+03	-8.593360e+02	3.935263e+00	2.019760e+01	1.976744e-01	2.226830e+00	1.327705e-02	9.671642e-01	6.402960e-02	1.432202e+00	2.515511e-02
34280000	-4.469463e+03	-8.650049e+02	3.384813e+00	1.827771e+01	2.093023e-01	2.204132e+00	9.386086e-03	9.737193e-01	7.314631e-02	1.461911e+00	2.144044e-02
34300000	-4.472889e+03	-8.813934e+02	4.182503e+00	2.249029e+01	1.976744e-01	2.223455e+00	2.948756e-02	9.290712e-01	5.622160e-02	2.014569e+00	2.604343e-02
34320000	-4.467662e+03	-8.940762e+02	4.251793e+00	2.138273e+01	1.511628e-01	1.938669e+00	1.854613e-02	9.596126e-01	4.610078e-02	2.035804e+00	2.643073e-02
34340000	-4.476783e+03	-8.841348e+02	3.796274e+00	1.963857e+01	1.744186e-01	2.349673e+00	1.303110e-02	9.539604e-01	9.841534e-02	2.627057e+00	2.426888e-02
34360000	-4.495950e+03	-8.763941e+02	3.797100e+00	1.972950e+01	1.860465e-01	3.487496e+00	9.904533e-03	9.630024e-01	9.635585e-02	1.289078e+00	2.414022e-02
34380000	-4.484308e+03	-8.641280e+02	4.884134e+00	2.436663e+01	1.976744e-01	2.750017e+00	3.558399e-02	8.987175e-01	9.637571e-02	1.533738e+00	3.105319e-02
34400000	-4.491077e+03	-8.330939e+02	5.727122e+00	2.691294e+01	1.162791e-01	2.252431e+00	2.727320e-02	9.606160e-01	2.838994e-02	2.920029e+00	3.693530e-02
34420000	-4.482635e+03	-8.430821e+02	4.983173e+00	2.190198e+01	2.325581e-01	2.058036e+00	6.791730e-03	9.795542e-01	1.308987e-01	1.772572e+00	3.202115e-02
34440000	-4.493003e+03	-8.389792e+02	4.841908e+00	2.374227e+01	1.744186e-01	2.613857e+00	2.660352e-02	9.435899e-01	5.517371e-02	2.104649e+00	3.106886e-02
34460000	-4.478850e+03	-8.671609e+02	5.165670e+00	2.667254e+01	1.976744e-01	2.303361e+00	1.794637e-02	9.472537e-01	6.016996e-02	2.595550e+00	3.264643e-02
34480000	-4.480029e+03	-8.453554e+02	5.133913e+00	2.641265e+01	1.627907e-01	2.502319e+00	2.536890e-02	9.502177e-01	3.680406e-02	2.207473e+00	3.276382e-02
34500000	-4.474301e+03	-8.607568e+02	5.205531e+00	2.760568e+01	1.395349e-01	2.287313e+00	1.538009e-02	9.563077e-01	8.320198e-02	3.218793e+00	3.344623e-02
34520000	-4.473899e+03	-8.609974e+02	4.663475e+00	2.433090e+01	1.395349e-01	2.089489e+00	1.563727e-02	9.725027e-01	3.216140e-02	2.502100e+00	2.978685e-02
34540000	-4.463439e+03	-8.477742e+02	5.084673e+00	2.451785e+01	1.860465e-01	2.505840e+00	2.443970e-02	9.575968e-01	4.673384e-02	2.553492e+00	3.277452e-02
34560000	-4.468930e+03	-8.616054e+02	5.014383e+00	2.635815e+01	2.441860e-01	2.025489e+00	2.458936e-02	9.144894e-01	9.981079e-02	2.279601e+00	3.228849e-02
34580000	-4.494665e+03	-8.830171e+02	3.855616e+00	2.000916e+01	2.093023e-01	2.309793e+00	2.960561e-02	9.343528e-01	5.051148e-02	1.278745e+00	2.457967e-02
34600000	-4.465639e+03	-9.040220e+02	3.213916e+00	1.764632e+01	2.093023e-01	2.543176e+00	2.056054e-02	9.468106e-01	5.961323e-02	9.995221e-01	2.055369e-02
34620000	-4.471480e+03	-8.797360e+02	3.590333e+00	1.958425e+01	1.627907e-01	2.960487e+00	1.671219e-02	9.544484e-01	5.567240e-02	1.390060e+00	2.301950e-02
34640000	-4.483861e+03	-8.863407e+02	4.034647e+00	2.202767e+01	1.395349e-01	1.400812e+00	2.652574e-02	9.539791e-01	2.695802e-02	1.594410e+00	2.562441e-02
34660000	-4.479121e+03	-8.831517e+02	3.949614e+00	1.940398e+01	2.558140e-01	2.366656e+00	3.581330e-02	8.823168e-01	1.038157e-01	1.446643e+00	2.498893e-02
34680000	-4.482971e+03	-8.584839e+02	3.821106e+00	2.020178e+01	2.558140e-01	2.707656e+00	3.878404e-02	8.964275e-01	6.504311e-02	8.844345e-01	2.458545e-02
34700000	-4.472647e+03	-8.826602e+02	4.594629e+00	2.620923e+01	1.395349e-01	2.643404e+00	1.125157e-02	9.675410e-01	4.757186e-02	1.628676e+00	2.959934e-02
34720000	-4.459012e+03	-8.704257e+02	3.897510e+00	1.978503e+01	2.441860e-01	2.457958e+00	3.714410e-02	8.799363e-01	7.746651e-02	1.732255e+00	2.509967e-02
34740000	-4.497059e+03	-8.782581e+02	4.206685e+00	2.293085e+01	1.395349e-01	2.631521e+00	2.048445e-02	9.604756e-01	2.926092e-02	1.543498e+00	2.680163e-02
34760000	-4.481672e+03	-8.617524e+02	4.790942e+00	2.389125e+01	2.906977e-01	2.063749e+00	2.126635e-02	9.069345e-01	1.510922e-01	1.219175e+00	3.028606e-02
34780000	-4.480361e+03	-8.444565e+02	4.633903e+00	2.498927e+01	1.860465e-01	2.547774e+00	1.811202e-02	9.565958e-01	6.033958e-02	2.992975e+00	2.928497e-02
34800000	-4.489643e+03	-8.552394e+02	5.693309e+00	3.121115e+01	1.744186e-01	2.395272e+00	1.275270e-02	9.612550e-01	7.110290e-02	1.569568e+00	3.581078e-02
34820000	-4.483176e+03	-8.597925e+02	4.227661e+00	2.225536e+01	2.209302e-01	2.433760e+00	1.255345e-02	9.625758e-01	9.062076e-02	1.681908e+00	2.714457e-02
34840000	-4.491827e+03	-8.906331e+02	4.041497e+00	2.062937e+01	2.441860e-01	2.067303e+00	1.661945e-02	9.627603e-01	5.654545e-02	2.143980e+00	2.602660e-02
34860000	-4.504631e+03	-8.631835e+02	4.052663e+00	1.929732e+01	2.209302e-01	2.191814e+00	3.754138e-02	9.106166e-01	6.000551e-02	1.201570e+00	2.606438e-02
34880000	-4.476867e+03	-8.614901e+02	4.236067e+00	2.003534e+01	2.906977e-01	1.819087e+00	2.320200e-02	8.980373e-01	1.824487e-01	1.160196e+00	2.725758e-02
34900000	-4.494035e+03	-8.157515e+02	5.978456e+00	2.806625e+01	2.325581e-01	2.028227e+00	3.618562e-03	9.874996e-01	8.180753e-02	2.678179e+00	3.837364e-02
34920000	-4.489151e+03	-8.563682e+02	3.750837e+00	1.968007e+01	2.558140e-01	2.523865e+00	2.787216e-02	9.170356e-01	7.811248e-02	7.438255e-01	2.379010e-02
34940000	-4.483677e+03	-8.374002e+02	5.049974e+00	2.382634e+01	2.674419e-01	2.222458e+00	2.860810e-03	9.909117e-01	9.359446e-02	1.828745e+00	3.192012e-02
34960000	-4.479843e+03	-8.578592e+02	5.257600e+00	2.888053e+01	2.209302e-01	2.151574e+00	1.906787e-02	9.381947e-01	8.998609e-02	1.541305e+00	3.370221e-02
34980000	-4.490021e+03	-8.787483e+02	3.799880e+00	2.158779e+01	1.860465e-01	2.642359e+00	1.941270e-02	9.472175e-01	6.987652e-02	1.876585e+00	2.448751e-02
35000000	-4.503267e+03	-8.602493e+02	4.229189e+00	1.929640e+01	3.139535e-01	2.150861e+00	1.743092e-02	9.275452e-01	1.480900e-01	1.709356e+00	2.691333e-02
35020000	-4.500539e+03	-8.582498e+02	4.724082e+00	2.329002e+01	1.395349e-01	2.318592e+00	2.296344e-02	9.691634e-01	2.327152e-02	1.711934e+00	3.023431e-02
35040000	-4.482524e+03	-8.817386e+02	3.947256e+00	2.190112e+01	2.441860e-01	2.755383e+00	1.112431e-02	9.481818e-01	1.653750e-01	1.455586e+00	2.524688e-02
35060000	-4.495953e+03	-8.616546e+02	5.114971e+00	2.701252e+01	1.511628e-01	1.981557e+00	2.841754e-02	9.425170e-01	3.457790e-02	2.085773e+00	3.265417e-02
35080000	-4.487665e+03	-8.925784e+02	3.545470e+00	1.798663e+01	3.139535e-01	2.186284e+00	2.231271e-02	9.315371e-01	8.421932e-02	1.373433e+00	2.269594e-02
35100000	-4.507611e+03	-8.768241e+02	4.146426e+00	1.955237e+01	2.209302e-01	2.172149e+00	1.750408e-02	9.644222e-01	5.512094e-02	1.901514e+00	2.674411e-02
35120000	-4.488236e+03	-8.320366e+02	5.926245e+00	2.795252e+01	2.209302e-01	2.953393e+00	1.882813e-02	9.493271e-01	7.742402e-02	2.344253e+00	3.816155e-02
35140000	-4.477735e+03	-8.336947e+02	5.729618e+00	2.605810e+01	1.395349e-01	2.364249e+00	4.566017e-02	9.523262e-01	1.277385e-02	2.351284e+00	3.684573e-02
35160000	-4.462762e+03	-8.525206e+02	4.987594e+00	2.340997e+01	1.046512e-01	2.128742e+00	3.777949e-02	9.703417e-01	8.140107e-03	1.702538e+00	3.189550e-02
35180000	-4.487105e+03	-8.597282e+02	4.939789e+00	2.336430e+01	2.558140e-01	2.320253e+00	1.910464e-02	9.510961e-01	7.497522e-02	2.519492e+00	3.165329e-02
35200000	-4.474606e+03	-8.813671e+02	4.199284e+00	2.257962e+01	1.860465e-01	1.963511e+00	1.114978e-02	9.717851e-01	6.211874e-02	2.493046e+00	2.699604e-02
35220000	-4.466077e+03	-8.597070e+02	5.967073e+00	2.809567e+01	2.209302e-01	2.170251e+00	7.400722e-03	9.875320e-01	2.885502e-02	3.347876e+00	3.826224e-02
35240000	-4.472211e+03	-8.619929e+02	5.703132e+00	2.707334e+01	1.395349e-01	2.373695e+00	1.578712e-02	9.698798e-01	4.122503e-02	2.701521e+00	3.673223e-02
35260000	-4.465912e+03	-8.335713e+02	5.113525e+00	2.445431e+01	2.674419e-01	2.257868e+00	8.847259e-03	9.610408e-01	1.494625e-01	1.873508e+00	3.290318e-02
35280000	-4.501785e+03	-8.323851e+02	6.126139e+00	2.876834e+01	2.209302e-01	2.230899e+00	2.193200e-02	9.307378e-01	1.085824e-01	2.432238e+00	3.899537e-02
35300000	-4.473355e+03	-8.724392e+02	4.774491e+00	2.397637e+01	2.441860e-01	2.256633e+00	2.248150e-02	9.163522e-01	1.547908e-01	2.532198e+00	3.056946e-02
35320000	-4.473103e+03	-8.628352e+02	4.771514e+00	2.497840e+01	1.976744e-01	1.952047e+00	3.114591e-02	9.119322e-01	6.298650e-02	3.541648e+00	3.061638e-02
35340000	-4.463771e+03	-8.553109e+02	5.012179e+00	2.644245e+01	2.093023e-01	1.821580e+00	2.106131e-02	9.209648e-01	1.454136e-01	2.124514e+00	3.182258e-02
35360000	-4.460439e+03	-9.003606e+02	3.661775e+00	2.027414e+01	2.209302e-01	2.102276e+00	1.500341e-02	9.690103e-01	3.052670e-02	1.369329e+00	2.336868e-02
35380000	-4.475234e+03	-9.013282e+02	3.542823e+00	1.869573e+01	2.209302e-01	2.731304e+00	1.053994e-02	9.684530e-01	7.531764e-02	1.842276e+00	2.247054e-02
35400000	-4.470225e+03	-8.675172e+02	4.704035e+00	2.539144e+01	2.209302e-01	2.188854e+00	5.756753e-03	9.786301e-01	1.295290e-01	2.046829e+00	2.989337e-02
35420000	-4.459377e+03	-8.421748e+02	6.447381e+00	3.475775e+01	1.279070e-01	1.985636e+00	2.485838e-02	9.587007e-01	2.656408e-02	2.499143e+00	4.131914e-02
35440000	-4.471493e+03	-8.861164e+02	4.645963e+00	2.638257e+01	2.325581e-01	1.603974e+00	1.592087e-02	9.359578e-01	9.809289e-02	2.843873e+00	2.950450e-02
35460000	-4.480267e+03	-8.739171e+02	3.935004e+00	2.066319e+01	2.674419e-01	2.138108e+00	1.414701e-02	9.547327e-01	8.038571e-02	1.801278e+00	2.510175e-02
35480000	-4.475158e+03	-8.615703e+02	4.235622e+00	2.285119e+01	2.325581e-01	2.253372e+00	5.836423e-03	9.768189e-01	9.727139e-02	1.356479e+00	2.719188e-02
35500000	-4.471897e+03	-8.560363e+02	4.661832e+00	2.526491e+01	2.209302e-01	2.275116e+00	1.138939e-02	9.487680e-01	1.349583e-01	1.022069e+00	2.985723e-02
35520000	-4.467787e+03	-8.347533e+02	6.188983e+00	3.200358e+01	2.093023e-01	1.915446e+00	3.193914e-02	9.065432e-01	8.101209e-02	2.796845e+00	3.992455e-02
35540000	-4.470175e+03	-8.399209e+02	5.938080e+00	3.040775e+01	1.511628e-01	2.952945e+00	1.600228e-02	9.687208e-01	3.939248e-02	3.349276e+00	3.822349e-02
35560000	-4.480556e+03	-8.229431e+02	7.030730e+00	3.017684e+01	2.325581e-01	2.411596e+00	2.939310e-02	9.196157e-01	9.481587e-02	2.295850e+00	4.511662e-02
35580000	-4.479687e+03	-8.155951e+02	8.453007e+00	3.757072e+01	2.093023e-01	2.683449e+00	2.201147e-02	9.566452e-01	5.629264e-02	3.533002e+00	5.324155e-02
35600000	-4.467913e+03	-8.407088e+02	7.136717e+00	3.430948e+01	1.511628e-01	2.494900e+00	3.275893e-02	9.438502e-01	3.897486e-02	4.629576e+00	4.578522e-02
35620000	-4.471447e+03	-8.385292e+02	5.857741e+00	2.781180e+01	1.279070e-01	2.695578e+00	1.662408e-02	9.672636e-01	5.524287e-02	2.573017e+00	3.718299e-02
35640000	-4.452350e+03	-8.497113e+02	5.434001e+00	2.710969e+01	2.558140e-01	2.320445e+00	3.276512e-02	8.951939e-01	1.047869e-01	3.397002e+00	3.428932e-02
35660000	-4.477031e+03	-8.434151e+02	4.849341e+00	2.275628e+01	2.093023e-01	2.141580e+00	1.262025e-02	9.689413e-01	4.953989e-02	1.420870e+00	3.121322e-02
35680000	-4.469270e+03	-8.595732e+02	4.988265e+00	2.490507e+01	1.976744e-01	1.910370e+00	2.080246e-02	9.233571e-01	8.687419e-02	1.988763e+00	3.148940e-02
35700000	-4.480624e+03	-8.941307e+02	4.067197e+00	2.189382e+01	1.395349e-01	2.333003e+00	1.951956e-02	9.555519e-01	4.383904e-02	2.466943e+00	2.585368e-02
35720000	-4.479572e+03	-8.806074e+02	3.328347e+00	1.757720e+01	2.558140e-01	2.550513e+00	1.019651e-02	9.527037e-01	1.404017e-01	1.532541e+00	2.133311e-02
35740000	-4.494622e+03	-8.869467e+02	3.815053e+00	1.902679e+01	2.558140e-01	1.938804e+00	2.592962e-02	9.135097e-01	7.378146e-02	1.817734e+00	2.424839e-02
35760000	-4.487773e+03	-8.864388e+02	4.497336e+00	2.371885e+01	2.325581e-01	2.597030e+00	7.964901e-03	9.780348e-01	6.600260e-02	2.436817e+00	2.881109e-02
35780000	-4.497231e+03	-8.414259e+02	4.849594e+00	2.704621e+01	1.395349e-01	1.897368e+00	1.117843e-02	9.809231e-01	2.858259e-02	2.864787e+00	3.115336e-02
35800000	-4.484322e+03	-8.784805e+02	3.405895e+00	1.869923e+01	2.441860e-01	1.886402e+00	6.366567e-03	9.801220e-01	6.483610e-02	1.078175e+00	2.188532e-02
35820000	-4.496415e+03	-8.702234e+02	4.310470e+00	2.149654e+01	2.093023e-01	2.046848e+00	1.759515e-02	9.312023e-01	1.387202e-01	2.170318e+00	2.717707e-02
35840000	-4.488092e+03	-8.531768e+02	5.111113e+00	2.366198e+01	1.860465e-01	2.060273e+00	1.984835e-02	9.589866e-01	5.977695e-02	1.293903e+00	3.266412e-02
35860000	-4.470623e+03	-8.605588e+02	4.969560e+00	2.285468e+01	1.744186e-01	2.301212e+00	3.468101e-02	9.268288e-01	8.398526e-02	1.592627e+00	3.200796e-02
35880000	-4.517584e+03	-8.511679e+02	4.705869e+00	2.062925e+01	2.558140e-01	2.411502e+00	4.054379e-02	8.851092e-01	1.039611e-01	1.865906e+00	2.999959e-02
35900000	-4.477725e+03	-8.675285e+02	4.597931e+00	2.282691e+01	1.860465e-01	2.393454e+00	1.364173e-02	9.524227e-01	1.003440e-01	1.775352e+00	2.917031e-02
35920000	-4.488165e+03	-8.607626e+02	3.793134e+00	1.846862e+01	2.441860e-01	2.134096e+00	2.471172e-02	9.035460e-01	1.109080e-01	1.445488e+00	2.411142e-02
35940000	-4.475784e+03	-8.684718e+02	3.951229e+00	2.092143e+01	1.860465e-01	2.424176e+00	1.737869e-02	9.619048e-01	3.877230e-02	1.494939e+00	2.548344e-02
35960000	-4.460425e+03	-8.596564e+02	4.685823e+00	2.573999e+01	1.860465e-01	2.416895e+00	9.696006e-03	9.749895e-01	6.744077e-02	1.892829e+00	2.973541e-02
35980000	-4.477604e+03	-8.786797e+02	3.757401e+00	1.847265e+01	2.325581e-01	1.893282e+00	1.148223e-02	9.747900e-01	5.266543e-02	1.421451e+00	2.390563e-02
36000000	-4.471879e+03	-8.871757e+02	3.647251e+00	2.004273e+01	1.162791e-01	1.990797e+00	1.666731e-02	9.828732e-01	1.055344e-02	1.304939e+00	2.323340e-02
36020000	-4.468180e+03	-8.908511e+02	3.907050e+00	1.999165e+01	2.093023e-01	2.284929e+00	7.599847e-03	9.708535e-01	1.032638e-01	1.811630e+00	2.514975e-02
36040000	-4.484350e+03	-8.768166e+02	3.617391e+00	1.859267e+01	1.744186e-01	2.084995e+00	9.079201e-03	9.802907e-01	4.312570e-02	1.177101e+00	2.325849e-02
36060000	-4.490449e+03	-8.748687e+02	3.440108e+00	1.820531e+01	1.860465e-01	2.710552e+00	2.139864e-02	9.382553e-01	8.336408e-02	1.864992e+00	2.214616e-02
36080000	-4.485360e+03	-9.081281e+02	5.333997e+00	2.964487e+01	1.609195e-01	2.611554e+00	2.569388e-02	9.515750e-01	3.412607e-02	2.999948e+00	3.430310e-02
36100000	-4.480007e+03	-8.674100e+02	4.157646e+00	1.968472e+01	2.209302e-01	2.379767e+00	2.072175e-02	9.451668e-01	8.801192e-02	2.135289e+00	2.669556e-02
36120000	-4.476476e+03	-8.406114e+02	5.775002e+00	2.670404e+01	1.511628e-01	2.604255e+00	2.220964e-02	9.565285e-01	3.473219e-02	2.491692e+00	3.709454e-02
36140000	-4.484534e+03	-7.962343e+02	7.123737e+00	3.051876e+01	2.790698e-01	2.122925e+00	9.074720e-03	9.685198e-01	1.471952e-01	2.081363e+00	4.553472e-02
36160000	-4.525660e+03	-8.416873e+02	6.095774e+00	2.768690e+01	1.627907e-01	2.607600e+00	5.171462e-02	9.054098e-01	4.484182e-02	3.216798e+00	3.908585e-02
36180000	-4.485300e+03	-8.204044e+02	7.506528e+00	3.612707e+01	1.627907e-01	2.053297e+00	2.327336e-02	9.476991e-01	6.495257e-02	3.962575e+00	4.841745e-02
36200000	-4.488270e+03	-8.193799e+02	6.073135e+00	3.102303e+01	1.046512e-01	2.746789e+00	1.667513e-02	9.834771e-01	1.262774e-02	2.893166e+00	3.896028e-02
36220000	-4.496415e+03	-8.720879e+02	3.522189e+00	1.697313e+01	1.976744e-01	2.340235e+00	1.643032e-02	9.525238e-01	1.048070e-01	1.173588e+00	2.257452e-02
36240000	-4.485036e+03	-8.533159e+02	4.757861e+00	2.497382e+01	2.209302e-01	2.161135e+00	2.128137e-02	9.414770e-01	6.770488e-02	1.627141e+00	3.067414e-02
36260000	-4.502034e+03	-8.517827e+02	5.404805e+00	2.913022e+01	1.627907e-01	2.582655e+00	1.280809e-02	9.632648e-01	4.883258e-02	1.828453e+00	3.477762e-02
36280000	-4.490516e+03	-8.524768e+02	4.931533e+00	2.551412e+01	1.744186e-01	2.121932e+00	1.003621e-02	9.790063e-01	3.326311e-02	2.320250e+00	3.181353e-02
36300000	-4.466880e+03	-8.760669e+02	4.415087e+00	2.300421e+01	2.441860e-01	2.471915e+00	1.644900e-02	9.309909e-01	1.304056e-01	1.828428e+00	2.832482e-02
36320000	-4.475085e+03	-8.444618e+02	5.530461e+00	2.673262e+01	1.279070e-01	2.529665e+00	1.545916e-02	9.608518e-01	7.640875e-02	2.243712e+00	3.544775e-02
36340000	-4.491241e+03	-8.407545e+02	5.308033e+00	2.783638e+01	1.511628e-01	2.063011e+00	1.531339e-02	9.717086e-01	3.082361e-02	1.329515e+00	3.422941e-02
36360000	-4.477052e+03	-8.717105e+02	4.915284e+00	2.754495e+01	1.395349e-01	1.948853e+00	6.095932e-03	9.856363e-01	2.793356e-02	1.861446e+00	3.159979e-02
36380000	-4.479024e+03	-8.833286e+02	4.158650e+00	2.232669e+01	1.744186e-01	2.290527e+00	1.348998e-02	9.673884e-01	4.788909e-02	2.427443e+00	2.665761e-02
36400000	-4.485890e+03	-8.660085e+02	3.784428e+00	2.010386e+01	2.093023e-01	1.936144e+00	7.737131e-03	9.677526e-01	1.255257e-01	2.195019e+00	2.429341e-02
36420000	-4.467887e+03	-8.635653e+02	4.838820e+00	2.470530e+01	2.325581e-01	2.631449e+00	4.067297e-02	8.632019e-01	1.102415e-01	2.764676e+00	3.100648e-02
36440000	-4.456654e+03	-8.718481e+02	5.137265e+00	2.723557e+01	1.976744e-01	2.295557e+00	1.469319e-02	9.627830e-01	5.005339e-02	3.081749e+00	3.265525e-02
36460000	-4.465796e+03	-8.485077e+02	5.386701e+00	2.904860e+01	2.209302e-01	2.183118e+00	4.240069e-03	9.850872e-01	7.937087e-02	3.299419e+00	3.468302e-02
36480000	-4.463365e+03	-8.726929e+02	3.746683e+00	1.870399e+01	2.209302e-01	2.376457e+00	8.663635e-03	9.666281e-01	1.303459e-01	1.596839e+00	2.393199e-02
36500000	-4.476552e+03	-8.785551e+02	3.779635e+00	1.976009e+01	1.860465e-01	2.105602e+00	1.187228e-02	9.711207e-01	5.532159e-02	1.734058e+00	2.420397e-02
36520000	-4.472293e+03	-8.369343e+02	5.270447e+00	2.717364e+01	1.162791e-01	2.340519e+00	2.164389e-02	9.655968e-01	3.240582e-02	2.165278e+00	3.351767e-02
36540000	-4.476755e+03	-8.637806e+02	4.392175e+00	2.188619e+01	2.209302e-01	2.112826e+00	8.583370e-03	9.817135e-01	3.931552e-02	1.248691e+00	2.830152e-02
36560000	-4.470134e+03	-8.704533e+02	3.885957e+00	2.156795e+01	2.093023e-01	1.665377e+00	3.664359e-03	9.896771e-01	6.834623e-02	1.793666e+00	2.501453e-02
36580000	-4.486883e+03	-8.693922e+02	5.119616e+00	2.622025e+01	1.744186e-01	2.560221e+00	2.215900e-02	9.550270e-01	4.662806e-02	2.133561e+00	3.293934e-02
36600000	-4.459689e+03	-8.383438e+02	5.704870e+00	2.717956e+01	1.860465e-01	2.197437e+00	2.336076e-02	9.614563e-01	2.440625e-02	1.549865e+00	3.679912e-02
36620000	-4.478242e+03	-8.663729e+02	4.116417e+00	2.134313e+01	1.162791e-01	2.628117e+00	8.779545e-03	9.827352e-01	3.091814e-02	1.751180e+00	2.619512e-02
36640000	-4.484560e+03	-8.700635e+02	4.969253e+00	2.595226e+01	1.744186e-01	2.001654e+00	1.069448e-02	9.539033e-01	9.876615e-02	1.710157e+00	3.202886e-02
36660000	-4.480174e+03	-8.598064e+02	4.542734e+00	2.526624e+01	1.627907e-01	2.486658e+00	5.579814e-03	9.849049e-01	5.171138e-02	1.570325e+00	2.917034e-02
36680000	-4.468081e+03	-8.543827e+02	4.965879e+00	2.475261e+01	1.976744e-01	2.098818e+00	3.615097e-03	9.917136e-01	5.244372e-02	1.904804e+00	3.192044e-02
36700000	-4.477806e+03	-8.812122e+02	4.034652e+00	2.324849e+01	2.325581e-01	1.881379e+00	1.759485e-02	9.312130e-01	8.713179e-02	2.083561e+00	2.591454e-02
36720000	-4.487823e+03	-8.828427e+02	4.050746e+00	2.055042e+01	1.744186e-01	1.680702e+00	1.622582e-02	9.593612e-01	5.640105e-02	1.224931e+00	2.575278e-02
36740000	-4.487080e+03	-8.684920e+02	4.230080e+00	2.105890e+01	1.860465e-01	2.223233e+00	1.930498e-02	9.550455e-01	4.980715e-02	1.990216e+00	2.696170e-02
36760000	-4.477903e+03	-8.429262e+02	4.247353e+00	2.141470e+01	2.790698e-01	2.468482e+00	1.052289e-02	9.527933e-01	1.435340e-01	1.878589e+00	2.697959e-02
36780000	-4.470674e+03	-8.755042e+02	3.826502e+00	2.016090e+01	2.209302e-01	2.686617e+00	4.542110e-03	9.848927e-01	8.999925e-02	1.957660e+00	2.461854e-02
36800000	-4.478047e+03	-8.842743e+02	3.604843e+00	1.838358e+01	2.558140e-01	2.304901e+00	8.924725e-03	9.672474e-01	1.130538e-01	1.076892e+00	2.255494e-02
36820000	-4.487782e+03	-8.414587e+02	4.433379e+00	2.195948e+01	1.511628e-01	2.516231e+00	1.639539e-02	9.657422e-01	4.256393e-02	1.703352e+00	2.851761e-02
36840000	-4.482335e+03	-8.685722e+02	4.071328e+00	2.111558e+01	1.744186e-01	2.284623e+00	2.157128e-02	9.544780e-01	3.450429e-02	1.379533e+00	2.579043e-02
36860000	-4.497270e+03	-8.680306e+02	3.968270e+00	2.024938e+01	2.209302e-01	2.545891e+00	7.934892e-03	9.790037e-01	5.990226e-02	1.908026e+00	2.550229e-02
36880000	-4.489726e+03	-8.692153e+02	3.665844e+00	1.966942e+01	2.209302e-01	2.230630e+00	2.597265e-02	9.253888e-01	8.284822e-02	1.097483e+00	2.361058e-02
36900000	-4.478155e+03	-8.819062e+02	3.803854e+00	1.989171e+01	1.162791e-01	3.947969e+00	6.844628e-03	9.875548e-01	3.188582e-02	1.554317e+00	2.425888e-02
36920000	-4.473531e+03	-8.612018e+02	4.188683e+00	2.229835e+01	1.511628e-01	2.300782e+00	1.437905e-02	9.780053e-01	2.431835e-02	2.141392e+00	2.671528e-02
36940000	-4.461426e+03	-8.703397e+02	4.281985e+00	2.172611e+01	2.558140e-01	1.822330e+00	7.971991e-03	9.679963e-01	1.369784e-01	2.570618e+00	2.740070e-02
36960000	-4.494427e+03	-9.028836e+02	3.441897e+00	1.924770e+01	2.209302e-01	2.105023e+00	3.478974e-03	9.925910e-01	5.060420e-02	1.841690e+00	2.192346e-02
36980000	-4.466539e+03	-8.779925e+02	4.521087e+00	2.705639e+01	2.093023e-01	2.680890e+00	8.523544e-03	9.760670e-01	6.039935e-02	2.741300e+00	2.896264e-02
37000000	-4.496734e+03	-8.846323e+02	4.922855e+00	2.798584e+01	1.627907e-01	2.060781e+00	2.604970e-02	9.554608e-01	2.685822e-02	2.317341e+00	3.149886e-02
37020000	-4.503931e+03	-8.735187e+02	5.013084e+00	2.498112e+01	1.724138e-01	2.720170e+00	2.383351e-02	9.593232e-01	3.129648e-02	2.219824e+00	3.211843e-02
37040000	-4.467846e+03	-8.893385e+02	3.651525e+00	2.066444e+01	1.744186e-01	2.827597e+00	2.013566e-02	9.522440e-01	5.337244e-02	1.857001e+00	2.328324e-02
37060000	-4.475376e+03	-8.584447e+02	6.786857e+00	3.349772e+01	1.724138e-01	2.416532e+00	1.305963e-02	9.653153e-01	5.105605e-02	3.620580e+00	4.340775e-02
37080000	-4.479457e+03	-9.109982e+02	3.914818e+00	2.291098e+01	2.093023e-01	2.392886e+00	7.572156e-03	9.702262e-01	8.087210e-02	1.662667e+00	2.500405e-02
37100000	-4.480819e+03	-8.771879e+02	4.740852e+00	2.315526e+01	2.674419e-01	2.324675e+00	3.741565e-03	9.869176e-01	1.045971e-01	1.985708e+00	3.014018e-02
37120000	-4.492650e+03	-8.744243e+02	3.835610e+00	1.930229e+01	2.558140e-01	2.238980e+00	2.751008e-02	9.066792e-01	1.265258e-01	1.293290e+00	2.465856e-02
37140000	-4.473571e+03	-8.408010e+02	5.253155e+00	2.615255e+01	1.627907e-01	2.655412e+00	1.582572e-02	9.671557e-01	4.494679e-02	1.998672e+00	3.387234e-02
37160000	-4.491506e+03	-8.421366e+02	5.026025e+00	2.393492e+01	1.976744e-01	2.317247e+00	2.238290e-02	9.432676e-01	8.036340e-02	2.002227e+00	3.218469e-02
37180000	-4.480891e+03	-8.326130e+02	5.074992e+00	2.397657e+01	2.558140e-01	2.382024e+00	1.582799e-02	9.484281e-01	1.029065e-01	2.804698e+00	3.260295e-02
37200000	-4.482841e+03	-8.280208e+02	5.384443e+00	2.775031e+01	2.441860e-01	2.476428e+00	2.182458e-02	9.252267e-01	1.009141e-01	1.234884e+00	3.471473e-02
37220000	-4.475516e+03	-8.459495e+02	5.133154e+00	2.599454e+01	2.093023e-01	2.192839e+00	2.131242e-02	9.370931e-01	5.549148e-02	1.735553e+00	3.254055e-02
37240000	-4.464061e+03	-8.286282e+02	6.072019e+00	2.959705e+01	2.558140e-01	2.510623e+00	1.314829e-02	9.659776e-01	7.438180e-02	2.205080e+00	3.893136e-02
37260000	-4.466341e+03	-8.541629e+02	5.943142e+00	2.773239e+01	1.860465e-01	2.204818e+00	1.141506e-02	9.655562e-01	1.048417e-01	3.058068e+00	3.820867e-02
37280000	-4.477929e+03	-8.325633e+02	6.060668e+00	2.907650e+01	1.279070e-01	2.298066e+00	4.008499e-02	9.133269e-01	5.803590e-02	3.241404e+00	3.874216e-02
37300000	-4.479855e+03	-8.434864e+02	5.043415e+00	2.328971e+01	1.744186e-01	2.223799e+00	1.914711e-02	9.466694e-01	7.592335e-02	2.831581e+00	3.245875e-02
37320000	-4.469556e+03	-8.590620e+02	5.631771e+00	2.913227e+01	1.279070e-01	2.324683e+00	3.199269e-02	9.465813e-01	2.510454e-02	2.210989e+00	3.626203e-02
37340000	-4.461875e+03	-8.313446e+02	5.675723e+00	2.899839e+01	1.162791e-01	2.471791e+00	1.980110e-02	9.707434e-01	2.919723e-02	3.665302e+00	3.635336e-02
37360000	-4.489158e+03	-8.502314e+02	6.598372e+00	3.403299e+01	1.395349e-01	2.187571e+00	1.934745e-02	9.600352e-01	4.106957e-02	4.366313e+00	4.218363e-02
37380000	-4.463394e+03	-8.414484e+02	5.815736e+00	2.906275e+01	1.860465e-01	2.545166e+00	1.304150e-02	9.699597e-01	4.582380e-02	3.835507e+00	3.743878e-02
37400000	-4.462876e+03	-8.527628e+02	5.594358e+00	2.798221e+01	1.279070e-01	2.299770e+00	1.156042e-02	9.845618e-01	1.757030e-02	3.703052e+00	3.569339e-02
37420000	-4.475837e+03	-8.799299e+02	5.714270e+00	3.080917e+01	6.976744e-02	3.065546e+00	1.644027e-02	9.824069e-01	1.451195e-02	3.174824e+00	3.682506e-02
37440000	-4.459202e+03	-8.452784e+02	6.500909e+00	3.410001e+01	1.279070e-01	2.589555e+00	5.632840e-03	9.905133e-01	2.249783e-02	4.925544e+00	4.086755e-02
37460000	-4.455700e+03	-8.561886e+02	5.620403e+00	3.119202e+01	1.511628e-01	2.810408e+00	5.121453e-03	9.897433e-01	3.554010e-02	4.683804e+00	3.622709e-02
37480000	-4.476631e+03	-8.742038e+02	4.727953e+00	2.636997e+01	1.395349e-01	1.984630e+00	1.918023e-03	9.958285e-01	3.799641e-02	3.507297e+00	3.027603e-02
37500000	-4.457446e+03	-8.783703e+02	4.634838e+00	2.573743e+01	1.860465e-01	2.114809e+00	2.276092e-03	9.933058e-01	5.055626e-02	3.661757e+00	2.989090e-02
37520000	-4.479381e+03	-8.646209e+02	4.463784e+00	2.302890e+01	1.627907e-01	1.894660e+00	2.361380e-02	9.226983e-01	8.197159e-02	1.642064e+00	2.760090e-02
37540000	-4.476676e+03	-8.612874e+02	4.532177e+00	2.195392e+01	1.511628e-01	1.897281e+00	1.486829e-02	9.634915e-01	5.875065e-02	1.645455e+00	2.902648e-02
37560000	-4.466589e+03	-8.502707e+02	5.131336e+00	2.526825e+01	1.744186e-01	2.078537e+00	9.756394e-03	9.664200e-01	1.021001e-01	1.393528e+00	3.279629e-02
37580000	-4.492136e+03	-8.576746e+02	4.449202e+00	2.159091e+01	2.441860e-01	2.260188e+00	1.841532e-02	9.274660e-01	1.445995e-01	1.080912e+00	2.826598e-02
37600000	-4.486813e+03	-8.540631e+02	4.357103e+00	2.150991e+01	1.744186e-01	2.174758e+00	1.054739e-02	9.763517e-01	5.598918e-02	1.697462e+00	2.791663e-02
37620000	-4.487056e+03	-8.898000e+02	4.227891e+00	2.425112e+01	2.093023e-01	2.300752e+00	2.186093e-02	9.169646e-01	7.019936e-02	1.331116e+00	2.714223e-02
37640000	-4.475572e+03	-8.731193e+02	4.168355e+00	2.289558e+01	1.860465e-01	2.551124e+00	3.035428e-02	9.034605e-01	7.850150e-02	1.896423e+00	2.655334e-02
37660000	-4.465446e+03	-8.653621e+02	4.743861e+00	2.531284e+01	9.302326e-02	2.139479e+00	1.427444e-02	9.745512e-01	2.681968e-02	2.363476e+00	3.049997e-02
37680000	-4.489713e+03	-8.387843e+02	5.663350e+00	2.903109e+01	1.744186e-01	2.326737e+00	1.579853e-02	9.710363e-01	3.067919e-02	3.088534e+00	3.641285e-02
37700000	-4.456010e+03	-8.281584e+02	5.563177e+00	2.754275e+01	2.558140e-01	2.140600e+00	8.399183e-03	9.726756e-01	9.333312e-02	2.595664e+00	3.533297e-02
37720000	-4.478526e+03	-8.791821e+02	4.362662e+00	2.428543e+01	2.209302e-01	2.360999e+00	9.512838e-03	9.610091e-01	1.133536e-01	1.965169e+00	2.791750e-02
37740000	-4.494218e+03	-8.580586e+02	4.105186e+00	1.999219e+01	2.906977e-01	2.390720e+00	1.880190e-02	9.354243e-01	9.672459e-02	1.374292e+00	2.631483e-02
37760000	-4.465742e+03	-8.637730e+02	3.659012e+00	1.900467e+01	1.744186e-01	2.932217e+00	2.242655e-02	9.393604e-01	5.576899e-02	1.400487e+00	2.351530e-02
37780000	-4.501143e+03	-8.956489e+02	3.748012e+00	1.870074e+01	1.744186e-01	2.381448e+00	8.002285e-03	9.833088e-01	4.328551e-02	1.799018e+00	2.373277e-02
37800000	-4.490200e+03	-8.867086e+02	3.992790e+00	2.145336e+01	1.860465e-01	2.710105e+00	1.312150e-02	9.658368e-01	5.131830e-02	1.644211e+00	2.565757e-02
37820000	-4.498592e+03	-8.771388e+02	3.536421e+00	1.810536e+01	6.976744e-02	2.187211e+00	3.095968e-02	9.692233e-01	1.172811e-02	1.447756e+00	2.278131e-02
37840000	-4.502605e+03	-8.507833e+02	3.510292e+00	1.746802e+01	2.209302e-01	2.404097e+00	8.513509e-03	9.662546e-01	1.328904e-01	1.127394e+00	2.254210e-02
37860000	-4.491040e+03	-8.359732e+02	4.259882e+00	2.159316e+01	1.976744e-01	2.590693e+00	2.278306e-02	9.571126e-01	3.345126e-02	1.004971e+00	2.720661e-02
37880000	-4.476299e+03	-8.629822e+02	4.613637e+00	2.094937e+01	2.441860e-01	2.124463e+00	7.557451e-03	9.688983e-01	1.432099e-01	1.696353e+00	2.942653e-02
37900000	-4.486823e+03	-8.491046e+02	4.096889e+00	2.010287e+01	2.674419e-01	1.974157e+00	2.784557e-02	9.141745e-01	8.587885e-02	1.109217e+00	2.603414e-02
37920000	-4.492650e+03	-8.820829e+02	4.505600e+00	2.368268e+01	2.093023e-01	2.149566e+00	7.656284e-03	9.741033e-01	7.359527e-02	1.264953e+00	2.856279e-02
37940000	-4.477939e+03	-8.461201e+02	5.455817e+00	2.613290e+01	1.860465e-01	2.831945e+00	2.667474e-02	9.468302e-01	4.343740e-02	3.306475e+00	3.513068e-02
37960000	-4.498921e+03	-8.557828e+02	5.645585e+00	2.656399e+01	2.441860e-01	2.280949e+00	3.143075e-02	8.834635e-01	1.191055e-01	1.612742e+00	3.628847e-02
37980000	-4.483413e+03	-8.482788e+02	5.476139e+00	2.516705e+01	2.325581e-01	2.275713e+00	1.262280e-02	9.645063e-01	8.015338e-02	2.516975e+00	3.531482e-02
38000000	-4.486632e+03	-8.386679e+02	5.903838e+00	2.536415e+01	1.976744e-01	2.328346e+00	3.030796e-02	9.273650e-01	5.687467e-02	2.043502e+00	3.793799e-02
38020000	-4.486962e+03	-8.701839e+02	4.545374e+00	2.200615e+01	2.209302e-01	1.691140e+00	1.281640e-02	9.593558e-01	9.550863e-02	1.734500e+00	2.918653e-02
38040000	-4.491632e+03	-8.716734e+02	4.380685e+00	2.147826e+01	2.093023e-01	2.394090e+00	6.459073e-03	9.787072e-01	8.462131e-02	1.506569e+00	2.757492e-02
38060000	-4.487413e+03	-8.450032e+02	5.709140e+00	2.565703e+01	1.976744e-01	2.664372e+00	7.362553e-03	9.825149e-01	6.096352e-02	3.085278e+00	3.646251e-02
38080000	-4.476904e+03	-8.540067e+02	4.816943e+00	2.217786e+01	2.325581e-01	2.642453e+00	9.467533e-03	9.740475e-01	8.779539e-02	2.534889e+00	3.096566e-02
38100000	-4.483959e+03	-8.601332e+02	4.902916e+00	2.551981e+01	2.209302e-01	2.107770e+00	9.796940e-03	9.756830e-01	4.212527e-02	1.675171e+00	3.119954e-02
38120000	-4.497979e+03	-8.864226e+02	4.090018e+00	2.215331e+01	2.093023e-01	2.397074e+00	2.766779e-02	8.880921e-01	1.500615e-01	1.619083e+00	2.607289e-02
38140000	-4.500886e+03	-8.522587e+02	5.305614e+00	2.451903e+01	2.093023e-01	2.587611e+00	1.927216e-02	9.492460e-01	7.813414e-02	2.883638e+00	3.407483e-02
38160000	-4.463806e+03	-8.213625e+02	5.487713e+00	2.505331e+01	2.558140e-01	2.814988e+00	2.642908e-02	9.218613e-01	9.407612e-02	1.359346e+00	3.511775e-02
38180000	-4.495131e+03	-8.351501e+02	4.418558e+00	2.104375e+01	1.395349e-01	2.452446e+00	1.786830e-02	9.598033e-01	6.349835e-02	1.452372e+00	2.801674e-02
38200000	-4.495937e+03	-8.614022e+02	4.193475e+00	2.321537e+01	2.790698e-01	1.449413e+00	7.662927e-03	9.608156e-01	1.623216e-01	1.545749e+00	2.689650e-02
38220000	-4.485599e+03	-8.641740e+02	4.566943e+00	2.313896e+01	1.976744e-01	2.358962e+00	2.598697e-02	9.384024e-01	6.134339e-02	1.248956e+00	2.941911e-02
38240000	-4.475115e+03	-8.307925e+02	5.809372e+00	2.798531e+01	2.325581e-01	2.904572e+00	1.577757e-02	9.343600e-01	1.528697e-01	2.667069e+00	3.738201e-02
38260000	-4.468021e+03	-8.305977e+02	5.545030e+00	2.611113e+01	1.046512e-01	2.478871e+00	3.002701e-02	9.465362e-01	3.322640e-02	2.050528e+00	3.576560e-02
38280000	-4.482473e+03	-8.112628e+02	6.491778e+00	3.007836e+01	2.209302e-01	2.530317e+00	1.306933e-02	9.728963e-01	4.917826e-02	2.127327e+00	4.187028e-02
38300000	-4.478639e+03	-8.114656e+02	7.407266e+00	3.782903e+01	1.511628e-01	1.632533e+00	3.015111e-02	9.479535e-01	2.681003e-02	2.982492e+00	4.683582e-02
38320000	-4.469575e+03	-8.089288e+02	7.507069e+00	3.653061e+01	1.627907e-01	2.337137e+00	2.078350e-02	9.650587e-01	3.133711e-02	4.418971e+00	4.838063e-02
38340000	-4.482123e+03	-8.043393e+02	7.151242e+00	3.291611e+01	1.976744e-01	1.883071e+00	3.128553e-02	9.383166e-01	5.016434e-02	2.499095e+00	4.611467e-02
38360000	-4.481431e+03	-8.301831e+02	6.406180e+00	3.280202e+01	2.558140e-01	1.550196e+00	2.964457e-02	8.950125e-01	1.138485e-01	4.125836e+00	4.128528e-02
38380000	-4.483468e+03	-8.677407e+02	5.032188e+00	2.775019e+01	1.046512e-01	2.125462e+00	2.348737e-02	9.730719e-01	1.195373e-02	2.525113e+00	3.245660e-02
38400000	-4.476924e+03	-8.403960e+02	4.991172e+00	2.378371e+01	1.511628e-01	2.857296e+00	3.511179e-02	9.306439e-01	4.559084e-02	2.456380e+00	3.217729e-02
38420000	-4.473616e+03	-8.481736e+02	5.028836e+00	2.262479e+01	2.325581e-01	1.931912e+00	1.534146e-02	9.545863e-01	1.268031e-01	2.208736e+00	3.216237e-02
38440000	-4.476839e+03	-8.299598e+02	5.892003e+00	2.821902e+01	2.441860e-01	2.433528e+00	1.440617e-02	9.585768e-01	9.917773e-02	2.139166e+00	3.724923e-02
38460000	-4.475562e+03	-8.658136e+02	4.290429e+00	2.069642e+01	2.093023e-01	2.476604e+00	8.420081e-03	9.818077e-01	4.754803e-02	1.442411e+00	2.767910e-02
38480000	-4.481538e+03	-8.749889e+02	3.972014e+00	2.140758e+01	1.976744e-01	2.068675e+00	1.301786e-02	9.682690e-01	5.162055e-02	1.645664e+00	2.537295e-02
38500000	-4.464145e+03	-8.482378e+02	4.068472e+00	2.013740e+01	2.325581e-01	1.839090e+00	1.784642e-02	9.598272e-01	4.793799e-02	1.112723e+00	2.611593e-02
38520000	-4.473246e+03	-8.668644e+02	3.999174e+00	1.989673e+01	2.325581e-01	2.080573e+00	1.477341e-02	9.500923e-01	9.040404e-02	1.223020e+00	2.573635e-02
38540000	-4.455508e+03	-8.627672e+02	4.614751e+00	2.257987e+01	1.744186e-01	2.573852e+00	1.326849e-02	9.693202e-01	5.229068e-02	1.366305e+00	2.968172e-02
38560000	-4.468718e+03	-8.454063e+02	5.749280e+00	2.694564e+01	1.860465e-01	1.864615e+00	7.036269e-03	9.775120e-01	9.559984e-02	1.566629e+00	3.699885e-02
38580000	-4.472824e+03	-8.634245e+02	4.679900e+00	2.292269e+01	1.627907e-01	2.320048e+00	1.337947e-02	9.734732e-01	4.217570e-02	2.418396e+00	2.994123e-02
38600000	-4.480373e+03	-8.822542e+02	3.827314e+00	1.932193e+01	2.209302e-01	2.248993e+00	1.561908e-02	9.376541e-01	1.398450e-01	8.965613e-01	2.464614e-02
38620000	-4.470939e+03	-8.567706e+02	4.242590e+00	2.148487e+01	3.372093e-01	2.164795e+00	9.437575e-03	9.493346e-01	2.193938e-01	2.030685e+00	2.730084e-02
38640000	-4.465439e+03	-8.580377e+02	5.532800e+00	2.763415e+01	2.209302e-01	2.170397e+00	5.869111e-03	9.807931e-01	1.154234e-01	3.040527e+00	3.558755e-02
38660000	-4.472963e+03	-8.623111e+02	4.749731e+00	2.462699e+01	2.558140e-01	2.210296e+00	7.901180e-03	9.699841e-01	1.121805e-01	1.674264e+00	3.052967e-02
38680000	-4.490071e+03	-8.460371e+02	4.612384e+00	2.270847e+01	2.325581e-01	1.909882e+00	2.598621e-02	9.248145e-01	7.943575e-02	1.439882e+00	2.887553e-02
38700000	-4.485191e+03	-8.536700e+02	4.431598e+00	2.408768e+01	2.558140e-01	2.670586e+00	1.411446e-02	9.485523e-01	9.816900e-02	1.497478e+00	2.841284e-02
38720000	-4.473164e+03	-8.433088e+02	5.765733e+00	2.769742e+01	1.976744e-01	3.308363e+00	1.855448e-02	9.589977e-01	6.301725e-02	1.931853e+00	3.679232e-02
38740000	-4.493516e+03	-8.554243e+02	4.614111e+00	2.403257e+01	1.046512e-01	2.531237e+00	1.309388e-02	9.785250e-01	2.463148e-02	1.355435e+00	2.963998e-02
38760000	-4.473244e+03	-8.682502e+02	4.233693e+00	2.358323e+01	1.860465e-01	1.917114e+00	3.648287e-03	9.921683e-01	3.910406e-02	1.989626e+00	2.725411e-02
38780000	-4.484148e+03	-8.525096e+02	5.476029e+00	2.862056e+01	1.395349e-01	1.903279e+00	5.923429e-03	9.847839e-01	6.122828e-02	1.622379e+00	3.531118e-02
38800000	-4.464665e+03	-8.589117e+02	4.951128e+00	2.469860e+01	1.627907e-01	2.545512e+00	2.874720e-02	9.158633e-01	1.073259e-01	1.485012e+00	3.182748e-02
38820000	-4.481094e+03	-8.610871e+02	4.897884e+00	2.697532e+01	1.860465e-01	3.715365e+00	2.600586e-02	9.404286e-01	4.312052e-02	2.930519e+00	3.146039e-02
38840000	-4.483016e+03	-8.443861e+02	4.974951e+00	2.573139e+01	1.627907e-01	2.500325e+00	1.465403e-02	9.593598e-01	7.806745e-02	3.495144e+00	3.148730e-02
38860000	-4.483231e+03	-8.548755e+02	5.660151e+00	2.793622e+01	1.511628e-01	2.721449e+00	6.875562e-03	9.760254e-01	1.034300e-01	3.527231e+00	3.650808e-02
38880000	-4.475623e+03	-8.666687e+02	4.353640e+00	2.103753e+01	2.093023e-01	2.539764e+00	1.742822e-02	9.488101e-01	8.296609e-02	2.048329e+00	2.797878e-02
38900000	-4.461049e+03	-8.623193e+02	4.565550e+00	2.304511e+01	2.441860e-01	2.361054e+00	9.429919e-03	9.543326e-01	1.562941e-01	2.659394e+00	2.887251e-02
38920000	-4.477983e+03	-8.612837e+02	5.026377e+00	2.685761e+01	1.744186e-01	2.422892e+00	2.487346e-02	9.430423e-01	7.428171e-02	2.320660e+00	3.237382e-02
38940000	-4.462191e+03	-8.540518e+02	4.073645e+00	2.085354e+01	2.674419e-01	2.503835e+00	3.323091e-02	9.018760e-01	8.539205e-02	1.491672e+00	2.612277e-02
38960000	-4.459620e+03	-8.524755e+02	5.317551e+00	2.844647e+01	1.511628e-01	2.202246e+00	1.751016e-02	9.765425e-01	2.174382e-02	3.077812e+00	3.414489e-02
38980000	-4.480533e+03	-8.579647e+02	5.181920e+00	2.740061e+01	1.860465e-01	2.144062e+00	2.612899e-02	9.573938e-01	3.318582e-02	4.186289e+00	3.297612e-02
39000000	-4.483929e+03	-8.566059e+02	5.015150e+00	2.554003e+01	1.511628e-01	2.786508e+00	1.823140e-02	9.500947e-01	6.923474e-02	1.899977e+00	3.099133e-02
39020000	-4.463886e+03	-8.917823e+02	3.596607e+00	2.162835e+01	2.093023e-01	2.461234e+00	2.501864e-02	9.210804e-01	6.345784e-02	2.185068e+00	2.299384e-02
39040000	-4.460876e+03	-8.561410e+02	6.471439e+00	3.582195e+01	1.511628e-01	1.966767e+00	9.782812e-03	9.776460e-01	4.656836e-02	2.333818e+00	4.138753e-02
39060000	-4.474221e+03	-8.386111e+02	6.465494e+00	3.507762e+01	1.511628e-01	2.034198e+00	1.572713e-02	9.667492e-01	4.649844e-02	3.832360e+00	4.140536e-02
39080000	-4.464544e+03	-8.497049e+02	5.474458e+00	3.210709e+01	2.209302e-01	2.358142e+00	7.395917e-03	9.659264e-01	1.354730e-01	3.860961e+00	3.521924e-02
39100000	-4.478419e+03	-8.632313e+02	4.426864e+00	2.480072e+01	2.325581e-01	2.298447e+00	1.925322e-02	9.299187e-01	9.967956e-02	2.230443e+00	2.853171e-02
39120000	-4.459997e+03	-8.468522e+02	5.393931e+00	2.827643e+01	1.744186e-01	2.470608e+00	1.833867e-02	9.491189e-01	6.314714e-02	2.181908e+00	3.394716e-02
39140000	-4.479302e+03	-8.540610e+02	4.930919e+00	2.394786e+01	2.558140e-01	1.871179e+00	1.600387e-02	9.152790e-01	1.901068e-01	1.939541e+00	3.180416e-02
39160000	-4.487590e+03	-8.416407e+02	4.792930e+00	2.394855e+01	1.744186e-01	1.967337e+00	1.630456e-02	9.650666e-01	5.073458e-02	1.660922e+00	3.079061e-02
39180000	-4.476611e+03	-8.620614e+02	4.198046e+00	2.153309e+01	1.976744e-01	2.392140e+00	2.779669e-02	8.919322e-01	1.299044e-01	1.505481e+00	2.680193e-02
39200000	-4.488307e+03	-8.672307e+02	4.993816e+00	2.463584e+01	2.209302e-01	2.244976e+00	1.017486e-02	9.611113e-01	1.236361e-01	3.043705e+00	3.183091e-02
39220000	-4.464253e+03	-8.223082e+02	6.144704e+00	2.891206e+01	2.093023e-01	2.385914e+00	4.368684e-03	9.804187e-01	1.505616e-01	3.960004e+00	3.945642e-02
39240000	-4.467904e+03	-8.390398e+02	5.689005e+00	2.698154e+01	2.209302e-01	2.516508e+00	2.028326e-02	9.617254e-01	4.937523e-02	2.303651e+00	3.616116e-02
39260000	-4.468880e+03	-8.298528e+02	5.006401e+00	2.309978e+01	1.860465e-01	2.133443e+00	2.854774e-02	9.240549e-01	8.583993e-02	1.653053e+00	3.207473e-02
39280000	-4.495937e+03	-8.158174e+02	6.008542e+00	2.673567e+01	1.976744e-01	1.915710e+00	2.721694e-02	9.416634e-01	4.719972e-02	2.203598e+00	3.851441e-02
39300000	-4.481542e+03	-8.465220e+02	5.276334e+00	2.634678e+01	2.093023e-01	2.850703e+00	2.847353e-02	9.425670e-01	4.314741e-02	1.738526e+00	3.381187e-02
39320000	-4.477634e+03	-8.270752e+02	5.810212e+00	2.682169e+01	1.627907e-01	2.484094e+00	2.000744e-02	9.543021e-01	6.342657e-02	2.280386e+00	3.731528e-02
39340000	-4.457711e+03	-8.191395e+02	5.941364e+00	2.749899e+01	1.860465e-01	2.210445e+00	3.030994e-02	9.469175e-01	3.360730e-02	2.543896e+00	3.804825e-02
39360000	-4.478870e+03	-8.452255e+02	5.004938e+00	2.459240e+01	1.744186e-01	2.540868e+00	1.993510e-02	9.634115e-01	3.283097e-02	2.128506e+00	3.196287e-02
39380000	-4.490193e+03	-8.439559e+02	5.813656e+00	2.733284e+01	2.558140e-01	2.230009e+00	3.632117e-02	8.667305e-01	1.505163e-01	2.815395e+00	3.741700e-02
39400000	-4.465652e+03	-8.271081e+02	5.878524e+00	2.903213e+01	2.325581e-01	2.552417e+00	2.161853e-02	9.207977e-01	1.136863e-01	2.809398e+00	3.760970e-02
39420000	-4.503514e+03	-8.320656e+02	6.478688e+00	3.245526e+01	1.860465e-01	2.070970e+00	2.831152e-02	9.298387e-01	6.089074e-02	2.233033e+00	4.175116e-02
39440000	-4.493687e+03	-8.049155e+02	5.744962e+00	2.884578e+01	2.209302e-01	1.866378e+00	1.264673e-02	9.603222e-01	9.196482e-02	2.110827e+00	3.705992e-02
39460000	-4.471406e+03	-8.546887e+02	4.176119e+00	1.993561e+01	2.441860e-01	2.230134e+00	2.646248e-02	9.288799e-01	6.072397e-02	2.012739e+00	2.688374e-02
39480000	-4.465445e+03	-8.831720e+02	4.167637e+00	2.090160e+01	1.627907e-01	2.114103e+00	3.091962e-02	9.502956e-01	2.731012e-02	1.992964e+00	2.682168e-02
39500000	-4.500295e+03	-8.567029e+02	4.395291e+00	2.270867e+01	1.162791e-01	1.941946e+00	2.958298e-02	9.402894e-01	4.326560e-02	1.682640e+00	2.816057e-02
39520000	-4.464206e+03	-8.746868e+02	4.027937e+00	1.912928e+01	2.325581e-01	2.487927e+00	1.809309e-02	9.114541e-01	1.603232e-01	1.699032e+00	2.544855e-02
39540000	-4.473621e+03	-8.828550e+02	3.789856e+00	1.901455e+01	2.209302e-01	2.240660e+00	3.303258e-02	8.870636e-01	1.140283e-01	1.694904e+00	2.421356e-02
39560000	-4.500845e+03	-8.519204e+02	3.935780e+00	1.822054e+01	2.441860e-01	2.346404e+00	2.124504e-02	9.504214e-01	6.808391e-02	1.190789e+00	2.534181e-02
39580000	-4.487556e+03	-8.433257e+02	4.811074e+00	2.158032e+01	2.209302e-01	1.990781e+00	3.149705e-02	9.258495e-01	7.127818e-02	1.352002e+00	3.092392e-02
39600000	-4.477554e+03	-8.694614e+02	3.806470e+00	1.911823e+01	2.441860e-01	1.743970e+00	2.662970e-02	8.806767e-01	1.658073e-01	9.928383e-01	2.452798e-02
39620000	-4.479018e+03	-8.645098e+02	4.266728e+00	2.110284e+01	1.976744e-01	2.445398e+00	8.674954e-03	9.746013e-01	8.117877e-02	2.572256e+00	2.734703e-02
39640000	-4.478570e+03	-8.755613e+02	4.282728e+00	1.935352e+01	2.093023e-01	2.340316e+00	1.953691e-02	9.513397e-01	5.922723e-02	1.201244e+00	2.758276e-02
39660000	-4.495941e+03	-8.450038e+02	4.064838e+00	2.051582e+01	2.906977e-01	2.625117e+00	1.809905e-02	9.594604e-01	4.744822e-02	1.795509e+00	2.589393e-02
39680000	-4.481271e+03	-8.664345e+02	4.107070e+00	2.132025e+01	2.093023e-01	2.380262e+00	1.550287e-02	9.450182e-01	1.182454e-01	1.332096e+00	2.639657e-02
39700000	-4.469117e+03	-8.829582e+02	3.734512e+00	1.916047e+01	1.744186e-01	2.106280e+00	2.974941e-02	9.363593e-01	5.265703e-02	2.281236e+00	2.403130e-02
39720000	-4.489463e+03	-8.689584e+02	3.512284e+00	1.768588e+01	1.162791e-01	2.422103e+00	1.612863e-02	9.745716e-01	2.547650e-02	9.109633e-01	2.259891e-02
39740000	-4.489554e+03	-8.898306e+02	3.591963e+00	1.905955e+01	1.279070e-01	2.313181e+00	2.876074e-02	9.696889e-01	1.189318e-02	2.297069e+00	2.311662e-02
39760000	-4.475614e+03	-8.952693e+02	3.963738e+00	1.961793e+01	2.558140e-01	2.528425e+00	2.170291e-02	9.225851e-01	1.267974e-01	1.226882e+00	2.544077e-02
39780000	-4.472338e+03	-9.159486e+02	3.839949e+00	2.163064e+01	2.325581e-01	2.107508e+00	1.524843e-02	9.461324e-01	8.857901e-02	2.432822e+00	2.399099e-02
39800000	-4.484153e+03	-8.803330e+02	4.042929e+00	2.039327e+01	2.906977e-01	2.208530e+00	3.920855e-02	8.565011e-01	1.166059e-01	1.766641e+00	2.569024e-02
39820000	-4.469351e+03	-8.862653e+02	4.182464e+00	2.171414e+01	2.209302e-01	2.048020e+00	1.574394e-02	9.575781e-01	5.541592e-02	2.109915e+00	2.663263e-02
39840000	-4.471199e+03	-8.666869e+02	4.503145e+00	2.299347e+01	2.674419e-01	2.456500e+00	1.291125e-02	9.321165e-01	1.952950e-01	1.378697e+00	2.864466e-02
39860000	-4.471651e+03	-8.840977e+02	4.716635e+00	2.401267e+01	1.744186e-01	2.460097e+00	3.539634e-02	8.795802e-01	8.178618e-02	2.913539e+00	2.965176e-02
39880000	-4.479091e+03	-8.766254e+02	3.971269e+00	2.038648e+01	1.860465e-01	2.029706e+00	1.183261e-02	9.682401e-01	6.462323e-02	1.412876e+00	2.532592e-02
39900000	-4.484995e+03	-8.842011e+02	3.627591e+00	1.824922e+01	1.511628e-01	2.470916e+00	6.789033e-03	9.812033e-01	6.116891e-02	1.595774e+00	2.338190e-02
39920000	-4.479224e+03	-8.582060e+02	4.317185e+00	2.075852e+01	2.674419e-01	3.118473e+00	2.586335e-03	9.898328e-01	1.359643e-01	1.703385e+00	2.763353e-02
39940000	-4.496893e+03	-8.956864e+02	3.595965e+00	1.851738e+01	2.558140e-01	2.232418e+00	2.172894e-02	9.153802e-01	1.441146e-01	1.329006e+00	2.301964e-02
[truncated: 8,003 more rows]
