# Supplementary material for: The rapid evolution of lungfish durophagy
Source: Nat Commun. 2022 May 2;13:2390. doi: 10.1038/s41467-022-30091-3 (PMC9061808; doi:10.1038/s41467-022-30091-3)
Supplement: Supplementary file 5 — Supplementary Software [file 41467_2022_30091_MOESM5_ESM.zip › Supplementary Software/MrBayes_tip_dating_analyses/unpartition_without_constraint_ILN/Cui_2021_5_con.nex]

#NEXUS
begin trees;
	tree con_50_majrule = [&R] (Guiyu_oneris[&prob=1.0,prob_stddev=0.0,prob_range={1.0,1.0},prob(percent)="100",prob+-sd="100+-0",height_mean=4.62313721,height_median=4.53966696,height_95%HPD={3.25346489,6.1951108},age_mean=152.828834,age_median=153.069882,age_95%HPD={150.56972,154.449818},length_mean=0.10931714,length_median=0.0993322,length_95%HPD={0.01909004,0.2177824},brlenIlnBrlens_mean=0.035752,brlenIlnBrlens_median=0.030962,brlenIlnBrlens_95%HPD={9.38E-4,0.081011},rateIlnBrlens_mean=0.397387,rateIlnBrlens_median=0.309545,rateIlnBrlens_95%HPD={0.016024,1.01999}]:2.989942,((((((Adololopas_moyasmithae[&prob=1.0,prob_stddev=0.0,prob_range={1.0,1.0},prob(percent)="100",prob+-sd="100+-0",height_mean=3.18240649,height_median=3.12402274,height_95%HPD={2.18840719,4.23666142},age_mean=105.201417,age_median=105.503798,age_95%HPD={100.240864,109.749731},length_mean=0.141420689,length_median=0.1206835,length_95%HPD={0.0,0.350726},brlenIlnBrlens_mean=0.064445,brlenIlnBrlens_median=0.061232,brlenIlnBrlens_95%HPD={0.0,0.14172},rateIlnBrlens_mean=0.651236,rateIlnBrlens_median=0.511608,rateIlnBrlens_95%HPD={0.045894,1.516597}]:34.51746,Adelargo_schultzei[&prob=1.0,prob_stddev=0.0,prob_range={1.0,1.0},prob(percent)="100",prob+-sd="100+-0",height_mean=2.81640587,height_median=2.76402611,height_95%HPD={1.95167585,3.78671176},age_mean=93.096273,age_median=93.2559594,age_95%HPD={87.0411275,99.2454424},length_mean=0.202261217,length_median=0.1787135,length_95%HPD={0.0,0.4578332},brlenIlnBrlens_mean=0.144087,brlenIlnBrlens_median=0.13884,brlenIlnBrlens_95%HPD={0.0,0.278859},rateIlnBrlens_mean=0.956247,rateIlnBrlens_median=0.771801,rateIlnBrlens_95%HPD={0.102354,2.327814}]:46.7653,Amadeodipterus_kencampbelli[&prob=1.0,prob_stddev=0.0,prob_range={1.0,1.0},prob(percent)="100",prob+-sd="100+-0",height_mean=3.65557681,height_median=3.58975354,height_95%HPD={2.5543186,4.90171359},age_mean=120.864059,age_median=120.221465,age_95%HPD={114.751954,128.580685},length_mean=0.08781338,length_median=0.05460817,length_95%HPD={0.0,0.2933931},brlenIlnBrlens_mean=0.085116,brlenIlnBrlens_median=0.044776,brlenIlnBrlens_95%HPD={0.0,0.290653},rateIlnBrlens_mean=1.119647,rateIlnBrlens_median=1.0,rateIlnBrlens_95%HPD={0.047171,2.591924}]:19.79979,Andreyevichthys_epitomus[&prob=1.0,prob_stddev=0.0,prob_range={1.0,1.0},prob(percent)="100",prob+-sd="100+-0",height_mean=2.82265294,height_median=2.77388723,height_95%HPD={1.97335841,3.80140541},age_mean=93.3185127,age_median=93.5431434,age_95%HPD={87.2330336,99.2473373},length_mean=0.114170584,length_median=0.09204696,length_95%HPD={0.0,0.3233352},brlenIlnBrlens_mean=0.057791,brlenIlnBrlens_median=0.047771,brlenIlnBrlens_95%HPD={0.0,0.160116},rateIlnBrlens_mean=0.716484,rateIlnBrlens_median=0.615275,rateIlnBrlens_95%HPD={0.04217,1.550177}]:46.47811,(Archaeonectes_pertusus[&prob=1.0,prob_stddev=0.0,prob_range={1.0,1.0},prob(percent)="100",prob+-sd="100+-0",height_mean=3.4028144,height_median=3.34264999,height_95%HPD={2.37347807,4.53464613},age_mean=112.486047,age_median=112.584941,age_95%HPD={110.119212,114.749609},length_mean=0.0465394123,length_median=0.01973018,length_95%HPD={0.0,0.1776302},brlenIlnBrlens_mean=0.021184,brlenIlnBrlens_median=0.006842,brlenIlnBrlens_95%HPD={0.0,0.087485},rateIlnBrlens_mean=0.724679,rateIlnBrlens_median=0.705898,rateIlnBrlens_95%HPD={0.005536,1.4021}]:1.161963,Chirodipterus_onawayensis[&prob=1.0,prob_stddev=0.0,prob_range={1.0,1.0},prob(percent)="100",prob+-sd="100+-0",height_mean=3.40081881,height_median=3.34077321,height_95%HPD={2.35554925,4.52199935},age_mean=112.421044,age_median=112.494024,age_95%HPD={110.083554,114.731991},length_mean=0.050295882,length_median=0.02343355,length_95%HPD={0.0,0.1928664},brlenIlnBrlens_mean=0.027377,brlenIlnBrlens_median=0.008863,brlenIlnBrlens_95%HPD={0.0,0.118332},rateIlnBrlens_mean=0.753745,rateIlnBrlens_median=0.714354,rateIlnBrlens_95%HPD={0.012581,1.564182}]:1.252881)[&prob=0.970537262,prob_stddev=9.4268335E-4,prob_range={0.969870684,0.971203839},prob(percent)="97",prob+-sd="97+-0",height_mean=3.44303851,height_median=3.3810255,height_95%HPD={2.42119017,4.62038863},age_mean=113.819969,age_median=113.746905,age_95%HPD={110.193312,117.592894},length_mean=0.270795037,length_median=0.2607707,length_95%HPD={0.02605604,0.5200015},brlenIlnBrlens_mean=0.17649,brlenIlnBrlens_median=0.155055,brlenIlnBrlens_95%HPD={0.004105,0.405051},rateIlnBrlens_mean=0.772012,rateIlnBrlens_median=0.601756,rateIlnBrlens_95%HPD={0.038457,1.926195}]:26.27435,(Asthenorhynchus_meemannae[&prob=1.0,prob_stddev=0.0,prob_range={1.0,1.0},prob(percent)="100",prob+-sd="100+-0",height_mean=3.1748009,height_median=3.12079935,height_95%HPD={2.19448336,4.239935},age_mean=104.933531,age_median=105.106529,age_95%HPD={100.145161,109.746733},length_mean=0.111144743,length_median=0.09646014,length_95%HPD={0.0,0.2660783},brlenIlnBrlens_mean=0.054538,brlenIlnBrlens_median=0.052787,brlenIlnBrlens_95%HPD={0.0,0.112882},rateIlnBrlens_mean=0.727028,rateIlnBrlens_median=0.56142,rateIlnBrlens_95%HPD={0.040135,1.765306}]:4.020904,Holodipterus_gogoensis[&prob=1.0,prob_stddev=0.0,prob_range={1.0,1.0},prob(percent)="100",prob+-sd="100+-0",height_mean=3.21629335,height_median=3.15998522,height_95%HPD={2.21041485,4.26921626},age_mean=106.325916,age_median=106.901072,age_95%HPD={101.139605,109.74887},length_mean=0.0854120477,length_median=0.06361032,length_95%HPD={0.0,0.2585242},brlenIlnBrlens_mean=0.022099,brlenIlnBrlens_median=0.018634,brlenIlnBrlens_95%HPD={0.0,0.060007},rateIlnBrlens_mean=0.496216,rateIlnBrlens_median=0.354774,rateIlnBrlens_95%HPD={0.049648,1.0}]:2.226362)[&prob=0.643380883,prob_stddev=0.00395927007,prob_range={0.640581256,0.646180509},prob(percent)="64",prob+-sd="64+-0",height_mean=3.29159897,height_median=3.24037873,height_95%HPD={2.31826576,4.40289183},age_mean=108.977325,age_median=109.127434,age_95%HPD={103.431336,114.496647},length_mean=0.155796968,length_median=0.1416181,length_95%HPD={5.267879E-5,0.3407771},brlenIlnBrlens_mean=0.058518,brlenIlnBrlens_median=0.0526,brlenIlnBrlens_95%HPD={1.1E-5,0.12842},rateIlnBrlens_mean=0.532569,rateIlnBrlens_median=0.380951,rateIlnBrlens_95%HPD={0.021999,1.431593}]:30.89382,(Barwickia_downunda[&prob=1.0,prob_stddev=0.0,prob_range={1.0,1.0},prob(percent)="100",prob+-sd="100+-0",height_mean=3.35855453,height_median=3.2980422,height_95%HPD={2.35838169,4.49321914},age_mean=111.025788,age_median=110.80196,age_95%HPD={109.75064,113.019432},length_mean=0.054267917,length_median=0.04992586,length_95%HPD={0.0,0.1151177},brlenIlnBrlens_mean=0.056286,brlenIlnBrlens_median=0.055785,brlenIlnBrlens_95%HPD={0.0,0.104053},rateIlnBrlens_mean=1.339128,rateIlnBrlens_median=1.018918,rateIlnBrlens_95%HPD={0.18343,3.286322}]:2.212083,Howidipterus_donnae[&prob=1.0,prob_stddev=0.0,prob_range={1.0,1.0},prob(percent)="100",prob+-sd="100+-0",height_mean=3.40942715,height_median=3.34704759,height_95%HPD={2.38381888,4.54131394},age_mean=112.720644,age_median=112.802309,age_95%HPD={110.608845,114.745026},length_mean=0.0110226997,length_median=0.0,length_95%HPD={0.0,0.06510586},brlenIlnBrlens_mean=0.003697,brlenIlnBrlens_median=0.0,brlenIlnBrlens_95%HPD={0.0,0.021607},rateIlnBrlens_mean=0.849368,rateIlnBrlens_median=1.0,rateIlnBrlens_95%HPD={0.108783,1.0}]:0.211734)[&prob=0.672843621,prob_stddev=3.7707334E-4,prob_range={0.67257699,0.673110252},prob(percent)="67",prob+-sd="67+-0",height_mean=3.41364416,height_median=3.35140523,height_95%HPD={2.37191282,4.51530029},age_mean=113.025481,age_median=113.014043,age_95%HPD={110.598169,114.814958},length_mean=0.0544147317,length_median=0.04723554,length_95%HPD={5.351508E-4,0.1247095},brlenIlnBrlens_mean=0.046257,brlenIlnBrlens_median=0.041689,brlenIlnBrlens_95%HPD={3.0E-6,0.102265},rateIlnBrlens_mean=1.132165,rateIlnBrlens_median=0.850997,rateIlnBrlens_95%HPD={0.032318,2.955666}]:27.00721,Chirodipterus_australis[&prob=1.0,prob_stddev=0.0,prob_range={1.0,1.0},prob(percent)="100",prob+-sd="100+-0",height_mean=3.1783806,height_median=3.1248752,height_95%HPD={2.20967075,4.23981766},age_mean=105.069144,age_median=105.26468,age_95%HPD={100.155849,109.74856},length_mean=0.17004858,length_median=0.1480066,length_95%HPD={0.0,0.383131},brlenIlnBrlens_mean=0.088081,brlenIlnBrlens_median=0.086392,brlenIlnBrlens_95%HPD={0.0,0.153506},rateIlnBrlens_mean=0.748597,rateIlnBrlens_median=0.575271,rateIlnBrlens_95%HPD={0.062923,1.897107}]:34.75658,Dipterus_valenciennesi[&prob=1.0,prob_stddev=0.0,prob_range={1.0,1.0},prob(percent)="100",prob+-sd="100+-0",height_mean=3.39844237,height_median=3.33692247,height_95%HPD={2.35558777,4.52331762},age_mean=112.348221,age_median=112.391799,age_95%HPD={110.037417,114.744789},length_mean=0.185859585,length_median=0.1650284,length_95%HPD={0.01264279,0.4025096},brlenIlnBrlens_mean=0.102829,brlenIlnBrlens_median=0.100707,brlenIlnBrlens_95%HPD={0.033035,0.17823},rateIlnBrlens_mean=0.813861,rateIlnBrlens_median=0.596427,rateIlnBrlens_95%HPD={0.097716,2.097603}]:27.62946,Chirodipterus_wildungensis[&prob=1.0,prob_stddev=0.0,prob_range={1.0,1.0},prob(percent)="100",prob+-sd="100+-0",height_mean=3.16728088,height_median=3.11025725,height_95%HPD={2.16166836,4.20765541},age_mean=104.693211,age_median=104.782267,age_95%HPD={99.9391028,109.717886},length_mean=0.19484474,length_median=0.1709676,length_95%HPD={0.0,0.4292423},brlenIlnBrlens_mean=0.151414,brlenIlnBrlens_median=0.142778,brlenIlnBrlens_95%HPD={0.030607,0.307198},rateIlnBrlens_mean=1.084267,rateIlnBrlens_median=0.837183,rateIlnBrlens_95%HPD={0.08009,2.776131}]:35.23899,Chirodipterus_liangchengi[&prob=1.0,prob_stddev=0.0,prob_range={1.0,1.0},prob(percent)="100",prob+-sd="100+-0",height_mean=3.21697742,height_median=3.15933971,height_95%HPD={2.23165024,4.28018996},age_mean=106.352747,age_median=106.88951,age_95%HPD={101.275451,109.749824},length_mean=0.0947527442,length_median=0.06727718,length_95%HPD={0.0,0.2955845},brlenIlnBrlens_mean=0.025216,brlenIlnBrlens_median=0.018662,brlenIlnBrlens_95%HPD={0.0,0.076123},rateIlnBrlens_mean=0.507261,rateIlnBrlens_median=0.357203,rateIlnBrlens_95%HPD={0.043981,1.0}]:33.13175,Dipnorhynchus_cathlesae[&prob=1.0,prob_stddev=0.0,prob_range={1.0,1.0},prob(percent)="100",prob+-sd="100+-0",height_mean=3.76598627,height_median=3.69737482,height_95%HPD={2.62276186,5.0496966},age_mean=124.481454,age_median=123.777297,age_95%HPD={120.350359,130.865037},length_mean=0.0991802166,length_median=0.07714169,length_95%HPD={0.0,0.2951932},brlenIlnBrlens_mean=0.147406,brlenIlnBrlens_median=0.075369,brlenIlnBrlens_95%HPD={0.0,0.525115},rateIlnBrlens_mean=1.457664,rateIlnBrlens_median=1.0,rateIlnBrlens_95%HPD={0.032974,3.865399}]:16.24396,Dipnorhynchus_sussmilchi[&prob=1.0,prob_stddev=0.0,prob_range={1.0,1.0},prob(percent)="100",prob+-sd="100+-0",height_mean=3.93858538,height_median=3.86853949,height_95%HPD={2.7593435,5.31335018},age_mean=130.174627,age_median=130.943127,age_95%HPD={123.348212,134.649585},length_mean=0.0316429995,length_median=0.0,length_95%HPD={0.0,0.1500684},brlenIlnBrlens_mean=0.007332,brlenIlnBrlens_median=0.0,brlenIlnBrlens_95%HPD={0.0,0.03332},rateIlnBrlens_mean=0.68234,rateIlnBrlens_median=1.0,rateIlnBrlens_95%HPD={0.062108,1.0}]:9.07813,Dipnorhynchus_kiandrensis[&prob=1.0,prob_stddev=0.0,prob_range={1.0,1.0},prob(percent)="100",prob+-sd="100+-0",height_mean=3.86207119,height_median=3.78861685,height_95%HPD={2.67785086,5.16726471},age_mean=127.664357,age_median=127.734262,age_95%HPD={121.143991,133.961319},length_mean=0.0553111546,length_median=0.03177686,length_95%HPD={0.0,0.1944475},brlenIlnBrlens_mean=0.021608,brlenIlnBrlens_median=0.012885,brlenIlnBrlens_95%HPD={0.0,0.075047},rateIlnBrlens_mean=0.692357,rateIlnBrlens_median=0.657924,rateIlnBrlens_95%HPD={0.029578,1.275302}]:12.28699,Dipnorhynchus_kurikae[&prob=1.0,prob_stddev=0.0,prob_range={1.0,1.0},prob(percent)="100",prob+-sd="100+-0",height_mean=3.8570687,height_median=3.78679041,height_95%HPD={2.69129166,5.17154312},age_mean=127.490625,age_median=127.537654,age_95%HPD={120.984353,133.78473},length_mean=0.0551007654,length_median=0.02874097,length_95%HPD={0.0,0.1967434},brlenIlnBrlens_mean=0.023885,brlenIlnBrlens_median=0.0116,brlenIlnBrlens_95%HPD={0.0,0.087568},rateIlnBrlens_mean=0.739676,rateIlnBrlens_median=0.821437,rateIlnBrlens_95%HPD={0.027622,1.253723}]:12.4836,Eoctenodus_microsoma[&prob=1.0,prob_stddev=0.0,prob_range={1.0,1.0},prob(percent)="100",prob+-sd="100+-0",height_mean=3.1701956,height_median=3.11170093,height_95%HPD={2.17423729,4.23356766},age_mean=104.785368,age_median=104.184094,age_95%HPD={99.2502548,112.026206},length_mean=0.128244674,length_median=0.1059178,length_95%HPD={0.0,0.3501792},brlenIlnBrlens_mean=0.14251,brlenIlnBrlens_median=0.101783,brlenIlnBrlens_95%HPD={0.0,0.431488},rateIlnBrlens_mean=1.261256,rateIlnBrlens_median=1.0,rateIlnBrlens_95%HPD={0.033501,3.319854}]:35.83716,Fleurantia_denticulata[&prob=1.0,prob_stddev=0.0,prob_range={1.0,1.0},prob(percent)="100",prob+-sd="100+-0",height_mean=3.16191002,height_median=3.10523525,height_95%HPD={2.22197181,4.2558996},age_mean=104.514858,age_median=104.577543,age_95%HPD={99.4788798,109.260611},length_mean=0.106309739,length_median=0.08527711,length_95%HPD={0.0,0.3131149},brlenIlnBrlens_mean=0.083187,brlenIlnBrlens_median=0.073238,brlenIlnBrlens_95%HPD={0.0,0.225859},rateIlnBrlens_mean=0.966478,rateIlnBrlens_median=1.0,rateIlnBrlens_95%HPD={0.054216,2.025022}]:35.44371,Gogodipterus_paddyensis[&prob=1.0,prob_stddev=0.0,prob_range={1.0,1.0},prob(percent)="100",prob+-sd="100+-0",height_mean=3.21073273,height_median=3.15488448,height_95%HPD={2.25474858,4.30726103},age_mean=106.135495,age_median=106.666352,age_95%HPD={100.985408,109.74866},length_mean=0.0616337538,length_median=0.02607993,length_95%HPD={0.0,0.240391},brlenIlnBrlens_mean=0.016466,brlenIlnBrlens_median=0.006588,brlenIlnBrlens_95%HPD={0.0,0.066307},rateIlnBrlens_mean=0.589923,rateIlnBrlens_median=0.456477,rateIlnBrlens_95%HPD={0.03631,1.0}]:33.3549,Griphognathus_minutidens[&prob=1.0,prob_stddev=0.0,prob_range={1.0,1.0},prob(percent)="100",prob+-sd="100+-0",height_mean=3.35580243,height_median=3.29514143,height_95%HPD={2.33711779,4.46205054},age_mean=110.941534,age_median=110.616638,age_95%HPD={109.750076,113.249157},length_mean=0.0364880042,length_median=0.0,length_95%HPD={0.0,0.1377437},brlenIlnBrlens_mean=0.072905,brlenIlnBrlens_median=0.0,brlenIlnBrlens_95%HPD={0.0,0.276048},rateIlnBrlens_mean=1.682552,rateIlnBrlens_median=1.0,rateIlnBrlens_95%HPD={0.124307,4.574411}]:29.40462,(Griphognathus_sculpta[&prob=1.0,prob_stddev=0.0,prob_range={1.0,1.0},prob(percent)="100",prob+-sd="100+-0",height_mean=3.12018592,height_median=3.06045522,height_95%HPD={2.16816219,4.16776623},age_mean=103.132377,age_median=102.926786,age_95%HPD={99.2504441,107.423366},length_mean=0.0901669403,length_median=0.07710305,length_95%HPD={0.0,0.2085598},brlenIlnBrlens_mean=0.054065,brlenIlnBrlens_median=0.050718,brlenIlnBrlens_95%HPD={0.0,0.102286},rateIlnBrlens_mean=0.891115,rateIlnBrlens_median=0.662672,rateIlnBrlens_95%HPD={0.082959,2.328768}]:3.452704,Griphognathus_whitei[&prob=1.0,prob_stddev=0.0,prob_range={1.0,1.0},prob(percent)="100",prob+-sd="100+-0",height_mean=3.19859616,height_median=3.14193181,height_95%HPD={2.23060447,4.26979527},age_mean=105.740981,age_median=106.000906,age_95%HPD={101.226848,109.749377},length_mean=0.0122860796,length_median=0.0,length_95%HPD={0.0,0.08024334},brlenIlnBrlens_mean=0.005554,brlenIlnBrlens_median=0.0,brlenIlnBrlens_95%HPD={0.0,0.037282},rateIlnBrlens_mean=0.919045,rateIlnBrlens_median=1.0,rateIlnBrlens_95%HPD={0.077107,1.0}]:0.378584)[&prob=0.989934675,prob_stddev=4.71341675E-4,prob_range={0.989601386,0.990267964},prob(percent)="99",prob+-sd="99+-0",height_mean=3.21020811,height_median=3.15279148,height_95%HPD={2.25403728,4.29512108},age_mean=106.146144,age_median=106.37949,age_95%HPD={101.658279,109.749423},length_mean=0.173769257,length_median=0.1615546,length_95%HPD={0.03484566,0.3404642},brlenIlnBrlens_mean=0.187413,brlenIlnBrlens_median=0.180535,brlenIlnBrlens_95%HPD={0.064092,0.332591},rateIlnBrlens_mean=1.371683,rateIlnBrlens_median=1.111389,rateIlnBrlens_95%HPD={0.230756,3.191732}]:33.64177,Grossipterus_crassus[&prob=1.0,prob_stddev=0.0,prob_range={1.0,1.0},prob(percent)="100",prob+-sd="100+-0",height_mean=3.37797723,height_median=3.31845895,height_95%HPD={2.37138029,4.5124825},age_mean=111.671182,age_median=111.418157,age_95%HPD={109.75013,114.230694},length_mean=0.0734676237,length_median=0.03461099,length_95%HPD={0.0,0.2821801},brlenIlnBrlens_mean=0.069495,brlenIlnBrlens_median=0.019417,brlenIlnBrlens_95%HPD={0.0,0.290416},rateIlnBrlens_mean=1.065569,rateIlnBrlens_median=1.0,rateIlnBrlens_95%HPD={0.034354,2.612039}]:28.6031,Holodipterus_elderae[&prob=1.0,prob_stddev=0.0,prob_range={1.0,1.0},prob(percent)="100",prob+-sd="100+-0",height_mean=3.15786202,height_median=3.10125214,height_95%HPD={2.1861179,4.23396352},age_mean=104.372468,age_median=104.289384,age_95%HPD={99.3082477,109.185796},length_mean=0.161064186,length_median=0.1465805,length_95%HPD={0.0,0.3731358},brlenIlnBrlens_mean=0.147033,brlenIlnBrlens_median=0.141631,brlenIlnBrlens_95%HPD={0.0,0.315621},rateIlnBrlens_mean=1.17607,rateIlnBrlens_median=1.0,rateIlnBrlens_95%HPD={0.066947,2.880775}]:35.73187,Ichnomylax_kurnai[&prob=1.0,prob_stddev=0.0,prob_range={1.0,1.0},prob(percent)="100",prob+-sd="100+-0",height_mean=3.86609672,height_median=3.79671307,height_95%HPD={2.66621048,5.18479328},age_mean=127.779285,age_median=127.496799,age_95%HPD={120.350107,135.344471},length_mean=0.126833054,length_median=0.1060707,length_95%HPD={0.0,0.3365079},brlenIlnBrlens_mean=0.100273,brlenIlnBrlens_median=0.083902,brlenIlnBrlens_95%HPD={0.0,0.27114},rateIlnBrlens_mean=0.995089,rateIlnBrlens_median=0.87019,rateIlnBrlens_95%HPD={0.036606,2.487571}]:12.52446,Iowadipterus_halli[&prob=1.0,prob_stddev=0.0,prob_range={1.0,1.0},prob(percent)="100",prob+-sd="100+-0",height_mean=3.24599506,height_median=3.1862152,height_95%HPD={2.25865266,4.3765203},age_mean=107.306564,age_median=107.335135,age_95%HPD={100.389007,114.74489},length_mean=0.125694605,length_median=0.05111387,length_95%HPD={0.0,0.5156809},brlenIlnBrlens_mean=0.049397,brlenIlnBrlens_median=0.017526,brlenIlnBrlens_95%HPD={0.0,0.197909},rateIlnBrlens_mean=0.672013,rateIlnBrlens_median=0.564931,rateIlnBrlens_95%HPD={0.017648,1.300184}]:32.68612,Jarvikia_arctica[&prob=1.0,prob_stddev=0.0,prob_range={1.0,1.0},prob(percent)="100",prob+-sd="100+-0",height_mean=2.75318351,height_median=2.70244568,height_95%HPD={1.9249063,3.7249979},age_mean=90.9967551,age_median=90.5198559,age_95%HPD={85.9500731,97.2133648},length_mean=0.184122356,length_median=0.1680045,length_95%HPD={0.0,0.4078753},brlenIlnBrlens_mean=0.291711,brlenIlnBrlens_median=0.288455,brlenIlnBrlens_95%HPD={0.0,0.574145},rateIlnBrlens_mean=1.916152,rateIlnBrlens_median=1.518853,rateIlnBrlens_95%HPD={0.295587,4.59028}]:49.5014,Jessenia_concentrica[&prob=1.0,prob_stddev=0.0,prob_range={1.0,1.0},prob(percent)="100",prob+-sd="100+-0",height_mean=3.78077287,height_median=3.71033506,height_95%HPD={2.65860626,5.09766504},age_mean=124.976429,age_median=124.354988,age_95%HPD={120.350401,131.458094},length_mean=0.158302356,length_median=0.1424275,length_95%HPD={0.0,0.3390704},brlenIlnBrlens_mean=0.235428,brlenIlnBrlens_median=0.222657,brlenIlnBrlens_95%HPD={0.0,0.463588},rateIlnBrlens_mean=1.871032,rateIlnBrlens_median=1.464376,rateIlnBrlens_95%HPD={0.1356,4.580853}]:15.66627,Melanognathus_canadensis[&prob=1.0,prob_stddev=0.0,prob_range={1.0,1.0},prob(percent)="100",prob+-sd="100+-0",height_mean=3.72886668,height_median=3.6600045,height_95%HPD={2.63678743,5.03437109},age_mean=123.263113,age_median=122.415013,age_95%HPD={120.350019,129.204765},length_mean=0.105323817,length_median=0.09231303,length_95%HPD={0.0,0.2342278},brlenIlnBrlens_mean=0.154676,brlenIlnBrlens_median=0.149631,brlenIlnBrlens_95%HPD={0.0,0.29917},rateIlnBrlens_mean=1.86787,rateIlnBrlens_median=1.477376,rateIlnBrlens_95%HPD={0.21704,4.504683}]:17.60624,Nielsenia_nordica[&prob=1.0,prob_stddev=0.0,prob_range={1.0,1.0},prob(percent)="100",prob+-sd="100+-0",height_mean=2.79151353,height_median=2.74146228,height_95%HPD={1.94841319,3.77401266},age_mean=92.2745526,age_median=92.116956,age_95%HPD={85.9661325,98.4431468},length_mean=0.193877733,length_median=0.1694451,length_95%HPD={0.0,0.478515},brlenIlnBrlens_mean=0.208338,brlenIlnBrlens_median=0.184188,brlenIlnBrlens_95%HPD={0.0,0.508181},rateIlnBrlens_mean=1.344824,rateIlnBrlens_median=1.0,rateIlnBrlens_95%HPD={0.042146,3.452627}]:47.9043,Oervigia_nordica[&prob=1.0,prob_stddev=0.0,prob_range={1.0,1.0},prob(percent)="100",prob+-sd="100+-0",height_mean=2.84642442,height_median=2.79716603,height_95%HPD={1.9850184,3.84285825},age_mean=94.0929463,age_median=94.7462938,age_95%HPD={87.3463762,99.2496404},length_mean=0.306504422,length_median=0.284894,length_95%HPD={0.04180988,0.6365342},brlenIlnBrlens_mean=0.268373,brlenIlnBrlens_median=0.246662,brlenIlnBrlens_95%HPD={0.045486,0.560916},rateIlnBrlens_mean=1.131636,rateIlnBrlens_median=0.879195,rateIlnBrlens_95%HPD={0.100778,2.797337}]:45.27496,Orlovichthys_limnatis[&prob=1.0,prob_stddev=0.0,prob_range={1.0,1.0},prob(percent)="100",prob+-sd="100+-0",height_mean=2.88827568,height_median=2.83838668,height_95%HPD={1.97153917,3.85548453},age_mean=95.4671193,age_median=96.3292793,age_95%HPD={88.8732953,99.2497246},length_mean=0.398081497,length_median=0.383718,length_95%HPD={0.05994304,0.7490979},brlenIlnBrlens_mean=0.144485,brlenIlnBrlens_median=0.139655,brlenIlnBrlens_95%HPD={0.021099,0.269522},rateIlnBrlens_mean=0.437941,rateIlnBrlens_median=0.362956,rateIlnBrlens_95%HPD={0.073347,1.001268}]:43.69198,Palaeodaphus_insignis[&prob=1.0,prob_stddev=0.0,prob_range={1.0,1.0},prob(percent)="100",prob+-sd="100+-0",height_mean=3.19917001,height_median=3.14525706,height_95%HPD={2.2427401,4.30563032},age_mean=105.756224,age_median=106.18384,age_95%HPD={100.607603,109.747434},length_mean=0.0669392231,length_median=0.0324204,length_95%HPD={0.0,0.249987},brlenIlnBrlens_mean=0.024716,brlenIlnBrlens_median=0.009318,brlenIlnBrlens_95%HPD={0.0,0.100324},rateIlnBrlens_mean=0.637624,rateIlnBrlens_median=0.538777,rateIlnBrlens_95%HPD={0.012723,1.19216}]:33.83742,Pentlandia_macroptera[&prob=1.0,prob_stddev=0.0,prob_range={1.0,1.0},prob(percent)="100",prob+-sd="100+-0",height_mean=3.38079682,height_median=3.32062171,height_95%HPD={2.32962334,4.48004944},age_mean=111.765213,age_median=111.599338,age_95%HPD={109.750266,114.17951},length_mean=0.0860296237,length_median=0.07980139,length_95%HPD={0.0,0.1791355},brlenIlnBrlens_mean=0.080648,brlenIlnBrlens_median=0.078577,brlenIlnBrlens_95%HPD={0.0,0.154583},rateIlnBrlens_mean=1.221786,rateIlnBrlens_median=1.0,rateIlnBrlens_95%HPD={0.105774,2.95525}]:28.42192,Phaneropleuron_andersoni[&prob=1.0,prob_stddev=0.0,prob_range={1.0,1.0},prob(percent)="100",prob+-sd="100+-0",height_mean=2.84561532,height_median=2.79215189,height_95%HPD={1.95775473,3.81155097},age_mean=94.0551418,age_median=94.621583,age_95%HPD={87.3532318,99.2450522},length_mean=0.153175357,length_median=0.08917883,length_95%HPD={0.0,0.5267679},brlenIlnBrlens_mean=0.107702,brlenIlnBrlens_median=0.036954,brlenIlnBrlens_95%HPD={0.0,0.440395},rateIlnBrlens_mean=0.806905,rateIlnBrlens_median=0.729416,rateIlnBrlens_95%HPD={0.018095,1.92761}]:45.39967,Pillararhynchus_longi[&prob=1.0,prob_stddev=0.0,prob_range={1.0,1.0},prob(percent)="100",prob+-sd="100+-0",height_mean=3.20085748,height_median=3.14305928,height_95%HPD={2.20606784,4.26985518},age_mean=105.798589,age_median=106.285696,age_95%HPD={100.548009,109.749691},length_mean=0.290246902,length_median=0.2742257,length_95%HPD={0.04553046,0.5680982},brlenIlnBrlens_mean=0.171453,brlenIlnBrlens_median=0.17015,brlenIlnBrlens_95%HPD={0.075042,0.284583},rateIlnBrlens_mean=0.751054,rateIlnBrlens_median=0.619194,rateIlnBrlens_95%HPD={0.161137,1.659667}]:33.73556,Robinsondipterus_longi[&prob=1.0,prob_stddev=0.0,prob_range={1.0,1.0},prob(percent)="100",prob+-sd="100+-0",height_mean=3.23846942,height_median=3.18356742,height_95%HPD={2.28018507,4.3426903},age_mean=107.057988,age_median=107.735254,age_95%HPD={102.007439,109.749745},length_mean=0.169658544,length_median=0.1607071,length_95%HPD={0.0,0.393136},brlenIlnBrlens_mean=0.031961,brlenIlnBrlens_median=0.027406,brlenIlnBrlens_95%HPD={0.0,0.081587},rateIlnBrlens_mean=0.328557,rateIlnBrlens_median=0.2088,rateIlnBrlens_95%HPD={0.048825,1.0}]:32.286,Scaumenacia_curta[&prob=1.0,prob_stddev=0.0,prob_range={1.0,1.0},prob(percent)="100",prob+-sd="100+-0",height_mean=3.16865383,height_median=3.11390673,height_95%HPD={2.22447833,4.2411665},age_mean=104.769869,age_median=104.874555,age_95%HPD={100.022861,109.746102},length_mean=0.0372614009,length_median=0.004575145,length_95%HPD={0.0,0.1620616},brlenIlnBrlens_mean=0.011385,brlenIlnBrlens_median=0.001363,brlenIlnBrlens_95%HPD={0.0,0.048529},rateIlnBrlens_mean=0.692513,rateIlnBrlens_median=1.0,rateIlnBrlens_95%HPD={0.073785,1.0}]:35.1467,(Soederberghia_groenlandica[&prob=1.0,prob_stddev=0.0,prob_range={1.0,1.0},prob(percent)="100",prob+-sd="100+-0",height_mean=2.85611454,height_median=2.80852375,height_95%HPD={1.97611329,3.84980254},age_mean=94.3998394,age_median=94.9948801,age_95%HPD={87.983822,99.2485168},length_mean=0.126184901,length_median=0.1034438,length_95%HPD={0.0,0.3505531},brlenIlnBrlens_mean=0.066159,brlenIlnBrlens_median=0.051908,brlenIlnBrlens_95%HPD={0.0,0.187382},rateIlnBrlens_mean=0.722699,rateIlnBrlens_median=0.648536,rateIlnBrlens_95%HPD={0.027452,1.487689}]:3.458727,Rhynchodipterus_elginensis[&prob=1.0,prob_stddev=0.0,prob_range={1.0,1.0},prob(percent)="100",prob+-sd="100+-0",height_mean=2.81167817,height_median=2.75799298,height_95%HPD={1.95738269,3.80635689},age_mean=92.9169757,age_median=93.0698671,age_95%HPD={86.8610023,99.1083213},length_mean=0.157112252,length_median=0.1409266,length_95%HPD={0.0,0.3604664},brlenIlnBrlens_mean=0.115279,brlenIlnBrlens_median=0.107894,brlenIlnBrlens_95%HPD={0.0,0.250966},rateIlnBrlens_mean=0.993798,rateIlnBrlens_median=0.803102,rateIlnBrlens_95%HPD={0.060569,2.496866}]:5.38374)[&prob=0.759498734,prob_stddev=0.0018853667,prob_range={0.758165578,0.760831889},prob(percent)="76",prob+-sd="76+-0",height_mean=2.96750432,height_median=2.91454941,height_95%HPD={2.07775807,4.00572364},age_mean=98.4864034,age_median=98.453607,age_95%HPD={91.091301,106.209098},length_mean=0.263864992,length_median=0.2548044,length_95%HPD={0.008991897,0.516299},brlenIlnBrlens_mean=0.21275,brlenIlnBrlens_median=0.212147,brlenIlnBrlens_95%HPD={2.4E-5,0.374831},rateIlnBrlens_mean=1.004973,rateIlnBrlens_median=0.806968,rateIlnBrlens_95%HPD={0.04655,2.435979}]:41.56765,Sorbitorhynchus_deleaskitus[&prob=1.0,prob_stddev=0.0,prob_range={1.0,1.0},prob(percent)="100",prob+-sd="100+-0",height_mean=3.68541713,height_median=3.61857092,height_95%HPD={2.57671164,4.92608245},age_mean=121.836338,age_median=121.408598,age_95%HPD={120.350022,124.747407},length_mean=0.0775092338,length_median=0.06901241,length_95%HPD={0.0,0.1652535},brlenIlnBrlens_mean=0.151283,brlenIlnBrlens_median=0.147206,brlenIlnBrlens_95%HPD={0.038656,0.283979},rateIlnBrlens_mean=2.597205,rateIlnBrlens_median=2.054455,rateIlnBrlens_95%HPD={0.319881,6.159325}]:18.61266,Speonesydrion_iani[&prob=1.0,prob_stddev=0.0,prob_range={1.0,1.0},prob(percent)="100",prob+-sd="100+-0",height_mean=3.96751888,height_median=3.89511273,height_95%HPD={2.7819939,5.34684484},age_mean=131.123572,age_median=132.229446,age_95%HPD={124.008491,134.649931},length_mean=0.111819746,length_median=0.09484423,length_95%HPD={0.0,0.3076746},brlenIlnBrlens_mean=0.037453,brlenIlnBrlens_median=0.027672,brlenIlnBrlens_95%HPD={0.0,0.111763},rateIlnBrlens_mean=0.562145,rateIlnBrlens_median=0.42412,rateIlnBrlens_95%HPD={0.013721,1.162657}]:7.79181,Stomiahykus_thlaodus[&prob=1.0,prob_stddev=0.0,prob_range={1.0,1.0},prob(percent)="100",prob+-sd="100+-0",height_mean=3.57371957,height_median=3.51038073,height_95%HPD={2.48722964,4.76511719},age_mean=118.135854,age_median=118.398648,age_95%HPD={115.278823,120.349606},length_mean=0.371028786,length_median=0.3771933,length_95%HPD={0.06614316,0.6471878},brlenIlnBrlens_mean=0.12043,brlenIlnBrlens_median=0.10779,brlenIlnBrlens_95%HPD={0.0,0.259913},rateIlnBrlens_mean=0.403299,rateIlnBrlens_median=0.293598,rateIlnBrlens_95%HPD={0.012166,1.031989}]:21.62261,Tarachomylax_oepiki[&prob=1.0,prob_stddev=0.0,prob_range={1.0,1.0},prob(percent)="100",prob+-sd="100+-0",height_mean=3.84614001,height_median=3.78044909,height_95%HPD={2.64522746,5.09264829},age_mean=127.194036,age_median=127.039357,age_95%HPD={120.518462,133.523412},length_mean=0.0663700123,length_median=0.04238703,length_95%HPD={0.0,0.2212954},brlenIlnBrlens_mean=0.042498,brlenIlnBrlens_median=0.025054,brlenIlnBrlens_95%HPD={0.0,0.143048},rateIlnBrlens_mean=0.900115,rateIlnBrlens_median=1.0,rateIlnBrlens_95%HPD={0.036574,1.849984}]:12.9819,Uranolophus_wyomingensis[&prob=1.0,prob_stddev=0.0,prob_range={1.0,1.0},prob(percent)="100",prob+-sd="100+-0",height_mean=4.11153894,height_median=4.03835188,height_95%HPD={2.83630063,5.45112243},age_mean=135.916862,age_median=135.783254,age_95%HPD={134.649985,137.523822},length_mean=0.0831706681,length_median=0.07834642,length_95%HPD={0.0,0.1638968},brlenIlnBrlens_mean=0.135874,brlenIlnBrlens_median=0.135681,brlenIlnBrlens_95%HPD={0.0,0.241908},rateIlnBrlens_mean=2.055669,rateIlnBrlens_median=1.612655,rateIlnBrlens_95%HPD={0.152771,4.983261}]:4.238003,(((((((Conchopoma_gadiforme[&prob=1.0,prob_stddev=0.0,prob_range={1.0,1.0},prob(percent)="100",prob+-sd="100+-0",height_mean=1.59367704E-8,height_median=0.0,height_95%HPD={0.0,8.99999999E-8},age_mean=5.24672705E-7,age_median=0.0,age_95%HPD={0.0,3.01492348E-6},length_mean=0.445806468,length_median=0.3148684,length_95%HPD={0.04701778,1.214136},brlenIlnBrlens_mean=0.467435,brlenIlnBrlens_median=0.442777,brlenIlnBrlens_95%HPD={0.191092,0.780618},rateIlnBrlens_mean=1.853857,rateIlnBrlens_median=1.367249,rateIlnBrlens_95%HPD={0.131931,5.027611}]:8.98463,Gnathorhiza_serrata[&prob=1.0,prob_stddev=0.0,prob_range={1.0,1.0},prob(percent)="100",prob+-sd="100+-0",height_mean=1.66976936E-8,height_median=0.0,height_95%HPD={0.0,9.99999994E-8},age_mean=5.4925422E-7,age_median=0.0,age_95%HPD={0.0,3.19938718E-6},length_mean=0.402938101,length_median=0.3148684,length_95%HPD={0.04440991,0.9484268},brlenIlnBrlens_mean=0.16532,brlenIlnBrlens_median=0.15399,brlenIlnBrlens_95%HPD={0.016058,0.335415},rateIlnBrlens_mean=0.574303,rateIlnBrlens_median=0.428757,rateIlnBrlens_95%HPD={0.043254,1.488651}]:8.98463)[&prob=0.826289828,prob_stddev=0.00207390337,prob_range={0.824823357,0.827756299},prob(percent)="83",prob+-sd="83+-0",height_mean=0.309435019,height_median=0.2685899,height_95%HPD={0.04332044,0.6841399},age_mean=10.3089237,age_median=8.98463049,age_95%HPD={1.1886477,22.8079936},length_mean=0.641512122,length_median=0.637531,length_95%HPD={0.0728259,1.116568},brlenIlnBrlens_mean=0.12568,brlenIlnBrlens_median=0.11316,brlenIlnBrlens_95%HPD={0.011585,0.270437},rateIlnBrlens_mean=0.232126,rateIlnBrlens_median=0.18891,rateIlnBrlens_95%HPD={0.016961,0.529359}]:21.05306,Persephonichthys[&prob=1.0,prob_stddev=0.0,prob_range={1.0,1.0},prob(percent)="100",prob+-sd="100+-0",height_mean=0.701568774,height_median=0.68810473,height_95%HPD={0.47888041,0.9597731},age_mean=23.1899789,age_median=23.158594,age_95%HPD={20.5708753,25.6426952},length_mean=0.224378517,length_median=0.2022967,length_95%HPD={0.03075982,0.4695226},brlenIlnBrlens_mean=0.277016,brlenIlnBrlens_median=0.268192,brlenIlnBrlens_95%HPD={0.109512,0.456867},rateIlnBrlens_mean=1.695163,rateIlnBrlens_median=1.311378,rateIlnBrlens_95%HPD={0.29069,4.081385}]:6.879096)[&prob=0.785961872,prob_stddev=0.00669305179,prob_range={0.781229169,0.790694574},prob(percent)="79",prob+-sd="79+-1",height_mean=0.921252028,height_median=0.8994291,height_95%HPD={0.5886356,1.2814906},age_mean=30.3291361,age_median=30.0376899,age_95%HPD={23.6220768,37.941277},length_mean=0.238813932,length_median=0.2271459,length_95%HPD={3.174841E-4,0.480737},brlenIlnBrlens_mean=0.092936,brlenIlnBrlens_median=0.080297,brlenIlnBrlens_95%HPD={2.0E-6,0.217947},rateIlnBrlens_mean=0.488036,rateIlnBrlens_median=0.370728,rateIlnBrlens_95%HPD={0.011811,1.241566}]:8.005916,Palaeophichthys_parvulus[&prob=1.0,prob_stddev=0.0,prob_range={1.0,1.0},prob(percent)="100",prob+-sd="100+-0",height_mean=1.11348581,height_median=1.09266703,height_95%HPD={0.7596666,1.50279517},age_mean=36.8084275,age_median=36.3835072,age_95%HPD={34.0500251,40.8979233},length_mean=0.0334803389,length_median=0.0,length_95%HPD={0.0,0.1450127},brlenIlnBrlens_mean=0.025567,brlenIlnBrlens_median=0.0,brlenIlnBrlens_95%HPD={0.0,0.111208},rateIlnBrlens_mean=0.976298,rateIlnBrlens_median=1.0,rateIlnBrlens_95%HPD={0.064561,1.676455}]:1.660099)[&prob=0.95107319,prob_stddev=0.00320512339,prob_range={0.948806826,0.953339555},prob(percent)="95",prob+-sd="95+-0",height_mean=1.16216867,height_median=1.1373498,height_95%HPD={0.78593285,1.5704969},age_mean=38.3755509,age_median=38.0436063,age_95%HPD={34.050071,43.1278731},length_mean=0.167114947,length_median=0.1470444,length_95%HPD={0.01049003,0.3610884},brlenIlnBrlens_mean=0.181178,brlenIlnBrlens_median=0.176291,brlenIlnBrlens_95%HPD={0.009941,0.335537},rateIlnBrlens_mean=1.458394,rateIlnBrlens_median=1.139611,rateIlnBrlens_95%HPD={0.045814,3.577558}]:5.228055,Megapleuron_zangerli[&prob=1.0,prob_stddev=0.0,prob_range={1.0,1.0},prob(percent)="100",prob+-sd="100+-0",height_mean=1.18882869,height_median=1.1685241,height_95%HPD={0.8167734,1.6062907},age_mean=39.3059336,age_median=39.7070893,age_95%HPD={35.1719311,42.2493539},length_mean=0.131820035,length_median=0.1099968,length_95%HPD={0.0,0.347266},brlenIlnBrlens_mean=0.038371,brlenIlnBrlens_median=0.032276,brlenIlnBrlens_95%HPD={0.0,0.101935},rateIlnBrlens_mean=0.473683,rateIlnBrlens_median=0.347581,rateIlnBrlens_95%HPD={0.041847,1.0}]:3.564572)[&prob=0.971070524,prob_stddev=0.00150829336,prob_range={0.970003999,0.972137048},prob(percent)="97",prob+-sd="97+-0",height_mean=1.32240494,height_median=1.29615646,height_95%HPD={0.88679159,1.7798666},age_mean=43.7384516,age_median=43.2716613,age_95%HPD={37.3810358,50.9916982},length_mean=0.222803377,length_median=0.1878451,length_95%HPD={0.007247243,0.5349628},brlenIlnBrlens_mean=0.07061,brlenIlnBrlens_median=0.065179,brlenIlnBrlens_95%HPD={0.007518,0.142621},rateIlnBrlens_mean=0.504049,rateIlnBrlens_median=0.348217,rateIlnBrlens_95%HPD={0.027146,1.431876}]:7.150252,Sagenodus_inaequalis[&prob=1.0,prob_stddev=0.0,prob_range={1.0,1.0},prob(percent)="100",prob+-sd="100+-0",height_mean=1.35455654,height_median=1.33461508,height_95%HPD={0.86350937,1.8711731},age_mean=44.7932528,age_median=45.7400835,age_95%HPD={36.413073,50.2496271},length_mean=0.18641073,length_median=0.147246,length_95%HPD={0.0,0.4881039},brlenIlnBrlens_mean=0.046614,brlenIlnBrlens_median=0.042858,brlenIlnBrlens_95%HPD={0.0,0.101473},rateIlnBrlens_mean=0.418252,rateIlnBrlens_median=0.288696,rateIlnBrlens_95%HPD={0.020319,1.04535}]:4.681829)[&prob=0.959938675,prob_stddev=4.71341675E-4,prob_range={0.959605386,0.960271964},prob(percent)="96",prob+-sd="96+-0",height_mean=1.53477037,height_median=1.49882555,height_95%HPD={1.02249859,2.11799173},age_mean=50.7519189,age_median=50.421913,age_95%HPD={41.5642845,60.6848402},length_mean=0.413638488,length_median=0.3983107,length_95%HPD={2.141539E-4,0.8084489},brlenIlnBrlens_mean=0.051995,brlenIlnBrlens_median=0.046867,brlenIlnBrlens_95%HPD={0.001973,0.111305},rateIlnBrlens_mean=0.177564,rateIlnBrlens_median=0.126841,rateIlnBrlens_95%HPD={0.005919,0.467988}]:19.57683,Uronemus_splendens[&prob=1.0,prob_stddev=0.0,prob_range={1.0,1.0},prob(percent)="100",prob+-sd="100+-0",height_mean=1.84795338,height_median=1.80774603,height_95%HPD={1.20092402,2.57656385},age_mean=61.0915676,age_median=60.9397434,age_95%HPD={50.3054105,71.8677785},length_mean=0.161282862,length_median=0.1341994,length_95%HPD={0.01087859,0.3825694},brlenIlnBrlens_mean=0.10505,brlenIlnBrlens_median=0.098245,brlenIlnBrlens_95%HPD={0.022037,0.197611},rateIlnBrlens_mean=0.992002,rateIlnBrlens_median=0.725981,rateIlnBrlens_95%HPD={0.074679,2.609943}]:9.058998,(Straitonia_waterstoni[&prob=1.0,prob_stddev=0.0,prob_range={1.0,1.0},prob(percent)="100",prob+-sd="100+-0",height_mean=1.86663244,height_median=1.83120497,height_95%HPD={1.30510219,2.52696136},age_mean=61.716136,age_median=60.9057211,age_95%HPD={57.9502025,68.2022262},length_mean=0.0108163659,length_median=0.0,length_95%HPD={0.0,0.06794358},brlenIlnBrlens_mean=0.003605,brlenIlnBrlens_median=0.0,brlenIlnBrlens_95%HPD={0.0,0.021961},rateIlnBrlens_mean=0.853865,rateIlnBrlens_median=1.0,rateIlnBrlens_95%HPD={0.116119,1.0}]:1.26149,Tranodis_castrensis[&prob=1.0,prob_stddev=0.0,prob_range={1.0,1.0},prob(percent)="100",prob+-sd="100+-0",height_mean=1.66841483,height_median=1.63854883,height_95%HPD={1.15484904,2.24551049},age_mean=55.1482922,age_median=55.5896548,age_95%HPD={51.230375,57.9496976},length_mean=0.179231142,length_median=0.1575101,length_95%HPD={0.0,0.3992344},brlenIlnBrlens_mean=0.054521,brlenIlnBrlens_median=0.049999,brlenIlnBrlens_95%HPD={0.0,0.107946},rateIlnBrlens_mean=0.425634,rateIlnBrlens_median=0.326033,rateIlnBrlens_95%HPD={0.03029,1.066153}]:6.577557,Ctenodus[&prob=1.0,prob_stddev=0.0,prob_range={1.0,1.0},prob(percent)="100",prob+-sd="100+-0",height_mean=1.64851233,height_median=1.61515137,height_95%HPD={0.98594849,2.36157962},age_mean=54.4494368,age_median=54.5908342,age_95%HPD={38.3527339,68.0366421},length_mean=0.229157683,length_median=0.1907042,length_95%HPD={0.02231329,0.5358264},brlenIlnBrlens_mean=0.191285,brlenIlnBrlens_median=0.185588,brlenIlnBrlens_95%HPD={0.082205,0.311392},rateIlnBrlens_mean=1.271779,rateIlnBrlens_median=0.963147,rateIlnBrlens_95%HPD={0.160544,3.272313}]:7.576377)[&prob=0.959138781,prob_stddev=0.0016025617,prob_range={0.958005599,0.960271964},prob(percent)="96",prob+-sd="96+-0",height_mean=1.9024058,height_median=1.8652387,height_95%HPD={1.31835278,2.5754406},age_mean=62.9124684,age_median=62.1672114,age_95%HPD={57.9522251,69.9455817},length_mean=0.143734913,length_median=0.120347,length_95%HPD={0.01030636,0.3401928},brlenIlnBrlens_mean=0.101813,brlenIlnBrlens_median=0.096863,brlenIlnBrlens_95%HPD={0.026103,0.183911},rateIlnBrlens_mean=1.076284,rateIlnBrlens_median=0.798949,rateIlnBrlens_95%HPD={0.077575,2.78163}]:7.83153)[&prob=0.981935742,prob_stddev=0.00141402503,prob_range={0.980935875,0.982935609},prob(percent)="98",prob+-sd="98+-0",height_mean=2.12276189,height_median=2.08138043,height_95%HPD={1.45170336,2.8661783},age_mean=70.1973167,age_median=69.9987413,age_95%HPD={61.2790456,79.3039854},length_mean=0.393652996,length_median=0.3653197,length_95%HPD={0.007596186,0.7977455},brlenIlnBrlens_mean=0.098476,brlenIlnBrlens_median=0.091342,brlenIlnBrlens_95%HPD={0.011819,0.197081},rateIlnBrlens_mean=0.341937,rateIlnBrlens_median=0.255768,rateIlnBrlens_95%HPD={0.025051,0.876953}]:11.72425,Delatitia_breviceps[&prob=1.0,prob_stddev=0.0,prob_range={1.0,1.0},prob(percent)="100",prob+-sd="100+-0",height_mean=2.44498853,height_median=2.40117244,height_95%HPD={1.67715085,3.2808574},age_mean=80.831912,age_median=81.2509804,age_95%HPD={74.7647995,85.9471877},length_mean=0.0648659365,length_median=0.02069314,length_95%HPD={0.0,0.2650535},brlenIlnBrlens_mean=0.017441,brlenIlnBrlens_median=0.005188,brlenIlnBrlens_95%HPD={0.0,0.071871},rateIlnBrlens_mean=0.61336,rateIlnBrlens_median=0.526415,rateIlnBrlens_95%HPD={0.055167,1.0}]:0.472006)[&prob=0.678776163,prob_stddev=0.00518475843,prob_range={0.675109985,0.682442341},prob(percent)="68",prob+-sd="68+-1",height_mean=2.46578184,height_median=2.42101523,height_95%HPD={1.67879698,3.28635114},age_mean=81.7368967,age_median=81.7229867,age_95%HPD={73.9346399,88.4778645},length_mean=0.225838113,length_median=0.1868251,length_95%HPD={1.638461E-4,0.5643092},brlenIlnBrlens_mean=0.056573,brlenIlnBrlens_median=0.048425,brlenIlnBrlens_95%HPD={2.4E-5,0.13122},rateIlnBrlens_mean=0.391534,rateIlnBrlens_median=0.26713,rateIlnBrlens_95%HPD={0.013706,1.08808}]:58.29827,Parasagenodus_sibiricus[&prob=1.0,prob_stddev=0.0,prob_range={1.0,1.0},prob(percent)="100",prob+-sd="100+-0",height_mean=2.44049682,height_median=2.40094664,height_95%HPD={1.67900041,3.28804415},age_mean=80.6689418,age_median=81.0520086,age_95%HPD={74.6959097,85.942078},length_mean=0.346143528,length_median=0.321566,length_95%HPD={0.04139782,0.697358},brlenIlnBrlens_mean=0.471748,brlenIlnBrlens_median=0.42495,brlenIlnBrlens_95%HPD={0.090963,0.968752},rateIlnBrlens_mean=1.713865,rateIlnBrlens_median=1.347877,rateIlnBrlens_95%HPD={0.24704,4.144683}]:58.96925,Xylognathus_macrustenus[&prob=1.0,prob_stddev=0.0,prob_range={1.0,1.0},prob(percent)="100",prob+-sd="100+-0",height_mean=2.43910425,height_median=2.39546349,height_95%HPD={1.71105634,3.31638578},age_mean=80.6256227,age_median=81.0001699,age_95%HPD={74.6769269,85.9471402},length_mean=0.291647712,length_median=0.2538128,length_95%HPD={0.0,0.6968727},brlenIlnBrlens_mean=0.376513,brlenIlnBrlens_median=0.246025,brlenIlnBrlens_95%HPD={0.0,1.14298},rateIlnBrlens_mean=1.437877,rateIlnBrlens_median=1.0,rateIlnBrlens_95%HPD={0.019385,4.152799}]:59.02109,Limanichthys_fraseri[&prob=1.0,prob_stddev=0.0,prob_range={1.0,1.0},prob(percent)="100",prob+-sd="100+-0",height_mean=2.44342191,height_median=2.39823902,height_95%HPD={1.67872181,3.28298894},age_mean=80.7739453,age_median=81.1598186,age_95%HPD={74.8654345,85.9494691},length_mean=0.170107355,length_median=0.1243346,length_95%HPD={0.0,0.5151922},brlenIlnBrlens_mean=0.080673,brlenIlnBrlens_median=0.065802,brlenIlnBrlens_95%HPD={0.0,0.221158},rateIlnBrlens_mean=0.74731,rateIlnBrlens_median=0.586121,rateIlnBrlens_95%HPD={0.015616,1.84932}]:58.86144,Apatorhynchus_opistheretmus[&prob=1.0,prob_stddev=0.0,prob_range={1.0,1.0},prob(percent)="100",prob+-sd="100+-0",height_mean=2.84151986,height_median=2.79288477,height_95%HPD={1.96422345,3.81081799},age_mean=93.9372076,age_median=94.5928235,age_95%HPD={87.1153242,99.2497724},length_mean=0.198939994,length_median=0.1706275,length_95%HPD={0.0,0.4935292},brlenIlnBrlens_mean=0.103152,brlenIlnBrlens_median=0.077399,brlenIlnBrlens_95%HPD={0.0,0.29381},rateIlnBrlens_mean=0.692289,rateIlnBrlens_median=0.532886,rateIlnBrlens_95%HPD={0.015667,1.725131}]:45.42843,Erikia_jarviki[&prob=1.0,prob_stddev=0.0,prob_range={1.0,1.0},prob(percent)="100",prob+-sd="100+-0",height_mean=3.83954347,height_median=3.77012244,height_95%HPD={2.73190711,5.20544213},age_mean=126.925989,age_median=126.689991,age_95%HPD={120.350213,133.544744},length_mean=0.105599491,length_median=0.08360219,length_95%HPD={0.0,0.3104803},brlenIlnBrlens_mean=0.07483,brlenIlnBrlens_median=0.057489,brlenIlnBrlens_95%HPD={0.0,0.222532},rateIlnBrlens_mean=0.911831,rateIlnBrlens_median=0.881395,rateIlnBrlens_95%HPD={0.031194,2.1128}]:13.33127,Dipnotuberculus_gnathodus[&prob=1.0,prob_stddev=0.0,prob_range={1.0,1.0},prob(percent)="100",prob+-sd="100+-0",height_mean=3.41265306,height_median=3.35176817,height_95%HPD={2.36135161,4.5395379},age_mean=112.813338,age_median=113.079945,age_95%HPD={110.262381,114.749403},length_mean=0.449617635,length_median=0.4341396,length_95%HPD={0.1768301,0.7835305},brlenIlnBrlens_mean=0.079134,brlenIlnBrlens_median=0.06972,brlenIlnBrlens_95%HPD={0.008595,0.169685},rateIlnBrlens_mean=0.197673,rateIlnBrlens_median=0.164294,rateIlnBrlens_95%HPD={0.01814,0.460504}]:26.94131,Cathlorhynchus_trismodipterus[&prob=1.0,prob_stddev=0.0,prob_range={1.0,1.0},prob(percent)="100",prob+-sd="100+-0",height_mean=3.84912197,height_median=3.78090275,height_95%HPD={2.66437974,5.18688787},age_mean=127.213091,age_median=127.100217,age_95%HPD={120.417464,133.766015},length_mean=0.0630305336,length_median=0.03432979,length_95%HPD={0.0,0.2281897},brlenIlnBrlens_mean=0.018849,brlenIlnBrlens_median=0.010716,brlenIlnBrlens_95%HPD={0.0,0.065517},rateIlnBrlens_mean=0.609324,rateIlnBrlens_median=0.496908,rateIlnBrlens_95%HPD={0.032516,1.000364}]:12.92104,Harajicadipterus_youngi[&prob=1.0,prob_stddev=0.0,prob_range={1.0,1.0},prob(percent)="100",prob+-sd="100+-0",height_mean=3.25204212,height_median=3.19117728,height_95%HPD={2.24827798,4.36008214},age_mean=107.490226,age_median=107.740133,age_95%HPD={100.194538,114.747654},length_mean=0.200871651,length_median=0.1774633,length_95%HPD={0.0,0.4739671},brlenIlnBrlens_mean=0.156084,brlenIlnBrlens_median=0.150023,brlenIlnBrlens_95%HPD={0.0,0.342332},rateIlnBrlens_mean=0.997965,rateIlnBrlens_median=0.834426,rateIlnBrlens_95%HPD={0.059329,2.439475}]:32.28112,Xeradipterus_hatcheri[&prob=1.0,prob_stddev=0.0,prob_range={1.0,1.0},prob(percent)="100",prob+-sd="100+-0",height_mean=3.17638038,height_median=3.11562652,height_95%HPD={2.20037584,4.24993869},age_mean=104.986656,age_median=105.206519,age_95%HPD={100.048646,109.7477},length_mean=0.211339826,length_median=0.1976358,length_95%HPD={0.0,0.4527973},brlenIlnBrlens_mean=0.159462,brlenIlnBrlens_median=0.161755,brlenIlnBrlens_95%HPD={0.0,0.291851},rateIlnBrlens_mean=1.037639,rateIlnBrlens_median=0.8297,rateIlnBrlens_95%HPD={0.070999,2.638155}]:34.81474,Rhinodipterus_ulrichi[&prob=1.0,prob_stddev=0.0,prob_range={1.0,1.0},prob(percent)="100",prob+-sd="100+-0",height_mean=3.32959427,height_median=3.27053115,height_95%HPD={2.31583065,4.46814643},age_mean=110.066394,age_median=110.805144,age_95%HPD={102.882598,114.748383},length_mean=0.136845459,length_median=0.1154663,length_95%HPD={0.0,0.3371018},brlenIlnBrlens_mean=0.05492,brlenIlnBrlens_median=0.051485,brlenIlnBrlens_95%HPD={0.0,0.11685},rateIlnBrlens_mean=0.595263,rateIlnBrlens_median=0.451634,rateIlnBrlens_95%HPD={0.035351,1.4413}]:29.21611,Rhinodipterus_kimberleyensis[&prob=1.0,prob_stddev=0.0,prob_range={1.0,1.0},prob(percent)="100",prob+-sd="100+-0",height_mean=3.22278313,height_median=3.16612574,height_95%HPD={2.22664757,4.32820301},age_mean=106.532952,age_median=106.515687,age_95%HPD={99.2531843,113.179201},length_mean=0.150249801,length_median=0.1294905,length_95%HPD={0.0,0.3407921},brlenIlnBrlens_mean=0.098897,brlenIlnBrlens_median=0.09361,brlenIlnBrlens_95%HPD={0.0,0.188893},rateIlnBrlens_mean=0.904168,rateIlnBrlens_median=0.712563,rateIlnBrlens_95%HPD={0.097646,2.213719}]:33.50557,Rhinodipterus_secans[&prob=1.0,prob_stddev=0.0,prob_range={1.0,1.0},prob(percent)="100",prob+-sd="100+-0",height_mean=3.37768514,height_median=3.31958186,height_95%HPD={2.39450101,4.54453646},age_mean=111.658784,age_median=111.447169,age_95%HPD={109.75006,114.175835},length_mean=0.0791798369,length_median=0.07275253,length_95%HPD={0.0,0.1849422},brlenIlnBrlens_mean=0.080946,brlenIlnBrlens_median=0.081385,brlenIlnBrlens_95%HPD={0.0,0.169323},rateIlnBrlens_mean=1.292415,rateIlnBrlens_median=1.0,rateIlnBrlens_95%HPD={0.141383,3.100085}]:28.57409,Westollrhynchus_lehmanni[&prob=1.0,prob_stddev=0.0,prob_range={1.0,1.0},prob(percent)="100",prob+-sd="100+-0",height_mean=4.10569151,height_median=4.03257822,height_95%HPD={2.82297569,5.43294639},age_mean=135.725343,age_median=135.541266,age_95%HPD={134.650033,137.340012},length_mean=0.0833041183,length_median=0.0780187,length_95%HPD={0.0139294,0.1739557},brlenIlnBrlens_mean=0.218349,brlenIlnBrlens_median=0.207241,brlenIlnBrlens_95%HPD={0.064092,0.429641},rateIlnBrlens_mean=3.285997,rateIlnBrlens_median=2.668797,rateIlnBrlens_95%HPD={0.518825,7.884915}]:4.479991,Celsiodon[&prob=1.0,prob_stddev=0.0,prob_range={1.0,1.0},prob(percent)="100",prob+-sd="100+-0",height_mean=2.81958308,height_median=2.76896974,height_95%HPD={1.95232144,3.78914443},age_mean=93.2168393,age_median=93.5764047,age_95%HPD={86.7669839,99.2496376},length_mean=0.0712375783,length_median=0.02782424,length_95%HPD={0.0,0.2771576},brlenIlnBrlens_mean=0.033425,brlenIlnBrlens_median=0.009592,brlenIlnBrlens_95%HPD={0.0,0.146892},rateIlnBrlens_mean=0.725149,rateIlnBrlens_median=0.76098,rateIlnBrlens_95%HPD={0.009408,1.296627}]:46.44485,Sinodipterus_beibei[&prob=1.0,prob_stddev=0.0,prob_range={1.0,1.0},prob(percent)="100",prob+-sd="100+-0",height_mean=3.57804151,height_median=3.51364692,height_95%HPD={2.47625252,4.75218073},age_mean=118.283362,age_median=118.617681,age_95%HPD={115.356355,120.349569},length_mean=0.0722594838,length_median=0.05365914,length_95%HPD={0.0,0.2222663},brlenIlnBrlens_mean=0.023953,brlenIlnBrlens_median=0.015742,brlenIlnBrlens_95%HPD={0.0,0.079443},rateIlnBrlens_mean=0.593811,rateIlnBrlens_median=0.482955,rateIlnBrlens_95%HPD={0.025727,1.0}]:21.40357)[&prob=0.999066791,prob_stddev=5.6561001E-4,prob_range={0.998666844,0.999466738},prob(percent)="100",prob+-sd="100+-0",height_mean=4.23601174,height_median=4.16007877,height_95%HPD={2.92848147,5.60341082},age_mean=140.074338,age_median=140.021256,age_95%HPD={137.618486,142.6388},length_mean=0.0819471678,length_median=0.07619866,length_95%HPD={0.01794777,0.1537091},brlenIlnBrlens_mean=0.509002,brlenIlnBrlens_median=0.492868,brlenIlnBrlens_95%HPD={0.277916,0.766899},rateIlnBrlens_mean=7.660329,rateIlnBrlens_median=6.526372,rateIlnBrlens_95%HPD={1.801417,16.151117}]:2.789734,Diabolepis_speratus[&prob=1.0,prob_stddev=0.0,prob_range={1.0,1.0},prob(percent)="100",prob+-sd="100+-0",height_mean=4.31724082,height_median=4.24033242,height_95%HPD={2.97736362,5.69993032},age_mean=142.752986,age_median=142.79602,age_95%HPD={139.872371,145.415428},length_mean=9.26512908E-4,length_median=0.0,length_95%HPD={0.0,0.0},brlenIlnBrlens_mean=5.36E-4,brlenIlnBrlens_median=0.0,brlenIlnBrlens_95%HPD={0.0,0.0},rateIlnBrlens_mean=1.001768,rateIlnBrlens_median=1.0,rateIlnBrlens_95%HPD={1.0,1.0}]:0.01497)[&prob=0.999133449,prob_stddev=2.82805005E-4,prob_range={0.998933476,0.999333422},prob(percent)="100",prob+-sd="100+-0",height_mean=4.31806543,height_median=4.240508,height_95%HPD={2.98525475,5.70693909},age_mean=142.78462,age_median=142.810991,age_95%HPD={139.942628,145.384888},length_mean=0.0740376502,length_median=0.06791244,length_95%HPD={0.0154756,0.1445051},brlenIlnBrlens_mean=0.269613,brlenIlnBrlens_median=0.262962,brlenIlnBrlens_95%HPD={0.159019,0.404132},rateIlnBrlens_mean=4.66637,rateIlnBrlens_median=3.882175,rateIlnBrlens_95%HPD={1.032463,10.375525}]:2.495777,Youngolepis[&prob=1.0,prob_stddev=0.0,prob_range={1.0,1.0},prob(percent)="100",prob+-sd="100+-0",height_mean=4.37074823,height_median=4.29505361,height_95%HPD={3.07468145,5.83761683},age_mean=144.507799,age_median=144.915106,age_95%HPD={141.4364,146.249681},length_mean=0.0189451943,length_median=0.0,length_95%HPD={0.0,0.1195013},brlenIlnBrlens_mean=0.006595,brlenIlnBrlens_median=0.0,brlenIlnBrlens_95%HPD={0.0,0.040378},rateIlnBrlens_mean=0.869233,rateIlnBrlens_median=1.0,rateIlnBrlens_95%HPD={0.082853,1.0}]:0.391662)[&prob=0.948273564,prob_stddev=3.7707334E-4,prob_range={0.948006932,0.948540195},prob(percent)="95",prob+-sd="95+-0",height_mean=4.39581226,height_median=4.31936346,height_95%HPD={3.074263,5.84187747},age_mean=145.166815,age_median=145.306767,age_95%HPD={142.170608,147.88458},length_mean=0.0798909582,length_median=0.07142081,length_95%HPD={0.008249786,0.1706892},brlenIlnBrlens_mean=0.111491,brlenIlnBrlens_median=0.107811,brlenIlnBrlens_95%HPD={0.019349,0.212335},rateIlnBrlens_mean=1.878446,rateIlnBrlens_median=1.455374,rateIlnBrlens_95%HPD={0.129421,4.666576}]:2.359788,((Porolepis[&prob=1.0,prob_stddev=0.0,prob_range={1.0,1.0},prob(percent)="100",prob+-sd="100+-0",height_mean=3.97183348,height_median=3.90138818,height_95%HPD={2.73267756,5.28821027},age_mean=131.295295,age_median=131.569127,age_95%HPD={124.735442,137.841772},length_mean=0.0104910798,length_median=0.0,length_95%HPD={0.0,0.06505881},brlenIlnBrlens_mean=0.002083,brlenIlnBrlens_median=0.0,brlenIlnBrlens_95%HPD={0.0,0.013303},rateIlnBrlens_mean=0.83853,rateIlnBrlens_median=1.0,rateIlnBrlens_95%HPD={0.099683,1.0}]:1.097877,(Durialepis[&prob=1.0,prob_stddev=0.0,prob_range={1.0,1.0},prob(percent)="100",prob+-sd="100+-0",height_mean=3.89493837,height_median=3.8244293,height_95%HPD={2.71016941,5.21213392},age_mean=128.746753,age_median=129.005395,age_95%HPD={122.587479,134.647133},length_mean=0.0696798193,length_median=0.05212908,length_95%HPD={0.0,0.2015011},brlenIlnBrlens_mean=0.019248,brlenIlnBrlens_median=0.017585,brlenIlnBrlens_95%HPD={0.0,0.044405},rateIlnBrlens_mean=0.499491,rateIlnBrlens_median=0.359956,rateIlnBrlens_95%HPD={0.023077,1.130255}]:2.129351,((Glyptolepis[&prob=1.0,prob_stddev=0.0,prob_range={1.0,1.0},prob(percent)="100",prob+-sd="100+-0",height_mean=3.50254415,height_median=3.44022923,height_95%HPD={2.39930231,4.63883028},age_mean=115.824528,age_median=116.465653,age_95%HPD={109.492858,120.349524},length_mean=0.029689667,length_median=0.0,length_95%HPD={0.0,0.1447377},brlenIlnBrlens_mean=0.00409,brlenIlnBrlens_median=0.0,brlenIlnBrlens_95%HPD={0.0,0.019168},rateIlnBrlens_mean=0.624994,rateIlnBrlens_median=1.0,rateIlnBrlens_95%HPD={0.052976,1.0}]:0.755877,(Holoptychius[&prob=1.0,prob_stddev=0.0,prob_range={1.0,1.0},prob(percent)="100",prob+-sd="100+-0",height_mean=3.22865069,height_median=3.1728092,height_95%HPD={2.27705941,4.35727442},age_mean=106.736114,age_median=107.550712,age_95%HPD={101.046345,109.749223},length_mean=0.128133188,length_median=0.1004126,length_95%HPD={0.0,0.3456898},brlenIlnBrlens_mean=0.022737,brlenIlnBrlens_median=0.019326,brlenIlnBrlens_95%HPD={0.0,0.056387},rateIlnBrlens_mean=0.320869,rateIlnBrlens_median=0.213527,rateIlnBrlens_95%HPD={0.040571,1.0}]:3.215848,(Laccognathus[&prob=1.0,prob_stddev=0.0,prob_range={1.0,1.0},prob(percent)="100",prob+-sd="100+-0",height_mean=3.23991003,height_median=3.17994631,height_95%HPD={2.24612118,4.3249673},age_mean=107.112208,age_median=107.190277,age_95%HPD={101.09278,113.595276},length_mean=0.0354438217,length_median=0.01069006,length_95%HPD={0.0,0.1463156},brlenIlnBrlens_mean=0.011032,brlenIlnBrlens_median=0.004229,brlenIlnBrlens_95%HPD={0.0,0.041814},rateIlnBrlens_mean=0.693447,rateIlnBrlens_median=0.853839,rateIlnBrlens_95%HPD={0.051895,1.0}]:0.96967,Quebecius_quebecensis[&prob=1.0,prob_stddev=0.0,prob_range={1.0,1.0},prob(percent)="100",prob+-sd="100+-0",height_mean=3.13250155,height_median=3.07714773,height_95%HPD={2.16948792,4.19783905},age_mean=103.533858,age_median=103.240453,age_95%HPD={99.2538349,108.324718},length_mean=0.142813172,length_median=0.1285904,length_95%HPD={0.01623796,0.2997073},brlenIlnBrlens_mean=0.135948,brlenIlnBrlens_median=0.129784,brlenIlnBrlens_95%HPD={0.049066,0.22938},rateIlnBrlens_mean=1.326021,rateIlnBrlens_median=1.013514,rateIlnBrlens_95%HPD={0.200247,3.255452}]:4.919494)[&prob=0.974670044,prob_stddev=0.00263951338,prob_range={0.972803626,0.976536462},prob(percent)="97",prob+-sd="97+-0",height_mean=3.27485102,height_median=3.21785329,height_95%HPD={2.27493465,4.36961},age_mean=108.230258,age_median=108.159947,age_95%HPD={102.952996,114.129279},length_mean=0.0843061277,length_median=0.06846959,length_95%HPD={0.004170585,0.2070325},brlenIlnBrlens_mean=0.044928,brlenIlnBrlens_median=0.042049,brlenIlnBrlens_95%HPD={0.006386,0.090729},rateIlnBrlens_mean=0.832522,rateIlnBrlens_median=0.592384,rateIlnBrlens_95%HPD={0.032468,2.252538}]:2.606612)[&prob=0.999000133,prob_stddev=4.71341675E-4,prob_range={0.998666844,0.999333422},prob(percent)="100",prob+-sd="100+-0",height_mean=3.35804168,height_median=3.30119544,height_95%HPD={2.34626276,4.49832452},age_mean=111.036707,age_median=110.766559,age_95%HPD={105.27693,117.00492},length_mean=0.173950263,length_median=0.1568392,length_95%HPD={0.008102213,0.3714044},brlenIlnBrlens_mean=0.04923,brlenIlnBrlens_median=0.046888,brlenIlnBrlens_95%HPD={0.013636,0.090032},rateIlnBrlens_mean=0.441282,rateIlnBrlens_median=0.306456,rateIlnBrlens_95%HPD={0.038415,1.181602}]:6.454971)[&prob=0.995133982,prob_stddev=0.00141402503,prob_range={0.994134115,0.996133849},prob(percent)="100",prob+-sd="100+-0",height_mean=3.53044093,height_median=3.46909585,height_95%HPD={2.47012569,4.7277732},age_mean=116.757199,age_median=117.22153,age_95%HPD={109.816733,122.412063},length_mean=0.313175665,length_median=0.2947936,length_95%HPD={0.03711739,0.6040461},brlenIlnBrlens_mean=0.044334,brlenIlnBrlens_median=0.040314,brlenIlnBrlens_95%HPD={0.006654,0.089622},rateIlnBrlens_mean=0.177007,rateIlnBrlens_median=0.141363,rateIlnBrlens_95%HPD={0.016965,0.425155}]:9.282575,Nasogaluakus_chorni[&prob=1.0,prob_stddev=0.0,prob_range={1.0,1.0},prob(percent)="100",prob+-sd="100+-0",height_mean=3.7415051,height_median=3.67374632,height_95%HPD={2.62544518,5.01951361},age_mean=123.670297,age_median=123.010284,age_95%HPD={120.350165,129.006898},length_mean=0.103875195,length_median=0.08870462,length_95%HPD={0.0,0.2413267},brlenIlnBrlens_mean=0.09955,brlenIlnBrlens_median=0.083177,brlenIlnBrlens_95%HPD={0.0,0.233797},rateIlnBrlens_mean=1.258485,rateIlnBrlens_median=0.956686,rateIlnBrlens_95%HPD={0.07243,3.248661}]:3.49382)[&prob=0.8877483,prob_stddev=0.00509049009,prob_range={0.88414878,0.89134782},prob(percent)="89",prob+-sd="89+-1",height_mean=3.83903855,height_median=3.76629196,height_95%HPD={2.69817528,5.13443352},age_mean=126.816787,age_median=126.504104,age_95%HPD={121.480983,132.613933},length_mean=0.119914095,length_median=0.09899508,length_95%HPD={0.002569715,0.2926678},brlenIlnBrlens_mean=0.039762,brlenIlnBrlens_median=0.037224,brlenIlnBrlens_95%HPD={0.005169,0.07907},rateIlnBrlens_mean=0.539541,rateIlnBrlens_median=0.372126,rateIlnBrlens_95%HPD={0.035053,1.524912}]:4.630642)[&prob=0.614984669,prob_stddev=0.00433634341,prob_range={0.611918411,0.618050927},prob(percent)="61",prob+-sd="61+-0",height_mean=3.95501233,height_median=3.87604279,height_95%HPD={2.70692134,5.25947997},age_mean=130.947854,age_median=131.134746,age_95%HPD={124.904497,136.471816},length_mean=0.053668134,length_median=0.035821,length_95%HPD={1.374962E-5,0.1636063},brlenIlnBrlens_mean=0.011919,brlenIlnBrlens_median=0.009677,brlenIlnBrlens_95%HPD={2.0E-6,0.030108},rateIlnBrlens_mean=0.420715,rateIlnBrlens_median=0.265045,rateIlnBrlens_95%HPD={0.009477,1.225949}]:1.532258)[&prob=0.999533396,prob_stddev=4.71341675E-4,prob_range={0.999200107,0.999866684},prob(percent)="100",prob+-sd="100+-0",height_mean=4.00467912,height_median=3.93320733,height_95%HPD={2.78050886,5.3459962},age_mean=132.382278,age_median=132.667004,age_95%HPD={126.485331,137.847316},length_mean=0.284257054,length_median=0.270554,length_95%HPD={0.06757707,0.5352489},brlenIlnBrlens_mean=0.205568,brlenIlnBrlens_median=0.201591,brlenIlnBrlens_95%HPD={0.111763,0.310269},rateIlnBrlens_mean=0.909108,rateIlnBrlens_median=0.753471,rateIlnBrlens_95%HPD={0.188842,1.98917}]:9.214532,Powichthys[&prob=1.0,prob_stddev=0.0,prob_range={1.0,1.0},prob(percent)="100",prob+-sd="100+-0",height_mean=4.24590773,height_median=4.1699266,height_95%HPD={2.98342245,5.68592939},age_mean=140.361267,age_median=140.406483,age_95%HPD={134.663474,145.272695},length_mean=0.0428461867,length_median=0.02188974,length_95%HPD={0.0,0.1584654},brlenIlnBrlens_mean=0.018119,brlenIlnBrlens_median=0.010245,brlenIlnBrlens_95%HPD={0.0,0.062982},rateIlnBrlens_mean=0.736389,rateIlnBrlens_median=0.817164,rateIlnBrlens_95%HPD={0.038241,1.139124}]:1.475054)[&prob=0.993600853,prob_stddev=0.00263951338,prob_range={0.991734435,0.995467271},prob(percent)="99",prob+-sd="99+-0",height_mean=4.28673319,height_median=4.21264442,height_95%HPD={3.0028981,5.73047087},age_mean=141.755038,age_median=141.881537,age_95%HPD={136.151411,146.803032},length_mean=0.177390377,length_median=0.1642744,length_95%HPD={0.02662961,0.360433},brlenIlnBrlens_mean=0.114104,brlenIlnBrlens_median=0.107887,brlenIlnBrlens_95%HPD={0.02498,0.21924},rateIlnBrlens_mean=0.846115,rateIlnBrlens_median=0.653586,rateIlnBrlens_95%HPD={0.078788,2.08192}]:5.785019)[&prob=0.9970004,prob_stddev=4.71341675E-4,prob_range={0.996667111,0.997333689},prob(percent)="100",prob+-sd="100+-0",height_mean=4.46847623,height_median=4.38881016,height_95%HPD={3.10752958,5.91783566},age_mean=147.77085,age_median=147.666555,age_95%HPD={144.146978,151.466578},length_mean=0.114569043,length_median=0.1037756,length_95%HPD={0.01800678,0.2372092},brlenIlnBrlens_mean=0.188486,brlenIlnBrlens_median=0.181425,brlenIlnBrlens_95%HPD={0.058774,0.336747},rateIlnBrlens_mean=2.163478,rateIlnBrlens_median=1.740345,rateIlnBrlens_95%HPD={0.303195,5.100885}]:3.611729,(Meemannia[&prob=1.0,prob_stddev=0.0,prob_range={1.0,1.0},prob(percent)="100",prob+-sd="100+-0",height_mean=4.29704465,height_median=4.22031211,height_95%HPD={3.02844138,5.76754951},age_mean=142.043433,age_median=142.057377,age_95%HPD={138.044184,145.973179},length_mean=0.0420653381,length_median=0.007472856,length_95%HPD={0.0,0.181668},brlenIlnBrlens_mean=0.017656,brlenIlnBrlens_median=0.002322,brlenIlnBrlens_95%HPD={0.0,0.079948},rateIlnBrlens_mean=0.720977,rateIlnBrlens_median=0.994572,rateIlnBrlens_95%HPD={0.048168,1.0}]:1.309871,(Raynerius_splendens[&prob=1.0,prob_stddev=0.0,prob_range={1.0,1.0},prob(percent)="100",prob+-sd="100+-0",height_mean=3.23050471,height_median=3.17414401,height_95%HPD={2.24170653,4.31146755},age_mean=106.791253,age_median=107.413645,age_95%HPD={101.794514,109.749505},length_mean=0.0633196039,length_median=0.02924923,length_95%HPD={0.0,0.2435297},brlenIlnBrlens_mean=0.009546,brlenIlnBrlens_median=0.005829,brlenIlnBrlens_95%HPD={0.0,0.032718},rateIlnBrlens_mean=0.503831,rateIlnBrlens_median=0.288151,rateIlnBrlens_95%HPD={0.043585,1.0}]:1.448508,Cheirolepis[&prob=1.0,prob_stddev=0.0,prob_range={1.0,1.0},prob(percent)="100",prob+-sd="100+-0",height_mean=3.22444979,height_median=3.16654174,height_95%HPD={2.22396695,4.32413204},age_mean=106.570327,age_median=106.596338,age_95%HPD={99.2705112,112.75627},length_mean=0.0693745227,length_median=0.05207517,length_95%HPD={0.0,0.1929319},brlenIlnBrlens_mean=0.019786,brlenIlnBrlens_median=0.017826,brlenIlnBrlens_95%HPD={0.0,0.043844},rateIlnBrlens_mean=0.51084,rateIlnBrlens_median=0.339951,rateIlnBrlens_95%HPD={0.019791,1.390833}]:2.265814)[&prob=1.0,prob_stddev=0.0,prob_range={1.0,1.0},prob(percent)="100",prob+-sd="100+-0",height_mean=3.29382431,height_median=3.23370479,height_95%HPD={2.24171545,4.38214706},age_mean=108.869394,age_median=108.862153,age_95%HPD={102.22463,115.456832},length_mean=1.04539112,length_median=1.023434,length_95%HPD={0.6423961,1.480087},brlenIlnBrlens_mean=0.202727,brlenIlnBrlens_median=0.195876,brlenIlnBrlens_95%HPD={0.084269,0.341897},rateIlnBrlens_mean=0.201306,rateIlnBrlens_median=0.190226,rateIlnBrlens_95%HPD={0.072112,0.359065}]:34.5051)[&prob=0.988201573,prob_stddev=4.71341675E-4,prob_range={0.987868284,0.988534862},prob(percent)="99",prob+-sd="99+-0",height_mean=4.3346691,height_median=4.25682393,height_95%HPD={3.00516881,5.7730546},age_mean=143.355816,age_median=143.367248,age_95%HPD={137.852529,148.157205},length_mean=0.249073273,length_median=0.2415835,length_95%HPD={0.03937109,0.4529611},brlenIlnBrlens_mean=0.109442,brlenIlnBrlens_median=0.100329,brlenIlnBrlens_95%HPD={0.005583,0.230292},rateIlnBrlens_mean=0.514268,rateIlnBrlens_median=0.415831,rateIlnBrlens_95%HPD={0.032146,1.231151}]:7.911037)[&prob=0.837355019,prob_stddev=0.00320512339,prob_range={0.835088655,0.839621384},prob(percent)="84",prob+-sd="84+-0",height_mean=4.58672345,height_median=4.50504572,height_95%HPD={3.24438835,6.10869826},age_mean=151.290961,age_median=151.278285,age_95%HPD={147.140256,155.539137},length_mean=0.101464633,length_median=0.08976812,length_95%HPD={3.097762E-5,0.2260887},brlenIlnBrlens_mean=0.074183,brlenIlnBrlens_median=0.067606,brlenIlnBrlens_95%HPD={1.6E-5,0.159247},rateIlnBrlens_mean=0.977489,rateIlnBrlens_median=0.730839,rateIlnBrlens_95%HPD={0.039653,2.582899}]:3.422258,Psarolepis[&prob=1.0,prob_stddev=0.0,prob_range={1.0,1.0},prob(percent)="100",prob+-sd="100+-0",height_mean=4.5003053,height_median=4.41848475,height_95%HPD={3.13969189,6.05096646},age_mean=148.749231,age_median=149.378058,age_95%HPD={141.563558,154.449571},length_mean=0.164288314,length_median=0.1403195,length_95%HPD={0.01453059,0.3815754},brlenIlnBrlens_mean=0.091447,brlenIlnBrlens_median=0.087355,brlenIlnBrlens_95%HPD={0.028534,0.165577},rateIlnBrlens_mean=0.817126,rateIlnBrlens_median=0.618919,rateIlnBrlens_95%HPD={0.071414,2.06818}]:5.322484)[&prob=1.0,prob_stddev=0.0,prob_range={1.0,1.0},prob(percent)="100",prob+-sd="100+-0",height_mean=4.67475766,height_median=4.58844565,height_95%HPD={3.29965607,6.25404645},age_mean=154.571662,age_median=154.700542,age_95%HPD={150.495123,158.35387},length_mean=0.0576966945,length_median=0.04275701,length_95%HPD={5.351519E-6,0.1611415},brlenIlnBrlens_mean=0.021946,brlenIlnBrlens_median=0.016194,brlenIlnBrlens_95%HPD={1.0E-6,0.062108},rateIlnBrlens_mean=0.558922,rateIlnBrlens_median=0.377604,rateIlnBrlens_95%HPD={0.004318,1.643226}]:1.359282)[&prob=1.0,prob_stddev=0.0,prob_range={1.0,1.0},prob(percent)="100",prob+-sd="100+-0",height_mean=4.73245435,height_median=4.64621604,height_95%HPD={3.29389718,6.28062953},age_mean=156.463238,age_median=156.059824,age_95%HPD={154.999993,159.281655},length_mean=0.0,length_median=0.0,length_95%HPD={0.0,0.0},brlenIlnBrlens_mean=1.0,brlenIlnBrlens_median=1.0,brlenIlnBrlens_95%HPD={1.0,1.0},rateIlnBrlens_mean=1.0,rateIlnBrlens_median=1.0,rateIlnBrlens_95%HPD={1.0,1.0}];
end;
