# Supplementary material for: The rapid evolution of lungfish durophagy
Source: Nat Commun. 2022 May 2;13:2390. doi: 10.1038/s41467-022-30091-3 (PMC9061808; doi:10.1038/s41467-022-30091-3)
Supplement: Supplementary file 5 — Supplementary Software [file 41467_2022_30091_MOESM5_ESM.zip › Supplementary Software/MrBayes_tip_dating_analyses/unpartition_without_constraint_ILN/time_dependent_rate.csv]

	rate	time
1	NA	420.95
2	1.455374	419.95
3	1.455374	418.95
4	2.4410875	417.95
5	3.882175	416.95
6	3.882175	415.95
7	6.526372	414.95
8	6.526372	413.95
9	0.837745259	412.95
10	0.837745259	411.95
11	0.837745259	410.95
12	0.837745259	409.95
13	0.837745259	408.95
14	0.791210232	407.95
15	0.791210232	406.95
16	0.791210232	405.95
17	0.7978846	404.95
18	0.7978846	403.95
19	0.794141722	402.95
20	0.794141722	401.95
21	0.794141722	400.95
22	0.796677429	399.95
23	0.794912479	398.95
24	0.794912479	397.95
25	0.780668574	396.95
26	0.7759005	395.95
27	0.760312156	394.95
28	0.730899818	393.95
29	0.724641674	392.95
30	0.724641674	391.95
31	0.741049732	390.95
32	0.741049732	389.95
33	0.741049732	388.95
34	0.741049732	387.95
35	0.741049732	386.95
36	0.766789571	385.95
37	0.768117974	384.95
38	0.748242371	383.95
39	0.741185344	382.95
40	0.734944667	381.95
41	0.734944667	380.95
42	0.7548339	379.95
43	0.798221333	378.95
44	0.83396565	377.95
45	0.789475333	376.95
46	0.789475333	375.95
47	0.798532714	374.95
48	0.798532714	373.95
49	0.798532714	372.95
50	0.798532714	371.95
51	0.7882752	370.95
52	0.7882752	369.95
53	0.818655143	368.95
54	0.818655143	367.95
55	0.8671139	366.95
56	0.953330167	365.95
57	0.9439962	364.95
58	0.9439962	363.95
59	0.800282	362.95
60	0.800282	361.95
61	0.800282	360.95
62	0.800282	359.95
63	0.800282	358.95
64	0.800282	357.95
65	0.800282	356.95
66	0.800282	355.95
67	0.800282	354.95
68	0.255768	353.95
69	0.255768	352.95
70	0.255768	351.95
71	0.255768	350.95
72	0.255768	349.95
73	0.255768	348.95
74	0.255768	347.95
75	0.255768	346.95
76	0.255768	345.95
77	0.255768	344.95
78	0.255768	343.95
79	0.255768	342.95
80	0.550590333	341.95
81	0.550590333	340.95
82	0.550590333	339.95
83	0.550590333	338.95
84	0.550590333	337.95
85	0.550590333	336.95
86	0.550590333	335.95
87	0.6284004	334.95
88	0.6284004	333.95
89	0.472007	332.95
90	0.472007	331.95
91	0.472007	330.95
92	0.472007	329.95
93	0.472007	328.95
94	0.544994	327.95
95	0.126841	326.95
96	0.126841	325.95
97	0.126841	324.95
98	0.126841	323.95
99	0.3184565	322.95
100	0.3184565	321.95
101	0.3184565	320.95
102	0.3184565	319.95
103	0.3184565	318.95
104	0.348217	317.95
105	0.348217	316.95
106	0.743596	315.95
107	0.743596	314.95
108	0.743596	313.95
109	0.743596	312.95
110	1.139611	311.95
111	0.685364	310.95
112	0.685364	309.95
113	0.370728	308.95
114	0.370728	307.95
115	0.370728	306.95
116	0.370728	305.95
117	0.370728	304.95
118	0.370728	303.95
119	0.750144	302.95
120	0.750144	301.95
121	0.750144	300.95
122	0.750144	299.95
123	0.750144	298.95
124	0.750144	297.95
125	0.750144	296.95
126	0.18891	295.95
127	0.18891	294.95
128	0.18891	293.95
129	0.18891	292.95
130	0.18891	291.95
131	0.18891	290.95
132	0.18891	289.95
133	0.18891	288.95
134	0.18891	287.95
135	0.18891	286.95
136	0.18891	285.95
137	0.18891	284.95
138	0.18891	283.95
139	0.18891	282.95
140	0.18891	281.95
141	0.898003	280.95
142	0.898003	279.95
143	0.898003	278.95
144	0.898003	277.95
145	0.898003	276.95
146	0.898003	275.95
147	0.898003	274.95
148	0.898003	273.95
149	0.898003	272.95
