# Supplementary material for: The rapid evolution of lungfish durophagy
Source: Nat Commun. 2022 May 2;13:2390. doi: 10.1038/s41467-022-30091-3 (PMC9061808; doi:10.1038/s41467-022-30091-3)
Supplement: Supplementary file 5 — Supplementary Software [file 41467_2022_30091_MOESM5_ESM.zip › Supplementary Software/MrBayes_tip_dating_analyses/2_partitions_constraint_ILN/constraint_partition_ILN.log]

                            MrBayes 3.2.7b x86_64

                      (Bayesian Analysis of Phylogeny)

                             (Parallel version)
                         (8 processors available)

              Distributed under the GNU General Public License


               Type "help" or "help <command>" for information
                     on the commands that are available.

                   Type "about" for authorship and general
                       information about the program.


   Executing file "Cui_2021.nex"
   UNIX line termination
   Longest line length = 1854
   Parsing file
   Reading data block
      Allocated taxon set
      Allocated matrix
      Defining new matrix with 88 taxa and 277 characters
      Data is Standard
      Gaps coded as -
      Missing data coded as ?
      WARNING: MrBayes does not support 'symbols' specification; default symbols assumed
      Taxon  1 -> Guiyu_oneris
      Taxon  2 -> Adololopas_moyasmithae
      Taxon  3 -> Adelargo_schultzei
      Taxon  4 -> Amadeodipterus_kencampbelli
      Taxon  5 -> Andreyevichthys_epitomus
      Taxon  6 -> Archaeonectes_pertusus
      Taxon  7 -> Asthenorhynchus_meemannae
      Taxon  8 -> Barwickia_downunda
      Taxon  9 -> Chirodipterus_australis
      Taxon 10 -> Chirodipterus_onawayensis
      Taxon 11 -> Dipterus_valenciennesi
      Taxon 12 -> Chirodipterus_wildungensis
      Taxon 13 -> Chirodipterus_liangchengi
      Taxon 14 -> Dipnorhynchus_cathlesae
      Taxon 15 -> Dipnorhynchus_sussmilchi
      Taxon 16 -> Dipnorhynchus_kiandrensis
      Taxon 17 -> Dipnorhynchus_kurikae
      Taxon 18 -> Eoctenodus_microsoma
      Taxon 19 -> Fleurantia_denticulata
      Taxon 20 -> Gogodipterus_paddyensis
      Taxon 21 -> Griphognathus_minutidens
      Taxon 22 -> Griphognathus_sculpta
      Taxon 23 -> Griphognathus_whitei
      Taxon 24 -> Grossipterus_crassus
      Taxon 25 -> Holodipterus_elderae
      Taxon 26 -> Holodipterus_gogoensis
      Taxon 27 -> Howidipterus_donnae
      Taxon 28 -> Ichnomylax_kurnai
      Taxon 29 -> Iowadipterus_halli
      Taxon 30 -> Jarvikia_arctica
      Taxon 31 -> Jessenia_concentrica
      Taxon 32 -> Melanognathus_canadensis
      Taxon 33 -> Nielsenia_nordica
      Taxon 34 -> Oervigia_nordica
      Taxon 35 -> Orlovichthys_limnatis
      Taxon 36 -> Palaeodaphus_insignis
      Taxon 37 -> Pentlandia_macroptera
      Taxon 38 -> Phaneropleuron_andersoni
      Taxon 39 -> Pillararhynchus_longi
      Taxon 40 -> Robinsondipterus_longi
      Taxon 41 -> Scaumenacia_curta
      Taxon 42 -> Soederberghia_groenlandica
      Taxon 43 -> Sorbitorhynchus_deleaskitus
      Taxon 44 -> Speonesydrion_iani
      Taxon 45 -> Stomiahykus_thlaodus
      Taxon 46 -> Tarachomylax_oepiki
      Taxon 47 -> Uranolophus_wyomingensis
      Taxon 48 -> Conchopoma_gadiforme
      Taxon 49 -> Delatitia_breviceps
      Taxon 50 -> Uronemus_splendens
      Taxon 51 -> Gnathorhiza_serrata
      Taxon 52 -> Megapleuron_zangerli
      Taxon 53 -> Palaeophichthys_parvulus
      Taxon 54 -> Parasagenodus_sibiricus
      Taxon 55 -> Sagenodus_inaequalis
      Taxon 56 -> Straitonia_waterstoni
      Taxon 57 -> Tranodis_castrensis
      Taxon 58 -> Ctenodus
      Taxon 59 -> Xylognathus_macrustenus
      Taxon 60 -> Limanichthys_fraseri
      Taxon 61 -> Apatorhynchus_opistheretmus
      Taxon 62 -> Erikia_jarviki
      Taxon 63 -> Dipnotuberculus_gnathodus
      Taxon 64 -> Cathlorhynchus_trismodipterus
      Taxon 65 -> Harajicadipterus_youngi
      Taxon 66 -> Xeradipterus_hatcheri
      Taxon 67 -> Rhinodipterus_ulrichi
      Taxon 68 -> Rhinodipterus_kimberleyensis
      Taxon 69 -> Rhinodipterus_secans
      Taxon 70 -> Westollrhynchus_lehmanni
      Taxon 71 -> Rhynchodipterus_elginensis
      Taxon 72 -> Persephonichthys
      Taxon 73 -> Celsiodon
      Taxon 74 -> Sinodipterus_beibei
      Taxon 75 -> Porolepis
      Taxon 76 -> Durialepis
      Taxon 77 -> Glyptolepis
      Taxon 78 -> Holoptychius
      Taxon 79 -> Laccognathus
      Taxon 80 -> Nasogaluakus_chorni
      Taxon 81 -> Quebecius_quebecensis
      Taxon 82 -> Psarolepis
      Taxon 83 -> Youngolepis
      Taxon 84 -> Powichthys
      Taxon 85 -> Diabolepis_speratus
      Taxon 86 -> Meemannia
      Taxon 87 -> Raynerius_splendens
      Taxon 88 -> Cheirolepis
      Successfully read matrix
      Matrix contains polymorphisms, interpreted as ambiguity
      Setting default partition (does not divide up characters)
      Setting model defaults
      Seed (for generating default start values) = 1636328282
      WARNING: There are 5 characters incompatible with the specified
               coding bias. These characters will be excluded.
      Setting output file names to "Cui_2021.nex.run<i>.<p|t>"
   Reading mrbayes block
      Setting autoclose to yes
      Setting nowarnings to yes
      Setting userlevel to Developer
      WARNING: There are 5 characters incompatible with the specified
               coding bias. These characters will be excluded.
      Defining charset called 'Dermal_bones_of_the_skull'
      Defining charset called 'Oral_part'
      Defining partition called 'morpho'
      Setting morpho as the partition, dividing characters into 2 parts.
      Setting model defaults
      Seed (for generating default start values) = 1409223893
      WARNING: There are 3 characters incompatible with the specified
               coding bias. These characters will be excluded.
      WARNING: There are 2 characters incompatible with the specified
               coding bias. These characters will be excluded.
      Setting characters to ordered
      Ctype was applied to 5 standard characters
      Enabling Coding Variable for partition 1
      Enabling Coding Variable for partition 2
      Setting Rates to Gamma for partition 1
      Setting Rates to Gamma for partition 2
      Successfully set likelihood model parameters to all
         applicable data partitions 
      WARNING: There are 3 characters incompatible with the specified
               coding bias. These characters will be excluded.
      WARNING: There are 2 characters incompatible with the specified
               coding bias. These characters will be excluded.
      Unlinking
      WARNING: There are 3 characters incompatible with the specified
               coding bias. These characters will be excluded.
      WARNING: There are 2 characters incompatible with the specified
               coding bias. These characters will be excluded.
      Setting Clockratepr to Exponential(40.00)
      Setting Clockratepr to Exponential(40.00)
      Successfully set prior model parameters to all
      applicable data partitions 
      WARNING: There are 3 characters incompatible with the specified
               coding bias. These characters will be excluded.
      WARNING: There are 2 characters incompatible with the specified
               coding bias. These characters will be excluded.
      Setting Clockvarpr to ILN for partition 1
      Setting Clockvarpr to ILN for partition 2
      Successfully set prior model parameters to all
      applicable data partitions 
      WARNING: There are 3 characters incompatible with the specified
               coding bias. These characters will be excluded.
      WARNING: There are 2 characters incompatible with the specified
               coding bias. These characters will be excluded.
      Setting ILNvarpr to Exponential(1.00) for partition 1
      Setting ILNvarpr to Exponential(1.00) for partition 2
      Successfully set prior model parameters to all
      applicable data partitions 
      WARNING: There are 3 characters incompatible with the specified
               coding bias. These characters will be excluded.
      WARNING: There are 2 characters incompatible with the specified
               coding bias. These characters will be excluded.
      Defining constraint called 'node1'
      Defining constraint called 'node2'
      Defining constraint called 'node3'
      Defining constraint called 'node4'
      Defining constraint called 'node5'
      Defining constraint called 'node6'
      Defining constraint called 'node7'
      Defining constraint called 'node8'
      Defining constraint called 'node9'
      Defining constraint called 'node10'
      Defining constraint called 'node11'
      Defining constraint called 'node12'
      Defining constraint called 'node13'
      Defining constraint called 'node14'
      Defining constraint called 'node15'
      Defining constraint called 'node16'
      Defining constraint called 'node17'
      Defining constraint called 'node18'
      Defining constraint called 'node19'
      Defining constraint called 'node20'
      Defining constraint called 'node21'
      Defining constraint called 'node22'
      Defining constraint called 'node23'
      Defining constraint called 'node24'
      Defining constraint called 'node25'
      Defining constraint called 'node26'
      Defining constraint called 'node27'
      Defining constraint called 'node28'
      Defining constraint called 'node29'
      Defining constraint called 'node30'
      Defining constraint called 'node31'
      Defining constraint called 'node32'
      Defining constraint called 'node33'
      Defining constraint called 'node34'
      Defining constraint called 'node35'
      Defining constraint called 'node36'
      Defining constraint called 'node37'
      Defining constraint called 'node38'
      Defining constraint called 'node39'
      Defining constraint called 'node40'
      Defining constraint called 'node41'
      Defining constraint called 'node42'
      Defining constraint called 'node43'
      Defining constraint called 'node44'
      Defining constraint called 'node45'
      Defining constraint called 'node46'
      Defining constraint called 'node47'
      Defining constraint called 'node48'
      Defining constraint called 'node49'
      Defining constraint called 'node50'
      Defining constraint called 'node51'
      Defining constraint called 'node52'
      Defining constraint called 'node53'
      Defining constraint called 'node54'
      Defining constraint called 'node55'
      Setting age of taxon 'Conchopoma_gadiforme' to Fixed(0.00)
      Setting age of taxon 'Gnathorhiza_serrata' to Fixed(0.00)
      Setting age of taxon 'Persephonichthys' to Uniform(20.57,25.95)
      Setting age of taxon 'Ctenodus' to Uniform(25.95,85.95)
      Setting age of taxon 'Sagenodus_inaequalis' to Uniform(25.95,50.25)
      Setting age of taxon 'Palaeophichthys_parvulus' to Uniform(34.05,42.25)
      Setting age of taxon 'Megapleuron_zangerli' to Uniform(34.05,42.25)
      Setting age of taxon 'Tranodis_castrensis' to Uniform(50.25,57.95)
      Setting age of taxon 'Uronemus_splendens' to Uniform(50.25,73.75)
      Setting age of taxon 'Straitonia_waterstoni' to Uniform(57.95,73.75)
      Setting age of taxon 'Delatitia_breviceps' to Uniform(73.75,85.95)
      Setting age of taxon 'Limanichthys_fraseri' to Uniform(73.75,85.95)
      Setting age of taxon 'Xylognathus_macrustenus' to Uniform(73.75,85.95)
      Setting age of taxon 'Parasagenodus_sibiricus' to Uniform(73.75,85.95)
      Setting age of taxon 'Phaneropleuron_andersoni' to Uniform(85.95,99.25)
      Setting age of taxon 'Rhynchodipterus_elginensis' to Uniform(85.95,99.25)
      Setting age of taxon 'Apatorhynchus_opistheretmus' to Uniform(85.95,99.25)
      Setting age of taxon 'Jarvikia_arctica' to Uniform(85.95,99.25)
      Setting age of taxon 'Nielsenia_nordica' to Uniform(85.95,99.25)
      Setting age of taxon 'Holoptychius' to Uniform(85.95,109.75)
      Setting age of taxon 'Adelargo_schultzei' to Uniform(85.95,99.25)
      Setting age of taxon 'Celsiodon' to Uniform(85.95,99.25)
      Setting age of taxon 'Oervigia_nordica' to Uniform(85.95,99.25)
      Setting age of taxon 'Soederberghia_groenlandica' to Uniform(85.95,99.25)
      Setting age of taxon 'Andreyevichthys_epitomus' to Uniform(85.95,99.25)
      Setting age of taxon 'Orlovichthys_limnatis' to Uniform(85.95,99.25)
      Setting age of taxon 'Griphognathus_sculpta' to Uniform(99.25,109.75)
      Setting age of taxon 'Adololopas_moyasmithae' to Uniform(99.25,109.75)
      Setting age of taxon 'Asthenorhynchus_meemannae' to Uniform(99.25,109.75)
      Setting age of taxon 'Chirodipterus_australis' to Uniform(99.25,109.75)
      Setting age of taxon 'Fleurantia_denticulata' to Uniform(99.25,109.75)
      Setting age of taxon 'Gogodipterus_paddyensis' to Uniform(99.25,109.75)
      Setting age of taxon 'Griphognathus_whitei' to Uniform(99.25,109.75)
      Setting age of taxon 'Holodipterus_elderae' to Uniform(99.25,109.75)
      Setting age of taxon 'Holodipterus_gogoensis' to Uniform(99.25,109.75)
      Setting age of taxon 'Pillararhynchus_longi' to Uniform(99.25,109.75)
      Setting age of taxon 'Robinsondipterus_longi' to Uniform(99.25,109.75)
      Setting age of taxon 'Scaumenacia_curta' to Uniform(99.25,109.75)
      Setting age of taxon 'Xeradipterus_hatcheri' to Uniform(99.25,109.75)
      Setting age of taxon 'Glyptolepis' to Uniform(99.25,120.35)
      Setting age of taxon 'Chirodipterus_liangchengi' to Uniform(99.25,109.75)
      Setting age of taxon 'Palaeodaphus_insignis' to Uniform(99.25,109.75)
      Setting age of taxon 'Quebecius_quebecensis' to Uniform(99.25,109.75)
      Setting age of taxon 'Cheirolepis' to Uniform(99.25,114.75)
      Setting age of taxon 'Harajicadipterus_youngi' to Uniform(99.25,114.75)
      Setting age of taxon 'Iowadipterus_halli' to Uniform(99.25,114.75)
      Setting age of taxon 'Rhinodipterus_ulrichi' to Uniform(99.25,114.75)
      Setting age of taxon 'Laccognathus' to Uniform(99.25,114.75)
      Setting age of taxon 'Chirodipterus_wildungensis' to Uniform(99.25,109.75)
      Setting age of taxon 'Rhinodipterus_kimberleyensis' to Uniform(99.25,114.75)
      Setting age of taxon 'Raynerius_splendens' to Uniform(99.25,109.75)
      Setting age of taxon 'Eoctenodus_microsoma' to Uniform(99.25,114.75)
      Setting age of taxon 'Dipterus_valenciennesi' to Uniform(109.75,114.75)
      Setting age of taxon 'Archaeonectes_pertusus' to Uniform(109.75,114.75)
      Setting age of taxon 'Dipnotuberculus_gnathodus' to Uniform(109.75,114.75)
      Setting age of taxon 'Barwickia_downunda' to Uniform(109.75,114.75)
      Setting age of taxon 'Howidipterus_donnae' to Uniform(109.75,114.75)
      Setting age of taxon 'Pentlandia_macroptera' to Uniform(109.75,114.75)
      Setting age of taxon 'Griphognathus_minutidens' to Uniform(109.75,114.75)
      Setting age of taxon 'Grossipterus_crassus' to Uniform(109.75,114.75)
      Setting age of taxon 'Rhinodipterus_secans' to Uniform(109.75,114.75)
      Setting age of taxon 'Chirodipterus_onawayensis' to Uniform(109.75,114.75)
      Setting age of taxon 'Stomiahykus_thlaodus' to Uniform(114.75,120.35)
      Setting age of taxon 'Amadeodipterus_kencampbelli' to Uniform(114.75,134.65)
      Setting age of taxon 'Sinodipterus_beibei' to Uniform(114.75,120.35)
      Setting age of taxon 'Durialepis' to Uniform(120.35,134.65)
      Setting age of taxon 'Erikia_jarviki' to Uniform(120.35,134.65)
      Setting age of taxon 'Jessenia_concentrica' to Uniform(120.35,134.65)
      Setting age of taxon 'Cathlorhynchus_trismodipterus' to Uniform(120.35,134.65)
      Setting age of taxon 'Dipnorhynchus_kiandrensis' to Uniform(120.35,134.65)
      Setting age of taxon 'Dipnorhynchus_kurikae' to Uniform(120.35,134.65)
      Setting age of taxon 'Dipnorhynchus_sussmilchi' to Uniform(120.35,134.65)
      Setting age of taxon 'Melanognathus_canadensis' to Uniform(120.35,134.65)
      Setting age of taxon 'Nasogaluakus_chorni' to Uniform(120.35,134.65)
      Setting age of taxon 'Sorbitorhynchus_deleaskitus' to Uniform(120.35,134.65)
      Setting age of taxon 'Speonesydrion_iani' to Uniform(120.35,134.65)
      Setting age of taxon 'Tarachomylax_oepiki' to Uniform(120.35,134.65)
      Setting age of taxon 'Dipnorhynchus_cathlesae' to Uniform(120.35,134.65)
      Setting age of taxon 'Ichnomylax_kurnai' to Uniform(120.35,137.85)
      Setting age of taxon 'Porolepis' to Uniform(120.35,137.85)
      Setting age of taxon 'Powichthys' to Uniform(134.65,146.25)
      Setting age of taxon 'Uranolophus_wyomingensis' to Uniform(134.65,137.85)
      Setting age of taxon 'Westollrhynchus_lehmanni' to Uniform(134.65,137.85)
      Setting age of taxon 'Diabolepis_speratus' to Uniform(137.85,146.25)
      Setting age of taxon 'Youngolepis' to Uniform(137.85,146.25)
      Setting age of taxon 'Meemannia' to Uniform(137.85,146.25)
      Setting age of taxon 'Psarolepis' to Uniform(137.85,154.45)
      Setting age of taxon 'Guiyu_oneris' to Uniform(150.05,154.45)
      Setting Nodeagepr to Calibrated for partition 1
      Setting Nodeagepr to Calibrated for partition 2
      Successfully set prior model parameters to all
      applicable data partitions 
      WARNING: There are 3 characters incompatible with the specified
               coding bias. These characters will be excluded.
      WARNING: There are 2 characters incompatible with the specified
               coding bias. These characters will be excluded.
      Setting Brlenspr to Clock:Fossilization for partition 1
      Setting Brlenspr to Clock:Fossilization for partition 2
      Successfully set prior model parameters to all
      applicable data partitions 
      WARNING: There are 3 characters incompatible with the specified
               coding bias. These characters will be excluded.
      WARNING: There are 2 characters incompatible with the specified
               coding bias. These characters will be excluded.
      Setting SampleStrat to Random for partition 1
      Setting SampleStrat to Random for partition 2
      Successfully set prior model parameters to all
      applicable data partitions 
      WARNING: There are 3 characters incompatible with the specified
               coding bias. These characters will be excluded.
      WARNING: There are 2 characters incompatible with the specified
               coding bias. These characters will be excluded.
      Setting Sampleprob to 1.00000000 for partition 1
      Setting Sampleprob to 1.00000000 for partition 2
      Successfully set prior model parameters to all
      applicable data partitions 
      WARNING: There are 3 characters incompatible with the specified
               coding bias. These characters will be excluded.
      WARNING: There are 2 characters incompatible with the specified
               coding bias. These characters will be excluded.
      Setting Speciationpr to Uniform(0.00,10.00) for partition 1
      Setting Speciationpr to Uniform(0.00,10.00) for partition 2
      Successfully set prior model parameters to all
      applicable data partitions 
      WARNING: There are 3 characters incompatible with the specified
               coding bias. These characters will be excluded.
      WARNING: There are 2 characters incompatible with the specified
               coding bias. These characters will be excluded.
      Setting Extinctionpr to Beta(1.00,1.00) for partition 1
      Setting Extinctionpr to Beta(1.00,1.00) for partition 2
      Successfully set prior model parameters to all
      applicable data partitions 
      WARNING: There are 3 characters incompatible with the specified
               coding bias. These characters will be excluded.
      WARNING: There are 2 characters incompatible with the specified
               coding bias. These characters will be excluded.
      Setting Fossilizationpr to Beta(1.00,1.00) for partition 1
      Setting Fossilizationpr to Beta(1.00,1.00) for partition 2
      Successfully set prior model parameters to all
      applicable data partitions 
      WARNING: There are 3 characters incompatible with the specified
               coding bias. These characters will be excluded.
      WARNING: There are 2 characters incompatible with the specified
               coding bias. These characters will be excluded.
      Setting Treeagepr to Offsetexponential(155.00,160.00)
      Setting Treeagepr to Offsetexponential(155.00,160.00)
      Successfully set prior model parameters to all
      applicable data partitions 
      WARNING: There are 3 characters incompatible with the specified
               coding bias. These characters will be excluded.
      WARNING: There are 2 characters incompatible with the specified
               coding bias. These characters will be excluded.
      Setting Topologypr to Constraints for partition 1
      Setting Topologypr to Constraints for partition 2
      Successfully set prior model parameters to all
      applicable data partitions 
      WARNING: There are 3 characters incompatible with the specified
               coding bias. These characters will be excluded.
      WARNING: There are 2 characters incompatible with the specified
               coding bias. These characters will be excluded.
      Setting number of generations to 200000000
      Setting sample frequency to 20000
      Setting print frequency to 50000
      Setting diagnosing frequency to 500000
      Successfully set chain parameters
      Setting heating parameter to 0.080000
      Setting chain output file names to "Cui_2021_strict.run<i>.<p/t>"
      Successfully set chain parameters
      Running Markov chain
      MCMC stamp = 5874310876
      Seed = 253340812
      Swapseed = 1636328282
      Model settings:

         Settings for partition 1 --
            Datatype  = Standard
            Coding    = Variable
            # States  = Variable, up to 24
                        State frequencies are fixed to be equal
            Rates     = Gamma
                        The distribution is approximated using 4 categories.
                        Shape parameter is exponentially
                        distributed with parameter (1.00).

         Settings for partition 2 --
            Datatype  = Standard
            Coding    = Variable
            # States  = Variable, up to 24
                        State frequencies are fixed to be equal
            Rates     = Gamma
                        The distribution is approximated using 4 categories.
                        Shape parameter is exponentially
                        distributed with parameter (1.00).

      Active parameters: 

                             Partition(s)
         Parameters          1  2
         ------------------------
         Statefreq           1  1
         Shape               2  2
         Ratemultiplier      3  3
         Topology            4  4
         Brlens              5  5
         Speciationrate      6  6
         Extinctionrate      7  7
         Fossilizationrate   8  8
         ILNvar              9 10
         ILNbranchrates     11 12
         Clockrate          13 13
         ------------------------

         Parameters can be linked or unlinked across partitions using 'link' and 'unlink'

         1 --  Parameter  = Alpha_symdir{all}
               Type       = Symmetric diricihlet/beta distribution alpha_i parameter
               Prior      = Symmetric dirichlet with all parameters fixed to infinity
               Partitions = 1 and 2

         2 --  Parameter  = Alpha{all}
               Type       = Shape of scaled gamma distribution of site rates
               Prior      = Exponential(1.00)
               Partitions = 1 and 2

         3 --  Parameter  = Ratemultiplier{all}
               Type       = Partition-specific rate multiplier
               Prior      = Fixed(1.0)
               Partitions = 1 and 2

         4 --  Parameter  = Tau{all}
               Type       = Topology
               Prior      = Prior on topology obeys the following constraints:
                            -- Hard constraint "node1"
                            -- Hard constraint "node2"
                            -- Hard constraint "node3"
                            -- Hard constraint "node4"
                            -- Hard constraint "node5"
                            -- Hard constraint "node6"
                            -- Hard constraint "node7"
                            -- Hard constraint "node8"
                            -- Hard constraint "node9"
                            -- Hard constraint "node10"
                            -- Hard constraint "node11"
                            -- Hard constraint "node12"
                            -- Hard constraint "node13"
                            -- Hard constraint "node14"
                            -- Hard constraint "node15"
                            -- Hard constraint "node16"
                            -- Hard constraint "node17"
                            -- Hard constraint "node18"
                            -- Hard constraint "node19"
                            -- Hard constraint "node20"
                            -- Hard constraint "node21"
                            -- Hard constraint "node22"
                            -- Hard constraint "node23"
                            -- Hard constraint "node24"
                            -- Hard constraint "node25"
                            -- Hard constraint "node26"
                            -- Hard constraint "node27"
                            -- Hard constraint "node28"
                            -- Hard constraint "node29"
                            -- Hard constraint "node30"
                            -- Hard constraint "node31"
                            -- Hard constraint "node32"
                            -- Hard constraint "node33"
                            -- Hard constraint "node34"
                            -- Hard constraint "node35"
                            -- Hard constraint "node36"
                            -- Hard constraint "node37"
                            -- Hard constraint "node38"
                            -- Hard constraint "node39"
                            -- Hard constraint "node40"
                            -- Hard constraint "node41"
                            -- Hard constraint "node42"
                            -- Hard constraint "node43"
                            -- Hard constraint "node44"
                            -- Hard constraint "node45"
                            -- Hard constraint "node46"
                            -- Hard constraint "node47"
                            -- Hard constraint "node48"
                            -- Hard constraint "node49"
                            -- Hard constraint "node50"
                            -- Hard constraint "node51"
                            -- Hard constraint "node52"
                            -- Hard constraint "node53"
                            -- Hard constraint "node54"
                            -- Hard constraint "node55"
               Partitions = 1 and 2
               Subparam.  = V{all}

         5 --  Parameter  = V{all}
               Type       = Branch lengths
               Prior      = Clock:Fossilization
                            Node depths are constrained by the following age constraints:
                            -- The age of terminal "Guiyu_oneris" is Uniform(150.05,154.45)
                            -- The age of terminal "Adololopas_moyasmithae" is Uniform(99.25,109.75)
                            -- The age of terminal "Adelargo_schultzei" is Uniform(85.95,99.25)
                            -- The age of terminal "Amadeodipterus_kencampbelli" is Uniform(114.75,134.65)
                            -- The age of terminal "Andreyevichthys_epitomus" is Uniform(85.95,99.25)
                            -- The age of terminal "Archaeonectes_pertusus" is Uniform(109.75,114.75)
                            -- The age of terminal "Asthenorhynchus_meemannae" is Uniform(99.25,109.75)
                            -- The age of terminal "Barwickia_downunda" is Uniform(109.75,114.75)
                            -- The age of terminal "Chirodipterus_australis" is Uniform(99.25,109.75)
                            -- The age of terminal "Chirodipterus_onawayensis" is Uniform(109.75,114.75)
                            -- The age of terminal "Dipterus_valenciennesi" is Uniform(109.75,114.75)
                            -- The age of terminal "Chirodipterus_wildungensis" is Uniform(99.25,109.75)
                            -- The age of terminal "Chirodipterus_liangchengi" is Uniform(99.25,109.75)
                            -- The age of terminal "Dipnorhynchus_cathlesae" is Uniform(120.35,134.65)
                            -- The age of terminal "Dipnorhynchus_sussmilchi" is Uniform(120.35,134.65)
                            -- The age of terminal "Dipnorhynchus_kiandrensis" is Uniform(120.35,134.65)
                            -- The age of terminal "Dipnorhynchus_kurikae" is Uniform(120.35,134.65)
                            -- The age of terminal "Eoctenodus_microsoma" is Uniform(99.25,114.75)
                            -- The age of terminal "Fleurantia_denticulata" is Uniform(99.25,109.75)
                            -- The age of terminal "Gogodipterus_paddyensis" is Uniform(99.25,109.75)
                            -- The age of terminal "Griphognathus_minutidens" is Uniform(109.75,114.75)
                            -- The age of terminal "Griphognathus_sculpta" is Uniform(99.25,109.75)
                            -- The age of terminal "Griphognathus_whitei" is Uniform(99.25,109.75)
                            -- The age of terminal "Grossipterus_crassus" is Uniform(109.75,114.75)
                            -- The age of terminal "Holodipterus_elderae" is Uniform(99.25,109.75)
                            -- The age of terminal "Holodipterus_gogoensis" is Uniform(99.25,109.75)
                            -- The age of terminal "Howidipterus_donnae" is Uniform(109.75,114.75)
                            -- The age of terminal "Ichnomylax_kurnai" is Uniform(120.35,137.85)
                            -- The age of terminal "Iowadipterus_halli" is Uniform(99.25,114.75)
                            -- The age of terminal "Jarvikia_arctica" is Uniform(85.95,99.25)
                            -- The age of terminal "Jessenia_concentrica" is Uniform(120.35,134.65)
                            -- The age of terminal "Melanognathus_canadensis" is Uniform(120.35,134.65)
                            -- The age of terminal "Nielsenia_nordica" is Uniform(85.95,99.25)
                            -- The age of terminal "Oervigia_nordica" is Uniform(85.95,99.25)
                            -- The age of terminal "Orlovichthys_limnatis" is Uniform(85.95,99.25)
                            -- The age of terminal "Palaeodaphus_insignis" is Uniform(99.25,109.75)
                            -- The age of terminal "Pentlandia_macroptera" is Uniform(109.75,114.75)
                            -- The age of terminal "Phaneropleuron_andersoni" is Uniform(85.95,99.25)
                            -- The age of terminal "Pillararhynchus_longi" is Uniform(99.25,109.75)
                            -- The age of terminal "Robinsondipterus_longi" is Uniform(99.25,109.75)
                            -- The age of terminal "Scaumenacia_curta" is Uniform(99.25,109.75)
                            -- The age of terminal "Soederberghia_groenlandica" is Uniform(85.95,99.25)
                            -- The age of terminal "Sorbitorhynchus_deleaskitus" is Uniform(120.35,134.65)
                            -- The age of terminal "Speonesydrion_iani" is Uniform(120.35,134.65)
                            -- The age of terminal "Stomiahykus_thlaodus" is Uniform(114.75,120.35)
                            -- The age of terminal "Tarachomylax_oepiki" is Uniform(120.35,134.65)
                            -- The age of terminal "Uranolophus_wyomingensis" is Uniform(134.65,137.85)
                            -- The age of terminal "Conchopoma_gadiforme" is Fixed(0.00)
                            -- The age of terminal "Delatitia_breviceps" is Uniform(73.75,85.95)
                            -- The age of terminal "Uronemus_splendens" is Uniform(50.25,73.75)
                            -- The age of terminal "Gnathorhiza_serrata" is Fixed(0.00)
                            -- The age of terminal "Megapleuron_zangerli" is Uniform(34.05,42.25)
                            -- The age of terminal "Palaeophichthys_parvulus" is Uniform(34.05,42.25)
                            -- The age of terminal "Parasagenodus_sibiricus" is Uniform(73.75,85.95)
                            -- The age of terminal "Sagenodus_inaequalis" is Uniform(25.95,50.25)
                            -- The age of terminal "Straitonia_waterstoni" is Uniform(57.95,73.75)
                            -- The age of terminal "Tranodis_castrensis" is Uniform(50.25,57.95)
                            -- The age of terminal "Ctenodus" is Uniform(25.95,85.95)
                            -- The age of terminal "Xylognathus_macrustenus" is Uniform(73.75,85.95)
                            -- The age of terminal "Limanichthys_fraseri" is Uniform(73.75,85.95)
                            -- The age of terminal "Apatorhynchus_opistheretmus" is Uniform(85.95,99.25)
                            -- The age of terminal "Erikia_jarviki" is Uniform(120.35,134.65)
                            -- The age of terminal "Dipnotuberculus_gnathodus" is Uniform(109.75,114.75)
                            -- The age of terminal "Cathlorhynchus_trismodipterus" is Uniform(120.35,134.65)
                            -- The age of terminal "Harajicadipterus_youngi" is Uniform(99.25,114.75)
                            -- The age of terminal "Xeradipterus_hatcheri" is Uniform(99.25,109.75)
                            -- The age of terminal "Rhinodipterus_ulrichi" is Uniform(99.25,114.75)
                            -- The age of terminal "Rhinodipterus_kimberleyensis" is Uniform(99.25,114.75)
                            -- The age of terminal "Rhinodipterus_secans" is Uniform(109.75,114.75)
                            -- The age of terminal "Westollrhynchus_lehmanni" is Uniform(134.65,137.85)
                            -- The age of terminal "Rhynchodipterus_elginensis" is Uniform(85.95,99.25)
                            -- The age of terminal "Persephonichthys" is Uniform(20.57,25.95)
                            -- The age of terminal "Celsiodon" is Uniform(85.95,99.25)
                            -- The age of terminal "Sinodipterus_beibei" is Uniform(114.75,120.35)
                            -- The age of terminal "Porolepis" is Uniform(120.35,137.85)
                            -- The age of terminal "Durialepis" is Uniform(120.35,134.65)
                            -- The age of terminal "Glyptolepis" is Uniform(99.25,120.35)
                            -- The age of terminal "Holoptychius" is Uniform(85.95,109.75)
                            -- The age of terminal "Laccognathus" is Uniform(99.25,114.75)
                            -- The age of terminal "Nasogaluakus_chorni" is Uniform(120.35,134.65)
                            -- The age of terminal "Quebecius_quebecensis" is Uniform(99.25,109.75)
                            -- The age of terminal "Psarolepis" is Uniform(137.85,154.45)
                            -- The age of terminal "Youngolepis" is Uniform(137.85,146.25)
                            -- The age of terminal "Powichthys" is Uniform(134.65,146.25)
                            -- The age of terminal "Diabolepis_speratus" is Uniform(137.85,146.25)
                            -- The age of terminal "Meemannia" is Uniform(137.85,146.25)
                            -- The age of terminal "Raynerius_splendens" is Uniform(99.25,109.75)
                            -- The age of terminal "Cheirolepis" is Uniform(99.25,114.75)
                            -- Tree age has a Offsetexponential(155.00,160.00) distribution
               Partitions = 1 and 2
               Subparams  = IlnBrlens{1} and IlnBrlens{2}

         6 --  Parameter  = Net_speciation{all}
               Type       = Speciation rate
               Prior      = Uniform(0.00,10.00)
               Partitions = 1 and 2

         7 --  Parameter  = Relative_extinction{all}
               Type       = Extinction rate
               Prior      = Beta(1.00,1.00)
               Partitions = 1 and 2

         8 --  Parameter  = Relative_fossilization{all}
               Type       = Fossilization rate
               Prior      = Beta(1.00,1.00)
               Partitions = 1 and 2

         9 --  Parameter  = ILNvar{1}
               Type       = Variance of ILN model branch rates
               Prior      = Exponential(1.00)
               Partition  = 1
               Subparam.  = IlnBrlens{1}

        10 --  Parameter  = ILNvar{2}
               Type       = Variance of ILN model branch rates
               Prior      = Exponential(1.00)
               Partition  = 2
               Subparam.  = IlnBrlens{2}

        11 --  Parameter  = IlnBrlens{1}
               Type       = Branch lengths of ILN relaxed clock
               Prior      = LogNormal (expectation = 1.0, variance = ILNvar{1}) 
               Partition  = 1

        12 --  Parameter  = IlnBrlens{2}
               Type       = Branch lengths of ILN relaxed clock
               Prior      = LogNormal (expectation = 1.0, variance = ILNvar{2}) 
               Partition  = 2

        13 --  Parameter  = Clockrate{all}
               Type       = Base rate of clock
               Prior      = Exponential(40.00)
                            The clock rate varies according to an independent lognormal model
               Partitions = 1 and 2


      Number of chains per MPI processor = 1

      The MCMC sampler will use the following moves:
         With prob.  Chain will use move
            0.64 %   Multiplier(Alpha{all})
            7.64 %   ExtSPRClock(Tau{all},V{all})
           12.74 %   NNIClock(Tau{all},V{all})
            5.10 %   ParsSPRClock(Tau{all},V{all})
            5.10 %   AddBranch(V{all})
            5.10 %   DelBranch(V{all})
           19.11 %   NodesliderClock(V{all})
            1.91 %   TreeStretch(V{all})
            1.91 %   Multiplier(Net_speciation{all})
            1.91 %   Slider(Relative_extinction{all})
            1.91 %   Slider(Relative_fossilization{all})
            1.27 %   Multiplier(ILNvar{1})
            1.27 %   Multiplier(ILNvar{2})
           15.92 %   Multiplier(IlnBrlens{1})
           15.92 %   Multiplier(IlnBrlens{2})
            2.55 %   Multiplier(Clockrate{all})

      Division 1 has 164 unique site patterns
      Division 2 has 112 unique site patterns
      Initializing conditional likelihoods
      Using standard non-SSE likelihood calculator for division 1 (single-precision)
      Using standard non-SSE likelihood calculator for division 2 (single-precision)

      Initial log likelihoods and log prior probs for run 1:
         Chain 1 -- -5314.539680 -- -2806.970449

      There are 7 more chains on other processor(s)


      Using a relative burnin of 25.0 % for diagnostics

      Chain results (200000000 generations requested):

         0 -- [-5314.540] [...7 remote chains...] 
      50000 -- (-4613.835) [...7 remote chains...] -- 58:52:27
      100000 -- (-4588.129) [...7 remote chains...] -- 60:31:31
      150000 -- (-4556.661) [...7 remote chains...] -- 60:19:30
      200000 -- (-4537.594) [...7 remote chains...] -- 60:13:03
      250000 -- (-4524.674) [...7 remote chains...] -- 59:55:30
      300000 -- (-4496.263) [...7 remote chains...] -- 59:43:30
      350000 -- (-4478.055) [...7 remote chains...] -- 59:44:11
      400000 -- (-4467.085) [...7 remote chains...] -- 59:52:48
      450000 -- (-4452.873) [...7 remote chains...] -- 59:51:54
      500000 -- (-4433.125) [...7 remote chains...] -- 59:51:00

      Average standard deviation of split frequencies: 0.049819

      550000 -- [-4436.258] [...7 remote chains...] -- 59:50:06
      600000 -- [-4412.825] [...7 remote chains...] -- 59:43:39
      650000 -- [-4426.708] [...7 remote chains...] -- 59:43:11
      700000 -- [-4404.176] [...7 remote chains...] -- 59:42:39
      750000 -- (-4409.402) [...7 remote chains...] -- 59:46:30
      800000 -- (-4421.816) [...7 remote chains...] -- 59:45:36
      850000 -- [-4396.341] [...7 remote chains...] -- 59:48:36
      900000 -- [-4375.251] [...7 remote chains...] -- 59:47:29
      950000 -- [-4391.610] [...7 remote chains...] -- 59:53:22
      1000000 -- [-4397.469] [...7 remote chains...] -- 59:55:15

      Average standard deviation of split frequencies: 0.031260

      1050000 -- [-4380.281] [...7 remote chains...] -- 60:00:02
      1100000 -- [-4385.933] [...7 remote chains...] -- 59:58:16
      1150000 -- (-4439.685) [...7 remote chains...] -- 59:59:28
      1200000 -- (-4447.225) [...7 remote chains...] -- 60:03:14
      1250000 -- (-4419.810) [...7 remote chains...] -- 60:04:00
      1300000 -- (-4399.221) [...7 remote chains...] -- 60:04:37
      1350000 -- (-4414.083) [...7 remote chains...] -- 60:05:07
      1400000 -- (-4402.436) [...7 remote chains...] -- 60:03:10
      1450000 -- (-4418.678) [...7 remote chains...] -- 60:03:34
      1500000 -- [-4401.482] [...7 remote chains...] -- 60:06:05

      Average standard deviation of split frequencies: 0.025375

      1550000 -- [-4410.104] [...7 remote chains...] -- 60:04:06
      1600000 -- [-4386.397] [...7 remote chains...] -- 60:04:16
      1650000 -- [-4371.676] [...7 remote chains...] -- 60:04:21
      1700000 -- [-4404.815] [...7 remote chains...] -- 60:02:27
      1750000 -- (-4416.411) [...7 remote chains...] -- 60:04:22
      1800000 -- [-4406.923] [...7 remote chains...] -- 60:02:28
      1850000 -- [-4391.340] [...7 remote chains...] -- 60:02:24
      1900000 -- (-4431.442) [...7 remote chains...] -- 60:00:33
      1950000 -- (-4390.612) [...7 remote chains...] -- 60:00:26
      2000000 -- (-4404.783) [...7 remote chains...] -- 60:00:18

      Average standard deviation of split frequencies: 0.026227

      2050000 -- (-4445.467) [...7 remote chains...] -- 60:01:43
      2100000 -- (-4413.764) [...7 remote chains...] -- 60:01:27
      2150000 -- (-4427.439) [...7 remote chains...] -- 60:02:42
      2200000 -- (-4406.392) [...7 remote chains...] -- 60:02:21
      2250000 -- (-4426.693) [...7 remote chains...] -- 60:03:26
      2300000 -- (-4403.029) [...7 remote chains...] -- 60:05:52
      2350000 -- (-4413.602) [...7 remote chains...] -- 60:05:21
      2400000 -- [-4387.994] [...7 remote chains...] -- 60:04:49
      2450000 -- [-4403.528] [...7 remote chains...] -- 60:02:56
      2500000 -- (-4403.192) [...7 remote chains...] -- 60:03:43

      Average standard deviation of split frequencies: 0.026583

      2550000 -- (-4429.671) [...7 remote chains...] -- 60:03:08
      2600000 -- [-4382.977] [...7 remote chains...] -- 60:03:48
      2650000 -- [-4381.614] [...7 remote chains...] -- 60:03:11
      2700000 -- [-4398.158] [...7 remote chains...] -- 60:02:33
      2750000 -- [-4380.278] [...7 remote chains...] -- 60:03:06
      2800000 -- [-4387.693] [...7 remote chains...] -- 60:02:25
      2850000 -- [-4393.089] [...7 remote chains...] -- 60:04:02
      2900000 -- (-4430.609) [...7 remote chains...] -- 60:03:18
      2950000 -- (-4396.262) [...7 remote chains...] -- 60:02:33
      3000000 -- (-4395.769) [...7 remote chains...] -- 60:02:54

      Average standard deviation of split frequencies: 0.020886

      3050000 -- [-4392.468] [...7 remote chains...] -- 60:02:08
      3100000 -- [-4400.207] [...7 remote chains...] -- 60:03:28
      3150000 -- [-4374.387] [...7 remote chains...] -- 60:02:40
      3200000 -- [-4385.851] [...7 remote chains...] -- 60:01:50
      3250000 -- [-4383.971] [...7 remote chains...] -- 60:01:01
      3300000 -- (-4406.082) [...7 remote chains...] -- 60:00:12
      3350000 -- [-4386.382] [...7 remote chains...] -- 59:59:22
      3400000 -- (-4400.214) [...7 remote chains...] -- 59:59:30
      3450000 -- [-4409.002] [...7 remote chains...] -- 59:59:37
      3500000 -- [-4391.525] [...7 remote chains...] -- 59:59:41

      Average standard deviation of split frequencies: 0.019023

      3550000 -- [-4385.771] [...7 remote chains...] -- 59:58:48
      3600000 -- (-4408.347) [...7 remote chains...] -- 59:57:56
      3650000 -- (-4420.589) [...7 remote chains...] -- 59:58:51
      3700000 -- (-4440.939) [...7 remote chains...] -- 59:58:50
      3750000 -- (-4446.241) [...7 remote chains...] -- 59:57:55
      3800000 -- (-4397.388) [...7 remote chains...] -- 59:58:43
      3850000 -- (-4438.984) [...7 remote chains...] -- 59:57:46
      3900000 -- (-4428.088) [...7 remote chains...] -- 59:56:50
      3950000 -- (-4388.991) [...7 remote chains...] -- 60:25:41
      4000000 -- (-4422.761) [...7 remote chains...] -- 63:27:18

      Average standard deviation of split frequencies: 0.018322

      4050000 -- (-4391.126) [...7 remote chains...] -- 66:17:51
      4100000 -- (-4440.932) [...7 remote chains...] -- 68:10:00
      4150000 -- (-4424.855) [...7 remote chains...] -- 69:35:46
      4200000 -- [-4395.938] [...7 remote chains...] -- 70:04:15
      4250000 -- [-4390.291] [...7 remote chains...] -- 69:55:57
      4300000 -- [-4410.647] [...7 remote chains...] -- 69:47:49
      4350000 -- [-4401.163] [...7 remote chains...] -- 69:39:51
      4400000 -- [-4390.883] [...7 remote chains...] -- 69:32:03
      4450000 -- [-4396.419] [...7 remote chains...] -- 69:24:24
      4500000 -- [-4416.217] [...7 remote chains...] -- 69:17:38

      Average standard deviation of split frequencies: 0.016511

      4550000 -- [-4439.133] [...7 remote chains...] -- 69:10:16
      4600000 -- (-4369.726) [...7 remote chains...] -- 69:03:45
      4650000 -- (-4396.723) [...7 remote chains...] -- 68:56:39
      4700000 -- [-4382.009] [...7 remote chains...] -- 68:49:41
      4750000 -- [-4402.357] [...7 remote chains...] -- 68:43:32
      4800000 -- [-4393.415] [...7 remote chains...] -- 68:36:49
      4850000 -- [-4392.658] [...7 remote chains...] -- 68:30:13
      4900000 -- [-4394.889] [...7 remote chains...] -- 68:24:23
      4950000 -- (-4412.084) [...7 remote chains...] -- 68:18:40
      5000000 -- (-4397.796) [...7 remote chains...] -- 68:12:24

      Average standard deviation of split frequencies: 0.015893

      5050000 -- (-4386.377) [...7 remote chains...] -- 68:06:52
      5100000 -- (-4426.037) [...7 remote chains...] -- 68:00:47
      5150000 -- (-4427.137) [...7 remote chains...] -- 67:55:27
      5200000 -- (-4438.243) [...7 remote chains...] -- 67:49:34
      5250000 -- [-4394.431] [...7 remote chains...] -- 67:44:24
      5300000 -- [-4416.301] [...7 remote chains...] -- 67:38:41
      5350000 -- (-4419.177) [...7 remote chains...] -- 67:33:41
      5400000 -- (-4405.318) [...7 remote chains...] -- 67:28:09
      5450000 -- (-4418.528) [...7 remote chains...] -- 67:23:18
      5500000 -- (-4400.027) [...7 remote chains...] -- 67:18:31

      Average standard deviation of split frequencies: 0.017159

      5550000 -- (-4426.150) [...7 remote chains...] -- 67:12:38
      5600000 -- (-4440.136) [...7 remote chains...] -- 67:08:35
      5650000 -- (-4401.478) [...7 remote chains...] -- 67:03:26
      5700000 -- (-4397.545) [...7 remote chains...] -- 66:58:56
      5750000 -- (-4398.659) [...7 remote chains...] -- 66:53:56
      5800000 -- (-4420.438) [...7 remote chains...] -- 66:49:00
      5850000 -- (-4434.279) [...7 remote chains...] -- 66:44:41
      5900000 -- (-4411.786) [...7 remote chains...] -- 66:40:26
      5950000 -- (-4394.965) [...7 remote chains...] -- 66:36:14
      6000000 -- (-4425.234) [...7 remote chains...] -- 66:32:05

      Average standard deviation of split frequencies: 0.016663

      6050000 -- (-4420.150) [...7 remote chains...] -- 66:27:27
      6100000 -- (-4407.427) [...7 remote chains...] -- 66:23:25
      6150000 -- (-4397.125) [...7 remote chains...] -- 66:19:26
      6200000 -- (-4395.194) [...7 remote chains...] -- 66:15:30
      6250000 -- (-4418.925) [...7 remote chains...] -- 66:11:37
      6300000 -- (-4436.311) [...7 remote chains...] -- 66:07:46
      6350000 -- (-4415.761) [...7 remote chains...] -- 66:03:58
      6400000 -- (-4402.807) [...7 remote chains...] -- 66:00:13
      6450000 -- (-4424.355) [...7 remote chains...] -- 65:56:31
      6500000 -- (-4444.252) [...7 remote chains...] -- 65:52:51

      Average standard deviation of split frequencies: 0.015191

      6550000 -- (-4417.279) [...7 remote chains...] -- 65:49:14
      6600000 -- (-4446.615) [...7 remote chains...] -- 65:45:39
      6650000 -- (-4433.848) [...7 remote chains...] -- 65:42:06
      6700000 -- (-4408.329) [...7 remote chains...] -- 65:38:36
      6750000 -- (-4433.291) [...7 remote chains...] -- 65:34:39
      6800000 -- (-4416.741) [...7 remote chains...] -- 65:31:14
      6850000 -- (-4429.886) [...7 remote chains...] -- 65:27:23
      6900000 -- [-4388.122] [...7 remote chains...] -- 65:23:34
      6950000 -- (-4414.923) [...7 remote chains...] -- 65:20:15
      7000000 -- (-4436.022) [...7 remote chains...] -- 65:16:31

      Average standard deviation of split frequencies: 0.014648

      7050000 -- [-4403.184] [...7 remote chains...] -- 65:13:16
      7100000 -- [-4405.923] [...7 remote chains...] -- 65:10:04
      7150000 -- (-4414.695) [...7 remote chains...] -- 65:06:26
      7200000 -- (-4431.061) [...7 remote chains...] -- 65:03:18
      7250000 -- (-4417.074) [...7 remote chains...] -- 65:00:11
      7300000 -- (-4421.893) [...7 remote chains...] -- 64:57:06
      7350000 -- (-4399.180) [...7 remote chains...] -- 64:54:03
      7400000 -- (-4412.975) [...7 remote chains...] -- 64:51:02
      7450000 -- [-4385.171] [...7 remote chains...] -- 64:48:02
      7500000 -- [-4430.313] [...7 remote chains...] -- 64:44:39

      Average standard deviation of split frequencies: 0.013008

      7550000 -- (-4443.676) [...7 remote chains...] -- 64:41:42
      7600000 -- [-4409.141] [...7 remote chains...] -- 64:38:48
      7650000 -- [-4406.021] [...7 remote chains...] -- 64:35:54
      7700000 -- [-4412.126] [...7 remote chains...] -- 64:32:38
      7750000 -- (-4423.871) [...7 remote chains...] -- 64:29:48
      7800000 -- (-4407.245) [...7 remote chains...] -- 64:26:59
      7850000 -- [-4418.851] [...7 remote chains...] -- 64:24:12
      7900000 -- (-4414.101) [...7 remote chains...] -- 64:21:27
      7950000 -- (-4440.218) [...7 remote chains...] -- 64:18:18
      8000000 -- (-4409.353) [...7 remote chains...] -- 64:15:36

      Average standard deviation of split frequencies: 0.011507

      8050000 -- (-4414.036) [...7 remote chains...] -- 64:12:54
      8100000 -- (-4418.825) [...7 remote chains...] -- 64:10:14
      8150000 -- (-4424.209) [...7 remote chains...] -- 64:07:35
      8200000 -- (-4441.681) [...7 remote chains...] -- 64:04:57
      8250000 -- (-4428.638) [...7 remote chains...] -- 64:02:21
      8300000 -- (-4430.825) [...7 remote chains...] -- 63:59:46
      8350000 -- (-4421.348) [...7 remote chains...] -- 63:57:12
      8400000 -- (-4431.822) [...7 remote chains...] -- 63:54:16
      8450000 -- (-4425.759) [...7 remote chains...] -- 63:51:45
      8500000 -- (-4435.994) [...7 remote chains...] -- 63:49:14

      Average standard deviation of split frequencies: 0.013124

      8550000 -- (-4448.407) [...7 remote chains...] -- 63:46:45
      8600000 -- (-4388.690) [...7 remote chains...] -- 63:43:55
      8650000 -- [-4392.904] [...7 remote chains...] -- 63:41:28
      8700000 -- (-4421.626) [...7 remote chains...] -- 63:39:02
      8750000 -- (-4429.755) [...7 remote chains...] -- 63:36:37
      8800000 -- (-4441.751) [...7 remote chains...] -- 63:34:13
      8850000 -- (-4434.208) [...7 remote chains...] -- 63:31:50
      8900000 -- [-4444.207] [...7 remote chains...] -- 63:29:07
      8950000 -- (-4436.915) [...7 remote chains...] -- 63:26:46
      9000000 -- [-4389.166] [...7 remote chains...] -- 63:24:26

      Average standard deviation of split frequencies: 0.013013

      9050000 -- [-4409.732] [...7 remote chains...] -- 63:21:46
      9100000 -- [-4400.254] [...7 remote chains...] -- 63:19:07
      9150000 -- [-4405.443] [...7 remote chains...] -- 63:16:50
      9200000 -- [-4373.424] [...7 remote chains...] -- 63:14:34
      9250000 -- [-4386.675] [...7 remote chains...] -- 63:12:39
      9300000 -- (-4408.351) [...7 remote chains...] -- 63:10:25
      9350000 -- [-4402.700] [...7 remote chains...] -- 63:08:11
      9400000 -- (-4413.469) [...7 remote chains...] -- 63:05:38
      9450000 -- (-4417.425) [...7 remote chains...] -- 63:03:06
      9500000 -- (-4454.261) [...7 remote chains...] -- 63:00:55

      Average standard deviation of split frequencies: 0.013532

      9550000 -- (-4416.486) [...7 remote chains...] -- 62:58:45
      9600000 -- (-4445.949) [...7 remote chains...] -- 62:56:16
      9650000 -- (-4407.135) [...7 remote chains...] -- 62:54:07
      9700000 -- (-4393.136) [...7 remote chains...] -- 62:51:40
      9750000 -- (-4460.726) [...7 remote chains...] -- 62:49:33
      9800000 -- (-4458.157) [...7 remote chains...] -- 62:47:07
      9850000 -- (-4457.301) [...7 remote chains...] -- 62:45:02
      9900000 -- (-4409.212) [...7 remote chains...] -- 62:42:38
      9950000 -- (-4416.381) [...7 remote chains...] -- 62:40:34
      10000000 -- (-4408.623) [...7 remote chains...] -- 62:38:12

      Average standard deviation of split frequencies: 0.014514

      10050000 -- (-4415.401) [...7 remote chains...] -- 62:36:09
      10100000 -- (-4425.932) [...7 remote chains...] -- 62:33:48
      10150000 -- (-4392.013) [...7 remote chains...] -- 62:31:47
      10200000 -- (-4397.381) [...7 remote chains...] -- 62:29:47
      10250000 -- [-4403.127] [...7 remote chains...] -- 62:27:29
      10300000 -- [-4379.563] [...7 remote chains...] -- 62:25:48
      10350000 -- [-4391.692] [...7 remote chains...] -- 62:23:31
      10400000 -- (-4376.784) [...7 remote chains...] -- 62:21:33
      10450000 -- [-4400.277] [...7 remote chains...] -- 62:19:18
      10500000 -- (-4398.371) [...7 remote chains...] -- 62:17:03

      Average standard deviation of split frequencies: 0.013952

      10550000 -- [-4409.804] [...7 remote chains...] -- 62:15:07
      10600000 -- [-4401.897] [...7 remote chains...] -- 62:13:12
      10650000 -- [-4399.023] [...7 remote chains...] -- 62:10:59
      10700000 -- [-4386.464] [...7 remote chains...] -- 62:08:47
      10750000 -- [-4381.788] [...7 remote chains...] -- 62:06:54
      10800000 -- [-4355.885] [...7 remote chains...] -- 62:05:01
      10850000 -- [-4403.296] [...7 remote chains...] -- 62:03:08
      10900000 -- (-4399.456) [...7 remote chains...] -- 62:01:16
      10950000 -- (-4424.789) [...7 remote chains...] -- 61:59:25
      11000000 -- (-4418.275) [...7 remote chains...] -- 61:57:34

      Average standard deviation of split frequencies: 0.014264

      11050000 -- (-4417.801) [...7 remote chains...] -- 61:55:26
      11100000 -- (-4443.330) [...7 remote chains...] -- 61:53:36
      11150000 -- (-4418.229) [...7 remote chains...] -- 61:51:30
      11200000 -- (-4428.410) [...7 remote chains...] -- 61:49:24
      11250000 -- (-4457.308) [...7 remote chains...] -- 61:47:19
      11300000 -- (-4451.133) [...7 remote chains...] -- 61:45:15
      11350000 -- (-4413.755) [...7 remote chains...] -- 61:43:11
      11400000 -- (-4418.480) [...7 remote chains...] -- 61:41:24
      11450000 -- (-4431.055) [...7 remote chains...] -- 61:39:22
      11500000 -- (-4442.593) [...7 remote chains...] -- 61:37:36

      Average standard deviation of split frequencies: 0.013517

      11550000 -- (-4424.645) [...7 remote chains...] -- 61:35:34
      11600000 -- (-4446.528) [...7 remote chains...] -- 61:33:33
      11650000 -- (-4437.661) [...7 remote chains...] -- 61:31:33
      11700000 -- (-4406.462) [...7 remote chains...] -- 61:29:49
      11750000 -- (-4387.440) [...7 remote chains...] -- 61:28:05
      11800000 -- (-4386.821) [...7 remote chains...] -- 61:26:06
      11850000 -- (-4459.853) [...7 remote chains...] -- 61:24:24
      11900000 -- (-4409.150) [...7 remote chains...] -- 61:22:42
      11950000 -- [-4391.733] [...7 remote chains...] -- 61:21:00
      12000000 -- (-4406.764) [...7 remote chains...] -- 61:19:19

      Average standard deviation of split frequencies: 0.013272

      12050000 -- (-4384.818) [...7 remote chains...] -- 61:17:37
      12100000 -- [-4393.909] [...7 remote chains...] -- 61:16:12
      12150000 -- [-4401.208] [...7 remote chains...] -- 61:14:32
      12200000 -- [-4394.007] [...7 remote chains...] -- 61:12:52
      12250000 -- (-4441.472) [...7 remote chains...] -- 61:10:57
      12300000 -- (-4453.312) [...7 remote chains...] -- 61:09:03
      12350000 -- (-4416.008) [...7 remote chains...] -- 61:07:24
      12400000 -- (-4411.682) [...7 remote chains...] -- 61:05:45
      12450000 -- (-4453.191) [...7 remote chains...] -- 61:04:22
      12500000 -- (-4422.942) [...7 remote chains...] -- 61:02:30

      Average standard deviation of split frequencies: 0.012059

      12550000 -- (-4413.992) [...7 remote chains...] -- 61:01:07
      12600000 -- (-4434.667) [...7 remote chains...] -- 60:59:15
      12650000 -- (-4429.367) [...7 remote chains...] -- 60:57:38
      12700000 -- (-4444.009) [...7 remote chains...] -- 60:56:02
      12750000 -- (-4450.149) [...7 remote chains...] -- 60:54:40
      12800000 -- (-4441.932) [...7 remote chains...] -- 60:53:04
      12850000 -- (-4438.907) [...7 remote chains...] -- 60:51:14
      12900000 -- [-4424.992] [...7 remote chains...] -- 60:49:25
      12950000 -- (-4418.203) [...7 remote chains...] -- 60:48:04
      13000000 -- [-4420.530] [...7 remote chains...] -- 60:46:30

      Average standard deviation of split frequencies: 0.011354

      13050000 -- [-4387.630] [...7 remote chains...] -- 60:44:55
      13100000 -- (-4392.375) [...7 remote chains...] -- 60:43:21
      13150000 -- (-4425.447) [...7 remote chains...] -- 60:41:33
      13200000 -- (-4433.342) [...7 remote chains...] -- 60:40:00
      13250000 -- (-4403.102) [...7 remote chains...] -- 60:38:27
      13300000 -- (-4423.929) [...7 remote chains...] -- 60:36:40
      13350000 -- (-4427.567) [...7 remote chains...] -- 60:35:07
      13400000 -- (-4453.578) [...7 remote chains...] -- 60:33:35
      13450000 -- (-4429.326) [...7 remote chains...] -- 60:32:03
      13500000 -- (-4409.656) [...7 remote chains...] -- 60:30:18

      Average standard deviation of split frequencies: 0.011844

      13550000 -- (-4404.327) [...7 remote chains...] -- 60:28:46
      13600000 -- (-4423.788) [...7 remote chains...] -- 60:27:15
      13650000 -- (-4441.167) [...7 remote chains...] -- 60:25:31
      13700000 -- (-4415.690) [...7 remote chains...] -- 60:24:00
      13750000 -- (-4461.324) [...7 remote chains...] -- 60:22:30
      13800000 -- (-4432.815) [...7 remote chains...] -- 60:20:46
      13850000 -- (-4425.867) [...7 remote chains...] -- 60:19:17
      13900000 -- (-4430.593) [...7 remote chains...] -- 60:17:47
      13950000 -- (-4415.163) [...7 remote chains...] -- 60:16:18
      14000000 -- (-4378.400) [...7 remote chains...] -- 60:14:36

      Average standard deviation of split frequencies: 0.011972

      14050000 -- [-4389.860] [...7 remote chains...] -- 60:13:07
      14100000 -- [-4411.077] [...7 remote chains...] -- 60:11:51
      14150000 -- [-4393.891] [...7 remote chains...] -- 60:10:23
      14200000 -- [-4388.506] [...7 remote chains...] -- 60:08:55
      14250000 -- (-4418.799) [...7 remote chains...] -- 60:07:40
      14300000 -- (-4433.615) [...7 remote chains...] -- 60:05:59
      14350000 -- (-4414.724) [...7 remote chains...] -- 60:04:32
      14400000 -- (-4435.420) [...7 remote chains...] -- 60:03:05
      14450000 -- (-4423.849) [...7 remote chains...] -- 60:01:25
      14500000 -- (-4439.927) [...7 remote chains...] -- 59:59:58

      Average standard deviation of split frequencies: 0.012904

      14550000 -- (-4423.238) [...7 remote chains...] -- 59:58:32
      14600000 -- (-4436.840) [...7 remote chains...] -- 59:57:05
      14650000 -- (-4440.170) [...7 remote chains...] -- 59:55:27
      14700000 -- (-4439.354) [...7 remote chains...] -- 59:54:01
      14750000 -- (-4407.276) [...7 remote chains...] -- 59:52:23
      14800000 -- (-4430.897) [...7 remote chains...] -- 59:50:45
      14850000 -- (-4431.154) [...7 remote chains...] -- 59:49:19
      14900000 -- (-4435.349) [...7 remote chains...] -- 59:47:42
      14950000 -- (-4400.103) [...7 remote chains...] -- 59:46:17
      15000000 -- (-4413.771) [...7 remote chains...] -- 59:44:41

      Average standard deviation of split frequencies: 0.013105

      15050000 -- (-4403.902) [...7 remote chains...] -- 59:43:16
      15100000 -- (-4424.570) [...7 remote chains...] -- 59:42:04
      15150000 -- (-4418.145) [...7 remote chains...] -- 59:40:40
      15200000 -- [-4405.932] [...7 remote chains...] -- 59:39:17
      15250000 -- (-4404.450) [...7 remote chains...] -- 59:37:41
      15300000 -- (-4444.019) [...7 remote chains...] -- 59:36:05
      15350000 -- (-4443.270) [...7 remote chains...] -- 59:34:42
      15400000 -- (-4434.850) [...7 remote chains...] -- 59:33:07
      15450000 -- (-4436.481) [...7 remote chains...] -- 59:31:44
      15500000 -- (-4424.857) [...7 remote chains...] -- 59:30:10

      Average standard deviation of split frequencies: 0.012339

      15550000 -- (-4425.793) [...7 remote chains...] -- 59:28:48
      15600000 -- (-4418.507) [...7 remote chains...] -- 59:27:25
      15650000 -- (-4403.789) [...7 remote chains...] -- 59:26:03
      15700000 -- (-4392.231) [...7 remote chains...] -- 59:24:53
      15750000 -- (-4413.554) [...7 remote chains...] -- 59:23:31
      15800000 -- [-4395.925] [...7 remote chains...] -- 59:22:21
      15850000 -- (-4417.029) [...7 remote chains...] -- 59:21:00
      15900000 -- (-4432.209) [...7 remote chains...] -- 59:19:39
      15950000 -- (-4416.738) [...7 remote chains...] -- 59:18:18
      16000000 -- (-4438.015) [...7 remote chains...] -- 59:17:08

      Average standard deviation of split frequencies: 0.010885

      16050000 -- (-4410.156) [...7 remote chains...] -- 59:15:47
      16100000 -- (-4420.698) [...7 remote chains...] -- 59:14:26
      16150000 -- (-4454.965) [...7 remote chains...] -- 59:13:06
      16200000 -- (-4436.508) [...7 remote chains...] -- 59:11:57
      16250000 -- (-4422.096) [...7 remote chains...] -- 59:10:25
      16300000 -- (-4428.261) [...7 remote chains...] -- 59:09:05
      16350000 -- (-4403.196) [...7 remote chains...] -- 59:07:56
      16400000 -- [-4408.655] [...7 remote chains...] -- 59:06:36
      16450000 -- (-4379.507) [...7 remote chains...] -- 59:05:17
      16500000 -- [-4412.139] [...7 remote chains...] -- 59:03:57

      Average standard deviation of split frequencies: 0.010083

      16550000 -- (-4423.773) [...7 remote chains...] -- 59:02:38
      16600000 -- (-4397.682) [...7 remote chains...] -- 59:01:18
      16650000 -- (-4432.974) [...7 remote chains...] -- 58:59:59
      16700000 -- [-4414.888] [...7 remote chains...] -- 58:58:29
      16750000 -- (-4416.361) [...7 remote chains...] -- 58:57:10
      16800000 -- (-4417.835) [...7 remote chains...] -- 58:55:41
      16850000 -- [-4399.620] [...7 remote chains...] -- 58:54:22
      16900000 -- [-4412.304] [...7 remote chains...] -- 58:53:04
      16950000 -- [-4376.306] [...7 remote chains...] -- 58:52:07
      17000000 -- (-4427.442) [...7 remote chains...] -- 58:50:49

      Average standard deviation of split frequencies: 0.009741

      17050000 -- (-4386.987) [...7 remote chains...] -- 58:49:31
      17100000 -- (-4416.360) [...7 remote chains...] -- 58:48:02
      17150000 -- (-4409.889) [...7 remote chains...] -- 58:46:44
      17200000 -- (-4426.308) [...7 remote chains...] -- 58:45:37
      17250000 -- [-4394.377] [...7 remote chains...] -- 58:44:09
      17300000 -- [-4398.133] [...7 remote chains...] -- 58:42:52
      17350000 -- [-4401.953] [...7 remote chains...] -- 58:41:45
      17400000 -- (-4406.948) [...7 remote chains...] -- 58:40:28
      17450000 -- [-4386.455] [...7 remote chains...] -- 58:39:11
      17500000 -- [-4383.936] [...7 remote chains...] -- 58:37:54

      Average standard deviation of split frequencies: 0.010088

      17550000 -- [-4390.250] [...7 remote chains...] -- 58:36:47
      17600000 -- (-4399.377) [...7 remote chains...] -- 58:35:31
      17650000 -- [-4378.956] [...7 remote chains...] -- 58:34:14
      17700000 -- (-4398.174) [...7 remote chains...] -- 58:32:57
      17750000 -- (-4409.565) [...7 remote chains...] -- 58:31:41
      17800000 -- (-4404.506) [...7 remote chains...] -- 58:30:25
      17850000 -- (-4421.650) [...7 remote chains...] -- 58:29:09
      17900000 -- (-4390.978) [...7 remote chains...] -- 58:27:53
      17950000 -- (-4418.913) [...7 remote chains...] -- 58:26:47
      18000000 -- (-4441.805) [...7 remote chains...] -- 58:25:41

      Average standard deviation of split frequencies: 0.009975

      18050000 -- (-4437.859) [...7 remote chains...] -- 58:24:45
      18100000 -- (-4400.303) [...7 remote chains...] -- 58:23:40
      18150000 -- (-4403.964) [...7 remote chains...] -- 58:22:34
      18200000 -- [-4381.194] [...7 remote chains...] -- 58:21:38
      18250000 -- [-4382.995] [...7 remote chains...] -- 58:20:33
      18300000 -- (-4437.628) [...7 remote chains...] -- 58:19:27
      18350000 -- (-4433.838) [...7 remote chains...] -- 58:18:22
      18400000 -- (-4459.967) [...7 remote chains...] -- 58:17:06
      18450000 -- (-4412.098) [...7 remote chains...] -- 58:16:11
      18500000 -- (-4403.358) [...7 remote chains...] -- 58:15:06

      Average standard deviation of split frequencies: 0.010053

      18550000 -- (-4405.994) [...7 remote chains...] -- 58:14:00
      18600000 -- (-4396.477) [...7 remote chains...] -- 58:12:45
      18650000 -- (-4392.525) [...7 remote chains...] -- 58:11:40
      18700000 -- (-4440.941) [...7 remote chains...] -- 58:10:25
      18750000 -- (-4413.408) [...7 remote chains...] -- 58:09:11
      18800000 -- (-4450.305) [...7 remote chains...] -- 58:08:15
      18850000 -- (-4430.440) [...7 remote chains...] -- 58:07:10
      18900000 -- (-4449.252) [...7 remote chains...] -- 58:05:56
      18950000 -- (-4444.965) [...7 remote chains...] -- 58:05:00
      19000000 -- (-4386.826) [...7 remote chains...] -- 58:03:55

      Average standard deviation of split frequencies: 0.009384

      19050000 -- (-4443.374) [...7 remote chains...] -- 58:02:51
      19100000 -- (-4443.938) [...7 remote chains...] -- 58:01:46
      19150000 -- (-4416.696) [...7 remote chains...] -- 58:00:41
      19200000 -- (-4387.682) [...7 remote chains...] -- 57:59:36
      19250000 -- (-4398.857) [...7 remote chains...] -- 57:58:32
      19300000 -- (-4440.444) [...7 remote chains...] -- 57:57:27
      19350000 -- (-4399.299) [...7 remote chains...] -- 57:56:32
      19400000 -- (-4424.672) [...7 remote chains...] -- 57:55:27
      19450000 -- (-4459.951) [...7 remote chains...] -- 57:54:23
      19500000 -- (-4413.190) [...7 remote chains...] -- 57:53:28

      Average standard deviation of split frequencies: 0.009683

      19550000 -- (-4405.290) [...7 remote chains...] -- 57:52:32
      19600000 -- (-4412.014) [...7 remote chains...] -- 57:51:46
      19650000 -- (-4419.638) [...7 remote chains...] -- 57:50:42
      19700000 -- (-4432.157) [...7 remote chains...] -- 57:49:37
      19750000 -- [-4398.980] [...7 remote chains...] -- 57:49:19
      19800000 -- [-4388.027] [...7 remote chains...] -- 57:48:14
      19850000 -- (-4421.226) [...7 remote chains...] -- 57:47:19
      19900000 -- (-4405.524) [...7 remote chains...] -- 57:46:41
      19950000 -- [-4411.722] [...7 remote chains...] -- 57:45:46
      20000000 -- [-4408.605] [...7 remote chains...] -- 57:44:42

      Average standard deviation of split frequencies: 0.009772

      20050000 -- (-4392.477) [...7 remote chains...] -- 57:43:37
      20100000 -- (-4407.718) [...7 remote chains...] -- 57:42:24
      20150000 -- (-4398.077) [...7 remote chains...] -- 57:41:19
      20200000 -- (-4428.167) [...7 remote chains...] -- 57:40:24
      20250000 -- (-4410.994) [...7 remote chains...] -- 57:39:20
      20300000 -- (-4427.399) [...7 remote chains...] -- 57:38:24
      20350000 -- (-4417.697) [...7 remote chains...] -- 57:37:20
      20400000 -- (-4409.708) [...7 remote chains...] -- 57:36:33
      20450000 -- (-4393.017) [...7 remote chains...] -- 57:35:38
      20500000 -- (-4433.893) [...7 remote chains...] -- 57:34:34

      Average standard deviation of split frequencies: 0.008926

      20550000 -- [-4380.081] [...7 remote chains...] -- 57:33:30
      20600000 -- (-4415.994) [...7 remote chains...] -- 57:32:17
      20650000 -- (-4401.397) [...7 remote chains...] -- 57:31:30
      20700000 -- (-4387.740) [...7 remote chains...] -- 57:30:35
      20750000 -- (-4432.359) [...7 remote chains...] -- 57:29:39
      20800000 -- (-4400.921) [...7 remote chains...] -- 57:28:44
      20850000 -- (-4385.383) [...7 remote chains...] -- 57:27:48
      20900000 -- (-4392.873) [...7 remote chains...] -- 57:27:01
      20950000 -- (-4414.489) [...7 remote chains...] -- 57:25:57
      21000000 -- (-4406.835) [...7 remote chains...] -- 57:25:02

      Average standard deviation of split frequencies: 0.009121

      21050000 -- (-4442.243) [...7 remote chains...] -- 57:24:06
      21100000 -- (-4419.671) [...7 remote chains...] -- 57:23:11
      21150000 -- (-4445.877) [...7 remote chains...] -- 57:22:15
      21200000 -- (-4435.085) [...7 remote chains...] -- 57:21:28
      21250000 -- (-4421.521) [...7 remote chains...] -- 57:20:33
      21300000 -- (-4427.467) [...7 remote chains...] -- 57:19:37
      21350000 -- (-4422.997) [...7 remote chains...] -- 57:18:33
      21400000 -- (-4394.413) [...7 remote chains...] -- 57:17:29
      21450000 -- (-4429.297) [...7 remote chains...] -- 57:16:42
      21500000 -- (-4397.642) [...7 remote chains...] -- 57:15:38

      Average standard deviation of split frequencies: 0.008762

      21550000 -- (-4426.424) [...7 remote chains...] -- 57:14:51
      21600000 -- (-4392.322) [...7 remote chains...] -- 57:14:03
      21650000 -- (-4389.790) [...7 remote chains...] -- 57:13:08
      21700000 -- (-4400.760) [...7 remote chains...] -- 57:12:20
      21750000 -- (-4414.341) [...7 remote chains...] -- 57:11:41
      21800000 -- (-4430.318) [...7 remote chains...] -- 57:10:45
      21850000 -- (-4415.132) [...7 remote chains...] -- 57:09:49
      21900000 -- (-4441.162) [...7 remote chains...] -- 57:08:45
      21950000 -- (-4456.374) [...7 remote chains...] -- 57:07:58
      22000000 -- (-4440.749) [...7 remote chains...] -- 57:07:18

      Average standard deviation of split frequencies: 0.008637

      22050000 -- (-4416.289) [...7 remote chains...] -- 57:06:14
      22100000 -- (-4401.499) [...7 remote chains...] -- 57:05:18
      22150000 -- (-4404.079) [...7 remote chains...] -- 57:04:22
      22200000 -- (-4424.701) [...7 remote chains...] -- 57:03:51
      22250000 -- (-4435.988) [...7 remote chains...] -- 57:03:27
      22300000 -- (-4432.983) [...7 remote chains...] -- 57:02:23
      22350000 -- (-4451.706) [...7 remote chains...] -- 57:01:27
      22400000 -- (-4452.951) [...7 remote chains...] -- 57:01:02
      22450000 -- (-4426.120) [...7 remote chains...] -- 57:00:14
      22500000 -- (-4419.612) [...7 remote chains...] -- 56:59:34

      Average standard deviation of split frequencies: 0.007332

      22550000 -- (-4433.534) [...7 remote chains...] -- 56:58:53
      22600000 -- (-4421.301) [...7 remote chains...] -- 56:58:05
      22650000 -- (-4407.234) [...7 remote chains...] -- 56:57:24
      22700000 -- (-4414.432) [...7 remote chains...] -- 56:56:44
      22750000 -- (-4407.752) [...7 remote chains...] -- 56:55:55
      22800000 -- (-4422.383) [...7 remote chains...] -- 56:54:59
      22850000 -- (-4420.859) [...7 remote chains...] -- 56:54:02
      22900000 -- (-4434.373) [...7 remote chains...] -- 56:53:14
      22950000 -- (-4445.264) [...7 remote chains...] -- 56:52:09
      23000000 -- (-4450.148) [...7 remote chains...] -- 56:51:05

      Average standard deviation of split frequencies: 0.006987

      23050000 -- (-4456.445) [...7 remote chains...] -- 56:50:24
      23100000 -- (-4445.082) [...7 remote chains...] -- 56:49:20
      23150000 -- (-4468.460) [...7 remote chains...] -- 56:48:39
      23200000 -- (-4448.233) [...7 remote chains...] -- 56:47:43
      23250000 -- (-4433.811) [...7 remote chains...] -- 56:46:46
      23300000 -- (-4437.767) [...7 remote chains...] -- 56:46:05
      23350000 -- (-4421.062) [...7 remote chains...] -- 56:45:46
      23400000 -- (-4446.036) [...7 remote chains...] -- 56:44:49
      23450000 -- (-4422.580) [...7 remote chains...] -- 56:44:00
      23500000 -- (-4429.260) [...7 remote chains...] -- 56:43:11

      Average standard deviation of split frequencies: 0.006727

      23550000 -- (-4413.075) [...7 remote chains...] -- 56:42:30
      23600000 -- (-4415.016) [...7 remote chains...] -- 56:41:40
      23650000 -- (-4423.648) [...7 remote chains...] -- 56:40:44
      23700000 -- (-4417.496) [...7 remote chains...] -- 56:40:02
      23750000 -- (-4424.596) [...7 remote chains...] -- 56:39:05
      23800000 -- (-4418.174) [...7 remote chains...] -- 56:38:01
      23850000 -- (-4435.314) [...7 remote chains...] -- 56:37:04
      23900000 -- (-4397.695) [...7 remote chains...] -- 56:36:14
      23950000 -- (-4400.022) [...7 remote chains...] -- 56:35:32
      24000000 -- (-4401.837) [...7 remote chains...] -- 56:34:36

      Average standard deviation of split frequencies: 0.006304

      24050000 -- (-4399.141) [...7 remote chains...] -- 56:33:53
      24100000 -- (-4429.449) [...7 remote chains...] -- 56:33:11
      24150000 -- (-4427.070) [...7 remote chains...] -- 56:32:21
      24200000 -- (-4413.547) [...7 remote chains...] -- 56:31:32
      24250000 -- (-4427.615) [...7 remote chains...] -- 56:30:35
      24300000 -- (-4418.510) [...7 remote chains...] -- 56:29:52
      24350000 -- (-4437.289) [...7 remote chains...] -- 56:29:10
      24400000 -- (-4405.411) [...7 remote chains...] -- 56:28:20
      24450000 -- (-4407.917) [...7 remote chains...] -- 56:27:23
      24500000 -- [-4401.359] [...7 remote chains...] -- 56:26:26

      Average standard deviation of split frequencies: 0.005943

      24550000 -- [-4409.311] [...7 remote chains...] -- 56:25:36
      24600000 -- (-4440.370) [...7 remote chains...] -- 56:24:53
      24650000 -- (-4413.104) [...7 remote chains...] -- 56:23:56
      24700000 -- (-4425.361) [...7 remote chains...] -- 56:23:13
      24750000 -- (-4490.709) [...7 remote chains...] -- 56:22:15
      24800000 -- (-4389.751) [...7 remote chains...] -- 56:21:25
      24850000 -- (-4408.580) [...7 remote chains...] -- 56:20:28
      24900000 -- (-4432.714) [...7 remote chains...] -- 56:19:31
      24950000 -- (-4410.927) [...7 remote chains...] -- 56:18:34
      25000000 -- (-4411.697) [...7 remote chains...] -- 56:17:43

      Average standard deviation of split frequencies: 0.005790

      25050000 -- (-4410.173) [...7 remote chains...] -- 56:16:46
      25100000 -- (-4435.783) [...7 remote chains...] -- 56:15:49
      25150000 -- (-4409.679) [...7 remote chains...] -- 56:15:06
      25200000 -- (-4428.444) [...7 remote chains...] -- 56:14:29
      25250000 -- (-4393.530) [...7 remote chains...] -- 56:13:32
      25300000 -- (-4425.075) [...7 remote chains...] -- 56:12:48
      25350000 -- (-4426.206) [...7 remote chains...] -- 56:12:05
      25400000 -- (-4446.192) [...7 remote chains...] -- 56:11:01
      25450000 -- (-4397.186) [...7 remote chains...] -- 56:09:56
      25500000 -- (-4431.205) [...7 remote chains...] -- 56:09:19

      Average standard deviation of split frequencies: 0.006199

      25550000 -- (-4441.819) [...7 remote chains...] -- 56:08:36
      25600000 -- (-4427.468) [...7 remote chains...] -- 56:07:45
      25650000 -- (-4443.476) [...7 remote chains...] -- 56:07:08
      25700000 -- (-4433.756) [...7 remote chains...] -- 56:06:38
      25750000 -- (-4411.485) [...7 remote chains...] -- 56:05:47
      25800000 -- (-4438.469) [...7 remote chains...] -- 56:04:56
      25850000 -- (-4423.267) [...7 remote chains...] -- 56:04:05
      25900000 -- (-4437.119) [...7 remote chains...] -- 56:03:07
      25950000 -- (-4397.344) [...7 remote chains...] -- 56:02:17
      26000000 -- (-4415.882) [...7 remote chains...] -- 56:01:26

      Average standard deviation of split frequencies: 0.006090

      26050000 -- (-4454.249) [...7 remote chains...] -- 56:00:48
      26100000 -- (-4430.318) [...7 remote chains...] -- 55:59:57
      26150000 -- (-4455.555) [...7 remote chains...] -- 55:59:12
      26200000 -- (-4417.710) [...7 remote chains...] -- 55:58:21
      26250000 -- (-4407.814) [...7 remote chains...] -- 55:57:37
      26300000 -- (-4429.126) [...7 remote chains...] -- 55:56:46
      26350000 -- (-4415.808) [...7 remote chains...] -- 55:55:48
      26400000 -- (-4419.407) [...7 remote chains...] -- 55:54:50
      26450000 -- (-4400.222) [...7 remote chains...] -- 55:53:46
      26500000 -- (-4419.299) [...7 remote chains...] -- 55:52:48

      Average standard deviation of split frequencies: 0.005992

      26550000 -- (-4404.600) [...7 remote chains...] -- 55:51:44
      26600000 -- (-4427.537) [...7 remote chains...] -- 55:51:05
      26650000 -- (-4442.832) [...7 remote chains...] -- 55:50:20
      26700000 -- (-4426.634) [...7 remote chains...] -- 55:49:29
      26750000 -- (-4436.524) [...7 remote chains...] -- 55:48:57
      26800000 -- (-4415.066) [...7 remote chains...] -- 55:48:06
      26850000 -- (-4432.531) [...7 remote chains...] -- 55:47:21
      26900000 -- (-4445.345) [...7 remote chains...] -- 55:46:23
      26950000 -- (-4438.724) [...7 remote chains...] -- 55:45:25
      27000000 -- (-4429.522) [...7 remote chains...] -- 55:44:27

      Average standard deviation of split frequencies: 0.006032

      27050000 -- (-4421.653) [...7 remote chains...] -- 55:43:35
      27100000 -- (-4450.164) [...7 remote chains...] -- 55:42:37
      27150000 -- (-4424.714) [...7 remote chains...] -- 55:41:39
      27200000 -- (-4445.381) [...7 remote chains...] -- 55:40:35
      27250000 -- (-4434.154) [...7 remote chains...] -- 55:39:37
      27300000 -- (-4427.021) [...7 remote chains...] -- 55:38:39
      27350000 -- (-4420.616) [...7 remote chains...] -- 55:37:47
      27400000 -- (-4400.057) [...7 remote chains...] -- 55:36:56
      27450000 -- (-4406.992) [...7 remote chains...] -- 55:35:58
      27500000 -- (-4424.896) [...7 remote chains...] -- 55:35:06

      Average standard deviation of split frequencies: 0.006026

      27550000 -- (-4399.356) [...7 remote chains...] -- 55:34:08
      27600000 -- (-4398.720) [...7 remote chains...] -- 55:33:22
      27650000 -- (-4399.954) [...7 remote chains...] -- 55:32:30
      27700000 -- (-4424.472) [...7 remote chains...] -- 55:31:32
      27750000 -- (-4424.146) [...7 remote chains...] -- 55:30:34
      27800000 -- (-4422.148) [...7 remote chains...] -- 55:29:30
      27850000 -- (-4401.074) [...7 remote chains...] -- 55:28:32
      27900000 -- (-4405.713) [...7 remote chains...] -- 55:27:34
      27950000 -- (-4429.091) [...7 remote chains...] -- 55:26:42
      28000000 -- (-4428.102) [...7 remote chains...] -- 55:25:38

      Average standard deviation of split frequencies: 0.006033

      28050000 -- (-4456.981) [...7 remote chains...] -- 55:24:40
      28100000 -- (-4440.924) [...7 remote chains...] -- 55:23:48
      28150000 -- (-4422.565) [...7 remote chains...] -- 55:22:56
      28200000 -- (-4405.907) [...7 remote chains...] -- 55:21:58
      28250000 -- (-4411.343) [...7 remote chains...] -- 55:21:06
      28300000 -- (-4470.169) [...7 remote chains...] -- 55:20:08
      28350000 -- (-4430.331) [...7 remote chains...] -- 55:19:16
      28400000 -- (-4438.524) [...7 remote chains...] -- 55:18:24
      28450000 -- (-4412.710) [...7 remote chains...] -- 55:17:32
      28500000 -- (-4375.171) [...7 remote chains...] -- 55:16:46

      Average standard deviation of split frequencies: 0.006314

      28550000 -- [-4389.419] [...7 remote chains...] -- 55:15:36
      28600000 -- [-4408.124] [...7 remote chains...] -- 55:14:37
      28650000 -- (-4402.122) [...7 remote chains...] -- 55:13:45
      28700000 -- [-4398.764] [...7 remote chains...] -- 55:12:41
      28750000 -- (-4405.487) [...7 remote chains...] -- 55:11:43
      28800000 -- (-4404.632) [...7 remote chains...] -- 55:10:51
      28850000 -- (-4408.464) [...7 remote chains...] -- 55:09:53
      28900000 -- (-4412.297) [...7 remote chains...] -- 55:08:55
      28950000 -- (-4443.704) [...7 remote chains...] -- 55:08:02
      29000000 -- (-4407.996) [...7 remote chains...] -- 55:07:16

      Average standard deviation of split frequencies: 0.006005

      29050000 -- (-4408.356) [...7 remote chains...] -- 55:06:18
      29100000 -- (-4387.341) [...7 remote chains...] -- 55:05:26
      29150000 -- (-4407.253) [...7 remote chains...] -- 55:04:28
      29200000 -- (-4422.587) [...7 remote chains...] -- 55:03:35
      29250000 -- (-4381.996) [...7 remote chains...] -- 55:02:25
      29300000 -- (-4447.150) [...7 remote chains...] -- 55:01:39
      29350000 -- (-4419.695) [...7 remote chains...] -- 55:00:35
      29400000 -- (-4403.688) [...7 remote chains...] -- 54:59:43
      29450000 -- (-4441.422) [...7 remote chains...] -- 54:58:39
      29500000 -- (-4436.592) [...7 remote chains...] -- 54:57:46

      Average standard deviation of split frequencies: 0.005827

      29550000 -- (-4414.530) [...7 remote chains...] -- 54:57:05
      29600000 -- (-4419.387) [...7 remote chains...] -- 54:56:01
      29650000 -- (-4417.299) [...7 remote chains...] -- 54:55:09
      29700000 -- (-4419.072) [...7 remote chains...] -- 54:54:22
      29750000 -- (-4420.869) [...7 remote chains...] -- 54:53:24
      29800000 -- (-4415.334) [...7 remote chains...] -- 54:52:26
      29850000 -- (-4409.173) [...7 remote chains...] -- 54:51:33
      29900000 -- (-4435.998) [...7 remote chains...] -- 54:50:35
      29950000 -- (-4394.003) [...7 remote chains...] -- 54:49:42
      30000000 -- (-4415.670) [...7 remote chains...] -- 54:48:50

      Average standard deviation of split frequencies: 0.005491

      30050000 -- (-4402.986) [...7 remote chains...] -- 54:47:52
      30100000 -- (-4437.414) [...7 remote chains...] -- 54:46:53
      30150000 -- (-4439.635) [...7 remote chains...] -- 54:46:01
      30200000 -- (-4418.631) [...7 remote chains...] -- 54:45:08
      30250000 -- (-4455.504) [...7 remote chains...] -- 54:44:15
      30300000 -- (-4438.116) [...7 remote chains...] -- 54:43:17
      30350000 -- (-4401.626) [...7 remote chains...] -- 54:42:30
      30400000 -- (-4399.195) [...7 remote chains...] -- 54:41:43
      30450000 -- (-4405.755) [...7 remote chains...] -- 54:40:50
      30500000 -- (-4405.464) [...7 remote chains...] -- 54:39:46

      Average standard deviation of split frequencies: 0.005558

      30550000 -- (-4408.333) [...7 remote chains...] -- 54:38:48
      30600000 -- (-4419.627) [...7 remote chains...] -- 54:37:50
      30650000 -- (-4413.303) [...7 remote chains...] -- 54:36:57
      30700000 -- (-4390.068) [...7 remote chains...] -- 54:36:04
      30750000 -- (-4416.591) [...7 remote chains...] -- 54:35:11
      30800000 -- (-4433.985) [...7 remote chains...] -- 54:34:29
      30850000 -- (-4410.037) [...7 remote chains...] -- 54:33:47
      30900000 -- (-4422.697) [...7 remote chains...] -- 54:32:54
      30950000 -- (-4435.445) [...7 remote chains...] -- 54:32:01
      31000000 -- (-4420.638) [...7 remote chains...] -- 54:31:14

      Average standard deviation of split frequencies: 0.005574

      31050000 -- (-4422.114) [...7 remote chains...] -- 54:30:26
      31100000 -- (-4417.030) [...7 remote chains...] -- 54:29:44
      31150000 -- (-4413.290) [...7 remote chains...] -- 54:29:13
      31200000 -- (-4425.166) [...7 remote chains...] -- 54:28:20
      31250000 -- (-4425.808) [...7 remote chains...] -- 54:27:32
      31300000 -- (-4413.915) [...7 remote chains...] -- 54:26:49
      31350000 -- (-4368.337) [...7 remote chains...] -- 54:26:23
      31400000 -- (-4400.003) [...7 remote chains...] -- 54:25:35
      31450000 -- (-4406.726) [...7 remote chains...] -- 54:24:37
      31500000 -- (-4411.229) [...7 remote chains...] -- 54:23:43

      Average standard deviation of split frequencies: 0.005646

      31550000 -- [-4401.753] [...7 remote chains...] -- 54:22:50
      31600000 -- [-4401.953] [...7 remote chains...] -- 54:22:02
      31650000 -- (-4428.161) [...7 remote chains...] -- 54:21:19
      31700000 -- [-4390.037] [...7 remote chains...] -- 54:20:31
      31750000 -- (-4382.831) [...7 remote chains...] -- 54:19:38
      31800000 -- (-4416.843) [...7 remote chains...] -- 54:18:44
      31850000 -- [-4415.482] [...7 remote chains...] -- 54:17:51
      31900000 -- (-4419.392) [...7 remote chains...] -- 54:16:47
      31950000 -- (-4394.965) [...7 remote chains...] -- 54:16:09
      32000000 -- [-4375.959] [...7 remote chains...] -- 54:15:10

      Average standard deviation of split frequencies: 0.005526

      32050000 -- (-4403.690) [...7 remote chains...] -- 54:14:11
      32100000 -- [-4377.623] [...7 remote chains...] -- 54:13:23
      32150000 -- [-4402.610] [...7 remote chains...] -- 54:12:45
      32200000 -- [-4384.211] [...7 remote chains...] -- 54:11:51
      32250000 -- [-4400.545] [...7 remote chains...] -- 54:11:18
      32300000 -- (-4408.937) [...7 remote chains...] -- 54:10:25
      32350000 -- (-4423.080) [...7 remote chains...] -- 54:09:36
      32400000 -- (-4429.353) [...7 remote chains...] -- 54:08:48
      32450000 -- (-4419.961) [...7 remote chains...] -- 54:08:04
      32500000 -- (-4437.309) [...7 remote chains...] -- 54:07:16

      Average standard deviation of split frequencies: 0.005454

      32550000 -- (-4443.084) [...7 remote chains...] -- 54:06:11
      32600000 -- (-4423.306) [...7 remote chains...] -- 54:05:33
      32650000 -- (-4392.789) [...7 remote chains...] -- 54:04:39
      32700000 -- (-4409.260) [...7 remote chains...] -- 54:03:55
      32750000 -- [-4396.426] [...7 remote chains...] -- 54:03:07
      32800000 -- (-4432.234) [...7 remote chains...] -- 54:02:08
      32850000 -- (-4418.542) [...7 remote chains...] -- 54:01:19
      32900000 -- (-4457.127) [...7 remote chains...] -- 54:00:20
      32950000 -- (-4433.182) [...7 remote chains...] -- 53:59:31
      33000000 -- (-4432.561) [...7 remote chains...] -- 53:58:37

      Average standard deviation of split frequencies: 0.005730

      33050000 -- (-4420.401) [...7 remote chains...] -- 53:57:38
      33100000 -- (-4442.495) [...7 remote chains...] -- 53:56:49
      33150000 -- (-4421.473) [...7 remote chains...] -- 53:55:55
      33200000 -- (-4426.727) [...7 remote chains...] -- 53:55:21
      33250000 -- (-4406.250) [...7 remote chains...] -- 53:54:41
      33300000 -- (-4426.940) [...7 remote chains...] -- 53:53:47
      33350000 -- (-4386.490) [...7 remote chains...] -- 53:52:53
      33400000 -- (-4398.331) [...7 remote chains...] -- 53:52:04
      33450000 -- (-4433.869) [...7 remote chains...] -- 53:51:05
      33500000 -- [-4383.499] [...7 remote chains...] -- 53:50:15

      Average standard deviation of split frequencies: 0.005718

      33550000 -- [-4389.569] [...7 remote chains...] -- 53:49:26
      33600000 -- [-4381.038] [...7 remote chains...] -- 53:48:32
      33650000 -- [-4395.829] [...7 remote chains...] -- 53:47:33
      33700000 -- (-4387.223) [...7 remote chains...] -- 53:46:38
      33750000 -- (-4405.377) [...7 remote chains...] -- 53:45:44
      33800000 -- (-4431.722) [...7 remote chains...] -- 53:45:00
      33850000 -- (-4403.677) [...7 remote chains...] -- 53:44:10
      33900000 -- (-4414.766) [...7 remote chains...] -- 53:43:26
      33950000 -- (-4454.717) [...7 remote chains...] -- 53:42:31
      34000000 -- (-4402.056) [...7 remote chains...] -- 53:41:37

      Average standard deviation of split frequencies: 0.005947

      34050000 -- (-4401.562) [...7 remote chains...] -- 53:40:47
      34100000 -- (-4396.280) [...7 remote chains...] -- 53:39:58
      34150000 -- (-4417.762) [...7 remote chains...] -- 53:39:03
      34200000 -- (-4415.541) [...7 remote chains...] -- 53:38:13
      34250000 -- (-4419.781) [...7 remote chains...] -- 53:37:09
      34300000 -- (-4408.509) [...7 remote chains...] -- 53:36:15
      34350000 -- (-4438.248) [...7 remote chains...] -- 53:35:11
      34400000 -- (-4404.044) [...7 remote chains...] -- 53:34:16
      34450000 -- (-4449.337) [...7 remote chains...] -- 53:33:22
      34500000 -- (-4435.366) [...7 remote chains...] -- 53:32:27

      Average standard deviation of split frequencies: 0.005785

      34550000 -- (-4420.939) [...7 remote chains...] -- 53:31:37
      34600000 -- (-4433.494) [...7 remote chains...] -- 53:30:38
      34650000 -- (-4420.454) [...7 remote chains...] -- 53:29:53
      34700000 -- (-4416.058) [...7 remote chains...] -- 53:29:13
      34750000 -- (-4373.165) [...7 remote chains...] -- 53:28:13
      34800000 -- (-4448.529) [...7 remote chains...] -- 53:27:14
      34850000 -- (-4434.646) [...7 remote chains...] -- 53:26:14
      34900000 -- (-4435.408) [...7 remote chains...] -- 53:25:15
      34950000 -- (-4405.975) [...7 remote chains...] -- 53:24:16
      35000000 -- (-4402.231) [...7 remote chains...] -- 53:23:11

      Average standard deviation of split frequencies: 0.005501

      35050000 -- (-4445.685) [...7 remote chains...] -- 53:22:17
      35100000 -- (-4451.519) [...7 remote chains...] -- 53:21:32
      35150000 -- (-4439.843) [...7 remote chains...] -- 53:20:37
      35200000 -- (-4403.104) [...7 remote chains...] -- 53:19:47
      35250000 -- (-4448.596) [...7 remote chains...] -- 53:19:01
      35300000 -- (-4407.291) [...7 remote chains...] -- 53:18:02
      35350000 -- (-4414.683) [...7 remote chains...] -- 53:17:07
      35400000 -- (-4382.590) [...7 remote chains...] -- 53:16:17
      35450000 -- (-4431.716) [...7 remote chains...] -- 53:15:27
      35500000 -- (-4434.403) [...7 remote chains...] -- 53:14:37

      Average standard deviation of split frequencies: 0.005269

      35550000 -- (-4420.078) [...7 remote chains...] -- 53:13:42
      35600000 -- (-4432.290) [...7 remote chains...] -- 53:12:42
      35650000 -- (-4421.521) [...7 remote chains...] -- 53:11:57
      35700000 -- (-4441.203) [...7 remote chains...] -- 53:11:11
      35750000 -- (-4439.589) [...7 remote chains...] -- 53:10:07
      35800000 -- (-4444.796) [...7 remote chains...] -- 53:09:17
      35850000 -- (-4397.899) [...7 remote chains...] -- 53:08:31
      35900000 -- (-4421.792) [...7 remote chains...] -- 53:07:31
      35950000 -- (-4421.713) [...7 remote chains...] -- 53:06:41
      36000000 -- (-4462.244) [...7 remote chains...] -- 53:05:46

      Average standard deviation of split frequencies: 0.005376

      36050000 -- [-4392.254] [...7 remote chains...] -- 53:04:51
      36100000 -- (-4423.254) [...7 remote chains...] -- 53:03:56
      36150000 -- [-4407.428] [...7 remote chains...] -- 53:03:01
      36200000 -- (-4416.788) [...7 remote chains...] -- 53:02:20
      36250000 -- (-4431.939) [...7 remote chains...] -- 53:01:16
      36300000 -- (-4415.407) [...7 remote chains...] -- 53:00:30
      36350000 -- (-4408.184) [...7 remote chains...] -- 52:59:34
      36400000 -- (-4436.268) [...7 remote chains...] -- 52:58:44
      36450000 -- (-4421.892) [...7 remote chains...] -- 52:57:53
      36500000 -- [-4389.061] [...7 remote chains...] -- 52:56:54

      Average standard deviation of split frequencies: 0.005283

      36550000 -- [-4392.405] [...7 remote chains...] -- 52:55:54
      36600000 -- [-4390.559] [...7 remote chains...] -- 52:54:59
      36650000 -- [-4397.694] [...7 remote chains...] -- 52:54:04
      36700000 -- [-4372.032] [...7 remote chains...] -- 52:53:09
      36750000 -- [-4382.466] [...7 remote chains...] -- 52:52:09
      36800000 -- (-4400.318) [...7 remote chains...] -- 52:51:32
      36850000 -- (-4420.052) [...7 remote chains...] -- 52:50:36
      36900000 -- [-4408.675] [...7 remote chains...] -- 52:49:41
      36950000 -- (-4404.313) [...7 remote chains...] -- 52:48:42
      37000000 -- [-4406.943] [...7 remote chains...] -- 52:47:46

      Average standard deviation of split frequencies: 0.005141

      37050000 -- (-4430.583) [...7 remote chains...] -- 52:46:51
      37100000 -- (-4422.375) [...7 remote chains...] -- 52:46:05
      37150000 -- (-4389.919) [...7 remote chains...] -- 52:45:05
      37200000 -- [-4394.682] [...7 remote chains...] -- 52:44:14
      37250000 -- [-4408.949] [...7 remote chains...] -- 52:43:14
      37300000 -- (-4391.741) [...7 remote chains...] -- 52:42:10
      37350000 -- (-4400.959) [...7 remote chains...] -- 52:41:15
      37400000 -- (-4425.115) [...7 remote chains...] -- 52:40:20
      37450000 -- (-4383.560) [...7 remote chains...] -- 52:39:20
      37500000 -- (-4396.871) [...7 remote chains...] -- 52:38:21

      Average standard deviation of split frequencies: 0.005329

      37550000 -- [-4379.292] [...7 remote chains...] -- 52:37:34
      37600000 -- [-4406.685] [...7 remote chains...] -- 52:36:39
      37650000 -- (-4404.408) [...7 remote chains...] -- 52:35:43
      37700000 -- [-4381.314] [...7 remote chains...] -- 52:34:43
      37750000 -- [-4386.830] [...7 remote chains...] -- 52:33:40
      37800000 -- [-4398.392] [...7 remote chains...] -- 52:32:53
      37850000 -- (-4406.547) [...7 remote chains...] -- 52:32:36
      37900000 -- (-4401.499) [...7 remote chains...] -- 52:32:28
      37950000 -- (-4408.441) [...7 remote chains...] -- 52:32:15
      38000000 -- (-4403.831) [...7 remote chains...] -- 52:32:02

      Average standard deviation of split frequencies: 0.005341

      38050000 -- (-4439.212) [...7 remote chains...] -- 52:31:27
      38100000 -- (-4447.308) [...7 remote chains...] -- 52:30:57
      38150000 -- (-4432.438) [...7 remote chains...] -- 52:30:39
      38200000 -- (-4429.276) [...7 remote chains...] -- 52:30:05
      38250000 -- (-4427.145) [...7 remote chains...] -- 52:29:43
      38300000 -- (-4425.859) [...7 remote chains...] -- 52:29:42
      38350000 -- (-4431.176) [...7 remote chains...] -- 52:29:11
      38400000 -- (-4412.386) [...7 remote chains...] -- 52:28:57
      38450000 -- (-4417.012) [...7 remote chains...] -- 52:28:43
      38500000 -- (-4442.887) [...7 remote chains...] -- 52:28:33

      Average standard deviation of split frequencies: 0.005383

      38550000 -- (-4450.523) [...7 remote chains...] -- 52:28:01
      38600000 -- (-4429.573) [...7 remote chains...] -- 52:27:38
      38650000 -- (-4446.254) [...7 remote chains...] -- 52:27:24
      38700000 -- (-4418.741) [...7 remote chains...] -- 52:27:01
      38750000 -- (-4428.998) [...7 remote chains...] -- 52:26:29
      38800000 -- (-4452.086) [...7 remote chains...] -- 52:25:57
      38850000 -- (-4414.227) [...7 remote chains...] -- 52:25:21
      38900000 -- (-4408.964) [...7 remote chains...] -- 52:24:54
      38950000 -- (-4415.910) [...7 remote chains...] -- 52:24:34
      39000000 -- (-4428.335) [...7 remote chains...] -- 52:24:14

      Average standard deviation of split frequencies: 0.005360

      39050000 -- (-4433.427) [...7 remote chains...] -- 52:23:42
      39100000 -- (-4420.630) [...7 remote chains...] -- 52:23:06
      39150000 -- (-4436.385) [...7 remote chains...] -- 52:22:05
      39200000 -- (-4455.782) [...7 remote chains...] -- 52:21:04
      39250000 -- (-4416.275) [...7 remote chains...] -- 52:20:03
      39300000 -- (-4404.192) [...7 remote chains...] -- 52:18:57
      39350000 -- (-4408.965) [...7 remote chains...] -- 52:17:48
      39400000 -- (-4413.368) [...7 remote chains...] -- 52:16:35
      39450000 -- (-4449.594) [...7 remote chains...] -- 52:15:26
      39500000 -- (-4429.770) [...7 remote chains...] -- 52:14:17

      Average standard deviation of split frequencies: 0.005405

      39550000 -- (-4422.584) [...7 remote chains...] -- 52:13:08
      39600000 -- (-4440.997) [...7 remote chains...] -- 52:11:59
      39650000 -- (-4408.436) [...7 remote chains...] -- 52:10:50
      39700000 -- (-4408.679) [...7 remote chains...] -- 52:09:41
      39750000 -- (-4437.504) [...7 remote chains...] -- 52:08:32
      39800000 -- [-4393.147] [...7 remote chains...] -- 52:07:23
      39850000 -- (-4417.077) [...7 remote chains...] -- 52:06:14
      39900000 -- [-4420.232] [...7 remote chains...] -- 52:06:17
      39950000 -- (-4415.766) [...7 remote chains...] -- 52:05:12
      40000000 -- (-4404.790) [...7 remote chains...] -- 52:04:08

      Average standard deviation of split frequencies: 0.005546

      40050000 -- (-4447.684) [...7 remote chains...] -- 52:03:03
      40100000 -- (-4433.700) [...7 remote chains...] -- 52:01:58
      40150000 -- (-4420.399) [...7 remote chains...] -- 52:01:17
      40200000 -- (-4418.109) [...7 remote chains...] -- 52:00:52
      40250000 -- (-4411.767) [...7 remote chains...] -- 51:59:55
      40300000 -- (-4431.043) [...7 remote chains...] -- 51:58:42
      40350000 -- (-4406.163) [...7 remote chains...] -- 51:57:37
      40400000 -- (-4427.683) [...7 remote chains...] -- 51:56:28
      40450000 -- (-4439.994) [...7 remote chains...] -- 51:55:23
      40500000 -- (-4409.227) [...7 remote chains...] -- 51:54:15

      Average standard deviation of split frequencies: 0.005620

      40550000 -- (-4428.335) [...7 remote chains...] -- 51:53:10
      40600000 -- (-4421.162) [...7 remote chains...] -- 51:52:05
      40650000 -- (-4439.526) [...7 remote chains...] -- 51:51:00
      40700000 -- (-4436.008) [...7 remote chains...] -- 51:50:15
      40750000 -- (-4409.647) [...7 remote chains...] -- 51:49:58
      40800000 -- (-4440.144) [...7 remote chains...] -- 51:49:24
      40850000 -- (-4416.170) [...7 remote chains...] -- 51:48:58
      40900000 -- (-4424.951) [...7 remote chains...] -- 51:48:32
      40950000 -- (-4431.151) [...7 remote chains...] -- 51:48:14
      41000000 -- (-4432.043) [...7 remote chains...] -- 51:47:48

      Average standard deviation of split frequencies: 0.005607

      41050000 -- (-4421.910) [...7 remote chains...] -- 51:47:18
      41100000 -- (-4438.665) [...7 remote chains...] -- 51:46:28
      41150000 -- (-4449.015) [...7 remote chains...] -- 51:45:42
      41200000 -- (-4428.669) [...7 remote chains...] -- 51:45:04
      41250000 -- (-4416.709) [...7 remote chains...] -- 51:44:11
      41300000 -- (-4417.172) [...7 remote chains...] -- 51:43:33
      41350000 -- (-4416.613) [...7 remote chains...] -- 51:42:58
      41400000 -- (-4434.616) [...7 remote chains...] -- 51:42:12
      41450000 -- (-4399.221) [...7 remote chains...] -- 51:41:26
      41500000 -- (-4413.434) [...7 remote chains...] -- 51:40:48

      Average standard deviation of split frequencies: 0.005852

      41550000 -- [-4388.353] [...7 remote chains...] -- 51:40:10
      41600000 -- [-4379.172] [...7 remote chains...] -- 51:39:23
      41650000 -- [-4379.637] [...7 remote chains...] -- 51:38:41
      41700000 -- [-4396.244] [...7 remote chains...] -- 51:38:06
      41750000 -- (-4435.882) [...7 remote chains...] -- 51:37:39
      41800000 -- (-4421.743) [...7 remote chains...] -- 51:37:08
      41850000 -- (-4419.319) [...7 remote chains...] -- 51:36:33
      41900000 -- (-4444.696) [...7 remote chains...] -- 51:35:35
      41950000 -- (-4427.473) [...7 remote chains...] -- 51:34:26
      42000000 -- (-4416.460) [...7 remote chains...] -- 51:33:21

      Average standard deviation of split frequencies: 0.005590

      42050000 -- (-4411.675) [...7 remote chains...] -- 51:32:15
      42100000 -- (-4429.385) [...7 remote chains...] -- 51:31:10
      42150000 -- (-4414.305) [...7 remote chains...] -- 51:30:27
      42200000 -- (-4419.219) [...7 remote chains...] -- 51:29:37
      42250000 -- (-4418.978) [...7 remote chains...] -- 51:28:36
      42300000 -- (-4401.667) [...7 remote chains...] -- 51:27:42
      42350000 -- (-4369.583) [...7 remote chains...] -- 51:26:55
      42400000 -- (-4396.848) [...7 remote chains...] -- 51:26:12
      42450000 -- (-4422.870) [...7 remote chains...] -- 51:25:14
      42500000 -- (-4380.527) [...7 remote chains...] -- 51:24:42

      Average standard deviation of split frequencies: 0.005433

      42550000 -- (-4401.444) [...7 remote chains...] -- 51:24:22
      42600000 -- (-4434.896) [...7 remote chains...] -- 51:23:53
      42650000 -- (-4423.022) [...7 remote chains...] -- 51:23:28
      42700000 -- [-4404.506] [...7 remote chains...] -- 51:22:56
      42750000 -- (-4389.255) [...7 remote chains...] -- 51:22:24
      42800000 -- (-4431.166) [...7 remote chains...] -- 51:21:48
      42850000 -- (-4421.787) [...7 remote chains...] -- 51:21:12
      42900000 -- (-4424.841) [...7 remote chains...] -- 51:20:36
      42950000 -- (-4417.943) [...7 remote chains...] -- 51:20:10
      43000000 -- [-4383.361] [...7 remote chains...] -- 51:19:41

      Average standard deviation of split frequencies: 0.005383

      43050000 -- (-4403.630) [...7 remote chains...] -- 51:19:08
      43100000 -- (-4380.442) [...7 remote chains...] -- 51:18:36
      43150000 -- (-4400.079) [...7 remote chains...] -- 51:18:10
      43200000 -- (-4429.443) [...7 remote chains...] -- 51:17:33
      43250000 -- (-4439.538) [...7 remote chains...] -- 51:16:31
      43300000 -- (-4423.465) [...7 remote chains...] -- 51:15:26
      43350000 -- (-4425.641) [...7 remote chains...] -- 51:14:16
      43400000 -- (-4419.400) [...7 remote chains...] -- 51:13:11
      43450000 -- (-4420.990) [...7 remote chains...] -- 51:12:01
      43500000 -- (-4409.331) [...7 remote chains...] -- 51:10:56

      Average standard deviation of split frequencies: 0.005253

      43550000 -- (-4437.460) [...7 remote chains...] -- 51:09:50
      43600000 -- (-4412.464) [...7 remote chains...] -- 51:08:41
      43650000 -- (-4382.492) [...7 remote chains...] -- 51:07:36
      43700000 -- (-4381.087) [...7 remote chains...] -- 51:06:30
      43750000 -- (-4445.885) [...7 remote chains...] -- 51:05:21
      43800000 -- (-4422.495) [...7 remote chains...] -- 51:04:15
      43850000 -- (-4429.715) [...7 remote chains...] -- 51:03:28
      43900000 -- (-4425.641) [...7 remote chains...] -- 51:02:54
      43950000 -- (-4443.549) [...7 remote chains...] -- 51:02:21
      44000000 -- (-4411.334) [...7 remote chains...] -- 51:01:54

      Average standard deviation of split frequencies: 0.005192

      44050000 -- (-4389.903) [...7 remote chains...] -- 51:01:03
      44100000 -- (-4415.843) [...7 remote chains...] -- 51:00:12
      44150000 -- (-4381.537) [...7 remote chains...] -- 50:59:38
      44200000 -- (-4413.191) [...7 remote chains...] -- 50:59:11
      44250000 -- (-4433.089) [...7 remote chains...] -- 50:58:41
      44300000 -- (-4444.157) [...7 remote chains...] -- 50:58:03
      44350000 -- (-4416.926) [...7 remote chains...] -- 50:57:25
      44400000 -- (-4415.836) [...7 remote chains...] -- 50:56:37
      44450000 -- (-4422.768) [...7 remote chains...] -- 50:55:32
      44500000 -- (-4429.821) [...7 remote chains...] -- 50:54:29

      Average standard deviation of split frequencies: 0.005244

      44550000 -- (-4439.031) [...7 remote chains...] -- 50:53:20
      44600000 -- (-4443.517) [...7 remote chains...] -- 50:52:15
      44650000 -- (-4414.361) [...7 remote chains...] -- 50:51:09
      44700000 -- [-4398.473] [...7 remote chains...] -- 50:50:03
      44750000 -- [-4391.242] [...7 remote chains...] -- 50:48:54
      44800000 -- [-4383.736] [...7 remote chains...] -- 50:47:52
      44850000 -- [-4394.517] [...7 remote chains...] -- 50:46:43
      44900000 -- (-4413.128) [...7 remote chains...] -- 50:45:38
      44950000 -- (-4402.929) [...7 remote chains...] -- 50:44:36
      45000000 -- [-4412.188] [...7 remote chains...] -- 50:43:30

      Average standard deviation of split frequencies: 0.005120

      45050000 -- [-4405.478] [...7 remote chains...] -- 50:42:25
      45100000 -- (-4439.768) [...7 remote chains...] -- 50:41:23
      45150000 -- [-4398.564] [...7 remote chains...] -- 50:40:17
      45200000 -- [-4403.388] [...7 remote chains...] -- 50:39:12
      45250000 -- [-4385.241] [...7 remote chains...] -- 50:38:06
      45300000 -- (-4405.899) [...7 remote chains...] -- 50:37:04
      45350000 -- [-4392.864] [...7 remote chains...] -- 50:35:59
      45400000 -- (-4395.739) [...7 remote chains...] -- 50:34:50
      45450000 -- (-4445.140) [...7 remote chains...] -- 50:33:45
      45500000 -- (-4430.286) [...7 remote chains...] -- 50:32:40

      Average standard deviation of split frequencies: 0.005056

      45550000 -- (-4427.825) [...7 remote chains...] -- 50:31:38
      45600000 -- (-4424.183) [...7 remote chains...] -- 50:30:29
      45650000 -- (-4414.161) [...7 remote chains...] -- 50:29:21
      45700000 -- (-4398.270) [...7 remote chains...] -- 50:28:15
      45750000 -- (-4458.227) [...7 remote chains...] -- 50:27:10
      45800000 -- (-4444.255) [...7 remote chains...] -- 50:26:05
      45850000 -- (-4430.569) [...7 remote chains...] -- 50:25:03
      45900000 -- (-4400.650) [...7 remote chains...] -- 50:23:55
      45950000 -- (-4406.671) [...7 remote chains...] -- 50:22:49
      46000000 -- [-4409.298] [...7 remote chains...] -- 50:21:44

      Average standard deviation of split frequencies: 0.005006

      46050000 -- [-4406.840] [...7 remote chains...] -- 50:20:39
      46100000 -- (-4431.241) [...7 remote chains...] -- 50:19:38
      46150000 -- (-4414.411) [...7 remote chains...] -- 50:18:29
      46200000 -- (-4410.867) [...7 remote chains...] -- 50:17:27
      46250000 -- (-4408.561) [...7 remote chains...] -- 50:16:19
      46300000 -- (-4412.431) [...7 remote chains...] -- 50:15:14
      46350000 -- (-4415.730) [...7 remote chains...] -- 50:14:09
      46400000 -- (-4418.892) [...7 remote chains...] -- 50:13:01
      46450000 -- [-4391.153] [...7 remote chains...] -- 50:11:56
      46500000 -- (-4386.837) [...7 remote chains...] -- 50:10:51

      Average standard deviation of split frequencies: 0.004942

      46550000 -- (-4397.663) [...7 remote chains...] -- 50:09:43
      46600000 -- [-4426.394] [...7 remote chains...] -- 50:08:38
      46650000 -- [-4387.075] [...7 remote chains...] -- 50:07:30
      46700000 -- [-4389.142] [...7 remote chains...] -- 50:06:25
      46750000 -- [-4387.454] [...7 remote chains...] -- 50:05:17
      46800000 -- [-4399.454] [...7 remote chains...] -- 50:04:12
      46850000 -- [-4405.159] [...7 remote chains...] -- 50:03:04
      46900000 -- [-4391.571] [...7 remote chains...] -- 50:01:59
      46950000 -- (-4425.495) [...7 remote chains...] -- 50:00:57
      47000000 -- (-4397.678) [...7 remote chains...] -- 49:59:53

      Average standard deviation of split frequencies: 0.004930

      47050000 -- (-4391.646) [...7 remote chains...] -- 49:58:48
      47100000 -- (-4422.748) [...7 remote chains...] -- 49:57:46
      47150000 -- (-4411.863) [...7 remote chains...] -- 49:56:38
      47200000 -- (-4406.499) [...7 remote chains...] -- 49:55:34
      47250000 -- (-4442.104) [...7 remote chains...] -- 49:54:29
      47300000 -- (-4415.161) [...7 remote chains...] -- 49:53:28
      47350000 -- (-4425.165) [...7 remote chains...] -- 49:52:23
      47400000 -- (-4447.103) [...7 remote chains...] -- 49:51:18
      47450000 -- (-4408.566) [...7 remote chains...] -- 49:50:17
      47500000 -- (-4392.137) [...7 remote chains...] -- 49:49:09

      Average standard deviation of split frequencies: 0.004862

      47550000 -- [-4380.375] [...7 remote chains...] -- 49:48:11
      47600000 -- [-4367.737] [...7 remote chains...] -- 49:47:06
      47650000 -- [-4396.412] [...7 remote chains...] -- 49:46:02
      47700000 -- [-4415.540] [...7 remote chains...] -- 49:44:57
      47750000 -- [-4394.993] [...7 remote chains...] -- 49:43:56
      47800000 -- [-4395.304] [...7 remote chains...] -- 49:42:48
      47850000 -- [-4385.296] [...7 remote chains...] -- 49:41:44
      47900000 -- (-4416.640) [...7 remote chains...] -- 49:40:42
      47950000 -- (-4427.208) [...7 remote chains...] -- 49:39:38
      48000000 -- (-4395.946) [...7 remote chains...] -- 49:38:34

      Average standard deviation of split frequencies: 0.004718

      48050000 -- [-4405.706] [...7 remote chains...] -- 49:37:29
      48100000 -- [-4405.970] [...7 remote chains...] -- 49:37:18
      48150000 -- [-4400.683] [...7 remote chains...] -- 49:36:14
      48200000 -- [-4405.507] [...7 remote chains...] -- 49:35:09
      48250000 -- [-4440.828] [...7 remote chains...] -- 49:34:05
      48300000 -- [-4387.908] [...7 remote chains...] -- 49:32:57
      48350000 -- [-4401.621] [...7 remote chains...] -- 49:31:53
      48400000 -- [-4389.436] [...7 remote chains...] -- 49:30:52
      48450000 -- (-4434.230) [...7 remote chains...] -- 49:29:50
      48500000 -- [-4399.760] [...7 remote chains...] -- 49:28:46

      Average standard deviation of split frequencies: 0.004621

      48550000 -- [-4416.503] [...7 remote chains...] -- 49:27:39
      48600000 -- (-4418.558) [...7 remote chains...] -- 49:26:31
      48650000 -- (-4412.587) [...7 remote chains...] -- 49:25:27
      48700000 -- (-4390.669) [...7 remote chains...] -- 49:24:26
      48750000 -- [-4374.485] [...7 remote chains...] -- 49:23:24
      48800000 -- (-4394.760) [...7 remote chains...] -- 49:22:20
      48850000 -- (-4422.853) [...7 remote chains...] -- 49:21:16
      48900000 -- [-4398.284] [...7 remote chains...] -- 49:20:08
      48950000 -- (-4420.485) [...7 remote chains...] -- 49:19:01
      49000000 -- (-4402.943) [...7 remote chains...] -- 49:17:57

      Average standard deviation of split frequencies: 0.004955

      49050000 -- (-4418.865) [...7 remote chains...] -- 49:16:56
      49100000 -- (-4443.115) [...7 remote chains...] -- 49:15:48
      49150000 -- (-4452.670) [...7 remote chains...] -- 49:14:44
      49200000 -- (-4421.522) [...7 remote chains...] -- 49:13:46
      49250000 -- (-4417.779) [...7 remote chains...] -- 49:12:45
      49300000 -- (-4424.711) [...7 remote chains...] -- 49:11:38
      49350000 -- (-4394.428) [...7 remote chains...] -- 49:10:34
      49400000 -- (-4419.996) [...7 remote chains...] -- 49:09:27
      49450000 -- (-4418.056) [...7 remote chains...] -- 49:08:26
      49500000 -- [-4397.108] [...7 remote chains...] -- 49:07:25

      Average standard deviation of split frequencies: 0.004786

      49550000 -- (-4406.224) [...7 remote chains...] -- 49:06:21
      49600000 -- (-4428.846) [...7 remote chains...] -- 49:05:16
      49650000 -- (-4435.591) [...7 remote chains...] -- 49:04:09
      49700000 -- (-4386.664) [...7 remote chains...] -- 49:03:05
      49750000 -- (-4418.095) [...7 remote chains...] -- 49:02:01
      49800000 -- (-4424.133) [...7 remote chains...] -- 49:00:57
      49850000 -- (-4425.470) [...7 remote chains...] -- 48:59:56
      49900000 -- (-4447.699) [...7 remote chains...] -- 48:58:49
      49950000 -- (-4420.443) [...7 remote chains...] -- 48:57:51
      50000000 -- (-4400.012) [...7 remote chains...] -- 48:56:45

      Average standard deviation of split frequencies: 0.004542

      50050000 -- (-4402.442) [...7 remote chains...] -- 48:55:41
      50100000 -- (-4451.014) [...7 remote chains...] -- 48:54:34
      50150000 -- (-4388.026) [...7 remote chains...] -- 48:53:27
      50200000 -- (-4435.695) [...7 remote chains...] -- 48:52:20
      50250000 -- (-4426.526) [...7 remote chains...] -- 48:51:16
      50300000 -- (-4443.134) [...7 remote chains...] -- 48:50:09
      50350000 -- (-4404.900) [...7 remote chains...] -- 48:49:02
      50400000 -- (-4416.217) [...7 remote chains...] -- 48:47:59
      50450000 -- (-4398.398) [...7 remote chains...] -- 48:46:55
      50500000 -- (-4429.564) [...7 remote chains...] -- 48:45:51

      Average standard deviation of split frequencies: 0.004533

      50550000 -- (-4432.170) [...7 remote chains...] -- 48:44:44
      50600000 -- (-4425.456) [...7 remote chains...] -- 48:43:40
      50650000 -- (-4430.636) [...7 remote chains...] -- 48:42:37
      50700000 -- (-4430.648) [...7 remote chains...] -- 48:41:36
      50750000 -- (-4430.851) [...7 remote chains...] -- 48:40:32
      50800000 -- (-4437.670) [...7 remote chains...] -- 48:39:26
      50850000 -- (-4413.501) [...7 remote chains...] -- 48:38:22
      50900000 -- (-4454.831) [...7 remote chains...] -- 48:37:18
      50950000 -- (-4411.771) [...7 remote chains...] -- 48:36:15
      51000000 -- (-4407.662) [...7 remote chains...] -- 48:35:08

      Average standard deviation of split frequencies: 0.004512

      51050000 -- (-4420.143) [...7 remote chains...] -- 48:34:07
      51100000 -- (-4402.053) [...7 remote chains...] -- 48:33:07
      51150000 -- (-4407.684) [...7 remote chains...] -- 48:31:57
      51200000 -- (-4412.955) [...7 remote chains...] -- 48:30:54
      51250000 -- (-4402.534) [...7 remote chains...] -- 48:29:47
      51300000 -- (-4417.688) [...7 remote chains...] -- 48:28:49
      51350000 -- [-4408.900] [...7 remote chains...] -- 48:27:43
      51400000 -- (-4401.963) [...7 remote chains...] -- 48:26:42
      51450000 -- (-4422.795) [...7 remote chains...] -- 48:25:36
      51500000 -- (-4416.182) [...7 remote chains...] -- 48:24:35

      Average standard deviation of split frequencies: 0.004583

      51550000 -- [-4392.729] [...7 remote chains...] -- 48:23:29
      51600000 -- (-4432.873) [...7 remote chains...] -- 48:22:22
      51650000 -- (-4436.831) [...7 remote chains...] -- 48:21:19
      51700000 -- (-4454.057) [...7 remote chains...] -- 48:20:12
      51750000 -- (-4423.431) [...7 remote chains...] -- 48:19:09
      51800000 -- (-4414.127) [...7 remote chains...] -- 48:18:08
      51850000 -- [-4400.291] [...7 remote chains...] -- 48:17:05
      51900000 -- (-4417.126) [...7 remote chains...] -- 48:16:02
      51950000 -- (-4386.667) [...7 remote chains...] -- 48:15:01
      52000000 -- [-4417.963] [...7 remote chains...] -- 48:13:55

      Average standard deviation of split frequencies: 0.004314

      52050000 -- [-4387.619] [...7 remote chains...] -- 48:12:51
      52100000 -- (-4403.179) [...7 remote chains...] -- 48:11:48
      52150000 -- (-4386.041) [...7 remote chains...] -- 48:10:42
      52200000 -- (-4411.855) [...7 remote chains...] -- 48:09:41
      52250000 -- (-4407.768) [...7 remote chains...] -- 48:08:44
      52300000 -- [-4401.576] [...7 remote chains...] -- 48:07:40
      52350000 -- [-4396.944] [...7 remote chains...] -- 48:06:37
      52400000 -- [-4382.964] [...7 remote chains...] -- 48:05:34
      52450000 -- (-4404.252) [...7 remote chains...] -- 48:04:28
      52500000 -- (-4391.152) [...7 remote chains...] -- 48:03:22

      Average standard deviation of split frequencies: 0.004069

      52550000 -- (-4401.362) [...7 remote chains...] -- 48:02:18
      52600000 -- (-4376.803) [...7 remote chains...] -- 48:01:12
      52650000 -- (-4404.714) [...7 remote chains...] -- 48:00:06
      52700000 -- (-4411.052) [...7 remote chains...] -- 47:59:00
      52750000 -- (-4449.982) [...7 remote chains...] -- 47:57:57
      52800000 -- (-4441.819) [...7 remote chains...] -- 47:56:54
      52850000 -- (-4412.666) [...7 remote chains...] -- 47:55:48
      52900000 -- [-4380.217] [...7 remote chains...] -- 47:54:45
      52950000 -- [-4398.548] [...7 remote chains...] -- 47:53:39
      53000000 -- [-4396.636] [...7 remote chains...] -- 47:52:36

      Average standard deviation of split frequencies: 0.004217

      53050000 -- [-4409.602] [...7 remote chains...] -- 47:51:32
      53100000 -- [-4389.260] [...7 remote chains...] -- 47:50:27
      53150000 -- (-4415.787) [...7 remote chains...] -- 47:49:24
      53200000 -- (-4395.975) [...7 remote chains...] -- 47:48:20
      53250000 -- [-4405.669] [...7 remote chains...] -- 47:47:17
      53300000 -- [-4404.065] [...7 remote chains...] -- 47:46:12
      53350000 -- [-4393.864] [...7 remote chains...] -- 47:45:06
      53400000 -- [-4381.906] [...7 remote chains...] -- 47:44:00
      53450000 -- [-4411.839] [...7 remote chains...] -- 47:42:57
      53500000 -- [-4393.250] [...7 remote chains...] -- 47:41:51

      Average standard deviation of split frequencies: 0.004138

      53550000 -- (-4417.263) [...7 remote chains...] -- 47:40:48
      53600000 -- (-4412.581) [...7 remote chains...] -- 47:39:45
      53650000 -- (-4405.042) [...7 remote chains...] -- 47:38:45
      53700000 -- (-4408.251) [...7 remote chains...] -- 47:37:42
      53750000 -- (-4422.926) [...7 remote chains...] -- 47:36:36
      53800000 -- (-4417.395) [...7 remote chains...] -- 47:35:33
      53850000 -- (-4408.946) [...7 remote chains...] -- 47:34:33
      53900000 -- [-4374.276] [...7 remote chains...] -- 47:33:30
      53950000 -- [-4417.044] [...7 remote chains...] -- 47:32:25
      54000000 -- [-4398.703] [...7 remote chains...] -- 47:31:22

      Average standard deviation of split frequencies: 0.003903

      54050000 -- [-4393.909] [...7 remote chains...] -- 47:30:16
      54100000 -- [-4414.606] [...7 remote chains...] -- 47:29:13
      54150000 -- (-4405.576) [...7 remote chains...] -- 47:28:10
      54200000 -- (-4404.151) [...7 remote chains...] -- 47:27:05
      54250000 -- (-4410.106) [...7 remote chains...] -- 47:25:59
      54300000 -- (-4414.967) [...7 remote chains...] -- 47:24:57
      54350000 -- (-4465.613) [...7 remote chains...] -- 47:23:54
      54400000 -- (-4423.994) [...7 remote chains...] -- 47:22:48
      54450000 -- (-4415.508) [...7 remote chains...] -- 47:21:43
      54500000 -- (-4427.429) [...7 remote chains...] -- 47:20:43

      Average standard deviation of split frequencies: 0.003829

      54550000 -- (-4419.677) [...7 remote chains...] -- 47:19:37
      54600000 -- (-4438.173) [...7 remote chains...] -- 47:18:32
      54650000 -- (-4427.338) [...7 remote chains...] -- 47:17:29
      54700000 -- (-4429.392) [...7 remote chains...] -- 47:16:26
      54750000 -- (-4418.905) [...7 remote chains...] -- 47:15:21
      54800000 -- (-4399.513) [...7 remote chains...] -- 47:14:16
      54850000 -- (-4388.349) [...7 remote chains...] -- 47:13:13
      54900000 -- (-4415.690) [...7 remote chains...] -- 47:12:10
      54950000 -- (-4443.960) [...7 remote chains...] -- 47:11:05
      55000000 -- (-4401.132) [...7 remote chains...] -- 47:10:00

      Average standard deviation of split frequencies: 0.003814

      55050000 -- (-4418.822) [...7 remote chains...] -- 47:08:57
      55100000 -- (-4438.973) [...7 remote chains...] -- 47:07:57
      55150000 -- (-4431.625) [...7 remote chains...] -- 47:06:52
      55200000 -- (-4421.494) [...7 remote chains...] -- 47:05:47
      55250000 -- (-4382.874) [...7 remote chains...] -- 47:04:41
      55300000 -- [-4379.961] [...7 remote chains...] -- 47:03:39
      55350000 -- (-4417.003) [...7 remote chains...] -- 47:02:36
      55400000 -- [-4378.750] [...7 remote chains...] -- 47:01:31
      55450000 -- (-4439.868) [...7 remote chains...] -- 47:00:31
      55500000 -- (-4397.036) [...7 remote chains...] -- 46:59:29

      Average standard deviation of split frequencies: 0.003833

      55550000 -- (-4462.190) [...7 remote chains...] -- 46:58:31
      55600000 -- (-4425.814) [...7 remote chains...] -- 46:57:29
      55650000 -- (-4438.472) [...7 remote chains...] -- 46:56:26
      55700000 -- (-4438.330) [...7 remote chains...] -- 46:55:26
      55750000 -- (-4420.990) [...7 remote chains...] -- 46:54:24
      55800000 -- (-4417.480) [...7 remote chains...] -- 46:53:21
      55850000 -- (-4409.540) [...7 remote chains...] -- 46:52:19
      55900000 -- (-4400.635) [...7 remote chains...] -- 46:51:16
      55950000 -- (-4401.745) [...7 remote chains...] -- 46:50:14
      56000000 -- [-4391.241] [...7 remote chains...] -- 46:49:12

      Average standard deviation of split frequencies: 0.004207

      56050000 -- (-4393.369) [...7 remote chains...] -- 46:48:09
      56100000 -- (-4391.533) [...7 remote chains...] -- 46:47:04
      56150000 -- (-4398.673) [...7 remote chains...] -- 46:46:02
      56200000 -- (-4401.192) [...7 remote chains...] -- 46:44:57
      56250000 -- (-4441.020) [...7 remote chains...] -- 46:43:54
      56300000 -- (-4419.762) [...7 remote chains...] -- 46:42:49
      56350000 -- (-4460.237) [...7 remote chains...] -- 46:41:44
      56400000 -- (-4415.570) [...7 remote chains...] -- 46:40:40
      56450000 -- [-4412.012] [...7 remote chains...] -- 46:39:37
      56500000 -- [-4392.033] [...7 remote chains...] -- 46:38:35

      Average standard deviation of split frequencies: 0.004390

      56550000 -- (-4412.475) [...7 remote chains...] -- 46:37:32
      56600000 -- (-4394.073) [...7 remote chains...] -- 46:36:33
      56650000 -- (-4435.710) [...7 remote chains...] -- 46:35:28
      56700000 -- (-4436.878) [...7 remote chains...] -- 46:34:26
      56750000 -- (-4433.538) [...7 remote chains...] -- 46:33:21
      56800000 -- [-4396.389] [...7 remote chains...] -- 46:32:18
      56850000 -- [-4409.141] [...7 remote chains...] -- 46:31:16
      56900000 -- [-4394.693] [...7 remote chains...] -- 46:30:14
      56950000 -- (-4432.932) [...7 remote chains...] -- 46:29:12
      57000000 -- [-4391.161] [...7 remote chains...] -- 46:28:09

      Average standard deviation of split frequencies: 0.004655

      57050000 -- (-4416.443) [...7 remote chains...] -- 46:27:07
      57100000 -- (-4430.433) [...7 remote chains...] -- 46:26:07
      57150000 -- (-4431.803) [...7 remote chains...] -- 46:25:05
      57200000 -- (-4404.245) [...7 remote chains...] -- 46:24:01
      57250000 -- (-4416.267) [...7 remote chains...] -- 46:22:58
      57300000 -- (-4387.340) [...7 remote chains...] -- 46:21:56
      57350000 -- [-4417.275] [...7 remote chains...] -- 46:20:54
      57400000 -- [-4392.056] [...7 remote chains...] -- 46:19:49
      57450000 -- (-4407.891) [...7 remote chains...] -- 46:18:50
      57500000 -- (-4402.494) [...7 remote chains...] -- 46:17:45

      Average standard deviation of split frequencies: 0.004756

      57550000 -- (-4418.042) [...7 remote chains...] -- 46:16:43
      57600000 -- (-4411.963) [...7 remote chains...] -- 46:15:41
      57650000 -- (-4395.464) [...7 remote chains...] -- 46:14:39
      57700000 -- (-4392.028) [...7 remote chains...] -- 46:13:37
      57750000 -- (-4414.418) [...7 remote chains...] -- 46:12:37
      57800000 -- (-4422.629) [...7 remote chains...] -- 46:11:35
      57850000 -- (-4439.779) [...7 remote chains...] -- 46:10:33
      57900000 -- (-4430.670) [...7 remote chains...] -- 46:09:31
      57950000 -- (-4421.544) [...7 remote chains...] -- 46:08:29
      58000000 -- (-4445.450) [...7 remote chains...] -- 46:07:24

      Average standard deviation of split frequencies: 0.004909

      58050000 -- (-4424.931) [...7 remote chains...] -- 46:06:20
      58100000 -- (-4426.896) [...7 remote chains...] -- 46:05:17
      58150000 -- (-4437.806) [...7 remote chains...] -- 46:04:15
      58200000 -- (-4414.274) [...7 remote chains...] -- 46:03:11
      58250000 -- (-4432.272) [...7 remote chains...] -- 46:02:07
      58300000 -- (-4426.317) [...7 remote chains...] -- 46:01:05
      58350000 -- (-4403.961) [...7 remote chains...] -- 46:00:00
      58400000 -- (-4399.370) [...7 remote chains...] -- 45:58:56
      58450000 -- (-4398.702) [...7 remote chains...] -- 45:57:56
      58500000 -- (-4426.581) [...7 remote chains...] -- 45:56:52

      Average standard deviation of split frequencies: 0.004593

      58550000 -- (-4417.020) [...7 remote chains...] -- 45:55:52
      58600000 -- (-4444.559) [...7 remote chains...] -- 45:54:50
      58650000 -- (-4433.135) [...7 remote chains...] -- 45:53:51
      58700000 -- (-4414.678) [...7 remote chains...] -- 45:52:46
      58750000 -- (-4421.440) [...7 remote chains...] -- 45:51:47
      58800000 -- (-4455.430) [...7 remote chains...] -- 45:50:47
      58850000 -- (-4417.012) [...7 remote chains...] -- 45:49:46
      58900000 -- (-4432.342) [...7 remote chains...] -- 45:48:44
      58950000 -- (-4435.001) [...7 remote chains...] -- 45:47:42
      59000000 -- (-4422.339) [...7 remote chains...] -- 45:46:40

      Average standard deviation of split frequencies: 0.004587

      59050000 -- (-4417.490) [...7 remote chains...] -- 45:45:36
      59100000 -- [-4404.438] [...7 remote chains...] -- 45:44:34
      59150000 -- [-4378.158] [...7 remote chains...] -- 45:43:29
      59200000 -- [-4381.720] [...7 remote chains...] -- 45:42:28
      59250000 -- [-4391.683] [...7 remote chains...] -- 45:41:23
      59300000 -- [-4398.035] [...7 remote chains...] -- 45:40:22
      59350000 -- (-4429.369) [...7 remote chains...] -- 45:39:20
      59400000 -- (-4427.712) [...7 remote chains...] -- 45:38:18
      59450000 -- (-4435.005) [...7 remote chains...] -- 45:37:14
      59500000 -- (-4426.729) [...7 remote chains...] -- 45:36:12

      Average standard deviation of split frequencies: 0.004718

      59550000 -- (-4403.703) [...7 remote chains...] -- 45:35:10
      59600000 -- (-4416.028) [...7 remote chains...] -- 45:34:08
      59650000 -- (-4412.737) [...7 remote chains...] -- 45:33:07
      59700000 -- (-4472.863) [...7 remote chains...] -- 45:32:07
      59750000 -- (-4450.546) [...7 remote chains...] -- 45:31:05
      59800000 -- (-4415.850) [...7 remote chains...] -- 45:30:04
      59850000 -- (-4445.042) [...7 remote chains...] -- 45:29:02
      59900000 -- (-4438.858) [...7 remote chains...] -- 45:27:58
      59950000 -- (-4416.045) [...7 remote chains...] -- 45:26:56
      60000000 -- (-4445.474) [...7 remote chains...] -- 45:25:52

      Average standard deviation of split frequencies: 0.004599

      60050000 -- (-4419.545) [...7 remote chains...] -- 45:24:50
      60100000 -- (-4421.654) [...7 remote chains...] -- 45:23:46
      60150000 -- (-4404.269) [...7 remote chains...] -- 45:22:45
      60200000 -- (-4423.893) [...7 remote chains...] -- 45:21:41
      60250000 -- [-4387.047] [...7 remote chains...] -- 45:20:39
      60300000 -- (-4439.570) [...7 remote chains...] -- 45:19:35
      60350000 -- (-4409.979) [...7 remote chains...] -- 45:18:31
      60400000 -- [-4423.988] [...7 remote chains...] -- 45:17:30
      60450000 -- [-4370.986] [...7 remote chains...] -- 45:16:28
      60500000 -- (-4401.952) [...7 remote chains...] -- 45:15:24

      Average standard deviation of split frequencies: 0.004618

      60550000 -- (-4399.854) [...7 remote chains...] -- 45:14:22
      60600000 -- [-4405.882] [...7 remote chains...] -- 45:13:21
      60650000 -- (-4419.407) [...7 remote chains...] -- 45:12:24
      60700000 -- (-4414.306) [...7 remote chains...] -- 45:11:22
      60750000 -- (-4376.916) [...7 remote chains...] -- 45:10:21
      60800000 -- (-4410.695) [...7 remote chains...] -- 45:09:17
      60850000 -- (-4434.655) [...7 remote chains...] -- 45:08:15
      60900000 -- [-4393.895] [...7 remote chains...] -- 45:07:11
      60950000 -- [-4402.693] [...7 remote chains...] -- 45:06:07
      61000000 -- [-4400.203] [...7 remote chains...] -- 45:05:06

      Average standard deviation of split frequencies: 0.004688

      61050000 -- (-4415.718) [...7 remote chains...] -- 45:04:02
      61100000 -- (-4409.294) [...7 remote chains...] -- 45:02:58
      61150000 -- (-4448.520) [...7 remote chains...] -- 45:01:55
      61200000 -- (-4415.694) [...7 remote chains...] -- 45:00:51
      61250000 -- (-4436.599) [...7 remote chains...] -- 44:59:49
      61300000 -- (-4426.129) [...7 remote chains...] -- 44:58:48
      61350000 -- (-4431.682) [...7 remote chains...] -- 44:57:44
      61400000 -- (-4438.074) [...7 remote chains...] -- 44:56:45
      61450000 -- (-4433.569) [...7 remote chains...] -- 44:55:41
      61500000 -- (-4448.830) [...7 remote chains...] -- 44:54:42

      Average standard deviation of split frequencies: 0.004802

      61550000 -- (-4417.281) [...7 remote chains...] -- 44:53:43
      61600000 -- (-4392.984) [...7 remote chains...] -- 44:52:41
      61650000 -- (-4424.180) [...7 remote chains...] -- 44:51:40
      61700000 -- (-4404.947) [...7 remote chains...] -- 44:50:36
      61750000 -- (-4416.393) [...7 remote chains...] -- 44:49:35
      61800000 -- (-4466.508) [...7 remote chains...] -- 44:48:31
      61850000 -- (-4444.477) [...7 remote chains...] -- 44:47:30
      61900000 -- (-4435.901) [...7 remote chains...] -- 44:46:26
      61950000 -- (-4422.586) [...7 remote chains...] -- 44:45:25
      62000000 -- (-4433.331) [...7 remote chains...] -- 44:44:23

      Average standard deviation of split frequencies: 0.004965

      62050000 -- (-4425.832) [...7 remote chains...] -- 44:43:20
      62100000 -- (-4404.700) [...7 remote chains...] -- 44:42:18
      62150000 -- (-4423.283) [...7 remote chains...] -- 44:41:15
      62200000 -- (-4417.920) [...7 remote chains...] -- 44:40:13
      62250000 -- (-4414.112) [...7 remote chains...] -- 44:39:12
      62300000 -- (-4431.137) [...7 remote chains...] -- 44:38:15
      62350000 -- (-4424.065) [...7 remote chains...] -- 44:37:16
      62400000 -- (-4407.287) [...7 remote chains...] -- 44:36:15
      62450000 -- (-4371.161) [...7 remote chains...] -- 44:35:13
      62500000 -- [-4393.835] [...7 remote chains...] -- 44:34:10

      Average standard deviation of split frequencies: 0.004938

      62550000 -- [-4390.698] [...7 remote chains...] -- 44:33:09
      62600000 -- [-4380.753] [...7 remote chains...] -- 44:32:07
      62650000 -- [-4395.474] [...7 remote chains...] -- 44:31:06
      62700000 -- (-4406.353) [...7 remote chains...] -- 44:30:03
      62750000 -- (-4412.858) [...7 remote chains...] -- 44:29:03
      62800000 -- (-4414.529) [...7 remote chains...] -- 44:28:02
      62850000 -- (-4400.752) [...7 remote chains...] -- 44:27:03
      62900000 -- [-4395.471] [...7 remote chains...] -- 44:26:02
      62950000 -- (-4414.590) [...7 remote chains...] -- 44:25:05
      63000000 -- (-4399.783) [...7 remote chains...] -- 44:24:06

      Average standard deviation of split frequencies: 0.004959

      63050000 -- (-4407.308) [...7 remote chains...] -- 44:23:07
      63100000 -- (-4410.038) [...7 remote chains...] -- 44:22:10
      63150000 -- (-4404.210) [...7 remote chains...] -- 44:21:11
      63200000 -- (-4389.236) [...7 remote chains...] -- 44:20:12
      63250000 -- (-4443.207) [...7 remote chains...] -- 44:19:08
      63300000 -- (-4422.645) [...7 remote chains...] -- 44:18:07
      63350000 -- [-4398.343] [...7 remote chains...] -- 44:17:04
      63400000 -- (-4405.385) [...7 remote chains...] -- 44:16:03
      63450000 -- [-4404.935] [...7 remote chains...] -- 44:15:04
      63500000 -- (-4432.150) [...7 remote chains...] -- 44:14:00

      Average standard deviation of split frequencies: 0.004740

      63550000 -- (-4427.022) [...7 remote chains...] -- 44:12:59
      63600000 -- (-4431.559) [...7 remote chains...] -- 44:11:58
      63650000 -- (-4466.068) [...7 remote chains...] -- 44:10:57
      63700000 -- (-4440.856) [...7 remote chains...] -- 44:09:53
      63750000 -- (-4411.256) [...7 remote chains...] -- 44:08:54
      63800000 -- (-4407.328) [...7 remote chains...] -- 44:07:53
      63850000 -- [-4389.845] [...7 remote chains...] -- 44:06:52
      63900000 -- (-4434.886) [...7 remote chains...] -- 44:05:53
      63950000 -- (-4430.605) [...7 remote chains...] -- 44:04:52
      64000000 -- (-4414.513) [...7 remote chains...] -- 44:03:51

      Average standard deviation of split frequencies: 0.004813

      64050000 -- (-4412.854) [...7 remote chains...] -- 44:02:48
      64100000 -- (-4446.362) [...7 remote chains...] -- 44:01:46
      64150000 -- (-4436.706) [...7 remote chains...] -- 44:00:45
      64200000 -- (-4399.511) [...7 remote chains...] -- 43:59:44
      64250000 -- (-4390.190) [...7 remote chains...] -- 43:58:43
      64300000 -- (-4420.213) [...7 remote chains...] -- 43:57:42
      64350000 -- (-4407.260) [...7 remote chains...] -- 43:56:54
      64400000 -- (-4444.863) [...7 remote chains...] -- 43:56:09
      64450000 -- (-4427.147) [...7 remote chains...] -- 43:55:10
      64500000 -- (-4410.600) [...7 remote chains...] -- 43:54:11

      Average standard deviation of split frequencies: 0.004790

      64550000 -- (-4423.416) [...7 remote chains...] -- 43:53:14
      64600000 -- (-4419.476) [...7 remote chains...] -- 43:52:15
      64650000 -- (-4434.647) [...7 remote chains...] -- 43:51:25
      64700000 -- (-4444.776) [...7 remote chains...] -- 43:50:26
      64750000 -- (-4392.608) [...7 remote chains...] -- 43:49:27
      64800000 -- (-4399.503) [...7 remote chains...] -- 43:48:24
      64850000 -- (-4408.884) [...7 remote chains...] -- 43:47:20
      64900000 -- [-4379.063] [...7 remote chains...] -- 43:46:21
      64950000 -- [-4406.610] [...7 remote chains...] -- 43:45:25
      65000000 -- (-4413.860) [...7 remote chains...] -- 43:44:21

      Average standard deviation of split frequencies: 0.004563

      65050000 -- (-4409.917) [...7 remote chains...] -- 43:43:20
      65100000 -- (-4394.582) [...7 remote chains...] -- 43:42:17
      65150000 -- (-4401.041) [...7 remote chains...] -- 43:41:14
      65200000 -- (-4407.107) [...7 remote chains...] -- 43:40:13
      65250000 -- (-4441.247) [...7 remote chains...] -- 43:39:12
      65300000 -- (-4410.804) [...7 remote chains...] -- 43:38:09
      65350000 -- (-4418.256) [...7 remote chains...] -- 43:37:08
      65400000 -- (-4435.811) [...7 remote chains...] -- 43:36:09
      65450000 -- (-4394.689) [...7 remote chains...] -- 43:35:10
      65500000 -- (-4422.881) [...7 remote chains...] -- 43:34:09

      Average standard deviation of split frequencies: 0.004353

      65550000 -- (-4437.052) [...7 remote chains...] -- 43:33:06
      65600000 -- (-4423.271) [...7 remote chains...] -- 43:32:09
      65650000 -- (-4427.082) [...7 remote chains...] -- 43:31:08
      65700000 -- (-4411.439) [...7 remote chains...] -- 43:30:09
      65750000 -- (-4398.091) [...7 remote chains...] -- 43:29:08
      65800000 -- (-4435.294) [...7 remote chains...] -- 43:28:07
      65850000 -- (-4418.057) [...7 remote chains...] -- 43:27:06
      65900000 -- (-4416.614) [...7 remote chains...] -- 43:26:07
      65950000 -- (-4421.933) [...7 remote chains...] -- 43:25:09
      66000000 -- (-4416.205) [...7 remote chains...] -- 43:24:08

      Average standard deviation of split frequencies: 0.004429

      66050000 -- (-4395.866) [...7 remote chains...] -- 43:23:05
      66100000 -- [-4395.500] [...7 remote chains...] -- 43:22:04
      66150000 -- (-4406.428) [...7 remote chains...] -- 43:21:03
      66200000 -- (-4435.435) [...7 remote chains...] -- 43:20:00
      66250000 -- (-4417.275) [...7 remote chains...] -- 43:19:01
      66300000 -- (-4404.485) [...7 remote chains...] -- 43:18:00
      66350000 -- (-4439.471) [...7 remote chains...] -- 43:16:57
      66400000 -- (-4399.982) [...7 remote chains...] -- 43:15:54
      66450000 -- (-4418.462) [...7 remote chains...] -- 43:14:51
      66500000 -- (-4411.634) [...7 remote chains...] -- 43:13:52

      Average standard deviation of split frequencies: 0.004253

      66550000 -- (-4420.966) [...7 remote chains...] -- 43:12:52
      66600000 -- (-4415.325) [...7 remote chains...] -- 43:11:47
      66650000 -- (-4447.021) [...7 remote chains...] -- 43:10:46
      66700000 -- (-4392.896) [...7 remote chains...] -- 43:09:43
      66750000 -- (-4439.331) [...7 remote chains...] -- 43:08:40
      66800000 -- [-4392.902] [...7 remote chains...] -- 43:07:41
      66850000 -- (-4428.205) [...7 remote chains...] -- 43:06:40
      66900000 -- (-4411.213) [...7 remote chains...] -- 43:05:40
      66950000 -- (-4441.858) [...7 remote chains...] -- 43:04:39
      67000000 -- (-4401.251) [...7 remote chains...] -- 43:03:40

      Average standard deviation of split frequencies: 0.004468

      67050000 -- (-4432.696) [...7 remote chains...] -- 43:02:45
      67100000 -- (-4423.218) [...7 remote chains...] -- 43:01:44
      67150000 -- (-4432.306) [...7 remote chains...] -- 43:00:45
      67200000 -- (-4412.800) [...7 remote chains...] -- 42:59:45
      67250000 -- [-4393.573] [...7 remote chains...] -- 42:58:44
      67300000 -- [-4408.246] [...7 remote chains...] -- 42:57:47
      67350000 -- (-4426.197) [...7 remote chains...] -- 42:56:44
      67400000 -- (-4434.908) [...7 remote chains...] -- 42:55:43
      67450000 -- (-4401.680) [...7 remote chains...] -- 42:54:43
      67500000 -- (-4414.805) [...7 remote chains...] -- 42:53:40

      Average standard deviation of split frequencies: 0.004593

      67550000 -- (-4422.212) [...7 remote chains...] -- 42:52:39
      67600000 -- (-4422.989) [...7 remote chains...] -- 42:51:38
      67650000 -- (-4416.611) [...7 remote chains...] -- 42:50:40
      67700000 -- (-4409.218) [...7 remote chains...] -- 42:49:45
      67750000 -- (-4438.956) [...7 remote chains...] -- 42:48:44
      67800000 -- [-4410.474] [...7 remote chains...] -- 42:47:43
      67850000 -- (-4413.776) [...7 remote chains...] -- 42:46:42
      67900000 -- (-4417.853) [...7 remote chains...] -- 42:45:40
      67950000 -- [-4383.425] [...7 remote chains...] -- 42:44:37
      68000000 -- [-4390.685] [...7 remote chains...] -- 42:43:34

      Average standard deviation of split frequencies: 0.004687

      68050000 -- (-4406.645) [...7 remote chains...] -- 42:42:34
      68100000 -- (-4409.211) [...7 remote chains...] -- 42:41:35
      68150000 -- (-4411.100) [...7 remote chains...] -- 42:40:36
      68200000 -- (-4394.488) [...7 remote chains...] -- 42:39:35
      68250000 -- (-4428.267) [...7 remote chains...] -- 42:38:35
      68300000 -- [-4383.601] [...7 remote chains...] -- 42:37:36
      68350000 -- (-4408.201) [...7 remote chains...] -- 42:36:35
      68400000 -- (-4412.046) [...7 remote chains...] -- 42:35:39
      68450000 -- [-4393.202] [...7 remote chains...] -- 42:34:36
      68500000 -- (-4395.660) [...7 remote chains...] -- 42:33:31

      Average standard deviation of split frequencies: 0.004700

      68550000 -- (-4435.546) [...7 remote chains...] -- 42:32:31
      68600000 -- (-4435.264) [...7 remote chains...] -- 42:31:30
      68650000 -- (-4409.581) [...7 remote chains...] -- 42:30:29
      68700000 -- (-4422.785) [...7 remote chains...] -- 42:29:29
      68750000 -- (-4434.976) [...7 remote chains...] -- 42:28:26
      68800000 -- (-4432.254) [...7 remote chains...] -- 42:27:26
      68850000 -- (-4415.475) [...7 remote chains...] -- 42:26:29
      68900000 -- (-4423.165) [...7 remote chains...] -- 42:25:26
      68950000 -- [-4399.224] [...7 remote chains...] -- 42:24:28
      69000000 -- (-4403.414) [...7 remote chains...] -- 42:23:25

      Average standard deviation of split frequencies: 0.004668

      69050000 -- (-4435.297) [...7 remote chains...] -- 42:22:24
      69100000 -- (-4417.054) [...7 remote chains...] -- 42:21:24
      69150000 -- [-4403.026] [...7 remote chains...] -- 42:20:23
      69200000 -- [-4386.232] [...7 remote chains...] -- 42:19:23
      69250000 -- [-4411.702] [...7 remote chains...] -- 42:18:22
      69300000 -- (-4410.557) [...7 remote chains...] -- 42:17:21
      69350000 -- [-4407.289] [...7 remote chains...] -- 42:16:25
      69400000 -- (-4398.234) [...7 remote chains...] -- 42:15:26
      69450000 -- [-4399.213] [...7 remote chains...] -- 42:14:23
      69500000 -- [-4404.522] [...7 remote chains...] -- 42:13:23

      Average standard deviation of split frequencies: 0.004735

      69550000 -- (-4424.932) [...7 remote chains...] -- 42:12:20
      69600000 -- (-4423.317) [...7 remote chains...] -- 42:11:18
      69650000 -- (-4417.167) [...7 remote chains...] -- 42:10:17
      69700000 -- (-4395.290) [...7 remote chains...] -- 42:09:15
      69750000 -- (-4436.071) [...7 remote chains...] -- 42:08:13
      69800000 -- (-4431.490) [...7 remote chains...] -- 42:07:14
      69850000 -- (-4419.194) [...7 remote chains...] -- 42:06:12
      69900000 -- (-4438.015) [...7 remote chains...] -- 42:05:13
      69950000 -- (-4440.044) [...7 remote chains...] -- 42:04:11
      70000000 -- (-4466.566) [...7 remote chains...] -- 42:03:12

      Average standard deviation of split frequencies: 0.004696

      70050000 -- (-4389.077) [...7 remote chains...] -- 42:02:13
      70100000 -- (-4429.849) [...7 remote chains...] -- 42:01:13
      70150000 -- (-4409.735) [...7 remote chains...] -- 42:00:10
      70200000 -- (-4402.045) [...7 remote chains...] -- 41:59:10
      70250000 -- (-4420.425) [...7 remote chains...] -- 41:58:09
      70300000 -- (-4436.002) [...7 remote chains...] -- 41:57:07
      70350000 -- (-4410.387) [...7 remote chains...] -- 41:56:08
      70400000 -- (-4407.409) [...7 remote chains...] -- 41:55:08
      70450000 -- (-4389.741) [...7 remote chains...] -- 41:54:11
      70500000 -- [-4401.986] [...7 remote chains...] -- 41:53:11

      Average standard deviation of split frequencies: 0.004856

      70550000 -- [-4407.560] [...7 remote chains...] -- 41:52:08
      70600000 -- (-4385.966) [...7 remote chains...] -- 41:51:06
      70650000 -- (-4420.166) [...7 remote chains...] -- 41:50:04
      70700000 -- (-4404.656) [...7 remote chains...] -- 41:49:07
      70750000 -- [-4398.585] [...7 remote chains...] -- 41:48:05
      70800000 -- [-4388.036] [...7 remote chains...] -- 41:47:03
      70850000 -- [-4399.312] [...7 remote chains...] -- 41:46:02
      70900000 -- (-4393.345) [...7 remote chains...] -- 41:45:00
      70950000 -- (-4399.698) [...7 remote chains...] -- 41:44:00
      71000000 -- (-4387.947) [...7 remote chains...] -- 41:42:57

      Average standard deviation of split frequencies: 0.004873

      71050000 -- [-4380.604] [...7 remote chains...] -- 41:41:57
      71100000 -- [-4397.138] [...7 remote chains...] -- 41:40:55
      71150000 -- (-4421.491) [...7 remote chains...] -- 41:39:54
      71200000 -- (-4384.848) [...7 remote chains...] -- 41:38:54
      71250000 -- [-4372.208] [...7 remote chains...] -- 41:37:54
      71300000 -- [-4396.068] [...7 remote chains...] -- 41:36:51
      71350000 -- [-4375.488] [...7 remote chains...] -- 41:35:49
      71400000 -- [-4416.330] [...7 remote chains...] -- 41:34:47
      71450000 -- (-4420.733) [...7 remote chains...] -- 41:33:45
      71500000 -- (-4431.874) [...7 remote chains...] -- 41:32:45

      Average standard deviation of split frequencies: 0.004848

      71550000 -- (-4430.788) [...7 remote chains...] -- 41:31:44
      71600000 -- [-4422.436] [...7 remote chains...] -- 41:30:42
      71650000 -- (-4427.949) [...7 remote chains...] -- 41:29:38
      71700000 -- (-4416.215) [...7 remote chains...] -- 41:28:38
      71750000 -- (-4418.334) [...7 remote chains...] -- 41:27:37
      71800000 -- (-4427.388) [...7 remote chains...] -- 41:26:34
      71850000 -- (-4433.740) [...7 remote chains...] -- 41:25:33
      71900000 -- (-4435.587) [...7 remote chains...] -- 41:24:31
      71950000 -- (-4411.599) [...7 remote chains...] -- 41:23:31
      72000000 -- (-4400.298) [...7 remote chains...] -- 41:22:29

      Average standard deviation of split frequencies: 0.004747

      72050000 -- [-4395.614] [...7 remote chains...] -- 41:21:29
      72100000 -- [-4388.497] [...7 remote chains...] -- 41:20:26
      72150000 -- [-4403.836] [...7 remote chains...] -- 41:19:24
      72200000 -- [-4387.229] [...7 remote chains...] -- 41:18:21
      72250000 -- [-4410.020] [...7 remote chains...] -- 41:17:19
      72300000 -- [-4397.676] [...7 remote chains...] -- 41:16:17
      72350000 -- (-4436.910) [...7 remote chains...] -- 41:15:15
      72400000 -- [-4412.214] [...7 remote chains...] -- 41:14:14
      72450000 -- (-4423.576) [...7 remote chains...] -- 41:13:11
      72500000 -- [-4422.074] [...7 remote chains...] -- 41:12:09

      Average standard deviation of split frequencies: 0.004608

      72550000 -- (-4441.824) [...7 remote chains...] -- 41:11:05
      72600000 -- (-4460.576) [...7 remote chains...] -- 41:10:03
      72650000 -- (-4406.544) [...7 remote chains...] -- 41:08:59
      72700000 -- (-4403.820) [...7 remote chains...] -- 41:07:59
      72750000 -- (-4444.085) [...7 remote chains...] -- 41:06:57
      72800000 -- (-4414.451) [...7 remote chains...] -- 41:05:55
      72850000 -- (-4411.317) [...7 remote chains...] -- 41:04:55
      72900000 -- (-4422.791) [...7 remote chains...] -- 41:03:53
      72950000 -- (-4432.454) [...7 remote chains...] -- 41:02:51
      73000000 -- (-4436.141) [...7 remote chains...] -- 41:01:49

      Average standard deviation of split frequencies: 0.004741

      73050000 -- (-4410.280) [...7 remote chains...] -- 41:00:47
      73100000 -- (-4414.800) [...7 remote chains...] -- 40:59:47
      73150000 -- (-4413.234) [...7 remote chains...] -- 40:58:45
      73200000 -- (-4412.585) [...7 remote chains...] -- 40:57:43
      73250000 -- (-4422.513) [...7 remote chains...] -- 40:56:43
      73300000 -- (-4423.298) [...7 remote chains...] -- 40:55:41
      73350000 -- (-4446.734) [...7 remote chains...] -- 40:54:40
      73400000 -- [-4405.437] [...7 remote chains...] -- 40:53:38
      73450000 -- [-4392.258] [...7 remote chains...] -- 40:52:36
      73500000 -- [-4410.524] [...7 remote chains...] -- 40:51:34

      Average standard deviation of split frequencies: 0.004676

      73550000 -- [-4381.607] [...7 remote chains...] -- 40:50:32
      73600000 -- [-4403.761] [...7 remote chains...] -- 40:49:32
      73650000 -- [-4395.392] [...7 remote chains...] -- 40:48:32
      73700000 -- (-4420.614) [...7 remote chains...] -- 40:47:29
      73750000 -- (-4441.357) [...7 remote chains...] -- 40:46:27
      73800000 -- (-4407.374) [...7 remote chains...] -- 40:45:25
      73850000 -- (-4424.009) [...7 remote chains...] -- 40:44:23
      73900000 -- (-4436.339) [...7 remote chains...] -- 40:43:25
      73950000 -- (-4421.473) [...7 remote chains...] -- 40:42:21
      74000000 -- (-4434.273) [...7 remote chains...] -- 40:41:20

      Average standard deviation of split frequencies: 0.004358

      74050000 -- (-4412.654) [...7 remote chains...] -- 40:40:18
      74100000 -- (-4400.534) [...7 remote chains...] -- 40:39:14
      74150000 -- (-4435.835) [...7 remote chains...] -- 40:38:14
      74200000 -- (-4432.470) [...7 remote chains...] -- 40:37:14
      74250000 -- (-4384.480) [...7 remote chains...] -- 40:36:11
      74300000 -- (-4442.931) [...7 remote chains...] -- 40:35:09
      74350000 -- (-4426.799) [...7 remote chains...] -- 40:34:09
      74400000 -- (-4442.959) [...7 remote chains...] -- 40:33:06
      74450000 -- (-4420.279) [...7 remote chains...] -- 40:32:06
      74500000 -- (-4424.725) [...7 remote chains...] -- 40:31:04

      Average standard deviation of split frequencies: 0.003970

      74550000 -- [-4392.509] [...7 remote chains...] -- 40:30:04
      74600000 -- [-4390.887] [...7 remote chains...] -- 40:29:01
      74650000 -- (-4393.288) [...7 remote chains...] -- 40:27:59
      74700000 -- [-4400.320] [...7 remote chains...] -- 40:26:58
      74750000 -- (-4395.035) [...7 remote chains...] -- 40:25:56
      74800000 -- [-4404.357] [...7 remote chains...] -- 40:24:54
      74850000 -- (-4419.112) [...7 remote chains...] -- 40:23:53
      74900000 -- (-4449.247) [...7 remote chains...] -- 40:22:51
      74950000 -- (-4417.347) [...7 remote chains...] -- 40:21:49
      75000000 -- (-4391.847) [...7 remote chains...] -- 40:20:48

      Average standard deviation of split frequencies: 0.003931

      75050000 -- (-4414.513) [...7 remote chains...] -- 40:19:46
      75100000 -- (-4401.376) [...7 remote chains...] -- 40:18:45
      75150000 -- (-4416.557) [...7 remote chains...] -- 40:17:41
      75200000 -- (-4431.157) [...7 remote chains...] -- 40:16:42
      75250000 -- (-4422.003) [...7 remote chains...] -- 40:15:42
      75300000 -- (-4412.038) [...7 remote chains...] -- 40:14:40
      75350000 -- (-4409.266) [...7 remote chains...] -- 40:13:38
      75400000 -- (-4406.299) [...7 remote chains...] -- 40:12:37
      75450000 -- (-4370.844) [...7 remote chains...] -- 40:11:35
      75500000 -- (-4404.026) [...7 remote chains...] -- 40:10:36

      Average standard deviation of split frequencies: 0.004001

      75550000 -- (-4423.979) [...7 remote chains...] -- 40:09:34
      75600000 -- (-4424.800) [...7 remote chains...] -- 40:08:34
      75650000 -- (-4406.918) [...7 remote chains...] -- 40:07:33
      75700000 -- (-4413.818) [...7 remote chains...] -- 40:06:33
      75750000 -- (-4431.738) [...7 remote chains...] -- 40:05:31
      75800000 -- (-4422.993) [...7 remote chains...] -- 40:04:31
      75850000 -- (-4411.444) [...7 remote chains...] -- 40:03:30
      75900000 -- [-4378.397] [...7 remote chains...] -- 40:02:28
      75950000 -- (-4381.660) [...7 remote chains...] -- 40:01:27
      76000000 -- (-4388.576) [...7 remote chains...] -- 40:00:26

      Average standard deviation of split frequencies: 0.004138

      76050000 -- (-4431.626) [...7 remote chains...] -- 39:59:24
      76100000 -- (-4404.901) [...7 remote chains...] -- 39:58:23
      76150000 -- (-4447.782) [...7 remote chains...] -- 39:57:21
      76200000 -- (-4431.645) [...7 remote chains...] -- 39:56:21
      76250000 -- (-4440.003) [...7 remote chains...] -- 39:55:20
      76300000 -- (-4419.695) [...7 remote chains...] -- 39:54:18
      76350000 -- (-4406.530) [...7 remote chains...] -- 39:53:17
      76400000 -- (-4395.873) [...7 remote chains...] -- 39:52:16
      76450000 -- (-4391.387) [...7 remote chains...] -- 39:51:13
      76500000 -- [-4395.073] [...7 remote chains...] -- 39:50:11

      Average standard deviation of split frequencies: 0.004201

      76550000 -- [-4385.684] [...7 remote chains...] -- 39:49:11
      76600000 -- [-4394.749] [...7 remote chains...] -- 39:48:08
      76650000 -- [-4408.629] [...7 remote chains...] -- 39:47:09
      76700000 -- [-4373.153] [...7 remote chains...] -- 39:46:07
      76750000 -- (-4391.305) [...7 remote chains...] -- 39:45:06
      76800000 -- (-4399.890) [...7 remote chains...] -- 39:44:05
      76850000 -- (-4429.376) [...7 remote chains...] -- 39:43:03
      76900000 -- (-4398.676) [...7 remote chains...] -- 39:42:02
      76950000 -- (-4399.117) [...7 remote chains...] -- 39:41:01
      77000000 -- (-4405.453) [...7 remote chains...] -- 39:40:01

      Average standard deviation of split frequencies: 0.004110

      77050000 -- (-4444.424) [...7 remote chains...] -- 39:39:01
      77100000 -- (-4442.202) [...7 remote chains...] -- 39:38:00
      77150000 -- (-4429.624) [...7 remote chains...] -- 39:37:00
      77200000 -- (-4428.971) [...7 remote chains...] -- 39:36:00
      77250000 -- (-4436.837) [...7 remote chains...] -- 39:35:01
      77300000 -- (-4421.480) [...7 remote chains...] -- 39:33:58
      77350000 -- (-4436.190) [...7 remote chains...] -- 39:32:57
      77400000 -- (-4419.587) [...7 remote chains...] -- 39:31:57
      77450000 -- (-4440.072) [...7 remote chains...] -- 39:30:56
      77500000 -- (-4422.472) [...7 remote chains...] -- 39:29:54

      Average standard deviation of split frequencies: 0.004220

      77550000 -- (-4434.515) [...7 remote chains...] -- 39:28:53
      77600000 -- (-4436.202) [...7 remote chains...] -- 39:27:52
      77650000 -- (-4428.006) [...7 remote chains...] -- 39:26:51
      77700000 -- (-4442.486) [...7 remote chains...] -- 39:25:49
      77750000 -- (-4426.118) [...7 remote chains...] -- 39:24:47
      77800000 -- (-4413.493) [...7 remote chains...] -- 39:23:45
      77850000 -- (-4413.986) [...7 remote chains...] -- 39:22:44
      77900000 -- (-4425.951) [...7 remote chains...] -- 39:21:44
      77950000 -- (-4412.034) [...7 remote chains...] -- 39:20:42
      78000000 -- (-4399.620) [...7 remote chains...] -- 39:19:41

      Average standard deviation of split frequencies: 0.004234

      78050000 -- (-4407.624) [...7 remote chains...] -- 39:18:39
      78100000 -- (-4427.910) [...7 remote chains...] -- 39:17:38
      78150000 -- (-4417.724) [...7 remote chains...] -- 39:16:37
      78200000 -- (-4386.030) [...7 remote chains...] -- 39:15:37
      78250000 -- (-4453.504) [...7 remote chains...] -- 39:14:36
      78300000 -- (-4415.499) [...7 remote chains...] -- 39:13:35
      78350000 -- (-4444.064) [...7 remote chains...] -- 39:12:34
      78400000 -- (-4382.930) [...7 remote chains...] -- 39:11:33
      78450000 -- (-4414.878) [...7 remote chains...] -- 39:10:33
      78500000 -- [-4390.594] [...7 remote chains...] -- 39:09:32

      Average standard deviation of split frequencies: 0.004246

      78550000 -- [-4407.688] [...7 remote chains...] -- 39:08:32
      78600000 -- (-4408.283) [...7 remote chains...] -- 39:07:31
      78650000 -- [-4391.076] [...7 remote chains...] -- 39:06:29
      78700000 -- [-4391.086] [...7 remote chains...] -- 39:05:28
      78750000 -- (-4419.483) [...7 remote chains...] -- 39:04:26
      78800000 -- (-4410.576) [...7 remote chains...] -- 39:03:25
      78850000 -- [-4397.338] [...7 remote chains...] -- 39:02:24
      78900000 -- (-4400.899) [...7 remote chains...] -- 39:01:28
      78950000 -- [-4398.263] [...7 remote chains...] -- 39:00:28
      79000000 -- [-4391.192] [...7 remote chains...] -- 38:59:30

      Average standard deviation of split frequencies: 0.004377

      79050000 -- (-4388.492) [...7 remote chains...] -- 38:58:32
      79100000 -- [-4380.454] [...7 remote chains...] -- 38:57:36
      79150000 -- (-4418.989) [...7 remote chains...] -- 38:56:38
      79200000 -- [-4385.439] [...7 remote chains...] -- 38:55:43
      79250000 -- [-4395.516] [...7 remote chains...] -- 38:54:49
      79300000 -- (-4375.968) [...7 remote chains...] -- 38:53:53
      79350000 -- (-4397.584) [...7 remote chains...] -- 38:52:58
      79400000 -- (-4442.978) [...7 remote chains...] -- 38:52:01
      79450000 -- (-4438.728) [...7 remote chains...] -- 38:51:06
      79500000 -- [-4405.392] [...7 remote chains...] -- 38:50:13

      Average standard deviation of split frequencies: 0.004613

      79550000 -- [-4412.428] [...7 remote chains...] -- 38:49:15
      79600000 -- [-4414.055] [...7 remote chains...] -- 38:48:18
      79650000 -- [-4415.854] [...7 remote chains...] -- 38:47:22
      79700000 -- [-4405.261] [...7 remote chains...] -- 38:46:22
      79750000 -- [-4401.693] [...7 remote chains...] -- 38:45:27
      79800000 -- (-4426.133) [...7 remote chains...] -- 38:44:32
      79850000 -- [-4417.260] [...7 remote chains...] -- 38:43:33
      79900000 -- [-4406.587] [...7 remote chains...] -- 38:42:36
      79950000 -- (-4420.893) [...7 remote chains...] -- 38:41:40
      80000000 -- [-4391.754] [...7 remote chains...] -- 38:40:48

      Average standard deviation of split frequencies: 0.004609

      80050000 -- [-4404.167] [...7 remote chains...] -- 38:39:54
      80100000 -- (-4422.656) [...7 remote chains...] -- 38:38:57
      80150000 -- (-4391.724) [...7 remote chains...] -- 38:37:59
      80200000 -- [-4401.303] [...7 remote chains...] -- 38:37:00
      80250000 -- (-4417.647) [...7 remote chains...] -- 38:36:03
      80300000 -- (-4400.756) [...7 remote chains...] -- 38:35:05
      80350000 -- (-4417.174) [...7 remote chains...] -- 38:34:06
      80400000 -- (-4413.198) [...7 remote chains...] -- 38:33:11
      80450000 -- (-4431.838) [...7 remote chains...] -- 38:32:12
      80500000 -- (-4416.401) [...7 remote chains...] -- 38:31:17

      Average standard deviation of split frequencies: 0.004570

      80550000 -- (-4420.871) [...7 remote chains...] -- 38:30:18
      80600000 -- (-4420.419) [...7 remote chains...] -- 38:29:20
      80650000 -- (-4433.745) [...7 remote chains...] -- 38:28:22
      80700000 -- (-4398.798) [...7 remote chains...] -- 38:27:22
      80750000 -- (-4401.203) [...7 remote chains...] -- 38:26:27
      80800000 -- [-4387.427] [...7 remote chains...] -- 38:25:29
      80850000 -- (-4421.180) [...7 remote chains...] -- 38:24:31
      80900000 -- [-4385.401] [...7 remote chains...] -- 38:23:34
      80950000 -- [-4389.310] [...7 remote chains...] -- 38:22:36
      81000000 -- [-4419.382] [...7 remote chains...] -- 38:21:38

      Average standard deviation of split frequencies: 0.004229

      81050000 -- [-4403.449] [...7 remote chains...] -- 38:20:40
      81100000 -- [-4396.994] [...7 remote chains...] -- 38:19:42
      81150000 -- [-4397.323] [...7 remote chains...] -- 38:18:44
      81200000 -- (-4409.278) [...7 remote chains...] -- 38:17:46
      81250000 -- (-4402.769) [...7 remote chains...] -- 38:16:49
      81300000 -- [-4402.851] [...7 remote chains...] -- 38:15:56
      81350000 -- [-4391.178] [...7 remote chains...] -- 38:14:59
      81400000 -- [-4415.846] [...7 remote chains...] -- 38:14:00
      81450000 -- (-4412.344) [...7 remote chains...] -- 38:13:04
      81500000 -- (-4416.581) [...7 remote chains...] -- 38:12:06

      Average standard deviation of split frequencies: 0.004014

      81550000 -- (-4425.197) [...7 remote chains...] -- 38:11:17
      81600000 -- (-4467.316) [...7 remote chains...] -- 38:10:19
      81650000 -- [-4414.589] [...7 remote chains...] -- 38:09:21
      81700000 -- (-4423.447) [...7 remote chains...] -- 38:08:24
      81750000 -- (-4438.558) [...7 remote chains...] -- 38:07:29
      81800000 -- [-4418.649] [...7 remote chains...] -- 38:06:34
      81850000 -- (-4397.955) [...7 remote chains...] -- 38:05:37
      81900000 -- (-4400.778) [...7 remote chains...] -- 38:04:36
      81950000 -- (-4430.064) [...7 remote chains...] -- 38:03:38
      82000000 -- (-4425.346) [...7 remote chains...] -- 38:02:42

      Average standard deviation of split frequencies: 0.004087

      82050000 -- (-4437.051) [...7 remote chains...] -- 38:01:46
      82100000 -- (-4422.749) [...7 remote chains...] -- 38:00:48
      82150000 -- (-4436.192) [...7 remote chains...] -- 37:59:50
      82200000 -- (-4460.197) [...7 remote chains...] -- 37:58:53
      82250000 -- (-4411.748) [...7 remote chains...] -- 37:57:54
      82300000 -- (-4422.465) [...7 remote chains...] -- 37:56:59
      82350000 -- (-4420.836) [...7 remote chains...] -- 37:56:02
      82400000 -- (-4428.169) [...7 remote chains...] -- 37:55:07
      82450000 -- (-4397.314) [...7 remote chains...] -- 37:54:10
      82500000 -- (-4414.334) [...7 remote chains...] -- 37:53:15

      Average standard deviation of split frequencies: 0.003947

      82550000 -- (-4442.192) [...7 remote chains...] -- 37:52:18
      82600000 -- (-4401.314) [...7 remote chains...] -- 37:51:23
      82650000 -- (-4425.182) [...7 remote chains...] -- 37:50:25
      82700000 -- (-4453.677) [...7 remote chains...] -- 37:49:34
      82750000 -- (-4413.304) [...7 remote chains...] -- 37:48:37
      82800000 -- (-4423.838) [...7 remote chains...] -- 37:47:46
      82850000 -- (-4453.763) [...7 remote chains...] -- 37:46:57
      82900000 -- [-4395.988] [...7 remote chains...] -- 37:46:03
      82950000 -- (-4402.982) [...7 remote chains...] -- 37:45:09
      83000000 -- (-4408.089) [...7 remote chains...] -- 37:44:12

      Average standard deviation of split frequencies: 0.003995

      83050000 -- (-4405.051) [...7 remote chains...] -- 37:43:21
      83100000 -- (-4429.403) [...7 remote chains...] -- 37:42:27
      83150000 -- [-4380.425] [...7 remote chains...] -- 37:41:32
      83200000 -- (-4397.629) [...7 remote chains...] -- 37:40:39
      83250000 -- (-4417.228) [...7 remote chains...] -- 37:39:47
      83300000 -- (-4392.091) [...7 remote chains...] -- 37:38:58
      83350000 -- (-4397.569) [...7 remote chains...] -- 37:38:06
      83400000 -- (-4406.885) [...7 remote chains...] -- 37:37:13
      83450000 -- (-4389.939) [...7 remote chains...] -- 37:36:20
      83500000 -- (-4400.372) [...7 remote chains...] -- 37:35:25

      Average standard deviation of split frequencies: 0.004239

      83550000 -- (-4393.248) [...7 remote chains...] -- 37:34:32
      83600000 -- (-4417.278) [...7 remote chains...] -- 37:33:34
      83650000 -- (-4411.103) [...7 remote chains...] -- 37:32:40
      83700000 -- (-4427.271) [...7 remote chains...] -- 37:31:46
      83750000 -- (-4437.935) [...7 remote chains...] -- 37:30:54
      83800000 -- (-4408.176) [...7 remote chains...] -- 37:30:04
      83850000 -- (-4399.832) [...7 remote chains...] -- 37:29:14
      83900000 -- [-4400.440] [...7 remote chains...] -- 37:28:21
      83950000 -- [-4407.668] [...7 remote chains...] -- 37:27:26
      84000000 -- [-4391.282] [...7 remote chains...] -- 37:26:33

      Average standard deviation of split frequencies: 0.004167

      84050000 -- [-4403.580] [...7 remote chains...] -- 37:25:36
      84100000 -- [-4397.036] [...7 remote chains...] -- 37:24:41
      84150000 -- [-4387.149] [...7 remote chains...] -- 37:23:53
      84200000 -- [-4382.697] [...7 remote chains...] -- 37:23:03
      84250000 -- [-4397.649] [...7 remote chains...] -- 37:22:11
      84300000 -- (-4406.880) [...7 remote chains...] -- 37:21:21
      84350000 -- (-4426.868) [...7 remote chains...] -- 37:20:26
      84400000 -- (-4425.284) [...7 remote chains...] -- 37:19:29
      84450000 -- (-4407.031) [...7 remote chains...] -- 37:18:34
      84500000 -- (-4411.075) [...7 remote chains...] -- 37:17:47

      Average standard deviation of split frequencies: 0.004133

      84550000 -- (-4431.212) [...7 remote chains...] -- 37:16:54
      84600000 -- (-4408.070) [...7 remote chains...] -- 37:16:00
      84650000 -- (-4416.349) [...7 remote chains...] -- 37:15:08
      84700000 -- (-4427.921) [...7 remote chains...] -- 37:14:12
      84750000 -- (-4432.944) [...7 remote chains...] -- 37:13:22
      84800000 -- [-4396.396] [...7 remote chains...] -- 37:12:27
      84850000 -- [-4391.790] [...7 remote chains...] -- 37:11:36
      84900000 -- [-4362.186] [...7 remote chains...] -- 37:10:48
      84950000 -- [-4387.330] [...7 remote chains...] -- 37:09:53
      85000000 -- [-4372.159] [...7 remote chains...] -- 37:09:07

      Average standard deviation of split frequencies: 0.004180

      85050000 -- [-4396.155] [...7 remote chains...] -- 37:08:12
      85100000 -- [-4369.167] [...7 remote chains...] -- 37:07:13
      85150000 -- (-4377.647) [...7 remote chains...] -- 37:06:18
      85200000 -- [-4414.880] [...7 remote chains...] -- 37:05:26
      85250000 -- [-4430.256] [...7 remote chains...] -- 37:04:34
      85300000 -- [-4391.837] [...7 remote chains...] -- 37:03:40
      85350000 -- (-4412.893) [...7 remote chains...] -- 37:02:43
      85400000 -- (-4404.976) [...7 remote chains...] -- 37:01:43
      85450000 -- (-4442.166) [...7 remote chains...] -- 37:00:50
      85500000 -- (-4424.403) [...7 remote chains...] -- 36:59:54

      Average standard deviation of split frequencies: 0.003969

      85550000 -- (-4427.874) [...7 remote chains...] -- 36:58:59
      85600000 -- (-4423.142) [...7 remote chains...] -- 36:58:06
      85650000 -- (-4407.514) [...7 remote chains...] -- 36:57:13
      85700000 -- (-4406.397) [...7 remote chains...] -- 36:56:25
      85750000 -- (-4417.051) [...7 remote chains...] -- 36:55:32
      85800000 -- (-4404.058) [...7 remote chains...] -- 36:54:35
      85850000 -- [-4394.102] [...7 remote chains...] -- 36:53:39
      85900000 -- [-4381.845] [...7 remote chains...] -- 36:52:42
      85950000 -- [-4394.385] [...7 remote chains...] -- 36:51:49
      86000000 -- [-4375.330] [...7 remote chains...] -- 36:50:53

      Average standard deviation of split frequencies: 0.003973

      86050000 -- [-4399.032] [...7 remote chains...] -- 36:50:00
      86100000 -- (-4397.962) [...7 remote chains...] -- 36:49:04
      86150000 -- (-4441.050) [...7 remote chains...] -- 36:48:11
      86200000 -- (-4418.692) [...7 remote chains...] -- 36:47:17
      86250000 -- (-4416.047) [...7 remote chains...] -- 36:46:23
      86300000 -- (-4430.865) [...7 remote chains...] -- 36:45:33
      86350000 -- (-4433.376) [...7 remote chains...] -- 36:44:37
      86400000 -- (-4419.361) [...7 remote chains...] -- 36:43:41
      86450000 -- (-4432.066) [...7 remote chains...] -- 36:42:48
      86500000 -- (-4400.691) [...7 remote chains...] -- 36:41:55

      Average standard deviation of split frequencies: 0.003812

      86550000 -- (-4431.978) [...7 remote chains...] -- 36:40:59
      86600000 -- (-4415.557) [...7 remote chains...] -- 36:40:04
      86650000 -- (-4433.118) [...7 remote chains...] -- 36:39:11
      86700000 -- (-4420.285) [...7 remote chains...] -- 36:38:15
      86750000 -- (-4412.983) [...7 remote chains...] -- 36:37:21
      86800000 -- (-4446.343) [...7 remote chains...] -- 36:36:29
      86850000 -- (-4421.941) [...7 remote chains...] -- 36:35:32
      86900000 -- (-4404.693) [...7 remote chains...] -- 36:34:38
      86950000 -- (-4413.239) [...7 remote chains...] -- 36:33:45
      87000000 -- (-4406.844) [...7 remote chains...] -- 36:32:52

      Average standard deviation of split frequencies: 0.003634

      87050000 -- (-4423.446) [...7 remote chains...] -- 36:31:58
      87100000 -- (-4427.638) [...7 remote chains...] -- 36:31:05
      87150000 -- (-4439.985) [...7 remote chains...] -- 36:30:13
      87200000 -- (-4426.874) [...7 remote chains...] -- 36:29:18
      87250000 -- (-4408.576) [...7 remote chains...] -- 36:28:24
      87300000 -- (-4419.079) [...7 remote chains...] -- 36:27:30
      87350000 -- [-4397.974] [...7 remote chains...] -- 36:26:32
      87400000 -- (-4417.954) [...7 remote chains...] -- 36:25:35
      87450000 -- (-4438.396) [...7 remote chains...] -- 36:24:45
      87500000 -- (-4427.482) [...7 remote chains...] -- 36:23:49

      Average standard deviation of split frequencies: 0.003503

      87550000 -- (-4414.938) [...7 remote chains...] -- 36:22:52
      87600000 -- [-4419.775] [...7 remote chains...] -- 36:21:57
      87650000 -- [-4406.504] [...7 remote chains...] -- 36:21:03
      87700000 -- (-4429.542) [...7 remote chains...] -- 36:20:10
      87750000 -- (-4406.334) [...7 remote chains...] -- 36:19:17
      87800000 -- (-4406.419) [...7 remote chains...] -- 36:18:16
      87850000 -- (-4439.864) [...7 remote chains...] -- 36:17:15
      87900000 -- [-4383.865] [...7 remote chains...] -- 36:16:14
      87950000 -- (-4419.805) [...7 remote chains...] -- 36:15:13
      88000000 -- (-4375.241) [...7 remote chains...] -- 36:14:12

      Average standard deviation of split frequencies: 0.003374

      88050000 -- (-4402.198) [...7 remote chains...] -- 36:13:10
      88100000 -- (-4387.284) [...7 remote chains...] -- 36:12:09
      88150000 -- (-4407.569) [...7 remote chains...] -- 36:11:08
      88200000 -- [-4385.405] [...7 remote chains...] -- 36:10:07
      88250000 -- (-4419.823) [...7 remote chains...] -- 36:09:06
      88300000 -- (-4406.742) [...7 remote chains...] -- 36:08:05
      88350000 -- (-4416.092) [...7 remote chains...] -- 36:07:04
      88400000 -- (-4403.624) [...7 remote chains...] -- 36:06:03
      88450000 -- [-4386.063] [...7 remote chains...] -- 36:05:02
      88500000 -- [-4387.077] [...7 remote chains...] -- 36:04:01

      Average standard deviation of split frequencies: 0.003315

      88550000 -- [-4405.570] [...7 remote chains...] -- 36:03:01
      88600000 -- [-4399.811] [...7 remote chains...] -- 36:01:59
      88650000 -- (-4387.201) [...7 remote chains...] -- 36:00:58
      88700000 -- (-4393.234) [...7 remote chains...] -- 35:59:56
      88750000 -- (-4401.272) [...7 remote chains...] -- 35:58:55
      88800000 -- (-4406.978) [...7 remote chains...] -- 35:57:54
      88850000 -- (-4416.766) [...7 remote chains...] -- 35:56:53
      88900000 -- (-4466.810) [...7 remote chains...] -- 35:55:52
      88950000 -- (-4423.611) [...7 remote chains...] -- 35:54:51
      89000000 -- (-4454.151) [...7 remote chains...] -- 35:53:48

      Average standard deviation of split frequencies: 0.003346

      89050000 -- (-4391.098) [...7 remote chains...] -- 35:52:47
      89100000 -- (-4389.552) [...7 remote chains...] -- 35:51:47
      89150000 -- (-4429.247) [...7 remote chains...] -- 35:50:46
      89200000 -- (-4413.866) [...7 remote chains...] -- 35:49:45
      89250000 -- (-4427.470) [...7 remote chains...] -- 35:48:44
      89300000 -- (-4426.731) [...7 remote chains...] -- 35:47:43
      89350000 -- (-4437.761) [...7 remote chains...] -- 35:46:41
      89400000 -- (-4448.629) [...7 remote chains...] -- 35:45:40
      89450000 -- (-4439.203) [...7 remote chains...] -- 35:44:39
      89500000 -- (-4421.824) [...7 remote chains...] -- 35:43:38

      Average standard deviation of split frequencies: 0.003346

      89550000 -- (-4410.849) [...7 remote chains...] -- 35:42:37
      89600000 -- (-4434.253) [...7 remote chains...] -- 35:41:36
      89650000 -- (-4411.582) [...7 remote chains...] -- 35:40:34
      89700000 -- [-4409.923] [...7 remote chains...] -- 35:39:33
      89750000 -- [-4373.021] [...7 remote chains...] -- 35:38:32
      89800000 -- [-4405.630] [...7 remote chains...] -- 35:37:32
      89850000 -- (-4389.583) [...7 remote chains...] -- 35:36:32
      89900000 -- [-4396.177] [...7 remote chains...] -- 35:35:31
      89950000 -- [-4395.428] [...7 remote chains...] -- 35:34:30
      90000000 -- (-4451.530) [...7 remote chains...] -- 35:33:29

      Average standard deviation of split frequencies: 0.003234

      90050000 -- (-4419.970) [...7 remote chains...] -- 35:32:28
      90100000 -- (-4449.803) [...7 remote chains...] -- 35:31:27
      90150000 -- (-4460.017) [...7 remote chains...] -- 35:30:26
      90200000 -- (-4450.591) [...7 remote chains...] -- 35:29:26
      90250000 -- (-4436.567) [...7 remote chains...] -- 35:28:25
      90300000 -- (-4432.901) [...7 remote chains...] -- 35:27:24
      90350000 -- [-4417.650] [...7 remote chains...] -- 35:26:23
      90400000 -- (-4428.844) [...7 remote chains...] -- 35:25:22
      90450000 -- (-4390.307) [...7 remote chains...] -- 35:24:23
      90500000 -- (-4410.544) [...7 remote chains...] -- 35:23:22

      Average standard deviation of split frequencies: 0.003199

      90550000 -- (-4411.483) [...7 remote chains...] -- 35:22:22
      90600000 -- (-4403.856) [...7 remote chains...] -- 35:21:21
      90650000 -- (-4426.937) [...7 remote chains...] -- 35:20:22
      90700000 -- (-4422.123) [...7 remote chains...] -- 35:19:22
      90750000 -- (-4409.981) [...7 remote chains...] -- 35:18:21
      90800000 -- (-4401.646) [...7 remote chains...] -- 35:17:21
      90850000 -- (-4391.526) [...7 remote chains...] -- 35:16:20
      90900000 -- (-4422.254) [...7 remote chains...] -- 35:15:20
      90950000 -- [-4386.524] [...7 remote chains...] -- 35:14:18
      91000000 -- [-4382.693] [...7 remote chains...] -- 35:13:18

      Average standard deviation of split frequencies: 0.003090

      91050000 -- [-4416.558] [...7 remote chains...] -- 35:12:18
      91100000 -- [-4394.676] [...7 remote chains...] -- 35:11:19
      91150000 -- [-4409.077] [...7 remote chains...] -- 35:10:18
      91200000 -- (-4418.219) [...7 remote chains...] -- 35:09:17
      91250000 -- (-4420.569) [...7 remote chains...] -- 35:08:16
      91300000 -- (-4430.717) [...7 remote chains...] -- 35:07:14
      91350000 -- (-4416.961) [...7 remote chains...] -- 35:06:14
      91400000 -- (-4426.929) [...7 remote chains...] -- 35:05:13
      91450000 -- (-4441.799) [...7 remote chains...] -- 35:04:12
      91500000 -- (-4406.168) [...7 remote chains...] -- 35:03:12

      Average standard deviation of split frequencies: 0.003164

      91550000 -- (-4399.378) [...7 remote chains...] -- 35:02:12
      91600000 -- (-4403.610) [...7 remote chains...] -- 35:01:12
      91650000 -- (-4424.425) [...7 remote chains...] -- 35:00:12
      91700000 -- (-4431.786) [...7 remote chains...] -- 34:59:11
      91750000 -- (-4436.410) [...7 remote chains...] -- 34:58:10
      91800000 -- (-4410.444) [...7 remote chains...] -- 34:57:10
      91850000 -- (-4430.613) [...7 remote chains...] -- 34:56:09
      91900000 -- (-4410.789) [...7 remote chains...] -- 34:55:08
      91950000 -- [-4400.462] [...7 remote chains...] -- 34:54:09
      92000000 -- [-4400.576] [...7 remote chains...] -- 34:53:08

      Average standard deviation of split frequencies: 0.003226

      92050000 -- [-4399.057] [...7 remote chains...] -- 34:52:08
      92100000 -- (-4407.838) [...7 remote chains...] -- 34:51:06
      92150000 -- [-4418.859] [...7 remote chains...] -- 34:50:05
      92200000 -- [-4384.373] [...7 remote chains...] -- 34:49:04
      92250000 -- [-4400.396] [...7 remote chains...] -- 34:48:04
      92300000 -- (-4412.047) [...7 remote chains...] -- 34:47:03
      92350000 -- (-4382.269) [...7 remote chains...] -- 34:46:03
      92400000 -- (-4411.232) [...7 remote chains...] -- 34:45:02
      92450000 -- (-4392.000) [...7 remote chains...] -- 34:44:03
      92500000 -- [-4391.143] [...7 remote chains...] -- 34:43:02

      Average standard deviation of split frequencies: 0.003201

      92550000 -- [-4395.112] [...7 remote chains...] -- 34:42:01
      92600000 -- (-4421.969) [...7 remote chains...] -- 34:41:02
      92650000 -- (-4409.292) [...7 remote chains...] -- 34:40:00
      92700000 -- (-4440.849) [...7 remote chains...] -- 34:39:00
      92750000 -- (-4424.775) [...7 remote chains...] -- 34:38:00
      92800000 -- (-4424.633) [...7 remote chains...] -- 34:36:59
      92850000 -- (-4431.864) [...7 remote chains...] -- 34:36:00
      92900000 -- (-4417.576) [...7 remote chains...] -- 34:35:00
      92950000 -- (-4423.130) [...7 remote chains...] -- 34:34:00
      93000000 -- (-4440.189) [...7 remote chains...] -- 34:33:00

      Average standard deviation of split frequencies: 0.002945

      93050000 -- (-4425.447) [...7 remote chains...] -- 34:31:59
      93100000 -- (-4398.488) [...7 remote chains...] -- 34:30:58
      93150000 -- (-4412.783) [...7 remote chains...] -- 34:29:58
      93200000 -- (-4408.677) [...7 remote chains...] -- 34:28:57
      93250000 -- (-4401.591) [...7 remote chains...] -- 34:27:58
      93300000 -- [-4388.456] [...7 remote chains...] -- 34:26:57
      93350000 -- (-4414.410) [...7 remote chains...] -- 34:25:56
      93400000 -- (-4417.477) [...7 remote chains...] -- 34:24:56
      93450000 -- (-4387.471) [...7 remote chains...] -- 34:23:56
      93500000 -- (-4418.213) [...7 remote chains...] -- 34:22:55

      Average standard deviation of split frequencies: 0.003058

      93550000 -- (-4430.274) [...7 remote chains...] -- 34:21:55
      93600000 -- (-4439.978) [...7 remote chains...] -- 34:21:08
      93650000 -- (-4440.551) [...7 remote chains...] -- 34:20:07
      93700000 -- (-4431.139) [...7 remote chains...] -- 34:19:07
      93750000 -- (-4422.266) [...7 remote chains...] -- 34:18:07
      93800000 -- (-4451.188) [...7 remote chains...] -- 34:17:07
      93850000 -- (-4455.006) [...7 remote chains...] -- 34:16:08
      93900000 -- (-4447.533) [...7 remote chains...] -- 34:15:09
      93950000 -- (-4429.021) [...7 remote chains...] -- 34:14:11
      94000000 -- (-4397.633) [...7 remote chains...] -- 34:13:11

      Average standard deviation of split frequencies: 0.003026

      94050000 -- (-4424.346) [...7 remote chains...] -- 34:12:10
      94100000 -- (-4423.874) [...7 remote chains...] -- 34:11:10
      94150000 -- (-4423.497) [...7 remote chains...] -- 34:10:10
      94200000 -- [-4400.450] [...7 remote chains...] -- 34:09:10
      94250000 -- [-4399.135] [...7 remote chains...] -- 34:08:09
      94300000 -- (-4409.984) [...7 remote chains...] -- 34:07:09
      94350000 -- [-4417.207] [...7 remote chains...] -- 34:06:08
      94400000 -- (-4402.730) [...7 remote chains...] -- 34:05:09
      94450000 -- (-4416.705) [...7 remote chains...] -- 34:04:10
      94500000 -- (-4399.972) [...7 remote chains...] -- 34:03:09

      Average standard deviation of split frequencies: 0.002821

      94550000 -- (-4428.187) [...7 remote chains...] -- 34:02:10
      94600000 -- [-4415.418] [...7 remote chains...] -- 34:01:10
      94650000 -- [-4379.094] [...7 remote chains...] -- 34:00:11
      94700000 -- [-4379.210] [...7 remote chains...] -- 33:59:12
      94750000 -- (-4393.951) [...7 remote chains...] -- 33:58:13
      94800000 -- (-4414.406) [...7 remote chains...] -- 33:57:12
      94850000 -- (-4413.427) [...7 remote chains...] -- 33:56:14
      94900000 -- (-4412.678) [...7 remote chains...] -- 33:55:15
      94950000 -- (-4409.416) [...7 remote chains...] -- 33:54:18
      95000000 -- (-4417.255) [...7 remote chains...] -- 33:53:21

      Average standard deviation of split frequencies: 0.002908

      95050000 -- (-4400.544) [...7 remote chains...] -- 33:52:21
      95100000 -- (-4393.029) [...7 remote chains...] -- 33:51:24
      95150000 -- (-4384.342) [...7 remote chains...] -- 33:50:25
      95200000 -- (-4421.380) [...7 remote chains...] -- 33:49:27
      95250000 -- (-4419.721) [...7 remote chains...] -- 33:48:27
      95300000 -- (-4421.578) [...7 remote chains...] -- 33:47:29
      95350000 -- (-4416.090) [...7 remote chains...] -- 33:46:31
      95400000 -- (-4415.479) [...7 remote chains...] -- 33:45:35
      95450000 -- (-4416.112) [...7 remote chains...] -- 33:44:40
      95500000 -- (-4435.099) [...7 remote chains...] -- 33:43:43

      Average standard deviation of split frequencies: 0.002804

      95550000 -- (-4430.708) [...7 remote chains...] -- 33:42:46
      95600000 -- (-4433.057) [...7 remote chains...] -- 33:41:47
      95650000 -- (-4409.338) [...7 remote chains...] -- 33:40:55
      95700000 -- (-4428.889) [...7 remote chains...] -- 33:39:59
      95750000 -- (-4422.186) [...7 remote chains...] -- 33:39:03
      95800000 -- (-4416.461) [...7 remote chains...] -- 33:38:08
      95850000 -- (-4431.508) [...7 remote chains...] -- 33:37:12
      95900000 -- (-4420.513) [...7 remote chains...] -- 33:36:20
      95950000 -- (-4398.669) [...7 remote chains...] -- 33:35:24
      96000000 -- (-4419.035) [...7 remote chains...] -- 33:34:28

      Average standard deviation of split frequencies: 0.002783

      96050000 -- (-4412.962) [...7 remote chains...] -- 33:33:31
      96100000 -- (-4437.580) [...7 remote chains...] -- 33:32:34
      96150000 -- (-4431.030) [...7 remote chains...] -- 33:31:39
      96200000 -- [-4400.350] [...7 remote chains...] -- 33:30:41
      96250000 -- (-4399.653) [...7 remote chains...] -- 33:29:47
      96300000 -- (-4442.947) [...7 remote chains...] -- 33:28:53
      96350000 -- (-4429.100) [...7 remote chains...] -- 33:27:54
      96400000 -- (-4446.197) [...7 remote chains...] -- 33:26:54
      96450000 -- (-4434.368) [...7 remote chains...] -- 33:25:54
      96500000 -- (-4418.404) [...7 remote chains...] -- 33:24:54

      Average standard deviation of split frequencies: 0.002842

      96550000 -- (-4419.496) [...7 remote chains...] -- 33:23:55
      96600000 -- (-4395.518) [...7 remote chains...] -- 33:22:56
      96650000 -- (-4437.683) [...7 remote chains...] -- 33:21:56
      96700000 -- (-4418.645) [...7 remote chains...] -- 33:20:56
      96750000 -- (-4411.632) [...7 remote chains...] -- 33:19:57
      96800000 -- (-4409.660) [...7 remote chains...] -- 33:18:56
      96850000 -- (-4428.017) [...7 remote chains...] -- 33:17:57
      96900000 -- (-4436.734) [...7 remote chains...] -- 33:16:58
      96950000 -- (-4454.957) [...7 remote chains...] -- 33:15:59
      97000000 -- (-4414.059) [...7 remote chains...] -- 33:14:59

      Average standard deviation of split frequencies: 0.002776

      97050000 -- (-4431.652) [...7 remote chains...] -- 33:14:00
      97100000 -- (-4407.854) [...7 remote chains...] -- 33:13:01
      97150000 -- (-4397.915) [...7 remote chains...] -- 33:12:01
      97200000 -- [-4392.605] [...7 remote chains...] -- 33:11:02
      97250000 -- (-4415.452) [...7 remote chains...] -- 33:10:06
      97300000 -- (-4448.227) [...7 remote chains...] -- 33:09:07
      97350000 -- (-4415.082) [...7 remote chains...] -- 33:08:10
      97400000 -- (-4414.532) [...7 remote chains...] -- 33:07:10
      97450000 -- (-4431.919) [...7 remote chains...] -- 33:06:11
      97500000 -- (-4447.970) [...7 remote chains...] -- 33:05:13

      Average standard deviation of split frequencies: 0.002709

      97550000 -- (-4473.392) [...7 remote chains...] -- 33:04:15
      97600000 -- (-4421.040) [...7 remote chains...] -- 33:03:18
      97650000 -- (-4405.073) [...7 remote chains...] -- 33:02:19
      97700000 -- (-4417.937) [...7 remote chains...] -- 33:01:20
      97750000 -- [-4390.724] [...7 remote chains...] -- 33:00:22
      97800000 -- [-4399.713] [...7 remote chains...] -- 32:59:24
      97850000 -- [-4356.083] [...7 remote chains...] -- 32:58:23
      97900000 -- [-4392.324] [...7 remote chains...] -- 32:57:22
      97950000 -- [-4399.975] [...7 remote chains...] -- 32:56:22
      98000000 -- (-4391.160) [...7 remote chains...] -- 32:55:21

      Average standard deviation of split frequencies: 0.002651

      98050000 -- (-4443.230) [...7 remote chains...] -- 32:54:21
      98100000 -- (-4434.909) [...7 remote chains...] -- 32:53:21
      98150000 -- (-4424.989) [...7 remote chains...] -- 32:52:22
      98200000 -- (-4430.615) [...7 remote chains...] -- 32:51:28
      98250000 -- (-4422.758) [...7 remote chains...] -- 32:50:38
      98300000 -- (-4450.093) [...7 remote chains...] -- 32:49:44
      98350000 -- (-4405.606) [...7 remote chains...] -- 32:48:43
      98400000 -- (-4422.389) [...7 remote chains...] -- 32:47:43
      98450000 -- (-4404.392) [...7 remote chains...] -- 32:46:43
      98500000 -- (-4426.806) [...7 remote chains...] -- 32:45:43

      Average standard deviation of split frequencies: 0.002751

      98550000 -- (-4410.205) [...7 remote chains...] -- 32:44:42
      98600000 -- (-4411.285) [...7 remote chains...] -- 32:43:42
      98650000 -- (-4431.405) [...7 remote chains...] -- 32:42:41
      98700000 -- (-4421.725) [...7 remote chains...] -- 32:41:40
      98750000 -- (-4422.724) [...7 remote chains...] -- 32:40:40
      98800000 -- (-4415.041) [...7 remote chains...] -- 32:39:39
      98850000 -- (-4449.305) [...7 remote chains...] -- 32:38:39
      98900000 -- (-4418.450) [...7 remote chains...] -- 32:37:37
      98950000 -- (-4425.379) [...7 remote chains...] -- 32:36:37
      99000000 -- (-4459.587) [...7 remote chains...] -- 32:35:36

      Average standard deviation of split frequencies: 0.002738

      99050000 -- (-4398.913) [...7 remote chains...] -- 32:34:36
      99100000 -- (-4412.419) [...7 remote chains...] -- 32:33:35
      99150000 -- [-4401.783] [...7 remote chains...] -- 32:32:33
      99200000 -- [-4392.971] [...7 remote chains...] -- 32:31:33
      99250000 -- (-4436.966) [...7 remote chains...] -- 32:30:32
      99300000 -- (-4433.000) [...7 remote chains...] -- 32:29:32
      99350000 -- (-4429.045) [...7 remote chains...] -- 32:28:31
      99400000 -- (-4403.656) [...7 remote chains...] -- 32:27:30
      99450000 -- (-4462.310) [...7 remote chains...] -- 32:26:30
      99500000 -- (-4419.931) [...7 remote chains...] -- 32:25:30

      Average standard deviation of split frequencies: 0.002670

      99550000 -- (-4422.339) [...7 remote chains...] -- 32:24:31
      99600000 -- (-4410.501) [...7 remote chains...] -- 32:23:30
      99650000 -- (-4412.415) [...7 remote chains...] -- 32:22:35
      99700000 -- (-4405.153) [...7 remote chains...] -- 32:21:41
      99750000 -- (-4403.052) [...7 remote chains...] -- 32:20:54
      99800000 -- (-4417.792) [...7 remote chains...] -- 32:19:59
      99850000 -- (-4420.920) [...7 remote chains...] -- 32:19:06
      99900000 -- (-4460.379) [...7 remote chains...] -- 32:18:20
      99950000 -- (-4429.852) [...7 remote chains...] -- 32:17:28
      100000000 -- (-4447.240) [...7 remote chains...] -- 32:16:33

      Average standard deviation of split frequencies: 0.002625

      100050000 -- (-4399.551) [...7 remote chains...] -- 32:15:36
      100100000 -- [-4399.297] [...7 remote chains...] -- 32:14:40
      100150000 -- [-4397.775] [...7 remote chains...] -- 32:13:49
      100200000 -- [-4405.752] [...7 remote chains...] -- 32:12:55
      100250000 -- [-4395.650] [...7 remote chains...] -- 32:12:01
      100300000 -- [-4386.529] [...7 remote chains...] -- 32:11:08
      100350000 -- [-4431.669] [...7 remote chains...] -- 32:10:15
      100400000 -- [-4390.085] [...7 remote chains...] -- 32:09:28
      100450000 -- [-4388.603] [...7 remote chains...] -- 32:08:38
      100500000 -- (-4404.044) [...7 remote chains...] -- 32:07:46

      Average standard deviation of split frequencies: 0.002598

      100550000 -- (-4427.270) [...7 remote chains...] -- 32:06:54
      100600000 -- (-4430.466) [...7 remote chains...] -- 32:06:06
      100650000 -- (-4392.533) [...7 remote chains...] -- 32:05:14
      100700000 -- (-4397.957) [...7 remote chains...] -- 32:04:25
      100750000 -- (-4431.583) [...7 remote chains...] -- 32:03:31
      100800000 -- [-4389.260] [...7 remote chains...] -- 32:02:38
      100850000 -- (-4407.367) [...7 remote chains...] -- 32:01:39
      100900000 -- (-4389.850) [...7 remote chains...] -- 32:00:41
      100950000 -- (-4407.253) [...7 remote chains...] -- 31:59:43
      101000000 -- (-4404.126) [...7 remote chains...] -- 31:58:45

      Average standard deviation of split frequencies: 0.002633

      101050000 -- (-4389.440) [...7 remote chains...] -- 31:57:46
      101100000 -- (-4389.552) [...7 remote chains...] -- 31:56:48
      101150000 -- (-4414.692) [...7 remote chains...] -- 31:55:50
      101200000 -- (-4401.146) [...7 remote chains...] -- 31:54:52
      101250000 -- (-4428.553) [...7 remote chains...] -- 31:53:53
      101300000 -- (-4413.014) [...7 remote chains...] -- 31:52:56
      101350000 -- (-4413.068) [...7 remote chains...] -- 31:51:56
      101400000 -- (-4412.555) [...7 remote chains...] -- 31:50:57
      101450000 -- (-4434.327) [...7 remote chains...] -- 31:50:00
      101500000 -- (-4409.988) [...7 remote chains...] -- 31:49:02

      Average standard deviation of split frequencies: 0.002626

      101550000 -- (-4414.788) [...7 remote chains...] -- 31:48:04
      101600000 -- (-4401.219) [...7 remote chains...] -- 31:47:05
      101650000 -- (-4407.872) [...7 remote chains...] -- 31:46:07
      101700000 -- (-4426.821) [...7 remote chains...] -- 31:45:08
      101750000 -- [-4392.270] [...7 remote chains...] -- 31:44:10
      101800000 -- (-4397.047) [...7 remote chains...] -- 31:43:13
      101850000 -- (-4392.531) [...7 remote chains...] -- 31:42:15
      101900000 -- [-4388.163] [...7 remote chains...] -- 31:41:18
      101950000 -- [-4418.620] [...7 remote chains...] -- 31:40:20
      102000000 -- (-4418.434) [...7 remote chains...] -- 31:39:22

      Average standard deviation of split frequencies: 0.002568

      102050000 -- [-4416.194] [...7 remote chains...] -- 31:38:25
      102100000 -- (-4433.605) [...7 remote chains...] -- 31:37:26
      102150000 -- (-4432.839) [...7 remote chains...] -- 31:36:30
      102200000 -- (-4428.305) [...7 remote chains...] -- 31:35:31
      102250000 -- [-4385.610] [...7 remote chains...] -- 31:34:32
      102300000 -- [-4383.537] [...7 remote chains...] -- 31:33:35
      102350000 -- (-4411.331) [...7 remote chains...] -- 31:32:41
      102400000 -- (-4425.764) [...7 remote chains...] -- 31:31:47
      102450000 -- [-4400.000] [...7 remote chains...] -- 31:30:48
      102500000 -- (-4408.908) [...7 remote chains...] -- 31:29:50

      Average standard deviation of split frequencies: 0.002480

      102550000 -- (-4397.654) [...7 remote chains...] -- 31:28:52
      102600000 -- (-4447.700) [...7 remote chains...] -- 31:27:55
      102650000 -- (-4438.504) [...7 remote chains...] -- 31:26:59
      102700000 -- (-4381.139) [...7 remote chains...] -- 31:26:04
      102750000 -- (-4408.529) [...7 remote chains...] -- 31:25:15
      102800000 -- (-4427.792) [...7 remote chains...] -- 31:24:16
      102850000 -- (-4405.776) [...7 remote chains...] -- 31:23:18
      102900000 -- (-4421.038) [...7 remote chains...] -- 31:22:20
      102950000 -- (-4470.054) [...7 remote chains...] -- 31:21:23
      103000000 -- (-4456.564) [...7 remote chains...] -- 31:20:26

      Average standard deviation of split frequencies: 0.002568

      103050000 -- (-4413.046) [...7 remote chains...] -- 31:19:27
      103100000 -- (-4406.196) [...7 remote chains...] -- 31:18:31
      103150000 -- (-4418.089) [...7 remote chains...] -- 31:17:33
      103200000 -- (-4433.625) [...7 remote chains...] -- 31:16:33
      103250000 -- (-4424.939) [...7 remote chains...] -- 31:15:35
      103300000 -- (-4377.130) [...7 remote chains...] -- 31:14:38
      103350000 -- (-4414.137) [...7 remote chains...] -- 31:13:39
      103400000 -- (-4402.556) [...7 remote chains...] -- 31:12:42
      103450000 -- (-4397.374) [...7 remote chains...] -- 31:11:45
      103500000 -- (-4424.061) [...7 remote chains...] -- 31:10:45

      Average standard deviation of split frequencies: 0.002655

      103550000 -- (-4427.217) [...7 remote chains...] -- 31:09:48
      103600000 -- (-4418.212) [...7 remote chains...] -- 31:08:54
      103650000 -- (-4413.568) [...7 remote chains...] -- 31:07:59
      103700000 -- (-4413.147) [...7 remote chains...] -- 31:07:00
      103750000 -- (-4427.229) [...7 remote chains...] -- 31:06:02
      103800000 -- (-4405.540) [...7 remote chains...] -- 31:05:03
      103850000 -- (-4392.856) [...7 remote chains...] -- 31:04:06
      103900000 -- (-4416.443) [...7 remote chains...] -- 31:03:07
      103950000 -- (-4432.701) [...7 remote chains...] -- 31:02:09
      104000000 -- [-4421.932] [...7 remote chains...] -- 31:01:12

      Average standard deviation of split frequencies: 0.002652

      104050000 -- [-4407.265] [...7 remote chains...] -- 31:00:12
      104100000 -- (-4405.492) [...7 remote chains...] -- 30:59:15
      104150000 -- (-4421.014) [...7 remote chains...] -- 30:58:17
      104200000 -- (-4439.246) [...7 remote chains...] -- 30:57:19
      104250000 -- (-4394.950) [...7 remote chains...] -- 30:56:20
      104300000 -- (-4382.446) [...7 remote chains...] -- 30:55:22
      104350000 -- (-4420.042) [...7 remote chains...] -- 30:54:25
      104400000 -- (-4386.954) [...7 remote chains...] -- 30:53:26
      104450000 -- (-4405.840) [...7 remote chains...] -- 30:52:29
      104500000 -- (-4416.768) [...7 remote chains...] -- 30:51:31

      Average standard deviation of split frequencies: 0.002682

      104550000 -- (-4434.028) [...7 remote chains...] -- 30:50:34
      104600000 -- (-4411.605) [...7 remote chains...] -- 30:49:35
      104650000 -- (-4429.390) [...7 remote chains...] -- 30:48:36
      104700000 -- (-4442.892) [...7 remote chains...] -- 30:47:40
      104750000 -- (-4426.228) [...7 remote chains...] -- 30:46:42
      104800000 -- (-4431.768) [...7 remote chains...] -- 30:45:44
      104850000 -- (-4432.345) [...7 remote chains...] -- 30:44:47
      104900000 -- (-4422.656) [...7 remote chains...] -- 30:43:48
      104950000 -- (-4409.257) [...7 remote chains...] -- 30:42:50
      105000000 -- (-4419.920) [...7 remote chains...] -- 30:41:53

      Average standard deviation of split frequencies: 0.002656

      105050000 -- (-4402.058) [...7 remote chains...] -- 30:40:54
      105100000 -- (-4409.321) [...7 remote chains...] -- 30:39:57
      105150000 -- (-4416.190) [...7 remote chains...] -- 30:38:59
      105200000 -- (-4429.582) [...7 remote chains...] -- 30:38:02
      105250000 -- (-4438.067) [...7 remote chains...] -- 30:37:05
      105300000 -- (-4399.465) [...7 remote chains...] -- 30:36:08
      105350000 -- (-4409.151) [...7 remote chains...] -- 30:35:12
      105400000 -- [-4399.525] [...7 remote chains...] -- 30:34:16
      105450000 -- (-4431.572) [...7 remote chains...] -- 30:33:18
      105500000 -- (-4429.031) [...7 remote chains...] -- 30:32:21

      Average standard deviation of split frequencies: 0.002554

      105550000 -- (-4427.659) [...7 remote chains...] -- 30:31:24
      105600000 -- (-4438.380) [...7 remote chains...] -- 30:30:25
      105650000 -- (-4431.586) [...7 remote chains...] -- 30:29:30
      105700000 -- (-4425.082) [...7 remote chains...] -- 30:28:32
      105750000 -- (-4398.523) [...7 remote chains...] -- 30:27:37
      105800000 -- [-4406.196] [...7 remote chains...] -- 30:26:39
      105850000 -- (-4400.569) [...7 remote chains...] -- 30:25:41
      105900000 -- (-4393.765) [...7 remote chains...] -- 30:24:42
      105950000 -- (-4403.510) [...7 remote chains...] -- 30:23:48
      106000000 -- (-4438.117) [...7 remote chains...] -- 30:22:56

      Average standard deviation of split frequencies: 0.002555

      106050000 -- [-4396.584] [...7 remote chains...] -- 30:22:01
      106100000 -- (-4394.022) [...7 remote chains...] -- 30:21:03
      106150000 -- (-4423.256) [...7 remote chains...] -- 30:20:09
      106200000 -- (-4419.683) [...7 remote chains...] -- 30:19:10
      106250000 -- (-4400.756) [...7 remote chains...] -- 30:18:13
      106300000 -- [-4382.083] [...7 remote chains...] -- 30:17:14
      106350000 -- (-4408.076) [...7 remote chains...] -- 30:16:14
      106400000 -- (-4410.318) [...7 remote chains...] -- 30:15:14
      106450000 -- (-4391.684) [...7 remote chains...] -- 30:14:14
      106500000 -- (-4431.997) [...7 remote chains...] -- 30:13:14

      Average standard deviation of split frequencies: 0.002600

      106550000 -- (-4419.236) [...7 remote chains...] -- 30:12:14
      106600000 -- (-4422.362) [...7 remote chains...] -- 30:11:14
      106650000 -- (-4409.922) [...7 remote chains...] -- 30:10:14
      106700000 -- (-4398.346) [...7 remote chains...] -- 30:09:14
      106750000 -- [-4373.811] [...7 remote chains...] -- 30:08:14
      106800000 -- (-4417.887) [...7 remote chains...] -- 30:07:14
      106850000 -- (-4417.148) [...7 remote chains...] -- 30:06:14
      106900000 -- (-4388.020) [...7 remote chains...] -- 30:05:15
      106950000 -- (-4405.082) [...7 remote chains...] -- 30:04:16
      107000000 -- (-4412.910) [...7 remote chains...] -- 30:03:17

      Average standard deviation of split frequencies: 0.002693

      107050000 -- (-4401.073) [...7 remote chains...] -- 30:02:17
      107100000 -- (-4395.216) [...7 remote chains...] -- 30:01:18
      107150000 -- [-4403.239] [...7 remote chains...] -- 30:00:18
      107200000 -- [-4394.807] [...7 remote chains...] -- 29:59:18
      107250000 -- [-4390.415] [...7 remote chains...] -- 29:58:20
      107300000 -- (-4406.944) [...7 remote chains...] -- 29:57:20
      107350000 -- [-4395.512] [...7 remote chains...] -- 29:56:21
      107400000 -- [-4422.196] [...7 remote chains...] -- 29:55:22
      107450000 -- [-4396.384] [...7 remote chains...] -- 29:54:22
      107500000 -- [-4380.689] [...7 remote chains...] -- 29:53:22

      Average standard deviation of split frequencies: 0.002656

      107550000 -- [-4382.069] [...7 remote chains...] -- 29:52:22
      107600000 -- (-4426.194) [...7 remote chains...] -- 29:51:22
      107650000 -- (-4423.721) [...7 remote chains...] -- 29:50:22
      107700000 -- (-4413.189) [...7 remote chains...] -- 29:49:22
      107750000 -- (-4445.991) [...7 remote chains...] -- 29:48:22
      107800000 -- (-4445.762) [...7 remote chains...] -- 29:47:24
      107850000 -- (-4430.826) [...7 remote chains...] -- 29:46:23
      107900000 -- (-4427.349) [...7 remote chains...] -- 29:45:23
      107950000 -- (-4434.132) [...7 remote chains...] -- 29:44:22
      108000000 -- (-4415.498) [...7 remote chains...] -- 29:43:22

      Average standard deviation of split frequencies: 0.002718

      108050000 -- (-4429.131) [...7 remote chains...] -- 29:42:23
      108100000 -- (-4411.577) [...7 remote chains...] -- 29:41:23
      108150000 -- (-4415.085) [...7 remote chains...] -- 29:40:22
      108200000 -- (-4415.594) [...7 remote chains...] -- 29:39:22
      108250000 -- (-4452.662) [...7 remote chains...] -- 29:38:23
      108300000 -- (-4397.840) [...7 remote chains...] -- 29:37:26
      108350000 -- (-4404.587) [...7 remote chains...] -- 29:36:26
      108400000 -- (-4464.223) [...7 remote chains...] -- 29:35:25
      108450000 -- (-4435.889) [...7 remote chains...] -- 29:34:25
      108500000 -- (-4441.420) [...7 remote chains...] -- 29:33:25

      Average standard deviation of split frequencies: 0.002677

      108550000 -- (-4422.082) [...7 remote chains...] -- 29:32:25
      108600000 -- (-4435.582) [...7 remote chains...] -- 29:31:25
      108650000 -- (-4414.729) [...7 remote chains...] -- 29:30:25
      108700000 -- (-4440.150) [...7 remote chains...] -- 29:29:25
      108750000 -- (-4441.912) [...7 remote chains...] -- 29:28:25
      108800000 -- (-4416.236) [...7 remote chains...] -- 29:27:26
      108850000 -- (-4407.752) [...7 remote chains...] -- 29:26:26
      108900000 -- (-4418.737) [...7 remote chains...] -- 29:25:26
      108950000 -- [-4422.577] [...7 remote chains...] -- 29:24:25
      109000000 -- (-4429.967) [...7 remote chains...] -- 29:23:25

      Average standard deviation of split frequencies: 0.002619

      109050000 -- [-4411.852] [...7 remote chains...] -- 29:22:25
      109100000 -- [-4385.591] [...7 remote chains...] -- 29:21:24
      109150000 -- [-4422.381] [...7 remote chains...] -- 29:20:24
      109200000 -- [-4406.553] [...7 remote chains...] -- 29:19:23
      109250000 -- [-4432.289] [...7 remote chains...] -- 29:18:22
      109300000 -- (-4404.728) [...7 remote chains...] -- 29:17:21
      109350000 -- [-4398.697] [...7 remote chains...] -- 29:16:22
      109400000 -- (-4401.782) [...7 remote chains...] -- 29:15:22
      109450000 -- (-4431.601) [...7 remote chains...] -- 29:14:23
      109500000 -- (-4439.434) [...7 remote chains...] -- 29:13:23

      Average standard deviation of split frequencies: 0.002619

      109550000 -- (-4430.021) [...7 remote chains...] -- 29:12:24
      109600000 -- (-4435.278) [...7 remote chains...] -- 29:11:24
      109650000 -- (-4461.653) [...7 remote chains...] -- 29:10:24
      109700000 -- (-4432.721) [...7 remote chains...] -- 29:09:24
      109750000 -- (-4415.452) [...7 remote chains...] -- 29:08:24
      109800000 -- (-4428.768) [...7 remote chains...] -- 29:07:25
      109850000 -- (-4420.809) [...7 remote chains...] -- 29:06:27
      109900000 -- (-4386.729) [...7 remote chains...] -- 29:05:28
      109950000 -- (-4391.968) [...7 remote chains...] -- 29:04:27
      110000000 -- (-4387.331) [...7 remote chains...] -- 29:03:28

      Average standard deviation of split frequencies: 0.002679

      110050000 -- (-4411.367) [...7 remote chains...] -- 29:02:28
      110100000 -- [-4397.946] [...7 remote chains...] -- 29:01:29
      110150000 -- [-4395.411] [...7 remote chains...] -- 29:00:29
      110200000 -- (-4407.297) [...7 remote chains...] -- 28:59:30
      110250000 -- (-4397.263) [...7 remote chains...] -- 28:58:30
      110300000 -- [-4411.897] [...7 remote chains...] -- 28:57:31
      110350000 -- [-4420.923] [...7 remote chains...] -- 28:56:32
      110400000 -- (-4415.348) [...7 remote chains...] -- 28:55:33
      110450000 -- [-4404.641] [...7 remote chains...] -- 28:54:34
      110500000 -- (-4414.200) [...7 remote chains...] -- 28:53:35

      Average standard deviation of split frequencies: 0.002633

      110550000 -- (-4404.292) [...7 remote chains...] -- 28:52:35
      110600000 -- (-4409.444) [...7 remote chains...] -- 28:51:36
      110650000 -- (-4422.584) [...7 remote chains...] -- 28:50:36
      110700000 -- (-4424.523) [...7 remote chains...] -- 28:49:37
      110750000 -- (-4457.803) [...7 remote chains...] -- 28:48:38
      110800000 -- (-4419.739) [...7 remote chains...] -- 28:47:39
      110850000 -- (-4427.718) [...7 remote chains...] -- 28:46:40
      110900000 -- [-4411.121] [...7 remote chains...] -- 28:45:40
      110950000 -- (-4422.919) [...7 remote chains...] -- 28:44:40
      111000000 -- [-4421.855] [...7 remote chains...] -- 28:43:42

      Average standard deviation of split frequencies: 0.002638

      111050000 -- (-4420.422) [...7 remote chains...] -- 28:42:43
      111100000 -- (-4422.158) [...7 remote chains...] -- 28:41:43
      111150000 -- [-4398.370] [...7 remote chains...] -- 28:40:44
      111200000 -- (-4419.208) [...7 remote chains...] -- 28:39:45
      111250000 -- (-4444.682) [...7 remote chains...] -- 28:38:45
      111300000 -- (-4409.289) [...7 remote chains...] -- 28:37:46
      111350000 -- [-4433.225] [...7 remote chains...] -- 28:36:47
      111400000 -- [-4390.023] [...7 remote chains...] -- 28:35:47
      111450000 -- (-4424.923) [...7 remote chains...] -- 28:34:48
      111500000 -- (-4421.980) [...7 remote chains...] -- 28:33:49

      Average standard deviation of split frequencies: 0.002644

      111550000 -- (-4415.340) [...7 remote chains...] -- 28:32:50
      111600000 -- (-4431.422) [...7 remote chains...] -- 28:31:51
      111650000 -- (-4420.389) [...7 remote chains...] -- 28:30:51
      111700000 -- (-4406.614) [...7 remote chains...] -- 28:29:52
      111750000 -- [-4375.682] [...7 remote chains...] -- 28:28:53
      111800000 -- [-4390.338] [...7 remote chains...] -- 28:27:53
      111850000 -- [-4394.479] [...7 remote chains...] -- 28:26:54
      111900000 -- [-4399.780] [...7 remote chains...] -- 28:25:55
      111950000 -- [-4390.572] [...7 remote chains...] -- 28:24:54
      112000000 -- [-4402.348] [...7 remote chains...] -- 28:23:54

      Average standard deviation of split frequencies: 0.002616

      112050000 -- [-4375.452] [...7 remote chains...] -- 28:22:55
      112100000 -- [-4403.474] [...7 remote chains...] -- 28:21:54
      112150000 -- [-4361.045] [...7 remote chains...] -- 28:20:54
      112200000 -- (-4407.760) [...7 remote chains...] -- 28:19:55
      112250000 -- (-4431.636) [...7 remote chains...] -- 28:18:55
      112300000 -- (-4413.361) [...7 remote chains...] -- 28:17:59
      112350000 -- [-4383.987] [...7 remote chains...] -- 28:16:59
      112400000 -- (-4397.033) [...7 remote chains...] -- 28:16:00
      112450000 -- (-4419.837) [...7 remote chains...] -- 28:15:02
      112500000 -- [-4404.683] [...7 remote chains...] -- 28:14:03

      Average standard deviation of split frequencies: 0.002612

      112550000 -- (-4408.137) [...7 remote chains...] -- 28:13:04
      112600000 -- [-4436.858] [...7 remote chains...] -- 28:12:05
      112650000 -- (-4415.092) [...7 remote chains...] -- 28:11:06
      112700000 -- (-4397.108) [...7 remote chains...] -- 28:10:07
      112750000 -- (-4416.531) [...7 remote chains...] -- 28:09:08
      112800000 -- (-4406.086) [...7 remote chains...] -- 28:08:09
      112850000 -- (-4408.550) [...7 remote chains...] -- 28:07:10
      112900000 -- (-4416.502) [...7 remote chains...] -- 28:06:11
      112950000 -- (-4430.710) [...7 remote chains...] -- 28:05:12
      113000000 -- (-4420.450) [...7 remote chains...] -- 28:04:13

      Average standard deviation of split frequencies: 0.002654

      113050000 -- (-4430.946) [...7 remote chains...] -- 28:03:15
      113100000 -- (-4431.941) [...7 remote chains...] -- 28:02:16
      113150000 -- (-4407.511) [...7 remote chains...] -- 28:01:18
      113200000 -- (-4389.691) [...7 remote chains...] -- 28:00:19
      113250000 -- [-4382.104] [...7 remote chains...] -- 27:59:20
      113300000 -- [-4402.510] [...7 remote chains...] -- 27:58:21
      113350000 -- (-4401.255) [...7 remote chains...] -- 27:57:21
      113400000 -- (-4415.912) [...7 remote chains...] -- 27:56:22
      113450000 -- (-4382.015) [...7 remote chains...] -- 27:55:23
      113500000 -- (-4414.884) [...7 remote chains...] -- 27:54:25

      Average standard deviation of split frequencies: 0.002769

      113550000 -- (-4417.357) [...7 remote chains...] -- 27:53:26
      113600000 -- (-4461.865) [...7 remote chains...] -- 27:52:28
      113650000 -- (-4417.604) [...7 remote chains...] -- 27:51:29
      113700000 -- (-4439.912) [...7 remote chains...] -- 27:50:31
      113750000 -- (-4440.891) [...7 remote chains...] -- 27:49:33
      113800000 -- (-4417.522) [...7 remote chains...] -- 27:48:36
      113850000 -- (-4422.628) [...7 remote chains...] -- 27:47:37
      113900000 -- (-4402.290) [...7 remote chains...] -- 27:46:38
      113950000 -- (-4398.394) [...7 remote chains...] -- 27:45:39
      114000000 -- (-4418.720) [...7 remote chains...] -- 27:44:40

      Average standard deviation of split frequencies: 0.002700

      114050000 -- (-4443.997) [...7 remote chains...] -- 27:43:41
      114100000 -- (-4401.508) [...7 remote chains...] -- 27:42:42
      114150000 -- (-4419.625) [...7 remote chains...] -- 27:41:43
      114200000 -- (-4433.085) [...7 remote chains...] -- 27:40:44
      114250000 -- (-4421.229) [...7 remote chains...] -- 27:39:44
      114300000 -- (-4424.427) [...7 remote chains...] -- 27:38:46
      114350000 -- [-4417.941] [...7 remote chains...] -- 27:37:47
      114400000 -- [-4406.083] [...7 remote chains...] -- 27:36:47
      114450000 -- [-4418.827] [...7 remote chains...] -- 27:35:48
      114500000 -- [-4394.937] [...7 remote chains...] -- 27:34:49

      Average standard deviation of split frequencies: 0.002609

      114550000 -- [-4392.283] [...7 remote chains...] -- 27:33:50
      114600000 -- [-4409.851] [...7 remote chains...] -- 27:32:51
      114650000 -- [-4412.897] [...7 remote chains...] -- 27:31:50
      114700000 -- [-4381.225] [...7 remote chains...] -- 27:30:52
      114750000 -- [-4394.124] [...7 remote chains...] -- 27:29:53
      114800000 -- [-4379.009] [...7 remote chains...] -- 27:28:54
      114850000 -- (-4416.633) [...7 remote chains...] -- 27:27:55
      114900000 -- (-4412.549) [...7 remote chains...] -- 27:26:56
      114950000 -- (-4425.601) [...7 remote chains...] -- 27:25:58
      115000000 -- (-4420.007) [...7 remote chains...] -- 27:25:04

      Average standard deviation of split frequencies: 0.002553

      115050000 -- (-4429.653) [...7 remote chains...] -- 27:24:11
      115100000 -- (-4412.995) [...7 remote chains...] -- 27:23:16
      115150000 -- [-4393.743] [...7 remote chains...] -- 27:22:20
      115200000 -- [-4421.774] [...7 remote chains...] -- 27:21:27
      115250000 -- (-4412.937) [...7 remote chains...] -- 27:20:35
      115300000 -- (-4428.344) [...7 remote chains...] -- 27:19:43
      115350000 -- (-4425.801) [...7 remote chains...] -- 27:18:51
      115400000 -- (-4430.344) [...7 remote chains...] -- 27:17:56
      115450000 -- [-4419.876] [...7 remote chains...] -- 27:17:03
      115500000 -- [-4388.236] [...7 remote chains...] -- 27:16:07

      Average standard deviation of split frequencies: 0.002479

      115550000 -- [-4409.855] [...7 remote chains...] -- 27:15:12
      115600000 -- [-4399.131] [...7 remote chains...] -- 27:14:18
      115650000 -- [-4395.646] [...7 remote chains...] -- 27:13:25
      115700000 -- (-4404.279) [...7 remote chains...] -- 27:12:30
      115750000 -- [-4374.416] [...7 remote chains...] -- 27:11:35
      115800000 -- [-4392.143] [...7 remote chains...] -- 27:10:43
      115850000 -- [-4388.796] [...7 remote chains...] -- 27:09:51
      115900000 -- [-4404.194] [...7 remote chains...] -- 27:08:58
      115950000 -- [-4399.415] [...7 remote chains...] -- 27:08:03
      116000000 -- (-4432.340) [...7 remote chains...] -- 27:07:09

      Average standard deviation of split frequencies: 0.002467

      116050000 -- [-4394.024] [...7 remote chains...] -- 27:06:15
      116100000 -- [-4404.015] [...7 remote chains...] -- 27:05:22
      116150000 -- [-4403.461] [...7 remote chains...] -- 27:04:34
      116200000 -- [-4400.146] [...7 remote chains...] -- 27:03:42
      116250000 -- (-4391.473) [...7 remote chains...] -- 27:02:51
      116300000 -- (-4442.318) [...7 remote chains...] -- 27:02:00
      116350000 -- (-4400.643) [...7 remote chains...] -- 27:01:06
      116400000 -- (-4447.711) [...7 remote chains...] -- 27:00:13
      116450000 -- (-4450.878) [...7 remote chains...] -- 26:59:19
      116500000 -- (-4429.588) [...7 remote chains...] -- 26:58:27

      Average standard deviation of split frequencies: 0.002472

      116550000 -- (-4427.434) [...7 remote chains...] -- 26:57:39
      116600000 -- [-4404.132] [...7 remote chains...] -- 26:56:46
      116650000 -- (-4403.725) [...7 remote chains...] -- 26:55:55
      116700000 -- [-4406.896] [...7 remote chains...] -- 26:55:06
      116750000 -- (-4398.248) [...7 remote chains...] -- 26:54:16
      116800000 -- (-4419.766) [...7 remote chains...] -- 26:53:19
      116850000 -- (-4410.364) [...7 remote chains...] -- 26:52:22
      116900000 -- (-4432.468) [...7 remote chains...] -- 26:51:25
      116950000 -- (-4423.060) [...7 remote chains...] -- 26:50:29
      117000000 -- (-4429.425) [...7 remote chains...] -- 26:49:31

      Average standard deviation of split frequencies: 0.002496

      117050000 -- (-4432.331) [...7 remote chains...] -- 26:48:35
      117100000 -- (-4426.317) [...7 remote chains...] -- 26:47:37
      117150000 -- (-4395.326) [...7 remote chains...] -- 26:46:40
      117200000 -- (-4412.209) [...7 remote chains...] -- 26:45:42
      117250000 -- [-4394.635] [...7 remote chains...] -- 26:44:46
      117300000 -- [-4380.788] [...7 remote chains...] -- 26:43:48
      117350000 -- [-4377.952] [...7 remote chains...] -- 26:42:51
      117400000 -- (-4393.644) [...7 remote chains...] -- 26:41:54
      117450000 -- (-4434.162) [...7 remote chains...] -- 26:40:57
      117500000 -- (-4436.417) [...7 remote chains...] -- 26:40:00

      Average standard deviation of split frequencies: 0.002453

      117550000 -- (-4416.217) [...7 remote chains...] -- 26:39:02
      117600000 -- (-4399.550) [...7 remote chains...] -- 26:38:03
      117650000 -- (-4431.512) [...7 remote chains...] -- 26:37:06
      117700000 -- (-4423.919) [...7 remote chains...] -- 26:36:10
      117750000 -- (-4428.624) [...7 remote chains...] -- 26:35:11
      117800000 -- (-4429.140) [...7 remote chains...] -- 26:34:14
      117850000 -- (-4403.884) [...7 remote chains...] -- 26:33:17
      117900000 -- (-4420.668) [...7 remote chains...] -- 26:32:20
      117950000 -- (-4444.371) [...7 remote chains...] -- 26:31:24
      118000000 -- (-4429.943) [...7 remote chains...] -- 26:30:27

      Average standard deviation of split frequencies: 0.002407

      118050000 -- (-4419.760) [...7 remote chains...] -- 26:29:30
      118100000 -- (-4438.397) [...7 remote chains...] -- 26:28:34
      118150000 -- (-4429.178) [...7 remote chains...] -- 26:27:37
      118200000 -- (-4440.807) [...7 remote chains...] -- 26:26:40
      118250000 -- (-4422.277) [...7 remote chains...] -- 26:25:41
      118300000 -- (-4452.068) [...7 remote chains...] -- 26:24:44
      118350000 -- (-4437.594) [...7 remote chains...] -- 26:23:47
      118400000 -- (-4428.666) [...7 remote chains...] -- 26:22:51
      118450000 -- (-4415.540) [...7 remote chains...] -- 26:21:54
      118500000 -- (-4411.773) [...7 remote chains...] -- 26:20:59

      Average standard deviation of split frequencies: 0.002346

      118550000 -- (-4425.276) [...7 remote chains...] -- 26:20:02
      118600000 -- (-4412.485) [...7 remote chains...] -- 26:19:06
      118650000 -- (-4428.967) [...7 remote chains...] -- 26:18:09
      118700000 -- (-4431.887) [...7 remote chains...] -- 26:17:12
      118750000 -- (-4446.802) [...7 remote chains...] -- 26:16:17
      118800000 -- (-4433.026) [...7 remote chains...] -- 26:15:20
      118850000 -- (-4433.889) [...7 remote chains...] -- 26:14:22
      118900000 -- (-4418.353) [...7 remote chains...] -- 26:13:24
      118950000 -- (-4427.353) [...7 remote chains...] -- 26:12:27
      119000000 -- (-4451.642) [...7 remote chains...] -- 26:11:30

      Average standard deviation of split frequencies: 0.002359

      119050000 -- (-4389.222) [...7 remote chains...] -- 26:10:31
      119100000 -- (-4451.540) [...7 remote chains...] -- 26:09:36
      119150000 -- (-4440.515) [...7 remote chains...] -- 26:08:40
      119200000 -- (-4420.343) [...7 remote chains...] -- 26:07:44
      119250000 -- (-4438.859) [...7 remote chains...] -- 26:06:57
      119300000 -- (-4437.830) [...7 remote chains...] -- 26:06:04
      119350000 -- (-4410.800) [...7 remote chains...] -- 26:05:06
      119400000 -- (-4406.637) [...7 remote chains...] -- 26:04:09
      119450000 -- (-4424.143) [...7 remote chains...] -- 26:03:12
      119500000 -- (-4401.161) [...7 remote chains...] -- 26:02:14

      Average standard deviation of split frequencies: 0.002440

      119550000 -- (-4385.290) [...7 remote chains...] -- 26:01:17
      119600000 -- (-4438.738) [...7 remote chains...] -- 26:00:18
      119650000 -- (-4403.648) [...7 remote chains...] -- 25:59:20
      119700000 -- (-4433.699) [...7 remote chains...] -- 25:58:23
      119750000 -- (-4440.611) [...7 remote chains...] -- 25:57:25
      119800000 -- (-4402.979) [...7 remote chains...] -- 25:56:29
      119850000 -- (-4414.098) [...7 remote chains...] -- 25:55:33
      119900000 -- (-4430.408) [...7 remote chains...] -- 25:54:36
      119950000 -- (-4425.889) [...7 remote chains...] -- 25:53:39
      120000000 -- (-4418.316) [...7 remote chains...] -- 25:52:42

      Average standard deviation of split frequencies: 0.002417

      120050000 -- (-4409.632) [...7 remote chains...] -- 25:51:44
      120100000 -- [-4390.677] [...7 remote chains...] -- 25:50:47
      120150000 -- [-4388.715] [...7 remote chains...] -- 25:49:50
      120200000 -- [-4401.374] [...7 remote chains...] -- 25:48:53
      120250000 -- [-4413.665] [...7 remote chains...] -- 25:47:54
      120300000 -- [-4389.239] [...7 remote chains...] -- 25:46:57
      120350000 -- [-4392.152] [...7 remote chains...] -- 25:45:59
      120400000 -- (-4384.439) [...7 remote chains...] -- 25:45:02
      120450000 -- [-4389.929] [...7 remote chains...] -- 25:44:04
      120500000 -- [-4395.450] [...7 remote chains...] -- 25:43:06

      Average standard deviation of split frequencies: 0.002270

      120550000 -- (-4400.702) [...7 remote chains...] -- 25:42:09
      120600000 -- [-4394.902] [...7 remote chains...] -- 25:41:10
      120650000 -- [-4397.972] [...7 remote chains...] -- 25:40:14
      120700000 -- [-4403.799] [...7 remote chains...] -- 25:39:17
      120750000 -- [-4385.099] [...7 remote chains...] -- 25:38:20
      120800000 -- [-4394.889] [...7 remote chains...] -- 25:37:23
      120850000 -- (-4381.267) [...7 remote chains...] -- 25:36:26
      120900000 -- (-4393.248) [...7 remote chains...] -- 25:35:28
      120950000 -- (-4425.836) [...7 remote chains...] -- 25:34:30
      121000000 -- (-4393.433) [...7 remote chains...] -- 25:33:34

      Average standard deviation of split frequencies: 0.002204

      121050000 -- (-4415.290) [...7 remote chains...] -- 25:32:37
      121100000 -- (-4436.623) [...7 remote chains...] -- 25:31:39
      121150000 -- (-4429.144) [...7 remote chains...] -- 25:30:42
      121200000 -- (-4420.124) [...7 remote chains...] -- 25:29:52
      121250000 -- (-4404.150) [...7 remote chains...] -- 25:29:00
      121300000 -- (-4411.480) [...7 remote chains...] -- 25:28:01
      121350000 -- (-4433.085) [...7 remote chains...] -- 25:27:03
      121400000 -- [-4389.210] [...7 remote chains...] -- 25:26:05
      121450000 -- [-4392.788] [...7 remote chains...] -- 25:25:06
      121500000 -- (-4412.976) [...7 remote chains...] -- 25:24:08

      Average standard deviation of split frequencies: 0.002205

      121550000 -- (-4421.139) [...7 remote chains...] -- 25:23:09
      121600000 -- [-4404.389] [...7 remote chains...] -- 25:22:11
      121650000 -- (-4408.069) [...7 remote chains...] -- 25:21:12
      121700000 -- (-4414.084) [...7 remote chains...] -- 25:20:14
      121750000 -- (-4449.605) [...7 remote chains...] -- 25:19:14
      121800000 -- (-4412.946) [...7 remote chains...] -- 25:18:15
      121850000 -- (-4401.886) [...7 remote chains...] -- 25:17:16
      121900000 -- (-4412.251) [...7 remote chains...] -- 25:16:18
      121950000 -- (-4431.256) [...7 remote chains...] -- 25:15:21
      122000000 -- (-4432.943) [...7 remote chains...] -- 25:14:22

      Average standard deviation of split frequencies: 0.002201

      122050000 -- (-4390.511) [...7 remote chains...] -- 25:13:25
      122100000 -- (-4394.143) [...7 remote chains...] -- 25:12:27
      122150000 -- (-4426.291) [...7 remote chains...] -- 25:11:28
      122200000 -- (-4386.074) [...7 remote chains...] -- 25:10:29
      122250000 -- (-4416.767) [...7 remote chains...] -- 25:09:32
      122300000 -- (-4427.569) [...7 remote chains...] -- 25:08:41
      122350000 -- [-4390.361] [...7 remote chains...] -- 25:07:43
      122400000 -- (-4391.661) [...7 remote chains...] -- 25:06:44
      122450000 -- (-4395.820) [...7 remote chains...] -- 25:05:46
      122500000 -- (-4394.113) [...7 remote chains...] -- 25:04:49

      Average standard deviation of split frequencies: 0.002162

      122550000 -- (-4421.719) [...7 remote chains...] -- 25:03:52
      122600000 -- (-4405.806) [...7 remote chains...] -- 25:02:54
      122650000 -- (-4427.397) [...7 remote chains...] -- 25:01:56
      122700000 -- (-4412.659) [...7 remote chains...] -- 25:00:59
      122750000 -- (-4410.140) [...7 remote chains...] -- 25:00:01
      122800000 -- (-4383.553) [...7 remote chains...] -- 24:59:02
      122850000 -- (-4429.579) [...7 remote chains...] -- 24:58:05
      122900000 -- (-4415.789) [...7 remote chains...] -- 24:57:08
      122950000 -- (-4398.050) [...7 remote chains...] -- 24:56:09
      123000000 -- [-4409.764] [...7 remote chains...] -- 24:55:12

      Average standard deviation of split frequencies: 0.002142

      123050000 -- [-4387.868] [...7 remote chains...] -- 24:54:14
      123100000 -- [-4389.634] [...7 remote chains...] -- 24:53:18
      123150000 -- [-4392.507] [...7 remote chains...] -- 24:52:21
      123200000 -- [-4379.280] [...7 remote chains...] -- 24:51:23
      123250000 -- [-4390.095] [...7 remote chains...] -- 24:50:25
      123300000 -- (-4382.988) [...7 remote chains...] -- 24:49:27
      123350000 -- (-4426.405) [...7 remote chains...] -- 24:48:31
      123400000 -- (-4427.782) [...7 remote chains...] -- 24:47:33
      123450000 -- (-4430.760) [...7 remote chains...] -- 24:46:36
      123500000 -- (-4437.929) [...7 remote chains...] -- 24:45:39

      Average standard deviation of split frequencies: 0.002151

      123550000 -- (-4421.577) [...7 remote chains...] -- 24:44:41
      123600000 -- (-4433.903) [...7 remote chains...] -- 24:43:45
      123650000 -- (-4394.787) [...7 remote chains...] -- 24:42:47
      123700000 -- (-4395.356) [...7 remote chains...] -- 24:41:50
      123750000 -- (-4426.763) [...7 remote chains...] -- 24:40:52
      123800000 -- (-4444.267) [...7 remote chains...] -- 24:39:57
      123850000 -- (-4403.772) [...7 remote chains...] -- 24:38:59
      123900000 -- (-4431.902) [...7 remote chains...] -- 24:38:02
      123950000 -- (-4454.198) [...7 remote chains...] -- 24:37:05
      124000000 -- (-4417.633) [...7 remote chains...] -- 24:36:08

      Average standard deviation of split frequencies: 0.002122

      124050000 -- (-4411.865) [...7 remote chains...] -- 24:35:13
      124100000 -- (-4408.191) [...7 remote chains...] -- 24:34:16
      124150000 -- (-4404.249) [...7 remote chains...] -- 24:33:18
      124200000 -- (-4425.180) [...7 remote chains...] -- 24:32:19
      124250000 -- (-4437.190) [...7 remote chains...] -- 24:31:22
      124300000 -- (-4390.568) [...7 remote chains...] -- 24:30:24
      124350000 -- (-4409.254) [...7 remote chains...] -- 24:29:28
      124400000 -- [-4380.898] [...7 remote chains...] -- 24:28:30
      124450000 -- (-4381.446) [...7 remote chains...] -- 24:27:32
      124500000 -- [-4388.607] [...7 remote chains...] -- 24:26:34

      Average standard deviation of split frequencies: 0.002132

      124550000 -- [-4405.357] [...7 remote chains...] -- 24:25:36
      124600000 -- [-4406.385] [...7 remote chains...] -- 24:24:38
      124650000 -- [-4406.721] [...7 remote chains...] -- 24:23:40
      124700000 -- [-4401.450] [...7 remote chains...] -- 24:22:45
      124750000 -- [-4396.270] [...7 remote chains...] -- 24:21:47
      124800000 -- [-4396.968] [...7 remote chains...] -- 24:20:51
      124850000 -- [-4403.783] [...7 remote chains...] -- 24:19:54
      124900000 -- [-4408.350] [...7 remote chains...] -- 24:18:56
      124950000 -- [-4415.187] [...7 remote chains...] -- 24:17:59
      125000000 -- [-4423.102] [...7 remote chains...] -- 24:17:02

      Average standard deviation of split frequencies: 0.002130

      125050000 -- [-4402.358] [...7 remote chains...] -- 24:16:05
      125100000 -- [-4397.115] [...7 remote chains...] -- 24:15:07
      125150000 -- [-4371.414] [...7 remote chains...] -- 24:14:10
      125200000 -- (-4408.797) [...7 remote chains...] -- 24:13:12
      125250000 -- (-4392.050) [...7 remote chains...] -- 24:12:16
      125300000 -- (-4433.787) [...7 remote chains...] -- 24:11:20
      125350000 -- [-4394.587] [...7 remote chains...] -- 24:10:23
      125400000 -- (-4423.759) [...7 remote chains...] -- 24:09:26
      125450000 -- [-4373.870] [...7 remote chains...] -- 24:08:30
      125500000 -- [-4405.795] [...7 remote chains...] -- 24:07:33

      Average standard deviation of split frequencies: 0.002103

      125550000 -- [-4410.764] [...7 remote chains...] -- 24:06:36
      125600000 -- [-4384.828] [...7 remote chains...] -- 24:05:39
      125650000 -- (-4415.005) [...7 remote chains...] -- 24:04:42
      125700000 -- (-4422.864) [...7 remote chains...] -- 24:03:45
      125750000 -- (-4425.612) [...7 remote chains...] -- 24:02:48
      125800000 -- [-4415.700] [...7 remote chains...] -- 24:01:50
      125850000 -- (-4421.554) [...7 remote chains...] -- 24:00:52
      125900000 -- (-4394.312) [...7 remote chains...] -- 23:59:56
      125950000 -- (-4424.794) [...7 remote chains...] -- 23:59:08
      126000000 -- (-4456.634) [...7 remote chains...] -- 23:58:12

      Average standard deviation of split frequencies: 0.002076

      126050000 -- (-4432.511) [...7 remote chains...] -- 23:57:15
      126100000 -- (-4414.546) [...7 remote chains...] -- 23:56:18
      126150000 -- (-4453.798) [...7 remote chains...] -- 23:55:22
      126200000 -- (-4412.982) [...7 remote chains...] -- 23:54:25
      126250000 -- (-4431.835) [...7 remote chains...] -- 23:53:30
      126300000 -- [-4436.240] [...7 remote chains...] -- 23:52:31
      126350000 -- (-4409.729) [...7 remote chains...] -- 23:51:34
      126400000 -- (-4441.219) [...7 remote chains...] -- 23:50:38
      126450000 -- (-4411.626) [...7 remote chains...] -- 23:49:40
      126500000 -- (-4404.884) [...7 remote chains...] -- 23:48:43

      Average standard deviation of split frequencies: 0.002002

      126550000 -- (-4402.870) [...7 remote chains...] -- 23:47:46
      126600000 -- (-4414.936) [...7 remote chains...] -- 23:46:49
      126650000 -- (-4448.313) [...7 remote chains...] -- 23:45:52
      126700000 -- (-4410.002) [...7 remote chains...] -- 23:44:54
      126750000 -- [-4414.138] [...7 remote chains...] -- 23:43:57
      126800000 -- (-4406.990) [...7 remote chains...] -- 23:43:01
      126850000 -- (-4412.511) [...7 remote chains...] -- 23:42:06
      126900000 -- [-4396.444] [...7 remote chains...] -- 23:41:08
      126950000 -- (-4389.015) [...7 remote chains...] -- 23:40:10
      127000000 -- [-4399.001] [...7 remote chains...] -- 23:39:12

      Average standard deviation of split frequencies: 0.002013

      127050000 -- [-4417.066] [...7 remote chains...] -- 23:38:14
      127100000 -- (-4430.770) [...7 remote chains...] -- 23:37:18
      127150000 -- (-4412.541) [...7 remote chains...] -- 23:36:20
      127200000 -- (-4427.890) [...7 remote chains...] -- 23:35:22
      127250000 -- (-4420.024) [...7 remote chains...] -- 23:34:25
      127300000 -- (-4410.993) [...7 remote chains...] -- 23:33:26
      127350000 -- (-4413.782) [...7 remote chains...] -- 23:32:29
      127400000 -- [-4381.569] [...7 remote chains...] -- 23:31:30
      127450000 -- [-4403.010] [...7 remote chains...] -- 23:30:33
      127500000 -- (-4441.717) [...7 remote chains...] -- 23:29:35

      Average standard deviation of split frequencies: 0.002034

      127550000 -- (-4391.993) [...7 remote chains...] -- 23:28:39
      127600000 -- [-4390.880] [...7 remote chains...] -- 23:27:41
      127650000 -- [-4404.983] [...7 remote chains...] -- 23:26:44
      127700000 -- (-4426.628) [...7 remote chains...] -- 23:25:46
      127750000 -- (-4411.189) [...7 remote chains...] -- 23:24:49
      127800000 -- (-4397.684) [...7 remote chains...] -- 23:23:51
      127850000 -- (-4430.395) [...7 remote chains...] -- 23:22:54
      127900000 -- (-4446.290) [...7 remote chains...] -- 23:21:56
      127950000 -- (-4430.669) [...7 remote chains...] -- 23:20:58
      128000000 -- (-4388.575) [...7 remote chains...] -- 23:20:00

      Average standard deviation of split frequencies: 0.002086

      128050000 -- (-4403.319) [...7 remote chains...] -- 23:19:02
      128100000 -- (-4438.514) [...7 remote chains...] -- 23:18:05
      128150000 -- (-4414.718) [...7 remote chains...] -- 23:17:07
      128200000 -- (-4452.592) [...7 remote chains...] -- 23:16:10
      128250000 -- (-4414.765) [...7 remote chains...] -- 23:15:12
      128300000 -- (-4440.761) [...7 remote chains...] -- 23:14:14
      128350000 -- (-4425.082) [...7 remote chains...] -- 23:13:16
      128400000 -- (-4406.944) [...7 remote chains...] -- 23:12:21
      128450000 -- (-4428.527) [...7 remote chains...] -- 23:11:23
      128500000 -- (-4420.208) [...7 remote chains...] -- 23:10:26

      Average standard deviation of split frequencies: 0.002011

      128550000 -- (-4405.009) [...7 remote chains...] -- 23:09:28
      128600000 -- (-4412.925) [...7 remote chains...] -- 23:08:30
      128650000 -- (-4413.006) [...7 remote chains...] -- 23:07:35
      128700000 -- (-4434.589) [...7 remote chains...] -- 23:06:38
      128750000 -- (-4414.267) [...7 remote chains...] -- 23:05:41
      128800000 -- (-4439.136) [...7 remote chains...] -- 23:04:42
      128850000 -- (-4434.924) [...7 remote chains...] -- 23:03:47
      128900000 -- (-4441.539) [...7 remote chains...] -- 23:02:49
      128950000 -- (-4407.954) [...7 remote chains...] -- 23:01:51
      129000000 -- (-4430.209) [...7 remote chains...] -- 23:00:55

      Average standard deviation of split frequencies: 0.001972

      129050000 -- (-4415.901) [...7 remote chains...] -- 22:59:57
      129100000 -- (-4399.020) [...7 remote chains...] -- 22:59:01
      129150000 -- (-4429.458) [...7 remote chains...] -- 22:58:03
      129200000 -- (-4422.300) [...7 remote chains...] -- 22:57:06
      129250000 -- (-4443.104) [...7 remote chains...] -- 22:56:15
      129300000 -- (-4404.880) [...7 remote chains...] -- 22:55:23
      129350000 -- (-4407.179) [...7 remote chains...] -- 22:54:33
      129400000 -- [-4412.168] [...7 remote chains...] -- 22:53:43
      129450000 -- [-4409.411] [...7 remote chains...] -- 22:52:54
      129500000 -- (-4424.055) [...7 remote chains...] -- 22:52:08

      Average standard deviation of split frequencies: 0.001951

      129550000 -- (-4410.344) [...7 remote chains...] -- 22:51:17
      129600000 -- (-4416.154) [...7 remote chains...] -- 22:50:26
      129650000 -- (-4407.443) [...7 remote chains...] -- 22:49:31
      129700000 -- (-4445.250) [...7 remote chains...] -- 22:48:37
      129750000 -- (-4436.567) [...7 remote chains...] -- 22:47:43
      129800000 -- (-4411.749) [...7 remote chains...] -- 22:46:47
      129850000 -- (-4411.231) [...7 remote chains...] -- 22:45:52
      129900000 -- (-4404.271) [...7 remote chains...] -- 22:44:56
      129950000 -- (-4452.281) [...7 remote chains...] -- 22:44:00
      130000000 -- [-4396.480] [...7 remote chains...] -- 22:43:03

      Average standard deviation of split frequencies: 0.001952

      130050000 -- [-4400.466] [...7 remote chains...] -- 22:42:06
      130100000 -- [-4406.699] [...7 remote chains...] -- 22:41:08
      130150000 -- (-4391.682) [...7 remote chains...] -- 22:40:13
      130200000 -- [-4401.394] [...7 remote chains...] -- 22:39:18
      130250000 -- (-4432.905) [...7 remote chains...] -- 22:38:24
      130300000 -- [-4390.487] [...7 remote chains...] -- 22:37:31
      130350000 -- [-4408.880] [...7 remote chains...] -- 22:36:36
      130400000 -- [-4403.803] [...7 remote chains...] -- 22:35:40
      130450000 -- [-4384.616] [...7 remote chains...] -- 22:34:45
      130500000 -- [-4384.574] [...7 remote chains...] -- 22:33:51

      Average standard deviation of split frequencies: 0.001932

      130550000 -- (-4443.011) [...7 remote chains...] -- 22:32:59
      130600000 -- (-4399.176) [...7 remote chains...] -- 22:32:04
      130650000 -- (-4420.884) [...7 remote chains...] -- 22:31:10
      130700000 -- (-4406.287) [...7 remote chains...] -- 22:30:18
      130750000 -- (-4420.538) [...7 remote chains...] -- 22:29:22
      130800000 -- (-4412.294) [...7 remote chains...] -- 22:28:30
      130850000 -- (-4435.477) [...7 remote chains...] -- 22:27:38
      130900000 -- (-4409.975) [...7 remote chains...] -- 22:26:44
      130950000 -- [-4381.579] [...7 remote chains...] -- 22:25:50
      131000000 -- [-4397.544] [...7 remote chains...] -- 22:24:54

      Average standard deviation of split frequencies: 0.001993

      131050000 -- [-4376.657] [...7 remote chains...] -- 22:24:00
      131100000 -- [-4388.219] [...7 remote chains...] -- 22:23:05
      131150000 -- [-4388.760] [...7 remote chains...] -- 22:22:11
      131200000 -- [-4386.197] [...7 remote chains...] -- 22:21:19
      131250000 -- [-4393.163] [...7 remote chains...] -- 22:20:25
      131300000 -- (-4406.190) [...7 remote chains...] -- 22:19:29
      131350000 -- [-4394.515] [...7 remote chains...] -- 22:18:33
      131400000 -- [-4380.812] [...7 remote chains...] -- 22:17:38
      131450000 -- [-4397.101] [...7 remote chains...] -- 22:16:45
      131500000 -- (-4424.976) [...7 remote chains...] -- 22:15:49

      Average standard deviation of split frequencies: 0.001994

      131550000 -- (-4372.153) [...7 remote chains...] -- 22:14:57
      131600000 -- (-4416.998) [...7 remote chains...] -- 22:14:02
      131650000 -- [-4385.085] [...7 remote chains...] -- 22:13:06
      131700000 -- [-4384.144] [...7 remote chains...] -- 22:12:10
      131750000 -- (-4388.285) [...7 remote chains...] -- 22:11:15
      131800000 -- [-4420.331] [...7 remote chains...] -- 22:10:19
      131850000 -- [-4376.380] [...7 remote chains...] -- 22:09:24
      131900000 -- [-4394.855] [...7 remote chains...] -- 22:08:30
      131950000 -- (-4419.186) [...7 remote chains...] -- 22:07:34
      132000000 -- (-4404.670) [...7 remote chains...] -- 22:06:39

      Average standard deviation of split frequencies: 0.001990

      132050000 -- (-4402.676) [...7 remote chains...] -- 22:05:44
      132100000 -- (-4456.223) [...7 remote chains...] -- 22:04:48
      132150000 -- (-4396.894) [...7 remote chains...] -- 22:03:51
      132200000 -- (-4401.098) [...7 remote chains...] -- 22:02:56
      132250000 -- (-4417.766) [...7 remote chains...] -- 22:02:01
      132300000 -- [-4425.730] [...7 remote chains...] -- 22:01:05
      132350000 -- (-4391.675) [...7 remote chains...] -- 22:00:10
      132400000 -- (-4425.129) [...7 remote chains...] -- 21:59:15
      132450000 -- (-4410.361) [...7 remote chains...] -- 21:58:20
      132500000 -- (-4419.552) [...7 remote chains...] -- 21:57:24

      Average standard deviation of split frequencies: 0.001955

      132550000 -- (-4432.825) [...7 remote chains...] -- 21:56:30
      132600000 -- (-4449.053) [...7 remote chains...] -- 21:55:35
      132650000 -- (-4418.314) [...7 remote chains...] -- 21:54:41
      132700000 -- (-4421.055) [...7 remote chains...] -- 21:53:43
      132750000 -- (-4416.785) [...7 remote chains...] -- 21:52:48
      132800000 -- (-4420.675) [...7 remote chains...] -- 21:51:54
      132850000 -- [-4402.639] [...7 remote chains...] -- 21:50:57
      132900000 -- [-4400.925] [...7 remote chains...] -- 21:50:02
      132950000 -- [-4401.005] [...7 remote chains...] -- 21:49:08
      133000000 -- (-4425.526) [...7 remote chains...] -- 21:48:11

      Average standard deviation of split frequencies: 0.001983

      133050000 -- [-4404.609] [...7 remote chains...] -- 21:47:19
      133100000 -- [-4410.307] [...7 remote chains...] -- 21:46:26
      133150000 -- (-4406.476) [...7 remote chains...] -- 21:45:32
      133200000 -- [-4416.179] [...7 remote chains...] -- 21:44:38
      133250000 -- [-4400.701] [...7 remote chains...] -- 21:43:44
      133300000 -- (-4417.872) [...7 remote chains...] -- 21:42:49
      133350000 -- [-4393.090] [...7 remote chains...] -- 21:41:55
      133400000 -- [-4412.522] [...7 remote chains...] -- 21:40:59
      133450000 -- [-4408.704] [...7 remote chains...] -- 21:40:04
      133500000 -- [-4392.633] [...7 remote chains...] -- 21:39:10

      Average standard deviation of split frequencies: 0.001989

      133550000 -- [-4386.640] [...7 remote chains...] -- 21:38:14
      133600000 -- [-4390.454] [...7 remote chains...] -- 21:37:18
      133650000 -- (-4388.242) [...7 remote chains...] -- 21:36:23
      133700000 -- (-4394.415) [...7 remote chains...] -- 21:35:29
      133750000 -- (-4397.739) [...7 remote chains...] -- 21:34:33
      133800000 -- (-4419.351) [...7 remote chains...] -- 21:33:38
      133850000 -- (-4423.016) [...7 remote chains...] -- 21:32:44
      133900000 -- (-4434.233) [...7 remote chains...] -- 21:31:47
      133950000 -- (-4396.318) [...7 remote chains...] -- 21:30:52
      134000000 -- (-4446.930) [...7 remote chains...] -- 21:29:58

      Average standard deviation of split frequencies: 0.002017

      134050000 -- (-4411.824) [...7 remote chains...] -- 21:29:03
      134100000 -- (-4421.222) [...7 remote chains...] -- 21:28:08
      134150000 -- (-4426.798) [...7 remote chains...] -- 21:27:11
      134200000 -- (-4415.205) [...7 remote chains...] -- 21:26:15
      134250000 -- (-4428.406) [...7 remote chains...] -- 21:25:21
      134300000 -- (-4410.141) [...7 remote chains...] -- 21:24:25
      134350000 -- (-4400.483) [...7 remote chains...] -- 21:23:33
      134400000 -- (-4397.799) [...7 remote chains...] -- 21:22:37
      134450000 -- (-4437.752) [...7 remote chains...] -- 21:21:44
      134500000 -- (-4423.423) [...7 remote chains...] -- 21:20:49

      Average standard deviation of split frequencies: 0.001986

      134550000 -- (-4442.862) [...7 remote chains...] -- 21:19:53
      134600000 -- (-4420.373) [...7 remote chains...] -- 21:18:59
      134650000 -- (-4411.662) [...7 remote chains...] -- 21:18:02
      134700000 -- (-4419.330) [...7 remote chains...] -- 21:17:05
      134750000 -- (-4406.591) [...7 remote chains...] -- 21:16:08
      134800000 -- [-4398.916] [...7 remote chains...] -- 21:15:14
      134850000 -- [-4381.800] [...7 remote chains...] -- 21:14:19
      134900000 -- [-4388.087] [...7 remote chains...] -- 21:13:23
      134950000 -- [-4397.409] [...7 remote chains...] -- 21:12:31
      135000000 -- (-4420.244) [...7 remote chains...] -- 21:11:38

      Average standard deviation of split frequencies: 0.002073

      135050000 -- (-4376.705) [...7 remote chains...] -- 21:10:44
      135100000 -- [-4379.679] [...7 remote chains...] -- 21:09:50
      135150000 -- [-4388.707] [...7 remote chains...] -- 21:08:53
      135200000 -- (-4410.419) [...7 remote chains...] -- 21:08:00
      135250000 -- (-4422.375) [...7 remote chains...] -- 21:07:05
      135300000 -- (-4447.368) [...7 remote chains...] -- 21:06:11
      135350000 -- (-4446.138) [...7 remote chains...] -- 21:05:16
      135400000 -- (-4458.039) [...7 remote chains...] -- 21:04:19
      135450000 -- (-4414.502) [...7 remote chains...] -- 21:03:23
      135500000 -- (-4417.163) [...7 remote chains...] -- 21:02:29

      Average standard deviation of split frequencies: 0.002098

      135550000 -- (-4410.378) [...7 remote chains...] -- 21:01:35
      135600000 -- (-4416.039) [...7 remote chains...] -- 21:00:41
      135650000 -- (-4439.926) [...7 remote chains...] -- 20:59:45
      135700000 -- (-4394.458) [...7 remote chains...] -- 20:58:49
      135750000 -- (-4405.680) [...7 remote chains...] -- 20:57:54
      135800000 -- (-4417.601) [...7 remote chains...] -- 20:56:58
      135850000 -- (-4458.361) [...7 remote chains...] -- 20:56:02
      135900000 -- (-4430.451) [...7 remote chains...] -- 20:55:05
      135950000 -- (-4398.620) [...7 remote chains...] -- 20:54:09
      136000000 -- (-4407.110) [...7 remote chains...] -- 20:53:13

      Average standard deviation of split frequencies: 0.002066

      136050000 -- [-4404.773] [...7 remote chains...] -- 20:52:18
      136100000 -- [-4385.593] [...7 remote chains...] -- 20:51:24
      136150000 -- [-4374.962] [...7 remote chains...] -- 20:50:29
      136200000 -- [-4410.587] [...7 remote chains...] -- 20:49:36
      136250000 -- [-4390.535] [...7 remote chains...] -- 20:48:41
      136300000 -- [-4417.318] [...7 remote chains...] -- 20:47:44
      136350000 -- (-4376.768) [...7 remote chains...] -- 20:46:47
      136400000 -- (-4407.879) [...7 remote chains...] -- 20:45:50
      136450000 -- (-4423.899) [...7 remote chains...] -- 20:44:54
      136500000 -- [-4390.849] [...7 remote chains...] -- 20:43:55

      Average standard deviation of split frequencies: 0.002119

      136550000 -- [-4379.383] [...7 remote chains...] -- 20:43:01
      136600000 -- (-4406.460) [...7 remote chains...] -- 20:42:03
      136650000 -- (-4425.843) [...7 remote chains...] -- 20:41:10
      136700000 -- (-4422.933) [...7 remote chains...] -- 20:40:14
      136750000 -- (-4411.911) [...7 remote chains...] -- 20:39:17
      136800000 -- (-4434.504) [...7 remote chains...] -- 20:38:22
      136850000 -- (-4393.944) [...7 remote chains...] -- 20:37:25
      136900000 -- (-4432.339) [...7 remote chains...] -- 20:36:28
      136950000 -- (-4429.094) [...7 remote chains...] -- 20:35:30
      137000000 -- (-4449.784) [...7 remote chains...] -- 20:34:34

      Average standard deviation of split frequencies: 0.002205

      137050000 -- (-4411.436) [...7 remote chains...] -- 20:33:38
      137100000 -- (-4411.666) [...7 remote chains...] -- 20:32:43
      137150000 -- (-4460.888) [...7 remote chains...] -- 20:31:46
      137200000 -- (-4413.301) [...7 remote chains...] -- 20:30:51
      137250000 -- (-4397.938) [...7 remote chains...] -- 20:29:54
      137300000 -- (-4439.340) [...7 remote chains...] -- 20:28:59
      137350000 -- (-4415.373) [...7 remote chains...] -- 20:28:04
      137400000 -- (-4448.637) [...7 remote chains...] -- 20:27:05
      137450000 -- (-4420.675) [...7 remote chains...] -- 20:26:06
      137500000 -- (-4425.426) [...7 remote chains...] -- 20:25:07

      Average standard deviation of split frequencies: 0.002342

      137550000 -- (-4416.993) [...7 remote chains...] -- 20:24:07
      137600000 -- (-4435.122) [...7 remote chains...] -- 20:23:08
      137650000 -- [-4391.334] [...7 remote chains...] -- 20:22:09
      137700000 -- [-4385.528] [...7 remote chains...] -- 20:21:09
      137750000 -- [-4383.257] [...7 remote chains...] -- 20:20:10
      137800000 -- [-4403.488] [...7 remote chains...] -- 20:19:10
      137850000 -- [-4390.109] [...7 remote chains...] -- 20:18:11
      137900000 -- [-4398.201] [...7 remote chains...] -- 20:17:12
      137950000 -- (-4415.647) [...7 remote chains...] -- 20:16:12
      138000000 -- (-4413.376) [...7 remote chains...] -- 20:15:13

      Average standard deviation of split frequencies: 0.002369

      138050000 -- (-4437.234) [...7 remote chains...] -- 20:14:14
      138100000 -- (-4437.006) [...7 remote chains...] -- 20:13:15
      138150000 -- (-4450.411) [...7 remote chains...] -- 20:12:15
      138200000 -- [-4420.663] [...7 remote chains...] -- 20:11:15
      138250000 -- [-4388.975] [...7 remote chains...] -- 20:10:15
      138300000 -- [-4410.186] [...7 remote chains...] -- 20:09:15
      138350000 -- [-4416.638] [...7 remote chains...] -- 20:08:16
      138400000 -- (-4424.705) [...7 remote chains...] -- 20:07:16
      138450000 -- (-4389.939) [...7 remote chains...] -- 20:06:16
      138500000 -- (-4394.078) [...7 remote chains...] -- 20:05:17

      Average standard deviation of split frequencies: 0.002390

      138550000 -- (-4386.751) [...7 remote chains...] -- 20:04:17
      138600000 -- [-4413.086] [...7 remote chains...] -- 20:03:17
      138650000 -- (-4407.056) [...7 remote chains...] -- 20:02:18
      138700000 -- (-4440.041) [...7 remote chains...] -- 20:01:18
      138750000 -- (-4441.198) [...7 remote chains...] -- 20:00:18
      138800000 -- (-4430.291) [...7 remote chains...] -- 19:59:19
      138850000 -- (-4433.877) [...7 remote chains...] -- 19:58:19
      138900000 -- (-4414.318) [...7 remote chains...] -- 19:57:19
      138950000 -- (-4403.365) [...7 remote chains...] -- 19:56:20
      139000000 -- (-4416.921) [...7 remote chains...] -- 19:55:20

      Average standard deviation of split frequencies: 0.002419

      139050000 -- (-4418.487) [...7 remote chains...] -- 19:54:21
      139100000 -- (-4429.562) [...7 remote chains...] -- 19:53:21
      139150000 -- (-4411.638) [...7 remote chains...] -- 19:52:21
      139200000 -- (-4421.339) [...7 remote chains...] -- 19:51:22
      139250000 -- (-4403.595) [...7 remote chains...] -- 19:50:22
      139300000 -- (-4411.233) [...7 remote chains...] -- 19:49:22
      139350000 -- (-4422.196) [...7 remote chains...] -- 19:48:23
      139400000 -- (-4412.773) [...7 remote chains...] -- 19:47:23
      139450000 -- (-4403.989) [...7 remote chains...] -- 19:46:24
      139500000 -- (-4396.605) [...7 remote chains...] -- 19:45:24

      Average standard deviation of split frequencies: 0.002440

      139550000 -- (-4445.372) [...7 remote chains...] -- 19:44:24
      139600000 -- (-4433.228) [...7 remote chains...] -- 19:43:25
      139650000 -- (-4404.585) [...7 remote chains...] -- 19:42:25
      139700000 -- (-4423.728) [...7 remote chains...] -- 19:41:26
      139750000 -- (-4411.813) [...7 remote chains...] -- 19:40:26
      139800000 -- (-4408.405) [...7 remote chains...] -- 19:39:27
      139850000 -- (-4410.151) [...7 remote chains...] -- 19:38:27
      139900000 -- [-4395.469] [...7 remote chains...] -- 19:37:27
      139950000 -- [-4376.451] [...7 remote chains...] -- 19:36:28
      140000000 -- (-4371.892) [...7 remote chains...] -- 19:35:28

      Average standard deviation of split frequencies: 0.002444

      140050000 -- [-4361.080] [...7 remote chains...] -- 19:34:29
      140100000 -- [-4402.101] [...7 remote chains...] -- 19:33:29
      140150000 -- (-4384.843) [...7 remote chains...] -- 19:32:29
      140200000 -- (-4401.478) [...7 remote chains...] -- 19:31:29
      140250000 -- (-4422.405) [...7 remote chains...] -- 19:30:30
      140300000 -- (-4414.372) [...7 remote chains...] -- 19:29:30
      140350000 -- (-4435.747) [...7 remote chains...] -- 19:28:31
      140400000 -- (-4455.179) [...7 remote chains...] -- 19:27:31
      140450000 -- (-4433.173) [...7 remote chains...] -- 19:26:32
      140500000 -- (-4458.403) [...7 remote chains...] -- 19:25:33

      Average standard deviation of split frequencies: 0.002405

      140550000 -- (-4412.525) [...7 remote chains...] -- 19:24:33
      140600000 -- (-4400.534) [...7 remote chains...] -- 19:23:34
      140650000 -- [-4418.930] [...7 remote chains...] -- 19:22:34
      140700000 -- [-4402.254] [...7 remote chains...] -- 19:21:34
      140750000 -- (-4421.828) [...7 remote chains...] -- 19:20:35
      140800000 -- (-4428.080) [...7 remote chains...] -- 19:19:36
      140850000 -- (-4453.256) [...7 remote chains...] -- 19:18:36
      140900000 -- (-4424.727) [...7 remote chains...] -- 19:17:37
      140950000 -- (-4438.673) [...7 remote chains...] -- 19:16:38
      141000000 -- (-4411.073) [...7 remote chains...] -- 19:15:39

      Average standard deviation of split frequencies: 0.002468

      141050000 -- (-4422.675) [...7 remote chains...] -- 19:14:39
      141100000 -- (-4419.079) [...7 remote chains...] -- 19:13:40
      141150000 -- (-4424.597) [...7 remote chains...] -- 19:12:40
      141200000 -- (-4399.426) [...7 remote chains...] -- 19:11:41
      141250000 -- (-4405.328) [...7 remote chains...] -- 19:10:42
      141300000 -- (-4451.679) [...7 remote chains...] -- 19:09:43
      141350000 -- (-4446.447) [...7 remote chains...] -- 19:08:43
      141400000 -- (-4406.605) [...7 remote chains...] -- 19:07:44
      141450000 -- (-4392.163) [...7 remote chains...] -- 19:06:45
      141500000 -- [-4381.964] [...7 remote chains...] -- 19:05:45

      Average standard deviation of split frequencies: 0.002407

      141550000 -- [-4404.427] [...7 remote chains...] -- 19:04:46
      141600000 -- [-4391.730] [...7 remote chains...] -- 19:03:47
      141650000 -- [-4396.601] [...7 remote chains...] -- 19:02:47
      141700000 -- [-4407.073] [...7 remote chains...] -- 19:01:47
      141750000 -- [-4369.697] [...7 remote chains...] -- 19:00:47
      141800000 -- [-4404.463] [...7 remote chains...] -- 18:59:47
      141850000 -- [-4385.558] [...7 remote chains...] -- 18:58:47
      141900000 -- [-4368.644] [...7 remote chains...] -- 18:57:48
      141950000 -- [-4401.123] [...7 remote chains...] -- 18:56:49
      142000000 -- (-4392.359) [...7 remote chains...] -- 18:55:49

      Average standard deviation of split frequencies: 0.002401

      142050000 -- (-4395.858) [...7 remote chains...] -- 18:54:50
      142100000 -- [-4398.703] [...7 remote chains...] -- 18:53:50
      142150000 -- [-4380.636] [...7 remote chains...] -- 18:52:50
      142200000 -- [-4397.178] [...7 remote chains...] -- 18:51:50
      142250000 -- [-4381.753] [...7 remote chains...] -- 18:50:50
      142300000 -- [-4379.281] [...7 remote chains...] -- 18:49:50
      142350000 -- [-4400.429] [...7 remote chains...] -- 18:48:51
      142400000 -- [-4399.414] [...7 remote chains...] -- 18:47:51
      142450000 -- [-4406.462] [...7 remote chains...] -- 18:46:51
      142500000 -- (-4421.431) [...7 remote chains...] -- 18:45:52

      Average standard deviation of split frequencies: 0.002428

      142550000 -- (-4413.841) [...7 remote chains...] -- 18:44:52
      142600000 -- (-4451.523) [...7 remote chains...] -- 18:43:52
      142650000 -- (-4395.180) [...7 remote chains...] -- 18:42:53
      142700000 -- (-4428.493) [...7 remote chains...] -- 18:41:54
      142750000 -- (-4427.458) [...7 remote chains...] -- 18:40:54
      142800000 -- (-4448.374) [...7 remote chains...] -- 18:39:54
      142850000 -- (-4460.155) [...7 remote chains...] -- 18:38:54
      142900000 -- (-4439.261) [...7 remote chains...] -- 18:37:55
      142950000 -- (-4457.980) [...7 remote chains...] -- 18:36:55
      143000000 -- (-4443.843) [...7 remote chains...] -- 18:35:55

      Average standard deviation of split frequencies: 0.002451

      143050000 -- (-4382.745) [...7 remote chains...] -- 18:34:56
      143100000 -- (-4406.087) [...7 remote chains...] -- 18:33:56
      143150000 -- (-4388.565) [...7 remote chains...] -- 18:32:57
      143200000 -- [-4369.888] [...7 remote chains...] -- 18:31:58
      143250000 -- (-4389.682) [...7 remote chains...] -- 18:30:58
      143300000 -- (-4408.410) [...7 remote chains...] -- 18:29:59
      143350000 -- (-4424.362) [...7 remote chains...] -- 18:28:59
      143400000 -- (-4427.766) [...7 remote chains...] -- 18:28:00
      143450000 -- (-4421.057) [...7 remote chains...] -- 18:27:01
      143500000 -- (-4444.136) [...7 remote chains...] -- 18:26:01

      Average standard deviation of split frequencies: 0.002473

      143550000 -- (-4455.195) [...7 remote chains...] -- 18:25:02
      143600000 -- (-4411.569) [...7 remote chains...] -- 18:24:02
      143650000 -- (-4414.812) [...7 remote chains...] -- 18:23:03
      143700000 -- (-4418.189) [...7 remote chains...] -- 18:22:03
      143750000 -- (-4409.663) [...7 remote chains...] -- 18:21:03
      143800000 -- (-4404.686) [...7 remote chains...] -- 18:20:04
      143850000 -- (-4399.654) [...7 remote chains...] -- 18:19:03
      143900000 -- (-4420.472) [...7 remote chains...] -- 18:18:04
      143950000 -- (-4425.362) [...7 remote chains...] -- 18:17:05
      144000000 -- (-4465.913) [...7 remote chains...] -- 18:16:05

      Average standard deviation of split frequencies: 0.002434

      144050000 -- (-4422.824) [...7 remote chains...] -- 18:15:05
      144100000 -- (-4431.630) [...7 remote chains...] -- 18:14:05
      144150000 -- (-4410.740) [...7 remote chains...] -- 18:13:06
      144200000 -- (-4404.244) [...7 remote chains...] -- 18:12:06
      144250000 -- (-4421.009) [...7 remote chains...] -- 18:11:07
      144300000 -- (-4422.257) [...7 remote chains...] -- 18:10:07
      144350000 -- (-4422.212) [...7 remote chains...] -- 18:09:08
      144400000 -- (-4398.337) [...7 remote chains...] -- 18:08:08
      144450000 -- (-4459.047) [...7 remote chains...] -- 18:07:09
      144500000 -- (-4409.655) [...7 remote chains...] -- 18:06:09

      Average standard deviation of split frequencies: 0.002374

      144550000 -- (-4435.232) [...7 remote chains...] -- 18:05:09
      144600000 -- (-4450.326) [...7 remote chains...] -- 18:04:10
      144650000 -- (-4398.210) [...7 remote chains...] -- 18:03:10
      144700000 -- (-4445.164) [...7 remote chains...] -- 18:02:11
      144750000 -- (-4465.976) [...7 remote chains...] -- 18:01:11
      144800000 -- (-4408.473) [...7 remote chains...] -- 18:00:11
      144850000 -- (-4397.208) [...7 remote chains...] -- 17:59:12
      144900000 -- (-4425.362) [...7 remote chains...] -- 17:58:12
      144950000 -- (-4441.162) [...7 remote chains...] -- 17:57:13
      145000000 -- (-4446.257) [...7 remote chains...] -- 17:56:14

      Average standard deviation of split frequencies: 0.002401

      145050000 -- (-4423.706) [...7 remote chains...] -- 17:55:14
      145100000 -- (-4433.380) [...7 remote chains...] -- 17:54:15
      145150000 -- (-4427.776) [...7 remote chains...] -- 17:53:15
      145200000 -- (-4440.167) [...7 remote chains...] -- 17:52:16
      145250000 -- (-4432.869) [...7 remote chains...] -- 17:51:17
      145300000 -- (-4426.862) [...7 remote chains...] -- 17:50:17
      145350000 -- (-4466.027) [...7 remote chains...] -- 17:49:18
      145400000 -- (-4436.415) [...7 remote chains...] -- 17:48:18
      145450000 -- (-4452.663) [...7 remote chains...] -- 17:47:18
      145500000 -- (-4421.208) [...7 remote chains...] -- 17:46:19

      Average standard deviation of split frequencies: 0.002382

      145550000 -- (-4425.637) [...7 remote chains...] -- 17:45:19
      145600000 -- (-4429.979) [...7 remote chains...] -- 17:44:19
      145650000 -- (-4421.928) [...7 remote chains...] -- 17:43:20
      145700000 -- (-4421.607) [...7 remote chains...] -- 17:42:20
      145750000 -- (-4415.284) [...7 remote chains...] -- 17:41:21
      145800000 -- (-4430.699) [...7 remote chains...] -- 17:40:22
      145850000 -- (-4421.758) [...7 remote chains...] -- 17:39:23
      145900000 -- (-4455.088) [...7 remote chains...] -- 17:38:23
      145950000 -- (-4413.070) [...7 remote chains...] -- 17:37:24
      146000000 -- (-4428.858) [...7 remote chains...] -- 17:36:24

      Average standard deviation of split frequencies: 0.002397

      146050000 -- (-4420.639) [...7 remote chains...] -- 17:35:25
      146100000 -- (-4410.430) [...7 remote chains...] -- 17:34:27
      146150000 -- (-4417.194) [...7 remote chains...] -- 17:33:28
      146200000 -- (-4393.706) [...7 remote chains...] -- 17:32:29
      146250000 -- (-4443.763) [...7 remote chains...] -- 17:31:30
      146300000 -- (-4432.984) [...7 remote chains...] -- 17:30:31
      146350000 -- (-4406.305) [...7 remote chains...] -- 17:29:31
      146400000 -- (-4437.257) [...7 remote chains...] -- 17:28:33
      146450000 -- (-4430.271) [...7 remote chains...] -- 17:27:34
      146500000 -- (-4421.606) [...7 remote chains...] -- 17:26:35

      Average standard deviation of split frequencies: 0.002395

      146550000 -- (-4398.913) [...7 remote chains...] -- 17:25:36
      146600000 -- (-4410.581) [...7 remote chains...] -- 17:24:37
      146650000 -- (-4377.438) [...7 remote chains...] -- 17:23:38
      146700000 -- (-4411.224) [...7 remote chains...] -- 17:22:39
      146750000 -- (-4398.578) [...7 remote chains...] -- 17:21:40
      146800000 -- [-4403.149] [...7 remote chains...] -- 17:20:42
      146850000 -- (-4417.647) [...7 remote chains...] -- 17:19:43
      146900000 -- [-4384.433] [...7 remote chains...] -- 17:18:44
      146950000 -- (-4420.543) [...7 remote chains...] -- 17:17:45
      147000000 -- (-4412.272) [...7 remote chains...] -- 17:16:46

      Average standard deviation of split frequencies: 0.002439

      147050000 -- [-4409.147] [...7 remote chains...] -- 17:15:47
      147100000 -- [-4386.650] [...7 remote chains...] -- 17:14:48
      147150000 -- [-4389.936] [...7 remote chains...] -- 17:13:49
      147200000 -- (-4435.776) [...7 remote chains...] -- 17:12:50
      147250000 -- (-4410.310) [...7 remote chains...] -- 17:11:51
      147300000 -- (-4431.012) [...7 remote chains...] -- 17:10:52
      147350000 -- (-4425.948) [...7 remote chains...] -- 17:09:53
      147400000 -- (-4409.523) [...7 remote chains...] -- 17:08:55
      147450000 -- (-4424.873) [...7 remote chains...] -- 17:07:56
      147500000 -- (-4446.120) [...7 remote chains...] -- 17:06:57

      Average standard deviation of split frequencies: 0.002419

      147550000 -- (-4455.005) [...7 remote chains...] -- 17:05:59
      147600000 -- (-4458.956) [...7 remote chains...] -- 17:05:02
      147650000 -- (-4437.347) [...7 remote chains...] -- 17:04:04
      147700000 -- (-4408.198) [...7 remote chains...] -- 17:03:06
      147750000 -- (-4418.680) [...7 remote chains...] -- 17:02:08
      147800000 -- (-4406.006) [...7 remote chains...] -- 17:01:10
      147850000 -- (-4413.137) [...7 remote chains...] -- 17:00:13
      147900000 -- (-4406.746) [...7 remote chains...] -- 16:59:15
      147950000 -- [-4402.932] [...7 remote chains...] -- 16:58:17
      148000000 -- (-4406.949) [...7 remote chains...] -- 16:57:19

      Average standard deviation of split frequencies: 0.002426

      148050000 -- [-4412.457] [...7 remote chains...] -- 16:56:21
      148100000 -- [-4365.226] [...7 remote chains...] -- 16:55:24
      148150000 -- [-4391.957] [...7 remote chains...] -- 16:54:26
      148200000 -- (-4396.584) [...7 remote chains...] -- 16:53:29
      148250000 -- (-4407.307) [...7 remote chains...] -- 16:52:31
      148300000 -- (-4392.606) [...7 remote chains...] -- 16:51:34
      148350000 -- (-4410.180) [...7 remote chains...] -- 16:50:36
      148400000 -- (-4416.651) [...7 remote chains...] -- 16:49:38
      148450000 -- (-4412.034) [...7 remote chains...] -- 16:48:40
      148500000 -- (-4421.542) [...7 remote chains...] -- 16:47:41

      Average standard deviation of split frequencies: 0.002379

      148550000 -- (-4408.128) [...7 remote chains...] -- 16:46:43
      148600000 -- (-4421.561) [...7 remote chains...] -- 16:45:45
      148650000 -- (-4415.175) [...7 remote chains...] -- 16:44:46
      148700000 -- (-4418.695) [...7 remote chains...] -- 16:43:49
      148750000 -- (-4430.720) [...7 remote chains...] -- 16:42:51
      148800000 -- (-4429.220) [...7 remote chains...] -- 16:41:54
      148850000 -- (-4410.392) [...7 remote chains...] -- 16:40:55
      148900000 -- (-4397.944) [...7 remote chains...] -- 16:39:57
      148950000 -- (-4428.970) [...7 remote chains...] -- 16:38:59
      149000000 -- (-4462.501) [...7 remote chains...] -- 16:38:01

      Average standard deviation of split frequencies: 0.002420

      149050000 -- (-4397.983) [...7 remote chains...] -- 16:37:06
      149100000 -- (-4430.369) [...7 remote chains...] -- 16:36:10
      149150000 -- [-4397.461] [...7 remote chains...] -- 16:35:14
      149200000 -- (-4410.928) [...7 remote chains...] -- 16:34:16
      149250000 -- (-4433.720) [...7 remote chains...] -- 16:33:18
      149300000 -- (-4447.392) [...7 remote chains...] -- 16:32:21
      149350000 -- (-4397.162) [...7 remote chains...] -- 16:31:24
      149400000 -- (-4408.047) [...7 remote chains...] -- 16:30:25
      149450000 -- (-4425.756) [...7 remote chains...] -- 16:29:28
      149500000 -- (-4441.897) [...7 remote chains...] -- 16:28:29

      Average standard deviation of split frequencies: 0.002493

      149550000 -- (-4438.548) [...7 remote chains...] -- 16:27:33
      149600000 -- (-4453.985) [...7 remote chains...] -- 16:26:37
      149650000 -- (-4429.857) [...7 remote chains...] -- 16:25:39
      149700000 -- (-4448.280) [...7 remote chains...] -- 16:24:41
      149750000 -- (-4460.452) [...7 remote chains...] -- 16:23:43
      149800000 -- (-4419.598) [...7 remote chains...] -- 16:22:46
      149850000 -- (-4420.091) [...7 remote chains...] -- 16:21:48
      149900000 -- (-4412.855) [...7 remote chains...] -- 16:20:50
      149950000 -- [-4407.358] [...7 remote chains...] -- 16:19:51
      150000000 -- (-4421.288) [...7 remote chains...] -- 16:18:54

      Average standard deviation of split frequencies: 0.002528

      150050000 -- (-4417.524) [...7 remote chains...] -- 16:17:56
      150100000 -- (-4404.414) [...7 remote chains...] -- 16:16:57
      150150000 -- (-4418.240) [...7 remote chains...] -- 16:16:01
      150200000 -- (-4393.055) [...7 remote chains...] -- 16:15:04
      150250000 -- (-4441.583) [...7 remote chains...] -- 16:14:06
      150300000 -- (-4406.528) [...7 remote chains...] -- 16:13:10
      150350000 -- (-4395.493) [...7 remote chains...] -- 16:12:10
      150400000 -- (-4428.344) [...7 remote chains...] -- 16:11:11
      150450000 -- (-4401.812) [...7 remote chains...] -- 16:10:11
      150500000 -- (-4432.229) [...7 remote chains...] -- 16:09:12

      Average standard deviation of split frequencies: 0.002506

      150550000 -- (-4417.895) [...7 remote chains...] -- 16:08:13
      150600000 -- (-4419.367) [...7 remote chains...] -- 16:07:14
      150650000 -- [-4402.298] [...7 remote chains...] -- 16:06:14
      150700000 -- [-4391.578] [...7 remote chains...] -- 16:05:15
      150750000 -- [-4386.616] [...7 remote chains...] -- 16:04:15
      150800000 -- [-4395.878] [...7 remote chains...] -- 16:03:16
      150850000 -- [-4401.227] [...7 remote chains...] -- 16:02:16
      150900000 -- [-4406.820] [...7 remote chains...] -- 16:01:17
      150950000 -- [-4406.905] [...7 remote chains...] -- 16:00:18
      151000000 -- [-4406.985] [...7 remote chains...] -- 15:59:18

      Average standard deviation of split frequencies: 0.002508

      151050000 -- [-4391.705] [...7 remote chains...] -- 15:58:19
      151100000 -- [-4398.200] [...7 remote chains...] -- 15:57:19
      151150000 -- [-4399.206] [...7 remote chains...] -- 15:56:20
      151200000 -- (-4404.006) [...7 remote chains...] -- 15:55:21
      151250000 -- (-4402.693) [...7 remote chains...] -- 15:54:21
      151300000 -- [-4394.208] [...7 remote chains...] -- 15:53:22
      151350000 -- [-4410.275] [...7 remote chains...] -- 15:52:22
      151400000 -- (-4455.179) [...7 remote chains...] -- 15:51:23
      151450000 -- (-4445.083) [...7 remote chains...] -- 15:50:23
      151500000 -- (-4416.425) [...7 remote chains...] -- 15:49:24

      Average standard deviation of split frequencies: 0.002502

      151550000 -- (-4437.338) [...7 remote chains...] -- 15:48:25
      151600000 -- (-4419.456) [...7 remote chains...] -- 15:47:25
      151650000 -- [-4428.892] [...7 remote chains...] -- 15:46:26
      151700000 -- [-4396.949] [...7 remote chains...] -- 15:45:26
      151750000 -- [-4396.426] [...7 remote chains...] -- 15:44:27
      151800000 -- [-4417.237] [...7 remote chains...] -- 15:43:28
      151850000 -- [-4407.163] [...7 remote chains...] -- 15:42:28
      151900000 -- [-4424.896] [...7 remote chains...] -- 15:41:29
      151950000 -- (-4412.495) [...7 remote chains...] -- 15:40:30
      152000000 -- [-4408.542] [...7 remote chains...] -- 15:39:30

      Average standard deviation of split frequencies: 0.002476

      152050000 -- [-4383.028] [...7 remote chains...] -- 15:38:31
      152100000 -- [-4406.784] [...7 remote chains...] -- 15:37:31
      152150000 -- [-4398.371] [...7 remote chains...] -- 15:36:32
      152200000 -- [-4399.867] [...7 remote chains...] -- 15:35:33
      152250000 -- [-4400.483] [...7 remote chains...] -- 15:34:33
      152300000 -- [-4427.218] [...7 remote chains...] -- 15:33:34
      152350000 -- [-4373.896] [...7 remote chains...] -- 15:32:34
      152400000 -- [-4406.550] [...7 remote chains...] -- 15:31:35
      152450000 -- (-4406.989) [...7 remote chains...] -- 15:30:36
      152500000 -- (-4443.832) [...7 remote chains...] -- 15:29:37

      Average standard deviation of split frequencies: 0.002427

      152550000 -- (-4445.286) [...7 remote chains...] -- 15:28:37
      152600000 -- (-4449.776) [...7 remote chains...] -- 15:27:38
      152650000 -- (-4405.928) [...7 remote chains...] -- 15:26:39
      152700000 -- (-4424.080) [...7 remote chains...] -- 15:25:39
      152750000 -- (-4432.906) [...7 remote chains...] -- 15:24:40
      152800000 -- (-4438.258) [...7 remote chains...] -- 15:23:41
      152850000 -- (-4475.511) [...7 remote chains...] -- 15:22:41
      152900000 -- (-4398.709) [...7 remote chains...] -- 15:21:42
      152950000 -- (-4394.586) [...7 remote chains...] -- 15:20:43
      153000000 -- (-4417.067) [...7 remote chains...] -- 15:19:44

      Average standard deviation of split frequencies: 0.002399

      153050000 -- (-4412.021) [...7 remote chains...] -- 15:18:44
      153100000 -- (-4407.331) [...7 remote chains...] -- 15:17:45
      153150000 -- (-4439.511) [...7 remote chains...] -- 15:16:46
      153200000 -- (-4422.216) [...7 remote chains...] -- 15:15:46
      153250000 -- (-4412.693) [...7 remote chains...] -- 15:14:47
      153300000 -- (-4427.792) [...7 remote chains...] -- 15:13:48
      153350000 -- (-4421.152) [...7 remote chains...] -- 15:12:48
      153400000 -- (-4409.075) [...7 remote chains...] -- 15:11:49
      153450000 -- (-4417.262) [...7 remote chains...] -- 15:10:50
      153500000 -- (-4419.587) [...7 remote chains...] -- 15:09:50

      Average standard deviation of split frequencies: 0.002406

      153550000 -- (-4423.277) [...7 remote chains...] -- 15:08:51
      153600000 -- (-4413.901) [...7 remote chains...] -- 15:07:51
      153650000 -- (-4432.763) [...7 remote chains...] -- 15:06:52
      153700000 -- [-4429.135] [...7 remote chains...] -- 15:05:53
      153750000 -- [-4389.351] [...7 remote chains...] -- 15:04:53
      153800000 -- [-4398.797] [...7 remote chains...] -- 15:03:54
      153850000 -- [-4392.391] [...7 remote chains...] -- 15:02:55
      153900000 -- [-4386.834] [...7 remote chains...] -- 15:01:55
      153950000 -- (-4422.631) [...7 remote chains...] -- 15:00:56
      154000000 -- (-4408.288) [...7 remote chains...] -- 14:59:57

      Average standard deviation of split frequencies: 0.002405

      154050000 -- (-4448.634) [...7 remote chains...] -- 14:58:57
      154100000 -- (-4432.871) [...7 remote chains...] -- 14:57:58
      154150000 -- (-4393.774) [...7 remote chains...] -- 14:56:59
      154200000 -- (-4422.484) [...7 remote chains...] -- 14:56:00
      154250000 -- (-4408.705) [...7 remote chains...] -- 14:55:00
      154300000 -- (-4437.264) [...7 remote chains...] -- 14:54:01
      154350000 -- (-4455.962) [...7 remote chains...] -- 14:53:01
      154400000 -- (-4425.632) [...7 remote chains...] -- 14:52:02
      154450000 -- (-4429.941) [...7 remote chains...] -- 14:51:03
      154500000 -- (-4416.412) [...7 remote chains...] -- 14:50:04

      Average standard deviation of split frequencies: 0.002386

      154550000 -- (-4402.548) [...7 remote chains...] -- 14:49:04
      154600000 -- (-4441.027) [...7 remote chains...] -- 14:48:05
      154650000 -- (-4464.861) [...7 remote chains...] -- 14:47:06
      154700000 -- (-4397.346) [...7 remote chains...] -- 14:46:07
      154750000 -- (-4416.495) [...7 remote chains...] -- 14:45:09
      154800000 -- (-4394.964) [...7 remote chains...] -- 14:44:10
      154850000 -- (-4409.064) [...7 remote chains...] -- 14:43:11
      154900000 -- (-4424.849) [...7 remote chains...] -- 14:42:12
      154950000 -- [-4412.897] [...7 remote chains...] -- 14:41:12
      155000000 -- [-4382.021] [...7 remote chains...] -- 14:40:13

      Average standard deviation of split frequencies: 0.002410

      155050000 -- [-4376.925] [...7 remote chains...] -- 14:39:14
      155100000 -- [-4376.448] [...7 remote chains...] -- 14:38:15
      155150000 -- [-4398.445] [...7 remote chains...] -- 14:37:16
      155200000 -- (-4410.060) [...7 remote chains...] -- 14:36:17
      155250000 -- (-4400.199) [...7 remote chains...] -- 14:35:18
      155300000 -- (-4395.304) [...7 remote chains...] -- 14:34:19
      155350000 -- [-4391.021] [...7 remote chains...] -- 14:33:19
      155400000 -- (-4426.060) [...7 remote chains...] -- 14:32:20
      155450000 -- (-4412.905) [...7 remote chains...] -- 14:31:20
      155500000 -- (-4425.044) [...7 remote chains...] -- 14:30:21

      Average standard deviation of split frequencies: 0.002447

      155550000 -- [-4390.834] [...7 remote chains...] -- 14:29:22
      155600000 -- (-4432.225) [...7 remote chains...] -- 14:28:23
      155650000 -- (-4427.142) [...7 remote chains...] -- 14:27:24
      155700000 -- [-4380.780] [...7 remote chains...] -- 14:26:25
      155750000 -- [-4421.754] [...7 remote chains...] -- 14:25:26
      155800000 -- [-4372.822] [...7 remote chains...] -- 14:24:26
      155850000 -- [-4408.051] [...7 remote chains...] -- 14:23:27
      155900000 -- [-4377.359] [...7 remote chains...] -- 14:22:28
      155950000 -- [-4388.369] [...7 remote chains...] -- 14:21:29
      156000000 -- [-4384.928] [...7 remote chains...] -- 14:20:30

      Average standard deviation of split frequencies: 0.002465

      156050000 -- [-4398.300] [...7 remote chains...] -- 14:19:30
      156100000 -- [-4401.233] [...7 remote chains...] -- 14:18:31
      156150000 -- (-4435.168) [...7 remote chains...] -- 14:17:33
      156200000 -- [-4384.858] [...7 remote chains...] -- 14:16:36
      156250000 -- (-4411.135) [...7 remote chains...] -- 14:15:36
      156300000 -- (-4411.915) [...7 remote chains...] -- 14:14:37
      156350000 -- (-4445.157) [...7 remote chains...] -- 14:13:38
      156400000 -- (-4391.243) [...7 remote chains...] -- 14:12:39
      156450000 -- (-4402.994) [...7 remote chains...] -- 14:11:40
      156500000 -- (-4443.575) [...7 remote chains...] -- 14:10:41

      Average standard deviation of split frequencies: 0.002482

      156550000 -- (-4445.502) [...7 remote chains...] -- 14:09:42
      156600000 -- (-4442.028) [...7 remote chains...] -- 14:08:43
      156650000 -- (-4392.811) [...7 remote chains...] -- 14:07:44
      156700000 -- (-4430.569) [...7 remote chains...] -- 14:06:45
      156750000 -- (-4404.881) [...7 remote chains...] -- 14:05:46
      156800000 -- (-4445.339) [...7 remote chains...] -- 14:04:47
      156850000 -- (-4408.235) [...7 remote chains...] -- 14:03:48
      156900000 -- (-4427.222) [...7 remote chains...] -- 14:02:49
      156950000 -- (-4431.771) [...7 remote chains...] -- 14:01:49
      157000000 -- (-4427.943) [...7 remote chains...] -- 14:00:50

      Average standard deviation of split frequencies: 0.002476

      157050000 -- (-4419.601) [...7 remote chains...] -- 13:59:51
      157100000 -- (-4417.830) [...7 remote chains...] -- 13:58:52
      157150000 -- [-4393.672] [...7 remote chains...] -- 13:57:53
      157200000 -- (-4403.092) [...7 remote chains...] -- 13:56:53
      157250000 -- [-4416.535] [...7 remote chains...] -- 13:55:54
      157300000 -- (-4403.432) [...7 remote chains...] -- 13:54:55
      157350000 -- (-4400.339) [...7 remote chains...] -- 13:53:56
      157400000 -- (-4427.519) [...7 remote chains...] -- 13:52:57
      157450000 -- (-4419.067) [...7 remote chains...] -- 13:51:58
      157500000 -- (-4443.117) [...7 remote chains...] -- 13:50:59

      Average standard deviation of split frequencies: 0.002507

      157550000 -- (-4417.139) [...7 remote chains...] -- 13:50:00
      157600000 -- (-4407.840) [...7 remote chains...] -- 13:49:01
      157650000 -- (-4387.795) [...7 remote chains...] -- 13:48:01
      157700000 -- (-4397.569) [...7 remote chains...] -- 13:47:02
      157750000 -- (-4421.494) [...7 remote chains...] -- 13:46:03
      157800000 -- (-4385.223) [...7 remote chains...] -- 13:45:04
      157850000 -- (-4423.427) [...7 remote chains...] -- 13:44:05
      157900000 -- (-4416.390) [...7 remote chains...] -- 13:43:06
      157950000 -- [-4412.867] [...7 remote chains...] -- 13:42:08
      158000000 -- [-4397.304] [...7 remote chains...] -- 13:41:08

      Average standard deviation of split frequencies: 0.002524

      158050000 -- (-4414.516) [...7 remote chains...] -- 13:40:10
      158100000 -- (-4410.088) [...7 remote chains...] -- 13:39:11
      158150000 -- (-4437.019) [...7 remote chains...] -- 13:38:11
      158200000 -- (-4446.832) [...7 remote chains...] -- 13:37:12
      158250000 -- (-4452.718) [...7 remote chains...] -- 13:36:13
      158300000 -- [-4401.807] [...7 remote chains...] -- 13:35:14
      158350000 -- (-4436.629) [...7 remote chains...] -- 13:34:15
      158400000 -- (-4419.517) [...7 remote chains...] -- 13:33:16
      158450000 -- (-4436.213) [...7 remote chains...] -- 13:32:17
      158500000 -- (-4396.901) [...7 remote chains...] -- 13:31:18

      Average standard deviation of split frequencies: 0.002529

      158550000 -- (-4416.471) [...7 remote chains...] -- 13:30:18
      158600000 -- (-4455.754) [...7 remote chains...] -- 13:29:19
      158650000 -- (-4453.365) [...7 remote chains...] -- 13:28:20
      158700000 -- [-4381.563] [...7 remote chains...] -- 13:27:21
      158750000 -- (-4406.817) [...7 remote chains...] -- 13:26:22
      158800000 -- (-4411.165) [...7 remote chains...] -- 13:25:23
      158850000 -- [-4430.342] [...7 remote chains...] -- 13:24:24
      158900000 -- (-4424.423) [...7 remote chains...] -- 13:23:25
      158950000 -- (-4409.257) [...7 remote chains...] -- 13:22:26
      159000000 -- (-4430.015) [...7 remote chains...] -- 13:21:27

      Average standard deviation of split frequencies: 0.002570

      159050000 -- (-4408.174) [...7 remote chains...] -- 13:20:28
      159100000 -- (-4414.839) [...7 remote chains...] -- 13:19:29
      159150000 -- (-4393.160) [...7 remote chains...] -- 13:18:30
      159200000 -- (-4416.353) [...7 remote chains...] -- 13:17:31
      159250000 -- (-4414.532) [...7 remote chains...] -- 13:16:32
      159300000 -- (-4391.229) [...7 remote chains...] -- 13:15:32
      159350000 -- (-4412.165) [...7 remote chains...] -- 13:14:33
      159400000 -- (-4385.307) [...7 remote chains...] -- 13:13:34
      159450000 -- (-4405.871) [...7 remote chains...] -- 13:12:36
      159500000 -- [-4394.889] [...7 remote chains...] -- 13:11:36

      Average standard deviation of split frequencies: 0.002530

      159550000 -- (-4406.165) [...7 remote chains...] -- 13:10:37
      159600000 -- (-4404.489) [...7 remote chains...] -- 13:09:38
      159650000 -- (-4395.453) [...7 remote chains...] -- 13:08:39
      159700000 -- (-4401.805) [...7 remote chains...] -- 13:07:40
      159750000 -- (-4418.343) [...7 remote chains...] -- 13:06:41
      159800000 -- (-4429.957) [...7 remote chains...] -- 13:05:42
      159850000 -- (-4408.149) [...7 remote chains...] -- 13:04:43
      159900000 -- (-4426.381) [...7 remote chains...] -- 13:03:44
      159950000 -- (-4414.156) [...7 remote chains...] -- 13:02:45
      160000000 -- (-4415.772) [...7 remote chains...] -- 13:01:46

      Average standard deviation of split frequencies: 0.002483

      160050000 -- (-4414.195) [...7 remote chains...] -- 13:00:47
      160100000 -- (-4440.773) [...7 remote chains...] -- 12:59:48
      160150000 -- (-4385.252) [...7 remote chains...] -- 12:58:49
      160200000 -- (-4429.110) [...7 remote chains...] -- 12:57:50
      160250000 -- (-4442.119) [...7 remote chains...] -- 12:56:51
      160300000 -- (-4426.256) [...7 remote chains...] -- 12:55:52
      160350000 -- (-4417.504) [...7 remote chains...] -- 12:54:52
      160400000 -- (-4402.642) [...7 remote chains...] -- 12:53:53
      160450000 -- (-4393.384) [...7 remote chains...] -- 12:52:54
      160500000 -- (-4400.828) [...7 remote chains...] -- 12:51:55

      Average standard deviation of split frequencies: 0.002465

      160550000 -- (-4423.062) [...7 remote chains...] -- 12:50:56
      160600000 -- (-4399.599) [...7 remote chains...] -- 12:49:57
      160650000 -- [-4388.099] [...7 remote chains...] -- 12:48:58
      160700000 -- [-4367.462] [...7 remote chains...] -- 12:47:59
      160750000 -- (-4410.103) [...7 remote chains...] -- 12:47:00
      160800000 -- (-4426.138) [...7 remote chains...] -- 12:46:01
      160850000 -- [-4415.907] [...7 remote chains...] -- 12:45:02
      160900000 -- (-4432.514) [...7 remote chains...] -- 12:44:02
      160950000 -- [-4356.587] [...7 remote chains...] -- 12:43:03
      161000000 -- [-4376.012] [...7 remote chains...] -- 12:42:04

      Average standard deviation of split frequencies: 0.002485

      161050000 -- [-4374.304] [...7 remote chains...] -- 12:41:05
      161100000 -- [-4402.519] [...7 remote chains...] -- 12:40:06
      161150000 -- [-4384.605] [...7 remote chains...] -- 12:39:07
      161200000 -- [-4372.924] [...7 remote chains...] -- 12:38:08
      161250000 -- [-4388.303] [...7 remote chains...] -- 12:37:09
      161300000 -- (-4410.039) [...7 remote chains...] -- 12:36:10
      161350000 -- (-4406.078) [...7 remote chains...] -- 12:35:11
      161400000 -- (-4429.454) [...7 remote chains...] -- 12:34:12
      161450000 -- (-4420.880) [...7 remote chains...] -- 12:33:13
      161500000 -- (-4426.967) [...7 remote chains...] -- 12:32:14

      Average standard deviation of split frequencies: 0.002458

      161550000 -- (-4462.559) [...7 remote chains...] -- 12:31:15
      161600000 -- (-4423.785) [...7 remote chains...] -- 12:30:15
      161650000 -- (-4450.032) [...7 remote chains...] -- 12:29:16
      161700000 -- (-4418.764) [...7 remote chains...] -- 12:28:17
      161750000 -- (-4419.903) [...7 remote chains...] -- 12:27:18
      161800000 -- (-4409.069) [...7 remote chains...] -- 12:26:19
      161850000 -- [-4420.127] [...7 remote chains...] -- 12:25:21
      161900000 -- [-4421.414] [...7 remote chains...] -- 12:24:22
      161950000 -- (-4420.356) [...7 remote chains...] -- 12:23:23
      162000000 -- [-4415.538] [...7 remote chains...] -- 12:22:23

      Average standard deviation of split frequencies: 0.002440

      162050000 -- (-4413.985) [...7 remote chains...] -- 12:21:25
      162100000 -- (-4412.239) [...7 remote chains...] -- 12:20:26
      162150000 -- (-4435.244) [...7 remote chains...] -- 12:19:26
      162200000 -- (-4397.200) [...7 remote chains...] -- 12:18:27
      162250000 -- (-4417.022) [...7 remote chains...] -- 12:17:28
      162300000 -- (-4407.986) [...7 remote chains...] -- 12:16:29
      162350000 -- (-4428.252) [...7 remote chains...] -- 12:15:30
      162400000 -- (-4432.859) [...7 remote chains...] -- 12:14:31
      162450000 -- (-4401.489) [...7 remote chains...] -- 12:13:32
      162500000 -- (-4419.080) [...7 remote chains...] -- 12:12:33

      Average standard deviation of split frequencies: 0.002343

      162550000 -- (-4394.390) [...7 remote chains...] -- 12:11:34
      162600000 -- (-4436.959) [...7 remote chains...] -- 12:10:35
      162650000 -- (-4435.534) [...7 remote chains...] -- 12:09:37
      162700000 -- (-4421.147) [...7 remote chains...] -- 12:08:38
      162750000 -- (-4417.320) [...7 remote chains...] -- 12:07:39
      162800000 -- (-4410.036) [...7 remote chains...] -- 12:06:40
      162850000 -- (-4449.804) [...7 remote chains...] -- 12:05:41
      162900000 -- (-4446.863) [...7 remote chains...] -- 12:04:43
      162950000 -- (-4403.585) [...7 remote chains...] -- 12:03:44
      163000000 -- (-4419.216) [...7 remote chains...] -- 12:02:45

      Average standard deviation of split frequencies: 0.002322

      163050000 -- (-4409.217) [...7 remote chains...] -- 12:01:46
      163100000 -- (-4432.442) [...7 remote chains...] -- 12:00:48
      163150000 -- [-4381.866] [...7 remote chains...] -- 11:59:49
      163200000 -- (-4404.002) [...7 remote chains...] -- 11:58:50
      163250000 -- (-4396.251) [...7 remote chains...] -- 11:57:52
      163300000 -- (-4437.394) [...7 remote chains...] -- 11:56:53
      163350000 -- (-4408.851) [...7 remote chains...] -- 11:55:54
      163400000 -- (-4412.374) [...7 remote chains...] -- 11:54:55
      163450000 -- (-4412.146) [...7 remote chains...] -- 11:53:57
      163500000 -- (-4455.180) [...7 remote chains...] -- 11:52:58

      Average standard deviation of split frequencies: 0.002396

      163550000 -- (-4422.983) [...7 remote chains...] -- 11:51:59
      163600000 -- (-4391.806) [...7 remote chains...] -- 11:51:00
      163650000 -- (-4423.968) [...7 remote chains...] -- 11:50:02
      163700000 -- (-4446.947) [...7 remote chains...] -- 11:49:03
      163750000 -- (-4453.562) [...7 remote chains...] -- 11:48:04
      163800000 -- (-4400.602) [...7 remote chains...] -- 11:47:05
      163850000 -- (-4446.875) [...7 remote chains...] -- 11:46:07
      163900000 -- (-4420.164) [...7 remote chains...] -- 11:45:08
      163950000 -- (-4446.732) [...7 remote chains...] -- 11:44:09
      164000000 -- (-4436.669) [...7 remote chains...] -- 11:43:10

      Average standard deviation of split frequencies: 0.002446

      164050000 -- (-4432.975) [...7 remote chains...] -- 11:42:12
      164100000 -- (-4431.856) [...7 remote chains...] -- 11:41:13
      164150000 -- (-4424.764) [...7 remote chains...] -- 11:40:14
      164200000 -- (-4429.220) [...7 remote chains...] -- 11:39:15
      164250000 -- (-4434.721) [...7 remote chains...] -- 11:38:17
      164300000 -- [-4397.925] [...7 remote chains...] -- 11:37:18
      164350000 -- (-4434.623) [...7 remote chains...] -- 11:36:20
      164400000 -- (-4435.175) [...7 remote chains...] -- 11:35:21
      164450000 -- [-4427.330] [...7 remote chains...] -- 11:34:23
      164500000 -- [-4378.718] [...7 remote chains...] -- 11:33:24

      Average standard deviation of split frequencies: 0.002440

      164550000 -- [-4392.936] [...7 remote chains...] -- 11:32:25
      164600000 -- [-4380.132] [...7 remote chains...] -- 11:31:28
      164650000 -- (-4389.274) [...7 remote chains...] -- 11:30:30
      164700000 -- (-4464.842) [...7 remote chains...] -- 11:29:31
      164750000 -- (-4426.550) [...7 remote chains...] -- 11:28:33
      164800000 -- (-4424.454) [...7 remote chains...] -- 11:27:34
      164850000 -- (-4396.609) [...7 remote chains...] -- 11:26:35
      164900000 -- (-4432.140) [...7 remote chains...] -- 11:25:37
      164950000 -- (-4442.053) [...7 remote chains...] -- 11:24:38
      165000000 -- (-4423.966) [...7 remote chains...] -- 11:23:40

      Average standard deviation of split frequencies: 0.002394

      165050000 -- [-4407.258] [...7 remote chains...] -- 11:22:41
      165100000 -- (-4413.522) [...7 remote chains...] -- 11:21:43
      165150000 -- [-4378.373] [...7 remote chains...] -- 11:20:44
      165200000 -- [-4406.087] [...7 remote chains...] -- 11:19:45
      165250000 -- [-4369.064] [...7 remote chains...] -- 11:18:47
      165300000 -- [-4401.862] [...7 remote chains...] -- 11:17:48
      165350000 -- [-4378.502] [...7 remote chains...] -- 11:16:50
      165400000 -- (-4399.694) [...7 remote chains...] -- 11:15:51
      165450000 -- (-4440.660) [...7 remote chains...] -- 11:14:53
      165500000 -- (-4383.304) [...7 remote chains...] -- 11:13:54

      Average standard deviation of split frequencies: 0.002339

      165550000 -- (-4409.090) [...7 remote chains...] -- 11:12:56
      165600000 -- [-4391.099] [...7 remote chains...] -- 11:11:57
      165650000 -- [-4389.034] [...7 remote chains...] -- 11:10:59
      165700000 -- (-4400.825) [...7 remote chains...] -- 11:10:00
      165750000 -- (-4414.923) [...7 remote chains...] -- 11:09:02
      165800000 -- (-4413.036) [...7 remote chains...] -- 11:08:03
      165850000 -- (-4424.532) [...7 remote chains...] -- 11:07:04
      165900000 -- (-4413.403) [...7 remote chains...] -- 11:06:06
      165950000 -- [-4405.518] [...7 remote chains...] -- 11:05:07
      166000000 -- (-4416.864) [...7 remote chains...] -- 11:04:09

      Average standard deviation of split frequencies: 0.002314

      166050000 -- (-4414.744) [...7 remote chains...] -- 11:03:10
      166100000 -- (-4416.327) [...7 remote chains...] -- 11:02:11
      166150000 -- (-4398.041) [...7 remote chains...] -- 11:01:12
      166200000 -- (-4413.575) [...7 remote chains...] -- 11:00:13
      166250000 -- [-4384.131] [...7 remote chains...] -- 10:59:14
      166300000 -- [-4401.905] [...7 remote chains...] -- 10:58:15
      166350000 -- [-4411.992] [...7 remote chains...] -- 10:57:16
      166400000 -- (-4428.459) [...7 remote chains...] -- 10:56:17
      166450000 -- (-4408.293) [...7 remote chains...] -- 10:55:18
      166500000 -- (-4430.457) [...7 remote chains...] -- 10:54:19

      Average standard deviation of split frequencies: 0.002348

      166550000 -- (-4411.677) [...7 remote chains...] -- 10:53:20
      166600000 -- (-4417.770) [...7 remote chains...] -- 10:52:21
      166650000 -- (-4443.197) [...7 remote chains...] -- 10:51:22
      166700000 -- (-4411.049) [...7 remote chains...] -- 10:50:23
      166750000 -- [-4385.244] [...7 remote chains...] -- 10:49:24
      166800000 -- [-4375.729] [...7 remote chains...] -- 10:48:25
      166850000 -- (-4407.942) [...7 remote chains...] -- 10:47:26
      166900000 -- [-4404.546] [...7 remote chains...] -- 10:46:27
      166950000 -- [-4382.884] [...7 remote chains...] -- 10:45:28
      167000000 -- [-4383.165] [...7 remote chains...] -- 10:44:29

      Average standard deviation of split frequencies: 0.002410

      167050000 -- [-4387.688] [...7 remote chains...] -- 10:43:30
      167100000 -- (-4417.549) [...7 remote chains...] -- 10:42:31
      167150000 -- (-4426.907) [...7 remote chains...] -- 10:41:32
      167200000 -- [-4414.672] [...7 remote chains...] -- 10:40:34
      167250000 -- [-4402.136] [...7 remote chains...] -- 10:39:35
      167300000 -- [-4383.295] [...7 remote chains...] -- 10:38:36
      167350000 -- [-4395.008] [...7 remote chains...] -- 10:37:37
      167400000 -- (-4424.554) [...7 remote chains...] -- 10:36:38
      167450000 -- (-4428.137) [...7 remote chains...] -- 10:35:39
      167500000 -- (-4397.452) [...7 remote chains...] -- 10:34:40

      Average standard deviation of split frequencies: 0.002515

      167550000 -- (-4418.670) [...7 remote chains...] -- 10:33:41
      167600000 -- [-4401.123] [...7 remote chains...] -- 10:32:42
      167650000 -- [-4404.035] [...7 remote chains...] -- 10:31:43
      167700000 -- [-4365.525] [...7 remote chains...] -- 10:30:44
      167750000 -- (-4393.870) [...7 remote chains...] -- 10:29:45
      167800000 -- [-4415.080] [...7 remote chains...] -- 10:28:46
      167850000 -- [-4391.568] [...7 remote chains...] -- 10:27:47
      167900000 -- [-4391.500] [...7 remote chains...] -- 10:26:49
      167950000 -- [-4395.427] [...7 remote chains...] -- 10:25:49
      168000000 -- [-4390.379] [...7 remote chains...] -- 10:24:51

      Average standard deviation of split frequencies: 0.002483

      168050000 -- [-4394.933] [...7 remote chains...] -- 10:23:51
      168100000 -- (-4413.582) [...7 remote chains...] -- 10:22:53
      168150000 -- (-4410.918) [...7 remote chains...] -- 10:21:54
      168200000 -- (-4391.735) [...7 remote chains...] -- 10:20:56
      168250000 -- (-4409.951) [...7 remote chains...] -- 10:19:57
      168300000 -- (-4390.232) [...7 remote chains...] -- 10:18:58
      168350000 -- [-4389.674] [...7 remote chains...] -- 10:18:00
      168400000 -- (-4434.381) [...7 remote chains...] -- 10:17:01
      168450000 -- [-4381.293] [...7 remote chains...] -- 10:16:02
      168500000 -- (-4418.500) [...7 remote chains...] -- 10:15:03

      Average standard deviation of split frequencies: 0.002446

      168550000 -- [-4391.871] [...7 remote chains...] -- 10:14:05
      168600000 -- (-4405.615) [...7 remote chains...] -- 10:13:06
      168650000 -- (-4412.364) [...7 remote chains...] -- 10:12:08
      168700000 -- (-4398.365) [...7 remote chains...] -- 10:11:09
      168750000 -- (-4403.955) [...7 remote chains...] -- 10:10:10
      168800000 -- [-4401.535] [...7 remote chains...] -- 10:09:12
      168850000 -- [-4386.532] [...7 remote chains...] -- 10:08:13
      168900000 -- (-4402.383) [...7 remote chains...] -- 10:07:14
      168950000 -- (-4414.463) [...7 remote chains...] -- 10:06:16
      169000000 -- (-4418.279) [...7 remote chains...] -- 10:05:17

      Average standard deviation of split frequencies: 0.002423

      169050000 -- (-4406.534) [...7 remote chains...] -- 10:04:19
      169100000 -- (-4406.247) [...7 remote chains...] -- 10:03:20
      169150000 -- (-4425.129) [...7 remote chains...] -- 10:02:21
      169200000 -- (-4438.690) [...7 remote chains...] -- 10:01:23
      169250000 -- (-4469.624) [...7 remote chains...] -- 10:00:24
      169300000 -- (-4402.084) [...7 remote chains...] -- 9:59:25
      169350000 -- (-4409.889) [...7 remote chains...] -- 9:58:27
      169400000 -- (-4383.609) [...7 remote chains...] -- 9:57:28
      169450000 -- [-4406.308] [...7 remote chains...] -- 9:56:30
      169500000 -- (-4412.573) [...7 remote chains...] -- 9:55:31

      Average standard deviation of split frequencies: 0.002391

      169550000 -- (-4411.795) [...7 remote chains...] -- 9:54:32
      169600000 -- [-4408.010] [...7 remote chains...] -- 9:53:34
      169650000 -- [-4427.405] [...7 remote chains...] -- 9:52:35
      169700000 -- [-4401.579] [...7 remote chains...] -- 9:51:36
      169750000 -- (-4404.380) [...7 remote chains...] -- 9:50:38
      169800000 -- (-4440.125) [...7 remote chains...] -- 9:49:39
      169850000 -- (-4467.269) [...7 remote chains...] -- 9:48:40
      169900000 -- (-4408.211) [...7 remote chains...] -- 9:47:42
      169950000 -- (-4402.745) [...7 remote chains...] -- 9:46:43
      170000000 -- (-4424.714) [...7 remote chains...] -- 9:45:44

      Average standard deviation of split frequencies: 0.002382

      170050000 -- [-4397.483] [...7 remote chains...] -- 9:44:46
      170100000 -- (-4427.491) [...7 remote chains...] -- 9:43:47
      170150000 -- (-4424.531) [...7 remote chains...] -- 9:42:48
      170200000 -- (-4400.163) [...7 remote chains...] -- 9:41:50
      170250000 -- (-4409.564) [...7 remote chains...] -- 9:40:51
      170300000 -- [-4403.977] [...7 remote chains...] -- 9:39:52
      170350000 -- (-4415.830) [...7 remote chains...] -- 9:38:53
      170400000 -- [-4385.651] [...7 remote chains...] -- 9:37:55
      170450000 -- [-4419.660] [...7 remote chains...] -- 9:36:56
      170500000 -- (-4395.442) [...7 remote chains...] -- 9:35:58

      Average standard deviation of split frequencies: 0.002363

      170550000 -- (-4445.943) [...7 remote chains...] -- 9:34:59
      170600000 -- (-4432.699) [...7 remote chains...] -- 9:34:00
      170650000 -- (-4421.568) [...7 remote chains...] -- 9:33:02
      170700000 -- (-4415.766) [...7 remote chains...] -- 9:32:03
      170750000 -- (-4418.373) [...7 remote chains...] -- 9:31:04
      170800000 -- (-4412.135) [...7 remote chains...] -- 9:30:06
      170850000 -- (-4447.301) [...7 remote chains...] -- 9:29:07
      170900000 -- (-4422.254) [...7 remote chains...] -- 9:28:08
      170950000 -- (-4410.219) [...7 remote chains...] -- 9:27:10
      171000000 -- (-4435.938) [...7 remote chains...] -- 9:26:11

      Average standard deviation of split frequencies: 0.002356

      171050000 -- (-4409.352) [...7 remote chains...] -- 9:25:13
      171100000 -- [-4405.882] [...7 remote chains...] -- 9:24:14
      171150000 -- [-4425.861] [...7 remote chains...] -- 9:23:15
      171200000 -- [-4409.768] [...7 remote chains...] -- 9:22:17
      171250000 -- [-4397.943] [...7 remote chains...] -- 9:21:18
      171300000 -- (-4417.286) [...7 remote chains...] -- 9:20:19
      171350000 -- [-4423.090] [...7 remote chains...] -- 9:19:21
      171400000 -- (-4426.263) [...7 remote chains...] -- 9:18:22
      171450000 -- (-4449.566) [...7 remote chains...] -- 9:17:23
      171500000 -- [-4403.913] [...7 remote chains...] -- 9:16:25

      Average standard deviation of split frequencies: 0.002365

      171550000 -- [-4412.372] [...7 remote chains...] -- 9:15:26
      171600000 -- [-4374.718] [...7 remote chains...] -- 9:14:27
      171650000 -- [-4378.694] [...7 remote chains...] -- 9:13:29
      171700000 -- [-4407.505] [...7 remote chains...] -- 9:12:30
      171750000 -- [-4388.956] [...7 remote chains...] -- 9:11:31
      171800000 -- [-4388.655] [...7 remote chains...] -- 9:10:33
      171850000 -- [-4375.750] [...7 remote chains...] -- 9:09:34
      171900000 -- [-4405.571] [...7 remote chains...] -- 9:08:35
      171950000 -- [-4389.651] [...7 remote chains...] -- 9:07:37
      172000000 -- [-4380.806] [...7 remote chains...] -- 9:06:38

      Average standard deviation of split frequencies: 0.002366

      172050000 -- [-4381.639] [...7 remote chains...] -- 9:05:39
      172100000 -- [-4377.305] [...7 remote chains...] -- 9:04:41
      172150000 -- [-4402.273] [...7 remote chains...] -- 9:03:42
      172200000 -- (-4393.095) [...7 remote chains...] -- 9:02:43
      172250000 -- (-4414.962) [...7 remote chains...] -- 9:01:45
      172300000 -- (-4441.929) [...7 remote chains...] -- 9:00:46
      172350000 -- (-4440.061) [...7 remote chains...] -- 8:59:47
      172400000 -- (-4397.271) [...7 remote chains...] -- 8:58:49
      172450000 -- (-4410.410) [...7 remote chains...] -- 8:57:50
      172500000 -- (-4399.475) [...7 remote chains...] -- 8:56:51

      Average standard deviation of split frequencies: 0.002366

      172550000 -- (-4400.457) [...7 remote chains...] -- 8:55:53
      172600000 -- (-4421.580) [...7 remote chains...] -- 8:54:54
      172650000 -- (-4396.338) [...7 remote chains...] -- 8:53:55
      172700000 -- (-4425.886) [...7 remote chains...] -- 8:52:57
      172750000 -- [-4406.150] [...7 remote chains...] -- 8:51:58
      172800000 -- (-4400.842) [...7 remote chains...] -- 8:50:59
      172850000 -- (-4419.796) [...7 remote chains...] -- 8:50:01
      172900000 -- (-4403.737) [...7 remote chains...] -- 8:49:02
      172950000 -- [-4409.652] [...7 remote chains...] -- 8:48:03
      173000000 -- [-4393.422] [...7 remote chains...] -- 8:47:05

      Average standard deviation of split frequencies: 0.002332

      173050000 -- [-4388.393] [...7 remote chains...] -- 8:46:06
      173100000 -- [-4413.660] [...7 remote chains...] -- 8:45:07
      173150000 -- (-4428.928) [...7 remote chains...] -- 8:44:09
      173200000 -- (-4399.598) [...7 remote chains...] -- 8:43:10
      173250000 -- [-4397.751] [...7 remote chains...] -- 8:42:12
      173300000 -- (-4410.635) [...7 remote chains...] -- 8:41:13
      173350000 -- (-4393.368) [...7 remote chains...] -- 8:40:14
      173400000 -- (-4395.267) [...7 remote chains...] -- 8:39:16
      173450000 -- [-4377.275] [...7 remote chains...] -- 8:38:17
      173500000 -- (-4431.791) [...7 remote chains...] -- 8:37:18

      Average standard deviation of split frequencies: 0.002309

      173550000 -- (-4396.006) [...7 remote chains...] -- 8:36:20
      173600000 -- (-4409.329) [...7 remote chains...] -- 8:35:21
      173650000 -- [-4405.172] [...7 remote chains...] -- 8:34:22
      173700000 -- [-4392.182] [...7 remote chains...] -- 8:33:24
      173750000 -- (-4422.949) [...7 remote chains...] -- 8:32:25
      173800000 -- (-4441.086) [...7 remote chains...] -- 8:31:26
      173850000 -- (-4419.326) [...7 remote chains...] -- 8:30:28
      173900000 -- (-4420.154) [...7 remote chains...] -- 8:29:29
      173950000 -- (-4393.338) [...7 remote chains...] -- 8:28:30
      174000000 -- (-4397.263) [...7 remote chains...] -- 8:27:31

      Average standard deviation of split frequencies: 0.002346

      174050000 -- (-4419.601) [...7 remote chains...] -- 8:26:33
      174100000 -- (-4425.436) [...7 remote chains...] -- 8:25:34
      174150000 -- (-4410.648) [...7 remote chains...] -- 8:24:36
      174200000 -- (-4429.902) [...7 remote chains...] -- 8:23:37
      174250000 -- (-4439.918) [...7 remote chains...] -- 8:22:38
      174300000 -- (-4397.298) [...7 remote chains...] -- 8:21:39
      174350000 -- [-4379.809] [...7 remote chains...] -- 8:20:41
      174400000 -- (-4409.896) [...7 remote chains...] -- 8:19:42
      174450000 -- [-4426.042] [...7 remote chains...] -- 8:18:44
      174500000 -- (-4445.764) [...7 remote chains...] -- 8:17:45

      Average standard deviation of split frequencies: 0.002356

      174550000 -- (-4411.856) [...7 remote chains...] -- 8:16:46
      174600000 -- (-4407.960) [...7 remote chains...] -- 8:15:48
      174650000 -- (-4402.918) [...7 remote chains...] -- 8:14:49
      174700000 -- (-4416.263) [...7 remote chains...] -- 8:13:50
      174750000 -- (-4410.680) [...7 remote chains...] -- 8:12:52
      174800000 -- (-4442.927) [...7 remote chains...] -- 8:11:53
      174850000 -- (-4447.599) [...7 remote chains...] -- 8:10:55
      174900000 -- (-4440.404) [...7 remote chains...] -- 8:09:56
      174950000 -- (-4431.065) [...7 remote chains...] -- 8:08:57
      175000000 -- (-4450.479) [...7 remote chains...] -- 8:07:59

      Average standard deviation of split frequencies: 0.002424

      175050000 -- (-4434.677) [...7 remote chains...] -- 8:07:00
      175100000 -- (-4423.598) [...7 remote chains...] -- 8:06:01
      175150000 -- (-4433.000) [...7 remote chains...] -- 8:05:03
      175200000 -- (-4423.996) [...7 remote chains...] -- 8:04:04
      175250000 -- (-4410.409) [...7 remote chains...] -- 8:03:05
      175300000 -- (-4412.893) [...7 remote chains...] -- 8:02:07
      175350000 -- (-4422.859) [...7 remote chains...] -- 8:01:08
      175400000 -- (-4400.028) [...7 remote chains...] -- 8:00:10
      175450000 -- [-4384.763] [...7 remote chains...] -- 7:59:11
      175500000 -- [-4411.156] [...7 remote chains...] -- 7:58:12

      Average standard deviation of split frequencies: 0.002332

      175550000 -- (-4438.871) [...7 remote chains...] -- 7:57:14
      175600000 -- (-4415.985) [...7 remote chains...] -- 7:56:15
      175650000 -- (-4409.679) [...7 remote chains...] -- 7:55:17
      175700000 -- (-4406.948) [...7 remote chains...] -- 7:54:18
      175750000 -- (-4421.218) [...7 remote chains...] -- 7:53:19
      175800000 -- (-4427.423) [...7 remote chains...] -- 7:52:21
      175850000 -- (-4409.765) [...7 remote chains...] -- 7:51:22
      175900000 -- (-4412.027) [...7 remote chains...] -- 7:50:23
      175950000 -- (-4406.957) [...7 remote chains...] -- 7:49:24
      176000000 -- (-4421.599) [...7 remote chains...] -- 7:48:26

      Average standard deviation of split frequencies: 0.002361

      176050000 -- (-4414.209) [...7 remote chains...] -- 7:47:27
      176100000 -- (-4421.497) [...7 remote chains...] -- 7:46:29
      176150000 -- (-4469.475) [...7 remote chains...] -- 7:45:30
      176200000 -- (-4408.189) [...7 remote chains...] -- 7:44:31
      176250000 -- (-4440.118) [...7 remote chains...] -- 7:43:33
      176300000 -- (-4400.126) [...7 remote chains...] -- 7:42:34
      176350000 -- [-4391.348] [...7 remote chains...] -- 7:41:36
      176400000 -- [-4399.229] [...7 remote chains...] -- 7:40:37
      176450000 -- [-4382.867] [...7 remote chains...] -- 7:39:39
      176500000 -- (-4417.813) [...7 remote chains...] -- 7:38:40

      Average standard deviation of split frequencies: 0.002217

      176550000 -- (-4450.706) [...7 remote chains...] -- 7:37:41
      176600000 -- (-4440.790) [...7 remote chains...] -- 7:36:43
      176650000 -- (-4408.108) [...7 remote chains...] -- 7:35:44
      176700000 -- (-4397.540) [...7 remote chains...] -- 7:34:46
      176750000 -- [-4423.649] [...7 remote chains...] -- 7:33:47
      176800000 -- (-4443.530) [...7 remote chains...] -- 7:32:48
      176850000 -- (-4423.567) [...7 remote chains...] -- 7:31:50
      176900000 -- (-4421.173) [...7 remote chains...] -- 7:30:51
      176950000 -- (-4398.349) [...7 remote chains...] -- 7:29:52
      177000000 -- (-4420.396) [...7 remote chains...] -- 7:28:54

      Average standard deviation of split frequencies: 0.002205

      177050000 -- (-4401.599) [...7 remote chains...] -- 7:27:55
      177100000 -- (-4386.786) [...7 remote chains...] -- 7:26:57
      177150000 -- (-4441.507) [...7 remote chains...] -- 7:25:58
      177200000 -- (-4400.504) [...7 remote chains...] -- 7:24:59
      177250000 -- [-4387.104] [...7 remote chains...] -- 7:24:01
      177300000 -- [-4410.055] [...7 remote chains...] -- 7:23:02
      177350000 -- (-4405.068) [...7 remote chains...] -- 7:22:03
      177400000 -- [-4424.777] [...7 remote chains...] -- 7:21:05
      177450000 -- (-4417.503) [...7 remote chains...] -- 7:20:06
      177500000 -- (-4414.924) [...7 remote chains...] -- 7:19:08

      Average standard deviation of split frequencies: 0.002192

      177550000 -- [-4393.062] [...7 remote chains...] -- 7:18:09
      177600000 -- (-4411.264) [...7 remote chains...] -- 7:17:10
      177650000 -- (-4404.373) [...7 remote chains...] -- 7:16:12
      177700000 -- (-4443.935) [...7 remote chains...] -- 7:15:13
      177750000 -- (-4418.639) [...7 remote chains...] -- 7:14:15
      177800000 -- (-4432.881) [...7 remote chains...] -- 7:13:16
      177850000 -- (-4421.794) [...7 remote chains...] -- 7:12:17
      177900000 -- (-4390.006) [...7 remote chains...] -- 7:11:19
      177950000 -- (-4413.429) [...7 remote chains...] -- 7:10:20
      178000000 -- (-4435.820) [...7 remote chains...] -- 7:09:22

      Average standard deviation of split frequencies: 0.002171

      178050000 -- (-4395.167) [...7 remote chains...] -- 7:08:23
      178100000 -- (-4396.384) [...7 remote chains...] -- 7:07:24
      178150000 -- (-4438.722) [...7 remote chains...] -- 7:06:26
      178200000 -- (-4426.700) [...7 remote chains...] -- 7:05:27
      178250000 -- (-4422.829) [...7 remote chains...] -- 7:04:28
      178300000 -- (-4456.341) [...7 remote chains...] -- 7:03:30
      178350000 -- (-4435.495) [...7 remote chains...] -- 7:02:31
      178400000 -- (-4458.963) [...7 remote chains...] -- 7:01:33
      178450000 -- (-4444.475) [...7 remote chains...] -- 7:00:34
      178500000 -- (-4421.519) [...7 remote chains...] -- 6:59:35

      Average standard deviation of split frequencies: 0.002210

      178550000 -- (-4430.795) [...7 remote chains...] -- 6:58:37
      178600000 -- (-4429.942) [...7 remote chains...] -- 6:57:38
      178650000 -- (-4401.753) [...7 remote chains...] -- 6:56:39
      178700000 -- [-4419.324] [...7 remote chains...] -- 6:55:41
      178750000 -- [-4408.148] [...7 remote chains...] -- 6:54:42
      178800000 -- [-4394.409] [...7 remote chains...] -- 6:53:43
      178850000 -- [-4400.604] [...7 remote chains...] -- 6:52:45
      178900000 -- (-4426.502) [...7 remote chains...] -- 6:51:46
      178950000 -- (-4433.292) [...7 remote chains...] -- 6:50:47
      179000000 -- (-4387.909) [...7 remote chains...] -- 6:49:49

      Average standard deviation of split frequencies: 0.002256

      179050000 -- (-4404.031) [...7 remote chains...] -- 6:48:50
      179100000 -- (-4402.649) [...7 remote chains...] -- 6:47:52
      179150000 -- (-4404.835) [...7 remote chains...] -- 6:46:53
      179200000 -- [-4410.107] [...7 remote chains...] -- 6:45:54
      179250000 -- [-4433.044] [...7 remote chains...] -- 6:44:56
      179300000 -- (-4422.062) [...7 remote chains...] -- 6:43:57
      179350000 -- (-4396.932) [...7 remote chains...] -- 6:42:58
      179400000 -- (-4429.100) [...7 remote chains...] -- 6:42:00
      179450000 -- [-4379.277] [...7 remote chains...] -- 6:41:01
      179500000 -- [-4407.635] [...7 remote chains...] -- 6:40:03

      Average standard deviation of split frequencies: 0.002263

      179550000 -- [-4389.221] [...7 remote chains...] -- 6:39:04
      179600000 -- [-4374.616] [...7 remote chains...] -- 6:38:05
      179650000 -- [-4393.579] [...7 remote chains...] -- 6:37:07
      179700000 -- [-4389.608] [...7 remote chains...] -- 6:36:08
      179750000 -- (-4409.893) [...7 remote chains...] -- 6:35:09
      179800000 -- (-4404.034) [...7 remote chains...] -- 6:34:11
      179850000 -- (-4421.037) [...7 remote chains...] -- 6:33:12
      179900000 -- (-4404.904) [...7 remote chains...] -- 6:32:14
      179950000 -- (-4390.115) [...7 remote chains...] -- 6:31:15
      180000000 -- (-4443.989) [...7 remote chains...] -- 6:30:17

      Average standard deviation of split frequencies: 0.002334

      180050000 -- (-4419.732) [...7 remote chains...] -- 6:29:18
      180100000 -- (-4402.314) [...7 remote chains...] -- 6:28:20
      180150000 -- (-4409.527) [...7 remote chains...] -- 6:27:21
      180200000 -- (-4417.669) [...7 remote chains...] -- 6:26:22
      180250000 -- (-4409.781) [...7 remote chains...] -- 6:25:24
      180300000 -- (-4411.858) [...7 remote chains...] -- 6:24:25
      180350000 -- (-4417.212) [...7 remote chains...] -- 6:23:27
      180400000 -- (-4398.152) [...7 remote chains...] -- 6:22:28
      180450000 -- (-4403.576) [...7 remote chains...] -- 6:21:29
      180500000 -- (-4406.561) [...7 remote chains...] -- 6:20:31

      Average standard deviation of split frequencies: 0.002385

      180550000 -- (-4420.535) [...7 remote chains...] -- 6:19:32
      180600000 -- (-4446.565) [...7 remote chains...] -- 6:18:34
      180650000 -- (-4428.493) [...7 remote chains...] -- 6:17:35
      180700000 -- (-4431.616) [...7 remote chains...] -- 6:16:36
      180750000 -- (-4442.412) [...7 remote chains...] -- 6:15:38
      180800000 -- (-4422.723) [...7 remote chains...] -- 6:14:39
      180850000 -- (-4417.379) [...7 remote chains...] -- 6:13:41
      180900000 -- (-4437.997) [...7 remote chains...] -- 6:12:42
      180950000 -- [-4403.775] [...7 remote chains...] -- 6:11:43
      181000000 -- [-4400.978] [...7 remote chains...] -- 6:10:45

      Average standard deviation of split frequencies: 0.002425

      181050000 -- (-4436.345) [...7 remote chains...] -- 6:09:46
      181100000 -- (-4423.570) [...7 remote chains...] -- 6:08:48
      181150000 -- [-4387.736] [...7 remote chains...] -- 6:07:49
      181200000 -- (-4399.858) [...7 remote chains...] -- 6:06:50
      181250000 -- (-4438.010) [...7 remote chains...] -- 6:05:52
      181300000 -- (-4429.656) [...7 remote chains...] -- 6:04:53
      181350000 -- (-4394.839) [...7 remote chains...] -- 6:03:55
      181400000 -- [-4395.089] [...7 remote chains...] -- 6:02:56
      181450000 -- (-4421.345) [...7 remote chains...] -- 6:01:57
      181500000 -- (-4419.129) [...7 remote chains...] -- 6:00:59

      Average standard deviation of split frequencies: 0.002432

      181550000 -- [-4408.217] [...7 remote chains...] -- 6:00:00
      181600000 -- [-4392.450] [...7 remote chains...] -- 5:59:02
      181650000 -- [-4414.305] [...7 remote chains...] -- 5:58:03
      181700000 -- [-4397.941] [...7 remote chains...] -- 5:57:04
      181750000 -- [-4380.208] [...7 remote chains...] -- 5:56:06
      181800000 -- [-4390.238] [...7 remote chains...] -- 5:55:07
      181850000 -- [-4404.945] [...7 remote chains...] -- 5:54:09
      181900000 -- (-4434.477) [...7 remote chains...] -- 5:53:10
      181950000 -- (-4407.838) [...7 remote chains...] -- 5:52:11
      182000000 -- (-4429.552) [...7 remote chains...] -- 5:51:13

      Average standard deviation of split frequencies: 0.002415

      182050000 -- (-4408.615) [...7 remote chains...] -- 5:50:14
      182100000 -- (-4421.002) [...7 remote chains...] -- 5:49:16
      182150000 -- (-4402.518) [...7 remote chains...] -- 5:48:17
      182200000 -- [-4397.214] [...7 remote chains...] -- 5:47:18
      182250000 -- (-4427.231) [...7 remote chains...] -- 5:46:20
      182300000 -- (-4421.088) [...7 remote chains...] -- 5:45:21
      182350000 -- (-4403.245) [...7 remote chains...] -- 5:44:23
      182400000 -- (-4430.269) [...7 remote chains...] -- 5:43:24
      182450000 -- (-4416.605) [...7 remote chains...] -- 5:42:25
      182500000 -- (-4432.437) [...7 remote chains...] -- 5:41:27

      Average standard deviation of split frequencies: 0.002409

      182550000 -- (-4415.879) [...7 remote chains...] -- 5:40:28
      182600000 -- (-4414.540) [...7 remote chains...] -- 5:39:29
      182650000 -- (-4445.062) [...7 remote chains...] -- 5:38:31
      182700000 -- (-4432.666) [...7 remote chains...] -- 5:37:32
      182750000 -- (-4423.145) [...7 remote chains...] -- 5:36:34
      182800000 -- (-4446.916) [...7 remote chains...] -- 5:35:35
      182850000 -- (-4419.525) [...7 remote chains...] -- 5:34:36
      182900000 -- (-4392.642) [...7 remote chains...] -- 5:33:38
      182950000 -- [-4380.049] [...7 remote chains...] -- 5:32:39
      183000000 -- [-4396.480] [...7 remote chains...] -- 5:31:40

      Average standard deviation of split frequencies: 0.002461

      183050000 -- [-4369.223] [...7 remote chains...] -- 5:30:42
      183100000 -- [-4386.229] [...7 remote chains...] -- 5:29:43
      183150000 -- [-4394.649] [...7 remote chains...] -- 5:28:45
      183200000 -- [-4393.300] [...7 remote chains...] -- 5:27:46
      183250000 -- (-4399.639) [...7 remote chains...] -- 5:26:47
      183300000 -- (-4401.820) [...7 remote chains...] -- 5:25:49
      183350000 -- (-4404.994) [...7 remote chains...] -- 5:24:50
      183400000 -- [-4403.801] [...7 remote chains...] -- 5:23:52
      183450000 -- [-4385.666] [...7 remote chains...] -- 5:22:53
      183500000 -- [-4425.788] [...7 remote chains...] -- 5:21:55

      Average standard deviation of split frequencies: 0.002428

      183550000 -- [-4367.116] [...7 remote chains...] -- 5:20:56
      183600000 -- [-4398.244] [...7 remote chains...] -- 5:19:57
      183650000 -- [-4401.606] [...7 remote chains...] -- 5:18:59
      183700000 -- [-4376.661] [...7 remote chains...] -- 5:18:00
      183750000 -- (-4386.014) [...7 remote chains...] -- 5:17:02
      183800000 -- (-4414.769) [...7 remote chains...] -- 5:16:03
      183850000 -- [-4380.931] [...7 remote chains...] -- 5:15:04
      183900000 -- (-4399.199) [...7 remote chains...] -- 5:14:06
      183950000 -- [-4383.281] [...7 remote chains...] -- 5:13:07
      184000000 -- [-4409.715] [...7 remote chains...] -- 5:12:09

      Average standard deviation of split frequencies: 0.002478

      184050000 -- [-4404.273] [...7 remote chains...] -- 5:11:10
      184100000 -- [-4393.299] [...7 remote chains...] -- 5:10:12
      184150000 -- (-4401.300) [...7 remote chains...] -- 5:09:13
      184200000 -- [-4409.769] [...7 remote chains...] -- 5:08:15
      184250000 -- [-4388.963] [...7 remote chains...] -- 5:07:16
      184300000 -- (-4415.509) [...7 remote chains...] -- 5:06:17
      184350000 -- [-4409.291] [...7 remote chains...] -- 5:05:19
      184400000 -- [-4374.020] [...7 remote chains...] -- 5:04:20
      184450000 -- [-4390.615] [...7 remote chains...] -- 5:03:22
      184500000 -- [-4376.272] [...7 remote chains...] -- 5:02:23

      Average standard deviation of split frequencies: 0.002588

      184550000 -- [-4394.638] [...7 remote chains...] -- 5:01:25
      184600000 -- (-4413.838) [...7 remote chains...] -- 5:00:26
      184650000 -- (-4436.336) [...7 remote chains...] -- 4:59:28
      184700000 -- (-4412.532) [...7 remote chains...] -- 4:58:29
      184750000 -- (-4407.037) [...7 remote chains...] -- 4:57:30
      184800000 -- (-4433.136) [...7 remote chains...] -- 4:56:32
      184850000 -- (-4422.222) [...7 remote chains...] -- 4:55:33
      184900000 -- (-4443.166) [...7 remote chains...] -- 4:54:35
      184950000 -- (-4458.382) [...7 remote chains...] -- 4:53:36
      185000000 -- (-4431.486) [...7 remote chains...] -- 4:52:38

      Average standard deviation of split frequencies: 0.002644

      185050000 -- (-4415.938) [...7 remote chains...] -- 4:51:39
      185100000 -- (-4422.335) [...7 remote chains...] -- 4:50:40
      185150000 -- (-4438.168) [...7 remote chains...] -- 4:49:42
      185200000 -- (-4428.388) [...7 remote chains...] -- 4:48:43
      185250000 -- (-4388.314) [...7 remote chains...] -- 4:47:45
      185300000 -- (-4419.154) [...7 remote chains...] -- 4:46:46
      185350000 -- (-4412.946) [...7 remote chains...] -- 4:45:48
      185400000 -- (-4406.277) [...7 remote chains...] -- 4:44:49
      185450000 -- (-4445.460) [...7 remote chains...] -- 4:43:50
      185500000 -- (-4405.633) [...7 remote chains...] -- 4:42:52

      Average standard deviation of split frequencies: 0.002686

      185550000 -- (-4427.883) [...7 remote chains...] -- 4:41:53
      185600000 -- (-4436.396) [...7 remote chains...] -- 4:40:55
      185650000 -- (-4447.969) [...7 remote chains...] -- 4:39:56
      185700000 -- (-4437.307) [...7 remote chains...] -- 4:38:58
      185750000 -- (-4397.488) [...7 remote chains...] -- 4:37:59
      185800000 -- (-4426.732) [...7 remote chains...] -- 4:37:01
      185850000 -- (-4404.878) [...7 remote chains...] -- 4:36:02
      185900000 -- (-4395.143) [...7 remote chains...] -- 4:35:03
      185950000 -- (-4421.466) [...7 remote chains...] -- 4:34:05
      186000000 -- (-4397.841) [...7 remote chains...] -- 4:33:06

      Average standard deviation of split frequencies: 0.002651

      186050000 -- (-4413.585) [...7 remote chains...] -- 4:32:08
      186100000 -- (-4440.335) [...7 remote chains...] -- 4:31:09
      186150000 -- (-4452.253) [...7 remote chains...] -- 4:30:11
      186200000 -- (-4446.510) [...7 remote chains...] -- 4:29:12
      186250000 -- (-4416.944) [...7 remote chains...] -- 4:28:14
      186300000 -- (-4409.923) [...7 remote chains...] -- 4:27:15
      186350000 -- [-4401.182] [...7 remote chains...] -- 4:26:16
      186400000 -- [-4416.443] [...7 remote chains...] -- 4:25:18
      186450000 -- (-4432.024) [...7 remote chains...] -- 4:24:19
      186500000 -- (-4427.583) [...7 remote chains...] -- 4:23:21

      Average standard deviation of split frequencies: 0.002617

      186550000 -- (-4417.906) [...7 remote chains...] -- 4:22:22
      186600000 -- (-4430.147) [...7 remote chains...] -- 4:21:24
      186650000 -- (-4427.231) [...7 remote chains...] -- 4:20:25
      186700000 -- (-4430.539) [...7 remote chains...] -- 4:19:27
      186750000 -- (-4430.917) [...7 remote chains...] -- 4:18:28
      186800000 -- (-4428.737) [...7 remote chains...] -- 4:17:29
      186850000 -- (-4406.245) [...7 remote chains...] -- 4:16:31
      186900000 -- (-4419.939) [...7 remote chains...] -- 4:15:32
      186950000 -- [-4417.220] [...7 remote chains...] -- 4:14:34
      187000000 -- (-4427.997) [...7 remote chains...] -- 4:13:35

      Average standard deviation of split frequencies: 0.002565

      187050000 -- [-4415.704] [...7 remote chains...] -- 4:12:37
      187100000 -- [-4440.578] [...7 remote chains...] -- 4:11:38
      187150000 -- (-4430.086) [...7 remote chains...] -- 4:10:40
      187200000 -- (-4417.464) [...7 remote chains...] -- 4:09:41
      187250000 -- (-4406.689) [...7 remote chains...] -- 4:08:42
      187300000 -- (-4423.902) [...7 remote chains...] -- 4:07:44
      187350000 -- (-4412.847) [...7 remote chains...] -- 4:06:45
      187400000 -- (-4421.905) [...7 remote chains...] -- 4:05:47
      187450000 -- (-4403.116) [...7 remote chains...] -- 4:04:48
      187500000 -- (-4462.023) [...7 remote chains...] -- 4:03:50

      Average standard deviation of split frequencies: 0.002632

      187550000 -- (-4430.532) [...7 remote chains...] -- 4:02:51
      187600000 -- (-4452.159) [...7 remote chains...] -- 4:01:52
      187650000 -- (-4390.824) [...7 remote chains...] -- 4:00:54
      187700000 -- (-4416.130) [...7 remote chains...] -- 3:59:55
      187750000 -- [-4399.838] [...7 remote chains...] -- 3:58:57
      187800000 -- (-4420.247) [...7 remote chains...] -- 3:57:58
      187850000 -- (-4439.556) [...7 remote chains...] -- 3:57:00
      187900000 -- (-4424.800) [...7 remote chains...] -- 3:56:01
      187950000 -- (-4420.685) [...7 remote chains...] -- 3:55:03
      188000000 -- (-4427.721) [...7 remote chains...] -- 3:54:04

      Average standard deviation of split frequencies: 0.002660

      188050000 -- (-4417.387) [...7 remote chains...] -- 3:53:05
      188100000 -- (-4421.848) [...7 remote chains...] -- 3:52:07
      188150000 -- (-4428.153) [...7 remote chains...] -- 3:51:08
      188200000 -- (-4422.745) [...7 remote chains...] -- 3:50:10
      188250000 -- (-4396.791) [...7 remote chains...] -- 3:49:11
      188300000 -- [-4408.504] [...7 remote chains...] -- 3:48:13
      188350000 -- (-4405.462) [...7 remote chains...] -- 3:47:14
      188400000 -- (-4417.132) [...7 remote chains...] -- 3:46:16
      188450000 -- (-4416.862) [...7 remote chains...] -- 3:45:17
      188500000 -- (-4435.831) [...7 remote chains...] -- 3:44:18

      Average standard deviation of split frequencies: 0.002639

      188550000 -- (-4451.638) [...7 remote chains...] -- 3:43:20
      188600000 -- [-4416.049] [...7 remote chains...] -- 3:42:21
      188650000 -- (-4405.688) [...7 remote chains...] -- 3:41:23
      188700000 -- (-4410.026) [...7 remote chains...] -- 3:40:24
      188750000 -- (-4418.013) [...7 remote chains...] -- 3:39:26
      188800000 -- (-4428.695) [...7 remote chains...] -- 3:38:27
      188850000 -- (-4402.869) [...7 remote chains...] -- 3:37:29
      188900000 -- (-4428.256) [...7 remote chains...] -- 3:36:30
      188950000 -- (-4419.339) [...7 remote chains...] -- 3:35:32
      189000000 -- (-4418.377) [...7 remote chains...] -- 3:34:33

      Average standard deviation of split frequencies: 0.002597

      189050000 -- (-4435.878) [...7 remote chains...] -- 3:33:35
      189100000 -- (-4443.765) [...7 remote chains...] -- 3:32:36
      189150000 -- (-4447.745) [...7 remote chains...] -- 3:31:38
      189200000 -- (-4418.005) [...7 remote chains...] -- 3:30:39
      189250000 -- [-4420.180] [...7 remote chains...] -- 3:29:40
      189300000 -- (-4442.117) [...7 remote chains...] -- 3:28:42
      189350000 -- (-4405.609) [...7 remote chains...] -- 3:27:43
      189400000 -- (-4413.477) [...7 remote chains...] -- 3:26:45
      189450000 -- (-4411.362) [...7 remote chains...] -- 3:25:46
      189500000 -- (-4411.445) [...7 remote chains...] -- 3:24:48

      Average standard deviation of split frequencies: 0.002646

      189550000 -- (-4411.125) [...7 remote chains...] -- 3:23:49
      189600000 -- (-4405.352) [...7 remote chains...] -- 3:22:51
      189650000 -- (-4431.726) [...7 remote chains...] -- 3:21:52
      189700000 -- (-4413.450) [...7 remote chains...] -- 3:20:54
      189750000 -- (-4422.962) [...7 remote chains...] -- 3:19:55
      189800000 -- (-4411.973) [...7 remote chains...] -- 3:18:57
      189850000 -- (-4392.310) [...7 remote chains...] -- 3:17:58
      189900000 -- (-4389.807) [...7 remote chains...] -- 3:16:59
      189950000 -- (-4402.925) [...7 remote chains...] -- 3:16:01
      190000000 -- (-4393.242) [...7 remote chains...] -- 3:15:02

      Average standard deviation of split frequencies: 0.002677

      190050000 -- (-4402.490) [...7 remote chains...] -- 3:14:04
      190100000 -- (-4430.313) [...7 remote chains...] -- 3:13:05
      190150000 -- (-4425.426) [...7 remote chains...] -- 3:12:07
      190200000 -- (-4402.707) [...7 remote chains...] -- 3:11:08
      190250000 -- (-4420.823) [...7 remote chains...] -- 3:10:10
      190300000 -- (-4432.940) [...7 remote chains...] -- 3:09:11
      190350000 -- (-4457.991) [...7 remote chains...] -- 3:08:13
      190400000 -- (-4427.585) [...7 remote chains...] -- 3:07:14
      190450000 -- (-4437.927) [...7 remote chains...] -- 3:06:16
      190500000 -- (-4416.934) [...7 remote chains...] -- 3:05:17

      Average standard deviation of split frequencies: 0.002654

      190550000 -- (-4402.473) [...7 remote chains...] -- 3:04:19
      190600000 -- (-4406.495) [...7 remote chains...] -- 3:03:20
      190650000 -- [-4376.988] [...7 remote chains...] -- 3:02:21
      190700000 -- [-4405.336] [...7 remote chains...] -- 3:01:23
      190750000 -- [-4408.815] [...7 remote chains...] -- 3:00:24
      190800000 -- [-4383.001] [...7 remote chains...] -- 2:59:26
      190850000 -- [-4408.837] [...7 remote chains...] -- 2:58:27
      190900000 -- (-4404.864) [...7 remote chains...] -- 2:57:29
      190950000 -- (-4440.848) [...7 remote chains...] -- 2:56:30
      191000000 -- (-4432.990) [...7 remote chains...] -- 2:55:32

      Average standard deviation of split frequencies: 0.002735

      191050000 -- (-4407.408) [...7 remote chains...] -- 2:54:33
      191100000 -- (-4425.051) [...7 remote chains...] -- 2:53:35
      191150000 -- (-4405.555) [...7 remote chains...] -- 2:52:36
      191200000 -- [-4400.118] [...7 remote chains...] -- 2:51:37
      191250000 -- [-4387.603] [...7 remote chains...] -- 2:50:39
      191300000 -- (-4398.718) [...7 remote chains...] -- 2:49:40
      191350000 -- (-4417.894) [...7 remote chains...] -- 2:48:42
      191400000 -- (-4413.254) [...7 remote chains...] -- 2:47:43
      191450000 -- (-4438.776) [...7 remote chains...] -- 2:46:45
      191500000 -- (-4441.711) [...7 remote chains...] -- 2:45:46

      Average standard deviation of split frequencies: 0.002828

      191550000 -- (-4437.790) [...7 remote chains...] -- 2:44:47
      191600000 -- (-4458.794) [...7 remote chains...] -- 2:43:49
      191650000 -- (-4406.417) [...7 remote chains...] -- 2:42:50
      191700000 -- (-4436.711) [...7 remote chains...] -- 2:41:52
      191750000 -- (-4452.062) [...7 remote chains...] -- 2:40:53
      191800000 -- (-4420.136) [...7 remote chains...] -- 2:39:54
      191850000 -- [-4390.669] [...7 remote chains...] -- 2:38:56
      191900000 -- [-4376.581] [...7 remote chains...] -- 2:37:57
      191950000 -- [-4383.093] [...7 remote chains...] -- 2:36:59
      192000000 -- [-4394.734] [...7 remote chains...] -- 2:36:00

      Average standard deviation of split frequencies: 0.002812

      192050000 -- [-4395.686] [...7 remote chains...] -- 2:35:02
      192100000 -- [-4416.359] [...7 remote chains...] -- 2:34:03
      192150000 -- (-4406.035) [...7 remote chains...] -- 2:33:04
      192200000 -- (-4418.345) [...7 remote chains...] -- 2:32:06
      192250000 -- (-4442.010) [...7 remote chains...] -- 2:31:07
      192300000 -- (-4440.542) [...7 remote chains...] -- 2:30:09
      192350000 -- (-4429.027) [...7 remote chains...] -- 2:29:10
      192400000 -- (-4441.618) [...7 remote chains...] -- 2:28:12
      192450000 -- (-4402.115) [...7 remote chains...] -- 2:27:13
      192500000 -- (-4419.382) [...7 remote chains...] -- 2:26:15

      Average standard deviation of split frequencies: 0.002786

      192550000 -- (-4421.605) [...7 remote chains...] -- 2:25:16
      192600000 -- (-4398.883) [...7 remote chains...] -- 2:24:17
      192650000 -- (-4441.942) [...7 remote chains...] -- 2:23:19
      192700000 -- (-4426.176) [...7 remote chains...] -- 2:22:20
      192750000 -- (-4403.216) [...7 remote chains...] -- 2:21:22
      192800000 -- [-4406.606] [...7 remote chains...] -- 2:20:23
      192850000 -- [-4388.656] [...7 remote chains...] -- 2:19:24
      192900000 -- [-4391.407] [...7 remote chains...] -- 2:18:26
      192950000 -- [-4392.039] [...7 remote chains...] -- 2:17:27
      193000000 -- [-4390.279] [...7 remote chains...] -- 2:16:29

      Average standard deviation of split frequencies: 0.002786

      193050000 -- [-4395.529] [...7 remote chains...] -- 2:15:30
      193100000 -- [-4383.476] [...7 remote chains...] -- 2:14:32
      193150000 -- [-4395.176] [...7 remote chains...] -- 2:13:33
      193200000 -- (-4401.958) [...7 remote chains...] -- 2:12:34
      193250000 -- (-4406.422) [...7 remote chains...] -- 2:11:36
      193300000 -- (-4420.719) [...7 remote chains...] -- 2:10:37
      193350000 -- [-4404.310] [...7 remote chains...] -- 2:09:39
      193400000 -- [-4393.469] [...7 remote chains...] -- 2:08:40
      193450000 -- [-4398.399] [...7 remote chains...] -- 2:07:42
      193500000 -- [-4404.649] [...7 remote chains...] -- 2:06:43

      Average standard deviation of split frequencies: 0.002824

      193550000 -- (-4393.696) [...7 remote chains...] -- 2:05:44
      193600000 -- [-4385.287] [...7 remote chains...] -- 2:04:46
      193650000 -- [-4403.045] [...7 remote chains...] -- 2:03:47
      193700000 -- (-4436.280) [...7 remote chains...] -- 2:02:49
      193750000 -- (-4436.478) [...7 remote chains...] -- 2:01:50
      193800000 -- (-4429.370) [...7 remote chains...] -- 2:00:52
      193850000 -- (-4382.299) [...7 remote chains...] -- 1:59:53
      193900000 -- [-4411.055] [...7 remote chains...] -- 1:58:55
      193950000 -- [-4375.317] [...7 remote chains...] -- 1:57:56
      194000000 -- [-4402.957] [...7 remote chains...] -- 1:56:57

      Average standard deviation of split frequencies: 0.002750

      194050000 -- [-4394.923] [...7 remote chains...] -- 1:55:59
      194100000 -- [-4407.168] [...7 remote chains...] -- 1:55:00
      194150000 -- [-4389.255] [...7 remote chains...] -- 1:54:02
      194200000 -- (-4403.021) [...7 remote chains...] -- 1:53:03
      194250000 -- (-4412.350) [...7 remote chains...] -- 1:52:05
      194300000 -- (-4419.441) [...7 remote chains...] -- 1:51:06
      194350000 -- (-4410.045) [...7 remote chains...] -- 1:50:08
      194400000 -- (-4414.180) [...7 remote chains...] -- 1:49:09
      194450000 -- (-4406.543) [...7 remote chains...] -- 1:48:10
      194500000 -- (-4430.602) [...7 remote chains...] -- 1:47:12

      Average standard deviation of split frequencies: 0.002708

      194550000 -- (-4415.441) [...7 remote chains...] -- 1:46:13
      194600000 -- (-4395.527) [...7 remote chains...] -- 1:45:15
      194650000 -- (-4418.779) [...7 remote chains...] -- 1:44:16
      194700000 -- (-4442.952) [...7 remote chains...] -- 1:43:18
      194750000 -- (-4417.524) [...7 remote chains...] -- 1:42:19
      194800000 -- (-4419.123) [...7 remote chains...] -- 1:41:21
      194850000 -- (-4444.027) [...7 remote chains...] -- 1:40:22
      194900000 -- (-4395.050) [...7 remote chains...] -- 1:39:24
      194950000 -- (-4427.848) [...7 remote chains...] -- 1:38:25
      195000000 -- (-4435.949) [...7 remote chains...] -- 1:37:27

      Average standard deviation of split frequencies: 0.002655

      195050000 -- [-4397.192] [...7 remote chains...] -- 1:36:28
      195100000 -- [-4388.947] [...7 remote chains...] -- 1:35:29
      195150000 -- (-4395.030) [...7 remote chains...] -- 1:34:31
      195200000 -- (-4413.558) [...7 remote chains...] -- 1:33:32
      195250000 -- [-4382.302] [...7 remote chains...] -- 1:32:34
      195300000 -- [-4390.833] [...7 remote chains...] -- 1:31:35
      195350000 -- (-4449.175) [...7 remote chains...] -- 1:30:37
      195400000 -- (-4408.753) [...7 remote chains...] -- 1:29:38
      195450000 -- (-4436.259) [...7 remote chains...] -- 1:28:40
      195500000 -- (-4413.385) [...7 remote chains...] -- 1:27:41

      Average standard deviation of split frequencies: 0.002666

      195550000 -- (-4452.540) [...7 remote chains...] -- 1:26:43
      195600000 -- (-4388.480) [...7 remote chains...] -- 1:25:44
      195650000 -- (-4397.422) [...7 remote chains...] -- 1:24:46
      195700000 -- (-4409.017) [...7 remote chains...] -- 1:23:47
      195750000 -- (-4419.525) [...7 remote chains...] -- 1:22:49
      195800000 -- (-4425.487) [...7 remote chains...] -- 1:21:50
      195850000 -- (-4394.033) [...7 remote chains...] -- 1:20:51
      195900000 -- (-4443.508) [...7 remote chains...] -- 1:19:53
      195950000 -- (-4420.876) [...7 remote chains...] -- 1:18:54
      196000000 -- (-4398.199) [...7 remote chains...] -- 1:17:56

      Average standard deviation of split frequencies: 0.002681

      196050000 -- (-4429.986) [...7 remote chains...] -- 1:16:57
      196100000 -- (-4453.446) [...7 remote chains...] -- 1:15:59
      196150000 -- (-4429.663) [...7 remote chains...] -- 1:15:00
      196200000 -- [-4431.889] [...7 remote chains...] -- 1:14:02
      196250000 -- (-4411.632) [...7 remote chains...] -- 1:13:03
      196300000 -- [-4388.141] [...7 remote chains...] -- 1:12:05
      196350000 -- (-4403.977) [...7 remote chains...] -- 1:11:06
      196400000 -- (-4418.541) [...7 remote chains...] -- 1:10:08
      196450000 -- (-4405.730) [...7 remote chains...] -- 1:09:09
      196500000 -- (-4419.181) [...7 remote chains...] -- 1:08:11

      Average standard deviation of split frequencies: 0.002798

      196550000 -- [-4406.303] [...7 remote chains...] -- 1:07:12
      196600000 -- (-4413.738) [...7 remote chains...] -- 1:06:14
      196650000 -- (-4431.426) [...7 remote chains...] -- 1:05:15
      196700000 -- [-4409.146] [...7 remote chains...] -- 1:04:17
      196750000 -- [-4417.155] [...7 remote chains...] -- 1:03:18
      196800000 -- [-4405.105] [...7 remote chains...] -- 1:02:20
      196850000 -- [-4408.305] [...7 remote chains...] -- 1:01:21
      196900000 -- [-4406.309] [...7 remote chains...] -- 1:00:23
      196950000 -- [-4388.534] [...7 remote chains...] -- 0:59:24
      197000000 -- [-4386.752] [...7 remote chains...] -- 0:58:26

      Average standard deviation of split frequencies: 0.002750

      197050000 -- (-4410.800) [...7 remote chains...] -- 0:57:27
      197100000 -- (-4410.326) [...7 remote chains...] -- 0:56:29
      197150000 -- (-4409.032) [...7 remote chains...] -- 0:55:31
      197200000 -- (-4402.397) [...7 remote chains...] -- 0:54:32
      197250000 -- (-4422.548) [...7 remote chains...] -- 0:53:34
      197300000 -- (-4383.668) [...7 remote chains...] -- 0:52:35
      197350000 -- (-4427.685) [...7 remote chains...] -- 0:51:37
      197400000 -- (-4406.545) [...7 remote chains...] -- 0:50:38
      197450000 -- (-4433.755) [...7 remote chains...] -- 0:49:40
      197500000 -- [-4408.945] [...7 remote chains...] -- 0:48:41

      Average standard deviation of split frequencies: 0.002775

      197550000 -- (-4427.170) [...7 remote chains...] -- 0:47:43
      197600000 -- (-4439.393) [...7 remote chains...] -- 0:46:44
      197650000 -- (-4414.595) [...7 remote chains...] -- 0:45:46
      197700000 -- (-4440.871) [...7 remote chains...] -- 0:44:47
      197750000 -- [-4386.220] [...7 remote chains...] -- 0:43:49
      197800000 -- [-4402.391] [...7 remote chains...] -- 0:42:50
      197850000 -- [-4407.895] [...7 remote chains...] -- 0:41:52
      197900000 -- [-4403.024] [...7 remote chains...] -- 0:40:54
      197950000 -- [-4370.134] [...7 remote chains...] -- 0:39:55
      198000000 -- [-4400.495] [...7 remote chains...] -- 0:38:57

      Average standard deviation of split frequencies: 0.002792

      198050000 -- [-4392.638] [...7 remote chains...] -- 0:37:58
      198100000 -- [-4410.297] [...7 remote chains...] -- 0:37:00
      198150000 -- [-4398.003] [...7 remote chains...] -- 0:36:01
      198200000 -- [-4398.132] [...7 remote chains...] -- 0:35:03
      198250000 -- [-4362.750] [...7 remote chains...] -- 0:34:04
      198300000 -- [-4401.769] [...7 remote chains...] -- 0:33:06
      198350000 -- [-4401.551] [...7 remote chains...] -- 0:32:07
      198400000 -- [-4386.906] [...7 remote chains...] -- 0:31:09
      198450000 -- [-4396.956] [...7 remote chains...] -- 0:30:11
      198500000 -- [-4391.027] [...7 remote chains...] -- 0:29:12

      Average standard deviation of split frequencies: 0.002909

      198550000 -- [-4377.538] [...7 remote chains...] -- 0:28:14
      198600000 -- [-4393.702] [...7 remote chains...] -- 0:27:15
      198650000 -- [-4382.565] [...7 remote chains...] -- 0:26:17
      198700000 -- [-4391.999] [...7 remote chains...] -- 0:25:18
      198750000 -- [-4406.211] [...7 remote chains...] -- 0:24:20
      198800000 -- [-4414.012] [...7 remote chains...] -- 0:23:22
      198850000 -- [-4378.117] [...7 remote chains...] -- 0:22:23
      198900000 -- [-4400.968] [...7 remote chains...] -- 0:21:25
      198950000 -- (-4397.790) [...7 remote chains...] -- 0:20:26
      199000000 -- (-4429.556) [...7 remote chains...] -- 0:19:28

      Average standard deviation of split frequencies: 0.002908

      199050000 -- (-4451.182) [...7 remote chains...] -- 0:18:29
      199100000 -- (-4423.300) [...7 remote chains...] -- 0:17:31
      199150000 -- (-4403.308) [...7 remote chains...] -- 0:16:33
      199200000 -- [-4415.374] [...7 remote chains...] -- 0:15:34
      199250000 -- (-4392.485) [...7 remote chains...] -- 0:14:36
      199300000 -- (-4416.363) [...7 remote chains...] -- 0:13:37
      199350000 -- (-4407.371) [...7 remote chains...] -- 0:12:39
      199400000 -- (-4426.620) [...7 remote chains...] -- 0:11:40
      199450000 -- (-4413.947) [...7 remote chains...] -- 0:10:42
      199500000 -- [-4408.550] [...7 remote chains...] -- 0:09:44

      Average standard deviation of split frequencies: 0.002980

      199550000 -- [-4398.343] [...7 remote chains...] -- 0:08:45
      199600000 -- [-4390.724] [...7 remote chains...] -- 0:07:47
      199650000 -- [-4381.390] [...7 remote chains...] -- 0:06:48
      199700000 -- [-4396.815] [...7 remote chains...] -- 0:05:50
      199750000 -- [-4376.858] [...7 remote chains...] -- 0:04:52
      199800000 -- (-4414.865) [...7 remote chains...] -- 0:03:53
      199850000 -- (-4422.830) [...7 remote chains...] -- 0:02:55
      199900000 -- (-4451.776) [...7 remote chains...] -- 0:01:56
      199950000 -- (-4426.562) [...7 remote chains...] -- 0:00:58
      200000000 -- (-4403.880) [...7 remote chains...] -- 0:00:00

      Average standard deviation of split frequencies: 0.003056

      Analysis completed in 64 hours 53 mins 34 seconds
      Analysis used 224118.43 seconds of CPU time on processor 0
      Likelihood of best state for "cold" chain of run 1 was -4336.38
      Likelihood of best state for "cold" chain of run 2 was -4344.51

      Acceptance rates for the moves in the "cold" chain of run 1:
         With prob.   (last 1000)   chain accepted proposals by move
            25.8 %     ( 23 %)     Multiplier(Alpha{all})
             9.3 %     (  8 %)     ExtSPRClock(Tau{all},V{all})
            33.7 %     ( 36 %)     NNIClock(Tau{all},V{all})
             6.0 %     (  7 %)     ParsSPRClock(Tau{all},V{all})
             9.8 %     ( 10 %)     AddBranch(V{all})
             9.7 %     ( 10 %)     DelBranch(V{all})
            65.0 %     ( 67 %)     NodesliderClock(V{all})
            24.9 %     ( 24 %)     TreeStretch(V{all})
            26.2 %     ( 24 %)     Multiplier(Net_speciation{all})
            24.7 %     ( 33 %)     Slider(Relative_extinction{all})
            25.3 %     ( 25 %)     Slider(Relative_fossilization{all})
            28.2 %     ( 25 %)     Multiplier(ILNvar{1})
            28.4 %     ( 26 %)     Multiplier(ILNvar{2})
            26.2 %     ( 25 %)     Multiplier(IlnBrlens{1})
            26.5 %     ( 27 %)     Multiplier(IlnBrlens{2})
            25.0 %     ( 24 %)     Multiplier(Clockrate{all})

      Acceptance rates for the moves in the "cold" chain of run 2:
         With prob.   (last 1000)   chain accepted proposals by move
            25.8 %     ( 22 %)     Multiplier(Alpha{all})
             9.3 %     (  9 %)     ExtSPRClock(Tau{all},V{all})
            33.7 %     ( 31 %)     NNIClock(Tau{all},V{all})
             6.0 %     (  5 %)     ParsSPRClock(Tau{all},V{all})
             9.7 %     (  9 %)     AddBranch(V{all})
             9.6 %     (  9 %)     DelBranch(V{all})
            65.0 %     ( 66 %)     NodesliderClock(V{all})
            24.9 %     ( 29 %)     TreeStretch(V{all})
            26.2 %     ( 26 %)     Multiplier(Net_speciation{all})
            24.6 %     ( 34 %)     Slider(Relative_extinction{all})
            25.3 %     ( 32 %)     Slider(Relative_fossilization{all})
            28.2 %     ( 25 %)     Multiplier(ILNvar{1})
            28.4 %     ( 24 %)     Multiplier(ILNvar{2})
            24.6 %     ( 24 %)     Multiplier(IlnBrlens{1})
            24.8 %     ( 23 %)     Multiplier(IlnBrlens{2})
            25.0 %     ( 24 %)     Multiplier(Clockrate{all})

      Chain swap information for run 1:

                     1         2         3         4 
           ------------------------------------------
         1 |                0.14      0.01      0.00 
         2 |  33351746                0.19      0.01 
         3 |  33326436  33334936                0.22 
         4 |  33326952  33324683  33335247           

      Chain swap information for run 2:

                     1         2         3         4 
           ------------------------------------------
         1 |                0.14      0.01      0.00 
         2 |  33333403                0.19      0.01 
         3 |  33332314  33332397                0.22 
         4 |  33332026  33335815  33334045           

      Upper diagonal: Proportion of successful state exchanges between chains
      Lower diagonal: Number of attempted state exchanges between chains

      Chain information:

        ID -- Heat 
       -----------
         1 -- 1.00  (cold chain)
         2 -- 0.93 
         3 -- 0.86 
         4 -- 0.81 

      Heat = 1 / (1 + T * (ID - 1))
         (where T = 0.08 is the temperature and ID is the chain number)

      Summarizing trees in files "Cui_2021_strict.run1.t" and "Cui_2021_strict.run2.t"
      Using relative burnin ('relburnin=yes'), discarding the first 25 % of sampled trees
      Writing statistics to files Cui_2021_strict.<parts|tstat|vstat|trprobs|con>
      Examining first file ...
      Found one tree block in file "Cui_2021_strict.run1.t" with 10001 trees in last block
      Expecting the same number of trees in the last tree block of all files

      Tree reading status:

      0      10      20      30      40      50      60      70      80      90     100
      v-------v-------v-------v-------v-------v-------v-------v-------v-------v-------v
      *********************************************************************************

      Read a total of 20002 trees in 2 files (sampling 15002 of them)
         (Each file contained 10001 trees of which 7501 were sampled)
                                                                                   
      General explanation:                                                          
                                                                                   
      In an unrooted tree, a taxon bipartition (split) is specified by removing a   
      branch, thereby dividing the species into those to the left and those to the  
      right of the branch. Here, taxa to one side of the removed branch are denoted 
      '.' and those to the other side are denoted '*'. Specifically, the '.' symbol 
      is used for the taxa on the same side as the outgroup.                        
                                                                                   
      In a rooted or clock tree, the tree is rooted using the model and not by      
      reference to an outgroup. Each bipartition therefore corresponds to a clade,  
      that is, a group that includes all the descendants of a particular branch in  
      the tree.  Taxa that are included in each clade are denoted using '*', and    
      taxa that are not included are denoted using the '.' symbol.                  
                                                                                   
      The output first includes a key to all the bipartitions with frequency larger 
      or equal to (Minpartfreq) in at least one run. Minpartfreq is a parameter to  
      sumt command and currently it is set to 0.10.  This is followed by a table  
      with statistics for the informative bipartitions (those including at least    
      two taxa), sorted from highest to lowest probability. For each bipartition,   
      the table gives the number of times the partition or split was observed in all
      runs (#obs) and the posterior probability of the bipartition (Probab.), which 
      is the same as the split frequency. If several runs are summarized, this is   
      followed by the minimum split frequency (Min(s)), the maximum frequency       
      (Max(s)), and the standard deviation of frequencies (Stddev(s)) across runs.  
      The latter value should approach 0 for all bipartitions as MCMC runs converge.
                                                                                   
      This is followed by a table summarizing branch lengths, node heights (if a    
      clock model was used) and relaxed clock parameters (if a relaxed clock model  
      was used). The mean, variance, and 95 % credible interval are given for each 
      of these parameters. If several runs are summarized, the potential scale      
      reduction factor (PSRF) is also given; it should approach 1 as runs converge. 
      Node heights will take calibration points into account, if such points were   
      used in the analysis.                                                         
                                                                                    
      Note that Stddev may be unreliable if the partition is not present in all     
      runs (the last column indicates the number of runs that sampled the partition 
      if more than one run is summarized). The PSRF is not calculated at all if     
      the partition is not present in all runs.The PSRF is also sensitive to small  
      sample sizes and it should only be considered a rough guide to convergence    
      since some of the assumptions allowing one to interpret it as a true potential
      scale reduction factor are violated in MrBayes.                               
                                                                                    
      List of taxa in bipartitions:                                                 
                                                                                   
         1 -- Guiyu_oneris
         2 -- Adololopas_moyasmithae
         3 -- Adelargo_schultzei
         4 -- Amadeodipterus_kencampbelli
         5 -- Andreyevichthys_epitomus
         6 -- Archaeonectes_pertusus
         7 -- Asthenorhynchus_meemannae
         8 -- Barwickia_downunda
         9 -- Chirodipterus_australis
        10 -- Chirodipterus_onawayensis
        11 -- Dipterus_valenciennesi
        12 -- Chirodipterus_wildungensis
        13 -- Chirodipterus_liangchengi
        14 -- Dipnorhynchus_cathlesae
        15 -- Dipnorhynchus_sussmilchi
        16 -- Dipnorhynchus_kiandrensis
        17 -- Dipnorhynchus_kurikae
        18 -- Eoctenodus_microsoma
        19 -- Fleurantia_denticulata
        20 -- Gogodipterus_paddyensis
        21 -- Griphognathus_minutidens
        22 -- Griphognathus_sculpta
        23 -- Griphognathus_whitei
        24 -- Grossipterus_crassus
        25 -- Holodipterus_elderae
        26 -- Holodipterus_gogoensis
        27 -- Howidipterus_donnae
        28 -- Ichnomylax_kurnai
        29 -- Iowadipterus_halli
        30 -- Jarvikia_arctica
        31 -- Jessenia_concentrica
        32 -- Melanognathus_canadensis
        33 -- Nielsenia_nordica
        34 -- Oervigia_nordica
        35 -- Orlovichthys_limnatis
        36 -- Palaeodaphus_insignis
        37 -- Pentlandia_macroptera
        38 -- Phaneropleuron_andersoni
        39 -- Pillararhynchus_longi
        40 -- Robinsondipterus_longi
        41 -- Scaumenacia_curta
        42 -- Soederberghia_groenlandica
        43 -- Sorbitorhynchus_deleaskitus
        44 -- Speonesydrion_iani
        45 -- Stomiahykus_thlaodus
        46 -- Tarachomylax_oepiki
        47 -- Uranolophus_wyomingensis
        48 -- Conchopoma_gadiforme
        49 -- Delatitia_breviceps
        50 -- Uronemus_splendens
        51 -- Gnathorhiza_serrata
        52 -- Megapleuron_zangerli
        53 -- Palaeophichthys_parvulus
        54 -- Parasagenodus_sibiricus
        55 -- Sagenodus_inaequalis
        56 -- Straitonia_waterstoni
        57 -- Tranodis_castrensis
        58 -- Ctenodus
        59 -- Xylognathus_macrustenus
        60 -- Limanichthys_fraseri
        61 -- Apatorhynchus_opistheretmus
        62 -- Erikia_jarviki
        63 -- Dipnotuberculus_gnathodus
        64 -- Cathlorhynchus_trismodipterus
        65 -- Harajicadipterus_youngi
        66 -- Xeradipterus_hatcheri
        67 -- Rhinodipterus_ulrichi
        68 -- Rhinodipterus_kimberleyensis
        69 -- Rhinodipterus_secans
        70 -- Westollrhynchus_lehmanni
        71 -- Rhynchodipterus_elginensis
        72 -- Persephonichthys
        73 -- Celsiodon
        74 -- Sinodipterus_beibei
        75 -- Porolepis
        76 -- Durialepis
        77 -- Glyptolepis
        78 -- Holoptychius
        79 -- Laccognathus
        80 -- Nasogaluakus_chorni
        81 -- Quebecius_quebecensis
        82 -- Psarolepis
        83 -- Youngolepis
        84 -- Powichthys
        85 -- Diabolepis_speratus
        86 -- Meemannia
        87 -- Raynerius_splendens
        88 -- Cheirolepis

      Key to taxon bipartitions (saved to file "Cui_2021_strict.parts"):

       ID -- Partition
      --------------------------------------------------------------------------------
        0 -- ***********************************************************************
        1 -- *......................................................................
        2 -- .*.....................................................................
        3 -- ..*....................................................................
        4 -- ...*...................................................................
        5 -- ....*..................................................................
        6 -- .....*.................................................................
        7 -- ......*................................................................
        8 -- .......*...............................................................
        9 -- ........*..............................................................
       10 -- .........*.............................................................
       11 -- ..........*............................................................
       12 -- ...........*...........................................................
       13 -- ............*..........................................................
       14 -- .............*.........................................................
       15 -- ..............*........................................................
       16 -- ...............*.......................................................
       17 -- ................*......................................................
       18 -- .................*.....................................................
       19 -- ..................*....................................................
       20 -- ...................*...................................................
       21 -- ....................*..................................................
       22 -- .....................*.................................................
       23 -- ......................*................................................
       24 -- .......................*...............................................
       25 -- ........................*..............................................
       26 -- .........................*.............................................
       27 -- ..........................*............................................
       28 -- ...........................*...........................................
       29 -- ............................*..........................................
       30 -- .............................*.........................................
       31 -- ..............................*........................................
       32 -- ...............................*.......................................
       33 -- ................................*......................................
       34 -- .................................*.....................................
       35 -- ..................................*....................................
       36 -- ...................................*...................................
       37 -- ....................................*..................................
       38 -- .....................................*.................................
       39 -- ......................................*................................
       40 -- .......................................*...............................
       41 -- ........................................*..............................
       42 -- .........................................*.............................
       43 -- ..........................................*............................
       44 -- ...........................................*...........................
       45 -- ............................................*..........................
       46 -- .............................................*.........................
       47 -- ..............................................*........................
       48 -- ...............................................*.......................
       49 -- ................................................*......................
       50 -- .................................................*.....................
       51 -- ..................................................*....................
       52 -- ...................................................*...................
       53 -- ....................................................*..................
       54 -- .....................................................*.................
       55 -- ......................................................*................
       56 -- .......................................................*...............
       57 -- ........................................................*..............
       58 -- .........................................................*.............
       59 -- ..........................................................*............
       60 -- ...........................................................*...........
       61 -- ............................................................*..........
       62 -- .............................................................*.........
       63 -- ..............................................................*........
       64 -- ...............................................................*.......
       65 -- ................................................................*......
       66 -- .................................................................*.....
       67 -- ..................................................................*....
       68 -- ...................................................................*...
       69 -- ....................................................................*..
       70 -- .....................................................................*.
       71 -- ......................................................................*
       72 -- .......................................................................
       73 -- .......................................................................
       74 -- .......................................................................
       75 -- .......................................................................
       76 -- .......................................................................
       77 -- .......................................................................
       78 -- .......................................................................
       79 -- .......................................................................
       80 -- .......................................................................
       81 -- .......................................................................
       82 -- .......................................................................
       83 -- .......................................................................
       84 -- .......................................................................
       85 -- .......................................................................
       86 -- .......................................................................
       87 -- .......................................................................
       88 -- .......................................................................
       89 -- ...............................................*.....*.................
       90 -- ....................***.*..............................................
       91 -- ....................................................*..................
       92 -- .......................................................................
       93 -- ...............................................*..*.**...*.............
       94 -- .......................................................................
       95 -- .......................................................................
       96 -- .......................................................................
       97 -- .......................................................................
       98 -- .......................................................................
       99 -- .....................**.*..............................................
      100 -- ...............................................*..*.**.***.............
      101 -- ...............................................*..*.**.................
      102 -- .......................................................................
      103 -- ...........................................*.........................*.
      104 -- ......*..................*.............................................
      105 -- .**********************************************************************
      106 -- .**********************************************************************
      107 -- .**********************************************************************
      108 -- .**********************************************************************
      109 -- .**********************************************************************
      110 -- ...............................................*.**********............
      111 -- ..................*.....................*...................*..........
      112 -- ..*.*............*.....*.....*..*..............************............
      113 -- .....*...*...*.**......................................................
      114 -- ...................................................*..*...*............
      115 -- ......*..................*.............*.........................*.....
      116 -- .****.***.***....**********.***************.**.**************...*****.*
      117 -- ......*..................*.......................................*.....
      118 -- ..................................*...............................**...
      119 -- .*************.************.***************.**.**************...*****.*
      120 -- ..*.*............**....*.....*..*.......*......************.*..........
      121 -- .**********************************************************************
      122 -- .....................................*.................................
      123 -- .....................**................................................
      124 -- .......*..................*............................................
      125 -- .......................................................................
      126 -- .......................*........*......................................
      127 -- ..*.*..*.........**....*..*..*..*.......*......************.*..........
      128 -- ..................................*...............................***..
      129 -- .**.*.***.***....**********.***************....**************...*****.*
      130 -- ...............................................*..*********............
      131 -- ..................*.........................................*..........
      132 -- ..*..........................*.........................................
      133 -- ...................................................*......*............
      134 -- ..*.*..................*.....*..*......................................
      135 -- ..*.*..*.........**....*..*..*..*...*...*......**************..........
      136 -- .****.***.***....**********.***************....**************...*****.*
      137 -- ..................................*................................*...
      138 -- .................*.............................************............
      139 -- .*************.************.******************.**************...*******
      140 -- .......................................................................
      141 -- .....*...*.............................................................
      142 -- .****.***.***....**********.***************.*..**************...*****.*
      143 -- ..................................................*.*..................
      144 -- .......................................................**..............
      145 -- .........................................*............................*
      146 -- ....................***.*................*............................*
      147 -- ...............................................************............
      148 -- ......*.............***.**.............*.*.......................*....*
      149 -- ..*.*........................*.........................................
      150 -- .**.*.***.***....**********.**.************....**************...*****.*
      151 -- ....................................*......................*...........
      152 -- ......*.............***.**.....*.......*.*.......................*....*
      153 -- ..............*...............................................**.......
      154 -- ...........................*.................................*.........
      155 -- ..*.*..*.........**....*..*..*..*.*.**..*......**************.....***..
      156 -- ..........*...........................*................................
      157 -- ...................*........*....*.*...................................
      158 -- ..............*............*..................*..............***.......
      159 -- ..............................................................**.......
      160 -- .*......*..**..........................................................
      161 -- ...................*...............*...................................
      162 -- .....*...*......*......................................................
      163 -- ..................................*..*............................***..
      164 -- .....*...*.....**......................................................
      165 -- ..............*............*.................................***.......
      166 -- .**.*.***.***....**********.**.***********.....**************...*****.*
      167 -- .*..........*..........................................................
      168 -- ........*...*..........................................................
      169 -- ...................*........*......*...................................
      170 -- ..*.*..*.........**....*..*..*..*...**..*......**************..........
      171 -- .....*...*.....*.......................................................
      172 -- .*.........*...........................................................
      173 -- .....*...*...*..*......................................................
      174 -- ..............*...............................................*........
      175 -- .**.*.***.***....**.*******..*.**.*.*******....**************...*****.*
      176 -- .**.*.***.***....**.*******..*.**.*.******.....**************...*****.*
      177 -- ..........*...........................*.........................*......
      178 -- ...................*.............*.*...................................
      179 -- ............................*....*.....................................
      180 -- .*.........**..........................................................
      181 -- .**.*..**.***....**....*..*..*..*.*.***.*......**************...*.***..
      182 -- ..............*..............................................***.......
      183 -- .............*..*......................................................
      184 -- ..............*...............................*...............**.......
      185 -- .................................*.*...................................
      186 -- .**.*..**.***....**....*..*..*..*.*.***.*.*....**************...*.***..
      187 -- ........*..*...........................................................
      188 -- ..........*...........................*.........................*......
      189 -- ................................................................*......
      190 -- .*......*...*..........................................................
      191 -- ......................................*.........................*......
      192 -- .............*.*.......................................................
      193 -- ..*.*..*.........**....*..*..*..*.*.**..*......**************.....***..
      194 -- ........*..**..........................................................
      195 -- ..............*...............................*..............***.......
      196 -- ..*.*..*.........**....*..*..*..*.*.*...*......**************.....***..
      197 -- ........*..........*...............*...................................
      198 -- .....*...*...*.*.......................................................
      199 -- .............................................................**........
      200 -- ...................*.............*.....................................
      201 -- .....*...*...*.........................................................
      202 -- ..........*...........................*................................
      203 -- ...........................*..................*..............*.........
      204 -- .*********************************************.************************
      205 -- ...................*........*..........................................
      206 -- ..*.*..*.........**....*..*..*..*.*.**..*......**************...*.***..
      207 -- ............................*......*...................................
      208 -- ..*.*..*.........**....*..*..*..*...*...*......************.*..........
      209 -- ............................*....*.*...................................
      210 -- .................................*...*.................................
      211 -- .**.*.***.***....**.*******..*.****.*******....**************...*****.*
      --------------------------------------------------------------------------------

       ID -- Partition (continued)
      --------------------------------------------------------------------------------
        0 -- *****************
        1 -- .................
        2 -- .................
        3 -- .................
        4 -- .................
        5 -- .................
        6 -- .................
        7 -- .................
        8 -- .................
        9 -- .................
       10 -- .................
       11 -- .................
       12 -- .................
       13 -- .................
       14 -- .................
       15 -- .................
       16 -- .................
       17 -- .................
       18 -- .................
       19 -- .................
       20 -- .................
       21 -- .................
       22 -- .................
       23 -- .................
       24 -- .................
       25 -- .................
       26 -- .................
       27 -- .................
       28 -- .................
       29 -- .................
       30 -- .................
       31 -- .................
       32 -- .................
       33 -- .................
       34 -- .................
       35 -- .................
       36 -- .................
       37 -- .................
       38 -- .................
       39 -- .................
       40 -- .................
       41 -- .................
       42 -- .................
       43 -- .................
       44 -- .................
       45 -- .................
       46 -- .................
       47 -- .................
       48 -- .................
       49 -- .................
       50 -- .................
       51 -- .................
       52 -- .................
       53 -- .................
       54 -- .................
       55 -- .................
       56 -- .................
       57 -- .................
       58 -- .................
       59 -- .................
       60 -- .................
       61 -- .................
       62 -- .................
       63 -- .................
       64 -- .................
       65 -- .................
       66 -- .................
       67 -- .................
       68 -- .................
       69 -- .................
       70 -- .................
       71 -- .................
       72 -- *................
       73 -- .*...............
       74 -- ..*..............
       75 -- ...*.............
       76 -- ....*............
       77 -- .....*...........
       78 -- ......*..........
       79 -- .......*.........
       80 -- ........*........
       81 -- .........*.......
       82 -- ..........*......
       83 -- ...........*.....
       84 -- ............*....
       85 -- .............*...
       86 -- ..............*..
       87 -- ...............*.
       88 -- ................*
       89 -- .................
       90 -- .................
       91 -- *................
       92 -- ...*******.......
       93 -- *................
       94 -- .....*****.......
       95 -- ...*******..*....
       96 -- .....***.*.......
       97 -- ..............***
       98 -- .......*.*.......
       99 -- .................
      100 -- *................
      101 -- *................
      102 -- ...*.*****.......
      103 -- .................
      104 -- .................
      105 -- ***..........*...
      106 -- ***..............
      107 -- ***........*.*...
      108 -- **********.******
      109 -- **********.***...
      110 -- *................
      111 -- .................
      112 -- *................
      113 -- .................
      114 -- .................
      115 -- .................
      116 -- ***..............
      117 -- .................
      118 -- .................
      119 -- ***..............
      120 -- *................
      121 -- *****************
      122 -- .*...............
      123 -- .................
      124 -- .................
      125 -- ...............**
      126 -- .................
      127 -- *................
      128 -- .................
      129 -- ***..............
      130 -- *................
      131 -- .................
      132 -- .................
      133 -- .................
      134 -- .................
      135 -- *................
      136 -- ***..............
      137 -- .................
      138 -- *................
      139 -- ***..............
      140 -- ......**.*.......
      141 -- .................
      142 -- ***..............
      143 -- *................
      144 -- .................
      145 -- .................
      146 -- .................
      147 -- *................
      148 -- .................
      149 -- .................
      150 -- ***..............
      151 -- .................
      152 -- .................
      153 -- .................
      154 -- .................
      155 -- **...............
      156 -- .................
      157 -- .................
      158 -- .................
      159 -- .................
      160 -- .................
      161 -- .................
      162 -- .................
      163 -- .*...............
      164 -- .................
      165 -- .................
      166 -- ***..............
      167 -- .................
      168 -- .................
      169 -- .................
      170 -- **...............
      171 -- .................
      172 -- .................
      173 -- .................
      174 -- .................
      175 -- ***..............
      176 -- ***..............
      177 -- .................
      178 -- .................
      179 -- .................
      180 -- .................
      181 -- ***..............
      182 -- .................
      183 -- .................
      184 -- .................
      185 -- .................
      186 -- ***..............
      187 -- .................
      188 -- ..*..............
      189 -- ..*..............
      190 -- .................
      191 -- .................
      192 -- .................
      193 -- ***..............
      194 -- .................
      195 -- .................
      196 -- *................
      197 -- .................
      198 -- .................
      199 -- .................
      200 -- .................
      201 -- .................
      202 -- ..*..............
      203 -- .................
      204 -- ***..............
      205 -- .................
      206 -- ***..............
      207 -- .................
      208 -- *................
      209 -- .................
      210 -- .*...............
      211 -- ***..............
      --------------------------------------------------------------------------------

      Summary statistics for informative taxon bipartitions (clades)
         (saved to file "Cui_2021_strict.tstat"):

       ID   #obs     Probab.     Sd(s)+      Min(s)      Max(s)   Nruns 
      ------------------------------------------------------------------
       89  15002    1.000000    0.000000    1.000000    1.000000    2
       90  15002    1.000000    0.000000    1.000000    1.000000    2
       91  15002    1.000000    0.000000    1.000000    1.000000    2
       92  15002    1.000000    0.000000    1.000000    1.000000    2
       93  15002    1.000000    0.000000    1.000000    1.000000    2
       94  15002    1.000000    0.000000    1.000000    1.000000    2
       95  15002    1.000000    0.000000    1.000000    1.000000    2
       96  15002    1.000000    0.000000    1.000000    1.000000    2
       97  15002    1.000000    0.000000    1.000000    1.000000    2
       98  15002    1.000000    0.000000    1.000000    1.000000    2
       99  15002    1.000000    0.000000    1.000000    1.000000    2
      100  15002    1.000000    0.000000    1.000000    1.000000    2
      101  15002    1.000000    0.000000    1.000000    1.000000    2
      102  15002    1.000000    0.000000    1.000000    1.000000    2
      103  15002    1.000000    0.000000    1.000000    1.000000    2
      104  15002    1.000000    0.000000    1.000000    1.000000    2
      105  15002    1.000000    0.000000    1.000000    1.000000    2
      106  15002    1.000000    0.000000    1.000000    1.000000    2
      107  15002    1.000000    0.000000    1.000000    1.000000    2
      108  15002    1.000000    0.000000    1.000000    1.000000    2
      109  15002    1.000000    0.000000    1.000000    1.000000    2
      110  15002    1.000000    0.000000    1.000000    1.000000    2
      111  15002    1.000000    0.000000    1.000000    1.000000    2
      112  15002    1.000000    0.000000    1.000000    1.000000    2
      113  15002    1.000000    0.000000    1.000000    1.000000    2
      114  15002    1.000000    0.000000    1.000000    1.000000    2
      115  15002    1.000000    0.000000    1.000000    1.000000    2
      116  15002    1.000000    0.000000    1.000000    1.000000    2
      117  15002    1.000000    0.000000    1.000000    1.000000    2
      118  15002    1.000000    0.000000    1.000000    1.000000    2
      119  15002    1.000000    0.000000    1.000000    1.000000    2
      120  15002    1.000000    0.000000    1.000000    1.000000    2
      121  15002    1.000000    0.000000    1.000000    1.000000    2
      122  15002    1.000000    0.000000    1.000000    1.000000    2
      123  15002    1.000000    0.000000    1.000000    1.000000    2
      124  15002    1.000000    0.000000    1.000000    1.000000    2
      125  15002    1.000000    0.000000    1.000000    1.000000    2
      126  15002    1.000000    0.000000    1.000000    1.000000    2
      127  15002    1.000000    0.000000    1.000000    1.000000    2
      128  15002    1.000000    0.000000    1.000000    1.000000    2
      129  15002    1.000000    0.000000    1.000000    1.000000    2
      130  15002    1.000000    0.000000    1.000000    1.000000    2
      131  15002    1.000000    0.000000    1.000000    1.000000    2
      132  15002    1.000000    0.000000    1.000000    1.000000    2
      133  15002    1.000000    0.000000    1.000000    1.000000    2
      134  15002    1.000000    0.000000    1.000000    1.000000    2
      135  15002    1.000000    0.000000    1.000000    1.000000    2
      136  15002    1.000000    0.000000    1.000000    1.000000    2
      137  15002    1.000000    0.000000    1.000000    1.000000    2
      138  15002    1.000000    0.000000    1.000000    1.000000    2
      139  15002    1.000000    0.000000    1.000000    1.000000    2
      140  15002    1.000000    0.000000    1.000000    1.000000    2
      141  15002    1.000000    0.000000    1.000000    1.000000    2
      142  15002    1.000000    0.000000    1.000000    1.000000    2
      143  14972    0.998000    0.000000    0.998000    0.998000    2
      144  14836    0.988935    0.000377    0.988668    0.989201    2
      145  14713    0.980736    0.001980    0.979336    0.982136    2
      146  14571    0.971270    0.002357    0.969604    0.972937    2
      147  14429    0.961805    0.003111    0.959605    0.964005    2
      148  14239    0.949140    0.000848    0.948540    0.949740    2
      149  13481    0.898614    0.001225    0.897747    0.899480    2
      150  13165    0.877550    0.020833    0.862818    0.892281    2
      151  12745    0.849553    0.000094    0.849487    0.849620    2
      152  12238    0.815758    0.015649    0.804693    0.826823    2
      153   9943    0.662778    0.003676    0.660179    0.665378    2
      154   9450    0.629916    0.002262    0.628316    0.631516    2
      155   9434    0.628849    0.000566    0.628450    0.629249    2
      156   8704    0.580189    0.007919    0.574590    0.585789    2
      157   8488    0.565791    0.014706    0.555393    0.576190    2
      158   8095    0.539595    0.003488    0.537128    0.542061    2
      159   7253    0.483469    0.008955    0.477136    0.489801    2
      160   6700    0.446607    0.014517    0.436342    0.456872    2
      161   6476    0.431676    0.007919    0.426077    0.437275    2
      162   5785    0.385615    0.005939    0.381416    0.389815    2
      163   5558    0.370484    0.001131    0.369684    0.371284    2
      164   5479    0.365218    0.001037    0.364485    0.365951    2
      165   5469    0.364551    0.006693    0.359819    0.369284    2
      166   4797    0.319757    0.004431    0.316624    0.322890    2
      167   4791    0.319357    0.006693    0.314625    0.324090    2
      168   4433    0.295494    0.008013    0.289828    0.301160    2
      169   4216    0.281029    0.010558    0.273564    0.288495    2
      170   4039    0.269231    0.005185    0.265565    0.272897    2
      171   4009    0.267231    0.006316    0.262765    0.271697    2
      172   4001    0.266698    0.004996    0.263165    0.270231    2
      173   3964    0.264231    0.006976    0.259299    0.269164    2
      174   3697    0.246434    0.002168    0.244901    0.247967    2
      175   3452    0.230103    0.018854    0.216771    0.243434    2
      176   3286    0.219037    0.018477    0.205973    0.232102    2
      177   3275    0.218304    0.003488    0.215838    0.220771    2
      178   3258    0.217171    0.004525    0.213971    0.220371    2
      179   3034    0.202240    0.004336    0.199173    0.205306    2
      180   2967    0.197774    0.010275    0.190508    0.205039    2
      181   2847    0.189775    0.011218    0.181842    0.197707    2
      182   2815    0.187642    0.003676    0.185042    0.190241    2
      183   2698    0.179843    0.002640    0.177976    0.181709    2
      184   2661    0.177376    0.000094    0.177310    0.177443    2
      185   2645    0.176310    0.005373    0.172510    0.180109    2
      186   2499    0.166578    0.013480    0.157046    0.176110    2
      187   2471    0.164711    0.008201    0.158912    0.170511    2
      188   2359    0.157246    0.003111    0.155046    0.159445    2
      189   2348    0.156512    0.000754    0.155979    0.157046    2
      190   2333    0.155513    0.002734    0.153580    0.157446    2
      191   2309    0.153913    0.001980    0.152513    0.155313    2
      192   2278    0.151846    0.006410    0.147314    0.156379    2
      193   2200    0.146647    0.000943    0.145981    0.147314    2
      194   2187    0.145781    0.002357    0.144114    0.147447    2
      195   2075    0.138315    0.004054    0.135449    0.141181    2
      196   2069    0.137915    0.000094    0.137848    0.137982    2
      197   2021    0.134715    0.011218    0.126783    0.142648    2
      198   2012    0.134115    0.000000    0.134115    0.134115    2
      199   1986    0.132382    0.007919    0.126783    0.137982    2
      200   1922    0.128116    0.000943    0.127450    0.128783    2
      201   1879    0.125250    0.006316    0.120784    0.129716    2
      202   1849    0.123250    0.000848    0.122650    0.123850    2
      203   1745    0.116318    0.000471    0.115985    0.116651    2
      204   1718    0.114518    0.004525    0.111318    0.117718    2
      205   1717    0.114451    0.002357    0.112785    0.116118    2
      206   1587    0.105786    0.008390    0.099853    0.111718    2
      207   1537    0.102453    0.004054    0.099587    0.105319    2
      208   1527    0.101786    0.001225    0.100920    0.102653    2
      209   1511    0.100720    0.001225    0.099853    0.101586    2
      210   1438    0.095854    0.008861    0.089588    0.102120    2
      211   1434    0.095587    0.009804    0.088655    0.102520    2
      ------------------------------------------------------------------
      + Convergence diagnostic (standard deviation of split frequencies)
        should approach 0.0 as runs converge.


      Summary statistics for branch and node parameters
         (saved to file "Cui_2021_strict.vstat"):

                                                            95% HPD Interval
                                                          --------------------
      Parameter                    Mean       Variance     Lower       Upper       Median     PSRF+  Nruns
      ----------------------------------------------------------------------------------------------------
      length{all}[1]              0.113979    0.003129    0.020088    0.220484    0.106771    1.000    2
      length{all}[2]              0.141089    0.012385    0.000000    0.352143    0.126437    1.000    2
      length{all}[3]              0.219321    0.011625    0.035785    0.430438    0.205934    1.000    2
      length{all}[4]              0.162093    0.010807    0.000000    0.360024    0.142799    1.000    2
      length{all}[5]              0.272446    0.014917    0.048153    0.508320    0.265203    1.000    2
      length{all}[6]              0.034481    0.002378    0.000000    0.130263    0.015769    1.000    2
      length{all}[7]              0.103357    0.003088    0.013962    0.212233    0.094276    1.000    2
      length{all}[8]              0.058688    0.000666    0.013515    0.107211    0.056349    1.000    2
      length{all}[9]              0.168269    0.013024    0.000000    0.396660    0.144715    1.000    2
      length{all}[10]             0.033260    0.002401    0.000000    0.127981    0.012869    1.000    2
      length{all}[11]             0.132510    0.005133    0.014894    0.276477    0.120038    1.000    2
      length{all}[12]             0.196734    0.012447    0.000000    0.415197    0.175338    1.000    2
      length{all}[13]             0.094130    0.010481    0.000000    0.298427    0.067319    1.000    2
      length{all}[14]             0.047789    0.004196    0.000000    0.182729    0.013516    1.000    2
      length{all}[15]             0.052590    0.005093    0.000000    0.199105    0.022025    1.000    2
      length{all}[16]             0.029982    0.002655    0.000000    0.142172    0.000000    1.000    2
      length{all}[17]             0.060522    0.004235    0.000000    0.186945    0.045222    1.000    2
      length{all}[18]             0.120681    0.005888    0.000000    0.260350    0.111993    1.000    2
      length{all}[19]             0.077332    0.005179    0.000000    0.211579    0.068814    1.000    2
      length{all}[20]             0.042413    0.004979    0.000000    0.184064    0.006864    1.001    2
      length{all}[21]             0.059634    0.001972    0.000000    0.137331    0.057754    1.000    2
      length{all}[22]             0.075492    0.002157    0.000000    0.162789    0.067077    1.000    2
      length{all}[23]             0.006873    0.000583    0.000000    0.054560    0.000000    1.000    2
      length{all}[24]             0.000958    0.000026    0.000000    0.003977    0.000000    1.000    2
      length{all}[25]             0.133320    0.005284    0.000000    0.260325    0.128222    1.000    2
      length{all}[26]             0.050686    0.003238    0.000000    0.163830    0.035264    1.000    2
      length{all}[27]             0.006172    0.000367    0.000000    0.047483    0.000000    1.000    2
      length{all}[28]             0.107888    0.012239    0.000000    0.322522    0.083936    1.000    2
      length{all}[29]             0.093890    0.022794    0.000000    0.451975    0.020891    1.001    2
      length{all}[30]             0.256446    0.011417    0.064947    0.462812    0.245601    1.000    2
      length{all}[31]             0.158799    0.004425    0.039953    0.289223    0.155298    1.000    2
      length{all}[32]             0.060969    0.001874    0.000000    0.142587    0.055238    1.000    2
      length{all}[33]             0.381580    0.009962    0.222699    0.584555    0.362812    1.000    2
      length{all}[34]             0.334536    0.021973    0.069308    0.623408    0.313870    1.000    2
      length{all}[35]             0.347156    0.014777    0.130094    0.591051    0.336197    1.000    2
      length{all}[36]             0.050937    0.006161    0.000000    0.206394    0.014606    1.000    2
      length{all}[37]             0.053614    0.003526    0.000000    0.165450    0.036322    1.000    2
      length{all}[38]             0.071551    0.008275    0.000000    0.255197    0.038579    1.000    2
      length{all}[39]             0.262342    0.011617    0.063377    0.480685    0.253632    1.000    2
      length{all}[40]             0.194499    0.008876    0.020047    0.375809    0.186536    1.000    2
      length{all}[41]             0.136798    0.005176    0.020082    0.285667    0.125489    1.000    2
      length{all}[42]             0.157340    0.014199    0.000000    0.377830    0.143225    1.000    2
      length{all}[43]             0.077148    0.003151    0.000000    0.178956    0.072483    1.000    2
      length{all}[44]             0.149451    0.005632    0.039664    0.306697    0.131165    1.000    2
      length{all}[45]             0.381699    0.005057    0.249712    0.521987    0.375756    1.000    2
      length{all}[46]             0.114785    0.009954    0.000000    0.300550    0.102468    1.000    2
      length{all}[47]             0.080958    0.001220    0.020466    0.152983    0.077505    1.000    2
      length{all}[48]             1.830911    0.064862    1.340134    2.314881    1.806499    1.000    2
      length{all}[49]             0.263437    0.026350    0.000000    0.574167    0.235317    1.000    2
      length{all}[50]             0.457046    0.022859    0.209404    0.767258    0.431516    1.001    2
      length{all}[51]             1.200797    0.059136    0.781968    1.703498    1.165469    1.000    2
      length{all}[52]             0.971176    0.025101    0.675999    1.280440    0.955721    1.000    2
      length{all}[53]             0.059735    0.008194    0.000000    0.245341    0.000000    1.000    2
      length{all}[54]             0.004243    0.000243    0.000000    0.035314    0.000000    1.000    2
      length{all}[55]             0.870445    0.029914    0.575334    1.227093    0.847501    1.000    2
      length{all}[56]             0.060176    0.006855    0.000000    0.232603    0.025540    1.000    2
      length{all}[57]             0.335968    0.023288    0.059973    0.624986    0.330668    1.000    2
      length{all}[58]             0.272316    0.026855    0.037444    0.594069    0.236411    1.000    2
      length{all}[59]             0.074956    0.003703    0.000000    0.186625    0.067735    1.000    2
      length{all}[60]             0.789208    0.021442    0.536108    1.089365    0.773678    1.000    2
      length{all}[61]             0.274063    0.013281    0.075140    0.506788    0.261477    1.000    2
      length{all}[62]             0.102919    0.011112    0.000000    0.310262    0.077967    1.000    2
      length{all}[63]             0.409224    0.015922    0.171584    0.649797    0.403073    1.000    2
      length{all}[64]             0.067970    0.006617    0.000000    0.231991    0.041352    1.000    2
      length{all}[65]             0.258079    0.016257    0.000000    0.486066    0.247504    1.000    2
      length{all}[66]             0.191158    0.006398    0.047566    0.344541    0.182158    1.000    2
      length{all}[67]             0.140139    0.006921    0.000000    0.302172    0.124253    1.000    2
      length{all}[68]             0.119820    0.004697    0.000000    0.248085    0.109983    1.000    2
      length{all}[69]             0.115166    0.002801    0.021431    0.216956    0.108478    1.000    2
      length{all}[70]             0.063624    0.000676    0.017546    0.115188    0.060380    1.000    2
      length{all}[71]             0.175014    0.011046    0.000000    0.375087    0.157342    1.000    2
      length{all}[72]             0.406959    0.014733    0.207843    0.652942    0.386986    1.000    2
      length{all}[73]             0.061528    0.007388    0.000000    0.236058    0.026156    1.000    2
      length{all}[74]             0.063549    0.004067    0.000000    0.186434    0.051970    1.000    2
      length{all}[75]             0.014567    0.000935    0.000000    0.079766    0.000000    1.000    2
      length{all}[76]             0.034272    0.002385    0.000000    0.134941    0.014058    1.001    2
      length{all}[77]             0.030084    0.002770    0.000000    0.137966    0.001296    1.000    2
      length{all}[78]             0.107873    0.009212    0.000000    0.288664    0.087083    1.000    2
      length{all}[79]             0.022802    0.001782    0.000000    0.114586    0.000000    1.000    2
      length{all}[80]             0.074895    0.002512    0.000000    0.171280    0.065695    1.000    2
      length{all}[81]             0.124568    0.003961    0.021748    0.249318    0.114988    1.000    2
      length{all}[82]             0.182976    0.009544    0.027975    0.376927    0.165322    1.000    2
      length{all}[83]             0.030043    0.003166    0.000000    0.158858    0.000000    1.000    2
      length{all}[84]             0.013503    0.001076    0.000000    0.086741    0.000000    1.000    2
      length{all}[85]             0.000092    0.000012    0.000000    0.000000    0.000000    1.000    2
      length{all}[86]             0.028575    0.002748    0.000000    0.143958    0.000000    1.000    2
      length{all}[87]             0.046212    0.004583    0.000000    0.189141    0.015373    1.000    2
      length{all}[88]             0.062041    0.002581    0.000000    0.161776    0.049229    1.000    2
      length{all}[89]             0.055744    0.001162    0.004242    0.123097    0.048970    1.000    2
      length{all}[90]             0.024981    0.000566    0.000001    0.073305    0.018194    1.000    2
      length{all}[91]             0.219609    0.025927    0.000476    0.548297    0.178406    1.000    2
      length{all}[92]             0.256743    0.008610    0.082515    0.436416    0.248732    1.000    2
      length{all}[93]             0.026107    0.000688    0.000000    0.077636    0.017875    1.000    2
      length{all}[94]             0.080404    0.002999    0.000595    0.186670    0.067862    1.000    2
      length{all}[95]             0.174605    0.005861    0.041323    0.323826    0.165560    1.000    2
      length{all}[96]             0.201895    0.010948    0.026001    0.410935    0.186612    1.000    2
      length{all}[97]             0.230961    0.007340    0.073487    0.408743    0.227933    1.000    2
      length{all}[98]             0.071752    0.002297    0.004277    0.167365    0.060926    1.000    2
      length{all}[99]             0.105923    0.003059    0.011301    0.212857    0.097991    1.000    2
      length{all}[100]            0.084817    0.002655    0.007290    0.184399    0.073979    1.000    2
      length{all}[101]            0.076743    0.001887    0.008070    0.158458    0.068261    1.000    2
      length{all}[102]            0.045464    0.001638    0.000000    0.126780    0.033897    1.000    2
      length{all}[103]            0.025462    0.000450    0.000001    0.067568    0.019959    1.000    2
      length{all}[104]            0.111485    0.003862    0.010015    0.231911    0.101508    1.000    2
      length{all}[105]            0.063234    0.000761    0.017651    0.117669    0.058404    1.000    2
      length{all}[106]            0.068449    0.000667    0.023098    0.119252    0.065417    1.000    2
      length{all}[107]            0.064383    0.001226    0.006158    0.131590    0.058179    1.000    2
      length{all}[108]            0.080220    0.002346    0.000111    0.170166    0.072503    1.000    2
      length{all}[109]            0.096775    0.002209    0.017017    0.190375    0.090061    1.000    2
      length{all}[110]            0.142219    0.013359    0.000484    0.380791    0.109434    1.000    2
      length{all}[111]            0.057346    0.002558    0.000003    0.158055    0.043566    1.001    2
      length{all}[112]            0.029628    0.000494    0.000001    0.072151    0.024637    1.000    2
      length{all}[113]            0.149742    0.004296    0.035631    0.282141    0.140938    1.000    2
      length{all}[114]            0.087771    0.004124    0.000018    0.212654    0.073842    1.000    2
      length{all}[115]            0.095397    0.005826    0.000001    0.242328    0.078171    1.000    2
      length{all}[116]            0.078457    0.001365    0.016224    0.151413    0.073576    1.000    2
      length{all}[117]            0.069780    0.003074    0.000017    0.180076    0.056037    1.000    2
      length{all}[118]            0.058090    0.002865    0.000003    0.166828    0.042377    1.000    2
      length{all}[119]            0.027988    0.000656    0.000003    0.079261    0.020860    1.000    2
      length{all}[120]            0.048389    0.000749    0.003218    0.101875    0.043866    1.000    2
      length{all}[121]            0.033788    0.001086    0.000008    0.099342    0.023854    1.000    2
      length{all}[122]            0.498262    0.026715    0.103534    0.788572    0.511767    1.000    2
      length{all}[123]            0.092130    0.002998    0.000078    0.194656    0.083080    1.000    2
      length{all}[124]            0.066580    0.001090    0.010650    0.130514    0.062051    1.000    2
      length{all}[125]            0.846265    0.025091    0.568477    1.180126    0.833315    1.000    2
      length{all}[126]            0.027544    0.000365    0.000009    0.064485    0.023393    1.000    2
      length{all}[127]            0.030386    0.000529    0.000001    0.075422    0.025135    1.000    2
      length{all}[128]            0.081095    0.002776    0.000018    0.181707    0.071436    1.000    2
      length{all}[129]            0.025883    0.000488    0.000001    0.069278    0.020329    1.000    2
      length{all}[130]            0.062662    0.002819    0.000001    0.166483    0.048446    1.000    2
      length{all}[131]            0.138138    0.005681    0.008415    0.280033    0.129418    1.000    2
      length{all}[132]            0.079700    0.005554    0.000009    0.233629    0.057254    1.000    2
      length{all}[133]            0.058391    0.002344    0.000000    0.154897    0.045621    1.000    2
      length{all}[134]            0.032277    0.000492    0.000108    0.075620    0.027736    1.000    2
      length{all}[135]            0.070178    0.001289    0.009514    0.140975    0.064354    1.000    2
      length{all}[136]            0.032639    0.000545    0.000000    0.077642    0.028120    1.000    2
      length{all}[137]            0.125650    0.006436    0.000375    0.278719    0.112056    1.000    2
      length{all}[138]            0.099185    0.005447    0.000008    0.245172    0.083982    1.000    2
      length{all}[139]            0.029927    0.000373    0.000009    0.066558    0.026411    1.001    2
      length{all}[140]            0.159600    0.007024    0.017249    0.313032    0.150029    1.000    2
      length{all}[141]            0.335933    0.010303    0.142769    0.531349    0.330253    1.000    2
      length{all}[142]            0.026165    0.000499    0.000000    0.069970    0.020305    1.000    2
      length{all}[143]            0.687246    0.049018    0.219322    1.104828    0.700366    1.000    2
      length{all}[144]            0.309258    0.021505    0.025526    0.577742    0.297136    1.000    2
      length{all}[145]            0.347076    0.015112    0.103085    0.586260    0.345131    1.000    2
      length{all}[146]            0.100177    0.002191    0.021333    0.191651    0.093383    1.000    2
      length{all}[147]            0.391698    0.027797    0.036974    0.682038    0.396886    1.000    2
      length{all}[148]            0.113116    0.002914    0.019722    0.218934    0.106010    1.000    2
      length{all}[149]            0.146821    0.009142    0.000022    0.317989    0.136532    1.000    2
      length{all}[150]            0.054012    0.000860    0.004925    0.112118    0.048878    1.000    2
      length{all}[151]            0.092684    0.002692    0.000004    0.183136    0.089373    1.000    2
      length{all}[152]            0.058719    0.000901    0.008404    0.116715    0.053499    1.000    2
      length{all}[153]            0.134023    0.006828    0.000002    0.289139    0.122303    1.000    2
      length{all}[154]            0.149901    0.006984    0.006434    0.311183    0.137697    1.000    2
      length{all}[155]            0.062662    0.001360    0.003439    0.135453    0.055537    1.000    2
      length{all}[156]            0.100463    0.004947    0.000001    0.236389    0.085420    1.000    2
      length{all}[157]            0.347916    0.019596    0.043467    0.575234    0.361505    1.000    2
      length{all}[158]            0.030570    0.000548    0.000010    0.076749    0.025454    1.000    2
      length{all}[159]            0.101444    0.006138    0.000011    0.255040    0.082080    1.000    2
      length{all}[160]            0.175502    0.010108    0.000121    0.354876    0.167608    1.000    2
      length{all}[161]            0.124284    0.010536    0.000042    0.321923    0.100021    1.000    2
      length{all}[162]            0.077023    0.003222    0.000110    0.186108    0.065379    1.000    2
      length{all}[163]            0.059516    0.002342    0.000006    0.153485    0.048452    1.000    2
      length{all}[164]            0.060311    0.002317    0.000022    0.154978    0.048214    1.000    2
      length{all}[165]            0.068125    0.003364    0.000025    0.180177    0.052901    1.000    2
      length{all}[166]            0.045278    0.000889    0.000118    0.101905    0.040169    1.003    2
      length{all}[167]            0.146593    0.011437    0.000018    0.355326    0.125434    1.000    2
      length{all}[168]            0.107313    0.007678    0.000206    0.283207    0.085349    1.000    2
      length{all}[169]            0.296963    0.032805    0.000245    0.570466    0.323557    1.000    2
      length{all}[170]            0.036226    0.000841    0.000004    0.092462    0.029152    1.000    2
      length{all}[171]            0.075669    0.003698    0.000021    0.195605    0.060403    1.000    2
      length{all}[172]            0.102227    0.006546    0.000132    0.263594    0.082438    1.000    2
      length{all}[173]            0.052054    0.002145    0.000005    0.145460    0.039449    1.000    2
      length{all}[174]            0.085112    0.005432    0.000023    0.235167    0.063786    1.000    2
      length{all}[175]            0.034685    0.000513    0.000051    0.076623    0.030880    1.000    2
      length{all}[176]            0.044160    0.000646    0.004508    0.096366    0.039349    1.000    2
      length{all}[177]            0.095762    0.004348    0.000715    0.223440    0.082131    1.000    2
      length{all}[178]            0.099431    0.007214    0.000032    0.264289    0.079907    1.000    2
      length{all}[179]            0.133346    0.018279    0.000059    0.435326    0.087755    1.000    2
      length{all}[180]            0.126132    0.009246    0.000043    0.309610    0.104731    1.000    2
      length{all}[181]            0.043478    0.001054    0.000020    0.106897    0.035984    1.000    2
      length{all}[182]            0.099986    0.004799    0.000081    0.227749    0.091263    1.000    2
      length{all}[183]            0.060935    0.002075    0.000121    0.149091    0.050851    1.000    2
      length{all}[184]            0.030684    0.000585    0.000044    0.077746    0.025036    1.000    2
      length{all}[185]            0.075626    0.004653    0.000107    0.207330    0.057162    1.000    2
      length{all}[186]            0.041407    0.000668    0.003090    0.092400    0.036477    1.000    2
      length{all}[187]            0.097484    0.007207    0.000001    0.271229    0.073399    1.000    2
      length{all}[188]            0.072413    0.002619    0.000085    0.170667    0.062353    1.000    2
      length{all}[189]            0.073534    0.002613    0.000064    0.174632    0.063275    1.000    2
      length{all}[190]            0.155932    0.013307    0.000075    0.367966    0.138131    1.000    2
      length{all}[191]            0.098411    0.005886    0.000000    0.252516    0.081155    1.000    2
      length{all}[192]            0.060186    0.002246    0.000178    0.157547    0.048978    1.000    2
      length{all}[193]            0.058813    0.001433    0.000013    0.132793    0.050960    1.001    2
      length{all}[194]            0.090187    0.005740    0.000012    0.243663    0.068260    1.000    2
      length{all}[195]            0.035763    0.000621    0.000012    0.082379    0.030486    1.000    2
      length{all}[196]            0.032405    0.001040    0.000000    0.098809    0.022203    1.000    2
      length{all}[197]            0.168864    0.012573    0.000567    0.372443    0.147263    1.000    2
      length{all}[198]            0.053305    0.002134    0.000007    0.144481    0.041908    1.000    2
      length{all}[199]            0.132332    0.007778    0.000289    0.297355    0.115007    1.000    2
      length{all}[200]            0.062960    0.004250    0.000075    0.184954    0.042647    0.999    2
      length{all}[201]            0.085592    0.004918    0.000029    0.224295    0.069308    1.001    2
      length{all}[202]            0.066734    0.002532    0.000119    0.164413    0.054831    0.999    2
      length{all}[203]            0.025476    0.000454    0.000024    0.065572    0.020297    1.000    2
      length{all}[204]            0.019672    0.000270    0.000003    0.051456    0.015380    1.000    2
      length{all}[205]            0.072947    0.008475    0.000055    0.265759    0.042856    1.000    2
      length{all}[206]            0.056955    0.001330    0.000199    0.129130    0.051423    1.000    2
      length{all}[207]            0.060495    0.004403    0.000016    0.179531    0.040340    1.000    2
      length{all}[208]            0.027912    0.000609    0.000008    0.077063    0.021379    0.999    2
      length{all}[209]            0.064771    0.005487    0.000017    0.211807    0.039852    1.001    2
      length{all}[210]            0.321636    0.025676    0.006772    0.588465    0.321394    1.000    2
      length{all}[211]            0.035102    0.000504    0.000575    0.078986    0.031116    0.999    2
      height{all}[0]              3.839693    0.273445    2.886621    4.888302    3.790593    1.000    2
      height{all}[1]              3.725714    0.266230    2.775228    4.754391    3.678140    1.000    2
      height{all}[2]              2.562637    0.131265    1.903363    3.288035    2.530930    1.000    2
      height{all}[3]              2.292866    0.109300    1.695769    2.962107    2.261647    1.000    2
      height{all}[4]              3.066188    0.190472    2.278829    3.954837    3.029929    1.000    2
      height{all}[5]              2.318911    0.108870    1.715610    2.985163    2.294776    1.000    2
      height{all}[6]              2.741813    0.144953    2.021851    3.490112    2.707618    1.000    2
      height{all}[7]              2.520996    0.126377    1.880549    3.246197    2.488267    1.000    2
      height{all}[8]              2.709401    0.140791    1.995880    3.430956    2.675340    1.000    2
[truncated: 166,871 more chars]
