# Supplementary material for: The rapid evolution of lungfish durophagy
Source: Nat Commun. 2022 May 2;13:2390. doi: 10.1038/s41467-022-30091-3 (PMC9061808; doi:10.1038/s41467-022-30091-3)
Supplement: Supplementary file 5 — Supplementary Software [file 41467_2022_30091_MOESM5_ESM.zip › Supplementary Software/MrBayes_tip_dating_analyses/2_partitions_constraint_ILN/constraint_2partitions_ILN_tree.nex]

#NEXUS
begin trees;
	tree con_50_majrule = [&R] (Guiyu_oneris[&prob=1.0,prob_stddev=0.0,prob_range={1.0,1.0},prob(percent)="100",prob+-sd="100+-0",height_mean=3.72571371,height_median=3.67813996,height_95%HPD={2.77522802,4.75439057},age_mean=152.7205,age_median=152.920551,age_95%HPD={150.476515,154.449578},length_mean=0.113978815,length_median=0.1067709,length_95%HPD={0.02008765,0.2204836},brlenIlnBrlens{1}_mean=0.075395,brlenIlnBrlens{1}_median=0.064465,brlenIlnBrlens{1}_95%HPD={0.001112,0.178685},rateIlnBrlens{1}_mean=0.778606,rateIlnBrlens{1}_median=0.605533,rateIlnBrlens{1}_95%HPD={0.019672,2.022122},brlenIlnBrlens{2}_mean=0.017768,brlenIlnBrlens{2}_median=0.01306,brlenIlnBrlens{2}_95%HPD={1.9E-4,0.048935},rateIlnBrlens{2}_mean=0.182768,rateIlnBrlens{2}_median=0.127607,rateIlnBrlens{2}_95%HPD={0.002823,0.519074}]:4.072612,(((((((((((((Adololopas_moyasmithae[&prob=1.0,prob_stddev=0.0,prob_range={1.0,1.0},prob(percent)="100",prob+-sd="100+-0",height_mean=2.56263723,height_median=2.53092985,height_95%HPD={1.9033634,3.28803506},age_mean=105.038187,age_median=105.247154,age_95%HPD={100.088522,109.74687},length_mean=0.141089479,length_median=0.1264369,length_95%HPD={0.0,0.3521432},brlenIlnBrlens{1}_mean=0.090045,brlenIlnBrlens{1}_median=0.07294,brlenIlnBrlens{1}_95%HPD={0.0,0.246776},rateIlnBrlens{1}_mean=0.776108,rateIlnBrlens{1}_median=0.667689,rateIlnBrlens{1}_95%HPD={0.025894,1.749316},brlenIlnBrlens{2}_mean=0.046164,brlenIlnBrlens{2}_median=0.037044,brlenIlnBrlens{2}_95%HPD={0.0,0.127399},rateIlnBrlens{2}_mean=0.527525,rateIlnBrlens{2}_median=0.36062,rateIlnBrlens{2}_95%HPD={0.004722,1.212546}]:23.84118,((((((((Adelargo_schultzei[&prob=1.0,prob_stddev=0.0,prob_range={1.0,1.0},prob(percent)="100",prob+-sd="100+-0",height_mean=2.29286594,height_median=2.26164662,height_95%HPD={1.69576899,2.96210698},age_mean=93.9767005,age_median=94.5099815,age_95%HPD={87.4449542,99.2496261},length_mean=0.21932147,length_median=0.205934,length_95%HPD={0.03578464,0.4304383},brlenIlnBrlens{1}_mean=0.080721,brlenIlnBrlens{1}_median=0.065932,brlenIlnBrlens{1}_95%HPD={0.002134,0.197325},rateIlnBrlens{1}_mean=0.431354,rateIlnBrlens{1}_median=0.331791,rateIlnBrlens{1}_95%HPD={0.015185,1.097146},brlenIlnBrlens{2}_mean=0.221317,brlenIlnBrlens{2}_median=0.200446,brlenIlnBrlens{2}_95%HPD={0.042434,0.45768},rateIlnBrlens{2}_mean=1.292949,rateIlnBrlens{2}_median=0.994805,rateIlnBrlens{2}_95%HPD={0.155595,3.245646}]:8.454146,Jarvikia_arctica[&prob=1.0,prob_stddev=0.0,prob_range={1.0,1.0},prob(percent)="100",prob+-sd="100+-0",height_mean=2.25574178,height_median=2.22623693,height_95%HPD={1.66631883,2.91263551},age_mean=92.4591711,age_median=92.4081875,age_95%HPD={85.9500377,98.3316679},length_mean=0.256445627,length_median=0.245601,length_95%HPD={0.06494706,0.4628118},brlenIlnBrlens{1}_mean=0.404439,brlenIlnBrlens{1}_median=0.370078,brlenIlnBrlens{1}_95%HPD={0.117852,0.76148},rateIlnBrlens{1}_mean=1.850202,rateIlnBrlens{1}_median=1.551476,rateIlnBrlens{1}_95%HPD={0.365648,4.121243},brlenIlnBrlens{2}_mean=0.165436,brlenIlnBrlens{2}_median=0.141701,brlenIlnBrlens{2}_95%HPD={0.008265,0.380306},rateIlnBrlens{2}_mean=0.745661,rateIlnBrlens{2}_median=0.580862,rateIlnBrlens{2}_95%HPD={0.031394,1.923451}]:10.55594)[&prob=1.0,prob_stddev=0.0,prob_range={1.0,1.0},prob(percent)="100",prob+-sd="100+-0",height_mean=2.51218741,height_median=2.47941053,height_95%HPD={1.87156188,3.21905733},age_mean=103.021937,age_median=102.964127,age_95%HPD={95.5920906,110.935438},length_mean=0.0796995371,length_median=0.05725374,length_95%HPD={8.549676E-6,0.2336294},brlenIlnBrlens{1}_mean=0.032229,brlenIlnBrlens{1}_median=0.019656,brlenIlnBrlens{1}_95%HPD={2.0E-6,0.106195},rateIlnBrlens{1}_mean=0.55648,rateIlnBrlens{1}_median=0.3667,rateIlnBrlens{1}_95%HPD={0.005588,1.650854},brlenIlnBrlens{2}_mean=0.033057,brlenIlnBrlens{2}_median=0.018598,brlenIlnBrlens{2}_95%HPD={1.0E-6,0.113983},rateIlnBrlens{2}_mean=0.593496,rateIlnBrlens{2}_median=0.335338,rateIlnBrlens{2}_95%HPD={0.001798,1.913093}]:2.952963,Andreyevichthys_epitomus[&prob=1.0,prob_stddev=0.0,prob_range={1.0,1.0},prob(percent)="100",prob+-sd="100+-0",height_mean=2.31891079,height_median=2.29477634,height_95%HPD={1.71561012,2.98516309},age_mean=95.0575376,age_median=95.8617861,age_95%HPD={88.3769347,99.2496468},length_mean=0.272446346,length_median=0.2652031,length_95%HPD={0.0481534,0.5083205},brlenIlnBrlens{1}_mean=0.151145,brlenIlnBrlens{1}_median=0.1293,brlenIlnBrlens{1}_95%HPD={0.009123,0.339473},rateIlnBrlens{1}_mean=0.642966,rateIlnBrlens{1}_median=0.518299,rateIlnBrlens{1}_95%HPD={0.054961,1.560731},brlenIlnBrlens{2}_mean=0.061278,brlenIlnBrlens{2}_median=0.051856,brlenIlnBrlens{2}_95%HPD={0.003612,0.14328},rateIlnBrlens{2}_mean=0.26943,rateIlnBrlens{2}_median=0.20543,rateIlnBrlens{2}_95%HPD={0.010364,0.693071}]:10.0553)[&prob=0.898613518,prob_stddev=0.00122548836,prob_range={0.897746967,0.899480069},prob(percent)="90",prob+-sd="90+-0",height_mean=2.5794012,height_median=2.54464323,height_95%HPD={1.9407664,3.3241604},age_mean=105.663547,age_median=105.91709,age_95%HPD={98.5042421,111.853894},length_mean=0.14682075,length_median=0.1365318,length_95%HPD={2.157779E-5,0.3179895},brlenIlnBrlens{1}_mean=0.063802,brlenIlnBrlens{1}_median=0.049427,brlenIlnBrlens{1}_95%HPD={1.2E-5,0.172681},rateIlnBrlens{1}_mean=0.558683,rateIlnBrlens{1}_median=0.390562,rateIlnBrlens{1}_95%HPD={0.017113,1.547736},brlenIlnBrlens{2}_mean=0.031887,brlenIlnBrlens{2}_median=0.022335,brlenIlnBrlens{2}_95%HPD={4.0E-6,0.093955},rateIlnBrlens{2}_mean=0.306541,rateIlnBrlens{2}_median=0.186755,rateIlnBrlens{2}_95%HPD={0.003401,0.918152}]:5.615592,(Grossipterus_crassus[&prob=1.0,prob_stddev=0.0,prob_range={1.0,1.0},prob(percent)="100",prob+-sd="100+-0",height_mean=2.69423646,height_median=2.6607152,height_95%HPD={2.01347284,3.43418437},age_mean=110.444274,age_median=110.259255,age_95%HPD={109.750021,111.730723},length_mean=9.57653658E-4,length_median=0.0,length_95%HPD={0.0,0.003976567},brlenIlnBrlens{1}_mean=7.11E-4,brlenIlnBrlens{1}_median=0.0,brlenIlnBrlens{1}_95%HPD={0.0,0.001723},rateIlnBrlens{1}_mean=0.987796,rateIlnBrlens{1}_median=1.0,rateIlnBrlens{1}_95%HPD={0.599722,1.015228},brlenIlnBrlens{2}_mean=4.3E-4,brlenIlnBrlens{2}_median=0.0,brlenIlnBrlens{2}_95%HPD={0.0,6.07E-4},rateIlnBrlens{2}_mean=0.967315,rateIlnBrlens{2}_median=1.0,rateIlnBrlens{2}_95%HPD={0.333132,1.0}]:0.02956,Nielsenia_nordica[&prob=1.0,prob_stddev=0.0,prob_range={1.0,1.0},prob(percent)="100",prob+-sd="100+-0",height_mean=2.3136139,height_median=2.28584927,height_95%HPD={1.69806173,2.97575854},age_mean=94.8315496,age_median=95.6349895,age_95%HPD={88.0145584,99.2496437},length_mean=0.381580223,length_median=0.3628122,length_95%HPD={0.222699,0.5845553},brlenIlnBrlens{1}_mean=0.200258,brlenIlnBrlens{1}_median=0.176832,brlenIlnBrlens{1}_95%HPD={0.02504,0.430353},rateIlnBrlens{1}_mean=0.55022,rateIlnBrlens{1}_median=0.472799,rateIlnBrlens{1}_95%HPD={0.056199,1.221547},brlenIlnBrlens{2}_mean=0.257423,brlenIlnBrlens{2}_median=0.130827,brlenIlnBrlens{2}_95%HPD={0.001436,0.861158},rateIlnBrlens{2}_mean=0.683455,rateIlnBrlens{2}_median=0.352536,rateIlnBrlens{2}_95%HPD={0.002739,2.281004}]:14.65383)[&prob=1.0,prob_stddev=0.0,prob_range={1.0,1.0},prob(percent)="100",prob+-sd="100+-0",height_mean=2.69519412,height_median=2.66192175,height_95%HPD={2.01297334,3.43384238},age_mean=110.483402,age_median=110.288815,age_95%HPD={109.750021,111.832659},length_mean=0.0275440161,length_median=0.02339255,length_95%HPD={9.021917E-6,0.0644847},brlenIlnBrlens{1}_mean=0.046065,brlenIlnBrlens{1}_median=0.028833,brlenIlnBrlens{1}_95%HPD={2.0E-6,0.146912},rateIlnBrlens{1}_mean=1.891506,rateIlnBrlens{1}_median=1.255541,rateIlnBrlens{1}_95%HPD={0.022073,5.627881},brlenIlnBrlens{2}_mean=0.018798,brlenIlnBrlens{2}_median=0.008184,brlenIlnBrlens{2}_95%HPD={1.0E-6,0.070812},rateIlnBrlens{2}_mean=0.747293,rateIlnBrlens{2}_median=0.378493,rateIlnBrlens{2}_95%HPD={0.002649,2.62433}]:1.243866)[&prob=1.0,prob_stddev=0.0,prob_range={1.0,1.0},prob(percent)="100",prob+-sd="100+-0",height_mean=2.72437616,height_median=2.69029095,height_95%HPD={2.02709819,3.4623921},age_mean=111.68714,age_median=111.532682,age_95%HPD={110.039759,113.665441},length_mean=0.032276642,length_median=0.02773562,length_95%HPD={1.082981E-4,0.0756195},brlenIlnBrlens{1}_mean=0.031016,brlenIlnBrlens{1}_median=0.018366,brlenIlnBrlens{1}_95%HPD={7.0E-6,0.102988},rateIlnBrlens{1}_mean=1.03963,rateIlnBrlens{1}_median=0.691764,rateIlnBrlens{1}_95%HPD={0.010493,3.108811},brlenIlnBrlens{2}_mean=0.032244,brlenIlnBrlens{2}_median=0.022944,brlenIlnBrlens{2}_95%HPD={3.0E-6,0.092436},rateIlnBrlens{2}_mean=1.325687,rateIlnBrlens{2}_median=0.83907,rateIlnBrlens{2}_95%HPD={0.006158,4.045068}]:1.367861,(Eoctenodus_microsoma[&prob=1.0,prob_stddev=0.0,prob_range={1.0,1.0},prob(percent)="100",prob+-sd="100+-0",height_mean=2.5344957,height_median=2.50368437,height_95%HPD={1.8533601,3.22450247},age_mean=103.881321,age_median=103.474728,age_95%HPD={99.250106,109.550211},length_mean=0.120680834,length_median=0.1119927,length_95%HPD={0.0,0.2603497},brlenIlnBrlens{1}_mean=0.074798,brlenIlnBrlens{1}_median=0.039167,brlenIlnBrlens{1}_95%HPD={0.0,0.261291},rateIlnBrlens{1}_mean=0.655273,rateIlnBrlens{1}_median=0.423031,rateIlnBrlens{1}_95%HPD={0.016236,1.869287},brlenIlnBrlens{2}_mean=0.116697,brlenIlnBrlens{2}_median=0.089562,brlenIlnBrlens{2}_95%HPD={0.0,0.318204},rateIlnBrlens{2}_mean=1.195557,rateIlnBrlens{2}_median=0.875806,rateIlnBrlens{2}_95%HPD={0.025799,3.21354}]:5.876592,(((((((Conchopoma_gadiforme[&prob=1.0,prob_stddev=0.0,prob_range={1.0,1.0},prob(percent)="100",prob+-sd="100+-0",height_mean=1.60292074E-7,height_median=0.0,height_95%HPD={0.0,6.5E-7},age_mean=6.63001685E-6,age_median=0.0,age_95%HPD={0.0,2.65370883E-5},length_mean=1.83091053,length_median=1.806499,length_95%HPD={1.340134,2.314881},brlenIlnBrlens{1}_mean=0.379058,brlenIlnBrlens{1}_median=0.347094,brlenIlnBrlens{1}_95%HPD={0.115057,0.699148},rateIlnBrlens{1}_mean=0.21051,rateIlnBrlens{1}_median=0.191971,rateIlnBrlens{1}_95%HPD={0.06203,0.400434},brlenIlnBrlens{2}_mean=0.780868,brlenIlnBrlens{2}_median=0.65467,brlenIlnBrlens{2}_95%HPD={0.212371,1.563924},rateIlnBrlens{2}_mean=0.432265,rateIlnBrlens{2}_median=0.361604,rateIlnBrlens{2}_95%HPD={0.099626,0.857512}]:74.66002,Parasagenodus_sibiricus[&prob=1.0,prob_stddev=0.0,prob_range={1.0,1.0},prob(percent)="100",prob+-sd="100+-0",height_mean=1.82666755,height_median=1.803602,height_95%HPD={1.34877511,2.31799525},age_mean=74.8803516,age_median=74.5486709,age_95%HPD={73.7500767,77.1220104},length_mean=0.00424314115,length_median=0.0,length_95%HPD={0.0,0.03531374},brlenIlnBrlens{1}_mean=0.006293,brlenIlnBrlens{1}_median=0.0,brlenIlnBrlens{1}_95%HPD={0.0,0.036025},rateIlnBrlens{1}_mean=1.060073,rateIlnBrlens{1}_median=1.0,rateIlnBrlens{1}_95%HPD={0.234353,1.271776},brlenIlnBrlens{2}_mean=0.001872,brlenIlnBrlens{2}_median=0.0,brlenIlnBrlens{2}_95%HPD={0.0,0.008397},rateIlnBrlens{2}_mean=0.939312,rateIlnBrlens{2}_median=1.0,rateIlnBrlens{2}_95%HPD={0.157831,1.0}]:0.111345)[&prob=1.0,prob_stddev=0.0,prob_range={1.0,1.0},prob(percent)="100",prob+-sd="100+-0",height_mean=1.83091069,height_median=1.806499,height_95%HPD={1.34013411,2.3148821},age_mean=75.052643,age_median=74.6600156,age_95%HPD={73.7500767,77.6259456},length_mean=0.0557444492,length_median=0.04896953,length_95%HPD={0.004241991,0.1230972},brlenIlnBrlens{1}_mean=0.115168,brlenIlnBrlens{1}_median=0.096887,brlenIlnBrlens{1}_95%HPD={4.1E-5,0.265881},rateIlnBrlens{1}_mean=2.6119,rateIlnBrlens{1}_median=1.98395,rateIlnBrlens{1}_95%HPD={0.099003,6.735862},brlenIlnBrlens{2}_mean=0.04148,brlenIlnBrlens{2}_median=0.01925,brlenIlnBrlens{2}_95%HPD={8.0E-6,0.159552},rateIlnBrlens{2}_mean=0.781573,rateIlnBrlens{2}_median=0.408589,rateIlnBrlens{2}_95%HPD={0.004639,2.759619}]:2.377329,(Gnathorhiza_serrata[&prob=1.0,prob_stddev=0.0,prob_range={1.0,1.0},prob(percent)="100",prob+-sd="100+-0",height_mean=1.61011945E-7,height_median=0.0,height_95%HPD={0.0,6.5E-7},age_mean=6.65972493E-6,age_median=0.0,age_95%HPD={0.0,2.66180912E-5},length_mean=1.20079652,length_median=1.165469,length_95%HPD={0.7819676,1.703498},brlenIlnBrlens{1}_mean=0.29199,brlenIlnBrlens{1}_median=0.265353,brlenIlnBrlens{1}_95%HPD={0.071533,0.586783},rateIlnBrlens{1}_mean=0.253216,rateIlnBrlens{1}_median=0.225162,rateIlnBrlens{1}_95%HPD={0.050481,0.529143},brlenIlnBrlens{2}_mean=0.113246,brlenIlnBrlens{2}_median=0.098756,brlenIlnBrlens{2}_95%HPD={0.008079,0.250643},rateIlnBrlens{2}_mean=0.097823,rateIlnBrlens{2}_median=0.083077,rateIlnBrlens{2}_95%HPD={0.007513,0.227188}]:47.82177,(Palaeophichthys_parvulus[&prob=1.0,prob_stddev=0.0,prob_range={1.0,1.0},prob(percent)="100",prob+-sd="100+-0",height_mean=0.921502666,height_median=0.91082819,height_95%HPD={0.6719089,1.1999635},age_mean=37.7838314,age_median=37.570862,age_95%HPD={34.0612251,41.7205707},length_mean=0.0597348588,length_median=0.0,length_95%HPD={0.0,0.2453407},brlenIlnBrlens{1}_mean=0.03581,brlenIlnBrlens{1}_median=0.0,brlenIlnBrlens{1}_95%HPD={0.0,0.159056},rateIlnBrlens{1}_mean=0.854322,rateIlnBrlens{1}_median=1.0,rateIlnBrlens{1}_95%HPD={0.05065,1.393204},brlenIlnBrlens{2}_mean=0.020815,brlenIlnBrlens{2}_median=0.0,brlenIlnBrlens{2}_95%HPD={0.0,0.097843},rateIlnBrlens{2}_mean=0.714236,rateIlnBrlens{2}_median=1.0,rateIlnBrlens{2}_95%HPD={0.038215,1.0}]:2.062967,Persephonichthys[&prob=1.0,prob_stddev=0.0,prob_range={1.0,1.0},prob(percent)="100",prob+-sd="100+-0",height_mean=0.574278988,height_median=0.56598296,height_95%HPD={0.41244932,0.7486581},age_mean=23.5377256,age_median=23.6665385,age_95%HPD={20.9536605,25.9490017},length_mean=0.406958537,length_median=0.3869864,length_95%HPD={0.2078426,0.6529421},brlenIlnBrlens{1}_mean=0.362479,brlenIlnBrlens{1}_median=0.342808,brlenIlnBrlens{1}_95%HPD={0.131394,0.628535},rateIlnBrlens{1}_mean=0.966025,rateIlnBrlens{1}_median=0.887038,rateIlnBrlens{1}_95%HPD={0.231017,1.849004},brlenIlnBrlens{2}_mean=0.259934,brlenIlnBrlens{2}_median=0.243227,brlenIlnBrlens{2}_95%HPD={0.067214,0.486204},rateIlnBrlens{2}_mean=0.686534,rateIlnBrlens{2}_median=0.616664,rateIlnBrlens{2}_95%HPD={0.132624,1.379785}]:15.96729)[&prob=1.0,prob_stddev=0.0,prob_range={1.0,1.0},prob(percent)="100",prob+-sd="100+-0",height_mean=0.981237525,height_median=0.9599372,height_95%HPD={0.67980082,1.31737288},age_mean=40.2570045,age_median=39.6338291,age_95%HPD={34.0505924,48.6647129},length_mean=0.219608555,length_median=0.1784064,length_95%HPD={4.763244E-4,0.548297},brlenIlnBrlens{1}_mean=0.14748,brlenIlnBrlens{1}_median=0.130965,brlenIlnBrlens{1}_95%HPD={7.4E-5,0.331141},rateIlnBrlens{1}_mean=0.932951,rateIlnBrlens{1}_median=0.678639,rateIlnBrlens{1}_95%HPD={0.031468,2.484246},brlenIlnBrlens{2}_mean=0.11392,brlenIlnBrlens{2}_median=0.090599,brlenIlnBrlens{2}_95%HPD={3.6E-5,0.301374},rateIlnBrlens{2}_mean=0.712362,rateIlnBrlens{2}_median=0.466537,rateIlnBrlens{2}_95%HPD={0.002682,2.123734}]:8.187943)[&prob=0.998000267,prob_stddev=0.0,prob_range={0.998000267,0.998000267},prob(percent)="100",prob+-sd="100+-0",height_mean=1.19950315,height_median=1.164829,height_95%HPD={0.78257825,1.69822919},age_mean=49.2506255,age_median=47.8217723,age_95%HPD={36.5103009,65.0764789},length_mean=0.687246063,length_median=0.7003659,length_95%HPD={0.2193219,1.104828},brlenIlnBrlens{1}_mean=0.138318,brlenIlnBrlens{1}_median=0.11978,brlenIlnBrlens{1}_95%HPD={0.011058,0.309752},rateIlnBrlens{1}_mean=0.221487,rateIlnBrlens{1}_median=0.18153,rateIlnBrlens{1}_95%HPD={0.020117,0.518025},brlenIlnBrlens{2}_mean=0.118492,brlenIlnBrlens{2}_median=0.103689,brlenIlnBrlens{2}_95%HPD={0.004892,0.263734},rateIlnBrlens{2}_mean=0.194624,rateIlnBrlens{2}_median=0.156711,rateIlnBrlens{2}_95%HPD={0.006937,0.4519}]:29.21557)[&prob=1.0,prob_stddev=0.0,prob_range={1.0,1.0},prob(percent)="100",prob+-sd="100+-0",height_mean=1.88673113,height_median=1.86262068,height_95%HPD={1.39714031,2.397393},age_mean=77.3573983,age_median=77.0373447,age_95%HPD={74.3201536,80.9976677},length_mean=0.0767428441,length_median=0.06826125,length_95%HPD={0.008069959,0.1584579},brlenIlnBrlens{1}_mean=0.067374,brlenIlnBrlens{1}_median=0.054947,brlenIlnBrlens{1}_95%HPD={0.001106,0.168778},rateIlnBrlens{1}_mean=1.038096,rateIlnBrlens{1}_median=0.797207,rateIlnBrlens{1}_95%HPD={0.037647,2.692},brlenIlnBrlens{2}_mean=0.155494,brlenIlnBrlens{2}_median=0.141973,brlenIlnBrlens{2}_95%HPD={5.82E-4,0.314537},rateIlnBrlens{2}_mean=2.642349,rateIlnBrlens{2}_median=2.023964,rateIlnBrlens{2}_95%HPD={0.023944,6.869217}]:3.172083,Ctenodus[&prob=1.0,prob_stddev=0.0,prob_range={1.0,1.0},prob(percent)="100",prob+-sd="100+-0",height_mean=1.69115774,height_median=1.67757552,height_95%HPD={1.11719796,2.30101967},age_mean=69.2708706,age_median=70.5041672,age_95%HPD={54.6783482,80.9713624},length_mean=0.272316231,length_median=0.2364112,length_95%HPD={0.0374441,0.5940687},brlenIlnBrlens{1}_mean=0.161117,brlenIlnBrlens{1}_median=0.150353,brlenIlnBrlens{1}_95%HPD={0.040938,0.302858},rateIlnBrlens{1}_mean=0.794322,rateIlnBrlens{1}_median=0.632505,rateIlnBrlens{1}_95%HPD={0.079443,1.91809},brlenIlnBrlens{2}_mean=0.25776,brlenIlnBrlens{2}_median=0.240313,brlenIlnBrlens{2}_95%HPD={0.076955,0.474078},rateIlnBrlens{2}_mean=1.298115,rateIlnBrlens{2}_median=1.01736,rateIlnBrlens{2}_95%HPD={0.133148,3.211078}]:9.705261)[&prob=1.0,prob_stddev=0.0,prob_range={1.0,1.0},prob(percent)="100",prob+-sd="100+-0",height_mean=1.96347398,height_median=1.9373978,height_95%HPD={1.47298467,2.50752053},age_mean=80.5252783,age_median=80.2094279,age_95%HPD={76.430709,85.4939099},length_mean=0.0261065737,length_median=0.01787503,length_95%HPD={1.171048E-7,0.07763593},brlenIlnBrlens{1}_mean=0.016016,brlenIlnBrlens{1}_median=0.008845,brlenIlnBrlens{1}_95%HPD={0.0,0.055689},rateIlnBrlens{1}_mean=0.774655,rateIlnBrlens{1}_median=0.499834,rateIlnBrlens{1}_95%HPD={0.00705,2.34641},brlenIlnBrlens{2}_mean=0.01458,brlenIlnBrlens{2}_median=0.006344,brlenIlnBrlens{2}_95%HPD={0.0,0.056391},rateIlnBrlens{2}_mean=0.716892,rateIlnBrlens{2}_median=0.368042,rateIlnBrlens{2}_95%HPD={0.002219,2.393968}]:1.085078,(Straitonia_waterstoni[&prob=1.0,prob_stddev=0.0,prob_range={1.0,1.0},prob(percent)="100",prob+-sd="100+-0",height_mean=1.62366883,height_median=1.60063416,height_95%HPD={1.18410244,2.14717686},age_mean=66.5507568,age_median=66.8400766,age_95%HPD={58.9955613,73.7379672},length_mean=0.0601763967,length_median=0.02553953,length_95%HPD={0.0,0.2326035},brlenIlnBrlens{1}_mean=0.014477,brlenIlnBrlens{1}_median=0.005692,brlenIlnBrlens{1}_95%HPD={0.0,0.056546},rateIlnBrlens{1}_mean=0.564003,rateIlnBrlens{1}_median=0.402899,rateIlnBrlens{1}_95%HPD={0.058654,1.0},brlenIlnBrlens{2}_mean=0.018586,brlenIlnBrlens{2}_median=0.003363,brlenIlnBrlens{2}_95%HPD={0.0,0.082733},rateIlnBrlens{2}_mean=0.585285,rateIlnBrlens{2}_median=0.364221,rateIlnBrlens{2}_95%HPD={0.011412,1.0}]:2.373604,Tranodis_castrensis[&prob=1.0,prob_stddev=0.0,prob_range={1.0,1.0},prob(percent)="100",prob+-sd="100+-0",height_mean=1.34791126,height_median=1.33112308,height_95%HPD={0.97969915,1.72004277},age_mean=55.252622,age_median=55.7315823,age_95%HPD={51.260737,57.9493092},length_mean=0.335967563,length_median=0.3306685,length_95%HPD={0.05997272,0.6249862},brlenIlnBrlens{1}_mean=0.083918,brlenIlnBrlens{1}_median=0.076879,brlenIlnBrlens{1}_95%HPD={0.014642,0.166326},rateIlnBrlens{1}_mean=0.319357,rateIlnBrlens{1}_median=0.247148,rateIlnBrlens{1}_95%HPD={0.024126,0.781187},brlenIlnBrlens{2}_mean=0.050092,brlenIlnBrlens{2}_median=0.040739,brlenIlnBrlens{2}_95%HPD={8.55E-4,0.126732},rateIlnBrlens{2}_mean=0.175287,rateIlnBrlens{2}_median=0.128899,rateIlnBrlens{2}_95%HPD={0.003972,0.472421}]:13.4821)[&prob=0.988934809,prob_stddev=3.7707334E-4,prob_range={0.988668178,0.98920144},prob(percent)="99",prob+-sd="99+-0",height_mean=1.68009433,height_median=1.65339711,height_95%HPD={1.18533471,2.20751736},age_mean=68.8753125,age_median=69.2136811,age_95%HPD={58.5883141,77.9276321},length_mean=0.309257859,length_median=0.2971358,length_95%HPD={0.02552647,0.5777415},brlenIlnBrlens{1}_mean=0.076176,brlenIlnBrlens{1}_median=0.064407,brlenIlnBrlens{1}_95%HPD={8.1E-5,0.178465},rateIlnBrlens{1}_mean=0.296361,rateIlnBrlens{1}_median=0.22451,rateIlnBrlens{1}_95%HPD={0.012063,0.749107},brlenIlnBrlens{2}_mean=0.048743,brlenIlnBrlens{2}_median=0.03833,brlenIlnBrlens{2}_95%HPD={2.0E-5,0.125393},rateIlnBrlens{2}_mean=0.188994,rateIlnBrlens{2}_median=0.135868,rateIlnBrlens{2}_95%HPD={0.003252,0.507883}]:12.08082)[&prob=1.0,prob_stddev=0.0,prob_range={1.0,1.0},prob(percent)="100",prob+-sd="100+-0",height_mean=1.98981523,height_median=1.96522862,height_95%HPD={1.49249688,2.53718114},age_mean=81.6100723,age_median=81.294506,age_95%HPD={76.9829974,86.6963614},length_mean=0.0848170069,length_median=0.07397854,length_95%HPD={0.007289954,0.184399},brlenIlnBrlens{1}_mean=0.109758,brlenIlnBrlens{1}_median=0.099954,brlenIlnBrlens{1}_95%HPD={0.012372,0.224794},rateIlnBrlens{1}_mean=1.753398,rateIlnBrlens{1}_median=1.334297,rateIlnBrlens{1}_95%HPD={0.124325,4.545448},brlenIlnBrlens{2}_mean=0.031583,brlenIlnBrlens{2}_median=0.022369,brlenIlnBrlens{2}_95%HPD={1.99E-4,0.092411},rateIlnBrlens{2}_mean=0.455039,rateIlnBrlens{2}_median=0.304017,rateIlnBrlens{2}_95%HPD={0.003246,1.381134}]:3.447643,((Megapleuron_zangerli[&prob=1.0,prob_stddev=0.0,prob_range={1.0,1.0},prob(percent)="100",prob+-sd="100+-0",height_mean=0.957294623,height_median=0.94648781,height_95%HPD={0.687202605,1.23873923},age_mean=39.2371544,age_median=39.6937285,age_95%HPD={34.9722658,42.2498953},length_mean=0.97117598,length_median=0.9557213,length_95%HPD={0.6759989,1.28044},brlenIlnBrlens{1}_mean=0.14077,brlenIlnBrlens{1}_median=0.127283,brlenIlnBrlens{1}_95%HPD={0.026756,0.288483},rateIlnBrlens{1}_mean=0.148607,rateIlnBrlens{1}_median=0.132542,rateIlnBrlens{1}_95%HPD={0.023757,0.308427},brlenIlnBrlens{2}_mean=0.106909,brlenIlnBrlens{2}_median=0.094752,brlenIlnBrlens{2}_95%HPD={0.010894,0.232946},rateIlnBrlens{2}_mean=0.112839,rateIlnBrlens{2}_median=0.098889,rateIlnBrlens{2}_95%HPD={0.007838,0.24708}]:39.10847,Xylognathus_macrustenus[&prob=1.0,prob_stddev=0.0,prob_range={1.0,1.0},prob(percent)="100",prob+-sd="100+-0",height_mean=1.85351447,height_median=1.83108847,height_95%HPD={1.36255877,2.34935934},age_mean=75.9893351,age_median=75.4335985,age_95%HPD={73.7501278,80.0196687},length_mean=0.0749561337,length_median=0.0677346,length_95%HPD={0.0,0.1866255},brlenIlnBrlens{1}_mean=0.108085,brlenIlnBrlens{1}_median=0.047231,brlenIlnBrlens{1}_95%HPD={0.0,0.422149},rateIlnBrlens{1}_mean=1.366995,rateIlnBrlens{1}_median=1.0,rateIlnBrlens{1}_95%HPD={0.006969,4.154575},brlenIlnBrlens{2}_mean=0.05159,brlenIlnBrlens{2}_median=0.027318,brlenIlnBrlens{2}_95%HPD={0.0,0.184822},rateIlnBrlens{2}_mean=0.802837,rateIlnBrlens{2}_median=0.60788,rateIlnBrlens{2}_95%HPD={0.003118,2.09256}]:3.368599)[&prob=1.0,prob_stddev=0.0,prob_range={1.0,1.0},prob(percent)="100",prob+-sd="100+-0",height_mean=1.9284706,height_median=1.9057011,height_95%HPD={1.42767111,2.4725237},age_mean=79.0733893,age_median=78.8021977,age_95%HPD={73.7609432,84.3724915},length_mean=0.0583908422,length_median=0.04562075,length_95%HPD={4.392724E-7,0.1548974},brlenIlnBrlens{1}_mean=0.040863,brlenIlnBrlens{1}_median=0.028215,brlenIlnBrlens{1}_95%HPD={0.0,0.121977},rateIlnBrlens{1}_mean=0.901671,rateIlnBrlens{1}_median=0.606305,rateIlnBrlens{1}_95%HPD={0.012782,2.626505},brlenIlnBrlens{2}_mean=0.02942,brlenIlnBrlens{2}_median=0.016259,brlenIlnBrlens{2}_95%HPD={0.0,0.103591},rateIlnBrlens{2}_mean=0.624847,rateIlnBrlens{2}_median=0.373012,rateIlnBrlens{2}_95%HPD={0.001659,1.988789}]:2.440738,Sagenodus_inaequalis[&prob=1.0,prob_stddev=0.0,prob_range={1.0,1.0},prob(percent)="100",prob+-sd="100+-0",height_mean=1.11641617,height_median=1.11027474,height_95%HPD={0.7266971,1.47513226},age_mean=45.763288,age_median=47.1317682,age_95%HPD={36.5268376,50.2494529},length_mean=0.870445276,length_median=0.8475007,length_95%HPD={0.5753345,1.227093},brlenIlnBrlens{1}_mean=0.081757,brlenIlnBrlens{1}_median=0.072713,brlenIlnBrlens{1}_95%HPD={0.008318,0.17278},rateIlnBrlens{1}_mean=0.097263,rateIlnBrlens{1}_median=0.085215,rateIlnBrlens{1}_95%HPD={0.010198,0.213285},brlenIlnBrlens{2}_mean=0.07378,brlenIlnBrlens{2}_median=0.066441,brlenIlnBrlens{2}_95%HPD={0.010043,0.153639},rateIlnBrlens{2}_mean=0.087495,rateIlnBrlens{2}_median=0.077839,rateIlnBrlens{2}_95%HPD={0.010103,0.187856}]:34.11117)[&prob=1.0,prob_stddev=0.0,prob_range={1.0,1.0},prob(percent)="100",prob+-sd="100+-0",height_mean=1.98686145,height_median=1.96241325,height_95%HPD={1.47375516,2.52585678},age_mean=81.4872007,age_median=81.242936,age_95%HPD={75.8780721,87.4567771},length_mean=0.0877707925,length_median=0.07384216,length_95%HPD={1.752479E-5,0.2126537},brlenIlnBrlens{1}_mean=0.048072,brlenIlnBrlens{1}_median=0.037399,brlenIlnBrlens{1}_95%HPD={5.0E-6,0.129146},rateIlnBrlens{1}_mean=0.716597,rateIlnBrlens{1}_median=0.510078,rateIlnBrlens{1}_95%HPD={0.02017,2.028554},brlenIlnBrlens{2}_mean=0.029867,brlenIlnBrlens{2}_median=0.022177,brlenIlnBrlens{2}_95%HPD={4.0E-6,0.083501},rateIlnBrlens{2}_mean=0.488445,rateIlnBrlens{2}_median=0.307634,rateIlnBrlens{2}_95%HPD={0.00137,1.486568}]:3.499213)[&prob=1.0,prob_stddev=0.0,prob_range={1.0,1.0},prob(percent)="100",prob+-sd="100+-0",height_mean=2.07463224,height_median=2.04895759,height_95%HPD={1.54269042,2.61779923},age_mean=85.1175921,age_median=84.7421486,age_95%HPD={79.6443751,91.4083417},length_mean=0.0626623357,length_median=0.048446,length_95%HPD={6.282265E-7,0.166483},brlenIlnBrlens{1}_mean=0.031141,brlenIlnBrlens{1}_median=0.022367,brlenIlnBrlens{1}_95%HPD={0.0,0.090605},rateIlnBrlens{1}_mean=0.661128,rateIlnBrlens{1}_median=0.45413,rateIlnBrlens{1}_95%HPD={0.014116,1.896647},brlenIlnBrlens{2}_mean=0.041598,brlenIlnBrlens{2}_median=0.030452,brlenIlnBrlens{2}_95%HPD={0.0,0.120028},rateIlnBrlens{2}_mean=0.945343,rateIlnBrlens{2}_median=0.592805,rateIlnBrlens{2}_95%HPD={0.003646,2.962299}]:2.491542,Uronemus_splendens[&prob=1.0,prob_stddev=0.0,prob_range={1.0,1.0},prob(percent)="100",prob+-sd="100+-0",height_mean=1.68024893,height_median=1.6662067,height_95%HPD={1.18292598,2.18636574},age_mean=68.8718252,age_median=70.2557208,age_95%HPD={59.2860286,73.7496412},length_mean=0.457045648,length_median=0.4315159,length_95%HPD={0.209404,0.7672582},brlenIlnBrlens{1}_mean=0.130812,brlenIlnBrlens{1}_median=0.118322,brlenIlnBrlens{1}_95%HPD={0.025905,0.263993},rateIlnBrlens{1}_mean=0.310711,rateIlnBrlens{1}_median=0.271924,rateIlnBrlens{1}_95%HPD={0.048648,0.663152},brlenIlnBrlens{2}_mean=0.138507,brlenIlnBrlens{2}_median=0.12251,brlenIlnBrlens{2}_95%HPD={0.016959,0.294045},rateIlnBrlens{2}_mean=0.331044,rateIlnBrlens{2}_median=0.280307,rateIlnBrlens{2}_95%HPD={0.029501,0.757231}]:16.97797)[&prob=1.0,prob_stddev=0.0,prob_range={1.0,1.0},prob(percent)="100",prob+-sd="100+-0",height_mean=2.13729457,height_median=2.11155904,height_95%HPD={1.58393992,2.70501394},age_mean=87.6980343,age_median=87.2336908,age_95%HPD={80.8488011,95.0759664},length_mean=0.142218725,length_median=0.1094335,length_95%HPD={4.843592E-4,0.3807906},brlenIlnBrlens{1}_mean=0.075745,brlenIlnBrlens{1}_median=0.06358,brlenIlnBrlens{1}_95%HPD={1.6E-5,0.180786},rateIlnBrlens{1}_mean=0.816548,rateIlnBrlens{1}_median=0.560213,rateIlnBrlens{1}_95%HPD={0.025091,2.323948},brlenIlnBrlens{2}_mean=0.068956,brlenIlnBrlens{2}_median=0.048327,brlenIlnBrlens{2}_95%HPD={1.1E-5,0.203968},rateIlnBrlens{2}_mean=0.639584,rateIlnBrlens{2}_median=0.408204,rateIlnBrlens{2}_95%HPD={0.001673,1.971933}]:5.005627,Delatitia_breviceps[&prob=1.0,prob_stddev=0.0,prob_range={1.0,1.0},prob(percent)="100",prob+-sd="100+-0",height_mean=2.01622,height_median=1.99112203,height_95%HPD={1.48988117,2.58816746},age_mean=82.6406553,age_median=83.4484195,age_95%HPD={76.7191253,85.9499585},length_mean=0.26343675,length_median=0.2353169,length_95%HPD={0.0,0.5741672},brlenIlnBrlens{1}_mean=0.070638,brlenIlnBrlens{1}_median=0.058746,brlenIlnBrlens{1}_95%HPD={0.0,0.170483},rateIlnBrlens{1}_mean=0.354079,rateIlnBrlens{1}_median=0.260911,rateIlnBrlens{1}_95%HPD={0.040745,1.0},brlenIlnBrlens{2}_mean=0.054689,brlenIlnBrlens{2}_median=0.035809,brlenIlnBrlens{2}_95%HPD={0.0,0.167433},rateIlnBrlens{2}_mean=0.259569,rateIlnBrlens{2}_median=0.164427,rateIlnBrlens{2}_95%HPD={8.16E-4,0.854201}]:8.790899)[&prob=0.961805093,prob_stddev=0.00311085506,prob_range={0.959605386,0.964004799},prob(percent)="96",prob+-sd="96+-0",height_mean=2.26898177,height_median=2.23919574,height_95%HPD={1.68464118,2.91307151},age_mean=93.0404772,age_median=92.2393181,age_95%HPD={84.0961581,104.152329},length_mean=0.391698232,length_median=0.3968862,length_95%HPD={0.03697405,0.6820385},brlenIlnBrlens{1}_mean=0.087138,brlenIlnBrlens{1}_median=0.07685,brlenIlnBrlens{1}_95%HPD={3.0E-5,0.192205},rateIlnBrlens{1}_mean=0.263387,rateIlnBrlens{1}_median=0.207415,rateIlnBrlens{1}_95%HPD={0.020765,0.658099},brlenIlnBrlens{2}_mean=0.093886,brlenIlnBrlens{2}_median=0.078102,brlenIlnBrlens{2}_95%HPD={7.0E-6,0.230158},rateIlnBrlens{2}_mean=0.280266,rateIlnBrlens{2}_median=0.21052,rateIlnBrlens{2}_95%HPD={0.007469,0.731535}]:17.112)[&prob=1.0,prob_stddev=0.0,prob_range={1.0,1.0},prob(percent)="100",prob+-sd="100+-0",height_mean=2.65746822,height_median=2.6258328,height_95%HPD={1.99051926,3.41556542},age_mean=108.934424,age_median=109.35132,age_95%HPD={102.270973,113.964596},length_mean=0.0991845817,length_median=0.08398183,length_95%HPD={7.547138E-6,0.2451724},brlenIlnBrlens{1}_mean=0.036656,brlenIlnBrlens{1}_median=0.026466,brlenIlnBrlens{1}_95%HPD={6.0E-6,0.105195},rateIlnBrlens{1}_mean=0.49065,rateIlnBrlens{1}_median=0.339574,rateIlnBrlens{1}_95%HPD={0.008521,1.392827},brlenIlnBrlens{2}_mean=0.050388,brlenIlnBrlens{2}_median=0.0341,brlenIlnBrlens{2}_95%HPD={4.0E-6,0.153116},rateIlnBrlens{2}_mean=0.686471,rateIlnBrlens{2}_median=0.418578,rateIlnBrlens{2}_95%HPD={0.002697,2.125009}]:3.549222)[&prob=1.0,prob_stddev=0.0,prob_range={1.0,1.0},prob(percent)="100",prob+-sd="100+-0",height_mean=2.75665281,height_median=2.72018381,height_95%HPD={2.05534109,3.50108953},age_mean=113.017287,age_median=112.900542,age_95%HPD={110.886826,115.54549},length_mean=0.0296275928,length_median=0.02463651,length_95%HPD={1.01478E-6,0.07215095},brlenIlnBrlens{1}_mean=0.035498,brlenIlnBrlens{1}_median=0.024744,brlenIlnBrlens{1}_95%HPD={1.0E-6,0.105754},rateIlnBrlens{1}_mean=1.39651,rateIlnBrlens{1}_median=0.975656,rateIlnBrlens{1}_95%HPD={0.016587,4.018191},brlenIlnBrlens{2}_mean=0.015198,brlenIlnBrlens{2}_median=0.00812,brlenIlnBrlens{2}_95%HPD={0.0,0.054669},rateIlnBrlens{2}_mean=0.626542,rateIlnBrlens{2}_median=0.35202,rateIlnBrlens{2}_95%HPD={0.001452,2.0617}]:1.234906,((Fleurantia_denticulata[&prob=1.0,prob_stddev=0.0,prob_range={1.0,1.0},prob(percent)="100",prob+-sd="100+-0",height_mean=2.5134639,height_median=2.48153084,height_95%HPD={1.861176,3.2174971},age_mean=103.022994,age_median=102.57176,age_95%HPD={99.2504051,108.126137},length_mean=0.0773321971,length_median=0.06881435,length_95%HPD={0.0,0.2115787},brlenIlnBrlens{1}_mean=0.041529,brlenIlnBrlens{1}_median=0.035453,brlenIlnBrlens{1}_95%HPD={0.0,0.117458},rateIlnBrlens{1}_mean=0.757829,rateIlnBrlens{1}_median=0.723972,rateIlnBrlens{1}_95%HPD={0.091231,1.42005},brlenIlnBrlens{2}_mean=0.083669,brlenIlnBrlens{2}_median=0.046166,brlenIlnBrlens{2}_95%HPD={0.0,0.277812},rateIlnBrlens{2}_mean=1.12169,rateIlnBrlens{2}_median=1.0,rateIlnBrlens{2}_95%HPD={0.005112,2.692406}]:3.622703,Apatorhynchus_opistheretmus[&prob=1.0,prob_stddev=0.0,prob_range={1.0,1.0},prob(percent)="100",prob+-sd="100+-0",height_mean=2.31673311,height_median=2.28875086,height_95%HPD={1.72720646,2.99591655},age_mean=94.9526538,age_median=95.7891523,age_95%HPD={88.038718,99.2490916},length_mean=0.274062994,length_median=0.2614768,length_95%HPD={0.07513973,0.5067881},brlenIlnBrlens{1}_mean=0.117935,brlenIlnBrlens{1}_median=0.09134,brlenIlnBrlens{1}_95%HPD={0.002089,0.311516},rateIlnBrlens{1}_mean=0.508941,rateIlnBrlens{1}_median=0.351453,rateIlnBrlens{1}_95%HPD={0.007705,1.461527},brlenIlnBrlens{2}_mean=0.267854,brlenIlnBrlens{2}_median=0.105409,brlenIlnBrlens{2}_95%HPD={4.31E-4,0.953375},rateIlnBrlens{2}_mean=0.965257,rateIlnBrlens{2}_median=0.421724,rateIlnBrlens{2}_95%HPD={0.001675,3.427801}]:10.40531)[&prob=1.0,prob_stddev=0.0,prob_range={1.0,1.0},prob(percent)="100",prob+-sd="100+-0",height_mean=2.5907961,height_median=2.55781214,height_95%HPD={1.91220412,3.31578395},age_mean=106.196065,age_median=106.194464,age_95%HPD={99.9493924,111.799039},length_mean=0.138138113,length_median=0.129418,length_95%HPD={0.00841488,0.2800326},brlenIlnBrlens{1}_mean=0.073212,brlenIlnBrlens{1}_median=0.062618,brlenIlnBrlens{1}_95%HPD={0.001036,0.168256},rateIlnBrlens{1}_mean=0.656043,rateIlnBrlens{1}_median=0.503987,rateIlnBrlens{1}_95%HPD={0.036907,1.648897},brlenIlnBrlens{2}_mean=0.166963,brlenIlnBrlens{2}_median=0.150962,brlenIlnBrlens{2}_95%HPD={1.8E-5,0.399646},rateIlnBrlens{2}_mean=1.359567,rateIlnBrlens{2}_median=1.053519,rateIlnBrlens{2}_95%HPD={0.002734,3.587358}]:5.911544,Scaumenacia_curta[&prob=1.0,prob_stddev=0.0,prob_range={1.0,1.0},prob(percent)="100",prob+-sd="100+-0",height_mean=2.59213587,height_median=2.55808775,height_95%HPD={1.91846387,3.3256092},age_mean=106.245364,age_median=106.791558,age_95%HPD={100.985681,109.748949},length_mean=0.136798347,length_median=0.1254892,length_95%HPD={0.02008168,0.2856667},brlenIlnBrlens{1}_mean=0.091929,brlenIlnBrlens{1}_median=0.084643,brlenIlnBrlens{1}_95%HPD={0.015067,0.189606},rateIlnBrlens{1}_mean=0.856083,rateIlnBrlens{1}_median=0.680728,rateIlnBrlens{1}_95%HPD={0.080335,2.056048},brlenIlnBrlens{2}_mean=0.017999,brlenIlnBrlens{2}_median=0.013374,brlenIlnBrlens{2}_95%HPD={0.0,0.049843},rateIlnBrlens{2}_mean=0.161453,rateIlnBrlens{2}_median=0.109705,rateIlnBrlens{2}_95%HPD={0.001846,0.467216}]:5.314449)[&prob=1.0,prob_stddev=0.0,prob_range={1.0,1.0},prob(percent)="100",prob+-sd="100+-0",height_mean=2.72893421,height_median=2.69246136,height_95%HPD={2.03504951,3.48324927},age_mean=111.884357,age_median=112.106007,age_95%HPD={107.083713,115.718596},length_mean=0.0573461858,length_median=0.04356634,length_95%HPD={2.868968E-6,0.1580554},brlenIlnBrlens{1}_mean=0.026268,brlenIlnBrlens{1}_median=0.018161,brlenIlnBrlens{1}_95%HPD={2.0E-6,0.078815},rateIlnBrlens{1}_mean=0.63952,rateIlnBrlens{1}_median=0.429095,rateIlnBrlens{1}_95%HPD={0.010232,1.848289},brlenIlnBrlens{2}_mean=0.01241,brlenIlnBrlens{2}_median=0.007513,brlenIlnBrlens{2}_95%HPD={1.0E-6,0.040759},rateIlnBrlens{2}_mean=0.334255,rateIlnBrlens{2}_median=0.189533,rateIlnBrlens{2}_95%HPD={0.001647,1.113563}]:2.029441)[&prob=1.0,prob_stddev=0.0,prob_range={1.0,1.0},prob(percent)="100",prob+-sd="100+-0",height_mean=2.7862804,height_median=2.75251101,height_95%HPD={2.07621079,3.53275777},age_mean=114.241523,age_median=114.135448,age_95%HPD={111.744517,116.885963},length_mean=0.0483894075,length_median=0.04386645,length_95%HPD={0.003217845,0.1018751},brlenIlnBrlens{1}_mean=0.050092,brlenIlnBrlens{1}_median=0.043711,brlenIlnBrlens{1}_95%HPD={0.001126,0.113425},rateIlnBrlens{1}_mean=1.296968,rateIlnBrlens{1}_median=1.003944,rateIlnBrlens{1}_95%HPD={0.07583,3.276813},brlenIlnBrlens{2}_mean=0.043894,brlenIlnBrlens{2}_median=0.032489,brlenIlnBrlens{2}_95%HPD={1.3E-5,0.122807},rateIlnBrlens{2}_mean=1.069643,rateIlnBrlens{2}_median=0.722497,rateIlnBrlens{2}_95%HPD={0.006423,3.25171}]:1.969585,(Barwickia_downunda[&prob=1.0,prob_stddev=0.0,prob_range={1.0,1.0},prob(percent)="100",prob+-sd="100+-0",height_mean=2.70940129,height_median=2.67534023,height_95%HPD={1.99587996,3.43095614},age_mean=111.061298,age_median=110.871054,age_95%HPD={109.749999,112.93356},length_mean=0.0586884849,length_median=0.05634938,length_95%HPD={0.01351483,0.1072114},brlenIlnBrlens{1}_mean=0.039237,brlenIlnBrlens{1}_median=0.034985,brlenIlnBrlens{1}_95%HPD={0.006579,0.083382},rateIlnBrlens{1}_mean=0.793691,rateIlnBrlens{1}_median=0.645286,rateIlnBrlens{1}_95%HPD={0.08573,1.898677},brlenIlnBrlens{2}_mean=0.097779,brlenIlnBrlens{2}_median=0.089789,brlenIlnBrlens{2}_95%HPD={0.027399,0.188632},rateIlnBrlens{2}_mean=2.050791,rateIlnBrlens{2}_median=1.657501,rateIlnBrlens{2}_95%HPD={0.286863,4.915624}]:2.691897,Howidipterus_donnae[&prob=1.0,prob_stddev=0.0,prob_range={1.0,1.0},prob(percent)="100",prob+-sd="100+-0",height_mean=2.76191749,height_median=2.72652114,height_95%HPD={2.03122787,3.49032772},age_mean=113.222166,age_median=113.396548,age_95%HPD={111.224228,114.749798},length_mean=0.00617228073,length_median=0.0,length_95%HPD={0.0,0.04748302},brlenIlnBrlens{1}_mean=0.002029,brlenIlnBrlens{1}_median=0.0,brlenIlnBrlens{1}_95%HPD={0.0,0.01485},rateIlnBrlens{1}_mean=0.909792,rateIlnBrlens{1}_median=1.0,rateIlnBrlens{1}_95%HPD={0.172202,1.0},brlenIlnBrlens{2}_mean=0.002934,brlenIlnBrlens{2}_median=0.0,brlenIlnBrlens{2}_95%HPD={0.0,0.021692},rateIlnBrlens{2}_mean=0.949712,rateIlnBrlens{2}_median=1.0,rateIlnBrlens{2}_95%HPD={0.084686,1.000102}]:0.166403)[&prob=1.0,prob_stddev=0.0,prob_range={1.0,1.0},prob(percent)="100",prob+-sd="100+-0",height_mean=2.76808978,height_median=2.73310831,height_95%HPD={2.06035388,3.51571449},age_mean=113.479598,age_median=113.562951,age_95%HPD={111.171678,114.97715},length_mean=0.0665800301,length_median=0.06205068,length_95%HPD={0.01065041,0.130514},brlenIlnBrlens{1}_mean=0.020638,brlenIlnBrlens{1}_median=0.015801,brlenIlnBrlens{1}_95%HPD={5.98E-4,0.054579},rateIlnBrlens{1}_mean=0.360392,rateIlnBrlens{1}_median=0.26404,rateIlnBrlens{1}_95%HPD={0.013177,0.974563},brlenIlnBrlens{2}_mean=0.139772,brlenIlnBrlens{2}_median=0.128717,brlenIlnBrlens{2}_95%HPD={0.028334,0.275687},rateIlnBrlens{2}_mean=2.729088,rateIlnBrlens{2}_median=2.096781,rateIlnBrlens{2}_95%HPD={0.296607,6.94728}]:2.542082)[&prob=1.0,prob_stddev=0.0,prob_range={1.0,1.0},prob(percent)="100",prob+-sd="100+-0",height_mean=2.83466981,height_median=2.80024796,height_95%HPD={2.11716054,3.58785055},age_mean=116.237766,age_median=116.105033,age_95%HPD={113.677515,119.224208},length_mean=0.0303863396,length_median=0.02513514,length_95%HPD={9.930593E-7,0.07542244},brlenIlnBrlens{1}_mean=0.020658,brlenIlnBrlens{1}_median=0.014602,brlenIlnBrlens{1}_95%HPD={1.0E-6,0.06018},rateIlnBrlens{1}_mean=0.84202,rateIlnBrlens{1}_median=0.578967,rateIlnBrlens{1}_95%HPD={0.006013,2.446345},brlenIlnBrlens{2}_mean=0.024937,brlenIlnBrlens{2}_median=0.016166,brlenIlnBrlens{2}_95%HPD={0.0,0.078155},rateIlnBrlens{2}_mean=1.056997,rateIlnBrlens{2}_median=0.644287,rateIlnBrlens{2}_95%HPD={0.004237,3.334903}]:1.397767,(Pentlandia_macroptera[&prob=1.0,prob_stddev=0.0,prob_range={1.0,1.0},prob(percent)="100",prob+-sd="100+-0",height_mean=2.73362745,height_median=2.69839139,height_95%HPD={2.00154504,3.45321449},age_mean=112.057181,age_median=111.973619,age_95%HPD={109.750275,114.377724},length_mean=0.0536139836,length_median=0.0363216,length_95%HPD={0.0,0.1654502},brlenIlnBrlens{1}_mean=0.016516,brlenIlnBrlens{1}_median=0.007495,brlenIlnBrlens{1}_95%HPD={0.0,0.062192},rateIlnBrlens{1}_mean=0.613065,rateIlnBrlens{1}_median=0.557072,rateIlnBrlens{1}_95%HPD={0.069816,1.0},brlenIlnBrlens{2}_mean=0.062877,brlenIlnBrlens{2}_median=0.028916,brlenIlnBrlens{2}_95%HPD={0.0,0.226069},rateIlnBrlens{2}_mean=1.195955,rateIlnBrlens{2}_median=1.0,rateIlnBrlens{2}_95%HPD={0.060278,2.669117}]:1.6058,Limanichthys_fraseri[&prob=1.0,prob_stddev=0.0,prob_range={1.0,1.0},prob(percent)="100",prob+-sd="100+-0",height_mean=1.99994971,height_median=1.97766754,height_95%HPD={1.48327976,2.58100768},age_mean=81.977996,age_median=82.7562199,age_95%HPD={75.6213866,85.9497152},length_mean=0.789207582,length_median=0.7736784,length_95%HPD={0.5361082,1.089365},brlenIlnBrlens{1}_mean=0.145136,brlenIlnBrlens{1}_median=0.129935,brlenIlnBrlens{1}_95%HPD={0.022248,0.296914},rateIlnBrlens{1}_mean=0.189494,rateIlnBrlens{1}_median=0.167064,rateIlnBrlens{1}_95%HPD={0.029576,0.401624},brlenIlnBrlens{2}_mean=0.3636,brlenIlnBrlens{2}_median=0.21512,brlenIlnBrlens{2}_95%HPD={0.002038,1.09753},rateIlnBrlens{2}_mean=0.473515,rateIlnBrlens{2}_median=0.2775,rateIlnBrlens{2}_95%HPD={0.002981,1.442497}]:30.8232)[&prob=0.849553393,prob_stddev=9.4268335E-5,prob_range={0.849486735,0.849620051},prob(percent)="85",prob+-sd="85+-0",height_mean=2.7691803,height_median=2.7351134,height_95%HPD={2.07003725,3.5488949},age_mean=113.68595,age_median=113.579419,age_95%HPD={109.750568,117.643973},length_mean=0.0926839149,length_median=0.08937258,length_95%HPD={4.198752E-6,0.183136},brlenIlnBrlens{1}_mean=0.034911,brlenIlnBrlens{1}_median=0.027056,brlenIlnBrlens{1}_95%HPD={3.0E-6,0.093852},rateIlnBrlens{1}_mean=0.446618,rateIlnBrlens{1}_median=0.331671,rateIlnBrlens{1}_95%HPD={0.017018,1.197094},brlenIlnBrlens{2}_mean=0.130181,brlenIlnBrlens{2}_median=0.106579,brlenIlnBrlens{2}_95%HPD={1.0E-6,0.340314},rateIlnBrlens{2}_mean=1.547434,rateIlnBrlens{2}_median=1.137259,rateIlnBrlens{2}_95%HPD={0.003146,4.163394}]:3.923381)[&prob=1.0,prob_stddev=0.0,prob_range={1.0,1.0},prob(percent)="100",prob+-sd="100+-0",height_mean=2.86882245,height_median=2.83371442,height_95%HPD={2.16407757,3.65609845},age_mean=117.641417,age_median=117.5028,age_95%HPD={114.674143,120.941027},length_mean=0.0701783169,length_median=0.06435389,length_95%HPD={0.009514471,0.1409754},brlenIlnBrlens{1}_mean=0.211054,brlenIlnBrlens{1}_median=0.203119,brlenIlnBrlens{1}_95%HPD={0.044363,0.415991},rateIlnBrlens{1}_mean=3.709233,rateIlnBrlens{1}_median=3.060564,rateIlnBrlens{1}_95%HPD={0.079761,8.510381},brlenIlnBrlens{2}_mean=0.038953,brlenIlnBrlens{2}_median=0.027901,brlenIlnBrlens{2}_95%HPD={4.6E-5,0.113686},rateIlnBrlens{2}_mean=0.632568,rateIlnBrlens{2}_median=0.426653,rateIlnBrlens{2}_95%HPD={0.00129,1.845089}]:3.705685,(((Orlovichthys_limnatis[&prob=1.0,prob_stddev=0.0,prob_range={1.0,1.0},prob(percent)="100",prob+-sd="100+-0",height_mean=2.31278998,height_median=2.28730289,height_95%HPD={1.6905921,2.97328441},age_mean=94.7894132,age_median=95.5479252,age_95%HPD={88.0182612,99.2488108},length_mean=0.347155873,length_median=0.3361973,length_95%HPD={0.1300938,0.5910505},brlenIlnBrlens{1}_mean=0.142527,brlenIlnBrlens{1}_median=0.12881,brlenIlnBrlens{1}_95%HPD={0.024536,0.28833},rateIlnBrlens{1}_mean=0.455197,rateIlnBrlens{1}_median=0.389346,rateIlnBrlens{1}_95%HPD={0.06095,1.005024},brlenIlnBrlens{2}_mean=0.182472,brlenIlnBrlens{2}_median=0.169241,brlenIlnBrlens{2}_95%HPD={0.046037,0.344017},rateIlnBrlens{2}_mean=0.596363,rateIlnBrlens{2}_median=0.508342,rateIlnBrlens{2}_95%HPD={0.1112,1.308556}]:13.49937,Rhinodipterus_kimberleyensis[&prob=1.0,prob_stddev=0.0,prob_range={1.0,1.0},prob(percent)="100",prob+-sd="100+-0",height_mean=2.54012559,height_median=2.50949026,height_95%HPD={1.87909571,3.25979047},age_mean=104.116281,age_median=103.637364,age_95%HPD={99.2500872,110.316859},length_mean=0.119820266,length_median=0.1099832,length_95%HPD={0.0,0.2480848},brlenIlnBrlens{1}_mean=0.060815,brlenIlnBrlens{1}_median=0.050441,brlenIlnBrlens{1}_95%HPD={0.0,0.150548},rateIlnBrlens{1}_mean=0.602727,rateIlnBrlens{1}_median=0.477356,rateIlnBrlens{1}_95%HPD={0.026129,1.512765},brlenIlnBrlens{2}_mean=0.121033,brlenIlnBrlens{2}_median=0.112116,brlenIlnBrlens{2}_95%HPD={0.0,0.241566},rateIlnBrlens{2}_mean=1.32257,rateIlnBrlens{2}_median=1.0,rateIlnBrlens{2}_95%HPD={0.106371,3.34569}]:5.409934)[&prob=1.0,prob_stddev=0.0,prob_range={1.0,1.0},prob(percent)="100",prob+-sd="100+-0",height_mean=2.65994586,height_median=2.6265446,height_95%HPD={1.98128379,3.40384546},age_mean=109.059647,age_median=109.047299,age_95%HPD={102.384454,115.593954},length_mean=0.125650131,length_median=0.1120564,length_95%HPD={3.749375E-4,0.2787186},brlenIlnBrlens{1}_mean=0.084646,brlenIlnBrlens{1}_median=0.071034,brlenIlnBrlens{1}_95%HPD={2.0E-6,0.207358},rateIlnBrlens{1}_mean=0.859085,rateIlnBrlens{1}_median=0.63066,rateIlnBrlens{1}_95%HPD={0.029958,2.343277},brlenIlnBrlens{2}_mean=0.051289,brlenIlnBrlens{2}_median=0.036509,brlenIlnBrlens{2}_95%HPD={2.0E-6,0.146728},rateIlnBrlens{2}_mean=0.527826,rateIlnBrlens{2}_median=0.342356,rateIlnBrlens{2}_95%HPD={0.005704,1.585046}]:5.300939,Rhinodipterus_ulrichi[&prob=1.0,prob_stddev=0.0,prob_range={1.0,1.0},prob(percent)="100",prob+-sd="100+-0",height_mean=2.64545705,height_median=2.61261291,height_95%HPD={1.95161679,3.39467091},age_mean=108.428183,age_median=108.875796,age_95%HPD={101.491665,114.739015},length_mean=0.140138942,length_median=0.1242529,length_95%HPD={0.0,0.3021717},brlenIlnBrlens{1}_mean=0.072658,brlenIlnBrlens{1}_median=0.063657,brlenIlnBrlens{1}_95%HPD={0.0,0.16169},rateIlnBrlens{1}_mean=0.660789,rateIlnBrlens{1}_median=0.515294,rateIlnBrlens{1}_95%HPD={0.036047,1.644009},brlenIlnBrlens{2}_mean=0.053625,brlenIlnBrlens{2}_median=0.046514,brlenIlnBrlens{2}_95%HPD={0.0,0.121827},rateIlnBrlens{2}_mean=0.504593,rateIlnBrlens{2}_median=0.370799,rateIlnBrlens{2}_95%HPD={0.014679,1.335601}]:5.472442)[&prob=1.0,prob_stddev=0.0,prob_range={1.0,1.0},prob(percent)="100",prob+-sd="100+-0",height_mean=2.78559599,height_median=2.75062997,height_95%HPD={2.08814521,3.55761115},age_mean=114.219603,age_median=114.348237,age_95%HPD={108.484639,119.337553},length_mean=0.0580903314,length_median=0.04237719,length_95%HPD={3.056603E-6,0.1668285},brlenIlnBrlens{1}_mean=0.032282,brlenIlnBrlens{1}_median=0.021716,brlenIlnBrlens{1}_95%HPD={0.0,0.099478},rateIlnBrlens{1}_mean=0.753063,rateIlnBrlens{1}_median=0.507288,rateIlnBrlens{1}_95%HPD={0.015647,2.19756},brlenIlnBrlens{2}_mean=0.012452,brlenIlnBrlens{2}_median=0.007802,brlenIlnBrlens{2}_95%HPD={1.0E-6,0.040081},rateIlnBrlens{2}_mean=0.345703,rateIlnBrlens{2}_median=0.193497,rateIlnBrlens{2}_95%HPD={0.003257,1.1297}]:2.172006,Rhinodipterus_secans[&prob=1.0,prob_stddev=0.0,prob_range={1.0,1.0},prob(percent)="100",prob+-sd="100+-0",height_mean=2.72852026,height_median=2.69252835,height_95%HPD={2.00503154,3.4515756},age_mean=111.849791,age_median=111.696862,age_95%HPD={109.750111,114.273619},length_mean=0.115166055,length_median=0.1084779,length_95%HPD={0.02143067,0.2169558},brlenIlnBrlens{1}_mean=0.134616,brlenIlnBrlens{1}_median=0.121287,brlenIlnBrlens{1}_95%HPD={0.011575,0.277996},rateIlnBrlens{1}_mean=1.388613,rateIlnBrlens{1}_median=1.127216,rateIlnBrlens{1}_95%HPD={0.121626,3.337206},brlenIlnBrlens{2}_mean=0.078768,brlenIlnBrlens{2}_median=0.070246,brlenIlnBrlens{2}_95%HPD={0.011591,0.162798},rateIlnBrlens{2}_mean=0.839213,rateIlnBrlens{2}_median=0.661829,rateIlnBrlens{2}_95%HPD={0.073166,2.067156}]:4.823381)[&prob=1.0,prob_stddev=0.0,prob_range={1.0,1.0},prob(percent)="100",prob+-sd="100+-0",height_mean=2.84368632,height_median=2.8073055,height_95%HPD={2.13690007,3.62014936},age_mean=116.608451,age_median=116.520244,age_95%HPD={112.402898,121.071061},length_mean=0.0810951918,length_median=0.07143597,length_95%HPD={1.839642E-5,0.1817072},brlenIlnBrlens{1}_mean=0.069091,brlenIlnBrlens{1}_median=0.059061,brlenIlnBrlens{1}_95%HPD={8.0E-6,0.164503},rateIlnBrlens{1}_mean=1.091407,rateIlnBrlens{1}_median=0.814434,rateIlnBrlens{1}_95%HPD={0.025845,2.884917},brlenIlnBrlens{2}_mean=0.032132,brlenIlnBrlens{2}_median=0.021865,brlenIlnBrlens{2}_95%HPD={1.0E-6,0.096613},rateIlnBrlens{2}_mean=0.499652,rateIlnBrlens{2}_median=0.31931,rateIlnBrlens{2}_95%HPD={0.002937,1.503546}]:4.688242,(Phaneropleuron_andersoni[&prob=1.0,prob_stddev=0.0,prob_range={1.0,1.0},prob(percent)="100",prob+-sd="100+-0",height_mean=2.2911403,height_median=2.26333855,height_95%HPD={1.68517462,2.94357039},age_mean=93.9161226,age_median=94.4264174,age_95%HPD={87.4118872,99.2493455},length_mean=0.071551195,length_median=0.03857914,length_95%HPD={0.0,0.2551967},brlenIlnBrlens{1}_mean=0.029779,brlenIlnBrlens{1}_median=0.012324,brlenIlnBrlens{1}_95%HPD={0.0,0.118205},rateIlnBrlens{1}_mean=0.67046,rateIlnBrlens{1}_median=0.555954,rateIlnBrlens{1}_95%HPD={0.009238,1.352603},brlenIlnBrlens{2}_mean=0.066194,brlenIlnBrlens{2}_median=0.011738,brlenIlnBrlens{2}_95%HPD={0.0,0.263511},rateIlnBrlens{2}_mean=0.922194,rateIlnBrlens{2}_median=0.753343,rateIlnBrlens{2}_95%HPD={8.23E-4,2.498505}]:2.651347,Celsiodon[&prob=1.0,prob_stddev=0.0,prob_range={1.0,1.0},prob(percent)="100",prob+-sd="100+-0",height_mean=2.3011631,height_median=2.27191384,height_95%HPD={1.69201117,2.95250441},age_mean=94.3254621,age_median=94.9224506,age_95%HPD={87.8626918,99.2491588},length_mean=0.0615283871,length_median=0.02615631,length_95%HPD={0.0,0.2360584},brlenIlnBrlens{1}_mean=0.033083,brlenIlnBrlens{1}_median=0.008262,brlenIlnBrlens{1}_95%HPD={0.0,0.145519},rateIlnBrlens{1}_mean=0.750762,rateIlnBrlens{1}_median=0.731475,rateIlnBrlens{1}_95%HPD={0.014926,1.564494},brlenIlnBrlens{2}_mean=0.022428,brlenIlnBrlens{2}_median=0.006286,brlenIlnBrlens{2}_95%HPD={0.0,0.098582},rateIlnBrlens{2}_mean=0.653672,rateIlnBrlens{2}_median=0.566195,rateIlnBrlens{2}_95%HPD={0.002881,1.141363}]:2.155313)[&prob=1.0,prob_stddev=0.0,prob_range={1.0,1.0},prob(percent)="100",prob+-sd="100+-0",height_mean=2.36269149,height_median=2.33189019,height_95%HPD={1.74840908,3.06057757},age_mean=96.8407554,age_median=97.0777639,age_95%HPD={88.5077604,104.47581},length_mean=0.498261884,length_median=0.511767,length_95%HPD={0.1035335,0.7885717},brlenIlnBrlens{1}_mean=0.170884,brlenIlnBrlens{1}_median=0.147313,brlenIlnBrlens{1}_95%HPD={8.3E-5,0.387777},rateIlnBrlens{1}_mean=0.372934,rateIlnBrlens{1}_median=0.302354,rateIlnBrlens{1}_95%HPD={0.025962,0.872521},brlenIlnBrlens{2}_mean=0.304023,brlenIlnBrlens{2}_median=0.249731,brlenIlnBrlens{2}_95%HPD={1.3E-5,0.698939},rateIlnBrlens{2}_mean=0.665185,rateIlnBrlens{2}_median=0.501531,rateIlnBrlens{2}_95%HPD={0.02571,1.562074}]:24.13072)[&prob=0.628849487,prob_stddev=5.6561001E-4,prob_range={0.62844954,0.629249433},prob(percent)="63",prob+-sd="63+-0",height_mean=2.9497137,height_median=2.91294266,height_95%HPD={2.18935255,3.72039872},age_mean=121.277232,age_median=121.208485,age_95%HPD={117.490501,125.157816},length_mean=0.0626623406,length_median=0.05553732,length_95%HPD={0.003439095,0.1354528},brlenIlnBrlens{1}_mean=0.036947,brlenIlnBrlens{1}_median=0.026641,brlenIlnBrlens{1}_95%HPD={5.3E-5,0.105623},rateIlnBrlens{1}_mean=0.690575,rateIlnBrlens{1}_median=0.480859,rateIlnBrlens{1}_95%HPD={0.007019,1.958207},brlenIlnBrlens{2}_mean=0.181659,brlenIlnBrlens{2}_median=0.1763,brlenIlnBrlens{2}_95%HPD={5.5E-5,0.348592},rateIlnBrlens{2}_mean=3.796451,rateIlnBrlens{2}_median=2.905122,rateIlnBrlens{2}_95%HPD={0.014705,9.842907}]:7.879851,(((((Asthenorhynchus_meemannae[&prob=1.0,prob_stddev=0.0,prob_range={1.0,1.0},prob(percent)="100",prob+-sd="100+-0",height_mean=2.52099568,height_median=2.48826742,height_95%HPD={1.88054887,3.24619746},age_mean=103.330027,age_median=103.081881,age_95%HPD={99.2502138,107.950183},length_mean=0.1033572,length_median=0.09427587,length_95%HPD={0.01396186,0.2122332},brlenIlnBrlens{1}_mean=0.062601,brlenIlnBrlens{1}_median=0.054619,brlenIlnBrlens{1}_95%HPD={0.003591,0.140398},rateIlnBrlens{1}_mean=0.753646,rateIlnBrlens{1}_median=0.592485,rateIlnBrlens{1}_95%HPD={0.039578,1.895455},brlenIlnBrlens{2}_mean=0.0697,brlenIlnBrlens{2}_median=0.06287,brlenIlnBrlens{2}_95%HPD={0.00598,0.146116},rateIlnBrlens{2}_mean=0.878717,rateIlnBrlens{2}_median=0.674965,rateIlnBrlens{2}_95%HPD={0.059894,2.287192}]:4.581693,Holodipterus_gogoensis[&prob=1.0,prob_stddev=0.0,prob_range={1.0,1.0},prob(percent)="100",prob+-sd="100+-0",height_mean=2.57366712,height_median=2.54215178,height_95%HPD={1.91545154,3.29981559},age_mean=105.506324,age_median=105.804158,age_95%HPD={100.675058,109.749405},length_mean=0.0506857696,length_median=0.03526395,length_95%HPD={0.0,0.16383},brlenIlnBrlens{1}_mean=0.0219,brlenIlnBrlens{1}_median=0.014603,brlenIlnBrlens{1}_95%HPD={0.0,0.071374},rateIlnBrlens{1}_mean=0.704431,rateIlnBrlens{1}_median=0.664833,rateIlnBrlens{1}_95%HPD={0.03195,1.242425},brlenIlnBrlens{2}_mean=0.015586,brlenIlnBrlens{2}_median=0.007165,brlenIlnBrlens{2}_95%HPD={0.0,0.060163},rateIlnBrlens{2}_mean=0.610588,rateIlnBrlens{2}_median=0.533073,rateIlnBrlens{2}_95%HPD={0.005165,1.144826}]:1.859416)[&prob=1.0,prob_stddev=0.0,prob_range={1.0,1.0},prob(percent)="100",prob+-sd="100+-0",height_mean=2.62435288,height_median=2.59114773,height_95%HPD={1.9383324,3.33626176},age_mean=107.589919,age_median=107.663574,age_95%HPD={102.606943,112.361088},length_mean=0.111484756,length_median=0.1015077,length_95%HPD={0.01001521,0.2319113},brlenIlnBrlens{1}_mean=0.03951,brlenIlnBrlens{1}_median=0.033247,brlenIlnBrlens{1}_95%HPD={8.76E-4,0.093851},rateIlnBrlens{1}_mean=0.444824,rateIlnBrlens{1}_median=0.328274,rateIlnBrlens{1}_95%HPD={0.01636,1.19311},brlenIlnBrlens{2}_mean=0.142333,brlenIlnBrlens{2}_median=0.132784,brlenIlnBrlens{2}_95%HPD={0.010323,0.283565},rateIlnBrlens{2}_mean=1.711438,rateIlnBrlens{2}_median=1.280614,rateIlnBrlens{2}_95%HPD={0.058787,4.505053}]:4.454023,Xeradipterus_hatcheri[&prob=1.0,prob_stddev=0.0,prob_range={1.0,1.0},prob(percent)="100",prob+-sd="100+-0",height_mean=2.54468005,height_median=2.51247418,height_95%HPD={1.90761258,3.28131259},age_mean=104.303154,age_median=104.236828,age_95%HPD={99.2554847,108.973285},length_mean=0.191157586,length_median=0.182158,length_95%HPD={0.04756597,0.3445414},brlenIlnBrlens{1}_mean=0.154823,brlenIlnBrlens{1}_median=0.139407,brlenIlnBrlens{1}_95%HPD={0.031215,0.309264},rateIlnBrlens{1}_mean=0.948189,rateIlnBrlens{1}_median=0.789678,rateIlnBrlens{1}_95%HPD={0.142596,2.185862},brlenIlnBrlens{2}_mean=0.191418,brlenIlnBrlens{2}_median=0.175548,brlenIlnBrlens{2}_95%HPD={0.032958,0.378357},rateIlnBrlens{2}_mean=1.189085,rateIlnBrlens{2}_median=0.968527,rateIlnBrlens{2}_95%HPD={0.136858,2.833697}]:7.880769)[&prob=1.0,prob_stddev=0.0,prob_range={1.0,1.0},prob(percent)="100",prob+-sd="100+-0",height_mean=2.73583764,height_median=2.70461673,height_95%HPD={2.05812739,3.49315006},age_mean=112.189121,age_median=112.117597,age_95%HPD={106.749771,117.811639},length_mean=0.0697800062,length_median=0.05603716,length_95%HPD={1.734848E-5,0.1800762},brlenIlnBrlens{1}_mean=0.019912,brlenIlnBrlens{1}_median=0.014937,brlenIlnBrlens{1}_95%HPD={8.0E-6,0.054627},rateIlnBrlens{1}_mean=0.406123,rateIlnBrlens{1}_median=0.275364,rateIlnBrlens{1}_95%HPD={0.006123,1.184982},brlenIlnBrlens{2}_mean=0.063793,brlenIlnBrlens{2}_median=0.049884,brlenIlnBrlens{2}_95%HPD={8.0E-6,0.174635},rateIlnBrlens{2}_mean=1.284806,rateIlnBrlens{2}_median=0.81031,rateIlnBrlens{2}_95%HPD={0.004987,3.956132}]:2.970875,Robinsondipterus_longi[&prob=1.0,prob_stddev=0.0,prob_range={1.0,1.0},prob(percent)="100",prob+-sd="100+-0",height_mean=2.61111899,height_median=2.57986697,height_95%HPD={1.90850114,3.31242547},age_mean=107.03063,age_median=107.763143,age_95%HPD={101.901026,109.74987},length_mean=0.194498659,length_median=0.1865365,length_95%HPD={0.02004677,0.3758089},brlenIlnBrlens{1}_mean=0.049757,brlenIlnBrlens{1}_median=0.043538,brlenIlnBrlens{1}_95%HPD={0.0,0.109739},rateIlnBrlens{1}_mean=0.31358,rateIlnBrlens{1}_median=0.244113,rateIlnBrlens{1}_95%HPD={0.018862,0.799792},brlenIlnBrlens{2}_mean=0.033223,brlenIlnBrlens{2}_median=0.024437,brlenIlnBrlens{2}_95%HPD={0.0,0.092517},rateIlnBrlens{2}_mean=0.206116,rateIlnBrlens{2}_median=0.140221,rateIlnBrlens{2}_95%HPD={0.001064,0.6086}]:7.325329)[&prob=1.0,prob_stddev=0.0,prob_range={1.0,1.0},prob(percent)="100",prob+-sd="100+-0",height_mean=2.80561765,height_median=2.77417479,height_95%HPD={2.09590566,3.56911038},age_mean=115.059516,age_median=115.088472,age_95%HPD={109.265116,120.588865},length_mean=0.0953972235,length_median=0.07817071,length_95%HPD={5.253591E-7,0.2423279},brlenIlnBrlens{1}_mean=0.02526,brlenIlnBrlens{1}_median=0.018772,brlenIlnBrlens{1}_95%HPD={0.0,0.07093},rateIlnBrlens{1}_mean=0.39706,rateIlnBrlens{1}_median=0.26274,rateIlnBrlens{1}_95%HPD={0.007379,1.144508},brlenIlnBrlens{2}_mean=0.028837,brlenIlnBrlens{2}_median=0.01872,brlenIlnBrlens{2}_95%HPD={0.0,0.089986},rateIlnBrlens{2}_mean=0.432938,rateIlnBrlens{2}_median=0.25884,rateIlnBrlens{2}_95%HPD={0.002431,1.355914}]:3.907814,((Griphognathus_minutidens[&prob=1.0,prob_stddev=0.0,prob_range={1.0,1.0},prob(percent)="100",prob+-sd="100+-0",height_mean=2.71607122,height_median=2.68323722,height_95%HPD={2.01074187,3.44938835},age_mean=111.340855,age_median=111.056132,age_95%HPD={109.750031,113.829602},length_mean=0.0596338331,length_median=0.05775431,length_95%HPD={0.0,0.1373312},brlenIlnBrlens{1}_mean=0.037635,brlenIlnBrlens{1}_median=0.029187,brlenIlnBrlens{1}_95%HPD={0.0,0.110392},rateIlnBrlens{1}_mean=0.76373,rateIlnBrlens{1}_median=0.689141,rateIlnBrlens{1}_95%HPD={0.036891,1.692639},brlenIlnBrlens{2}_mean=0.118292,brlenIlnBrlens{2}_median=0.10846,brlenIlnBrlens{2}_95%HPD={0.0,0.305982},rateIlnBrlens{2}_mean=2.054857,rateIlnBrlens{2}_median=1.437426,rateIlnBrlens{2}_95%HPD={0.009228,5.504472}]:2.685166,((Griphognathus_sculpta[&prob=1.0,prob_stddev=0.0,prob_range={1.0,1.0},prob(percent)="100",prob+-sd="100+-0",height_mean=2.50216005,height_median=2.46932906,height_95%HPD={1.86379379,3.20347746},age_mean=102.56114,age_median=102.224259,age_95%HPD={99.2519643,106.680918},length_mean=0.0754918265,length_median=0.06707742,length_95%HPD={0.0,0.162789},brlenIlnBrlens{1}_mean=0.026159,brlenIlnBrlens{1}_median=0.02165,brlenIlnBrlens{1}_95%HPD={0.0,0.063695},rateIlnBrlens{1}_mean=0.454679,rateIlnBrlens{1}_median=0.338184,rateIlnBrlens{1}_95%HPD={0.021392,1.142061},brlenIlnBrlens{2}_mean=0.104312,brlenIlnBrlens{2}_median=0.093352,brlenIlnBrlens{2}_95%HPD={0.0,0.220341},rateIlnBrlens{2}_mean=1.915287,rateIlnBrlens{2}_median=1.367084,rateIlnBrlens{2}_95%HPD={0.098316,5.233932}]:3.489802,Griphognathus_whitei[&prob=1.0,prob_stddev=0.0,prob_range={1.0,1.0},prob(percent)="100",prob+-sd="100+-0",height_mean=2.5707787,height_median=2.53985148,height_95%HPD={1.90509059,3.27726374},age_mean=105.384773,age_median=105.483011,age_95%HPD={101.25993,109.745963},length_mean=0.00687318423,length_median=0.0,length_95%HPD={0.0,0.05455986},brlenIlnBrlens{1}_mean=0.001819,brlenIlnBrlens{1}_median=0.0,brlenIlnBrlens{1}_95%HPD={0.0,0.012752},rateIlnBrlens{1}_mean=0.914587,rateIlnBrlens{1}_median=1.0,rateIlnBrlens{1}_95%HPD={0.175528,1.0},brlenIlnBrlens{2}_mean=0.006556,brlenIlnBrlens{2}_median=0.0,brlenIlnBrlens{2}_95%HPD={0.0,0.046967},rateIlnBrlens{2}_mean=1.018916,rateIlnBrlens{2}_median=1.0,rateIlnBrlens{2}_95%HPD={0.013494,1.041924}]:0.231049)[&prob=1.0,prob_stddev=0.0,prob_range={1.0,1.0},prob(percent)="100",prob+-sd="100+-0",height_mean=2.57765188,height_median=2.54528559,height_95%HPD={1.90601972,3.27716414},age_mean=105.666,age_median=105.71406,age_95%HPD={101.786525,109.740349},length_mean=0.0921298612,length_median=0.08307958,length_95%HPD={7.796662E-5,0.1946555},brlenIlnBrlens{1}_mean=0.027651,brlenIlnBrlens{1}_median=0.021269,brlenIlnBrlens{1}_95%HPD={8.0E-6,0.07313},rateIlnBrlens{1}_mean=0.368658,rateIlnBrlens{1}_median=0.266399,rateIlnBrlens{1}_95%HPD={0.010898,1.012631},brlenIlnBrlens{2}_mean=0.253216,brlenIlnBrlens{2}_median=0.231054,brlenIlnBrlens{2}_95%HPD={5.0E-6,0.55793},rateIlnBrlens{2}_mean=3.569578,rateIlnBrlens{2}_median=2.574225,rateIlnBrlens{2}_95%HPD={0.003691,9.902708}]:3.782226,Holodipterus_elderae[&prob=1.0,prob_stddev=0.0,prob_range={1.0,1.0},prob(percent)="100",prob+-sd="100+-0",height_mean=2.53646215,height_median=2.50780623,height_95%HPD={1.90319553,3.27517276},age_mean=103.971924,age_median=103.831099,age_95%HPD={99.2506544,108.697648},length_mean=0.133319592,length_median=0.1282216,length_95%HPD={0.0,0.2603249},brlenIlnBrlens{1}_mean=0.059501,brlenIlnBrlens{1}_median=0.048006,brlenIlnBrlens{1}_95%HPD={0.0,0.15214},rateIlnBrlens{1}_mean=0.542754,rateIlnBrlens{1}_median=0.422302,rateIlnBrlens{1}_95%HPD={0.01827,1.314876},brlenIlnBrlens{2}_mean=0.301402,brlenIlnBrlens{2}_median=0.262524,brlenIlnBrlens{2}_95%HPD={0.0,0.711281},rateIlnBrlens{2}_mean=2.664045,rateIlnBrlens{2}_median=1.944021,rateIlnBrlens{2}_95%HPD={0.017851,7.032908}]:5.665188)[&prob=1.0,prob_stddev=0.0,prob_range={1.0,1.0},prob(percent)="100",prob+-sd="100+-0",height_mean=2.66978174,height_median=2.63708943,height_95%HPD={1.98045778,3.39286217},age_mean=109.464467,age_median=109.496286,age_95%HPD={104.778778,114.369575},length_mean=0.105923306,length_median=0.09799102,length_95%HPD={0.01130104,0.212857},brlenIlnBrlens{1}_mean=0.0783,brlenIlnBrlens{1}_median=0.070404,brlenIlnBrlens{1}_95%HPD={0.008463,0.167398},rateIlnBrlens{1}_mean=0.93097,rateIlnBrlens{1}_median=0.724534,rateIlnBrlens{1}_95%HPD={0.066033,2.299751},brlenIlnBrlens{2}_mean=0.187441,brlenIlnBrlens{2}_median=0.125526,brlenIlnBrlens{2}_95%HPD={3.7E-5,0.570973},rateIlnBrlens{2}_mean=1.96851,rateIlnBrlens{2}_median=1.239198,rateIlnBrlens{2}_95%HPD={0.001724,6.175612}]:4.245011)[&prob=1.0,prob_stddev=0.0,prob_range={1.0,1.0},prob(percent)="100",prob+-sd="100+-0",height_mean=2.77570505,height_median=2.74440513,height_95%HPD={2.08974466,3.54357665},age_mean=113.817282,age_median=113.741298,age_95%HPD={109.807845,117.251061},length_mean=0.0249809887,length_median=0.01819356,length_95%HPD={5.853981E-7,0.07330518},brlenIlnBrlens{1}_mean=0.014956,brlenIlnBrlens{1}_median=0.008056,brlenIlnBrlens{1}_95%HPD={0.0,0.053515},rateIlnBrlens{1}_mean=0.737617,rateIlnBrlens{1}_median=0.482092,rateIlnBrlens{1}_95%HPD={0.005533,2.233542},brlenIlnBrlens{2}_mean=0.021182,brlenIlnBrlens{2}_median=0.007461,brlenIlnBrlens{2}_95%HPD={0.0,0.089932},rateIlnBrlens{2}_mean=0.943374,rateIlnBrlens{2}_median=0.46386,rateIlnBrlens{2}_95%HPD={0.001116,3.40434}]:1.020295,(Soederberghia_groenlandica[&prob=1.0,prob_stddev=0.0,prob_range={1.0,1.0},prob(percent)="100",prob+-sd="100+-0",height_mean=2.29532349,height_median=2.26662161,height_95%HPD={1.69791916,2.96811886},age_mean=94.0711656,age_median=94.6241321,age_95%HPD={87.4667778,99.2473414},length_mean=0.157339682,length_median=0.1432254,length_95%HPD={0.0,0.3778301},brlenIlnBrlens{1}_mean=0.082836,brlenIlnBrlens{1}_median=0.07049,brlenIlnBrlens{1}_95%HPD={0.0,0.218211},rateIlnBrlens{1}_mean=0.684926,rateIlnBrlens{1}_median=0.589602,rateIlnBrlens{1}_95%HPD={0.034127,1.430808},brlenIlnBrlens{2}_mean=0.091487,brlenIlnBrlens{2}_median=0.054926,brlenIlnBrlens{2}_95%HPD={0.0,0.301264},rateIlnBrlens{2}_mean=0.691706,rateIlnBrlens{2}_median=0.544465,rateIlnBrlens{2}_95%HPD={0.00288,1.752296}]:5.583185,Rhynchodipterus_elginensis[&prob=1.0,prob_stddev=0.0,prob_range={1.0,1.0},prob(percent)="100",prob+-sd="100+-0",height_mean=2.27526378,height_median=2.24568043,height_95%HPD={1.65929927,2.91454903},age_mean=93.2583593,age_median=93.5034517,age_95%HPD={87.0633796,99.2440797},length_mean=0.175013788,length_median=0.1573418,length_95%HPD={0.0,0.3750866},brlenIlnBrlens{1}_mean=0.137454,brlenIlnBrlens{1}_median=0.124332,brlenIlnBrlens{1}_95%HPD={0.0,0.2841},rateIlnBrlens{1}_mean=1.0658,rateIlnBrlens{1}_median=0.80982,rateIlnBrlens{1}_95%HPD={0.084161,2.772069},brlenIlnBrlens{2}_mean=0.070844,brlenIlnBrlens{2}_median=0.039456,brlenIlnBrlens{2}_95%HPD={0.0,0.235644},rateIlnBrlens{2}_mean=0.457568,rateIlnBrlens{2}_median=0.271223,rateIlnBrlens{2}_95%HPD={0.001041,1.419997}]:6.703865)[&prob=0.980735902,prob_stddev=0.00197963504,prob_range={0.979336089,0.982135715},prob(percent)="98",prob+-sd="98+-0",height_mean=2.45060276,height_median=2.42345653,height_95%HPD={1.7951589,3.14157487},age_mean=100.503701,age_median=100.207317,age_95%HPD={92.2057874,109.876064},length_mean=0.347076256,length_median=0.3451308,length_95%HPD={0.1030849,0.5862598},brlenIlnBrlens{1}_mean=0.225853,brlenIlnBrlens{1}_median=0.2157,brlenIlnBrlens{1}_95%HPD={0.055444,0.427292},rateIlnBrlens{1}_mean=0.722901,rateIlnBrlens{1}_median=0.633265,rateIlnBrlens{1}_95%HPD={0.132552,1.449936},brlenIlnBrlens{2}_mean=0.189458,brlenIlnBrlens{2}_median=0.16129,brlenIlnBrlens{2}_95%HPD={2.35E-4,0.456365},rateIlnBrlens{2}_mean=0.577072,rateIlnBrlens{2}_median=0.473241,rateIlnBrlens{2}_95%HPD={0.003086,1.421287}]:14.55428)[&prob=0.971270497,prob_stddev=0.00235670838,prob_range={0.969604053,0.972936942},prob(percent)="97",prob+-sd="97+-0",height_mean=2.79859029,height_median=2.7650745,height_95%HPD={2.10353911,3.56103547},age_mean=114.840478,age_median=114.761593,age_95%HPD={110.753167,118.636802},length_mean=0.100176942,length_median=0.09338328,length_95%HPD={0.02133271,0.1916508},brlenIlnBrlens{1}_mean=0.172746,brlenIlnBrlens{1}_median=0.166374,brlenIlnBrlens{1}_95%HPD={0.061678,0.299437},rateIlnBrlens{1}_mean=2.118126,rateIlnBrlens{1}_median=1.779819,rateIlnBrlens{1}_95%HPD={0.405423,4.65022},brlenIlnBrlens{2}_mean=0.150465,brlenIlnBrlens{2}_median=0.134026,brlenIlnBrlens{2}_95%HPD={0.001566,0.331257},rateIlnBrlens{2}_mean=1.747237,rateIlnBrlens{2}_median=1.379373,rateIlnBrlens{2}_95%HPD={0.006184,4.375864}]:4.234693)[&prob=0.949140115,prob_stddev=8.48415015E-4,prob_range={0.948540195,0.949740035},prob(percent)="95",prob+-sd="95+-0",height_mean=2.89986561,height_median=2.86606723,height_95%HPD={2.1834221,3.68132163},age_mean=118.985492,age_median=118.996286,age_95%HPD={114.515256,123.465803},length_mean=0.113115558,length_median=0.1060105,length_95%HPD={0.01972211,0.2189342},brlenIlnBrlens{1}_mean=0.111654,brlenIlnBrlens{1}_median=0.104285,brlenIlnBrlens{1}_95%HPD={0.011917,0.222767},rateIlnBrlens{1}_mean=1.178985,rateIlnBrlens{1}_median=0.969458,rateIlnBrlens{1}_95%HPD={0.085296,2.701521},brlenIlnBrlens{2}_mean=0.128391,brlenIlnBrlens{2}_median=0.097237,brlenIlnBrlens{2}_95%HPD={1.17E-4,0.37084},rateIlnBrlens{2}_mean=1.414015,rateIlnBrlens{2}_median=0.885993,rateIlnBrlens{2}_95%HPD={0.007103,4.642236}]:4.83732,Melanognathus_canadensis[&prob=1.0,prob_stddev=0.0,prob_range={1.0,1.0},prob(percent)="100",prob+-sd="100+-0",height_mean=2.97677347,height_median=2.93865037,height_95%HPD={2.23430614,3.81804705},age_mean=122.017762,age_median=121.451202,age_95%HPD={120.350439,125.601194},length_mean=0.0609690467,length_median=0.05523815,length_95%HPD={0.0,0.1425868},brlenIlnBrlens{1}_mean=0.079791,brlenIlnBrlens{1}_median=0.069105,brlenIlnBrlens{1}_95%HPD={0.0,0.199454},rateIlnBrlens{1}_mean=1.557574,rateIlnBrlens{1}_median=1.11526,rateIlnBrlens{1}_95%HPD={0.062866,3.942066},brlenIlnBrlens{2}_mean=0.100601,brlenIlnBrlens{2}_median=0.075261,brlenIlnBrlens{2}_95%HPD={0.0,0.308564},rateIlnBrlens{2}_mean=1.779349,rateIlnBrlens{2}_median=1.239007,rateIlnBrlens{2}_95%HPD={0.009962,4.790348}]:2.382403)[&prob=0.815757899,prob_stddev=0.0156485436,prob_range={0.804692708,0.82682309},prob(percent)="82",prob+-sd="82+-2",height_mean=2.99899268,height_median=2.96121717,height_95%HPD={2.25076006,3.78423887},age_mean=124.003365,age_median=123.833606,age_95%HPD={120.930438,127.399844},length_mean=0.0587186829,length_median=0.05349865,length_95%HPD={0.008404307,0.116715},brlenIlnBrlens{1}_mean=0.041372,brlenIlnBrlens{1}_median=0.032582,brlenIlnBrlens{1}_95%HPD={5.16E-4,0.107532},rateIlnBrlens{1}_mean=0.803892,rateIlnBrlens{1}_median=0.605256,rateIlnBrlens{1}_95%HPD={0.010675,2.155031},brlenIlnBrlens{2}_mean=0.291911,brlenIlnBrlens{2}_median=0.275469,brlenIlnBrlens{2}_95%HPD={0.093956,0.541062},rateIlnBrlens{2}_mean=6.484416,rateIlnBrlens{2}_median=5.182785,rateIlnBrlens{2}_95%HPD={0.694897,15.564371}]:5.254731,Chirodipterus_australis[&prob=1.0,prob_stddev=0.0,prob_range={1.0,1.0},prob(percent)="100",prob+-sd="100+-0",height_mean=2.56596237,height_median=2.53462994,height_95%HPD={1.88758156,3.26108503},age_mean=105.188058,age_median=105.460186,age_95%HPD={100.145319,109.745986},length_mean=0.168268949,length_median=0.144715,length_95%HPD={0.0,0.3966601},brlenIlnBrlens{1}_mean=0.073423,brlenIlnBrlens{1}_median=0.067457,brlenIlnBrlens{1}_95%HPD={0.0,0.156946},rateIlnBrlens{1}_mean=0.617739,rateIlnBrlens{1}_median=0.470403,rateIlnBrlens{1}_95%HPD={0.021686,1.559304},brlenIlnBrlens{2}_mean=0.066272,brlenIlnBrlens{2}_median=0.05694,brlenIlnBrlens{2}_95%HPD={0.0,0.157823},rateIlnBrlens{2}_mean=0.53412,rateIlnBrlens{2}_median=0.398914,rateIlnBrlens{2}_95%HPD={0.009484,1.32356}]:23.62815,(Dipterus_valenciennesi[&prob=1.0,prob_stddev=0.0,prob_range={1.0,1.0},prob(percent)="100",prob+-sd="100+-0",height_mean=2.73531836,height_median=2.7007015,height_95%HPD={2.02810697,3.47767981},age_mean=112.122892,age_median=112.067554,age_95%HPD={109.75007,114.434539},length_mean=0.132509708,length_median=0.120038,length_95%HPD={0.01489359,0.2764775},brlenIlnBrlens{1}_mean=0.07814,brlenIlnBrlens{1}_median=0.073067,brlenIlnBrlens{1}_95%HPD={0.015586,0.155255},rateIlnBrlens{1}_mean=0.751965,rateIlnBrlens{1}_median=0.606568,rateIlnBrlens{1}_95%HPD={0.104785,1.747501},brlenIlnBrlens{2}_mean=0.093204,brlenIlnBrlens{2}_median=0.084074,brlenIlnBrlens{2}_95%HPD={0.0,0.208955},rateIlnBrlens{2}_mean=0.854787,rateIlnBrlens{2}_median=0.662289,rateIlnBrlens{2}_95%HPD={0.010981,2.218352}]:4.718955,Pillararhynchus_longi[&prob=1.0,prob_stddev=0.0,prob_range={1.0,1.0},prob(percent)="100",prob+-sd="100+-0",height_mean=2.57415283,height_median=2.5417222,height_95%HPD={1.9223922,3.31032448},age_mean=105.51655,age_median=105.918464,age_95%HPD={100.280192,109.749736},length_mean=0.262342449,length_median=0.2536321,length_95%HPD={0.06337675,0.4806848},brlenIlnBrlens{1}_mean=0.095246,brlenIlnBrlens{1}_median=0.090552,brlenIlnBrlens{1}_95%HPD={0.0,0.177098},rateIlnBrlens{1}_mean=0.416463,rateIlnBrlens{1}_median=0.357581,rateIlnBrlens{1}_95%HPD={0.051684,0.938701},brlenIlnBrlens{2}_mean=0.287982,brlenIlnBrlens{2}_median=0.279373,brlenIlnBrlens{2}_95%HPD={0.104589,0.52678},rateIlnBrlens{2}_mean=1.298161,rateIlnBrlens{2}_median=1.099212,rateIlnBrlens{2}_95%HPD={0.293788,2.851443}]:10.86804)[&prob=0.580189308,prob_stddev=0.00791854014,prob_range={0.574590055,0.585788562},prob(percent)="58",prob+-sd="58+-1",height_mean=2.84102956,height_median=2.80737226,height_95%HPD={2.10678116,3.5861817},age_mean=116.999528,age_median=116.786508,age_95%HPD={111.976822,122.522302},length_mean=0.100463385,length_median=0.08541989,length_95%HPD={5.550316E-7,0.2363886},brlenIlnBrlens{1}_mean=0.040948,brlenIlnBrlens{1}_median=0.0333,brlenIlnBrlens{1}_95%HPD={0.0,0.104974},rateIlnBrlens{1}_mean=0.550299,rateIlnBrlens{1}_median=0.388738,rateIlnBrlens{1}_95%HPD={0.010233,1.521025},brlenIlnBrlens{2}_mean=0.061053,brlenIlnBrlens{2}_median=0.048264,brlenIlnBrlens{2}_95%HPD={0.0,0.163977},rateIlnBrlens{2}_mean=0.817437,rateIlnBrlens{2}_median=0.534546,rateIlnBrlens{2}_95%HPD={0.004436,2.450542}]:12.30183,Chirodipterus_wildungensis[&prob=1.0,prob_stddev=0.0,prob_range={1.0,1.0},prob(percent)="100",prob+-sd="100+-0",height_mean=2.5371231,height_median=2.50679376,height_95%HPD={1.87129553,3.23917901},age_mean=103.999181,age_median=103.731108,age_95%HPD={99.2517739,109.012167},length_mean=0.196734107,length_median=0.1753376,length_95%HPD={0.0,0.415197},brlenIlnBrlens{1}_mean=0.139945,brlenIlnBrlens{1}_median=0.124965,brlenIlnBrlens{1}_95%HPD={0.0,0.298458},rateIlnBrlens{1}_mean=0.896357,rateIlnBrlens{1}_median=0.706874,rateIlnBrlens{1}_95%HPD={0.068404,2.217358},brlenIlnBrlens{2}_mean=0.194535,brlenIlnBrlens{2}_median=0.164356,brlenIlnBrlens{2}_95%HPD={0.0,0.447969},rateIlnBrlens{2}_mean=1.274647,rateIlnBrlens{2}_median=0.945017,rateIlnBrlens{2}_95%HPD={0.042709,3.352316}]:25.35723,Chirodipterus_liangchengi[&prob=1.0,prob_stddev=0.0,prob_range={1.0,1.0},prob(percent)="100",prob+-sd="100+-0",height_mean=2.59654658,height_median=2.56380528,height_95%HPD={1.9225497,3.314643},age_mean=106.436157,age_median=107.050094,age_95%HPD={101.118843,109.749797},length_mean=0.09413043,length_median=0.06731925,length_95%HPD={0.0,0.2984266},brlenIlnBrlens{1}_mean=0.029375,brlenIlnBrlens{1}_median=0.017819,brlenIlnBrlens{1}_95%HPD={0.0,0.102021},rateIlnBrlens{1}_mean=0.568739,rateIlnBrlens{1}_median=0.426018,rateIlnBrlens{1}_95%HPD={0.026263,1.0},brlenIlnBrlens{2}_mean=0.027086,brlenIlnBrlens{2}_median=0.013454,brlenIlnBrlens{2}_95%HPD={0.0,0.100107},rateIlnBrlens{2}_mean=0.556745,rateIlnBrlens{2}_median=0.388075,rateIlnBrlens{2}_95%HPD={0.00405,1.0}]:22.03824,(Gogodipterus_paddyensis[&prob=1.0,prob_stddev=0.0,prob_range={1.0,1.0},prob(percent)="100",prob+-sd="100+-0",height_mean=2.58487665,height_median=2.55462633,height_95%HPD={1.92698643,3.31406575},age_mean=105.961006,age_median=106.467333,age_95%HPD={100.749546,109.749872},length_mean=0.0424132394,length_median=0.006863808,length_95%HPD={0.0,0.1840643},brlenIlnBrlens{1}_mean=0.018911,brlenIlnBrlens{1}_median=0.002167,brlenIlnBrlens{1}_95%HPD={0.0,0.090035},rateIlnBrlens{1}_mean=0.762583,rateIlnBrlens{1}_median=1.0,rateIlnBrlens{1}_95%HPD={0.021409,1.232567},brlenIlnBrlens{2}_mean=0.010405,brlenIlnBrlens{2}_median=0.001109,brlenIlnBrlens{2}_95%HPD={0.0,0.04811},rateIlnBrlens{2}_mean=0.64942,rateIlnBrlens{2}_median=0.861097,rateIlnBrlens{2}_95%HPD={0.020779,1.0}]:4.734861,Iowadipterus_halli[&prob=1.0,prob_stddev=0.0,prob_range={1.0,1.0},prob(percent)="100",prob+-sd="100+-0",height_mean=2.63454596,height_median=2.60143564,height_95%HPD={1.95361083,3.40456318},age_mean=108.00327,age_median=108.20937,age_95%HPD={100.910957,114.749561},length_mean=0.0938896155,length_median=0.02089101,length_95%HPD={0.0,0.4519748},brlenIlnBrlens{1}_mean=0.035618,brlenIlnBrlens{1}_median=0.007123,brlenIlnBrlens{1}_95%HPD={0.0,0.165709},rateIlnBrlens{1}_mean=0.710491,rateIlnBrlens{1}_median=0.757734,rateIlnBrlens{1}_95%HPD={0.022804,1.15909},brlenIlnBrlens{2}_mean=0.030806,brlenIlnBrlens{2}_median=0.003448,brlenIlnBrlens{2}_95%HPD={0.0,0.149725},rateIlnBrlens{2}_mean=0.639637,rateIlnBrlens{2}_median=0.608815,rateIlnBrlens{2}_95%HPD={0.008603,1.0}]:2.992825,Oervigia_nordica[&prob=1.0,prob_stddev=0.0,prob_range={1.0,1.0},prob(percent)="100",prob+-sd="100+-0",height_mean=2.29050476,height_median=2.26091949,height_95%HPD={1.67599149,2.9531013},age_mean=93.8773275,age_median=94.422861,age_95%HPD={87.3276885,99.2483779},length_mean=0.334535647,length_median=0.3138695,length_95%HPD={0.06930793,0.6234083},brlenIlnBrlens{1}_mean=0.220661,brlenIlnBrlens{1}_median=0.195851,brlenIlnBrlens{1}_95%HPD={0.022511,0.461885},rateIlnBrlens{1}_mean=0.773698,rateIlnBrlens{1}_median=0.621048,rateIlnBrlens{1}_95%HPD={0.059246,1.810485},brlenIlnBrlens{2}_mean=0.464465,brlenIlnBrlens{2}_median=0.292124,brlenIlnBrlens{2}_95%HPD={0.0,1.349589},rateIlnBrlens{2}_mean=1.512944,rateIlnBrlens{2}_median=0.956502,rateIlnBrlens{2}_95%HPD={0.004724,4.551981}]:16.77933,Palaeodaphus_insignis[&prob=1.0,prob_stddev=0.0,prob_range={1.0,1.0},prob(percent)="100",prob+-sd="100+-0",height_mean=2.57192272,height_median=2.54103146,height_95%HPD={1.90335321,3.29172735},age_mean=105.425972,age_median=105.767956,age_95%HPD={100.361407,109.7494},length_mean=0.0509367349,length_median=0.01460588,length_95%HPD={0.0,0.2063936},brlenIlnBrlens{1}_mean=0.035988,brlenIlnBrlens{1}_median=0.004775,brlenIlnBrlens{1}_95%HPD={0.0,0.16414},rateIlnBrlens{1}_mean=0.848945,rateIlnBrlens{1}_median=1.0,rateIlnBrlens{1}_95%HPD={0.010174,1.774376},brlenIlnBrlens{2}_mean=0.016678,brlenIlnBrlens{2}_median=0.002424,brlenIlnBrlens{2}_95%HPD={0.0,0.075521},rateIlnBrlens{2}_mean=0.656037,rateIlnBrlens{2}_median=0.692545,rateIlnBrlens{2}_95%HPD={0.002927,1.0}]:5.434238)[&prob=0.565791228,prob_stddev=0.0147058603,prob_range={0.555392614,0.576189841},prob(percent)="57",prob+-sd="57+-1",height_mean=2.70222952,height_median=2.66534583,height_95%HPD={2.02217601,3.47075079},age_mean=111.734812,age_median=111.202195,age_95%HPD={104.506363,119.618351},length_mean=0.347915994,length_median=0.361505,length_95%HPD={0.0434674,0.575234},brlenIlnBrlens{1}_mean=0.121724,brlenIlnBrlens{1}_median=0.111287,brlenIlnBrlens{1}_95%HPD={0.006413,0.255325},rateIlnBrlens{1}_mean=0.431644,rateIlnBrlens{1}_median=0.325848,rateIlnBrlens{1}_95%HPD={0.025105,1.127856},brlenIlnBrlens{2}_mean=0.08538,brlenIlnBrlens{2}_median=0.070464,brlenIlnBrlens{2}_95%HPD={8.2E-5,0.210639},rateIlnBrlens{2}_mean=0.356873,rateIlnBrlens{2}_median=0.203058,rateIlnBrlens{2}_95%HPD={0.001723,1.174814}]:17.88614,Sorbitorhynchus_deleaskitus[&prob=1.0,prob_stddev=0.0,prob_range={1.0,1.0},prob(percent)="100",prob+-sd="100+-0",height_mean=3.02447756,height_median=2.98450605,height_95%HPD={2.25577618,3.88870325},age_mean=123.95899,age_median=123.050995,age_95%HPD={120.350058,129.962141},length_mean=0.0771476482,length_median=0.07248333,length_95%HPD={0.0,0.1789558},brlenIlnBrlens{1}_mean=0.051126,brlenIlnBrlens{1}_median=0.03654,brlenIlnBrlens{1}_95%HPD={0.0,0.155783},rateIlnBrlens{1}_mean=0.868586,rateIlnBrlens{1}_median=0.715006,rateIlnBrlens{1}_95%HPD={0.010734,2.388724},brlenIlnBrlens{2}_mean=0.189586,brlenIlnBrlens{2}_median=0.191326,brlenIlnBrlens{2}_95%HPD={0.0,0.397917},rateIlnBrlens{2}_mean=2.822616,rateIlnBrlens{2}_median=2.123759,rateIlnBrlens{2}_95%HPD={0.371573,7.327954}]:6.037342,Harajicadipterus_youngi[&prob=1.0,prob_stddev=0.0,prob_range={1.0,1.0},prob(percent)="100",prob+-sd="100+-0",height_mean=2.63709773,height_median=2.60718064,height_95%HPD={1.94211453,3.40978805},age_mean=108.083092,age_median=108.489857,age_95%HPD={100.666788,114.748427},length_mean=0.258078739,length_median=0.2475045,length_95%HPD={0.0,0.4860661},brlenIlnBrlens{1}_mean=0.302113,brlenIlnBrlens{1}_median=0.27997,brlenIlnBrlens{1}_95%HPD={0.0,0.59645},rateIlnBrlens{1}_mean=1.44779,rateIlnBrlens{1}_median=1.142289,rateIlnBrlens{1}_95%HPD={0.145078,3.540673},brlenIlnBrlens{2}_mean=0.088328,brlenIlnBrlens{2}_median=0.068211,brlenIlnBrlens{2}_95%HPD={0.0,0.235498},rateIlnBrlens{2}_mean=0.412595,rateIlnBrlens{2}_median=0.291476,rateIlnBrlens{2}_95%HPD={0.006795,1.119699}]:20.59848,Sinodipterus_beibei[&prob=1.0,prob_stddev=0.0,prob_range={1.0,1.0},prob(percent)="100",prob+-sd="100+-0",height_mean=2.87645116,height_median=2.84118398,height_95%HPD={2.14008246,3.66864419},age_mean=117.902782,age_median=118.067478,age_95%HPD={115.15677,120.349259},length_mean=0.0635491611,length_median=0.05197024,length_95%HPD={0.0,0.1864335},brlenIlnBrlens{1}_mean=0.02988,brlenIlnBrlens{1}_median=0.018806,brlenIlnBrlens{1}_95%HPD={0.0,0.102844},rateIlnBrlens{1}_mean=0.698071,rateIlnBrlens{1}_median=0.653921,rateIlnBrlens{1}_95%HPD={0.020233,1.296369},brlenIlnBrlens{2}_mean=0.022537,brlenIlnBrlens{2}_median=0.009988,brlenIlnBrlens{2}_95%HPD={0.0,0.088767},rateIlnBrlens{2}_mean=0.58925,rateIlnBrlens{2}_median=0.46003,rateIlnBrlens{2}_95%HPD={0.002319,1.086064}]:11.02086)[&prob=0.87754966,prob_stddev=0.020833302,prob_range={0.862818291,0.892281029},prob(percent)="88",prob+-sd="88+-2",height_mean=3.14739282,height_median=3.10991046,height_95%HPD={2.39503751,4.02135475},age_mean=129.147849,age_median=129.088337,age_95%HPD={125.843131,132.752946},length_mean=0.0540116464,length_median=0.04887769,length_95%HPD={0.004924563,0.1121185},brlenIlnBrlens{1}_mean=0.043619,brlenIlnBrlens{1}_median=0.029339,brlenIlnBrlens{1}_95%HPD={5.9E-5,0.134346},rateIlnBrlens{1}_mean=0.878472,rateIlnBrlens{1}_median=0.598602,rateIlnBrlens{1}_95%HPD={0.007686,2.567039},brlenIlnBrlens{2}_mean=0.390186,brlenIlnBrlens{2}_median=0.318376,brlenIlnBrlens{2}_95%HPD={4.6E-5,0.949309},rateIlnBrlens{2}_mean=9.118172,rateIlnBrlens{2}_median=6.699613,rateIlnBrlens{2}_95%HPD={0.027257,24.170932}]:2.181601,Jessenia_concentrica[&prob=1.0,prob_stddev=0.0,prob_range={1.0,1.0},prob(percent)="100",prob+-sd="100+-0",height_mean=3.03577958,height_median=2.99846418,height_95%HPD={2.25761231,3.88095882},age_mean=124.450461,age_median=124.103316,age_95%HPD={120.350105,129.354697},length_mean=0.158798547,length_median=0.1552975,length_95%HPD={0.03995251,0.2892233},brlenIlnBrlens{1}_mean=0.298372,brlenIlnBrlens{1}_median=0.271311,brlenIlnBrlens{1}_95%HPD={0.060619,0.607682},rateIlnBrlens{1}_mean=2.226991,rateIlnBrlens{1}_median=1.816176,rateIlnBrlens{1}_95%HPD={0.264727,5.185029},brlenIlnBrlens{2}_mean=0.121115,brlenIlnBrlens{2}_median=0.08522,brlenIlnBrlens{2}_95%HPD={0.0,0.361395},rateIlnBrlens{2}_mean=0.876421,rateIlnBrlens{2}_median=0.562002,rateIlnBrlens{2}_95%HPD={0.00247,2.70765}]:7.166622)[&prob=1.0,prob_stddev=0.0,prob_range={1.0,1.0},prob(percent)="100",prob+-sd="100+-0",height_mean=3.20239842,height_median=3.16137197,height_95%HPD={2.41763387,4.07748399},age_mean=131.332109,age_median=131.269938,age_95%HPD={127.871219,135.106137},length_mean=0.0258828635,length_median=0.02032883,length_95%HPD={6.77906E-7,0.06927767},brlenIlnBrlens{1}_mean=0.037635,brlenIlnBrlens{1}_median=0.018015,brlenIlnBrlens{1}_95%HPD={0.0,0.138932},rateIlnBrlens{1}_mean=1.504099,rateIlnBrlens{1}_median=0.90793,rateIlnBrlens{1}_95%HPD={0.013428,4.786867},brlenIlnBrlens{2}_mean=0.01961,brlenIlnBrlens{2}_median=0.007288,brlenIlnBrlens{2}_95%HPD={0.0,0.08192},rateIlnBrlens{2}_mean=0.857743,rateIlnBrlens{2}_median=0.406803,rateIlnBrlens{2}_95%HPD={0.001656,3.020627}]:1.063566,Amadeodipterus_kencampbelli[&prob=1.0,prob_stddev=0.0,prob_range={1.0,1.0},prob(percent)="100",prob+-sd="100+-0",height_mean=3.06618827,height_median=3.02992879,height_95%HPD={2.27882877,3.95483705},age_mean=125.690236,age_median=126.256916,age_95%HPD={116.5014,133.032351},length_mean=0.162093013,length_median=0.1427991,length_95%HPD={0.0,0.3600242},brlenIlnBrlens{1}_mean=0.150527,brlenIlnBrlens{1}_median=0.131104,brlenIlnBrlens{1}_95%HPD={0.0,0.343614},rateIlnBrlens{1}_mean=1.234737,rateIlnBrlens{1}_median=0.956601,rateIlnBrlens{1}_95%HPD={0.074613,3.192166},brlenIlnBrlens{2}_mean=0.085786,brlenIlnBrlens{2}_median=0.040787,brlenIlnBrlens{2}_95%HPD={0.0,0.29976},rateIlnBrlens{2}_mean=0.588984,rateIlnBrlens{2}_median=0.324542,rateIlnBrlens{2}_95%HPD={0.001983,1.864488}]:6.076587)[&prob=1.0,prob_stddev=0.0,prob_range={1.0,1.0},prob(percent)="100",prob+-sd="100+-0",height_mean=3.22828128,height_median=3.1886771,height_95%HPD={2.4307587,4.10284129},age_mean=132.395276,age_median=132.333504,age_95%HPD={128.868927,136.17348},length_mean=0.0326390799,length_median=0.02811981,length_95%HPD={8.679596E-8,0.07764178},brlenIlnBrlens{1}_mean=0.064824,brlenIlnBrlens{1}_median=0.049249,brlenIlnBrlens{1}_95%HPD={0.0,0.182302},rateIlnBrlens{1}_mean=2.244105,rateIlnBrlens{1}_median=1.584159,rateIlnBrlens{1}_95%HPD={0.008736,6.493072},brlenIlnBrlens{2}_mean=0.021822,brlenIlnBrlens{2}_median=0.009681,brlenIlnBrlens{2}_95%HPD={0.0,0.083232},rateIlnBrlens{2}_mean=0.738262,rateIlnBrlens{2}_median=0.382154,rateIlnBrlens{2}_95%HPD={0.001821,2.596009}]:1.325678,Stomiahykus_thlaodus[&prob=1.0,prob_stddev=0.0,prob_range={1.0,1.0},prob(percent)="100",prob+-sd="100+-0",height_mean=2.87922139,height_median=2.84292476,height_95%HPD={2.14304894,3.67582445},age_mean=118.021713,age_median=118.240798,age_95%HPD={115.216717,120.344679},length_mean=0.381698971,length_median=0.3757564,length_95%HPD={0.2497124,0.5219868},brlenIlnBrlens{1}_mean=0.106017,brlenIlnBrlens{1}_median=0.094547,brlenIlnBrlens{1}_95%HPD={0.01188,0.223254},rateIlnBrlens{1}_mean=0.285565,rateIlnBrlens{1}_median=0.250527,rateIlnBrlens{1}_95%HPD={0.032192,0.616702},brlenIlnBrlens{2}_mean=0.225329,brlenIlnBrlens{2}_median=0.197889,brlenIlnBrlens{2}_95%HPD={0.01111,0.482635},rateIlnBrlens{2}_mean=0.609564,rateIlnBrlens{2}_median=0.52741,rateIlnBrlens{2}_95%HPD={0.037068,1.345558}]:15.41838)[&prob=1.0,prob_stddev=0.0,prob_range={1.0,1.0},prob(percent)="100",prob+-sd="100+-0",height_mean=3.26092036,height_median=3.22172744,height_95%HPD={2.44525202,4.13316361},age_mean=133.732569,age_median=133.659182,age_95%HPD={130.244504,137.303437},length_mean=0.0261650132,length_median=0.02030537,length_95%HPD={2.063541E-7,0.06997009},brlenIlnBrlens{1}_mean=0.018288,brlenIlnBrlens{1}_median=0.010455,brlenIlnBrlens{1}_95%HPD={0.0,0.063033},rateIlnBrlens{1}_mean=0.830381,rateIlnBrlens{1}_median=0.54266,rateIlnBrlens{1}_95%HPD={0.006698,2.485146},brlenIlnBrlens{2}_mean=0.03577,brlenIlnBrlens{2}_median=0.013763,brlenIlnBrlens{2}_95%HPD={0.0,0.145308},rateIlnBrlens{2}_mean=1.501516,rateIlnBrlens{2}_median=0.712962,rateIlnBrlens{2}_95%HPD={0.002114,5.408717}]:0.922285,Tarachomylax_oepiki[&prob=1.0,prob_stddev=0.0,prob_range={1.0,1.0},prob(percent)="100",prob+-sd="100+-0",height_mean=3.17230075,height_median=3.13427651,height_95%HPD={2.34565221,4.0800435},age_mean=130.003308,age_median=130.830841,age_95%HPD={122.635825,134.649869},length_mean=0.114784625,length_median=0.102468,length_95%HPD={0.0,0.3005496},brlenIlnBrlens{1}_mean=0.045922,brlenIlnBrlens{1}_median=0.038484,brlenIlnBrlens{1}_95%HPD={0.0,0.129864},rateIlnBrlens{1}_mean=0.634132,rateIlnBrlens{1}_median=0.54074,rateIlnBrlens{1}_95%HPD={0.015997,1.201352},brlenIlnBrlens{2}_mean=0.134368,brlenIlnBrlens{2}_median=0.106424,brlenIlnBrlens{2}_95%HPD={0.0,0.393404},rateIlnBrlens{2}_mean=1.371566,rateIlnBrlens{2}_median=1.0,rateIlnBrlens{2}_95%HPD={0.01175,3.7101}]:3.750626)[&prob=1.0,prob_stddev=0.0,prob_range={1.0,1.0},prob(percent)="100",prob+-sd="100+-0",height_mean=3.28708538,height_median=3.24718305,height_95%HPD={2.47500328,4.18261337},age_mean=134.796907,age_median=134.581467,age_95%HPD={131.672337,138.248391},length_mean=0.0784573162,length_median=0.07357639,length_95%HPD={0.01622373,0.1514131},brlenIlnBrlens{1}_mean=0.107175,brlenIlnBrlens{1}_median=0.098986,brlenIlnBrlens{1}_95%HPD={0.018143,0.20529},rateIlnBrlens{1}_mean=1.659362,rateIlnBrlens{1}_median=1.362629,rateIlnBrlens{1}_95%HPD={0.203676,3.766396},brlenIlnBrlens{2}_mean=0.294205,brlenIlnBrlens{2}_median=0.265815,brlenIlnBrlens{2}_95%HPD={2.89E-4,0.681731},rateIlnBrlens{2}_mean=4.154028,rateIlnBrlens{2}_median=3.414777,rateIlnBrlens{2}_95%HPD={0.003113,10.425271}]:3.420027,((Archaeonectes_pertusus[&prob=1.0,prob_stddev=0.0,prob_range={1.0,1.0},prob(percent)="100",prob+-sd="100+-0",height_mean=2.74181341,height_median=2.70761846,height_95%HPD={2.02185122,3.49011208},age_mean=112.388227,age_median=112.447642,age_95%HPD={110.080097,114.749786},length_mean=0.0344812933,length_median=0.01576937,length_95%HPD={0.0,0.1302628},brlenIlnBrlens{1}_mean=0.024021,brlenIlnBrlens{1}_median=0.006545,brlenIlnBrlens{1}_95%HPD={0.0,0.105937},rateIlnBrlens{1}_mean=0.862361,rateIlnBrlens{1}_median=0.987588,rateIlnBrlens{1}_95%HPD={0.012368,1.851656},brlenIlnBrlens{2}_mean=0.015913,brlenIlnBrlens{2}_median=0.003536,brlenIlnBrlens{2}_95%HPD={0.0,0.070845},rateIlnBrlens{2}_mean=0.722194,rateIlnBrlens{2}_median=0.677798,rateIlnBrlens{2}_95%HPD={0.001668,1.56253}]:1.255125,Chirodipterus_onawayensis[&prob=1.0,prob_stddev=0.0,prob_range={1.0,1.0},prob(percent)="100",prob+-sd="100+-0",height_mean=2.74303493,height_median=2.71023427,height_95%HPD={2.02420461,3.47911481},age_mean=112.439219,age_median=112.526036,age_95%HPD={110.101301,114.749096},length_mean=0.0332597785,length_median=0.01286918,length_95%HPD={0.0,0.1279813},brlenIlnBrlens{1}_mean=0.022571,brlenIlnBrlens{1}_median=0.005135,brlenIlnBrlens{1}_95%HPD={0.0,0.102197},rateIlnBrlens{1}_mean=0.852517,rateIlnBrlens{1}_median=1.0,rateIlnBrlens{1}_95%HPD={0.020946,1.777123},brlenIlnBrlens{2}_mean=0.014594,brlenIlnBrlens{2}_median=0.002889,brlenIlnBrlens{2}_95%HPD={0.0,0.067979},rateIlnBrlens{2}_mean=0.728207,rateIlnBrlens{2}_median=0.738042,rateIlnBrlens{2}_95%HPD={0.002965,1.4493}]:1.176731)[&prob=1.0,prob_stddev=0.0,prob_range={1.0,1.0},prob(percent)="100",prob+-sd="100+-0",height_mean=2.77629471,height_median=2.74188228,height_95%HPD={2.06380809,3.54891287},age_mean=113.797378,age_median=113.702767,age_95%HPD={110.0648,117.649497},length_mean=0.335933474,length_median=0.3302527,length_95%HPD={0.1427691,0.531349},brlenIlnBrlens{1}_mean=0.269478,brlenIlnBrlens{1}_median=0.240859,brlenIlnBrlens{1}_95%HPD={0.021018,0.572817},rateIlnBrlens{1}_mean=0.857916,rateIlnBrlens{1}_median=0.730546,rateIlnBrlens{1}_95%HPD={0.070032,1.909696},brlenIlnBrlens{2}_mean=0.13874,brlenIlnBrlens{2}_median=0.113744,brlenIlnBrlens{2}_95%HPD={0.002272,0.332846},rateIlnBrlens{2}_mean=0.436965,rateIlnBrlens{2}_median=0.346943,rateIlnBrlens{2}_95%HPD={0.013404,1.085703}]:18.45375,Dipnorhynchus_cathlesae[&prob=1.0,prob_stddev=0.0,prob_range={1.0,1.0},prob(percent)="100",prob+-sd="100+-0",height_mean=3.11323246,height_median=3.08067304,height_95%HPD={2.30993384,4.00556015},age_mean=127.612804,age_median=127.682022,age_95%HPD={120.607673,134.165492},length_mean=0.0477891265,length_median=0.01351621,length_95%HPD={0.0,0.1827294},brlenIlnBrlens{1}_mean=0.028997,brlenIlnBrlens{1}_median=0.003187,brlenIlnBrlens{1}_95%HPD={0.0,0.134075},rateIlnBrlens{1}_mean=0.813433,rateIlnBrlens{1}_median=1.0,rateIlnBrlens{1}_95%HPD={0.017033,1.413939},brlenIlnBrlens{2}_mean=0.034746,brlenIlnBrlens{2}_median=0.003875,brlenIlnBrlens{2}_95%HPD={0.0,0.148734},rateIlnBrlens{2}_mean=0.973709,rateIlnBrlens{2}_median=1.0,rateIlnBrlens{2}_95%HPD={0.009399,2.138323}]:4.474491,Dipnorhynchus_kiandrensis[&prob=1.0,prob_stddev=0.0,prob_range={1.0,1.0},prob(percent)="100",prob+-sd="100+-0",height_mean=3.12131773,height_median=3.08062828,height_95%HPD={2.31900578,3.99873017},age_mean=127.958608,age_median=128.209934,age_95%HPD={121.298355,134.430387},length_mean=0.029982209,length_median=0.0,length_95%HPD={0.0,0.1421722},brlenIlnBrlens{1}_mean=0.011367,brlenIlnBrlens{1}_median=0.0,brlenIlnBrlens{1}_95%HPD={0.0,0.054931},rateIlnBrlens{1}_mean=0.793431,rateIlnBrlens{1}_median=1.0,rateIlnBrlens{1}_95%HPD={0.051268,1.0},brlenIlnBrlens{2}_mean=0.015636,brlenIlnBrlens{2}_median=0.0,brlenIlnBrlens{2}_95%HPD={0.0,0.079183},rateIlnBrlens{2}_mean=0.830926,rateIlnBrlens{2}_median=1.0,rateIlnBrlens{2}_95%HPD={0.004786,1.20562}]:3.946579,Dipnorhynchus_kurikae[&prob=1.0,prob_stddev=0.0,prob_range={1.0,1.0},prob(percent)="100",prob+-sd="100+-0",height_mean=3.07287322,height_median=3.02981075,height_95%HPD={2.26217227,3.93564411},age_mean=125.958048,age_median=125.612716,age_95%HPD={120.350162,132.30828},length_mean=0.0605215785,length_median=0.04522216,length_95%HPD={0.0,0.1869452},brlenIlnBrlens{1}_mean=0.038699,brlenIlnBrlens{1}_median=0.024752,brlenIlnBrlens{1}_95%HPD={0.0,0.129219},rateIlnBrlens{1}_mean=0.863496,rateIlnBrlens{1}_median=0.97893,rateIlnBrlens{1}_95%HPD={0.04729,1.740555},brlenIlnBrlens{2}_mean=0.019495,brlenIlnBrlens{2}_median=0.007439,brlenIlnBrlens{2}_95%HPD={0.0,0.080401},rateIlnBrlens{2}_mean=0.590155,rateIlnBrlens{2}_median=0.474474,rateIlnBrlens{2}_95%HPD={0.012389,1.0}]:6.543797)[&prob=1.0,prob_stddev=0.0,prob_range={1.0,1.0},prob(percent)="100",prob+-sd="100+-0",height_mean=3.21580111,height_median=3.17556892,height_95%HPD={2.39861928,4.10066653},age_mean=131.833703,age_median=132.156513,age_95%HPD={126.652561,136.31915},length_mean=0.149741586,length_median=0.1409383,length_95%HPD={0.03563098,0.2821405},brlenIlnBrlens{1}_mean=0.047569,brlenIlnBrlens{1}_median=0.038228,brlenIlnBrlens{1}_95%HPD={0.001079,0.1192},rateIlnBrlens{1}_mean=0.353423,rateIlnBrlens{1}_median=0.273947,rateIlnBrlens{1}_95%HPD={0.014327,0.916386},brlenIlnBrlens{2}_mean=0.535974,brlenIlnBrlens{2}_median=0.476992,brlenIlnBrlens{2}_95%HPD={0.013648,1.12075},rateIlnBrlens{2}_mean=4.210625,rateIlnBrlens{2}_median=3.385627,rateIlnBrlens{2}_95%HPD={0.170534,9.909263}]:5.844981)[&prob=1.0,prob_stddev=0.0,prob_range={1.0,1.0},prob(percent)="100",prob+-sd="100+-0",height_mean=3.36554269,height_median=3.32593348,height_95%HPD={2.52200911,4.27379982},age_mean=138.006613,age_median=138.001494,age_95%HPD={135.294881,141.013388},length_mean=0.0279881686,length_median=0.02086047,length_95%HPD={2.893525E-6,0.07926085},brlenIlnBrlens{1}_mean=0.011043,brlenIlnBrlens{1}_median=0.006896,brlenIlnBrlens{1}_95%HPD={1.0E-6,0.035442},rateIlnBrlens{1}_mean=0.544658,rateIlnBrlens{1}_median=0.356739,rateIlnBrlens{1}_95%HPD={0.006863,1.621451},brlenIlnBrlens{2}_mean=0.085987,brlenIlnBrlens{2}_median=0.017095,brlenIlnBrlens{2}_95%HPD={0.0,0.382143},rateIlnBrlens{2}_mean=2.791939,rateIlnBrlens{2}_median=0.999648,rateIlnBrlens{2}_95%HPD={0.0041,11.039138}]:1.096472,(Speonesydrion_iani[&prob=1.0,prob_stddev=0.0,prob_range={1.0,1.0},prob(percent)="100",prob+-sd="100+-0",height_mean=3.21861791,height_median=3.17774025,height_95%HPD={2.38502527,4.10624401},age_mean=131.932349,age_median=132.830682,age_95%HPD={126.203116,134.64998},length_mean=0.149450554,length_median=0.1311652,length_95%HPD={0.0396645,0.3066969},brlenIlnBrlens{1}_mean=0.039059,brlenIlnBrlens{1}_median=0.030974,brlenIlnBrlens{1}_95%HPD={0.001364,0.09849},rateIlnBrlens{1}_mean=0.298489,rateIlnBrlens{1}_median=0.231939,rateIlnBrlens{1}_95%HPD={0.010625,0.776344},brlenIlnBrlens{2}_mean=0.03528,brlenIlnBrlens{2}_median=0.024788,brlenIlnBrlens{2}_95%HPD={9.3E-5,0.101947},rateIlnBrlens{2}_mean=0.26746,rateIlnBrlens{2}_median=0.181343,rateIlnBrlens{2}_95%HPD={5.9E-4,0.807401}]:5.179804,Westollrhynchus_lehmanni[&prob=1.0,prob_stddev=0.0,prob_range={1.0,1.0},prob(percent)="100",prob+-sd="100+-0",height_mean=3.30444493,height_median=3.26466452,height_95%HPD={2.45317089,4.1938276},age_mean=135.458379,age_median=135.268296,age_95%HPD={134.650119,136.873891},length_mean=0.0636235385,length_median=0.06037971,length_95%HPD={0.01754636,0.115188},brlenIlnBrlens{1}_mean=0.093022,brlenIlnBrlens{1}_median=0.080012,brlenIlnBrlens{1}_95%HPD={0.0093,0.210224},rateIlnBrlens{1}_mean=1.644302,rateIlnBrlens{1}_median=1.330881,rateIlnBrlens{1}_95%HPD={0.147649,3.922992},brlenIlnBrlens{2}_mean=0.382707,brlenIlnBrlens{2}_median=0.341206,brlenIlnBrlens{2}_95%HPD={0.095697,0.777294},rateIlnBrlens{2}_mean=7.03807,rateIlnBrlens{2}_median=5.762549,rateIlnBrlens{2}_95%HPD={1.070066,16.193429}]:2.74219)[&prob=1.0,prob_stddev=0.0,prob_range={1.0,1.0},prob(percent)="100",prob+-sd="100+-0",height_mean=3.36806847,height_median=3.32601165,height_95%HPD={2.51077188,4.26755087},age_mean=138.091179,age_median=138.010486,age_95%HPD={136.002692,140.454268},length_mean=0.0254623968,length_median=0.01995884,length_95%HPD={6.966014E-7,0.06756766},brlenIlnBrlens{1}_mean=0.017031,brlenIlnBrlens{1}_median=0.010083,brlenIlnBrlens{1}_95%HPD={0.0,0.057094},rateIlnBrlens{1}_mean=0.809536,rateIlnBrlens{1}_median=0.52651,rateIlnBrlens{1}_95%HPD={0.009375,2.453958},brlenIlnBrlens{2}_mean=0.019335,brlenIlnBrlens{2}_median=0.008913,brlenIlnBrlens{2}_95%HPD={0.0,0.074049},rateIlnBrlens{2}_mean=0.897207,rateIlnBrlens{2}_median=0.484567,rateIlnBrlens{2}_95%HPD={8.27E-4,3.066483}]:1.08748)[&prob=1.0,prob_stddev=0.0,prob_range={1.0,1.0},prob(percent)="100",prob+-sd="100+-0",height_mean=3.39353086,height_median=3.35236812,height_95%HPD={2.53560061,4.30478754},age_mean=139.143485,age_median=139.097966,age_95%HPD={136.826497,141.593396},length_mean=0.0299272169,length_median=0.02641083,length_95%HPD={8.750084E-6,0.06655808},brlenIlnBrlens{1}_mean=0.031357,brlenIlnBrlens{1}_median=0.021636,brlenIlnBrlens{1}_95%HPD={1.0E-6,0.092589},rateIlnBrlens{1}_mean=1.184088,rateIlnBrlens{1}_median=0.819846,rateIlnBrlens{1}_95%HPD={0.007501,3.406848},brlenIlnBrlens{2}_mean=0.051316,brlenIlnBrlens{2}_median=0.038957,brlenIlnBrlens{2}_95%HPD={2.0E-6,0.144123},rateIlnBrlens{2}_mean=2.071399,rateIlnBrlens{2}_median=1.377908,rateIlnBrlens{2}_95%HPD={0.00658,6.308874}]:1.626504,((Dipnorhynchus_sussmilchi[&prob=1.0,prob_stddev=0.0,prob_range={1.0,1.0},prob(percent)="100",prob+-sd="100+-0",height_mean=3.16725925,height_median=3.12798159,height_95%HPD={2.32361601,4.03700705},age_mean=129.824541,age_median=130.534995,age_95%HPD={122.844799,134.649446},length_mean=0.052590056,length_median=0.02202512,length_95%HPD={0.0,0.1991053},brlenIlnBrlens{1}_mean=0.024977,brlenIlnBrlens{1}_median=0.007661,brlenIlnBrlens{1}_95%HPD={0.0,0.102224},rateIlnBrlens{1}_mean=0.759957,rateIlnBrlens{1}_median=0.909584,rateIlnBrlens{1}_95%HPD={0.018163,1.308108},brlenIlnBrlens{2}_mean=0.007236,brlenIlnBrlens{2}_median=0.002305,brlenIlnBrlens{2}_95%HPD={0.0,0.030054},rateIlnBrlens{2}_mean=0.519371,rateIlnBrlens{2}_median=0.315319,rateIlnBrlens{2}_95%HPD={0.026554,1.0}]:2.326597,Dipnotuberculus_gnathodus[&prob=1.0,prob_stddev=0.0,prob_range={1.0,1.0},prob(percent)="100",prob+-sd="100+-0",height_mean=2.7470776,height_median=2.71272387,height_95%HPD={2.02566749,3.48080002},age_mean=112.607833,age_median=112.785495,age_95%HPD={110.124368,114.749767},length_mean=0.409223932,length_median=0.4030725,length_95%HPD={0.1715842,0.6497974},brlenIlnBrlens{1}_mean=0.572006,brlenIlnBrlens{1}_median=0.341432,brlenIlnBrlens{1}_95%HPD={0.006362,1.795953},rateIlnBrlens{1}_mean=1.409474,rateIlnBrlens{1}_median=0.88135,rateIlnBrlens{1}_95%HPD={0.009536,4.362435},brlenIlnBrlens{2}_mean=0.051142,brlenIlnBrlens{2}_median=0.042566,brlenIlnBrlens{2}_95%HPD={0.002888,0.121416},rateIlnBrlens{2}_mean=0.135739,rateIlnBrlens{2}_median=0.10873,rateIlnBrlens{2}_95%HPD={0.006934,0.340591}]:20.0761,Cathlorhynchus_trismodipterus[&prob=1.0,prob_stddev=0.0,prob_range={1.0,1.0},prob(percent)="100",prob+-sd="100+-0",height_mean=3.13502635,height_median=3.09549148,height_95%HPD={2.30566498,4.00944214},age_mean=128.490208,age_median=128.878814,age_95%HPD={121.655247,134.644866},length_mean=0.0679704264,length_median=0.04135175,length_95%HPD={0.0,0.2319906},brlenIlnBrlens{1}_mean=0.03167,brlenIlnBrlens{1}_median=0.016991,brlenIlnBrlens{1}_95%HPD={0.0,0.112765},rateIlnBrlens{1}_mean=0.74526,rateIlnBrlens{1}_median=0.755625,rateIlnBrlens{1}_95%HPD={0.027117,1.399175},brlenIlnBrlens{2}_mean=0.011087,brlenIlnBrlens{2}_median=0.004509,brlenIlnBrlens{2}_95%HPD={0.0,0.044563},rateIlnBrlens{2}_mean=0.481655,rateIlnBrlens{2}_median=0.265294,rateIlnBrlens{2}_95%HPD={0.026965,1.0}]:3.982778)[&prob=0.662778296,prob_stddev=0.00367646507,prob_range={0.660178643,0.66537795},prob(percent)="66",prob+-sd="66+-0",height_mean=3.221148,height_median=3.1861459,height_95%HPD={2.41407471,4.12481559},age_mean=132.445687,age_median=132.861592,age_95%HPD={125.607194,138.049839},length_mean=0.134023126,length_median=0.1223034,length_95%HPD={2.144834E-6,0.2891385},brlenIlnBrlens{1}_mean=0.043447,brlenIlnBrlens{1}_median=0.035158,brlenIlnBrlens{1}_95%HPD={0.0,0.110709},rateIlnBrlens{1}_mean=0.411732,rateIlnBrlens{1}_median=0.302752,rateIlnBrlens{1}_95%HPD={0.010682,1.071834},brlenIlnBrlens{2}_mean=0.052631,brlenIlnBrlens{2}_median=0.043097,brlenIlnBrlens{2}_95%HPD={4.0E-6,0.132894},rateIlnBrlens{2}_mean=0.524384,rateIlnBrlens{2}_median=0.353054,rateIlnBrlens{2}_95%HPD={0.003445,1.479812}]:6.55825,(Ichnomylax_kurnai[&prob=1.0,prob_stddev=0.0,prob_range={1.0,1.0},prob(percent)="100",prob+-sd="100+-0",height_mean=3.16026065,height_median=3.12111764,height_95%HPD={2.35504085,4.08935304},age_mean=129.53163,age_median=129.804085,age_95%HPD={121.347343,137.38949},length_mean=0.107887635,length_median=0.08393638,length_95%HPD={0.0,0.3225225},brlenIlnBrlens{1}_mean=0.079256,brlenIlnBrlens{1}_median=0.029049,brlenIlnBrlens{1}_95%HPD={0.0,0.312336},rateIlnBrlens{1}_mean=0.835149,rateIlnBrlens{1}_median=0.77299,rateIlnBrlens{1}_95%HPD={0.008534,2.041968},brlenIlnBrlens{2}_mean=0.083526,brlenIlnBrlens{2}_median=0.0512,brlenIlnBrlens{2}_95%HPD={0.0,0.276917},rateIlnBrlens{2}_mean=0.982286,rateIlnBrlens{2}_median=1.0,rateIlnBrlens{2}_95%HPD={0.007623,2.422085}]:2.235091,Erikia_jarviki[&prob=1.0,prob_stddev=0.0,prob_range={1.0,1.0},prob(percent)="100",prob+-sd="100+-0",height_mean=3.12057348,height_median=3.08333036,height_95%HPD={2.31656237,4.0087672},age_mean=127.906782,age_median=128.139647,age_95%HPD={121.343109,134.619132},length_mean=0.102918928,length_median=0.07796652,length_95%HPD={0.0,0.3102619},brlenIlnBrlens{1}_mean=0.068456,brlenIlnBrlens{1}_median=0.043544,brlenIlnBrlens{1}_95%HPD={0.0,0.218701},rateIlnBrlens{1}_mean=0.857077,rateIlnBrlens{1}_median=0.862797,rateIlnBrlens{1}_95%HPD={0.019173,1.8213},brlenIlnBrlens{2}_mean=0.095972,brlenIlnBrlens{2}_median=0.019447,brlenIlnBrlens{2}_95%HPD={0.0,0.387794},rateIlnBrlens{2}_mean=0.939382,rateIlnBrlens{2}_median=0.683725,rateIlnBrlens{2}_95%HPD={0.002891,2.670673}]:3.899529)[&prob=0.629916011,prob_stddev=0.00226244004,prob_range={0.628316225,0.631515798},prob(percent)="63",prob+-sd="63+-0",height_mean=3.20092217,height_median=3.15894794,height_95%HPD={2.38694082,4.08642327},age_mean=131.63797,age_median=132.039176,age_95%HPD={123.498552,137.854599},length_mean=0.149900797,length_median=0.1376967,length_95%HPD={0.006433682,0.3111829},brlenIlnBrlens{1}_mean=0.111107,brlenIlnBrlens{1}_median=0.095918,brlenIlnBrlens{1}_95%HPD={9.0E-6,0.263564},rateIlnBrlens{1}_mean=0.861816,rateIlnBrlens{1}_median=0.672865,rateIlnBrlens{1}_95%HPD={0.015458,2.190933},brlenIlnBrlens{2}_mean=0.140794,brlenIlnBrlens{2}_median=0.121623,brlenIlnBrlens{2}_95%HPD={1.0E-5,0.335749},rateIlnBrlens{2}_mean=1.205246,rateIlnBrlens{2}_median=0.839336,rateIlnBrlens{2}_95%HPD={0.004304,3.519859}]:7.380666,Uranolophus_wyomingensis[&prob=1.0,prob_stddev=0.0,prob_range={1.0,1.0},prob(percent)="100",prob+-sd="100+-0",height_mean=3.31136824,height_median=3.26887224,height_95%HPD={2.44181967,4.19532036},age_mean=135.740925,age_median=135.570511,age_95%HPD={134.650076,137.36757},length_mean=0.0809579981,length_median=0.07750495,length_95%HPD={0.02046635,0.1529828},brlenIlnBrlens{1}_mean=0.093196,brlenIlnBrlens{1}_median=0.085768,brlenIlnBrlens{1}_95%HPD={0.0,0.184089},rateIlnBrlens{1}_mean=1.321613,rateIlnBrlens{1}_median=1.104252,rateIlnBrlens{1}_95%HPD={0.093551,2.999556},brlenIlnBrlens{2}_mean=0.243256,brlenIlnBrlens{2}_median=0.232806,brlenIlnBrlens{2}_95%HPD={0.0,0.419041},rateIlnBrlens{2}_mean=3.558288,rateIlnBrlens{2}_median=2.996129,rateIlnBrlens{2}_95%HPD={0.234056,8.057543}]:3.849331)[&prob=0.539594721,prob_stddev=0.0034879284,prob_range={0.537128383,0.542061059},prob(percent)="54",prob+-sd="54+-0",height_mean=3.36657594,height_median=3.32542075,height_95%HPD={2.51015821,4.26373694},age_mean=139.450582,age_median=139.419842,age_95%HPD={137.084204,141.998789},length_mean=0.0305702956,length_median=0.02545418,length_95%HPD={9.647265E-6,0.07674946},brlenIlnBrlens{1}_mean=0.020288,brlenIlnBrlens{1}_median=0.013598,brlenIlnBrlens{1}_95%HPD={7.0E-6,0.062983},rateIlnBrlens{1}_mean=0.811733,rateIlnBrlens{1}_median=0.554048,rateIlnBrlens{1}_95%HPD={0.007806,2.354175},brlenIlnBrlens{2}_mean=0.02261,brlenIlnBrlens{2}_median=0.009971,brlenIlnBrlens{2}_95%HPD={2.0E-6,0.087739},rateIlnBrlens{2}_mean=0.860323,rateIlnBrlens{2}_median=0.434994,rateIlnBrlens{2}_95%HPD={0.001862,3.033169}]:1.304628)[&prob=1.0,prob_stddev=0.0,prob_range={1.0,1.0},prob(percent)="100",prob+-sd="100+-0",height_mean=3.43284228,height_median=3.39124202,height_95%HPD={2.58233528,4.37030707},age_mean=140.751383,age_median=140.724469,age_95%HPD={138.479482,143.013381},length_mean=0.0684494241,length_median=0.06541676,length_95%HPD={0.02309828,0.1192519},brlenIlnBrlens{1}_mean=0.360571,brlenIlnBrlens{1}_median=0.344936,brlenIlnBrlens{1}_95%HPD={0.14877,0.613116},rateIlnBrlens{1}_mean=6.026132,rateIlnBrlens{1}_median=5.290036,rateIlnBrlens{1}_95%HPD={1.485566,12.605108},brlenIlnBrlens{2}_mean=0.707449,brlenIlnBrlens{2}_median=0.64665,brlenIlnBrlens{2}_95%HPD={0.273514,1.299319},rateIlnBrlens{2}_mean=11.827696,rateIlnBrlens{2}_median=10.073613,rateIlnBrlens{2}_95%HPD={2.698207,25.30029}]:2.805502,Diabolepis_speratus[&prob=1.0,prob_stddev=0.0,prob_range={1.0,1.0},prob(percent)="100",prob+-sd="100+-0",height_mean=3.50119962,height_median=3.45941608,height_95%HPD={2.59671263,4.42197862},age_mean=143.558803,age_median=143.528316,age_95%HPD={141.560258,146.222891},length_mean=9.20801179E-5,length_median=0.0,length_95%HPD={0.0,0.0},brlenIlnBrlens{1}_mean=6.5E-5,brlenIlnBrlens{1}_median=0.0,brlenIlnBrlens{1}_95%HPD={0.0,0.0},rateIlnBrlens{1}_mean=1.000143,rateIlnBrlens{1}_median=1.0,rateIlnBrlens{1}_95%HPD={1.0,1.0},brlenIlnBrlens{2}_mean=6.5E-5,brlenIlnBrlens{2}_median=0.0,brlenIlnBrlens{2}_95%HPD={0.0,0.0},rateIlnBrlens{2}_mean=0.999979,rateIlnBrlens{2}_median=1.0,rateIlnBrlens{2}_95%HPD={1.0,1.0}]:0.001656)[&prob=1.0,prob_stddev=0.0,prob_range={1.0,1.0},prob(percent)="100",prob+-sd="100+-0",height_mean=3.5012917,height_median=3.45941608,height_95%HPD={2.59671263,4.42197862},age_mean=143.562662,age_median=143.529972,age_95%HPD={141.583508,146.244393},length_mean=0.0632335263,length_median=0.05840388,length_95%HPD={0.01765094,0.1176692},brlenIlnBrlens{1}_mean=0.221966,brlenIlnBrlens{1}_median=0.210899,brlenIlnBrlens{1}_95%HPD={0.080512,0.388015},rateIlnBrlens{1}_mean=4.180565,rateIlnBrlens{1}_median=3.647539,rateIlnBrlens{1}_95%HPD={0.70623,8.864042},brlenIlnBrlens{2}_mean=0.304463,brlenIlnBrlens{2}_median=0.289084,brlenIlnBrlens{2}_95%HPD={0.126794,0.506358},rateIlnBrlens{2}_mean=5.728981,rateIlnBrlens{2}_median=4.958098,rateIlnBrlens{2}_95%HPD={1.327065,12.107471}]:2.36072,Youngolepis[&prob=1.0,prob_stddev=0.0,prob_range={1.0,1.0},prob(percent)="100",prob+-sd="100+-0",height_mean=3.53448265,height_median=3.4921634,height_95%HPD={2.63372757,4.51699233},age_mean=144.867333,age_median=145.429462,age_95%HPD={141.141214,146.249928},length_mean=0.0300425808,length_median=0.0,length_95%HPD={0.0,0.1588581},brlenIlnBrlens{1}_mean=0.018033,brlenIlnBrlens{1}_median=0.0,brlenIlnBrlens{1}_95%HPD={0.0,0.102757},rateIlnBrlens{1}_mean=0.910283,rateIlnBrlens{1}_median=1.0,rateIlnBrlens{1}_95%HPD={0.037809,1.138694},brlenIlnBrlens{2}_mean=0.007246,brlenIlnBrlens{2}_median=0.0,brlenIlnBrlens{2}_95%HPD={0.0,0.041278},rateIlnBrlens{2}_mean=0.795986,rateIlnBrlens{2}_median=1.0,rateIlnBrlens{2}_95%HPD={0.049964,1.0}]:0.46123)[&prob=1.0,prob_stddev=0.0,prob_range={1.0,1.0},prob(percent)="100",prob+-sd="100+-0",height_mean=3.56452523,height_median=3.52083577,height_95%HPD={2.6957711,4.54765164},age_mean=146.16757,age_median=145.890692,age_95%HPD={143.598569,149.675172},length_mean=0.0643834824,length_median=0.05817885,length_95%HPD={0.006158058,0.1315897},brlenIlnBrlens{1}_mean=0.062958,brlenIlnBrlens{1}_median=0.047416,brlenIlnBrlens{1}_95%HPD={2.67E-4,0.174129},rateIlnBrlens{1}_mean=1.089543,rateIlnBrlens{1}_median=0.799737,rateIlnBrlens{1}_95%HPD={0.019272,3.080846},brlenIlnBrlens{2}_mean=0.119822,brlenIlnBrlens{2}_median=0.112165,brlenIlnBrlens{2}_95%HPD={0.026349,0.222993},rateIlnBrlens{2}_mean=2.50958,rateIlnBrlens{2}_median=1.916073,rateIlnBrlens{2}_95%HPD={0.255679,6.369017}]:2.680521,(((Porolepis[&prob=1.0,prob_stddev=0.0,prob_range={1.0,1.0},prob(percent)="100",prob+-sd="100+-0",height_mean=3.13752972,height_median=3.09936176,height_95%HPD={2.33506847,4.01459588},age_mean=128.620612,age_median=128.635472,age_95%HPD={122.567649,134.620848},length_mean=0.0145671287,length_median=0.0,length_95%HPD={0.0,0.07976648},brlenIlnBrlens{1}_mean=0.005464,brlenIlnBrlens{1}_median=0.0,brlenIlnBrlens{1}_95%HPD={0.0,0.030061},rateIlnBrlens{1}_mean=0.825025,rateIlnBrlens{1}_median=1.0,rateIlnBrlens{1}_95%HPD={0.080201,1.0},brlenIlnBrlens{2}_mean=0.002092,brlenIlnBrlens{2}_median=0.0,brlenIlnBrlens{2}_95%HPD={0.0,0.011539},rateIlnBrlens{2}_mean=0.716735,rateIlnBrlens{2}_median=1.0,rateIlnBrlens{2}_95%HPD={0.038645,1.0}]:0.526128,((Glyptolepis[&prob=1.0,prob_stddev=0.0,prob_range={1.0,1.0},prob(percent)="100",prob+-sd="100+-0",height_mean=2.83971368,height_median=2.80500974,height_95%HPD={2.12473231,3.63979345},age_mean=116.424692,age_median=117.232675,age_95%HPD={110.154816,120.349781},length_mean=0.0300835168,length_median=0.0012965,length_95%HPD={0.0,0.1379661},brlenIlnBrlens{1}_mean=0.007719,brlenIlnBrlens{1}_median=3.33E-4,brlenIlnBrlens{1}_95%HPD={0.0,0.034489},rateIlnBrlens{1}_mean=0.673954,rateIlnBrlens{1}_median=1.0,rateIlnBrlens{1}_95%HPD={0.072604,1.0},brlenIlnBrlens{2}_mean=0.003389,brlenIlnBrlens{2}_median=8.4E-5,brlenIlnBrlens{2}_95%HPD={0.0,0.017031},rateIlnBrlens{2}_mean=0.576225,rateIlnBrlens{2}_median=1.0,rateIlnBrlens{2}_95%HPD={0.022749,1.0}]:0.943271,(Holoptychius[&prob=1.0,prob_stddev=0.0,prob_range={1.0,1.0},prob(percent)="100",prob+-sd="100+-0",height_mean=2.6023244,height_median=2.57117615,height_95%HPD={1.92596762,3.33849621},age_mean=106.674223,age_median=107.522395,age_95%HPD={100.820339,109.749342},length_mean=0.107872922,length_median=0.08708322,length_95%HPD={0.0,0.2886635},brlenIlnBrlens{1}_mean=0.03544,brlenIlnBrlens{1}_median=0.02745,brlenIlnBrlens{1}_95%HPD={0.0,0.098537},rateIlnBrlens{1}_mean=0.503874,rateIlnBrlens{1}_median=0.369085,rateIlnBrlens{1}_95%HPD={0.019155,1.085029},brlenIlnBrlens{2}_mean=0.015029,brlenIlnBrlens{2}_median=0.010261,brlenIlnBrlens{2}_95%HPD={0.0,0.046792},rateIlnBrlens{2}_mean=0.289103,rateIlnBrlens{2}_median=0.154555,rateIlnBrlens{2}_95%HPD={0.021449,1.0}]:3.336871,(Laccognathus[&prob=1.0,prob_stddev=0.0,prob_range={1.0,1.0},prob(percent)="100",prob+-sd="100+-0",height_mean=2.61564359,height_median=2.58560187,height_95%HPD={1.92271192,3.33963439},age_mean=107.219321,age_median=107.199704,age_95%HPD={100.771119,113.298241},length_mean=0.0228017436,length_median=0.0,length_95%HPD={0.0,0.1145857},brlenIlnBrlens{1}_mean=0.01229,brlenIlnBrlens{1}_median=0.0,brlenIlnBrlens{1}_95%HPD={0.0,0.061278},rateIlnBrlens{1}_mean=0.891512,rateIlnBrlens{1}_median=1.0,rateIlnBrlens{1}_95%HPD={0.042892,1.226606},brlenIlnBrlens{2}_mean=0.003858,brlenIlnBrlens{2}_median=0.0,brlenIlnBrlens{2}_95%HPD={0.0,0.020615},rateIlnBrlens{2}_mean=0.700101,rateIlnBrlens{2}_median=1.0,rateIlnBrlens{2}_95%HPD={0.0425,1.0}]:0.785291,Quebecius_quebecensis[&prob=1.0,prob_stddev=0.0,prob_range={1.0,1.0},prob(percent)="100",prob+-sd="100+-0",height_mean=2.51387746,height_median=2.4840236,height_95%HPD={1.84695019,3.2162645},age_mean=103.027852,age_median=102.620646,age_95%HPD={99.2508349,107.852069},length_mean=0.12456787,length_median=0.1149883,length_95%HPD={0.02174815,0.2493176},brlenIlnBrlens{1}_mean=0.179646,brlenIlnBrlens{1}_median=0.168834,brlenIlnBrlens{1}_95%HPD={0.058276,0.319838},rateIlnBrlens{1}_mean=1.85709,rateIlnBrlens{1}_median=1.499295,rateIlnBrlens{1}_95%HPD={0.280486,4.379801},brlenIlnBrlens{2}_mean=0.049194,brlenIlnBrlens{2}_median=0.037808,brlenIlnBrlens{2}_95%HPD={7.86E-4,0.130072},rateIlnBrlens{2}_mean=0.474538,rateIlnBrlens{2}_median=0.336454,rateIlnBrlens{2}_95%HPD={0.004909,1.353857}]:5.364349)[&prob=1.0,prob_stddev=0.0,prob_range={1.0,1.0},prob(percent)="100",prob+-sd="100+-0",height_mean=2.63844533,height_median=2.60576724,height_95%HPD={1.92156972,3.34682781},age_mean=108.154351,age_median=107.984995,age_95%HPD={102.800728,113.890876},length_mean=0.0717519865,length_median=0.06092594,length_95%HPD={0.004277422,0.1673653},brlenIlnBrlens{1}_mean=0.080631,brlenIlnBrlens{1}_median=0.07432,brlenIlnBrlens{1}_95%HPD={0.003446,0.165802},rateIlnBrlens{1}_mean=1.60416,rateIlnBrlens{1}_median=1.173948,rateIlnBrlens{1}_95%HPD={0.079078,4.249888},brlenIlnBrlens{2}_mean=0.015356,brlenIlnBrlens{2}_median=0.010541,brlenIlnBrlens{2}_95%HPD={2.0E-6,0.046016},rateIlnBrlens{2}_mean=0.269089,rateIlnBrlens{2}_median=0.174041,rateIlnBrlens{2}_95%HPD={0.003076,0.819924}]:2.874271)[&prob=1.0,prob_stddev=0.0,prob_range={1.0,1.0},prob(percent)="100",prob+-sd="100+-0",height_mean=2.71019732,height_median=2.67827962,height_95%HPD={1.984961,3.44073192},age_mean=111.111119,age_median=110.859266,age_95%HPD={105.672782,117.210441},length_mean=0.159599874,length_median=0.1500285,length_95%HPD={0.0172487,0.3130316},brlenIlnBrlens{1}_mean=0.053924,brlenIlnBrlens{1}_median=0.048734,brlenIlnBrlens{1}_95%HPD={0.005266,0.111571},rateIlnBrlens{1}_mean=0.442893,rateIlnBrlens{1}_median=0.335887,rateIlnBrlens{1}_95%HPD={0.034037,1.139014},brlenIlnBrlens{2}_mean=0.057741,brlenIlnBrlens{2}_median=0.052613,brlenIlnBrlens{2}_95%HPD={0.007697,0.117642},rateIlnBrlens{2}_mean=0.489633,rateIlnBrlens{2}_median=0.362125,rateIlnBrlens{2}_95%HPD={0.027375,1.28465}]:7.316679)[&prob=1.0,prob_stddev=0.0,prob_range={1.0,1.0},prob(percent)="100",prob+-sd="100+-0",height_mean=2.86979719,height_median=2.83239332,height_95%HPD={2.1304639,3.66302655},age_mean=117.653235,age_median=118.175945,age_95%HPD={110.632323,123.121009},length_mean=0.201895278,length_median=0.1866125,length_95%HPD={0.02600106,0.4109354},brlenIlnBrlens{1}_mean=0.070137,brlenIlnBrlens{1}_median=0.062053,brlenIlnBrlens{1}_95%HPD={0.003494,0.152956},rateIlnBrlens{1}_mean=0.432225,rateIlnBrlens{1}_median=0.336056,rateIlnBrlens{1}_95%HPD={0.020425,1.073099},brlenIlnBrlens{2}_mean=0.015115,brlenIlnBrlens{2}_median=0.011752,brlenIlnBrlens{2}_95%HPD={5.5E-5,0.039347},rateIlnBrlens{2}_mean=0.092451,rateIlnBrlens{2}_median=0.065364,rateIlnBrlens{2}_95%HPD={0.001921,0.260899}]:7.461043,Nasogaluakus_chorni[&prob=1.0,prob_stddev=0.0,prob_range={1.0,1.0},prob(percent)="100",prob+-sd="100+-0",height_mean=2.99679706,height_median=2.95711338,height_95%HPD={2.23752211,3.8385651},age_mean=122.835487,age_median=122.279428,age_95%HPD={120.350149,127.079214},length_mean=0.0748954143,length_median=0.06569529,length_95%HPD={0.0,0.1712797},brlenIlnBrlens{1}_mean=0.087068,brlenIlnBrlens{1}_median=0.072961,brlenIlnBrlens{1}_95%HPD={0.0,0.212156},rateIlnBrlens{1}_mean=1.423873,rateIlnBrlens{1}_median=1.069753,rateIlnBrlens{1}_95%HPD={0.066903,3.59859},brlenIlnBrlens{2}_mean=0.041198,brlenIlnBrlens{2}_median=0.016593,brlenIlnBrlens{2}_95%HPD={0.0,0.158406},rateIlnBrlens{2}_mean=0.585837,rateIlnBrlens{2}_median=0.296613,rateIlnBrlens{2}_95%HPD={0.00141,1.954488}]:3.357561)[&prob=1.0,prob_stddev=0.0,prob_range={1.0,1.0},prob(percent)="100",prob+-sd="100+-0",height_mean=3.07169247,height_median=3.03162479,height_95%HPD={2.30171531,3.94298565},age_mean=125.911678,age_median=125.636989,age_95%HPD={121.17009,131.081604},length_mean=0.080404376,length_median=0.06786241,length_95%HPD={5.954197E-4,0.1866703},brlenIlnBrlens{1}_mean=0.080288,brlenIlnBrlens{1}_median=0.07366,brlenIlnBrlens{1}_95%HPD={4.7E-5,0.16403},rateIlnBrlens{1}_mean=1.441401,rateIlnBrlens{1}_median=1.03958,rateIlnBrlens{1}_95%HPD={0.058896,3.921453},brlenIlnBrlens{2}_mean=0.010724,brlenIlnBrlens{2}_median=0.007711,brlenIlnBrlens{2}_95%HPD={4.4E-5,0.030383},rateIlnBrlens{2}_mean=0.18222,rateIlnBrlens{2}_median=0.115721,rateIlnBrlens{2}_95%HPD={0.002848,0.553292}]:3.524611)[&prob=1.0,prob_stddev=0.0,prob_range={1.0,1.0},prob(percent)="100",prob+-sd="100+-0",height_mean=3.15209685,height_median=3.11376713,height_95%HPD={2.3364595,4.01240811},age_mean=129.21731,age_median=129.1616,age_95%HPD={123.77434,134.600377},length_mean=0.0454640091,length_median=0.03389652,length_95%HPD={1.28006E-8,0.1267796},brlenIlnBrlens{1}_mean=0.029315,brlenIlnBrlens{1}_median=0.022746,brlenIlnBrlens{1}_95%HPD={0.0,0.080605},rateIlnBrlens{1}_mean=0.910376,rateIlnBrlens{1}_median=0.6071,rateIlnBrlens{1}_95%HPD={0.014177,2.690253},brlenIlnBrlens{2}_mean=0.008906,brlenIlnBrlens{2}_median=0.005618,brlenIlnBrlens{2}_95%HPD={0.0,0.028395},rateIlnBrlens{2}_mean=0.300592,rateIlnBrlens{2}_median=0.172862,rateIlnBrlens{2}_95%HPD={0.002228,0.973861}]:2.117515,Durialepis[&prob=1.0,prob_stddev=0.0,prob_range={1.0,1.0},prob(percent)="100",prob+-sd="100+-0",height_mean=3.16328899,height_median=3.12627554,height_95%HPD={2.3501663,4.04352945},age_mean=129.676891,age_median=130.100392,age_95%HPD={123.57346,134.646327},length_mean=0.0342718699,length_median=0.0140583,length_95%HPD={0.0,0.1349415},brlenIlnBrlens{1}_mean=0.021008,brlenIlnBrlens{1}_median=0.010774,brlenIlnBrlens{1}_95%HPD={0.0,0.072931},rateIlnBrlens{1}_mean=0.961872,rateIlnBrlens{1}_median=1.0,rateIlnBrlens{1}_95%HPD={0.04451,1.913862},brlenIlnBrlens{2}_mean=0.005159,brlenIlnBrlens{2}_median=0.001561,brlenIlnBrlens{2}_95%HPD={0.0,0.021554},rateIlnBrlens{2}_mean=0.553935,rateIlnBrlens{2}_median=0.403043,rateIlnBrlens{2}_95%HPD={0.031963,1.0}]:1.178723)[&prob=1.0,prob_stddev=0.0,prob_range={1.0,1.0},prob(percent)="100",prob+-sd="100+-0",height_mean=3.19756086,height_median=3.15873538,height_95%HPD={2.36977715,4.07116471},age_mean=131.086601,age_median=131.279115,age_95%HPD={125.125722,135.678264},length_mean=0.256743152,length_median=0.2487319,length_95%HPD={0.08251541,0.4364155},brlenIlnBrlens{1}_mean=0.385551,brlenIlnBrlens{1}_median=0.37119,brlenIlnBrlens{1}_95%HPD={0.184831,0.62253},rateIlnBrlens{1}_mean=1.733412,rateIlnBrlens{1}_median=1.506349,rateIlnBrlens{1}_95%HPD={0.470241,3.524641},brlenIlnBrlens{2}_mean=0.065091,brlenIlnBrlens{2}_median=0.059066,brlenIlnBrlens{2}_95%HPD={0.012773,0.131406},rateIlnBrlens{2}_mean=0.28779,rateIlnBrlens{2}_median=0.240249,rateIlnBrlens{2}_95%HPD={0.035954,0.651176}]:10.56923,Powichthys[&prob=1.0,prob_stddev=0.0,prob_range={1.0,1.0},prob(percent)="100",prob+-sd="100+-0",height_mean=3.44080071,height_median=3.39761619,height_95%HPD={2.57501434,4.40312885},age_mean=141.061875,age_median=141.324211,age_95%HPD={135.775062,146.24841},length_mean=0.0135032973,length_median=0.0,length_95%HPD={0.0,0.08674055},brlenIlnBrlens{1}_mean=0.01109,brlenIlnBrlens{1}_median=0.0,brlenIlnBrlens{1}_95%HPD={0.0,0.072389},rateIlnBrlens{1}_mean=0.997929,rateIlnBrlens{1}_median=1.0,rateIlnBrlens{1}_95%HPD={0.099268,1.461121},brlenIlnBrlens{2}_mean=0.001832,brlenIlnBrlens{2}_median=0.0,brlenIlnBrlens{2}_95%HPD={0.0,0.010829},rateIlnBrlens{2}_mean=0.795957,rateIlnBrlens{2}_median=1.0,rateIlnBrlens{2}_95%HPD={0.042877,1.0}]:0.524138)[&prob=1.0,prob_stddev=0.0,prob_range={1.0,1.0},prob(percent)="100",prob+-sd="100+-0",height_mean=3.45430401,height_median=3.41039291,height_95%HPD={2.57501434,4.40477215},age_mean=141.615054,age_median=141.848349,age_95%HPD={136.199286,146.24841},length_mean=0.174604703,length_median=0.1655602,length_95%HPD={0.0413228,0.3238259},brlenIlnBrlens{1}_mean=0.280137,brlenIlnBrlens{1}_median=0.268292,brlenIlnBrlens{1}_95%HPD={0.086635,0.492751},rateIlnBrlens{1}_mean=1.976026,rateIlnBrlens{1}_median=1.614094,rateIlnBrlens{1}_95%HPD={0.326649,4.542783},brlenIlnBrlens{2}_mean=0.020886,brlenIlnBrlens{2}_median=0.015682,brlenIlnBrlens{2}_95%HPD={4.17E-4,0.057369},rateIlnBrlens{2}_mean=0.136546,rateIlnBrlens{2}_median=0.097761,rateIlnBrlens{2}_95%HPD={0.001826,0.383539}]:6.722864)[&prob=1.0,prob_stddev=0.0,prob_range={1.0,1.0},prob(percent)="100",prob+-sd="100+-0",height_mean=3.62890871,height_median=3.58408797,height_95%HPD={2.74429767,4.62518179},age_mean=148.814584,age_median=148.571213,age_95%HPD={145.516182,152.655338},length_mean=0.0967751435,length_median=0.09006055,length_95%HPD={0.01701714,0.1903752},brlenIlnBrlens{1}_mean=0.232703,brlenIlnBrlens{1}_median=0.219185,brlenIlnBrlens{1}_95%HPD={0.001122,0.467701},rateIlnBrlens{1}_mean=2.778275,rateIlnBrlens{1}_median=2.335204,rateIlnBrlens{1}_95%HPD={0.070917,6.442276},brlenIlnBrlens{2}_mean=0.087593,brlenIlnBrlens{2}_median=0.079761,brlenIlnBrlens{2}_95%HPD={0.005984,0.18149},rateIlnBrlens{2}_mean=1.113491,rateIlnBrlens{2}_median=0.874397,rateIlnBrlens{2}_95%HPD={0.032233,2.719392}]:4.122785,(Meemannia[&prob=1.0,prob_stddev=0.0,prob_range={1.0,1.0},prob(percent)="100",prob+-sd="100+-0",height_mean=3.46614857,height_median=3.42103631,height_95%HPD={2.60392202,4.44608408},age_mean=142.079576,age_median=142.092389,age_95%HPD={138.244997,146.174437},length_mean=0.028574575,length_median=0.0,length_95%HPD={0.0,0.1439584},brlenIlnBrlens{1}_mean=0.013606,brlenIlnBrlens{1}_median=0.0,brlenIlnBrlens{1}_95%HPD={0.0,0.071144},rateIlnBrlens{1}_mean=0.814276,rateIlnBrlens{1}_median=1.0,rateIlnBrlens{1}_95%HPD={0.032624,1.005778},brlenIlnBrlens{2}_mean=0.011855,brlenIlnBrlens{2}_median=0.0,brlenIlnBrlens{2}_95%HPD={0.0,0.057571},rateIlnBrlens{2}_mean=0.768298,rateIlnBrlens{2}_median=1.0,rateIlnBrlens{2}_95%HPD={0.029359,1.0}]:1.121335,(Raynerius_splendens[&prob=1.0,prob_stddev=0.0,prob_range={1.0,1.0},prob(percent)="100",prob+-sd="100+-0",height_mean=2.60224619,height_median=2.56680365,height_95%HPD={1.90949412,3.30857241},age_mean=106.670608,age_median=107.270477,age_95%HPD={101.785889,109.749536},length_mean=0.0462122853,length_median=0.01537306,length_95%HPD={0.0,0.1891415},brlenIlnBrlens{1}_mean=0.011473,brlenIlnBrlens{1}_median=0.004107,brlenIlnBrlens{1}_95%HPD={0.0,0.045241},rateIlnBrlens{1}_mean=0.620358,rateIlnBrlens{1}_median=0.538178,rateIlnBrlens{1}_95%HPD={0.056413,1.0},brlenIlnBrlens{2}_mean=0.006959,brlenIlnBrlens{2}_median=0.001962,brlenIlnBrlens{2}_95%HPD={0.0,0.029497},rateIlnBrlens{2}_mean=0.534142,rateIlnBrlens{2}_median=0.323382,rateIlnBrlens{2}_95%HPD={0.033117,1.0}]:1.309682,Cheirolepis[&prob=1.0,prob_stddev=0.0,prob_range={1.0,1.0},prob(percent)="100",prob+-sd="100+-0",height_mean=2.58641735,height_median=2.55057525,height_95%HPD={1.8991837,3.31843102},age_mean=106.009248,age_median=105.923503,age_95%HPD={99.2505777,112.40376},length_mean=0.0620411315,length_median=0.049229,length_95%HPD={0.0,0.161776},brlenIlnBrlens{1}_mean=0.024187,brlenIlnBrlens{1}_median=0.020404,brlenIlnBrlens{1}_95%HPD={0.0,0.059284},rateIlnBrlens{1}_mean=0.590375,rateIlnBrlens{1}_median=0.424053,rateIlnBrlens{1}_95%HPD={0.021001,1.582087},brlenIlnBrlens{2}_mean=0.017679,brlenIlnBrlens{2}_median=0.013508,brlenIlnBrlens{2}_95%HPD={0.0,0.048523},rateIlnBrlens{2}_mean=0.445417,rateIlnBrlens{2}_median=0.287743,rateIlnBrlens{2}_95%HPD={0.008636,1.197434}]:2.656657)[&prob=1.0,prob_stddev=0.0,prob_range={1.0,1.0},prob(percent)="100",prob+-sd="100+-0",height_mean=2.64845848,height_median=2.61214683,height_95%HPD={1.94819926,3.3879533},age_mean=108.558663,age_median=108.58016,age_95%HPD={102.24313,115.47881},length_mean=0.846264664,length_median=0.833315,length_95%HPD={0.5684774,1.180126},brlenIlnBrlens{1}_mean=0.258198,brlenIlnBrlens{1}_median=0.240374,brlenIlnBrlens{1}_95%HPD={0.074467,0.47268},rateIlnBrlens{1}_mean=0.313388,rateIlnBrlens{1}_median=0.289978,rateIlnBrlens{1}_95%HPD={0.083901,0.589307},brlenIlnBrlens{2}_mean=0.154956,brlenIlnBrlens{2}_median=0.145782,brlenIlnBrlens{2}_95%HPD={0.024333,0.297592},rateIlnBrlens{2}_mean=0.187885,rateIlnBrlens{2}_median=0.174054,rateIlnBrlens{2}_95%HPD={0.028533,0.371751}]:34.63356)[&prob=1.0,prob_stddev=0.0,prob_range={1.0,1.0},prob(percent)="100",prob+-sd="100+-0",height_mean=3.49472314,height_median=3.45221479,height_95%HPD={2.6374674,4.50935806},age_mean=143.24677,age_median=143.213724,age_95%HPD={137.850305,148.400223},length_mean=0.230960712,length_median=0.2279326,length_95%HPD={0.07348743,0.4087431},brlenIlnBrlens{1}_mean=0.16912,brlenIlnBrlens{1}_median=0.147866,brlenIlnBrlens{1}_95%HPD={8.25E-4,0.385891},rateIlnBrlens{1}_mean=0.787916,rateIlnBrlens{1}_median=0.647525,rateIlnBrlens{1}_95%HPD={0.045765,1.89364},brlenIlnBrlens{2}_mean=0.056264,brlenIlnBrlens{2}_median=0.042182,brlenIlnBrlens{2}_95%HPD={3.15E-4,0.153937},rateIlnBrlens{2}_mean=0.266093,rateIlnBrlens{2}_median=0.192057,rateIlnBrlens{2}_95%HPD={0.00234,0.727094}]:9.480273)[&prob=1.0,prob_stddev=0.0,prob_range={1.0,1.0},prob(percent)="100",prob+-sd="100+-0",height_mean=3.72568385,height_median=3.6792778,height_95%HPD={2.79929152,4.72935082},age_mean=152.787297,age_median=152.693997,age_95%HPD={148.439889,157.069306},length_mean=0.0802202547,length_median=0.07250289,length_95%HPD={1.114766E-4,0.1701661},brlenIlnBrlens{1}_mean=0.127929,brlenIlnBrlens{1}_median=0.107757,brlenIlnBrlens{1}_95%HPD={1.1E-5,0.315545},rateIlnBrlens{1}_mean=1.887946,rateIlnBrlens{1}_median=1.417686,rateIlnBrlens{1}_95%HPD={0.032003,5.056884},brlenIlnBrlens{2}_mean=0.037724,brlenIlnBrlens{2}_median=0.028353,brlenIlnBrlens{2}_95%HPD={2.0E-6,0.10434},rateIlnBrlens{2}_mean=0.586097,rateIlnBrlens{2}_median=0.396949,rateIlnBrlens{2}_95%HPD={0.002645,1.711719}]:3.11784,Psarolepis[&prob=1.0,prob_stddev=0.0,prob_range={1.0,1.0},prob(percent)="100",prob+-sd="100+-0",height_mean=3.62292765,height_median=3.57716268,height_95%HPD={2.69354798,4.64723029},age_mean=148.500304,age_median=149.228443,age_95%HPD={140.771442,154.44891},length_mean=0.182976455,length_median=0.1653224,length_95%HPD={0.02797516,0.3769274},brlenIlnBrlens{1}_mean=0.132661,brlenIlnBrlens{1}_median=0.121494,brlenIlnBrlens{1}_95%HPD={0.018632,0.269029},rateIlnBrlens{1}_mean=0.925317,rateIlnBrlens{1}_median=0.731546,rateIlnBrlens{1}_95%HPD={0.077408,2.30851},brlenIlnBrlens{2}_mean=0.062258,brlenIlnBrlens{2}_median=0.056368,brlenIlnBrlens{2}_95%HPD={0.007867,0.129243},rateIlnBrlens{2}_mean=0.446856,rateIlnBrlens{2}_median=0.340007,rateIlnBrlens{2}_95%HPD={0.033758,1.160879}]:6.583394)[&prob=1.0,prob_stddev=0.0,prob_range={1.0,1.0},prob(percent)="100",prob+-sd="100+-0",height_mean=3.80590411,height_median=3.75689284,height_95%HPD={2.84730293,4.8294764},age_mean=156.072184,age_median=155.811837,age_95%HPD={151.982967,160.488503},length_mean=0.0337884184,length_median=0.02385382,length_95%HPD={7.948997E-6,0.09934175},brlenIlnBrlens{1}_mean=0.027038,brlenIlnBrlens{1}_median=0.013873,brlenIlnBrlens{1}_95%HPD={1.0E-6,0.097793},rateIlnBrlens{1}_mean=0.94547,rateIlnBrlens{1}_median=0.602778,rateIlnBrlens{1}_95%HPD={0.011598,2.884664},brlenIlnBrlens{2}_mean=0.009014,brlenIlnBrlens{2}_median=0.005202,brlenIlnBrlens{2}_95%HPD={2.0E-6,0.030462},rateIlnBrlens{2}_mean=0.421445,rateIlnBrlens{2}_median=0.228029,rateIlnBrlens{2}_95%HPD={0.002711,1.415587}]:1.181326)[&prob=1.0,prob_stddev=0.0,prob_range={1.0,1.0},prob(percent)="100",prob+-sd="100+-0",height_mean=3.83969253,height_median=3.79059288,height_95%HPD={2.88662111,4.88830155},age_mean=157.449343,age_median=156.993163,age_95%HPD={155.000187,161.336421},length_mean=0.0,length_median=0.0,length_95%HPD={0.0,0.0},brlenIlnBrlens{1}_mean=1.0,brlenIlnBrlens{1}_median=1.0,brlenIlnBrlens{1}_95%HPD={1.0,1.0},rateIlnBrlens{1}_mean=1.0,rateIlnBrlens{1}_median=1.0,rateIlnBrlens{1}_95%HPD={1.0,1.0},brlenIlnBrlens{2}_mean=1.0,brlenIlnBrlens{2}_median=1.0,brlenIlnBrlens{2}_95%HPD={1.0,1.0},rateIlnBrlens{2}_mean=1.0,rateIlnBrlens{2}_median=1.0,rateIlnBrlens{2}_95%HPD={1.0,1.0}];
end;
