# Supplementary material for: The rapid evolution of lungfish durophagy
Source: Nat Commun. 2022 May 2;13:2390. doi: 10.1038/s41467-022-30091-3 (PMC9061808; doi:10.1038/s41467-022-30091-3)
Supplement: Supplementary file 5 — Supplementary Software [file 41467_2022_30091_MOESM5_ESM.zip › Supplementary Software/MrBayes_tip_dating_analyses/2_partitions_constraint_ILN/oral_elements_rate.csv]

	rate	time
1	1.916073	420.95
2	1.916073	419.95
3	1.916073	418.95
4	4.958098	417.95
5	4.958098	416.95
6	10.073613	415.95
7	10.073613	414.95
8	10.073613	413.95
9	0.906451	412.95
10	1.1345468	411.95
11	2.41897357142857	410.95
12	2.41897357142857	409.95
13	2.41897357142857	408.95
14	1.6348274	407.95
15	1.07872033333333	406.95
16	0.952703428571429	405.95
17	0.573326153846154	404.95
18	1.02200371428571	403.95
19	1.08272775	402.95
20	0.908882	401.95
21	0.9520835	400.95
22	0.949264882352941	399.95
23	0.9883100625	398.95
24	1.0225658	397.95
25	1.05546321428571	396.95
26	0.685352928571429	395.95
27	0.685352928571429	394.95
28	0.446553733333333	393.95
29	0.446553733333333	392.95
30	0.446553733333333	391.95
31	0.461649	390.95
32	0.5211986	389.95
33	0.653107833333333	388.95
34	0.65513852631579	387.95
35	0.561094272727273	386.95
36	0.61306784	385.95
37	0.685749458333333	384.95
38	0.64003244	383.95
39	0.596556375	382.95
40	0.71963462962963	381.95
41	0.756626875	380.95
42	0.763398826086957	379.95
43	0.770708	378.95
44	0.723226888888889	377.95
45	0.708797470588235	376.95
46	0.550812333333333	375.95
47	0.498453909090909	374.95
48	0.498453909090909	373.95
49	0.485453333333333	372.95
50	0.485453333333333	371.95
51	0.485453333333333	370.95
52	0.511034384615385	369.95
53	0.511034384615385	368.95
54	0.572823888888889	367.95
55	0.33502625	366.95
56	0.356294	365.95
57	0.283377	364.95
58	0.283377	363.95
59	0.283377	362.95
60	0.283377	361.95
61	0.283377	360.95
62	0.32875975	359.95
63	0.32875975	358.95
64	0.32875975	357.95
65	0.266777	356.95
66	0.2923645	355.95
67	0.297319333333333	354.95
68	0.2470136	353.95
69	0.651391666666667	352.95
70	0.651391666666667	351.95
71	0.606015285714286	350.95
72	0.347930375	349.95
73	0.347930375	348.95
74	0.310794714285714	347.95
75	0.304082571428571	346.95
76	0.304082571428571	345.95
77	0.304082571428571	344.95
78	0.304082571428571	343.95
79	0.1661822	342.95
80	0.198027166666667	341.95
81	0.198027166666667	340.95
82	0.198027166666667	339.95
83	0.1647884	338.95
84	0.1647884	337.95
85	0.1647884	336.95
86	0.1647884	335.95
87	0.1647884	334.95
88	0.1647884	333.95
89	0.1647884	332.95
90	0.1647884	331.95
91	0.1647884	330.95
92	0.1647884	329.95
93	0.1647884	328.95
94	0.17376075	327.95
95	0.17376075	326.95
96	0.17376075	325.95
97	0.17376075	324.95
98	0.17376075	323.95
99	0.17376075	322.95
100	0.17376075	321.95
101	0.17376075	320.95
102	0.25252675	319.95
103	0.25252675	318.95
104	0.25252675	317.95
105	0.25252675	316.95
106	0.25252675	315.95
107	0.25252675	314.95
108	0.25252675	313.95
109	0.25252675	312.95
110	0.51533625	311.95
111	0.51533625	310.95
112	0.353781666666667	309.95
113	0.353781666666667	308.95
114	0.353781666666667	307.95
115	0.353781666666667	306.95
116	0.353781666666667	305.95
117	0.353781666666667	304.95
118	0.353781666666667	303.95
119	0.353781666666667	302.95
120	0.353781666666667	301.95
121	0.353781666666667	300.95
122	0.353781666666667	299.95
123	0.353781666666667	298.95
124	0.353781666666667	297.95
125	0.353781666666667	296.95
126	0.2223405	295.95
127	0.2223405	294.95
128	0.2223405	293.95
129	0.2223405	292.95
130	0.2223405	291.95
131	0.2223405	290.95
132	0.2223405	289.95
133	0.2223405	288.95
134	0.2223405	287.95
135	0.2223405	286.95
136	0.2223405	285.95
137	0.2223405	284.95
138	0.2223405	283.95
139	0.2223405	282.95
140	0.2223405	281.95
141	0.2223405	280.95
142	0.2223405	279.95
143	0.2223405	278.95
144	0.2223405	277.95
145	0.2223405	276.95
146	0.2223405	275.95
147	0.2223405	274.95
148	0.2223405	273.95
149	0.361604	272.95
