# Supplementary material for: The rapid evolution of lungfish durophagy
Source: Nat Commun. 2022 May 2;13:2390. doi: 10.1038/s41467-022-30091-3 (PMC9061808; doi:10.1038/s41467-022-30091-3)
Supplement: Supplementary file 5 — Supplementary Software [file 41467_2022_30091_MOESM5_ESM.zip › Supplementary Software/MrBayes_tip_dating_analyses/2_partitions_constraint_ILN/Cui_2021_strict.run1.p]

[ID: 5874310876]
Gen	LnL	LnPr	TH{all}	TL{all}	prop_ancfossil{all}	alpha{all}	net_speciation{all}	relative_extinction{all}	relative_fossilization{all}	ilnvar{1}	ilnvar{2}	clockrate{all}
0	-5.314540e+03	-2.806970e+03	5.812500e+00	8.397480e+01	0.000000e+00	1.000000e+00	1.000000e-01	9.000000e-01	1.000000e-01	1.000000e+00	1.000000e+00	2.500000e-02
20000	-4.657902e+03	-7.782355e+02	1.183210e+00	1.449210e+01	6.976744e-02	2.400580e+00	1.170746e-02	9.524496e-01	1.849434e-02	2.584132e-02	1.704536e-02	5.143493e-03
40000	-4.639310e+03	-7.644334e+02	1.203650e+00	1.473118e+01	3.488372e-02	2.978631e+00	1.185908e-02	9.497660e-01	1.702139e-02	2.075048e-02	2.970432e-02	5.308384e-03
60000	-4.635073e+03	-7.379384e+02	1.225740e+00	1.507619e+01	2.325581e-02	2.894904e+00	1.330825e-02	9.472122e-01	1.543104e-02	1.452597e-02	2.577660e-02	5.497340e-03
80000	-4.633219e+03	-7.473789e+02	1.235082e+00	1.416436e+01	4.651163e-02	2.898384e+00	8.244107e-03	9.773328e-01	8.520969e-03	1.861856e-02	3.409247e-02	5.525372e-03
100000	-4.612642e+03	-7.588427e+02	1.261671e+00	1.474429e+01	2.325581e-02	2.919455e+00	3.437326e-03	9.919757e-01	6.407473e-03	1.555814e-02	4.228742e-02	5.753296e-03
120000	-4.605939e+03	-7.651868e+02	1.144519e+00	1.356168e+01	1.162791e-02	2.890299e+00	2.654177e-03	9.967841e-01	1.659197e-03	9.292043e-03	6.172065e-02	5.335201e-03
140000	-4.612086e+03	-7.489829e+02	1.253068e+00	1.361037e+01	1.162791e-02	2.626037e+00	1.666502e-03	9.966138e-01	5.780425e-03	9.980821e-03	5.341939e-02	5.797363e-03
160000	-4.619549e+03	-7.580206e+02	1.414453e+00	1.570206e+01	2.325581e-02	2.959020e+00	2.050417e-03	9.953296e-01	7.038347e-03	8.929505e-03	1.041124e-01	6.783719e-03
180000	-4.616952e+03	-8.034090e+02	1.362475e+00	1.404039e+01	2.325581e-02	2.977962e+00	8.577210e-04	9.977272e-01	1.160565e-02	1.480274e-02	8.268816e-02	6.608159e-03
200000	-4.582171e+03	-8.375249e+02	1.248168e+00	1.311001e+01	4.651163e-02	2.448423e+00	6.496036e-04	9.973901e-01	2.078708e-02	1.976628e-02	1.003511e-01	5.989638e-03
220000	-4.582247e+03	-8.796415e+02	1.439524e+00	1.570805e+01	4.651163e-02	2.990516e+00	6.938861e-04	9.982462e-01	1.042755e-02	1.956385e-02	9.116208e-02	6.927842e-03
240000	-4.583973e+03	-8.910320e+02	1.505642e+00	1.613361e+01	1.162791e-02	2.431392e+00	8.880703e-04	9.980581e-01	8.291419e-03	2.269643e-02	2.089382e-01	7.154061e-03
260000	-4.555481e+03	-9.381542e+02	1.359872e+00	1.392060e+01	4.651163e-02	3.565435e+00	8.269273e-04	9.980581e-01	6.115757e-03	2.596692e-02	2.521058e-01	6.610110e-03
280000	-4.530740e+03	-9.804227e+02	1.350614e+00	1.352471e+01	8.139535e-02	2.972019e+00	1.106348e-03	9.981433e-01	4.868864e-03	3.896533e-02	3.135340e-01	6.537536e-03
300000	-4.528772e+03	-1.013915e+03	1.485729e+00	1.536384e+01	4.651163e-02	2.964789e+00	8.775527e-04	9.979070e-01	6.730055e-03	4.643203e-02	4.200715e-01	7.189582e-03
320000	-4.514982e+03	-1.005466e+03	1.456151e+00	1.453319e+01	6.976744e-02	2.368595e+00	9.279484e-04	9.981569e-01	5.978957e-03	4.033841e-02	5.008865e-01	6.909545e-03
340000	-4.509666e+03	-1.049942e+03	1.411871e+00	1.478485e+01	1.046512e-01	2.983930e+00	7.647678e-04	9.966918e-01	2.811334e-02	8.574318e-02	4.705839e-01	6.692945e-03
360000	-4.472301e+03	-1.066096e+03	1.516673e+00	1.490719e+01	6.976744e-02	2.809999e+00	1.191582e-03	9.963291e-01	1.611092e-02	9.808188e-02	4.487216e-01	7.270511e-03
380000	-4.449809e+03	-1.114906e+03	2.028326e+00	1.779991e+01	1.046512e-01	2.570653e+00	1.246981e-02	9.613371e-01	2.847355e-02	2.994078e-01	7.274440e-01	1.042304e-02
400000	-4.451151e+03	-1.113626e+03	1.973817e+00	1.726090e+01	1.744186e-01	2.373344e+00	1.046138e-02	9.234758e-01	8.797032e-02	3.555791e-01	9.987784e-01	1.018031e-02
420000	-4.437716e+03	-1.109603e+03	1.950751e+00	1.616758e+01	1.744186e-01	2.724239e+00	1.065460e-02	9.528108e-01	4.315022e-02	5.140336e-01	1.366614e+00	1.004543e-02
440000	-4.441641e+03	-1.130382e+03	2.042669e+00	1.760943e+01	1.627907e-01	2.276700e+00	9.031682e-03	9.533493e-01	5.861613e-02	3.890389e-01	8.887203e-01	1.065377e-02
460000	-4.435793e+03	-1.101576e+03	2.014346e+00	1.595787e+01	2.325581e-01	2.016711e+00	3.562204e-03	9.813056e-01	7.145367e-02	5.330742e-01	9.048355e-01	1.168032e-02
480000	-4.434113e+03	-1.072695e+03	2.225150e+00	1.651054e+01	2.209302e-01	2.279054e+00	8.844988e-03	9.538501e-01	1.018911e-01	4.669072e-01	1.139402e+00	1.280929e-02
500000	-4.442040e+03	-1.098627e+03	2.105817e+00	1.719085e+01	2.441860e-01	1.914094e+00	1.242943e-02	9.478521e-01	5.088960e-02	3.846141e-01	9.882963e-01	1.152173e-02
520000	-4.418789e+03	-1.064440e+03	2.254458e+00	1.736800e+01	2.674419e-01	2.411489e+00	1.790325e-02	8.810404e-01	1.402313e-01	5.405200e-01	1.471620e+00	1.307117e-02
540000	-4.425444e+03	-1.120426e+03	1.980164e+00	1.624205e+01	2.209302e-01	2.658564e+00	1.253736e-02	9.469484e-01	4.722217e-02	5.310223e-01	1.222174e+00	1.135650e-02
560000	-4.426976e+03	-1.068954e+03	2.290258e+00	1.686116e+01	2.790698e-01	2.288443e+00	1.129479e-02	9.351470e-01	1.222832e-01	7.316477e-01	1.770972e+00	1.393703e-02
580000	-4.439635e+03	-1.064582e+03	2.359596e+00	1.785711e+01	2.790698e-01	2.863580e+00	1.431829e-02	9.253326e-01	8.695013e-02	6.950615e-01	1.618416e+00	1.442097e-02
600000	-4.412825e+03	-1.051379e+03	2.457551e+00	1.779708e+01	2.674419e-01	2.808784e+00	1.400816e-02	9.313463e-01	9.970514e-02	6.526036e-01	1.442659e+00	1.506126e-02
620000	-4.408498e+03	-1.068909e+03	2.561430e+00	1.887078e+01	2.325581e-01	2.822897e+00	5.618261e-03	9.704800e-01	1.033828e-01	8.604848e-01	1.722368e+00	1.572331e-02
640000	-4.407108e+03	-1.075627e+03	2.919229e+00	2.020056e+01	2.325581e-01	2.082195e+00	1.291426e-02	9.393389e-01	1.039838e-01	1.273755e+00	2.073156e+00	1.753411e-02
660000	-4.402159e+03	-1.086062e+03	2.742055e+00	2.003228e+01	2.441860e-01	2.286235e+00	1.493845e-02	9.368773e-01	6.635270e-02	9.455913e-01	2.215021e+00	1.643746e-02
680000	-4.407461e+03	-1.106425e+03	2.398941e+00	1.751117e+01	1.744186e-01	3.047829e+00	1.284154e-02	9.693059e-01	2.863078e-02	9.175355e-01	2.492398e+00	1.412525e-02
700000	-4.404176e+03	-1.085155e+03	3.120695e+00	2.263385e+01	2.093023e-01	2.067135e+00	8.224562e-03	9.713368e-01	5.932842e-02	1.003030e+00	1.643344e+00	1.824858e-02
720000	-4.397698e+03	-1.071833e+03	2.773856e+00	2.029291e+01	2.209302e-01	2.377448e+00	5.280054e-03	9.675407e-01	1.244370e-01	1.250981e+00	1.821123e+00	1.655347e-02
740000	-4.420542e+03	-1.080745e+03	3.149627e+00	2.277482e+01	2.209302e-01	2.170593e+00	9.612697e-03	9.566012e-01	7.094611e-02	1.490443e+00	2.156451e+00	1.896434e-02
760000	-4.399952e+03	-1.072217e+03	3.001775e+00	2.161049e+01	2.906977e-01	2.085454e+00	1.116629e-02	9.213069e-01	1.673075e-01	1.662836e+00	1.699953e+00	1.833455e-02
780000	-4.401779e+03	-1.073535e+03	3.205603e+00	2.224139e+01	1.976744e-01	2.247496e+00	9.282013e-03	9.615802e-01	9.101041e-02	1.682282e+00	2.104722e+00	1.974543e-02
800000	-4.398711e+03	-1.100250e+03	3.189156e+00	2.184073e+01	2.325581e-01	2.863280e+00	1.534855e-02	9.387506e-01	6.387754e-02	1.770539e+00	4.080285e+00	2.001405e-02
820000	-4.391264e+03	-1.110640e+03	3.657249e+00	2.524515e+01	1.860465e-01	1.841988e+00	1.577341e-02	9.502530e-01	5.351328e-02	2.321631e+00	3.611934e+00	2.270823e-02
840000	-4.393371e+03	-1.067037e+03	2.888953e+00	1.922303e+01	1.976744e-01	2.638461e+00	1.638896e-02	9.548943e-01	4.041821e-02	1.291432e+00	3.738958e+00	1.793466e-02
860000	-4.393397e+03	-1.076429e+03	2.979190e+00	1.972542e+01	2.441860e-01	1.973348e+00	2.084941e-02	9.494356e-01	3.372639e-02	1.466046e+00	3.436491e+00	1.836466e-02
880000	-4.403270e+03	-1.053845e+03	3.168796e+00	2.152230e+01	3.139535e-01	2.371842e+00	9.102353e-03	9.483834e-01	1.039437e-01	1.171197e+00	2.504562e+00	1.983269e-02
900000	-4.375251e+03	-1.071247e+03	3.112192e+00	2.228624e+01	2.093023e-01	2.349642e+00	5.441443e-03	9.762319e-01	1.065622e-01	9.825491e-01	2.956397e+00	1.962905e-02
920000	-4.410065e+03	-1.052190e+03	3.176172e+00	2.316851e+01	1.976744e-01	2.306214e+00	1.367563e-02	9.415614e-01	9.350813e-02	5.987554e-01	3.192992e+00	2.016528e-02
940000	-4.382795e+03	-1.070749e+03	3.020893e+00	2.244852e+01	1.395349e-01	2.756930e+00	1.370809e-02	9.564246e-01	3.610061e-02	7.272999e-01	3.512611e+00	1.933392e-02
960000	-4.412571e+03	-1.118496e+03	2.809663e+00	2.101926e+01	1.627907e-01	2.808818e+00	1.957060e-02	9.206749e-01	6.244410e-02	9.452069e-01	2.420467e+00	1.607244e-02
980000	-4.401114e+03	-1.117522e+03	3.060607e+00	2.417836e+01	9.302326e-02	1.828092e+00	1.196607e-02	9.698650e-01	2.151826e-02	1.332205e+00	2.902482e+00	1.737783e-02
1000000	-4.397469e+03	-1.069512e+03	3.149402e+00	2.233734e+01	2.209302e-01	3.340828e+00	1.676358e-02	9.414187e-01	5.877022e-02	1.608538e+00	5.880759e+00	2.018739e-02
1020000	-4.409745e+03	-1.078816e+03	3.662275e+00	2.507152e+01	2.093023e-01	2.099722e+00	7.460633e-03	9.746662e-01	6.240045e-02	1.921235e+00	7.118780e+00	2.262907e-02
1040000	-4.389319e+03	-1.050377e+03	3.930834e+00	2.729911e+01	2.093023e-01	1.862766e+00	2.929195e-02	8.742774e-01	8.737926e-02	1.499393e+00	3.507675e+00	2.437208e-02
1060000	-4.393943e+03	-1.071608e+03	3.529171e+00	2.294498e+01	2.093023e-01	2.785628e+00	1.567179e-02	9.450537e-01	5.565664e-02	2.270024e+00	3.136797e+00	2.170083e-02
1080000	-4.394582e+03	-1.038624e+03	3.531958e+00	2.322954e+01	2.093023e-01	3.034167e+00	1.838040e-02	9.171140e-01	9.082393e-02	1.797401e+00	4.196330e+00	2.107614e-02
1100000	-4.385933e+03	-1.035191e+03	3.751677e+00	2.558978e+01	2.093023e-01	2.096767e+00	5.966513e-03	9.763664e-01	7.777971e-02	1.110919e+00	3.585312e+00	2.305860e-02
1120000	-4.400731e+03	-1.075745e+03	2.968811e+00	2.032300e+01	2.790698e-01	2.135223e+00	8.110936e-03	9.726451e-01	7.189947e-02	1.572818e+00	3.934330e+00	1.892369e-02
1140000	-4.401074e+03	-1.075190e+03	3.231845e+00	2.296841e+01	1.279070e-01	1.945996e+00	1.588890e-02	9.568897e-01	4.195395e-02	1.976340e+00	2.911772e+00	2.032837e-02
1160000	-4.408435e+03	-1.027455e+03	3.741682e+00	2.616459e+01	2.209302e-01	2.566233e+00	2.694586e-03	9.885245e-01	7.336297e-02	2.394636e+00	2.448784e+00	2.407533e-02
1180000	-4.388910e+03	-1.036373e+03	3.807603e+00	2.716063e+01	1.976744e-01	2.256327e+00	6.854821e-03	9.725331e-01	6.786806e-02	1.625741e+00	4.240027e+00	2.444922e-02
1200000	-4.419768e+03	-1.009282e+03	4.096014e+00	2.951966e+01	2.790698e-01	2.479341e+00	1.063540e-02	9.468810e-01	9.220440e-02	1.216802e+00	4.249515e+00	2.608818e-02
1220000	-4.369118e+03	-1.004144e+03	4.337902e+00	3.032802e+01	2.790698e-01	2.401655e+00	1.437469e-02	9.468831e-01	7.036317e-02	2.261465e+00	5.343813e+00	2.743476e-02
1240000	-4.382050e+03	-1.031515e+03	3.663063e+00	2.370265e+01	2.441860e-01	2.466933e+00	7.827102e-03	9.618647e-01	1.139883e-01	1.519525e+00	7.446204e+00	2.307346e-02
1260000	-4.388700e+03	-1.007684e+03	3.982823e+00	2.836204e+01	2.558140e-01	2.022235e+00	1.034995e-02	9.438192e-01	1.508358e-01	1.673098e+00	5.961328e+00	2.479610e-02
1280000	-4.404932e+03	-1.029685e+03	4.071662e+00	2.803396e+01	2.441860e-01	2.329955e+00	1.885175e-02	8.975067e-01	1.490654e-01	1.219485e+00	6.000591e+00	2.500521e-02
1300000	-4.396489e+03	-1.073420e+03	3.569981e+00	2.684967e+01	1.860465e-01	2.381608e+00	1.442375e-02	9.358877e-01	6.339015e-02	1.894446e+00	8.160075e+00	2.186186e-02
1320000	-4.375833e+03	-1.060758e+03	3.301372e+00	2.292624e+01	1.627907e-01	2.240622e+00	1.110751e-02	9.487155e-01	8.748209e-02	1.276019e+00	3.616046e+00	2.079190e-02
1340000	-4.406463e+03	-1.047597e+03	3.864788e+00	2.610522e+01	2.325581e-01	2.350488e+00	2.245490e-02	9.100543e-01	7.432347e-02	1.696081e+00	3.186076e+00	2.469749e-02
1360000	-4.418825e+03	-9.996734e+02	3.918183e+00	2.641382e+01	2.674419e-01	2.230557e+00	6.939774e-03	9.584284e-01	1.478477e-01	2.206310e+00	3.417602e+00	2.466049e-02
1380000	-4.403913e+03	-1.049252e+03	3.653513e+00	2.476656e+01	1.860465e-01	2.134428e+00	8.028099e-03	9.710478e-01	7.326775e-02	2.195072e+00	4.028933e+00	2.282720e-02
1400000	-4.388301e+03	-1.030880e+03	3.680002e+00	2.627721e+01	1.511628e-01	2.869371e+00	1.833603e-02	9.597468e-01	3.033728e-02	2.753215e+00	3.619304e+00	2.318056e-02
1420000	-4.405010e+03	-1.057581e+03	3.773766e+00	2.579954e+01	2.325581e-01	2.242282e+00	1.926799e-02	8.815978e-01	1.342221e-01	1.981254e+00	4.111412e+00	2.360926e-02
1440000	-4.408917e+03	-1.060285e+03	4.305145e+00	3.023234e+01	1.627907e-01	1.659841e+00	4.882636e-03	9.820910e-01	8.566972e-02	1.956047e+00	8.686350e+00	2.738566e-02
1460000	-4.413272e+03	-1.033108e+03	3.712245e+00	2.495796e+01	2.209302e-01	2.422943e+00	1.556418e-03	9.939900e-01	6.905000e-02	1.690640e+00	2.908020e+00	2.360463e-02
1480000	-4.386877e+03	-1.069320e+03	3.274482e+00	2.352831e+01	1.860465e-01	2.286661e+00	1.435015e-02	9.642765e-01	3.006324e-02	1.336907e+00	2.043484e+00	2.031105e-02
1500000	-4.401482e+03	-1.089907e+03	3.562648e+00	2.616085e+01	1.511628e-01	2.331406e+00	9.886519e-03	9.631094e-01	4.558338e-02	1.790475e+00	3.282627e+00	2.262819e-02
1520000	-4.388470e+03	-1.046559e+03	3.430606e+00	2.471016e+01	1.744186e-01	2.275788e+00	1.351450e-02	9.487796e-01	5.957549e-02	1.644987e+00	4.398525e+00	2.173843e-02
1540000	-4.398980e+03	-1.044149e+03	4.268937e+00	2.844478e+01	1.627907e-01	2.175751e+00	6.178756e-03	9.825822e-01	5.792837e-02	2.246371e+00	5.276522e+00	2.742949e-02
1560000	-4.405431e+03	-1.020834e+03	4.205652e+00	3.059056e+01	1.976744e-01	2.609239e+00	1.227041e-02	9.572111e-01	3.795921e-02	1.508943e+00	6.065287e+00	2.701300e-02
1580000	-4.410364e+03	-1.028740e+03	3.760700e+00	2.771573e+01	2.325581e-01	2.748907e+00	8.331673e-03	9.560143e-01	1.025727e-01	2.000729e+00	4.906977e+00	2.398363e-02
1600000	-4.386397e+03	-1.045267e+03	4.505534e+00	3.285030e+01	1.395349e-01	2.058837e+00	2.437909e-02	9.557017e-01	2.147362e-02	2.033375e+00	6.049053e+00	2.867861e-02
1620000	-4.378400e+03	-1.059048e+03	4.174952e+00	3.057938e+01	1.279070e-01	2.188889e+00	1.541185e-02	9.521182e-01	4.910255e-02	2.685946e+00	6.834050e+00	2.664027e-02
1640000	-4.381434e+03	-1.046057e+03	3.491006e+00	2.454592e+01	1.744186e-01	2.127148e+00	1.455899e-02	9.623672e-01	4.093940e-02	2.003930e+00	5.799378e+00	2.174086e-02
1660000	-4.389697e+03	-1.069050e+03	3.522710e+00	2.541299e+01	1.860465e-01	3.010336e+00	1.884513e-02	9.187865e-01	9.817448e-02	1.317127e+00	5.965363e+00	2.242179e-02
1680000	-4.407491e+03	-1.037353e+03	3.833273e+00	2.674250e+01	2.441860e-01	2.091004e+00	5.232064e-03	9.762731e-01	9.683998e-02	2.302208e+00	3.680046e+00	2.383944e-02
1700000	-4.404815e+03	-1.060746e+03	3.921069e+00	2.636776e+01	1.976744e-01	2.112921e+00	1.155425e-02	9.650408e-01	5.382139e-02	3.367318e+00	3.085310e+00	2.485683e-02
1720000	-4.393947e+03	-1.038506e+03	4.241070e+00	3.066037e+01	1.976744e-01	1.668056e+00	9.629528e-03	9.637813e-01	5.089476e-02	4.112567e+00	5.805416e+00	2.683933e-02
1740000	-4.364558e+03	-1.070436e+03	3.642376e+00	2.452382e+01	1.860465e-01	2.712931e+00	1.259548e-02	9.551759e-01	8.472954e-02	3.235624e+00	2.286137e+00	2.320836e-02
1760000	-4.390669e+03	-1.082581e+03	3.408497e+00	2.314964e+01	2.209302e-01	2.331706e+00	1.267868e-02	9.659228e-01	3.334190e-02	1.576716e+00	3.587601e+00	2.145948e-02
1780000	-4.391327e+03	-1.008885e+03	4.275312e+00	2.684369e+01	3.255814e-01	2.031650e+00	1.706798e-02	9.053742e-01	1.576185e-01	2.661944e+00	3.250167e+00	2.610648e-02
1800000	-4.406923e+03	-1.040144e+03	4.126728e+00	2.796603e+01	1.976744e-01	2.432646e+00	2.364073e-02	9.225266e-01	5.677120e-02	1.172529e+00	4.778389e+00	2.539797e-02
1820000	-4.394490e+03	-1.041340e+03	3.452992e+00	2.255431e+01	2.558140e-01	2.547935e+00	1.592580e-02	9.602665e-01	3.857176e-02	1.427309e+00	3.756847e+00	2.225229e-02
1840000	-4.399659e+03	-1.038484e+03	3.381276e+00	2.380179e+01	1.976744e-01	2.496162e+00	6.093068e-03	9.800052e-01	4.906663e-02	8.592671e-01	2.124954e+00	2.101605e-02
1860000	-4.410500e+03	-1.108953e+03	2.758422e+00	1.948675e+01	2.325581e-01	3.283051e+00	1.407084e-02	9.311599e-01	1.027857e-01	6.505485e-01	2.980620e+00	1.702303e-02
1880000	-4.393313e+03	-1.054087e+03	3.028287e+00	2.121342e+01	1.976744e-01	2.583111e+00	1.106027e-02	9.538949e-01	7.391719e-02	9.779133e-01	4.291756e+00	1.899153e-02
1900000	-4.388447e+03	-1.057817e+03	3.102754e+00	2.151909e+01	1.395349e-01	2.140440e+00	1.746281e-02	9.469161e-01	3.991763e-02	2.316895e+00	4.047784e+00	1.951321e-02
1920000	-4.406224e+03	-9.962506e+02	4.140896e+00	2.775510e+01	2.441860e-01	2.298384e+00	1.271954e-02	9.566420e-01	6.535361e-02	1.227112e+00	4.122899e+00	2.644436e-02
1940000	-4.417316e+03	-1.026895e+03	3.904340e+00	2.740187e+01	2.441860e-01	1.955927e+00	8.541500e-03	9.402556e-01	1.673758e-01	1.547240e+00	3.830808e+00	2.473134e-02
1960000	-4.414276e+03	-1.045881e+03	3.797231e+00	2.669839e+01	2.441860e-01	2.114471e+00	1.520222e-02	9.130616e-01	1.569601e-01	2.868289e+00	4.624129e+00	2.399533e-02
1980000	-4.394257e+03	-1.056143e+03	4.070146e+00	2.937388e+01	1.860465e-01	2.027750e+00	1.314244e-02	9.429053e-01	8.255836e-02	2.320482e+00	4.916031e+00	2.562697e-02
2000000	-4.390286e+03	-9.999107e+02	5.383113e+00	3.894130e+01	1.976744e-01	2.036719e+00	2.166596e-02	9.216709e-01	6.874431e-02	3.420938e+00	6.343698e+00	3.404335e-02
2020000	-4.379501e+03	-1.019690e+03	4.166349e+00	2.955409e+01	1.976744e-01	2.555978e+00	1.074018e-02	9.427784e-01	1.141711e-01	2.372076e+00	4.652766e+00	2.686143e-02
2040000	-4.378554e+03	-1.071176e+03	3.454441e+00	2.477765e+01	1.860465e-01	2.375607e+00	1.072265e-02	9.798188e-01	2.267271e-02	1.510805e+00	4.856677e+00	2.201159e-02
2060000	-4.403319e+03	-1.045360e+03	4.012343e+00	3.015809e+01	1.395349e-01	2.102184e+00	4.292355e-03	9.817820e-01	6.705694e-02	2.188268e+00	5.878039e+00	2.567893e-02
2080000	-4.403202e+03	-1.065685e+03	3.596437e+00	2.388539e+01	2.093023e-01	2.654961e+00	2.914422e-02	9.055466e-01	6.786157e-02	1.790716e+00	4.529626e+00	2.278118e-02
2100000	-4.385692e+03	-1.033079e+03	3.926842e+00	2.629467e+01	1.627907e-01	2.301966e+00	5.596570e-03	9.810676e-01	6.129660e-02	1.901237e+00	5.719772e+00	2.453180e-02
2120000	-4.392973e+03	-1.075338e+03	2.910171e+00	1.979711e+01	1.976744e-01	2.241262e+00	1.313464e-02	9.503351e-01	7.217814e-02	1.662273e+00	5.197493e+00	1.830852e-02
2140000	-4.398867e+03	-1.065615e+03	4.141552e+00	2.818254e+01	2.209302e-01	2.141891e+00	1.393567e-02	9.524513e-01	7.671652e-02	1.879750e+00	3.558374e+00	2.573387e-02
2160000	-4.393199e+03	-1.039418e+03	4.341660e+00	2.852931e+01	2.325581e-01	2.111495e+00	9.439036e-03	9.301232e-01	1.890675e-01	1.800310e+00	8.015267e+00	2.692290e-02
2180000	-4.396355e+03	-1.060030e+03	3.564939e+00	2.342462e+01	1.976744e-01	2.820083e+00	9.283732e-03	9.815414e-01	1.947264e-02	2.455465e+00	4.424794e+00	2.267397e-02
2200000	-4.410875e+03	-1.032672e+03	3.857977e+00	2.685631e+01	1.976744e-01	2.436763e+00	6.895824e-03	9.747863e-01	5.278417e-02	1.528907e+00	2.684018e+00	2.463489e-02
2220000	-4.390669e+03	-1.047192e+03	3.382280e+00	2.388173e+01	1.860465e-01	2.381833e+00	6.958553e-03	9.722243e-01	7.532232e-02	1.469901e+00	3.372216e+00	2.162240e-02
2240000	-4.388082e+03	-1.005414e+03	4.864782e+00	3.282474e+01	1.860465e-01	2.616000e+00	1.367681e-02	9.588073e-01	5.404892e-02	3.843970e+00	3.586363e+00	3.020692e-02
2260000	-4.392429e+03	-1.020017e+03	4.040009e+00	2.899636e+01	1.744186e-01	2.617614e+00	1.671011e-02	9.535663e-01	4.672285e-02	2.878325e+00	5.468415e+00	2.535583e-02
2280000	-4.396373e+03	-1.026502e+03	3.877180e+00	2.745639e+01	1.976744e-01	2.135156e+00	1.727742e-02	9.438311e-01	5.846614e-02	1.851912e+00	5.551716e+00	2.430068e-02
2300000	-4.388094e+03	-1.030143e+03	4.131436e+00	2.997700e+01	1.744186e-01	1.800984e+00	2.650244e-02	9.116808e-01	6.272461e-02	1.913156e+00	3.891601e+00	2.641810e-02
2320000	-4.402311e+03	-1.014822e+03	4.170943e+00	2.929986e+01	2.674419e-01	2.341575e+00	4.520601e-03	9.757522e-01	1.026508e-01	1.777035e+00	2.951508e+00	2.655789e-02
2340000	-4.382584e+03	-1.087774e+03	2.786298e+00	2.002997e+01	2.441860e-01	1.885681e+00	1.999699e-02	9.210048e-01	9.700059e-02	1.752593e+00	4.619756e+00	1.792753e-02
2360000	-4.400422e+03	-1.055739e+03	3.517600e+00	2.507901e+01	1.976744e-01	2.204988e+00	2.000226e-02	9.485368e-01	3.590662e-02	2.184354e+00	3.369437e+00	2.253995e-02
2380000	-4.392620e+03	-1.052916e+03	4.295585e+00	2.974229e+01	1.627907e-01	2.022595e+00	1.566935e-02	9.685024e-01	1.939925e-02	2.189260e+00	6.244396e+00	2.764842e-02
2400000	-4.387994e+03	-1.048081e+03	4.046160e+00	3.054572e+01	2.209302e-01	2.520715e+00	8.512285e-03	9.628767e-01	6.284851e-02	3.065530e+00	5.817499e+00	2.575958e-02
2420000	-4.362982e+03	-1.035286e+03	4.825430e+00	3.309312e+01	2.325581e-01	2.402690e+00	5.292543e-03	9.792966e-01	7.647905e-02	3.527574e+00	5.948875e+00	3.097977e-02
2440000	-4.402676e+03	-1.017484e+03	4.056584e+00	2.923031e+01	2.209302e-01	2.820744e+00	6.254406e-03	9.657096e-01	1.524208e-01	2.199902e+00	6.048474e+00	2.610985e-02
2460000	-4.394457e+03	-1.024199e+03	3.859224e+00	2.836460e+01	1.744186e-01	2.279472e+00	4.326235e-03	9.851715e-01	4.674232e-02	3.295183e+00	4.598588e+00	2.466351e-02
2480000	-4.393016e+03	-1.036417e+03	4.653714e+00	3.280372e+01	1.279070e-01	2.061876e+00	6.029002e-03	9.822317e-01	3.864650e-02	3.065400e+00	7.721479e+00	2.893502e-02
2500000	-4.381039e+03	-1.021222e+03	3.715856e+00	2.606909e+01	1.744186e-01	2.207579e+00	6.663297e-03	9.722311e-01	6.732189e-02	2.114522e+00	5.818340e+00	2.382843e-02
2520000	-4.371917e+03	-1.061981e+03	4.068194e+00	2.898445e+01	2.093023e-01	1.960434e+00	8.663421e-03	9.706081e-01	4.721359e-02	2.397309e+00	7.246164e+00	2.556419e-02
2540000	-4.399027e+03	-9.981874e+02	4.964632e+00	3.435557e+01	1.860465e-01	2.153526e+00	6.437182e-03	9.800447e-01	5.794666e-02	3.127889e+00	5.015282e+00	3.158720e-02
2560000	-4.379175e+03	-1.034240e+03	3.793357e+00	2.706816e+01	2.209302e-01	2.679208e+00	3.797266e-03	9.853940e-01	6.795084e-02	2.001897e+00	6.690718e+00	2.359992e-02
2580000	-4.374776e+03	-1.037516e+03	3.704841e+00	2.763071e+01	1.395349e-01	1.785367e+00	1.347782e-02	9.558510e-01	5.127000e-02	3.058550e+00	4.925660e+00	2.328677e-02
2600000	-4.382977e+03	-1.061301e+03	3.577767e+00	2.554744e+01	2.558140e-01	2.495779e+00	1.323777e-02	9.350304e-01	1.377346e-01	2.362509e+00	2.840493e+00	2.304743e-02
2620000	-4.402426e+03	-1.098097e+03	3.302655e+00	2.390181e+01	1.860465e-01	2.392830e+00	2.194804e-02	9.151764e-01	6.645644e-02	1.503657e+00	3.173243e+00	2.100706e-02
2640000	-4.366901e+03	-1.116364e+03	2.780373e+00	2.229992e+01	1.395349e-01	2.833286e+00	7.813752e-03	9.768905e-01	3.536191e-02	1.849220e+00	4.561704e+00	1.784999e-02
2660000	-4.413615e+03	-1.042443e+03	4.076729e+00	2.984081e+01	1.627907e-01	2.123632e+00	2.027427e-02	9.224592e-01	5.540050e-02	4.102653e+00	4.170095e+00	2.605696e-02
2680000	-4.396128e+03	-1.081510e+03	3.599578e+00	2.481244e+01	2.093023e-01	2.011275e+00	1.330864e-02	9.600707e-01	4.838287e-02	2.479561e+00	4.546558e+00	2.305246e-02
2700000	-4.398158e+03	-1.054255e+03	3.739213e+00	2.593232e+01	1.511628e-01	2.606320e+00	1.949736e-02	9.532311e-01	3.001227e-02	2.056387e+00	4.894778e+00	2.400668e-02
2720000	-4.389274e+03	-1.043601e+03	3.826402e+00	2.527422e+01	2.325581e-01	2.107146e+00	2.223323e-02	9.273784e-01	6.266514e-02	1.922271e+00	6.139243e+00	2.408387e-02
2740000	-4.386402e+03	-1.051369e+03	3.544684e+00	2.415747e+01	1.162791e-01	2.165798e+00	1.531971e-02	9.579121e-01	4.084163e-02	2.405134e+00	5.856585e+00	2.255404e-02
2760000	-4.370407e+03	-1.039097e+03	3.937252e+00	2.755975e+01	9.302326e-02	2.054366e+00	8.532245e-03	9.850420e-01	1.435422e-02	3.868795e+00	6.568844e+00	2.518503e-02
2780000	-4.375278e+03	-1.053158e+03	3.806356e+00	2.678692e+01	1.279070e-01	2.902485e+00	2.074903e-02	9.536630e-01	3.574311e-02	1.987047e+00	5.440549e+00	2.429749e-02
2800000	-4.387693e+03	-1.021302e+03	4.059327e+00	2.933073e+01	2.093023e-01	2.057787e+00	7.247379e-03	9.697443e-01	8.440988e-02	1.735653e+00	6.679739e+00	2.594630e-02
2820000	-4.382154e+03	-1.087200e+03	3.604376e+00	2.619405e+01	1.976744e-01	2.090067e+00	2.633887e-02	9.251643e-01	4.034518e-02	1.954650e+00	5.178387e+00	2.317343e-02
2840000	-4.409524e+03	-1.087573e+03	3.391185e+00	2.177356e+01	2.906977e-01	2.759046e+00	1.384605e-02	9.093880e-01	1.623843e-01	1.167113e+00	4.629842e+00	2.184273e-02
2860000	-4.418063e+03	-1.073768e+03	3.301803e+00	2.154469e+01	2.790698e-01	2.157791e+00	1.856481e-02	8.807428e-01	2.250582e-01	1.682979e+00	2.770238e+00	2.103070e-02
2880000	-4.420320e+03	-1.002561e+03	3.892172e+00	2.399249e+01	3.139535e-01	2.840289e+00	2.113918e-02	9.065049e-01	1.104396e-01	1.678597e+00	2.440863e+00	2.509605e-02
2900000	-4.400727e+03	-9.964348e+02	4.211728e+00	2.722493e+01	2.325581e-01	2.257921e+00	6.858064e-03	9.699696e-01	1.045479e-01	2.535562e+00	4.126176e+00	2.713718e-02
2920000	-4.392931e+03	-1.017195e+03	3.896345e+00	2.683173e+01	1.976744e-01	2.296667e+00	4.798415e-03	9.765409e-01	1.134329e-01	2.042604e+00	5.006872e+00	2.503938e-02
2940000	-4.399800e+03	-1.067789e+03	4.141046e+00	2.934574e+01	1.860465e-01	1.828661e+00	3.264410e-03	9.893307e-01	4.911057e-02	1.812974e+00	3.722201e+00	2.670325e-02
2960000	-4.394601e+03	-1.061860e+03	3.234236e+00	2.267783e+01	1.162791e-01	2.077317e+00	4.647553e-03	9.857034e-01	4.580898e-02	1.749496e+00	3.445506e+00	2.084005e-02
2980000	-4.386619e+03	-1.084074e+03	3.337888e+00	2.561147e+01	1.627907e-01	2.355966e+00	3.517131e-03	9.895473e-01	4.557696e-02	1.795727e+00	4.343268e+00	2.105194e-02
3000000	-4.402289e+03	-1.083024e+03	3.304922e+00	2.245231e+01	1.976744e-01	2.014068e+00	2.568597e-02	9.268708e-01	5.882860e-02	2.112691e+00	4.112398e+00	2.116548e-02
3020000	-4.405636e+03	-1.048424e+03	4.153797e+00	2.810951e+01	1.860465e-01	1.919866e+00	1.566637e-02	9.414067e-01	7.424337e-02	1.710835e+00	4.980522e+00	2.671791e-02
3040000	-4.390661e+03	-1.009633e+03	4.383926e+00	3.197637e+01	1.511628e-01	2.118826e+00	1.725029e-02	9.377771e-01	6.761966e-02	2.675388e+00	6.204449e+00	2.823024e-02
3060000	-4.411102e+03	-1.054024e+03	3.808233e+00	2.686001e+01	2.209302e-01	2.414498e+00	1.079032e-02	9.296620e-01	1.688947e-01	2.261783e+00	4.149515e+00	2.436244e-02
3080000	-4.396905e+03	-1.036396e+03	4.006332e+00	2.834039e+01	1.744186e-01	2.020352e+00	1.282633e-02	9.532472e-01	7.322829e-02	2.051958e+00	8.006746e+00	2.567079e-02
3100000	-4.400207e+03	-1.032927e+03	5.159649e+00	3.247903e+01	2.441860e-01	1.741713e+00	4.315825e-03	9.852700e-01	7.026002e-02	1.462703e+00	5.140995e+00	3.312841e-02
3120000	-4.391078e+03	-1.058933e+03	3.730051e+00	2.587301e+01	1.976744e-01	2.266715e+00	2.204319e-03	9.894926e-01	1.159508e-01	2.233108e+00	2.950335e+00	2.400457e-02
3140000	-4.404080e+03	-1.049805e+03	3.968454e+00	2.747180e+01	2.093023e-01	1.839891e+00	4.460740e-03	9.835293e-01	6.231003e-02	3.488523e+00	5.080804e+00	2.508513e-02
3160000	-4.419103e+03	-1.025202e+03	4.717611e+00	3.335340e+01	2.209302e-01	1.864792e+00	2.595974e-03	9.898659e-01	8.316723e-02	2.548502e+00	4.321209e+00	2.978962e-02
3180000	-4.383237e+03	-1.077549e+03	3.201107e+00	2.320284e+01	2.209302e-01	2.337082e+00	1.866902e-03	9.918708e-01	8.701277e-02	2.092903e+00	5.070317e+00	2.017983e-02
3200000	-4.385851e+03	-1.051056e+03	3.592588e+00	2.554335e+01	1.976744e-01	2.424635e+00	7.095111e-03	9.717497e-01	7.512892e-02	2.329156e+00	5.024595e+00	2.252387e-02
3220000	-4.403948e+03	-1.038448e+03	3.970787e+00	2.840330e+01	1.744186e-01	2.152711e+00	6.080837e-03	9.721172e-01	7.616562e-02	3.976062e+00	4.913181e+00	2.485871e-02
3240000	-4.397174e+03	-9.908719e+02	5.269733e+00	3.491119e+01	2.093023e-01	2.015818e+00	7.693700e-03	9.488851e-01	1.771624e-01	1.739728e+00	5.678987e+00	3.330518e-02
3260000	-4.379479e+03	-1.051657e+03	4.849729e+00	3.335897e+01	2.209302e-01	2.237258e+00	1.575118e-02	9.413706e-01	6.801624e-02	2.736015e+00	5.306306e+00	3.059131e-02
3280000	-4.407970e+03	-1.063454e+03	3.148537e+00	2.258452e+01	2.325581e-01	1.812611e+00	1.208139e-02	9.428976e-01	8.592005e-02	1.089100e+00	2.552832e+00	2.001853e-02
3300000	-4.401923e+03	-1.027143e+03	3.440438e+00	2.353377e+01	2.325581e-01	1.903582e+00	1.079107e-02	9.555229e-01	1.011579e-01	1.922103e+00	5.310520e+00	2.196156e-02
3320000	-4.403719e+03	-1.042833e+03	3.410781e+00	2.522929e+01	2.325581e-01	1.971329e+00	1.270048e-02	9.384928e-01	1.224088e-01	1.046560e+00	4.261183e+00	2.172954e-02
3340000	-4.395146e+03	-1.064031e+03	3.610350e+00	2.417275e+01	2.558140e-01	2.706870e+00	8.259743e-03	9.652117e-01	8.299291e-02	1.274728e+00	4.010448e+00	2.292329e-02
3360000	-4.427936e+03	-1.044583e+03	3.711150e+00	2.650573e+01	2.093023e-01	2.050572e+00	9.730367e-03	9.586581e-01	8.456306e-02	1.303748e+00	3.926465e+00	2.355434e-02
3380000	-4.402156e+03	-1.070510e+03	3.347201e+00	2.373296e+01	1.744186e-01	2.589822e+00	1.167205e-02	9.535878e-01	6.495553e-02	1.215821e+00	3.064901e+00	2.132390e-02
3400000	-4.404739e+03	-1.038990e+03	3.636633e+00	2.419310e+01	2.558140e-01	2.629207e+00	2.174739e-02	9.238367e-01	5.422574e-02	1.201028e+00	4.689530e+00	2.344235e-02
3420000	-4.396182e+03	-1.042576e+03	3.334721e+00	2.220706e+01	2.093023e-01	1.967071e+00	2.789974e-02	8.933841e-01	7.249447e-02	1.213306e+00	5.223848e+00	2.134997e-02
3440000	-4.412187e+03	-1.088942e+03	2.950543e+00	2.171811e+01	2.441860e-01	2.295762e+00	2.650056e-02	8.846765e-01	9.311276e-02	1.661619e+00	5.678282e+00	1.872979e-02
3460000	-4.391085e+03	-1.066475e+03	3.227266e+00	2.165455e+01	2.790698e-01	2.661148e+00	1.710824e-02	8.959390e-01	1.191734e-01	1.574138e+00	4.519287e+00	2.044319e-02
3480000	-4.388801e+03	-1.032537e+03	3.547465e+00	2.290855e+01	3.023256e-01	2.337930e+00	6.703950e-03	9.610527e-01	1.388351e-01	3.670211e+00	3.628478e+00	2.270230e-02
3500000	-4.391525e+03	-1.050846e+03	3.513848e+00	2.212027e+01	2.906977e-01	1.879197e+00	1.955265e-02	9.032745e-01	1.334107e-01	1.233467e+00	2.621381e+00	2.242016e-02
3520000	-4.397372e+03	-1.067672e+03	3.644923e+00	2.368552e+01	2.093023e-01	1.830694e+00	1.550677e-02	9.447434e-01	8.624303e-02	1.974302e+00	4.294588e+00	2.337562e-02
3540000	-4.413670e+03	-1.023302e+03	4.300640e+00	2.755759e+01	2.441860e-01	2.128239e+00	1.097355e-02	9.650919e-01	5.405382e-02	1.141787e+00	3.181810e+00	2.767201e-02
3560000	-4.432744e+03	-1.007525e+03	4.310226e+00	2.746324e+01	3.023256e-01	1.695377e+00	1.722976e-02	8.733808e-01	2.089573e-01	2.164709e+00	5.212750e+00	2.755501e-02
3580000	-4.383337e+03	-1.044863e+03	3.763943e+00	2.407123e+01	2.906977e-01	2.365082e+00	4.593414e-03	9.669841e-01	1.951149e-01	2.114805e+00	6.380635e+00	2.417103e-02
3600000	-4.401915e+03	-1.030948e+03	3.700889e+00	2.522190e+01	2.209302e-01	2.170879e+00	9.582231e-03	9.709757e-01	5.817704e-02	1.800932e+00	6.643819e+00	2.380181e-02
3620000	-4.375069e+03	-1.064283e+03	3.392218e+00	2.419344e+01	6.976744e-02	2.084091e+00	3.340340e-02	9.352803e-01	2.314122e-02	2.070998e+00	4.161649e+00	2.163705e-02
3640000	-4.375507e+03	-1.028648e+03	3.870121e+00	2.473672e+01	2.209302e-01	2.663000e+00	1.499422e-02	9.606180e-01	3.732426e-02	1.747991e+00	4.115527e+00	2.464938e-02
3660000	-4.391315e+03	-1.040187e+03	4.033729e+00	2.482994e+01	2.558140e-01	2.024979e+00	1.996728e-02	9.002884e-01	1.647061e-01	1.989559e+00	3.536559e+00	2.601763e-02
3680000	-4.406824e+03	-1.041300e+03	4.824382e+00	3.155212e+01	2.093023e-01	2.074546e+00	2.851023e-02	9.042148e-01	6.256259e-02	2.508016e+00	4.439353e+00	3.102702e-02
3700000	-4.418169e+03	-1.024266e+03	4.549285e+00	3.107810e+01	1.744186e-01	2.037619e+00	1.987731e-02	9.208319e-01	1.052234e-01	2.579076e+00	2.837193e+00	2.932727e-02
3720000	-4.396201e+03	-1.026351e+03	4.272737e+00	2.908033e+01	1.511628e-01	2.825949e+00	1.585854e-02	9.416665e-01	6.804168e-02	2.219444e+00	3.890906e+00	2.734254e-02
3740000	-4.395856e+03	-9.903043e+02	5.105257e+00	3.335993e+01	2.325581e-01	1.947197e+00	1.781677e-02	9.311532e-01	6.454919e-02	2.853397e+00	4.779108e+00	3.235568e-02
3760000	-4.397196e+03	-1.011509e+03	4.293576e+00	2.806395e+01	1.860465e-01	1.930741e+00	1.661877e-02	9.626388e-01	4.106258e-02	2.091500e+00	6.705026e+00	2.725451e-02
3780000	-4.394749e+03	-1.022109e+03	4.093822e+00	2.844102e+01	1.976744e-01	1.735814e+00	6.895721e-03	9.749310e-01	7.202829e-02	2.200417e+00	3.223416e+00	2.557318e-02
3800000	-4.382757e+03	-1.047729e+03	3.934123e+00	2.787000e+01	1.627907e-01	2.506044e+00	8.974147e-03	9.710799e-01	5.515217e-02	1.480806e+00	4.223868e+00	2.518682e-02
3820000	-4.413430e+03	-1.029739e+03	3.886558e+00	2.640132e+01	2.441860e-01	2.537061e+00	9.809610e-03	9.551157e-01	9.707742e-02	2.486680e+00	4.205866e+00	2.499088e-02
3840000	-4.370990e+03	-1.053982e+03	3.092775e+00	2.464066e+01	1.162791e-01	2.372735e+00	1.758351e-02	9.486628e-01	3.670062e-02	2.465308e+00	5.029558e+00	1.938464e-02
3860000	-4.375329e+03	-1.013722e+03	4.803822e+00	3.226148e+01	1.860465e-01	2.417217e+00	9.254153e-03	9.726241e-01	6.150938e-02	3.038126e+00	6.749536e+00	3.091857e-02
3880000	-4.418412e+03	-1.025664e+03	4.281935e+00	2.854321e+01	1.976744e-01	2.568567e+00	5.061326e-03	9.766615e-01	9.105088e-02	2.927948e+00	7.807374e+00	2.758684e-02
3900000	-4.383283e+03	-9.909466e+02	4.963662e+00	3.243446e+01	1.279070e-01	2.062030e+00	6.173860e-03	9.807060e-01	5.549127e-02	3.724106e+00	9.629320e+00	3.172993e-02
3920000	-4.401654e+03	-1.022023e+03	4.769518e+00	3.127005e+01	2.093023e-01	2.829746e+00	1.493677e-02	9.476231e-01	7.573049e-02	2.990357e+00	4.673528e+00	3.063194e-02
3940000	-4.410939e+03	-9.993724e+02	4.994228e+00	3.273433e+01	2.790698e-01	2.127432e+00	9.576144e-03	9.508977e-01	1.580112e-01	3.696985e+00	3.567608e+00	3.197901e-02
3960000	-4.409992e+03	-1.033697e+03	4.386911e+00	2.883144e+01	2.209302e-01	2.239379e+00	1.633338e-02	9.304189e-01	8.991577e-02	1.810121e+00	4.761314e+00	2.795036e-02
3980000	-4.405139e+03	-1.070533e+03	3.629806e+00	2.479384e+01	1.976744e-01	2.947127e+00	2.011411e-02	9.424023e-01	4.677813e-02	2.194407e+00	5.280830e+00	2.320722e-02
4000000	-4.415451e+03	-9.917494e+02	4.702954e+00	3.070886e+01	2.093023e-01	1.838105e+00	1.730031e-02	9.425695e-01	6.825425e-02	1.537957e+00	6.107732e+00	3.014810e-02
4020000	-4.370512e+03	-1.084592e+03	3.867434e+00	2.556367e+01	1.860465e-01	1.960678e+00	2.709328e-02	9.269035e-01	5.771445e-02	2.182286e+00	4.845108e+00	2.484995e-02
4040000	-4.365769e+03	-1.046641e+03	3.620388e+00	2.426174e+01	2.441860e-01	2.084380e+00	3.014438e-02	8.612937e-01	9.847078e-02	1.394558e+00	4.038132e+00	2.291666e-02
4060000	-4.388828e+03	-1.039527e+03	4.553361e+00	3.133435e+01	1.860465e-01	2.085484e+00	1.410539e-02	9.590967e-01	3.941381e-02	2.488213e+00	6.011930e+00	2.884113e-02
4080000	-4.383905e+03	-1.059200e+03	3.936569e+00	2.736070e+01	1.511628e-01	1.774387e+00	2.778297e-02	9.435346e-01	2.006437e-02	2.412968e+00	5.712118e+00	2.504166e-02
4100000	-4.384444e+03	-1.029797e+03	4.568378e+00	3.091817e+01	1.976744e-01	2.564112e+00	1.857313e-02	9.293762e-01	7.322537e-02	2.760478e+00	6.821470e+00	2.901763e-02
4120000	-4.379649e+03	-9.971655e+02	4.234537e+00	2.978762e+01	2.093023e-01	2.223059e+00	1.058438e-02	9.497091e-01	1.003111e-01	2.682569e+00	6.499286e+00	2.681949e-02
4140000	-4.397588e+03	-1.055543e+03	3.265519e+00	2.281051e+01	2.558140e-01	2.967513e+00	9.728000e-03	9.557881e-01	9.301346e-02	1.469873e+00	5.755370e+00	2.075680e-02
4160000	-4.385633e+03	-1.062529e+03	3.573396e+00	2.467973e+01	2.325581e-01	2.338140e+00	2.166304e-02	9.034126e-01	1.088103e-01	2.285505e+00	4.622702e+00	2.285819e-02
4180000	-4.403452e+03	-1.034529e+03	3.864857e+00	2.544408e+01	2.558140e-01	2.671875e+00	2.350240e-02	8.874510e-01	1.132968e-01	2.902308e+00	4.730267e+00	2.443737e-02
4200000	-4.395938e+03	-1.022542e+03	4.148154e+00	2.837733e+01	1.860465e-01	1.952075e+00	1.124428e-02	9.645674e-01	5.083825e-02	2.281442e+00	2.904009e+00	2.655797e-02
4220000	-4.401071e+03	-1.043020e+03	4.719674e+00	3.320259e+01	2.093023e-01	2.266889e+00	1.920750e-02	9.310372e-01	5.913690e-02	3.555674e+00	3.867149e+00	3.007544e-02
4240000	-4.397677e+03	-1.031569e+03	3.982581e+00	2.780102e+01	2.558140e-01	2.906583e+00	2.329647e-02	8.923041e-01	1.011442e-01	2.415621e+00	4.228286e+00	2.526765e-02
4260000	-4.392183e+03	-1.064647e+03	3.443499e+00	2.377628e+01	2.558140e-01	2.289238e+00	1.107966e-02	9.481797e-01	8.888115e-02	1.474742e+00	3.445330e+00	2.197235e-02
4280000	-4.413229e+03	-1.026292e+03	4.211521e+00	2.686094e+01	2.790698e-01	1.888939e+00	1.853131e-02	9.040527e-01	1.314528e-01	1.549213e+00	4.191632e+00	2.623345e-02
4300000	-4.410647e+03	-1.015934e+03	4.550980e+00	3.026902e+01	2.093023e-01	2.258049e+00	1.134167e-02	9.635974e-01	4.603899e-02	3.249285e+00	5.837487e+00	2.828688e-02
4320000	-4.387263e+03	-1.027891e+03	4.243160e+00	3.012659e+01	1.860465e-01	1.827950e+00	6.711565e-03	9.685412e-01	9.593717e-02	3.192095e+00	8.461159e+00	2.668237e-02
4340000	-4.428226e+03	-9.808690e+02	5.376422e+00	3.636082e+01	2.558140e-01	2.178396e+00	1.529564e-02	9.206610e-01	1.174012e-01	4.686473e+00	7.494290e+00	3.404937e-02
4360000	-4.385146e+03	-1.056109e+03	4.190565e+00	3.098633e+01	2.441860e-01	2.610150e+00	1.072621e-02	9.555208e-01	7.433770e-02	3.495421e+00	5.946625e+00	2.618372e-02
4380000	-4.401831e+03	-1.044563e+03	4.996910e+00	3.421475e+01	1.976744e-01	2.042479e+00	3.039151e-02	9.032774e-01	5.578866e-02	2.764257e+00	7.255242e+00	3.164446e-02
4400000	-4.390883e+03	-1.034131e+03	3.895817e+00	2.673226e+01	2.790698e-01	2.122683e+00	9.386870e-03	9.371215e-01	1.302592e-01	2.129879e+00	3.723608e+00	2.451540e-02
4420000	-4.404111e+03	-1.058830e+03	3.838076e+00	2.652894e+01	1.976744e-01	1.854126e+00	1.255283e-02	9.558948e-01	7.207726e-02	2.033634e+00	4.593738e+00	2.422207e-02
4440000	-4.384151e+03	-1.060819e+03	3.381736e+00	2.289400e+01	2.325581e-01	2.007181e+00	1.293116e-02	9.559380e-01	5.343282e-02	1.860391e+00	5.572439e+00	2.139047e-02
4460000	-4.394420e+03	-1.048474e+03	4.364600e+00	2.931946e+01	1.511628e-01	2.364570e+00	2.625986e-02	9.447893e-01	3.238102e-02	2.188009e+00	4.165560e+00	2.762844e-02
4480000	-4.395739e+03	-1.041970e+03	3.917250e+00	2.595118e+01	1.627907e-01	2.099817e+00	1.499117e-02	9.585878e-01	4.693376e-02	2.885770e+00	7.011112e+00	2.506233e-02
4500000	-4.416217e+03	-1.050704e+03	4.601082e+00	3.048980e+01	1.511628e-01	1.812066e+00	2.300056e-02	9.492000e-01	2.690163e-02	2.626327e+00	6.037045e+00	2.932299e-02
4520000	-4.409177e+03	-1.052910e+03	3.593357e+00	2.717967e+01	2.325581e-01	3.527667e+00	1.092338e-02	9.524764e-01	7.528055e-02	2.598328e+00	3.149581e+00	2.314888e-02
4540000	-4.413032e+03	-1.032290e+03	3.804578e+00	2.507392e+01	2.441860e-01	2.874040e+00	1.521909e-02	9.360060e-01	9.245959e-02	1.883555e+00	2.833953e+00	2.447596e-02
4560000	-4.407966e+03	-1.056672e+03	3.854215e+00	2.680697e+01	1.976744e-01	2.432352e+00	1.433873e-02	9.496409e-01	6.510239e-02	2.462100e+00	3.523987e+00	2.445204e-02
4580000	-4.388918e+03	-1.035768e+03	3.515840e+00	2.746648e+01	1.162791e-01	2.391617e+00	1.514969e-02	9.575596e-01	3.786379e-02	1.957479e+00	5.029671e+00	2.260817e-02
4600000	-4.398776e+03	-1.053732e+03	3.628396e+00	2.632406e+01	1.860465e-01	1.739891e+00	2.151922e-02	9.386615e-01	4.054015e-02	3.756174e+00	3.533218e+00	2.336520e-02
4620000	-4.378941e+03	-1.039425e+03	4.337720e+00	3.040397e+01	2.209302e-01	2.691558e+00	1.840363e-02	9.458563e-01	4.725419e-02	2.694404e+00	5.493931e+00	2.790426e-02
4640000	-4.392446e+03	-1.027172e+03	4.481664e+00	3.098858e+01	1.860465e-01	1.946116e+00	1.559792e-02	9.486050e-01	6.290696e-02	3.078321e+00	4.126134e+00	2.887031e-02
4660000	-4.378472e+03	-1.140680e+03	3.043937e+00	2.254278e+01	1.627907e-01	2.727183e+00	1.731008e-02	9.598313e-01	2.578940e-02	1.673694e+00	4.764317e+00	1.935709e-02
4680000	-4.424696e+03	-1.065252e+03	3.465743e+00	2.437560e+01	2.441860e-01	2.079572e+00	9.203246e-03	9.500776e-01	1.339500e-01	1.809143e+00	2.713789e+00	2.218028e-02
4700000	-4.382009e+03	-1.039562e+03	4.282107e+00	3.053348e+01	2.674419e-01	2.237177e+00	1.493253e-02	9.338495e-01	8.828074e-02	2.258858e+00	4.787548e+00	2.742895e-02
4720000	-4.390694e+03	-1.067995e+03	3.487630e+00	2.517817e+01	2.093023e-01	3.527418e+00	1.977185e-02	9.140220e-01	1.055320e-01	2.747991e+00	3.177508e+00	2.222763e-02
4740000	-4.387646e+03	-1.062876e+03	3.827244e+00	2.759958e+01	2.093023e-01	1.659830e+00	3.343175e-02	8.873013e-01	6.655955e-02	1.558748e+00	4.704768e+00	2.406749e-02
4760000	-4.374579e+03	-1.034070e+03	3.823952e+00	2.683696e+01	1.744186e-01	2.596324e+00	6.311230e-03	9.748355e-01	6.700703e-02	3.234588e+00	4.311060e+00	2.451932e-02
4780000	-4.399916e+03	-1.007699e+03	4.216270e+00	2.991505e+01	1.395349e-01	2.361901e+00	1.070958e-02	9.794393e-01	1.989535e-02	2.315060e+00	3.801301e+00	2.668956e-02
4800000	-4.393415e+03	-1.061369e+03	3.402382e+00	2.239465e+01	2.325581e-01	2.706312e+00	6.877797e-03	9.732184e-01	6.973265e-02	1.533181e+00	3.114217e+00	2.152427e-02
4820000	-4.390962e+03	-1.045591e+03	3.472655e+00	2.406735e+01	1.511628e-01	2.393831e+00	1.609231e-02	9.698234e-01	2.175393e-02	1.794899e+00	4.044117e+00	2.190123e-02
4840000	-4.393608e+03	-1.055341e+03	3.595451e+00	2.553753e+01	1.627907e-01	2.249163e+00	4.236693e-03	9.809144e-01	8.497979e-02	3.327937e+00	4.219285e+00	2.278645e-02
4860000	-4.398908e+03	-1.029311e+03	4.120418e+00	2.920362e+01	2.209302e-01	1.748067e+00	4.436628e-03	9.785323e-01	1.037205e-01	2.545983e+00	5.303289e+00	2.637595e-02
4880000	-4.368541e+03	-1.054719e+03	3.171369e+00	2.370960e+01	1.627907e-01	2.161670e+00	9.842894e-03	9.820337e-01	1.871419e-02	2.368637e+00	3.653124e+00	2.043303e-02
4900000	-4.394889e+03	-1.045975e+03	3.763682e+00	2.732248e+01	1.627907e-01	2.349863e+00	7.045403e-03	9.800083e-01	3.391307e-02	2.060137e+00	5.763207e+00	2.374566e-02
4920000	-4.398497e+03	-1.063629e+03	3.408368e+00	2.402375e+01	2.558140e-01	2.253147e+00	2.895873e-03	9.805584e-01	1.547000e-01	1.195271e+00	2.426247e+00	2.148468e-02
4940000	-4.384991e+03	-1.054049e+03	3.424660e+00	2.395645e+01	2.441860e-01	2.313001e+00	1.332290e-02	9.538507e-01	5.779961e-02	1.433927e+00	2.692802e+00	2.144470e-02
4960000	-4.392456e+03	-1.081307e+03	3.272354e+00	2.336533e+01	2.325581e-01	2.122954e+00	1.343481e-02	9.253088e-01	1.197162e-01	1.511512e+00	4.441055e+00	2.066775e-02
4980000	-4.399045e+03	-1.014236e+03	3.921746e+00	2.872970e+01	2.093023e-01	2.137683e+00	7.191383e-03	9.628987e-01	1.083506e-01	2.348079e+00	4.667310e+00	2.472740e-02
5000000	-4.395856e+03	-1.040314e+03	3.703830e+00	2.653174e+01	2.558140e-01	1.864333e+00	5.629737e-03	9.690706e-01	1.193606e-01	1.069873e+00	4.333050e+00	2.363498e-02
5020000	-4.410184e+03	-9.992486e+02	4.421834e+00	2.962584e+01	3.139535e-01	2.129830e+00	1.336480e-02	9.352959e-01	1.097652e-01	3.174106e+00	3.341082e+00	2.820856e-02
5040000	-4.397877e+03	-1.016215e+03	4.007835e+00	2.946261e+01	2.209302e-01	2.331368e+00	6.670279e-03	9.795456e-01	4.093592e-02	3.807377e+00	4.722494e+00	2.516390e-02
5060000	-4.400924e+03	-1.039618e+03	3.712830e+00	2.803218e+01	1.395349e-01	2.357944e+00	1.256958e-02	9.644535e-01	4.378130e-02	2.790003e+00	7.092226e+00	2.342995e-02
5080000	-4.390959e+03	-1.056276e+03	3.362988e+00	2.524727e+01	1.162791e-01	2.087612e+00	4.135265e-03	9.885192e-01	4.234112e-02	2.188000e+00	6.515768e+00	2.141107e-02
5100000	-4.391831e+03	-1.055002e+03	3.387248e+00	2.507324e+01	1.744186e-01	2.746770e+00	1.249377e-02	9.673984e-01	3.290474e-02	1.946238e+00	3.218845e+00	2.163088e-02
5120000	-4.386509e+03	-1.097105e+03	3.027539e+00	2.350353e+01	1.511628e-01	2.280658e+00	6.676659e-03	9.702365e-01	7.912200e-02	2.170252e+00	4.147671e+00	1.915942e-02
5140000	-4.411557e+03	-1.033979e+03	3.939849e+00	2.652308e+01	1.860465e-01	1.743588e+00	7.211204e-03	9.739797e-01	6.296553e-02	1.389180e+00	4.859174e+00	2.502376e-02
5160000	-4.385672e+03	-1.051511e+03	4.160628e+00	2.848581e+01	1.627907e-01	2.338090e+00	1.075494e-02	9.644688e-01	6.399603e-02	1.557772e+00	5.256699e+00	2.611131e-02
5180000	-4.392716e+03	-1.059390e+03	3.559231e+00	2.363932e+01	2.209302e-01	2.331035e+00	4.710210e-03	9.805629e-01	7.614491e-02	1.535162e+00	3.897723e+00	2.189041e-02
5200000	-4.411907e+03	-1.023125e+03	4.051932e+00	2.798214e+01	2.441860e-01	2.328741e+00	4.315961e-03	9.840755e-01	6.490354e-02	2.010536e+00	5.037215e+00	2.511528e-02
5220000	-4.395475e+03	-1.057084e+03	3.685280e+00	2.586539e+01	1.627907e-01	2.407046e+00	7.479780e-03	9.766644e-01	5.721993e-02	1.270045e+00	6.505737e+00	2.273310e-02
5240000	-4.411186e+03	-1.071795e+03	3.525210e+00	2.538033e+01	1.976744e-01	2.254146e+00	4.707689e-03	9.806708e-01	5.346888e-02	2.164569e+00	4.948251e+00	2.208950e-02
5260000	-4.426796e+03	-1.058516e+03	3.353423e+00	2.034969e+01	2.441860e-01	2.546463e+00	8.838055e-03	9.551862e-01	1.122565e-01	1.201849e+00	3.094515e+00	2.144563e-02
5280000	-4.403062e+03	-1.021272e+03	4.192490e+00	2.675146e+01	2.906977e-01	2.528531e+00	8.601183e-03	9.618621e-01	9.203573e-02	2.477763e+00	3.040658e+00	2.638789e-02
5300000	-4.416301e+03	-1.027972e+03	3.997736e+00	2.498265e+01	1.976744e-01	2.163751e+00	1.410844e-02	9.408826e-01	9.138870e-02	1.165735e+00	4.243103e+00	2.533857e-02
5320000	-4.399750e+03	-1.046102e+03	3.377542e+00	2.385416e+01	2.325581e-01	2.043590e+00	4.279698e-03	9.819169e-01	7.452979e-02	1.657535e+00	3.416466e+00	2.108943e-02
5340000	-4.389084e+03	-1.100219e+03	3.233390e+00	2.135185e+01	2.906977e-01	2.050763e+00	7.725597e-03	9.609743e-01	1.047620e-01	1.533126e+00	3.423100e+00	2.052927e-02
5360000	-4.394525e+03	-1.035574e+03	4.245146e+00	3.175703e+01	1.627907e-01	2.213930e+00	1.760343e-02	9.755218e-01	1.424050e-02	2.442802e+00	5.208561e+00	2.690383e-02
5380000	-4.397064e+03	-1.013016e+03	4.314611e+00	3.120048e+01	1.395349e-01	1.967013e+00	5.039086e-03	9.877388e-01	3.090574e-02	2.980623e+00	6.311683e+00	2.747918e-02
5400000	-4.384711e+03	-1.054976e+03	4.012330e+00	2.993278e+01	1.395349e-01	1.768284e+00	4.353991e-03	9.872411e-01	4.062114e-02	5.133615e+00	4.918884e+00	2.560898e-02
5420000	-4.385899e+03	-1.049000e+03	3.940871e+00	2.864958e+01	2.093023e-01	1.912521e+00	1.622961e-03	9.928906e-01	8.922495e-02	2.422967e+00	3.968306e+00	2.526528e-02
5440000	-4.391064e+03	-1.059332e+03	3.466744e+00	2.373438e+01	3.023256e-01	2.013978e+00	1.943102e-02	8.950927e-01	1.309458e-01	1.920615e+00	2.663336e+00	2.145173e-02
5460000	-4.403212e+03	-1.085531e+03	3.113102e+00	2.260375e+01	1.744186e-01	1.998534e+00	1.470532e-03	9.966663e-01	2.224000e-02	1.505312e+00	4.670979e+00	1.987193e-02
5480000	-4.396964e+03	-1.085067e+03	2.655493e+00	1.955027e+01	2.325581e-01	2.490166e+00	2.560036e-02	8.953664e-01	8.677606e-02	1.024596e+00	3.875171e+00	1.678485e-02
5500000	-4.409281e+03	-1.037727e+03	3.992658e+00	2.719466e+01	1.627907e-01	2.811653e+00	1.308501e-02	9.641780e-01	5.075257e-02	2.152922e+00	7.629281e+00	2.514349e-02
5520000	-4.378850e+03	-1.021903e+03	4.204501e+00	2.954290e+01	2.209302e-01	2.191518e+00	4.330847e-03	9.859624e-01	5.013905e-02	2.268923e+00	4.248979e+00	2.688794e-02
5540000	-4.389610e+03	-1.045692e+03	3.607358e+00	2.355715e+01	2.674419e-01	2.132318e+00	3.778510e-03	9.841874e-01	7.678977e-02	1.765925e+00	3.577185e+00	2.309686e-02
5560000	-4.395346e+03	-1.074178e+03	3.681768e+00	2.524208e+01	2.209302e-01	2.310920e+00	7.017317e-03	9.756382e-01	7.164764e-02	1.941669e+00	2.888921e+00	2.357132e-02
5580000	-4.413472e+03	-1.003409e+03	4.056737e+00	2.770687e+01	3.139535e-01	1.965744e+00	4.019726e-03	9.729745e-01	1.634575e-01	1.898611e+00	4.125651e+00	2.589409e-02
5600000	-4.396601e+03	-1.017133e+03	4.008404e+00	2.928341e+01	2.325581e-01	2.333888e+00	2.886752e-03	9.882162e-01	6.441395e-02	1.973502e+00	4.084858e+00	2.545002e-02
5620000	-4.420395e+03	-1.017644e+03	3.816582e+00	2.729946e+01	1.744186e-01	2.271546e+00	4.177590e-03	9.876537e-01	3.829385e-02	1.532147e+00	4.166773e+00	2.460345e-02
5640000	-4.375709e+03	-1.042838e+03	3.725357e+00	2.659822e+01	1.511628e-01	2.409359e+00	6.589724e-03	9.847806e-01	2.949625e-02	3.303910e+00	4.797125e+00	2.394317e-02
5660000	-4.362077e+03	-1.040170e+03	3.729161e+00	2.709857e+01	1.744186e-01	2.232301e+00	3.390798e-03	9.915297e-01	2.913130e-02	1.979420e+00	4.273915e+00	2.348874e-02
5680000	-4.392166e+03	-1.064550e+03	2.977323e+00	2.137981e+01	1.744186e-01	2.110656e+00	2.327999e-02	9.264868e-01	7.137095e-02	1.345127e+00	4.302143e+00	1.891959e-02
5700000	-4.398411e+03	-1.062695e+03	3.911336e+00	2.866362e+01	1.511628e-01	1.954960e+00	7.390263e-03	9.738187e-01	4.639526e-02	1.623270e+00	4.946133e+00	2.480431e-02
5720000	-4.411560e+03	-1.089792e+03	2.984589e+00	2.165905e+01	2.790698e-01	2.121929e+00	8.969793e-03	9.578238e-01	8.070684e-02	1.521382e+00	2.915490e+00	1.894442e-02
5740000	-4.399778e+03	-1.048467e+03	3.906215e+00	2.928998e+01	1.860465e-01	2.617831e+00	1.012812e-02	9.421804e-01	1.150938e-01	2.678685e+00	3.811016e+00	2.438313e-02
5760000	-4.397679e+03	-1.071757e+03	3.222259e+00	2.360425e+01	1.976744e-01	2.269696e+00	2.398130e-02	9.030999e-01	6.033762e-02	1.716328e+00	3.398397e+00	2.025619e-02
5780000	-4.373223e+03	-1.112653e+03	2.944400e+00	2.271127e+01	2.093023e-01	2.105122e+00	1.807127e-02	9.026584e-01	1.161037e-01	2.142879e+00	4.227408e+00	1.851745e-02
5800000	-4.400090e+03	-1.048214e+03	3.818601e+00	2.816620e+01	1.511628e-01	2.602712e+00	2.493010e-02	8.914877e-01	8.966895e-02	1.922592e+00	4.655138e+00	2.429497e-02
5820000	-4.377255e+03	-9.863365e+02	4.914296e+00	3.585913e+01	1.627907e-01	2.039856e+00	2.704356e-02	9.271079e-01	4.419279e-02	4.655880e+00	6.076070e+00	3.148816e-02
5840000	-4.399626e+03	-1.044811e+03	3.737535e+00	2.583893e+01	2.674419e-01	2.226732e+00	5.741036e-03	9.679831e-01	1.122227e-01	1.610086e+00	4.620295e+00	2.387644e-02
5860000	-4.371021e+03	-1.076886e+03	3.397153e+00	2.582183e+01	1.744186e-01	2.604258e+00	1.108277e-02	9.485536e-01	5.832308e-02	2.694924e+00	8.268289e+00	2.159357e-02
5880000	-4.401685e+03	-1.069920e+03	3.460260e+00	2.699849e+01	1.744186e-01	2.228655e+00	2.106145e-02	9.341650e-01	4.295053e-02	1.659556e+00	4.605241e+00	2.198449e-02
5900000	-4.387072e+03	-1.060399e+03	3.417300e+00	2.644184e+01	1.744186e-01	2.211519e+00	1.535354e-02	9.496394e-01	5.053552e-02	3.236929e+00	4.341389e+00	2.201131e-02
5920000	-4.370885e+03	-1.091032e+03	2.997342e+00	2.031557e+01	2.558140e-01	2.719285e+00	2.016394e-02	9.062688e-01	9.842094e-02	1.702110e+00	4.644070e+00	1.902145e-02
5940000	-4.384418e+03	-1.066181e+03	3.399139e+00	2.343935e+01	2.209302e-01	2.427518e+00	8.452481e-03	9.733290e-01	4.137542e-02	2.065367e+00	3.235458e+00	2.168653e-02
5960000	-4.421435e+03	-1.080391e+03	3.863712e+00	2.897384e+01	2.790698e-01	1.939779e+00	1.939313e-02	9.005402e-01	8.563547e-02	3.004913e+00	2.544353e+00	2.489190e-02
5980000	-4.398453e+03	-1.027728e+03	4.186665e+00	2.740338e+01	2.209302e-01	2.729853e+00	1.040078e-02	9.599369e-01	8.792439e-02	3.553320e+00	3.056937e+00	2.672569e-02
6000000	-4.397220e+03	-1.006172e+03	4.391892e+00	2.835754e+01	2.558140e-01	2.044294e+00	1.416299e-02	9.416946e-01	1.085856e-01	2.288114e+00	5.199023e+00	2.811092e-02
6020000	-4.371087e+03	-1.025970e+03	4.436033e+00	3.000980e+01	2.209302e-01	1.867060e+00	1.464132e-02	9.349988e-01	8.744809e-02	3.424756e+00	3.450795e+00	2.805038e-02
6040000	-4.394637e+03	-1.037544e+03	4.148374e+00	2.930902e+01	1.744186e-01	2.562710e+00	1.209604e-02	9.757303e-01	2.153805e-02	3.266007e+00	4.201990e+00	2.630048e-02
6060000	-4.421955e+03	-1.048103e+03	4.135906e+00	2.855840e+01	2.790698e-01	1.741941e+00	1.567982e-02	9.284240e-01	9.008686e-02	2.020597e+00	2.611882e+00	2.643234e-02
6080000	-4.388267e+03	-1.040173e+03	3.427650e+00	2.351588e+01	2.093023e-01	2.810386e+00	1.912178e-02	9.097546e-01	1.014617e-01	1.266453e+00	4.037063e+00	2.194037e-02
6100000	-4.382230e+03	-1.053059e+03	3.984968e+00	2.750659e+01	1.744186e-01	2.391806e+00	1.040254e-02	9.583410e-01	7.395059e-02	2.379952e+00	4.948590e+00	2.561538e-02
6120000	-4.404283e+03	-1.044623e+03	4.046286e+00	2.790523e+01	1.744186e-01	2.176328e+00	1.666999e-02	9.249299e-01	6.585941e-02	2.322969e+00	3.368937e+00	2.555688e-02
6140000	-4.387825e+03	-1.060681e+03	3.850351e+00	2.565473e+01	2.674419e-01	1.782109e+00	4.578572e-03	9.773545e-01	1.105029e-01	1.531701e+00	3.436853e+00	2.404789e-02
6160000	-4.386875e+03	-1.029753e+03	4.098851e+00	2.849970e+01	1.860465e-01	2.280645e+00	1.586521e-02	9.400118e-01	6.722747e-02	2.498736e+00	5.029912e+00	2.585296e-02
6180000	-4.380332e+03	-1.031047e+03	4.526813e+00	3.178125e+01	1.860465e-01	2.392997e+00	1.464076e-02	9.581445e-01	4.259849e-02	1.871211e+00	5.456981e+00	2.833628e-02
6200000	-4.397508e+03	-1.045035e+03	4.251933e+00	2.993555e+01	2.209302e-01	2.350429e+00	3.416116e-03	9.843592e-01	8.238687e-02	3.746271e+00	4.861656e+00	2.673411e-02
6220000	-4.382386e+03	-1.028411e+03	4.392996e+00	2.857824e+01	2.441860e-01	1.941937e+00	4.417244e-03	9.877442e-01	3.077446e-02	2.541684e+00	4.295859e+00	2.765566e-02
6240000	-4.402529e+03	-1.043323e+03	3.676681e+00	2.750327e+01	1.860465e-01	2.296481e+00	1.076209e-02	9.726504e-01	3.587868e-02	2.202178e+00	3.725047e+00	2.342683e-02
6260000	-4.385091e+03	-1.031624e+03	3.713575e+00	2.662276e+01	1.860465e-01	2.604123e+00	1.529181e-02	9.757079e-01	1.010147e-02	1.964964e+00	4.803261e+00	2.361674e-02
6280000	-4.384862e+03	-1.050714e+03	4.145895e+00	3.109298e+01	1.511628e-01	1.742623e+00	2.702197e-03	9.942144e-01	1.898199e-02	3.151311e+00	7.773871e+00	2.640613e-02
6300000	-4.391943e+03	-1.044008e+03	3.727361e+00	2.802755e+01	1.744186e-01	2.328742e+00	1.758346e-03	9.942758e-01	5.208875e-02	2.494924e+00	3.707977e+00	2.366541e-02
6320000	-4.396036e+03	-1.051087e+03	3.940705e+00	2.856813e+01	1.860465e-01	2.115893e+00	3.945856e-03	9.830969e-01	7.194774e-02	2.893625e+00	6.855200e+00	2.510949e-02
6340000	-4.384989e+03	-1.077980e+03	3.418777e+00	2.343486e+01	1.976744e-01	2.121873e+00	4.988657e-03	9.836087e-01	5.930330e-02	1.692100e+00	2.775424e+00	2.170045e-02
6360000	-4.413308e+03	-1.052457e+03	3.580076e+00	2.380172e+01	2.674419e-01	2.193020e+00	1.293831e-02	9.340332e-01	1.114682e-01	1.147391e+00	2.105793e+00	2.308815e-02
6380000	-4.394246e+03	-1.011458e+03	4.375752e+00	2.957019e+01	2.790698e-01	2.002683e+00	7.068121e-03	9.671495e-01	1.178241e-01	2.603372e+00	4.462828e+00	2.819873e-02
6400000	-4.406970e+03	-1.044083e+03	3.490747e+00	2.544072e+01	2.093023e-01	2.389483e+00	1.230253e-02	9.424153e-01	8.823002e-02	1.191618e+00	5.213954e+00	2.229974e-02
6420000	-4.417745e+03	-1.102784e+03	3.295870e+00	2.398548e+01	1.976744e-01	1.966072e+00	1.079093e-02	9.520879e-01	1.059860e-01	1.382249e+00	3.392925e+00	2.100406e-02
6440000	-4.392914e+03	-1.024193e+03	4.002213e+00	2.927408e+01	2.441860e-01	1.958670e+00	1.149434e-02	9.396597e-01	1.124607e-01	2.074487e+00	3.886015e+00	2.511548e-02
6460000	-4.404734e+03	-1.019995e+03	4.159820e+00	2.914608e+01	2.209302e-01	2.199913e+00	1.157410e-02	9.551331e-01	7.352092e-02	2.747349e+00	5.704906e+00	2.636990e-02
6480000	-4.378036e+03	-1.053838e+03	3.947592e+00	2.749506e+01	1.627907e-01	3.128295e+00	7.985239e-03	9.804885e-01	3.961063e-02	2.172459e+00	3.906629e+00	2.492168e-02
6500000	-4.393381e+03	-1.097110e+03	3.410480e+00	2.397138e+01	1.627907e-01	2.679654e+00	2.041251e-02	9.289005e-01	7.102905e-02	1.355829e+00	5.762055e+00	2.170554e-02
6520000	-4.396464e+03	-1.029799e+03	3.606790e+00	2.565130e+01	2.325581e-01	2.354700e+00	9.867836e-03	9.608762e-01	5.972071e-02	1.622192e+00	4.336297e+00	2.249060e-02
6540000	-4.411176e+03	-1.066409e+03	3.953797e+00	2.740442e+01	2.209302e-01	2.437801e+00	4.855130e-03	9.833827e-01	6.348444e-02	2.015951e+00	2.559916e+00	2.476821e-02
6560000	-4.381086e+03	-1.062620e+03	3.931472e+00	2.610962e+01	2.441860e-01	2.406982e+00	1.512079e-02	9.537941e-01	6.527916e-02	1.246782e+00	4.376341e+00	2.482472e-02
6580000	-4.391953e+03	-1.040852e+03	3.733021e+00	2.574914e+01	2.325581e-01	2.820003e+00	1.788246e-02	9.202149e-01	1.029174e-01	1.253594e+00	4.849660e+00	2.360100e-02
6600000	-4.397495e+03	-1.062457e+03	3.602248e+00	2.482502e+01	1.976744e-01	1.836957e+00	2.004689e-02	9.268662e-01	7.518858e-02	3.445268e+00	4.846577e+00	2.285140e-02
6620000	-4.414812e+03	-1.049532e+03	2.880492e+00	1.865398e+01	3.372093e-01	2.144120e+00	4.876996e-03	9.637387e-01	2.388296e-01	1.515709e+00	3.057929e+00	1.845277e-02
6640000	-4.371566e+03	-1.091445e+03	3.178627e+00	2.331873e+01	2.209302e-01	1.860543e+00	7.243643e-03	9.615118e-01	8.863734e-02	2.373140e+00	8.206515e+00	1.987468e-02
6660000	-4.432180e+03	-1.042080e+03	3.478672e+00	2.233723e+01	2.441860e-01	2.368827e+00	4.303392e-03	9.818860e-01	8.316823e-02	1.467229e+00	5.136117e+00	2.205903e-02
6680000	-4.390643e+03	-1.084065e+03	3.722949e+00	2.644131e+01	2.093023e-01	2.007757e+00	1.992924e-02	8.718537e-01	1.745145e-01	1.850690e+00	3.780858e+00	2.365487e-02
6700000	-4.412998e+03	-1.017260e+03	3.742790e+00	2.530715e+01	2.790698e-01	2.247331e+00	2.191910e-02	8.858659e-01	1.254595e-01	1.354028e+00	2.695255e+00	2.390232e-02
6720000	-4.426337e+03	-1.051928e+03	3.656998e+00	2.495073e+01	2.325581e-01	2.187069e+00	1.324350e-02	9.198304e-01	1.410440e-01	1.339313e+00	3.353724e+00	2.342587e-02
6740000	-4.397513e+03	-1.041790e+03	3.243685e+00	2.333257e+01	2.325581e-01	2.134544e+00	5.774109e-03	9.823143e-01	4.804228e-02	2.013449e+00	5.004461e+00	2.065982e-02
6760000	-4.390088e+03	-1.054234e+03	3.649805e+00	2.521325e+01	1.511628e-01	3.071952e+00	1.145103e-02	9.715486e-01	3.556854e-02	1.394550e+00	6.218152e+00	2.297938e-02
6780000	-4.377382e+03	-1.074711e+03	3.235262e+00	2.392000e+01	8.139535e-02	2.802711e+00	1.337682e-02	9.686781e-01	3.223917e-02	2.471895e+00	4.306124e+00	2.050116e-02
6800000	-4.400591e+03	-1.024527e+03	4.126244e+00	2.825138e+01	1.976744e-01	2.037348e+00	3.367623e-02	8.714938e-01	8.440592e-02	1.963648e+00	8.636471e+00	2.572605e-02
6820000	-4.368583e+03	-1.044867e+03	4.159135e+00	2.970327e+01	1.627907e-01	1.719355e+00	2.366275e-02	9.421199e-01	3.441993e-02	1.427523e+00	4.795333e+00	2.611107e-02
6840000	-4.385635e+03	-1.071757e+03	3.714115e+00	2.483432e+01	2.093023e-01	2.232379e+00	1.422430e-02	9.369245e-01	1.022735e-01	2.815237e+00	3.251974e+00	2.356694e-02
6860000	-4.387491e+03	-1.050946e+03	3.732223e+00	2.532769e+01	2.209302e-01	1.749425e+00	1.226598e-02	9.430750e-01	9.502711e-02	1.280387e+00	6.380640e+00	2.356062e-02
6880000	-4.394326e+03	-1.023004e+03	3.867437e+00	2.528845e+01	2.558140e-01	2.485051e+00	2.568003e-03	9.906822e-01	7.656592e-02	1.527716e+00	4.681212e+00	2.429234e-02
6900000	-4.388122e+03	-1.015540e+03	4.761334e+00	3.247270e+01	1.860465e-01	1.796958e+00	3.640373e-03	9.884795e-01	4.420577e-02	2.077792e+00	5.100519e+00	3.005758e-02
6920000	-4.387337e+03	-1.058603e+03	3.600361e+00	2.410032e+01	2.093023e-01	2.660682e+00	6.816515e-03	9.733292e-01	5.979258e-02	8.887588e-01	4.509377e+00	2.293684e-02
6940000	-4.392748e+03	-1.109178e+03	2.616711e+00	1.867252e+01	1.976744e-01	2.077790e+00	9.701737e-03	9.686009e-01	4.833841e-02	1.468226e+00	4.059243e+00	1.669381e-02
6960000	-4.402730e+03	-1.068236e+03	3.483292e+00	2.624766e+01	1.511628e-01	2.646602e+00	1.337665e-02	9.366980e-01	1.009267e-01	2.400416e+00	4.070064e+00	2.239909e-02
6980000	-4.415443e+03	-1.055482e+03	3.509832e+00	2.360686e+01	2.906977e-01	2.294231e+00	2.251725e-02	9.006944e-01	9.490363e-02	1.017371e+00	3.385268e+00	2.161370e-02
7000000	-4.388481e+03	-1.054029e+03	3.656856e+00	2.485879e+01	2.093023e-01	2.715014e+00	7.982573e-03	9.714459e-01	6.741251e-02	1.981173e+00	4.688234e+00	2.352636e-02
7020000	-4.413994e+03	-1.045818e+03	4.106411e+00	2.611091e+01	2.441860e-01	2.060990e+00	4.943563e-03	9.757135e-01	1.273874e-01	1.770523e+00	3.426440e+00	2.623863e-02
7040000	-4.377374e+03	-1.036871e+03	3.483211e+00	2.440867e+01	1.976744e-01	2.295719e+00	4.983561e-03	9.770993e-01	9.798946e-02	1.260164e+00	6.485974e+00	2.139542e-02
7060000	-4.416507e+03	-1.045400e+03	3.820082e+00	2.661823e+01	1.976744e-01	1.836953e+00	7.743999e-03	9.783135e-01	3.680944e-02	1.179099e+00	5.389065e+00	2.367042e-02
7080000	-4.422181e+03	-1.085438e+03	3.314165e+00	2.289357e+01	2.674419e-01	2.011111e+00	9.099089e-03	9.689778e-01	5.750543e-02	1.256147e+00	3.885253e+00	2.134052e-02
7100000	-4.405923e+03	-1.102806e+03	3.098339e+00	2.272669e+01	1.860465e-01	2.493732e+00	5.375743e-03	9.806182e-01	6.218642e-02	2.381410e+00	4.180051e+00	1.919988e-02
7120000	-4.409189e+03	-1.026421e+03	4.583290e+00	3.179481e+01	9.302326e-02	2.104903e+00	1.028190e-02	9.791844e-01	2.248926e-02	1.881703e+00	4.514989e+00	2.954676e-02
7140000	-4.378072e+03	-1.042103e+03	4.103227e+00	2.772581e+01	1.395349e-01	2.241859e+00	4.828886e-03	9.915000e-01	2.090512e-02	1.859688e+00	6.506388e+00	2.634881e-02
7160000	-4.403106e+03	-1.048729e+03	4.122422e+00	2.784463e+01	1.046512e-01	2.570903e+00	1.366570e-02	9.781554e-01	1.563521e-02	1.796402e+00	5.457187e+00	2.650662e-02
7180000	-4.410372e+03	-1.032849e+03	4.517765e+00	3.170276e+01	1.627907e-01	1.999290e+00	8.368818e-03	9.721889e-01	5.299655e-02	2.577876e+00	3.183053e+00	2.902892e-02
7200000	-4.407524e+03	-1.033665e+03	3.474423e+00	2.374756e+01	2.674419e-01	1.746553e+00	7.191427e-03	9.643394e-01	1.004912e-01	2.237299e+00	3.035806e+00	2.218935e-02
7220000	-4.402121e+03	-1.047727e+03	3.698804e+00	2.459642e+01	2.441860e-01	2.324248e+00	3.752268e-03	9.837468e-01	8.189375e-02	1.364407e+00	4.009861e+00	2.278464e-02
7240000	-4.394745e+03	-1.031801e+03	3.561564e+00	2.354094e+01	2.790698e-01	2.326914e+00	7.271235e-03	9.586325e-01	1.576164e-01	1.715911e+00	4.232263e+00	2.199595e-02
7260000	-4.396410e+03	-1.111173e+03	3.199297e+00	2.167857e+01	1.627907e-01	2.722337e+00	1.694388e-02	9.255218e-01	1.035798e-01	1.599361e+00	3.945311e+00	1.970898e-02
7280000	-4.403975e+03	-1.059906e+03	3.473216e+00	2.368689e+01	2.558140e-01	1.674737e+00	1.049577e-02	9.213051e-01	1.970249e-01	1.450010e+00	5.493282e+00	2.127732e-02
7300000	-4.390743e+03	-1.075918e+03	3.795850e+00	2.632235e+01	1.627907e-01	2.429338e+00	1.769252e-02	9.405459e-01	4.840348e-02	2.345235e+00	3.687168e+00	2.313709e-02
7320000	-4.402930e+03	-1.098017e+03	3.274238e+00	2.279102e+01	1.976744e-01	1.930424e+00	1.924402e-02	9.004625e-01	1.210294e-01	1.549333e+00	4.274787e+00	2.011486e-02
7340000	-4.395614e+03	-1.074134e+03	2.967485e+00	2.098624e+01	2.558140e-01	2.457263e+00	1.003972e-02	9.472661e-01	1.317221e-01	1.552735e+00	4.472154e+00	1.872676e-02
7360000	-4.403244e+03	-1.075350e+03	3.401003e+00	2.520851e+01	1.627907e-01	2.055887e+00	2.244435e-02	9.249738e-01	4.113236e-02	1.864936e+00	6.310936e+00	2.075651e-02
7380000	-4.385678e+03	-1.092368e+03	3.163860e+00	2.292040e+01	1.395349e-01	2.567474e+00	1.463163e-02	9.594328e-01	3.873472e-02	2.339247e+00	4.137581e+00	1.940598e-02
7400000	-4.415623e+03	-1.073487e+03	3.223048e+00	2.229398e+01	2.441860e-01	3.006057e+00	1.385078e-02	9.124599e-01	1.793101e-01	2.450835e+00	4.330295e+00	1.983214e-02
7420000	-4.401704e+03	-1.029599e+03	3.556543e+00	2.439234e+01	2.558140e-01	2.802601e+00	3.684081e-03	9.740235e-01	1.556536e-01	1.643825e+00	2.856004e+00	2.266076e-02
7440000	-4.394032e+03	-1.075601e+03	3.374021e+00	2.461624e+01	1.511628e-01	1.826721e+00	1.893955e-02	9.390308e-01	5.692146e-02	1.286580e+00	4.439576e+00	2.137143e-02
7460000	-4.400481e+03	-1.052729e+03	2.943214e+00	2.127261e+01	1.627907e-01	2.238452e+00	1.990673e-02	9.504708e-01	2.880149e-02	1.597466e+00	3.297166e+00	1.886547e-02
7480000	-4.412278e+03	-1.046142e+03	3.983833e+00	2.760119e+01	2.325581e-01	2.452380e+00	3.504971e-03	9.866880e-01	7.389707e-02	1.581584e+00	3.003747e+00	2.512454e-02
7500000	-4.430313e+03	-1.078485e+03	3.426781e+00	2.320665e+01	2.558140e-01	2.329668e+00	3.938458e-03	9.892745e-01	4.474398e-02	1.988606e+00	2.661251e+00	2.196521e-02
7520000	-4.397830e+03	-1.062936e+03	3.380184e+00	2.448789e+01	1.860465e-01	2.468785e+00	1.211462e-02	9.541101e-01	6.960307e-02	1.543562e+00	4.486943e+00	2.130545e-02
7540000	-4.416077e+03	-1.032913e+03	3.707036e+00	2.713201e+01	2.209302e-01	2.475190e+00	7.483331e-03	9.804036e-01	3.622902e-02	2.767947e+00	4.928632e+00	2.365807e-02
7560000	-4.395244e+03	-1.046997e+03	3.472635e+00	2.760516e+01	1.976744e-01	2.342269e+00	9.068358e-03	9.580314e-01	7.487141e-02	2.352112e+00	6.804910e+00	2.209243e-02
7580000	-4.404905e+03	-1.038493e+03	3.284216e+00	2.380451e+01	2.441860e-01	2.487720e+00	4.430939e-03	9.788250e-01	8.050682e-02	9.926142e-01	5.752412e+00	2.013552e-02
7600000	-4.409141e+03	-1.096174e+03	3.032640e+00	2.119095e+01	1.860465e-01	1.672147e+00	1.206277e-02	9.613076e-01	4.414772e-02	1.020192e+00	4.310767e+00	1.917011e-02
7620000	-4.410902e+03	-1.073194e+03	3.063408e+00	2.180650e+01	2.209302e-01	2.249540e+00	1.950662e-02	9.068486e-01	9.397663e-02	8.161353e-01	3.977613e+00	1.952458e-02
7640000	-4.405747e+03	-1.088912e+03	3.183550e+00	2.361486e+01	2.674419e-01	2.535762e+00	1.545984e-02	9.149765e-01	1.077954e-01	1.167852e+00	3.989968e+00	2.035980e-02
7660000	-4.400961e+03	-1.069391e+03	3.399317e+00	2.396670e+01	3.139535e-01	1.997166e+00	9.663008e-03	9.287647e-01	1.880922e-01	2.012858e+00	2.667953e+00	2.173881e-02
7680000	-4.405915e+03	-1.098502e+03	3.164715e+00	2.261422e+01	2.093023e-01	3.044234e+00	5.623610e-03	9.801433e-01	4.185974e-02	1.392469e+00	3.296308e+00	2.019360e-02
7700000	-4.412126e+03	-1.075694e+03	3.006303e+00	2.320090e+01	2.093023e-01	2.266518e+00	1.241540e-02	9.418101e-01	8.268032e-02	1.382902e+00	3.560423e+00	1.919040e-02
7720000	-4.409741e+03	-1.081271e+03	3.657711e+00	2.894789e+01	2.093023e-01	1.788454e+00	1.920653e-02	9.281426e-01	6.245784e-02	2.925081e+00	4.094222e+00	2.324644e-02
7740000	-4.426355e+03	-1.050216e+03	3.185710e+00	1.969745e+01	2.906977e-01	2.729151e+00	3.076125e-04	9.986638e-01	1.002070e-01	8.873994e-01	3.574253e+00	2.053815e-02
7760000	-4.413395e+03	-1.033701e+03	3.723526e+00	2.445101e+01	3.023256e-01	2.140965e+00	6.209736e-04	9.969261e-01	9.755695e-02	1.579878e+00	3.133197e+00	2.401470e-02
7780000	-4.410939e+03	-1.063426e+03	3.906423e+00	2.554958e+01	2.906977e-01	1.947441e+00	1.298422e-03	9.943721e-01	1.094685e-01	1.553645e+00	4.770030e+00	2.509883e-02
7800000	-4.405259e+03	-1.047727e+03	3.520777e+00	2.411265e+01	3.139535e-01	2.142112e+00	1.705312e-03	9.906702e-01	1.464784e-01	1.936276e+00	4.696896e+00	2.234697e-02
7820000	-4.401164e+03	-1.066662e+03	3.307613e+00	2.189991e+01	2.209302e-01	2.906984e+00	6.863340e-03	9.735196e-01	1.042463e-01	1.463880e+00	4.075271e+00	2.111602e-02
7840000	-4.410392e+03	-1.028601e+03	4.045085e+00	2.636136e+01	2.790698e-01	2.195501e+00	6.767821e-03	9.567760e-01	1.443738e-01	1.910331e+00	2.909761e+00	2.588297e-02
7860000	-4.414807e+03	-1.031099e+03	4.182033e+00	2.678330e+01	3.139535e-01	2.718895e+00	8.269206e-03	9.521603e-01	1.599199e-01	3.548838e+00	3.274234e+00	2.688632e-02
7880000	-4.396884e+03	-1.056098e+03	3.492741e+00	2.435237e+01	1.627907e-01	2.145036e+00	1.818141e-02	9.566471e-01	3.572220e-02	1.905162e+00	5.368169e+00	2.250161e-02
7900000	-4.413307e+03	-1.071146e+03	3.578798e+00	2.514393e+01	1.627907e-01	2.486404e+00	1.113775e-02	9.602511e-01	7.098799e-02	1.713022e+00	6.751750e+00	2.178284e-02
7920000	-4.400492e+03	-1.070427e+03	3.625751e+00	2.338644e+01	2.790698e-01	2.890564e+00	3.164830e-02	8.895103e-01	8.264264e-02	1.753467e+00	4.188378e+00	2.271593e-02
7940000	-4.405337e+03	-1.030984e+03	3.679370e+00	2.508060e+01	2.674419e-01	2.301288e+00	1.514938e-02	9.261402e-01	1.246474e-01	1.530742e+00	3.866093e+00	2.336692e-02
7960000	-4.412914e+03	-1.043963e+03	3.643320e+00	2.461792e+01	2.558140e-01	2.521318e+00	1.493862e-02	9.165200e-01	1.409553e-01	1.754451e+00	6.972268e+00	2.319473e-02
7980000	-4.400619e+03	-1.037515e+03	3.912343e+00	2.668474e+01	2.441860e-01	2.604715e+00	1.323273e-02	9.432167e-01	8.073061e-02	2.119257e+00	3.145478e+00	2.478036e-02
8000000	-4.389509e+03	-1.007389e+03	4.358927e+00	2.822796e+01	2.790698e-01	2.130480e+00	1.159009e-02	9.479141e-01	1.117624e-01	2.097909e+00	7.931813e+00	2.743409e-02
8020000	-4.400656e+03	-1.036339e+03	4.441789e+00	3.168073e+01	2.209302e-01	2.311326e+00	3.326850e-03	9.821171e-01	9.461736e-02	2.509685e+00	3.954670e+00	2.820573e-02
8040000	-4.404275e+03	-1.019148e+03	3.533599e+00	2.352184e+01	2.325581e-01	1.982340e+00	1.035336e-03	9.942702e-01	1.181922e-01	2.254507e+00	4.975970e+00	2.249283e-02
8060000	-4.409307e+03	-1.023756e+03	4.584326e+00	2.907551e+01	1.744186e-01	2.381166e+00	2.741236e-03	9.898561e-01	6.906469e-02	2.828108e+00	4.202272e+00	2.932489e-02
8080000	-4.395572e+03	-1.034066e+03	4.116053e+00	2.795787e+01	2.674419e-01	2.239813e+00	5.169180e-03	9.722439e-01	1.329214e-01	2.834405e+00	5.888250e+00	2.633053e-02
8100000	-4.396177e+03	-1.075771e+03	3.594321e+00	2.497372e+01	2.093023e-01	2.681447e+00	8.758221e-03	9.639652e-01	8.861540e-02	1.521089e+00	4.891861e+00	2.310645e-02
8120000	-4.398771e+03	-1.043060e+03	4.548537e+00	2.868619e+01	2.441860e-01	1.846368e+00	3.059258e-02	8.933993e-01	1.121558e-01	1.931474e+00	3.939796e+00	2.894646e-02
8140000	-4.417255e+03	-1.029312e+03	4.022655e+00	2.491317e+01	3.255814e-01	1.969040e+00	1.173304e-02	9.047717e-01	2.451185e-01	3.069389e+00	3.327205e+00	2.585471e-02
8160000	-4.407744e+03	-1.039349e+03	3.596542e+00	2.413363e+01	2.674419e-01	1.898747e+00	1.329842e-02	9.344245e-01	1.186664e-01	1.796149e+00	7.038543e+00	2.311995e-02
8180000	-4.417197e+03	-1.020208e+03	4.147237e+00	2.736004e+01	3.255814e-01	2.049428e+00	7.019529e-03	9.646813e-01	1.160814e-01	2.321485e+00	3.837345e+00	2.661087e-02
8200000	-4.407982e+03	-1.009130e+03	4.605578e+00	2.926599e+01	2.558140e-01	2.239861e+00	1.234692e-02	9.412712e-01	1.165540e-01	3.130536e+00	3.450704e+00	2.913658e-02
8220000	-4.403350e+03	-1.035654e+03	4.393292e+00	2.825058e+01	2.441860e-01	2.535812e+00	1.114035e-02	9.618578e-01	6.482392e-02	2.221139e+00	3.509711e+00	2.803202e-02
8240000	-4.415041e+03	-1.018877e+03	3.952272e+00	2.555112e+01	2.906977e-01	2.745171e+00	6.507424e-03	9.705559e-01	1.194577e-01	1.842710e+00	3.765729e+00	2.547727e-02
8260000	-4.424515e+03	-1.027835e+03	4.167317e+00	2.713008e+01	1.976744e-01	2.473034e+00	7.469464e-03	9.736758e-01	8.188472e-02	2.249801e+00	5.475290e+00	2.671605e-02
8280000	-4.389589e+03	-1.038296e+03	4.060784e+00	2.619109e+01	2.558140e-01	2.121483e+00	4.842252e-03	9.826591e-01	7.881743e-02	2.545887e+00	5.089835e+00	2.614350e-02
8300000	-4.405254e+03	-1.021153e+03	4.076874e+00	2.694204e+01	1.627907e-01	2.483001e+00	2.290477e-02	9.388906e-01	4.724835e-02	2.500178e+00	2.813714e+00	2.627670e-02
8320000	-4.419268e+03	-1.029000e+03	3.713937e+00	2.569395e+01	1.744186e-01	2.679115e+00	1.500458e-02	9.523085e-01	5.555842e-02	1.539129e+00	4.667769e+00	2.395899e-02
8340000	-4.421688e+03	-1.045696e+03	3.735324e+00	2.391599e+01	2.209302e-01	1.937024e+00	4.774847e-03	9.785862e-01	1.202541e-01	1.525984e+00	3.146901e+00	2.364211e-02
8360000	-4.399966e+03	-1.026385e+03	3.788677e+00	2.461723e+01	3.023256e-01	2.314757e+00	1.415827e-02	9.266335e-01	1.287062e-01	1.273514e+00	5.694114e+00	2.393640e-02
8380000	-4.398297e+03	-1.025840e+03	4.105994e+00	2.718931e+01	2.093023e-01	2.031322e+00	1.095048e-02	9.648456e-01	4.862027e-02	1.868184e+00	4.154078e+00	2.596278e-02
8400000	-4.387602e+03	-1.022107e+03	3.680779e+00	2.628981e+01	2.441860e-01	2.049546e+00	1.146062e-02	9.374867e-01	1.001442e-01	1.503129e+00	5.537846e+00	2.324033e-02
8420000	-4.422148e+03	-1.043945e+03	3.636494e+00	2.406323e+01	2.441860e-01	2.617801e+00	7.697342e-03	9.592400e-01	1.261265e-01	1.357136e+00	6.618558e+00	2.286395e-02
8440000	-4.401972e+03	-1.059903e+03	3.324010e+00	2.398478e+01	2.093023e-01	2.718271e+00	5.137957e-03	9.815390e-01	5.528940e-02	1.848538e+00	4.858418e+00	2.101982e-02
8460000	-4.406769e+03	-1.032586e+03	3.874577e+00	2.547807e+01	2.209302e-01	2.592379e+00	7.178893e-03	9.636645e-01	1.194483e-01	1.604291e+00	3.533182e+00	2.421574e-02
8480000	-4.415138e+03	-1.068164e+03	3.142359e+00	2.389098e+01	1.976744e-01	2.253143e+00	1.872815e-02	9.574039e-01	2.026225e-02	1.330272e+00	2.734988e+00	1.992120e-02
8500000	-4.401663e+03	-1.072689e+03	3.555801e+00	2.368327e+01	3.023256e-01	2.134945e+00	1.264337e-02	9.292242e-01	1.363915e-01	1.644866e+00	4.679863e+00	2.266097e-02
8520000	-4.421433e+03	-1.071530e+03	3.178307e+00	2.183820e+01	1.976744e-01	2.203606e+00	1.234672e-02	9.546742e-01	6.713186e-02	1.577830e+00	2.229943e+00	1.981278e-02
8540000	-4.412526e+03	-1.055924e+03	3.882200e+00	2.586975e+01	2.790698e-01	1.433634e+00	1.353225e-02	9.453971e-01	9.018813e-02	1.617353e+00	3.650045e+00	2.473358e-02
8560000	-4.379295e+03	-1.061649e+03	3.706009e+00	2.594045e+01	1.744186e-01	3.228824e+00	1.760793e-02	9.344075e-01	7.865765e-02	2.146969e+00	4.333103e+00	2.342625e-02
8580000	-4.398424e+03	-1.042519e+03	4.012471e+00	2.745410e+01	2.441860e-01	2.268232e+00	1.284735e-02	9.435778e-01	9.079957e-02	1.922467e+00	4.027945e+00	2.542961e-02
8600000	-4.395407e+03	-1.049031e+03	3.804806e+00	2.739637e+01	2.093023e-01	2.172598e+00	7.539343e-03	9.630108e-01	9.515327e-02	2.505110e+00	8.006292e+00	2.437186e-02
8620000	-4.399131e+03	-1.039746e+03	3.459606e+00	2.520092e+01	2.093023e-01	2.035895e+00	1.451572e-02	9.356391e-01	7.662244e-02	2.137119e+00	6.374025e+00	2.211216e-02
8640000	-4.388398e+03	-1.025433e+03	4.236396e+00	3.163541e+01	2.093023e-01	2.197317e+00	2.093097e-02	9.179641e-01	6.217483e-02	3.613606e+00	5.658948e+00	2.705135e-02
8660000	-4.400840e+03	-1.041380e+03	4.050759e+00	2.897363e+01	2.209302e-01	2.031099e+00	1.422360e-02	9.531358e-01	4.504182e-02	3.313770e+00	4.672643e+00	2.579073e-02
8680000	-4.397561e+03	-1.011064e+03	5.139187e+00	3.535251e+01	1.860465e-01	2.152298e+00	1.137328e-02	9.675300e-01	5.079158e-02	1.992847e+00	6.534842e+00	3.284971e-02
8700000	-4.389590e+03	-1.020465e+03	4.229161e+00	2.874216e+01	2.674419e-01	2.179953e+00	6.920815e-03	9.672813e-01	8.638596e-02	1.628510e+00	4.337957e+00	2.716580e-02
8720000	-4.394972e+03	-1.067471e+03	3.386827e+00	2.409940e+01	2.325581e-01	2.289699e+00	4.816616e-03	9.827751e-01	5.293729e-02	2.291072e+00	4.395086e+00	2.158391e-02
8740000	-4.397033e+03	-1.022006e+03	4.317393e+00	3.091808e+01	1.627907e-01	1.912601e+00	1.005561e-02	9.726047e-01	3.550242e-02	1.884452e+00	3.195617e+00	2.752734e-02
8760000	-4.388442e+03	-1.026948e+03	5.020021e+00	3.415855e+01	2.325581e-01	1.963780e+00	1.808020e-02	9.290801e-01	8.165834e-02	2.669051e+00	4.477168e+00	3.166370e-02
8780000	-4.385397e+03	-1.042252e+03	4.196361e+00	2.878604e+01	1.744186e-01	1.849994e+00	2.858691e-02	9.195889e-01	4.898183e-02	1.664038e+00	3.202518e+00	2.634905e-02
8800000	-4.399292e+03	-1.046524e+03	4.023335e+00	2.702226e+01	1.627907e-01	2.687044e+00	2.469167e-02	9.346828e-01	4.031123e-02	3.720047e+00	5.266604e+00	2.519392e-02
8820000	-4.387890e+03	-1.023571e+03	4.518866e+00	3.057662e+01	1.976744e-01	2.477254e+00	6.636270e-03	9.712993e-01	7.731225e-02	2.974828e+00	7.177215e+00	2.855145e-02
8840000	-4.403141e+03	-1.042107e+03	3.749087e+00	2.471795e+01	2.325581e-01	2.301068e+00	1.638997e-02	9.255388e-01	1.074754e-01	3.224877e+00	5.050873e+00	2.378033e-02
8860000	-4.406279e+03	-9.974891e+02	4.967235e+00	3.338648e+01	1.860465e-01	1.974480e+00	7.398951e-03	9.748263e-01	5.644216e-02	2.408429e+00	7.093894e+00	3.169935e-02
8880000	-4.420352e+03	-1.089013e+03	3.382988e+00	2.393479e+01	1.511628e-01	2.425706e+00	1.207019e-02	9.570986e-01	7.856212e-02	2.306372e+00	4.767921e+00	2.160101e-02
8900000	-4.444207e+03	-1.064426e+03	3.066660e+00	2.061676e+01	3.720930e-01	1.711979e+00	1.563213e-02	9.253539e-01	9.324126e-02	2.015421e+00	4.275782e+00	1.977923e-02
8920000	-4.421646e+03	-1.016988e+03	4.551466e+00	2.875284e+01	2.558140e-01	1.988247e+00	1.893542e-02	9.221587e-01	8.580100e-02	2.371120e+00	5.617543e+00	2.926758e-02
8940000	-4.402762e+03	-1.047459e+03	4.645457e+00	3.007511e+01	2.209302e-01	2.138124e+00	1.061588e-02	9.576194e-01	8.280872e-02	2.607787e+00	2.531300e+00	2.978076e-02
8960000	-4.398760e+03	-1.023414e+03	4.358847e+00	3.033375e+01	2.325581e-01	1.869572e+00	1.121881e-02	9.437024e-01	1.101415e-01	2.436128e+00	3.896998e+00	2.804914e-02
8980000	-4.417867e+03	-1.073733e+03	4.050746e+00	2.778655e+01	1.976744e-01	2.401685e+00	5.298928e-03	9.729425e-01	9.703804e-02	2.734934e+00	2.361887e+00	2.606529e-02
9000000	-4.389166e+03	-1.041491e+03	4.622277e+00	3.002538e+01	2.558140e-01	1.935351e+00	1.555953e-02	9.257592e-01	1.005028e-01	2.404069e+00	3.797497e+00	2.944470e-02
9020000	-4.397319e+03	-1.006349e+03	4.756989e+00	3.001263e+01	3.255814e-01	1.999630e+00	1.776819e-02	9.017955e-01	1.655738e-01	2.091545e+00	6.406364e+00	3.010828e-02
9040000	-4.392008e+03	-1.025584e+03	3.974944e+00	2.532047e+01	3.372093e-01	1.815496e+00	2.108458e-02	8.504927e-01	1.998183e-01	2.035382e+00	3.499849e+00	2.489589e-02
9060000	-4.403145e+03	-1.038721e+03	3.810033e+00	2.388744e+01	3.139535e-01	2.020814e+00	1.318180e-02	9.173513e-01	1.606886e-01	1.541584e+00	3.159190e+00	2.353417e-02
9080000	-4.397311e+03	-1.069886e+03	3.875916e+00	2.561176e+01	2.325581e-01	2.365069e+00	7.926232e-03	9.681812e-01	1.052078e-01	1.470341e+00	4.434181e+00	2.390984e-02
9100000	-4.400254e+03	-1.000056e+03	4.739826e+00	3.328223e+01	2.093023e-01	1.746819e+00	1.150902e-02	9.570464e-01	5.369299e-02	3.821713e+00	8.428150e+00	2.950430e-02
9120000	-4.394643e+03	-9.706192e+02	5.806723e+00	3.890560e+01	1.976744e-01	1.989206e+00	1.917063e-02	9.311392e-01	7.225354e-02	3.319499e+00	5.270391e+00	3.695832e-02
9140000	-4.408813e+03	-1.058888e+03	3.586168e+00	2.375561e+01	3.023256e-01	1.882581e+00	1.420049e-02	9.134633e-01	1.446835e-01	1.229566e+00	6.830576e+00	2.253576e-02
9160000	-4.406185e+03	-1.036668e+03	4.051736e+00	2.790265e+01	2.790698e-01	2.447203e+00	1.902953e-02	9.091173e-01	1.311351e-01	2.572146e+00	5.111559e+00	2.588649e-02
9180000	-4.392790e+03	-1.015081e+03	4.196706e+00	2.790776e+01	2.906977e-01	3.303343e+00	9.867359e-03	9.398495e-01	1.592469e-01	2.366724e+00	4.268833e+00	2.699376e-02
9200000	-4.373424e+03	-1.002258e+03	4.578656e+00	2.985784e+01	2.558140e-01	1.933780e+00	1.165389e-02	9.291336e-01	1.465694e-01	2.116340e+00	4.375526e+00	2.928996e-02
9220000	-4.400767e+03	-1.001741e+03	4.842460e+00	3.251955e+01	2.558140e-01	2.768404e+00	5.229236e-03	9.774141e-01	9.401793e-02	4.396631e+00	4.555109e+00	3.108608e-02
9240000	-4.423205e+03	-1.013761e+03	4.799495e+00	3.325834e+01	1.860465e-01	1.639792e+00	1.461564e-02	9.534139e-01	5.599345e-02	2.062798e+00	5.276625e+00	3.040913e-02
9260000	-4.373620e+03	-1.051180e+03	3.615247e+00	2.559326e+01	2.325581e-01	2.262388e+00	2.025821e-02	9.100878e-01	1.052318e-01	1.570459e+00	5.555478e+00	2.283147e-02
9280000	-4.401964e+03	-1.060883e+03	3.326062e+00	2.248825e+01	3.023256e-01	2.187560e+00	1.582688e-02	9.126073e-01	1.540518e-01	1.625340e+00	4.737880e+00	2.127996e-02
9300000	-4.468486e+03	-1.005506e+03	4.327273e+00	2.702923e+01	3.139535e-01	2.969615e+00	1.579013e-02	9.135134e-01	1.708179e-01	1.542675e+00	3.389851e+00	2.718362e-02
9320000	-4.412117e+03	-1.009399e+03	3.628550e+00	2.353331e+01	3.139535e-01	3.099460e+00	1.019820e-02	9.469892e-01	1.019951e-01	1.168522e+00	4.980102e+00	2.335173e-02
9340000	-4.391347e+03	-1.026503e+03	3.587449e+00	2.245920e+01	2.325581e-01	2.181619e+00	1.713471e-02	9.346540e-01	9.437881e-02	1.533026e+00	4.591805e+00	2.302745e-02
9360000	-4.423937e+03	-1.071058e+03	3.773486e+00	2.488511e+01	2.441860e-01	1.928180e+00	2.013801e-02	9.393141e-01	7.042952e-02	1.021999e+00	3.818677e+00	2.323444e-02
9380000	-4.400676e+03	-1.085444e+03	2.979786e+00	2.166513e+01	1.976744e-01	2.444834e+00	1.892303e-02	9.554395e-01	2.917964e-02	1.290732e+00	1.940902e+00	1.910330e-02
9400000	-4.402116e+03	-1.075166e+03	3.164087e+00	2.143667e+01	2.674419e-01	1.742469e+00	2.506252e-02	8.261835e-01	1.909565e-01	1.240419e+00	2.517004e+00	2.023722e-02
9420000	-4.397102e+03	-1.056424e+03	3.480990e+00	2.309778e+01	2.558140e-01	1.953592e+00	1.535981e-02	9.302053e-01	8.645054e-02	1.278649e+00	2.681161e+00	2.245641e-02
9440000	-4.399923e+03	-1.033922e+03	3.730547e+00	2.559673e+01	1.511628e-01	2.483771e+00	1.956951e-02	9.237589e-01	7.814697e-02	1.998853e+00	5.659008e+00	2.404109e-02
9460000	-4.397170e+03	-1.006266e+03	4.220323e+00	2.974485e+01	2.325581e-01	1.940517e+00	1.393844e-02	9.314553e-01	9.758483e-02	3.180329e+00	4.630507e+00	2.711177e-02
9480000	-4.397942e+03	-1.037289e+03	3.788891e+00	2.771259e+01	1.279070e-01	2.491094e+00	5.167519e-03	9.807364e-01	5.914293e-02	3.185463e+00	4.301925e+00	2.435070e-02
9500000	-4.397061e+03	-1.073017e+03	3.539633e+00	2.548583e+01	1.627907e-01	2.161501e+00	1.133459e-02	9.684871e-01	5.102921e-02	2.120389e+00	4.213437e+00	2.272145e-02
9520000	-4.383209e+03	-1.055676e+03	3.386485e+00	2.615445e+01	1.860465e-01	2.292138e+00	1.442593e-02	9.487807e-01	5.657558e-02	1.907839e+00	7.732978e+00	2.152362e-02
9540000	-4.374994e+03	-1.024166e+03	4.022183e+00	2.724149e+01	2.209302e-01	2.049482e+00	8.752356e-03	9.657715e-01	7.310433e-02	2.222675e+00	3.180165e+00	2.538980e-02
9560000	-4.405888e+03	-1.022938e+03	4.870119e+00	3.308638e+01	2.674419e-01	1.831209e+00	2.671857e-02	8.967398e-01	8.676262e-02	3.074034e+00	5.079148e+00	3.091478e-02
9580000	-4.386254e+03	-1.029320e+03	5.144417e+00	3.464712e+01	2.093023e-01	2.109960e+00	2.641664e-02	8.618500e-01	1.337170e-01	3.993771e+00	4.999259e+00	3.264538e-02
9600000	-4.392863e+03	-1.040232e+03	3.957511e+00	2.935693e+01	1.744186e-01	2.243580e+00	2.937334e-02	9.287679e-01	3.409085e-02	2.158969e+00	5.265331e+00	2.501209e-02
9620000	-4.385704e+03	-1.075150e+03	3.556873e+00	2.595050e+01	1.976744e-01	2.585110e+00	1.894715e-02	9.118635e-01	1.042404e-01	1.718231e+00	2.822065e+00	2.261822e-02
9640000	-4.403527e+03	-1.043520e+03	3.602000e+00	2.554077e+01	2.441860e-01	1.979609e+00	2.238817e-02	9.224682e-01	6.510835e-02	1.451036e+00	3.559273e+00	2.323166e-02
9660000	-4.401532e+03	-1.039542e+03	3.684543e+00	2.508856e+01	1.744186e-01	2.529662e+00	2.411771e-02	9.344756e-01	4.668892e-02	1.189852e+00	2.959582e+00	2.349815e-02
9680000	-4.407654e+03	-1.066691e+03	3.489851e+00	2.498962e+01	1.627907e-01	2.394939e+00	2.638526e-02	9.251779e-01	5.788573e-02	3.375541e+00	2.972895e+00	2.192255e-02
9700000	-4.392644e+03	-1.057477e+03	3.617646e+00	2.370984e+01	2.325581e-01	2.502207e+00	2.892042e-02	9.007867e-01	8.289301e-02	2.357004e+00	3.706545e+00	2.330732e-02
9720000	-4.393096e+03	-1.057872e+03	3.373473e+00	2.321570e+01	2.674419e-01	1.964451e+00	2.975207e-03	9.778371e-01	1.491183e-01	1.448225e+00	3.823563e+00	2.113094e-02
9740000	-4.395872e+03	-1.075730e+03	3.540520e+00	2.538853e+01	2.209302e-01	1.887543e+00	5.181435e-03	9.827414e-01	5.394868e-02	1.602743e+00	4.632213e+00	2.234587e-02
9760000	-4.400005e+03	-1.092351e+03	3.082383e+00	2.253158e+01	2.209302e-01	2.984682e+00	3.801455e-03	9.762572e-01	1.351517e-01	2.069144e+00	2.995961e+00	1.933235e-02
9780000	-4.389671e+03	-1.051734e+03	3.432571e+00	2.457506e+01	1.976744e-01	2.514809e+00	4.408543e-03	9.854279e-01	6.116712e-02	9.650134e-01	2.746048e+00	2.193673e-02
9800000	-4.395481e+03	-1.097551e+03	3.085843e+00	2.301493e+01	2.093023e-01	2.616315e+00	5.688870e-03	9.722552e-01	8.587275e-02	1.407457e+00	2.449108e+00	1.954341e-02
9820000	-4.401692e+03	-1.076208e+03	2.841052e+00	2.232730e+01	2.325581e-01	2.625147e+00	8.235236e-03	9.594045e-01	6.621308e-02	1.150905e+00	3.592548e+00	1.778278e-02
9840000	-4.403013e+03	-1.074418e+03	2.755532e+00	1.895557e+01	2.093023e-01	3.045885e+00	1.282727e-02	9.432590e-01	8.596678e-02	1.075199e+00	3.253669e+00	1.717548e-02
9860000	-4.375271e+03	-1.064990e+03	2.989151e+00	2.235833e+01	2.093023e-01	2.046434e+00	1.970293e-03	9.887573e-01	1.157709e-01	1.825815e+00	3.028454e+00	1.865116e-02
9880000	-4.403527e+03	-1.080720e+03	3.158767e+00	2.411871e+01	1.860465e-01	2.966159e+00	2.622106e-03	9.904643e-01	5.758100e-02	1.460627e+00	2.304065e+00	2.004968e-02
9900000	-4.391283e+03	-1.108840e+03	3.084803e+00	2.276483e+01	1.860465e-01	2.761494e+00	2.253125e-02	8.747112e-01	1.193548e-01	1.627226e+00	3.830985e+00	1.948382e-02
9920000	-4.403032e+03	-1.085405e+03	3.490077e+00	2.349297e+01	2.093023e-01	2.588399e+00	1.772169e-02	9.167327e-01	9.816019e-02	1.775282e+00	4.174206e+00	2.226517e-02
9940000	-4.376323e+03	-1.084817e+03	3.320033e+00	2.248794e+01	2.209302e-01	2.060825e+00	7.445265e-03	9.647634e-01	1.039858e-01	2.202274e+00	3.920319e+00	2.125220e-02
9960000	-4.416775e+03	-1.066579e+03	4.117431e+00	2.831003e+01	2.441860e-01	1.841163e+00	5.408576e-03	9.705375e-01	1.286319e-01	2.323052e+00	2.853478e+00	2.569925e-02
9980000	-4.397665e+03	-1.031900e+03	3.990902e+00	2.709544e+01	2.790698e-01	2.070961e+00	1.146195e-02	9.610135e-01	7.258918e-02	1.963150e+00	6.111019e+00	2.574772e-02
10000000	-4.397227e+03	-1.019879e+03	3.966143e+00	2.776408e+01	2.441860e-01	1.515015e+00	1.603604e-02	9.350049e-01	9.546178e-02	2.214353e+00	5.821436e+00	2.555159e-02
10020000	-4.400516e+03	-1.000313e+03	4.661467e+00	3.038639e+01	3.372093e-01	2.089828e+00	8.282054e-03	9.403813e-01	2.069499e-01	2.918854e+00	4.219967e+00	2.997993e-02
10040000	-4.412722e+03	-1.003173e+03	4.580878e+00	2.960823e+01	3.023256e-01	2.159833e+00	8.597656e-03	9.597221e-01	1.443805e-01	2.069672e+00	3.552278e+00	2.932706e-02
10060000	-4.431077e+03	-1.053494e+03	3.817555e+00	2.631816e+01	2.790698e-01	2.338486e+00	6.851325e-03	9.611062e-01	1.493844e-01	3.366861e+00	5.390860e+00	2.437153e-02
10080000	-4.394278e+03	-1.013287e+03	4.045505e+00	2.767031e+01	1.744186e-01	2.128684e+00	9.695402e-03	9.695657e-01	5.739418e-02	1.722990e+00	4.670377e+00	2.577413e-02
10100000	-4.390458e+03	-1.045858e+03	3.629795e+00	2.529535e+01	2.093023e-01	2.823110e+00	1.343328e-02	9.582429e-01	5.870500e-02	1.516209e+00	3.756341e+00	2.277297e-02
10120000	-4.401549e+03	-1.040121e+03	3.196252e+00	2.240531e+01	2.558140e-01	2.645447e+00	3.234126e-02	8.473106e-01	1.244090e-01	1.931248e+00	2.826545e+00	2.051340e-02
10140000	-4.396442e+03	-1.028693e+03	4.586432e+00	3.070789e+01	2.790698e-01	2.416902e+00	1.949123e-02	9.064804e-01	1.156858e-01	2.200017e+00	4.860997e+00	2.886124e-02
10160000	-4.402524e+03	-1.008295e+03	4.315714e+00	2.963833e+01	1.976744e-01	2.590617e+00	5.388076e-03	9.812776e-01	6.102793e-02	3.180437e+00	3.612774e+00	2.699075e-02
10180000	-4.384833e+03	-1.027360e+03	4.402067e+00	2.995197e+01	1.279070e-01	1.817868e+00	1.456974e-02	9.488130e-01	7.489846e-02	4.574795e+00	7.409470e+00	2.737009e-02
10200000	-4.400359e+03	-1.070317e+03	3.315189e+00	2.275613e+01	2.441860e-01	2.170987e+00	3.914922e-03	9.787021e-01	1.235909e-01	1.450263e+00	3.031512e+00	2.004176e-02
10220000	-4.397676e+03	-1.049366e+03	3.561545e+00	2.362977e+01	2.558140e-01	2.325100e+00	2.072275e-02	8.787788e-01	1.339206e-01	1.710972e+00	3.006209e+00	2.254353e-02
10240000	-4.410676e+03	-1.056274e+03	3.521262e+00	2.448481e+01	2.441860e-01	2.174710e+00	2.775397e-02	9.018702e-01	5.799212e-02	1.460414e+00	3.538796e+00	2.241505e-02
10260000	-4.399815e+03	-1.057928e+03	3.657516e+00	2.466040e+01	1.860465e-01	2.881024e+00	2.137996e-02	9.500864e-01	2.669747e-02	1.111911e+00	5.235566e+00	2.337847e-02
10280000	-4.401707e+03	-1.017569e+03	3.803249e+00	2.422945e+01	2.325581e-01	2.117516e+00	1.900967e-02	9.050802e-01	1.523692e-01	1.148329e+00	5.105314e+00	2.441408e-02
10300000	-4.379563e+03	-9.948660e+02	4.813408e+00	3.186970e+01	1.511628e-01	2.584695e+00	1.761461e-02	9.247615e-01	8.809138e-02	2.077499e+00	4.522331e+00	3.054879e-02
10320000	-4.392748e+03	-9.915163e+02	5.213098e+00	3.450189e+01	2.093023e-01	1.987433e+00	1.256961e-02	9.499212e-01	7.238041e-02	3.282190e+00	6.819381e+00	3.266839e-02
10340000	-4.391105e+03	-1.001663e+03	4.934087e+00	3.315411e+01	1.860465e-01	1.745175e+00	9.794086e-03	9.816309e-01	1.994378e-02	2.303825e+00	5.514440e+00	3.154840e-02
10360000	-4.377586e+03	-1.053406e+03	4.354772e+00	2.935537e+01	2.093023e-01	1.997342e+00	7.140253e-03	9.814030e-01	3.703498e-02	1.579050e+00	5.661384e+00	2.798722e-02
10380000	-4.391693e+03	-9.888851e+02	5.279264e+00	3.276502e+01	2.093023e-01	2.379859e+00	1.426315e-02	9.653407e-01	3.565887e-02	3.074939e+00	5.161048e+00	3.397556e-02
10400000	-4.437032e+03	-1.040396e+03	3.442947e+00	2.408957e+01	2.790698e-01	1.555069e+00	1.346563e-02	9.263480e-01	1.240102e-01	1.667063e+00	3.456175e+00	2.198861e-02
10420000	-4.401615e+03	-1.079124e+03	3.566143e+00	2.605764e+01	2.325581e-01	2.343520e+00	1.011037e-02	9.603239e-01	6.116305e-02	1.565858e+00	4.759088e+00	2.294873e-02
10440000	-4.399731e+03	-1.054531e+03	3.402937e+00	2.335615e+01	2.209302e-01	1.927697e+00	1.243127e-02	9.535058e-01	7.644749e-02	1.224410e+00	5.269032e+00	2.187154e-02
10460000	-4.387762e+03	-1.059819e+03	3.985747e+00	2.941139e+01	1.511628e-01	2.835859e+00	9.980647e-03	9.547066e-01	5.446813e-02	1.597527e+00	6.775322e+00	2.553863e-02
10480000	-4.417841e+03	-1.030466e+03	3.924439e+00	2.779923e+01	1.279070e-01	2.128239e+00	1.990474e-02	9.600045e-01	1.809125e-02	1.661871e+00	4.556671e+00	2.510960e-02
10500000	-4.404589e+03	-1.056849e+03	3.227781e+00	2.171338e+01	2.790698e-01	1.713467e+00	1.087162e-02	9.587435e-01	5.434044e-02	1.433738e+00	4.085052e+00	2.017696e-02
10520000	-4.376875e+03	-1.038117e+03	3.724764e+00	2.670669e+01	1.279070e-01	2.306299e+00	2.760562e-02	9.341970e-01	3.455561e-02	1.852978e+00	4.494104e+00	2.386171e-02
10540000	-4.392899e+03	-1.007698e+03	4.123117e+00	2.827265e+01	2.325581e-01	2.505265e+00	1.250865e-02	9.429683e-01	9.720067e-02	2.338119e+00	4.806096e+00	2.642281e-02
10560000	-4.400398e+03	-1.048139e+03	3.386458e+00	2.255858e+01	2.209302e-01	2.506210e+00	1.204888e-02	9.471629e-01	9.297343e-02	1.819382e+00	4.563347e+00	2.141525e-02
10580000	-4.391590e+03	-1.066592e+03	3.368965e+00	2.389786e+01	2.093023e-01	3.335165e+00	1.325559e-02	9.344452e-01	9.815984e-02	1.692616e+00	3.396827e+00	2.150039e-02
10600000	-4.401897e+03	-1.051371e+03	3.625335e+00	2.481407e+01	2.674419e-01	1.865038e+00	1.503345e-02	8.952830e-01	1.553021e-01	1.945516e+00	4.947187e+00	2.194040e-02
10620000	-4.390288e+03	-1.088632e+03	3.529757e+00	2.440442e+01	1.744186e-01	2.233590e+00	9.151083e-03	9.516346e-01	1.195544e-01	1.548312e+00	3.126288e+00	2.261311e-02
10640000	-4.398350e+03	-1.020423e+03	4.039003e+00	2.685362e+01	2.209302e-01	2.110245e+00	7.989940e-03	9.654770e-01	1.033686e-01	1.614710e+00	3.919281e+00	2.578884e-02
10660000	-4.395851e+03	-1.013779e+03	4.336788e+00	3.112989e+01	1.860465e-01	2.457978e+00	5.885035e-03	9.781306e-01	6.632449e-02	2.669520e+00	5.158345e+00	2.766970e-02
10680000	-4.372563e+03	-9.992304e+02	4.603028e+00	3.228254e+01	1.395349e-01	2.837660e+00	6.342897e-03	9.801802e-01	3.974576e-02	3.289770e+00	5.672910e+00	2.968456e-02
10700000	-4.386464e+03	-9.955732e+02	4.460892e+00	3.091330e+01	1.744186e-01	2.009907e+00	2.145867e-02	9.404245e-01	4.374442e-02	3.335132e+00	6.373592e+00	2.875436e-02
10720000	-4.406839e+03	-1.049468e+03	3.853418e+00	2.770922e+01	1.976744e-01	1.938577e+00	1.543266e-02	9.327007e-01	6.578630e-02	2.704225e+00	3.937783e+00	2.459951e-02
10740000	-4.393026e+03	-1.033419e+03	4.272766e+00	3.121045e+01	1.162791e-01	2.109583e+00	1.861465e-02	9.166704e-01	8.978483e-02	2.369183e+00	3.556878e+00	2.733532e-02
10760000	-4.385491e+03	-1.071931e+03	3.213934e+00	2.485296e+01	1.860465e-01	2.073216e+00	7.615978e-03	9.725595e-01	5.282015e-02	1.943559e+00	4.614892e+00	2.032334e-02
10780000	-4.397823e+03	-1.057425e+03	3.432297e+00	2.656554e+01	2.674419e-01	2.119727e+00	1.348864e-02	9.307228e-01	8.940429e-02	1.952455e+00	4.495179e+00	2.144350e-02
10800000	-4.355885e+03	-1.059972e+03	3.621204e+00	2.688496e+01	1.162791e-01	1.824335e+00	1.769334e-02	9.541357e-01	3.718402e-02	2.330858e+00	4.175575e+00	2.252434e-02
10820000	-4.401754e+03	-1.033353e+03	3.491416e+00	2.506578e+01	2.093023e-01	1.890764e+00	1.303228e-02	9.318402e-01	1.296594e-01	1.662811e+00	4.665464e+00	2.185104e-02
10840000	-4.388154e+03	-1.072880e+03	3.275496e+00	2.530251e+01	1.744186e-01	2.913397e+00	8.320272e-03	9.682483e-01	4.170417e-02	1.870454e+00	4.247986e+00	2.071389e-02
10860000	-4.394163e+03	-1.084268e+03	3.185909e+00	2.386868e+01	2.093023e-01	1.902949e+00	3.022254e-03	9.861160e-01	8.857174e-02	9.941014e-01	3.681431e+00	1.999674e-02
10880000	-4.390932e+03	-1.066741e+03	3.354184e+00	2.369523e+01	2.674419e-01	2.108464e+00	2.509800e-03	9.854911e-01	1.099037e-01	2.391622e+00	4.252040e+00	2.131202e-02
10900000	-4.385521e+03	-1.097265e+03	3.113574e+00	2.230367e+01	1.744186e-01	2.658495e+00	9.190627e-03	9.616315e-01	7.119930e-02	2.282230e+00	4.705338e+00	1.939473e-02
10920000	-4.393141e+03	-1.068548e+03	3.122120e+00	2.258598e+01	2.325581e-01	1.829492e+00	1.746781e-02	9.122323e-01	1.138023e-01	1.397119e+00	3.317994e+00	1.948783e-02
10940000	-4.412761e+03	-1.046213e+03	3.461218e+00	2.463853e+01	2.093023e-01	2.206103e+00	1.554960e-02	9.571122e-01	3.305606e-02	1.342809e+00	2.933500e+00	2.178731e-02
10960000	-4.391446e+03	-1.043923e+03	3.973653e+00	2.721491e+01	2.093023e-01	2.452430e+00	1.522011e-02	9.381649e-01	6.615960e-02	3.110756e+00	4.008023e+00	2.509867e-02
10980000	-4.398579e+03	-1.033297e+03	3.848475e+00	2.820129e+01	1.511628e-01	2.140442e+00	2.238224e-02	9.084131e-01	9.526983e-02	2.102756e+00	7.305457e+00	2.430810e-02
11000000	-4.393128e+03	-1.019578e+03	4.740225e+00	3.263438e+01	2.209302e-01	2.092680e+00	1.116500e-02	9.595949e-01	7.062913e-02	2.580154e+00	9.305079e+00	3.023127e-02
11020000	-4.390097e+03	-1.039756e+03	3.909403e+00	2.765871e+01	2.209302e-01	2.375240e+00	1.277488e-02	9.562050e-01	6.431108e-02	2.265603e+00	3.160014e+00	2.511212e-02
11040000	-4.403230e+03	-1.065933e+03	3.498750e+00	2.285471e+01	2.674419e-01	2.863561e+00	1.528582e-02	9.423709e-01	8.164192e-02	1.667847e+00	2.161591e+00	2.189150e-02
11060000	-4.372832e+03	-1.083690e+03	3.139177e+00	2.219850e+01	1.627907e-01	2.556426e+00	9.499947e-03	9.626744e-01	5.920216e-02	1.611217e+00	3.559974e+00	1.982264e-02
11080000	-4.380459e+03	-1.025826e+03	4.129910e+00	2.838301e+01	1.744186e-01	2.520359e+00	2.223950e-02	9.062213e-01	7.198571e-02	2.127195e+00	3.848665e+00	2.564375e-02
11100000	-4.370078e+03	-1.010646e+03	4.055818e+00	2.688046e+01	2.325581e-01	2.399067e+00	2.444895e-02	9.285790e-01	5.178257e-02	3.659676e+00	4.694177e+00	2.524549e-02
11120000	-4.381307e+03	-1.031652e+03	4.130107e+00	2.878712e+01	1.976744e-01	2.139703e+00	1.105990e-02	9.538372e-01	8.667733e-02	2.709782e+00	4.351174e+00	2.599994e-02
11140000	-4.377744e+03	-1.062530e+03	3.771381e+00	2.669167e+01	2.325581e-01	2.079006e+00	2.122909e-02	9.011696e-01	1.064599e-01	1.489408e+00	3.736575e+00	2.373987e-02
11160000	-4.400456e+03	-1.049252e+03	3.138658e+00	2.218549e+01	2.558140e-01	2.839656e+00	2.020514e-02	9.167927e-01	7.035287e-02	1.135810e+00	3.860080e+00	1.965964e-02
11180000	-4.385853e+03	-1.112137e+03	3.049699e+00	2.300484e+01	2.790698e-01	2.119853e+00	1.234913e-02	9.005369e-01	2.080310e-01	1.421253e+00	5.568614e+00	1.912363e-02
11200000	-4.401599e+03	-1.051661e+03	3.458798e+00	2.509197e+01	1.976744e-01	2.696932e+00	3.691250e-02	8.907990e-01	3.913728e-02	1.254305e+00	2.417747e+00	2.207533e-02
11220000	-4.385643e+03	-1.067951e+03	3.599838e+00	2.529500e+01	1.744186e-01	2.687757e+00	1.935905e-02	9.342789e-01	6.055310e-02	1.307692e+00	3.624759e+00	2.296735e-02
11240000	-4.384960e+03	-1.058373e+03	3.192674e+00	2.269410e+01	2.209302e-01	1.950685e+00	4.996431e-03	9.687712e-01	1.259348e-01	1.878136e+00	2.443461e+00	2.033343e-02
11260000	-4.410060e+03	-1.057761e+03	3.008924e+00	2.136520e+01	2.441860e-01	2.467899e+00	1.494073e-02	9.293710e-01	8.588238e-02	8.677970e-01	2.117105e+00	1.924726e-02
11280000	-4.373298e+03	-1.053376e+03	3.227075e+00	2.284701e+01	1.627907e-01	2.181637e+00	9.108869e-03	9.770160e-01	2.941642e-02	1.175818e+00	8.514896e+00	2.058032e-02
11300000	-4.422186e+03	-1.050248e+03	3.968691e+00	2.527747e+01	2.558140e-01	2.556005e+00	1.264246e-02	9.479487e-01	8.884119e-02	1.753216e+00	5.275065e+00	2.514491e-02
11320000	-4.426143e+03	-1.054699e+03	4.165995e+00	2.818333e+01	2.441860e-01	1.893316e+00	6.882068e-03	9.594618e-01	1.519238e-01	2.045024e+00	2.750339e+00	2.676639e-02
11340000	-4.406267e+03	-1.016484e+03	3.609344e+00	2.495740e+01	2.325581e-01	2.089580e+00	1.870619e-02	9.242262e-01	7.658014e-02	1.646842e+00	4.837745e+00	2.313090e-02
11360000	-4.397167e+03	-1.018256e+03	4.096603e+00	2.771241e+01	2.674419e-01	2.105018e+00	8.407906e-03	9.713598e-01	6.634519e-02	1.748265e+00	5.459151e+00	2.613537e-02
11380000	-4.391929e+03	-1.060487e+03	4.374568e+00	2.873702e+01	1.511628e-01	2.306791e+00	1.401879e-02	9.807644e-01	1.326272e-02	2.245463e+00	4.917394e+00	2.801119e-02
11400000	-4.389468e+03	-1.062990e+03	3.611746e+00	2.486392e+01	1.279070e-01	2.104730e+00	1.570570e-02	9.711678e-01	2.121260e-02	1.426853e+00	5.570234e+00	2.316744e-02
11420000	-4.417982e+03	-1.022184e+03	3.871770e+00	2.552380e+01	3.023256e-01	2.394151e+00	2.294323e-02	8.725643e-01	1.923070e-01	2.190663e+00	3.651024e+00	2.487871e-02
11440000	-4.373563e+03	-1.009592e+03	4.231986e+00	3.092350e+01	1.627907e-01	2.420090e+00	2.728289e-02	9.057669e-01	6.798978e-02	2.255379e+00	4.143790e+00	2.720615e-02
11460000	-4.388830e+03	-1.003942e+03	4.221636e+00	2.689707e+01	2.558140e-01	2.094105e+00	1.071189e-02	9.584707e-01	9.386030e-02	1.746078e+00	5.052290e+00	2.718212e-02
11480000	-4.381557e+03	-1.011500e+03	4.344224e+00	2.999517e+01	1.395349e-01	1.828999e+00	2.311038e-02	9.120082e-01	6.623908e-02	2.280956e+00	6.595470e+00	2.764606e-02
11500000	-4.408702e+03	-1.027412e+03	3.726951e+00	2.432848e+01	2.441860e-01	2.153728e+00	1.937606e-02	9.443311e-01	5.064217e-02	3.028161e+00	7.615301e+00	2.365289e-02
11520000	-4.386822e+03	-1.028456e+03	4.354286e+00	2.773189e+01	2.558140e-01	2.126635e+00	1.475280e-02	9.168819e-01	1.690401e-01	2.862771e+00	3.815404e+00	2.790513e-02
11540000	-4.390167e+03	-1.011907e+03	4.385858e+00	2.917797e+01	2.093023e-01	2.460130e+00	7.532906e-03	9.759024e-01	4.444994e-02	2.229630e+00	4.381064e+00	2.823083e-02
11560000	-4.397723e+03	-1.051410e+03	3.669543e+00	2.400400e+01	2.790698e-01	2.047539e+00	4.653619e-03	9.833193e-01	8.905882e-02	1.943994e+00	4.044599e+00	2.350179e-02
11580000	-4.391523e+03	-1.018558e+03	4.275495e+00	2.879665e+01	2.209302e-01	1.977873e+00	4.420080e-03	9.813469e-01	7.899501e-02	2.675476e+00	5.778936e+00	2.733256e-02
11600000	-4.395685e+03	-1.012735e+03	4.786374e+00	3.196681e+01	2.558140e-01	2.222882e+00	1.517350e-02	9.195725e-01	1.487080e-01	3.744841e+00	4.240380e+00	3.069918e-02
11620000	-4.377315e+03	-9.923062e+02	4.681518e+00	3.321814e+01	2.790698e-01	1.887329e+00	1.762969e-02	9.060208e-01	9.929033e-02	4.546879e+00	5.812572e+00	3.020013e-02
11640000	-4.407920e+03	-1.018347e+03	4.269777e+00	3.067360e+01	2.093023e-01	2.409613e+00	1.606826e-02	9.291001e-01	9.272292e-02	3.934266e+00	5.024549e+00	2.750157e-02
11660000	-4.407793e+03	-1.062601e+03	4.193730e+00	2.878309e+01	2.209302e-01	2.527120e+00	1.381301e-02	9.446400e-01	9.467145e-02	3.284152e+00	4.731094e+00	2.692583e-02
11680000	-4.391119e+03	-1.056323e+03	4.495160e+00	2.941406e+01	2.093023e-01	2.359222e+00	1.819309e-02	9.242393e-01	9.620964e-02	1.997629e+00	4.433254e+00	2.891595e-02
11700000	-4.388646e+03	-1.021322e+03	4.231838e+00	2.919934e+01	2.093023e-01	2.452882e+00	2.481608e-02	8.681233e-01	1.014311e-01	2.146111e+00	4.844175e+00	2.728416e-02
11720000	-4.398934e+03	-9.945037e+02	4.876976e+00	3.071310e+01	2.209302e-01	2.019640e+00	1.600156e-02	9.388902e-01	9.756347e-02	2.206442e+00	4.772519e+00	3.088221e-02
11740000	-4.419894e+03	-1.051295e+03	3.566035e+00	2.341065e+01	3.255814e-01	2.077668e+00	5.677718e-03	9.632173e-01	2.085150e-01	1.197150e+00	4.142660e+00	2.253166e-02
11760000	-4.411044e+03	-1.023083e+03	3.922391e+00	2.585673e+01	2.906977e-01	2.440983e+00	5.011082e-03	9.777659e-01	8.972456e-02	1.730485e+00	3.487316e+00	2.439934e-02
11780000	-4.405456e+03	-9.893598e+02	4.312675e+00	2.849866e+01	2.674419e-01	2.237567e+00	2.400387e-02	8.767684e-01	1.371891e-01	1.920397e+00	5.339781e+00	2.763994e-02
11800000	-4.390685e+03	-1.035062e+03	4.359628e+00	2.867360e+01	2.558140e-01	2.544142e+00	2.867848e-02	8.637356e-01	1.129962e-01	3.052375e+00	3.765364e+00	2.799277e-02
11820000	-4.380147e+03	-1.025550e+03	4.845794e+00	3.173869e+01	1.976744e-01	1.686781e+00	5.803443e-03	9.714240e-01	1.150529e-01	2.882028e+00	6.196616e+00	3.107703e-02
11840000	-4.371741e+03	-1.024243e+03	4.750835e+00	3.203938e+01	2.558140e-01	1.845476e+00	1.293804e-02	9.237077e-01	1.336762e-01	3.654410e+00	3.973197e+00	3.053709e-02
11860000	-4.386258e+03	-1.054829e+03	3.617100e+00	2.554037e+01	1.744186e-01	1.840437e+00	3.096036e-02	9.200204e-01	3.404905e-02	2.250939e+00	3.846823e+00	2.311837e-02
11880000	-4.367115e+03	-1.017868e+03	4.756099e+00	3.145779e+01	2.093023e-01	2.047911e+00	1.769939e-02	9.167226e-01	1.071292e-01	3.036493e+00	3.077371e+00	3.063899e-02
11900000	-4.401617e+03	-1.032456e+03	3.588929e+00	2.408790e+01	2.093023e-01	2.550680e+00	1.380784e-02	9.558838e-01	4.496631e-02	2.608166e+00	3.922518e+00	2.261005e-02
11920000	-4.414245e+03	-1.062429e+03	3.174185e+00	2.200645e+01	1.976744e-01	2.087494e+00	1.037933e-02	9.756727e-01	2.940271e-02	2.193791e+00	5.186124e+00	2.021932e-02
11940000	-4.381045e+03	-1.029172e+03	3.913609e+00	2.789498e+01	2.093023e-01	2.296157e+00	5.066679e-03	9.798263e-01	5.601660e-02	3.602276e+00	3.173048e+00	2.517177e-02
11960000	-4.402895e+03	-1.003797e+03	4.246427e+00	2.986954e+01	1.627907e-01	1.773139e+00	1.120027e-02	9.684949e-01	4.256688e-02	3.718123e+00	7.180049e+00	2.681715e-02
11980000	-4.401336e+03	-1.007629e+03	4.114439e+00	2.804814e+01	2.325581e-01	2.292313e+00	1.050287e-02	9.494296e-01	1.202053e-01	2.804317e+00	4.836702e+00	2.597138e-02
12000000	-4.396964e+03	-1.054474e+03	3.437628e+00	2.229831e+01	3.139535e-01	2.117489e+00	6.637895e-03	9.524623e-01	1.653036e-01	1.080646e+00	2.640932e+00	2.199356e-02
12020000	-4.394603e+03	-1.025598e+03	3.382273e+00	2.144456e+01	2.558140e-01	2.451572e+00	5.611443e-03	9.728885e-01	1.147861e-01	9.983834e-01	4.274103e+00	2.160821e-02
12040000	-4.407081e+03	-1.035236e+03	4.061572e+00	2.672837e+01	2.325581e-01	1.778066e+00	1.247822e-02	9.335579e-01	1.217207e-01	1.585106e+00	3.808496e+00	2.598765e-02
12060000	-4.405389e+03	-1.038959e+03	5.026082e+00	3.321174e+01	1.627907e-01	1.988961e+00	1.882316e-02	9.590160e-01	3.375206e-02	4.516210e+00	6.022497e+00	3.160321e-02
12080000	-4.407146e+03	-1.010496e+03	4.432354e+00	2.888271e+01	2.906977e-01	2.101491e+00	6.909039e-03	9.612496e-01	1.367546e-01	1.876914e+00	6.698274e+00	2.853412e-02
12100000	-4.393909e+03	-1.065296e+03	4.124101e+00	2.851968e+01	2.674419e-01	2.160602e+00	1.322733e-02	9.281724e-01	1.411685e-01	4.560426e+00	4.527005e+00	2.605930e-02
12120000	-4.398537e+03	-1.029502e+03	4.432688e+00	3.105678e+01	2.558140e-01	1.991891e+00	8.266429e-03	9.569928e-01	1.098776e-01	3.154534e+00	5.043314e+00	2.799641e-02
12140000	-4.379029e+03	-1.055023e+03	4.100565e+00	2.976049e+01	1.976744e-01	2.053571e+00	1.690697e-02	9.638136e-01	3.073905e-02	3.392121e+00	5.641521e+00	2.580311e-02
12160000	-4.391809e+03	-1.044565e+03	4.064779e+00	2.752087e+01	1.976744e-01	2.487664e+00	2.651801e-02	8.885544e-01	1.137208e-01	2.291292e+00	5.079382e+00	2.440879e-02
12180000	-4.407158e+03	-1.042589e+03	3.968570e+00	2.598541e+01	1.976744e-01	2.799267e+00	1.268142e-02	9.521054e-01	5.535684e-02	1.556520e+00	4.216381e+00	2.352399e-02
12200000	-4.394007e+03	-1.052180e+03	3.969899e+00	2.704451e+01	2.093023e-01	3.041845e+00	1.064406e-02	9.623553e-01	5.667853e-02	1.741740e+00	8.821607e+00	2.428002e-02
12220000	-4.396746e+03	-1.030337e+03	3.652798e+00	2.348063e+01	2.093023e-01	2.603553e+00	1.103342e-02	9.626354e-01	6.572450e-02	1.132415e+00	5.006552e+00	2.335940e-02
12240000	-4.409528e+03	-1.045848e+03	4.054915e+00	2.612052e+01	2.209302e-01	2.434185e+00	3.645420e-03	9.852875e-01	8.296587e-02	1.376655e+00	4.918218e+00	2.538973e-02
12260000	-4.387648e+03	-1.048560e+03	3.625440e+00	2.380344e+01	2.441860e-01	2.325754e+00	1.830601e-03	9.904898e-01	1.062379e-01	1.522518e+00	3.687922e+00	2.328612e-02
12280000	-4.381399e+03	-1.047128e+03	3.566304e+00	2.437117e+01	2.441860e-01	2.264101e+00	1.936807e-03	9.862412e-01	1.856052e-01	2.277011e+00	6.175291e+00	2.238565e-02
12300000	-4.404850e+03	-1.020641e+03	4.053388e+00	2.557058e+01	2.906977e-01	2.006216e+00	1.452216e-02	9.352172e-01	1.144744e-01	1.857796e+00	2.868381e+00	2.597735e-02
12320000	-4.410516e+03	-1.037617e+03	4.049448e+00	2.815882e+01	2.209302e-01	1.990828e+00	1.570760e-02	9.357076e-01	6.087101e-02	1.971566e+00	3.171617e+00	2.586891e-02
12340000	-4.420395e+03	-1.034515e+03	4.097736e+00	2.920457e+01	2.093023e-01	2.134088e+00	6.360480e-03	9.813308e-01	3.651715e-02	2.061441e+00	6.568248e+00	2.620619e-02
12360000	-4.394524e+03	-1.011373e+03	4.358234e+00	3.049413e+01	2.325581e-01	2.595299e+00	4.515186e-03	9.815715e-01	1.006881e-01	2.799636e+00	3.579083e+00	2.795503e-02
12380000	-4.392519e+03	-1.053074e+03	3.702878e+00	2.533014e+01	2.441860e-01	1.880564e+00	7.512208e-03	9.772149e-01	4.208321e-02	2.465084e+00	3.318820e+00	2.377836e-02
12400000	-4.382027e+03	-1.047907e+03	4.366382e+00	3.058501e+01	1.395349e-01	2.092130e+00	5.665041e-03	9.899558e-01	1.770935e-02	2.180598e+00	5.526502e+00	2.803337e-02
12420000	-4.392103e+03	-1.045149e+03	4.200504e+00	3.155639e+01	1.279070e-01	1.975653e+00	6.795960e-03	9.881423e-01	1.572970e-02	2.371017e+00	3.874776e+00	2.706226e-02
12440000	-4.410005e+03	-1.047235e+03	4.662693e+00	3.311421e+01	1.627907e-01	2.622423e+00	4.216432e-03	9.889194e-01	3.154591e-02	2.638466e+00	7.315564e+00	2.980377e-02
12460000	-4.399341e+03	-1.020371e+03	4.392141e+00	3.111814e+01	2.209302e-01	2.333470e+00	3.672984e-03	9.827466e-01	9.239741e-02	5.041310e+00	3.693378e+00	2.825001e-02
12480000	-4.416266e+03	-1.059072e+03	4.488810e+00	2.967220e+01	2.558140e-01	2.150273e+00	3.840484e-03	9.850694e-01	5.626318e-02	3.399898e+00	2.978697e+00	2.882717e-02
12500000	-4.386657e+03	-1.043901e+03	4.445041e+00	3.096767e+01	1.627907e-01	1.965455e+00	1.482425e-02	9.397355e-01	7.065328e-02	3.037017e+00	4.803366e+00	2.838423e-02
12520000	-4.411258e+03	-1.051973e+03	3.613404e+00	2.580870e+01	2.674419e-01	2.148170e+00	9.275691e-03	9.235632e-01	2.329171e-01	1.765137e+00	5.659375e+00	2.329670e-02
12540000	-4.375988e+03	-1.047013e+03	4.178774e+00	2.819809e+01	1.744186e-01	1.810676e+00	2.194645e-02	9.440296e-01	3.609008e-02	2.634450e+00	3.867582e+00	2.570262e-02
12560000	-4.388779e+03	-1.056145e+03	3.463069e+00	2.570026e+01	1.395349e-01	2.457858e+00	1.133520e-02	9.589256e-01	5.871050e-02	2.137469e+00	5.131923e+00	2.157451e-02
12580000	-4.402354e+03	-1.040334e+03	3.487002e+00	2.479886e+01	2.674419e-01	2.777757e+00	1.198528e-02	9.388799e-01	1.148184e-01	2.431289e+00	5.125303e+00	2.234482e-02
12600000	-4.387025e+03	-1.015706e+03	4.304860e+00	3.022468e+01	2.093023e-01	1.967949e+00	5.956135e-03	9.785696e-01	5.280076e-02	2.601713e+00	2.836465e+00	2.759733e-02
12620000	-4.398795e+03	-1.029940e+03	3.992513e+00	2.923813e+01	1.860465e-01	2.257014e+00	9.282641e-03	9.818271e-01	1.788249e-02	2.531767e+00	4.545782e+00	2.550620e-02
12640000	-4.368920e+03	-1.026407e+03	4.395253e+00	3.084498e+01	2.093023e-01	2.440453e+00	7.539498e-03	9.672815e-01	8.081201e-02	4.264375e+00	4.909137e+00	2.815387e-02
12660000	-4.377688e+03	-1.001825e+03	4.422025e+00	3.323051e+01	2.093023e-01	2.116372e+00	9.759030e-03	9.507585e-01	9.958536e-02	3.835627e+00	4.762289e+00	2.827129e-02
12680000	-4.387220e+03	-1.024284e+03	4.331177e+00	3.126962e+01	2.674419e-01	1.959302e+00	9.453780e-03	9.323237e-01	1.959280e-01	4.037150e+00	5.106395e+00	2.770609e-02
12700000	-4.375951e+03	-1.026826e+03	4.474789e+00	3.169881e+01	1.511628e-01	1.749898e+00	1.621828e-02	9.756145e-01	1.455996e-02	2.106163e+00	4.409124e+00	2.870319e-02
12720000	-4.408360e+03	-1.109159e+03	3.071396e+00	2.020197e+01	2.790698e-01	2.027439e+00	2.175744e-02	9.079319e-01	9.157078e-02	1.783373e+00	2.673019e+00	1.977649e-02
12740000	-4.405788e+03	-1.049456e+03	3.787986e+00	2.515931e+01	2.209302e-01	2.269659e+00	3.241080e-03	9.852313e-01	8.208587e-02	1.735294e+00	4.613891e+00	2.438149e-02
12760000	-4.393259e+03	-1.033881e+03	3.764202e+00	2.610703e+01	2.093023e-01	2.487456e+00	2.065746e-02	9.414919e-01	4.428360e-02	1.490845e+00	3.710376e+00	2.408434e-02
12780000	-4.414155e+03	-1.041790e+03	3.886842e+00	2.791528e+01	3.023256e-01	2.093016e+00	1.981321e-02	9.088711e-01	7.187312e-02	1.317402e+00	3.534824e+00	2.486591e-02
12800000	-4.405290e+03	-1.047124e+03	3.561810e+00	2.526374e+01	2.441860e-01	2.101094e+00	1.478876e-02	9.447799e-01	6.624876e-02	1.730500e+00	3.534752e+00	2.275087e-02
12820000	-4.409428e+03	-1.068884e+03	3.847819e+00	2.574514e+01	2.325581e-01	1.825865e+00	8.494473e-03	9.617945e-01	8.699511e-02	2.138581e+00	5.272199e+00	2.482364e-02
12840000	-4.393009e+03	-1.054949e+03	3.580020e+00	2.441708e+01	2.325581e-01	1.658815e+00	6.310408e-03	9.758874e-01	7.165594e-02	1.715237e+00	3.933232e+00	2.300644e-02
12860000	-4.406620e+03	-1.074713e+03	3.728639e+00	2.575704e+01	2.093023e-01	1.954367e+00	1.788351e-02	9.375752e-01	7.496205e-02	1.581926e+00	3.848924e+00	2.401618e-02
12880000	-4.406510e+03	-1.091523e+03	3.048420e+00	2.246467e+01	1.627907e-01	2.232643e+00	1.351969e-02	9.556425e-01	4.210587e-02	3.722757e+00	4.279698e+00	1.965594e-02
12900000	-4.424992e+03	-1.096918e+03	3.542909e+00	2.244462e+01	2.558140e-01	2.068306e+00	9.265958e-03	9.609244e-01	8.833698e-02	2.135339e+00	5.277885e+00	2.246561e-02
12920000	-4.417930e+03	-1.054114e+03	3.679694e+00	2.438730e+01	2.325581e-01	2.381566e+00	1.921932e-02	9.180695e-01	1.101344e-01	1.674619e+00	5.270543e+00	2.332786e-02
12940000	-4.399688e+03	-1.056064e+03	3.313812e+00	2.203311e+01	2.325581e-01	2.480166e+00	9.164287e-03	9.639086e-01	7.015801e-02	1.395242e+00	3.737499e+00	2.106753e-02
12960000	-4.396257e+03	-1.048811e+03	3.311665e+00	2.432350e+01	2.558140e-01	2.472571e+00	9.698125e-03	9.327063e-01	1.758719e-01	2.626334e+00	6.233467e+00	2.105167e-02
12980000	-4.376863e+03	-1.045416e+03	3.958740e+00	2.700852e+01	1.976744e-01	2.625721e+00	2.123176e-02	9.208411e-01	8.283450e-02	2.040341e+00	4.496892e+00	2.541805e-02
13000000	-4.420530e+03	-1.016321e+03	4.407780e+00	2.884568e+01	2.674419e-01	2.036706e+00	6.928723e-03	9.755131e-01	6.773928e-02	4.039026e+00	4.499492e+00	2.825209e-02
13020000	-4.403585e+03	-1.014587e+03	3.834333e+00	2.834133e+01	2.209302e-01	2.482611e+00	1.579763e-02	9.275365e-01	8.572026e-02	2.003666e+00	3.555667e+00	2.432552e-02
13040000	-4.407302e+03	-9.889269e+02	4.055743e+00	2.774097e+01	2.209302e-01	2.027408e+00	1.727779e-02	9.455199e-01	6.417024e-02	2.159374e+00	5.300848e+00	2.596187e-02
13060000	-4.412128e+03	-1.022790e+03	5.732360e+00	3.940796e+01	1.744186e-01	2.079219e+00	7.047892e-03	9.751669e-01	6.125733e-02	2.872218e+00	5.321182e+00	3.648682e-02
13080000	-4.379811e+03	-1.047827e+03	4.247025e+00	2.873900e+01	2.093023e-01	1.901730e+00	6.522692e-03	9.718587e-01	9.169464e-02	1.972152e+00	4.457339e+00	2.693214e-02
13100000	-4.386771e+03	-9.917959e+02	4.064007e+00	2.714198e+01	2.906977e-01	3.310074e+00	7.636198e-03	9.275359e-01	2.744941e-01	2.606933e+00	4.118350e+00	2.567332e-02
13120000	-4.387444e+03	-1.062773e+03	3.480629e+00	2.315443e+01	2.790698e-01	1.944140e+00	6.045399e-03	9.637752e-01	1.204860e-01	1.541987e+00	2.357612e+00	2.211226e-02
13140000	-4.390236e+03	-1.054476e+03	3.568564e+00	2.523870e+01	2.209302e-01	2.652672e+00	1.678774e-02	9.181398e-01	1.198512e-01	2.244825e+00	8.296298e+00	2.267486e-02
13160000	-4.411127e+03	-1.041849e+03	4.375441e+00	2.946834e+01	3.139535e-01	1.977062e+00	9.945013e-03	9.541330e-01	1.030118e-01	2.598044e+00	6.321383e+00	2.791850e-02
13180000	-4.406894e+03	-1.035811e+03	3.925860e+00	2.665564e+01	2.209302e-01	2.628281e+00	2.761621e-02	9.130552e-01	5.739614e-02	2.553559e+00	6.203307e+00	2.445742e-02
13200000	-4.406134e+03	-1.040303e+03	3.675256e+00	2.642280e+01	2.790698e-01	2.892887e+00	1.438627e-02	9.084276e-01	1.483919e-01	1.657333e+00	6.032665e+00	2.295088e-02
13220000	-4.412068e+03	-1.010272e+03	4.442773e+00	3.165087e+01	2.558140e-01	2.274526e+00	7.613101e-03	9.727737e-01	6.255089e-02	3.164653e+00	6.453244e+00	2.784785e-02
13240000	-4.396962e+03	-1.048193e+03	4.020050e+00	2.823748e+01	3.023256e-01	2.835057e+00	8.648583e-03	9.562908e-01	1.068464e-01	3.700684e+00	2.812465e+00	2.550030e-02
13260000	-4.380519e+03	-1.090431e+03	2.838789e+00	1.923510e+01	2.209302e-01	2.376165e+00	5.573700e-03	9.814947e-01	6.229875e-02	1.618908e+00	2.833230e+00	1.826023e-02
13280000	-4.405408e+03	-1.027678e+03	3.914704e+00	2.633472e+01	2.325581e-01	1.992271e+00	1.403371e-02	9.410711e-01	8.451256e-02	1.970931e+00	5.468890e+00	2.482698e-02
13300000	-4.401276e+03	-1.023050e+03	4.352720e+00	2.906073e+01	2.558140e-01	2.081180e+00	1.914336e-02	9.291440e-01	8.093280e-02	3.082899e+00	5.982896e+00	2.767208e-02
13320000	-4.401868e+03	-1.030867e+03	3.939675e+00	2.771216e+01	2.093023e-01	1.813334e+00	2.085973e-02	9.277434e-01	4.978412e-02	1.835909e+00	3.618152e+00	2.540432e-02
13340000	-4.394682e+03	-1.030408e+03	4.696814e+00	3.408962e+01	2.093023e-01	1.988805e+00	8.265803e-03	9.752145e-01	4.570850e-02	3.309552e+00	3.942242e+00	3.028035e-02
13360000	-4.396681e+03	-1.037432e+03	4.096588e+00	3.055383e+01	2.558140e-01	2.275265e+00	7.749897e-03	9.451454e-01	1.340394e-01	2.510227e+00	2.217764e+00	2.629870e-02
13380000	-4.410558e+03	-1.028614e+03	3.673470e+00	2.636818e+01	2.325581e-01	1.527677e+00	7.684801e-03	9.671883e-01	7.669313e-02	3.328187e+00	4.953669e+00	2.342451e-02
13400000	-4.409049e+03	-1.039294e+03	4.177059e+00	2.773459e+01	1.744186e-01	2.006437e+00	1.208734e-02	9.688495e-01	3.591078e-02	3.261603e+00	5.764786e+00	2.693021e-02
13420000	-4.417321e+03	-1.063923e+03	3.552011e+00	2.395750e+01	2.674419e-01	1.952388e+00	8.108677e-03	9.597558e-01	9.276554e-02	1.130520e+00	3.235931e+00	2.248594e-02
13440000	-4.418530e+03	-1.060179e+03	3.563395e+00	2.428006e+01	2.674419e-01	1.987817e+00	1.098787e-02	9.530432e-01	7.709065e-02	1.047503e+00	2.431012e+00	2.197803e-02
13460000	-4.391845e+03	-1.086317e+03	3.326050e+00	2.216005e+01	2.209302e-01	2.029757e+00	4.521080e-03	9.797093e-01	8.698923e-02	2.155278e+00	4.619488e+00	2.107550e-02
13480000	-4.378645e+03	-1.021664e+03	4.227618e+00	2.648635e+01	2.209302e-01	2.199600e+00	7.276269e-03	9.690729e-01	9.509972e-02	2.760865e+00	5.206528e+00	2.724419e-02
13500000	-4.379201e+03	-1.017413e+03	4.031809e+00	2.624938e+01	2.441860e-01	2.475889e+00	2.132363e-02	9.397705e-01	5.195419e-02	1.640042e+00	2.741885e+00	2.593854e-02
13520000	-4.378990e+03	-1.046655e+03	4.017197e+00	2.806604e+01	1.744186e-01	1.838320e+00	1.003356e-02	9.703864e-01	5.132389e-02	3.135974e+00	2.829121e+00	2.589003e-02
13540000	-4.386419e+03	-1.029209e+03	4.506955e+00	3.334506e+01	9.302326e-02	2.543993e+00	1.039274e-02	9.806317e-01	1.713092e-02	2.642388e+00	5.077115e+00	2.896165e-02
13560000	-4.381840e+03	-1.028090e+03	3.282060e+00	2.491503e+01	1.860465e-01	2.589242e+00	1.271842e-02	9.431807e-01	5.898951e-02	1.727928e+00	5.925486e+00	2.105172e-02
13580000	-4.387748e+03	-1.055708e+03	4.020500e+00	3.047194e+01	9.302326e-02	2.704852e+00	1.209038e-02	9.628533e-01	4.617349e-02	2.556175e+00	5.832703e+00	2.585867e-02
13600000	-4.368015e+03	-1.029777e+03	3.719824e+00	2.613084e+01	1.511628e-01	2.544119e+00	9.636479e-03	9.693360e-01	5.021889e-02	2.206212e+00	5.121448e+00	2.399586e-02
13620000	-4.402605e+03	-1.053354e+03	3.840918e+00	2.752548e+01	1.744186e-01	2.451763e+00	1.265869e-02	9.622556e-01	4.447788e-02	1.908875e+00	4.931851e+00	2.461099e-02
13640000	-4.412963e+03	-1.090122e+03	3.171262e+00	2.199973e+01	1.744186e-01	2.298488e+00	1.916165e-02	9.512347e-01	2.652128e-02	1.067829e+00	3.469559e+00	1.996747e-02
13660000	-4.385276e+03	-1.049665e+03	3.854999e+00	2.748830e+01	2.325581e-01	2.014034e+00	6.627798e-03	9.738210e-01	6.268227e-02	1.541402e+00	4.132799e+00	2.466772e-02
13680000	-4.404062e+03	-1.067830e+03	3.541791e+00	2.615983e+01	2.558140e-01	1.897827e+00	2.196716e-02	9.021551e-01	8.902953e-02	1.767776e+00	3.276403e+00	2.256162e-02
13700000	-4.396713e+03	-1.074021e+03	3.929544e+00	2.582548e+01	2.209302e-01	2.220268e+00	3.582098e-03	9.890449e-01	4.573911e-02	2.615173e+00	3.445796e+00	2.495784e-02
13720000	-4.395646e+03	-1.010973e+03	4.568225e+00	3.017466e+01	2.325581e-01	1.836485e+00	8.122460e-03	9.669693e-01	7.613506e-02	3.016841e+00	4.654155e+00	2.899341e-02
13740000	-4.393728e+03	-1.100814e+03	2.659453e+00	1.995370e+01	2.441860e-01	2.152094e+00	1.751597e-02	9.292860e-01	6.747067e-02	2.337066e+00	4.822475e+00	1.645956e-02
13760000	-4.361160e+03	-1.057169e+03	3.652941e+00	2.637709e+01	2.093023e-01	2.283754e+00	5.088389e-03	9.817039e-01	5.729046e-02	1.891757e+00	3.319513e+00	2.265894e-02
13780000	-4.378274e+03	-1.059706e+03	3.493507e+00	2.575986e+01	1.511628e-01	2.812486e+00	3.183955e-02	9.220410e-01	3.438271e-02	1.678907e+00	5.318119e+00	2.228227e-02
13800000	-4.380489e+03	-1.065158e+03	3.633044e+00	2.471574e+01	1.860465e-01	2.292984e+00	1.311073e-02	9.531997e-01	5.993994e-02	2.257023e+00	5.201381e+00	2.261625e-02
13820000	-4.388563e+03	-1.075902e+03	3.394929e+00	2.512848e+01	1.976744e-01	2.180572e+00	1.372048e-02	9.549374e-01	4.611991e-02	2.578327e+00	7.201755e+00	2.111638e-02
13840000	-4.407014e+03	-1.017352e+03	3.778435e+00	2.477499e+01	2.906977e-01	2.152338e+00	2.777405e-03	9.802969e-01	2.068084e-01	2.082992e+00	3.391553e+00	2.430703e-02
13860000	-4.394002e+03	-1.035483e+03	4.327804e+00	3.323002e+01	1.860465e-01	2.640722e+00	2.206992e-02	9.176673e-01	4.797172e-02	2.974351e+00	4.125090e+00	2.730031e-02
13880000	-4.393460e+03	-1.069409e+03	4.037389e+00	2.932380e+01	2.093023e-01	2.182571e+00	1.188111e-02	9.603906e-01	5.599293e-02	2.392123e+00	4.772477e+00	2.592137e-02
13900000	-4.405222e+03	-1.034758e+03	3.343705e+00	2.318999e+01	2.093023e-01	2.392044e+00	5.305372e-03	9.852696e-01	4.237537e-02	2.151076e+00	3.986254e+00	2.151653e-02
13920000	-4.400572e+03	-1.079660e+03	3.219683e+00	2.310417e+01	1.976744e-01	2.026786e+00	2.228724e-03	9.921313e-01	4.715924e-02	2.455979e+00	3.481159e+00	2.073104e-02
13940000	-4.401154e+03	-1.082398e+03	3.200684e+00	2.386060e+01	1.744186e-01	2.426840e+00	7.903908e-03	9.694305e-01	6.824483e-02	2.935490e+00	4.253974e+00	2.017203e-02
13960000	-4.415724e+03	-1.028924e+03	4.533373e+00	3.015455e+01	1.976744e-01	1.849202e+00	1.780563e-03	9.895341e-01	1.402991e-01	1.797186e+00	5.661501e+00	2.854879e-02
13980000	-4.414033e+03	-1.051023e+03	4.002718e+00	2.817415e+01	1.511628e-01	2.237765e+00	4.280558e-03	9.859821e-01	5.025452e-02	2.059008e+00	6.949514e+00	2.532516e-02
14000000	-4.392057e+03	-1.059424e+03	3.542993e+00	2.614293e+01	1.976744e-01	1.987739e+00	2.063783e-03	9.882598e-01	1.069031e-01	1.589106e+00	6.560898e+00	2.242238e-02
14020000	-4.380084e+03	-1.068115e+03	3.286521e+00	2.316211e+01	1.511628e-01	1.863830e+00	1.350151e-02	9.620296e-01	4.682911e-02	1.452046e+00	3.829195e+00	2.067303e-02
14040000	-4.391335e+03	-1.050292e+03	3.351990e+00	2.340585e+01	1.744186e-01	2.374327e+00	1.912576e-02	9.148234e-01	7.788631e-02	2.556493e+00	4.284835e+00	2.113070e-02
14060000	-4.401804e+03	-1.039095e+03	3.601452e+00	2.581894e+01	1.976744e-01	2.081977e+00	1.847338e-02	9.250627e-01	6.439517e-02	1.925080e+00	6.904979e+00	2.261750e-02
14080000	-4.402287e+03	-1.036664e+03	3.909850e+00	2.873908e+01	1.976744e-01	2.327200e+00	2.495436e-02	9.276817e-01	4.084125e-02	1.376178e+00	4.029403e+00	2.427798e-02
14100000	-4.411077e+03	-1.077325e+03	3.619105e+00	2.534073e+01	1.744186e-01	2.310448e+00	2.559463e-02	9.434624e-01	2.731985e-02	2.315040e+00	3.803999e+00	2.279657e-02
14120000	-4.420382e+03	-1.073972e+03	3.583755e+00	2.438340e+01	2.209302e-01	1.989319e+00	1.147727e-02	9.526405e-01	1.014779e-01	1.386741e+00	3.603079e+00	2.269757e-02
14140000	-4.398033e+03	-1.028775e+03	3.615784e+00	2.485596e+01	2.558140e-01	2.246046e+00	1.479447e-02	9.024398e-01	1.698500e-01	1.455632e+00	3.751509e+00	2.322791e-02
14160000	-4.413519e+03	-1.063591e+03	4.085543e+00	2.859007e+01	2.209302e-01	1.851079e+00	2.118097e-02	9.100893e-01	8.656029e-02	2.159580e+00	3.349534e+00	2.616415e-02
14180000	-4.383041e+03	-1.020290e+03	3.903575e+00	2.650630e+01	1.976744e-01	2.263409e+00	1.893051e-02	9.373902e-01	5.737656e-02	1.799565e+00	4.634140e+00	2.505744e-02
14200000	-4.388506e+03	-1.036719e+03	4.068257e+00	2.799244e+01	1.627907e-01	2.356493e+00	1.426330e-02	9.615816e-01	4.133101e-02	1.836010e+00	5.787684e+00	2.610000e-02
14220000	-4.401291e+03	-1.018665e+03	4.267323e+00	2.703186e+01	2.209302e-01	1.802899e+00	3.920113e-02	8.398305e-01	1.175786e-01	3.046567e+00	4.240485e+00	2.735198e-02
14240000	-4.426974e+03	-1.034958e+03	3.680710e+00	2.367950e+01	2.790698e-01	2.639803e+00	1.992114e-02	9.338711e-01	7.896316e-02	1.822879e+00	3.797661e+00	2.341965e-02
14260000	-4.417796e+03	-1.024461e+03	3.929463e+00	2.561225e+01	2.441860e-01	1.916868e+00	4.905952e-03	9.792821e-01	1.077154e-01	1.863612e+00	3.833676e+00	2.498557e-02
14280000	-4.413431e+03	-1.089580e+03	3.498487e+00	2.541830e+01	1.162791e-01	2.328520e+00	1.370342e-02	9.465163e-01	6.318038e-02	2.449866e+00	4.365107e+00	2.126912e-02
14300000	-4.417698e+03	-1.048912e+03	3.721895e+00	2.375574e+01	2.558140e-01	1.960998e+00	1.722992e-02	9.091532e-01	1.458008e-01	1.590735e+00	2.987268e+00	2.367215e-02
14320000	-4.403955e+03	-1.044981e+03	4.024760e+00	2.451741e+01	2.209302e-01	2.563772e+00	6.587018e-03	9.733431e-01	9.060760e-02	1.893267e+00	4.083071e+00	2.581392e-02
14340000	-4.413909e+03	-1.045038e+03	4.276999e+00	2.755305e+01	2.674419e-01	2.332860e+00	1.152572e-02	9.415406e-01	1.215857e-01	1.707910e+00	4.107968e+00	2.756303e-02
14360000	-4.395081e+03	-1.047275e+03	4.017122e+00	2.657249e+01	2.209302e-01	2.645375e+00	3.588344e-02	8.815297e-01	7.470532e-02	2.036280e+00	4.535796e+00	2.572143e-02
14380000	-4.403385e+03	-9.885471e+02	4.007425e+00	2.595951e+01	3.139535e-01	2.260639e+00	4.232060e-03	9.769809e-01	1.298302e-01	1.996187e+00	4.252526e+00	2.567225e-02
14400000	-4.403515e+03	-1.050255e+03	4.434497e+00	2.894618e+01	2.441860e-01	2.151475e+00	1.208962e-02	9.475018e-01	1.136552e-01	1.995159e+00	5.645930e+00	2.856646e-02
14420000	-4.427822e+03	-1.026045e+03	4.071157e+00	2.703204e+01	2.093023e-01	2.073671e+00	8.115344e-03	9.743266e-01	6.297135e-02	1.867507e+00	4.804729e+00	2.618731e-02
14440000	-4.432708e+03	-1.003129e+03	4.069301e+00	2.566504e+01	3.255814e-01	1.836624e+00	1.327272e-02	9.327974e-01	1.109504e-01	1.251048e+00	3.641515e+00	2.612753e-02
14460000	-4.390093e+03	-1.058463e+03	3.764534e+00	2.600797e+01	2.093023e-01	2.500233e+00	3.171522e-02	9.026486e-01	6.613440e-02	2.040967e+00	3.853132e+00	2.414222e-02
14480000	-4.401644e+03	-1.021618e+03	4.141218e+00	2.868374e+01	2.790698e-01	2.317952e+00	1.511340e-02	8.956335e-01	1.746544e-01	2.503240e+00	2.882879e+00	2.657648e-02
14500000	-4.389221e+03	-1.085481e+03	3.276897e+00	2.272673e+01	2.209302e-01	2.373309e+00	1.023512e-02	9.481668e-01	1.116983e-01	1.593196e+00	3.894157e+00	2.048951e-02
14520000	-4.393039e+03	-1.043680e+03	3.322738e+00	2.164474e+01	3.023256e-01	2.680266e+00	1.152917e-02	9.404251e-01	1.347494e-01	1.687335e+00	3.171086e+00	2.085247e-02
14540000	-4.402243e+03	-1.028514e+03	4.157913e+00	2.645404e+01	2.906977e-01	2.183897e+00	1.873045e-02	8.877166e-01	1.755759e-01	1.977487e+00	2.913933e+00	2.633180e-02
14560000	-4.418322e+03	-1.033905e+03	4.425468e+00	2.984346e+01	2.093023e-01	2.012363e+00	2.049816e-02	9.107192e-01	9.836578e-02	2.246219e+00	6.455166e+00	2.742783e-02
14580000	-4.412546e+03	-1.048333e+03	4.014671e+00	2.787336e+01	1.744186e-01	2.523264e+00	1.694406e-02	9.389275e-01	7.382948e-02	1.841878e+00	5.969410e+00	2.556716e-02
14600000	-4.376141e+03	-1.066812e+03	3.885109e+00	2.670381e+01	1.976744e-01	2.191191e+00	1.420714e-02	9.412730e-01	8.564585e-02	3.580115e+00	5.795722e+00	2.469059e-02
14620000	-4.394300e+03	-1.077820e+03	3.396207e+00	2.261490e+01	2.674419e-01	2.308314e+00	1.771176e-02	8.604531e-01	2.639715e-01	1.611544e+00	5.840398e+00	2.186563e-02
14640000	-4.403869e+03	-1.042917e+03	3.831625e+00	2.647407e+01	1.976744e-01	1.787699e+00	2.000254e-02	8.847220e-01	1.093777e-01	1.293900e+00	1.023234e+01	2.449521e-02
14660000	-4.393747e+03	-1.020699e+03	4.074083e+00	2.808872e+01	2.325581e-01	2.374796e+00	1.782400e-02	9.278724e-01	8.821261e-02	1.281808e+00	6.363256e+00	2.623562e-02
14680000	-4.393976e+03	-1.055617e+03	3.913524e+00	2.744032e+01	2.558140e-01	2.002787e+00	9.078562e-03	9.659375e-01	4.996068e-02	2.002788e+00	2.340956e+00	2.485454e-02
14700000	-4.409478e+03	-1.038747e+03	4.034626e+00	2.810350e+01	2.209302e-01	2.280926e+00	8.894335e-03	9.746554e-01	5.029118e-02	1.625250e+00	3.605067e+00	2.602891e-02
14720000	-4.408047e+03	-1.037427e+03	3.972360e+00	2.798493e+01	2.209302e-01	2.265214e+00	7.388405e-03	9.738052e-01	6.931904e-02	1.844008e+00	3.115777e+00	2.555830e-02
14740000	-4.400518e+03	-1.065142e+03	3.689005e+00	2.638039e+01	1.860465e-01	2.303698e+00	1.420736e-02	9.613818e-01	3.754956e-02	1.845663e+00	3.162700e+00	2.353488e-02
14760000	-4.370148e+03	-1.069655e+03	3.618591e+00	2.621891e+01	1.511628e-01	2.187691e+00	1.285375e-02	9.642436e-01	4.707272e-02	2.089709e+00	4.037197e+00	2.311429e-02
14780000	-4.402209e+03	-1.037954e+03	3.539621e+00	2.667075e+01	2.093023e-01	2.255107e+00	9.091480e-03	9.569876e-01	8.333078e-02	1.743754e+00	3.673756e+00	2.266479e-02
14800000	-4.405245e+03	-1.052638e+03	3.304796e+00	2.169659e+01	3.139535e-01	2.140801e+00	1.164365e-02	9.064863e-01	2.257898e-01	1.889718e+00	3.311242e+00	2.126560e-02
14820000	-4.388463e+03	-1.016499e+03	4.424071e+00	2.816976e+01	2.906977e-01	2.458902e+00	1.328742e-02	9.394637e-01	1.042684e-01	1.880585e+00	3.798457e+00	2.809619e-02
14840000	-4.401693e+03	-1.034194e+03	4.166237e+00	2.867550e+01	2.441860e-01	2.521887e+00	3.774921e-03	9.827115e-01	1.011005e-01	2.033602e+00	3.108011e+00	2.679592e-02
14860000	-4.408722e+03	-1.073440e+03	3.909617e+00	2.771466e+01	1.511628e-01	1.805833e+00	2.891068e-03	9.888900e-01	8.061234e-02	3.243603e+00	2.867505e+00	2.516078e-02
14880000	-4.393564e+03	-1.062342e+03	3.821604e+00	2.741219e+01	1.860465e-01	1.719051e+00	8.664261e-03	9.719454e-01	5.654910e-02	1.795929e+00	5.069192e+00	2.416571e-02
14900000	-4.386058e+03	-1.022861e+03	4.162717e+00	2.817487e+01	1.860465e-01	2.396597e+00	5.309085e-03	9.832540e-01	4.606493e-02	3.018441e+00	4.150146e+00	2.576999e-02
14920000	-4.415847e+03	-1.039522e+03	4.042773e+00	2.618945e+01	1.976744e-01	2.085656e+00	5.352042e-03	9.889789e-01	2.201074e-02	1.774852e+00	4.974055e+00	2.564684e-02
14940000	-4.402553e+03	-1.064422e+03	4.459517e+00	3.382267e+01	1.860465e-01	1.630066e+00	1.336822e-02	9.306166e-01	1.057632e-01	2.554128e+00	6.463459e+00	2.818354e-02
14960000	-4.398248e+03	-1.031603e+03	3.303580e+00	2.263888e+01	2.674419e-01	2.346392e+00	1.571096e-02	9.246479e-01	9.339712e-02	1.549312e+00	3.844008e+00	2.078893e-02
14980000	-4.410726e+03	-1.046255e+03	3.652779e+00	2.475367e+01	2.790698e-01	2.154393e+00	1.304797e-02	9.212183e-01	1.317652e-01	2.323302e+00	4.114122e+00	2.301256e-02
15000000	-4.370850e+03	-1.081291e+03	3.315875e+00	2.348805e+01	1.627907e-01	2.510138e+00	1.983524e-02	9.460518e-01	4.301235e-02	1.642679e+00	5.826711e+00	2.091306e-02
15020000	-4.391636e+03	-1.067349e+03	3.717165e+00	2.539048e+01	1.860465e-01	1.832565e+00	9.204856e-03	9.656264e-01	6.096223e-02	2.151798e+00	5.640601e+00	2.389594e-02
15040000	-4.395278e+03	-1.062143e+03	3.445483e+00	2.497405e+01	1.627907e-01	2.008527e+00	1.390268e-02	9.543931e-01	5.338838e-02	1.990578e+00	5.668240e+00	2.192280e-02
15060000	-4.364938e+03	-1.089172e+03	3.876904e+00	2.594798e+01	1.860465e-01	2.209622e+00	6.110229e-03	9.827736e-01	5.909299e-02	2.740429e+00	4.931524e+00	2.451966e-02
15080000	-4.391281e+03	-1.037335e+03	3.529214e+00	2.658726e+01	2.325581e-01	2.266792e+00	3.801524e-03	9.827740e-01	7.719982e-02	3.055980e+00	3.238271e+00	2.272714e-02
15100000	-4.400741e+03	-1.037237e+03	3.444205e+00	2.350917e+01	2.674419e-01	1.920915e+00	4.217560e-03	9.769835e-01	9.447296e-02	2.329395e+00	2.960705e+00	2.206486e-02
15120000	-4.399488e+03	-1.079953e+03	3.172317e+00	2.305630e+01	2.325581e-01	2.458814e+00	2.168253e-03	9.871872e-01	1.210582e-01	1.390338e+00	4.359779e+00	2.034425e-02
15140000	-4.404365e+03	-1.024025e+03	3.928777e+00	2.934040e+01	1.744186e-01	2.522398e+00	4.794236e-03	9.839569e-01	4.400233e-02	1.693286e+00	3.536338e+00	2.518138e-02
15160000	-4.393970e+03	-1.037496e+03	4.555857e+00	3.217956e+01	2.093023e-01	2.225923e+00	6.494030e-03	9.824052e-01	4.425225e-02	1.434675e+00	5.251282e+00	2.918808e-02
15180000	-4.395594e+03	-1.059958e+03	3.501258e+00	2.538505e+01	2.674419e-01	2.351590e+00	1.542761e-02	9.212737e-01	1.172707e-01	1.718132e+00	3.118123e+00	2.246849e-02
15200000	-4.405932e+03	-1.045869e+03	2.890350e+00	2.178434e+01	2.093023e-01	2.707954e+00	7.289279e-03	9.756472e-01	4.696825e-02	9.668564e-01	3.998234e+00	1.837208e-02
15220000	-4.410941e+03	-1.075487e+03	4.054532e+00	2.645708e+01	1.976744e-01	2.074867e+00	1.158136e-02	9.673498e-01	4.660107e-02	2.240998e+00	4.089232e+00	2.563189e-02
15240000	-4.428471e+03	-1.018685e+03	3.787522e+00	2.391485e+01	2.906977e-01	1.760108e+00	1.436220e-02	9.043984e-01	1.854094e-01	9.819614e-01	3.874098e+00	2.328529e-02
15260000	-4.405001e+03	-1.014990e+03	4.044677e+00	2.649804e+01	2.209302e-01	1.859895e+00	8.210284e-03	9.658261e-01	9.241888e-02	1.981999e+00	5.326037e+00	2.518763e-02
15280000	-4.410390e+03	-1.022533e+03	4.242786e+00	2.714971e+01	2.558140e-01	1.822793e+00	1.176330e-02	9.570903e-01	7.287981e-02	2.582094e+00	4.196511e+00	2.602170e-02
15300000	-4.414891e+03	-1.026607e+03	4.267192e+00	2.701990e+01	2.674419e-01	2.181977e+00	6.363485e-03	9.634295e-01	1.366192e-01	3.231367e+00	3.648678e+00	2.718231e-02
15320000	-4.409514e+03	-1.069341e+03	3.361558e+00	2.462978e+01	1.976744e-01	2.477865e+00	9.771491e-03	9.644814e-01	4.961509e-02	2.081032e+00	4.681090e+00	2.092797e-02
15340000	-4.394066e+03	-1.051889e+03	3.157130e+00	1.953827e+01	3.604651e-01	2.072473e+00	1.142190e-02	9.363723e-01	1.791983e-01	1.380987e+00	4.744023e+00	2.023000e-02
15360000	-4.408063e+03	-1.059011e+03	3.431526e+00	2.098204e+01	3.139535e-01	2.099136e+00	2.480718e-02	8.672837e-01	2.010636e-01	1.675521e+00	4.883686e+00	2.202899e-02
15380000	-4.408624e+03	-1.053995e+03	3.558805e+00	2.311468e+01	3.023256e-01	1.885836e+00	2.030603e-02	8.996055e-01	1.236751e-01	1.354108e+00	4.173138e+00	2.294812e-02
15400000	-4.411365e+03	-1.018646e+03	4.202551e+00	2.765604e+01	2.558140e-01	2.274229e+00	1.903873e-02	9.255272e-01	1.158106e-01	1.441301e+00	2.721760e+00	2.699723e-02
15420000	-4.402555e+03	-1.021017e+03	4.280265e+00	2.639478e+01	2.325581e-01	2.727967e+00	2.218877e-02	9.292218e-01	6.310033e-02	1.863750e+00	3.345125e+00	2.754632e-02
15440000	-4.407674e+03	-1.030721e+03	5.097887e+00	3.207275e+01	2.325581e-01	2.214415e+00	2.636507e-02	8.702505e-01	1.238623e-01	1.618471e+00	3.989491e+00	3.243643e-02
15460000	-4.390252e+03	-1.028917e+03	3.988197e+00	2.659251e+01	2.093023e-01	2.155737e+00	2.087793e-02	9.330277e-01	6.699594e-02	2.213800e+00	4.823756e+00	2.536176e-02
15480000	-4.412605e+03	-1.022605e+03	3.807721e+00	2.631170e+01	1.976744e-01	2.771716e+00	1.332469e-02	9.335425e-01	9.231256e-02	2.343056e+00	4.799471e+00	2.408071e-02
15500000	-4.395945e+03	-1.073493e+03	3.512020e+00	2.433495e+01	1.744186e-01	2.408876e+00	7.093268e-03	9.752922e-01	6.210839e-02	2.436231e+00	3.692467e+00	2.218185e-02
15520000	-4.405017e+03	-1.025860e+03	3.709388e+00	2.521911e+01	2.441860e-01	2.260096e+00	1.412614e-02	9.389354e-01	9.988364e-02	1.243186e+00	4.293183e+00	2.353192e-02
15540000	-4.389602e+03	-1.069347e+03	3.619046e+00	2.480723e+01	1.860465e-01	2.683956e+00	1.201237e-02	9.484984e-01	8.037407e-02	1.492515e+00	3.106280e+00	2.308282e-02
15560000	-4.411459e+03	-1.054070e+03	3.688355e+00	2.513154e+01	2.790698e-01	2.168635e+00	1.675582e-02	9.333777e-01	7.595430e-02	1.930858e+00	3.103163e+00	2.310124e-02
15580000	-4.393511e+03	-1.086541e+03	3.307800e+00	2.169897e+01	2.325581e-01	2.322910e+00	6.410447e-03	9.708842e-01	1.184742e-01	1.953820e+00	2.455109e+00	2.098063e-02
15600000	-4.376078e+03	-1.013885e+03	4.071327e+00	2.717586e+01	2.325581e-01	2.294817e+00	2.256240e-02	9.364370e-01	4.660164e-02	1.796641e+00	3.946738e+00	2.594998e-02
15620000	-4.418283e+03	-1.014673e+03	4.082311e+00	2.586482e+01	2.674419e-01	1.763694e+00	1.964818e-02	9.042465e-01	1.289349e-01	1.451245e+00	5.176451e+00	2.607780e-02
15640000	-4.381013e+03	-1.011293e+03	4.335225e+00	2.728798e+01	3.139535e-01	2.216497e+00	1.552307e-02	8.912224e-01	2.162436e-01	1.810977e+00	3.917861e+00	2.777631e-02
15660000	-4.395463e+03	-9.730533e+02	4.912852e+00	3.283162e+01	1.976744e-01	2.268990e+00	4.826806e-03	9.775224e-01	1.067643e-01	2.833477e+00	4.352830e+00	3.156902e-02
15680000	-4.399180e+03	-1.001067e+03	4.903700e+00	3.261596e+01	1.976744e-01	2.101548e+00	2.685708e-03	9.907220e-01	5.918019e-02	1.884467e+00	6.621263e+00	3.137077e-02
15700000	-4.379039e+03	-1.020282e+03	4.068489e+00	2.760295e+01	1.976744e-01	2.181584e+00	1.295219e-02	9.628069e-01	4.514455e-02	3.159206e+00	3.895023e+00	2.611427e-02
15720000	-4.394355e+03	-1.009269e+03	3.838808e+00	2.554935e+01	2.441860e-01	2.091265e+00	2.610506e-02	8.966500e-01	9.343676e-02	1.886205e+00	5.939547e+00	2.456552e-02
15740000	-4.405700e+03	-1.045894e+03	4.307377e+00	2.911731e+01	2.093023e-01	2.081989e+00	2.393657e-02	9.247849e-01	5.116120e-02	2.011533e+00	6.042757e+00	2.719474e-02
15760000	-4.400191e+03	-9.721192e+02	5.594782e+00	3.767120e+01	1.976744e-01	2.384909e+00	2.708425e-02	8.962456e-01	8.128561e-02	2.401350e+00	3.963180e+00	3.539931e-02
15780000	-4.395706e+03	-1.051790e+03	3.384902e+00	2.211025e+01	2.674419e-01	2.358778e+00	1.205096e-02	9.287060e-01	1.443262e-01	1.081577e+00	3.506634e+00	2.140852e-02
15800000	-4.395925e+03	-1.041064e+03	3.365947e+00	2.279957e+01	2.441860e-01	2.621422e+00	9.679717e-03	9.647126e-01	6.538691e-02	2.513930e+00	4.846841e+00	2.099703e-02
15820000	-4.410708e+03	-1.041658e+03	3.770327e+00	2.487501e+01	3.023256e-01	1.955074e+00	6.239452e-03	9.674208e-01	1.250002e-01	1.452816e+00	3.503205e+00	2.399358e-02
15840000	-4.407700e+03	-1.067302e+03	3.220147e+00	2.515042e+01	1.279070e-01	2.457616e+00	2.372758e-02	9.487095e-01	2.111975e-02	2.608389e+00	3.783929e+00	2.013741e-02
15860000	-4.388058e+03	-1.052468e+03	4.081939e+00	2.743910e+01	2.441860e-01	2.287316e+00	9.291267e-03	9.645894e-01	8.547538e-02	3.227283e+00	3.547889e+00	2.567497e-02
15880000	-4.376204e+03	-1.066369e+03	3.221355e+00	2.201447e+01	2.093023e-01	2.203389e+00	1.316016e-02	9.505104e-01	6.940634e-02	2.479380e+00	3.953035e+00	1.954340e-02
15900000	-4.398387e+03	-1.047263e+03	3.411291e+00	2.439741e+01	2.790698e-01	1.712901e+00	1.025756e-02	9.430919e-01	1.156777e-01	1.246129e+00	3.225790e+00	2.096022e-02
15920000	-4.391402e+03	-1.032135e+03	3.619299e+00	2.514286e+01	1.395349e-01	1.727996e+00	9.318826e-03	9.691709e-01	5.334945e-02	1.961382e+00	7.547595e+00	2.228644e-02
15940000	-4.385310e+03	-1.053917e+03	4.002912e+00	2.860005e+01	1.395349e-01	2.344296e+00	1.746440e-02	9.615919e-01	2.681763e-02	2.591448e+00	4.802019e+00	2.486759e-02
15960000	-4.383382e+03	-1.057142e+03	3.716256e+00	2.602107e+01	2.209302e-01	2.475108e+00	1.508636e-02	9.293102e-01	9.101139e-02	1.980697e+00	5.055281e+00	2.338561e-02
15980000	-4.371876e+03	-1.043141e+03	3.771041e+00	2.566141e+01	1.860465e-01	2.049218e+00	2.416085e-02	8.967125e-01	9.579811e-02	2.542097e+00	4.513401e+00	2.366717e-02
16000000	-4.383663e+03	-1.037994e+03	4.239754e+00	2.898382e+01	1.395349e-01	2.584005e+00	1.435126e-02	9.624259e-01	3.208163e-02	3.316359e+00	8.743525e+00	2.669441e-02
16020000	-4.399032e+03	-1.047961e+03	4.287810e+00	2.856555e+01	1.976744e-01	2.604038e+00	1.707320e-02	9.556568e-01	4.690521e-02	3.328308e+00	7.067734e+00	2.695492e-02
16040000	-4.391360e+03	-9.967326e+02	4.889450e+00	3.202767e+01	1.744186e-01	2.081672e+00	1.940796e-02	9.487900e-01	3.349236e-02	3.805963e+00	4.873535e+00	3.075520e-02
16060000	-4.391777e+03	-1.051503e+03	3.982991e+00	2.948734e+01	1.627907e-01	2.498754e+00	1.477728e-02	9.537086e-01	4.737198e-02	3.445760e+00	5.322888e+00	2.544575e-02
16080000	-4.404247e+03	-1.032489e+03	3.935297e+00	2.644639e+01	2.209302e-01	2.875743e+00	1.194466e-02	9.465949e-01	1.036250e-01	1.928208e+00	3.946616e+00	2.505695e-02
16100000	-4.402149e+03	-1.051990e+03	4.060342e+00	2.643397e+01	1.860465e-01	2.100752e+00	8.866572e-03	9.656146e-01	8.382051e-02	1.841817e+00	4.625422e+00	2.550096e-02
16120000	-4.385296e+03	-1.056007e+03	4.081110e+00	2.585257e+01	2.209302e-01	2.305083e+00	2.027625e-02	8.814744e-01	1.717535e-01	1.994781e+00	3.152297e+00	2.546988e-02
16140000	-4.425263e+03	-1.120006e+03	2.926920e+00	2.156228e+01	2.093023e-01	2.145425e+00	9.988166e-03	9.542863e-01	9.074117e-02	8.946515e-01	3.627515e+00	1.854279e-02
16160000	-4.398579e+03	-1.044958e+03	3.630384e+00	2.468675e+01	2.441860e-01	2.539437e+00	1.540622e-02	9.226649e-01	1.491337e-01	1.773625e+00	3.515491e+00	2.294362e-02
16180000	-4.395156e+03	-1.050023e+03	3.500293e+00	2.457493e+01	2.674419e-01	2.128182e+00	1.834596e-02	9.273539e-01	7.651139e-02	1.253122e+00	2.695636e+00	2.247579e-02
16200000	-4.435937e+03	-1.052281e+03	3.762431e+00	2.514741e+01	2.441860e-01	2.372842e+00	5.069382e-03	9.759909e-01	1.054842e-01	1.654079e+00	3.266375e+00	2.364612e-02
16220000	-4.413525e+03	-1.058070e+03	3.864048e+00	2.565177e+01	2.209302e-01	1.750483e+00	1.190484e-02	9.585445e-01	5.506437e-02	2.167168e+00	3.694087e+00	2.439280e-02
16240000	-4.419414e+03	-1.016740e+03	3.949294e+00	2.645848e+01	2.790698e-01	2.512275e+00	3.549729e-03	9.822648e-01	1.346035e-01	1.729465e+00	3.058643e+00	2.540033e-02
16260000	-4.376704e+03	-1.048265e+03	3.508948e+00	2.457204e+01	1.976744e-01	1.899504e+00	5.884493e-03	9.764960e-01	7.016019e-02	2.177504e+00	5.942447e+00	2.256782e-02
16280000	-4.399833e+03	-1.042090e+03	3.726804e+00	2.387376e+01	3.023256e-01	2.475774e+00	4.598130e-03	9.848544e-01	7.093908e-02	2.061944e+00	3.652945e+00	2.400367e-02
16300000	-4.395980e+03	-1.030471e+03	4.034972e+00	2.647229e+01	1.627907e-01	2.288911e+00	8.888945e-03	9.763787e-01	4.191922e-02	2.047919e+00	7.732936e+00	2.542281e-02
16320000	-4.403481e+03	-1.109455e+03	3.309913e+00	2.237060e+01	2.093023e-01	2.721663e+00	2.101289e-02	9.308918e-01	6.782390e-02	1.868295e+00	3.346407e+00	2.104948e-02
16340000	-4.393214e+03	-1.078292e+03	3.357865e+00	2.322022e+01	2.325581e-01	2.578282e+00	3.211918e-02	8.758645e-01	6.157345e-02	1.435353e+00	2.623734e+00	2.130271e-02
16360000	-4.390716e+03	-1.059462e+03	3.485306e+00	2.437826e+01	2.325581e-01	2.506357e+00	9.040342e-03	9.450049e-01	1.298697e-01	1.507504e+00	3.543452e+00	2.207753e-02
16380000	-4.379704e+03	-1.021670e+03	3.720158e+00	2.748794e+01	1.860465e-01	2.040861e+00	2.537214e-02	9.329840e-01	3.629151e-02	1.642346e+00	5.803486e+00	2.367156e-02
16400000	-4.408655e+03	-1.092000e+03	3.322762e+00	2.467061e+01	1.627907e-01	2.220646e+00	1.003277e-02	9.640544e-01	6.233548e-02	1.261869e+00	4.824607e+00	2.126981e-02
16420000	-4.392721e+03	-1.076903e+03	3.751867e+00	2.487935e+01	2.093023e-01	2.142838e+00	7.324481e-03	9.755355e-01	6.160635e-02	1.559300e+00	4.289899e+00	2.391022e-02
16440000	-4.408885e+03	-1.054911e+03	3.531862e+00	2.423139e+01	2.906977e-01	2.009762e+00	1.046914e-02	9.448983e-01	1.584789e-01	1.627908e+00	3.974497e+00	2.271388e-02
16460000	-4.393237e+03	-1.037178e+03	3.575121e+00	2.432535e+01	2.093023e-01	2.575016e+00	3.315260e-03	9.771161e-01	1.439443e-01	1.909147e+00	4.651221e+00	2.271004e-02
16480000	-4.400495e+03	-1.068284e+03	3.811168e+00	2.494921e+01	2.209302e-01	1.955429e+00	1.006123e-02	9.630973e-01	7.885353e-02	3.584614e+00	3.320232e+00	2.426110e-02
16500000	-4.412139e+03	-1.054895e+03	3.544476e+00	2.386804e+01	1.976744e-01	2.044114e+00	3.240024e-03	9.911449e-01	3.486025e-02	2.144846e+00	2.838570e+00	2.286621e-02
16520000	-4.414891e+03	-1.041130e+03	4.312669e+00	2.775580e+01	3.139535e-01	2.679269e+00	1.230261e-02	9.246915e-01	1.940892e-01	1.512507e+00	3.506178e+00	2.752422e-02
16540000	-4.383646e+03	-1.061289e+03	3.751736e+00	2.682597e+01	2.325581e-01	1.876051e+00	2.588727e-03	9.870528e-01	1.199473e-01	1.599618e+00	3.798415e+00	2.384465e-02
16560000	-4.380398e+03	-1.019436e+03	4.314338e+00	2.747176e+01	2.674419e-01	2.368621e+00	1.450313e-02	9.600487e-01	5.061504e-02	1.974408e+00	3.703728e+00	2.762865e-02
16580000	-4.391282e+03	-1.065244e+03	4.035627e+00	2.600657e+01	2.093023e-01	2.510815e+00	9.808679e-03	9.775251e-01	2.981705e-02	1.543047e+00	4.983037e+00	2.582162e-02
16600000	-4.404013e+03	-1.016704e+03	4.054918e+00	2.735495e+01	2.209302e-01	2.401797e+00	9.256230e-03	9.678757e-01	5.146096e-02	1.276819e+00	3.802099e+00	2.603247e-02
16620000	-4.402858e+03	-1.037098e+03	3.680330e+00	2.576198e+01	1.976744e-01	2.836473e+00	8.730346e-03	9.551418e-01	1.154981e-01	1.910182e+00	2.622864e+00	2.349946e-02
16640000	-4.408805e+03	-1.092479e+03	3.085274e+00	2.217990e+01	1.860465e-01	2.946519e+00	5.858560e-03	9.805655e-01	4.630284e-02	1.358081e+00	3.630534e+00	1.960099e-02
16660000	-4.413277e+03	-1.068227e+03	3.576619e+00	2.383835e+01	2.209302e-01	2.773407e+00	3.042984e-03	9.882065e-01	6.469305e-02	2.049199e+00	3.118869e+00	2.238669e-02
16680000	-4.383654e+03	-1.087467e+03	3.269525e+00	2.193331e+01	1.860465e-01	2.271285e+00	7.743477e-03	9.768581e-01	3.624845e-02	2.220191e+00	3.187948e+00	2.053913e-02
16700000	-4.414888e+03	-1.058566e+03	3.630114e+00	2.510825e+01	2.325581e-01	2.572344e+00	1.893728e-02	9.004880e-01	1.277811e-01	1.193485e+00	3.904427e+00	2.296949e-02
16720000	-4.430187e+03	-1.025292e+03	4.283664e+00	2.986880e+01	2.209302e-01	1.923475e+00	2.035932e-02	9.167637e-01	7.137331e-02	1.307239e+00	4.207029e+00	2.715579e-02
16740000	-4.397438e+03	-1.047446e+03	3.994853e+00	2.821504e+01	1.511628e-01	2.107966e+00	7.757789e-03	9.785650e-01	4.406984e-02	1.588711e+00	6.710076e+00	2.526084e-02
16760000	-4.402802e+03	-1.032892e+03	3.661468e+00	2.547470e+01	2.209302e-01	1.976107e+00	2.225276e-02	9.337422e-01	4.254896e-02	1.450082e+00	3.789881e+00	2.331266e-02
16780000	-4.425313e+03	-1.038966e+03	3.638865e+00	2.544683e+01	2.209302e-01	2.227192e+00	2.974098e-02	8.477281e-01	1.319689e-01	2.106804e+00	4.305735e+00	2.316441e-02
16800000	-4.407432e+03	-1.048655e+03	4.077953e+00	2.970624e+01	2.209302e-01	2.093260e+00	9.586613e-03	9.501159e-01	1.092205e-01	1.446267e+00	5.283720e+00	2.555527e-02
16820000	-4.386545e+03	-9.949282e+02	4.740631e+00	3.296420e+01	2.674419e-01	2.261673e+00	2.779733e-02	8.542504e-01	1.456527e-01	2.314886e+00	5.793065e+00	3.009889e-02
16840000	-4.398571e+03	-1.014767e+03	3.929054e+00	2.660361e+01	2.093023e-01	2.779399e+00	1.761025e-02	9.426960e-01	4.851109e-02	1.483881e+00	6.331979e+00	2.462811e-02
16860000	-4.402921e+03	-1.045997e+03	3.738058e+00	2.589007e+01	2.093023e-01	2.685214e+00	1.218561e-02	9.522598e-01	4.883143e-02	1.918548e+00	4.052288e+00	2.341877e-02
16880000	-4.405805e+03	-1.002522e+03	4.873545e+00	3.117349e+01	2.790698e-01	2.038955e+00	1.431104e-02	8.893606e-01	1.956714e-01	1.923886e+00	3.082102e+00	3.028845e-02
16900000	-4.412304e+03	-9.904682e+02	4.482690e+00	3.081480e+01	1.744186e-01	2.628175e+00	3.122097e-02	8.794599e-01	9.437039e-02	3.075009e+00	3.906154e+00	2.888266e-02
16920000	-4.415637e+03	-1.027243e+03	3.882675e+00	2.788406e+01	1.860465e-01	2.402810e+00	1.945281e-02	9.468886e-01	3.539527e-02	3.695632e+00	4.636098e+00	2.440767e-02
16940000	-4.383194e+03	-1.045046e+03	3.977147e+00	3.053275e+01	2.325581e-01	2.612427e+00	9.139994e-03	9.347168e-01	1.376048e-01	1.984474e+00	3.548754e+00	2.475977e-02
16960000	-4.391281e+03	-1.062751e+03	3.567951e+00	2.595349e+01	2.209302e-01	1.905309e+00	5.258807e-03	9.676064e-01	1.280440e-01	1.695182e+00	5.491533e+00	2.276941e-02
16980000	-4.388331e+03	-1.050439e+03	3.777085e+00	2.356544e+01	2.558140e-01	2.366232e+00	1.910745e-02	9.080711e-01	1.181191e-01	1.126502e+00	3.247233e+00	2.406524e-02
17000000	-4.399664e+03	-1.032014e+03	3.526602e+00	2.363253e+01	1.511628e-01	1.968059e+00	1.250285e-02	9.695670e-01	3.666145e-02	1.010649e+00	2.869627e+00	2.270255e-02
17020000	-4.381782e+03	-1.083455e+03	3.025501e+00	2.161591e+01	2.093023e-01	2.075659e+00	3.564901e-02	9.107793e-01	4.214324e-02	9.620907e-01	3.623989e+00	1.948896e-02
17040000	-4.400819e+03	-1.032011e+03	4.142766e+00	2.628223e+01	2.209302e-01	1.894818e+00	1.567257e-02	9.392696e-01	7.055047e-02	1.831506e+00	5.327119e+00	2.631155e-02
17060000	-4.401850e+03	-1.035306e+03	3.901920e+00	2.513108e+01	2.674419e-01	2.034996e+00	1.440481e-02	9.411273e-01	8.850199e-02	1.466552e+00	5.685259e+00	2.458252e-02
17080000	-4.412832e+03	-1.009161e+03	4.870849e+00	3.077124e+01	2.325581e-01	2.046989e+00	7.405231e-03	9.720225e-01	7.858891e-02	2.645506e+00	4.873082e+00	3.103193e-02
17100000	-4.397932e+03	-1.029633e+03	3.740506e+00	2.488678e+01	1.860465e-01	2.237556e+00	1.618839e-02	9.503355e-01	6.332124e-02	1.780369e+00	4.891193e+00	2.411424e-02
17120000	-4.421412e+03	-1.066170e+03	3.949482e+00	2.619641e+01	3.023256e-01	2.012005e+00	1.598367e-02	9.158467e-01	1.309978e-01	2.334280e+00	3.647968e+00	2.534418e-02
17140000	-4.398839e+03	-1.086685e+03	3.587750e+00	2.348489e+01	2.093023e-01	1.858198e+00	2.753701e-02	9.323473e-01	4.124544e-02	1.753414e+00	5.643990e+00	2.270809e-02
17160000	-4.403163e+03	-1.033296e+03	4.120516e+00	2.659444e+01	2.209302e-01	1.873110e+00	1.690643e-02	9.315282e-01	9.904072e-02	1.487053e+00	5.377166e+00	2.644516e-02
17180000	-4.398010e+03	-1.031324e+03	4.479391e+00	2.914015e+01	1.279070e-01	1.843744e+00	2.518583e-02	9.512368e-01	3.176540e-02	2.527109e+00	6.801882e+00	2.864966e-02
17200000	-4.388748e+03	-1.042576e+03	3.884449e+00	2.702447e+01	1.627907e-01	2.095224e+00	1.375284e-02	9.725429e-01	2.563739e-02	2.829610e+00	7.087121e+00	2.482953e-02
17220000	-4.392954e+03	-1.039807e+03	3.370343e+00	2.446673e+01	1.627907e-01	2.408868e+00	2.254145e-02	9.606893e-01	2.308188e-02	1.478515e+00	4.603612e+00	2.145428e-02
17240000	-4.383561e+03	-1.043117e+03	3.176960e+00	2.167280e+01	1.976744e-01	2.259436e+00	1.038656e-02	9.554963e-01	8.549756e-02	1.889776e+00	3.587383e+00	2.028782e-02
17260000	-4.404577e+03	-1.077318e+03	3.735856e+00	2.383136e+01	2.558140e-01	2.271255e+00	2.597060e-02	8.754972e-01	1.459270e-01	1.435751e+00	4.216871e+00	2.388517e-02
17280000	-4.415745e+03	-1.019002e+03	4.725615e+00	2.880035e+01	3.023256e-01	2.384179e+00	1.396098e-02	9.295298e-01	1.370554e-01	2.889724e+00	3.340885e+00	3.027202e-02
17300000	-4.398133e+03	-1.041533e+03	4.636168e+00	3.176191e+01	2.209302e-01	2.436230e+00	2.669381e-02	9.100038e-01	6.994339e-02	2.304263e+00	4.678120e+00	2.989658e-02
17320000	-4.397948e+03	-9.809724e+02	5.029199e+00	3.211136e+01	2.906977e-01	2.426582e+00	1.800761e-02	9.040196e-01	1.358558e-01	2.479734e+00	4.926031e+00	3.238120e-02
17340000	-4.382755e+03	-1.039319e+03	3.618526e+00	2.510169e+01	2.325581e-01	1.834440e+00	1.197474e-02	9.557982e-01	8.327111e-02	2.060590e+00	6.238420e+00	2.326613e-02
17360000	-4.395804e+03	-1.027887e+03	3.722375e+00	2.487826e+01	2.093023e-01	2.232317e+00	1.176858e-02	9.529486e-01	9.454417e-02	2.214996e+00	4.027465e+00	2.377293e-02
17380000	-4.391552e+03	-1.044312e+03	3.436081e+00	2.366924e+01	2.209302e-01	2.542846e+00	5.704670e-03	9.747148e-01	8.272126e-02	1.961969e+00	2.885135e+00	2.208420e-02
17400000	-4.392855e+03	-1.057312e+03	3.509044e+00	2.496408e+01	2.093023e-01	2.386417e+00	1.774846e-02	9.295910e-01	7.758340e-02	1.353043e+00	3.513735e+00	2.252245e-02
17420000	-4.398258e+03	-1.072729e+03	3.220567e+00	2.218951e+01	2.674419e-01	1.963281e+00	2.458706e-02	8.941254e-01	1.082660e-01	1.996373e+00	3.894874e+00	2.073364e-02
17440000	-4.411444e+03	-1.027794e+03	4.182071e+00	3.090585e+01	1.511628e-01	2.806932e+00	7.719941e-03	9.699806e-01	8.499287e-02	3.822141e+00	3.917833e+00	2.659084e-02
17460000	-4.380095e+03	-1.039727e+03	3.765210e+00	3.001640e+01	1.860465e-01	1.989800e+00	1.681291e-02	9.197409e-01	9.501461e-02	3.132180e+00	5.524827e+00	2.395251e-02
17480000	-4.389904e+03	-1.030895e+03	3.983489e+00	3.037558e+01	1.976744e-01	2.081140e+00	9.255537e-03	9.559265e-01	8.112399e-02	3.754366e+00	6.646069e+00	2.555364e-02
17500000	-4.383936e+03	-1.054287e+03	3.780712e+00	2.896954e+01	1.976744e-01	2.423222e+00	2.187632e-02	9.241439e-01	5.672158e-02	3.134696e+00	4.878946e+00	2.407178e-02
17520000	-4.398568e+03	-1.043652e+03	4.027760e+00	3.057049e+01	1.860465e-01	2.271717e+00	8.781768e-03	9.559799e-01	8.937678e-02	2.224077e+00	4.400007e+00	2.576666e-02
17540000	-4.397420e+03	-1.055915e+03	4.015667e+00	2.849127e+01	2.093023e-01	1.919696e+00	2.004895e-02	9.221835e-01	6.842212e-02	1.766150e+00	4.559109e+00	2.527489e-02
17560000	-4.388559e+03	-1.062632e+03	3.499133e+00	2.527953e+01	2.093023e-01	2.205917e+00	1.790822e-02	9.160560e-01	1.163777e-01	1.525287e+00	4.708817e+00	2.189794e-02
17580000	-4.410102e+03	-1.069809e+03	3.554542e+00	2.557745e+01	1.744186e-01	1.941586e+00	2.495546e-02	9.374930e-01	3.249183e-02	2.107512e+00	2.206531e+00	2.281993e-02
17600000	-4.390522e+03	-1.036082e+03	3.804472e+00	2.460377e+01	2.674419e-01	2.135622e+00	1.266855e-02	9.388501e-01	1.171168e-01	1.103909e+00	2.430013e+00	2.398372e-02
17620000	-4.384746e+03	-1.052913e+03	3.905438e+00	2.577599e+01	2.209302e-01	2.534398e+00	1.241597e-02	9.458614e-01	9.218055e-02	1.760295e+00	5.261354e+00	2.437125e-02
17640000	-4.402051e+03	-1.027622e+03	3.970428e+00	2.580240e+01	1.860465e-01	2.126134e+00	1.463406e-02	9.688049e-01	3.550134e-02	2.782511e+00	3.560352e+00	2.558028e-02
17660000	-4.390554e+03	-1.082920e+03	3.404012e+00	2.338767e+01	2.209302e-01	2.777565e+00	1.388485e-02	9.677562e-01	3.212936e-02	1.729595e+00	2.893666e+00	2.142179e-02
17680000	-4.401824e+03	-1.066334e+03	3.372062e+00	2.271164e+01	1.976744e-01	2.508994e+00	1.533697e-02	9.543866e-01	5.374135e-02	1.395900e+00	3.308229e+00	2.089997e-02
17700000	-4.414217e+03	-1.028156e+03	4.018106e+00	2.642666e+01	2.674419e-01	1.946624e+00	1.893117e-02	8.891068e-01	1.604675e-01	1.579440e+00	5.007674e+00	2.586389e-02
17720000	-4.402789e+03	-1.043083e+03	3.921760e+00	2.659088e+01	2.441860e-01	2.089561e+00	6.562661e-03	9.790405e-01	6.278124e-02	2.868210e+00	3.870986e+00	2.524187e-02
17740000	-4.370443e+03	-9.856795e+02	4.431061e+00	2.943379e+01	1.744186e-01	1.940987e+00	7.243317e-03	9.714377e-01	8.516493e-02	2.856615e+00	7.889206e+00	2.850254e-02
17760000	-4.404195e+03	-9.883616e+02	4.955609e+00	3.208152e+01	2.441860e-01	1.903015e+00	5.677699e-03	9.705553e-01	1.209854e-01	1.939634e+00	5.956530e+00	3.188873e-02
17780000	-4.408700e+03	-1.029981e+03	4.135665e+00	2.696062e+01	2.790698e-01	2.960309e+00	1.904475e-02	9.049864e-01	1.337493e-01	1.914200e+00	4.612048e+00	2.662362e-02
17800000	-4.403607e+03	-1.023577e+03	4.321707e+00	2.988102e+01	2.325581e-01	2.020224e+00	3.261362e-02	8.780382e-01	9.520498e-02	2.114955e+00	7.717201e+00	2.787263e-02
17820000	-4.372997e+03	-1.024775e+03	4.272310e+00	2.912722e+01	1.860465e-01	2.429537e+00	1.353352e-02	9.478028e-01	5.633350e-02	3.119032e+00	3.407172e+00	2.713863e-02
17840000	-4.421949e+03	-1.014771e+03	4.286900e+00	2.681495e+01	2.906977e-01	2.023450e+00	4.360836e-03	9.789927e-01	1.362501e-01	2.044378e+00	4.946087e+00	2.723578e-02
17860000	-4.385750e+03	-1.035233e+03	4.360549e+00	2.801854e+01	2.790698e-01	2.715846e+00	3.457666e-03	9.819880e-01	1.169047e-01	2.575530e+00	4.069885e+00	2.728437e-02
17880000	-4.415978e+03	-1.051509e+03	4.013730e+00	2.592212e+01	1.976744e-01	2.253062e+00	4.051619e-03	9.872054e-01	5.196785e-02	1.932396e+00	2.930209e+00	2.552838e-02
17900000	-4.404331e+03	-1.043830e+03	4.476725e+00	2.887463e+01	2.441860e-01	1.916836e+00	1.965320e-03	9.915537e-01	8.612639e-02	1.996982e+00	3.598562e+00	2.851469e-02
17920000	-4.392576e+03	-1.032513e+03	4.480186e+00	3.078691e+01	1.976744e-01	2.921579e+00	1.222145e-03	9.943205e-01	9.588679e-02	2.460775e+00	3.966796e+00	2.855602e-02
17940000	-4.398565e+03	-9.915369e+02	5.289071e+00	3.481960e+01	1.744186e-01	2.666189e+00	1.237163e-03	9.962145e-01	4.964637e-02	3.251960e+00	5.869214e+00	3.374149e-02
17960000	-4.393148e+03	-9.854836e+02	4.207283e+00	2.958304e+01	1.744186e-01	2.463798e+00	1.422055e-03	9.960759e-01	3.971819e-02	4.877997e+00	5.334772e+00	2.708870e-02
17980000	-4.400710e+03	-1.036643e+03	4.016557e+00	2.748075e+01	1.976744e-01	1.897141e+00	2.605154e-03	9.914203e-01	4.167448e-02	2.180120e+00	5.523698e+00	2.581286e-02
18000000	-4.400083e+03	-1.082544e+03	4.097100e+00	3.041774e+01	1.860465e-01	2.000339e+00	5.928997e-03	9.846874e-01	3.419143e-02	2.401590e+00	4.416761e+00	2.623928e-02
18020000	-4.399555e+03	-1.044722e+03	3.387490e+00	2.370662e+01	2.325581e-01	2.171773e+00	3.248702e-03	9.902523e-01	5.594233e-02	1.329711e+00	5.134113e+00	2.176363e-02
18040000	-4.413298e+03	-1.056360e+03	3.973364e+00	2.721596e+01	1.744186e-01	2.620806e+00	2.237189e-03	9.930199e-01	3.969230e-02	2.095013e+00	5.672377e+00	2.545221e-02
18060000	-4.408682e+03	-1.050650e+03	3.899471e+00	2.663851e+01	2.325581e-01	1.826232e+00	1.685423e-03	9.920326e-01	9.675014e-02	1.620159e+00	4.959565e+00	2.472974e-02
18080000	-4.409616e+03	-1.026122e+03	3.921170e+00	2.482437e+01	1.860465e-01	2.494224e+00	4.079568e-03	9.857769e-01	6.511469e-02	1.465339e+00	4.067139e+00	2.477959e-02
18100000	-4.411642e+03	-1.058918e+03	3.430381e+00	2.266264e+01	2.558140e-01	1.907149e+00	1.090304e-02	9.541855e-01	8.342228e-02	9.730638e-01	2.477281e+00	2.160585e-02
18120000	-4.388114e+03	-1.068492e+03	3.110535e+00	2.387864e+01	1.279070e-01	2.034683e+00	1.002092e-02	9.701532e-01	3.559802e-02	1.792453e+00	4.238216e+00	1.962125e-02
18140000	-4.372957e+03	-1.073029e+03	3.540520e+00	2.459711e+01	2.209302e-01	2.710503e+00	1.953841e-03	9.903809e-01	1.106241e-01	1.699321e+00	3.788146e+00	2.213319e-02
18160000	-4.388925e+03	-1.076225e+03	3.147170e+00	2.559895e+01	1.744186e-01	2.309977e+00	2.107670e-02	9.170678e-01	6.428408e-02	3.097444e+00	4.661334e+00	2.015702e-02
18180000	-4.371713e+03	-1.093240e+03	3.475620e+00	2.677286e+01	1.511628e-01	2.279709e+00	1.875745e-02	9.294771e-01	6.024082e-02	2.352587e+00	3.412263e+00	2.220204e-02
18200000	-4.381194e+03	-1.036179e+03	4.010221e+00	2.834451e+01	1.744186e-01	1.954416e+00	1.818251e-02	9.348686e-01	6.203571e-02	3.225975e+00	6.185094e+00	2.568825e-02
18220000	-4.396684e+03	-1.038279e+03	3.910806e+00	2.699526e+01	2.325581e-01	2.865819e+00	2.484645e-02	8.862380e-01	9.791899e-02	2.412343e+00	5.982317e+00	2.516813e-02
18240000	-4.404073e+03	-1.038426e+03	4.017587e+00	2.799799e+01	2.209302e-01	2.076897e+00	1.462416e-02	9.500509e-01	6.554682e-02	1.738097e+00	5.284105e+00	2.480647e-02
18260000	-4.389596e+03	-1.049205e+03	4.257011e+00	2.821152e+01	2.790698e-01	2.056182e+00	3.396189e-02	8.271861e-01	1.366749e-01	1.787762e+00	7.105163e+00	2.677608e-02
18280000	-4.378135e+03	-1.066072e+03	3.719134e+00	2.734996e+01	2.209302e-01	2.309627e+00	5.335611e-03	9.635951e-01	1.463702e-01	2.535240e+00	4.951408e+00	2.391169e-02
18300000	-4.396735e+03	-1.060276e+03	3.613330e+00	2.677781e+01	2.325581e-01	2.163425e+00	1.207622e-02	9.438247e-01	9.196196e-02	2.333190e+00	3.574528e+00	2.328509e-02
18320000	-4.406165e+03	-1.043054e+03	3.191664e+00	2.325247e+01	2.093023e-01	2.655344e+00	1.774784e-02	9.256153e-01	7.473562e-02	1.580512e+00	4.404915e+00	2.033981e-02
18340000	-4.381942e+03	-1.048929e+03	4.096160e+00	3.005783e+01	1.511628e-01	2.401431e+00	1.309531e-02	9.698219e-01	2.922486e-02	3.353626e+00	4.546209e+00	2.638108e-02
18360000	-4.400238e+03	-1.012886e+03	4.169718e+00	2.905912e+01	2.441860e-01	2.186995e+00	1.456308e-02	9.177304e-01	1.512350e-01	2.297004e+00	3.179850e+00	2.638554e-02
18380000	-4.367856e+03	-1.009022e+03	4.043670e+00	3.056691e+01	2.093023e-01	2.567571e+00	2.178896e-02	9.109014e-01	8.088655e-02	2.356712e+00	7.040871e+00	2.582108e-02
18400000	-4.392079e+03	-1.044509e+03	3.736638e+00	2.755353e+01	1.627907e-01	2.564237e+00	1.390985e-02	9.535649e-01	5.917171e-02	1.557196e+00	4.870417e+00	2.349230e-02
18420000	-4.379947e+03	-1.035409e+03	4.388719e+00	3.227725e+01	1.279070e-01	2.798953e+00	2.107309e-02	9.331825e-01	5.492821e-02	2.694123e+00	4.486398e+00	2.779304e-02
18440000	-4.376394e+03	-1.076491e+03	3.816074e+00	2.867807e+01	1.976744e-01	1.606468e+00	9.370731e-03	9.695599e-01	4.634294e-02	1.857471e+00	4.818562e+00	2.449772e-02
18460000	-4.385813e+03	-1.038258e+03	3.631272e+00	2.593134e+01	1.511628e-01	1.931991e+00	1.035480e-02	9.543180e-01	7.438295e-02	1.552907e+00	4.129291e+00	2.301981e-02
18480000	-4.412856e+03	-1.014460e+03	4.157473e+00	2.759334e+01	2.441860e-01	2.126212e+00	1.759529e-02	9.058188e-01	1.505407e-01	9.840219e-01	3.957071e+00	2.644549e-02
18500000	-4.383378e+03	-1.062258e+03	3.624771e+00	2.471598e+01	1.627907e-01	1.757959e+00	1.214732e-02	9.537118e-01	9.183026e-02	1.308916e+00	5.616186e+00	2.323005e-02
18520000	-4.402120e+03	-1.106286e+03	2.601210e+00	1.737438e+01	3.255814e-01	2.041044e+00	1.234008e-02	8.903039e-01	2.364165e-01	9.543022e-01	2.495278e+00	1.650050e-02
18540000	-4.387000e+03	-1.080428e+03	3.305416e+00	2.262018e+01	2.209302e-01	2.595386e+00	7.528253e-03	9.690637e-01	6.306904e-02	1.863371e+00	6.606390e+00	2.116162e-02
18560000	-4.393555e+03	-1.033811e+03	3.751750e+00	2.511720e+01	1.860465e-01	2.731250e+00	1.096956e-02	9.741896e-01	3.112395e-02	1.816680e+00	4.346287e+00	2.338097e-02
18580000	-4.402568e+03	-1.062473e+03	3.551607e+00	2.502148e+01	2.093023e-01	3.030173e+00	1.699764e-02	9.299907e-01	7.263526e-02	1.049902e+00	4.310369e+00	2.243873e-02
18600000	-4.386819e+03	-1.101406e+03	2.893077e+00	2.137770e+01	1.976744e-01	2.522980e+00	8.836651e-03	9.417891e-01	1.521308e-01	1.388114e+00	4.584541e+00	1.820201e-02
18620000	-4.388517e+03	-1.060932e+03	3.448480e+00	2.230359e+01	1.976744e-01	2.128898e+00	2.537192e-02	9.322440e-01	5.318351e-02	1.611381e+00	3.423852e+00	2.184417e-02
18640000	-4.408438e+03	-1.063977e+03	3.098275e+00	1.964383e+01	2.790698e-01	2.302461e+00	3.208769e-02	8.587909e-01	1.227325e-01	1.298334e+00	5.814861e+00	1.986452e-02
18660000	-4.389789e+03	-1.030919e+03	3.621974e+00	2.294239e+01	2.674419e-01	2.087062e+00	1.952193e-02	9.377864e-01	5.438722e-02	1.201645e+00	3.611265e+00	2.309284e-02
18680000	-4.400249e+03	-1.038010e+03	3.785843e+00	2.546342e+01	2.209302e-01	2.609429e+00	9.274601e-03	9.501199e-01	1.434137e-01	9.946549e-01	3.679824e+00	2.415107e-02
18700000	-4.410878e+03	-1.063932e+03	3.272633e+00	2.361905e+01	1.627907e-01	2.098474e+00	1.663024e-02	9.678098e-01	2.383699e-02	2.001116e+00	4.291640e+00	2.100701e-02
18720000	-4.377803e+03	-1.043923e+03	3.207011e+00	2.327907e+01	1.860465e-01	2.929698e+00	1.090770e-02	9.639927e-01	4.274037e-02	1.651352e+00	2.760902e+00	2.055016e-02
18740000	-4.382751e+03	-1.045047e+03	3.649038e+00	2.487565e+01	1.744186e-01	1.995683e+00	1.183179e-02	9.574742e-01	6.714079e-02	1.777442e+00	3.572924e+00	2.304688e-02
18760000	-4.404877e+03	-1.114964e+03	2.885804e+00	1.915147e+01	2.558140e-01	2.110555e+00	3.429991e-02	8.764517e-01	8.144783e-02	5.618835e-01	3.039166e+00	1.808321e-02
18780000	-4.413721e+03	-1.037621e+03	3.814321e+00	2.762616e+01	2.209302e-01	2.072986e+00	5.468975e-03	9.785335e-01	5.843945e-02	1.474089e+00	3.465057e+00	2.398776e-02
18800000	-4.395286e+03	-1.063903e+03	3.517255e+00	2.479940e+01	1.860465e-01	2.464073e+00	1.189294e-02	9.511685e-01	9.435273e-02	2.106990e+00	5.254675e+00	2.224982e-02
18820000	-4.388895e+03	-1.044929e+03	3.535305e+00	2.292912e+01	2.558140e-01	3.149694e+00	2.282788e-02	9.061323e-01	1.204887e-01	2.078780e+00	2.771806e+00	2.274206e-02
18840000	-4.398591e+03	-1.052700e+03	3.203255e+00	2.105724e+01	3.139535e-01	2.310437e+00	6.743042e-03	9.624523e-01	1.430026e-01	1.664053e+00	4.930947e+00	2.041775e-02
18860000	-4.406884e+03	-1.046311e+03	3.431058e+00	2.277324e+01	2.906977e-01	2.379341e+00	9.429551e-03	9.566738e-01	1.159395e-01	2.251060e+00	2.592398e+00	2.193111e-02
18880000	-4.388007e+03	-1.080450e+03	3.712471e+00	2.561112e+01	2.558140e-01	2.331539e+00	6.355999e-03	9.633398e-01	1.249282e-01	2.042375e+00	2.983089e+00	2.361732e-02
18900000	-4.403151e+03	-1.073304e+03	3.409032e+00	2.540283e+01	2.558140e-01	1.679400e+00	1.598506e-02	9.424412e-01	4.314894e-02	1.699583e+00	4.508868e+00	2.155718e-02
18920000	-4.401706e+03	-1.011482e+03	4.461012e+00	3.057114e+01	2.441860e-01	1.992037e+00	2.381914e-02	8.942014e-01	9.449939e-02	2.006860e+00	4.062912e+00	2.876989e-02
18940000	-4.387889e+03	-1.029200e+03	4.040273e+00	2.671282e+01	2.093023e-01	2.182812e+00	1.071411e-02	9.605799e-01	6.343780e-02	2.867901e+00	5.244283e+00	2.598760e-02
18960000	-4.388280e+03	-1.030123e+03	4.398425e+00	3.019760e+01	2.093023e-01	2.106507e+00	1.282469e-02	9.501019e-01	5.647802e-02	2.394196e+00	4.627089e+00	2.807194e-02
18980000	-4.387652e+03	-1.044347e+03	4.061338e+00	2.780768e+01	2.209302e-01	2.537135e+00	1.490432e-02	9.317229e-01	1.214772e-01	2.128939e+00	5.473361e+00	2.580173e-02
19000000	-4.392887e+03	-1.086214e+03	3.819231e+00	2.593441e+01	1.627907e-01	2.105672e+00	1.473075e-02	9.567357e-01	3.740877e-02	3.020785e+00	3.944629e+00	2.383112e-02
19020000	-4.389153e+03	-1.084346e+03	3.125351e+00	2.151484e+01	2.093023e-01	2.140861e+00	2.073439e-02	9.333475e-01	5.907138e-02	1.118262e+00	6.035174e+00	1.990943e-02
19040000	-4.405714e+03	-1.044289e+03	3.578776e+00	2.364476e+01	2.093023e-01	2.266209e+00	1.530531e-02	9.419057e-01	8.508474e-02	1.281123e+00	5.520632e+00	2.249234e-02
19060000	-4.393472e+03	-1.086010e+03	3.308997e+00	2.384583e+01	1.976744e-01	2.137714e+00	7.919847e-03	9.705162e-01	5.531591e-02	1.820287e+00	3.836843e+00	2.066642e-02
19080000	-4.380606e+03	-1.033039e+03	3.679012e+00	2.566246e+01	1.860465e-01	1.878308e+00	4.615833e-03	9.838087e-01	5.095493e-02	2.100079e+00	4.968403e+00	2.329049e-02
19100000	-4.408437e+03	-1.077594e+03	3.454347e+00	2.312765e+01	2.558140e-01	2.034618e+00	2.486042e-03	9.890235e-01	7.869602e-02	2.025485e+00	5.190661e+00	2.197737e-02
19120000	-4.379621e+03	-1.023559e+03	3.944633e+00	2.721397e+01	2.674419e-01	2.452341e+00	7.024705e-03	9.743804e-01	5.920420e-02	1.728997e+00	5.829063e+00	2.495641e-02
19140000	-4.406864e+03	-1.034851e+03	3.508522e+00	2.501168e+01	2.325581e-01	2.169551e+00	1.925123e-02	8.870566e-01	1.636329e-01	3.601365e+00	3.469562e+00	2.221343e-02
19160000	-4.386493e+03	-1.020272e+03	4.415637e+00	3.011401e+01	2.558140e-01	1.866085e+00	1.582802e-02	9.094877e-01	1.452030e-01	3.060741e+00	4.073082e+00	2.843825e-02
19180000	-4.390670e+03	-9.990021e+02	4.818605e+00	3.218027e+01	1.976744e-01	2.918490e+00	1.964907e-02	9.414973e-01	6.132472e-02	2.733695e+00	6.554041e+00	3.055427e-02
19200000	-4.407025e+03	-1.047969e+03	4.340438e+00	2.985990e+01	1.976744e-01	2.483034e+00	2.710648e-02	8.688782e-01	1.109068e-01	2.037304e+00	3.384363e+00	2.799704e-02
19220000	-4.387418e+03	-9.710256e+02	5.583694e+00	3.813152e+01	1.860465e-01	2.537192e+00	1.163230e-02	9.715524e-01	3.293464e-02	3.477181e+00	8.124144e+00	3.598056e-02
19240000	-4.362976e+03	-9.946389e+02	4.610404e+00	3.124175e+01	2.790698e-01	2.411148e+00	7.352758e-03	9.642032e-01	1.207287e-01	3.534409e+00	4.542059e+00	2.955820e-02
19260000	-4.392389e+03	-9.901393e+02	4.463191e+00	3.226407e+01	2.325581e-01	2.275482e+00	7.483817e-03	9.441106e-01	1.702749e-01	1.490831e+00	4.343838e+00	2.848566e-02
19280000	-4.399891e+03	-1.078406e+03	3.672826e+00	2.634003e+01	2.325581e-01	2.747315e+00	1.515344e-02	9.197081e-01	1.095369e-01	2.857960e+00	3.449038e+00	2.334150e-02
19300000	-4.387086e+03	-1.063782e+03	3.867908e+00	2.803540e+01	1.627907e-01	2.396449e+00	7.657383e-03	9.570402e-01	1.336837e-01	1.456077e+00	3.274197e+00	2.462414e-02
19320000	-4.388775e+03	-1.033415e+03	4.464476e+00	3.006127e+01	1.860465e-01	1.832900e+00	1.239221e-02	9.521357e-01	7.693177e-02	1.659663e+00	7.687623e+00	2.836108e-02
19340000	-4.386837e+03	-1.023078e+03	4.368775e+00	3.048737e+01	1.162791e-01	2.389415e+00	1.626905e-02	9.363314e-01	6.693532e-02	3.973565e+00	4.117022e+00	2.784138e-02
19360000	-4.403566e+03	-1.034553e+03	4.388491e+00	3.034999e+01	1.744186e-01	2.150391e+00	1.388587e-02	9.483797e-01	4.526400e-02	1.664227e+00	5.277788e+00	2.768416e-02
19380000	-4.399223e+03	-1.015892e+03	4.426097e+00	2.975489e+01	2.674419e-01	2.326039e+00	1.632043e-02	9.446460e-01	6.545084e-02	2.929426e+00	4.048109e+00	2.797257e-02
19400000	-4.400152e+03	-1.048204e+03	3.741905e+00	2.646608e+01	1.511628e-01	2.072707e+00	7.221401e-03	9.781516e-01	4.469998e-02	2.166665e+00	4.761938e+00	2.396025e-02
19420000	-4.395321e+03	-1.044536e+03	4.125602e+00	2.966676e+01	2.325581e-01	2.106907e+00	9.255937e-03	9.613324e-01	7.935086e-02	3.245700e+00	5.862701e+00	2.642302e-02
19440000	-4.391498e+03	-1.049497e+03	4.481493e+00	3.114030e+01	1.511628e-01	2.051644e+00	2.072546e-02	9.392999e-01	4.808621e-02	2.438755e+00	7.055624e+00	2.846399e-02
19460000	-4.373801e+03	-1.028868e+03	4.331642e+00	2.876894e+01	2.209302e-01	2.060815e+00	1.245260e-02	9.511872e-01	8.154734e-02	2.219567e+00	4.729054e+00	2.743398e-02
19480000	-4.398125e+03	-1.028152e+03	4.344254e+00	3.028134e+01	1.395349e-01	2.725768e+00	1.217949e-02	9.560506e-01	4.668785e-02	4.015495e+00	3.208664e+00	2.750487e-02
19500000	-4.384087e+03	-1.034870e+03	3.991223e+00	2.755835e+01	2.209302e-01	2.864585e+00	1.331397e-02	9.566407e-01	6.138686e-02	2.180077e+00	5.268468e+00	2.509492e-02
19520000	-4.383581e+03	-1.053405e+03	4.073155e+00	2.712125e+01	1.860465e-01	2.126672e+00	1.340085e-02	9.678405e-01	3.529995e-02	1.576979e+00	5.446685e+00	2.549680e-02
19540000	-4.384494e+03	-1.039840e+03	3.684541e+00	2.468399e+01	2.209302e-01	1.967352e+00	1.545704e-02	9.224842e-01	1.058677e-01	1.821212e+00	1.805405e+00	2.301482e-02
19560000	-4.376438e+03	-1.040686e+03	4.031159e+00	2.821223e+01	1.744186e-01	2.207950e+00	8.902642e-03	9.683947e-01	6.374207e-02	2.441634e+00	3.601132e+00	2.529974e-02
19580000	-4.395672e+03	-1.053686e+03	3.838963e+00	2.795569e+01	1.860465e-01	2.401867e+00	2.062302e-02	9.372257e-01	4.302363e-02	1.920934e+00	2.422819e+00	2.454319e-02
19600000	-4.386298e+03	-1.036183e+03	4.234628e+00	2.848742e+01	1.511628e-01	2.497234e+00	2.188857e-02	9.212984e-01	7.240822e-02	1.943824e+00	5.283021e+00	2.695831e-02
19620000	-4.408020e+03	-1.054610e+03	3.527926e+00	2.509465e+01	3.023256e-01	2.090008e+00	6.583720e-03	9.625034e-01	1.272959e-01	2.394591e+00	5.484030e+00	2.250211e-02
19640000	-4.411356e+03	-1.041940e+03	3.692986e+00	2.520091e+01	1.744186e-01	2.223577e+00	2.604523e-03	9.909156e-01	6.434890e-02	1.803357e+00	5.132287e+00	2.339998e-02
19660000	-4.389041e+03	-1.038852e+03	3.843853e+00	2.876493e+01	2.093023e-01	2.288564e+00	4.915321e-03	9.804875e-01	7.483067e-02	2.796884e+00	4.215311e+00	2.464554e-02
19680000	-4.427644e+03	-1.064743e+03	3.766552e+00	2.558270e+01	2.558140e-01	2.065516e+00	2.327238e-02	8.709335e-01	1.439972e-01	8.845615e-01	4.014602e+00	2.362756e-02
19700000	-4.397921e+03	-1.041523e+03	3.863313e+00	2.902958e+01	1.744186e-01	1.995401e+00	1.619324e-02	9.386373e-01	5.901330e-02	2.268247e+00	6.080786e+00	2.463521e-02
19720000	-4.415341e+03	-1.057472e+03	3.854866e+00	3.030069e+01	2.325581e-01	2.387268e+00	1.919230e-02	9.067325e-01	9.578922e-02	2.287712e+00	5.492607e+00	2.453506e-02
19740000	-4.392534e+03	-1.062108e+03	3.859695e+00	2.750653e+01	1.860465e-01	2.547151e+00	3.810860e-03	9.802832e-01	9.678756e-02	1.459913e+00	3.878698e+00	2.485849e-02
19760000	-4.412286e+03	-1.050919e+03	3.670670e+00	2.697547e+01	1.395349e-01	2.383216e+00	1.180542e-02	9.695521e-01	3.807914e-02	1.937927e+00	6.015337e+00	2.354644e-02
19780000	-4.386743e+03	-1.037471e+03	4.335912e+00	2.980342e+01	2.558140e-01	1.870283e+00	3.752154e-02	8.351350e-01	1.143417e-01	2.212098e+00	5.345383e+00	2.730841e-02
19800000	-4.388027e+03	-1.066669e+03	3.385803e+00	2.328184e+01	2.325581e-01	2.296785e+00	1.874086e-02	9.056563e-01	1.166057e-01	1.745098e+00	3.593499e+00	2.132140e-02
19820000	-4.383009e+03	-1.111421e+03	2.883285e+00	2.175771e+01	1.511628e-01	2.069044e+00	2.129263e-02	9.207403e-01	5.017522e-02	1.511859e+00	6.046830e+00	1.848337e-02
19840000	-4.400337e+03	-1.089080e+03	3.447777e+00	2.513492e+01	2.325581e-01	2.268938e+00	9.537711e-03	9.626749e-01	7.039537e-02	2.505944e+00	4.622636e+00	2.198681e-02
19860000	-4.392761e+03	-1.055149e+03	3.414141e+00	2.533860e+01	1.511628e-01	2.002774e+00	7.804396e-03	9.818470e-01	2.830862e-02	1.979897e+00	4.338599e+00	2.155658e-02
19880000	-4.378955e+03	-1.081364e+03	3.183206e+00	2.387838e+01	1.162791e-01	1.994452e+00	3.653913e-03	9.886334e-01	4.552761e-02	2.483368e+00	3.541304e+00	2.016716e-02
19900000	-4.386282e+03	-1.084011e+03	3.191101e+00	2.429492e+01	1.627907e-01	2.091782e+00	1.270229e-02	9.590606e-01	4.003553e-02	3.157666e+00	6.219394e+00	2.040028e-02
19920000	-4.382108e+03	-1.084965e+03	3.329798e+00	2.428886e+01	1.627907e-01	3.642771e+00	1.050101e-02	9.509017e-01	8.636914e-02	3.616295e+00	5.404900e+00	2.124900e-02
19940000	-4.381993e+03	-1.091799e+03	3.517731e+00	2.485858e+01	1.627907e-01	1.610842e+00	1.252683e-02	9.612517e-01	4.855001e-02	2.924016e+00	4.279777e+00	2.233420e-02
19960000	-4.416032e+03	-1.044129e+03	3.795442e+00	2.615809e+01	2.558140e-01	2.843956e+00	2.830676e-02	8.528700e-01	1.358291e-01	3.518505e+00	5.522310e+00	2.413695e-02
19980000	-4.394690e+03	-1.055103e+03	3.571572e+00	2.401297e+01	2.558140e-01	2.837563e+00	1.562593e-02	9.382958e-01	8.584539e-02	1.424101e+00	3.518232e+00	2.199750e-02
20000000	-4.408605e+03	-1.054466e+03	3.651818e+00	2.456533e+01	2.209302e-01	2.087544e+00	6.861711e-03	9.832114e-01	3.586105e-02	2.507257e+00	2.144313e+00	2.332598e-02
20020000	-4.387096e+03	-1.057479e+03	3.749061e+00	2.653557e+01	2.209302e-01	1.941675e+00	1.118248e-02	9.660031e-01	4.594770e-02	1.636544e+00	2.509125e+00	2.395836e-02
20040000	-4.360746e+03	-1.051786e+03	3.482880e+00	2.478358e+01	2.093023e-01	2.453343e+00	1.446114e-02	9.524235e-01	4.969380e-02	2.579170e+00	6.874197e+00	2.224131e-02
20060000	-4.422333e+03	-1.053414e+03	3.666937e+00	2.328654e+01	2.441860e-01	2.355251e+00	2.334147e-02	8.743356e-01	1.474004e-01	2.673700e+00	2.719164e+00	2.311320e-02
20080000	-4.424497e+03	-1.046017e+03	4.438703e+00	2.899525e+01	2.209302e-01	1.900936e+00	1.903011e-02	9.227065e-01	9.632594e-02	2.910699e+00	3.016791e+00	2.760996e-02
20100000	-4.383187e+03	-1.044242e+03	3.825135e+00	2.547578e+01	2.325581e-01	2.578709e+00	2.542028e-02	9.221035e-01	8.123279e-02	2.124599e+00	3.853531e+00	2.453413e-02
20120000	-4.391032e+03	-1.068544e+03	3.288616e+00	2.162321e+01	2.209302e-01	2.041060e+00	1.133208e-02	9.487882e-01	8.971713e-02	1.063133e+00	2.416879e+00	2.120435e-02
20140000	-4.401244e+03	-1.039623e+03	3.593401e+00	2.453930e+01	2.093023e-01	2.231993e+00	1.035032e-02	9.636657e-01	8.780986e-02	9.424223e-01	2.559745e+00	2.289741e-02
20160000	-4.412406e+03	-1.051316e+03	4.257770e+00	2.878769e+01	2.209302e-01	2.134900e+00	7.320996e-03	9.759860e-01	3.872583e-02	2.344194e+00	4.058810e+00	2.687833e-02
20180000	-4.384897e+03	-1.064523e+03	3.700219e+00	2.653782e+01	1.860465e-01	2.082624e+00	1.241774e-02	9.588292e-01	5.823702e-02	1.520180e+00	5.082525e+00	2.341941e-02
20200000	-4.385584e+03	-1.072535e+03	3.380685e+00	2.461933e+01	1.511628e-01	2.165043e+00	8.167239e-03	9.724122e-01	4.942314e-02	2.475527e+00	3.315511e+00	2.149165e-02
20220000	-4.376502e+03	-1.073893e+03	3.277360e+00	2.487983e+01	1.627907e-01	2.406995e+00	1.991606e-02	9.356395e-01	5.863391e-02	2.016091e+00	5.264302e+00	2.092445e-02
20240000	-4.391940e+03	-1.036802e+03	3.614191e+00	2.616702e+01	1.744186e-01	2.337700e+00	1.160416e-02	9.622921e-01	5.182905e-02	1.491454e+00	5.696238e+00	2.270243e-02
20260000	-4.380589e+03	-1.052108e+03	4.710765e+00	3.291388e+01	1.627907e-01	2.156997e+00	3.328339e-02	9.382516e-01	2.286516e-02	2.673130e+00	2.876727e+00	3.025021e-02
20280000	-4.396922e+03	-1.040232e+03	3.467205e+00	2.547976e+01	2.093023e-01	1.681194e+00	1.074332e-02	9.586987e-01	6.014423e-02	1.805940e+00	5.515620e+00	2.184232e-02
20300000	-4.425448e+03	-1.046889e+03	3.538558e+00	2.509295e+01	2.558140e-01	1.897370e+00	1.765821e-02	9.235595e-01	9.382512e-02	8.526622e-01	3.697908e+00	2.252524e-02
20320000	-4.386297e+03	-1.069221e+03	3.370114e+00	2.435809e+01	1.744186e-01	2.292491e+00	1.588754e-02	9.520949e-01	4.235541e-02	1.381642e+00	3.792107e+00	2.142388e-02
20340000	-4.391019e+03	-1.066965e+03	3.065555e+00	2.093137e+01	2.325581e-01	2.731829e+00	1.276518e-02	9.443260e-01	9.299000e-02	1.087605e+00	3.314792e+00	1.946436e-02
20360000	-4.381675e+03	-1.047469e+03	3.070014e+00	2.156486e+01	2.325581e-01	2.203772e+00	1.714788e-02	9.221175e-01	9.184659e-02	1.603133e+00	4.731526e+00	1.980477e-02
20380000	-4.408067e+03	-1.051714e+03	3.628634e+00	2.518345e+01	2.558140e-01	2.083829e+00	1.353037e-02	9.560047e-01	5.731870e-02	1.528736e+00	3.153155e+00	2.253069e-02
20400000	-4.426431e+03	-1.045540e+03	3.707751e+00	2.691362e+01	2.558140e-01	1.901774e+00	1.713699e-02	8.945177e-01	1.100269e-01	2.190321e+00	1.902269e+00	2.289220e-02
20420000	-4.404471e+03	-1.083910e+03	3.104535e+00	2.283644e+01	2.093023e-01	2.663365e+00	1.622508e-02	9.547056e-01	4.303243e-02	1.667492e+00	2.445868e+00	1.922367e-02
20440000	-4.404524e+03	-1.068799e+03	3.319700e+00	2.387087e+01	1.976744e-01	2.407939e+00	1.171691e-02	9.428909e-01	8.629409e-02	2.077884e+00	4.362245e+00	2.078551e-02
20460000	-4.372406e+03	-1.014379e+03	3.340212e+00	2.354906e+01	1.627907e-01	2.341789e+00	4.347592e-03	9.859258e-01	4.519023e-02	1.451056e+00	5.701931e+00	2.092808e-02
20480000	-4.394028e+03	-1.039102e+03	4.155533e+00	2.751167e+01	1.279070e-01	1.927448e+00	4.597377e-03	9.926638e-01	1.172474e-02	1.560372e+00	5.564125e+00	2.613219e-02
20500000	-4.431364e+03	-1.029216e+03	3.871062e+00	2.546064e+01	2.209302e-01	2.824306e+00	2.666475e-03	9.875131e-01	9.287652e-02	1.415115e+00	4.084071e+00	2.442631e-02
20520000	-4.390614e+03	-1.059843e+03	3.235941e+00	2.255319e+01	2.209302e-01	2.675709e+00	2.428499e-02	9.135555e-01	7.136866e-02	1.326300e+00	3.125039e+00	2.032350e-02
20540000	-4.425382e+03	-1.088587e+03	2.786334e+00	2.148266e+01	2.093023e-01	2.689146e+00	2.246187e-02	9.104343e-01	7.175455e-02	1.580596e+00	5.889694e+00	1.796978e-02
20560000	-4.381288e+03	-1.057030e+03	3.334597e+00	2.228548e+01	2.325581e-01	2.897545e+00	1.216150e-02	9.518702e-01	6.974900e-02	1.576117e+00	2.207257e+00	2.077964e-02
20580000	-4.398434e+03	-1.103072e+03	2.978230e+00	2.107832e+01	1.860465e-01	2.002726e+00	2.506701e-02	9.175710e-01	5.921040e-02	1.356683e+00	2.606338e+00	1.845428e-02
20600000	-4.397374e+03	-1.063188e+03	4.092807e+00	2.998599e+01	1.395349e-01	2.131191e+00	2.042391e-02	9.567764e-01	2.310630e-02	1.962583e+00	5.457164e+00	2.520628e-02
20620000	-4.396175e+03	-1.060274e+03	4.064923e+00	2.843857e+01	1.860465e-01	2.152633e+00	1.417645e-02	9.370268e-01	1.110775e-01	1.788985e+00	3.599186e+00	2.511907e-02
20640000	-4.413199e+03	-1.039925e+03	3.965277e+00	2.819856e+01	1.511628e-01	2.076115e+00	1.348405e-02	9.565091e-01	3.743568e-02	4.053112e+00	4.073882e+00	2.453739e-02
20660000	-4.406794e+03	-1.031109e+03	4.258169e+00	2.899213e+01	1.511628e-01	2.377660e+00	7.181676e-03	9.855064e-01	1.567563e-02	2.508024e+00	4.334448e+00	2.663306e-02
20680000	-4.397908e+03	-1.068805e+03	3.560477e+00	2.471773e+01	2.093023e-01	2.125926e+00	7.843770e-03	9.628668e-01	1.025190e-01	2.159626e+00	4.641436e+00	2.175960e-02
20700000	-4.403972e+03	-1.031181e+03	3.881488e+00	2.643253e+01	1.860465e-01	2.406671e+00	1.715400e-02	9.596285e-01	3.115182e-02	2.869323e+00	3.113521e+00	2.408379e-02
20720000	-4.386412e+03	-1.023942e+03	3.757400e+00	2.664804e+01	2.209302e-01	2.164564e+00	1.024638e-02	9.664983e-01	3.438106e-02	2.278455e+00	5.456306e+00	2.358867e-02
20740000	-4.395352e+03	-1.103512e+03	2.712912e+00	2.001362e+01	1.860465e-01	2.335731e+00	1.149927e-02	9.604096e-01	5.784251e-02	1.800510e+00	2.787502e+00	1.702992e-02
20760000	-4.408209e+03	-1.049295e+03	3.544198e+00	2.408614e+01	2.674419e-01	2.211974e+00	1.638212e-02	9.170112e-01	8.575302e-02	1.613408e+00	3.728505e+00	2.245057e-02
20780000	-4.407198e+03	-1.013463e+03	4.378353e+00	2.873086e+01	3.023256e-01	2.035239e+00	1.652794e-02	9.414885e-01	7.709756e-02	2.058622e+00	7.385339e+00	2.754235e-02
20800000	-4.407000e+03	-9.958678e+02	4.388155e+00	3.008800e+01	2.209302e-01	2.363723e+00	1.305821e-02	9.549777e-01	6.379869e-02	2.264754e+00	5.549944e+00	2.804250e-02
20820000	-4.418915e+03	-9.850461e+02	4.916820e+00	3.075026e+01	2.790698e-01	2.738092e+00	7.117515e-03	9.544978e-01	1.674250e-01	3.332772e+00	3.899315e+00	3.140011e-02
20840000	-4.379876e+03	-9.888839e+02	4.631086e+00	3.158560e+01	2.906977e-01	2.447325e+00	4.442291e-03	9.759894e-01	1.391104e-01	3.454031e+00	3.405009e+00	2.972897e-02
20860000	-4.414305e+03	-1.018625e+03	4.458570e+00	3.287436e+01	1.976744e-01	2.057402e+00	1.685933e-02	9.335239e-01	7.322241e-02	3.245804e+00	4.710184e+00	2.844099e-02
20880000	-4.395907e+03	-1.031008e+03	3.897705e+00	2.760224e+01	1.279070e-01	2.909300e+00	1.711703e-02	9.531661e-01	3.918026e-02	2.741486e+00	7.258707e+00	2.495098e-02
20900000	-4.392179e+03	-1.038333e+03	4.016536e+00	2.875933e+01	2.209302e-01	2.440922e+00	1.699064e-02	9.280795e-01	8.704519e-02	2.003023e+00	4.013819e+00	2.540989e-02
20920000	-4.408617e+03	-1.059929e+03	3.660643e+00	2.747812e+01	1.279070e-01	3.035856e+00	8.819767e-03	9.758201e-01	4.206934e-02	2.066030e+00	4.447881e+00	2.338411e-02
20940000	-4.398340e+03	-1.021105e+03	3.811296e+00	2.726477e+01	2.093023e-01	2.088895e+00	5.086994e-03	9.813107e-01	6.242030e-02	1.764097e+00	6.151557e+00	2.441492e-02
20960000	-4.399831e+03	-1.048509e+03	3.595623e+00	2.699934e+01	1.860465e-01	3.084530e+00	7.842753e-03	9.694679e-01	5.457057e-02	1.671730e+00	4.854119e+00	2.296715e-02
20980000	-4.413770e+03	-1.083334e+03	2.802300e+00	2.006965e+01	2.209302e-01	2.959988e+00	5.513309e-03	9.745205e-01	9.523116e-02	1.529573e+00	4.022361e+00	1.801083e-02
21000000	-4.391184e+03	-1.049437e+03	3.514203e+00	2.684059e+01	1.976744e-01	2.283836e+00	1.991281e-02	9.093067e-01	9.583538e-02	1.960385e+00	3.828818e+00	2.257167e-02
21020000	-4.410437e+03	-1.057474e+03	3.372575e+00	2.670135e+01	2.209302e-01	2.268050e+00	1.055865e-02	9.493833e-01	8.128167e-02	3.251032e+00	4.302179e+00	2.161896e-02
21040000	-4.389626e+03	-1.102575e+03	3.563876e+00	2.697998e+01	1.744186e-01	2.544167e+00	8.789183e-03	9.616866e-01	6.978711e-02	2.815581e+00	3.908728e+00	2.279952e-02
21060000	-4.420752e+03	-1.070594e+03	3.554624e+00	2.528157e+01	2.209302e-01	2.757882e+00	2.018504e-02	8.984427e-01	1.188444e-01	2.462346e+00	4.150775e+00	2.292419e-02
21080000	-4.413896e+03	-1.058359e+03	3.481883e+00	2.589568e+01	1.860465e-01	2.354620e+00	1.673880e-02	9.310483e-01	7.262913e-02	2.343531e+00	2.108041e+00	2.240673e-02
21100000	-4.401486e+03	-1.036210e+03	4.228096e+00	2.955989e+01	2.325581e-01	1.743182e+00	1.834878e-02	9.329198e-01	6.078511e-02	2.177557e+00	5.205741e+00	2.727314e-02
21120000	-4.388962e+03	-1.052514e+03	3.666655e+00	2.707872e+01	2.325581e-01	1.965652e+00	2.293349e-03	9.888271e-01	9.893503e-02	1.991262e+00	5.226476e+00	2.358700e-02
21140000	-4.389254e+03	-1.048786e+03	4.071962e+00	3.084648e+01	1.627907e-01	2.240837e+00	2.585873e-03	9.906504e-01	5.957192e-02	2.391476e+00	5.313472e+00	2.595947e-02
21160000	-4.376587e+03	-1.040629e+03	3.659987e+00	2.461050e+01	2.325581e-01	2.070677e+00	2.208750e-02	9.081804e-01	9.313214e-02	1.957239e+00	7.761421e+00	2.297553e-02
21180000	-4.415595e+03	-1.038407e+03	3.406129e+00	2.247083e+01	1.976744e-01	2.143010e+00	1.714214e-02	9.337157e-01	7.938020e-02	1.549292e+00	5.421951e+00	2.151367e-02
21200000	-4.396398e+03	-1.050196e+03	3.551169e+00	2.528547e+01	2.093023e-01	2.077305e+00	1.822557e-02	9.532274e-01	4.001728e-02	1.355449e+00	6.461805e+00	2.230886e-02
21220000	-4.381679e+03	-1.058200e+03	3.817539e+00	2.743848e+01	1.511628e-01	2.655187e+00	3.272439e-03	9.927854e-01	2.015722e-02	1.531990e+00	6.442052e+00	2.414195e-02
21240000	-4.392266e+03	-1.015558e+03	4.385227e+00	3.055388e+01	1.860465e-01	1.915904e+00	2.537998e-03	9.896429e-01	7.812974e-02	2.320636e+00	4.137779e+00	2.758544e-02
21260000	-4.364679e+03	-1.062015e+03	4.195454e+00	2.855495e+01	2.209302e-01	2.516871e+00	5.275325e-03	9.706332e-01	1.297333e-01	2.624658e+00	7.247439e+00	2.656163e-02
21280000	-4.400452e+03	-1.063994e+03	3.938517e+00	2.540897e+01	2.209302e-01	2.294404e+00	2.249019e-02	9.231613e-01	8.063560e-02	2.202096e+00	5.979089e+00	2.526915e-02
21300000	-4.413120e+03	-1.023482e+03	4.188564e+00	2.735686e+01	1.976744e-01	2.726799e+00	2.262866e-02	9.369995e-01	4.426391e-02	3.096365e+00	3.929262e+00	2.687016e-02
21320000	-4.421396e+03	-1.047296e+03	3.160128e+00	2.075691e+01	3.372093e-01	1.862482e+00	8.673229e-03	9.421426e-01	1.753726e-01	2.357399e+00	2.284127e+00	2.000778e-02
21340000	-4.410200e+03	-1.043258e+03	3.555628e+00	2.550098e+01	2.906977e-01	2.524034e+00	6.335379e-03	9.666715e-01	1.179001e-01	2.478340e+00	3.364195e+00	2.279305e-02
21360000	-4.397042e+03	-1.094608e+03	3.046931e+00	2.241462e+01	1.744186e-01	2.109362e+00	1.084589e-02	9.529695e-01	8.089227e-02	1.975578e+00	5.447139e+00	1.947704e-02
21380000	-4.417806e+03	-1.024755e+03	3.750367e+00	2.541716e+01	2.906977e-01	2.400689e+00	4.618119e-03	9.786415e-01	9.954689e-02	2.509634e+00	2.955633e+00	2.403528e-02
21400000	-4.391112e+03	-1.084580e+03	3.277800e+00	2.431696e+01	1.744186e-01	2.409040e+00	1.431382e-02	9.536114e-01	4.733312e-02	4.237478e+00	3.035061e+00	2.090958e-02
21420000	-4.386519e+03	-1.035664e+03	3.868349e+00	2.757647e+01	1.976744e-01	2.537873e+00	1.388478e-03	9.927385e-01	1.018149e-01	1.513756e+00	4.313260e+00	2.480409e-02
21440000	-4.403192e+03	-1.039545e+03	3.738931e+00	2.696672e+01	2.441860e-01	2.561156e+00	4.156016e-03	9.773695e-01	9.134584e-02	2.161747e+00	3.805005e+00	2.361823e-02
21460000	-4.383518e+03	-1.040726e+03	4.198480e+00	3.117583e+01	2.441860e-01	2.148151e+00	1.381460e-02	9.413586e-01	6.026450e-02	3.784396e+00	5.387746e+00	2.687856e-02
21480000	-4.380403e+03	-9.827589e+02	4.741870e+00	3.398277e+01	1.627907e-01	1.987747e+00	1.264107e-02	9.499396e-01	8.648598e-02	3.032191e+00	4.743096e+00	3.046094e-02
21500000	-4.378337e+03	-1.023649e+03	4.152625e+00	2.897363e+01	1.511628e-01	2.152307e+00	1.116842e-02	9.580800e-01	6.469880e-02	2.968034e+00	6.594582e+00	2.649405e-02
21520000	-4.397230e+03	-1.049946e+03	3.589765e+00	2.685989e+01	1.511628e-01	2.562332e+00	8.537332e-03	9.780519e-01	2.444000e-02	3.877109e+00	4.474119e+00	2.286479e-02
21540000	-4.387370e+03	-1.071343e+03	3.398158e+00	2.396317e+01	1.627907e-01	2.277352e+00	7.482087e-03	9.808957e-01	3.267905e-02	1.706890e+00	2.718257e+00	2.171063e-02
21560000	-4.381176e+03	-1.044268e+03	3.564549e+00	2.513637e+01	1.744186e-01	2.243486e+00	7.579834e-03	9.825390e-01	2.650034e-02	3.030032e+00	4.130842e+00	2.278190e-02
21580000	-4.388390e+03	-1.015831e+03	4.233565e+00	2.964315e+01	1.976744e-01	2.353178e+00	1.603204e-02	9.444122e-01	5.834140e-02	4.406340e+00	4.491972e+00	2.717175e-02
21600000	-4.390282e+03	-1.044529e+03	3.994519e+00	2.703481e+01	1.395349e-01	2.704388e+00	1.070244e-02	9.493831e-01	9.398678e-02	4.806060e+00	3.256839e+00	2.552713e-02
21620000	-4.380376e+03	-9.925530e+02	5.644681e+00	3.639625e+01	2.093023e-01	2.371441e+00	2.801494e-02	8.970244e-01	7.494812e-02	2.553053e+00	5.909240e+00	3.628290e-02
21640000	-4.407747e+03	-1.029559e+03	4.561329e+00	3.041270e+01	2.325581e-01	2.028953e+00	1.442901e-02	9.297536e-01	1.059356e-01	2.895329e+00	3.861386e+00	2.914339e-02
21660000	-4.380888e+03	-1.071436e+03	3.715094e+00	2.433372e+01	2.209302e-01	2.631833e+00	5.741911e-03	9.758824e-01	9.108431e-02	1.602339e+00	2.089559e+00	2.376583e-02
21680000	-4.372571e+03	-1.035976e+03	3.921708e+00	2.538140e+01	1.860465e-01	2.321596e+00	7.261105e-03	9.721398e-01	8.923194e-02	1.504003e+00	3.812663e+00	2.517597e-02
21700000	-4.380819e+03	-1.001807e+03	4.835247e+00	3.285006e+01	1.860465e-01	1.990186e+00	6.029115e-03	9.811976e-01	4.838111e-02	3.012079e+00	4.958318e+00	3.103349e-02
21720000	-4.399333e+03	-1.091225e+03	3.390881e+00	2.301192e+01	1.860465e-01	2.230590e+00	2.015534e-02	9.493437e-01	3.569780e-02	2.859488e+00	3.986756e+00	2.162975e-02
21740000	-4.407176e+03	-1.054129e+03	4.244585e+00	2.884612e+01	1.976744e-01	1.855462e+00	1.961444e-02	9.229875e-01	8.884083e-02	2.201658e+00	9.093346e+00	2.706761e-02
21760000	-4.409918e+03	-1.045486e+03	4.128471e+00	2.710548e+01	1.511628e-01	2.415785e+00	9.867912e-03	9.682875e-01	4.996358e-02	2.406162e+00	4.579294e+00	2.649446e-02
21780000	-4.397406e+03	-1.046586e+03	3.992934e+00	2.726819e+01	1.860465e-01	1.750847e+00	5.959001e-03	9.769293e-01	7.285529e-02	2.626848e+00	3.482887e+00	2.529806e-02
21800000	-4.373199e+03	-1.065640e+03	3.389896e+00	2.389667e+01	2.093023e-01	2.891410e+00	4.560180e-03	9.840732e-01	4.688672e-02	2.867640e+00	3.563717e+00	2.136872e-02
21820000	-4.396127e+03	-1.053644e+03	3.610804e+00	2.266015e+01	2.093023e-01	2.601432e+00	2.673595e-03	9.900084e-01	7.450888e-02	1.487990e+00	2.402305e+00	2.290685e-02
21840000	-4.388137e+03	-1.087617e+03	3.404173e+00	2.249885e+01	2.441860e-01	1.962257e+00	2.538549e-03	9.883972e-01	8.810562e-02	1.623015e+00	2.701221e+00	2.175048e-02
21860000	-4.393025e+03	-1.052744e+03	2.887920e+00	2.021749e+01	2.093023e-01	1.862648e+00	8.447303e-03	9.590310e-01	1.070701e-01	1.656396e+00	5.143369e+00	1.838700e-02
21880000	-4.406642e+03	-1.024496e+03	4.113750e+00	2.702098e+01	1.976744e-01	1.945015e+00	3.640781e-02	8.836499e-01	6.143288e-02	1.590130e+00	4.882459e+00	2.618115e-02
21900000	-4.399184e+03	-1.041380e+03	3.577333e+00	2.276814e+01	2.325581e-01	2.008880e+00	9.046059e-03	9.669976e-01	6.918488e-02	1.815245e+00	3.659489e+00	2.279248e-02
21920000	-4.400853e+03	-1.069171e+03	3.597486e+00	2.427252e+01	2.441860e-01	2.169364e+00	9.617975e-03	9.598101e-01	9.205143e-02	1.608213e+00	2.771339e+00	2.282296e-02
21940000	-4.444028e+03	-1.063973e+03	3.603285e+00	2.397201e+01	2.790698e-01	2.456723e+00	6.483724e-03	9.532719e-01	1.857201e-01	1.210216e+00	4.517101e+00	2.258289e-02
21960000	-4.391968e+03	-1.067127e+03	3.690517e+00	2.553445e+01	1.511628e-01	2.610567e+00	1.433792e-02	9.725413e-01	2.006041e-02	2.001769e+00	3.977246e+00	2.358638e-02
21980000	-4.387549e+03	-1.079670e+03	3.408139e+00	2.503361e+01	2.325581e-01	1.845116e+00	9.366629e-03	9.678879e-01	6.397133e-02	2.331314e+00	3.167104e+00	2.192587e-02
22000000	-4.398892e+03	-1.052484e+03	3.264705e+00	2.093445e+01	2.790698e-01	2.167700e+00	1.809767e-03	9.914160e-01	9.908042e-02	1.827949e+00	4.534531e+00	2.094665e-02
22020000	-4.405566e+03	-1.064100e+03	3.197644e+00	2.013848e+01	2.441860e-01	2.635906e+00	2.280377e-03	9.930100e-01	5.605805e-02	2.028032e+00	5.306792e+00	2.061804e-02
22040000	-4.394806e+03	-1.073662e+03	3.565411e+00	2.278736e+01	1.860465e-01	2.047153e+00	2.232909e-03	9.932999e-01	5.776540e-02	2.286557e+00	3.411272e+00	2.300077e-02
22060000	-4.444447e+03	-1.006977e+03	4.149674e+00	2.481228e+01	3.372093e-01	2.240838e+00	1.925421e-02	8.831738e-01	1.695781e-01	1.483727e+00	3.788085e+00	2.676655e-02
22080000	-4.403446e+03	-1.052657e+03	3.447195e+00	2.422932e+01	2.093023e-01	2.199627e+00	1.907307e-03	9.897757e-01	1.221575e-01	1.684645e+00	3.472118e+00	2.222797e-02
22100000	-4.404386e+03	-1.019828e+03	5.037171e+00	3.102294e+01	2.325581e-01	2.105540e+00	2.305019e-02	9.102665e-01	1.036486e-01	2.796463e+00	4.325540e+00	3.229772e-02
22120000	-4.383482e+03	-9.906641e+02	5.079862e+00	3.157827e+01	2.325581e-01	2.638548e+00	1.644801e-02	9.559176e-01	4.343512e-02	1.661579e+00	6.182672e+00	3.217567e-02
22140000	-4.411763e+03	-1.021598e+03	4.503581e+00	3.007807e+01	2.558140e-01	1.854412e+00	1.162386e-02	9.519359e-01	6.396008e-02	2.428307e+00	2.876478e+00	2.897327e-02
22160000	-4.404097e+03	-1.021878e+03	5.167923e+00	3.320184e+01	2.441860e-01	1.895284e+00	2.149073e-02	8.982845e-01	1.002261e-01	1.888096e+00	5.462497e+00	3.322707e-02
22180000	-4.399784e+03	-1.055772e+03	4.108506e+00	2.798347e+01	2.209302e-01	2.147236e+00	3.153931e-02	8.873175e-01	7.780152e-02	2.376271e+00	7.462303e+00	2.634597e-02
22200000	-4.395363e+03	-1.043422e+03	4.003729e+00	2.558803e+01	1.627907e-01	2.207360e+00	3.788442e-02	7.999007e-01	1.511526e-01	2.193321e+00	4.583285e+00	2.562690e-02
22220000	-4.401536e+03	-1.046285e+03	3.479332e+00	2.318443e+01	2.325581e-01	2.343808e+00	1.381972e-02	9.452903e-01	7.054391e-02	1.067684e+00	3.646793e+00	2.105189e-02
22240000	-4.384309e+03	-1.023578e+03	3.495744e+00	2.424481e+01	2.441860e-01	2.299168e+00	9.438714e-03	9.431293e-01	1.347405e-01	1.339837e+00	4.199747e+00	2.124625e-02
22260000	-4.371906e+03	-1.067666e+03	3.167883e+00	2.231608e+01	1.860465e-01	2.956802e+00	1.557726e-02	9.490502e-01	5.084416e-02	1.447413e+00	2.323709e+00	1.891316e-02
22280000	-4.403310e+03	-1.071669e+03	3.317660e+00	2.486420e+01	1.744186e-01	2.142767e+00	9.862269e-03	9.738594e-01	3.386541e-02	1.874289e+00	3.420944e+00	1.955864e-02
22300000	-4.367848e+03	-1.031183e+03	3.809148e+00	2.733987e+01	1.279070e-01	2.952245e+00	4.883425e-03	9.809687e-01	5.762551e-02	1.931600e+00	5.387755e+00	2.241201e-02
22320000	-4.361714e+03	-1.081385e+03	3.406181e+00	2.504822e+01	1.860465e-01	2.149216e+00	1.828466e-03	9.950384e-01	2.931880e-02	2.122986e+00	6.410287e+00	2.055598e-02
22340000	-4.407109e+03	-1.095370e+03	2.770500e+00	2.046948e+01	1.976744e-01	3.164405e+00	3.552351e-03	9.853181e-01	6.786239e-02	1.746436e+00	2.801994e+00	1.659899e-02
22360000	-4.400188e+03	-1.069785e+03	3.602960e+00	2.541435e+01	1.860465e-01	2.828014e+00	9.466531e-03	9.583476e-01	8.883196e-02	1.829510e+00	5.300548e+00	2.266001e-02
22380000	-4.369803e+03	-1.067019e+03	3.526575e+00	2.373743e+01	1.976744e-01	2.438271e+00	1.447628e-02	9.453510e-01	8.463285e-02	1.212463e+00	6.603061e+00	2.261894e-02
22400000	-4.394699e+03	-1.062319e+03	3.481568e+00	2.431310e+01	2.558140e-01	2.722296e+00	6.443426e-03	9.624160e-01	9.985823e-02	1.301557e+00	2.776424e+00	2.213399e-02
22420000	-4.416637e+03	-1.039509e+03	2.874664e+00	2.169463e+01	2.558140e-01	2.118626e+00	6.429081e-03	9.635791e-01	1.171148e-01	1.357303e+00	2.892665e+00	1.817349e-02
22440000	-4.399300e+03	-1.042369e+03	3.410308e+00	2.318733e+01	2.674419e-01	2.176060e+00	7.712606e-03	9.577966e-01	1.381888e-01	1.288519e+00	4.071262e+00	2.168680e-02
22460000	-4.386192e+03	-1.089037e+03	3.067923e+00	2.173815e+01	2.558140e-01	2.386987e+00	1.309412e-02	9.152571e-01	2.067132e-01	1.545063e+00	3.521565e+00	1.902958e-02
22480000	-4.413485e+03	-1.058877e+03	2.965677e+00	2.201493e+01	1.860465e-01	1.601939e+00	7.556862e-03	9.699544e-01	6.063865e-02	2.051458e+00	2.520860e+00	1.847707e-02
22500000	-4.404587e+03	-1.027944e+03	3.799455e+00	2.608146e+01	2.558140e-01	2.208750e+00	1.509348e-02	9.261243e-01	9.507370e-02	1.702992e+00	4.909672e+00	2.364815e-02
22520000	-4.403992e+03	-1.052673e+03	4.136487e+00	2.869986e+01	1.860465e-01	2.014845e+00	1.561828e-02	9.586757e-01	3.964654e-02	2.168051e+00	5.525878e+00	2.649518e-02
22540000	-4.400034e+03	-1.057696e+03	3.427907e+00	2.409231e+01	2.558140e-01	2.488570e+00	1.484413e-02	9.113158e-01	1.625210e-01	1.761567e+00	2.440181e+00	2.203581e-02
22560000	-4.390464e+03	-1.048731e+03	3.636735e+00	2.484602e+01	3.023256e-01	2.811039e+00	1.563909e-02	9.202942e-01	1.338556e-01	1.362758e+00	4.298973e+00	2.343467e-02
22580000	-4.407860e+03	-1.059191e+03	3.789885e+00	2.613467e+01	2.441860e-01	2.446818e+00	2.625785e-02	8.765710e-01	1.170226e-01	1.959955e+00	2.778475e+00	2.441274e-02
22600000	-4.395095e+03	-1.039080e+03	3.836299e+00	2.678588e+01	2.325581e-01	2.460087e+00	1.781788e-02	9.014588e-01	1.405788e-01	1.827279e+00	5.825151e+00	2.455475e-02
22620000	-4.394035e+03	-1.055786e+03	4.182651e+00	2.928429e+01	2.093023e-01	2.198218e+00	2.320557e-02	8.978063e-01	9.428468e-02	2.462460e+00	5.102394e+00	2.671315e-02
22640000	-4.396654e+03	-1.019037e+03	4.300744e+00	3.165207e+01	1.976744e-01	1.957715e+00	9.484701e-03	9.665192e-01	5.211658e-02	3.414442e+00	7.038137e+00	2.709901e-02
22660000	-4.374194e+03	-1.060970e+03	4.037039e+00	2.947848e+01	1.162791e-01	2.601461e+00	1.615698e-02	9.404268e-01	7.603699e-02	3.574775e+00	6.256820e+00	2.559272e-02
22680000	-4.389747e+03	-1.044562e+03	4.332305e+00	3.091023e+01	9.302326e-02	2.887725e+00	8.749299e-03	9.675837e-01	5.515604e-02	3.035460e+00	6.163250e+00	2.723532e-02
22700000	-4.407758e+03	-1.048041e+03	4.037878e+00	2.745341e+01	2.441860e-01	1.966295e+00	6.611362e-03	9.804050e-01	5.536498e-02	1.488246e+00	2.514349e+00	2.520157e-02
22720000	-4.392415e+03	-1.042810e+03	4.029096e+00	2.840998e+01	2.441860e-01	2.014309e+00	1.291305e-02	9.512986e-01	8.133355e-02	2.142560e+00	3.991336e+00	2.587508e-02
22740000	-4.387253e+03	-1.092732e+03	3.243412e+00	2.242547e+01	2.093023e-01	1.941266e+00	9.457679e-03	9.601474e-01	9.958245e-02	1.387889e+00	3.083695e+00	2.088821e-02
22760000	-4.396611e+03	-1.031926e+03	3.384368e+00	2.530543e+01	2.325581e-01	1.987284e+00	8.324105e-03	9.590535e-01	9.164129e-02	1.938236e+00	4.126138e+00	2.165260e-02
22780000	-4.397565e+03	-1.055089e+03	3.825593e+00	2.796481e+01	1.976744e-01	2.250905e+00	9.874318e-03	9.526904e-01	8.634361e-02	1.678334e+00	3.343795e+00	2.446360e-02
22800000	-4.388650e+03	-1.033776e+03	3.859455e+00	2.646012e+01	2.325581e-01	1.845512e+00	2.371203e-02	8.758457e-01	1.562864e-01	2.138180e+00	5.687652e+00	2.455782e-02
22820000	-4.389774e+03	-1.037065e+03	4.234860e+00	2.957196e+01	2.209302e-01	2.365211e+00	5.629314e-03	9.747612e-01	8.702454e-02	2.597558e+00	5.864340e+00	2.670463e-02
22840000	-4.425417e+03	-1.057140e+03	3.573333e+00	2.489265e+01	2.558140e-01	2.073424e+00	6.696294e-03	9.402702e-01	1.950977e-01	2.011204e+00	3.924483e+00	2.220637e-02
22860000	-4.420578e+03	-1.048790e+03	3.878553e+00	2.703170e+01	2.558140e-01	2.264909e+00	7.531517e-03	9.732156e-01	4.775722e-02	2.407311e+00	4.395913e+00	2.377254e-02
22880000	-4.411060e+03	-1.038427e+03	3.376794e+00	2.409186e+01	2.093023e-01	2.183772e+00	1.560941e-02	9.489740e-01	5.200866e-02	1.800819e+00	3.142198e+00	2.089755e-02
22900000	-4.396264e+03	-1.066505e+03	3.659225e+00	2.582668e+01	1.860465e-01	2.379113e+00	1.313732e-02	9.547409e-01	5.645158e-02	2.243826e+00	4.662694e+00	2.267605e-02
22920000	-4.384512e+03	-1.036006e+03	4.201664e+00	3.049437e+01	1.511628e-01	2.349921e+00	1.183276e-02	9.560432e-01	6.961449e-02	2.189416e+00	4.715800e+00	2.618717e-02
22940000	-4.383414e+03	-1.017463e+03	4.204522e+00	2.879905e+01	1.511628e-01	2.457735e+00	1.565637e-02	9.604388e-01	3.410275e-02	3.198583e+00	6.007567e+00	2.592130e-02
22960000	-4.395625e+03	-1.059738e+03	3.642156e+00	2.605331e+01	2.325581e-01	2.153408e+00	2.262432e-02	8.625942e-01	1.493084e-01	1.197850e+00	2.506145e+00	2.335058e-02
22980000	-4.386600e+03	-1.094051e+03	3.360839e+00	2.432968e+01	1.744186e-01	2.328266e+00	1.579482e-02	9.167218e-01	1.006837e-01	2.333303e+00	6.045099e+00	2.097454e-02
23000000	-4.353779e+03	-1.063689e+03	4.119438e+00	2.875180e+01	1.744186e-01	2.583742e+00	1.462617e-02	9.489293e-01	4.763593e-02	3.858976e+00	4.531444e+00	2.576439e-02
23020000	-4.394127e+03	-1.021763e+03	4.073835e+00	2.892425e+01	1.511628e-01	2.338959e+00	1.526056e-02	9.396494e-01	6.955751e-02	2.069690e+00	6.427829e+00	2.541953e-02
23040000	-4.384347e+03	-1.067730e+03	3.338982e+00	2.390628e+01	2.209302e-01	2.550601e+00	1.254549e-02	9.518037e-01	9.513944e-02	1.781104e+00	3.699779e+00	2.069654e-02
23060000	-4.403339e+03	-1.061285e+03	3.865249e+00	2.986605e+01	2.209302e-01	2.723426e+00	2.061950e-02	9.049098e-01	8.474573e-02	2.213154e+00	4.746016e+00	2.431377e-02
23080000	-4.387231e+03	-1.037740e+03	3.714900e+00	3.014058e+01	1.627907e-01	2.329517e+00	1.707127e-02	9.408203e-01	3.990544e-02	2.464910e+00	9.131675e+00	2.372481e-02
23100000	-4.387300e+03	-1.029968e+03	4.019940e+00	3.050292e+01	1.395349e-01	3.136516e+00	2.202717e-02	9.347734e-01	5.041580e-02	3.139846e+00	5.489834e+00	2.583946e-02
23120000	-4.380356e+03	-1.014594e+03	4.246105e+00	3.084003e+01	1.279070e-01	3.337128e+00	1.312396e-02	9.686663e-01	3.265428e-02	2.316067e+00	6.218325e+00	2.724927e-02
23140000	-4.388265e+03	-1.063037e+03	3.287980e+00	2.049096e+01	2.558140e-01	2.206686e+00	1.623636e-02	9.439696e-01	5.664015e-02	1.187034e+00	3.342581e+00	2.027452e-02
23160000	-4.381472e+03	-1.028551e+03	4.436712e+00	2.829504e+01	2.093023e-01	2.622826e+00	1.484568e-02	9.595771e-01	3.844943e-02	2.148426e+00	3.693867e+00	2.829352e-02
23180000	-4.374956e+03	-1.043544e+03	4.388159e+00	2.795261e+01	2.093023e-01	2.149909e+00	1.424686e-02	9.493851e-01	8.588483e-02	2.367127e+00	5.226136e+00	2.820812e-02
23200000	-4.394219e+03	-1.033229e+03	4.344362e+00	2.819943e+01	2.325581e-01	2.556715e+00	3.022083e-02	8.883740e-01	8.058004e-02	2.605926e+00	3.462932e+00	2.782770e-02
23220000	-4.410538e+03	-1.020073e+03	4.154230e+00	2.628713e+01	2.558140e-01	2.536788e+00	2.039091e-02	9.130480e-01	8.792584e-02	1.974400e+00	3.977543e+00	2.647461e-02
23240000	-4.393825e+03	-1.000863e+03	4.653791e+00	2.881252e+01	1.860465e-01	1.677744e+00	2.584866e-02	9.303787e-01	5.069488e-02	2.481829e+00	3.696547e+00	2.894020e-02
23260000	-4.370742e+03	-1.037933e+03	4.337319e+00	2.918137e+01	1.976744e-01	2.382243e+00	1.910594e-02	9.268586e-01	7.846420e-02	2.329187e+00	5.066263e+00	2.769527e-02
23280000	-4.400941e+03	-1.008044e+03	4.531749e+00	3.076666e+01	2.674419e-01	2.314267e+00	2.836230e-02	8.331065e-01	1.689564e-01	1.917506e+00	4.763798e+00	2.862654e-02
23300000	-4.398568e+03	-9.922214e+02	4.823647e+00	3.152693e+01	2.325581e-01	2.393805e+00	1.070030e-02	9.702732e-01	4.293145e-02	2.452987e+00	4.034315e+00	3.077286e-02
23320000	-4.403870e+03	-9.966703e+02	4.209399e+00	2.867651e+01	2.325581e-01	2.765868e+00	1.565833e-02	9.488750e-01	5.608204e-02	2.353277e+00	5.103529e+00	2.634970e-02
23340000	-4.398968e+03	-1.020749e+03	4.527174e+00	3.195982e+01	1.395349e-01	2.490329e+00	2.551088e-02	9.268468e-01	5.250267e-02	2.749965e+00	4.749092e+00	2.823725e-02
23360000	-4.420070e+03	-1.038166e+03	3.716825e+00	2.570699e+01	2.209302e-01	2.351981e+00	2.191705e-02	9.215050e-01	7.053085e-02	2.289577e+00	3.525193e+00	2.317403e-02
23380000	-4.397891e+03	-9.895125e+02	4.829817e+00	3.362468e+01	2.209302e-01	1.621115e+00	1.685380e-02	9.198514e-01	1.180692e-01	3.170415e+00	7.160979e+00	3.034186e-02
23400000	-4.383521e+03	-1.083960e+03	3.583336e+00	2.545372e+01	1.627907e-01	2.200313e+00	1.677905e-02	9.411201e-01	5.885055e-02	2.448007e+00	3.834156e+00	2.242753e-02
23420000	-4.422194e+03	-1.033531e+03	3.163001e+00	2.158334e+01	1.860465e-01	2.064544e+00	1.654273e-02	9.610669e-01	2.354532e-02	1.301988e+00	4.675416e+00	2.000724e-02
23440000	-4.426374e+03	-1.044854e+03	3.887410e+00	2.660161e+01	2.209302e-01	1.919001e+00	1.128891e-02	9.528050e-01	6.797625e-02	1.814950e+00	4.357230e+00	2.483838e-02
23460000	-4.401687e+03	-1.018312e+03	4.392235e+00	2.875818e+01	2.093023e-01	2.694822e+00	2.665220e-02	9.201950e-01	4.736486e-02	1.362258e+00	4.169624e+00	2.796670e-02
23480000	-4.403842e+03	-1.015434e+03	4.706915e+00	3.302622e+01	1.511628e-01	1.612231e+00	1.662935e-02	9.560898e-01	4.011962e-02	2.217182e+00	3.778382e+00	3.000315e-02
23500000	-4.399709e+03	-1.032652e+03	4.310621e+00	2.900319e+01	1.860465e-01	2.462317e+00	1.161904e-02	9.630380e-01	4.898477e-02	2.668234e+00	3.798106e+00	2.777123e-02
23520000	-4.389491e+03	-1.019488e+03	4.049725e+00	2.797098e+01	2.325581e-01	2.823668e+00	5.198683e-03	9.771761e-01	8.796476e-02	2.171222e+00	2.990256e+00	2.609302e-02
23540000	-4.395657e+03	-1.025831e+03	4.525689e+00	3.064423e+01	1.627907e-01	2.346369e+00	1.224955e-02	9.570805e-01	5.121476e-02	2.807452e+00	4.537988e+00	2.893884e-02
23560000	-4.407688e+03	-1.032397e+03	4.075767e+00	2.681370e+01	1.627907e-01	2.298859e+00	7.916957e-03	9.709788e-01	6.769092e-02	1.282712e+00	3.977259e+00	2.598457e-02
23580000	-4.406977e+03	-1.020924e+03	3.845835e+00	2.598373e+01	2.209302e-01	2.926204e+00	1.737191e-02	9.114119e-01	1.353182e-01	1.755810e+00	3.546825e+00	2.436313e-02
23600000	-4.394732e+03	-1.052862e+03	3.290474e+00	2.171264e+01	2.093023e-01	2.767261e+00	2.428007e-02	9.191841e-01	5.534310e-02	1.554518e+00	3.177651e+00	2.068697e-02
23620000	-4.413368e+03	-1.047664e+03	3.674147e+00	2.483520e+01	2.325581e-01	2.485553e+00	1.212923e-02	9.654056e-01	4.625431e-02	1.751876e+00	4.552298e+00	2.365477e-02
23640000	-4.401849e+03	-1.073803e+03	4.091675e+00	2.744839e+01	1.976744e-01	2.215198e+00	2.352674e-02	9.207608e-01	7.968901e-02	2.573060e+00	2.789622e+00	2.590319e-02
23660000	-4.385970e+03	-1.050505e+03	3.686848e+00	2.597608e+01	2.441860e-01	2.718921e+00	9.928676e-03	9.291528e-01	1.786338e-01	2.147947e+00	4.137487e+00	2.336945e-02
23680000	-4.388887e+03	-1.102494e+03	3.740514e+00	2.861256e+01	1.627907e-01	2.144316e+00	9.815648e-03	9.667287e-01	4.907607e-02	2.506618e+00	7.646719e+00	2.368637e-02
23700000	-4.408467e+03	-1.027793e+03	4.364635e+00	2.896132e+01	2.906977e-01	2.245827e+00	2.059997e-02	8.876448e-01	1.354217e-01	2.814555e+00	5.772751e+00	2.806454e-02
23720000	-4.407678e+03	-1.066900e+03	3.336627e+00	2.228011e+01	2.558140e-01	1.923521e+00	1.286021e-02	9.466546e-01	9.214786e-02	1.759992e+00	4.036496e+00	2.127473e-02
23740000	-4.400015e+03	-1.046470e+03	4.447427e+00	2.993325e+01	1.860465e-01	1.955476e+00	1.260454e-02	9.525228e-01	6.486296e-02	2.510100e+00	4.508800e+00	2.858278e-02
23760000	-4.380040e+03	-1.015946e+03	4.316659e+00	3.017909e+01	1.860465e-01	2.517785e+00	1.254522e-02	9.642327e-01	5.140007e-02	2.241456e+00	5.094159e+00	2.772048e-02
23780000	-4.406807e+03	-1.048740e+03	3.751283e+00	2.655766e+01	1.744186e-01	3.129525e+00	1.725022e-02	9.538992e-01	5.100956e-02	2.309879e+00	4.117920e+00	2.409767e-02
23800000	-4.399136e+03	-1.087730e+03	3.316083e+00	2.392520e+01	1.279070e-01	2.300264e+00	3.009845e-02	9.450189e-01	2.070293e-02	1.715687e+00	2.926275e+00	2.135753e-02
23820000	-4.410081e+03	-1.047987e+03	3.351686e+00	2.165963e+01	2.790698e-01	2.382435e+00	1.643885e-02	9.019758e-01	1.920000e-01	1.441009e+00	2.920872e+00	2.151579e-02
23840000	-4.394011e+03	-1.052069e+03	3.525617e+00	2.424004e+01	2.441860e-01	2.703677e+00	1.022579e-02	9.563943e-01	6.720829e-02	1.109216e+00	4.296755e+00	2.238900e-02
23860000	-4.386595e+03	-1.047829e+03	3.980349e+00	2.705395e+01	2.093023e-01	2.330151e+00	2.124670e-02	9.042749e-01	1.353053e-01	2.804880e+00	3.153014e+00	2.540906e-02
23880000	-4.406025e+03	-1.064632e+03	4.281069e+00	2.910447e+01	1.976744e-01	2.524795e+00	1.109267e-02	9.388340e-01	1.289819e-01	2.365036e+00	4.296007e+00	2.674294e-02
23900000	-4.391835e+03	-1.040296e+03	3.624785e+00	2.471337e+01	1.860465e-01	2.637143e+00	9.071740e-03	9.700298e-01	6.135568e-02	2.507077e+00	3.366511e+00	2.308263e-02
23920000	-4.398502e+03	-1.036947e+03	3.836602e+00	2.845652e+01	1.627907e-01	2.226041e+00	1.784758e-02	9.456232e-01	3.897125e-02	2.017487e+00	4.798291e+00	2.468108e-02
23940000	-4.401584e+03	-1.001306e+03	4.209261e+00	2.895263e+01	2.209302e-01	2.074122e+00	1.672276e-02	9.480046e-01	5.953887e-02	2.164274e+00	4.239590e+00	2.700734e-02
23960000	-4.377343e+03	-1.037053e+03	4.846348e+00	3.324446e+01	2.093023e-01	2.083930e+00	7.253458e-03	9.630503e-01	1.321000e-01	2.248569e+00	5.871577e+00	3.088874e-02
23980000	-4.387056e+03	-1.030244e+03	4.119629e+00	2.868480e+01	1.976744e-01	2.646866e+00	5.953685e-03	9.706029e-01	9.499066e-02	2.591416e+00	6.988987e+00	2.609726e-02
24000000	-4.389528e+03	-1.053619e+03	3.619677e+00	2.433952e+01	2.093023e-01	2.308019e+00	3.716165e-03	9.888514e-01	5.314222e-02	1.741428e+00	6.879700e+00	2.334374e-02
24020000	-4.418265e+03	-1.042412e+03	3.382965e+00	2.263547e+01	2.790698e-01	2.130878e+00	2.858505e-03	9.823827e-01	1.706356e-01	2.079458e+00	4.466325e+00	2.159564e-02
24040000	-4.401579e+03	-1.005645e+03	4.259374e+00	2.852153e+01	2.558140e-01	2.680635e+00	1.333061e-02	9.321247e-01	1.153238e-01	2.123936e+00	5.217016e+00	2.742020e-02
24060000	-4.379924e+03	-1.017639e+03	4.536804e+00	3.148148e+01	2.209302e-01	2.508077e+00	6.289244e-03	9.594048e-01	1.687700e-01	3.073060e+00	4.096536e+00	2.911515e-02
24080000	-4.383082e+03	-9.924249e+02	5.052971e+00	3.377087e+01	2.209302e-01	2.377450e+00	1.119184e-02	9.541551e-01	7.944980e-02	3.167472e+00	3.261665e+00	3.242664e-02
24100000	-4.368659e+03	-1.032043e+03	4.055610e+00	2.834452e+01	2.093023e-01	2.734118e+00	1.612702e-02	9.236183e-01	8.861371e-02	2.876246e+00	6.512200e+00	2.594437e-02
24120000	-4.397358e+03	-1.028257e+03	4.250972e+00	2.802830e+01	2.441860e-01	2.154938e+00	1.877282e-02	9.384991e-01	7.292722e-02	1.978386e+00	4.190174e+00	2.694344e-02
24140000	-4.415308e+03	-1.043913e+03	4.230117e+00	2.965729e+01	1.627907e-01	2.336933e+00	2.252001e-02	9.369996e-01	4.555473e-02	1.478159e+00	3.612730e+00	2.675468e-02
24160000	-4.401839e+03	-1.006417e+03	3.842496e+00	2.722662e+01	2.558140e-01	2.842750e+00	1.808379e-02	9.017177e-01	1.185377e-01	1.461154e+00	5.925955e+00	2.462639e-02
24180000	-4.383386e+03	-1.077120e+03	3.132794e+00	2.365447e+01	1.744186e-01	2.450945e+00	1.662945e-02	9.295747e-01	8.573771e-02	1.659170e+00	4.716101e+00	1.996566e-02
24200000	-4.393620e+03	-1.058161e+03	3.664597e+00	2.656998e+01	2.441860e-01	2.419643e+00	1.297663e-02	9.502937e-01	7.129415e-02	2.693321e+00	4.096471e+00	2.355308e-02
24220000	-4.388423e+03	-1.052167e+03	3.524880e+00	2.542854e+01	2.209302e-01	2.011570e+00	1.279783e-02	9.113122e-01	1.640509e-01	1.714803e+00	3.769676e+00	2.238333e-02
24240000	-4.406014e+03	-1.062217e+03	3.542207e+00	2.512294e+01	2.093023e-01	2.112525e+00	2.345227e-02	9.235687e-01	7.401029e-02	1.530698e+00	3.348951e+00	2.271597e-02
24260000	-4.389853e+03	-1.040166e+03	3.645002e+00	2.578215e+01	1.976744e-01	2.086652e+00	7.207599e-03	9.681412e-01	8.603584e-02	1.913340e+00	4.140584e+00	2.344180e-02
24280000	-4.368538e+03	-1.081205e+03	3.593111e+00	2.742007e+01	1.627907e-01	2.507715e+00	8.004382e-03	9.770043e-01	4.776203e-02	1.837165e+00	5.791011e+00	2.303733e-02
24300000	-4.369731e+03	-1.080021e+03	3.245485e+00	2.386201e+01	2.325581e-01	2.456176e+00	1.314795e-03	9.920455e-01	1.361367e-01	1.979972e+00	4.435640e+00	2.082087e-02
24320000	-4.392678e+03	-1.026959e+03	4.153538e+00	2.806199e+01	3.139535e-01	1.955099e+00	6.638609e-03	9.379381e-01	2.769952e-01	2.031511e+00	4.805278e+00	2.591817e-02
24340000	-4.381927e+03	-1.031321e+03	3.636263e+00	2.692564e+01	1.976744e-01	1.904530e+00	3.720347e-03	9.848237e-01	5.068985e-02	1.788207e+00	7.181402e+00	2.275617e-02
24360000	-4.392859e+03	-1.037966e+03	3.789707e+00	2.602012e+01	2.209302e-01	2.280116e+00	1.281286e-02	9.417414e-01	9.032722e-02	1.945221e+00	4.671635e+00	2.369100e-02
24380000	-4.362521e+03	-1.092123e+03	3.015269e+00	2.081107e+01	2.093023e-01	2.592335e+00	2.224097e-02	9.055345e-01	1.041211e-01	3.051248e+00	3.334153e+00	1.937077e-02
24400000	-4.385705e+03	-1.070205e+03	3.865347e+00	2.820585e+01	2.093023e-01	2.658921e+00	1.263469e-02	9.554343e-01	7.592097e-02	3.254392e+00	4.769632e+00	2.458783e-02
24420000	-4.383501e+03	-1.048223e+03	4.028435e+00	3.025214e+01	2.209302e-01	1.935548e+00	1.145385e-02	9.523350e-01	8.377553e-02	2.433222e+00	3.490149e+00	2.569632e-02
24440000	-4.371502e+03	-1.051584e+03	4.168699e+00	2.867858e+01	2.093023e-01	2.274912e+00	8.262677e-03	9.706559e-01	6.115971e-02	3.061428e+00	6.785902e+00	2.622201e-02
24460000	-4.409974e+03	-1.042580e+03	3.278900e+00	2.333775e+01	2.441860e-01	2.306692e+00	2.247912e-02	9.122635e-01	7.232478e-02	2.307673e+00	3.771075e+00	2.067844e-02
24480000	-4.388984e+03	-1.033252e+03	4.108271e+00	2.686804e+01	1.744186e-01	1.610904e+00	7.362708e-03	9.842203e-01	2.691210e-02	1.646613e+00	4.284074e+00	2.590862e-02
24500000	-4.401359e+03	-1.049740e+03	3.539537e+00	2.402318e+01	2.558140e-01	2.400546e+00	1.305255e-02	9.461861e-01	8.677867e-02	1.666092e+00	5.516435e+00	2.237710e-02
24520000	-4.383682e+03	-1.028748e+03	3.830275e+00	2.799647e+01	1.395349e-01	1.917281e+00	1.760610e-03	9.940603e-01	5.304552e-02	3.937332e+00	4.716365e+00	2.391908e-02
24540000	-4.398216e+03	-1.065861e+03	3.253517e+00	2.164092e+01	2.674419e-01	2.900345e+00	2.983845e-02	8.869371e-01	7.969612e-02	1.579368e+00	2.120310e+00	2.050906e-02
24560000	-4.403622e+03	-1.034132e+03	3.727288e+00	2.590490e+01	2.441860e-01	2.142177e+00	5.573132e-04	9.966854e-01	1.362304e-01	1.644684e+00	4.071806e+00	2.345361e-02
24580000	-4.406124e+03	-1.057418e+03	4.044942e+00	2.826768e+01	2.093023e-01	1.911042e+00	2.512048e-03	9.894114e-01	6.797205e-02	1.827515e+00	4.220721e+00	2.546227e-02
24600000	-4.403917e+03	-1.048722e+03	4.050184e+00	2.804451e+01	1.860465e-01	2.227921e+00	4.127827e-03	9.848258e-01	7.060419e-02	1.990354e+00	4.139462e+00	2.554462e-02
24620000	-4.390068e+03	-1.068414e+03	3.971883e+00	2.725733e+01	2.325581e-01	1.969877e+00	9.080993e-03	9.542571e-01	9.371716e-02	1.391862e+00	3.087236e+00	2.494336e-02
24640000	-4.376630e+03	-1.092620e+03	3.558635e+00	2.506543e+01	2.093023e-01	1.911885e+00	3.571754e-02	8.967882e-01	4.774444e-02	2.337005e+00	3.906998e+00	2.255218e-02
24660000	-4.375651e+03	-1.034973e+03	3.953950e+00	2.715823e+01	1.744186e-01	2.200548e+00	2.914401e-02	9.091507e-01	4.996583e-02	2.568037e+00	4.972169e+00	2.518211e-02
24680000	-4.379196e+03	-1.029457e+03	4.025021e+00	2.692762e+01	2.325581e-01	2.362347e+00	1.247925e-02	9.465622e-01	1.177734e-01	3.027956e+00	6.343554e+00	2.577595e-02
24700000	-4.378239e+03	-1.072172e+03	3.272463e+00	2.213556e+01	2.441860e-01	1.882778e+00	1.289741e-02	9.289341e-01	1.416510e-01	2.210416e+00	4.528614e+00	2.102715e-02
24720000	-4.376171e+03	-1.061297e+03	3.712475e+00	2.383749e+01	2.674419e-01	2.179250e+00	4.921399e-03	9.738943e-01	1.475574e-01	2.255932e+00	6.657127e+00	2.392513e-02
24740000	-4.386007e+03	-1.067404e+03	3.365742e+00	2.411618e+01	1.511628e-01	2.045619e+00	3.201128e-02	9.086734e-01	4.724481e-02	2.802626e+00	3.708745e+00	2.164942e-02
24760000	-4.396157e+03	-1.067476e+03	4.033547e+00	2.870514e+01	2.093023e-01	1.783743e+00	3.114265e-02	8.565172e-01	1.109370e-01	2.980060e+00	3.369814e+00	2.590885e-02
24780000	-4.401815e+03	-1.028147e+03	4.317069e+00	2.861746e+01	2.558140e-01	2.233167e+00	1.570852e-02	9.413573e-01	9.322311e-02	1.910830e+00	5.655789e+00	2.771398e-02
24800000	-4.399030e+03	-1.015838e+03	3.988871e+00	2.751153e+01	2.441860e-01	2.209234e+00	8.210518e-03	9.553366e-01	1.324458e-01	2.374458e+00	6.299909e+00	2.566542e-02
24820000	-4.404041e+03	-1.004395e+03	4.501096e+00	3.045894e+01	2.441860e-01	2.349087e+00	1.771042e-02	9.165594e-01	9.197459e-02	1.969725e+00	4.159718e+00	2.850298e-02
24840000	-4.396554e+03	-9.897850e+02	5.115193e+00	3.392278e+01	1.511628e-01	2.541763e+00	3.387175e-02	9.070606e-01	5.293223e-02	3.553848e+00	3.241836e+00	3.226272e-02
24860000	-4.375796e+03	-1.011044e+03	4.816686e+00	3.374041e+01	9.302326e-02	2.154529e+00	1.222964e-02	9.801799e-01	1.564091e-02	2.869177e+00	5.028785e+00	3.040523e-02
24880000	-4.363092e+03	-1.035239e+03	4.112707e+00	2.855006e+01	1.744186e-01	2.385581e+00	7.487546e-03	9.805670e-01	3.179440e-02	2.335957e+00	3.350572e+00	2.598433e-02
24900000	-4.370382e+03	-9.813740e+02	4.964519e+00	3.558889e+01	1.046512e-01	2.676771e+00	7.070159e-03	9.855644e-01	1.758628e-02	3.978398e+00	6.475996e+00	3.161533e-02
24920000	-4.389822e+03	-1.021697e+03	5.220453e+00	3.789762e+01	1.511628e-01	2.648228e+00	8.679381e-03	9.755369e-01	4.180389e-02	4.311234e+00	5.379147e+00	3.338620e-02
24940000	-4.370494e+03	-9.985881e+02	5.103769e+00	3.522473e+01	1.395349e-01	2.342464e+00	1.121376e-02	9.735635e-01	4.410102e-02	3.085789e+00	3.224842e+00	3.291194e-02
24960000	-4.394647e+03	-9.965670e+02	4.493567e+00	3.172210e+01	2.209302e-01	2.527533e+00	5.010369e-03	9.722013e-01	1.299070e-01	2.856160e+00	6.491806e+00	2.883220e-02
24980000	-4.387088e+03	-1.012433e+03	4.112916e+00	2.865774e+01	2.093023e-01	2.166697e+00	1.233666e-02	9.460266e-01	9.415191e-02	1.661155e+00	4.899642e+00	2.624194e-02
25000000	-4.400621e+03	-1.057824e+03	4.350002e+00	3.043318e+01	1.627907e-01	2.240223e+00	7.262961e-03	9.810473e-01	4.056206e-02	2.835972e+00	3.788594e+00	2.785211e-02
25020000	-4.399001e+03	-1.041005e+03	4.011614e+00	2.896047e+01	1.976744e-01	1.875489e+00	6.742444e-03	9.831488e-01	3.046026e-02	1.531884e+00	4.682412e+00	2.544654e-02
25040000	-4.389776e+03	-1.045377e+03	3.549992e+00	2.691829e+01	1.511628e-01	2.182055e+00	7.990565e-03	9.749742e-01	4.192064e-02	1.823709e+00	9.149493e+00	2.240593e-02
25060000	-4.382095e+03	-1.087596e+03	3.205609e+00	2.221603e+01	1.976744e-01	2.491586e+00	1.431179e-02	9.412802e-01	8.680637e-02	1.617234e+00	2.843451e+00	2.034711e-02
25080000	-4.410938e+03	-1.099726e+03	3.869841e+00	2.771629e+01	1.279070e-01	2.899282e+00	2.182705e-02	9.246604e-01	6.114119e-02	2.267340e+00	3.683728e+00	2.448922e-02
25100000	-4.399762e+03	-1.061326e+03	3.853988e+00	2.649446e+01	2.093023e-01	2.252771e+00	1.584676e-02	9.145193e-01	1.137164e-01	1.846769e+00	6.148065e+00	2.448894e-02
25120000	-4.396423e+03	-1.064667e+03	3.761595e+00	2.510608e+01	2.325581e-01	1.601980e+00	9.435073e-03	9.622230e-01	7.477757e-02	1.618827e+00	2.384544e+00	2.395643e-02
25140000	-4.421395e+03	-1.029638e+03	3.515955e+00	2.278771e+01	3.372093e-01	2.218195e+00	1.695839e-02	9.183008e-01	1.365843e-01	1.857394e+00	4.320269e+00	2.266638e-02
25160000	-4.405159e+03	-1.027945e+03	3.992627e+00	2.700938e+01	2.441860e-01	2.073247e+00	1.071295e-02	9.495444e-01	9.369744e-02	2.338705e+00	5.854387e+00	2.560883e-02
25180000	-4.386665e+03	-1.061538e+03	3.641137e+00	2.465562e+01	2.093023e-01	2.477927e+00	1.841349e-03	9.921769e-01	7.520960e-02	1.937003e+00	3.196212e+00	2.311377e-02
25200000	-4.382005e+03	-1.068035e+03	3.469493e+00	2.264929e+01	2.906977e-01	1.948151e+00	1.222600e-02	9.238577e-01	1.460138e-01	2.717127e+00	3.465652e+00	2.202835e-02
25220000	-4.410584e+03	-1.047202e+03	4.533636e+00	3.128731e+01	2.209302e-01	2.038176e+00	1.450914e-02	9.442702e-01	7.500978e-02	1.923872e+00	3.577841e+00	2.876593e-02
25240000	-4.428194e+03	-1.036084e+03	3.936891e+00	2.861558e+01	1.860465e-01	2.095161e+00	1.116062e-02	9.659794e-01	4.559430e-02	2.880860e+00	3.407766e+00	2.498537e-02
25260000	-4.394916e+03	-1.018266e+03	4.395114e+00	2.951175e+01	2.906977e-01	2.534038e+00	1.083301e-02	9.416076e-01	1.231513e-01	3.388269e+00	2.429132e+00	2.791374e-02
25280000	-4.390610e+03	-1.070614e+03	3.528078e+00	2.458582e+01	1.976744e-01	2.712647e+00	7.424921e-03	9.733808e-01	5.900005e-02	4.052118e+00	4.033077e+00	2.231206e-02
25300000	-4.369666e+03	-1.042171e+03	3.921850e+00	2.673963e+01	1.860465e-01	1.993592e+00	1.063368e-02	9.696392e-01	4.324093e-02	2.795148e+00	3.306036e+00	2.451664e-02
25320000	-4.393810e+03	-9.870952e+02	4.362124e+00	2.851929e+01	2.093023e-01	2.074286e+00	5.313022e-03	9.764406e-01	9.197812e-02	3.099875e+00	6.846572e+00	2.723100e-02
25340000	-4.408586e+03	-1.030118e+03	4.578753e+00	3.118612e+01	2.558140e-01	1.892333e+00	4.401462e-03	9.764667e-01	1.138454e-01	2.230636e+00	3.583071e+00	2.817797e-02
25360000	-4.366613e+03	-1.046723e+03	3.937453e+00	2.592894e+01	2.093023e-01	1.918570e+00	2.244467e-02	8.990966e-01	8.718862e-02	2.638626e+00	3.409218e+00	2.428596e-02
25380000	-4.409226e+03	-1.057374e+03	3.579960e+00	2.295750e+01	2.790698e-01	2.137037e+00	8.424233e-03	9.583442e-01	1.192426e-01	1.469243e+00	7.290626e+00	2.306858e-02
25400000	-4.407864e+03	-1.008296e+03	4.413005e+00	2.798258e+01	2.209302e-01	2.422816e+00	2.283696e-02	9.486129e-01	3.102873e-02	2.472849e+00	3.915615e+00	2.846111e-02
25420000	-4.399456e+03	-1.010260e+03	4.121554e+00	2.758980e+01	2.558140e-01	2.211401e+00	1.205611e-02	9.501704e-01	1.002809e-01	2.612016e+00	6.808668e+00	2.657662e-02
25440000	-4.421163e+03	-1.004779e+03	4.516838e+00	2.971782e+01	2.093023e-01	2.121188e+00	8.020154e-03	9.705196e-01	7.313376e-02	2.203570e+00	6.192067e+00	2.905047e-02
25460000	-4.392160e+03	-1.018978e+03	4.149883e+00	2.737824e+01	2.093023e-01	2.501898e+00	8.869298e-03	9.608070e-01	1.031567e-01	2.637815e+00	5.397560e+00	2.676169e-02
25480000	-4.392601e+03	-1.034050e+03	3.973024e+00	2.678008e+01	2.558140e-01	2.427393e+00	2.009040e-02	9.248434e-01	6.590519e-02	2.735335e+00	4.485621e+00	2.534557e-02
25500000	-4.400222e+03	-1.065107e+03	3.561986e+00	2.460210e+01	1.744186e-01	3.160031e+00	1.024782e-02	9.678669e-01	5.514546e-02	2.493038e+00	4.613064e+00	2.284117e-02
25520000	-4.401239e+03	-1.030318e+03	3.782075e+00	2.520628e+01	1.627907e-01	2.002522e+00	1.355614e-02	9.526290e-01	7.557056e-02	1.399542e+00	7.051692e+00	2.433945e-02
25540000	-4.407619e+03	-1.087710e+03	3.692376e+00	2.431003e+01	2.209302e-01	2.149103e+00	5.422550e-03	9.753019e-01	7.842358e-02	1.912110e+00	5.120959e+00	2.372138e-02
25560000	-4.396680e+03	-1.040653e+03	4.148737e+00	2.896846e+01	2.674419e-01	2.391942e+00	1.978408e-03	9.868226e-01	1.390266e-01	1.918333e+00	4.098236e+00	2.662173e-02
25580000	-4.380304e+03	-1.029188e+03	3.600491e+00	2.464933e+01	2.674419e-01	2.323213e+00	8.217675e-03	9.650450e-01	7.488411e-02	2.251815e+00	4.698709e+00	2.309871e-02
25600000	-4.393786e+03	-1.024231e+03	4.088175e+00	2.873946e+01	2.558140e-01	2.346210e+00	1.459736e-03	9.932360e-01	9.505647e-02	3.163165e+00	4.147311e+00	2.632939e-02
25620000	-4.378964e+03	-1.010712e+03	4.308555e+00	2.999906e+01	1.744186e-01	2.478192e+00	1.496053e-03	9.942919e-01	7.969551e-02	2.027421e+00	3.648868e+00	2.770833e-02
25640000	-4.392170e+03	-1.046694e+03	3.713262e+00	2.583957e+01	1.860465e-01	2.205565e+00	8.093268e-03	9.682340e-01	7.041770e-02	3.275770e+00	3.117850e+00	2.371904e-02
25660000	-4.388363e+03	-1.070958e+03	4.106608e+00	2.838762e+01	1.744186e-01	2.864613e+00	6.301365e-03	9.792669e-01	6.419800e-02	2.156435e+00	4.454965e+00	2.614624e-02
25680000	-4.399160e+03	-1.051583e+03	3.703578e+00	2.616116e+01	2.325581e-01	2.320294e+00	3.210265e-02	8.788102e-01	6.502526e-02	2.005136e+00	2.604978e+00	2.365354e-02
25700000	-4.404130e+03	-1.026519e+03	4.198535e+00	2.907311e+01	2.093023e-01	2.333598e+00	1.319744e-02	9.605222e-01	4.736275e-02	2.727094e+00	3.569136e+00	2.706020e-02
25720000	-4.394328e+03	-1.056384e+03	3.896064e+00	2.790242e+01	2.093023e-01	2.216770e+00	1.343069e-02	9.606328e-01	4.061532e-02	2.295360e+00	4.610619e+00	2.499125e-02
25740000	-4.396421e+03	-1.038912e+03	4.240219e+00	2.921309e+01	2.441860e-01	1.683603e+00	5.467345e-03	9.759868e-01	8.590457e-02	1.782386e+00	4.048389e+00	2.729674e-02
25760000	-4.393848e+03	-1.037136e+03	4.381324e+00	2.996431e+01	2.906977e-01	3.195076e+00	5.784819e-03	9.643657e-01	1.511572e-01	3.644696e+00	3.381345e+00	2.715245e-02
25780000	-4.413143e+03	-1.021237e+03	3.883140e+00	2.668521e+01	3.372093e-01	2.492256e+00	1.503082e-02	9.336393e-01	8.081462e-02	2.769209e+00	5.387022e+00	2.491830e-02
25800000	-4.385512e+03	-1.080607e+03	3.629523e+00	2.321797e+01	2.093023e-01	2.496040e+00	6.699700e-03	9.700795e-01	9.174206e-02	1.791594e+00	4.944660e+00	2.244021e-02
25820000	-4.407249e+03	-1.081649e+03	3.946528e+00	2.715815e+01	2.325581e-01	2.355128e+00	8.665459e-03	9.531426e-01	1.202985e-01	1.919934e+00	4.241944e+00	2.529536e-02
25840000	-4.387966e+03	-1.080386e+03	3.465603e+00	2.369754e+01	1.744186e-01	2.418336e+00	2.433357e-02	9.160980e-01	7.722218e-02	1.790066e+00	3.924573e+00	2.165442e-02
25860000	-4.425875e+03	-1.043556e+03	3.553050e+00	2.367809e+01	2.093023e-01	1.944999e+00	1.605888e-02	9.444739e-01	7.080450e-02	2.318449e+00	4.648402e+00	2.220853e-02
25880000	-4.412084e+03	-1.058656e+03	3.814196e+00	2.701148e+01	1.744186e-01	2.309806e+00	2.034982e-02	9.065478e-01	9.356540e-02	1.825278e+00	3.445989e+00	2.451501e-02
25900000	-4.386092e+03	-1.055035e+03	4.318768e+00	3.025012e+01	1.976744e-01	2.371363e+00	1.170463e-02	9.605083e-01	5.600165e-02	3.145439e+00	4.561976e+00	2.740638e-02
25920000	-4.398424e+03	-1.055586e+03	3.884387e+00	2.460319e+01	2.906977e-01	2.997869e+00	4.383256e-03	9.782231e-01	1.278674e-01	1.733797e+00	2.542640e+00	2.410559e-02
25940000	-4.404041e+03	-1.061477e+03	3.311868e+00	2.351774e+01	2.325581e-01	1.909109e+00	8.730514e-03	9.591823e-01	1.053531e-01	1.653066e+00	4.955636e+00	2.106844e-02
25960000	-4.407005e+03	-1.033682e+03	4.322230e+00	3.097605e+01	2.325581e-01	1.771463e+00	9.443865e-03	9.578724e-01	1.005881e-01	3.582920e+00	6.063449e+00	2.756914e-02
25980000	-4.416553e+03	-1.034552e+03	3.733384e+00	2.581525e+01	2.093023e-01	2.012024e+00	8.025217e-03	9.587626e-01	9.394826e-02	1.676192e+00	2.229707e+00	2.329998e-02
26000000	-4.398126e+03	-1.056304e+03	3.701334e+00	2.529217e+01	1.860465e-01	1.875963e+00	1.110174e-02	9.689132e-01	3.304931e-02	1.533397e+00	3.815616e+00	2.255553e-02
26020000	-4.382424e+03	-1.075685e+03	3.343104e+00	2.515097e+01	1.279070e-01	1.633291e+00	8.175751e-03	9.817283e-01	2.250567e-02	1.844311e+00	4.584932e+00	2.005473e-02
26040000	-4.389912e+03	-1.054870e+03	3.568934e+00	2.641405e+01	1.744186e-01	2.268246e+00	5.498261e-03	9.827724e-01	4.605091e-02	2.551414e+00	4.817416e+00	2.190149e-02
26060000	-4.394223e+03	-1.069884e+03	3.459063e+00	2.445276e+01	1.627907e-01	2.331511e+00	6.179436e-03	9.769704e-01	6.753623e-02	2.739105e+00	3.722177e+00	2.101985e-02
26080000	-4.404013e+03	-1.073607e+03	3.556633e+00	2.676833e+01	1.627907e-01	2.538904e+00	5.489058e-03	9.828238e-01	4.488699e-02	2.448058e+00	4.785155e+00	2.232967e-02
26100000	-4.398260e+03	-1.066354e+03	3.248383e+00	2.471225e+01	1.976744e-01	2.441618e+00	7.472671e-03	9.675872e-01	8.641095e-02	1.454114e+00	5.059694e+00	2.067309e-02
26120000	-4.409373e+03	-1.079321e+03	3.029538e+00	2.108474e+01	2.441860e-01	2.505120e+00	9.042364e-03	9.406290e-01	1.749087e-01	9.301500e-01	7.406593e+00	1.925388e-02
26140000	-4.401924e+03	-1.029735e+03	3.798108e+00	2.558994e+01	2.674419e-01	2.561732e+00	5.611717e-03	9.704252e-01	1.483968e-01	1.622403e+00	6.246422e+00	2.396262e-02
26160000	-4.387857e+03	-1.060353e+03	3.149564e+00	2.180127e+01	3.139535e-01	2.645582e+00	2.844987e-03	9.736465e-01	2.197015e-01	2.195979e+00	3.805951e+00	1.979379e-02
26180000	-4.384995e+03	-1.043815e+03	4.301594e+00	2.986547e+01	1.976744e-01	2.581382e+00	7.822804e-03	9.677184e-01	5.415158e-02	3.826630e+00	5.243399e+00	2.707742e-02
26200000	-4.392977e+03	-1.016132e+03	4.062897e+00	2.828419e+01	2.325581e-01	2.480252e+00	3.048854e-03	9.834328e-01	1.434616e-01	2.275980e+00	7.954031e+00	2.604319e-02
26220000	-4.393713e+03	-1.007416e+03	4.979865e+00	3.365013e+01	2.209302e-01	1.947012e+00	5.110285e-03	9.841479e-01	4.057646e-02	3.253503e+00	7.952087e+00	3.209274e-02
26240000	-4.396651e+03	-1.018852e+03	5.061911e+00	3.461155e+01	2.325581e-01	2.287312e+00	4.894909e-03	9.743407e-01	1.244678e-01	3.532353e+00	6.289705e+00	3.252286e-02
26260000	-4.382075e+03	-9.954069e+02	4.273528e+00	3.061761e+01	1.860465e-01	2.148602e+00	5.465869e-03	9.795395e-01	6.996784e-02	3.145620e+00	5.707213e+00	2.756961e-02
26280000	-4.393308e+03	-1.033849e+03	4.275214e+00	2.956267e+01	2.093023e-01	1.952819e+00	4.193993e-03	9.769694e-01	9.097072e-02	3.777389e+00	6.864620e+00	2.728080e-02
26300000	-4.404930e+03	-1.059824e+03	3.682701e+00	2.515952e+01	1.511628e-01	2.261660e+00	1.859338e-02	9.637299e-01	2.740216e-02	1.269021e+00	7.137295e+00	2.345715e-02
26320000	-4.385424e+03	-1.082975e+03	3.539994e+00	2.492639e+01	1.860465e-01	1.642297e+00	1.075196e-02	9.484877e-01	1.172252e-01	2.443087e+00	4.362254e+00	2.254760e-02
26340000	-4.375512e+03	-1.041086e+03	4.402562e+00	3.181101e+01	1.511628e-01	2.173896e+00	1.716983e-02	9.509959e-01	4.096939e-02	3.275400e+00	4.546660e+00	2.786800e-02
26360000	-4.376476e+03	-1.022717e+03	3.591443e+00	2.523547e+01	1.860465e-01	2.013756e+00	1.296417e-02	9.553349e-01	5.993807e-02	1.427341e+00	7.120223e+00	2.242842e-02
26380000	-4.382919e+03	-1.052498e+03	4.108090e+00	2.816216e+01	1.395349e-01	2.679020e+00	1.789911e-02	9.432862e-01	5.637538e-02	2.219253e+00	4.289998e+00	2.571375e-02
26400000	-4.392278e+03	-1.035462e+03	4.482659e+00	2.991878e+01	1.395349e-01	2.138441e+00	1.478654e-02	9.485128e-01	5.695111e-02	2.251107e+00	4.828890e+00	2.810395e-02
26420000	-4.395735e+03	-1.058659e+03	3.549347e+00	2.492752e+01	1.744186e-01	2.066839e+00	1.719678e-02	9.453380e-01	5.484589e-02	1.959903e+00	7.044236e+00	2.244277e-02
26440000	-4.410139e+03	-1.079185e+03	3.045177e+00	2.123815e+01	2.209302e-01	2.930127e+00	7.169247e-03	9.751297e-01	5.552687e-02	1.919076e+00	4.784046e+00	1.906102e-02
26460000	-4.394074e+03	-1.028839e+03	4.290099e+00	2.890953e+01	2.093023e-01	2.284016e+00	1.158792e-02	9.598274e-01	5.603383e-02	2.237158e+00	8.921327e+00	2.665857e-02
26480000	-4.373395e+03	-1.036963e+03	4.290430e+00	2.981135e+01	1.976744e-01	2.000402e+00	1.067510e-02	9.535444e-01	8.632309e-02	2.660437e+00	6.979450e+00	2.629100e-02
26500000	-4.399426e+03	-1.040212e+03	3.756623e+00	2.626941e+01	2.441860e-01	2.026686e+00	1.706617e-02	9.095565e-01	1.361045e-01	2.094102e+00	7.375934e+00	2.406565e-02
26520000	-4.396526e+03	-1.045535e+03	4.099560e+00	2.846588e+01	2.093023e-01	2.428096e+00	9.149099e-03	9.558770e-01	8.418150e-02	2.894831e+00	6.021746e+00	2.619188e-02
26540000	-4.380083e+03	-1.046711e+03	3.661427e+00	2.617224e+01	1.860465e-01	2.974483e+00	6.897520e-03	9.723777e-01	7.955191e-02	2.112585e+00	3.679674e+00	2.315115e-02
26560000	-4.404984e+03	-1.032451e+03	4.067581e+00	2.818874e+01	2.790698e-01	2.366577e+00	7.814646e-03	9.566845e-01	1.277979e-01	2.162081e+00	3.963535e+00	2.553142e-02
26580000	-4.389530e+03	-1.017555e+03	3.997234e+00	2.656304e+01	2.441860e-01	2.235368e+00	1.025618e-02	9.540818e-01	8.185766e-02	1.937935e+00	3.149927e+00	2.514700e-02
26600000	-4.416416e+03	-1.039528e+03	3.886672e+00	2.827792e+01	1.627907e-01	2.456635e+00	1.993409e-02	9.488596e-01	3.082838e-02	2.176336e+00	4.615594e+00	2.442186e-02
26620000	-4.402010e+03	-1.043742e+03	3.580677e+00	2.654143e+01	2.209302e-01	2.145986e+00	6.636823e-03	9.681948e-01	1.038004e-01	2.662511e+00	2.880239e+00	2.252960e-02
26640000	-4.394258e+03	-1.042296e+03	3.617309e+00	2.401968e+01	1.744186e-01	2.314812e+00	2.201302e-02	9.052780e-01	9.507352e-02	1.325306e+00	4.173145e+00	2.328320e-02
26660000	-4.407111e+03	-1.076334e+03	3.254356e+00	2.352053e+01	1.976744e-01	2.252902e+00	9.332781e-03	9.667619e-01	6.690124e-02	1.328742e+00	2.835157e+00	2.009149e-02
26680000	-4.386264e+03	-1.092616e+03	2.901238e+00	2.058665e+01	1.627907e-01	3.335563e+00	1.196441e-02	9.691128e-01	2.858872e-02	1.732793e+00	3.144695e+00	1.812119e-02
26700000	-4.373470e+03	-1.054016e+03	3.639673e+00	2.419058e+01	2.441860e-01	2.159915e+00	1.173591e-02	9.518243e-01	1.056556e-01	2.634493e+00	5.028477e+00	2.332326e-02
26720000	-4.383120e+03	-1.066858e+03	3.683351e+00	2.502908e+01	2.325581e-01	2.282227e+00	8.435680e-03	9.578446e-01	1.413444e-01	1.415904e+00	4.125774e+00	2.367826e-02
26740000	-4.386884e+03	-1.054390e+03	3.980138e+00	2.658150e+01	2.441860e-01	2.210368e+00	1.284679e-02	9.318684e-01	1.156560e-01	2.184426e+00	2.993094e+00	2.565463e-02
26760000	-4.382236e+03	-1.069607e+03	3.937205e+00	2.789573e+01	1.744186e-01	2.032152e+00	1.082904e-02	9.719868e-01	3.418558e-02	3.019810e+00	6.109466e+00	2.533500e-02
26780000	-4.404846e+03	-1.012773e+03	4.180404e+00	2.640405e+01	3.139535e-01	2.012556e+00	1.330850e-02	9.344814e-01	1.349941e-01	2.159783e+00	3.731738e+00	2.689629e-02
26800000	-4.412485e+03	-1.046879e+03	3.041676e+00	2.064726e+01	2.790698e-01	1.747807e+00	1.311745e-02	9.305247e-01	1.487013e-01	1.409239e+00	2.537105e+00	1.920882e-02
26820000	-4.403114e+03	-1.075386e+03	3.555109e+00	2.579089e+01	2.093023e-01	2.202054e+00	1.554048e-02	9.344881e-01	7.000626e-02	1.560442e+00	4.231818e+00	2.232687e-02
26840000	-4.396596e+03	-1.054961e+03	3.613957e+00	2.429558e+01	2.790698e-01	2.160766e+00	2.177146e-02	8.996302e-01	1.120837e-01	1.721912e+00	5.484207e+00	2.281950e-02
26860000	-4.363082e+03	-1.089556e+03	3.049272e+00	2.055262e+01	1.744186e-01	2.283285e+00	8.209894e-03	9.695224e-01	7.099192e-02	1.199035e+00	4.340847e+00	1.946426e-02
26880000	-4.393795e+03	-1.073625e+03	3.278671e+00	2.203209e+01	2.209302e-01	2.418816e+00	1.779183e-02	9.195961e-01	8.203054e-02	1.698705e+00	3.089306e+00	2.095423e-02
26900000	-4.364173e+03	-1.107373e+03	3.438629e+00	2.506275e+01	2.325581e-01	2.365465e+00	1.151944e-02	9.300029e-01	1.471980e-01	1.605190e+00	4.048719e+00	2.181066e-02
26920000	-4.386036e+03	-1.044911e+03	4.311543e+00	3.036864e+01	1.627907e-01	2.610458e+00	7.044391e-03	9.814600e-01	2.951695e-02	2.381392e+00	5.212532e+00	2.706244e-02
26940000	-4.397531e+03	-1.040098e+03	5.060637e+00	3.330301e+01	1.860465e-01	2.748139e+00	9.500951e-03	9.721321e-01	4.485786e-02	3.364077e+00	5.651270e+00	3.161980e-02
26960000	-4.418340e+03	-1.032942e+03	5.036897e+00	3.225887e+01	1.627907e-01	2.414492e+00	2.207721e-02	9.574434e-01	2.287366e-02	2.478127e+00	4.658821e+00	3.183352e-02
26980000	-4.396691e+03	-1.070613e+03	2.919663e+00	2.171452e+01	2.325581e-01	2.594225e+00	1.731907e-02	9.212432e-01	9.750800e-02	1.687796e+00	4.974034e+00	1.873573e-02
27000000	-4.386528e+03	-1.111906e+03	2.656820e+00	1.992953e+01	1.860465e-01	2.292391e+00	1.817254e-02	9.482209e-01	4.131712e-02	1.487937e+00	4.534420e+00	1.690954e-02
27020000	-4.395850e+03	-1.037526e+03	4.194507e+00	2.635373e+01	2.558140e-01	2.491917e+00	2.693735e-02	9.205632e-01	6.342543e-02	1.927840e+00	5.641837e+00	2.635364e-02
27040000	-4.395018e+03	-1.105085e+03	3.184073e+00	2.300533e+01	2.441860e-01	1.950171e+00	1.952974e-02	9.238922e-01	8.188336e-02	1.577748e+00	7.251651e+00	2.035784e-02
27060000	-4.391633e+03	-1.076230e+03	3.931949e+00	2.573296e+01	1.860465e-01	1.859665e+00	1.536434e-02	9.606880e-01	3.151598e-02	1.185945e+00	4.471635e+00	2.460584e-02
27080000	-4.396942e+03	-1.107682e+03	3.541117e+00	2.459515e+01	2.441860e-01	2.381923e+00	1.472498e-02	9.212496e-01	1.084556e-01	1.866302e+00	6.162265e+00	2.200701e-02
27100000	-4.403204e+03	-1.057688e+03	3.991897e+00	2.707413e+01	2.325581e-01	2.557333e+00	1.607643e-02	8.871699e-01	1.817637e-01	1.824563e+00	2.622439e+00	2.474429e-02
27120000	-4.379611e+03	-1.056654e+03	3.679490e+00	2.508126e+01	1.511628e-01	2.068360e+00	3.251638e-02	8.987637e-01	5.397825e-02	1.967493e+00	7.910738e+00	2.275156e-02
27140000	-4.396908e+03	-1.038197e+03	3.789551e+00	2.619672e+01	2.325581e-01	2.698094e+00	1.959808e-02	9.118912e-01	6.986852e-02	2.434787e+00	6.067789e+00	2.306741e-02
27160000	-4.391021e+03	-1.051551e+03	3.519372e+00	2.600518e+01	1.395349e-01	2.833550e+00	1.186140e-02	9.651080e-01	3.419827e-02	1.999954e+00	5.131938e+00	2.195239e-02
27180000	-4.399476e+03	-1.044043e+03	3.847921e+00	2.692295e+01	2.209302e-01	2.241538e+00	1.221694e-02	9.435056e-01	1.312911e-01	2.021723e+00	5.687386e+00	2.379117e-02
27200000	-4.376922e+03	-1.055678e+03	3.777477e+00	2.560766e+01	2.558140e-01	1.860166e+00	1.926867e-02	9.302832e-01	8.462442e-02	1.638715e+00	4.583077e+00	2.366821e-02
27220000	-4.388934e+03	-1.035772e+03	4.504689e+00	2.989844e+01	2.906977e-01	1.996895e+00	2.103283e-02	9.071314e-01	9.400494e-02	1.788212e+00	7.407060e+00	2.853418e-02
27240000	-4.385526e+03	-1.017442e+03	4.603633e+00	3.026043e+01	2.441860e-01	2.132303e+00	5.882265e-03	9.726678e-01	1.063184e-01	1.524397e+00	6.024330e+00	2.968737e-02
27260000	-4.384268e+03	-1.053486e+03	3.780205e+00	2.470601e+01	2.209302e-01	1.856871e+00	3.659616e-03	9.854162e-01	8.703284e-02	1.739020e+00	2.671140e+00	2.435524e-02
27280000	-4.370239e+03	-1.030742e+03	4.111699e+00	2.749516e+01	2.209302e-01	1.602136e+00	1.919179e-02	9.036311e-01	1.253765e-01	3.413945e+00	4.576406e+00	2.651309e-02
27300000	-4.378484e+03	-1.047151e+03	4.210258e+00	2.963975e+01	1.162791e-01	2.486215e+00	1.184228e-02	9.674425e-01	4.793888e-02	2.802063e+00	4.251815e+00	2.699714e-02
27320000	-4.394185e+03	-1.060115e+03	3.785109e+00	2.683101e+01	2.325581e-01	2.481104e+00	1.157660e-02	9.535508e-01	6.824311e-02	2.710433e+00	3.517989e+00	2.424804e-02
27340000	-4.379569e+03	-1.052514e+03	3.580244e+00	2.466295e+01	2.441860e-01	2.552494e+00	2.748648e-02	8.896288e-01	8.196474e-02	1.198921e+00	5.794552e+00	2.289738e-02
27360000	-4.408933e+03	-1.041836e+03	3.623921e+00	2.356529e+01	2.674419e-01	2.018264e+00	4.616703e-03	9.738735e-01	1.483798e-01	2.438136e+00	4.026179e+00	2.313287e-02
27380000	-4.400318e+03	-1.058257e+03	3.612060e+00	2.476091e+01	2.325581e-01	1.667625e+00	1.095227e-02	9.595830e-01	7.980323e-02	2.033050e+00	4.558891e+00	2.284684e-02
27400000	-4.371760e+03	-1.039726e+03	3.745114e+00	2.452877e+01	1.511628e-01	2.109009e+00	9.086420e-03	9.756036e-01	4.197461e-02	1.305977e+00	4.037313e+00	2.377355e-02
27420000	-4.409345e+03	-1.037538e+03	4.178507e+00	2.825614e+01	1.976744e-01	2.419635e+00	2.066066e-02	9.050297e-01	1.259514e-01	2.418259e+00	3.219184e+00	2.671362e-02
27440000	-4.396847e+03	-9.793328e+02	4.626669e+00	3.117509e+01	2.325581e-01	2.389758e+00	1.228288e-02	9.047834e-01	2.190999e-01	3.651293e+00	6.937272e+00	2.915701e-02
27460000	-4.398634e+03	-1.038438e+03	3.953952e+00	2.551968e+01	2.674419e-01	2.378524e+00	2.429955e-02	8.685903e-01	1.401898e-01	1.737340e+00	5.390735e+00	2.530882e-02
27480000	-4.383925e+03	-1.076832e+03	3.486488e+00	2.256421e+01	2.674419e-01	2.076170e+00	1.341943e-02	9.290996e-01	1.225912e-01	1.434970e+00	4.021775e+00	2.241158e-02
27500000	-4.386647e+03	-1.058785e+03	3.403577e+00	2.296830e+01	2.325581e-01	2.494178e+00	1.577977e-02	9.014170e-01	1.569742e-01	1.209214e+00	2.452784e+00	2.162188e-02
27520000	-4.401826e+03	-1.075404e+03	3.329490e+00	2.157107e+01	2.674419e-01	2.160296e+00	1.016580e-02	9.322521e-01	1.634425e-01	1.323321e+00	4.046393e+00	2.105310e-02
27540000	-4.376335e+03	-1.034308e+03	4.855922e+00	3.254674e+01	2.558140e-01	2.201471e+00	1.121519e-02	9.518807e-01	1.021486e-01	2.608535e+00	5.367647e+00	3.088944e-02
27560000	-4.390198e+03	-1.015821e+03	4.262603e+00	2.782292e+01	2.441860e-01	2.057781e+00	1.496017e-02	9.466922e-01	6.933915e-02	2.561457e+00	3.093619e+00	2.716220e-02
27580000	-4.394851e+03	-1.037577e+03	3.945392e+00	2.521269e+01	2.093023e-01	2.296786e+00	3.092504e-02	8.978619e-01	7.031022e-02	1.705849e+00	3.897298e+00	2.512890e-02
27600000	-4.385171e+03	-1.058340e+03	4.196532e+00	2.803680e+01	1.627907e-01	2.425613e+00	3.010541e-02	9.076878e-01	6.860285e-02	1.719140e+00	4.062835e+00	2.698346e-02
27620000	-4.416312e+03	-1.014571e+03	4.218859e+00	2.826726e+01	2.209302e-01	1.858770e+00	6.382025e-03	9.770367e-01	5.815191e-02	1.660334e+00	3.720742e+00	2.677230e-02
27640000	-4.386795e+03	-1.038518e+03	3.735163e+00	2.496164e+01	2.093023e-01	2.240369e+00	7.663739e-03	9.757814e-01	4.664497e-02	1.255069e+00	4.219339e+00	2.388136e-02
27660000	-4.386718e+03	-1.024874e+03	3.627326e+00	2.377170e+01	1.627907e-01	2.559165e+00	9.507121e-03	9.799965e-01	2.554435e-02	1.581907e+00	5.759561e+00	2.239427e-02
27680000	-4.371569e+03	-1.061668e+03	3.394347e+00	2.315226e+01	1.860465e-01	2.377216e+00	8.325685e-03	9.751746e-01	4.400907e-02	1.576515e+00	5.494831e+00	2.111643e-02
27700000	-4.405043e+03	-1.043228e+03	3.884761e+00	2.584430e+01	2.325581e-01	2.621598e+00	7.981681e-03	9.612639e-01	1.083100e-01	1.929241e+00	4.978590e+00	2.471405e-02
27720000	-4.381787e+03	-1.045628e+03	3.524374e+00	2.412686e+01	2.558140e-01	2.400272e+00	1.305847e-02	9.445570e-01	7.610600e-02	1.385650e+00	4.379804e+00	2.236954e-02
27740000	-4.389071e+03	-1.061234e+03	4.180261e+00	2.968411e+01	2.093023e-01	2.306428e+00	7.604289e-03	9.745062e-01	4.224677e-02	3.198736e+00	5.644526e+00	2.610553e-02
27760000	-4.381273e+03	-1.051668e+03	3.738459e+00	2.573491e+01	2.093023e-01	1.717864e+00	3.691351e-03	9.851051e-01	7.350641e-02	2.132986e+00	5.282109e+00	2.410560e-02
27780000	-4.400587e+03	-1.043263e+03	3.555619e+00	2.559345e+01	1.744186e-01	1.761382e+00	1.617918e-02	9.482614e-01	5.224432e-02	1.651899e+00	4.509555e+00	2.291988e-02
27800000	-4.397558e+03	-1.014070e+03	4.376788e+00	2.916185e+01	2.790698e-01	1.639603e+00	3.870947e-03	9.858090e-01	7.397018e-02	3.267699e+00	4.647356e+00	2.778549e-02
27820000	-4.394507e+03	-1.051579e+03	4.389923e+00	2.894259e+01	2.325581e-01	2.555200e+00	8.415613e-03	9.682488e-01	7.987779e-02	3.663055e+00	4.975273e+00	2.752991e-02
27840000	-4.399711e+03	-1.061705e+03	4.362484e+00	3.000753e+01	1.860465e-01	2.319119e+00	1.268488e-02	9.583253e-01	6.027703e-02	2.194649e+00	9.720931e+00	2.794832e-02
27860000	-4.390960e+03	-1.094173e+03	3.377665e+00	2.399607e+01	1.511628e-01	2.823152e+00	1.513455e-02	9.499009e-01	8.952768e-02	1.954905e+00	6.243931e+00	2.168671e-02
27880000	-4.408691e+03	-1.060567e+03	3.132328e+00	2.294983e+01	1.627907e-01	2.450043e+00	2.196436e-02	9.389452e-01	3.863724e-02	1.091404e+00	4.527105e+00	1.991129e-02
27900000	-4.397543e+03	-1.039474e+03	4.371482e+00	3.042011e+01	2.325581e-01	2.161561e+00	3.061821e-03	9.823454e-01	1.270397e-01	3.066812e+00	3.232928e+00	2.763784e-02
27920000	-4.397726e+03	-1.035798e+03	3.865790e+00	2.647005e+01	2.325581e-01	2.325495e+00	1.346927e-02	9.528189e-01	7.629594e-02	2.074364e+00	6.560822e+00	2.464448e-02
27940000	-4.384684e+03	-1.031763e+03	4.157581e+00	3.049668e+01	1.395349e-01	2.069152e+00	1.249748e-02	9.678823e-01	3.144457e-02	3.062408e+00	6.899121e+00	2.659595e-02
27960000	-4.386116e+03	-1.036400e+03	4.218069e+00	2.791021e+01	2.325581e-01	2.380988e+00	6.480574e-03	9.715859e-01	9.075765e-02	3.499367e+00	6.677060e+00	2.714180e-02
27980000	-4.381595e+03	-1.033394e+03	4.297870e+00	2.767668e+01	2.558140e-01	2.529224e+00	2.527910e-02	8.740274e-01	1.557542e-01	2.237381e+00	5.472710e+00	2.768149e-02
28000000	-4.374466e+03	-1.030708e+03	3.804988e+00	2.491289e+01	2.674419e-01	2.276184e+00	1.174968e-02	9.647165e-01	5.853576e-02	2.466995e+00	6.247295e+00	2.424512e-02
28020000	-4.411836e+03	-1.059158e+03	3.327045e+00	2.210386e+01	2.906977e-01	2.439124e+00	4.021545e-03	9.742478e-01	1.501482e-01	1.520439e+00	2.161649e+00	2.087694e-02
28040000	-4.428184e+03	-1.060659e+03	3.350849e+00	2.221586e+01	2.674419e-01	2.427546e+00	6.990263e-03	9.725435e-01	6.524691e-02	1.376634e+00	5.170291e+00	2.115496e-02
28060000	-4.384979e+03	-1.017895e+03	4.605119e+00	3.248791e+01	2.441860e-01	2.042481e+00	1.599339e-02	9.505791e-01	5.457543e-02	2.973048e+00	7.001123e+00	2.939432e-02
28080000	-4.423339e+03	-1.006356e+03	4.303140e+00	2.668243e+01	2.674419e-01	1.963775e+00	1.224229e-02	9.395792e-01	1.273832e-01	1.705965e+00	4.885150e+00	2.709162e-02
28100000	-4.407218e+03	-1.037785e+03	4.213582e+00	2.964197e+01	1.627907e-01	1.957988e+00	9.804569e-03	9.643872e-01	5.888896e-02	2.084675e+00	5.158838e+00	2.656066e-02
28120000	-4.407788e+03	-1.035650e+03	3.908851e+00	2.589077e+01	2.209302e-01	2.369848e+00	1.103525e-02	9.470143e-01	9.414400e-02	2.292944e+00	5.612618e+00	2.460008e-02
28140000	-4.400412e+03	-1.012708e+03	4.467398e+00	2.985484e+01	2.209302e-01	2.079152e+00	4.956928e-03	9.755400e-01	9.800399e-02	1.628293e+00	4.787837e+00	2.810021e-02
28160000	-4.413136e+03	-1.018492e+03	3.668286e+00	2.655943e+01	2.093023e-01	2.673997e+00	5.089869e-03	9.802939e-01	7.296911e-02	1.908978e+00	3.710814e+00	2.330042e-02
28180000	-4.409818e+03	-1.026013e+03	4.372973e+00	2.775856e+01	2.209302e-01	1.966825e+00	6.011341e-03	9.761154e-01	8.791261e-02	3.149346e+00	2.528719e+00	2.726797e-02
28200000	-4.401636e+03	-1.054579e+03	3.699568e+00	2.646615e+01	2.093023e-01	2.447114e+00	1.110112e-02	9.527606e-01	9.303920e-02	1.574320e+00	3.508215e+00	2.347796e-02
28220000	-4.406645e+03	-1.022734e+03	4.570821e+00	3.048508e+01	2.325581e-01	2.032097e+00	3.578348e-02	8.540263e-01	9.670979e-02	1.621948e+00	4.998076e+00	2.938845e-02
28240000	-4.416009e+03	-1.034304e+03	3.762635e+00	2.476575e+01	2.790698e-01	1.998117e+00	1.058881e-02	9.471910e-01	1.289128e-01	1.690922e+00	4.328290e+00	2.423506e-02
28260000	-4.407528e+03	-1.018150e+03	4.256679e+00	2.696533e+01	2.790698e-01	1.746191e+00	1.200294e-02	9.356591e-01	1.569300e-01	2.678671e+00	4.089844e+00	2.708457e-02
28280000	-4.394863e+03	-1.038866e+03	4.364726e+00	2.643856e+01	2.906977e-01	1.694007e+00	4.677709e-03	9.671732e-01	2.038296e-01	2.106845e+00	3.781443e+00	2.782686e-02
28300000	-4.399633e+03	-1.079205e+03	3.663305e+00	2.502984e+01	2.325581e-01	2.086884e+00	7.174421e-03	9.692479e-01	7.644727e-02	2.728351e+00	4.616105e+00	2.342708e-02
28320000	-4.401515e+03	-1.037966e+03	3.644079e+00	2.554920e+01	2.674419e-01	2.300935e+00	2.684027e-03	9.827900e-01	1.475237e-01	1.842833e+00	3.485301e+00	2.343324e-02
28340000	-4.392413e+03	-9.976999e+02	4.920224e+00	3.314234e+01	2.674419e-01	2.233746e+00	1.045722e-02	9.617223e-01	7.312270e-02	2.819615e+00	5.003165e+00	3.169102e-02
28360000	-4.400853e+03	-1.003661e+03	4.253978e+00	2.842369e+01	2.325581e-01	2.429924e+00	1.989015e-02	8.890750e-01	1.242730e-01	2.724949e+00	5.687658e+00	2.741190e-02
28380000	-4.390830e+03	-1.049398e+03	3.787054e+00	2.775096e+01	2.325581e-01	1.928779e+00	1.056455e-02	9.643444e-01	4.976135e-02	2.758840e+00	7.203188e+00	2.429967e-02
28400000	-4.402046e+03	-1.064505e+03	4.022991e+00	2.736091e+01	2.558140e-01	2.259892e+00	1.355781e-02	9.167761e-01	1.421457e-01	2.443084e+00	5.361856e+00	2.451982e-02
28420000	-4.372177e+03	-1.049833e+03	3.866603e+00	2.650471e+01	2.325581e-01	2.065882e+00	9.358526e-03	9.724151e-01	4.032468e-02	1.827954e+00	6.054759e+00	2.456866e-02
28440000	-4.412136e+03	-1.050012e+03	3.721630e+00	2.529399e+01	1.976744e-01	2.362884e+00	7.181002e-03	9.742954e-01	6.227720e-02	3.231883e+00	3.091698e+00	2.371708e-02
28460000	-4.401017e+03	-1.044734e+03	3.956330e+00	2.675176e+01	2.325581e-01	2.595033e+00	2.774284e-03	9.848618e-01	1.290663e-01	2.134119e+00	3.301165e+00	2.466856e-02
28480000	-4.406587e+03	-1.044296e+03	3.367722e+00	2.240697e+01	2.790698e-01	3.250211e+00	5.153531e-03	9.683860e-01	1.669765e-01	2.316647e+00	5.469919e+00	2.143452e-02
28500000	-4.393625e+03	-1.041358e+03	3.992865e+00	2.488018e+01	2.093023e-01	2.394096e+00	1.323630e-02	9.729492e-01	3.041452e-02	1.373877e+00	3.911741e+00	2.544307e-02
28520000	-4.400958e+03	-9.942382e+02	3.973797e+00	2.619052e+01	2.441860e-01	2.343880e+00	1.557245e-02	9.160634e-01	1.321523e-01	1.151586e+00	4.356411e+00	2.558502e-02
28540000	-4.400604e+03	-1.092772e+03	3.221437e+00	2.378496e+01	1.279070e-01	1.960641e+00	1.654243e-02	9.619497e-01	2.328163e-02	1.911675e+00	5.050567e+00	1.997704e-02
28560000	-4.374151e+03	-1.083737e+03	2.978837e+00	2.213586e+01	1.976744e-01	2.282193e+00	1.728025e-02	9.467680e-01	4.607661e-02	2.654783e+00	4.096678e+00	1.857246e-02
28580000	-4.400797e+03	-1.076468e+03	3.641247e+00	2.555857e+01	2.790698e-01	1.934341e+00	1.585770e-02	9.093500e-01	1.172750e-01	1.885150e+00	4.124984e+00	2.292071e-02
28600000	-4.408124e+03	-1.098466e+03	3.342534e+00	2.315485e+01	2.325581e-01	2.195300e+00	1.141726e-02	9.415923e-01	1.075222e-01	1.616104e+00	5.260539e+00	2.124370e-02
28620000	-4.399920e+03	-1.074683e+03	3.515275e+00	2.360216e+01	1.976744e-01	1.961898e+00	1.681116e-02	9.518148e-01	4.824781e-02	1.641482e+00	3.672180e+00	2.234354e-02
28640000	-4.382371e+03	-1.031232e+03	3.574870e+00	2.370457e+01	2.093023e-01	1.862321e+00	1.539879e-02	9.566347e-01	4.658101e-02	1.616124e+00	3.765151e+00	2.286457e-02
28660000	-4.399879e+03	-1.073100e+03	3.547975e+00	2.308734e+01	2.325581e-01	2.306809e+00	1.445577e-02	9.438852e-01	6.963004e-02	1.659418e+00	3.178208e+00	2.260117e-02
28680000	-4.390993e+03	-1.044697e+03	4.247953e+00	2.858601e+01	2.558140e-01	1.846477e+00	2.533009e-02	9.179560e-01	9.024240e-02	2.931765e+00	4.174391e+00	2.704998e-02
28700000	-4.398764e+03	-1.023928e+03	4.423829e+00	2.929132e+01	2.674419e-01	2.701340e+00	1.917260e-02	8.825904e-01	1.828481e-01	1.759373e+00	6.513022e+00	2.819569e-02
28720000	-4.395181e+03	-1.021068e+03	4.553057e+00	2.995888e+01	2.790698e-01	2.334888e+00	1.273230e-02	9.302670e-01	1.137730e-01	2.794675e+00	4.266042e+00	2.878305e-02
28740000	-4.430471e+03	-1.039754e+03	3.914386e+00	2.610259e+01	2.441860e-01	2.044018e+00	1.395431e-02	9.375647e-01	1.137969e-01	1.729765e+00	5.654009e+00	2.487383e-02
28760000	-4.416179e+03	-1.027570e+03	4.618766e+00	3.035884e+01	2.441860e-01	1.895559e+00	4.869541e-03	9.769330e-01	1.008689e-01	2.760324e+00	4.827312e+00	2.974269e-02
28780000	-4.400676e+03	-1.051165e+03	3.186668e+00	2.258326e+01	1.744186e-01	2.121479e+00	2.023845e-03	9.929257e-01	6.637537e-02	2.808881e+00	3.258350e+00	2.055882e-02
28800000	-4.380954e+03	-1.039467e+03	3.956126e+00	2.727373e+01	1.744186e-01	2.031571e+00	2.020466e-03	9.938453e-01	3.940950e-02	2.573630e+00	4.083238e+00	2.547740e-02
28820000	-4.394053e+03	-1.077927e+03	3.344419e+00	2.331041e+01	1.744186e-01	2.461574e+00	3.577929e-03	9.886029e-01	4.959734e-02	2.142777e+00	3.602166e+00	2.153147e-02
28840000	-4.400514e+03	-1.069013e+03	4.096465e+00	2.833862e+01	1.860465e-01	1.838885e+00	6.886926e-03	9.703241e-01	6.605085e-02	2.431766e+00	3.932244e+00	2.631897e-02
28860000	-4.388382e+03	-1.040402e+03	4.654534e+00	3.070413e+01	2.209302e-01	2.041007e+00	1.214937e-02	9.532844e-01	6.342249e-02	3.360598e+00	5.106396e+00	2.964276e-02
28880000	-4.378203e+03	-1.061310e+03	4.329387e+00	2.867917e+01	1.860465e-01	2.198413e+00	1.637083e-02	9.284239e-01	9.913128e-02	2.482295e+00	6.165255e+00	2.789451e-02
28900000	-4.377811e+03	-1.014236e+03	4.780749e+00	3.161405e+01	1.860465e-01	2.376216e+00	7.281083e-03	9.812965e-01	3.103486e-02	3.617299e+00	7.475944e+00	3.060913e-02
28920000	-4.425437e+03	-1.014952e+03	4.437569e+00	2.990109e+01	2.325581e-01	2.684535e+00	3.526385e-03	9.856801e-01	7.329348e-02	1.965425e+00	6.250572e+00	2.852245e-02
28940000	-4.379637e+03	-1.013293e+03	5.090874e+00	3.450545e+01	2.093023e-01	1.988683e+00	2.030874e-02	9.369231e-01	5.222027e-02	1.659432e+00	5.459208e+00	3.251462e-02
28960000	-4.384963e+03	-1.056410e+03	4.092056e+00	2.690786e+01	2.093023e-01	2.099585e+00	1.518809e-02	9.558116e-01	5.210173e-02	2.515270e+00	7.063715e+00	2.597157e-02
28980000	-4.384228e+03	-1.066132e+03	4.129696e+00	2.872190e+01	1.744186e-01	2.096658e+00	2.298549e-02	8.891462e-01	1.120703e-01	2.718125e+00	4.205690e+00	2.614990e-02
29000000	-4.389283e+03	-1.009161e+03	4.442421e+00	3.052751e+01	1.976744e-01	2.605354e+00	1.138993e-02	9.475432e-01	9.862938e-02	2.982852e+00	4.647929e+00	2.817274e-02
29020000	-4.395518e+03	-1.042724e+03	4.730427e+00	3.109140e+01	1.744186e-01	1.702382e+00	5.809823e-03	9.852465e-01	3.266822e-02	3.302806e+00	3.790057e+00	3.002205e-02
29040000	-4.401404e+03	-1.044393e+03	4.106540e+00	2.916579e+01	1.860465e-01	2.621186e+00	2.247562e-02	9.071408e-01	8.844899e-02	2.246714e+00	3.547407e+00	2.617912e-02
29060000	-4.384882e+03	-1.078815e+03	3.373460e+00	2.538923e+01	1.744186e-01	2.765304e+00	3.937718e-03	9.877907e-01	4.532695e-02	2.654394e+00	6.114794e+00	2.138260e-02
29080000	-4.396649e+03	-1.080215e+03	3.443586e+00	2.731276e+01	1.511628e-01	2.013236e+00	2.852450e-03	9.912535e-01	3.656483e-02	3.298187e+00	6.184825e+00	2.185476e-02
29100000	-4.407983e+03	-1.058471e+03	3.405905e+00	2.377495e+01	1.744186e-01	2.488423e+00	9.884537e-03	9.643785e-01	7.391350e-02	2.321136e+00	3.871213e+00	2.187523e-02
29120000	-4.413223e+03	-1.118125e+03	3.076844e+00	2.302150e+01	2.209302e-01	3.333237e+00	2.677565e-03	9.892013e-01	6.609355e-02	1.385534e+00	4.197050e+00	1.983398e-02
29140000	-4.410418e+03	-1.052038e+03	3.834341e+00	2.516915e+01	2.441860e-01	2.284945e+00	5.413472e-03	9.788322e-01	6.088094e-02	2.100275e+00	3.763832e+00	2.371238e-02
29160000	-4.383102e+03	-1.041533e+03	3.952987e+00	2.660376e+01	2.441860e-01	2.388232e+00	7.786849e-03	9.716850e-01	7.814781e-02	2.280526e+00	4.048308e+00	2.453081e-02
29180000	-4.397862e+03	-1.052807e+03	4.110221e+00	2.721168e+01	2.441860e-01	2.115047e+00	1.788796e-02	9.216408e-01	9.332136e-02	2.376945e+00	2.916004e+00	2.605268e-02
29200000	-4.385399e+03	-1.092569e+03	3.379060e+00	2.286068e+01	1.976744e-01	2.236199e+00	1.285415e-02	9.481728e-01	8.839496e-02	1.197606e+00	2.069360e+00	2.143367e-02
29220000	-4.378855e+03	-1.096039e+03	2.934987e+00	2.223632e+01	2.209302e-01	2.479423e+00	1.495056e-02	9.230058e-01	9.536970e-02	1.487829e+00	3.737099e+00	1.874194e-02
29240000	-4.389719e+03	-1.078990e+03	3.550930e+00	2.432372e+01	2.209302e-01	2.451382e+00	5.865608e-03	9.800382e-01	5.198760e-02	2.891997e+00	4.802369e+00	2.255360e-02
29260000	-4.426371e+03	-1.015514e+03	4.225281e+00	2.867016e+01	2.325581e-01	2.586742e+00	1.106438e-02	9.107409e-01	2.596776e-01	2.891011e+00	4.213598e+00	2.674295e-02
29280000	-4.396688e+03	-1.023663e+03	3.934780e+00	2.619079e+01	2.093023e-01	2.891815e+00	1.003002e-02	9.539258e-01	8.588111e-02	1.792187e+00	4.034116e+00	2.513139e-02
29300000	-4.384404e+03	-1.018866e+03	4.408070e+00	3.011090e+01	1.976744e-01	2.284616e+00	1.279917e-02	9.757818e-01	2.263637e-02	1.480000e+00	4.288189e+00	2.805418e-02
29320000	-4.373665e+03	-1.010920e+03	4.176515e+00	2.910812e+01	2.441860e-01	2.191778e+00	2.042533e-02	9.166049e-01	1.094170e-01	2.253363e+00	3.884466e+00	2.670756e-02
29340000	-4.405162e+03	-1.044778e+03	3.818578e+00	2.458219e+01	2.790698e-01	2.271356e+00	2.078213e-02	9.075582e-01	9.126713e-02	9.799725e-01	3.478598e+00	2.374944e-02
29360000	-4.411756e+03	-1.082507e+03	4.429055e+00	3.014923e+01	3.023256e-01	1.796886e+00	2.596223e-02	8.625093e-01	1.306958e-01	1.859182e+00	3.585276e+00	2.827789e-02
29380000	-4.391146e+03	-1.021918e+03	3.700955e+00	2.541091e+01	2.790698e-01	2.246785e+00	1.586112e-02	9.190773e-01	1.405728e-01	1.384350e+00	6.420855e+00	2.355018e-02
29400000	-4.395277e+03	-1.000141e+03	3.996464e+00	2.858255e+01	2.441860e-01	2.408890e+00	1.539726e-02	9.332220e-01	8.305372e-02	1.930966e+00	5.799248e+00	2.565742e-02
29420000	-4.370215e+03	-1.021886e+03	3.842982e+00	2.781736e+01	1.162791e-01	2.453495e+00	1.855937e-02	9.666357e-01	1.527834e-02	2.335706e+00	7.991131e+00	2.476385e-02
29440000	-4.387895e+03	-1.012762e+03	4.952297e+00	3.751438e+01	1.627907e-01	2.107784e+00	1.064973e-02	9.698228e-01	3.936009e-02	3.709810e+00	7.950082e+00	3.184915e-02
29460000	-4.386437e+03	-1.004817e+03	3.712465e+00	2.699583e+01	1.511628e-01	2.671385e+00	6.088439e-03	9.751415e-01	6.347442e-02	2.091174e+00	3.983911e+00	2.394836e-02
29480000	-4.384864e+03	-1.073687e+03	3.777293e+00	2.825218e+01	1.976744e-01	2.781769e+00	1.402989e-02	9.472200e-01	6.477684e-02	1.704813e+00	7.159913e+00	2.425071e-02
29500000	-4.379441e+03	-1.078215e+03	3.415714e+00	2.442353e+01	2.209302e-01	2.171402e+00	1.320553e-02	9.616005e-01	3.501548e-02	1.306074e+00	4.101848e+00	2.184883e-02
29520000	-4.366190e+03	-1.090064e+03	3.602648e+00	2.538607e+01	1.744186e-01	1.982107e+00	1.149355e-02	9.581871e-01	7.489926e-02	3.049520e+00	5.732302e+00	2.321886e-02
29540000	-4.398254e+03	-1.062605e+03	4.013231e+00	2.710116e+01	1.627907e-01	2.049290e+00	1.257543e-02	9.738203e-01	2.343953e-02	2.146868e+00	3.301605e+00	2.482692e-02
29560000	-4.395404e+03	-1.069934e+03	3.569626e+00	2.446875e+01	2.093023e-01	2.079244e+00	8.073798e-03	9.673518e-01	8.465026e-02	1.687202e+00	4.668842e+00	2.255701e-02
29580000	-4.390027e+03	-1.052053e+03	3.593373e+00	2.359125e+01	2.441860e-01	1.882019e+00	5.263274e-03	9.692618e-01	1.609761e-01	1.389072e+00	7.896936e+00	2.280373e-02
29600000	-4.373760e+03	-1.083368e+03	3.793711e+00	2.563104e+01	1.511628e-01	2.489208e+00	9.015827e-03	9.697433e-01	6.298344e-02	1.333550e+00	2.336850e+00	2.347914e-02
29620000	-4.386020e+03	-1.078133e+03	3.485329e+00	2.344783e+01	3.139535e-01	2.281055e+00	6.333927e-03	9.563316e-01	1.838120e-01	1.577855e+00	5.497457e+00	2.233799e-02
29640000	-4.390472e+03	-1.054891e+03	3.277847e+00	2.268342e+01	2.325581e-01	2.167848e+00	2.035528e-02	9.180861e-01	9.153651e-02	1.538176e+00	3.360673e+00	2.061535e-02
29660000	-4.382061e+03	-1.032023e+03	4.063501e+00	2.741959e+01	1.395349e-01	2.199408e+00	1.682710e-02	9.491637e-01	4.702785e-02	1.536200e+00	4.350446e+00	2.540693e-02
29680000	-4.376043e+03	-1.026947e+03	3.750425e+00	2.688532e+01	2.093023e-01	2.076422e+00	1.461489e-02	9.446367e-01	6.247556e-02	1.682988e+00	3.456323e+00	2.374182e-02
29700000	-4.382657e+03	-1.065329e+03	3.102630e+00	1.981053e+01	2.209302e-01	2.155388e+00	3.438906e-03	9.870359e-01	7.674270e-02	2.314290e+00	4.135877e+00	1.914851e-02
29720000	-4.398165e+03	-1.061050e+03	3.437100e+00	2.419249e+01	2.441860e-01	2.519517e+00	5.783652e-03	9.692304e-01	9.900870e-02	1.228900e+00	3.300294e+00	2.195826e-02
29740000	-4.387080e+03	-1.047781e+03	3.214040e+00	2.269888e+01	2.674419e-01	2.339806e+00	6.383702e-03	9.648858e-01	1.379168e-01	1.273402e+00	4.767420e+00	2.071149e-02
29760000	-4.384443e+03	-1.073058e+03	3.742267e+00	2.548866e+01	1.162791e-01	2.034873e+00	2.433375e-02	9.479925e-01	2.145050e-02	1.267573e+00	3.967400e+00	2.294738e-02
29780000	-4.434400e+03	-1.046995e+03	3.784853e+00	2.341461e+01	2.906977e-01	2.059447e+00	4.720058e-03	9.758280e-01	1.503237e-01	1.048554e+00	3.081837e+00	2.427953e-02
29800000	-4.399656e+03	-1.046678e+03	3.493089e+00	2.340093e+01	2.441860e-01	2.670244e+00	4.987948e-03	9.708284e-01	1.168771e-01	8.854031e-01	3.542638e+00	2.246021e-02
29820000	-4.405456e+03	-1.055444e+03	3.499544e+00	2.464679e+01	2.209302e-01	2.777043e+00	4.975990e-03	9.779760e-01	9.306637e-02	1.639325e+00	2.753058e+00	2.126731e-02
29840000	-4.396210e+03	-1.006797e+03	4.042284e+00	2.613793e+01	3.139535e-01	2.195341e+00	1.026332e-02	9.559538e-01	8.907858e-02	2.612704e+00	3.570028e+00	2.602506e-02
29860000	-4.399961e+03	-1.030313e+03	4.234900e+00	3.037667e+01	1.976744e-01	2.132247e+00	1.144955e-02	9.636088e-01	3.888239e-02	1.949465e+00	3.393416e+00	2.622897e-02
29880000	-4.403581e+03	-1.029120e+03	3.826201e+00	2.568781e+01	2.325581e-01	2.030572e+00	2.292414e-02	8.846658e-01	1.368954e-01	1.303139e+00	5.307127e+00	2.437156e-02
29900000	-4.387528e+03	-1.082951e+03	3.172712e+00	2.354154e+01	1.860465e-01	2.486185e+00	8.545291e-03	9.673445e-01	7.051445e-02	1.559498e+00	5.471968e+00	1.990700e-02
29920000	-4.413977e+03	-1.038137e+03	3.490133e+00	2.245149e+01	3.139535e-01	1.847054e+00	1.540138e-02	8.899317e-01	1.949995e-01	1.116669e+00	3.754737e+00	2.190109e-02
29940000	-4.367044e+03	-1.024379e+03	4.245204e+00	2.726151e+01	2.209302e-01	1.903390e+00	8.674053e-03	9.721670e-01	7.779538e-02	1.669016e+00	5.899716e+00	2.717128e-02
29960000	-4.370767e+03	-1.026582e+03	3.912977e+00	2.493819e+01	1.976744e-01	2.825083e+00	1.352485e-02	9.702345e-01	3.309839e-02	2.198954e+00	4.017891e+00	2.476696e-02
29980000	-4.387794e+03	-1.028816e+03	4.762536e+00	3.072050e+01	2.093023e-01	2.116047e+00	7.423205e-03	9.722951e-01	7.497089e-02	2.380479e+00	4.454048e+00	3.016540e-02
30000000	-4.403734e+03	-1.037449e+03	4.040928e+00	2.785593e+01	2.325581e-01	3.827566e+00	1.180869e-02	9.551360e-01	6.691266e-02	1.969856e+00	3.971244e+00	2.452414e-02
30020000	-4.380781e+03	-1.066371e+03	3.563898e+00	2.494692e+01	1.976744e-01	3.016648e+00	9.865531e-03	9.590082e-01	6.796416e-02	1.768027e+00	5.660990e+00	2.265380e-02
30040000	-4.421070e+03	-1.045312e+03	4.001057e+00	2.738835e+01	2.790698e-01	2.122351e+00	4.525975e-04	9.976196e-01	1.102819e-01	2.163533e+00	3.121201e+00	2.467315e-02
30060000	-4.413703e+03	-1.064134e+03	3.333331e+00	2.330317e+01	2.325581e-01	1.811410e+00	7.487984e-04	9.973465e-01	7.026605e-02	1.835355e+00	3.982394e+00	2.060417e-02
30080000	-4.384580e+03	-1.024182e+03	4.104088e+00	2.894977e+01	2.441860e-01	2.159438e+00	1.349448e-02	9.426878e-01	1.051920e-01	2.654683e+00	2.827024e+00	2.642760e-02
30100000	-4.387942e+03	-1.056021e+03	3.530866e+00	2.503941e+01	1.627907e-01	2.256932e+00	1.308700e-02	9.760845e-01	1.744390e-02	2.586310e+00	4.918283e+00	2.265468e-02
30120000	-4.393508e+03	-1.050715e+03	3.104599e+00	2.330317e+01	1.976744e-01	2.339828e+00	1.250166e-02	9.569088e-01	5.826500e-02	1.964605e+00	3.308046e+00	1.982864e-02
30140000	-4.398014e+03	-1.060111e+03	3.711748e+00	2.825145e+01	1.744186e-01	2.270620e+00	4.883992e-03	9.814781e-01	5.746510e-02	2.617261e+00	2.558360e+00	2.367569e-02
30160000	-4.379566e+03	-1.060721e+03	3.548436e+00	2.697000e+01	1.627907e-01	2.363090e+00	1.011162e-02	9.688184e-01	4.717320e-02	2.972393e+00	5.377116e+00	2.271424e-02
30180000	-4.389912e+03	-1.083665e+03	3.216192e+00	2.491609e+01	1.976744e-01	2.083415e+00	1.211149e-02	9.389761e-01	9.300281e-02	2.080401e+00	2.757777e+00	2.049204e-02
30200000	-4.407838e+03	-1.041347e+03	3.221430e+00	2.459573e+01	2.558140e-01	2.841807e+00	7.143541e-03	9.556387e-01	1.541233e-01	1.206916e+00	2.538564e+00	2.013688e-02
30220000	-4.413620e+03	-1.053072e+03	3.657672e+00	2.877210e+01	1.744186e-01	2.549549e+00	9.766898e-03	9.551866e-01	4.925280e-02	3.362499e+00	5.185197e+00	2.251643e-02
30240000	-4.408705e+03	-1.032739e+03	3.979393e+00	3.205473e+01	2.209302e-01	2.495515e+00	1.039591e-02	9.534616e-01	7.300109e-02	3.294747e+00	3.865089e+00	2.485158e-02
30260000	-4.380372e+03	-1.037567e+03	4.081494e+00	3.137697e+01	1.511628e-01	2.011372e+00	1.522665e-02	9.508324e-01	3.782490e-02	3.139434e+00	5.041474e+00	2.552585e-02
30280000	-4.394179e+03	-1.051674e+03	3.414361e+00	2.599559e+01	1.976744e-01	2.324797e+00	7.731587e-03	9.682097e-01	6.492821e-02	2.090869e+00	5.679730e+00	2.168277e-02
30300000	-4.428980e+03	-1.093789e+03	3.314407e+00	2.344886e+01	2.558140e-01	2.191246e+00	1.959857e-02	9.096913e-01	1.151471e-01	2.178079e+00	3.352737e+00	2.113770e-02
30320000	-4.406608e+03	-1.085128e+03	3.473758e+00	2.648411e+01	2.558140e-01	1.609727e+00	1.045429e-02	9.581899e-01	7.155243e-02	2.102701e+00	5.486527e+00	2.215930e-02
30340000	-4.385266e+03	-1.047016e+03	3.605072e+00	2.553537e+01	3.255814e-01	1.772731e+00	1.017530e-02	9.172565e-01	2.294302e-01	2.004374e+00	5.093710e+00	2.298697e-02
30360000	-4.391219e+03	-1.070597e+03	3.130933e+00	2.212748e+01	2.209302e-01	2.437909e+00	1.620084e-03	9.933620e-01	6.591106e-02	1.552387e+00	5.396649e+00	1.981954e-02
30380000	-4.393022e+03	-1.071222e+03	3.657915e+00	2.471772e+01	1.860465e-01	2.222976e+00	2.719225e-03	9.945823e-01	2.339573e-02	1.531074e+00	5.233570e+00	2.290823e-02
30400000	-4.372227e+03	-1.079579e+03	3.229744e+00	2.257299e+01	2.209302e-01	2.085835e+00	2.243967e-03	9.944456e-01	3.484022e-02	1.859130e+00	3.957855e+00	2.055248e-02
30420000	-4.399372e+03	-1.132848e+03	3.014246e+00	2.019646e+01	2.674419e-01	2.369533e+00	3.994374e-03	9.758814e-01	1.468073e-01	2.345637e+00	5.766628e+00	1.901421e-02
30440000	-4.392024e+03	-1.098705e+03	3.141355e+00	2.202433e+01	1.627907e-01	2.839825e+00	9.119030e-03	9.777944e-01	3.102480e-02	2.115604e+00	3.340271e+00	1.981248e-02
30460000	-4.404610e+03	-1.073698e+03	3.131651e+00	1.979571e+01	2.558140e-01	2.031729e+00	1.657544e-03	9.930712e-01	6.923990e-02	1.011741e+00	4.456120e+00	1.947314e-02
30480000	-4.411444e+03	-1.066672e+03	3.400121e+00	2.147339e+01	2.558140e-01	2.428537e+00	1.214445e-02	9.436785e-01	1.062142e-01	1.619234e+00	3.774959e+00	2.174529e-02
30500000	-4.392909e+03	-1.036652e+03	3.692045e+00	2.438161e+01	2.906977e-01	1.871730e+00	1.815624e-02	8.998688e-01	1.699493e-01	2.069134e+00	7.709939e+00	2.348622e-02
30520000	-4.376316e+03	-1.112258e+03	3.651826e+00	2.645758e+01	1.976744e-01	2.380378e+00	2.205166e-02	9.350769e-01	3.605177e-02	2.261708e+00	3.567687e+00	2.345652e-02
30540000	-4.400442e+03	-1.017322e+03	4.761543e+00	3.280485e+01	2.093023e-01	2.250133e+00	1.305900e-02	9.546780e-01	5.967576e-02	2.608189e+00	5.777635e+00	3.064120e-02
30560000	-4.390355e+03	-1.064640e+03	3.715005e+00	2.727123e+01	1.860465e-01	2.599371e+00	1.092330e-02	9.565468e-01	6.625945e-02	2.648035e+00	3.928501e+00	2.381094e-02
30580000	-4.394290e+03	-1.065193e+03	3.960434e+00	2.777250e+01	1.627907e-01	2.219988e+00	1.124979e-03	9.960862e-01	5.118218e-02	2.803731e+00	7.881203e+00	2.498601e-02
30600000	-4.408841e+03	-1.050894e+03	3.985731e+00	2.854794e+01	2.558140e-01	2.555432e+00	3.523097e-03	9.851868e-01	7.711632e-02	1.471797e+00	4.948620e+00	2.506438e-02
30620000	-4.391413e+03	-1.055268e+03	3.858919e+00	2.639496e+01	1.976744e-01	2.353360e+00	6.859448e-03	9.742640e-01	7.909412e-02	2.150256e+00	4.355848e+00	2.432669e-02
30640000	-4.400445e+03	-1.049925e+03	3.847365e+00	2.666941e+01	1.511628e-01	2.240292e+00	2.138604e-02	9.212759e-01	6.580646e-02	1.716318e+00	7.361589e+00	2.420731e-02
30660000	-4.400608e+03	-1.087047e+03	3.333637e+00	2.272507e+01	1.744186e-01	1.951716e+00	6.422985e-03	9.822796e-01	3.873067e-02	1.847454e+00	3.593486e+00	2.096238e-02
30680000	-4.409901e+03	-1.064106e+03	3.960596e+00	2.603904e+01	2.093023e-01	1.920568e+00	3.493617e-03	9.866648e-01	7.357187e-02	2.069902e+00	4.872213e+00	2.495221e-02
30700000	-4.380339e+03	-1.057510e+03	3.676685e+00	2.540280e+01	1.976744e-01	1.938270e+00	6.654083e-03	9.772394e-01	5.434149e-02	2.455713e+00	4.645714e+00	2.293899e-02
30720000	-4.392842e+03	-1.075412e+03	3.361205e+00	2.284418e+01	2.441860e-01	2.338518e+00	1.556057e-02	9.230941e-01	1.260189e-01	8.259836e-01	2.763537e+00	2.086781e-02
30740000	-4.371370e+03	-1.081073e+03	2.999912e+00	2.011568e+01	2.209302e-01	2.547199e+00	7.904243e-03	9.771944e-01	3.886778e-02	1.181644e+00	1.909850e+00	1.859547e-02
30760000	-4.407103e+03	-1.072609e+03	3.498902e+00	2.380587e+01	1.627907e-01	2.088012e+00	1.419076e-02	9.562944e-01	3.590617e-02	2.219885e+00	5.435849e+00	2.180930e-02
30780000	-4.429082e+03	-1.064584e+03	3.639130e+00	2.549441e+01	1.976744e-01	2.142414e+00	1.420427e-02	9.591257e-01	3.655841e-02	1.982265e+00	5.105844e+00	2.265813e-02
30800000	-4.398493e+03	-1.048019e+03	3.479382e+00	2.529313e+01	1.976744e-01	2.151523e+00	1.215939e-02	9.468110e-01	8.681382e-02	3.401498e+00	4.218314e+00	2.165751e-02
30820000	-4.396799e+03	-1.046625e+03	4.135386e+00	3.087258e+01	2.093023e-01	2.324553e+00	1.093513e-02	9.657744e-01	4.470483e-02	2.468676e+00	4.315269e+00	2.606211e-02
30840000	-4.409214e+03	-1.083807e+03	3.202971e+00	2.293474e+01	2.325581e-01	3.333459e+00	1.233403e-02	9.185189e-01	1.325432e-01	2.420713e+00	2.953842e+00	2.031654e-02
30860000	-4.382105e+03	-1.006984e+03	4.268939e+00	2.792208e+01	2.441860e-01	2.024977e+00	1.055252e-02	9.556149e-01	7.978369e-02	1.800098e+00	4.540992e+00	2.731001e-02
30880000	-4.410545e+03	-1.051805e+03	3.797828e+00	2.566602e+01	2.325581e-01	2.178473e+00	1.185257e-02	9.469819e-01	1.116932e-01	1.924732e+00	4.997547e+00	2.426960e-02
30900000	-4.413824e+03	-1.025834e+03	4.180203e+00	2.534816e+01	2.790698e-01	1.962376e+00	8.246284e-03	9.670783e-01	1.046592e-01	2.855410e+00	3.366131e+00	2.655357e-02
30920000	-4.411224e+03	-1.045791e+03	3.887178e+00	2.596365e+01	1.976744e-01	2.247322e+00	2.203532e-02	9.046631e-01	8.109427e-02	2.295987e+00	2.998993e+00	2.463704e-02
30940000	-4.419772e+03	-9.963206e+02	4.064535e+00	2.618341e+01	2.790698e-01	2.090033e+00	2.085212e-02	9.143307e-01	9.651761e-02	1.683735e+00	4.481274e+00	2.572153e-02
30960000	-4.381560e+03	-1.068815e+03	3.367924e+00	2.327515e+01	2.325581e-01	2.045950e+00	1.505484e-02	9.129207e-01	1.458351e-01	3.265851e+00	3.860202e+00	2.170338e-02
30980000	-4.410188e+03	-1.064924e+03	3.730073e+00	2.475273e+01	2.558140e-01	2.083629e+00	3.017562e-02	8.344889e-01	1.595739e-01	2.501449e+00	3.886568e+00	2.404836e-02
31000000	-4.407899e+03	-1.019408e+03	4.152600e+00	2.866885e+01	2.093023e-01	1.877103e+00	1.097870e-02	9.572122e-01	6.830712e-02	2.808167e+00	4.808472e+00	2.676929e-02
31020000	-4.402627e+03	-1.012469e+03	4.392736e+00	2.888057e+01	3.139535e-01	2.418658e+00	2.180470e-02	8.944562e-01	1.031180e-01	2.695309e+00	3.320694e+00	2.825971e-02
31040000	-4.404310e+03	-1.003138e+03	4.743330e+00	3.047324e+01	2.558140e-01	2.274006e+00	1.721980e-02	9.252382e-01	1.199758e-01	3.413727e+00	3.859738e+00	3.054990e-02
31060000	-4.407593e+03	-1.008047e+03	4.624247e+00	3.127097e+01	2.325581e-01	1.822528e+00	1.867142e-02	9.333015e-01	7.905954e-02	1.876265e+00	7.222176e+00	2.974015e-02
31080000	-4.413708e+03	-1.027900e+03	3.882562e+00	2.681409e+01	1.976744e-01	1.956426e+00	9.274647e-03	9.646697e-01	7.918744e-02	2.300008e+00	6.190360e+00	2.484357e-02
31100000	-4.404154e+03	-1.052236e+03	3.318506e+00	2.208338e+01	2.558140e-01	1.697345e+00	2.017755e-02	8.974601e-01	1.442296e-01	1.907650e+00	3.198845e+00	2.082962e-02
31120000	-4.377427e+03	-1.030583e+03	5.044884e+00	3.299034e+01	2.209302e-01	2.728918e+00	2.475902e-02	9.214243e-01	7.203261e-02	2.344799e+00	4.192004e+00	3.244052e-02
31140000	-4.388687e+03	-1.008603e+03	4.368327e+00	3.095413e+01	2.441860e-01	3.456170e+00	6.686667e-03	9.613541e-01	1.389364e-01	2.381021e+00	5.173682e+00	2.797059e-02
31160000	-4.385673e+03	-9.921915e+02	4.986089e+00	3.380770e+01	2.209302e-01	2.686970e+00	2.189305e-02	8.931644e-01	1.143808e-01	4.027140e+00	6.159373e+00	3.175148e-02
31180000	-4.388471e+03	-1.018385e+03	4.430758e+00	2.999636e+01	2.441860e-01	2.002016e+00	1.364071e-02	9.526437e-01	5.905264e-02	3.396432e+00	5.664763e+00	2.851749e-02
31200000	-4.384658e+03	-1.031187e+03	4.095004e+00	2.683582e+01	2.325581e-01	2.326614e+00	1.693500e-02	9.265768e-01	9.809515e-02	2.649794e+00	3.616174e+00	2.627520e-02
31220000	-4.382819e+03	-1.029967e+03	4.295456e+00	2.929124e+01	1.046512e-01	2.601522e+00	1.914699e-02	9.546036e-01	3.123926e-02	3.414394e+00	4.785303e+00	2.757802e-02
31240000	-4.393687e+03	-1.035833e+03	4.365315e+00	3.122724e+01	1.395349e-01	2.127615e+00	1.692303e-02	9.541350e-01	4.304422e-02	2.326599e+00	6.570360e+00	2.806392e-02
31260000	-4.385085e+03	-1.022003e+03	4.447562e+00	3.079299e+01	1.976744e-01	2.243569e+00	1.335233e-02	9.386782e-01	9.882625e-02	1.997165e+00	4.381785e+00	2.858271e-02
31280000	-4.386244e+03	-1.026766e+03	4.264146e+00	2.778835e+01	1.744186e-01	2.660827e+00	3.361934e-02	9.209994e-01	3.446945e-02	1.609091e+00	2.610688e+00	2.730138e-02
31300000	-4.378355e+03	-1.018610e+03	4.821813e+00	3.187444e+01	1.627907e-01	2.387405e+00	2.314978e-02	9.339263e-01	4.792364e-02	2.088255e+00	3.247553e+00	3.094569e-02
31320000	-4.388458e+03	-1.091013e+03	4.342616e+00	3.012236e+01	1.860465e-01	1.960389e+00	4.958916e-03	9.767996e-01	9.234149e-02	2.215648e+00	4.264555e+00	2.793526e-02
31340000	-4.395040e+03	-1.052086e+03	3.523876e+00	2.458724e+01	1.860465e-01	1.847455e+00	9.391917e-03	9.692124e-01	5.634748e-02	1.999369e+00	4.447516e+00	2.224381e-02
31360000	-4.400704e+03	-1.074032e+03	3.349139e+00	2.197287e+01	2.906977e-01	2.597110e+00	8.396683e-03	9.449754e-01	1.352203e-01	1.522884e+00	4.186927e+00	2.138103e-02
31380000	-4.404851e+03	-1.058307e+03	3.435666e+00	2.298955e+01	2.558140e-01	3.003603e+00	1.341475e-02	9.369947e-01	1.188624e-01	1.154924e+00	3.612443e+00	2.207626e-02
31400000	-4.381708e+03	-1.025013e+03	3.889297e+00	2.501086e+01	2.674419e-01	2.055134e+00	9.484308e-03	9.585190e-01	9.944316e-02	1.556129e+00	3.354075e+00	2.486331e-02
31420000	-4.394508e+03	-9.975405e+02	4.493659e+00	2.837711e+01	2.790698e-01	2.503162e+00	8.326703e-03	9.572206e-01	1.152959e-01	2.088757e+00	4.354961e+00	2.849600e-02
31440000	-4.394715e+03	-9.935954e+02	3.933450e+00	2.473176e+01	1.976744e-01	2.401119e+00	1.106797e-02	9.640635e-01	7.377512e-02	1.021565e+00	5.545532e+00	2.482895e-02
31460000	-4.397033e+03	-1.069644e+03	3.341918e+00	2.292108e+01	2.441860e-01	2.346853e+00	1.051630e-02	9.584744e-01	8.676023e-02	9.106078e-01	3.086279e+00	2.137637e-02
31480000	-4.378892e+03	-1.074096e+03	3.187745e+00	2.417280e+01	1.976744e-01	2.667133e+00	1.734120e-02	9.266351e-01	8.703765e-02	1.647821e+00	4.329358e+00	2.048650e-02
31500000	-4.390498e+03	-1.098639e+03	3.279844e+00	2.472193e+01	1.976744e-01	1.720465e+00	1.300497e-02	9.458662e-01	7.202784e-02	3.406591e+00	4.684394e+00	2.084626e-02
31520000	-4.384394e+03	-1.049004e+03	3.434418e+00	2.375989e+01	2.325581e-01	3.096287e+00	3.398486e-02	8.952785e-01	6.032322e-02	1.499291e+00	6.181082e+00	2.195259e-02
31540000	-4.413275e+03	-1.093914e+03	2.939546e+00	2.258239e+01	2.441860e-01	1.794929e+00	1.360803e-02	9.218920e-01	1.450564e-01	1.632767e+00	4.914587e+00	1.867146e-02
31560000	-4.399940e+03	-1.054733e+03	3.486891e+00	2.561907e+01	2.558140e-01	2.137256e+00	1.685826e-02	9.202978e-01	9.259832e-02	1.591555e+00	4.314066e+00	2.213822e-02
31580000	-4.374301e+03	-1.044781e+03	3.702926e+00	2.662974e+01	2.093023e-01	2.092459e+00	1.155890e-02	9.558174e-01	6.522751e-02	1.451678e+00	4.716052e+00	2.362716e-02
31600000	-4.401953e+03	-1.053056e+03	3.290647e+00	2.217490e+01	2.441860e-01	2.411919e+00	6.098774e-03	9.828151e-01	4.279503e-02	1.040222e+00	3.533290e+00	2.116178e-02
31620000	-4.384341e+03	-1.022920e+03	4.105233e+00	2.898165e+01	2.906977e-01	2.829879e+00	1.273370e-02	9.512239e-01	6.832647e-02	2.605538e+00	3.770158e+00	2.648357e-02
31640000	-4.402264e+03	-1.033814e+03	3.582619e+00	2.436784e+01	2.441860e-01	1.749561e+00	4.628054e-03	9.806600e-01	8.244875e-02	2.448986e+00	3.891668e+00	2.293782e-02
31660000	-4.397946e+03	-1.028934e+03	4.497940e+00	3.223096e+01	2.325581e-01	2.493526e+00	9.097861e-03	9.528673e-01	1.056394e-01	2.410676e+00	5.705527e+00	2.897851e-02
31680000	-4.403263e+03	-1.064322e+03	3.853145e+00	2.494683e+01	1.744186e-01	1.309834e+00	5.041149e-03	9.805018e-01	8.885660e-02	1.781281e+00	3.762172e+00	2.477264e-02
31700000	-4.390037e+03	-1.067449e+03	3.364590e+00	2.435216e+01	2.441860e-01	1.792597e+00	1.779318e-02	9.199796e-01	9.570914e-02	1.651660e+00	2.733356e+00	2.148529e-02
31720000	-4.399290e+03	-1.038311e+03	3.959343e+00	2.853728e+01	1.860465e-01	2.312017e+00	1.263805e-02	9.556123e-01	6.580336e-02	2.098537e+00	6.061214e+00	2.534863e-02
31740000	-4.393519e+03	-1.068038e+03	3.809141e+00	2.589936e+01	2.209302e-01	2.021579e+00	1.438242e-02	9.190740e-01	9.350351e-02	2.326497e+00	5.307873e+00	2.412282e-02
31760000	-4.420983e+03	-1.045681e+03	4.050654e+00	2.631779e+01	2.325581e-01	1.712669e+00	1.358716e-02	9.448530e-01	1.010728e-01	1.751219e+00	3.298298e+00	2.562194e-02
31780000	-4.391232e+03	-1.050491e+03	3.630831e+00	2.461246e+01	2.441860e-01	2.278642e+00	1.123954e-02	9.323775e-01	1.255102e-01	3.359064e+00	4.856087e+00	2.300534e-02
31800000	-4.401532e+03	-1.048867e+03	4.098437e+00	2.802517e+01	2.558140e-01	2.423831e+00	1.117280e-02	9.510285e-01	7.851832e-02	2.593533e+00	5.514266e+00	2.588813e-02
31820000	-4.387351e+03	-1.037631e+03	4.511353e+00	3.038511e+01	1.744186e-01	1.899920e+00	1.371708e-02	9.731059e-01	3.099652e-02	3.243236e+00	6.145999e+00	2.886866e-02
31840000	-4.422620e+03	-1.035805e+03	3.963519e+00	2.812599e+01	3.023256e-01	2.355196e+00	2.091109e-02	8.371997e-01	2.413552e-01	1.380446e+00	3.807280e+00	2.503809e-02
31860000	-4.421158e+03	-1.063956e+03	3.748694e+00	2.416774e+01	2.790698e-01	2.028763e+00	1.710251e-02	9.147388e-01	1.221413e-01	1.645695e+00	4.534892e+00	2.396357e-02
31880000	-4.411783e+03	-1.053398e+03	3.798559e+00	2.340463e+01	1.976744e-01	2.291225e+00	1.960471e-02	9.538493e-01	3.813431e-02	1.335036e+00	3.205825e+00	2.445327e-02
31900000	-4.412909e+03	-1.064068e+03	3.448682e+00	2.259063e+01	2.209302e-01	3.122609e+00	1.121216e-02	9.594092e-01	6.620005e-02	1.258599e+00	2.408122e+00	2.162273e-02
31920000	-4.404529e+03	-1.027476e+03	4.003978e+00	2.605885e+01	1.511628e-01	2.239159e+00	1.692143e-02	9.683051e-01	1.608554e-02	1.502113e+00	5.397175e+00	2.501489e-02
31940000	-4.372624e+03	-1.031324e+03	4.384902e+00	3.263437e+01	1.046512e-01	2.087023e+00	4.543560e-03	9.882926e-01	3.180331e-02	1.749433e+00	9.143239e+00	2.739847e-02
31960000	-4.387820e+03	-1.011470e+03	3.879244e+00	2.872824e+01	1.511628e-01	2.078074e+00	8.687484e-03	9.771857e-01	2.683767e-02	1.553672e+00	4.639232e+00	2.367044e-02
31980000	-4.381467e+03	-1.048262e+03	3.674005e+00	2.619835e+01	1.511628e-01	2.107107e+00	1.727725e-02	9.553228e-01	3.240727e-02	1.957932e+00	3.174199e+00	2.256816e-02
32000000	-4.375959e+03	-1.059770e+03	3.225391e+00	2.379640e+01	2.325581e-01	2.227176e+00	4.497145e-03	9.806826e-01	7.245883e-02	2.178221e+00	3.659266e+00	2.068340e-02
32020000	-4.391335e+03	-1.013597e+03	4.351355e+00	2.948814e+01	1.860465e-01	1.961094e+00	9.423836e-03	9.645016e-01	9.107197e-02	2.310855e+00	5.747753e+00	2.662397e-02
32040000	-4.379812e+03	-1.042019e+03	3.971693e+00	2.839737e+01	1.279070e-01	2.301840e+00	1.029812e-02	9.728574e-01	3.944789e-02	1.827980e+00	7.011889e+00	2.450778e-02
32060000	-4.382479e+03	-1.059046e+03	3.621164e+00	2.448700e+01	2.441860e-01	2.622199e+00	7.865910e-03	9.594845e-01	1.281589e-01	2.967015e+00	3.784896e+00	2.238027e-02
32080000	-4.378059e+03	-1.082511e+03	3.259820e+00	2.399343e+01	1.162791e-01	1.946343e+00	1.783936e-02	9.586984e-01	2.879616e-02	2.183415e+00	4.612638e+00	2.008075e-02
32100000	-4.377623e+03	-9.982841e+02	4.677541e+00	3.307888e+01	1.744186e-01	2.234714e+00	1.364106e-02	9.533191e-01	4.992926e-02	4.246455e+00	6.095153e+00	3.004391e-02
32120000	-4.396593e+03	-1.035005e+03	4.134908e+00	2.886289e+01	1.976744e-01	2.381321e+00	7.011119e-03	9.697400e-01	8.408824e-02	3.918423e+00	4.685113e+00	2.641855e-02
32140000	-4.402834e+03	-1.066349e+03	3.713981e+00	2.653597e+01	1.860465e-01	2.198798e+00	1.269753e-02	9.280054e-01	1.199370e-01	1.700411e+00	5.068779e+00	2.373670e-02
32160000	-4.417740e+03	-1.048789e+03	3.945247e+00	2.643616e+01	2.558140e-01	2.055653e+00	7.073156e-03	9.660193e-01	1.215904e-01	1.675013e+00	2.725897e+00	2.496315e-02
32180000	-4.388519e+03	-1.045673e+03	3.861569e+00	2.676708e+01	1.279070e-01	2.796024e+00	1.654145e-02	9.570864e-01	4.332542e-02	2.803299e+00	3.708231e+00	2.462622e-02
32200000	-4.384211e+03	-1.003597e+03	4.495569e+00	2.948070e+01	2.093023e-01	2.060170e+00	9.830600e-03	9.683464e-01	6.395042e-02	3.149310e+00	4.979556e+00	2.867928e-02
32220000	-4.384819e+03	-1.031710e+03	4.003668e+00	2.553583e+01	2.209302e-01	1.795991e+00	1.505287e-02	9.375221e-01	1.060497e-01	2.268756e+00	4.156019e+00	2.543993e-02
32240000	-4.401705e+03	-1.063771e+03	3.595499e+00	2.405966e+01	2.906977e-01	1.813311e+00	4.931725e-03	9.704676e-01	1.611003e-01	2.092912e+00	3.633688e+00	2.284289e-02
32260000	-4.392095e+03	-1.042945e+03	3.511263e+00	2.263452e+01	2.441860e-01	2.321362e+00	1.125440e-02	9.401489e-01	1.335261e-01	1.255040e+00	3.067082e+00	2.215175e-02
32280000	-4.400710e+03	-1.080764e+03	4.015776e+00	2.618993e+01	1.976744e-01	1.954194e+00	7.520173e-03	9.795866e-01	5.088700e-02	2.498314e+00	7.544760e+00	2.563245e-02
32300000	-4.402188e+03	-1.034226e+03	4.239267e+00	2.816791e+01	2.558140e-01	2.632400e+00	1.252478e-02	9.344772e-01	1.079898e-01	2.639590e+00	5.500511e+00	2.713430e-02
32320000	-4.386995e+03	-1.037231e+03	4.259567e+00	2.859558e+01	2.209302e-01	2.066238e+00	1.935331e-02	9.348806e-01	5.487222e-02	3.920691e+00	5.333406e+00	2.743310e-02
32340000	-4.403000e+03	-1.049925e+03	3.812736e+00	2.556882e+01	2.674419e-01	3.075548e+00	9.756045e-03	9.505448e-01	1.310272e-01	2.729221e+00	4.099910e+00	2.445412e-02
32360000	-4.398645e+03	-1.020083e+03	4.157538e+00	2.952668e+01	2.441860e-01	2.485363e+00	2.434318e-02	8.783689e-01	9.417993e-02	2.791297e+00	4.010592e+00	2.661221e-02
32380000	-4.405347e+03	-1.036564e+03	4.261535e+00	2.906531e+01	1.860465e-01	2.941317e+00	1.401804e-02	9.602294e-01	4.844387e-02	2.107375e+00	5.843455e+00	2.731308e-02
32400000	-4.405055e+03	-1.057669e+03	4.107686e+00	2.803382e+01	2.325581e-01	2.016474e+00	3.537432e-03	9.878527e-01	5.624099e-02	2.891755e+00	3.784529e+00	2.533648e-02
32420000	-4.404521e+03	-9.939481e+02	5.034363e+00	3.392827e+01	2.558140e-01	2.453718e+00	5.350188e-03	9.779917e-01	7.370598e-02	2.572156e+00	4.598343e+00	3.168915e-02
32440000	-4.416256e+03	-1.052826e+03	3.765965e+00	2.747112e+01	2.325581e-01	2.582829e+00	7.575200e-03	9.496636e-01	1.401147e-01	2.126431e+00	3.739331e+00	2.415969e-02
32460000	-4.401126e+03	-1.047664e+03	4.135646e+00	2.725206e+01	2.325581e-01	1.812044e+00	9.380083e-03	9.641253e-01	7.034547e-02	1.712265e+00	4.815012e+00	2.655187e-02
32480000	-4.412840e+03	-1.069794e+03	3.386649e+00	2.198906e+01	2.093023e-01	2.374086e+00	9.038219e-03	9.518442e-01	1.281660e-01	1.572394e+00	2.914001e+00	2.163536e-02
32500000	-4.401787e+03	-1.052912e+03	3.930874e+00	2.686571e+01	2.325581e-01	2.149389e+00	9.862891e-03	9.678715e-01	5.482119e-02	1.615348e+00	3.969417e+00	2.513874e-02
32520000	-4.400106e+03	-1.071056e+03	3.857941e+00	2.585556e+01	2.325581e-01	2.192828e+00	1.170126e-02	9.527735e-01	9.664797e-02	1.376584e+00	3.601277e+00	2.481914e-02
32540000	-4.394967e+03	-1.064035e+03	3.515876e+00	2.369549e+01	2.093023e-01	1.846936e+00	9.723394e-03	9.584899e-01	9.909440e-02	1.784748e+00	3.915434e+00	2.257017e-02
32560000	-4.382882e+03	-1.054412e+03	3.763521e+00	2.555502e+01	2.325581e-01	2.260494e+00	1.362156e-02	9.619871e-01	3.976412e-02	3.152534e+00	2.902793e+00	2.373034e-02
32580000	-4.394534e+03	-1.036456e+03	3.956761e+00	2.739866e+01	1.744186e-01	2.330906e+00	1.246236e-02	9.703983e-01	2.952070e-02	2.142850e+00	5.135422e+00	2.520638e-02
32600000	-4.417950e+03	-1.049251e+03	4.161810e+00	3.199176e+01	1.860465e-01	1.711602e+00	4.640893e-03	9.836567e-01	4.491635e-02	1.799311e+00	5.467473e+00	2.681920e-02
32620000	-4.398807e+03	-1.026480e+03	3.502778e+00	2.283039e+01	2.790698e-01	2.601574e+00	3.538823e-03	9.835162e-01	7.626835e-02	1.572635e+00	4.272195e+00	2.257195e-02
32640000	-4.387917e+03	-1.028348e+03	4.500499e+00	3.037861e+01	2.209302e-01	2.044269e+00	6.828481e-03	9.700049e-01	8.318786e-02	1.845544e+00	7.966571e+00	2.887022e-02
32660000	-4.392561e+03	-1.064519e+03	4.130899e+00	2.620171e+01	1.860465e-01	2.434563e+00	3.592849e-03	9.880012e-01	6.791196e-02	1.120658e+00	3.417029e+00	2.600924e-02
32680000	-4.377557e+03	-1.039838e+03	3.716194e+00	2.343189e+01	2.674419e-01	1.947137e+00	1.161400e-02	9.577325e-01	8.509865e-02	1.791264e+00	3.106771e+00	2.348518e-02
32700000	-4.389499e+03	-1.079119e+03	3.755114e+00	2.538477e+01	2.325581e-01	2.096845e+00	1.498407e-02	9.353939e-01	9.909296e-02	2.613761e+00	3.257035e+00	2.415415e-02
32720000	-4.390083e+03	-1.022656e+03	4.294012e+00	2.776155e+01	2.441860e-01	2.416621e+00	1.403616e-02	9.314130e-01	1.163255e-01	1.976783e+00	4.212531e+00	2.668478e-02
32740000	-4.413581e+03	-1.043082e+03	3.517918e+00	2.392876e+01	2.906977e-01	2.365435e+00	1.798753e-02	9.188813e-01	8.601115e-02	1.078868e+00	2.406475e+00	2.226817e-02
32760000	-4.428474e+03	-1.056104e+03	3.204832e+00	2.215515e+01	2.674419e-01	1.982712e+00	1.256707e-02	9.329463e-01	1.522358e-01	1.201649e+00	5.307945e+00	2.043264e-02
32780000	-4.398811e+03	-1.068132e+03	3.387699e+00	2.366211e+01	1.976744e-01	2.056239e+00	9.107308e-03	9.507112e-01	1.253213e-01	1.770442e+00	4.469722e+00	2.171146e-02
32800000	-4.399075e+03	-1.054075e+03	4.096371e+00	2.969539e+01	2.558140e-01	1.861378e+00	1.817949e-02	9.357704e-01	5.553136e-02	1.736839e+00	3.085466e+00	2.582099e-02
32820000	-4.391420e+03	-1.043846e+03	4.104456e+00	3.187114e+01	1.511628e-01	2.209844e+00	1.800994e-02	9.259979e-01	6.844270e-02	5.100949e+00	4.785058e+00	2.582161e-02
32840000	-4.411504e+03	-1.036072e+03	3.395426e+00	2.180622e+01	2.906977e-01	2.000690e+00	1.514924e-02	9.353605e-01	1.059681e-01	1.209248e+00	3.673454e+00	2.092044e-02
32860000	-4.407012e+03	-1.016659e+03	4.729131e+00	3.045597e+01	1.744186e-01	2.311976e+00	6.499038e-03	9.805108e-01	5.549841e-02	1.745590e+00	5.262742e+00	2.993887e-02
32880000	-4.392390e+03	-1.008640e+03	4.707822e+00	3.377775e+01	1.744186e-01	1.995163e+00	1.826518e-02	9.371786e-01	5.103250e-02	4.133750e+00	5.829099e+00	2.993561e-02
32900000	-4.373384e+03	-9.989323e+02	5.160686e+00	3.818723e+01	8.139535e-02	2.038327e+00	1.958061e-02	9.669605e-01	1.380504e-02	3.189920e+00	9.414472e+00	3.318927e-02
32920000	-4.387148e+03	-9.881090e+02	4.449424e+00	3.238717e+01	1.046512e-01	1.912935e+00	2.082285e-02	9.342933e-01	3.863791e-02	2.899089e+00	6.259812e+00	2.835661e-02
32940000	-4.412402e+03	-1.021535e+03	4.767443e+00	3.313539e+01	1.279070e-01	2.871079e+00	1.037934e-02	9.554417e-01	6.665394e-02	3.352854e+00	4.927732e+00	3.020347e-02
32960000	-4.397032e+03	-1.025249e+03	4.084203e+00	2.685848e+01	2.209302e-01	2.582991e+00	2.792137e-02	9.124823e-01	7.198821e-02	3.249902e+00	5.279231e+00	2.550954e-02
32980000	-4.407018e+03	-1.061897e+03	4.252014e+00	3.028680e+01	1.744186e-01	2.321346e+00	2.829206e-02	8.874299e-01	7.418817e-02	1.893717e+00	3.405098e+00	2.728041e-02
33000000	-4.378313e+03	-1.050703e+03	3.776910e+00	2.570522e+01	1.860465e-01	2.189940e+00	1.497244e-02	9.353606e-01	9.285679e-02	2.169100e+00	3.802272e+00	2.436422e-02
33020000	-4.417287e+03	-1.022225e+03	4.094531e+00	2.710913e+01	2.441860e-01	2.193487e+00	1.098001e-02	9.520307e-01	1.062723e-01	3.137093e+00	3.517326e+00	2.624149e-02
33040000	-4.400597e+03	-1.006427e+03	3.911853e+00	2.578020e+01	2.325581e-01	2.499902e+00	1.497731e-02	9.531313e-01	7.105223e-02	2.968859e+00	3.129306e+00	2.499794e-02
33060000	-4.403108e+03	-1.005066e+03	4.224683e+00	2.808669e+01	2.906977e-01	2.231976e+00	5.236574e-03	9.722430e-01	1.359051e-01	1.688449e+00	3.925560e+00	2.647375e-02
33080000	-4.417106e+03	-9.886048e+02	4.537455e+00	2.971876e+01	2.441860e-01	2.048923e+00	1.425756e-02	9.232362e-01	1.147113e-01	1.985696e+00	5.620019e+00	2.807826e-02
33100000	-4.390841e+03	-1.050878e+03	3.588135e+00	2.571120e+01	1.162791e-01	2.135386e+00	9.321661e-03	9.789374e-01	3.311588e-02	2.382502e+00	5.293248e+00	2.266105e-02
33120000	-4.389783e+03	-1.055960e+03	3.387715e+00	2.459825e+01	2.209302e-01	2.195629e+00	5.181645e-03	9.819618e-01	6.026636e-02	2.357539e+00	4.240224e+00	2.174325e-02
33140000	-4.393019e+03	-1.055755e+03	3.593902e+00	2.579967e+01	2.209302e-01	2.412380e+00	4.367607e-03	9.806400e-01	7.107565e-02	2.331441e+00	4.099226e+00	2.284616e-02
33160000	-4.404759e+03	-1.042915e+03	3.465127e+00	2.485463e+01	2.093023e-01	2.235433e+00	4.663940e-03	9.794812e-01	8.660938e-02	2.048414e+00	4.569573e+00	2.227452e-02
33180000	-4.394132e+03	-1.025823e+03	3.592732e+00	2.463744e+01	2.209302e-01	2.050986e+00	2.577119e-02	8.819330e-01	1.285019e-01	1.549993e+00	3.198610e+00	2.311174e-02
33200000	-4.384911e+03	-9.996424e+02	4.172876e+00	2.823032e+01	2.441860e-01	2.080774e+00	1.506721e-02	9.519507e-01	6.005323e-02	2.336783e+00	4.016904e+00	2.685439e-02
33220000	-4.372634e+03	-1.016491e+03	4.352241e+00	3.036390e+01	2.209302e-01	1.733981e+00	1.802543e-02	9.208522e-01	9.121423e-02	2.652115e+00	4.064303e+00	2.790660e-02
33240000	-4.396845e+03	-1.003525e+03	4.147221e+00	2.737771e+01	2.325581e-01	2.348818e+00	2.086414e-02	9.164164e-01	9.460332e-02	1.819237e+00	3.828919e+00	2.671251e-02
33260000	-4.403698e+03	-1.032147e+03	3.439243e+00	2.281284e+01	2.906977e-01	2.153370e+00	1.447621e-02	9.320795e-01	1.003702e-01	1.683155e+00	6.956855e+00	2.214729e-02
33280000	-4.413629e+03	-1.023783e+03	3.815102e+00	2.462427e+01	2.558140e-01	2.193305e+00	2.310822e-02	8.055452e-01	3.149165e-01	1.729735e+00	2.541102e+00	2.443631e-02
33300000	-4.394884e+03	-1.018424e+03	3.957204e+00	2.708807e+01	2.093023e-01	2.499883e+00	1.723464e-02	9.387821e-01	7.399770e-02	1.797102e+00	4.134775e+00	2.538001e-02
33320000	-4.399522e+03	-1.049432e+03	4.217589e+00	2.954365e+01	1.511628e-01	2.281660e+00	1.290126e-02	9.580578e-01	5.488915e-02	1.358528e+00	4.540804e+00	2.700251e-02
33340000	-4.401779e+03	-1.045030e+03	3.884878e+00	2.808312e+01	1.744186e-01	2.704077e+00	7.870432e-03	9.741217e-01	4.092173e-02	1.469583e+00	5.165714e+00	2.471699e-02
33360000	-4.393967e+03	-1.103631e+03	3.042125e+00	2.187565e+01	2.325581e-01	2.429650e+00	8.321707e-03	9.548784e-01	1.016114e-01	1.975186e+00	3.566000e+00	1.939441e-02
33380000	-4.402433e+03	-1.084620e+03	3.096570e+00	2.140573e+01	2.093023e-01	2.248737e+00	1.472422e-02	9.437534e-01	6.401141e-02	1.911079e+00	5.165818e+00	1.934711e-02
33400000	-4.378376e+03	-1.062317e+03	3.162304e+00	2.109461e+01	2.558140e-01	1.990554e+00	1.658737e-02	9.354889e-01	9.073987e-02	1.348759e+00	5.654310e+00	1.999983e-02
33420000	-4.386660e+03	-1.069781e+03	3.271562e+00	2.453105e+01	1.511628e-01	2.369703e+00	5.321860e-03	9.730014e-01	1.008928e-01	2.366216e+00	3.107914e+00	2.078168e-02
33440000	-4.398335e+03	-1.086870e+03	2.776223e+00	1.788536e+01	3.139535e-01	2.957903e+00	2.151058e-02	8.921759e-01	1.247073e-01	1.154301e+00	2.517284e+00	1.790771e-02
33460000	-4.413430e+03	-1.086820e+03	4.028850e+00	2.683047e+01	2.906977e-01	1.872694e+00	8.699477e-03	9.455167e-01	1.659984e-01	2.608100e+00	3.895601e+00	2.569429e-02
33480000	-4.405559e+03	-1.052072e+03	3.951512e+00	2.629048e+01	2.441860e-01	2.238547e+00	1.013313e-02	9.291103e-01	1.651959e-01	2.921690e+00	4.741608e+00	2.526410e-02
33500000	-4.383499e+03	-1.064735e+03	3.896846e+00	2.595829e+01	2.093023e-01	2.361476e+00	1.843500e-02	9.373746e-01	5.311754e-02	1.351715e+00	5.360340e+00	2.506535e-02
33520000	-4.381810e+03	-1.001859e+03	4.316736e+00	2.941504e+01	2.093023e-01	2.120445e+00	6.744097e-03	9.727965e-01	6.807862e-02	2.798371e+00	5.859202e+00	2.784553e-02
33540000	-4.369918e+03	-1.025036e+03	4.454903e+00	3.112991e+01	1.627907e-01	2.178905e+00	2.957155e-02	9.352469e-01	3.113745e-02	5.478486e+00	3.518526e+00	2.848330e-02
33560000	-4.387731e+03	-1.048645e+03	3.731363e+00	2.632161e+01	1.744186e-01	2.011472e+00	2.189404e-02	9.188471e-01	7.334793e-02	2.588170e+00	3.612684e+00	2.379689e-02
33580000	-4.398274e+03	-1.002477e+03	4.108923e+00	2.895160e+01	2.093023e-01	2.283650e+00	1.646698e-02	9.259790e-01	8.157736e-02	4.959862e+00	4.151581e+00	2.616787e-02
33600000	-4.381038e+03	-1.042493e+03	4.100831e+00	2.999069e+01	1.279070e-01	2.043769e+00	1.585737e-02	9.577229e-01	3.881049e-02	3.879988e+00	5.226535e+00	2.633280e-02
33620000	-4.402709e+03	-1.040773e+03	3.822425e+00	2.898838e+01	1.279070e-01	2.150220e+00	2.243354e-02	9.563705e-01	1.671601e-02	3.339129e+00	5.413708e+00	2.465929e-02
33640000	-4.377548e+03	-1.043354e+03	4.040616e+00	2.962501e+01	1.511628e-01	2.256549e+00	2.005518e-02	9.493745e-01	3.581162e-02	2.562742e+00	5.111047e+00	2.603820e-02
33660000	-4.424163e+03	-1.090843e+03	3.456885e+00	2.349412e+01	1.744186e-01	2.325944e+00	6.332355e-03	9.830340e-01	3.606495e-02	1.890473e+00	2.177993e+00	2.229076e-02
33680000	-4.395078e+03	-1.054017e+03	3.940603e+00	2.481519e+01	2.441860e-01	2.057834e+00	2.362186e-02	9.258855e-01	6.701797e-02	1.616700e+00	4.084669e+00	2.463594e-02
33700000	-4.384802e+03	-1.060454e+03	3.760428e+00	2.511010e+01	2.093023e-01	2.192029e+00	1.558936e-02	9.453662e-01	7.130022e-02	1.815835e+00	6.537829e+00	2.362058e-02
33720000	-4.381865e+03	-1.036930e+03	4.784862e+00	3.186663e+01	1.627907e-01	2.320287e+00	2.648266e-02	9.314432e-01	3.560433e-02	2.148103e+00	6.764414e+00	2.996999e-02
33740000	-4.404264e+03	-1.029637e+03	4.002580e+00	2.642061e+01	2.441860e-01	1.682100e+00	9.985978e-03	9.551324e-01	1.187959e-01	2.649122e+00	2.935017e+00	2.510239e-02
33760000	-4.408535e+03	-1.068211e+03	3.401496e+00	2.499232e+01	2.325581e-01	2.377729e+00	9.593690e-03	9.569970e-01	8.569654e-02	1.508845e+00	3.730165e+00	2.142271e-02
33780000	-4.404724e+03	-1.086177e+03	3.144419e+00	2.087125e+01	3.604651e-01	2.970130e+00	3.005362e-02	8.149219e-01	1.706528e-01	1.845835e+00	4.036652e+00	1.990084e-02
33800000	-4.420057e+03	-1.043639e+03	3.562925e+00	2.341165e+01	3.372093e-01	2.290305e+00	5.691599e-03	9.548733e-01	1.868060e-01	1.433023e+00	3.903842e+00	2.239278e-02
33820000	-4.436795e+03	-1.035026e+03	3.157954e+00	2.046945e+01	3.255814e-01	1.395003e+00	4.834593e-03	9.724031e-01	1.668723e-01	1.510452e+00	6.081028e+00	2.021536e-02
33840000	-4.391109e+03	-1.039331e+03	3.734571e+00	2.406190e+01	3.023256e-01	1.742639e+00	2.137463e-02	8.872186e-01	1.431379e-01	1.551685e+00	3.236988e+00	2.365934e-02
33860000	-4.399371e+03	-1.046017e+03	3.923156e+00	2.675768e+01	2.674419e-01	2.300005e+00	2.540911e-02	8.978222e-01	8.187186e-02	1.966789e+00	3.194324e+00	2.486661e-02
33880000	-4.395128e+03	-1.062287e+03	3.123516e+00	2.304998e+01	2.790698e-01	1.815967e+00	1.568326e-03	9.914635e-01	1.089048e-01	1.555634e+00	5.357658e+00	1.950222e-02
33900000	-4.392358e+03	-1.068301e+03	2.797927e+00	2.097441e+01	1.976744e-01	2.884037e+00	4.957396e-03	9.757694e-01	9.114391e-02	1.774352e+00	3.384161e+00	1.769119e-02
33920000	-4.396081e+03	-1.091351e+03	3.310127e+00	2.185153e+01	1.860465e-01	2.463543e+00	1.062555e-02	9.644817e-01	6.032783e-02	2.083205e+00	3.003186e+00	2.078286e-02
33940000	-4.408994e+03	-1.040418e+03	3.341840e+00	2.460850e+01	1.279070e-01	1.937145e+00	1.387178e-02	9.627482e-01	3.502205e-02	1.993005e+00	3.752066e+00	2.128134e-02
33960000	-4.391097e+03	-1.074037e+03	3.137002e+00	2.391589e+01	1.860465e-01	2.050937e+00	8.888095e-03	9.553009e-01	9.673937e-02	1.703827e+00	3.836860e+00	1.961739e-02
33980000	-4.387949e+03	-1.058366e+03	3.815406e+00	2.611787e+01	1.976744e-01	2.094251e+00	1.676512e-02	9.504133e-01	5.586328e-02	1.715443e+00	4.217714e+00	2.444525e-02
34000000	-4.382556e+03	-1.019961e+03	4.584342e+00	3.118151e+01	1.860465e-01	2.664709e+00	1.880137e-02	9.241708e-01	8.875682e-02	2.323589e+00	5.325466e+00	2.912779e-02
34020000	-4.392156e+03	-1.034290e+03	4.846699e+00	3.343480e+01	2.209302e-01	2.026029e+00	8.214119e-03	9.611389e-01	1.075084e-01	2.543752e+00	5.449035e+00	3.093572e-02
34040000	-4.389635e+03	-1.024393e+03	4.413128e+00	2.881880e+01	2.674419e-01	2.442347e+00	5.612787e-03	9.772456e-01	8.094501e-02	1.778744e+00	2.823074e+00	2.809746e-02
34060000	-4.382127e+03	-1.026019e+03	4.387449e+00	2.978101e+01	2.209302e-01	2.631961e+00	1.417378e-02	9.435292e-01	7.919517e-02	2.192398e+00	3.174473e+00	2.805080e-02
34080000	-4.389881e+03	-1.000348e+03	4.386720e+00	3.117688e+01	1.395349e-01	2.357325e+00	1.744514e-02	9.518311e-01	3.176576e-02	2.870140e+00	5.932043e+00	2.799880e-02
34100000	-4.402406e+03	-1.026337e+03	3.895856e+00	2.675731e+01	1.744186e-01	2.713552e+00	2.100384e-02	9.415444e-01	3.962467e-02	2.893614e+00	5.010596e+00	2.488664e-02
34120000	-4.383813e+03	-1.026976e+03	4.006422e+00	2.810591e+01	1.744186e-01	2.095004e+00	1.959804e-02	9.392676e-01	4.783879e-02	2.529778e+00	4.390888e+00	2.527780e-02
34140000	-4.380916e+03	-1.016230e+03	4.352535e+00	2.890662e+01	2.209302e-01	2.445030e+00	9.838219e-03	9.639577e-01	7.257929e-02	2.604251e+00	4.040372e+00	2.730725e-02
34160000	-4.397523e+03	-1.051514e+03	3.873023e+00	2.601649e+01	2.790698e-01	2.017748e+00	2.512683e-02	9.053666e-01	8.639644e-02	1.967721e+00	2.891901e+00	2.464742e-02
34180000	-4.385324e+03	-1.067365e+03	3.560761e+00	2.448929e+01	1.976744e-01	2.071735e+00	1.466514e-02	9.609183e-01	3.565917e-02	1.571924e+00	6.523621e+00	2.295086e-02
34200000	-4.410524e+03	-1.073920e+03	3.383534e+00	2.355890e+01	1.627907e-01	2.062525e+00	1.235899e-02	9.628641e-01	4.494454e-02	1.372490e+00	3.576330e+00	2.182797e-02
34220000	-4.398288e+03	-1.073477e+03	3.522169e+00	2.369909e+01	2.093023e-01	2.299593e+00	2.147444e-03	9.907408e-01	7.929053e-02	1.761062e+00	3.175588e+00	2.265291e-02
34240000	-4.406650e+03	-1.107639e+03	2.769109e+00	1.977542e+01	1.744186e-01	2.322144e+00	6.330222e-03	9.819075e-01	3.350497e-02	1.520936e+00	2.938968e+00	1.681225e-02
34260000	-4.403814e+03	-1.077461e+03	3.363863e+00	2.338189e+01	2.209302e-01	2.162204e+00	1.145956e-02	9.612069e-01	4.432578e-02	1.149593e+00	4.070099e+00	2.041320e-02
34280000	-4.394647e+03	-1.059210e+03	4.349894e+00	2.869026e+01	1.976744e-01	1.831343e+00	1.553061e-02	9.436605e-01	5.994665e-02	2.700617e+00	5.626869e+00	2.749452e-02
34300000	-4.419693e+03	-1.068126e+03	3.508579e+00	2.583744e+01	1.395349e-01	2.106123e+00	2.249606e-02	9.230992e-01	6.734231e-02	2.336814e+00	4.340031e+00	2.246503e-02
34320000	-4.394065e+03	-1.051658e+03	4.048313e+00	2.845168e+01	3.023256e-01	1.979400e+00	3.209889e-02	8.622145e-01	1.230002e-01	1.848555e+00	4.120304e+00	2.591824e-02
34340000	-4.395902e+03	-1.076240e+03	3.300396e+00	2.145450e+01	2.558140e-01	1.766382e+00	1.304279e-02	9.312289e-01	9.485101e-02	2.169913e+00	3.262112e+00	1.978620e-02
34360000	-4.410584e+03	-1.049751e+03	3.442925e+00	2.586886e+01	1.860465e-01	1.849983e+00	7.544631e-03	9.627190e-01	9.181870e-02	1.764183e+00	3.752334e+00	2.216347e-02
34380000	-4.389247e+03	-1.025782e+03	3.921508e+00	2.818230e+01	2.209302e-01	2.980968e+00	2.936405e-03	9.865417e-01	7.349299e-02	1.909040e+00	5.939951e+00	2.507615e-02
34400000	-4.389328e+03	-1.021175e+03	4.437197e+00	3.111560e+01	2.093023e-01	2.189998e+00	3.064426e-03	9.893399e-01	5.333722e-02	3.243971e+00	4.488201e+00	2.819079e-02
34420000	-4.385653e+03	-1.055595e+03	3.570001e+00	2.637745e+01	1.744186e-01	2.087270e+00	4.500124e-03	9.795463e-01	7.362873e-02	2.586247e+00	5.674469e+00	2.280089e-02
34440000	-4.381864e+03	-1.035216e+03	3.688846e+00	2.568796e+01	1.860465e-01	2.428862e+00	1.218338e-02	9.727573e-01	2.178775e-02	3.399089e+00	5.338157e+00	2.331285e-02
34460000	-4.405326e+03	-1.029291e+03	4.280026e+00	2.754645e+01	2.906977e-01	1.914376e+00	1.017409e-02	9.462287e-01	1.370458e-01	3.264525e+00	4.543508e+00	2.725346e-02
34480000	-4.379757e+03	-9.894663e+02	5.104138e+00	3.256115e+01	2.093023e-01	2.017585e+00	2.369432e-02	9.040063e-01	9.799838e-02	3.753728e+00	4.968565e+00	3.265859e-02
34500000	-4.381347e+03	-1.035593e+03	4.488857e+00	3.186288e+01	1.744186e-01	2.679302e+00	1.389494e-02	9.675582e-01	3.685053e-02	3.262759e+00	4.231580e+00	2.872066e-02
34520000	-4.368492e+03	-1.048999e+03	4.715590e+00	3.221955e+01	1.744186e-01	2.205157e+00	1.571894e-02	9.474360e-01	5.886143e-02	4.304116e+00	6.674340e+00	2.940384e-02
34540000	-4.408782e+03	-1.051907e+03	3.838699e+00	2.549606e+01	2.325581e-01	1.908441e+00	9.116546e-03	9.573873e-01	9.863587e-02	2.280681e+00	4.762106e+00	2.476028e-02
34560000	-4.402206e+03	-1.051907e+03	3.398814e+00	2.289172e+01	2.325581e-01	2.525259e+00	6.827188e-03	9.667712e-01	1.125963e-01	1.411785e+00	3.453093e+00	2.168764e-02
34580000	-4.419066e+03	-1.033751e+03	3.520752e+00	2.393328e+01	2.209302e-01	2.862347e+00	1.826844e-02	9.563949e-01	2.888455e-02	1.610594e+00	3.175476e+00	2.257578e-02
34600000	-4.389830e+03	-1.051134e+03	4.193234e+00	2.898236e+01	1.860465e-01	2.912954e+00	6.508518e-03	9.785003e-01	6.113554e-02	3.552682e+00	5.044837e+00	2.694679e-02
34620000	-4.397698e+03	-1.050137e+03	3.108917e+00	2.299557e+01	2.325581e-01	1.861129e+00	8.825258e-03	9.515845e-01	8.739879e-02	1.198215e+00	6.989092e+00	1.896822e-02
34640000	-4.380099e+03	-1.000495e+03	4.929539e+00	3.174475e+01	2.325581e-01	2.278060e+00	1.283659e-03	9.947135e-01	7.245782e-02	2.532329e+00	6.177811e+00	3.171789e-02
34660000	-4.390789e+03	-1.020217e+03	4.791792e+00	3.117362e+01	2.209302e-01	2.112587e+00	3.538794e-03	9.885117e-01	4.682510e-02	2.624862e+00	5.193193e+00	3.072406e-02
34680000	-4.393213e+03	-1.025960e+03	4.769145e+00	3.148587e+01	1.860465e-01	2.051998e+00	2.015136e-03	9.897161e-01	9.990533e-02	1.863738e+00	6.322329e+00	3.067892e-02
34700000	-4.398506e+03	-1.009446e+03	4.551375e+00	2.964600e+01	2.209302e-01	1.718453e+00	8.812397e-03	9.633826e-01	8.177147e-02	3.580878e+00	4.834412e+00	2.925374e-02
34720000	-4.390783e+03	-9.990062e+02	5.067254e+00	3.357862e+01	1.976744e-01	2.553177e+00	5.664822e-03	9.748825e-01	1.297501e-01	3.220612e+00	6.800850e+00	3.228905e-02
34740000	-4.392301e+03	-1.031013e+03	4.568560e+00	2.890090e+01	2.325581e-01	2.493383e+00	1.302693e-02	9.545854e-01	6.721354e-02	1.788758e+00	6.170724e+00	2.890861e-02
34760000	-4.405748e+03	-1.068021e+03	3.695673e+00	2.525247e+01	2.325581e-01	2.494747e+00	2.169805e-02	9.143538e-01	7.515555e-02	1.210969e+00	4.067180e+00	2.313963e-02
34780000	-4.382908e+03	-1.048033e+03	3.795635e+00	2.688761e+01	1.627907e-01	2.401147e+00	3.157583e-02	8.822734e-01	6.860570e-02	2.217236e+00	9.889988e+00	2.395974e-02
34800000	-4.387890e+03	-1.073748e+03	2.985005e+00	2.148878e+01	1.976744e-01	2.134147e+00	2.050070e-02	9.357979e-01	4.461174e-02	1.343948e+00	6.178824e+00	1.894575e-02
34820000	-4.392937e+03	-1.056395e+03	4.053087e+00	2.694984e+01	2.209302e-01	2.421640e+00	1.743470e-02	9.473660e-01	6.823257e-02	1.318930e+00	3.193430e+00	2.537292e-02
34840000	-4.387160e+03	-1.033215e+03	3.725774e+00	2.710617e+01	2.093023e-01	2.571547e+00	1.560876e-02	9.176440e-01	1.024163e-01	2.009387e+00	4.436660e+00	2.353567e-02
34860000	-4.384009e+03	-1.053441e+03	3.520799e+00	2.570666e+01	2.209302e-01	2.002279e+00	1.861471e-02	9.326100e-01	5.098433e-02	2.695945e+00	4.060971e+00	2.193811e-02
34880000	-4.396301e+03	-1.079241e+03	3.426029e+00	2.514987e+01	1.627907e-01	2.726803e+00	1.537722e-02	9.570942e-01	3.091219e-02	1.937769e+00	3.307555e+00	2.140448e-02
34900000	-4.393266e+03	-1.059896e+03	3.367427e+00	2.441533e+01	1.511628e-01	2.972548e+00	1.119044e-02	9.624169e-01	5.917549e-02	2.370956e+00	2.675323e+00	2.149639e-02
34920000	-4.409361e+03	-1.076811e+03	3.533940e+00	2.400900e+01	2.558140e-01	2.090439e+00	2.835940e-02	8.871197e-01	1.131052e-01	2.053219e+00	5.767260e+00	2.279547e-02
34940000	-4.399903e+03	-1.066767e+03	2.882239e+00	2.129311e+01	2.209302e-01	3.252081e+00	1.901049e-02	9.153688e-01	8.608691e-02	1.815130e+00	2.723045e+00	1.848044e-02
34960000	-4.393845e+03	-1.056454e+03	3.399654e+00	2.152514e+01	2.790698e-01	2.496769e+00	1.144950e-02	9.517095e-01	9.053123e-02	1.449429e+00	4.125814e+00	2.177179e-02
34980000	-4.399211e+03	-9.985803e+02	4.238742e+00	2.911210e+01	2.906977e-01	2.631664e+00	1.537398e-02	9.343138e-01	8.734172e-02	2.572440e+00	5.212747e+00	2.734381e-02
35000000	-4.396435e+03	-1.024859e+03	3.694605e+00	2.702226e+01	1.627907e-01	2.090700e+00	2.704754e-02	8.852424e-01	1.002609e-01	1.559835e+00	5.222035e+00	2.383132e-02
35020000	-4.412273e+03	-1.068663e+03	3.379322e+00	2.232597e+01	2.325581e-01	1.885540e+00	1.466859e-02	9.452433e-01	7.022201e-02	1.628933e+00	4.803602e+00	2.129084e-02
35040000	-4.398379e+03	-1.082016e+03	3.102480e+00	2.139189e+01	2.558140e-01	1.816841e+00	5.684196e-03	9.716416e-01	1.020631e-01	1.370008e+00	2.686848e+00	1.951275e-02
35060000	-4.417130e+03	-1.031009e+03	4.054078e+00	2.637106e+01	2.093023e-01	2.091414e+00	1.359594e-02	9.564944e-01	5.935651e-02	2.020808e+00	5.361832e+00	2.538730e-02
35080000	-4.407299e+03	-1.016721e+03	3.829418e+00	2.641510e+01	2.906977e-01	2.750599e+00	1.185990e-02	9.290569e-01	1.729725e-01	1.868588e+00	3.855966e+00	2.467166e-02
35100000	-4.402155e+03	-1.081245e+03	3.729690e+00	2.423833e+01	2.674419e-01	2.072858e+00	2.009423e-02	8.930535e-01	1.246520e-01	1.156447e+00	3.492445e+00	2.399924e-02
35120000	-4.393985e+03	-9.909005e+02	4.230872e+00	2.635015e+01	3.488372e-01	1.591323e+00	2.039971e-02	8.556775e-01	1.968132e-01	2.001609e+00	4.735777e+00	2.704858e-02
35140000	-4.390717e+03	-1.003352e+03	5.210401e+00	3.263691e+01	1.976744e-01	2.258914e+00	7.500819e-03	9.740798e-01	5.944961e-02	2.959009e+00	7.758224e+00	3.315316e-02
35160000	-4.397397e+03	-1.026851e+03	5.307079e+00	3.310199e+01	1.860465e-01	1.940674e+00	1.355202e-02	9.726516e-01	3.334065e-02	3.509009e+00	7.311573e+00	3.352645e-02
35180000	-4.387704e+03	-1.023183e+03	3.988168e+00	2.426816e+01	2.674419e-01	1.593016e+00	8.615903e-03	9.645221e-01	9.270716e-02	3.094840e+00	5.464284e+00	2.507255e-02
35200000	-4.376384e+03	-1.010753e+03	4.664596e+00	2.889851e+01	2.093023e-01	2.211714e+00	1.410651e-02	9.546771e-01	6.268981e-02	1.425073e+00	5.834172e+00	2.951163e-02
35220000	-4.398627e+03	-1.062483e+03	3.699431e+00	2.550740e+01	2.209302e-01	1.906469e+00	7.010515e-03	9.587439e-01	1.495327e-01	2.463926e+00	2.651817e+00	2.338578e-02
35240000	-4.395110e+03	-1.004013e+03	4.445285e+00	2.782727e+01	2.558140e-01	2.052174e+00	1.256451e-02	9.476736e-01	9.914174e-02	1.563844e+00	3.382005e+00	2.846908e-02
35260000	-4.377110e+03	-1.038343e+03	3.571670e+00	2.532985e+01	2.093023e-01	2.744347e+00	5.176619e-03	9.837991e-01	6.016104e-02	1.480236e+00	3.628711e+00	2.284395e-02
35280000	-4.401498e+03	-1.047292e+03	3.647009e+00	2.514022e+01	2.558140e-01	2.253079e+00	1.522620e-02	9.447061e-01	6.119493e-02	2.136249e+00	5.313353e+00	2.337586e-02
35300000	-4.397986e+03	-1.030313e+03	3.662102e+00	2.666841e+01	1.860465e-01	2.183991e+00	1.453474e-02	9.313017e-01	1.058964e-01	2.861325e+00	6.073782e+00	2.336595e-02
35320000	-4.393427e+03	-1.083310e+03	3.644018e+00	2.666885e+01	1.976744e-01	2.116605e+00	9.584480e-03	9.594193e-01	7.559789e-02	2.258574e+00	3.708621e+00	2.337385e-02
35340000	-4.406577e+03	-1.056771e+03	3.949627e+00	2.759346e+01	2.209302e-01	1.879486e+00	5.454174e-03	9.792435e-01	5.471891e-02	2.314330e+00	4.384519e+00	2.518082e-02
35360000	-4.384151e+03	-1.053710e+03	3.760819e+00	2.600469e+01	1.860465e-01	3.044308e+00	6.355046e-03	9.696863e-01	9.201360e-02	2.367012e+00	2.711035e+00	2.394162e-02
35380000	-4.397955e+03	-1.046714e+03	4.286792e+00	2.803966e+01	2.441860e-01	2.341551e+00	1.147724e-02	9.464491e-01	1.006820e-01	2.201559e+00	3.452332e+00	2.729150e-02
35400000	-4.410517e+03	-1.053453e+03	3.784266e+00	2.668928e+01	2.325581e-01	1.887373e+00	1.228325e-02	9.479925e-01	9.308335e-02	2.323825e+00	4.336513e+00	2.422583e-02
35420000	-4.398286e+03	-1.028288e+03	4.002148e+00	2.655447e+01	2.558140e-01	1.994690e+00	3.605844e-03	9.861521e-01	8.556405e-02	2.422567e+00	3.840266e+00	2.521721e-02
35440000	-4.398750e+03	-1.048811e+03	3.711403e+00	2.604189e+01	1.860465e-01	2.897821e+00	5.865478e-03	9.774682e-01	8.018462e-02	1.433457e+00	2.727223e+00	2.385505e-02
35460000	-4.395116e+03	-1.066443e+03	3.666686e+00	2.694136e+01	2.093023e-01	2.029693e+00	6.261563e-03	9.716038e-01	7.887165e-02	1.992878e+00	2.558063e+00	2.348640e-02
35480000	-4.415539e+03	-1.047554e+03	3.580400e+00	2.445725e+01	2.558140e-01	2.233927e+00	1.367099e-03	9.941435e-01	8.719089e-02	1.467126e+00	3.762358e+00	2.278829e-02
35500000	-4.389951e+03	-1.072168e+03	3.325245e+00	2.238467e+01	2.209302e-01	2.508293e+00	4.240623e-03	9.802984e-01	8.383816e-02	1.786914e+00	5.605544e+00	2.118683e-02
35520000	-4.392769e+03	-1.162037e+03	2.576523e+00	1.967995e+01	2.209302e-01	2.366450e+00	2.196310e-03	9.920124e-01	5.471368e-02	1.994685e+00	3.153792e+00	1.647650e-02
35540000	-4.394349e+03	-1.018637e+03	3.945789e+00	2.608802e+01	2.093023e-01	2.011462e+00	5.303553e-03	9.843923e-01	3.563518e-02	4.410220e+00	5.402386e+00	2.538917e-02
35560000	-4.402144e+03	-1.050434e+03	4.538690e+00	3.050050e+01	1.511628e-01	2.228514e+00	2.167605e-02	9.172430e-01	8.023033e-02	3.141046e+00	6.324087e+00	2.793141e-02
35580000	-4.391309e+03	-9.986948e+02	4.346348e+00	2.929727e+01	1.744186e-01	2.275088e+00	7.430994e-03	9.814660e-01	3.658245e-02	2.172926e+00	4.763117e+00	2.798210e-02
35600000	-4.405224e+03	-1.033858e+03	3.356759e+00	2.184339e+01	1.976744e-01	2.220159e+00	7.454576e-03	9.736033e-01	5.713270e-02	1.918252e+00	3.461673e+00	2.154539e-02
35620000	-4.401844e+03	-1.035336e+03	4.002797e+00	2.659737e+01	2.558140e-01	2.605143e+00	1.812501e-02	9.144274e-01	9.938073e-02	2.203146e+00	4.204626e+00	2.568917e-02
35640000	-4.399888e+03	-1.073013e+03	3.893111e+00	2.517417e+01	2.325581e-01	2.058759e+00	5.609222e-03	9.706394e-01	1.408071e-01	2.444706e+00	4.206766e+00	2.424030e-02
35660000	-4.408904e+03	-1.029825e+03	3.866646e+00	2.511545e+01	3.372093e-01	2.021043e+00	2.549887e-03	9.799905e-01	2.430142e-01	1.421508e+00	3.898033e+00	2.420271e-02
35680000	-4.390316e+03	-1.028916e+03	3.541120e+00	2.379641e+01	2.790698e-01	2.198319e+00	8.819112e-03	9.531685e-01	1.326779e-01	1.094674e+00	2.519141e+00	2.205088e-02
35700000	-4.389251e+03	-1.082708e+03	3.217229e+00	2.277659e+01	1.744186e-01	2.954141e+00	1.108559e-02	9.626688e-01	6.205515e-02	1.921639e+00	2.781722e+00	1.997111e-02
35720000	-4.389483e+03	-1.079898e+03	3.286120e+00	2.296405e+01	1.860465e-01	1.990247e+00	1.726913e-02	9.324237e-01	7.018691e-02	2.373215e+00	3.977162e+00	2.006583e-02
35740000	-4.384191e+03	-1.093695e+03	3.147376e+00	2.259173e+01	1.627907e-01	2.831704e+00	1.006529e-02	9.501077e-01	1.153379e-01	1.796510e+00	3.814017e+00	1.926408e-02
35760000	-4.391679e+03	-1.083616e+03	3.246076e+00	2.183996e+01	2.674419e-01	1.867254e+00	7.316396e-03	9.559425e-01	1.406867e-01	1.666680e+00	4.474019e+00	2.075768e-02
35780000	-4.409830e+03	-1.073692e+03	3.345001e+00	2.342383e+01	1.976744e-01	1.492817e+00	6.687503e-03	9.801807e-01	4.296487e-02	1.287106e+00	4.556913e+00	2.095600e-02
35800000	-4.409061e+03	-1.047884e+03	3.302370e+00	2.413718e+01	2.209302e-01	1.947331e+00	1.050589e-02	9.384816e-01	1.534708e-01	1.273878e+00	3.534369e+00	2.124653e-02
35820000	-4.409557e+03	-1.090863e+03	3.056792e+00	2.076537e+01	1.976744e-01	2.177011e+00	1.245874e-02	9.591692e-01	5.813221e-02	2.733608e+00	3.244817e+00	1.952519e-02
35840000	-4.388464e+03	-1.052707e+03	3.917742e+00	2.690234e+01	2.209302e-01	1.901478e+00	9.566609e-03	9.630412e-01	8.105116e-02	2.403386e+00	3.454804e+00	2.506675e-02
35860000	-4.399852e+03	-1.028068e+03	3.578499e+00	2.428372e+01	3.139535e-01	2.245078e+00	1.130330e-02	9.255417e-01	2.103624e-01	2.251583e+00	4.083856e+00	2.271521e-02
35880000	-4.385846e+03	-1.030414e+03	4.025488e+00	2.898359e+01	1.976744e-01	2.485512e+00	2.368502e-02	9.267050e-01	4.254354e-02	2.717793e+00	3.898868e+00	2.566180e-02
35900000	-4.410958e+03	-1.022022e+03	4.346294e+00	2.907436e+01	2.441860e-01	1.876980e+00	3.763690e-02	8.783860e-01	5.024777e-02	2.312987e+00	3.545454e+00	2.738713e-02
35920000	-4.395127e+03	-1.047469e+03	3.602414e+00	2.487417e+01	2.325581e-01	2.657096e+00	1.304004e-02	9.532127e-01	6.345910e-02	2.310538e+00	4.200843e+00	2.316357e-02
35940000	-4.378456e+03	-1.069092e+03	4.155224e+00	2.841377e+01	1.976744e-01	2.643253e+00	6.863255e-03	9.763415e-01	5.939800e-02	3.379981e+00	6.725440e+00	2.680617e-02
35960000	-4.393897e+03	-1.047461e+03	3.475145e+00	2.591802e+01	1.511628e-01	1.980429e+00	1.247869e-02	9.718381e-01	2.328905e-02	1.674817e+00	4.425855e+00	2.230293e-02
35980000	-4.405341e+03	-1.064783e+03	3.115962e+00	2.262493e+01	2.441860e-01	2.156813e+00	6.779692e-03	9.605425e-01	1.329189e-01	1.819169e+00	2.664082e+00	1.982554e-02
36000000	-4.402827e+03	-1.044288e+03	3.191318e+00	2.211116e+01	1.860465e-01	2.026003e+00	8.152380e-03	9.723724e-01	6.138981e-02	8.756018e-01	4.960467e+00	1.978820e-02
36020000	-4.407139e+03	-1.069554e+03	3.398955e+00	2.347718e+01	2.093023e-01	1.750666e+00	9.787135e-03	9.671551e-01	5.697125e-02	1.408399e+00	3.306390e+00	2.104753e-02
36040000	-4.391769e+03	-1.044888e+03	3.960716e+00	2.619804e+01	2.441860e-01	1.781993e+00	1.252156e-02	9.572081e-01	7.655041e-02	1.267187e+00	5.741121e+00	2.523087e-02
36060000	-4.405178e+03	-9.949529e+02	4.121811e+00	2.663031e+01	2.790698e-01	2.011667e+00	2.754698e-02	8.872746e-01	1.112963e-01	1.646724e+00	4.023069e+00	2.639658e-02
36080000	-4.430388e+03	-1.011284e+03	4.832521e+00	3.093736e+01	2.674419e-01	2.005785e+00	8.997866e-03	9.518247e-01	1.470241e-01	2.580201e+00	3.297308e+00	3.097430e-02
36100000	-4.409501e+03	-1.049031e+03	4.030334e+00	2.669563e+01	2.906977e-01	2.593973e+00	8.783532e-03	9.459880e-01	1.384307e-01	2.055217e+00	3.781411e+00	2.524784e-02
36120000	-4.407889e+03	-1.038670e+03	4.088044e+00	2.557889e+01	2.441860e-01	1.874206e+00	1.752557e-02	9.115646e-01	1.281996e-01	2.313124e+00	4.822020e+00	2.635837e-02
36140000	-4.411014e+03	-1.047573e+03	4.008666e+00	2.700548e+01	2.209302e-01	2.747910e+00	5.799903e-03	9.791432e-01	7.885251e-02	2.157381e+00	3.562781e+00	2.580084e-02
36160000	-4.396447e+03	-1.076232e+03	3.536836e+00	2.537362e+01	2.558140e-01	3.196448e+00	7.396519e-03	9.634397e-01	1.033851e-01	2.297880e+00	4.805656e+00	2.212670e-02
36180000	-4.405809e+03	-1.064714e+03	3.519227e+00	2.589150e+01	1.744186e-01	2.298116e+00	6.937859e-03	9.801094e-01	4.367319e-02	2.174175e+00	2.918364e+00	2.209353e-02
36200000	-4.411113e+03	-1.076609e+03	3.800248e+00	2.624950e+01	2.441860e-01	1.832480e+00	1.746077e-02	9.389399e-01	4.852409e-02	2.170571e+00	2.506156e+00	2.432834e-02
36220000	-4.406780e+03	-1.019380e+03	4.175139e+00	2.781969e+01	1.744186e-01	2.393549e+00	1.078171e-02	9.708995e-01	3.487676e-02	2.057271e+00	2.972724e+00	2.656293e-02
36240000	-4.406217e+03	-1.011703e+03	4.652183e+00	3.179999e+01	1.279070e-01	2.416156e+00	7.016324e-03	9.811816e-01	4.046533e-02	1.855472e+00	5.206784e+00	2.949145e-02
36260000	-4.383968e+03	-1.050455e+03	3.962238e+00	2.771736e+01	2.209302e-01	2.175598e+00	1.627818e-02	9.519808e-01	5.220209e-02	1.879058e+00	4.661171e+00	2.511186e-02
36280000	-4.415123e+03	-1.085554e+03	4.083961e+00	2.699587e+01	2.325581e-01	2.085916e+00	1.514224e-03	9.939556e-01	7.766530e-02	1.600479e+00	4.029257e+00	2.605100e-02
36300000	-4.388961e+03	-1.042459e+03	4.038663e+00	2.652916e+01	1.860465e-01	1.829752e+00	2.806074e-03	9.916635e-01	4.529304e-02	1.496421e+00	6.249841e+00	2.588597e-02
36320000	-4.389914e+03	-1.035227e+03	3.855223e+00	2.478880e+01	2.790698e-01	1.973046e+00	2.757031e-03	9.886635e-01	9.625480e-02	1.256969e+00	3.757003e+00	2.448597e-02
36340000	-4.391403e+03	-1.010496e+03	4.107410e+00	2.762498e+01	2.093023e-01	2.340721e+00	5.736287e-03	9.785688e-01	7.452453e-02	1.934704e+00	4.125007e+00	2.564610e-02
36360000	-4.381462e+03	-1.067427e+03	3.536984e+00	2.588856e+01	1.860465e-01	2.807895e+00	7.063502e-03	9.563821e-01	1.544057e-01	2.961124e+00	4.131443e+00	2.242863e-02
36380000	-4.392671e+03	-1.083458e+03	3.756759e+00	2.587050e+01	1.046512e-01	2.338238e+00	1.411416e-02	9.730238e-01	2.607104e-02	2.381457e+00	4.495923e+00	2.406576e-02
36400000	-4.402231e+03	-1.030141e+03	4.217251e+00	2.877814e+01	2.558140e-01	2.539223e+00	2.994414e-03	9.891493e-01	6.451917e-02	2.846971e+00	4.851750e+00	2.691604e-02
36420000	-4.391086e+03	-1.041076e+03	3.765481e+00	2.747915e+01	1.279070e-01	2.455245e+00	8.241009e-03	9.771691e-01	3.729561e-02	3.281477e+00	4.723705e+00	2.355909e-02
36440000	-4.375998e+03	-1.033825e+03	4.072914e+00	2.913918e+01	1.976744e-01	2.420416e+00	6.358862e-03	9.802439e-01	4.613188e-02	2.507033e+00	4.839258e+00	2.604855e-02
36460000	-4.393235e+03	-1.023918e+03	3.987211e+00	2.672171e+01	2.325581e-01	2.891740e+00	3.492895e-03	9.885056e-01	5.125743e-02	2.380251e+00	4.534334e+00	2.566893e-02
36480000	-4.386948e+03	-1.035581e+03	4.167659e+00	2.895772e+01	1.511628e-01	1.945325e+00	5.175115e-03	9.853518e-01	3.933157e-02	1.579900e+00	5.053114e+00	2.687824e-02
36500000	-4.389061e+03	-1.055086e+03	3.627467e+00	2.355973e+01	2.790698e-01	2.487899e+00	1.390794e-02	9.113866e-01	1.889899e-01	1.976820e+00	4.669878e+00	2.330435e-02
36520000	-4.407993e+03	-1.020564e+03	4.260853e+00	2.736096e+01	2.674419e-01	2.069165e+00	1.572761e-02	9.342420e-01	1.189134e-01	1.229485e+00	4.986435e+00	2.742863e-02
36540000	-4.377795e+03	-1.021581e+03	4.769380e+00	3.163423e+01	2.441860e-01	2.215748e+00	1.068269e-02	9.461337e-01	1.618438e-01	1.706001e+00	6.171390e+00	3.072008e-02
36560000	-4.404233e+03	-1.009269e+03	4.290196e+00	2.857797e+01	2.441860e-01	2.109421e+00	1.706315e-02	9.325335e-01	6.205631e-02	2.086177e+00	5.676441e+00	2.766593e-02
36580000	-4.394372e+03	-1.067526e+03	3.751502e+00	2.470898e+01	2.790698e-01	2.179349e+00	1.713122e-02	8.909753e-01	1.889939e-01	1.719173e+00	3.908572e+00	2.408928e-02
36600000	-4.390559e+03	-1.024003e+03	4.016725e+00	2.735219e+01	1.744186e-01	2.572631e+00	9.353226e-03	9.703599e-01	6.003980e-02	2.780810e+00	6.504028e+00	2.549285e-02
36620000	-4.387049e+03	-1.039199e+03	4.471474e+00	3.214688e+01	1.627907e-01	2.244396e+00	1.503790e-02	9.646684e-01	2.870494e-02	1.239271e+00	5.615646e+00	2.765051e-02
36640000	-4.401619e+03	-1.026286e+03	4.311832e+00	3.028973e+01	2.325581e-01	2.129130e+00	7.712254e-03	9.681677e-01	9.786134e-02	2.039658e+00	3.303441e+00	2.675217e-02
36660000	-4.371131e+03	-1.025632e+03	4.280008e+00	3.068144e+01	1.744186e-01	2.710650e+00	9.123711e-03	9.697670e-01	5.542432e-02	2.082878e+00	3.515353e+00	2.651516e-02
36680000	-4.395769e+03	-1.042554e+03	3.484020e+00	2.541433e+01	1.860465e-01	2.244020e+00	2.101290e-03	9.906800e-01	7.935072e-02	2.181709e+00	4.105977e+00	2.150750e-02
36700000	-4.372032e+03	-1.049254e+03	4.237378e+00	3.124264e+01	1.744186e-01	2.065391e+00	8.321489e-03	9.818855e-01	2.480416e-02	2.334988e+00	3.643709e+00	2.654556e-02
36720000	-4.385637e+03	-1.074403e+03	3.640452e+00	2.688198e+01	1.860465e-01	2.683276e+00	6.824925e-03	9.748741e-01	6.454262e-02	1.647700e+00	3.992937e+00	2.275740e-02
36740000	-4.361992e+03	-1.081494e+03	3.276137e+00	2.398116e+01	1.976744e-01	1.990535e+00	1.348897e-02	9.595533e-01	4.854475e-02	2.090558e+00	7.023549e+00	2.055052e-02
36760000	-4.393743e+03	-1.088475e+03	3.268850e+00	2.429364e+01	1.860465e-01	2.600357e+00	9.928367e-03	9.576369e-01	7.358332e-02	2.558644e+00	3.115206e+00	2.105016e-02
36780000	-4.395357e+03	-1.055309e+03	4.003868e+00	2.981827e+01	1.511628e-01	1.987608e+00	2.055143e-02	9.508029e-01	3.048118e-02	1.770780e+00	6.359865e+00	2.579767e-02
36800000	-4.373866e+03	-1.033092e+03	4.258043e+00	2.833265e+01	1.627907e-01	2.307428e+00	6.748864e-03	9.838828e-01	2.646941e-02	2.547632e+00	3.231111e+00	2.666803e-02
36820000	-4.383207e+03	-1.039009e+03	4.572253e+00	2.956709e+01	1.976744e-01	2.620986e+00	1.422576e-02	9.617478e-01	3.957375e-02	2.284725e+00	4.965141e+00	2.894659e-02
36840000	-4.417809e+03	-1.025387e+03	4.245667e+00	2.763379e+01	2.790698e-01	1.683885e+00	2.392820e-02	8.966687e-01	1.114638e-01	1.368282e+00	4.825245e+00	2.667815e-02
36860000	-4.399829e+03	-1.049989e+03	4.201817e+00	2.881579e+01	2.325581e-01	1.956720e+00	1.507185e-02	9.413912e-01	7.144994e-02	1.805928e+00	3.626257e+00	2.670187e-02
36880000	-4.378935e+03	-1.029427e+03	3.972260e+00	2.725152e+01	2.674419e-01	1.730031e+00	1.329559e-02	9.397965e-01	9.842938e-02	2.734490e+00	6.130421e+00	2.544913e-02
36900000	-4.408675e+03	-1.108602e+03	3.065799e+00	2.198855e+01	1.976744e-01	2.270254e+00	9.425411e-03	9.481985e-01	1.042478e-01	1.507760e+00	3.652328e+00	1.960678e-02
36920000	-4.397561e+03	-1.048694e+03	3.997535e+00	2.816864e+01	2.790698e-01	2.341083e+00	1.240046e-02	9.337715e-01	1.070623e-01	2.160654e+00	4.841700e+00	2.561513e-02
36940000	-4.393043e+03	-1.044294e+03	3.716213e+00	2.654652e+01	2.441860e-01	2.528338e+00	2.530268e-02	9.228399e-01	5.350942e-02	2.092027e+00	5.686171e+00	2.387414e-02
36960000	-4.395297e+03	-1.020215e+03	4.160939e+00	2.808849e+01	2.674419e-01	2.101682e+00	1.276610e-02	9.496851e-01	8.122669e-02	2.019103e+00	8.915600e+00	2.676242e-02
36980000	-4.401069e+03	-1.037481e+03	4.253664e+00	2.857321e+01	2.674419e-01	3.334574e+00	1.395185e-02	9.275022e-01	1.253109e-01	3.662984e+00	5.190729e+00	2.736746e-02
37000000	-4.406943e+03	-1.063660e+03	3.535057e+00	2.395695e+01	2.674419e-01	1.822049e+00	5.594782e-03	9.717730e-01	1.290464e-01	1.668250e+00	3.275614e+00	2.278758e-02
37020000	-4.401257e+03	-1.031994e+03	3.514044e+00	2.468764e+01	2.325581e-01	2.219699e+00	1.008615e-02	9.608972e-01	6.513469e-02	2.227393e+00	5.426637e+00	2.259251e-02
37040000	-4.404412e+03	-9.965195e+02	4.634079e+00	3.148106e+01	1.744186e-01	2.308641e+00	1.413626e-02	9.432815e-01	8.690634e-02	3.606757e+00	6.086133e+00	2.982574e-02
37060000	-4.397245e+03	-1.030951e+03	3.835026e+00	2.612760e+01	1.976744e-01	2.040263e+00	1.996416e-02	9.051848e-01	1.082647e-01	2.459358e+00	5.100308e+00	2.396512e-02
37080000	-4.398704e+03	-1.072349e+03	3.675266e+00	2.540547e+01	2.209302e-01	2.769939e+00	1.007740e-02	9.538092e-01	7.152716e-02	3.309236e+00	9.491224e+00	2.350937e-02
37100000	-4.399785e+03	-1.026156e+03	4.940739e+00	3.427180e+01	1.627907e-01	1.813143e+00	1.475320e-02	9.518744e-01	6.146828e-02	2.567747e+00	5.993078e+00	3.146869e-02
37120000	-4.390834e+03	-1.055537e+03	3.832560e+00	2.943540e+01	1.860465e-01	2.291544e+00	7.594101e-03	9.684061e-01	6.000914e-02	2.132474e+00	3.156491e+00	2.426088e-02
37140000	-4.420177e+03	-1.020355e+03	4.000045e+00	2.858782e+01	1.976744e-01	2.229600e+00	9.196916e-03	9.583534e-01	8.744791e-02	2.484362e+00	7.630862e+00	2.550813e-02
37160000	-4.416972e+03	-1.008308e+03	4.543665e+00	3.070536e+01	2.674419e-01	1.945720e+00	6.468305e-03	9.561877e-01	2.051238e-01	3.258711e+00	4.136817e+00	2.884302e-02
37180000	-4.375351e+03	-1.073521e+03	3.584224e+00	2.599614e+01	1.744186e-01	2.139123e+00	2.327585e-02	9.370634e-01	4.729157e-02	2.154265e+00	2.918304e+00	2.268554e-02
37200000	-4.394682e+03	-1.040891e+03	4.039118e+00	2.754970e+01	2.441860e-01	1.884586e+00	2.564075e-02	8.941846e-01	9.015788e-02	2.983525e+00	2.896828e+00	2.565104e-02
37220000	-4.396943e+03	-1.046732e+03	4.133851e+00	2.696916e+01	2.674419e-01	2.074904e+00	2.135236e-02	8.968090e-01	1.244536e-01	2.556793e+00	3.698553e+00	2.615791e-02
37240000	-4.401293e+03	-1.024565e+03	3.738612e+00	2.350761e+01	2.906977e-01	2.016212e+00	1.369987e-02	9.358038e-01	1.198974e-01	1.140837e+00	3.081210e+00	2.406758e-02
37260000	-4.405262e+03	-1.053086e+03	3.303473e+00	2.357255e+01	2.441860e-01	2.301057e+00	1.271063e-02	9.558396e-01	5.841219e-02	1.650749e+00	3.429838e+00	2.089824e-02
37280000	-4.386749e+03	-1.067732e+03	2.971901e+00	2.085019e+01	1.744186e-01	2.519711e+00	6.872051e-03	9.656058e-01	1.093959e-01	2.138229e+00	5.144884e+00	1.902278e-02
37300000	-4.402986e+03	-1.053266e+03	3.480903e+00	2.546626e+01	2.093023e-01	2.078643e+00	2.369986e-02	9.286674e-01	4.695777e-02	1.621134e+00	4.387371e+00	2.242407e-02
37320000	-4.399405e+03	-1.035800e+03	4.130339e+00	2.839338e+01	1.860465e-01	1.973933e+00	1.205958e-02	9.637271e-01	5.003192e-02	1.852800e+00	3.815279e+00	2.656721e-02
37340000	-4.372750e+03	-1.057301e+03	3.706443e+00	2.625300e+01	1.511628e-01	2.348582e+00	1.228155e-02	9.667704e-01	3.912499e-02	2.787426e+00	3.252009e+00	2.390601e-02
37360000	-4.377856e+03	-1.049057e+03	3.809009e+00	2.722828e+01	1.279070e-01	2.770862e+00	2.511533e-02	9.131540e-01	6.837376e-02	2.259112e+00	4.116642e+00	2.455702e-02
37380000	-4.421036e+03	-1.021778e+03	3.880340e+00	2.697837e+01	2.325581e-01	2.965277e+00	1.830597e-02	9.111800e-01	1.141948e-01	1.734620e+00	7.095077e+00	2.431842e-02
37400000	-4.386552e+03	-1.040538e+03	3.858044e+00	2.763037e+01	1.627907e-01	2.256159e+00	1.424527e-02	9.631856e-01	3.352126e-02	1.478739e+00	4.958785e+00	2.439562e-02
37420000	-4.409833e+03	-1.035739e+03	4.049236e+00	3.003353e+01	1.627907e-01	1.983172e+00	1.162676e-02	9.509785e-01	6.796947e-02	2.249574e+00	5.190752e+00	2.537025e-02
37440000	-4.400205e+03	-1.001874e+03	3.779370e+00	2.718296e+01	2.209302e-01	2.158006e+00	5.892524e-03	9.778120e-01	5.277874e-02	1.873814e+00	4.914682e+00	2.370424e-02
37460000	-4.390722e+03	-1.016163e+03	3.552775e+00	2.620729e+01	1.744186e-01	2.278062e+00	1.528000e-02	9.361271e-01	7.129254e-02	2.436300e+00	3.839845e+00	2.251121e-02
37480000	-4.386366e+03	-1.025178e+03	4.359132e+00	3.140097e+01	1.511628e-01	1.738069e+00	8.820707e-03	9.800678e-01	2.972428e-02	4.178362e+00	4.958762e+00	2.787248e-02
37500000	-4.385805e+03	-1.017871e+03	4.067775e+00	3.031861e+01	1.046512e-01	1.878288e+00	3.829180e-03	9.880480e-01	3.354801e-02	2.692938e+00	6.759994e+00	2.570420e-02
37520000	-4.403960e+03	-1.071565e+03	3.425814e+00	2.354696e+01	2.209302e-01	3.195528e+00	1.914655e-03	9.913880e-01	8.751409e-02	2.806925e+00	3.470535e+00	2.154525e-02
37540000	-4.401273e+03	-1.028564e+03	3.878343e+00	2.914745e+01	2.093023e-01	2.420729e+00	1.592428e-02	9.322437e-01	7.959804e-02	1.974039e+00	2.941088e+00	2.492067e-02
37560000	-4.390277e+03	-1.062837e+03	3.107025e+00	2.211473e+01	1.976744e-01	2.207132e+00	7.273498e-03	9.710053e-01	8.198479e-02	1.942846e+00	3.175378e+00	1.982928e-02
37580000	-4.390674e+03	-1.031479e+03	4.085017e+00	3.086753e+01	2.441860e-01	2.152757e+00	1.228833e-02	9.514129e-01	7.733674e-02	2.321453e+00	6.284333e+00	2.583815e-02
37600000	-4.406685e+03	-1.054043e+03	3.325148e+00	2.590780e+01	1.860465e-01	2.337841e+00	7.207322e-03	9.778518e-01	3.536767e-02	2.511948e+00	4.084625e+00	2.110985e-02
37620000	-4.379960e+03	-1.062395e+03	3.463641e+00	2.643066e+01	1.744186e-01	1.796880e+00	1.381422e-02	9.425438e-01	6.621301e-02	1.862977e+00	4.384759e+00	2.208383e-02
37640000	-4.401648e+03	-1.093691e+03	3.317320e+00	2.443671e+01	2.209302e-01	2.038599e+00	1.396589e-02	9.238587e-01	9.910841e-02	1.674061e+00	4.860783e+00	2.115064e-02
37660000	-4.387046e+03	-1.065490e+03	3.174576e+00	2.258116e+01	2.906977e-01	1.861327e+00	1.949796e-02	8.987221e-01	1.064319e-01	1.530751e+00	4.560520e+00	2.038624e-02
37680000	-4.419106e+03	-1.067159e+03	3.510678e+00	2.544657e+01	2.441860e-01	2.295853e+00	2.080571e-02	8.990778e-01	1.065790e-01	1.502391e+00	5.466620e+00	2.239329e-02
37700000	-4.381314e+03	-1.091807e+03	3.267925e+00	2.343308e+01	2.441860e-01	2.264789e+00	1.657554e-02	9.402313e-01	7.226908e-02	1.914489e+00	4.668023e+00	2.085862e-02
37720000	-4.382516e+03	-1.047410e+03	3.880188e+00	2.570323e+01	1.744186e-01	2.070600e+00	1.840842e-02	9.408694e-01	5.786388e-02	1.343149e+00	5.619707e+00	2.418352e-02
37740000	-4.382847e+03	-1.062759e+03	3.452934e+00	2.495015e+01	2.093023e-01	1.922525e+00	1.124877e-02	9.436815e-01	7.477550e-02	1.500296e+00	3.782538e+00	2.103902e-02
37760000	-4.406914e+03	-1.063051e+03	3.249653e+00	2.373284e+01	2.325581e-01	2.806375e+00	2.511299e-02	8.914091e-01	9.636493e-02	1.461573e+00	3.608400e+00	1.985327e-02
37780000	-4.389502e+03	-1.064327e+03	3.202606e+00	2.409385e+01	1.860465e-01	2.310158e+00	6.142300e-03	9.696168e-01	8.957603e-02	1.301179e+00	4.834824e+00	1.963024e-02
37800000	-4.398392e+03	-1.053682e+03	3.048760e+00	2.215905e+01	1.627907e-01	1.854311e+00	1.957355e-02	9.211786e-01	7.346752e-02	9.375957e-01	3.983423e+00	1.891379e-02
37820000	-4.385594e+03	-1.038942e+03	3.985483e+00	2.611103e+01	2.790698e-01	1.718756e+00	6.658654e-03	9.600167e-01	1.105512e-01	2.277378e+00	3.551513e+00	2.510739e-02
37840000	-4.388511e+03	-1.109491e+03	2.984506e+00	2.062304e+01	1.976744e-01	1.873424e+00	9.837540e-03	9.750549e-01	3.527926e-02	1.189669e+00	3.422825e+00	1.852434e-02
37860000	-4.395157e+03	-1.048191e+03	3.208800e+00	2.251200e+01	1.627907e-01	1.896833e+00	6.120217e-03	9.845564e-01	2.523042e-02	1.277092e+00	4.247459e+00	2.041352e-02
37880000	-4.385365e+03	-1.060340e+03	3.611435e+00	2.762316e+01	1.627907e-01	2.362569e+00	9.424839e-03	9.771958e-01	2.521291e-02	2.771506e+00	5.245599e+00	2.303044e-02
37900000	-4.410357e+03	-9.907808e+02	4.585789e+00	3.071177e+01	2.558140e-01	2.416406e+00	5.855894e-03	9.777019e-01	8.064203e-02	2.752760e+00	7.440148e+00	2.915027e-02
37920000	-4.384901e+03	-1.044821e+03	3.931832e+00	2.808255e+01	2.093023e-01	2.146532e+00	8.668413e-03	9.678192e-01	6.583063e-02	3.902572e+00	6.362701e+00	2.523312e-02
37940000	-4.386314e+03	-1.053244e+03	3.744719e+00	2.564186e+01	2.325581e-01	3.646148e+00	1.263252e-02	9.464519e-01	8.492605e-02	2.418422e+00	4.145997e+00	2.415769e-02
37960000	-4.406515e+03	-1.077072e+03	3.806624e+00	2.448008e+01	2.558140e-01	1.837971e+00	1.104133e-02	9.584768e-01	7.348292e-02	2.063019e+00	4.283417e+00	2.410249e-02
37980000	-4.385483e+03	-1.038156e+03	4.196464e+00	2.756695e+01	2.790698e-01	2.511474e+00	1.738490e-02	8.968447e-01	1.625408e-01	2.138615e+00	4.610791e+00	2.661719e-02
38000000	-4.382079e+03	-1.106373e+03	3.399646e+00	2.350762e+01	2.093023e-01	2.163640e+00	8.626885e-03	9.639621e-01	7.041911e-02	4.011575e+00	3.748459e+00	2.164287e-02
38020000	-4.406664e+03	-1.040204e+03	3.716536e+00	2.564710e+01	1.744186e-01	2.561029e+00	1.929336e-02	9.252503e-01	7.346931e-02	1.787922e+00	4.107718e+00	2.310691e-02
38040000	-4.388118e+03	-1.042498e+03	4.101625e+00	2.806191e+01	1.860465e-01	1.870743e+00	1.729310e-02	9.293441e-01	1.023555e-01	1.616705e+00	5.147435e+00	2.573483e-02
38060000	-4.394935e+03	-1.061651e+03	3.583883e+00	2.400035e+01	2.093023e-01	2.212893e+00	1.627263e-02	9.356841e-01	8.536507e-02	1.547922e+00	2.670172e+00	2.268150e-02
38080000	-4.366282e+03	-1.056674e+03	3.818994e+00	2.581057e+01	2.209302e-01	2.145250e+00	7.971518e-03	9.732387e-01	5.036616e-02	2.105551e+00	3.517528e+00	2.430049e-02
38100000	-4.394684e+03	-1.068235e+03	3.324864e+00	2.295247e+01	1.860465e-01	2.251877e+00	7.897632e-03	9.755991e-01	4.529684e-02	1.356999e+00	3.846665e+00	2.083424e-02
38120000	-4.412525e+03	-1.076837e+03	3.694398e+00	2.505068e+01	1.976744e-01	2.360755e+00	2.031724e-02	8.934224e-01	1.082683e-01	1.367142e+00	3.352347e+00	2.309045e-02
38140000	-4.383610e+03	-1.071941e+03	3.340837e+00	2.214402e+01	2.441860e-01	2.113348e+00	5.784380e-03	9.807330e-01	5.168192e-02	1.952439e+00	3.742712e+00	2.052991e-02
38160000	-4.376902e+03	-1.033491e+03	3.785796e+00	2.729829e+01	2.325581e-01	2.442792e+00	4.552161e-03	9.760764e-01	1.129518e-01	2.314775e+00	4.635908e+00	2.407663e-02
38180000	-4.400209e+03	-1.074943e+03	4.032456e+00	3.107916e+01	1.860465e-01	1.807105e+00	2.020650e-02	9.351147e-01	4.701710e-02	2.015019e+00	4.968740e+00	2.542040e-02
38200000	-4.390509e+03	-1.092662e+03	3.417834e+00	2.485425e+01	2.441860e-01	1.649815e+00	1.912904e-02	9.320780e-01	6.967033e-02	1.968380e+00	4.070413e+00	2.173679e-02
38220000	-4.407933e+03	-1.052365e+03	3.375792e+00	2.353340e+01	2.674419e-01	2.207839e+00	3.080001e-02	8.447514e-01	1.440156e-01	1.646538e+00	4.034390e+00	2.144055e-02
38240000	-4.400678e+03	-1.027859e+03	4.608294e+00	2.875566e+01	2.441860e-01	2.197346e+00	2.117562e-02	9.147392e-01	1.078840e-01	1.580240e+00	3.056665e+00	2.908644e-02
38260000	-4.402674e+03	-1.051604e+03	4.091302e+00	2.583093e+01	2.558140e-01	2.351965e+00	2.770331e-02	8.655517e-01	1.337135e-01	1.805137e+00	6.138290e+00	2.610324e-02
38280000	-4.406023e+03	-1.036633e+03	3.914634e+00	2.554315e+01	3.139535e-01	2.337620e+00	1.011535e-02	9.440196e-01	1.449865e-01	2.590453e+00	3.449415e+00	2.504741e-02
38300000	-4.390985e+03	-1.029302e+03	3.610281e+00	2.381552e+01	2.790698e-01	2.117899e+00	8.483335e-03	9.634530e-01	8.513540e-02	1.547284e+00	3.209284e+00	2.319889e-02
38320000	-4.416396e+03	-1.061558e+03	3.933448e+00	2.416376e+01	2.906977e-01	1.771655e+00	1.974044e-02	9.176008e-01	1.081416e-01	1.836967e+00	3.210668e+00	2.527992e-02
38340000	-4.423272e+03	-1.023054e+03	3.888316e+00	2.372038e+01	2.790698e-01	2.297960e+00	1.911720e-02	9.070854e-01	1.263817e-01	9.089661e-01	3.678389e+00	2.485660e-02
38360000	-4.404569e+03	-1.053764e+03	3.358863e+00	2.221317e+01	2.093023e-01	2.307007e+00	1.256896e-02	9.520935e-01	6.323515e-02	1.271807e+00	4.086990e+00	2.147023e-02
38380000	-4.390268e+03	-1.074870e+03	3.490923e+00	2.251155e+01	2.674419e-01	2.616268e+00	7.638730e-03	9.610666e-01	1.283132e-01	2.680291e+00	6.514137e+00	2.219550e-02
38400000	-4.419206e+03	-1.040728e+03	3.295969e+00	2.122487e+01	2.325581e-01	2.026790e+00	2.960777e-02	8.990009e-01	8.605540e-02	1.870890e+00	5.268232e+00	2.096154e-02
38420000	-4.410340e+03	-1.030671e+03	3.992451e+00	2.421106e+01	2.790698e-01	2.084585e+00	1.662112e-02	9.357562e-01	1.018136e-01	1.391819e+00	3.253044e+00	2.551296e-02
38440000	-4.407717e+03	-1.002185e+03	4.979454e+00	3.011865e+01	2.790698e-01	2.319141e+00	1.260149e-02	9.477683e-01	9.938057e-02	2.234344e+00	5.959743e+00	3.203074e-02
38460000	-4.395597e+03	-1.041921e+03	4.479119e+00	2.868382e+01	2.441860e-01	1.917622e+00	9.670866e-03	9.651184e-01	8.746913e-02	2.912328e+00	3.784241e+00	2.880490e-02
38480000	-4.415955e+03	-1.045073e+03	4.723426e+00	3.103295e+01	1.395349e-01	2.901679e+00	1.469660e-02	9.573073e-01	6.013639e-02	2.766404e+00	3.693347e+00	3.037452e-02
38500000	-4.408185e+03	-9.843735e+02	5.370492e+00	3.402353e+01	2.441860e-01	2.115072e+00	1.293223e-02	9.215339e-01	1.533121e-01	2.840045e+00	7.115508e+00	3.457198e-02
38520000	-4.414712e+03	-1.033701e+03	4.135972e+00	2.635821e+01	2.093023e-01	1.948929e+00	1.070412e-02	9.636378e-01	4.953441e-02	2.284501e+00	6.091215e+00	2.653529e-02
38540000	-4.374547e+03	-1.107618e+03	3.238254e+00	2.367610e+01	1.162791e-01	2.280477e+00	4.966138e-03	9.856916e-01	3.882919e-02	1.758830e+00	4.183958e+00	2.070361e-02
38560000	-4.418912e+03	-1.084558e+03	2.595557e+00	1.966475e+01	1.976744e-01	3.047396e+00	5.119330e-03	9.703766e-01	1.228301e-01	1.545516e+00	2.525964e+00	1.656533e-02
38580000	-4.380993e+03	-1.045967e+03	3.549363e+00	2.290149e+01	2.674419e-01	2.192295e+00	2.819672e-03	9.852246e-01	1.325702e-01	1.433350e+00	2.412544e+00	2.281496e-02
38600000	-4.422889e+03	-1.067677e+03	4.444684e+00	2.886241e+01	2.325581e-01	2.075987e+00	1.074608e-02	9.660748e-01	4.933618e-02	1.900898e+00	4.805129e+00	2.828331e-02
38620000	-4.403828e+03	-1.001663e+03	4.313655e+00	2.769381e+01	2.441860e-01	2.086105e+00	4.986193e-03	9.833245e-01	6.444103e-02	1.695377e+00	5.768933e+00	2.699976e-02
38640000	-4.388695e+03	-1.071350e+03	4.026354e+00	2.523972e+01	3.139535e-01	2.177943e+00	3.226847e-03	9.792070e-01	1.908943e-01	1.544320e+00	5.366212e+00	2.575566e-02
38660000	-4.378816e+03	-1.064504e+03	3.870195e+00	2.433797e+01	2.325581e-01	2.017038e+00	1.939179e-02	9.403442e-01	5.197351e-02	1.103941e+00	5.323124e+00	2.464124e-02
38680000	-4.412572e+03	-1.040367e+03	3.771474e+00	2.398553e+01	2.325581e-01	2.022497e+00	8.793500e-03	9.639071e-01	9.402694e-02	1.740417e+00	3.187343e+00	2.421549e-02
38700000	-4.401295e+03	-1.088180e+03	3.610477e+00	2.365382e+01	2.325581e-01	2.415706e+00	5.818092e-03	9.739498e-01	1.047927e-01	1.482943e+00	3.773740e+00	2.316778e-02
38720000	-4.408794e+03	-1.048406e+03	3.575573e+00	2.271742e+01	2.441860e-01	2.391530e+00	1.578151e-02	9.535238e-01	5.341177e-02	1.163209e+00	3.615456e+00	2.299010e-02
38740000	-4.386997e+03	-1.087250e+03	3.266353e+00	2.113487e+01	2.906977e-01	2.300077e+00	4.206486e-03	9.702398e-01	1.916331e-01	1.569507e+00	2.969518e+00	2.090415e-02
38760000	-4.369837e+03	-1.044472e+03	3.871884e+00	2.762707e+01	2.325581e-01	1.996281e+00	9.244361e-03	9.627948e-01	6.932435e-02	1.873538e+00	7.137946e+00	2.463712e-02
38780000	-4.378142e+03	-1.080028e+03	3.247480e+00	2.346050e+01	1.860465e-01	2.434062e+00	2.198944e-02	9.324289e-01	4.270334e-02	2.255431e+00	3.761501e+00	2.055309e-02
38800000	-4.386149e+03	-1.074435e+03	3.966392e+00	2.747447e+01	1.744186e-01	1.767706e+00	2.186187e-02	9.299887e-01	5.276950e-02	1.533154e+00	4.608222e+00	2.532050e-02
38820000	-4.373111e+03	-1.024511e+03	4.355779e+00	2.930582e+01	1.744186e-01	2.561161e+00	1.474652e-02	9.636330e-01	4.123175e-02	3.300578e+00	5.736434e+00	2.788218e-02
38840000	-4.374542e+03	-1.051775e+03	4.280974e+00	2.863340e+01	1.976744e-01	2.346008e+00	1.105534e-02	9.473922e-01	1.072052e-01	3.591278e+00	2.942618e+00	2.727633e-02
38860000	-4.386151e+03	-1.041916e+03	3.954434e+00	2.638416e+01	2.558140e-01	1.834886e+00	1.042747e-02	9.436211e-01	1.040182e-01	2.562136e+00	5.846688e+00	2.544919e-02
38880000	-4.370316e+03	-1.048005e+03	3.477259e+00	2.344487e+01	2.325581e-01	2.195943e+00	2.498160e-02	9.015848e-01	8.250887e-02	1.897470e+00	5.346537e+00	2.200002e-02
38900000	-4.376050e+03	-1.067720e+03	3.486610e+00	2.503515e+01	1.279070e-01	2.319439e+00	1.889621e-02	9.417906e-01	4.617254e-02	1.884757e+00	5.678369e+00	2.196874e-02
38920000	-4.386004e+03	-1.021017e+03	4.826855e+00	3.239053e+01	1.976744e-01	2.026766e+00	1.014415e-02	9.782480e-01	2.578280e-02	2.833955e+00	3.890905e+00	3.055084e-02
38940000	-4.382394e+03	-1.033167e+03	4.031663e+00	2.711299e+01	1.976744e-01	2.623685e+00	1.015854e-02	9.655259e-01	6.747763e-02	3.597406e+00	5.103592e+00	2.567351e-02
38960000	-4.376945e+03	-1.033411e+03	3.860426e+00	2.698896e+01	1.860465e-01	2.492413e+00	1.427861e-02	9.379416e-01	9.583835e-02	3.646070e+00	6.771160e+00	2.454075e-02
38980000	-4.408820e+03	-1.006360e+03	4.412960e+00	2.895665e+01	2.441860e-01	2.044071e+00	7.000365e-03	9.778818e-01	6.769134e-02	2.457281e+00	3.707641e+00	2.825718e-02
39000000	-4.422626e+03	-1.029090e+03	4.339452e+00	2.879273e+01	3.604651e-01	1.652427e+00	2.313344e-02	7.792400e-01	2.833084e-01	2.088558e+00	5.045336e+00	2.775227e-02
39020000	-4.373194e+03	-1.046825e+03	3.683693e+00	2.477778e+01	2.325581e-01	2.673629e+00	5.621376e-03	9.822887e-01	5.851197e-02	2.358080e+00	5.099326e+00	2.373463e-02
39040000	-4.389617e+03	-1.075046e+03	3.148608e+00	2.344854e+01	1.744186e-01	2.048643e+00	5.681658e-03	9.830517e-01	4.156854e-02	1.802428e+00	3.924409e+00	2.024274e-02
39060000	-4.418389e+03	-1.035866e+03	3.891878e+00	2.665835e+01	2.674419e-01	2.070976e+00	4.095955e-03	9.739244e-01	1.466433e-01	1.296298e+00	5.900935e+00	2.497906e-02
39080000	-4.417020e+03	-1.055095e+03	3.771872e+00	2.471682e+01	2.674419e-01	2.223911e+00	1.558280e-02	9.223961e-01	1.225735e-01	1.251943e+00	3.688740e+00	2.369406e-02
39100000	-4.397971e+03	-1.017689e+03	3.544855e+00	2.483088e+01	2.674419e-01	2.500321e+00	1.145497e-02	9.547762e-01	6.434731e-02	2.134753e+00	6.642276e+00	2.286271e-02
39120000	-4.389396e+03	-1.032499e+03	4.272672e+00	2.946863e+01	2.325581e-01	1.951850e+00	8.400438e-03	9.698549e-01	6.713015e-02	3.632796e+00	5.037775e+00	2.741994e-02
39140000	-4.382494e+03	-1.011403e+03	4.789753e+00	3.346428e+01	2.093023e-01	2.072941e+00	7.670645e-03	9.783556e-01	3.372590e-02	3.028414e+00	5.294556e+00	3.071960e-02
39160000	-4.402825e+03	-1.020281e+03	4.233043e+00	2.841987e+01	2.325581e-01	2.967292e+00	5.154264e-03	9.809950e-01	6.930799e-02	2.019881e+00	3.750793e+00	2.681572e-02
39180000	-4.403279e+03	-1.042569e+03	4.372845e+00	2.889344e+01	2.209302e-01	2.098184e+00	1.599483e-02	9.463046e-01	5.270130e-02	2.015566e+00	3.900798e+00	2.751961e-02
39200000	-4.416386e+03	-1.019954e+03	4.388387e+00	2.830450e+01	2.093023e-01	2.295300e+00	3.911540e-03	9.854809e-01	7.119972e-02	1.061075e+00	3.964590e+00	2.790305e-02
39220000	-4.377943e+03	-1.041492e+03	3.428385e+00	2.394106e+01	2.209302e-01	2.196101e+00	5.057443e-03	9.765859e-01	6.461289e-02	1.307529e+00	5.143163e+00	2.202269e-02
39240000	-4.410071e+03	-1.019628e+03	4.148610e+00	2.599282e+01	2.790698e-01	2.138980e+00	1.536040e-02	9.371926e-01	8.960516e-02	1.794311e+00	1.857297e+00	2.666825e-02
39260000	-4.375233e+03	-1.055302e+03	3.443862e+00	2.294519e+01	2.441860e-01	2.970719e+00	1.982178e-02	8.959370e-01	1.375626e-01	1.485932e+00	4.258651e+00	2.206139e-02
39280000	-4.407948e+03	-9.897285e+02	4.433314e+00	2.703784e+01	2.906977e-01	2.206323e+00	1.895380e-02	9.266589e-01	1.133225e-01	1.913788e+00	3.499354e+00	2.826025e-02
39300000	-4.423104e+03	-1.020486e+03	3.700256e+00	2.514535e+01	1.511628e-01	1.970138e+00	7.027222e-03	9.828617e-01	4.098847e-02	1.729025e+00	3.387332e+00	2.353742e-02
39320000	-4.409014e+03	-1.044269e+03	4.240257e+00	2.892434e+01	1.627907e-01	2.021471e+00	9.809155e-03	9.694127e-01	5.085564e-02	1.247919e+00	5.083030e+00	2.690321e-02
39340000	-4.388395e+03	-1.038988e+03	3.737413e+00	2.427757e+01	2.325581e-01	2.006291e+00	1.461005e-02	9.172942e-01	1.493113e-01	8.645328e-01	4.679762e+00	2.360318e-02
39360000	-4.390251e+03	-1.064638e+03	3.599786e+00	2.435023e+01	1.627907e-01	2.172930e+00	1.974123e-02	9.445588e-01	5.363626e-02	9.376027e-01	5.148343e+00	2.241305e-02
39380000	-4.390718e+03	-1.046523e+03	3.779864e+00	2.630634e+01	1.511628e-01	2.239427e+00	1.291118e-02	9.533694e-01	6.105526e-02	1.451988e+00	4.480803e+00	2.348957e-02
39400000	-4.418163e+03	-1.028630e+03	3.807528e+00	2.499439e+01	3.255814e-01	2.089352e+00	1.581581e-02	9.010912e-01	2.037447e-01	1.396892e+00	4.862922e+00	2.376907e-02
39420000	-4.429061e+03	-1.056848e+03	3.999440e+00	2.710250e+01	1.744186e-01	1.842288e+00	1.273024e-02	9.698799e-01	3.267765e-02	8.830900e-01	3.581120e+00	2.506891e-02
39440000	-4.417816e+03	-1.091063e+03	3.083979e+00	2.226179e+01	2.209302e-01	2.250840e+00	7.489839e-03	9.722828e-01	5.589612e-02	1.187468e+00	4.300070e+00	1.928202e-02
39460000	-4.442448e+03	-1.025211e+03	4.063956e+00	2.738941e+01	2.674419e-01	1.683183e+00	8.801797e-03	9.464824e-01	1.316864e-01	3.718894e+00	2.717370e+00	2.600177e-02
39480000	-4.398530e+03	-1.019450e+03	3.813276e+00	2.623102e+01	1.976744e-01	2.333675e+00	1.532848e-02	9.554435e-01	4.659666e-02	1.131829e+00	6.637391e+00	2.396039e-02
39500000	-4.383703e+03	-1.049018e+03	3.451545e+00	2.349154e+01	2.674419e-01	2.583791e+00	1.138703e-02	9.479953e-01	8.643052e-02	2.005107e+00	2.686657e+00	2.139338e-02
39520000	-4.410016e+03	-1.065067e+03	3.521892e+00	2.507684e+01	1.279070e-01	2.305764e+00	1.199455e-02	9.768833e-01	1.956206e-02	2.262050e+00	4.507019e+00	2.177893e-02
39540000	-4.396614e+03	-1.072369e+03	3.012634e+00	2.237951e+01	1.976744e-01	2.199706e+00	9.137088e-03	9.576769e-01	8.054685e-02	1.447398e+00	2.853452e+00	1.875299e-02
39560000	-4.397363e+03	-1.054732e+03	3.607837e+00	2.563648e+01	1.511628e-01	2.440710e+00	9.698991e-03	9.568141e-01	8.407817e-02	2.136990e+00	4.451192e+00	2.267419e-02
39580000	-4.394032e+03	-1.036836e+03	3.976371e+00	2.532359e+01	2.093023e-01	1.817955e+00	1.328828e-02	9.648754e-01	5.673793e-02	2.071234e+00	3.996965e+00	2.512667e-02
39600000	-4.399559e+03	-1.060507e+03	3.337180e+00	2.238434e+01	2.674419e-01	2.710650e+00	1.685422e-02	9.055409e-01	1.895324e-01	1.092690e+00	2.944748e+00	2.134489e-02
39620000	-4.403820e+03	-1.067179e+03	3.952305e+00	2.785395e+01	1.511628e-01	2.187800e+00	8.621747e-03	9.753358e-01	3.940858e-02	1.895710e+00	3.706549e+00	2.477355e-02
39640000	-4.370373e+03	-1.061793e+03	3.934994e+00	2.717245e+01	1.395349e-01	2.512600e+00	8.114222e-03	9.656737e-01	7.903234e-02	1.587372e+00	4.542715e+00	2.458442e-02
39660000	-4.412430e+03	-1.062117e+03	3.424209e+00	2.400954e+01	2.325581e-01	1.677458e+00	1.140048e-02	9.484012e-01	8.661975e-02	2.293548e+00	3.367106e+00	2.120585e-02
39680000	-4.386521e+03	-1.058179e+03	3.224277e+00	2.320155e+01	2.093023e-01	2.565031e+00	5.484476e-03	9.742026e-01	8.534583e-02	1.331458e+00	4.177672e+00	2.040369e-02
39700000	-4.388055e+03	-1.050259e+03	3.729463e+00	2.705180e+01	1.744186e-01	2.431348e+00	8.973388e-03	9.639003e-01	4.276675e-02	1.751314e+00	5.060816e+00	2.326053e-02
39720000	-4.399814e+03	-1.036980e+03	3.655731e+00	2.420206e+01	2.325581e-01	2.055570e+00	2.505100e-02	9.108696e-01	6.477564e-02	1.155549e+00	5.109602e+00	2.270726e-02
39740000	-4.388204e+03	-1.080196e+03	3.612081e+00	2.392147e+01	2.325581e-01	2.318340e+00	1.500775e-02	9.244721e-01	1.083668e-01	1.349355e+00	3.500568e+00	2.320679e-02
39760000	-4.400650e+03	-1.039825e+03	3.662763e+00	2.516263e+01	3.023256e-01	2.409554e+00	1.245708e-02	9.322541e-01	1.238545e-01	1.067122e+00	5.118424e+00	2.352634e-02
39780000	-4.390962e+03	-1.016566e+03	3.880032e+00	2.617708e+01	1.976744e-01	1.847080e+00	2.458598e-02	9.182320e-01	5.827102e-02	1.367421e+00	2.619153e+00	2.488173e-02
39800000	-4.393147e+03	-1.048058e+03	3.426018e+00	2.248713e+01	2.441860e-01	2.439978e+00	3.786242e-03	9.858521e-01	7.580631e-02	1.918017e+00	3.539806e+00	2.187416e-02
39820000	-4.395601e+03	-1.060974e+03	3.346277e+00	2.207536e+01	2.209302e-01	2.069423e+00	7.863394e-03	9.749443e-01	5.167864e-02	1.613306e+00	3.535846e+00	2.138670e-02
39840000	-4.397678e+03	-1.023282e+03	3.608777e+00	2.291250e+01	3.255814e-01	2.462198e+00	5.447960e-03	9.746015e-01	1.202148e-01	1.265586e+00	2.370518e+00	2.282550e-02
39860000	-4.407590e+03	-1.054907e+03	3.288541e+00	2.113227e+01	2.906977e-01	2.637443e+00	1.939748e-02	9.121086e-01	9.818015e-02	1.508044e+00	4.588760e+00	2.102417e-02
39880000	-4.410355e+03	-1.094700e+03	3.115798e+00	2.110537e+01	2.790698e-01	2.241974e+00	1.673905e-02	9.272799e-01	1.007157e-01	1.405674e+00	3.277311e+00	1.994596e-02
39900000	-4.420232e+03	-1.037484e+03	4.019490e+00	2.624536e+01	2.790698e-01	2.324507e+00	8.455276e-03	9.489678e-01	1.781636e-01	1.042697e+00	5.345076e+00	2.587198e-02
39920000	-4.408685e+03	-1.050351e+03	4.064470e+00	2.759945e+01	2.558140e-01	2.215614e+00	6.382211e-03	9.740814e-01	1.048234e-01	1.955040e+00	4.130412e+00	2.584045e-02
39940000	-4.379123e+03	-1.042932e+03	3.785127e+00	2.626018e+01	2.093023e-01	2.144026e+00	6.247298e-03	9.791547e-01	6.038951e-02	2.416375e+00	6.442248e+00	2.418392e-02
[truncated: 8,003 more rows]
