# Supplementary material for: The rapid evolution of lungfish durophagy
Source: Nat Commun. 2022 May 2;13:2390. doi: 10.1038/s41467-022-30091-3 (PMC9061808; doi:10.1038/s41467-022-30091-3)
Supplement: Supplementary file 5 — Supplementary Software [file 41467_2022_30091_MOESM5_ESM.zip › Supplementary Software/MrBayes_tip_dating_analyses/2_partitions_constraint_ILN/Cui_2021_strict.run2.p]

[ID: 5874310876]
Gen	LnL	LnPr	TH{all}	TL{all}	prop_ancfossil{all}	alpha{all}	net_speciation{all}	relative_extinction{all}	relative_fossilization{all}	ilnvar{1}	ilnvar{2}	clockrate{all}
0	-5.313133e+03	-2.861634e+03	5.812500e+00	8.613558e+01	0.000000e+00	1.000000e+00	1.000000e-01	9.000000e-01	1.000000e-01	1.000000e+00	1.000000e+00	2.500000e-02
20000	-4.643067e+03	-7.871181e+02	1.034147e+00	1.352841e+01	3.488372e-02	3.173901e+00	1.502651e-02	9.322401e-01	2.124767e-02	1.863520e-02	2.531830e-02	4.477131e-03
40000	-4.626554e+03	-8.150867e+02	1.079503e+00	1.346525e+01	2.325581e-02	2.417946e+00	7.298896e-03	9.700738e-01	1.629736e-02	1.573747e-02	3.070144e-02	4.594938e-03
60000	-4.640592e+03	-8.181332e+02	1.091377e+00	1.340788e+01	2.325581e-02	2.362692e+00	6.493512e-03	9.752629e-01	1.616186e-02	1.918173e-02	3.741245e-02	4.847874e-03
80000	-4.628175e+03	-8.324522e+02	1.169942e+00	1.386988e+01	9.302326e-02	2.785156e+00	3.223614e-03	9.813224e-01	3.211973e-02	2.880919e-02	3.797695e-02	5.149648e-03
100000	-4.615299e+03	-8.305892e+02	1.236707e+00	1.496078e+01	1.162791e-02	2.306387e+00	4.280792e-03	9.829810e-01	1.291582e-02	3.117015e-02	3.296750e-02	5.479273e-03
120000	-4.617592e+03	-8.553174e+02	1.226423e+00	1.457654e+01	3.488372e-02	3.094600e+00	5.898541e-03	9.796504e-01	1.207778e-02	3.128966e-02	3.556595e-02	5.396473e-03
140000	-4.617004e+03	-8.511033e+02	1.236167e+00	1.439283e+01	2.325581e-02	2.641173e+00	6.029571e-03	9.850678e-01	7.606919e-03	3.465280e-02	4.840155e-02	5.455909e-03
160000	-4.598299e+03	-8.837599e+02	1.208784e+00	1.428772e+01	0.000000e+00	2.776254e+00	5.946660e-03	9.903549e-01	3.899235e-03	3.458746e-02	6.315654e-02	5.507428e-03
180000	-4.549121e+03	-9.413237e+02	1.233452e+00	1.385946e+01	2.325581e-02	2.467287e+00	1.272300e-02	9.781928e-01	3.092695e-03	5.588612e-02	8.839246e-02	5.645571e-03
200000	-4.580353e+03	-9.606678e+02	1.261146e+00	1.420505e+01	1.046512e-01	2.999948e+00	3.519634e-03	9.835245e-01	2.321116e-02	6.200624e-02	1.212997e-01	5.844123e-03
220000	-4.554245e+03	-1.017779e+03	1.398754e+00	1.500715e+01	6.976744e-02	2.462909e+00	1.968403e-03	9.927570e-01	1.740314e-02	1.055927e-01	1.649047e-01	6.509763e-03
240000	-4.541348e+03	-1.038307e+03	1.442812e+00	1.443657e+01	8.139535e-02	2.595070e+00	1.990199e-03	9.939732e-01	1.500681e-02	1.091957e-01	2.769567e-01	6.778917e-03
260000	-4.491534e+03	-1.081060e+03	1.479775e+00	1.506708e+01	9.302326e-02	2.680707e+00	8.338412e-03	9.737849e-01	1.554950e-02	1.514649e-01	3.883162e-01	7.097582e-03
280000	-4.495722e+03	-1.105410e+03	1.543706e+00	1.548098e+01	1.395349e-01	2.584804e+00	9.769683e-03	9.604565e-01	2.486183e-02	2.251626e-01	4.524567e-01	7.343443e-03
300000	-4.524779e+03	-1.082323e+03	1.617981e+00	1.600872e+01	1.046512e-01	2.851471e+00	1.856821e-03	9.927310e-01	2.087997e-02	1.464188e-01	3.023362e-01	7.612067e-03
320000	-4.509234e+03	-1.118799e+03	1.334645e+00	1.363931e+01	6.976744e-02	2.761185e+00	2.305522e-03	9.938187e-01	9.134923e-03	1.559119e-01	3.580139e-01	6.487072e-03
340000	-4.502685e+03	-1.146614e+03	1.785391e+00	1.784550e+01	1.860465e-01	2.560679e+00	1.302648e-02	8.987719e-01	1.030638e-01	2.609907e-01	5.758995e-01	8.796137e-03
360000	-4.494738e+03	-1.106497e+03	1.786837e+00	1.583859e+01	1.511628e-01	2.184211e+00	2.955370e-03	9.865134e-01	3.882797e-02	2.448447e-01	4.981965e-01	8.740322e-03
380000	-4.454824e+03	-1.164696e+03	1.645524e+00	1.530038e+01	1.627907e-01	3.345317e+00	1.017256e-02	9.444599e-01	5.664787e-02	4.866295e-01	8.261491e-01	8.030390e-03
400000	-4.443136e+03	-1.132340e+03	1.816347e+00	1.574732e+01	1.395349e-01	2.704806e+00	7.319678e-03	9.656083e-01	3.652089e-02	3.936506e-01	6.913670e-01	8.700219e-03
420000	-4.444672e+03	-1.126364e+03	1.819528e+00	1.584322e+01	1.162791e-01	3.261959e+00	1.724901e-02	9.253376e-01	4.314914e-02	4.838109e-01	7.763427e-01	9.074861e-03
440000	-4.452853e+03	-1.124304e+03	1.838840e+00	1.598085e+01	1.162791e-01	2.121788e+00	1.205966e-02	9.482614e-01	4.074055e-02	4.394911e-01	8.375629e-01	9.468644e-03
460000	-4.446119e+03	-1.138611e+03	1.786038e+00	1.584002e+01	1.395349e-01	2.141737e+00	1.206734e-02	9.642256e-01	1.884072e-02	4.786654e-01	1.009306e+00	9.158909e-03
480000	-4.444279e+03	-1.096980e+03	1.894677e+00	1.601063e+01	1.627907e-01	3.763209e+00	1.088600e-02	9.451469e-01	7.041310e-02	4.946916e-01	1.045430e+00	1.035659e-02
500000	-4.443927e+03	-1.107445e+03	1.922015e+00	1.514439e+01	1.395349e-01	2.654554e+00	1.409198e-02	9.670750e-01	1.948873e-02	4.668004e-01	8.464709e-01	1.053836e-02
520000	-4.428886e+03	-1.104943e+03	2.147238e+00	1.758858e+01	1.860465e-01	2.460880e+00	8.942348e-03	9.638976e-01	6.406658e-02	3.875362e-01	1.320294e+00	1.128524e-02
540000	-4.432962e+03	-1.141638e+03	1.742691e+00	1.499328e+01	1.511628e-01	2.852146e+00	1.249528e-02	9.525454e-01	3.417791e-02	3.769422e-01	1.320434e+00	9.538582e-03
560000	-4.420682e+03	-1.107497e+03	2.269203e+00	1.716517e+01	1.860465e-01	2.017321e+00	4.464523e-03	9.869590e-01	3.068352e-02	5.397737e-01	1.916331e+00	1.227375e-02
580000	-4.411113e+03	-1.106689e+03	2.145770e+00	1.603158e+01	2.209302e-01	2.523208e+00	2.894310e-03	9.855196e-01	8.456463e-02	3.831611e-01	1.562453e+00	1.170977e-02
600000	-4.443504e+03	-1.131389e+03	2.082966e+00	1.749897e+01	2.325581e-01	2.380100e+00	1.563731e-02	8.501001e-01	1.649663e-01	1.134279e+00	1.260450e+00	1.080454e-02
620000	-4.407826e+03	-1.118657e+03	2.575794e+00	1.971132e+01	2.093023e-01	2.109942e+00	1.191816e-02	9.452399e-01	8.513615e-02	6.881147e-01	1.919678e+00	1.440072e-02
640000	-4.416275e+03	-1.137535e+03	2.822991e+00	2.033517e+01	1.046512e-01	1.945997e+00	1.976733e-02	9.657275e-01	1.246555e-02	7.633052e-01	1.520773e+00	1.566440e-02
660000	-4.414236e+03	-1.114787e+03	2.266251e+00	1.664573e+01	2.093023e-01	2.088580e+00	1.255586e-02	9.538675e-01	5.616033e-02	6.226545e-01	1.548282e+00	1.273026e-02
680000	-4.400568e+03	-1.131997e+03	2.173410e+00	1.847143e+01	1.511628e-01	2.121820e+00	6.194438e-03	9.760996e-01	4.010300e-02	1.079924e+00	1.984868e+00	1.189934e-02
700000	-4.423107e+03	-1.122492e+03	2.406485e+00	1.809466e+01	1.046512e-01	2.102214e+00	1.258653e-02	9.678406e-01	2.080762e-02	5.527048e-01	2.010194e+00	1.384726e-02
720000	-4.413295e+03	-1.072846e+03	2.825497e+00	1.969813e+01	1.976744e-01	2.268150e+00	1.380946e-02	9.411491e-01	9.230853e-02	8.381309e-01	1.934569e+00	1.684061e-02
740000	-4.412799e+03	-1.061968e+03	2.817540e+00	1.955840e+01	2.209302e-01	2.421636e+00	1.170057e-02	9.508326e-01	8.003229e-02	6.521459e-01	1.899076e+00	1.681470e-02
760000	-4.410521e+03	-1.050028e+03	3.091683e+00	2.198469e+01	2.790698e-01	3.147429e+00	9.035053e-03	9.597411e-01	1.006879e-01	6.451957e-01	2.095582e+00	1.948423e-02
780000	-4.410351e+03	-1.059043e+03	3.097696e+00	2.162111e+01	2.674419e-01	2.476579e+00	6.048572e-03	9.567592e-01	1.925034e-01	9.759292e-01	2.740357e+00	1.943302e-02
800000	-4.408172e+03	-1.051793e+03	2.823950e+00	1.928376e+01	2.558140e-01	1.898469e+00	9.440005e-03	9.543987e-01	8.928944e-02	1.000329e+00	2.870961e+00	1.766314e-02
820000	-4.388636e+03	-1.039664e+03	3.803111e+00	2.548892e+01	2.325581e-01	2.645097e+00	1.437088e-02	9.179713e-01	1.386685e-01	1.138371e+00	4.128212e+00	2.400006e-02
840000	-4.419996e+03	-1.038512e+03	4.076810e+00	2.790297e+01	1.744186e-01	2.041071e+00	1.875900e-02	9.405237e-01	5.170341e-02	1.226710e+00	3.939564e+00	2.592620e-02
860000	-4.414135e+03	-1.026577e+03	4.063648e+00	2.756184e+01	1.976744e-01	1.750914e+00	1.933769e-02	9.146341e-01	9.397982e-02	1.430128e+00	3.212741e+00	2.600704e-02
880000	-4.419369e+03	-1.041926e+03	3.333996e+00	2.228249e+01	2.325581e-01	2.234492e+00	1.578305e-02	9.439547e-01	8.179133e-02	1.336917e+00	4.089983e+00	2.130976e-02
900000	-4.412113e+03	-1.045684e+03	3.364333e+00	2.394958e+01	2.558140e-01	2.186167e+00	1.742048e-02	9.157889e-01	1.138062e-01	1.322559e+00	5.862428e+00	2.106823e-02
920000	-4.407903e+03	-1.094162e+03	2.868533e+00	2.050812e+01	1.511628e-01	2.185423e+00	1.355278e-02	9.648504e-01	3.117593e-02	1.043578e+00	4.615469e+00	1.825486e-02
940000	-4.400911e+03	-1.086288e+03	3.050636e+00	2.180696e+01	1.860465e-01	2.684451e+00	1.530738e-02	9.616681e-01	2.470909e-02	9.553805e-01	4.758727e+00	1.877808e-02
960000	-4.384048e+03	-1.073926e+03	3.522105e+00	2.549776e+01	1.046512e-01	2.109095e+00	2.116657e-02	9.647407e-01	1.577756e-02	1.285368e+00	3.539149e+00	2.205919e-02
980000	-4.382692e+03	-1.042582e+03	3.485404e+00	2.405369e+01	1.395349e-01	2.201053e+00	1.697296e-02	9.546652e-01	3.433153e-02	1.659943e+00	3.369984e+00	2.109803e-02
1000000	-4.380080e+03	-1.043488e+03	3.626885e+00	2.674089e+01	1.511628e-01	2.596712e+00	2.004476e-02	9.248620e-01	6.623743e-02	2.310679e+00	4.914849e+00	2.238216e-02
1020000	-4.377486e+03	-1.048156e+03	3.575402e+00	2.586658e+01	2.325581e-01	2.200714e+00	3.200992e-02	8.504547e-01	8.462567e-02	2.611628e+00	3.633699e+00	2.181468e-02
1040000	-4.378756e+03	-1.060777e+03	3.433317e+00	2.325578e+01	2.209302e-01	2.372458e+00	2.298152e-02	8.988383e-01	9.723392e-02	1.987716e+00	4.438657e+00	2.103813e-02
1060000	-4.383936e+03	-1.055484e+03	3.195631e+00	2.131663e+01	1.976744e-01	2.829008e+00	1.809034e-02	9.258709e-01	8.210640e-02	2.217724e+00	4.316388e+00	2.020629e-02
1080000	-4.412461e+03	-1.022584e+03	3.779050e+00	2.484220e+01	2.093023e-01	2.560735e+00	1.586934e-02	9.493938e-01	5.687607e-02	1.889733e+00	4.437692e+00	2.364208e-02
1100000	-4.396989e+03	-1.030550e+03	3.690501e+00	2.383525e+01	3.488372e-01	2.109922e+00	1.888133e-02	8.777264e-01	1.771761e-01	1.164538e+00	5.669404e+00	2.363452e-02
1120000	-4.381616e+03	-1.007632e+03	4.641007e+00	3.235766e+01	2.790698e-01	2.130801e+00	2.598135e-02	9.234217e-01	5.414262e-02	1.362874e+00	4.454588e+00	2.983768e-02
1140000	-4.384376e+03	-1.019061e+03	4.897843e+00	3.343995e+01	1.395349e-01	1.881521e+00	1.129514e-02	9.740538e-01	3.052126e-02	2.072906e+00	5.660829e+00	3.106016e-02
1160000	-4.377414e+03	-1.026124e+03	4.495500e+00	2.951077e+01	1.395349e-01	2.094330e+00	6.023212e-03	9.836918e-01	5.428987e-02	1.963674e+00	3.405619e+00	2.893658e-02
1180000	-4.396869e+03	-9.865214e+02	5.303943e+00	3.443589e+01	1.162791e-01	2.313044e+00	4.256903e-03	9.874812e-01	5.333002e-02	2.394276e+00	3.534528e+00	3.418680e-02
1200000	-4.390791e+03	-1.053076e+03	3.971616e+00	2.831005e+01	1.279070e-01	2.088218e+00	1.863494e-03	9.938411e-01	5.439795e-02	2.179288e+00	7.023318e+00	2.561646e-02
1220000	-4.401321e+03	-1.059836e+03	3.604734e+00	2.531850e+01	1.744186e-01	1.603033e+00	2.542935e-03	9.942177e-01	3.166848e-02	2.079432e+00	4.658391e+00	2.312021e-02
1240000	-4.369913e+03	-1.034041e+03	3.921035e+00	2.815595e+01	1.511628e-01	2.593525e+00	2.895258e-03	9.902522e-01	5.026873e-02	1.991606e+00	6.228043e+00	2.528803e-02
1260000	-4.394116e+03	-1.051956e+03	3.404190e+00	2.342853e+01	1.860465e-01	2.505173e+00	1.602721e-03	9.953938e-01	5.135548e-02	1.847393e+00	4.554393e+00	2.186817e-02
1280000	-4.397475e+03	-1.014837e+03	4.121290e+00	2.815987e+01	2.441860e-01	1.791462e+00	9.041799e-04	9.956311e-01	1.062344e-01	1.740383e+00	3.818403e+00	2.628458e-02
1300000	-4.394439e+03	-1.036080e+03	4.005155e+00	2.720663e+01	2.209302e-01	2.073192e+00	1.127257e-03	9.962654e-01	5.107046e-02	2.185949e+00	4.059353e+00	2.516878e-02
1320000	-4.390218e+03	-1.032313e+03	3.807927e+00	2.618433e+01	1.627907e-01	1.879610e+00	1.257875e-03	9.972695e-01	2.971379e-02	2.785904e+00	4.344823e+00	2.389566e-02
1340000	-4.375946e+03	-1.038781e+03	4.432965e+00	3.263686e+01	2.209302e-01	2.169945e+00	6.530287e-04	9.967310e-01	9.741729e-02	2.914158e+00	3.852107e+00	2.816837e-02
1360000	-4.390953e+03	-1.045730e+03	4.642520e+00	3.349264e+01	1.976744e-01	2.402427e+00	8.707418e-04	9.971655e-01	3.313413e-02	4.333729e+00	6.649121e+00	2.923418e-02
1380000	-4.394724e+03	-1.002968e+03	4.625622e+00	3.239498e+01	1.395349e-01	2.465545e+00	1.319707e-03	9.954020e-01	6.413777e-02	2.977669e+00	7.553124e+00	2.913203e-02
1400000	-4.384982e+03	-1.050318e+03	3.409735e+00	2.575738e+01	1.162791e-01	2.049128e+00	1.881593e-03	9.948707e-01	3.125714e-02	1.692810e+00	7.027964e+00	2.111248e-02
1420000	-4.377209e+03	-1.038350e+03	3.418730e+00	2.533428e+01	2.441860e-01	1.911362e+00	3.114063e-02	8.343834e-01	1.475852e-01	1.040145e+00	4.825570e+00	2.166950e-02
1440000	-4.382030e+03	-1.024804e+03	3.600955e+00	2.538024e+01	2.209302e-01	2.964441e+00	1.432854e-02	9.406621e-01	7.316489e-02	1.971372e+00	4.146481e+00	2.296907e-02
1460000	-4.408583e+03	-1.000365e+03	3.406225e+00	2.301069e+01	2.325581e-01	1.890724e+00	1.653816e-02	9.443371e-01	5.677873e-02	2.117811e+00	5.302991e+00	2.185782e-02
1480000	-4.395035e+03	-1.046742e+03	3.682057e+00	2.499086e+01	2.209302e-01	2.446031e+00	1.083480e-02	9.573397e-01	6.406287e-02	2.028404e+00	4.147643e+00	2.375478e-02
1500000	-4.370691e+03	-1.076688e+03	3.604948e+00	2.468768e+01	1.511628e-01	1.992815e+00	1.828260e-02	9.554144e-01	4.156213e-02	2.079795e+00	3.229707e+00	2.279523e-02
1520000	-4.409032e+03	-1.039077e+03	3.857983e+00	2.524109e+01	2.674419e-01	2.297665e+00	2.666375e-03	9.828604e-01	1.850123e-01	1.519343e+00	2.859057e+00	2.372028e-02
1540000	-4.374466e+03	-1.059975e+03	3.383572e+00	2.486465e+01	2.790698e-01	1.863570e+00	3.107236e-03	9.815163e-01	1.235973e-01	1.893745e+00	5.498445e+00	2.098044e-02
1560000	-4.419084e+03	-1.020506e+03	4.019323e+00	2.813149e+01	2.790698e-01	2.166875e+00	3.550879e-03	9.824375e-01	9.650708e-02	2.938830e+00	3.186646e+00	2.520058e-02
1580000	-4.402465e+03	-1.044670e+03	3.661671e+00	2.430977e+01	3.372093e-01	2.614066e+00	4.668940e-03	9.726636e-01	1.417168e-01	2.470811e+00	2.446953e+00	2.301609e-02
1600000	-4.379414e+03	-1.027020e+03	3.986156e+00	2.655119e+01	2.674419e-01	1.613207e+00	1.469880e-02	9.405455e-01	7.280337e-02	2.691206e+00	5.112727e+00	2.550016e-02
1620000	-4.408005e+03	-1.018971e+03	4.335777e+00	2.793363e+01	2.674419e-01	2.702058e+00	8.584330e-03	9.707066e-01	6.216379e-02	1.836712e+00	5.061525e+00	2.752595e-02
1640000	-4.392483e+03	-1.003419e+03	3.897376e+00	2.552289e+01	3.139535e-01	2.088296e+00	1.321624e-02	9.347616e-01	1.487316e-01	1.108111e+00	3.810683e+00	2.469164e-02
1660000	-4.394676e+03	-1.044813e+03	3.725198e+00	2.527029e+01	2.093023e-01	2.063161e+00	1.377482e-02	9.441539e-01	8.173031e-02	1.667804e+00	4.952501e+00	2.347293e-02
1680000	-4.412194e+03	-1.053289e+03	3.474112e+00	2.505097e+01	1.627907e-01	2.468239e+00	1.150804e-02	9.508019e-01	8.625389e-02	1.468876e+00	4.173647e+00	2.208289e-02
1700000	-4.392150e+03	-1.057551e+03	3.472046e+00	2.460736e+01	2.441860e-01	2.201379e+00	1.941165e-02	9.298297e-01	6.700233e-02	1.991059e+00	3.860458e+00	2.212991e-02
1720000	-4.412088e+03	-1.022882e+03	3.932243e+00	2.744825e+01	2.093023e-01	2.668190e+00	1.469582e-02	9.291045e-01	8.719518e-02	1.756716e+00	4.181035e+00	2.499279e-02
1740000	-4.410690e+03	-1.069645e+03	3.480191e+00	2.461295e+01	1.744186e-01	2.674990e+00	2.612783e-02	8.986831e-01	7.791948e-02	1.819012e+00	5.699774e+00	2.226762e-02
1760000	-4.404694e+03	-1.070123e+03	4.087945e+00	2.729190e+01	1.279070e-01	1.735515e+00	3.198304e-02	9.452640e-01	2.300212e-02	3.057629e+00	8.429930e+00	2.637333e-02
1780000	-4.414173e+03	-1.023792e+03	4.852686e+00	3.107070e+01	2.674419e-01	2.975433e+00	2.460398e-02	8.676950e-01	1.732423e-01	2.803658e+00	6.625062e+00	3.113769e-02
1800000	-4.403532e+03	-1.066892e+03	3.709577e+00	2.682256e+01	2.093023e-01	2.508362e+00	1.344881e-02	9.419328e-01	8.286372e-02	2.459276e+00	4.245885e+00	2.372540e-02
1820000	-4.392111e+03	-1.055792e+03	3.300177e+00	2.383222e+01	2.093023e-01	2.356059e+00	8.174874e-03	9.569927e-01	1.250519e-01	1.781140e+00	4.235031e+00	2.093728e-02
1840000	-4.396271e+03	-1.063158e+03	4.250118e+00	3.088176e+01	1.279070e-01	2.787148e+00	9.457701e-03	9.689121e-01	5.279806e-02	3.881243e+00	4.258283e+00	2.668927e-02
1860000	-4.393064e+03	-1.052782e+03	3.956962e+00	2.767638e+01	2.093023e-01	2.151933e+00	1.388293e-02	9.565086e-01	6.112247e-02	2.279004e+00	4.904999e+00	2.466916e-02
1880000	-4.398117e+03	-1.029585e+03	4.086906e+00	2.768235e+01	1.860465e-01	2.047858e+00	1.613009e-02	9.445167e-01	6.188126e-02	2.350075e+00	5.118363e+00	2.539476e-02
1900000	-4.385543e+03	-1.027526e+03	3.963992e+00	2.957187e+01	1.627907e-01	2.408840e+00	1.206238e-02	9.453843e-01	9.641058e-02	2.483437e+00	4.297451e+00	2.481032e-02
1920000	-4.394550e+03	-1.047958e+03	3.803146e+00	2.738357e+01	2.209302e-01	2.963311e+00	1.240668e-02	9.459830e-01	6.556060e-02	1.561223e+00	5.029651e+00	2.372908e-02
1940000	-4.374394e+03	-1.048122e+03	3.940838e+00	2.525927e+01	1.860465e-01	2.267684e+00	2.020079e-02	9.291146e-01	8.761859e-02	1.370975e+00	4.388304e+00	2.541860e-02
1960000	-4.384489e+03	-1.032391e+03	3.779480e+00	2.498546e+01	2.209302e-01	3.236366e+00	1.363488e-02	9.458979e-01	1.005767e-01	2.082817e+00	4.305336e+00	2.414866e-02
1980000	-4.416389e+03	-1.035110e+03	4.226682e+00	2.770862e+01	2.441860e-01	2.708876e+00	2.581044e-03	9.852753e-01	1.464439e-01	2.129964e+00	4.577149e+00	2.720970e-02
2000000	-4.394129e+03	-1.030806e+03	4.071990e+00	2.677819e+01	2.209302e-01	2.325382e+00	2.486079e-03	9.906630e-01	7.628526e-02	1.947830e+00	6.250806e+00	2.612876e-02
2020000	-4.411143e+03	-1.073366e+03	3.594371e+00	2.548266e+01	2.906977e-01	2.216708e+00	6.681998e-03	9.554874e-01	1.539773e-01	1.598457e+00	3.625140e+00	2.315445e-02
2040000	-4.389818e+03	-1.102396e+03	3.419162e+00	2.444698e+01	2.093023e-01	2.121969e+00	2.982638e-02	8.711791e-01	8.310336e-02	1.504552e+00	6.315826e+00	2.178422e-02
2060000	-4.383017e+03	-1.038034e+03	4.038304e+00	2.724582e+01	2.906977e-01	2.461923e+00	2.816068e-02	8.393839e-01	1.794702e-01	1.730098e+00	4.511749e+00	2.596723e-02
2080000	-4.397771e+03	-1.058370e+03	4.002724e+00	2.786949e+01	1.976744e-01	1.698705e+00	1.551346e-02	9.609217e-01	3.334649e-02	2.895635e+00	3.129966e+00	2.528814e-02
2100000	-4.376207e+03	-1.058775e+03	3.923369e+00	2.721065e+01	2.325581e-01	2.373347e+00	2.094169e-02	9.251606e-01	7.831160e-02	2.149235e+00	4.560206e+00	2.465046e-02
2120000	-4.388112e+03	-1.018500e+03	4.633426e+00	3.415290e+01	1.511628e-01	1.713808e+00	5.741498e-03	9.813098e-01	4.356523e-02	1.876495e+00	5.208654e+00	2.944785e-02
2140000	-4.412320e+03	-1.072157e+03	4.299747e+00	3.100016e+01	1.976744e-01	2.097497e+00	9.078196e-03	9.606275e-01	8.608009e-02	2.234431e+00	5.268001e+00	2.750499e-02
2160000	-4.402466e+03	-1.023604e+03	4.424247e+00	3.034480e+01	1.976744e-01	1.892053e+00	8.180865e-03	9.789541e-01	2.963642e-02	2.435484e+00	4.370527e+00	2.794244e-02
2180000	-4.383612e+03	-1.042616e+03	4.386264e+00	2.760964e+01	2.441860e-01	2.920553e+00	8.977677e-03	9.619518e-01	7.850391e-02	2.513261e+00	2.866995e+00	2.825149e-02
2200000	-4.385108e+03	-1.035989e+03	4.554831e+00	3.116985e+01	2.325581e-01	1.675663e+00	1.290942e-02	9.366156e-01	1.148625e-01	3.942993e+00	5.007290e+00	2.893920e-02
2220000	-4.374036e+03	-1.017765e+03	3.996633e+00	2.840317e+01	9.302326e-02	2.406530e+00	9.552643e-03	9.794724e-01	2.433653e-02	1.939954e+00	3.971148e+00	2.568923e-02
2240000	-4.378646e+03	-1.082862e+03	3.372534e+00	2.296878e+01	1.627907e-01	2.319349e+00	1.188379e-02	9.467160e-01	1.050344e-01	1.511110e+00	3.774782e+00	2.161670e-02
2260000	-4.404704e+03	-1.066427e+03	3.746116e+00	2.489666e+01	2.209302e-01	1.888036e+00	8.485708e-03	9.768996e-01	3.670173e-02	1.579953e+00	2.412434e+00	2.402310e-02
2280000	-4.399616e+03	-1.049806e+03	3.769499e+00	2.579594e+01	1.976744e-01	1.710581e+00	1.049718e-02	9.696552e-01	4.063790e-02	1.363458e+00	3.779874e+00	2.422283e-02
2300000	-4.414339e+03	-1.006596e+03	4.650330e+00	3.025039e+01	2.441860e-01	2.300798e+00	2.096236e-02	9.039908e-01	1.000488e-01	1.803527e+00	5.137676e+00	2.976503e-02
2320000	-4.413520e+03	-1.052024e+03	3.558767e+00	2.356196e+01	2.093023e-01	2.595605e+00	2.138478e-02	9.117420e-01	8.435711e-02	1.543297e+00	2.195465e+00	2.263886e-02
2340000	-4.396281e+03	-1.038560e+03	3.885328e+00	2.449070e+01	2.558140e-01	2.056495e+00	1.041693e-02	9.661092e-01	6.052091e-02	2.350936e+00	4.300819e+00	2.475441e-02
2360000	-4.399560e+03	-1.020130e+03	4.145179e+00	2.728411e+01	1.860465e-01	2.032626e+00	2.570299e-02	9.098323e-01	7.988801e-02	1.651035e+00	4.674258e+00	2.654418e-02
2380000	-4.400447e+03	-1.025735e+03	4.111275e+00	2.918510e+01	1.976744e-01	2.460759e+00	1.865883e-02	9.406909e-01	4.661968e-02	2.497968e+00	4.713924e+00	2.604684e-02
2400000	-4.385895e+03	-1.068278e+03	3.420380e+00	2.351883e+01	1.627907e-01	2.229669e+00	8.734637e-03	9.700379e-01	7.189572e-02	2.667716e+00	3.711679e+00	2.169263e-02
2420000	-4.408795e+03	-1.022775e+03	4.135604e+00	2.865632e+01	2.790698e-01	2.371804e+00	1.218451e-02	9.397419e-01	9.472885e-02	1.821674e+00	5.683176e+00	2.628301e-02
2440000	-4.397553e+03	-1.013338e+03	3.887412e+00	2.699850e+01	2.674419e-01	2.331139e+00	1.912337e-02	8.758796e-01	1.755655e-01	2.361469e+00	4.346793e+00	2.503520e-02
2460000	-4.390787e+03	-1.028325e+03	4.265353e+00	2.882018e+01	2.325581e-01	1.894412e+00	1.964329e-02	8.967924e-01	1.225113e-01	2.520667e+00	2.677954e+00	2.735549e-02
2480000	-4.416760e+03	-1.046587e+03	3.312423e+00	2.157083e+01	2.441860e-01	1.940188e+00	2.858792e-02	8.936540e-01	9.149094e-02	2.005137e+00	1.999631e+00	2.119096e-02
2500000	-4.383106e+03	-1.066802e+03	4.189870e+00	2.866128e+01	1.744186e-01	2.403718e+00	1.054889e-02	9.570188e-01	8.621981e-02	3.168241e+00	4.198616e+00	2.654949e-02
2520000	-4.382304e+03	-1.054190e+03	3.933928e+00	2.604707e+01	1.162791e-01	2.200190e+00	3.086429e-02	9.517956e-01	2.119645e-02	1.714347e+00	4.173134e+00	2.504702e-02
2540000	-4.385689e+03	-1.038614e+03	4.213538e+00	2.805910e+01	1.627907e-01	2.329087e+00	1.536669e-02	9.561128e-01	4.026946e-02	1.990475e+00	5.420053e+00	2.677218e-02
2560000	-4.375435e+03	-1.067926e+03	4.128298e+00	2.731999e+01	1.744186e-01	1.880176e+00	2.150746e-02	9.371303e-01	5.456267e-02	2.066598e+00	3.991660e+00	2.612706e-02
2580000	-4.369975e+03	-1.011872e+03	4.240227e+00	2.683377e+01	2.093023e-01	1.892787e+00	7.947338e-03	9.686821e-01	6.774001e-02	1.688002e+00	5.509020e+00	2.678121e-02
2600000	-4.398956e+03	-1.048097e+03	3.752446e+00	2.409615e+01	2.209302e-01	2.229412e+00	1.690401e-02	9.542630e-01	5.081003e-02	1.471627e+00	3.851329e+00	2.404603e-02
2620000	-4.403619e+03	-1.069823e+03	3.448352e+00	2.324705e+01	1.627907e-01	2.135694e+00	2.509220e-02	9.487995e-01	2.470028e-02	1.858704e+00	2.953865e+00	2.202934e-02
2640000	-4.396053e+03	-1.054189e+03	3.781122e+00	2.536498e+01	2.558140e-01	2.460802e+00	1.766905e-02	9.057000e-01	1.376290e-01	1.600983e+00	3.496685e+00	2.416340e-02
2660000	-4.380432e+03	-1.055558e+03	4.292519e+00	2.802555e+01	2.790698e-01	2.064782e+00	5.149077e-03	9.755058e-01	1.328471e-01	2.473004e+00	4.924408e+00	2.752915e-02
2680000	-4.401422e+03	-9.947437e+02	4.046406e+00	2.612714e+01	2.906977e-01	2.486476e+00	4.990506e-03	9.737804e-01	1.469552e-01	1.790806e+00	3.428662e+00	2.602968e-02
2700000	-4.397792e+03	-1.015195e+03	4.058003e+00	2.779501e+01	2.209302e-01	2.375092e+00	7.226774e-03	9.703505e-01	9.044136e-02	2.066412e+00	3.638602e+00	2.607992e-02
2720000	-4.401872e+03	-1.056554e+03	3.466197e+00	2.349614e+01	2.209302e-01	2.051764e+00	4.587130e-03	9.768621e-01	1.084708e-01	1.645335e+00	3.887630e+00	2.215712e-02
2740000	-4.391228e+03	-1.044655e+03	3.955501e+00	2.688547e+01	1.627907e-01	2.368858e+00	5.194786e-03	9.818699e-01	4.404413e-02	1.691915e+00	4.368249e+00	2.515457e-02
2760000	-4.395790e+03	-1.034392e+03	4.380901e+00	2.953748e+01	1.860465e-01	2.069252e+00	1.570099e-02	9.556774e-01	4.732782e-02	2.139072e+00	6.144220e+00	2.818544e-02
2780000	-4.400236e+03	-1.051068e+03	4.297211e+00	2.940105e+01	2.209302e-01	2.380504e+00	2.992016e-02	8.673911e-01	1.013677e-01	5.006263e+00	5.339267e+00	2.704959e-02
2800000	-4.397152e+03	-1.022709e+03	4.382470e+00	2.837310e+01	2.674419e-01	2.926020e+00	1.746120e-02	9.217766e-01	1.345354e-01	2.262261e+00	5.768742e+00	2.751235e-02
2820000	-4.376397e+03	-1.015161e+03	4.991765e+00	3.283843e+01	2.558140e-01	1.860967e+00	1.375071e-02	9.434614e-01	8.167423e-02	2.731630e+00	8.911733e+00	3.188245e-02
2840000	-4.386116e+03	-1.037163e+03	4.049810e+00	2.676713e+01	1.279070e-01	2.027613e+00	1.455518e-02	9.559664e-01	4.250971e-02	2.762828e+00	4.791066e+00	2.588728e-02
2860000	-4.387689e+03	-1.033340e+03	3.963927e+00	2.654424e+01	2.209302e-01	1.699780e+00	1.268888e-02	9.464769e-01	8.055077e-02	1.665802e+00	2.908419e+00	2.539015e-02
2880000	-4.383812e+03	-1.059019e+03	3.388247e+00	2.304440e+01	1.860465e-01	1.655537e+00	1.234324e-02	9.633838e-01	6.253757e-02	1.704941e+00	5.402902e+00	2.102479e-02
2900000	-4.394705e+03	-1.081857e+03	3.227092e+00	2.371640e+01	2.441860e-01	2.150506e+00	1.710089e-02	9.378585e-01	7.364734e-02	2.131268e+00	3.222868e+00	2.064138e-02
2920000	-4.403314e+03	-1.069554e+03	3.579136e+00	2.418556e+01	1.511628e-01	1.745457e+00	1.272659e-02	9.581506e-01	4.953058e-02	1.587190e+00	2.241935e+00	2.227708e-02
2940000	-4.412668e+03	-1.098509e+03	2.525208e+00	1.851448e+01	2.558140e-01	1.698859e+00	5.087650e-03	9.696557e-01	1.298631e-01	1.217323e+00	3.690728e+00	1.569550e-02
2960000	-4.396783e+03	-1.065528e+03	3.304249e+00	2.287153e+01	2.674419e-01	2.108720e+00	6.028895e-03	9.683564e-01	1.225764e-01	1.394480e+00	3.384897e+00	2.051333e-02
2980000	-4.400851e+03	-1.034020e+03	4.214746e+00	2.861352e+01	2.558140e-01	1.656874e+00	8.256408e-03	9.629977e-01	1.023582e-01	2.419055e+00	3.521015e+00	2.657792e-02
3000000	-4.394010e+03	-1.052649e+03	3.839265e+00	2.476371e+01	1.744186e-01	1.993523e+00	2.142247e-02	9.213643e-01	9.973559e-02	2.089806e+00	5.001777e+00	2.417236e-02
3020000	-4.398686e+03	-1.070542e+03	3.410958e+00	2.351163e+01	3.023256e-01	3.123161e+00	1.281622e-02	9.362493e-01	9.351278e-02	2.087293e+00	3.135783e+00	2.153757e-02
3040000	-4.403277e+03	-1.009256e+03	4.704332e+00	3.441134e+01	1.279070e-01	2.304068e+00	2.250435e-02	9.431869e-01	3.384888e-02	4.852844e+00	3.551974e+00	3.013104e-02
3060000	-4.377679e+03	-1.040132e+03	4.350743e+00	3.044759e+01	1.046512e-01	1.721207e+00	2.391050e-02	9.604121e-01	1.650102e-02	2.892133e+00	6.980241e+00	2.795155e-02
3080000	-4.379632e+03	-1.025664e+03	4.456016e+00	3.015176e+01	1.976744e-01	2.305656e+00	7.473095e-03	9.818855e-01	3.166867e-02	2.610533e+00	5.684471e+00	2.851477e-02
3100000	-4.364500e+03	-1.041777e+03	4.385216e+00	3.002753e+01	2.209302e-01	1.999496e+00	1.157744e-02	9.614223e-01	6.169642e-02	3.857221e+00	4.554775e+00	2.823129e-02
3120000	-4.394745e+03	-1.032443e+03	4.118357e+00	2.966204e+01	1.744186e-01	2.177154e+00	1.151359e-02	9.513417e-01	7.531979e-02	2.848149e+00	4.044461e+00	2.652536e-02
3140000	-4.396377e+03	-1.019479e+03	4.540137e+00	3.542690e+01	1.279070e-01	2.163756e+00	2.633863e-02	9.511482e-01	1.492536e-02	3.196481e+00	3.950943e+00	2.897988e-02
3160000	-4.375917e+03	-1.021604e+03	4.231102e+00	3.225245e+01	1.279070e-01	2.277012e+00	1.763244e-02	9.552328e-01	3.290478e-02	5.252809e+00	7.504686e+00	2.718301e-02
3180000	-4.369560e+03	-1.052756e+03	3.902360e+00	2.818442e+01	1.279070e-01	2.173634e+00	1.755103e-02	9.690164e-01	2.161726e-02	2.029675e+00	5.250800e+00	2.500616e-02
3200000	-4.418164e+03	-1.104604e+03	2.971808e+00	2.290510e+01	1.744186e-01	2.422496e+00	1.249215e-02	9.610772e-01	3.534805e-02	1.443292e+00	2.363209e+00	1.872314e-02
3220000	-4.384128e+03	-1.032347e+03	3.309985e+00	2.350337e+01	2.209302e-01	2.373609e+00	1.174316e-02	9.460687e-01	9.099431e-02	1.475394e+00	1.867170e+00	2.085648e-02
3240000	-4.402696e+03	-1.071050e+03	3.345022e+00	2.478557e+01	2.093023e-01	2.388416e+00	1.268140e-02	9.391604e-01	9.730659e-02	2.724566e+00	2.430230e+00	2.073119e-02
3260000	-4.399112e+03	-1.040231e+03	4.208687e+00	2.994270e+01	2.093023e-01	1.991668e+00	9.390439e-03	9.619380e-01	5.222500e-02	2.386782e+00	4.216896e+00	2.647564e-02
3280000	-4.381822e+03	-1.045938e+03	4.309988e+00	3.023079e+01	1.511628e-01	2.057257e+00	1.112021e-02	9.660674e-01	3.478781e-02	2.463372e+00	3.603773e+00	2.686186e-02
3300000	-4.395324e+03	-1.135442e+03	3.068836e+00	2.173452e+01	1.744186e-01	1.964379e+00	2.170138e-02	9.449368e-01	4.306656e-02	1.333806e+00	2.434931e+00	1.942486e-02
3320000	-4.389323e+03	-1.047367e+03	3.836394e+00	2.760292e+01	1.627907e-01	2.020364e+00	1.183539e-02	9.532423e-01	6.824511e-02	2.207851e+00	7.550306e+00	2.439569e-02
3340000	-4.398568e+03	-1.079286e+03	3.871044e+00	2.747707e+01	1.395349e-01	1.693534e+00	1.717379e-02	9.648490e-01	2.099102e-02	2.726875e+00	5.677634e+00	2.384307e-02
3360000	-4.407578e+03	-1.047124e+03	4.010407e+00	2.628686e+01	2.906977e-01	2.944330e+00	1.617299e-02	8.726010e-01	1.961815e-01	2.056900e+00	4.305673e+00	2.546527e-02
3380000	-4.382648e+03	-1.055498e+03	3.653502e+00	2.546518e+01	2.790698e-01	1.906424e+00	1.039517e-02	9.345374e-01	1.338669e-01	2.423518e+00	4.804494e+00	2.317205e-02
3400000	-4.401134e+03	-1.021985e+03	4.163412e+00	2.884451e+01	2.325581e-01	1.852113e+00	5.535533e-03	9.741293e-01	1.192550e-01	2.268936e+00	3.627355e+00	2.626306e-02
3420000	-4.394398e+03	-1.020492e+03	4.376341e+00	3.153232e+01	2.558140e-01	2.038904e+00	1.306516e-02	9.506447e-01	7.024176e-02	3.479026e+00	3.763034e+00	2.772420e-02
3440000	-4.404885e+03	-1.034375e+03	4.348369e+00	2.914385e+01	1.279070e-01	2.059210e+00	4.654979e-03	9.886962e-01	3.047533e-02	3.081304e+00	4.050035e+00	2.748522e-02
3460000	-4.395445e+03	-1.059438e+03	3.971738e+00	2.658893e+01	1.627907e-01	2.155869e+00	1.072517e-02	9.676942e-01	5.059202e-02	1.381446e+00	4.937936e+00	2.513003e-02
3480000	-4.403366e+03	-1.077841e+03	3.407581e+00	2.440798e+01	2.441860e-01	2.507263e+00	2.323865e-03	9.863569e-01	1.139361e-01	1.528653e+00	2.734371e+00	2.148151e-02
3500000	-4.378522e+03	-1.081184e+03	3.176508e+00	2.266670e+01	1.976744e-01	2.364775e+00	1.238101e-02	9.511974e-01	7.419804e-02	1.881351e+00	3.170268e+00	1.993061e-02
3520000	-4.391215e+03	-1.083116e+03	2.896943e+00	2.176668e+01	2.093023e-01	2.208498e+00	5.049733e-03	9.677506e-01	1.426967e-01	1.159672e+00	3.213559e+00	1.868778e-02
3540000	-4.382261e+03	-1.061074e+03	3.362463e+00	2.522471e+01	1.860465e-01	2.743997e+00	1.786959e-02	9.437044e-01	4.390135e-02	1.807511e+00	6.344188e+00	2.165749e-02
3560000	-4.411696e+03	-1.100447e+03	3.196928e+00	2.229723e+01	1.744186e-01	2.454883e+00	1.583554e-02	9.361312e-01	8.511628e-02	2.002305e+00	4.160469e+00	2.053173e-02
3580000	-4.391154e+03	-1.084823e+03	3.288083e+00	2.410516e+01	2.790698e-01	2.530614e+00	1.645601e-02	8.669947e-01	1.963690e-01	2.344935e+00	3.298939e+00	2.105548e-02
3600000	-4.403247e+03	-1.022593e+03	3.588311e+00	2.642487e+01	1.511628e-01	1.889814e+00	2.001492e-02	9.445497e-01	4.132427e-02	1.543958e+00	3.886752e+00	2.312095e-02
3620000	-4.379548e+03	-1.030787e+03	4.239220e+00	2.995359e+01	2.209302e-01	2.269408e+00	1.106983e-02	9.406838e-01	1.508456e-01	2.621747e+00	2.911444e+00	2.731105e-02
3640000	-4.385791e+03	-1.040058e+03	4.506117e+00	3.053974e+01	1.860465e-01	1.969566e+00	1.899490e-02	9.162629e-01	1.202771e-01	3.177647e+00	4.066943e+00	2.841504e-02
3660000	-4.370743e+03	-1.075827e+03	3.581008e+00	2.685518e+01	1.279070e-01	2.218299e+00	1.931186e-02	9.414798e-01	3.576620e-02	2.298849e+00	3.905228e+00	2.273953e-02
3680000	-4.369445e+03	-1.053501e+03	3.260423e+00	2.357502e+01	2.209302e-01	2.373826e+00	2.858596e-02	8.931357e-01	8.250833e-02	2.489015e+00	5.499722e+00	2.074556e-02
3700000	-4.399028e+03	-1.043496e+03	3.566761e+00	2.484437e+01	2.325581e-01	2.269784e+00	7.944263e-03	9.674205e-01	8.713869e-02	1.712187e+00	2.891548e+00	2.275742e-02
3720000	-4.402169e+03	-1.107960e+03	2.925429e+00	2.204715e+01	2.093023e-01	2.422809e+00	2.307295e-02	8.486982e-01	1.796745e-01	1.550763e+00	2.853065e+00	1.775491e-02
3740000	-4.395988e+03	-1.122371e+03	2.706184e+00	2.112937e+01	1.627907e-01	2.536410e+00	1.286813e-02	9.466795e-01	5.170130e-02	2.391173e+00	3.099074e+00	1.683991e-02
3760000	-4.401091e+03	-1.048005e+03	3.166913e+00	2.217385e+01	2.325581e-01	1.997490e+00	9.450385e-03	9.643039e-01	6.594438e-02	1.324394e+00	3.590824e+00	2.036860e-02
3780000	-4.384806e+03	-1.053191e+03	3.758367e+00	2.735624e+01	2.325581e-01	2.266937e+00	8.693815e-03	9.606878e-01	8.617800e-02	2.011284e+00	5.444500e+00	2.409779e-02
3800000	-4.387595e+03	-1.099437e+03	3.133175e+00	2.248004e+01	1.627907e-01	2.036692e+00	7.785309e-03	9.720265e-01	6.660076e-02	1.685634e+00	5.112322e+00	1.936433e-02
3820000	-4.395025e+03	-1.040243e+03	3.865739e+00	2.762468e+01	2.325581e-01	2.016725e+00	1.281928e-02	9.520197e-01	6.954111e-02	2.191242e+00	4.042955e+00	2.472815e-02
3840000	-4.408654e+03	-1.017462e+03	3.857763e+00	2.625464e+01	2.790698e-01	1.895963e+00	1.808664e-02	9.199040e-01	9.281424e-02	2.054415e+00	5.051061e+00	2.451237e-02
3860000	-4.396524e+03	-1.038117e+03	4.021368e+00	3.032473e+01	1.976744e-01	2.113970e+00	9.767667e-03	9.477090e-01	1.058689e-01	4.138318e+00	6.241199e+00	2.574988e-02
3880000	-4.389825e+03	-1.051939e+03	3.512775e+00	2.532644e+01	1.744186e-01	2.296275e+00	1.334563e-02	9.558605e-01	4.845467e-02	2.970805e+00	6.113172e+00	2.258426e-02
3900000	-4.402051e+03	-1.015760e+03	4.439895e+00	3.068420e+01	1.860465e-01	3.029620e+00	2.660906e-02	9.320218e-01	3.953811e-02	2.841883e+00	6.334993e+00	2.815901e-02
3920000	-4.385322e+03	-1.051323e+03	3.510569e+00	2.589064e+01	1.976744e-01	2.349156e+00	1.076509e-02	9.669793e-01	5.245437e-02	2.338378e+00	2.876499e+00	2.253392e-02
3940000	-4.389799e+03	-1.070350e+03	3.693661e+00	2.817856e+01	1.744186e-01	2.244261e+00	1.352291e-02	9.614707e-01	2.897851e-02	2.181068e+00	4.147785e+00	2.381420e-02
3960000	-4.387938e+03	-1.082912e+03	3.441735e+00	2.472536e+01	1.860465e-01	2.231882e+00	1.233201e-02	9.575439e-01	6.230960e-02	2.078071e+00	3.321695e+00	2.217005e-02
3980000	-4.394114e+03	-1.063494e+03	3.326945e+00	2.418877e+01	2.441860e-01	2.200398e+00	1.062750e-02	9.646543e-01	5.360560e-02	2.550479e+00	4.700566e+00	2.144676e-02
4000000	-4.398490e+03	-1.076162e+03	3.555250e+00	2.529948e+01	1.744186e-01	2.228972e+00	1.988042e-02	9.437988e-01	5.486125e-02	2.793177e+00	4.222953e+00	2.286761e-02
4020000	-4.374985e+03	-1.070421e+03	3.119312e+00	2.290184e+01	2.209302e-01	2.520414e+00	1.474001e-02	9.388958e-01	7.273717e-02	1.795835e+00	4.699631e+00	2.008875e-02
4040000	-4.379093e+03	-1.028624e+03	3.517882e+00	2.716339e+01	1.860465e-01	2.527056e+00	5.955041e-03	9.740018e-01	6.523932e-02	1.572373e+00	4.492494e+00	2.264602e-02
4060000	-4.390861e+03	-1.065882e+03	3.756643e+00	2.752799e+01	2.209302e-01	2.433191e+00	4.800669e-03	9.762376e-01	7.579322e-02	2.408446e+00	5.475264e+00	2.398464e-02
4080000	-4.395047e+03	-1.074300e+03	3.235212e+00	2.468298e+01	2.093023e-01	2.342598e+00	8.445814e-03	9.688729e-01	6.838001e-02	2.562591e+00	3.374421e+00	2.068692e-02
4100000	-4.401923e+03	-1.055972e+03	3.615568e+00	2.700490e+01	1.976744e-01	2.328592e+00	6.382364e-03	9.752181e-01	5.057051e-02	2.235264e+00	3.681120e+00	2.269589e-02
4120000	-4.396570e+03	-1.078959e+03	3.199146e+00	2.342521e+01	1.511628e-01	2.525757e+00	1.162404e-02	9.671770e-01	4.153911e-02	1.417417e+00	5.091356e+00	2.000366e-02
4140000	-4.387647e+03	-1.051877e+03	3.588223e+00	2.573998e+01	2.093023e-01	2.330304e+00	2.103644e-02	9.176163e-01	5.874233e-02	1.623001e+00	6.244480e+00	2.241732e-02
4160000	-4.391072e+03	-9.990742e+02	4.740079e+00	3.477069e+01	1.279070e-01	1.669878e+00	2.113627e-02	9.439728e-01	3.925981e-02	3.269538e+00	5.638237e+00	2.993546e-02
4180000	-4.389798e+03	-1.048784e+03	3.612474e+00	2.592398e+01	1.627907e-01	2.003081e+00	6.291636e-03	9.760655e-01	6.805868e-02	2.821310e+00	4.870431e+00	2.289428e-02
4200000	-4.384951e+03	-1.070749e+03	3.625881e+00	2.528964e+01	2.325581e-01	2.530035e+00	6.795130e-03	9.828152e-01	3.984024e-02	2.028127e+00	5.710552e+00	2.304825e-02
4220000	-4.383701e+03	-1.051637e+03	3.901129e+00	2.558036e+01	2.558140e-01	2.100590e+00	1.159126e-02	9.584174e-01	5.229818e-02	1.362857e+00	3.045387e+00	2.459514e-02
4240000	-4.386825e+03	-1.043035e+03	3.865209e+00	2.745029e+01	2.441860e-01	2.418123e+00	1.713120e-02	9.145826e-01	1.084387e-01	2.215676e+00	5.749710e+00	2.462701e-02
4260000	-4.395937e+03	-1.044366e+03	3.997632e+00	2.932092e+01	2.325581e-01	2.820364e+00	1.308772e-02	9.274342e-01	1.410527e-01	2.596286e+00	5.827309e+00	2.578628e-02
4280000	-4.394041e+03	-1.094727e+03	3.231631e+00	2.397660e+01	1.627907e-01	2.786885e+00	2.537356e-02	9.090640e-01	4.744153e-02	1.476574e+00	4.817585e+00	2.050322e-02
4300000	-4.401587e+03	-1.065774e+03	3.362558e+00	2.311436e+01	3.023256e-01	1.848153e+00	1.110408e-02	9.188176e-01	1.900713e-01	2.739301e+00	2.489786e+00	2.132022e-02
4320000	-4.411432e+03	-1.017951e+03	4.049993e+00	2.821102e+01	2.441860e-01	1.913642e+00	5.971599e-03	9.779425e-01	6.691832e-02	2.340797e+00	4.792921e+00	2.593153e-02
4340000	-4.411402e+03	-1.069408e+03	3.568811e+00	2.418927e+01	1.860465e-01	2.057622e+00	1.128122e-02	9.632393e-01	5.677922e-02	2.114422e+00	4.291207e+00	2.293240e-02
4360000	-4.392562e+03	-1.096379e+03	2.941093e+00	2.083641e+01	1.976744e-01	1.767225e+00	1.374974e-02	9.193309e-01	1.407172e-01	1.809853e+00	4.669396e+00	1.897067e-02
4380000	-4.425622e+03	-1.030290e+03	4.195953e+00	2.736974e+01	2.441860e-01	2.193802e+00	1.042353e-02	9.546505e-01	1.080163e-01	2.536832e+00	2.360276e+00	2.633756e-02
4400000	-4.412388e+03	-1.047620e+03	4.113539e+00	2.727584e+01	2.209302e-01	2.045615e+00	7.427062e-03	9.642084e-01	1.034838e-01	1.991708e+00	4.902660e+00	2.649849e-02
4420000	-4.405710e+03	-1.025379e+03	3.645980e+00	2.441539e+01	2.674419e-01	2.051559e+00	3.808194e-03	9.831038e-01	7.768754e-02	2.331520e+00	4.781339e+00	2.347440e-02
4440000	-4.386581e+03	-1.016499e+03	3.744776e+00	2.491602e+01	2.906977e-01	2.288926e+00	5.892406e-03	9.608015e-01	1.760871e-01	2.185562e+00	4.873145e+00	2.414348e-02
4460000	-4.393764e+03	-1.002240e+03	4.148459e+00	2.832739e+01	2.906977e-01	1.985114e+00	1.566507e-02	9.297930e-01	9.709347e-02	3.757069e+00	5.009785e+00	2.675327e-02
4480000	-4.379302e+03	-1.041633e+03	3.951543e+00	2.895178e+01	1.744186e-01	2.722219e+00	1.483714e-02	9.200564e-01	1.170342e-01	2.252153e+00	4.174411e+00	2.535736e-02
4500000	-4.384064e+03	-1.010976e+03	5.000957e+00	3.224150e+01	1.860465e-01	2.163526e+00	1.359366e-02	9.626979e-01	4.577458e-02	2.558799e+00	4.115443e+00	3.176113e-02
4520000	-4.417845e+03	-9.714854e+02	4.979436e+00	3.003328e+01	2.558140e-01	2.019399e+00	1.083102e-02	9.553331e-01	1.097939e-01	1.538651e+00	5.779204e+00	3.071001e-02
4540000	-4.398005e+03	-1.060222e+03	4.039303e+00	2.582884e+01	2.558140e-01	2.226325e+00	4.987228e-03	9.735470e-01	1.194229e-01	2.023873e+00	6.681189e+00	2.594064e-02
4560000	-4.386472e+03	-1.006270e+03	5.067660e+00	3.419758e+01	1.511628e-01	2.244771e+00	1.074248e-02	9.640616e-01	5.365322e-02	2.525265e+00	4.381236e+00	3.167218e-02
4580000	-4.390615e+03	-1.017349e+03	4.461923e+00	2.953689e+01	1.860465e-01	2.364301e+00	1.867771e-02	9.523329e-01	3.838588e-02	2.911981e+00	5.156527e+00	2.686578e-02
4600000	-4.412321e+03	-1.022287e+03	4.418198e+00	2.952011e+01	2.093023e-01	2.256280e+00	1.480989e-02	9.389947e-01	6.394867e-02	2.247261e+00	5.846874e+00	2.773110e-02
4620000	-4.385295e+03	-1.044805e+03	3.513105e+00	2.256561e+01	2.209302e-01	2.422412e+00	7.919593e-03	9.687358e-01	8.249859e-02	1.010902e+00	3.603811e+00	2.198753e-02
4640000	-4.391807e+03	-1.031839e+03	4.103106e+00	2.750788e+01	2.325581e-01	2.355807e+00	6.947382e-03	9.762054e-01	7.660894e-02	1.212443e+00	4.323391e+00	2.582235e-02
4660000	-4.401088e+03	-1.057440e+03	3.514455e+00	2.513111e+01	2.325581e-01	2.002959e+00	1.834961e-02	9.288208e-01	6.183987e-02	2.253103e+00	3.387092e+00	2.233795e-02
4680000	-4.412688e+03	-1.023966e+03	4.114513e+00	2.850964e+01	1.860465e-01	2.235660e+00	1.680706e-02	9.355406e-01	7.394882e-02	1.739559e+00	4.591714e+00	2.602356e-02
4700000	-4.397330e+03	-1.018593e+03	3.437055e+00	2.297474e+01	1.860465e-01	2.782073e+00	1.523657e-02	9.476087e-01	6.287024e-02	1.560750e+00	4.911295e+00	2.155534e-02
4720000	-4.392154e+03	-1.086821e+03	3.359800e+00	2.254466e+01	2.093023e-01	2.033991e+00	1.265012e-02	9.482401e-01	9.715745e-02	1.637792e+00	4.048164e+00	2.111529e-02
4740000	-4.395264e+03	-1.067944e+03	2.987852e+00	2.062720e+01	2.441860e-01	2.101966e+00	5.012774e-03	9.802487e-01	8.586058e-02	1.269541e+00	2.837762e+00	1.872879e-02
4760000	-4.391367e+03	-1.060152e+03	3.142473e+00	2.210814e+01	1.976744e-01	2.205170e+00	1.109322e-02	9.633900e-01	5.591621e-02	8.796062e-01	2.998256e+00	1.978702e-02
4780000	-4.392319e+03	-1.080079e+03	3.222862e+00	2.305097e+01	1.744186e-01	2.422548e+00	7.337167e-03	9.690259e-01	9.502824e-02	1.830914e+00	4.387241e+00	2.018694e-02
4800000	-4.394181e+03	-1.065945e+03	3.629798e+00	2.525981e+01	1.860465e-01	1.824450e+00	1.697204e-02	9.221414e-01	8.820274e-02	1.277630e+00	5.872182e+00	2.235806e-02
4820000	-4.380110e+03	-1.028860e+03	3.802752e+00	2.465769e+01	2.674419e-01	2.071346e+00	1.068782e-02	9.459137e-01	1.432051e-01	2.807874e+00	5.419270e+00	2.448683e-02
4840000	-4.387409e+03	-1.030705e+03	4.246474e+00	2.692295e+01	2.093023e-01	2.127600e+00	1.557139e-02	9.371057e-01	1.154236e-01	2.262046e+00	8.041705e+00	2.737538e-02
4860000	-4.391162e+03	-1.042124e+03	4.028050e+00	2.634928e+01	2.325581e-01	2.511665e+00	1.375229e-02	9.434418e-01	9.679178e-02	1.577633e+00	5.342083e+00	2.548852e-02
4880000	-4.394030e+03	-1.040870e+03	4.698433e+00	2.971059e+01	2.674419e-01	1.766825e+00	1.732283e-02	9.098578e-01	1.637833e-01	2.342906e+00	5.353997e+00	3.004004e-02
4900000	-4.401661e+03	-1.049062e+03	4.422869e+00	2.910355e+01	2.441860e-01	2.524635e+00	1.169908e-02	9.453683e-01	1.081556e-01	1.601570e+00	5.332133e+00	2.759026e-02
4920000	-4.410820e+03	-9.916069e+02	4.824156e+00	3.194812e+01	2.209302e-01	2.169056e+00	5.000421e-03	9.817026e-01	6.856456e-02	4.206528e+00	4.476969e+00	3.071409e-02
4940000	-4.398168e+03	-1.039876e+03	4.328598e+00	2.803618e+01	2.093023e-01	1.660803e+00	5.345953e-03	9.717672e-01	1.390410e-01	1.550556e+00	7.568717e+00	2.762024e-02
4960000	-4.394661e+03	-9.926600e+02	4.477956e+00	2.954051e+01	1.162791e-01	2.103059e+00	1.093837e-02	9.776128e-01	2.178776e-02	1.703964e+00	6.424876e+00	2.888461e-02
4980000	-4.379498e+03	-1.016076e+03	4.707127e+00	2.866889e+01	2.558140e-01	2.334606e+00	1.805105e-02	9.132489e-01	1.458138e-01	2.016347e+00	3.935779e+00	3.036687e-02
5000000	-4.369103e+03	-1.015577e+03	4.407788e+00	2.930470e+01	2.558140e-01	2.179676e+00	3.332724e-02	8.678337e-01	1.071127e-01	2.237566e+00	4.916570e+00	2.826016e-02
5020000	-4.412534e+03	-9.929430e+02	4.381925e+00	2.831662e+01	2.325581e-01	2.475216e+00	1.287956e-02	9.516251e-01	7.840278e-02	2.321018e+00	4.329319e+00	2.817697e-02
5040000	-4.410127e+03	-1.014620e+03	3.957315e+00	2.638909e+01	2.558140e-01	2.191956e+00	1.958672e-02	9.129766e-01	1.021733e-01	2.298747e+00	5.955632e+00	2.551277e-02
5060000	-4.383926e+03	-1.062235e+03	3.622150e+00	2.479246e+01	2.325581e-01	1.948938e+00	1.237825e-02	9.369369e-01	1.161981e-01	2.177236e+00	5.443933e+00	2.333362e-02
5080000	-4.419865e+03	-1.054582e+03	3.301263e+00	2.308885e+01	2.441860e-01	2.230596e+00	7.929718e-03	9.582793e-01	1.006764e-01	1.401235e+00	3.262983e+00	2.126329e-02
5100000	-4.414665e+03	-1.013466e+03	4.121491e+00	2.669482e+01	2.674419e-01	1.993516e+00	6.446513e-03	9.707146e-01	1.121241e-01	1.997124e+00	4.189297e+00	2.658885e-02
5120000	-4.412594e+03	-1.047408e+03	3.486211e+00	2.393465e+01	2.674419e-01	3.262720e+00	9.214434e-03	9.474690e-01	1.260080e-01	1.842824e+00	4.458821e+00	2.247684e-02
5140000	-4.418448e+03	-1.010093e+03	4.655038e+00	3.115912e+01	2.441860e-01	2.385372e+00	1.377664e-02	9.239478e-01	1.470017e-01	3.811195e+00	2.653487e+00	2.991598e-02
5160000	-4.408550e+03	-9.793531e+02	4.718167e+00	3.142734e+01	3.023256e-01	1.787831e+00	9.305288e-03	9.483057e-01	1.030776e-01	2.708970e+00	4.423237e+00	3.018027e-02
5180000	-4.416711e+03	-1.001987e+03	4.158450e+00	2.706556e+01	2.209302e-01	2.502702e+00	1.262466e-02	9.483175e-01	9.893139e-02	2.242534e+00	3.635691e+00	2.679305e-02
5200000	-4.401206e+03	-1.055292e+03	3.396376e+00	2.136992e+01	2.209302e-01	2.577446e+00	5.276538e-03	9.741357e-01	1.459747e-01	1.104380e+00	2.686188e+00	2.169125e-02
5220000	-4.401084e+03	-1.048435e+03	3.421497e+00	2.392619e+01	2.558140e-01	2.800454e+00	6.833788e-03	9.588543e-01	1.179188e-01	1.227616e+00	3.154708e+00	2.169013e-02
5240000	-4.427002e+03	-1.013390e+03	4.728767e+00	2.993071e+01	3.139535e-01	2.005720e+00	3.164045e-02	7.903937e-01	2.193550e-01	1.621087e+00	2.998898e+00	3.025119e-02
5260000	-4.418608e+03	-1.026178e+03	4.263497e+00	2.768425e+01	2.906977e-01	2.692311e+00	2.517797e-02	8.675838e-01	1.097135e-01	1.646728e+00	5.273476e+00	2.750119e-02
5280000	-4.429156e+03	-9.951398e+02	3.933935e+00	2.579402e+01	3.139535e-01	1.954106e+00	1.681867e-02	9.111135e-01	1.329612e-01	1.414026e+00	4.835105e+00	2.527995e-02
5300000	-4.387957e+03	-1.060670e+03	3.920631e+00	2.649703e+01	2.558140e-01	1.824300e+00	1.459964e-02	9.412273e-01	8.229019e-02	2.171788e+00	4.222646e+00	2.524060e-02
5320000	-4.427706e+03	-1.025242e+03	3.941418e+00	2.514217e+01	3.255814e-01	1.766983e+00	1.183795e-02	9.463104e-01	1.000761e-01	1.842602e+00	5.120011e+00	2.533332e-02
5340000	-4.378785e+03	-1.046496e+03	3.358587e+00	2.122869e+01	2.209302e-01	2.195338e+00	1.011704e-02	9.534246e-01	9.802206e-02	2.444789e+00	3.141984e+00	2.116303e-02
5360000	-4.421781e+03	-1.005186e+03	5.128559e+00	3.057618e+01	2.325581e-01	2.089682e+00	7.809383e-03	9.789974e-01	4.372541e-02	1.303535e+00	4.194034e+00	3.250392e-02
5380000	-4.431371e+03	-1.023145e+03	4.019644e+00	2.538995e+01	2.325581e-01	2.273134e+00	1.451817e-02	9.372354e-01	1.092417e-01	2.143358e+00	3.344759e+00	2.569894e-02
5400000	-4.398384e+03	-1.067749e+03	4.186292e+00	2.602743e+01	2.790698e-01	2.145171e+00	1.300468e-02	9.514951e-01	6.856336e-02	1.598036e+00	3.780041e+00	2.696456e-02
5420000	-4.400701e+03	-1.033983e+03	3.567077e+00	2.339911e+01	2.325581e-01	2.293394e+00	1.353689e-02	9.555769e-01	6.366595e-02	1.678946e+00	6.725954e+00	2.242338e-02
5440000	-4.407545e+03	-1.033892e+03	4.327309e+00	2.959254e+01	2.209302e-01	1.803371e+00	6.719296e-03	9.692574e-01	7.102786e-02	2.302144e+00	4.482633e+00	2.713183e-02
5460000	-4.403272e+03	-1.068981e+03	3.684014e+00	2.537545e+01	1.976744e-01	2.221948e+00	1.274308e-02	9.605629e-01	4.164775e-02	1.361756e+00	3.373152e+00	2.355199e-02
5480000	-4.381576e+03	-1.026234e+03	4.027255e+00	2.678003e+01	1.627907e-01	2.369968e+00	1.390985e-02	9.614363e-01	4.568552e-02	1.902734e+00	4.016875e+00	2.585579e-02
5500000	-4.369433e+03	-1.049664e+03	4.303088e+00	2.866141e+01	1.395349e-01	2.448255e+00	8.098362e-03	9.740656e-01	5.071021e-02	3.401915e+00	3.688961e+00	2.732450e-02
5520000	-4.402052e+03	-1.000028e+03	4.841862e+00	3.305038e+01	1.279070e-01	2.172610e+00	1.475031e-02	9.581364e-01	5.037905e-02	3.852645e+00	3.936109e+00	3.012331e-02
5540000	-4.362056e+03	-1.008344e+03	4.387465e+00	2.926815e+01	2.209302e-01	2.203497e+00	9.765493e-03	9.670831e-01	5.766497e-02	2.409296e+00	4.253414e+00	2.723024e-02
5560000	-4.409216e+03	-1.033548e+03	4.243552e+00	2.887800e+01	1.744186e-01	1.815080e+00	7.860184e-03	9.758371e-01	4.730580e-02	2.294410e+00	3.465490e+00	2.691326e-02
5580000	-4.417547e+03	-1.040320e+03	3.846437e+00	2.549228e+01	2.209302e-01	2.489837e+00	9.924331e-03	9.739309e-01	4.377189e-02	2.815445e+00	6.219383e+00	2.410168e-02
5600000	-4.388420e+03	-1.060114e+03	3.343140e+00	2.212830e+01	2.558140e-01	2.168824e+00	9.639741e-03	9.443222e-01	1.493540e-01	1.480384e+00	3.926067e+00	2.114202e-02
5620000	-4.411193e+03	-1.062083e+03	3.667731e+00	2.487487e+01	2.674419e-01	2.377248e+00	1.390272e-02	9.433684e-01	9.515158e-02	1.926368e+00	3.039514e+00	2.322798e-02
5640000	-4.414951e+03	-1.055376e+03	3.358863e+00	2.456661e+01	2.441860e-01	2.211790e+00	1.187346e-02	9.512320e-01	7.611283e-02	1.493664e+00	3.916108e+00	2.147154e-02
5660000	-4.407432e+03	-1.082809e+03	3.016364e+00	2.275640e+01	1.976744e-01	2.305053e+00	6.176230e-03	9.714374e-01	9.516200e-02	3.356548e+00	2.283727e+00	1.940742e-02
5680000	-4.415272e+03	-1.023265e+03	3.531563e+00	2.498398e+01	1.744186e-01	2.357703e+00	1.232140e-02	9.533446e-01	9.090991e-02	1.315365e+00	4.102154e+00	2.263148e-02
5700000	-4.401415e+03	-1.033765e+03	3.327475e+00	2.484673e+01	2.674419e-01	2.088033e+00	5.485175e-03	9.771364e-01	7.396632e-02	1.539492e+00	4.240014e+00	2.124807e-02
5720000	-4.400880e+03	-1.038742e+03	3.685921e+00	2.597612e+01	1.860465e-01	2.227382e+00	1.095432e-02	9.484135e-01	1.066913e-01	2.950195e+00	4.345935e+00	2.355938e-02
5740000	-4.364692e+03	-1.091442e+03	3.375442e+00	2.552552e+01	1.860465e-01	1.936290e+00	1.818489e-02	9.496664e-01	2.711825e-02	2.039168e+00	4.655612e+00	2.135695e-02
5760000	-4.359112e+03	-1.063769e+03	3.913379e+00	2.756031e+01	1.279070e-01	2.286140e+00	1.551783e-02	9.589002e-01	3.986672e-02	2.337526e+00	6.226335e+00	2.493117e-02
5780000	-4.360938e+03	-1.082946e+03	3.740369e+00	2.716958e+01	1.511628e-01	2.321901e+00	1.949183e-02	9.442560e-01	3.497918e-02	2.851583e+00	5.119356e+00	2.378668e-02
5800000	-4.378564e+03	-1.129691e+03	2.864081e+00	2.121481e+01	2.093023e-01	1.809729e+00	1.155763e-02	9.402618e-01	1.071451e-01	2.654804e+00	4.676544e+00	1.788028e-02
5820000	-4.387645e+03	-1.033075e+03	3.710001e+00	2.717576e+01	1.860465e-01	1.899181e+00	6.878556e-03	9.719116e-01	7.170901e-02	2.895377e+00	4.857574e+00	2.385030e-02
5840000	-4.389269e+03	-1.094276e+03	3.101190e+00	2.358224e+01	1.744186e-01	2.992771e+00	4.216856e-03	9.800105e-01	7.026607e-02	1.975287e+00	5.969035e+00	1.986451e-02
5860000	-4.403992e+03	-1.066214e+03	3.196513e+00	2.035364e+01	2.441860e-01	2.644836e+00	1.901101e-02	9.293012e-01	8.141561e-02	1.377189e+00	2.466629e+00	1.979653e-02
5880000	-4.375173e+03	-1.096048e+03	3.331367e+00	2.385924e+01	1.860465e-01	2.035164e+00	7.601881e-03	9.775679e-01	3.847837e-02	2.359706e+00	3.614778e+00	2.121434e-02
5900000	-4.390577e+03	-1.051196e+03	3.735175e+00	2.829872e+01	1.976744e-01	2.591206e+00	1.373436e-02	9.243987e-01	1.103700e-01	2.026610e+00	4.586366e+00	2.393189e-02
5920000	-4.400521e+03	-9.924430e+02	5.051165e+00	3.577230e+01	2.906977e-01	3.081145e+00	1.448484e-02	9.190906e-01	1.069401e-01	2.279487e+00	5.953213e+00	3.249825e-02
5940000	-4.399751e+03	-1.016567e+03	3.995749e+00	2.919884e+01	1.860465e-01	2.563456e+00	7.740808e-03	9.641322e-01	8.628482e-02	1.969986e+00	6.009010e+00	2.562542e-02
5960000	-4.395864e+03	-1.051947e+03	4.032504e+00	2.788683e+01	2.441860e-01	2.619215e+00	1.933949e-02	9.255769e-01	6.951370e-02	2.003801e+00	3.835418e+00	2.541398e-02
5980000	-4.411513e+03	-1.039695e+03	3.715801e+00	2.643379e+01	2.906977e-01	2.338766e+00	3.553281e-03	9.871375e-01	6.101488e-02	1.538425e+00	5.014131e+00	2.384255e-02
6000000	-4.386096e+03	-1.040174e+03	3.689526e+00	2.587526e+01	2.674419e-01	1.715006e+00	1.200386e-02	9.378527e-01	1.434425e-01	1.400444e+00	4.567461e+00	2.365749e-02
6020000	-4.393193e+03	-1.039241e+03	3.693630e+00	2.507134e+01	2.790698e-01	1.785774e+00	1.121903e-02	9.525637e-01	9.225822e-02	1.574107e+00	6.667540e+00	2.381417e-02
6040000	-4.424349e+03	-1.031777e+03	4.417598e+00	2.946856e+01	1.744186e-01	1.845006e+00	3.408611e-02	9.380859e-01	2.251707e-02	2.109689e+00	3.023368e+00	2.809311e-02
6060000	-4.390560e+03	-1.023179e+03	4.329274e+00	3.033568e+01	2.325581e-01	2.034563e+00	9.886490e-03	9.638155e-01	6.930230e-02	2.699176e+00	3.199946e+00	2.789356e-02
6080000	-4.387043e+03	-1.017685e+03	3.797036e+00	2.656011e+01	1.976744e-01	2.036579e+00	1.147699e-02	9.520152e-01	7.858164e-02	3.436473e+00	3.994073e+00	2.417973e-02
6100000	-4.399476e+03	-1.047972e+03	4.224335e+00	2.995001e+01	1.511628e-01	2.503832e+00	1.782197e-02	9.554121e-01	3.334098e-02	1.403550e+00	6.048547e+00	2.698867e-02
6120000	-4.388619e+03	-1.028714e+03	4.450418e+00	3.136049e+01	2.441860e-01	2.419182e+00	2.819794e-02	8.436870e-01	1.369434e-01	2.140291e+00	5.510859e+00	2.822661e-02
6140000	-4.393554e+03	-1.057483e+03	3.753018e+00	2.476832e+01	2.209302e-01	2.546918e+00	1.052380e-02	9.588916e-01	8.703710e-02	1.796498e+00	4.681234e+00	2.399163e-02
6160000	-4.385615e+03	-1.053607e+03	3.298024e+00	2.353380e+01	1.976744e-01	2.046838e+00	1.386176e-02	9.301119e-01	1.378120e-01	1.790926e+00	3.100308e+00	2.114102e-02
6180000	-4.392316e+03	-1.079826e+03	3.006759e+00	2.103947e+01	2.441860e-01	1.968121e+00	1.353880e-02	9.504517e-01	6.252068e-02	2.105816e+00	3.124254e+00	1.920425e-02
6200000	-4.404738e+03	-1.106315e+03	2.795497e+00	2.034477e+01	1.976744e-01	3.040108e+00	7.203159e-03	9.665685e-01	8.569131e-02	1.707118e+00	3.819189e+00	1.760501e-02
6220000	-4.399380e+03	-1.083050e+03	3.410595e+00	2.451145e+01	1.744186e-01	1.539395e+00	1.808539e-02	9.398524e-01	5.061711e-02	1.965858e+00	6.361836e+00	2.148335e-02
6240000	-4.406427e+03	-1.082217e+03	3.546954e+00	2.540306e+01	1.976744e-01	2.427444e+00	1.042663e-02	9.718636e-01	3.183416e-02	1.846389e+00	5.604857e+00	2.226965e-02
6260000	-4.390329e+03	-1.065706e+03	3.528916e+00	2.534179e+01	1.744186e-01	2.134446e+00	1.588755e-02	9.346285e-01	7.358156e-02	1.817537e+00	4.100464e+00	2.197501e-02
6280000	-4.393383e+03	-1.099357e+03	2.979638e+00	2.213835e+01	1.511628e-01	2.515041e+00	7.334411e-03	9.802773e-01	3.331957e-02	1.374475e+00	4.215642e+00	1.913892e-02
6300000	-4.410684e+03	-1.073867e+03	3.162537e+00	2.159165e+01	2.674419e-01	2.352507e+00	2.287416e-02	8.998720e-01	8.719346e-02	1.571985e+00	3.396252e+00	2.028316e-02
6320000	-4.391598e+03	-1.061738e+03	3.727436e+00	2.530595e+01	2.325581e-01	1.851396e+00	1.667059e-02	9.373713e-01	9.851753e-02	2.767514e+00	3.186299e+00	2.393451e-02
6340000	-4.377329e+03	-1.052949e+03	4.266966e+00	2.811894e+01	2.441860e-01	2.328222e+00	2.237482e-02	9.200450e-01	7.840573e-02	2.304631e+00	2.839255e+00	2.728585e-02
6360000	-4.380791e+03	-1.035887e+03	3.840666e+00	2.647968e+01	1.860465e-01	2.505658e+00	9.604798e-03	9.561427e-01	7.939704e-02	3.097938e+00	4.617315e+00	2.445709e-02
6380000	-4.410188e+03	-1.025811e+03	4.089695e+00	2.909081e+01	1.976744e-01	1.746800e+00	1.207703e-02	9.586730e-01	4.790409e-02	1.882629e+00	3.747635e+00	2.620715e-02
6400000	-4.390659e+03	-1.067269e+03	4.012279e+00	2.785229e+01	1.976744e-01	1.938519e+00	1.722606e-02	9.407974e-01	5.443952e-02	3.507195e+00	3.872998e+00	2.563089e-02
6420000	-4.416073e+03	-1.077140e+03	3.440746e+00	2.404170e+01	2.093023e-01	2.490824e+00	4.222991e-03	9.859556e-01	6.133302e-02	1.878220e+00	4.898694e+00	2.192887e-02
6440000	-4.403845e+03	-1.052975e+03	3.834317e+00	2.694129e+01	2.093023e-01	2.178554e+00	1.800868e-03	9.920707e-01	6.675515e-02	1.549434e+00	3.367066e+00	2.459026e-02
6460000	-4.413324e+03	-1.079111e+03	3.612343e+00	2.479800e+01	2.325581e-01	2.547648e+00	1.544761e-02	9.229861e-01	1.045094e-01	2.089601e+00	5.594302e+00	2.309084e-02
6480000	-4.410492e+03	-1.059703e+03	3.403807e+00	2.321826e+01	2.325581e-01	2.039041e+00	7.901509e-03	9.666719e-01	7.109117e-02	1.883289e+00	4.056767e+00	2.190022e-02
6500000	-4.384859e+03	-1.050151e+03	3.962610e+00	2.674888e+01	2.209302e-01	2.317086e+00	1.359861e-02	9.550461e-01	4.667422e-02	1.819053e+00	3.388237e+00	2.548361e-02
6520000	-4.396942e+03	-1.033778e+03	3.726206e+00	2.576240e+01	2.558140e-01	1.792110e+00	1.373875e-02	9.475262e-01	5.736760e-02	1.537483e+00	2.630218e+00	2.394847e-02
6540000	-4.402876e+03	-1.079284e+03	3.499808e+00	2.318767e+01	2.325581e-01	2.269680e+00	2.089119e-02	9.292330e-01	6.310110e-02	1.589139e+00	7.276338e+00	2.131487e-02
6560000	-4.393532e+03	-1.042515e+03	3.694136e+00	2.545391e+01	1.976744e-01	1.829110e+00	1.411614e-02	9.502399e-01	6.350229e-02	1.786061e+00	5.448522e+00	2.373766e-02
6580000	-4.410052e+03	-1.048552e+03	3.615151e+00	2.483469e+01	2.441860e-01	2.020632e+00	1.723167e-02	9.417955e-01	5.662113e-02	1.882161e+00	4.081909e+00	2.306453e-02
6600000	-4.411196e+03	-1.056530e+03	3.807319e+00	2.452906e+01	2.674419e-01	2.030956e+00	6.328826e-03	9.705275e-01	1.085769e-01	1.795773e+00	3.380481e+00	2.437553e-02
6620000	-4.414263e+03	-1.054511e+03	4.015766e+00	2.702489e+01	2.325581e-01	2.012270e+00	3.397883e-02	8.446603e-01	8.647070e-02	1.622400e+00	4.506519e+00	2.563309e-02
6640000	-4.410097e+03	-1.054445e+03	3.861560e+00	2.614274e+01	1.860465e-01	2.122044e+00	2.247812e-02	9.329431e-01	6.058295e-02	1.025569e+00	4.133330e+00	2.471714e-02
6660000	-4.398196e+03	-1.059648e+03	4.021252e+00	2.799333e+01	1.744186e-01	2.463203e+00	1.228959e-02	9.460993e-01	9.193330e-02	2.113956e+00	4.987674e+00	2.537175e-02
6680000	-4.385492e+03	-1.053865e+03	3.767711e+00	2.744638e+01	1.511628e-01	2.593153e+00	1.655980e-02	9.449286e-01	4.636855e-02	2.403581e+00	5.632550e+00	2.394633e-02
6700000	-4.395644e+03	-1.039932e+03	4.314624e+00	2.953511e+01	2.325581e-01	1.832842e+00	8.439302e-03	9.481355e-01	1.175696e-01	2.159323e+00	5.962330e+00	2.723549e-02
6720000	-4.402103e+03	-1.037112e+03	4.066992e+00	3.110493e+01	2.325581e-01	1.955735e+00	1.148588e-02	9.313621e-01	1.567907e-01	2.019259e+00	4.759908e+00	2.590488e-02
6740000	-4.410118e+03	-1.049962e+03	3.588898e+00	2.645691e+01	1.860465e-01	2.663397e+00	1.323602e-02	9.662618e-01	3.388614e-02	2.154742e+00	3.349760e+00	2.287562e-02
6760000	-4.408725e+03	-1.043359e+03	3.800416e+00	2.725260e+01	2.325581e-01	2.681135e+00	9.659022e-03	9.437494e-01	1.397921e-01	1.898453e+00	5.782652e+00	2.440467e-02
6780000	-4.406992e+03	-1.057800e+03	3.789906e+00	2.831316e+01	1.860465e-01	2.241267e+00	1.551276e-02	9.173880e-01	1.214363e-01	1.945727e+00	4.339530e+00	2.417546e-02
6800000	-4.403409e+03	-1.056542e+03	3.829082e+00	2.570250e+01	2.441860e-01	2.569410e+00	1.105117e-02	9.471570e-01	1.292009e-01	1.477800e+00	2.284407e+00	2.463591e-02
6820000	-4.385209e+03	-1.045716e+03	3.951717e+00	2.725606e+01	1.976744e-01	2.673723e+00	1.279617e-02	9.629720e-01	4.536434e-02	2.488448e+00	5.841956e+00	2.514177e-02
6840000	-4.382643e+03	-1.027559e+03	4.400688e+00	2.987869e+01	1.395349e-01	2.311880e+00	2.297440e-02	9.582372e-01	1.621523e-02	3.139791e+00	5.604327e+00	2.786526e-02
6860000	-4.381414e+03	-1.041886e+03	3.782423e+00	2.494775e+01	2.093023e-01	2.651990e+00	2.011354e-02	9.136982e-01	9.090361e-02	2.677103e+00	3.774915e+00	2.423319e-02
6880000	-4.388200e+03	-1.062804e+03	3.513094e+00	2.436960e+01	2.325581e-01	1.929104e+00	2.252933e-02	9.140949e-01	6.953993e-02	1.889541e+00	3.545991e+00	2.248488e-02
6900000	-4.401149e+03	-1.062653e+03	3.708492e+00	2.548307e+01	2.325581e-01	1.835446e+00	6.180298e-03	9.782654e-01	6.033314e-02	1.207707e+00	5.250160e+00	2.370014e-02
6920000	-4.399642e+03	-1.077506e+03	3.215696e+00	2.268241e+01	1.976744e-01	2.848625e+00	2.313061e-02	9.263285e-01	5.270346e-02	1.105264e+00	5.007019e+00	2.032101e-02
6940000	-4.401300e+03	-1.057406e+03	4.069270e+00	2.671467e+01	1.511628e-01	2.116980e+00	1.048493e-02	9.617869e-01	7.183791e-02	2.118520e+00	5.725025e+00	2.551298e-02
6960000	-4.386144e+03	-1.060505e+03	4.230253e+00	2.886685e+01	1.976744e-01	2.562591e+00	2.480055e-02	8.957448e-01	1.008652e-01	3.301238e+00	4.698786e+00	2.637870e-02
6980000	-4.378430e+03	-1.055962e+03	3.665867e+00	2.578772e+01	2.325581e-01	2.206761e+00	5.492475e-03	9.772315e-01	7.125178e-02	2.774114e+00	3.458893e+00	2.357796e-02
7000000	-4.382876e+03	-1.061631e+03	4.118873e+00	2.778681e+01	1.511628e-01	2.778866e+00	1.701564e-02	9.502150e-01	3.647911e-02	2.604313e+00	4.507346e+00	2.647932e-02
7020000	-4.385589e+03	-1.016191e+03	3.697804e+00	2.584701e+01	1.744186e-01	3.221885e+00	8.707049e-03	9.611927e-01	7.688890e-02	2.554320e+00	3.928838e+00	2.377366e-02
7040000	-4.410384e+03	-1.059445e+03	3.760863e+00	2.683900e+01	1.511628e-01	2.000178e+00	1.539313e-02	9.547253e-01	5.259447e-02	2.940954e+00	8.028870e+00	2.421710e-02
7060000	-4.387646e+03	-1.054238e+03	3.572894e+00	2.585726e+01	1.860465e-01	2.063625e+00	4.892350e-03	9.806099e-01	7.588798e-02	2.574404e+00	5.785757e+00	2.287972e-02
7080000	-4.383782e+03	-1.092397e+03	3.420386e+00	2.456978e+01	2.209302e-01	2.103196e+00	5.778502e-03	9.819578e-01	4.549368e-02	3.424036e+00	3.708745e+00	2.192429e-02
7100000	-4.396168e+03	-1.055585e+03	3.866695e+00	2.739735e+01	1.860465e-01	2.617947e+00	3.223042e-03	9.867895e-01	7.820952e-02	3.413247e+00	3.530286e+00	2.399263e-02
7120000	-4.375165e+03	-1.039757e+03	3.567200e+00	2.655631e+01	1.046512e-01	2.600691e+00	5.856015e-03	9.787213e-01	6.162677e-02	1.097485e+00	5.755393e+00	2.266621e-02
7140000	-4.370236e+03	-1.096167e+03	3.281828e+00	2.359943e+01	1.976744e-01	2.575936e+00	3.436852e-03	9.814800e-01	8.829327e-02	2.183730e+00	5.218426e+00	2.112074e-02
7160000	-4.406935e+03	-1.019783e+03	4.070941e+00	3.003264e+01	2.558140e-01	1.925668e+00	6.213035e-03	9.735661e-01	1.097020e-01	1.770208e+00	3.048633e+00	2.608231e-02
7180000	-4.387454e+03	-1.053275e+03	3.987543e+00	2.602251e+01	2.790698e-01	2.555155e+00	1.523451e-02	9.198520e-01	1.946153e-01	1.802885e+00	4.471646e+00	2.542795e-02
7200000	-4.413271e+03	-1.001245e+03	4.649528e+00	3.160812e+01	2.558140e-01	2.287612e+00	1.452348e-02	9.456269e-01	6.574638e-02	1.491426e+00	3.926296e+00	2.957455e-02
7220000	-4.389104e+03	-1.083700e+03	3.691717e+00	2.724888e+01	2.558140e-01	1.845851e+00	9.361985e-03	9.585355e-01	8.697802e-02	1.987000e+00	3.779488e+00	2.324373e-02
7240000	-4.397837e+03	-1.052031e+03	3.420286e+00	2.203212e+01	2.558140e-01	2.332948e+00	1.986992e-02	9.002767e-01	1.417966e-01	1.530972e+00	4.855946e+00	2.142862e-02
7260000	-4.399654e+03	-1.035872e+03	3.615177e+00	2.312832e+01	3.255814e-01	1.819120e+00	1.620597e-02	9.063792e-01	1.582656e-01	1.413356e+00	2.823595e+00	2.255001e-02
7280000	-4.390290e+03	-1.090456e+03	3.468509e+00	2.527824e+01	1.511628e-01	1.865806e+00	4.131573e-03	9.912268e-01	1.197847e-02	1.629707e+00	4.422757e+00	2.118605e-02
7300000	-4.390056e+03	-1.046357e+03	3.820209e+00	2.592457e+01	2.093023e-01	2.469594e+00	1.005033e-02	9.472986e-01	1.432961e-01	2.541082e+00	4.785291e+00	2.366048e-02
7320000	-4.389892e+03	-1.056929e+03	3.768699e+00	2.637429e+01	2.906977e-01	2.556307e+00	1.300372e-02	9.185740e-01	1.542556e-01	2.794947e+00	6.248455e+00	2.344992e-02
7340000	-4.391634e+03	-9.874254e+02	4.570159e+00	3.055475e+01	2.558140e-01	2.954598e+00	1.028132e-02	9.470550e-01	1.387524e-01	2.714206e+00	5.131215e+00	2.917263e-02
7360000	-4.363895e+03	-1.056830e+03	3.406755e+00	2.561694e+01	1.162791e-01	1.876405e+00	8.528472e-03	9.608835e-01	9.228136e-02	2.162136e+00	5.686382e+00	2.150919e-02
7380000	-4.396354e+03	-1.042712e+03	3.981660e+00	2.870527e+01	1.744186e-01	2.064047e+00	1.173010e-02	9.532910e-01	8.009714e-02	3.512653e+00	6.471843e+00	2.509663e-02
7400000	-4.371635e+03	-1.037747e+03	3.997487e+00	2.894272e+01	1.046512e-01	2.280904e+00	2.357472e-02	9.304321e-01	4.899307e-02	2.306238e+00	7.804752e+00	2.570011e-02
7420000	-4.371302e+03	-1.026085e+03	3.982384e+00	2.804522e+01	2.325581e-01	2.282592e+00	1.583010e-02	9.505395e-01	5.035953e-02	1.380835e+00	5.548711e+00	2.527528e-02
7440000	-4.395833e+03	-1.058426e+03	3.872920e+00	2.705443e+01	2.674419e-01	2.839855e+00	2.630548e-02	8.641399e-01	1.366855e-01	1.622381e+00	3.757587e+00	2.456022e-02
7460000	-4.388637e+03	-1.058021e+03	3.811500e+00	2.744675e+01	2.093023e-01	1.944276e+00	1.611262e-02	9.187377e-01	1.024670e-01	2.133056e+00	3.343348e+00	2.440529e-02
7480000	-4.377627e+03	-1.051504e+03	3.395422e+00	2.355476e+01	2.093023e-01	2.212488e+00	5.091271e-03	9.705429e-01	1.100570e-01	1.793516e+00	5.074806e+00	2.169329e-02
7500000	-4.413847e+03	-1.051288e+03	3.482451e+00	2.369579e+01	2.558140e-01	2.671934e+00	8.176237e-03	9.595237e-01	1.300366e-01	2.128465e+00	3.104004e+00	2.231513e-02
7520000	-4.380482e+03	-1.060484e+03	4.005470e+00	2.699633e+01	2.441860e-01	2.352062e+00	1.199502e-02	9.382887e-01	1.262582e-01	1.786577e+00	4.426991e+00	2.567972e-02
7540000	-4.395315e+03	-1.042643e+03	3.941398e+00	2.783339e+01	1.976744e-01	2.259273e+00	9.470852e-03	9.598416e-01	9.449207e-02	1.124980e+00	6.604081e+00	2.431161e-02
7560000	-4.377765e+03	-1.094901e+03	3.400103e+00	2.620786e+01	1.511628e-01	2.475918e+00	9.854695e-03	9.585117e-01	6.479892e-02	1.716938e+00	4.709276e+00	2.147345e-02
7580000	-4.394486e+03	-1.037387e+03	3.886543e+00	2.823040e+01	1.744186e-01	2.213476e+00	1.469094e-02	9.493945e-01	6.658904e-02	1.563634e+00	6.188847e+00	2.477190e-02
7600000	-4.378573e+03	-1.076495e+03	4.092464e+00	2.986536e+01	1.511628e-01	2.022164e+00	1.662640e-02	9.400591e-01	5.863173e-02	2.301864e+00	5.944746e+00	2.611729e-02
7620000	-4.390205e+03	-1.086176e+03	3.427265e+00	2.354912e+01	2.209302e-01	2.293496e+00	1.233555e-02	9.551090e-01	8.787630e-02	1.417428e+00	5.576666e+00	2.202963e-02
7640000	-4.387591e+03	-1.079691e+03	3.092731e+00	2.093036e+01	2.093023e-01	2.251417e+00	7.773224e-03	9.748225e-01	6.657273e-02	2.529979e+00	4.121808e+00	1.992581e-02
7660000	-4.393207e+03	-1.064671e+03	3.911043e+00	2.618370e+01	2.674419e-01	2.385878e+00	1.466756e-02	9.330671e-01	1.075038e-01	1.766938e+00	4.499195e+00	2.519576e-02
7680000	-4.389068e+03	-1.041036e+03	4.058936e+00	2.676333e+01	2.441860e-01	2.118909e+00	1.017584e-02	9.470185e-01	1.098605e-01	1.898157e+00	6.711567e+00	2.610470e-02
7700000	-4.384716e+03	-1.039293e+03	4.358571e+00	2.884884e+01	2.325581e-01	2.493801e+00	8.885159e-03	9.731308e-01	3.587400e-02	2.104960e+00	3.984799e+00	2.799701e-02
7720000	-4.394306e+03	-1.041155e+03	3.702505e+00	2.532168e+01	2.441860e-01	2.468452e+00	8.781574e-03	9.510953e-01	1.002671e-01	1.476197e+00	3.334237e+00	2.294869e-02
7740000	-4.392537e+03	-1.100994e+03	3.494032e+00	2.493815e+01	2.093023e-01	2.165522e+00	1.622738e-02	9.363220e-01	8.191993e-02	1.447655e+00	3.496876e+00	2.229013e-02
7760000	-4.412006e+03	-1.048466e+03	3.774523e+00	2.833510e+01	2.906977e-01	1.861957e+00	6.623398e-03	9.723081e-01	7.278189e-02	1.917804e+00	5.798877e+00	2.432049e-02
7780000	-4.374611e+03	-1.060541e+03	3.476581e+00	2.500009e+01	2.209302e-01	2.138182e+00	5.459658e-03	9.805815e-01	6.728700e-02	2.436131e+00	4.564507e+00	2.231070e-02
7800000	-4.399411e+03	-1.086394e+03	3.793201e+00	2.689834e+01	1.279070e-01	1.952013e+00	9.285535e-03	9.676616e-01	5.397666e-02	2.411974e+00	2.936211e+00	2.391399e-02
7820000	-4.369396e+03	-1.080022e+03	3.626074e+00	2.676601e+01	1.162791e-01	2.117394e+00	1.800876e-02	9.493810e-01	3.836543e-02	3.059595e+00	3.544314e+00	2.279597e-02
7840000	-4.382193e+03	-1.034472e+03	3.997540e+00	2.984146e+01	1.627907e-01	1.934523e+00	2.365019e-03	9.906617e-01	8.328150e-02	2.870920e+00	6.642010e+00	2.549183e-02
7860000	-4.393624e+03	-1.024083e+03	4.338608e+00	3.115796e+01	1.860465e-01	2.389615e+00	1.535049e-02	9.539889e-01	3.680707e-02	3.212083e+00	8.426049e+00	2.762822e-02
7880000	-4.383863e+03	-1.012307e+03	4.176367e+00	3.001484e+01	1.744186e-01	2.268273e+00	1.230705e-02	9.596416e-01	5.513765e-02	2.829671e+00	5.818438e+00	2.666194e-02
7900000	-4.374343e+03	-1.022158e+03	4.822979e+00	3.652637e+01	1.744186e-01	1.798992e+00	5.429421e-03	9.820612e-01	3.899120e-02	3.647247e+00	6.726665e+00	3.085879e-02
7920000	-4.400269e+03	-1.032810e+03	3.978199e+00	3.128799e+01	1.046512e-01	2.284199e+00	4.798714e-03	9.883377e-01	2.102758e-02	3.039788e+00	5.139551e+00	2.530211e-02
7940000	-4.386196e+03	-1.075410e+03	2.957987e+00	2.148590e+01	1.976744e-01	2.232443e+00	1.792011e-02	9.354100e-01	5.765609e-02	2.930452e+00	5.329949e+00	1.854777e-02
7960000	-4.396903e+03	-1.081044e+03	3.382060e+00	2.554274e+01	2.325581e-01	1.581910e+00	6.474796e-03	9.685687e-01	8.408995e-02	1.966280e+00	5.613990e+00	2.160664e-02
7980000	-4.406329e+03	-1.061362e+03	3.121154e+00	2.282029e+01	2.441860e-01	2.257243e+00	5.069765e-03	9.727544e-01	1.084681e-01	2.247079e+00	4.490970e+00	1.978581e-02
8000000	-4.431361e+03	-1.080034e+03	3.135836e+00	2.339674e+01	2.209302e-01	2.212374e+00	5.833369e-03	9.741384e-01	8.455673e-02	1.189706e+00	3.042262e+00	1.959321e-02
8020000	-4.424297e+03	-1.122402e+03	2.759856e+00	2.022247e+01	2.325581e-01	2.074477e+00	5.583315e-03	9.743467e-01	8.138354e-02	2.022511e+00	6.978702e+00	1.701379e-02
8040000	-4.394999e+03	-1.041851e+03	4.054919e+00	2.795098e+01	1.627907e-01	2.603112e+00	2.030081e-02	9.282004e-01	6.389835e-02	2.035491e+00	3.664256e+00	2.554686e-02
8060000	-4.393102e+03	-1.046916e+03	3.905943e+00	2.869843e+01	1.976744e-01	2.177301e+00	2.104319e-02	9.063686e-01	8.976018e-02	2.569688e+00	5.178831e+00	2.460776e-02
8080000	-4.395426e+03	-1.006121e+03	4.412824e+00	3.125166e+01	1.744186e-01	1.850341e+00	1.615425e-02	9.548626e-01	4.561610e-02	2.439624e+00	5.935523e+00	2.788379e-02
8100000	-4.393400e+03	-1.035565e+03	4.453682e+00	2.940722e+01	2.790698e-01	2.631197e+00	1.100006e-02	9.060593e-01	2.391377e-01	1.432090e+00	7.516123e+00	2.823451e-02
8120000	-4.380102e+03	-1.099522e+03	3.878949e+00	2.624493e+01	1.860465e-01	2.289716e+00	7.026115e-03	9.498497e-01	1.961232e-01	2.262002e+00	4.373011e+00	2.497546e-02
8140000	-4.379344e+03	-1.021945e+03	4.406749e+00	2.852027e+01	1.976744e-01	2.354548e+00	2.813399e-02	9.237891e-01	4.177015e-02	1.946925e+00	2.697809e+00	2.832646e-02
8160000	-4.393558e+03	-1.015003e+03	4.042617e+00	2.530067e+01	2.093023e-01	2.533026e+00	1.598983e-02	9.483893e-01	6.967691e-02	2.620434e+00	3.935317e+00	2.587678e-02
8180000	-4.389680e+03	-1.005611e+03	4.040525e+00	2.624065e+01	2.558140e-01	2.340880e+00	8.990926e-03	9.580192e-01	8.688239e-02	1.362397e+00	3.684392e+00	2.564466e-02
8200000	-4.404603e+03	-1.043083e+03	4.371905e+00	3.097457e+01	1.744186e-01	2.326340e+00	2.461873e-02	9.138965e-01	6.943137e-02	2.426509e+00	3.765598e+00	2.805421e-02
8220000	-4.397637e+03	-1.040710e+03	3.872722e+00	2.763148e+01	1.395349e-01	2.576304e+00	1.391624e-02	9.604950e-01	4.291060e-02	2.337105e+00	5.332616e+00	2.487173e-02
8240000	-4.391373e+03	-1.025272e+03	4.185682e+00	3.136450e+01	1.162791e-01	3.044458e+00	8.375336e-03	9.845755e-01	1.885529e-02	2.945407e+00	2.864458e+00	2.682608e-02
8260000	-4.414549e+03	-1.064810e+03	4.009329e+00	2.992587e+01	2.209302e-01	1.708970e+00	2.904336e-03	9.895029e-01	5.967933e-02	2.362340e+00	3.257581e+00	2.574927e-02
8280000	-4.391613e+03	-1.050101e+03	3.830330e+00	2.645309e+01	2.558140e-01	2.101367e+00	5.317006e-03	9.731215e-01	1.146839e-01	2.458174e+00	4.800577e+00	2.459547e-02
8300000	-4.379150e+03	-1.081009e+03	3.511259e+00	2.539966e+01	1.744186e-01	2.242515e+00	2.147623e-02	9.422999e-01	4.402101e-02	2.089771e+00	5.417526e+00	2.191359e-02
8320000	-4.380075e+03	-1.079317e+03	2.951981e+00	2.145048e+01	1.744186e-01	2.350789e+00	7.822047e-03	9.730646e-01	5.990712e-02	2.073902e+00	3.536278e+00	1.882115e-02
8340000	-4.383499e+03	-1.049102e+03	3.670830e+00	2.660273e+01	1.627907e-01	2.173422e+00	1.205970e-02	9.711889e-01	2.446600e-02	2.223821e+00	4.363928e+00	2.364371e-02
8360000	-4.400075e+03	-1.029717e+03	3.805694e+00	2.592688e+01	1.627907e-01	1.807410e+00	9.724788e-03	9.559652e-01	9.579134e-02	1.821060e+00	4.014114e+00	2.399174e-02
8380000	-4.412970e+03	-1.085950e+03	3.534038e+00	2.316671e+01	2.441860e-01	2.261238e+00	6.810023e-03	9.694982e-01	9.931921e-02	2.493638e+00	4.581629e+00	2.226662e-02
8400000	-4.397461e+03	-1.031510e+03	4.073493e+00	2.763279e+01	2.558140e-01	2.426010e+00	1.766856e-02	9.160840e-01	1.279438e-01	2.269153e+00	4.934093e+00	2.551970e-02
8420000	-4.402424e+03	-1.014241e+03	4.518299e+00	2.979952e+01	1.860465e-01	2.070467e+00	9.120728e-03	9.624854e-01	8.684362e-02	2.665545e+00	5.355675e+00	2.841737e-02
8440000	-4.384405e+03	-1.047755e+03	3.952842e+00	2.723857e+01	1.395349e-01	2.297195e+00	2.393096e-02	9.419131e-01	3.188232e-02	2.210781e+00	5.999542e+00	2.526508e-02
8460000	-4.392917e+03	-1.066535e+03	3.319703e+00	2.471971e+01	1.860465e-01	2.352608e+00	1.404469e-02	9.532582e-01	4.895196e-02	1.746171e+00	5.133199e+00	2.119713e-02
8480000	-4.412933e+03	-1.073724e+03	3.407348e+00	2.330055e+01	1.744186e-01	2.421448e+00	5.502418e-03	9.817931e-01	4.954232e-02	3.022611e+00	3.225987e+00	2.185748e-02
8500000	-4.391823e+03	-1.080716e+03	3.566498e+00	2.434610e+01	2.558140e-01	2.161976e+00	6.761193e-03	9.666976e-01	9.612681e-02	2.327482e+00	3.313571e+00	2.267675e-02
8520000	-4.387862e+03	-1.040612e+03	4.023085e+00	2.545115e+01	2.441860e-01	2.372978e+00	1.690142e-03	9.936252e-01	7.409486e-02	2.160991e+00	6.860914e+00	2.593561e-02
8540000	-4.412160e+03	-1.035946e+03	3.720788e+00	2.572522e+01	2.093023e-01	2.017417e+00	1.444166e-03	9.957072e-01	4.832397e-02	1.648118e+00	5.542371e+00	2.391648e-02
8560000	-4.409412e+03	-1.045077e+03	4.240149e+00	2.887315e+01	2.209302e-01	2.717144e+00	1.927569e-03	9.928448e-01	6.664981e-02	2.325247e+00	5.039846e+00	2.730269e-02
8580000	-4.403502e+03	-1.052752e+03	3.353578e+00	2.350354e+01	1.860465e-01	3.200361e+00	1.950223e-02	9.408902e-01	4.548674e-02	2.285458e+00	4.879933e+00	2.155319e-02
8600000	-4.367573e+03	-1.075230e+03	3.222595e+00	2.310894e+01	2.209302e-01	2.604062e+00	8.809659e-03	9.647642e-01	6.939269e-02	2.207579e+00	4.850268e+00	2.077455e-02
8620000	-4.392438e+03	-1.063848e+03	3.798536e+00	2.807393e+01	1.744186e-01	2.781933e+00	2.043019e-02	9.364821e-01	4.766590e-02	1.656597e+00	6.306600e+00	2.438010e-02
8640000	-4.405364e+03	-1.044988e+03	3.588597e+00	2.540106e+01	1.744186e-01	2.791857e+00	5.350782e-03	9.817414e-01	4.084544e-02	2.202100e+00	8.842319e+00	2.280147e-02
8660000	-4.399336e+03	-1.020077e+03	3.988907e+00	2.691028e+01	2.558140e-01	2.949119e+00	9.935262e-03	9.658910e-01	8.294603e-02	2.249262e+00	6.533602e+00	2.491394e-02
8680000	-4.407017e+03	-1.039031e+03	4.661455e+00	3.237241e+01	2.093023e-01	1.899860e+00	1.211451e-02	9.407401e-01	1.351129e-01	3.893828e+00	5.659153e+00	2.905779e-02
8700000	-4.396765e+03	-1.060125e+03	3.733626e+00	2.603157e+01	1.976744e-01	2.201973e+00	2.650439e-02	9.177379e-01	4.900738e-02	1.828992e+00	5.006221e+00	2.276749e-02
8720000	-4.387538e+03	-1.031099e+03	3.835645e+00	2.731380e+01	2.558140e-01	2.555583e+00	9.958574e-03	9.676573e-01	4.150002e-02	1.934454e+00	4.630580e+00	2.327558e-02
8740000	-4.391644e+03	-9.918406e+02	4.216781e+00	2.864644e+01	2.790698e-01	2.136331e+00	8.344727e-03	9.683063e-01	5.944160e-02	2.792912e+00	8.417944e+00	2.617182e-02
8760000	-4.385490e+03	-1.030421e+03	4.415338e+00	2.959498e+01	2.441860e-01	2.007015e+00	2.133413e-02	9.014496e-01	1.392425e-01	2.995954e+00	3.476189e+00	2.735598e-02
8780000	-4.399956e+03	-1.035489e+03	3.807835e+00	2.695017e+01	1.976744e-01	2.102145e+00	1.168216e-02	9.498868e-01	1.037233e-01	1.886705e+00	6.166946e+00	2.355939e-02
8800000	-4.391242e+03	-1.064049e+03	3.599558e+00	2.627743e+01	2.209302e-01	1.868279e+00	5.742515e-03	9.731591e-01	9.683751e-02	1.532803e+00	2.722627e+00	2.245145e-02
8820000	-4.389730e+03	-1.097246e+03	3.372043e+00	2.325973e+01	2.209302e-01	2.498476e+00	9.951841e-03	9.559711e-01	1.075212e-01	1.627872e+00	3.765187e+00	2.130142e-02
8840000	-4.380087e+03	-1.086099e+03	2.942112e+00	2.027300e+01	1.976744e-01	2.530471e+00	1.600323e-02	9.589066e-01	3.672886e-02	1.509234e+00	4.383117e+00	1.858811e-02
8860000	-4.402303e+03	-1.099377e+03	3.445966e+00	2.307159e+01	2.093023e-01	2.193490e+00	9.298608e-03	9.768757e-01	2.712013e-02	2.562202e+00	2.580003e+00	2.172102e-02
8880000	-4.375828e+03	-1.051774e+03	3.916689e+00	2.644514e+01	1.860465e-01	1.693091e+00	9.355756e-03	9.736482e-01	4.818680e-02	1.871041e+00	5.664100e+00	2.521730e-02
8900000	-4.391072e+03	-1.056701e+03	3.863818e+00	2.611412e+01	1.976744e-01	2.504683e+00	9.223696e-03	9.714187e-01	5.069634e-02	1.882797e+00	3.765611e+00	2.486867e-02
8920000	-4.418472e+03	-1.031212e+03	3.460572e+00	2.127113e+01	2.325581e-01	2.273525e+00	1.914578e-02	9.292659e-01	7.990544e-02	1.183628e+00	5.179558e+00	2.168378e-02
8940000	-4.395900e+03	-1.072623e+03	3.463936e+00	2.369180e+01	1.744186e-01	2.563290e+00	1.188881e-02	9.581423e-01	5.669131e-02	1.215762e+00	3.612182e+00	2.202534e-02
8960000	-4.378508e+03	-1.065894e+03	3.561517e+00	2.563107e+01	1.976744e-01	2.262405e+00	3.001860e-03	9.862961e-01	8.786150e-02	1.791566e+00	3.724973e+00	2.255030e-02
8980000	-4.381866e+03	-1.071771e+03	4.193953e+00	2.960576e+01	1.744186e-01	1.867384e+00	1.628707e-02	9.462983e-01	5.572275e-02	2.209828e+00	4.471754e+00	2.700819e-02
9000000	-4.391137e+03	-1.045263e+03	3.547731e+00	2.499888e+01	1.976744e-01	2.445487e+00	1.835639e-02	9.285089e-01	9.255795e-02	2.511417e+00	3.882948e+00	2.280787e-02
9020000	-4.394410e+03	-1.026173e+03	3.936872e+00	2.836112e+01	1.976744e-01	2.404667e+00	6.741342e-03	9.608822e-01	1.139604e-01	1.732245e+00	4.449016e+00	2.539600e-02
9040000	-4.398467e+03	-1.076695e+03	3.420588e+00	2.438121e+01	2.325581e-01	1.974319e+00	1.962678e-02	9.276997e-01	6.478040e-02	1.607079e+00	2.552514e+00	2.203138e-02
9060000	-4.373278e+03	-1.068644e+03	3.729764e+00	2.612262e+01	2.093023e-01	2.767739e+00	1.373031e-02	9.445642e-01	6.175923e-02	1.759410e+00	5.825692e+00	2.355368e-02
9080000	-4.397683e+03	-1.080763e+03	3.441570e+00	2.354641e+01	2.325581e-01	2.424855e+00	1.810206e-03	9.902207e-01	1.015568e-01	2.158935e+00	3.367581e+00	2.089891e-02
9100000	-4.402984e+03	-1.041200e+03	3.676239e+00	2.377778e+01	3.023256e-01	2.018975e+00	1.386640e-02	9.180846e-01	1.616070e-01	1.838801e+00	3.556075e+00	2.355813e-02
9120000	-4.402730e+03	-1.026403e+03	4.178454e+00	2.801385e+01	2.325581e-01	2.392452e+00	1.665450e-02	9.287077e-01	8.812921e-02	2.240121e+00	4.342929e+00	2.662759e-02
9140000	-4.403134e+03	-1.025719e+03	4.064365e+00	2.671875e+01	2.209302e-01	1.910081e+00	9.487817e-03	9.683414e-01	6.384253e-02	1.711826e+00	4.356509e+00	2.608726e-02
9160000	-4.385505e+03	-1.041932e+03	3.563034e+00	2.574729e+01	1.744186e-01	2.132389e+00	1.173712e-02	9.643205e-01	4.739586e-02	1.490246e+00	4.262367e+00	2.261026e-02
9180000	-4.404108e+03	-1.017797e+03	4.025316e+00	2.848799e+01	2.674419e-01	2.380199e+00	1.255550e-02	9.285901e-01	1.503768e-01	3.333757e+00	7.910310e+00	2.587528e-02
9200000	-4.412780e+03	-1.058900e+03	3.829363e+00	2.656869e+01	1.627907e-01	1.885212e+00	2.073321e-02	9.592447e-01	2.800616e-02	2.463748e+00	5.876030e+00	2.436812e-02
9220000	-4.391749e+03	-1.044551e+03	3.936174e+00	2.606998e+01	2.093023e-01	1.742632e+00	2.169107e-02	9.111824e-01	8.564780e-02	2.053263e+00	7.492313e+00	2.503233e-02
9240000	-4.395017e+03	-1.042164e+03	3.608111e+00	2.355204e+01	2.441860e-01	2.320980e+00	1.830578e-02	9.043672e-01	1.488313e-01	1.779465e+00	4.621433e+00	2.325731e-02
9260000	-4.404966e+03	-1.003385e+03	4.289761e+00	2.897136e+01	2.093023e-01	1.981305e+00	2.418082e-02	9.016146e-01	7.921201e-02	2.053720e+00	4.145513e+00	2.714929e-02
9280000	-4.386807e+03	-1.026474e+03	3.991651e+00	2.818811e+01	1.860465e-01	2.606384e+00	1.509785e-02	9.407562e-01	7.830349e-02	2.559755e+00	4.206223e+00	2.475829e-02
9300000	-4.394062e+03	-1.064204e+03	3.312806e+00	2.236702e+01	2.558140e-01	2.374050e+00	7.531850e-03	9.514846e-01	1.468374e-01	1.965094e+00	2.788271e+00	2.133541e-02
9320000	-4.402648e+03	-1.023699e+03	4.165242e+00	2.750758e+01	2.093023e-01	1.866146e+00	7.861078e-03	9.744788e-01	5.292121e-02	2.598275e+00	5.054755e+00	2.687249e-02
9340000	-4.403454e+03	-1.023305e+03	3.585648e+00	2.419104e+01	2.325581e-01	2.253023e+00	1.158011e-02	9.483598e-01	9.296897e-02	1.401492e+00	2.891768e+00	2.284811e-02
9360000	-4.386212e+03	-1.078251e+03	3.835328e+00	2.612823e+01	2.906977e-01	2.167111e+00	9.127565e-03	9.330444e-01	1.752487e-01	2.494191e+00	6.220412e+00	2.461151e-02
9380000	-4.390687e+03	-1.088245e+03	3.527673e+00	2.541659e+01	1.395349e-01	2.058996e+00	9.944349e-03	9.681888e-01	4.558605e-02	2.318736e+00	3.411153e+00	2.273550e-02
9400000	-4.390990e+03	-1.028922e+03	3.834592e+00	2.794581e+01	2.441860e-01	2.160898e+00	1.175754e-02	9.465193e-01	9.754611e-02	2.446295e+00	5.237419e+00	2.424730e-02
9420000	-4.412064e+03	-1.050382e+03	3.372922e+00	2.308995e+01	1.744186e-01	2.638061e+00	1.777121e-02	9.526034e-01	4.512090e-02	1.386331e+00	4.223912e+00	2.141319e-02
9440000	-4.396915e+03	-1.055260e+03	3.746962e+00	2.407442e+01	2.093023e-01	2.553399e+00	1.966614e-02	9.285576e-01	7.037269e-02	1.420952e+00	3.542894e+00	2.255933e-02
9460000	-4.387029e+03	-1.054351e+03	3.226484e+00	2.111996e+01	2.674419e-01	1.685196e+00	7.093330e-03	9.698576e-01	1.057811e-01	8.564976e-01	4.081843e+00	2.070470e-02
9480000	-4.408125e+03	-1.061548e+03	3.002818e+00	2.121354e+01	2.325581e-01	2.151562e+00	6.716334e-03	9.658851e-01	1.224361e-01	1.220274e+00	3.983525e+00	1.900678e-02
9500000	-4.415157e+03	-1.037443e+03	2.971722e+00	1.980561e+01	3.255814e-01	2.193958e+00	1.143933e-02	9.418484e-01	1.262789e-01	1.583483e+00	3.588740e+00	1.865505e-02
9520000	-4.398707e+03	-1.044253e+03	3.739175e+00	2.426921e+01	1.744186e-01	2.618904e+00	2.195531e-02	9.550719e-01	2.520374e-02	1.401696e+00	3.061275e+00	2.344144e-02
9540000	-4.376543e+03	-1.105554e+03	3.451145e+00	2.541295e+01	1.395349e-01	2.375883e+00	1.414446e-02	9.595212e-01	3.985804e-02	2.160218e+00	4.416432e+00	2.172779e-02
9560000	-4.385528e+03	-1.085388e+03	3.313918e+00	2.662255e+01	1.744186e-01	2.296805e+00	1.545903e-02	9.406147e-01	4.312620e-02	1.181307e+00	3.812504e+00	1.997075e-02
9580000	-4.409147e+03	-1.071449e+03	3.314566e+00	2.448176e+01	1.976744e-01	3.017777e+00	1.886638e-02	9.262698e-01	5.777412e-02	1.785928e+00	3.212427e+00	2.092651e-02
9600000	-4.412384e+03	-1.028097e+03	3.397926e+00	2.235568e+01	2.906977e-01	1.867753e+00	1.307393e-02	9.109978e-01	1.758713e-01	2.300873e+00	3.625059e+00	2.141349e-02
9620000	-4.397899e+03	-1.036014e+03	3.716393e+00	2.603328e+01	2.790698e-01	1.921141e+00	1.543572e-02	9.234573e-01	1.033347e-01	2.686909e+00	5.694567e+00	2.379755e-02
9640000	-4.392719e+03	-1.038375e+03	4.040077e+00	2.636737e+01	2.441860e-01	2.175242e+00	1.254784e-02	9.431634e-01	1.023203e-01	1.865606e+00	6.105605e+00	2.565687e-02
9660000	-4.390989e+03	-1.045780e+03	3.990724e+00	2.714010e+01	2.441860e-01	2.069735e+00	1.808616e-02	9.148144e-01	9.982723e-02	2.225441e+00	4.768558e+00	2.538514e-02
9680000	-4.384487e+03	-1.056563e+03	3.639335e+00	2.569747e+01	1.511628e-01	1.897460e+00	1.339634e-02	9.733291e-01	2.288762e-02	9.905265e-01	5.017867e+00	2.317708e-02
9700000	-4.370860e+03	-1.042811e+03	3.875776e+00	2.842400e+01	1.744186e-01	2.381425e+00	9.510021e-03	9.623920e-01	6.910300e-02	1.830795e+00	4.495615e+00	2.446448e-02
9720000	-4.396767e+03	-1.052804e+03	4.008484e+00	2.660457e+01	1.860465e-01	2.107700e+00	2.524840e-02	9.219465e-01	6.705598e-02	2.077083e+00	6.413299e+00	2.511872e-02
9740000	-4.413797e+03	-1.045642e+03	3.879742e+00	2.632529e+01	1.860465e-01	1.734955e+00	2.027699e-02	9.468585e-01	3.495023e-02	1.869771e+00	5.330358e+00	2.430154e-02
9760000	-4.397474e+03	-1.028760e+03	3.822582e+00	2.661931e+01	1.744186e-01	1.702824e+00	2.213423e-02	9.311239e-01	4.684952e-02	1.760115e+00	7.803247e+00	2.412972e-02
9780000	-4.389465e+03	-1.070515e+03	3.947042e+00	2.723289e+01	2.209302e-01	1.876860e+00	9.363048e-03	9.330473e-01	1.926833e-01	2.538608e+00	3.284043e+00	2.489108e-02
9800000	-4.413078e+03	-1.064374e+03	3.605684e+00	2.677396e+01	2.325581e-01	2.078873e+00	8.753329e-03	9.621863e-01	7.376767e-02	1.503431e+00	5.253287e+00	2.278690e-02
9820000	-4.371091e+03	-1.050787e+03	3.494414e+00	2.685474e+01	1.511628e-01	2.257761e+00	9.743780e-03	9.618864e-01	6.270673e-02	1.987963e+00	3.923730e+00	2.191504e-02
9840000	-4.382469e+03	-1.059558e+03	3.191054e+00	2.346384e+01	1.976744e-01	2.719445e+00	2.274619e-02	9.020487e-01	7.844581e-02	1.197239e+00	3.235553e+00	2.015445e-02
9860000	-4.383122e+03	-1.075072e+03	3.426029e+00	2.588700e+01	1.627907e-01	2.554418e+00	2.585083e-02	8.737113e-01	1.146649e-01	1.532170e+00	3.510284e+00	2.163066e-02
9880000	-4.394433e+03	-1.018525e+03	4.267653e+00	3.055113e+01	1.976744e-01	2.661106e+00	2.318895e-02	8.970787e-01	1.175340e-01	2.992745e+00	3.768584e+00	2.704210e-02
9900000	-4.384104e+03	-1.056841e+03	3.634303e+00	2.599720e+01	1.395349e-01	2.398655e+00	1.862345e-02	9.482396e-01	4.172826e-02	2.018702e+00	8.194794e+00	2.302933e-02
9920000	-4.395122e+03	-1.044410e+03	4.304179e+00	2.995967e+01	1.860465e-01	2.810898e+00	1.530149e-02	9.513653e-01	4.390685e-02	2.118702e+00	2.999420e+00	2.733591e-02
9940000	-4.391542e+03	-1.033649e+03	4.129836e+00	2.783007e+01	1.976744e-01	2.467494e+00	1.372704e-02	9.262181e-01	1.293892e-01	1.654762e+00	6.412601e+00	2.640803e-02
9960000	-4.392686e+03	-1.039788e+03	4.145957e+00	2.696326e+01	2.325581e-01	1.766183e+00	1.253063e-02	9.482976e-01	1.071511e-01	2.159424e+00	4.209003e+00	2.654189e-02
9980000	-4.415825e+03	-1.064537e+03	3.135020e+00	2.253697e+01	2.209302e-01	2.054971e+00	2.268267e-02	9.149997e-01	7.412018e-02	1.687691e+00	5.478724e+00	2.010882e-02
10000000	-4.410230e+03	-1.017175e+03	4.834126e+00	3.159410e+01	2.790698e-01	2.814045e+00	1.714659e-02	9.002562e-01	1.680225e-01	1.899016e+00	5.345517e+00	3.084851e-02
10020000	-4.405733e+03	-1.025638e+03	4.822997e+00	3.120262e+01	2.790698e-01	2.020554e+00	4.048909e-03	9.652058e-01	2.417560e-01	2.005667e+00	7.076897e+00	3.048710e-02
10040000	-4.398766e+03	-1.026323e+03	3.765325e+00	2.417450e+01	2.558140e-01	2.117666e+00	1.884791e-02	9.051268e-01	1.172701e-01	1.258399e+00	2.716779e+00	2.426440e-02
10060000	-4.384679e+03	-1.038135e+03	3.952846e+00	2.571993e+01	1.744186e-01	2.895928e+00	2.065668e-02	9.245874e-01	5.818747e-02	1.721489e+00	6.957747e+00	2.498212e-02
10080000	-4.394980e+03	-1.031793e+03	4.019970e+00	2.623722e+01	2.093023e-01	2.223558e+00	1.804000e-02	9.283708e-01	7.758041e-02	1.805870e+00	4.232459e+00	2.514245e-02
10100000	-4.399622e+03	-1.039968e+03	3.666700e+00	2.405758e+01	2.674419e-01	2.003558e+00	2.672352e-02	8.623765e-01	1.405631e-01	2.084987e+00	4.353165e+00	2.317841e-02
10120000	-4.388386e+03	-1.044256e+03	3.337592e+00	2.454246e+01	1.860465e-01	2.218968e+00	2.786712e-03	9.885122e-01	6.802282e-02	2.295447e+00	6.417811e+00	2.085441e-02
10140000	-4.399701e+03	-1.063415e+03	3.605012e+00	2.436522e+01	2.558140e-01	2.126768e+00	1.369041e-02	9.539969e-01	6.008135e-02	2.115284e+00	4.240268e+00	2.288453e-02
10160000	-4.395187e+03	-1.059704e+03	3.695257e+00	2.492772e+01	1.744186e-01	1.868270e+00	1.445373e-02	9.641516e-01	4.469298e-02	1.467519e+00	2.726343e+00	2.349194e-02
10180000	-4.372948e+03	-1.051505e+03	3.656070e+00	2.584093e+01	1.511628e-01	2.214373e+00	2.092856e-02	9.397212e-01	5.279767e-02	2.784248e+00	3.439568e+00	2.337556e-02
10200000	-4.414467e+03	-1.048621e+03	3.946222e+00	2.671369e+01	2.093023e-01	2.703999e+00	7.988744e-03	9.661468e-01	7.697124e-02	1.429249e+00	5.794562e+00	2.539935e-02
10220000	-4.385130e+03	-1.050258e+03	3.774304e+00	2.637033e+01	1.860465e-01	2.342828e+00	5.181531e-03	9.815070e-01	5.851746e-02	1.358206e+00	6.323633e+00	2.360130e-02
10240000	-4.405264e+03	-1.037689e+03	3.614340e+00	2.554070e+01	2.558140e-01	3.002636e+00	1.365942e-02	9.481440e-01	6.924406e-02	1.625198e+00	3.174406e+00	2.293295e-02
10260000	-4.396188e+03	-1.048656e+03	3.745533e+00	2.574010e+01	2.441860e-01	2.600664e+00	4.099296e-03	9.781946e-01	1.190970e-01	1.996358e+00	3.378669e+00	2.400447e-02
10280000	-4.373707e+03	-1.108738e+03	3.064261e+00	2.128691e+01	2.209302e-01	2.411004e+00	6.727830e-03	9.776573e-01	4.750578e-02	2.254014e+00	4.046677e+00	1.967768e-02
10300000	-4.422425e+03	-1.062773e+03	3.620050e+00	2.533037e+01	2.209302e-01	2.138789e+00	4.899713e-03	9.849921e-01	4.381261e-02	3.539042e+00	3.437796e+00	2.312627e-02
10320000	-4.389897e+03	-1.076058e+03	3.583566e+00	2.464499e+01	1.744186e-01	2.247994e+00	4.994342e-03	9.871030e-01	2.942283e-02	2.766472e+00	3.531573e+00	2.284249e-02
10340000	-4.395758e+03	-1.066412e+03	3.367543e+00	2.354688e+01	2.674419e-01	1.854421e+00	3.352304e-03	9.802094e-01	1.404421e-01	1.135104e+00	3.937717e+00	2.081508e-02
10360000	-4.399941e+03	-1.047281e+03	3.421760e+00	2.427070e+01	3.139535e-01	1.922356e+00	1.591163e-02	9.144412e-01	1.176965e-01	1.814377e+00	3.079574e+00	2.166538e-02
10380000	-4.407437e+03	-1.089232e+03	3.402743e+00	2.331007e+01	2.441860e-01	2.080938e+00	2.154094e-02	8.944713e-01	1.329606e-01	1.438817e+00	4.165572e+00	2.089311e-02
10400000	-4.418259e+03	-1.063668e+03	3.651849e+00	2.405140e+01	2.441860e-01	2.055993e+00	1.675469e-02	9.270643e-01	6.912585e-02	1.172124e+00	6.574692e+00	2.339458e-02
10420000	-4.407153e+03	-1.053370e+03	3.803796e+00	2.562096e+01	2.558140e-01	2.118927e+00	1.385021e-02	9.417939e-01	8.497279e-02	1.888712e+00	5.798608e+00	2.444782e-02
10440000	-4.415164e+03	-1.055901e+03	3.991623e+00	2.871566e+01	1.976744e-01	2.333913e+00	9.093827e-03	9.705222e-01	4.670659e-02	1.362457e+00	2.730791e+00	2.566845e-02
10460000	-4.424302e+03	-1.050093e+03	3.611037e+00	2.684898e+01	1.744186e-01	2.871894e+00	3.850398e-03	9.892534e-01	3.252196e-02	1.657150e+00	5.701509e+00	2.309046e-02
10480000	-4.393635e+03	-1.038601e+03	4.052861e+00	2.651272e+01	1.744186e-01	2.200055e+00	2.764642e-02	9.230008e-01	7.339460e-02	2.343876e+00	4.499066e+00	2.530720e-02
10500000	-4.408904e+03	-1.063471e+03	3.433252e+00	2.168776e+01	2.093023e-01	2.309040e+00	2.503396e-02	9.119279e-01	7.939106e-02	2.641081e+00	2.423722e+00	2.183913e-02
10520000	-4.410829e+03	-1.058024e+03	3.692472e+00	2.351158e+01	2.441860e-01	2.724803e+00	2.304172e-02	9.334266e-01	5.230072e-02	1.448120e+00	3.421942e+00	2.351160e-02
10540000	-4.416332e+03	-1.024399e+03	3.840567e+00	2.408822e+01	2.674419e-01	2.067359e+00	1.238527e-02	9.466623e-01	9.746618e-02	1.597506e+00	3.745574e+00	2.435620e-02
10560000	-4.413886e+03	-1.029350e+03	4.310593e+00	2.771605e+01	2.558140e-01	3.011555e+00	7.975038e-03	9.515396e-01	1.696288e-01	1.231106e+00	4.294339e+00	2.755105e-02
10580000	-4.419189e+03	-1.035681e+03	4.084412e+00	2.506273e+01	2.325581e-01	1.883393e+00	2.751129e-02	9.073834e-01	7.582593e-02	1.651613e+00	3.894579e+00	2.617570e-02
10600000	-4.404454e+03	-1.043744e+03	3.820207e+00	2.615010e+01	1.860465e-01	2.144427e+00	1.956768e-02	9.162798e-01	8.471917e-02	1.886227e+00	7.744712e+00	2.435663e-02
10620000	-4.417402e+03	-1.057648e+03	3.387981e+00	2.269214e+01	1.627907e-01	2.206106e+00	7.982678e-03	9.785686e-01	4.295933e-02	1.598126e+00	4.759414e+00	2.156780e-02
10640000	-4.419577e+03	-1.080813e+03	3.435407e+00	2.217482e+01	2.441860e-01	1.640002e+00	2.597650e-02	8.800084e-01	1.347783e-01	1.131054e+00	3.300944e+00	2.176729e-02
10660000	-4.401454e+03	-1.064901e+03	3.605193e+00	2.515196e+01	2.674419e-01	1.798386e+00	5.490046e-03	9.681980e-01	1.489760e-01	1.001613e+00	4.701300e+00	2.297768e-02
10680000	-4.379760e+03	-1.061584e+03	3.496165e+00	2.473394e+01	2.441860e-01	2.142028e+00	8.024030e-03	9.600443e-01	1.078313e-01	2.479059e+00	4.613292e+00	2.246287e-02
10700000	-4.394384e+03	-1.035621e+03	3.912480e+00	2.616196e+01	2.906977e-01	2.082828e+00	1.436060e-02	9.215652e-01	1.297614e-01	1.649665e+00	5.152983e+00	2.503271e-02
10720000	-4.393938e+03	-1.010792e+03	3.658161e+00	2.414037e+01	2.790698e-01	2.685017e+00	7.900118e-03	9.508846e-01	1.776905e-01	2.557309e+00	4.412834e+00	2.342007e-02
10740000	-4.370621e+03	-1.081924e+03	3.349002e+00	2.556275e+01	1.627907e-01	2.539659e+00	9.625480e-03	9.664461e-01	6.049177e-02	2.486289e+00	3.749466e+00	2.114141e-02
10760000	-4.427401e+03	-1.068308e+03	4.019990e+00	2.685748e+01	2.325581e-01	2.002565e+00	6.221176e-03	9.809327e-01	4.789327e-02	1.729644e+00	3.717005e+00	2.574144e-02
10780000	-4.415930e+03	-1.053275e+03	3.005559e+00	2.050853e+01	2.906977e-01	2.190241e+00	1.426290e-03	9.917912e-01	1.511166e-01	1.513807e+00	2.460281e+00	1.903644e-02
10800000	-4.407650e+03	-1.053794e+03	3.534106e+00	2.424597e+01	2.674419e-01	2.060087e+00	2.209239e-03	9.910399e-01	8.264036e-02	1.935839e+00	4.160084e+00	2.251706e-02
10820000	-4.431217e+03	-1.036226e+03	3.758089e+00	2.517481e+01	3.023256e-01	2.301371e+00	2.138373e-03	9.864161e-01	1.406929e-01	1.716431e+00	3.742978e+00	2.382388e-02
10840000	-4.396436e+03	-1.054914e+03	4.172035e+00	2.749001e+01	2.209302e-01	2.701515e+00	1.856656e-03	9.949515e-01	4.517374e-02	1.706047e+00	3.570885e+00	2.664095e-02
10860000	-4.375377e+03	-1.074586e+03	3.221932e+00	2.365568e+01	2.441860e-01	2.244118e+00	9.716685e-03	9.630296e-01	4.877407e-02	1.858883e+00	3.506396e+00	2.033286e-02
10880000	-4.422407e+03	-1.025828e+03	3.965044e+00	2.587485e+01	2.674419e-01	2.050444e+00	6.261110e-03	9.737832e-01	6.587916e-02	2.236780e+00	5.092613e+00	2.552559e-02
10900000	-4.406889e+03	-9.953107e+02	4.760371e+00	2.983706e+01	2.558140e-01	2.872992e+00	2.628805e-02	8.749940e-01	1.387646e-01	2.991548e+00	4.730621e+00	3.070125e-02
10920000	-4.406556e+03	-9.969460e+02	4.204991e+00	2.677234e+01	2.325581e-01	2.319938e+00	2.479883e-02	8.926477e-01	8.848421e-02	2.045629e+00	6.817133e+00	2.676792e-02
10940000	-4.399980e+03	-1.017163e+03	4.414506e+00	2.736552e+01	3.139535e-01	2.263389e+00	1.900803e-02	9.041961e-01	1.418251e-01	2.046048e+00	3.140007e+00	2.787189e-02
10960000	-4.417989e+03	-1.016751e+03	4.625439e+00	3.064267e+01	2.325581e-01	2.480913e+00	1.118226e-02	9.479918e-01	1.208608e-01	1.900035e+00	5.555685e+00	2.916039e-02
10980000	-4.385455e+03	-1.023306e+03	4.123628e+00	2.650896e+01	2.093023e-01	1.847170e+00	1.066423e-02	9.675705e-01	6.077892e-02	1.522927e+00	5.640536e+00	2.609213e-02
11000000	-4.384615e+03	-1.039875e+03	3.803402e+00	2.403843e+01	2.558140e-01	1.966992e+00	2.054221e-02	9.155342e-01	1.049162e-01	1.644351e+00	3.499625e+00	2.433583e-02
11020000	-4.402926e+03	-1.040177e+03	3.811141e+00	2.463398e+01	2.325581e-01	2.414393e+00	1.893507e-02	9.241627e-01	9.006395e-02	1.569279e+00	5.577449e+00	2.446388e-02
11040000	-4.384788e+03	-1.040047e+03	3.964783e+00	2.556612e+01	2.093023e-01	1.736391e+00	1.107637e-02	9.660979e-01	5.772531e-02	3.088141e+00	3.634374e+00	2.542155e-02
11060000	-4.421313e+03	-1.042709e+03	3.797831e+00	2.433981e+01	2.674419e-01	2.444748e+00	7.284324e-03	9.681643e-01	9.572818e-02	1.323067e+00	4.543915e+00	2.430523e-02
11080000	-4.378377e+03	-1.044720e+03	3.939127e+00	2.802594e+01	2.441860e-01	2.400787e+00	2.771668e-02	9.162622e-01	5.499763e-02	1.614850e+00	4.113489e+00	2.477772e-02
11100000	-4.378615e+03	-1.051055e+03	4.029902e+00	2.677200e+01	2.325581e-01	2.681790e+00	1.939425e-02	9.175440e-01	1.066673e-01	1.752705e+00	3.528641e+00	2.546396e-02
11120000	-4.389620e+03	-1.010985e+03	4.301993e+00	2.997257e+01	2.441860e-01	1.911308e+00	5.316679e-03	9.717757e-01	1.066288e-01	2.683736e+00	3.371460e+00	2.752167e-02
11140000	-4.372759e+03	-1.043617e+03	3.751521e+00	2.681760e+01	2.093023e-01	2.775407e+00	9.144217e-03	9.650061e-01	6.443838e-02	2.610737e+00	4.978845e+00	2.402116e-02
11160000	-4.389052e+03	-1.065077e+03	3.559547e+00	2.669896e+01	1.744186e-01	2.356919e+00	6.014515e-03	9.634739e-01	1.296602e-01	2.000609e+00	4.825196e+00	2.287340e-02
11180000	-4.417297e+03	-1.025863e+03	4.118594e+00	2.930459e+01	2.093023e-01	1.865219e+00	1.574380e-02	9.495596e-01	5.154972e-02	2.057650e+00	5.012930e+00	2.656415e-02
11200000	-4.408630e+03	-1.029412e+03	4.380818e+00	2.954218e+01	2.441860e-01	2.122640e+00	1.495646e-02	9.407117e-01	8.236073e-02	4.062599e+00	4.951901e+00	2.807742e-02
11220000	-4.384186e+03	-1.008944e+03	4.490968e+00	3.194273e+01	1.860465e-01	3.020787e+00	1.850417e-02	9.350921e-01	5.358003e-02	3.448047e+00	4.416754e+00	2.877714e-02
11240000	-4.413222e+03	-9.878007e+02	5.341436e+00	3.467581e+01	2.325581e-01	2.436642e+00	3.306611e-02	8.989112e-01	6.527928e-02	3.468083e+00	4.167430e+00	3.429279e-02
11260000	-4.370114e+03	-1.031400e+03	4.444297e+00	3.137891e+01	2.325581e-01	1.802586e+00	1.573680e-02	9.485714e-01	5.248567e-02	2.904455e+00	6.383321e+00	2.847643e-02
11280000	-4.401011e+03	-1.076741e+03	3.344546e+00	2.317960e+01	2.093023e-01	3.284814e+00	1.353278e-02	9.614237e-01	3.542864e-02	1.882857e+00	3.463765e+00	2.147294e-02
11300000	-4.413965e+03	-1.056805e+03	3.388607e+00	2.439889e+01	2.906977e-01	2.431415e+00	1.150406e-02	9.443590e-01	9.408294e-02	1.944571e+00	3.022376e+00	2.153498e-02
11320000	-4.406944e+03	-1.081964e+03	3.436019e+00	2.272929e+01	2.209302e-01	1.917098e+00	2.487463e-02	9.345438e-01	4.264433e-02	2.260004e+00	4.133964e+00	2.209344e-02
11340000	-4.390575e+03	-1.050762e+03	3.370049e+00	2.356945e+01	2.325581e-01	2.774878e+00	1.196974e-02	9.476266e-01	9.243791e-02	1.065032e+00	1.796620e+00	2.137673e-02
11360000	-4.403723e+03	-1.050259e+03	3.606037e+00	2.482019e+01	2.325581e-01	2.055901e+00	1.654545e-02	9.383848e-01	7.696346e-02	1.758438e+00	2.278942e+00	2.273014e-02
11380000	-4.388839e+03	-1.100984e+03	2.833567e+00	1.992875e+01	2.209302e-01	2.388847e+00	7.440692e-03	9.612450e-01	1.272669e-01	2.160887e+00	2.790259e+00	1.817457e-02
11400000	-4.394841e+03	-1.136004e+03	3.236565e+00	2.261726e+01	2.093023e-01	2.827142e+00	3.047911e-02	8.813212e-01	1.031148e-01	1.183322e+00	3.239589e+00	2.083732e-02
11420000	-4.395640e+03	-1.108873e+03	3.001859e+00	2.047355e+01	2.325581e-01	2.044336e+00	1.524123e-02	9.483720e-01	7.183505e-02	1.831841e+00	3.151529e+00	1.934097e-02
11440000	-4.412415e+03	-1.061919e+03	3.871875e+00	2.523804e+01	2.558140e-01	2.817168e+00	1.354439e-02	9.245916e-01	1.149128e-01	2.099683e+00	4.092166e+00	2.476184e-02
11460000	-4.390819e+03	-1.076725e+03	3.722166e+00	2.300101e+01	2.325581e-01	2.026936e+00	1.901535e-02	9.215468e-01	1.040744e-01	1.257438e+00	4.530894e+00	2.298570e-02
11480000	-4.404248e+03	-1.095839e+03	3.146621e+00	2.530210e+01	1.744186e-01	2.770061e+00	1.109970e-02	9.653275e-01	4.339642e-02	1.010135e+00	5.330608e+00	2.003997e-02
11500000	-4.412563e+03	-1.040647e+03	3.307684e+00	2.198362e+01	2.790698e-01	2.421334e+00	7.372100e-03	9.558791e-01	1.387211e-01	1.889605e+00	5.834208e+00	2.091636e-02
11520000	-4.384446e+03	-1.086469e+03	3.187108e+00	2.118604e+01	2.209302e-01	1.920492e+00	7.274419e-03	9.639257e-01	1.318555e-01	1.130084e+00	6.610066e+00	2.027845e-02
11540000	-4.391333e+03	-1.053904e+03	3.163170e+00	2.418821e+01	2.093023e-01	2.350635e+00	7.186593e-03	9.701669e-01	6.809476e-02	1.652631e+00	2.953965e+00	2.020700e-02
11560000	-4.382438e+03	-1.039640e+03	3.755411e+00	2.695831e+01	2.325581e-01	2.275132e+00	2.843717e-02	9.124553e-01	5.192930e-02	1.964490e+00	3.657228e+00	2.394175e-02
11580000	-4.382710e+03	-1.060684e+03	3.511858e+00	2.610759e+01	1.511628e-01	3.041572e+00	1.313545e-02	9.547513e-01	5.368180e-02	2.438089e+00	5.392657e+00	2.234101e-02
11600000	-4.402012e+03	-1.062125e+03	3.879620e+00	2.814648e+01	1.860465e-01	2.195924e+00	4.753122e-03	9.888839e-01	3.192229e-02	3.707982e+00	3.653839e+00	2.486574e-02
11620000	-4.388177e+03	-1.057427e+03	3.375239e+00	2.364031e+01	1.744186e-01	2.458286e+00	7.866068e-03	9.682697e-01	8.434880e-02	1.103437e+00	4.698272e+00	2.164719e-02
11640000	-4.396207e+03	-1.110842e+03	2.883806e+00	2.113572e+01	1.627907e-01	2.415418e+00	3.716352e-03	9.829286e-01	9.038990e-02	1.578384e+00	2.967331e+00	1.852635e-02
11660000	-4.384790e+03	-1.073914e+03	2.933704e+00	2.307242e+01	1.395349e-01	2.537635e+00	4.502394e-03	9.821520e-01	5.691825e-02	1.790999e+00	3.660284e+00	1.885384e-02
11680000	-4.372713e+03	-1.074800e+03	3.335466e+00	2.435112e+01	2.093023e-01	2.116313e+00	6.839869e-03	9.726404e-01	6.750643e-02	1.762572e+00	2.672207e+00	2.141849e-02
11700000	-4.400097e+03	-1.033832e+03	4.386787e+00	3.095858e+01	1.511628e-01	1.864601e+00	1.397870e-02	9.689528e-01	2.712262e-02	2.070633e+00	3.964190e+00	2.823620e-02
11720000	-4.387785e+03	-1.033768e+03	3.502298e+00	2.545106e+01	2.674419e-01	2.896337e+00	1.513602e-02	9.068943e-01	1.437313e-01	2.320447e+00	4.870138e+00	2.249259e-02
11740000	-4.391281e+03	-1.025430e+03	3.544086e+00	2.578457e+01	1.976744e-01	2.779575e+00	1.012024e-02	9.667643e-01	5.032768e-02	1.941525e+00	4.404342e+00	2.272996e-02
11760000	-4.378646e+03	-1.053812e+03	4.039878e+00	3.104082e+01	1.395349e-01	2.348198e+00	2.293755e-02	9.136292e-01	6.697491e-02	6.447857e+00	4.599419e+00	2.540089e-02
11780000	-4.388956e+03	-1.023478e+03	3.957807e+00	2.891741e+01	1.627907e-01	2.360678e+00	1.182600e-02	9.726341e-01	2.763869e-02	2.722082e+00	5.255303e+00	2.482954e-02
11800000	-4.378167e+03	-1.043286e+03	4.762582e+00	3.248798e+01	1.860465e-01	2.149555e+00	2.430202e-02	9.146575e-01	6.606913e-02	5.076177e+00	4.424206e+00	2.967569e-02
11820000	-4.402673e+03	-1.066354e+03	3.029331e+00	2.104826e+01	2.674419e-01	2.685212e+00	1.261614e-02	9.449453e-01	1.009405e-01	1.972534e+00	2.287292e+00	1.898630e-02
11840000	-4.428736e+03	-1.035271e+03	3.617031e+00	2.510589e+01	3.023256e-01	2.510743e+00	1.179318e-02	9.401098e-01	1.293867e-01	2.812620e+00	5.334769e+00	2.329726e-02
11860000	-4.380823e+03	-1.065012e+03	3.373222e+00	2.484903e+01	1.744186e-01	1.904611e+00	1.807691e-02	9.376049e-01	5.678171e-02	1.901154e+00	5.443398e+00	2.091766e-02
11880000	-4.397292e+03	-1.037824e+03	3.335319e+00	2.368997e+01	2.558140e-01	2.422540e+00	1.848635e-02	9.315715e-01	6.107075e-02	2.833936e+00	2.789808e+00	2.054011e-02
11900000	-4.410801e+03	-1.043236e+03	3.889628e+00	2.644081e+01	2.325581e-01	2.268578e+00	1.107903e-02	9.231352e-01	1.879616e-01	1.836226e+00	3.637467e+00	2.498798e-02
11920000	-4.385012e+03	-1.061697e+03	3.679449e+00	2.513238e+01	1.976744e-01	2.153903e+00	1.966891e-02	9.427040e-01	4.296509e-02	2.699963e+00	4.322950e+00	2.369247e-02
11940000	-4.374177e+03	-1.048564e+03	3.623998e+00	2.652098e+01	2.209302e-01	2.150864e+00	2.553029e-02	9.007982e-01	7.017835e-02	2.600649e+00	3.125958e+00	2.235311e-02
11960000	-4.397588e+03	-1.037031e+03	4.043523e+00	2.889615e+01	1.511628e-01	2.029990e+00	2.130717e-02	9.196175e-01	6.809982e-02	3.803370e+00	4.862404e+00	2.510607e-02
11980000	-4.380352e+03	-1.052787e+03	3.837870e+00	2.773380e+01	1.627907e-01	2.420423e+00	1.605529e-02	9.334253e-01	8.493624e-02	2.785125e+00	5.099924e+00	2.434475e-02
12000000	-4.407933e+03	-1.028395e+03	3.982273e+00	2.639196e+01	2.906977e-01	2.113711e+00	8.707990e-03	9.490651e-01	1.551368e-01	3.270595e+00	3.755963e+00	2.552273e-02
12020000	-4.383764e+03	-1.063510e+03	3.046515e+00	2.374857e+01	1.976744e-01	2.900034e+00	1.535746e-02	9.425224e-01	6.218092e-02	2.209250e+00	4.264737e+00	1.907439e-02
12040000	-4.395460e+03	-1.014278e+03	4.412002e+00	3.083322e+01	2.325581e-01	2.053511e+00	1.375629e-02	9.329896e-01	1.036946e-01	3.209125e+00	6.391577e+00	2.834208e-02
12060000	-4.394026e+03	-1.039591e+03	3.890648e+00	2.715498e+01	2.558140e-01	2.201983e+00	4.735765e-03	9.693619e-01	1.241877e-01	1.604921e+00	5.257346e+00	2.500866e-02
12080000	-4.430477e+03	-1.007341e+03	4.305620e+00	2.819410e+01	2.093023e-01	2.268666e+00	1.297613e-02	9.548582e-01	7.541920e-02	1.448772e+00	4.503544e+00	2.770028e-02
12100000	-4.387883e+03	-1.065931e+03	3.736233e+00	2.538716e+01	2.674419e-01	2.083793e+00	6.095769e-03	9.529899e-01	2.147891e-01	1.825401e+00	4.348400e+00	2.386470e-02
12120000	-4.420121e+03	-1.020755e+03	3.969646e+00	2.513859e+01	3.720930e-01	2.044879e+00	9.752586e-03	9.180025e-01	1.899673e-01	1.755075e+00	3.856430e+00	2.542936e-02
12140000	-4.395598e+03	-1.047011e+03	3.441866e+00	2.244552e+01	2.790698e-01	2.162006e+00	1.110364e-02	9.641670e-01	7.274702e-02	1.548367e+00	3.702686e+00	2.208009e-02
12160000	-4.390256e+03	-1.040806e+03	3.367584e+00	2.264994e+01	2.674419e-01	1.979395e+00	1.450592e-02	9.465974e-01	9.434209e-02	1.604177e+00	4.347776e+00	2.157775e-02
12180000	-4.416706e+03	-1.027592e+03	4.015874e+00	2.736240e+01	2.441860e-01	2.273056e+00	8.891895e-03	9.609609e-01	7.387546e-02	2.788550e+00	3.294387e+00	2.590735e-02
12200000	-4.411732e+03	-1.076679e+03	3.014108e+00	2.170845e+01	2.558140e-01	1.768679e+00	8.949557e-03	9.472836e-01	1.382198e-01	1.448471e+00	6.683063e+00	1.909553e-02
12220000	-4.385049e+03	-1.081276e+03	3.338229e+00	2.443438e+01	1.976744e-01	2.326472e+00	9.289184e-03	9.573966e-01	6.926418e-02	1.407361e+00	3.079523e+00	2.144772e-02
12240000	-4.389247e+03	-1.050305e+03	3.164178e+00	2.272424e+01	2.558140e-01	2.915743e+00	6.237612e-03	9.733236e-01	1.098567e-01	1.160946e+00	2.955362e+00	2.040309e-02
12260000	-4.424235e+03	-1.040199e+03	3.643862e+00	2.443043e+01	2.441860e-01	2.466954e+00	9.961399e-03	9.550047e-01	9.969007e-02	1.545726e+00	2.460906e+00	2.346581e-02
12280000	-4.405278e+03	-1.020680e+03	4.365867e+00	2.997886e+01	2.790698e-01	2.136969e+00	8.362959e-03	9.606323e-01	8.093010e-02	1.797905e+00	5.707810e+00	2.801768e-02
12300000	-4.391828e+03	-1.025674e+03	4.172088e+00	2.869744e+01	2.209302e-01	1.943257e+00	9.847284e-03	9.611252e-01	7.776028e-02	1.876022e+00	5.284927e+00	2.638321e-02
12320000	-4.382442e+03	-1.014168e+03	4.104665e+00	3.054590e+01	1.627907e-01	2.000409e+00	1.503113e-02	9.329366e-01	9.358411e-02	3.045341e+00	4.594411e+00	2.640686e-02
12340000	-4.386880e+03	-1.052055e+03	4.235492e+00	2.867302e+01	2.558140e-01	2.190332e+00	1.950855e-02	9.251730e-01	7.182270e-02	2.296016e+00	3.834360e+00	2.722740e-02
12360000	-4.394228e+03	-1.018687e+03	4.672512e+00	3.120213e+01	2.093023e-01	1.900398e+00	1.873524e-02	9.209005e-01	9.683210e-02	2.605868e+00	4.586445e+00	2.990273e-02
12380000	-4.397284e+03	-1.020463e+03	5.749097e+00	3.809573e+01	2.325581e-01	2.579111e+00	1.774063e-02	9.428044e-01	7.831097e-02	3.691873e+00	6.306466e+00	3.705663e-02
12400000	-4.401344e+03	-9.992845e+02	4.488551e+00	2.967287e+01	1.511628e-01	2.116454e+00	9.982202e-03	9.746690e-01	4.492723e-02	2.367862e+00	5.207584e+00	2.894365e-02
12420000	-4.398774e+03	-1.042901e+03	4.064515e+00	2.724596e+01	2.441860e-01	2.135128e+00	8.812792e-03	9.454881e-01	1.800295e-01	3.207409e+00	4.426162e+00	2.571105e-02
12440000	-4.379518e+03	-1.022389e+03	3.772660e+00	2.512542e+01	2.209302e-01	2.364153e+00	1.683121e-02	9.468477e-01	5.740389e-02	1.818404e+00	5.667193e+00	2.405864e-02
12460000	-4.359543e+03	-1.033927e+03	4.159500e+00	2.904086e+01	1.860465e-01	2.430587e+00	1.299216e-02	9.802503e-01	1.089935e-02	3.150174e+00	5.540321e+00	2.645855e-02
12480000	-4.373517e+03	-1.065487e+03	3.874690e+00	2.689075e+01	1.976744e-01	2.519689e+00	6.652263e-03	9.786024e-01	4.521595e-02	2.167768e+00	4.848633e+00	2.485690e-02
12500000	-4.410256e+03	-1.053836e+03	3.179469e+00	2.195738e+01	2.441860e-01	2.514478e+00	1.858418e-02	8.978160e-01	1.169921e-01	1.450044e+00	5.091335e+00	2.031455e-02
12520000	-4.402843e+03	-1.030807e+03	3.784197e+00	2.494172e+01	2.093023e-01	2.306792e+00	4.248445e-03	9.845188e-01	5.946341e-02	3.247744e+00	4.547317e+00	2.421774e-02
12540000	-4.432502e+03	-1.015752e+03	3.662829e+00	2.572384e+01	2.558140e-01	2.286767e+00	8.940048e-03	9.672297e-01	5.525241e-02	1.519104e+00	7.018931e+00	2.358722e-02
12560000	-4.403979e+03	-1.009553e+03	3.811433e+00	2.711519e+01	2.906977e-01	2.396253e+00	1.177293e-02	9.507122e-01	7.948873e-02	2.441714e+00	4.097991e+00	2.453835e-02
12580000	-4.401038e+03	-1.062632e+03	4.002796e+00	2.734062e+01	2.209302e-01	2.006643e+00	1.270201e-02	9.402793e-01	9.568368e-02	2.226511e+00	4.795479e+00	2.548730e-02
12600000	-4.407651e+03	-1.118303e+03	3.274103e+00	2.337838e+01	2.441860e-01	2.005579e+00	1.817273e-02	9.061811e-01	8.866343e-02	1.420104e+00	4.702828e+00	2.058025e-02
12620000	-4.401771e+03	-1.048333e+03	3.748030e+00	2.583881e+01	1.976744e-01	2.107244e+00	1.457349e-02	9.509249e-01	6.461839e-02	1.102206e+00	5.439315e+00	2.407001e-02
12640000	-4.391159e+03	-1.072190e+03	3.588579e+00	2.504740e+01	1.744186e-01	2.399336e+00	1.342295e-02	9.618242e-01	3.640200e-02	1.878012e+00	6.253284e+00	2.284627e-02
12660000	-4.385901e+03	-1.032710e+03	4.265807e+00	2.883885e+01	2.209302e-01	1.846003e+00	1.367900e-02	9.489012e-01	7.280950e-02	1.984708e+00	5.773678e+00	2.720011e-02
12680000	-4.402408e+03	-1.021179e+03	3.992914e+00	2.781036e+01	2.093023e-01	2.245895e+00	1.041008e-02	9.744383e-01	3.889903e-02	1.965966e+00	4.917211e+00	2.545881e-02
12700000	-4.405144e+03	-1.018337e+03	4.116751e+00	2.780557e+01	1.744186e-01	1.730288e+00	1.209230e-02	9.678012e-01	4.776595e-02	3.072002e+00	3.912075e+00	2.655069e-02
12720000	-4.413708e+03	-9.858257e+02	5.806640e+00	3.441962e+01	2.209302e-01	2.702250e+00	1.726594e-02	9.535934e-01	4.878058e-02	2.927106e+00	4.362862e+00	3.662603e-02
12740000	-4.400373e+03	-9.931077e+02	5.668970e+00	3.866497e+01	1.627907e-01	2.437812e+00	1.418721e-02	9.615557e-01	3.893206e-02	3.013039e+00	6.204880e+00	3.650112e-02
12760000	-4.410418e+03	-1.006299e+03	4.250251e+00	2.805883e+01	2.906977e-01	2.102747e+00	8.265811e-03	9.405882e-01	2.107635e-01	1.845767e+00	3.534275e+00	2.730600e-02
12780000	-4.409247e+03	-1.019465e+03	5.256475e+00	3.295612e+01	2.674419e-01	2.362577e+00	1.232833e-02	9.443043e-01	1.160299e-01	2.990761e+00	4.920924e+00	3.359740e-02
12800000	-4.424981e+03	-1.034873e+03	5.054722e+00	3.139015e+01	2.674419e-01	1.630599e+00	1.302108e-02	9.354919e-01	1.537491e-01	1.561107e+00	2.735321e+00	3.237513e-02
12820000	-4.417572e+03	-1.007945e+03	3.941628e+00	2.519839e+01	3.139535e-01	2.447143e+00	8.679776e-03	9.483256e-01	1.640799e-01	1.970776e+00	4.554457e+00	2.479370e-02
12840000	-4.397903e+03	-1.020250e+03	4.332663e+00	2.693752e+01	2.558140e-01	2.336624e+00	4.301875e-03	9.811470e-01	1.204910e-01	1.463116e+00	5.152171e+00	2.735257e-02
12860000	-4.398024e+03	-1.031543e+03	4.223532e+00	2.721904e+01	1.976744e-01	1.968940e+00	4.321287e-03	9.884578e-01	3.659138e-02	1.789417e+00	4.203345e+00	2.669089e-02
12880000	-4.413280e+03	-1.037956e+03	4.027743e+00	2.689309e+01	2.325581e-01	2.241994e+00	2.864648e-03	9.843808e-01	1.377799e-01	1.398314e+00	3.839974e+00	2.594242e-02
12900000	-4.382259e+03	-1.023366e+03	4.220498e+00	2.765958e+01	2.209302e-01	2.674130e+00	2.197461e-03	9.861985e-01	1.731528e-01	1.044969e+00	4.955275e+00	2.708367e-02
12920000	-4.394573e+03	-1.079793e+03	3.999502e+00	2.850004e+01	2.093023e-01	2.016330e+00	1.304497e-02	9.606201e-01	4.445809e-02	1.541599e+00	4.515420e+00	2.526577e-02
12940000	-4.390836e+03	-1.085196e+03	3.518640e+00	2.429237e+01	1.860465e-01	1.727465e+00	3.417878e-02	9.011189e-01	6.349868e-02	2.497690e+00	5.125805e+00	2.226800e-02
12960000	-4.398907e+03	-1.043536e+03	3.784876e+00	2.540702e+01	1.627907e-01	2.807705e+00	7.558640e-03	9.715208e-01	7.077254e-02	1.963452e+00	4.375504e+00	2.389266e-02
12980000	-4.404770e+03	-1.067478e+03	3.657229e+00	2.583132e+01	1.511628e-01	2.287148e+00	2.235049e-02	9.543196e-01	1.950295e-02	2.187865e+00	3.758557e+00	2.309129e-02
13000000	-4.409770e+03	-1.041952e+03	3.709540e+00	2.594349e+01	2.209302e-01	2.280185e+00	1.050182e-02	9.414299e-01	1.315516e-01	2.271135e+00	4.219793e+00	2.341696e-02
13020000	-4.426601e+03	-1.103466e+03	3.423503e+00	2.355637e+01	2.558140e-01	1.935723e+00	1.395598e-02	9.371176e-01	9.412837e-02	1.806364e+00	3.715138e+00	2.178269e-02
13040000	-4.402035e+03	-1.086842e+03	3.274385e+00	2.152664e+01	2.558140e-01	2.131318e+00	6.198444e-03	9.731409e-01	8.854781e-02	1.811951e+00	3.362857e+00	2.065617e-02
13060000	-4.397022e+03	-1.064799e+03	3.561773e+00	2.382373e+01	1.744186e-01	1.872610e+00	1.573810e-02	9.577062e-01	3.203965e-02	1.399598e+00	4.233734e+00	2.254369e-02
13080000	-4.381816e+03	-1.031534e+03	4.099992e+00	2.738185e+01	2.325581e-01	2.467233e+00	5.183600e-03	9.848500e-01	4.806535e-02	2.410964e+00	3.326745e+00	2.615608e-02
13100000	-4.393624e+03	-1.011957e+03	4.266642e+00	2.767778e+01	2.674419e-01	2.850029e+00	6.032677e-03	9.701947e-01	1.089243e-01	2.185888e+00	4.263979e+00	2.712548e-02
13120000	-4.394825e+03	-1.056743e+03	4.168154e+00	2.521850e+01	2.441860e-01	2.113720e+00	9.855694e-03	9.574797e-01	8.996492e-02	1.718807e+00	5.515682e+00	2.638453e-02
13140000	-4.393431e+03	-1.095702e+03	3.725866e+00	2.288342e+01	2.441860e-01	2.524423e+00	2.449286e-02	9.133713e-01	7.895106e-02	2.297229e+00	4.924621e+00	2.397102e-02
13160000	-4.412206e+03	-1.048370e+03	4.309693e+00	2.886449e+01	2.441860e-01	2.013743e+00	1.867241e-02	9.262991e-01	9.799818e-02	2.874042e+00	4.611970e+00	2.771141e-02
13180000	-4.392885e+03	-1.053769e+03	3.970278e+00	2.753713e+01	1.976744e-01	1.880824e+00	2.128879e-02	9.338028e-01	6.222786e-02	2.917837e+00	4.430993e+00	2.521249e-02
13200000	-4.406920e+03	-1.024695e+03	4.130248e+00	2.717185e+01	3.023256e-01	2.255503e+00	1.294413e-02	9.435674e-01	9.328357e-02	2.692857e+00	4.698112e+00	2.640349e-02
13220000	-4.397635e+03	-1.052553e+03	3.819653e+00	2.559588e+01	2.093023e-01	2.122952e+00	1.553614e-02	9.258372e-01	1.098634e-01	1.474531e+00	5.213810e+00	2.449028e-02
13240000	-4.391402e+03	-1.050167e+03	4.341919e+00	3.060482e+01	1.627907e-01	1.841521e+00	2.313810e-02	9.154324e-01	8.204605e-02	2.123027e+00	3.034667e+00	2.744545e-02
13260000	-4.387637e+03	-1.091571e+03	3.343544e+00	2.413725e+01	1.976744e-01	2.601263e+00	1.086217e-02	9.553807e-01	6.990606e-02	2.403341e+00	4.314682e+00	2.136430e-02
13280000	-4.394819e+03	-1.061357e+03	3.682273e+00	2.628545e+01	1.627907e-01	2.341945e+00	4.907520e-03	9.739798e-01	1.151391e-01	1.461361e+00	5.067425e+00	2.319628e-02
13300000	-4.385793e+03	-1.031033e+03	3.597975e+00	2.772729e+01	1.744186e-01	2.389495e+00	5.566623e-03	9.838936e-01	3.188452e-02	1.605453e+00	4.315675e+00	2.241391e-02
13320000	-4.382526e+03	-1.020425e+03	3.817756e+00	2.746448e+01	1.976744e-01	2.892167e+00	1.537487e-02	9.587787e-01	2.791020e-02	1.833577e+00	2.953988e+00	2.374267e-02
13340000	-4.391785e+03	-1.062396e+03	3.816765e+00	2.850374e+01	1.744186e-01	3.073378e+00	1.109520e-02	9.471649e-01	8.160120e-02	2.026112e+00	4.538881e+00	2.405540e-02
13360000	-4.389576e+03	-1.041071e+03	3.635190e+00	2.464599e+01	2.209302e-01	2.436880e+00	4.679744e-03	9.696290e-01	1.579887e-01	1.389388e+00	3.497162e+00	2.309897e-02
13380000	-4.390012e+03	-1.067767e+03	3.716797e+00	2.525224e+01	2.209302e-01	1.740737e+00	1.408949e-02	9.219233e-01	1.290342e-01	1.439830e+00	7.978222e+00	2.358497e-02
13400000	-4.374272e+03	-1.024437e+03	3.484505e+00	2.419070e+01	2.674419e-01	1.921160e+00	9.792598e-03	9.518433e-01	9.049236e-02	2.686852e+00	6.424568e+00	2.240320e-02
13420000	-4.379025e+03	-1.099720e+03	3.009243e+00	2.225799e+01	1.744186e-01	2.115980e+00	6.574190e-03	9.655179e-01	1.334075e-01	1.895591e+00	4.166498e+00	1.923349e-02
13440000	-4.399623e+03	-1.035173e+03	3.703149e+00	2.657725e+01	2.093023e-01	2.934604e+00	7.695270e-03	9.645654e-01	8.964939e-02	1.570737e+00	7.967608e+00	2.345241e-02
13460000	-4.376862e+03	-1.042200e+03	4.072355e+00	2.822700e+01	2.441860e-01	2.234729e+00	1.777422e-02	9.169331e-01	1.032210e-01	1.551568e+00	5.935324e+00	2.594589e-02
13480000	-4.413498e+03	-1.044173e+03	3.315690e+00	2.392195e+01	2.674419e-01	2.233680e+00	8.018191e-03	9.635726e-01	1.028514e-01	1.891131e+00	2.793888e+00	2.106149e-02
13500000	-4.393669e+03	-1.033970e+03	4.247676e+00	2.867573e+01	2.209302e-01	2.197856e+00	1.736720e-02	9.372253e-01	7.243479e-02	2.081425e+00	6.000951e+00	2.697661e-02
13520000	-4.396552e+03	-1.058448e+03	4.053183e+00	2.731119e+01	2.441860e-01	2.182917e+00	1.015505e-02	9.640291e-01	6.984805e-02	1.593321e+00	6.024649e+00	2.603043e-02
13540000	-4.411920e+03	-1.064511e+03	3.505131e+00	2.469876e+01	2.441860e-01	2.422024e+00	1.130918e-02	9.501613e-01	8.600783e-02	1.699080e+00	4.336131e+00	2.221866e-02
13560000	-4.394908e+03	-1.005639e+03	4.153445e+00	2.886092e+01	2.093023e-01	2.475402e+00	7.036723e-03	9.725626e-01	5.938457e-02	2.986714e+00	9.745605e+00	2.637401e-02
13580000	-4.366617e+03	-1.054555e+03	3.813131e+00	2.794353e+01	2.093023e-01	1.819835e+00	5.823150e-03	9.787225e-01	4.856998e-02	2.033390e+00	5.863169e+00	2.424834e-02
13600000	-4.405540e+03	-1.056117e+03	3.894228e+00	2.785377e+01	1.744186e-01	2.471440e+00	6.419416e-03	9.771777e-01	5.297837e-02	1.803886e+00	3.742241e+00	2.506078e-02
13620000	-4.420283e+03	-1.030544e+03	3.094729e+00	2.169381e+01	2.790698e-01	2.216928e+00	3.811133e-03	9.794119e-01	1.405697e-01	1.080000e+00	3.684211e+00	1.989495e-02
13640000	-4.419225e+03	-1.046051e+03	3.535504e+00	2.256517e+01	3.488372e-01	2.005009e+00	3.580308e-03	9.798616e-01	1.616467e-01	1.311077e+00	4.847897e+00	2.267183e-02
13660000	-4.391383e+03	-1.031934e+03	4.180079e+00	2.620186e+01	2.558140e-01	1.930061e+00	5.731460e-03	9.736649e-01	1.017862e-01	1.133953e+00	2.539501e+00	2.687135e-02
13680000	-4.409889e+03	-1.051720e+03	3.387751e+00	2.310200e+01	3.023256e-01	2.025065e+00	6.014494e-03	9.695520e-01	1.045900e-01	1.738508e+00	4.395212e+00	2.180138e-02
13700000	-4.391244e+03	-1.020275e+03	3.998598e+00	2.635561e+01	2.325581e-01	1.889370e+00	1.000630e-02	9.361712e-01	1.595218e-01	1.403101e+00	6.599704e+00	2.559817e-02
13720000	-4.396104e+03	-1.024932e+03	3.821731e+00	2.534201e+01	3.255814e-01	1.591122e+00	8.137538e-03	9.616834e-01	1.212136e-01	1.448386e+00	5.841392e+00	2.445124e-02
13740000	-4.400794e+03	-1.083984e+03	3.852058e+00	2.941992e+01	1.860465e-01	2.362507e+00	1.605573e-02	9.284228e-01	7.878812e-02	2.047071e+00	7.149873e+00	2.482882e-02
13760000	-4.407504e+03	-9.784962e+02	4.873157e+00	2.899349e+01	2.906977e-01	1.958355e+00	1.658295e-02	9.123041e-01	1.533683e-01	3.227974e+00	3.939092e+00	3.140862e-02
13780000	-4.417579e+03	-9.901760e+02	4.979324e+00	3.095399e+01	2.209302e-01	2.037804e+00	1.346300e-02	9.486831e-01	6.002703e-02	2.783161e+00	5.570098e+00	3.208762e-02
13800000	-4.422382e+03	-1.053969e+03	4.441072e+00	2.731193e+01	2.209302e-01	2.249976e+00	1.461269e-02	9.346411e-01	1.164352e-01	1.507479e+00	4.797930e+00	2.855211e-02
13820000	-4.399295e+03	-1.009767e+03	4.321708e+00	2.914355e+01	2.674419e-01	1.877486e+00	7.921447e-03	9.341996e-01	1.787321e-01	2.631372e+00	7.492977e+00	2.782165e-02
13840000	-4.409871e+03	-1.021252e+03	4.601142e+00	3.087403e+01	2.325581e-01	2.151462e+00	1.119876e-02	9.541375e-01	7.871413e-02	2.158590e+00	5.338066e+00	2.961495e-02
13860000	-4.422719e+03	-1.055132e+03	3.091844e+00	2.001409e+01	3.023256e-01	2.492755e+00	1.336462e-02	9.238224e-01	1.385547e-01	1.377727e+00	8.020393e+00	1.865804e-02
13880000	-4.416927e+03	-1.056304e+03	3.415395e+00	2.149866e+01	3.488372e-01	2.336475e+00	1.725391e-02	9.239335e-01	1.180329e-01	1.091825e+00	3.158033e+00	2.201436e-02
13900000	-4.416169e+03	-1.040673e+03	3.829267e+00	2.445761e+01	2.325581e-01	1.914822e+00	9.672609e-03	9.604702e-01	9.027012e-02	1.859586e+00	3.129900e+00	2.402735e-02
13920000	-4.411708e+03	-1.052756e+03	3.506061e+00	2.214645e+01	2.093023e-01	2.291696e+00	1.023658e-02	9.601552e-01	7.334298e-02	1.557775e+00	4.113207e+00	2.214820e-02
13940000	-4.387446e+03	-1.006105e+03	4.079458e+00	3.073584e+01	1.860465e-01	2.480060e+00	9.498933e-03	9.683126e-01	5.449528e-02	3.062019e+00	5.644182e+00	2.628973e-02
13960000	-4.383712e+03	-1.063728e+03	3.793058e+00	2.893057e+01	1.976744e-01	2.513700e+00	1.002151e-02	9.500079e-01	8.289046e-02	1.696913e+00	3.785581e+00	2.443698e-02
13980000	-4.385882e+03	-1.060036e+03	3.309866e+00	2.459380e+01	1.860465e-01	1.809820e+00	1.456009e-02	9.268042e-01	8.859940e-02	2.088776e+00	4.092429e+00	2.128021e-02
14000000	-4.405460e+03	-1.083149e+03	3.551876e+00	2.590679e+01	2.093023e-01	2.165523e+00	1.041787e-02	9.565508e-01	6.349066e-02	1.942207e+00	3.915153e+00	2.284950e-02
14020000	-4.394221e+03	-1.078532e+03	3.316528e+00	2.532672e+01	1.860465e-01	2.389508e+00	1.804084e-02	9.364239e-01	5.063112e-02	2.053220e+00	5.130867e+00	2.122030e-02
14040000	-4.397552e+03	-1.079657e+03	3.288020e+00	2.486202e+01	2.209302e-01	1.745796e+00	8.204415e-03	9.632234e-01	8.719790e-02	1.297378e+00	4.361893e+00	2.112749e-02
14060000	-4.403580e+03	-1.032865e+03	3.764345e+00	2.248488e+01	3.255814e-01	2.168769e+00	1.433221e-02	8.927059e-01	2.826773e-01	1.461725e+00	2.346052e+00	2.411505e-02
14080000	-4.399534e+03	-9.818045e+02	4.547032e+00	2.769134e+01	3.488372e-01	1.839382e+00	1.341482e-02	9.163083e-01	2.036305e-01	2.027542e+00	4.013376e+00	2.909122e-02
14100000	-4.408128e+03	-1.013833e+03	4.837196e+00	3.258000e+01	2.325581e-01	2.529782e+00	1.480108e-02	9.459058e-01	8.897061e-02	2.013683e+00	3.120456e+00	3.117057e-02
14120000	-4.383286e+03	-1.008444e+03	3.986989e+00	2.663065e+01	2.558140e-01	2.391368e+00	1.095356e-02	9.547125e-01	9.890231e-02	1.515809e+00	4.538953e+00	2.559872e-02
14140000	-4.389294e+03	-1.011330e+03	3.801353e+00	2.572700e+01	2.441860e-01	2.364832e+00	1.401311e-02	9.497472e-01	6.976991e-02	1.644683e+00	2.542382e+00	2.439996e-02
14160000	-4.410297e+03	-1.046514e+03	3.902721e+00	2.577397e+01	2.325581e-01	2.916018e+00	2.991864e-02	8.907902e-01	8.811061e-02	1.144013e+00	3.434655e+00	2.497118e-02
14180000	-4.405790e+03	-1.070883e+03	3.326252e+00	2.393843e+01	1.976744e-01	2.182280e+00	6.818865e-03	9.664619e-01	9.814782e-02	2.066208e+00	4.664209e+00	2.010092e-02
14200000	-4.398084e+03	-1.061749e+03	3.471230e+00	2.459774e+01	2.093023e-01	2.027729e+00	5.537632e-03	9.767670e-01	6.123565e-02	2.213294e+00	4.581216e+00	2.118956e-02
14220000	-4.390557e+03	-1.082587e+03	3.680365e+00	2.652163e+01	1.976744e-01	2.502706e+00	9.500874e-03	9.750842e-01	3.436894e-02	2.281113e+00	3.210170e+00	2.292234e-02
14240000	-4.419883e+03	-1.068187e+03	3.378974e+00	2.295466e+01	2.790698e-01	2.090596e+00	1.904785e-02	9.148508e-01	9.386212e-02	1.307515e+00	3.910309e+00	2.113416e-02
14260000	-4.406386e+03	-1.026377e+03	4.333094e+00	2.773540e+01	2.325581e-01	1.693148e+00	1.241135e-02	9.516560e-01	8.582055e-02	1.730237e+00	6.382040e+00	2.751656e-02
14280000	-4.402497e+03	-1.006209e+03	3.921296e+00	2.542151e+01	2.441860e-01	3.002861e+00	1.423439e-02	9.262041e-01	1.605649e-01	2.386253e+00	5.012474e+00	2.474029e-02
14300000	-4.397994e+03	-1.006145e+03	4.672306e+00	3.063169e+01	2.441860e-01	2.268700e+00	1.221339e-02	9.720947e-01	3.839068e-02	1.586887e+00	3.695145e+00	3.005487e-02
14320000	-4.394828e+03	-1.049499e+03	3.347083e+00	2.313098e+01	2.325581e-01	2.124459e+00	1.964067e-02	9.333170e-01	7.088681e-02	1.660297e+00	3.232476e+00	2.158896e-02
14340000	-4.418487e+03	-1.006596e+03	4.414924e+00	2.850921e+01	2.790698e-01	1.912511e+00	1.108479e-02	9.511199e-01	1.130952e-01	2.332655e+00	4.781919e+00	2.847137e-02
14360000	-4.389273e+03	-1.031478e+03	4.188571e+00	2.790446e+01	2.209302e-01	2.120861e+00	2.067782e-02	9.349595e-01	6.943223e-02	3.569561e+00	5.285598e+00	2.661542e-02
14380000	-4.390938e+03	-9.950454e+02	4.609157e+00	3.134280e+01	1.976744e-01	2.114735e+00	1.520878e-02	9.521585e-01	6.581795e-02	3.329171e+00	4.255329e+00	2.928995e-02
14400000	-4.391219e+03	-1.071358e+03	3.554799e+00	2.479296e+01	1.511628e-01	1.807016e+00	3.222867e-02	9.031184e-01	4.408080e-02	1.431589e+00	4.119677e+00	2.265342e-02
14420000	-4.393974e+03	-1.035271e+03	4.112766e+00	2.907507e+01	2.209302e-01	1.755050e+00	1.649665e-02	9.299869e-01	9.592713e-02	2.401456e+00	4.250955e+00	2.619772e-02
14440000	-4.391671e+03	-1.078097e+03	3.794737e+00	2.607606e+01	2.674419e-01	1.615315e+00	1.456762e-02	9.309188e-01	1.130821e-01	2.802065e+00	4.237294e+00	2.405864e-02
14460000	-4.371063e+03	-1.096251e+03	3.210936e+00	2.262383e+01	1.976744e-01	2.121225e+00	1.757292e-02	9.495705e-01	3.775889e-02	2.320803e+00	4.687489e+00	2.049196e-02
14480000	-4.416526e+03	-1.072690e+03	3.719040e+00	2.494898e+01	1.627907e-01	2.025209e+00	5.048216e-03	9.847610e-01	5.497578e-02	1.924483e+00	4.905998e+00	2.369764e-02
14500000	-4.405691e+03	-1.028251e+03	3.940229e+00	2.796619e+01	1.976744e-01	2.367185e+00	2.827453e-03	9.881531e-01	6.734836e-02	2.389809e+00	6.023263e+00	2.497025e-02
14520000	-4.416422e+03	-1.038495e+03	4.017033e+00	2.985510e+01	2.325581e-01	1.806747e+00	6.410171e-03	9.741791e-01	6.458654e-02	2.268489e+00	4.191745e+00	2.568504e-02
14540000	-4.403441e+03	-1.011764e+03	4.661090e+00	3.350070e+01	1.627907e-01	2.983637e+00	1.077414e-02	9.618287e-01	6.137994e-02	3.082428e+00	5.998195e+00	2.982954e-02
14560000	-4.383268e+03	-1.063213e+03	3.855899e+00	2.705509e+01	1.860465e-01	2.119543e+00	1.353326e-02	9.379625e-01	9.701214e-02	3.108396e+00	5.419933e+00	2.444601e-02
14580000	-4.408117e+03	-1.049931e+03	3.803178e+00	2.718023e+01	1.976744e-01	2.889171e+00	8.806580e-03	9.707226e-01	4.862088e-02	2.057349e+00	2.846493e+00	2.416219e-02
14600000	-4.381985e+03	-1.011798e+03	4.541078e+00	2.908020e+01	2.325581e-01	2.527379e+00	1.189583e-02	9.466717e-01	9.862416e-02	2.012211e+00	5.347527e+00	2.927823e-02
14620000	-4.408117e+03	-1.057351e+03	3.962022e+00	2.671904e+01	1.860465e-01	2.007411e+00	8.695524e-03	9.728605e-01	5.739248e-02	2.351131e+00	2.785165e+00	2.553076e-02
14640000	-4.388221e+03	-9.734931e+02	5.887359e+00	3.604282e+01	1.395349e-01	2.007026e+00	1.692337e-02	9.528941e-01	5.129418e-02	3.794948e+00	6.639143e+00	3.747163e-02
14660000	-4.387274e+03	-1.038735e+03	4.889282e+00	3.310403e+01	1.162791e-01	1.936425e+00	3.009314e-02	8.945480e-01	8.490424e-02	2.340849e+00	7.329774e+00	3.132439e-02
14680000	-4.383558e+03	-1.065830e+03	4.184765e+00	2.945204e+01	1.279070e-01	1.799535e+00	2.550936e-02	9.343559e-01	4.396684e-02	2.819095e+00	6.396043e+00	2.693262e-02
14700000	-4.408059e+03	-1.061763e+03	3.622174e+00	2.563880e+01	2.325581e-01	1.944439e+00	9.455537e-03	9.566246e-01	9.925318e-02	1.312073e+00	3.299519e+00	2.257253e-02
14720000	-4.422390e+03	-1.015881e+03	3.776933e+00	2.576404e+01	2.790698e-01	2.323400e+00	2.694168e-02	8.787648e-01	1.070996e-01	2.495014e+00	3.165808e+00	2.410119e-02
14740000	-4.391143e+03	-1.070608e+03	3.371716e+00	2.280708e+01	2.674419e-01	2.009954e+00	2.075065e-02	9.400443e-01	5.265313e-02	1.333133e+00	3.104514e+00	2.174873e-02
14760000	-4.399330e+03	-1.056520e+03	3.929587e+00	2.750977e+01	1.860465e-01	2.070111e+00	1.062885e-02	9.627972e-01	5.802352e-02	2.472293e+00	3.321679e+00	2.522646e-02
14780000	-4.384541e+03	-1.064989e+03	3.129591e+00	2.422568e+01	1.395349e-01	2.556104e+00	7.468277e-03	9.781925e-01	4.463412e-02	2.170615e+00	5.528384e+00	1.981841e-02
14800000	-4.417718e+03	-9.915478e+02	4.236402e+00	3.142708e+01	2.674419e-01	2.052559e+00	5.215465e-03	9.803325e-01	5.389485e-02	2.271905e+00	6.664022e+00	2.665768e-02
14820000	-4.413350e+03	-1.074309e+03	2.998385e+00	2.313565e+01	1.744186e-01	2.340783e+00	6.839769e-03	9.761621e-01	6.203988e-02	2.182296e+00	3.263354e+00	1.913520e-02
14840000	-4.392549e+03	-1.103493e+03	2.997798e+00	2.349459e+01	1.511628e-01	2.280531e+00	4.717809e-03	9.857077e-01	4.611102e-02	2.069896e+00	2.343604e+00	1.912639e-02
14860000	-4.398929e+03	-1.070264e+03	3.397587e+00	2.492787e+01	1.627907e-01	2.880426e+00	9.992256e-03	9.597132e-01	8.514012e-02	1.778655e+00	4.574448e+00	2.113232e-02
14880000	-4.425684e+03	-1.029415e+03	3.777861e+00	2.626802e+01	2.209302e-01	2.762943e+00	6.077468e-03	9.782929e-01	4.752803e-02	1.949355e+00	3.145395e+00	2.324837e-02
14900000	-4.403183e+03	-1.049491e+03	3.512912e+00	2.535049e+01	1.860465e-01	3.220282e+00	6.095246e-03	9.726804e-01	7.914266e-02	1.526447e+00	4.340391e+00	2.175015e-02
14920000	-4.376385e+03	-1.066017e+03	3.932848e+00	2.755818e+01	1.627907e-01	2.435532e+00	1.341679e-02	9.593607e-01	3.507701e-02	1.942451e+00	4.022771e+00	2.478417e-02
14940000	-4.419783e+03	-1.064099e+03	3.643074e+00	2.465554e+01	1.976744e-01	2.806265e+00	1.614009e-02	9.516312e-01	4.215420e-02	1.337811e+00	6.352300e+00	2.338575e-02
14960000	-4.393241e+03	-1.061805e+03	4.049520e+00	2.890146e+01	1.860465e-01	2.272750e+00	2.008185e-02	9.401884e-01	4.319522e-02	1.995720e+00	4.088978e+00	2.576619e-02
14980000	-4.392315e+03	-1.031229e+03	4.160221e+00	2.814964e+01	1.627907e-01	2.737349e+00	1.343389e-02	9.680913e-01	3.537191e-02	2.310229e+00	3.890052e+00	2.666038e-02
15000000	-4.390407e+03	-1.051993e+03	3.549410e+00	2.358307e+01	1.744186e-01	2.135547e+00	1.200294e-02	9.693590e-01	3.221992e-02	1.993423e+00	5.219509e+00	2.280320e-02
15020000	-4.379970e+03	-1.049624e+03	3.912064e+00	2.727776e+01	1.511628e-01	2.409980e+00	1.289923e-02	9.679728e-01	2.979259e-02	2.764068e+00	4.921532e+00	2.494411e-02
15040000	-4.372556e+03	-1.042429e+03	3.811865e+00	2.824257e+01	1.395349e-01	2.193293e+00	1.794727e-02	9.516321e-01	4.229071e-02	2.208101e+00	4.160061e+00	2.438681e-02
15060000	-4.385604e+03	-1.038485e+03	4.073573e+00	2.886751e+01	2.558140e-01	2.590281e+00	1.066118e-02	9.314014e-01	1.500892e-01	3.424602e+00	3.185092e+00	2.600429e-02
15080000	-4.388899e+03	-1.113358e+03	2.839909e+00	2.070757e+01	1.976744e-01	2.099255e+00	1.272282e-02	9.481637e-01	8.634143e-02	1.417650e+00	5.420869e+00	1.763492e-02
15100000	-4.375770e+03	-1.048081e+03	3.784474e+00	2.743176e+01	2.558140e-01	2.289760e+00	1.080043e-02	9.522952e-01	8.457194e-02	3.818930e+00	6.362547e+00	2.323234e-02
15120000	-4.400580e+03	-1.052518e+03	3.794633e+00	2.940261e+01	2.209302e-01	2.378791e+00	1.327994e-03	9.944600e-01	6.168141e-02	3.218844e+00	3.083276e+00	2.375128e-02
15140000	-4.402005e+03	-1.077035e+03	3.413611e+00	2.650636e+01	1.976744e-01	1.849197e+00	9.282971e-04	9.962005e-01	6.897217e-02	2.798438e+00	4.659753e+00	2.142236e-02
15160000	-4.391727e+03	-1.037952e+03	3.942030e+00	2.958727e+01	1.860465e-01	2.153508e+00	8.892875e-04	9.969624e-01	5.036337e-02	2.367276e+00	5.013820e+00	2.536545e-02
15180000	-4.396422e+03	-1.122706e+03	2.488576e+00	2.013728e+01	1.279070e-01	2.440553e+00	8.700033e-04	9.965591e-01	6.574664e-02	1.962709e+00	4.699617e+00	1.559216e-02
15200000	-4.402600e+03	-1.070444e+03	3.440422e+00	2.633564e+01	1.744186e-01	2.498583e+00	6.969009e-03	9.785460e-01	4.059671e-02	2.101857e+00	3.844796e+00	2.133280e-02
15220000	-4.357360e+03	-1.069177e+03	3.226925e+00	2.411784e+01	1.860465e-01	2.317057e+00	1.534316e-02	9.290096e-01	8.436773e-02	2.794522e+00	7.444350e+00	2.025936e-02
15240000	-4.374081e+03	-1.067294e+03	3.095114e+00	2.451281e+01	1.627907e-01	2.240085e+00	1.212027e-02	9.447708e-01	9.322388e-02	2.247044e+00	5.507971e+00	1.938062e-02
15260000	-4.411824e+03	-1.045376e+03	3.691863e+00	2.439336e+01	3.139535e-01	2.039777e+00	5.999287e-03	9.747783e-01	8.490764e-02	1.692092e+00	5.428442e+00	2.296806e-02
15280000	-4.409355e+03	-1.033401e+03	3.635563e+00	2.516618e+01	2.558140e-01	2.282528e+00	2.794137e-03	9.868759e-01	8.653757e-02	1.608276e+00	5.065152e+00	2.269152e-02
15300000	-4.394442e+03	-1.031020e+03	4.546686e+00	3.031344e+01	1.860465e-01	1.824322e+00	2.903570e-03	9.907200e-01	5.045527e-02	2.589984e+00	5.301074e+00	2.903097e-02
15320000	-4.387844e+03	-1.052402e+03	4.022799e+00	2.788721e+01	1.279070e-01	2.247974e+00	5.968550e-03	9.887575e-01	1.386648e-02	4.214650e+00	4.870884e+00	2.569851e-02
15340000	-4.378491e+03	-1.016601e+03	3.636484e+00	2.456417e+01	2.441860e-01	2.509980e+00	6.340993e-03	9.678884e-01	9.131302e-02	2.098537e+00	3.894162e+00	2.327565e-02
15360000	-4.392181e+03	-1.065799e+03	3.329834e+00	2.251559e+01	2.325581e-01	1.936818e+00	4.150832e-03	9.777924e-01	1.024889e-01	2.370198e+00	3.409667e+00	2.129685e-02
15380000	-4.416820e+03	-1.022588e+03	4.011830e+00	2.639301e+01	1.976744e-01	2.334401e+00	5.895997e-03	9.748122e-01	9.473400e-02	1.840734e+00	3.111171e+00	2.587895e-02
15400000	-4.423141e+03	-1.020872e+03	4.212737e+00	3.010794e+01	2.209302e-01	2.805224e+00	4.201243e-03	9.801750e-01	8.732542e-02	2.807756e+00	3.350398e+00	2.710068e-02
15420000	-4.392904e+03	-1.047605e+03	3.864146e+00	2.965481e+01	1.627907e-01	2.132447e+00	1.393200e-02	9.434803e-01	7.099666e-02	2.431298e+00	3.939222e+00	2.480669e-02
15440000	-4.382246e+03	-1.045641e+03	4.399343e+00	3.158365e+01	1.860465e-01	2.384415e+00	1.527570e-02	9.331795e-01	7.913801e-02	2.119976e+00	5.650158e+00	2.831561e-02
15460000	-4.403403e+03	-1.070524e+03	2.918203e+00	2.045501e+01	2.558140e-01	2.332704e+00	2.760321e-02	8.712554e-01	1.157328e-01	1.478727e+00	4.390167e+00	1.871732e-02
15480000	-4.377104e+03	-1.081466e+03	3.355743e+00	2.242021e+01	3.023256e-01	2.455458e+00	2.214510e-02	8.792571e-01	1.611752e-01	2.032416e+00	2.758995e+00	2.154644e-02
15500000	-4.410137e+03	-1.014076e+03	3.981305e+00	2.723358e+01	2.906977e-01	1.822513e+00	1.522356e-02	9.206762e-01	1.464404e-01	2.110631e+00	5.584712e+00	2.542757e-02
15520000	-4.413812e+03	-1.050865e+03	3.633021e+00	2.451601e+01	2.674419e-01	2.585372e+00	1.061279e-02	9.611142e-01	7.739987e-02	2.472475e+00	5.197586e+00	2.280954e-02
15540000	-4.404669e+03	-1.059197e+03	3.792018e+00	2.649737e+01	2.674419e-01	2.241980e+00	4.072396e-03	9.760118e-01	1.475576e-01	1.481745e+00	4.342313e+00	2.410937e-02
15560000	-4.429553e+03	-1.051626e+03	3.120957e+00	2.204322e+01	2.441860e-01	2.277095e+00	1.675931e-02	9.171147e-01	1.120242e-01	1.373762e+00	5.341246e+00	1.980581e-02
15580000	-4.394240e+03	-1.074303e+03	3.054239e+00	2.030800e+01	2.674419e-01	2.614978e+00	1.230304e-02	9.517625e-01	7.203263e-02	1.180124e+00	2.894128e+00	1.964427e-02
15600000	-4.400959e+03	-1.014909e+03	4.122970e+00	2.702718e+01	1.976744e-01	2.012097e+00	8.509979e-03	9.690951e-01	5.859455e-02	2.266417e+00	6.744385e+00	2.624764e-02
15620000	-4.401048e+03	-1.029587e+03	3.649856e+00	2.614125e+01	1.860465e-01	2.501749e+00	7.389106e-03	9.700265e-01	7.226030e-02	1.507758e+00	4.978064e+00	2.307025e-02
15640000	-4.388351e+03	-1.056753e+03	3.892727e+00	2.796512e+01	1.860465e-01	1.639108e+00	9.618177e-03	9.666827e-01	7.535737e-02	2.315300e+00	4.134902e+00	2.440042e-02
15660000	-4.405862e+03	-1.092787e+03	3.435563e+00	2.429657e+01	2.093023e-01	2.051441e+00	1.041658e-02	9.469679e-01	9.219068e-02	9.623080e-01	3.293359e+00	2.213212e-02
15680000	-4.394739e+03	-1.044028e+03	3.414510e+00	2.396753e+01	2.209302e-01	2.174102e+00	7.824645e-03	9.573911e-01	8.940191e-02	1.704887e+00	6.079135e+00	2.196497e-02
15700000	-4.408670e+03	-1.048083e+03	3.367695e+00	2.168169e+01	2.558140e-01	2.196704e+00	1.413392e-02	9.359094e-01	1.143429e-01	1.496407e+00	4.604116e+00	2.148253e-02
15720000	-4.419134e+03	-9.995702e+02	4.186343e+00	2.513292e+01	3.139535e-01	1.702236e+00	1.967463e-02	8.990069e-01	1.864289e-01	1.879097e+00	4.990775e+00	2.666150e-02
15740000	-4.402835e+03	-1.031590e+03	3.614345e+00	2.310048e+01	2.441860e-01	2.111112e+00	1.873651e-02	9.145418e-01	1.121920e-01	1.996743e+00	5.547894e+00	2.300534e-02
15760000	-4.416662e+03	-1.050846e+03	3.678805e+00	2.170870e+01	2.441860e-01	2.705585e+00	1.163692e-02	9.623949e-01	6.475492e-02	6.278654e-01	4.752313e+00	2.342085e-02
15780000	-4.410882e+03	-1.040708e+03	4.330569e+00	2.786612e+01	1.860465e-01	2.071227e+00	2.430984e-02	9.221183e-01	6.724751e-02	1.723835e+00	3.465547e+00	2.752379e-02
15800000	-4.406108e+03	-1.021014e+03	4.580651e+00	2.938586e+01	2.674419e-01	2.275348e+00	1.024256e-02	9.578458e-01	1.004756e-01	2.260542e+00	3.786024e+00	2.952860e-02
15820000	-4.402948e+03	-1.028609e+03	4.730422e+00	3.273079e+01	2.325581e-01	2.148436e+00	7.684990e-03	9.695157e-01	8.084676e-02	1.821302e+00	5.663783e+00	2.980143e-02
15840000	-4.412740e+03	-1.037793e+03	4.310577e+00	3.058848e+01	3.023256e-01	2.273255e+00	7.530037e-04	9.958819e-01	1.142763e-01	2.119320e+00	4.069578e+00	2.769203e-02
15860000	-4.401719e+03	-1.024482e+03	5.335289e+00	3.871573e+01	1.744186e-01	2.280766e+00	3.511296e-03	9.840290e-01	7.237321e-02	3.568324e+00	7.879064e+00	3.325663e-02
15880000	-4.393483e+03	-1.008669e+03	4.386966e+00	2.923189e+01	2.093023e-01	2.158719e+00	3.389937e-03	9.860511e-01	7.871747e-02	1.868265e+00	9.579283e+00	2.710212e-02
15900000	-4.390439e+03	-1.045609e+03	4.199705e+00	2.863888e+01	1.860465e-01	1.946246e+00	2.008450e-03	9.905159e-01	1.079875e-01	2.213050e+00	7.087964e+00	2.630891e-02
15920000	-4.394601e+03	-1.041285e+03	4.065591e+00	2.718304e+01	2.093023e-01	2.066502e+00	3.205978e-03	9.893523e-01	6.057596e-02	1.782855e+00	9.199983e+00	2.553221e-02
15940000	-4.409253e+03	-1.060225e+03	3.310814e+00	2.248030e+01	1.976744e-01	2.541110e+00	8.607218e-03	9.691793e-01	6.480832e-02	1.529421e+00	5.856738e+00	2.120442e-02
15960000	-4.378684e+03	-1.019700e+03	4.572718e+00	3.052271e+01	1.860465e-01	2.921030e+00	7.436450e-03	9.733709e-01	7.035782e-02	2.447705e+00	6.268308e+00	2.872249e-02
15980000	-4.395496e+03	-9.949515e+02	5.722820e+00	3.577441e+01	2.093023e-01	1.587613e+00	5.062377e-03	9.841432e-01	5.916156e-02	3.489567e+00	7.745580e+00	3.510684e-02
16000000	-4.403677e+03	-9.861053e+02	4.785540e+00	3.536275e+01	1.976744e-01	2.376356e+00	1.267791e-03	9.941257e-01	9.061799e-02	4.838957e+00	5.887574e+00	3.081072e-02
16020000	-4.399139e+03	-1.001083e+03	5.870661e+00	3.927552e+01	1.976744e-01	1.804423e+00	6.288333e-03	9.790968e-01	6.828919e-02	4.091544e+00	4.717906e+00	3.733377e-02
16040000	-4.372521e+03	-9.671239e+02	6.288353e+00	4.340253e+01	2.093023e-01	1.948019e+00	1.583115e-02	9.500893e-01	5.123574e-02	4.263723e+00	6.396033e+00	4.035649e-02
16060000	-4.384998e+03	-1.014147e+03	4.893267e+00	3.565612e+01	1.976744e-01	1.962521e+00	1.790128e-02	9.387748e-01	6.820673e-02	3.414120e+00	4.156341e+00	3.143766e-02
16080000	-4.387712e+03	-1.036981e+03	3.509080e+00	2.485831e+01	1.860465e-01	2.842826e+00	2.212562e-02	9.206359e-01	5.542830e-02	1.999457e+00	4.768936e+00	2.226880e-02
16100000	-4.406485e+03	-1.076512e+03	2.989390e+00	2.217870e+01	1.976744e-01	2.022029e+00	1.340035e-02	9.550193e-01	5.210560e-02	2.080452e+00	5.725172e+00	1.904172e-02
16120000	-4.396402e+03	-1.101253e+03	2.604438e+00	1.918891e+01	2.441860e-01	2.912689e+00	1.952283e-02	8.473097e-01	2.005877e-01	9.576688e-01	3.080707e+00	1.661024e-02
16140000	-4.415684e+03	-1.082080e+03	2.974348e+00	1.999333e+01	2.674419e-01	1.827803e+00	1.809133e-02	9.058388e-01	1.333858e-01	1.298030e+00	3.127682e+00	1.906046e-02
16160000	-4.399909e+03	-1.062170e+03	3.792849e+00	2.478221e+01	2.558140e-01	2.230242e+00	1.210303e-02	9.431604e-01	9.622194e-02	1.267618e+00	4.304242e+00	2.351680e-02
16180000	-4.404918e+03	-1.037219e+03	4.015307e+00	2.604935e+01	2.674419e-01	1.907364e+00	1.050682e-02	9.449859e-01	1.230331e-01	1.181796e+00	4.397232e+00	2.563705e-02
16200000	-4.394548e+03	-1.000370e+03	4.691169e+00	3.079689e+01	3.139535e-01	2.179039e+00	1.089878e-02	9.456320e-01	1.018802e-01	2.463492e+00	4.938100e+00	2.963776e-02
16220000	-4.408078e+03	-1.026391e+03	4.330793e+00	2.688945e+01	2.209302e-01	2.211723e+00	1.362541e-02	9.416581e-01	9.472119e-02	2.649455e+00	4.074316e+00	2.737697e-02
16240000	-4.422223e+03	-1.011198e+03	4.882715e+00	3.342004e+01	1.976744e-01	2.385777e+00	8.785775e-03	9.611569e-01	8.923855e-02	2.498533e+00	6.403247e+00	3.108210e-02
16260000	-4.411834e+03	-1.009373e+03	4.512850e+00	2.983363e+01	2.325581e-01	1.858671e+00	7.267926e-03	9.676590e-01	9.079320e-02	2.947211e+00	3.531598e+00	2.888083e-02
16280000	-4.400556e+03	-9.994718e+02	4.393960e+00	2.913173e+01	1.976744e-01	1.836667e+00	1.233266e-02	9.629684e-01	4.659569e-02	2.096502e+00	4.235355e+00	2.804681e-02
16300000	-4.405196e+03	-1.046226e+03	3.193892e+00	2.269671e+01	2.558140e-01	1.709015e+00	2.007449e-02	8.995559e-01	1.425694e-01	1.742988e+00	5.059418e+00	2.034457e-02
16320000	-4.406272e+03	-1.070386e+03	3.727815e+00	2.560289e+01	1.395349e-01	1.887626e+00	1.940020e-02	9.561770e-01	2.460375e-02	1.662922e+00	4.624428e+00	2.382955e-02
16340000	-4.383759e+03	-1.097219e+03	3.068168e+00	2.218748e+01	1.976744e-01	2.581025e+00	1.421855e-02	9.245126e-01	9.390375e-02	1.184493e+00	3.762861e+00	1.954429e-02
16360000	-4.403359e+03	-1.118718e+03	2.812176e+00	2.047224e+01	2.209302e-01	1.889121e+00	1.008113e-02	9.574834e-01	6.646930e-02	1.708225e+00	7.255744e+00	1.779248e-02
16380000	-4.394414e+03	-1.082195e+03	3.630938e+00	2.622347e+01	1.860465e-01	2.673800e+00	4.894978e-03	9.796604e-01	7.233829e-02	1.437977e+00	3.775009e+00	2.294327e-02
16400000	-4.383796e+03	-1.032925e+03	3.689862e+00	2.668437e+01	1.976744e-01	2.262257e+00	4.394934e-03	9.834617e-01	5.151229e-02	2.710229e+00	2.944540e+00	2.343422e-02
16420000	-4.386763e+03	-1.050235e+03	3.583089e+00	2.572939e+01	2.093023e-01	2.867045e+00	5.155916e-03	9.769340e-01	9.121063e-02	1.572538e+00	2.663269e+00	2.283795e-02
16440000	-4.404280e+03	-1.060009e+03	3.126208e+00	2.180847e+01	2.558140e-01	2.151328e+00	1.809071e-02	9.113284e-01	1.039811e-01	1.791139e+00	3.456142e+00	1.964611e-02
16460000	-4.436434e+03	-1.062859e+03	3.490674e+00	2.550030e+01	1.976744e-01	1.736906e+00	1.395647e-02	9.437596e-01	6.246614e-02	1.480194e+00	3.001621e+00	2.248614e-02
16480000	-4.394428e+03	-1.056339e+03	3.186038e+00	2.318280e+01	1.976744e-01	3.007262e+00	1.228618e-02	9.698150e-01	3.263147e-02	1.905554e+00	4.557044e+00	2.031773e-02
16500000	-4.387497e+03	-1.059094e+03	3.871733e+00	2.783061e+01	1.744186e-01	1.997088e+00	2.122882e-03	9.910118e-01	9.148515e-02	2.007183e+00	6.103309e+00	2.492981e-02
16520000	-4.406193e+03	-1.045182e+03	3.528659e+00	2.440632e+01	2.325581e-01	2.163583e+00	2.613113e-03	9.903348e-01	6.063345e-02	2.460683e+00	6.922168e+00	2.252194e-02
16540000	-4.386654e+03	-1.059557e+03	4.338022e+00	2.857669e+01	2.441860e-01	2.148257e+00	5.325991e-03	9.660919e-01	1.125110e-01	1.994045e+00	6.065390e+00	2.731259e-02
16560000	-4.401720e+03	-1.032792e+03	4.039196e+00	2.876950e+01	1.511628e-01	2.402770e+00	1.152682e-02	9.741370e-01	2.803044e-02	2.301332e+00	5.282469e+00	2.585025e-02
16580000	-4.391007e+03	-1.044618e+03	4.323376e+00	2.814757e+01	9.302326e-02	2.361361e+00	1.304359e-02	9.715369e-01	3.332768e-02	3.288045e+00	5.884804e+00	2.783251e-02
16600000	-4.377466e+03	-1.010347e+03	4.789991e+00	3.268654e+01	1.627907e-01	1.757352e+00	8.803980e-03	9.677988e-01	6.872358e-02	3.972903e+00	5.407290e+00	3.073079e-02
16620000	-4.409969e+03	-1.025882e+03	4.635276e+00	3.336444e+01	1.627907e-01	2.141114e+00	1.879087e-02	9.525431e-01	3.882662e-02	1.995684e+00	5.195288e+00	2.978930e-02
16640000	-4.389467e+03	-1.038680e+03	3.442332e+00	2.574211e+01	1.860465e-01	2.048692e+00	1.274016e-02	9.496734e-01	7.909950e-02	1.457463e+00	5.289222e+00	2.213403e-02
16660000	-4.414833e+03	-1.043486e+03	3.879957e+00	2.736957e+01	2.441860e-01	2.527638e+00	2.127345e-02	9.263801e-01	6.704881e-02	1.552342e+00	4.690124e+00	2.479349e-02
16680000	-4.383583e+03	-1.032494e+03	4.008668e+00	2.969944e+01	2.209302e-01	1.962030e+00	1.487260e-02	9.533755e-01	5.081294e-02	2.720156e+00	4.844875e+00	2.524862e-02
16700000	-4.398303e+03	-1.077462e+03	3.769504e+00	2.788769e+01	2.325581e-01	2.485346e+00	5.868462e-03	9.696283e-01	8.964175e-02	2.010709e+00	4.903434e+00	2.376311e-02
16720000	-4.396933e+03	-1.081177e+03	3.291113e+00	2.263404e+01	2.674419e-01	2.527630e+00	6.254072e-03	9.670420e-01	1.238586e-01	1.735944e+00	2.462644e+00	2.046830e-02
16740000	-4.382333e+03	-1.090935e+03	3.137561e+00	2.303691e+01	2.325581e-01	1.948478e+00	3.657687e-02	8.279388e-01	1.234872e-01	3.311734e+00	4.817321e+00	1.986482e-02
16760000	-4.406505e+03	-1.067257e+03	3.419455e+00	2.366853e+01	1.744186e-01	2.632426e+00	1.928339e-02	9.333361e-01	5.897714e-02	1.788909e+00	4.603458e+00	2.177301e-02
16780000	-4.411748e+03	-1.049168e+03	3.855981e+00	2.543101e+01	2.906977e-01	1.583462e+00	2.605628e-03	9.848996e-01	1.378855e-01	1.996322e+00	3.815222e+00	2.398947e-02
16800000	-4.385482e+03	-1.048719e+03	3.812679e+00	2.360278e+01	2.790698e-01	2.912441e+00	1.261627e-02	9.316069e-01	1.324522e-01	1.755902e+00	2.570256e+00	2.442829e-02
16820000	-4.372536e+03	-1.039967e+03	4.084310e+00	2.740917e+01	1.395349e-01	1.980707e+00	6.226168e-03	9.875588e-01	2.203592e-02	2.789818e+00	4.209148e+00	2.615566e-02
16840000	-4.398364e+03	-1.024067e+03	5.089550e+00	3.340087e+01	1.860465e-01	2.188780e+00	3.477158e-03	9.819431e-01	1.094711e-01	3.787391e+00	5.485718e+00	3.259097e-02
16860000	-4.390262e+03	-1.011894e+03	4.507780e+00	3.096702e+01	1.744186e-01	2.210553e+00	5.069285e-03	9.832769e-01	5.264440e-02	4.037242e+00	5.913491e+00	2.881491e-02
16880000	-4.420049e+03	-1.052151e+03	4.261011e+00	2.789268e+01	2.325581e-01	2.274942e+00	2.936831e-02	8.935570e-01	8.163613e-02	2.177333e+00	3.659115e+00	2.713998e-02
16900000	-4.396326e+03	-1.033665e+03	4.378252e+00	2.881351e+01	2.209302e-01	1.948743e+00	2.433834e-02	9.094744e-01	8.322451e-02	2.024681e+00	6.361820e+00	2.790211e-02
16920000	-4.411725e+03	-1.021842e+03	4.378584e+00	2.837760e+01	2.558140e-01	2.170827e+00	1.230369e-02	9.458402e-01	9.679785e-02	2.853254e+00	5.893223e+00	2.761659e-02
16940000	-4.401634e+03	-1.039905e+03	4.201279e+00	2.604865e+01	2.441860e-01	2.487471e+00	8.721096e-03	9.506493e-01	1.605426e-01	1.980976e+00	5.718016e+00	2.620048e-02
16960000	-4.399599e+03	-1.086702e+03	3.163203e+00	2.235873e+01	1.976744e-01	1.934203e+00	1.286533e-02	9.596690e-01	5.866029e-02	1.884958e+00	5.479951e+00	2.030300e-02
16980000	-4.430379e+03	-1.043190e+03	4.041759e+00	2.689790e+01	2.558140e-01	2.022892e+00	6.467857e-03	9.679934e-01	1.187229e-01	1.774167e+00	4.507886e+00	2.584363e-02
17000000	-4.408753e+03	-1.051488e+03	3.347351e+00	2.348063e+01	2.558140e-01	2.127534e+00	6.997388e-03	9.687360e-01	9.325325e-02	1.397803e+00	3.457881e+00	2.156472e-02
17020000	-4.411821e+03	-1.035246e+03	3.899782e+00	2.579092e+01	2.093023e-01	1.795603e+00	9.229896e-03	9.649828e-01	9.224072e-02	1.718815e+00	5.912960e+00	2.514017e-02
17040000	-4.397125e+03	-1.017204e+03	4.190295e+00	2.851462e+01	2.674419e-01	2.834330e+00	1.475413e-02	9.156924e-01	1.223116e-01	2.236511e+00	4.963335e+00	2.677920e-02
17060000	-4.388950e+03	-1.076063e+03	3.582943e+00	2.492627e+01	1.976744e-01	2.244865e+00	1.625094e-02	9.227812e-01	1.261909e-01	3.057316e+00	4.441428e+00	2.309346e-02
17080000	-4.387255e+03	-1.026074e+03	4.756138e+00	3.179357e+01	2.441860e-01	2.587105e+00	6.096775e-03	9.761868e-01	8.118800e-02	3.311620e+00	4.300631e+00	3.050735e-02
17100000	-4.409035e+03	-1.041756e+03	3.611339e+00	2.374451e+01	2.325581e-01	1.915853e+00	7.414758e-03	9.761383e-01	5.909684e-02	2.002923e+00	2.597982e+00	2.316943e-02
17120000	-4.379875e+03	-1.074377e+03	3.970002e+00	2.883743e+01	1.976744e-01	1.630064e+00	1.840849e-02	9.149368e-01	1.345156e-01	2.982979e+00	4.200174e+00	2.536340e-02
17140000	-4.380905e+03	-1.024141e+03	3.642875e+00	2.371866e+01	3.023256e-01	2.126802e+00	1.712586e-02	9.242617e-01	1.115052e-01	2.008121e+00	4.335243e+00	2.339533e-02
17160000	-4.411103e+03	-1.070101e+03	3.640188e+00	2.490573e+01	2.325581e-01	2.337082e+00	1.916802e-02	9.065858e-01	1.024889e-01	1.718325e+00	5.062259e+00	2.346179e-02
17180000	-4.406336e+03	-1.012400e+03	4.686228e+00	3.120359e+01	1.976744e-01	2.172190e+00	1.424347e-02	9.416878e-01	8.722195e-02	2.274372e+00	5.705351e+00	3.012212e-02
17200000	-4.408340e+03	-1.025097e+03	4.354831e+00	2.972365e+01	1.860465e-01	1.990144e+00	1.086874e-02	9.591863e-01	7.047261e-02	2.470272e+00	4.922426e+00	2.773487e-02
17220000	-4.402975e+03	-1.038173e+03	3.755556e+00	2.473345e+01	2.906977e-01	2.328729e+00	7.661836e-03	9.475473e-01	1.557246e-01	1.642313e+00	4.442162e+00	2.389967e-02
17240000	-4.390145e+03	-9.908874e+02	4.651204e+00	3.203910e+01	2.093023e-01	1.878547e+00	1.341633e-02	9.368597e-01	1.086189e-01	2.162115e+00	4.341146e+00	2.998504e-02
17260000	-4.391628e+03	-1.051397e+03	3.925249e+00	2.945799e+01	2.325581e-01	2.425036e+00	5.174152e-03	9.765190e-01	9.580375e-02	1.937357e+00	3.771931e+00	2.476499e-02
17280000	-4.383584e+03	-1.031047e+03	3.887791e+00	2.796784e+01	1.976744e-01	3.245612e+00	1.017108e-02	9.616466e-01	5.917049e-02	2.023774e+00	3.130357e+00	2.483053e-02
17300000	-4.403369e+03	-1.092325e+03	3.901385e+00	2.885592e+01	1.279070e-01	1.616348e+00	6.615166e-03	9.771415e-01	5.478632e-02	3.311362e+00	4.888339e+00	2.494470e-02
17320000	-4.383665e+03	-1.069194e+03	3.214320e+00	2.222883e+01	2.093023e-01	1.839125e+00	1.143067e-02	9.604471e-01	5.749858e-02	1.824719e+00	3.830848e+00	2.042748e-02
17340000	-4.367933e+03	-1.044000e+03	3.431115e+00	2.362260e+01	2.093023e-01	2.140119e+00	2.639483e-03	9.923892e-01	3.634162e-02	1.781838e+00	6.239158e+00	2.194144e-02
17360000	-4.386442e+03	-1.084504e+03	3.159184e+00	2.360394e+01	1.279070e-01	2.907472e+00	4.346295e-03	9.884629e-01	3.233429e-02	1.196185e+00	5.859095e+00	2.032178e-02
17380000	-4.394926e+03	-1.098082e+03	3.051410e+00	2.478246e+01	1.744186e-01	2.378482e+00	2.657466e-03	9.890062e-01	6.184206e-02	1.721250e+00	4.699563e+00	1.961756e-02
17400000	-4.372688e+03	-1.081088e+03	3.303684e+00	2.582652e+01	1.860465e-01	2.139551e+00	5.235987e-03	9.751534e-01	6.302331e-02	1.412488e+00	5.513881e+00	2.124424e-02
17420000	-4.381866e+03	-1.050237e+03	3.675043e+00	2.750381e+01	1.627907e-01	2.363639e+00	4.577790e-03	9.859525e-01	4.063017e-02	1.608229e+00	4.333334e+00	2.346394e-02
17440000	-4.409082e+03	-1.059063e+03	3.268163e+00	2.337328e+01	1.860465e-01	2.545937e+00	1.739448e-02	9.398879e-01	6.472463e-02	1.751794e+00	4.316457e+00	2.087103e-02
17460000	-4.402098e+03	-1.022980e+03	4.435133e+00	2.951194e+01	2.558140e-01	2.683411e+00	2.283572e-02	9.075091e-01	8.092041e-02	1.827200e+00	4.661695e+00	2.849464e-02
17480000	-4.384479e+03	-1.009871e+03	4.090927e+00	2.775457e+01	1.976744e-01	2.749616e+00	1.190615e-02	9.487928e-01	8.619518e-02	1.910761e+00	5.447310e+00	2.628655e-02
17500000	-4.400836e+03	-1.037627e+03	4.075308e+00	2.582756e+01	2.674419e-01	1.883463e+00	1.109036e-02	9.379450e-01	1.353048e-01	1.511471e+00	3.732046e+00	2.606494e-02
17520000	-4.375593e+03	-1.080775e+03	4.157731e+00	2.937235e+01	1.744186e-01	2.248467e+00	1.991842e-02	9.247796e-01	6.900375e-02	2.035882e+00	6.149586e+00	2.658914e-02
17540000	-4.388240e+03	-1.031040e+03	3.685469e+00	2.599191e+01	2.906977e-01	2.640693e+00	9.679496e-03	9.258767e-01	2.124378e-01	1.703508e+00	4.189869e+00	2.336775e-02
17560000	-4.375072e+03	-1.063747e+03	3.985261e+00	2.634282e+01	2.558140e-01	2.488383e+00	1.216009e-02	9.299204e-01	1.382919e-01	1.787473e+00	5.366424e+00	2.495999e-02
17580000	-4.379096e+03	-1.053286e+03	3.396073e+00	2.333010e+01	2.093023e-01	2.432422e+00	1.441639e-02	9.469474e-01	7.347738e-02	1.672002e+00	5.133705e+00	2.126772e-02
17600000	-4.409594e+03	-1.034271e+03	3.876901e+00	2.580183e+01	1.744186e-01	3.846879e+00	1.450694e-02	9.434520e-01	7.740881e-02	1.920103e+00	5.481894e+00	2.440669e-02
17620000	-4.396778e+03	-1.046273e+03	4.287235e+00	2.833694e+01	2.674419e-01	2.339781e+00	8.014761e-03	9.604526e-01	1.421697e-01	2.019765e+00	4.456188e+00	2.735682e-02
17640000	-4.420674e+03	-9.988108e+02	4.830583e+00	3.196167e+01	2.209302e-01	1.936576e+00	1.396366e-02	9.450750e-01	7.950081e-02	2.808921e+00	2.296946e+00	3.057276e-02
17660000	-4.390341e+03	-1.027503e+03	4.398827e+00	2.933820e+01	2.209302e-01	1.918710e+00	8.505943e-03	9.595393e-01	1.075958e-01	2.276396e+00	5.304535e+00	2.790696e-02
17680000	-4.393677e+03	-1.031280e+03	4.257926e+00	2.853137e+01	2.093023e-01	2.184538e+00	9.283040e-03	9.682256e-01	6.107779e-02	1.729756e+00	3.773862e+00	2.692185e-02
17700000	-4.400123e+03	-9.879203e+02	4.338327e+00	2.895942e+01	2.558140e-01	1.937558e+00	2.904396e-02	8.819478e-01	9.466893e-02	1.823681e+00	5.587704e+00	2.774140e-02
17720000	-4.377514e+03	-1.017741e+03	3.881790e+00	2.722856e+01	1.279070e-01	2.119291e+00	1.113568e-02	9.678263e-01	5.534303e-02	2.811895e+00	8.712790e+00	2.468942e-02
17740000	-4.393205e+03	-1.016437e+03	4.050607e+00	2.894325e+01	2.093023e-01	2.618142e+00	1.820633e-02	9.482462e-01	4.306666e-02	2.417483e+00	4.868947e+00	2.605894e-02
17760000	-4.414141e+03	-1.040482e+03	4.367456e+00	3.039964e+01	2.325581e-01	2.214185e+00	9.783438e-03	9.516848e-01	1.123897e-01	2.040840e+00	3.331765e+00	2.791936e-02
17780000	-4.394314e+03	-1.034131e+03	3.566661e+00	2.418950e+01	2.790698e-01	1.999960e+00	6.585549e-03	9.648781e-01	1.232299e-01	1.114202e+00	4.845996e+00	2.268869e-02
17800000	-4.388042e+03	-1.048677e+03	3.912855e+00	2.672481e+01	2.558140e-01	1.889481e+00	1.445495e-02	9.487112e-01	5.607983e-02	2.840159e+00	2.320419e+00	2.496923e-02
17820000	-4.391319e+03	-1.050173e+03	3.737587e+00	2.507297e+01	2.558140e-01	2.325206e+00	1.648985e-02	9.283546e-01	1.081617e-01	2.045600e+00	3.755495e+00	2.380960e-02
17840000	-4.421270e+03	-1.061039e+03	3.521711e+00	2.570420e+01	2.093023e-01	2.495023e+00	9.061388e-03	9.532091e-01	9.968332e-02	3.000124e+00	3.749126e+00	2.248143e-02
17860000	-4.406671e+03	-1.057033e+03	3.796621e+00	2.615799e+01	2.325581e-01	2.444527e+00	1.235441e-02	9.401916e-01	1.174886e-01	2.274711e+00	7.409737e+00	2.418601e-02
17880000	-4.412554e+03	-1.040317e+03	4.114078e+00	2.833313e+01	2.209302e-01	2.101700e+00	9.462117e-03	9.637682e-01	9.203221e-02	2.249012e+00	7.028331e+00	2.649892e-02
17900000	-4.380568e+03	-1.053482e+03	3.883099e+00	2.474019e+01	2.558140e-01	2.475613e+00	5.703560e-03	9.813029e-01	5.256344e-02	1.652586e+00	4.036172e+00	2.470088e-02
17920000	-4.393100e+03	-1.066225e+03	3.479350e+00	2.264323e+01	2.558140e-01	2.239326e+00	1.157043e-02	9.475047e-01	1.032141e-01	2.211392e+00	2.959803e+00	2.239223e-02
17940000	-4.391998e+03	-1.044946e+03	3.531268e+00	2.254374e+01	3.139535e-01	2.700652e+00	9.762325e-03	9.279733e-01	2.335659e-01	1.245473e+00	2.449854e+00	2.276871e-02
17960000	-4.414213e+03	-1.001936e+03	3.912068e+00	2.431245e+01	2.441860e-01	1.759243e+00	8.888802e-03	9.653736e-01	1.144747e-01	9.887985e-01	5.397294e+00	2.416832e-02
17980000	-4.392272e+03	-1.032682e+03	4.097176e+00	2.694958e+01	2.093023e-01	2.299645e+00	1.361572e-02	9.561937e-01	5.833095e-02	1.471526e+00	4.298327e+00	2.459733e-02
18000000	-4.414346e+03	-1.050395e+03	3.967913e+00	2.731889e+01	1.744186e-01	1.989257e+00	6.566297e-03	9.808548e-01	4.610868e-02	1.682915e+00	4.215789e+00	2.535105e-02
18020000	-4.417578e+03	-1.005343e+03	5.286702e+00	3.325333e+01	2.558140e-01	2.355272e+00	6.154744e-03	9.744171e-01	9.452520e-02	3.256596e+00	4.678642e+00	3.330563e-02
18040000	-4.377331e+03	-1.038853e+03	4.819257e+00	3.119988e+01	1.860465e-01	2.520008e+00	1.979964e-02	9.189864e-01	1.234747e-01	1.779562e+00	4.971068e+00	3.075749e-02
18060000	-4.377668e+03	-1.043665e+03	4.070619e+00	2.732123e+01	2.325581e-01	2.042217e+00	1.106020e-02	9.336488e-01	1.456653e-01	2.217634e+00	2.923156e+00	2.570015e-02
18080000	-4.386797e+03	-1.037160e+03	4.358469e+00	3.116509e+01	1.744186e-01	2.410415e+00	4.905854e-03	9.861220e-01	3.559587e-02	2.522972e+00	4.035434e+00	2.755017e-02
18100000	-4.391454e+03	-1.049616e+03	3.266520e+00	2.362310e+01	1.744186e-01	1.874920e+00	2.501324e-02	9.447870e-01	1.954601e-02	1.852592e+00	4.523593e+00	2.075991e-02
18120000	-4.375421e+03	-1.065630e+03	3.044403e+00	2.136664e+01	1.627907e-01	2.951724e+00	1.111731e-02	9.682595e-01	2.947635e-02	1.954144e+00	5.487785e+00	1.921187e-02
18140000	-4.379043e+03	-1.041399e+03	4.039229e+00	2.766515e+01	2.441860e-01	1.535502e+00	8.419386e-03	9.568002e-01	9.585057e-02	1.599237e+00	4.855815e+00	2.485159e-02
18160000	-4.403300e+03	-1.002716e+03	4.386219e+00	2.964714e+01	1.976744e-01	2.360879e+00	8.944566e-03	9.623913e-01	8.218331e-02	2.183459e+00	2.803997e+00	2.782096e-02
18180000	-4.396137e+03	-1.058163e+03	3.492790e+00	2.390253e+01	1.744186e-01	2.378267e+00	2.299120e-02	9.540167e-01	2.756896e-02	1.518970e+00	4.425728e+00	2.232013e-02
18200000	-4.394957e+03	-1.069984e+03	4.295485e+00	2.871621e+01	1.860465e-01	1.799271e+00	9.797328e-03	9.709697e-01	4.148836e-02	2.848038e+00	5.500943e+00	2.663362e-02
18220000	-4.419561e+03	-1.026317e+03	4.094782e+00	2.635627e+01	2.093023e-01	2.665076e+00	9.352246e-03	9.690657e-01	4.416621e-02	2.559213e+00	5.371958e+00	2.524335e-02
18240000	-4.382154e+03	-1.036499e+03	4.115906e+00	2.837874e+01	1.511628e-01	2.179372e+00	1.190803e-02	9.676678e-01	3.760834e-02	2.440748e+00	4.915061e+00	2.539983e-02
18260000	-4.395740e+03	-1.062265e+03	3.707035e+00	2.393459e+01	2.209302e-01	3.167567e+00	1.306737e-02	9.501417e-01	7.460655e-02	1.675706e+00	3.482513e+00	2.320690e-02
18280000	-4.405989e+03	-1.055692e+03	3.824605e+00	2.602258e+01	1.744186e-01	1.971149e+00	1.337055e-02	9.664259e-01	4.434256e-02	1.630230e+00	3.739028e+00	2.384264e-02
18300000	-4.383715e+03	-1.080972e+03	3.110221e+00	2.238525e+01	1.860465e-01	2.251617e+00	1.814577e-02	9.507934e-01	3.418101e-02	1.713162e+00	3.192273e+00	1.924353e-02
18320000	-4.412580e+03	-1.069658e+03	3.174830e+00	2.215264e+01	3.023256e-01	2.091419e+00	1.224351e-02	9.272003e-01	1.403638e-01	1.131176e+00	4.747406e+00	1.971159e-02
18340000	-4.393391e+03	-1.071635e+03	3.733904e+00	2.648473e+01	1.511628e-01	2.318171e+00	1.063345e-02	9.684486e-01	3.586945e-02	1.834672e+00	3.698399e+00	2.399844e-02
18360000	-4.396427e+03	-1.028632e+03	4.577420e+00	3.122446e+01	2.209302e-01	2.280153e+00	2.676216e-02	9.190105e-01	5.630445e-02	3.005701e+00	5.806946e+00	2.924029e-02
18380000	-4.383190e+03	-1.015248e+03	4.585263e+00	3.081322e+01	1.511628e-01	2.364222e+00	1.257729e-02	9.498506e-01	7.715084e-02	3.371503e+00	4.265637e+00	2.951220e-02
18400000	-4.370452e+03	-1.011762e+03	4.403435e+00	2.949747e+01	1.395349e-01	2.681759e+00	1.447954e-02	9.648139e-01	3.312248e-02	3.624782e+00	5.661908e+00	2.801178e-02
18420000	-4.381561e+03	-1.040062e+03	4.279644e+00	2.820661e+01	2.093023e-01	2.882265e+00	8.651287e-03	9.786784e-01	4.174371e-02	2.927239e+00	4.409917e+00	2.760471e-02
18440000	-4.388642e+03	-1.081194e+03	3.401106e+00	2.296936e+01	2.674419e-01	2.132265e+00	8.023597e-03	9.567995e-01	1.049626e-01	1.565770e+00	5.095351e+00	2.081096e-02
18460000	-4.390445e+03	-1.073889e+03	3.703985e+00	2.529784e+01	2.325581e-01	2.433894e+00	6.147000e-03	9.590118e-01	1.877527e-01	2.537667e+00	5.525395e+00	2.344132e-02
18480000	-4.419959e+03	-1.032807e+03	3.782981e+00	2.649267e+01	2.674419e-01	2.801697e+00	9.208634e-03	9.522445e-01	9.921821e-02	1.658449e+00	3.936264e+00	2.438979e-02
18500000	-4.415523e+03	-1.032293e+03	3.699258e+00	2.444199e+01	2.325581e-01	2.433196e+00	1.068281e-02	9.413646e-01	1.227415e-01	1.627513e+00	5.187615e+00	2.360534e-02
18520000	-4.415040e+03	-1.073159e+03	3.161355e+00	2.001990e+01	2.790698e-01	2.251115e+00	1.181017e-02	9.364790e-01	1.091362e-01	1.988219e+00	3.754769e+00	2.018024e-02
18540000	-4.401975e+03	-1.040180e+03	3.679567e+00	2.591351e+01	2.558140e-01	1.708266e+00	1.881074e-02	8.998572e-01	1.433947e-01	1.927048e+00	4.536798e+00	2.365459e-02
18560000	-4.373302e+03	-1.078694e+03	3.575839e+00	2.622371e+01	1.627907e-01	2.229223e+00	8.422838e-03	9.706983e-01	5.347880e-02	1.747025e+00	3.302563e+00	2.306874e-02
18580000	-4.392657e+03	-1.051581e+03	3.578467e+00	2.549830e+01	1.860465e-01	2.655812e+00	2.341581e-02	9.339768e-01	4.238390e-02	2.258826e+00	4.196521e+00	2.302920e-02
18600000	-4.412597e+03	-1.044562e+03	3.895588e+00	2.689455e+01	2.325581e-01	2.708818e+00	1.993924e-02	9.083805e-01	1.042013e-01	1.881954e+00	3.180198e+00	2.511499e-02
18620000	-4.398954e+03	-1.035505e+03	3.592943e+00	2.499807e+01	2.209302e-01	2.245978e+00	8.438136e-03	9.538396e-01	1.543273e-01	3.083340e+00	3.700541e+00	2.274659e-02
18640000	-4.404552e+03	-1.021963e+03	5.347747e+00	3.469650e+01	2.093023e-01	1.949405e+00	4.560592e-03	9.816395e-01	7.561070e-02	2.581097e+00	4.417374e+00	3.408977e-02
18660000	-4.386606e+03	-1.041020e+03	4.430318e+00	2.807672e+01	1.744186e-01	2.370796e+00	6.374507e-03	9.818153e-01	4.695608e-02	2.860467e+00	4.773709e+00	2.806729e-02
18680000	-4.389239e+03	-1.037754e+03	4.103040e+00	2.656655e+01	2.325581e-01	2.479913e+00	1.678127e-02	9.307823e-01	9.740186e-02	2.913346e+00	3.929240e+00	2.629381e-02
18700000	-4.391645e+03	-1.041126e+03	4.332914e+00	2.891344e+01	2.093023e-01	2.431539e+00	1.149037e-02	9.537689e-01	8.086469e-02	2.457193e+00	3.347928e+00	2.772045e-02
18720000	-4.395027e+03	-1.042493e+03	3.875872e+00	2.580756e+01	1.860465e-01	1.920435e+00	3.588957e-03	9.872271e-01	5.995461e-02	2.242622e+00	4.699784e+00	2.467298e-02
18740000	-4.391233e+03	-1.088483e+03	3.655560e+00	2.586213e+01	1.627907e-01	2.622667e+00	9.188459e-03	9.733646e-01	3.076603e-02	3.241497e+00	5.172357e+00	2.348647e-02
18760000	-4.411992e+03	-1.012255e+03	3.729797e+00	2.574691e+01	2.790698e-01	2.641824e+00	1.313573e-02	9.459093e-01	9.694592e-02	1.154735e+00	3.186636e+00	2.384054e-02
18780000	-4.403002e+03	-1.023091e+03	4.468762e+00	2.878358e+01	2.674419e-01	2.361617e+00	1.128283e-02	9.338586e-01	1.547514e-01	2.979709e+00	5.607131e+00	2.881505e-02
18800000	-4.392823e+03	-1.047710e+03	4.753677e+00	3.239519e+01	2.093023e-01	1.920029e+00	2.856127e-02	9.158406e-01	4.651388e-02	2.177086e+00	4.224613e+00	3.062520e-02
18820000	-4.406533e+03	-1.044323e+03	4.031663e+00	2.669760e+01	2.674419e-01	2.241593e+00	1.774069e-02	9.171262e-01	1.228022e-01	1.713784e+00	5.071533e+00	2.589211e-02
18840000	-4.416958e+03	-1.001407e+03	4.460111e+00	2.912155e+01	2.093023e-01	2.675606e+00	6.574690e-03	9.710824e-01	7.614156e-02	2.286698e+00	5.536584e+00	2.850173e-02
18860000	-4.384925e+03	-1.053855e+03	4.787628e+00	3.076476e+01	1.976744e-01	2.269968e+00	7.099552e-03	9.712233e-01	7.376035e-02	2.602679e+00	6.176300e+00	3.072362e-02
18880000	-4.386791e+03	-1.019799e+03	3.847554e+00	2.489799e+01	1.860465e-01	2.490523e+00	8.972493e-03	9.798253e-01	3.189512e-02	2.200650e+00	3.224127e+00	2.471876e-02
18900000	-4.392444e+03	-1.030559e+03	4.512675e+00	2.976897e+01	2.209302e-01	2.112200e+00	3.180735e-03	9.916588e-01	3.506793e-02	2.091565e+00	4.898036e+00	2.891875e-02
18920000	-4.378757e+03	-1.093529e+03	3.557656e+00	2.526934e+01	2.209302e-01	2.239007e+00	2.404161e-02	8.974810e-01	9.092898e-02	2.800197e+00	3.141062e+00	2.256715e-02
18940000	-4.399527e+03	-1.047783e+03	3.616650e+00	2.632663e+01	2.209302e-01	2.369650e+00	2.873678e-03	9.839110e-01	1.197937e-01	1.634704e+00	4.259273e+00	2.296127e-02
18960000	-4.404629e+03	-1.066209e+03	3.277523e+00	2.161922e+01	2.325581e-01	2.397111e+00	2.215092e-02	9.145919e-01	7.637640e-02	1.246337e+00	3.141337e+00	2.100627e-02
18980000	-4.405351e+03	-1.057475e+03	3.821940e+00	2.530883e+01	1.860465e-01	2.155175e+00	2.962700e-03	9.863228e-01	1.208957e-01	1.550869e+00	3.095439e+00	2.444868e-02
19000000	-4.394536e+03	-1.057003e+03	3.315258e+00	2.221941e+01	2.325581e-01	2.146010e+00	2.736918e-03	9.884693e-01	8.094110e-02	1.063350e+00	4.127666e+00	2.137331e-02
19020000	-4.384489e+03	-1.021917e+03	3.822145e+00	2.615212e+01	2.674419e-01	2.040196e+00	1.617485e-03	9.922637e-01	1.125871e-01	2.510302e+00	4.103384e+00	2.439156e-02
19040000	-4.400886e+03	-1.073893e+03	3.833739e+00	2.591988e+01	2.209302e-01	2.109945e+00	1.758935e-02	9.503749e-01	5.366749e-02	2.132822e+00	3.586547e+00	2.467869e-02
19060000	-4.379978e+03	-1.064341e+03	3.815111e+00	2.784480e+01	1.860465e-01	2.327058e+00	5.397707e-03	9.822699e-01	5.185618e-02	1.795445e+00	5.371476e+00	2.454006e-02
19080000	-4.397448e+03	-1.050180e+03	3.756885e+00	2.622438e+01	1.860465e-01	2.234715e+00	1.495092e-02	9.562806e-01	4.775625e-02	2.634057e+00	3.671089e+00	2.413311e-02
19100000	-4.383312e+03	-1.046242e+03	3.771539e+00	2.712541e+01	2.093023e-01	2.223878e+00	1.617081e-02	9.501549e-01	4.795756e-02	2.649762e+00	7.352328e+00	2.425574e-02
19120000	-4.413308e+03	-1.005277e+03	4.654702e+00	3.230924e+01	2.790698e-01	2.369603e+00	5.371630e-03	9.639706e-01	1.452345e-01	3.143474e+00	7.061591e+00	2.949107e-02
19140000	-4.377815e+03	-1.061951e+03	3.461155e+00	2.349470e+01	1.976744e-01	2.753971e+00	1.497530e-02	9.589737e-01	3.887885e-02	1.253148e+00	5.061012e+00	2.200150e-02
19160000	-4.410684e+03	-1.095833e+03	3.307095e+00	2.356620e+01	2.325581e-01	2.894364e+00	1.842797e-02	9.085585e-01	9.959790e-02	2.192799e+00	4.720554e+00	2.115009e-02
19180000	-4.394479e+03	-1.033175e+03	4.224921e+00	2.994783e+01	2.441860e-01	2.237385e+00	7.933653e-03	9.567028e-01	1.234172e-01	2.707498e+00	4.234895e+00	2.723007e-02
19200000	-4.402505e+03	-1.063667e+03	3.799298e+00	2.489495e+01	2.790698e-01	1.794635e+00	1.450213e-02	9.093709e-01	1.873163e-01	1.553813e+00	4.461461e+00	2.407469e-02
19220000	-4.407115e+03	-1.018220e+03	4.141324e+00	2.604362e+01	2.558140e-01	2.252489e+00	1.252861e-02	9.514849e-01	9.192558e-02	1.353425e+00	4.140089e+00	2.637698e-02
19240000	-4.397549e+03	-1.049375e+03	3.655489e+00	2.382698e+01	3.139535e-01	2.127781e+00	9.554424e-03	9.164653e-01	2.115072e-01	2.135281e+00	3.216245e+00	2.326416e-02
19260000	-4.399137e+03	-1.019034e+03	3.787235e+00	2.397242e+01	3.139535e-01	2.544340e+00	1.813871e-02	9.134743e-01	1.137981e-01	1.276328e+00	3.427956e+00	2.425957e-02
19280000	-4.389196e+03	-1.106241e+03	3.477069e+00	2.407622e+01	2.325581e-01	2.602107e+00	2.248495e-02	9.432293e-01	4.140492e-02	1.569744e+00	4.322928e+00	2.191064e-02
19300000	-4.405096e+03	-1.042346e+03	3.828656e+00	2.572784e+01	2.558140e-01	2.166707e+00	5.305916e-03	9.801833e-01	6.562034e-02	1.674403e+00	4.069744e+00	2.468289e-02
19320000	-4.371181e+03	-1.081788e+03	3.455992e+00	2.386284e+01	2.093023e-01	1.694519e+00	4.701002e-03	9.880763e-01	3.077218e-02	1.749698e+00	5.766055e+00	2.200344e-02
19340000	-4.386164e+03	-1.018013e+03	4.652076e+00	3.232675e+01	1.744186e-01	1.566578e+00	9.825281e-03	9.652359e-01	6.152712e-02	1.828852e+00	4.679382e+00	2.898902e-02
19360000	-4.403941e+03	-1.063494e+03	4.159165e+00	3.164215e+01	1.511628e-01	2.369779e+00	1.327059e-02	9.641428e-01	3.658883e-02	2.446575e+00	3.994764e+00	2.557991e-02
19380000	-4.412173e+03	-1.072596e+03	3.231701e+00	2.360046e+01	1.860465e-01	2.055465e+00	1.812958e-02	9.543596e-01	3.481200e-02	2.059810e+00	5.023218e+00	1.984564e-02
19400000	-4.390102e+03	-1.046720e+03	3.914206e+00	2.604969e+01	2.674419e-01	2.012468e+00	1.151187e-02	9.405970e-01	1.291075e-01	1.808185e+00	5.697471e+00	2.396632e-02
19420000	-4.390977e+03	-1.043607e+03	3.528496e+00	2.224710e+01	2.674419e-01	2.297127e+00	9.047084e-03	9.652143e-01	8.586807e-02	1.938570e+00	3.743914e+00	2.190813e-02
19440000	-4.410768e+03	-1.046562e+03	3.854333e+00	2.593604e+01	2.558140e-01	2.105477e+00	1.851725e-02	9.344698e-01	6.901607e-02	2.074217e+00	3.070554e+00	2.417602e-02
19460000	-4.405170e+03	-1.051508e+03	3.372737e+00	2.267473e+01	2.441860e-01	1.772951e+00	9.089980e-03	9.572976e-01	1.160769e-01	1.947805e+00	3.819169e+00	2.106817e-02
19480000	-4.394936e+03	-1.047389e+03	3.836016e+00	2.583295e+01	1.976744e-01	2.128423e+00	4.910766e-03	9.838782e-01	5.451462e-02	2.370135e+00	3.297680e+00	2.391159e-02
19500000	-4.394500e+03	-1.106264e+03	3.576623e+00	2.363691e+01	2.093023e-01	2.163407e+00	1.995031e-02	9.298427e-01	8.458375e-02	1.918273e+00	4.627737e+00	2.282491e-02
19520000	-4.390323e+03	-1.037240e+03	4.092404e+00	2.681706e+01	1.976744e-01	2.491688e+00	2.689940e-02	8.597155e-01	1.588102e-01	1.973870e+00	3.951860e+00	2.606955e-02
19540000	-4.385222e+03	-1.038453e+03	3.978072e+00	2.593104e+01	2.209302e-01	2.134945e+00	2.481141e-02	9.133963e-01	7.066085e-02	2.020516e+00	5.993292e+00	2.538828e-02
19560000	-4.388582e+03	-1.058061e+03	3.696905e+00	2.420777e+01	2.441860e-01	2.574048e+00	1.125755e-02	9.623363e-01	6.436693e-02	1.552231e+00	4.849062e+00	2.347112e-02
19580000	-4.395820e+03	-1.065804e+03	3.449736e+00	2.250963e+01	1.744186e-01	2.293921e+00	1.311225e-02	9.740225e-01	2.710006e-02	1.809546e+00	3.013934e+00	2.181083e-02
19600000	-4.396686e+03	-1.030006e+03	3.997858e+00	2.943991e+01	2.093023e-01	1.707378e+00	5.958108e-03	9.688372e-01	9.824224e-02	1.996076e+00	6.555960e+00	2.522166e-02
19620000	-4.403730e+03	-1.017030e+03	4.273449e+00	3.030793e+01	2.441860e-01	2.188736e+00	1.377038e-02	9.558820e-01	5.348434e-02	2.167572e+00	4.529844e+00	2.664502e-02
19640000	-4.399789e+03	-1.030937e+03	4.270815e+00	3.043878e+01	1.860465e-01	2.710553e+00	1.498554e-02	9.459132e-01	5.699968e-02	3.000524e+00	4.521230e+00	2.692080e-02
19660000	-4.404216e+03	-9.965923e+02	4.010454e+00	2.856561e+01	2.790698e-01	2.431103e+00	1.993377e-02	9.181974e-01	8.321322e-02	2.599244e+00	5.210190e+00	2.558686e-02
19680000	-4.394306e+03	-1.014750e+03	4.285238e+00	3.098897e+01	1.627907e-01	1.967715e+00	2.140505e-02	9.413392e-01	4.138096e-02	3.819451e+00	4.772676e+00	2.759612e-02
19700000	-4.367682e+03	-1.024159e+03	4.022688e+00	2.829799e+01	1.279070e-01	1.852878e+00	1.763038e-02	9.753983e-01	1.394677e-02	2.263198e+00	6.239442e+00	2.508327e-02
19720000	-4.423118e+03	-1.050892e+03	3.060933e+00	2.269617e+01	1.860465e-01	2.635821e+00	9.277583e-03	9.746938e-01	4.072412e-02	2.018287e+00	3.499731e+00	1.934079e-02
19740000	-4.407236e+03	-1.047314e+03	4.247925e+00	2.958719e+01	1.860465e-01	2.777951e+00	1.445627e-02	9.370691e-01	8.891034e-02	2.098365e+00	6.882645e+00	2.668164e-02
19760000	-4.374469e+03	-1.059790e+03	3.256007e+00	2.404378e+01	2.209302e-01	2.258531e+00	5.147521e-03	9.742780e-01	9.071914e-02	1.944153e+00	6.459060e+00	2.021422e-02
19780000	-4.390375e+03	-1.031345e+03	3.502217e+00	2.520298e+01	2.674419e-01	2.196080e+00	5.045914e-03	9.862759e-01	3.016745e-02	1.033188e+00	4.754164e+00	2.204930e-02
19800000	-4.376379e+03	-1.040975e+03	4.281738e+00	3.105617e+01	2.093023e-01	2.194883e+00	3.675484e-03	9.814711e-01	7.894649e-02	3.396194e+00	5.335670e+00	2.678735e-02
19820000	-4.383885e+03	-1.072664e+03	4.052657e+00	2.994375e+01	1.627907e-01	2.345980e+00	7.218811e-03	9.775056e-01	4.366291e-02	2.509025e+00	5.627654e+00	2.549521e-02
19840000	-4.388866e+03	-1.047701e+03	3.793471e+00	2.727921e+01	1.976744e-01	2.235903e+00	8.216984e-03	9.691762e-01	5.495362e-02	1.381290e+00	3.862192e+00	2.398889e-02
19860000	-4.385870e+03	-1.046689e+03	3.567598e+00	2.643854e+01	1.860465e-01	1.986253e+00	1.108063e-02	9.682223e-01	4.306764e-02	1.669498e+00	5.876577e+00	2.264899e-02
19880000	-4.382152e+03	-1.008772e+03	4.238573e+00	3.105409e+01	1.860465e-01	2.497256e+00	1.299479e-02	9.297604e-01	1.131399e-01	2.916798e+00	3.155550e+00	2.706594e-02
19900000	-4.386169e+03	-1.023951e+03	4.083994e+00	2.963229e+01	1.627907e-01	2.331515e+00	2.041448e-02	9.528265e-01	3.121153e-02	3.517468e+00	5.515929e+00	2.622773e-02
19920000	-4.374805e+03	-1.040089e+03	4.511535e+00	3.057966e+01	1.860465e-01	2.356401e+00	9.179597e-03	9.792159e-01	3.487310e-02	3.124316e+00	2.769795e+00	2.839317e-02
19940000	-4.393645e+03	-1.047383e+03	4.092054e+00	2.850372e+01	1.395349e-01	2.386985e+00	9.575250e-03	9.713589e-01	4.580011e-02	2.054363e+00	3.298549e+00	2.573137e-02
19960000	-4.393175e+03	-1.055870e+03	3.561370e+00	2.467343e+01	1.511628e-01	2.891444e+00	1.787584e-02	9.340532e-01	5.750415e-02	1.719269e+00	4.245159e+00	2.226768e-02
19980000	-4.410494e+03	-1.079509e+03	3.239264e+00	2.312413e+01	1.046512e-01	2.723582e+00	1.085716e-02	9.713805e-01	4.305283e-02	1.615849e+00	2.660392e+00	2.033757e-02
20000000	-4.406486e+03	-1.044870e+03	4.153860e+00	2.994534e+01	1.976744e-01	2.161850e+00	1.579180e-02	9.445283e-01	6.721683e-02	3.350125e+00	6.050264e+00	2.643047e-02
20020000	-4.397913e+03	-1.005925e+03	4.349991e+00	3.104359e+01	1.976744e-01	1.761577e+00	2.238790e-02	9.321461e-01	5.247086e-02	2.511408e+00	7.458898e+00	2.794475e-02
20040000	-4.385825e+03	-9.927801e+02	4.006870e+00	2.910805e+01	1.860465e-01	1.875372e+00	1.547105e-02	9.284702e-01	9.986276e-02	2.897100e+00	6.680107e+00	2.579634e-02
20060000	-4.390085e+03	-9.922869e+02	4.497334e+00	2.909266e+01	3.023256e-01	2.475507e+00	1.476691e-02	9.298030e-01	8.281139e-02	2.451496e+00	3.986041e+00	2.898242e-02
20080000	-4.410858e+03	-1.035566e+03	4.159472e+00	2.628316e+01	2.674419e-01	2.206077e+00	1.807420e-02	9.091096e-01	1.552476e-01	2.085556e+00	3.923002e+00	2.638908e-02
20100000	-4.400861e+03	-9.875912e+02	5.148986e+00	3.155502e+01	2.674419e-01	2.031887e+00	1.404522e-02	9.505070e-01	7.693132e-02	2.252552e+00	5.791170e+00	3.214404e-02
20120000	-4.401258e+03	-1.021283e+03	4.061442e+00	2.781826e+01	2.209302e-01	2.255672e+00	1.182719e-02	9.437351e-01	1.026979e-01	2.158047e+00	7.593273e+00	2.545864e-02
20140000	-4.370219e+03	-1.007738e+03	4.245655e+00	2.802970e+01	2.441860e-01	2.167905e+00	9.826387e-03	9.570956e-01	9.189014e-02	1.875738e+00	6.095669e+00	2.735903e-02
20160000	-4.410816e+03	-9.820243e+02	4.541036e+00	2.963716e+01	3.023256e-01	2.149474e+00	2.126181e-02	9.028214e-01	1.065694e-01	2.002283e+00	5.107660e+00	2.913852e-02
20180000	-4.393508e+03	-1.015000e+03	4.205616e+00	2.797709e+01	3.372093e-01	2.135352e+00	9.572207e-03	9.401794e-01	1.666336e-01	1.545397e+00	3.996667e+00	2.637624e-02
20200000	-4.405713e+03	-1.056641e+03	3.903021e+00	2.646899e+01	2.790698e-01	2.565409e+00	5.475111e-03	9.629056e-01	1.673060e-01	1.625191e+00	5.311149e+00	2.434817e-02
20220000	-4.413826e+03	-1.050991e+03	3.544101e+00	2.440955e+01	2.325581e-01	2.097155e+00	7.032489e-03	9.601887e-01	1.431678e-01	2.296067e+00	6.883717e+00	2.219842e-02
20240000	-4.411900e+03	-1.054209e+03	3.760382e+00	2.641967e+01	2.209302e-01	1.454710e+00	9.293291e-03	9.648227e-01	9.036885e-02	1.400002e+00	4.499694e+00	2.394795e-02
20260000	-4.396919e+03	-1.066176e+03	3.505518e+00	2.363904e+01	2.558140e-01	1.739053e+00	1.124368e-02	9.475909e-01	8.814752e-02	1.781069e+00	2.855341e+00	2.232206e-02
20280000	-4.385323e+03	-1.046323e+03	3.913150e+00	2.795791e+01	1.744186e-01	2.214321e+00	2.568625e-02	8.946468e-01	7.128860e-02	2.621053e+00	5.343469e+00	2.498049e-02
20300000	-4.394366e+03	-9.855550e+02	4.940126e+00	3.156086e+01	2.674419e-01	2.548589e+00	2.551563e-02	8.876331e-01	1.361290e-01	3.735050e+00	5.111508e+00	3.185589e-02
20320000	-4.382853e+03	-1.082422e+03	3.873054e+00	2.605500e+01	1.744186e-01	2.136238e+00	1.215005e-02	9.558229e-01	6.775753e-02	3.283245e+00	3.971538e+00	2.497741e-02
20340000	-4.416121e+03	-1.021613e+03	4.143032e+00	2.924954e+01	1.976744e-01	2.472085e+00	5.473558e-03	9.783118e-01	7.903634e-02	3.333968e+00	3.791358e+00	2.662256e-02
20360000	-4.402215e+03	-1.006517e+03	4.444836e+00	3.095630e+01	2.906977e-01	2.448037e+00	4.873275e-03	9.748977e-01	1.039298e-01	2.550660e+00	4.836493e+00	2.824926e-02
20380000	-4.372310e+03	-1.005123e+03	4.330828e+00	3.085544e+01	2.325581e-01	2.095358e+00	3.503118e-03	9.778772e-01	1.356237e-01	2.748645e+00	5.311755e+00	2.752248e-02
20400000	-4.399591e+03	-1.013033e+03	3.992880e+00	2.777971e+01	2.441860e-01	2.593798e+00	1.532679e-02	9.395741e-01	7.463697e-02	2.929185e+00	6.741057e+00	2.518400e-02
20420000	-4.373143e+03	-1.013507e+03	4.490389e+00	3.123973e+01	2.441860e-01	2.469083e+00	1.611371e-02	9.151197e-01	1.179662e-01	4.353383e+00	4.085137e+00	2.820360e-02
20440000	-4.391472e+03	-1.005939e+03	3.548504e+00	2.563084e+01	2.558140e-01	2.503408e+00	1.112091e-02	9.400436e-01	1.112936e-01	2.351812e+00	5.359453e+00	2.278617e-02
20460000	-4.394030e+03	-1.053361e+03	3.767113e+00	2.610119e+01	2.093023e-01	2.431012e+00	1.485693e-02	9.394531e-01	8.401420e-02	1.594849e+00	3.693295e+00	2.427302e-02
20480000	-4.383605e+03	-1.040358e+03	4.086622e+00	2.979452e+01	1.627907e-01	2.215040e+00	1.976113e-02	9.526974e-01	2.311257e-02	3.015867e+00	4.939696e+00	2.532085e-02
20500000	-4.403116e+03	-1.096741e+03	3.161152e+00	2.215995e+01	2.209302e-01	2.253123e+00	6.663290e-03	9.777184e-01	5.476971e-02	2.410911e+00	2.595145e+00	2.035948e-02
20520000	-4.378705e+03	-1.075617e+03	3.137427e+00	2.257419e+01	1.744186e-01	2.346475e+00	2.119610e-02	9.041341e-01	1.253796e-01	1.085506e+00	5.523744e+00	1.949106e-02
20540000	-4.390438e+03	-1.028642e+03	3.524942e+00	2.500221e+01	2.325581e-01	2.480666e+00	5.881417e-03	9.671803e-01	1.418492e-01	1.223963e+00	7.620984e+00	2.217474e-02
20560000	-4.404776e+03	-1.059273e+03	3.759804e+00	2.722615e+01	2.441860e-01	1.901209e+00	9.780722e-03	9.471272e-01	1.026146e-01	1.779806e+00	3.027710e+00	2.385319e-02
20580000	-4.409978e+03	-1.067170e+03	3.163802e+00	2.214569e+01	2.906977e-01	1.990365e+00	4.567489e-03	9.731278e-01	1.286696e-01	1.239955e+00	3.802020e+00	2.032472e-02
20600000	-4.391090e+03	-1.062022e+03	3.682529e+00	2.515845e+01	3.023256e-01	2.883245e+00	1.730177e-02	9.354188e-01	1.009216e-01	2.432124e+00	3.509711e+00	2.372943e-02
20620000	-4.401515e+03	-1.025037e+03	4.539807e+00	3.086885e+01	2.558140e-01	2.395604e+00	1.549540e-02	9.150475e-01	1.254402e-01	3.078993e+00	6.662181e+00	2.877451e-02
20640000	-4.394159e+03	-1.020471e+03	4.546253e+00	3.096289e+01	2.558140e-01	2.053247e+00	1.233784e-02	9.292549e-01	1.315351e-01	2.184238e+00	6.787799e+00	2.872536e-02
20660000	-4.378655e+03	-1.002268e+03	5.628142e+00	3.703760e+01	2.209302e-01	2.237929e+00	1.653647e-02	9.475725e-01	6.724179e-02	3.853140e+00	5.252319e+00	3.580427e-02
20680000	-4.411768e+03	-9.949967e+02	4.969934e+00	3.269191e+01	2.325581e-01	2.077009e+00	1.969040e-02	9.067368e-01	1.105749e-01	1.940057e+00	6.740705e+00	3.183961e-02
20700000	-4.375740e+03	-1.010583e+03	4.134261e+00	2.914334e+01	2.325581e-01	2.520223e+00	1.565183e-02	9.394646e-01	6.324476e-02	2.756389e+00	5.369996e+00	2.661080e-02
20720000	-4.397610e+03	-1.036330e+03	4.204134e+00	2.961862e+01	1.511628e-01	2.191491e+00	8.619926e-03	9.778513e-01	3.016615e-02	1.680318e+00	4.583035e+00	2.688929e-02
20740000	-4.391886e+03	-1.036021e+03	4.093699e+00	2.897816e+01	2.093023e-01	2.615206e+00	9.549342e-03	9.728676e-01	4.007008e-02	1.915651e+00	4.944738e+00	2.623596e-02
20760000	-4.400394e+03	-1.024452e+03	4.373720e+00	3.101673e+01	2.209302e-01	1.919000e+00	1.491311e-02	9.441491e-01	7.256568e-02	2.879425e+00	7.601335e+00	2.803035e-02
20780000	-4.421514e+03	-1.059594e+03	3.552697e+00	2.458935e+01	2.674419e-01	2.028592e+00	1.153922e-02	9.389511e-01	1.121835e-01	1.255174e+00	3.412616e+00	2.269572e-02
20800000	-4.396162e+03	-1.081353e+03	3.107345e+00	2.136695e+01	2.209302e-01	2.561337e+00	1.313751e-02	9.639057e-01	4.585982e-02	1.261002e+00	3.807988e+00	1.989528e-02
20820000	-4.388686e+03	-1.086470e+03	2.955521e+00	1.984371e+01	3.023256e-01	1.884800e+00	1.461141e-02	9.340163e-01	9.286495e-02	2.073737e+00	5.964170e+00	1.876298e-02
20840000	-4.382366e+03	-1.114763e+03	3.123704e+00	2.257178e+01	1.860465e-01	2.258530e+00	1.118777e-02	9.628608e-01	5.087540e-02	1.310098e+00	3.527539e+00	1.977560e-02
20860000	-4.417282e+03	-1.007632e+03	4.065984e+00	2.650407e+01	2.558140e-01	2.411219e+00	1.172426e-02	9.431456e-01	1.243149e-01	2.091183e+00	3.843870e+00	2.622295e-02
20880000	-4.399511e+03	-1.024054e+03	4.078866e+00	2.822115e+01	2.441860e-01	2.017613e+00	8.336388e-03	9.498228e-01	1.147020e-01	1.561958e+00	3.573539e+00	2.603783e-02
20900000	-4.393369e+03	-1.109081e+03	3.086228e+00	2.260441e+01	2.093023e-01	2.052621e+00	1.103429e-02	9.574040e-01	5.921543e-02	1.621995e+00	6.026626e+00	1.867113e-02
20920000	-4.410409e+03	-1.074912e+03	3.002306e+00	2.089042e+01	2.558140e-01	2.100451e+00	1.496343e-02	9.428786e-01	7.530165e-02	1.879197e+00	4.132299e+00	1.921038e-02
20940000	-4.391963e+03	-1.057632e+03	3.843032e+00	2.699678e+01	2.209302e-01	1.856524e+00	1.016735e-02	9.707477e-01	3.870377e-02	3.123270e+00	8.447028e+00	2.446894e-02
20960000	-4.398959e+03	-1.029751e+03	3.953498e+00	2.792923e+01	1.744186e-01	1.914038e+00	2.859954e-03	9.870370e-01	7.581696e-02	1.714247e+00	6.517717e+00	2.523090e-02
20980000	-4.403756e+03	-1.081019e+03	4.016188e+00	2.748888e+01	2.325581e-01	1.804730e+00	6.226295e-03	9.740866e-01	1.033359e-01	2.925222e+00	4.270103e+00	2.560602e-02
21000000	-4.396560e+03	-1.066472e+03	3.277488e+00	2.383725e+01	3.023256e-01	2.650633e+00	6.393582e-03	9.734082e-01	7.606813e-02	1.353856e+00	3.492557e+00	2.089652e-02
21020000	-4.397128e+03	-1.043437e+03	3.825565e+00	2.580224e+01	2.906977e-01	1.784771e+00	1.321114e-02	9.121782e-01	1.808284e-01	1.509988e+00	3.722759e+00	2.435281e-02
21040000	-4.420615e+03	-1.036233e+03	4.121538e+00	2.507880e+01	2.558140e-01	1.721396e+00	1.260400e-02	9.503851e-01	9.099614e-02	1.804756e+00	3.939234e+00	2.645208e-02
21060000	-4.391589e+03	-1.026890e+03	4.568020e+00	3.072788e+01	2.674419e-01	2.382167e+00	1.795444e-02	9.291524e-01	7.014399e-02	2.013546e+00	2.772034e+00	2.921045e-02
21080000	-4.414609e+03	-1.000091e+03	4.232874e+00	2.561956e+01	2.790698e-01	2.270639e+00	7.796674e-03	9.562571e-01	1.748793e-01	1.752879e+00	2.844031e+00	2.709877e-02
21100000	-4.395532e+03	-1.023467e+03	4.297393e+00	2.626092e+01	2.906977e-01	1.749933e+00	1.099868e-02	9.493309e-01	9.299602e-02	1.657028e+00	5.897810e+00	2.708530e-02
21120000	-4.416564e+03	-1.030825e+03	4.073446e+00	2.626410e+01	2.790698e-01	2.356351e+00	1.060294e-02	9.518912e-01	1.319093e-01	1.123214e+00	3.706565e+00	2.615252e-02
21140000	-4.414950e+03	-1.032605e+03	4.196863e+00	2.574698e+01	2.906977e-01	2.762131e+00	1.397851e-02	9.456027e-01	1.021438e-01	2.610534e+00	4.260477e+00	2.706404e-02
21160000	-4.437536e+03	-9.999584e+02	5.175168e+00	2.987458e+01	3.255814e-01	2.081801e+00	3.660020e-02	7.988733e-01	1.802549e-01	2.600576e+00	5.954618e+00	3.239561e-02
21180000	-4.391249e+03	-1.054018e+03	3.963222e+00	2.680690e+01	2.209302e-01	2.658417e+00	1.552074e-02	9.329299e-01	8.656978e-02	1.913457e+00	4.103640e+00	2.466772e-02
21200000	-4.407594e+03	-1.053005e+03	4.246964e+00	2.672505e+01	2.790698e-01	2.562906e+00	1.281349e-02	9.535770e-01	6.026371e-02	1.925639e+00	4.224390e+00	2.581408e-02
21220000	-4.402177e+03	-1.033043e+03	4.577540e+00	2.798657e+01	2.558140e-01	2.638407e+00	3.555224e-02	8.912841e-01	6.022972e-02	2.376753e+00	3.701525e+00	2.799655e-02
21240000	-4.413423e+03	-1.037365e+03	4.580823e+00	2.919067e+01	2.906977e-01	2.444633e+00	1.496686e-02	9.133662e-01	1.839749e-01	2.806049e+00	5.034865e+00	2.808879e-02
21260000	-4.392097e+03	-1.028152e+03	3.951757e+00	2.657850e+01	1.860465e-01	2.575106e+00	1.888335e-02	9.489237e-01	5.208304e-02	1.709219e+00	5.397835e+00	2.545083e-02
21280000	-4.398955e+03	-1.077793e+03	3.563120e+00	2.345639e+01	2.441860e-01	2.200185e+00	1.396537e-02	9.366259e-01	1.287733e-01	1.870400e+00	4.484812e+00	2.276598e-02
21300000	-4.394258e+03	-1.045675e+03	4.273283e+00	2.890493e+01	2.093023e-01	2.220773e+00	2.734883e-02	8.637112e-01	1.137085e-01	2.536832e+00	5.090069e+00	2.705289e-02
21320000	-4.395588e+03	-1.051737e+03	4.453968e+00	3.022873e+01	1.860465e-01	2.555454e+00	1.065665e-02	9.695478e-01	5.030874e-02	2.647086e+00	3.958789e+00	2.830673e-02
21340000	-4.383448e+03	-1.061453e+03	3.438074e+00	2.508802e+01	1.279070e-01	2.388615e+00	4.864232e-03	9.862172e-01	3.518733e-02	1.365513e+00	3.441212e+00	2.176314e-02
21360000	-4.400567e+03	-1.085125e+03	3.251476e+00	2.329333e+01	2.441860e-01	2.238854e+00	1.159583e-02	9.467037e-01	1.236365e-01	2.582716e+00	5.637180e+00	2.072696e-02
21380000	-4.390841e+03	-1.076851e+03	3.213198e+00	2.382073e+01	1.860465e-01	2.146468e+00	3.276569e-03	9.845590e-01	8.583138e-02	1.405509e+00	2.669295e+00	2.028532e-02
21400000	-4.400832e+03	-1.043050e+03	4.003639e+00	2.891572e+01	1.395349e-01	1.791399e+00	4.404284e-03	9.826436e-01	6.227025e-02	2.212868e+00	4.384717e+00	2.552788e-02
21420000	-4.371743e+03	-1.050683e+03	3.876459e+00	2.757963e+01	1.046512e-01	2.183987e+00	1.544236e-02	9.751640e-01	1.438811e-02	2.485562e+00	3.192537e+00	2.466386e-02
21440000	-4.414438e+03	-1.038367e+03	3.671776e+00	2.493777e+01	2.441860e-01	2.605510e+00	1.749119e-02	9.444683e-01	6.891137e-02	1.561640e+00	3.574731e+00	2.332184e-02
21460000	-4.362107e+03	-1.047686e+03	3.627914e+00	2.602014e+01	1.627907e-01	2.367572e+00	1.465807e-02	9.493826e-01	6.637137e-02	2.991976e+00	5.420727e+00	2.308283e-02
21480000	-4.397025e+03	-1.060714e+03	3.404275e+00	2.405597e+01	1.860465e-01	2.383954e+00	2.748771e-02	9.288779e-01	3.654538e-02	2.374878e+00	3.878571e+00	2.132520e-02
21500000	-4.400636e+03	-1.025155e+03	4.261779e+00	3.044165e+01	2.209302e-01	2.038286e+00	1.767943e-02	9.164045e-01	1.066688e-01	2.236611e+00	4.256601e+00	2.675608e-02
21520000	-4.404610e+03	-1.039919e+03	3.793479e+00	2.634999e+01	2.441860e-01	2.240270e+00	2.134392e-02	9.064764e-01	8.833697e-02	2.185568e+00	4.239324e+00	2.400080e-02
21540000	-4.391279e+03	-1.071121e+03	3.691368e+00	2.649297e+01	1.395349e-01	2.417137e+00	1.865536e-02	9.461912e-01	4.085358e-02	2.529031e+00	4.696248e+00	2.305475e-02
21560000	-4.423155e+03	-1.080440e+03	3.456263e+00	2.553547e+01	1.627907e-01	2.236161e+00	6.891698e-03	9.865714e-01	1.180227e-02	1.324083e+00	6.200254e+00	2.155152e-02
21580000	-4.407126e+03	-1.047792e+03	3.315137e+00	2.154369e+01	3.372093e-01	2.264899e+00	1.179115e-02	9.162901e-01	1.952703e-01	1.436222e+00	3.862862e+00	2.092639e-02
21600000	-4.408815e+03	-1.030010e+03	4.197760e+00	2.905538e+01	2.093023e-01	1.996061e+00	4.173983e-03	9.801189e-01	9.950827e-02	1.856071e+00	3.510545e+00	2.654296e-02
21620000	-4.401885e+03	-1.027677e+03	4.548006e+00	3.018866e+01	1.976744e-01	2.314872e+00	1.330014e-02	9.563726e-01	5.607808e-02	2.538839e+00	4.664198e+00	2.931012e-02
21640000	-4.410231e+03	-9.949273e+02	4.597581e+00	3.212294e+01	1.627907e-01	2.199887e+00	2.373494e-02	9.449398e-01	3.082817e-02	3.166751e+00	6.883274e+00	2.950673e-02
21660000	-4.389644e+03	-1.030304e+03	3.840649e+00	2.598546e+01	2.093023e-01	2.433875e+00	9.512419e-03	9.803867e-01	1.920405e-02	2.292776e+00	4.469018e+00	2.467821e-02
21680000	-4.388270e+03	-1.030249e+03	3.369951e+00	2.390266e+01	2.558140e-01	2.266044e+00	1.111853e-02	9.524859e-01	7.917042e-02	2.774007e+00	3.847000e+00	2.152952e-02
21700000	-4.399899e+03	-1.030472e+03	4.431847e+00	3.241400e+01	2.093023e-01	2.225701e+00	2.284494e-02	8.767248e-01	1.316781e-01	2.726004e+00	8.722654e+00	2.822107e-02
21720000	-4.383713e+03	-1.039228e+03	3.789562e+00	2.845351e+01	2.093023e-01	2.382883e+00	1.015513e-02	9.603915e-01	8.379585e-02	2.851651e+00	3.118621e+00	2.425469e-02
21740000	-4.418747e+03	-1.025056e+03	4.601975e+00	3.399031e+01	1.627907e-01	2.216558e+00	1.159304e-02	9.442008e-01	8.426490e-02	2.024402e+00	7.226510e+00	2.948314e-02
21760000	-4.395309e+03	-1.059766e+03	3.688513e+00	2.584192e+01	1.744186e-01	2.038639e+00	2.838132e-02	9.286212e-01	3.871046e-02	2.884525e+00	4.236644e+00	2.361751e-02
21780000	-4.381586e+03	-1.034168e+03	4.131060e+00	2.841835e+01	2.209302e-01	3.002565e+00	6.833592e-03	9.772777e-01	6.194251e-02	2.636440e+00	5.739171e+00	2.647067e-02
21800000	-4.399573e+03	-1.035343e+03	4.285835e+00	3.072458e+01	2.209302e-01	2.160734e+00	1.238072e-02	9.567939e-01	4.740175e-02	2.647142e+00	6.289195e+00	2.735064e-02
21820000	-4.405955e+03	-1.036366e+03	4.281707e+00	3.085176e+01	1.744186e-01	1.752923e+00	5.653309e-03	9.842887e-01	4.616010e-02	3.115937e+00	6.560937e+00	2.743148e-02
21840000	-4.390758e+03	-1.028372e+03	3.667608e+00	2.651605e+01	1.395349e-01	2.376838e+00	9.121456e-03	9.697659e-01	5.305365e-02	2.939874e+00	4.000782e+00	2.348911e-02
21860000	-4.384880e+03	-1.023861e+03	3.984560e+00	2.840543e+01	1.511628e-01	1.952299e+00	1.142950e-02	9.598499e-01	5.398878e-02	2.901648e+00	4.823589e+00	2.538923e-02
21880000	-4.401751e+03	-1.034946e+03	4.253907e+00	3.029822e+01	1.744186e-01	2.326375e+00	2.304345e-02	9.145365e-01	6.816523e-02	2.770444e+00	4.084251e+00	2.632993e-02
21900000	-4.399182e+03	-1.023031e+03	4.135406e+00	2.804944e+01	2.209302e-01	2.548334e+00	1.243933e-02	9.282865e-01	1.620069e-01	2.645973e+00	4.617856e+00	2.567745e-02
21920000	-4.382922e+03	-1.067673e+03	4.070096e+00	2.715590e+01	1.395349e-01	1.971697e+00	7.910507e-03	9.836265e-01	2.271760e-02	2.986946e+00	5.936577e+00	2.579775e-02
21940000	-4.369965e+03	-1.034134e+03	4.366523e+00	3.006096e+01	9.302326e-02	2.470106e+00	3.791482e-03	9.892649e-01	4.728988e-02	3.730710e+00	1.088191e+01	2.808134e-02
21960000	-4.371991e+03	-1.049924e+03	4.068784e+00	2.928889e+01	1.046512e-01	2.482485e+00	6.581580e-03	9.899933e-01	9.929990e-03	1.883817e+00	7.872799e+00	2.608679e-02
21980000	-4.387645e+03	-1.065582e+03	4.192129e+00	3.068255e+01	1.162791e-01	2.188040e+00	6.670621e-03	9.821534e-01	3.448741e-02	2.492362e+00	5.189852e+00	2.674105e-02
22000000	-4.386098e+03	-1.055033e+03	3.934602e+00	2.769600e+01	1.395349e-01	2.232109e+00	4.679312e-03	9.878982e-01	3.063437e-02	2.556425e+00	4.825035e+00	2.488716e-02
22020000	-4.423488e+03	-1.070678e+03	2.746921e+00	1.982954e+01	2.325581e-01	2.692517e+00	1.565574e-02	9.151389e-01	1.174948e-01	9.040600e-01	2.490363e+00	1.743582e-02
22040000	-4.413420e+03	-1.052193e+03	3.983053e+00	2.642680e+01	2.558140e-01	3.102324e+00	4.905249e-03	9.729511e-01	1.307106e-01	1.963391e+00	3.293889e+00	2.503107e-02
22060000	-4.419021e+03	-1.063276e+03	4.065125e+00	3.006210e+01	1.395349e-01	2.436734e+00	8.780007e-03	9.777079e-01	2.840278e-02	1.662887e+00	3.977495e+00	2.552135e-02
22080000	-4.428111e+03	-1.056669e+03	4.295571e+00	2.978122e+01	1.976744e-01	1.773755e+00	2.119193e-02	9.446051e-01	3.647594e-02	1.944379e+00	2.295484e+00	2.759404e-02
22100000	-4.380670e+03	-1.079381e+03	3.687453e+00	2.769311e+01	1.976744e-01	2.285011e+00	2.208822e-02	9.210611e-01	5.232412e-02	2.674626e+00	4.352162e+00	2.364872e-02
22120000	-4.380160e+03	-1.035992e+03	3.945696e+00	2.836639e+01	1.744186e-01	2.115838e+00	7.508037e-03	9.713132e-01	6.785987e-02	2.075376e+00	2.951479e+00	2.536964e-02
22140000	-4.392272e+03	-1.024460e+03	4.025928e+00	2.987051e+01	2.093023e-01	2.217758e+00	7.624080e-03	9.780462e-01	2.829781e-02	1.827367e+00	4.273977e+00	2.585176e-02
22160000	-4.402486e+03	-1.004076e+03	4.961868e+00	3.467350e+01	2.441860e-01	2.572003e+00	3.159503e-03	9.826139e-01	1.308741e-01	4.021482e+00	3.429263e+00	3.195477e-02
22180000	-4.411712e+03	-1.022920e+03	4.305622e+00	3.043271e+01	2.093023e-01	2.276553e+00	8.312228e-03	9.576572e-01	1.050543e-01	2.536179e+00	4.497382e+00	2.777742e-02
22200000	-4.400222e+03	-1.044302e+03	4.007426e+00	2.765077e+01	1.860465e-01	2.452606e+00	1.771838e-02	9.497722e-01	4.182474e-02	2.698011e+00	8.458131e+00	2.582396e-02
22220000	-4.410916e+03	-9.953256e+02	4.828989e+00	3.186798e+01	2.209302e-01	2.538799e+00	9.334652e-03	9.557485e-01	1.214763e-01	2.848570e+00	5.665053e+00	3.066803e-02
22240000	-4.377089e+03	-1.050729e+03	4.576181e+00	3.334970e+01	1.046512e-01	2.289617e+00	2.565158e-02	9.464169e-01	2.064436e-02	3.935728e+00	8.154870e+00	2.894609e-02
22260000	-4.384303e+03	-1.019794e+03	4.461973e+00	3.146995e+01	2.441860e-01	2.033587e+00	4.169912e-03	9.746291e-01	1.519838e-01	1.969550e+00	3.467291e+00	2.827651e-02
22280000	-4.429409e+03	-1.046047e+03	4.066249e+00	2.848646e+01	2.325581e-01	2.157868e+00	7.006832e-03	9.649946e-01	1.147239e-01	1.580214e+00	4.799923e+00	2.593720e-02
22300000	-4.378784e+03	-1.038289e+03	4.074301e+00	2.758174e+01	2.674419e-01	2.542871e+00	1.066113e-03	9.928955e-01	1.756208e-01	2.663166e+00	2.917356e+00	2.612647e-02
22320000	-4.407338e+03	-1.006515e+03	4.234506e+00	2.957782e+01	2.558140e-01	1.799485e+00	1.000546e-03	9.950608e-01	1.072512e-01	2.044305e+00	6.106204e+00	2.723394e-02
22340000	-4.416314e+03	-1.021237e+03	3.434156e+00	2.404110e+01	2.325581e-01	1.994887e+00	1.321887e-03	9.947132e-01	7.579807e-02	1.484260e+00	5.131953e+00	2.204148e-02
22360000	-4.410717e+03	-1.077566e+03	3.312603e+00	2.341470e+01	1.627907e-01	1.945386e+00	1.048325e-02	9.639394e-01	4.999697e-02	1.127442e+00	3.477111e+00	2.123378e-02
22380000	-4.397454e+03	-1.062377e+03	3.025897e+00	2.073133e+01	2.093023e-01	2.110791e+00	7.208644e-03	9.808640e-01	4.400725e-02	1.345012e+00	4.326248e+00	1.939526e-02
22400000	-4.387891e+03	-1.043829e+03	3.685505e+00	2.598350e+01	1.976744e-01	2.083523e+00	3.057730e-02	9.181474e-01	4.750480e-02	3.009182e+00	4.868798e+00	2.365943e-02
22420000	-4.370332e+03	-1.060711e+03	3.118829e+00	2.279833e+01	1.860465e-01	2.237257e+00	1.412228e-02	9.548585e-01	5.016624e-02	1.861084e+00	3.502402e+00	2.002098e-02
22440000	-4.381676e+03	-1.050454e+03	3.494197e+00	2.515549e+01	2.209302e-01	2.314321e+00	1.192149e-02	9.467889e-01	8.832536e-02	2.468461e+00	3.428479e+00	2.220622e-02
22460000	-4.407272e+03	-1.037117e+03	3.561328e+00	2.638823e+01	1.627907e-01	2.455586e+00	1.164617e-02	9.711847e-01	2.431115e-02	3.248153e+00	6.409713e+00	2.244866e-02
22480000	-4.403451e+03	-1.086952e+03	3.449151e+00	2.634528e+01	1.744186e-01	2.045826e+00	1.093817e-02	9.563655e-01	5.892996e-02	2.457670e+00	4.803509e+00	2.193713e-02
22500000	-4.406049e+03	-1.068745e+03	3.742025e+00	2.818453e+01	2.093023e-01	2.092621e+00	1.707822e-02	9.251891e-01	8.334781e-02	2.261566e+00	4.506042e+00	2.405552e-02
22520000	-4.403943e+03	-1.045275e+03	4.072693e+00	2.929767e+01	1.511628e-01	2.080130e+00	1.222992e-02	9.560252e-01	4.993692e-02	1.935691e+00	5.688402e+00	2.624481e-02
22540000	-4.361740e+03	-1.060917e+03	3.825224e+00	2.656428e+01	1.744186e-01	2.230673e+00	1.220196e-02	9.518209e-01	5.947340e-02	2.204643e+00	4.116180e+00	2.466218e-02
22560000	-4.413072e+03	-1.097792e+03	3.316926e+00	2.298369e+01	2.325581e-01	2.437552e+00	1.531704e-02	9.497678e-01	6.597484e-02	1.370517e+00	5.331439e+00	2.138087e-02
22580000	-4.416558e+03	-1.090925e+03	3.290670e+00	2.384021e+01	2.209302e-01	2.169615e+00	1.434854e-02	9.306820e-01	8.738706e-02	1.236355e+00	5.538902e+00	2.050387e-02
22600000	-4.421099e+03	-1.077836e+03	3.309271e+00	2.409589e+01	2.325581e-01	2.173620e+00	1.119145e-02	9.482927e-01	7.403145e-02	1.806815e+00	2.294476e+00	2.096166e-02
22620000	-4.400587e+03	-1.047480e+03	3.890985e+00	2.560864e+01	1.744186e-01	2.028323e+00	5.747102e-03	9.864519e-01	3.134020e-02	2.347822e+00	4.921635e+00	2.472135e-02
22640000	-4.407483e+03	-1.024232e+03	3.910855e+00	2.756731e+01	1.511628e-01	2.250210e+00	1.573120e-02	9.496997e-01	5.892478e-02	1.391092e+00	6.520905e+00	2.459995e-02
22660000	-4.420309e+03	-1.068744e+03	3.460294e+00	2.521949e+01	1.511628e-01	2.298920e+00	8.758498e-03	9.600302e-01	1.027955e-01	1.696582e+00	4.423965e+00	2.161405e-02
22680000	-4.387446e+03	-1.106716e+03	3.652338e+00	2.602875e+01	1.976744e-01	1.674977e+00	1.577121e-02	9.422829e-01	5.523307e-02	1.695348e+00	4.300859e+00	2.295292e-02
22700000	-4.392654e+03	-1.080931e+03	3.225487e+00	2.290059e+01	1.860465e-01	2.614040e+00	1.604106e-02	9.365212e-01	8.278696e-02	1.419185e+00	3.274882e+00	2.023847e-02
22720000	-4.394472e+03	-1.049200e+03	3.683434e+00	2.738688e+01	1.744186e-01	2.329808e+00	2.003372e-02	9.447611e-01	3.750911e-02	3.568621e+00	5.702865e+00	2.329154e-02
22740000	-4.390204e+03	-1.071822e+03	3.662806e+00	2.714927e+01	1.744186e-01	2.268908e+00	9.232674e-03	9.777345e-01	1.745282e-02	2.153217e+00	3.785849e+00	2.304974e-02
22760000	-4.404488e+03	-1.064771e+03	3.555218e+00	2.557992e+01	1.395349e-01	1.735301e+00	2.278250e-02	9.577349e-01	2.049285e-02	1.254217e+00	4.658359e+00	2.234370e-02
22780000	-4.380721e+03	-1.066384e+03	3.422338e+00	2.238831e+01	2.209302e-01	2.140728e+00	1.040853e-02	9.704684e-01	5.376221e-02	1.943939e+00	2.348253e+00	2.198586e-02
22800000	-4.399363e+03	-1.028388e+03	3.902695e+00	2.569946e+01	2.325581e-01	1.944079e+00	7.589098e-03	9.525649e-01	1.446619e-01	1.573158e+00	4.331779e+00	2.497748e-02
22820000	-4.387224e+03	-1.064585e+03	3.589416e+00	2.449873e+01	2.093023e-01	2.709960e+00	1.465463e-02	9.488235e-01	7.095848e-02	1.798544e+00	3.976849e+00	2.281428e-02
22840000	-4.403023e+03	-1.056257e+03	3.612801e+00	2.471375e+01	2.325581e-01	2.616270e+00	5.559941e-03	9.756582e-01	7.746572e-02	2.054568e+00	3.367731e+00	2.291961e-02
22860000	-4.374755e+03	-1.100047e+03	3.339371e+00	2.342469e+01	1.395349e-01	1.894460e+00	3.337674e-02	9.057201e-01	3.693563e-02	2.509584e+00	3.417373e+00	2.136411e-02
22880000	-4.407608e+03	-1.063219e+03	3.136445e+00	2.220380e+01	1.860465e-01	2.254335e+00	1.185557e-02	9.565777e-01	6.082305e-02	1.334775e+00	4.712237e+00	2.008440e-02
22900000	-4.401590e+03	-1.075527e+03	3.160077e+00	2.130020e+01	2.674419e-01	2.214781e+00	8.151851e-03	9.551712e-01	1.287306e-01	1.378021e+00	6.642945e+00	2.038388e-02
22920000	-4.389350e+03	-1.059759e+03	3.822938e+00	2.526066e+01	2.441860e-01	2.061394e+00	1.254624e-02	9.247347e-01	1.361816e-01	1.344254e+00	3.507654e+00	2.390347e-02
22940000	-4.397874e+03	-1.078314e+03	3.378284e+00	2.297111e+01	1.860465e-01	2.358160e+00	1.441338e-02	9.391369e-01	8.664122e-02	2.634154e+00	5.077409e+00	2.094939e-02
22960000	-4.418389e+03	-1.074952e+03	3.642095e+00	2.489126e+01	1.860465e-01	2.570013e+00	2.250046e-02	9.312132e-01	5.131295e-02	1.683965e+00	3.550861e+00	2.225160e-02
22980000	-4.395204e+03	-1.063878e+03	4.073206e+00	2.890530e+01	2.209302e-01	2.059806e+00	9.819260e-03	9.703786e-01	5.098470e-02	2.420045e+00	4.108933e+00	2.598298e-02
23000000	-4.384384e+03	-9.859154e+02	5.038716e+00	3.549876e+01	2.209302e-01	1.914813e+00	1.278905e-02	9.498689e-01	6.337107e-02	2.303768e+00	4.374588e+00	3.212798e-02
23020000	-4.394565e+03	-1.060846e+03	3.955108e+00	2.793055e+01	2.209302e-01	2.148445e+00	7.118959e-03	9.726162e-01	6.755966e-02	2.421357e+00	3.826284e+00	2.528149e-02
23040000	-4.414156e+03	-1.076467e+03	3.396269e+00	2.434675e+01	2.093023e-01	2.328673e+00	8.241333e-03	9.684421e-01	6.417191e-02	1.706238e+00	3.112194e+00	2.166219e-02
23060000	-4.388901e+03	-1.033132e+03	4.374213e+00	3.002835e+01	2.674419e-01	2.228040e+00	8.051370e-03	9.715739e-01	6.308928e-02	2.587207e+00	5.354887e+00	2.798238e-02
23080000	-4.377466e+03	-1.039122e+03	3.905074e+00	2.692057e+01	2.441860e-01	2.690796e+00	6.468323e-03	9.739435e-01	7.324240e-02	1.893202e+00	6.024093e+00	2.442987e-02
23100000	-4.384504e+03	-1.034476e+03	3.454609e+00	2.607683e+01	1.395349e-01	2.481678e+00	4.812908e-03	9.820177e-01	4.231917e-02	1.846924e+00	4.149351e+00	2.151160e-02
23120000	-4.387122e+03	-1.067324e+03	3.058829e+00	2.051753e+01	2.906977e-01	2.080866e+00	9.063529e-03	9.631357e-01	7.423284e-02	1.223564e+00	3.789717e+00	1.936258e-02
23140000	-4.377628e+03	-1.098099e+03	3.314680e+00	2.473509e+01	1.744186e-01	2.421676e+00	1.181440e-02	9.478394e-01	7.059962e-02	2.024331e+00	5.305233e+00	2.074284e-02
23160000	-4.386670e+03	-1.055075e+03	3.375977e+00	2.422479e+01	2.209302e-01	1.933628e+00	7.941162e-03	9.641569e-01	7.520025e-02	1.144003e+00	4.955839e+00	2.050651e-02
23180000	-4.405609e+03	-1.031598e+03	3.484875e+00	2.330460e+01	2.093023e-01	1.365923e+00	1.001068e-02	9.708706e-01	3.878383e-02	1.097780e+00	7.456570e+00	1.969771e-02
23200000	-4.389101e+03	-1.082628e+03	3.506904e+00	2.347637e+01	2.209302e-01	2.045988e+00	1.165048e-02	9.470664e-01	9.056372e-02	2.278419e+00	3.119823e+00	2.012911e-02
23220000	-4.395855e+03	-1.061447e+03	3.393110e+00	2.411944e+01	2.209302e-01	2.056529e+00	1.045776e-02	9.571830e-01	7.890048e-02	1.652499e+00	3.851705e+00	2.055839e-02
23240000	-4.419133e+03	-1.070650e+03	3.242970e+00	2.232681e+01	2.209302e-01	2.230749e+00	1.201312e-02	9.425611e-01	8.805313e-02	1.065729e+00	4.669033e+00	1.973893e-02
23260000	-4.379808e+03	-1.134920e+03	2.790697e+00	2.100492e+01	2.093023e-01	2.511053e+00	1.048010e-02	9.442496e-01	1.044793e-01	1.300595e+00	4.355047e+00	1.710862e-02
23280000	-4.384799e+03	-1.053283e+03	3.934827e+00	2.569485e+01	1.511628e-01	1.747153e+00	2.099035e-02	9.712011e-01	1.072851e-02	2.754829e+00	5.795170e+00	2.438154e-02
23300000	-4.381788e+03	-1.046194e+03	4.166940e+00	2.790482e+01	2.209302e-01	2.180873e+00	1.614079e-02	9.597534e-01	4.022303e-02	1.469860e+00	7.562888e+00	2.620014e-02
23320000	-4.401884e+03	-1.020400e+03	3.994746e+00	2.691929e+01	1.976744e-01	2.089284e+00	8.580558e-03	9.779315e-01	4.047234e-02	9.432613e-01	5.333426e+00	2.544989e-02
23340000	-4.397489e+03	-1.024710e+03	3.633512e+00	2.397939e+01	2.558140e-01	2.148323e+00	1.197725e-02	9.322827e-01	1.407707e-01	2.300460e+00	4.328586e+00	2.309799e-02
23360000	-4.392886e+03	-1.041992e+03	4.495408e+00	3.120123e+01	1.860465e-01	2.094137e+00	6.732187e-03	9.837267e-01	3.499000e-02	1.177714e+00	4.284167e+00	2.863599e-02
23380000	-4.416754e+03	-9.964776e+02	4.835256e+00	3.093922e+01	1.976744e-01	2.925490e+00	9.411735e-03	9.705085e-01	4.479615e-02	1.361695e+00	4.026940e+00	3.036724e-02
23400000	-4.404875e+03	-1.013834e+03	4.646221e+00	2.885662e+01	2.209302e-01	2.597240e+00	1.720823e-02	9.368879e-01	7.308610e-02	1.635733e+00	5.656615e+00	2.869434e-02
23420000	-4.410718e+03	-1.003153e+03	4.866753e+00	3.088833e+01	1.860465e-01	2.474648e+00	2.092643e-02	9.441160e-01	5.241532e-02	2.184979e+00	5.684658e+00	3.058259e-02
23440000	-4.421400e+03	-1.030474e+03	3.954625e+00	2.564551e+01	2.558140e-01	1.986893e+00	1.400072e-02	9.500541e-01	6.178512e-02	2.095947e+00	4.914688e+00	2.441050e-02
23460000	-4.403296e+03	-1.075920e+03	3.317587e+00	2.337307e+01	2.093023e-01	2.876017e+00	9.786745e-03	9.542103e-01	1.070145e-01	2.531773e+00	6.483177e+00	2.057111e-02
23480000	-4.395245e+03	-1.068508e+03	4.099422e+00	2.705971e+01	2.093023e-01	2.689013e+00	1.201631e-02	9.634939e-01	5.210451e-02	3.294981e+00	5.172221e+00	2.618193e-02
23500000	-4.402606e+03	-1.030583e+03	4.449390e+00	2.976178e+01	2.093023e-01	2.790718e+00	2.000775e-02	9.230523e-01	8.344216e-02	1.791275e+00	4.502749e+00	2.868079e-02
23520000	-4.380997e+03	-1.068624e+03	3.859553e+00	2.544138e+01	1.860465e-01	2.725395e+00	2.555374e-02	9.388077e-01	2.972308e-02	1.881326e+00	3.928895e+00	2.472993e-02
23540000	-4.402094e+03	-1.001215e+03	4.500761e+00	2.857040e+01	2.558140e-01	2.468875e+00	1.316531e-02	9.444842e-01	9.886792e-02	1.875149e+00	5.259951e+00	2.873055e-02
23560000	-4.399275e+03	-1.037709e+03	3.769902e+00	2.707810e+01	2.674419e-01	1.880362e+00	1.822699e-02	9.259057e-01	7.137802e-02	1.703714e+00	4.335277e+00	2.418939e-02
23580000	-4.403410e+03	-1.049102e+03	3.592983e+00	2.456932e+01	1.976744e-01	2.060015e+00	9.535901e-03	9.727814e-01	4.412569e-02	1.469126e+00	3.320401e+00	2.296538e-02
23600000	-4.417796e+03	-1.062149e+03	4.120814e+00	2.821255e+01	2.325581e-01	1.771857e+00	1.364724e-02	9.342978e-01	1.195499e-01	2.221089e+00	3.090206e+00	2.597053e-02
23620000	-4.383618e+03	-1.076397e+03	3.355462e+00	2.406834e+01	1.976744e-01	2.326286e+00	1.330665e-02	9.338931e-01	9.493880e-02	2.716341e+00	4.296301e+00	2.094522e-02
23640000	-4.418985e+03	-9.874968e+02	4.867656e+00	3.109465e+01	2.558140e-01	2.259487e+00	2.752662e-02	9.090837e-01	7.408802e-02	1.870809e+00	4.079919e+00	3.102723e-02
23660000	-4.418512e+03	-1.059645e+03	3.728992e+00	2.288802e+01	3.023256e-01	2.321488e+00	1.036614e-02	9.448297e-01	1.368841e-01	4.348466e+00	3.102422e+00	2.403755e-02
23680000	-4.419854e+03	-1.052831e+03	4.079477e+00	2.628364e+01	2.906977e-01	1.928438e+00	2.014591e-02	9.059625e-01	1.368520e-01	1.994869e+00	4.373002e+00	2.616091e-02
23700000	-4.398508e+03	-1.051439e+03	3.886427e+00	2.663912e+01	2.441860e-01	1.959948e+00	2.445019e-02	9.037517e-01	7.304237e-02	2.592068e+00	4.296372e+00	2.478186e-02
23720000	-4.403321e+03	-1.055173e+03	4.035993e+00	2.640028e+01	2.441860e-01	2.360201e+00	2.099400e-02	9.283312e-01	5.523699e-02	2.552402e+00	3.028122e+00	2.599444e-02
23740000	-4.386172e+03	-1.025964e+03	3.789236e+00	2.606629e+01	2.325581e-01	2.632112e+00	1.955971e-02	9.096603e-01	1.131670e-01	2.072447e+00	5.279232e+00	2.442511e-02
23760000	-4.366955e+03	-1.090512e+03	2.920659e+00	2.030331e+01	2.325581e-01	2.150825e+00	2.157749e-02	8.891774e-01	1.236011e-01	9.497548e-01	4.077754e+00	1.838925e-02
23780000	-4.412781e+03	-1.049494e+03	4.542616e+00	2.852754e+01	2.325581e-01	2.519226e+00	1.357688e-02	9.484997e-01	1.013540e-01	2.125827e+00	4.974112e+00	2.907471e-02
23800000	-4.414859e+03	-9.528556e+02	5.898323e+00	3.582452e+01	3.023256e-01	2.410675e+00	2.120673e-02	8.936536e-01	1.415103e-01	2.150021e+00	5.261931e+00	3.784536e-02
23820000	-4.403373e+03	-1.040604e+03	4.704079e+00	3.247143e+01	2.441860e-01	2.756055e+00	1.131341e-02	9.463053e-01	8.520525e-02	2.287915e+00	3.722687e+00	3.018072e-02
23840000	-4.390886e+03	-1.014889e+03	4.241250e+00	2.669150e+01	2.209302e-01	2.145931e+00	2.468106e-02	8.919978e-01	1.089900e-01	1.796483e+00	4.035863e+00	2.709383e-02
23860000	-4.424327e+03	-9.945123e+02	4.720815e+00	2.776734e+01	2.906977e-01	2.350380e+00	2.592657e-02	8.874580e-01	1.263819e-01	2.613238e+00	3.735752e+00	2.984525e-02
23880000	-4.400966e+03	-1.042037e+03	3.901291e+00	2.655437e+01	1.976744e-01	2.427168e+00	2.676838e-02	9.284565e-01	5.293636e-02	2.118769e+00	4.912914e+00	2.466348e-02
23900000	-4.406829e+03	-1.025122e+03	4.529874e+00	3.091773e+01	2.558140e-01	1.870306e+00	1.712517e-02	9.319130e-01	9.173933e-02	2.764716e+00	4.574028e+00	2.915557e-02
23920000	-4.413960e+03	-1.011392e+03	5.177392e+00	3.243480e+01	2.325581e-01	2.061604e+00	6.308797e-03	9.625039e-01	1.291211e-01	3.205466e+00	5.319590e+00	3.293029e-02
23940000	-4.420336e+03	-1.031851e+03	5.209270e+00	3.305968e+01	2.209302e-01	2.094859e+00	1.168915e-02	9.723494e-01	3.450749e-02	1.980878e+00	3.343360e+00	3.236817e-02
23960000	-4.406100e+03	-1.028226e+03	4.098017e+00	2.672611e+01	2.209302e-01	2.286328e+00	7.121976e-03	9.675512e-01	1.206516e-01	1.156533e+00	2.938387e+00	2.530836e-02
23980000	-4.399587e+03	-1.054240e+03	3.677752e+00	2.483526e+01	1.744186e-01	2.348882e+00	7.866322e-03	9.816888e-01	4.269776e-02	1.559437e+00	3.215315e+00	2.315173e-02
24000000	-4.415003e+03	-1.016826e+03	4.394344e+00	2.958061e+01	2.325581e-01	1.637485e+00	5.897380e-03	9.716270e-01	1.168840e-01	1.287456e+00	6.878551e+00	2.758092e-02
24020000	-4.388939e+03	-1.075491e+03	4.052003e+00	2.714416e+01	2.209302e-01	2.219256e+00	4.784887e-03	9.793346e-01	8.252092e-02	1.969695e+00	3.293598e+00	2.569015e-02
24040000	-4.390243e+03	-1.070767e+03	3.607415e+00	2.538642e+01	1.395349e-01	1.929673e+00	2.274868e-02	9.349075e-01	4.715797e-02	1.248555e+00	3.764175e+00	2.295210e-02
24060000	-4.387432e+03	-1.064795e+03	3.426360e+00	2.551494e+01	1.162791e-01	2.279126e+00	1.025912e-02	9.781753e-01	1.610177e-02	2.052825e+00	3.878336e+00	2.152951e-02
24080000	-4.400399e+03	-1.055494e+03	3.004806e+00	2.128325e+01	1.860465e-01	1.895434e+00	1.369061e-02	9.513557e-01	5.885801e-02	1.988503e+00	3.212166e+00	1.882562e-02
24100000	-4.398926e+03	-1.056086e+03	3.339166e+00	2.376767e+01	2.441860e-01	2.533599e+00	1.242849e-02	9.531681e-01	8.485051e-02	1.233372e+00	2.597087e+00	2.099222e-02
24120000	-4.374730e+03	-1.042150e+03	4.181098e+00	2.945076e+01	1.627907e-01	2.196485e+00	3.047144e-02	9.164168e-01	4.948812e-02	2.554565e+00	5.935253e+00	2.686626e-02
24140000	-4.403385e+03	-1.011878e+03	4.536465e+00	3.067028e+01	1.976744e-01	1.699965e+00	9.214824e-03	9.597032e-01	8.640274e-02	3.391653e+00	4.725815e+00	2.918852e-02
24160000	-4.389605e+03	-1.029205e+03	4.864350e+00	3.511614e+01	1.279070e-01	1.776552e+00	9.322570e-03	9.786125e-01	2.842573e-02	3.272220e+00	9.971125e+00	3.100172e-02
24180000	-4.425295e+03	-1.007847e+03	4.088286e+00	3.053812e+01	1.511628e-01	2.007939e+00	5.688434e-03	9.764992e-01	7.657225e-02	2.920538e+00	8.177739e+00	2.606056e-02
24200000	-4.384659e+03	-1.044263e+03	4.289681e+00	3.055551e+01	1.860465e-01	2.688382e+00	7.211003e-03	9.677462e-01	9.495134e-02	3.844673e+00	3.993514e+00	2.710777e-02
24220000	-4.397520e+03	-1.027642e+03	3.596584e+00	2.556165e+01	1.627907e-01	2.559893e+00	1.947712e-02	9.170695e-01	7.029189e-02	2.140357e+00	5.694022e+00	2.274418e-02
24240000	-4.380154e+03	-1.006410e+03	4.212492e+00	3.374714e+01	1.627907e-01	2.494276e+00	2.149126e-02	9.228512e-01	5.270135e-02	2.834558e+00	6.278376e+00	2.657877e-02
24260000	-4.391379e+03	-1.044004e+03	4.225070e+00	3.421164e+01	1.162791e-01	1.814920e+00	2.663889e-02	9.328250e-01	2.170768e-02	5.555133e+00	6.272441e+00	2.633574e-02
24280000	-4.387186e+03	-1.043727e+03	4.187436e+00	3.105987e+01	1.279070e-01	3.067621e+00	1.453221e-02	9.453495e-01	7.626641e-02	2.439595e+00	6.060596e+00	2.642210e-02
24300000	-4.391050e+03	-1.052603e+03	3.632248e+00	2.580768e+01	1.511628e-01	1.996323e+00	2.107909e-02	9.685946e-01	1.067391e-02	2.310921e+00	5.009143e+00	2.339515e-02
24320000	-4.388527e+03	-1.032493e+03	4.112871e+00	3.027940e+01	2.093023e-01	2.607473e+00	1.221470e-02	9.236499e-01	1.354783e-01	3.472082e+00	3.048463e+00	2.635932e-02
24340000	-4.398333e+03	-9.951484e+02	4.535194e+00	3.327328e+01	1.279070e-01	2.463534e+00	1.280225e-02	9.720091e-01	1.949112e-02	2.768351e+00	2.635587e+00	2.896694e-02
24360000	-4.409890e+03	-1.043862e+03	3.616200e+00	2.746883e+01	1.860465e-01	2.071921e+00	5.287507e-03	9.779392e-01	6.113869e-02	2.204555e+00	4.383408e+00	2.309200e-02
24380000	-4.390894e+03	-1.068822e+03	3.139601e+00	2.348280e+01	1.860465e-01	2.246572e+00	3.196761e-03	9.855634e-01	9.137418e-02	2.281964e+00	4.625820e+00	2.003155e-02
24400000	-4.403431e+03	-1.022599e+03	3.825678e+00	2.595726e+01	1.860465e-01	2.272084e+00	1.520039e-02	9.452939e-01	6.830830e-02	1.639617e+00	4.209823e+00	2.456400e-02
24420000	-4.411934e+03	-1.091003e+03	3.274110e+00	2.182834e+01	2.093023e-01	2.641361e+00	2.236784e-02	9.346094e-01	4.968278e-02	1.273614e+00	3.246558e+00	2.090399e-02
24440000	-4.391559e+03	-1.056447e+03	3.761490e+00	2.486300e+01	2.093023e-01	2.219104e+00	2.478240e-02	9.136735e-01	7.291021e-02	1.954809e+00	4.580625e+00	2.368970e-02
24460000	-4.396586e+03	-1.044255e+03	3.739080e+00	2.492803e+01	1.860465e-01	1.975265e+00	1.840170e-02	9.503408e-01	4.398529e-02	1.963093e+00	3.616511e+00	2.354258e-02
24480000	-4.384477e+03	-1.007524e+03	4.952925e+00	3.249341e+01	2.093023e-01	2.487101e+00	1.374000e-02	9.454290e-01	8.795304e-02	2.870168e+00	6.201696e+00	3.075193e-02
24500000	-4.397722e+03	-1.033343e+03	3.893002e+00	2.638954e+01	2.209302e-01	2.059624e+00	2.830376e-02	8.791601e-01	8.917369e-02	1.090237e+00	3.871307e+00	2.413506e-02
24520000	-4.389002e+03	-1.063608e+03	3.752718e+00	2.611667e+01	2.558140e-01	2.004362e+00	1.091194e-02	9.264612e-01	1.564221e-01	1.050426e+00	3.172725e+00	2.315056e-02
24540000	-4.410935e+03	-1.066899e+03	3.260551e+00	2.176035e+01	2.325581e-01	1.728109e+00	9.588022e-03	9.609521e-01	8.146688e-02	1.091282e+00	3.238151e+00	2.009711e-02
24560000	-4.389024e+03	-1.082043e+03	2.808706e+00	2.032436e+01	1.395349e-01	2.266223e+00	8.030935e-03	9.716740e-01	4.572717e-02	1.036428e+00	4.911828e+00	1.793921e-02
24580000	-4.401751e+03	-1.098877e+03	3.180065e+00	2.218759e+01	2.209302e-01	2.830805e+00	8.199639e-03	9.627575e-01	1.044224e-01	1.870031e+00	3.163205e+00	2.003626e-02
24600000	-4.386442e+03	-1.091275e+03	3.658280e+00	2.537500e+01	1.744186e-01	1.718402e+00	1.823113e-02	9.261135e-01	8.171373e-02	2.940029e+00	4.573543e+00	2.268714e-02
24620000	-4.394105e+03	-1.064043e+03	3.618230e+00	2.550025e+01	2.325581e-01	2.325884e+00	1.071173e-02	9.674971e-01	4.282259e-02	2.068282e+00	4.101127e+00	2.275812e-02
24640000	-4.400340e+03	-1.004260e+03	4.228257e+00	3.001707e+01	1.860465e-01	2.867010e+00	1.541420e-02	9.415436e-01	5.908582e-02	2.295631e+00	4.169204e+00	2.650920e-02
24660000	-4.384472e+03	-1.040821e+03	3.891096e+00	2.835270e+01	2.325581e-01	2.146178e+00	2.138335e-02	8.986773e-01	8.629832e-02	1.799205e+00	3.053277e+00	2.465013e-02
24680000	-4.398729e+03	-1.051851e+03	3.778481e+00	2.820620e+01	1.627907e-01	2.387821e+00	1.217646e-02	9.644580e-01	5.429557e-02	2.957278e+00	3.913774e+00	2.393384e-02
24700000	-4.391611e+03	-1.075831e+03	3.405960e+00	2.518008e+01	1.395349e-01	2.160608e+00	3.008045e-02	9.321629e-01	3.332721e-02	2.310364e+00	4.155977e+00	2.174837e-02
24720000	-4.378733e+03	-9.965149e+02	4.741208e+00	3.207813e+01	1.976744e-01	2.788419e+00	8.353734e-03	9.768718e-01	4.029972e-02	2.810062e+00	4.709483e+00	2.977053e-02
24740000	-4.383461e+03	-1.017247e+03	5.354344e+00	3.598474e+01	1.860465e-01	1.927206e+00	2.581699e-02	9.353823e-01	3.091586e-02	3.908743e+00	2.929093e+00	3.447627e-02
24760000	-4.389720e+03	-1.034393e+03	4.019457e+00	2.842516e+01	2.093023e-01	2.173300e+00	6.755838e-03	9.786798e-01	5.616315e-02	2.552917e+00	5.192832e+00	2.563599e-02
24780000	-4.357780e+03	-1.055337e+03	3.836533e+00	2.620831e+01	1.395349e-01	3.085602e+00	3.855992e-03	9.876292e-01	3.837442e-02	2.410842e+00	6.118003e+00	2.417428e-02
24800000	-4.371020e+03	-1.072869e+03	3.402223e+00	2.496021e+01	1.627907e-01	2.662608e+00	8.559128e-03	9.593825e-01	8.624812e-02	1.836349e+00	6.687292e+00	2.134132e-02
24820000	-4.367397e+03	-1.053223e+03	3.639178e+00	2.723034e+01	1.744186e-01	1.937476e+00	1.039520e-02	9.614008e-01	4.985730e-02	2.408995e+00	4.218691e+00	2.304542e-02
24840000	-4.386654e+03	-1.014673e+03	4.162712e+00	2.807610e+01	2.209302e-01	2.507195e+00	7.912094e-03	9.620831e-01	1.155043e-01	2.506390e+00	6.774449e+00	2.630649e-02
24860000	-4.375793e+03	-1.057544e+03	3.969987e+00	2.720043e+01	1.511628e-01	2.238286e+00	5.822738e-03	9.826598e-01	3.760702e-02	1.902547e+00	5.391216e+00	2.504155e-02
24880000	-4.394970e+03	-1.107296e+03	2.945930e+00	2.225892e+01	1.860465e-01	2.392188e+00	1.974577e-02	9.307779e-01	5.779570e-02	1.742612e+00	5.845989e+00	1.871578e-02
24900000	-4.391877e+03	-1.014223e+03	3.878607e+00	2.704139e+01	1.860465e-01	2.717815e+00	1.099582e-02	9.805099e-01	1.964476e-02	2.831355e+00	4.422928e+00	2.463826e-02
24920000	-4.401411e+03	-1.024136e+03	3.782173e+00	2.592133e+01	2.093023e-01	2.097927e+00	1.078442e-02	9.590547e-01	7.058218e-02	1.666977e+00	3.613339e+00	2.415740e-02
24940000	-4.393721e+03	-1.063358e+03	3.237747e+00	2.205912e+01	1.860465e-01	2.353114e+00	1.574864e-02	9.646278e-01	2.549538e-02	1.645709e+00	3.846282e+00	2.049543e-02
24960000	-4.381908e+03	-1.033374e+03	4.301363e+00	2.837884e+01	1.511628e-01	2.502508e+00	9.512259e-03	9.755914e-01	3.962283e-02	1.883494e+00	4.591192e+00	2.706756e-02
24980000	-4.408465e+03	-1.070351e+03	2.967476e+00	2.041214e+01	2.441860e-01	3.030560e+00	1.977878e-02	9.231257e-01	8.013367e-02	1.739875e+00	7.002309e+00	1.908899e-02
25000000	-4.389625e+03	-1.005700e+03	4.553027e+00	3.102334e+01	1.627907e-01	2.269962e+00	4.518524e-03	9.854186e-01	5.488303e-02	2.346353e+00	4.237588e+00	2.925293e-02
25020000	-4.395127e+03	-1.052317e+03	4.490141e+00	3.233451e+01	1.744186e-01	2.334331e+00	7.412284e-03	9.602908e-01	1.243550e-01	2.857348e+00	2.943243e+00	2.859290e-02
25040000	-4.414689e+03	-1.014268e+03	5.147245e+00	3.401209e+01	1.744186e-01	2.286930e+00	1.546150e-02	9.569570e-01	5.123569e-02	1.891623e+00	3.612831e+00	3.265154e-02
25060000	-4.402628e+03	-1.042725e+03	3.890856e+00	2.561998e+01	1.976744e-01	2.629749e+00	2.515844e-02	8.895235e-01	9.683823e-02	2.567251e+00	7.846108e+00	2.495371e-02
25080000	-4.408002e+03	-1.009747e+03	4.366322e+00	2.846428e+01	2.209302e-01	2.589912e+00	1.567427e-02	9.518477e-01	4.438121e-02	2.078240e+00	4.508406e+00	2.809956e-02
25100000	-4.398217e+03	-9.943318e+02	5.515447e+00	3.670012e+01	2.209302e-01	1.605696e+00	1.530772e-02	9.354579e-01	1.017646e-01	2.778215e+00	6.648492e+00	3.551716e-02
25120000	-4.391703e+03	-1.018220e+03	4.309553e+00	2.775991e+01	2.093023e-01	1.860771e+00	1.195394e-02	9.589812e-01	5.592629e-02	3.068446e+00	5.222006e+00	2.776777e-02
25140000	-4.373295e+03	-1.065144e+03	3.407125e+00	2.503497e+01	1.511628e-01	2.714647e+00	1.103239e-02	9.691689e-01	3.313751e-02	2.620187e+00	5.651850e+00	2.197113e-02
25160000	-4.408486e+03	-1.054376e+03	3.306374e+00	2.359021e+01	2.558140e-01	2.109010e+00	1.938297e-02	9.159575e-01	8.657077e-02	1.891618e+00	4.666568e+00	2.117961e-02
25180000	-4.404536e+03	-1.061872e+03	3.151448e+00	2.486815e+01	1.976744e-01	2.119446e+00	1.063506e-02	9.655025e-01	4.423888e-02	2.323456e+00	3.382382e+00	2.005468e-02
25200000	-4.400543e+03	-1.063772e+03	3.980862e+00	2.925146e+01	2.441860e-01	1.997818e+00	1.263937e-02	9.285380e-01	1.789758e-01	2.387148e+00	3.504197e+00	2.544477e-02
25220000	-4.366339e+03	-1.090080e+03	3.213386e+00	2.431774e+01	1.744186e-01	2.702407e+00	1.894083e-02	9.378073e-01	4.551108e-02	2.833271e+00	4.931094e+00	2.050700e-02
25240000	-4.393774e+03	-1.055357e+03	3.376947e+00	2.564019e+01	1.162791e-01	3.001297e+00	1.063974e-02	9.711581e-01	3.701628e-02	1.793151e+00	4.528112e+00	2.174195e-02
25260000	-4.386374e+03	-1.103558e+03	3.455670e+00	2.741964e+01	1.511628e-01	1.839486e+00	1.564515e-02	9.609678e-01	2.635657e-02	2.221633e+00	3.779770e+00	2.217621e-02
25280000	-4.388310e+03	-1.109981e+03	2.771081e+00	2.393051e+01	1.046512e-01	1.923300e+00	1.617437e-02	9.564842e-01	3.562843e-02	1.523819e+00	4.046052e+00	1.778403e-02
25300000	-4.385311e+03	-1.085853e+03	2.933801e+00	2.196541e+01	2.674419e-01	1.770035e+00	1.071047e-02	9.569635e-01	7.716491e-02	1.939399e+00	4.531011e+00	1.871800e-02
25320000	-4.386213e+03	-1.064362e+03	3.297164e+00	2.644644e+01	1.511628e-01	2.289570e+00	7.709324e-03	9.776404e-01	3.268626e-02	2.465492e+00	4.750873e+00	2.118275e-02
25340000	-4.396603e+03	-1.054213e+03	3.367796e+00	2.568525e+01	2.209302e-01	1.797291e+00	7.277396e-03	9.584614e-01	1.082029e-01	1.715765e+00	4.534865e+00	2.172301e-02
25360000	-4.356625e+03	-1.071198e+03	3.381835e+00	2.611377e+01	1.511628e-01	2.133196e+00	1.563223e-02	9.684313e-01	1.654584e-02	2.040318e+00	8.271694e+00	2.130785e-02
25380000	-4.391706e+03	-1.070877e+03	3.043006e+00	2.355549e+01	1.744186e-01	2.817960e+00	2.263506e-02	9.430133e-01	3.675475e-02	2.173212e+00	7.199326e+00	1.926285e-02
25400000	-4.390395e+03	-1.064669e+03	3.703684e+00	2.600838e+01	1.627907e-01	2.350460e+00	1.591407e-02	9.417864e-01	4.687706e-02	1.820680e+00	3.443509e+00	2.362922e-02
25420000	-4.403184e+03	-1.049450e+03	3.406535e+00	2.293922e+01	1.976744e-01	2.356201e+00	1.148414e-02	9.644609e-01	6.448125e-02	2.076963e+00	2.877275e+00	2.117798e-02
25440000	-4.392759e+03	-1.076190e+03	3.586148e+00	2.466467e+01	1.976744e-01	2.348752e+00	2.610035e-02	9.160256e-01	5.224549e-02	2.653398e+00	4.245650e+00	2.309820e-02
25460000	-4.398527e+03	-1.035385e+03	3.850614e+00	2.695343e+01	2.209302e-01	2.014458e+00	6.683145e-03	9.790669e-01	4.975265e-02	2.179719e+00	4.253815e+00	2.388241e-02
25480000	-4.379647e+03	-1.032590e+03	3.994685e+00	2.712943e+01	2.441860e-01	2.310617e+00	1.654093e-02	9.313803e-01	1.122579e-01	1.923981e+00	7.372739e+00	2.575247e-02
25500000	-4.402967e+03	-1.076467e+03	3.223174e+00	2.300676e+01	1.279070e-01	2.116853e+00	1.935587e-02	9.502023e-01	3.064598e-02	2.027236e+00	4.640023e+00	2.076178e-02
25520000	-4.399361e+03	-1.003993e+03	4.882136e+00	3.336783e+01	1.744186e-01	2.847027e+00	1.513356e-02	9.550188e-01	4.040668e-02	3.767582e+00	6.051970e+00	3.147693e-02
25540000	-4.390464e+03	-1.005381e+03	4.663720e+00	3.157977e+01	2.441860e-01	1.781556e+00	1.224202e-02	9.624304e-01	5.480103e-02	2.175655e+00	5.794585e+00	3.003236e-02
25560000	-4.396312e+03	-1.031744e+03	3.287149e+00	2.238097e+01	2.093023e-01	2.695342e+00	2.061385e-02	9.315353e-01	5.734591e-02	1.781407e+00	3.348370e+00	2.107315e-02
25580000	-4.396495e+03	-1.097916e+03	3.707684e+00	2.672717e+01	2.209302e-01	2.023362e+00	3.763870e-03	9.822665e-01	9.780692e-02	2.063541e+00	2.922755e+00	2.380552e-02
25600000	-4.411874e+03	-1.090702e+03	3.836249e+00	2.882281e+01	1.046512e-01	1.838010e+00	5.716578e-03	9.859780e-01	2.652492e-02	2.398404e+00	5.393909e+00	2.438535e-02
25620000	-4.398579e+03	-1.110759e+03	2.825771e+00	1.941800e+01	1.860465e-01	2.130020e+00	3.158003e-02	9.204102e-01	3.575603e-02	1.798525e+00	5.990959e+00	1.811908e-02
25640000	-4.388019e+03	-1.077270e+03	3.282965e+00	2.400758e+01	2.674419e-01	1.903489e+00	2.491761e-02	9.191030e-01	5.228864e-02	1.547134e+00	4.188525e+00	2.071847e-02
25660000	-4.410893e+03	-1.033572e+03	3.297365e+00	2.308095e+01	2.441860e-01	2.250854e+00	9.681254e-03	9.549520e-01	8.957713e-02	1.090011e+00	5.052569e+00	2.080879e-02
25680000	-4.388522e+03	-1.060583e+03	3.769711e+00	2.650926e+01	2.558140e-01	2.299743e+00	1.202014e-02	9.354657e-01	1.155386e-01	1.402841e+00	6.361630e+00	2.387550e-02
25700000	-4.405866e+03	-1.027844e+03	4.042830e+00	2.841103e+01	1.860465e-01	2.093883e+00	1.330085e-02	9.695722e-01	2.870060e-02	1.679204e+00	7.829519e+00	2.564120e-02
25720000	-4.390916e+03	-1.029196e+03	3.816416e+00	2.730369e+01	2.093023e-01	2.391765e+00	1.281583e-02	9.439111e-01	8.248323e-02	1.462817e+00	4.148854e+00	2.422559e-02
25740000	-4.385928e+03	-1.059914e+03	3.923268e+00	2.622300e+01	1.627907e-01	2.094318e+00	1.479312e-02	9.622082e-01	3.201918e-02	3.559879e+00	4.910049e+00	2.518523e-02
25760000	-4.405188e+03	-1.053788e+03	3.437868e+00	2.373189e+01	2.325581e-01	2.448710e+00	1.648145e-02	9.390612e-01	8.079478e-02	1.352947e+00	6.382588e+00	2.186388e-02
25780000	-4.370012e+03	-1.076931e+03	3.321393e+00	2.466055e+01	2.441860e-01	2.460136e+00	5.285317e-03	9.766215e-01	6.964243e-02	1.412457e+00	5.246656e+00	2.137390e-02
25800000	-4.392702e+03	-1.113646e+03	2.720666e+00	2.116403e+01	1.162791e-01	2.894304e+00	6.885392e-03	9.853875e-01	2.094894e-02	2.377481e+00	3.693107e+00	1.739919e-02
25820000	-4.378276e+03	-1.077787e+03	3.585528e+00	2.697042e+01	1.627907e-01	2.343004e+00	9.744153e-03	9.714008e-01	3.664889e-02	1.985303e+00	6.041295e+00	2.288737e-02
25840000	-4.384062e+03	-1.049301e+03	3.826176e+00	2.604900e+01	2.093023e-01	1.920532e+00	2.273742e-02	9.098903e-01	8.177625e-02	1.498300e+00	6.082860e+00	2.392566e-02
25860000	-4.396029e+03	-1.057577e+03	3.372949e+00	2.410644e+01	2.790698e-01	1.840485e+00	1.562973e-02	8.990190e-01	1.717746e-01	2.357873e+00	4.145717e+00	2.174874e-02
25880000	-4.391542e+03	-1.076027e+03	3.256560e+00	2.370733e+01	1.627907e-01	2.379897e+00	7.030979e-03	9.840333e-01	2.868020e-02	2.357417e+00	5.331762e+00	2.023592e-02
25900000	-4.380904e+03	-1.042196e+03	3.811069e+00	2.648616e+01	2.558140e-01	2.318726e+00	1.556434e-02	9.158592e-01	1.140213e-01	1.969418e+00	6.518772e+00	2.389426e-02
25920000	-4.373766e+03	-1.042980e+03	3.326459e+00	2.269752e+01	2.093023e-01	2.248189e+00	3.027643e-02	9.066413e-01	4.888693e-02	1.829309e+00	3.338484e+00	2.140790e-02
25940000	-4.383354e+03	-1.066226e+03	3.721330e+00	2.581110e+01	2.209302e-01	2.058459e+00	1.313787e-02	9.473013e-01	7.846877e-02	1.601130e+00	5.200964e+00	2.382690e-02
25960000	-4.382412e+03	-1.039605e+03	4.147649e+00	2.814387e+01	1.860465e-01	2.240666e+00	1.828551e-02	9.280395e-01	7.584299e-02	2.143411e+00	3.646185e+00	2.667046e-02
25980000	-4.420689e+03	-1.088907e+03	2.903134e+00	2.041244e+01	2.558140e-01	2.620112e+00	1.204844e-02	9.427019e-01	9.234973e-02	1.998296e+00	2.382986e+00	1.845569e-02
26000000	-4.393292e+03	-1.088721e+03	2.572085e+00	1.884823e+01	2.558140e-01	2.451995e+00	1.410310e-02	9.291964e-01	1.350311e-01	1.781796e+00	3.631502e+00	1.658294e-02
26020000	-4.420172e+03	-1.095383e+03	3.185401e+00	2.263090e+01	1.976744e-01	2.832739e+00	2.740388e-02	9.121931e-01	6.328801e-02	1.523282e+00	2.561244e+00	2.053237e-02
26040000	-4.383787e+03	-1.067601e+03	3.840788e+00	2.535840e+01	2.093023e-01	2.214595e+00	1.160934e-02	9.504093e-01	8.065317e-02	1.622638e+00	5.227313e+00	2.473623e-02
26060000	-4.402859e+03	-1.052093e+03	3.442405e+00	2.276729e+01	2.790698e-01	2.785631e+00	1.637230e-02	9.304129e-01	8.568373e-02	9.312977e-01	2.600672e+00	2.173137e-02
26080000	-4.388280e+03	-1.062482e+03	3.480568e+00	2.244483e+01	2.441860e-01	2.042059e+00	3.799802e-02	8.586065e-01	1.112868e-01	1.984318e+00	3.240047e+00	2.219288e-02
26100000	-4.421803e+03	-1.094613e+03	3.064296e+00	2.212335e+01	1.976744e-01	2.665200e+00	1.159663e-02	9.608383e-01	4.705959e-02	9.926678e-01	5.424859e+00	1.953444e-02
26120000	-4.383969e+03	-1.089730e+03	3.103374e+00	2.269651e+01	1.976744e-01	2.035827e+00	2.666873e-03	9.912491e-01	4.236465e-02	1.564681e+00	4.411849e+00	1.985380e-02
26140000	-4.391337e+03	-1.028435e+03	3.981939e+00	2.801319e+01	2.209302e-01	1.852773e+00	2.814079e-03	9.900673e-01	6.039391e-02	3.148018e+00	2.602636e+00	2.539275e-02
26160000	-4.363322e+03	-1.051173e+03	3.282746e+00	2.405918e+01	2.209302e-01	2.111635e+00	6.294784e-03	9.774539e-01	4.913939e-02	2.804803e+00	4.123976e+00	2.079922e-02
26180000	-4.392681e+03	-1.052657e+03	3.643215e+00	2.637594e+01	2.441860e-01	2.863094e+00	4.339519e-03	9.754352e-01	1.546641e-01	2.387167e+00	4.384796e+00	2.310640e-02
26200000	-4.415924e+03	-1.048724e+03	3.807139e+00	2.635520e+01	2.093023e-01	1.973813e+00	5.330207e-03	9.823132e-01	5.942385e-02	9.953445e-01	3.409098e+00	2.434203e-02
26220000	-4.402247e+03	-1.064029e+03	3.606270e+00	2.480505e+01	2.558140e-01	2.251107e+00	1.371836e-02	9.107296e-01	1.174577e-01	2.745221e+00	4.418138e+00	2.282151e-02
26240000	-4.396489e+03	-1.062217e+03	3.344124e+00	2.302684e+01	2.441860e-01	2.443732e+00	1.385351e-02	9.392090e-01	8.409067e-02	1.223378e+00	4.337351e+00	2.121708e-02
26260000	-4.385520e+03	-1.068049e+03	3.761323e+00	2.528346e+01	2.325581e-01	3.120983e+00	8.795810e-03	9.517307e-01	1.144747e-01	1.527877e+00	4.059437e+00	2.362234e-02
26280000	-4.407090e+03	-1.029842e+03	3.836565e+00	2.593481e+01	2.441860e-01	1.680345e+00	1.530390e-02	9.127894e-01	1.010648e-01	1.691819e+00	7.600029e+00	2.366631e-02
26300000	-4.374656e+03	-1.073759e+03	3.357376e+00	2.416025e+01	1.627907e-01	2.511784e+00	1.222956e-02	9.697777e-01	2.046638e-02	1.360585e+00	5.105115e+00	2.121530e-02
26320000	-4.385664e+03	-1.031805e+03	3.452499e+00	2.506491e+01	1.627907e-01	2.611280e+00	1.218618e-02	9.700198e-01	2.597749e-02	1.677576e+00	3.357885e+00	2.190621e-02
26340000	-4.394904e+03	-1.028033e+03	3.309672e+00	2.415301e+01	1.860465e-01	2.393135e+00	5.903042e-03	9.796256e-01	5.169545e-02	2.459751e+00	2.969256e+00	2.043561e-02
26360000	-4.393809e+03	-1.098256e+03	3.368039e+00	2.477753e+01	1.744186e-01	2.050481e+00	1.814957e-02	9.158694e-01	1.090163e-01	2.319771e+00	2.743012e+00	2.157854e-02
26380000	-4.401663e+03	-1.034650e+03	3.632113e+00	2.733112e+01	2.441860e-01	2.531473e+00	1.286203e-02	9.488526e-01	7.228939e-02	2.195440e+00	3.349461e+00	2.331931e-02
26400000	-4.372658e+03	-1.008773e+03	3.557053e+00	2.662783e+01	2.093023e-01	2.334004e+00	9.311109e-03	9.655318e-01	6.073344e-02	2.296682e+00	7.647861e+00	2.278477e-02
26420000	-4.383465e+03	-1.076537e+03	3.368820e+00	2.432767e+01	1.627907e-01	2.663188e+00	8.135054e-03	9.595627e-01	8.992821e-02	1.320738e+00	4.284525e+00	2.154071e-02
26440000	-4.418959e+03	-1.075199e+03	3.081600e+00	2.171834e+01	3.139535e-01	1.631733e+00	1.652162e-02	9.021772e-01	1.298684e-01	1.021755e+00	2.540490e+00	1.978104e-02
26460000	-4.376286e+03	-1.088121e+03	3.324530e+00	2.490550e+01	1.279070e-01	2.123746e+00	6.627376e-03	9.836397e-01	3.146592e-02	2.078688e+00	5.428718e+00	2.128286e-02
26480000	-4.386870e+03	-1.094213e+03	3.190683e+00	2.459156e+01	2.093023e-01	3.263470e+00	3.565934e-03	9.884589e-01	4.468868e-02	2.196182e+00	4.306646e+00	2.046352e-02
26500000	-4.381697e+03	-1.088550e+03	3.374680e+00	2.531162e+01	2.093023e-01	1.991120e+00	5.266865e-03	9.792860e-01	6.101565e-02	2.539238e+00	4.296431e+00	2.142493e-02
26520000	-4.379396e+03	-1.075905e+03	3.362801e+00	2.572715e+01	2.441860e-01	2.397720e+00	5.750171e-03	9.649245e-01	1.416498e-01	1.358163e+00	2.451017e+00	2.145924e-02
26540000	-4.368952e+03	-1.050821e+03	3.469646e+00	2.480751e+01	2.558140e-01	2.544304e+00	1.401851e-02	9.236485e-01	1.001478e-01	2.036029e+00	4.542712e+00	2.206586e-02
26560000	-4.389521e+03	-1.080050e+03	2.777101e+00	2.083109e+01	1.511628e-01	2.272151e+00	1.389564e-02	9.660035e-01	2.494442e-02	1.641843e+00	5.659769e+00	1.761137e-02
26580000	-4.409302e+03	-1.072470e+03	3.078980e+00	2.158618e+01	2.558140e-01	2.665768e+00	3.003164e-02	8.693949e-01	9.344572e-02	1.989645e+00	2.796916e+00	1.965356e-02
26600000	-4.395298e+03	-1.078282e+03	3.159983e+00	2.214145e+01	2.441860e-01	2.019754e+00	1.088489e-02	9.489789e-01	1.274485e-01	1.473689e+00	4.087501e+00	2.020823e-02
26620000	-4.387438e+03	-1.084313e+03	3.258238e+00	2.353348e+01	2.093023e-01	2.346882e+00	1.200743e-02	9.524653e-01	6.966809e-02	2.778304e+00	3.640530e+00	2.073389e-02
26640000	-4.390715e+03	-1.047925e+03	3.983842e+00	2.679245e+01	1.976744e-01	2.322333e+00	1.433199e-02	9.288619e-01	1.210046e-01	1.594739e+00	5.396478e+00	2.527703e-02
26660000	-4.407850e+03	-1.032444e+03	4.233515e+00	2.841587e+01	1.860465e-01	2.635041e+00	2.539205e-02	8.967145e-01	8.358967e-02	2.923582e+00	6.161184e+00	2.689539e-02
26680000	-4.397704e+03	-1.071588e+03	3.606140e+00	2.422779e+01	2.325581e-01	1.944619e+00	2.333098e-02	8.880193e-01	1.125860e-01	1.451869e+00	2.717542e+00	2.286533e-02
26700000	-4.408541e+03	-1.022926e+03	3.363973e+00	2.276072e+01	2.558140e-01	2.118982e+00	1.710526e-02	9.426782e-01	6.409361e-02	1.344309e+00	3.706848e+00	2.167330e-02
26720000	-4.389273e+03	-1.072580e+03	3.418593e+00	2.316455e+01	1.976744e-01	2.072566e+00	1.317513e-02	9.563533e-01	4.224393e-02	1.567348e+00	6.591472e+00	2.187720e-02
26740000	-4.429038e+03	-1.077706e+03	3.787714e+00	2.575677e+01	1.860465e-01	2.512219e+00	7.132585e-03	9.715596e-01	8.900378e-02	1.842571e+00	4.541022e+00	2.432218e-02
26760000	-4.413954e+03	-1.059264e+03	3.222276e+00	2.312271e+01	2.906977e-01	2.692782e+00	1.275316e-02	9.325996e-01	1.244665e-01	1.376289e+00	5.818849e+00	2.054634e-02
26780000	-4.403909e+03	-1.055809e+03	3.742939e+00	2.542724e+01	2.325581e-01	2.269377e+00	1.597951e-02	9.332890e-01	9.326719e-02	2.050979e+00	2.989831e+00	2.376370e-02
26800000	-4.381590e+03	-1.069750e+03	3.260679e+00	2.323261e+01	1.744186e-01	2.915830e+00	2.544616e-02	8.992858e-01	8.397541e-02	2.747037e+00	3.481595e+00	2.075309e-02
26820000	-4.410039e+03	-1.077420e+03	3.232959e+00	2.316511e+01	1.860465e-01	2.089883e+00	1.618170e-02	9.480612e-01	4.563063e-02	1.654732e+00	5.138483e+00	2.067788e-02
26840000	-4.402089e+03	-1.092728e+03	2.926210e+00	2.193621e+01	1.279070e-01	2.538870e+00	1.251577e-02	9.732575e-01	1.764331e-02	1.942041e+00	4.924348e+00	1.877786e-02
26860000	-4.391114e+03	-1.045623e+03	3.498620e+00	2.514003e+01	2.209302e-01	2.114433e+00	9.392561e-03	9.602301e-01	1.022525e-01	1.785514e+00	5.278094e+00	2.197813e-02
26880000	-4.369245e+03	-1.049453e+03	3.697864e+00	2.644200e+01	2.093023e-01	1.939605e+00	1.328472e-02	9.612546e-01	5.329802e-02	2.020280e+00	5.718299e+00	2.371115e-02
26900000	-4.394707e+03	-1.032862e+03	3.869426e+00	2.596273e+01	2.441860e-01	2.142563e+00	6.886045e-03	9.649730e-01	1.289234e-01	2.289283e+00	6.132617e+00	2.481764e-02
26920000	-4.407434e+03	-1.000706e+03	4.097278e+00	2.883045e+01	2.441860e-01	2.279480e+00	9.182332e-03	9.540335e-01	9.879153e-02	2.506244e+00	4.923868e+00	2.637218e-02
26940000	-4.398384e+03	-1.051993e+03	3.530459e+00	2.502556e+01	1.744186e-01	2.740766e+00	1.230562e-02	9.760645e-01	2.507501e-02	2.479494e+00	4.615044e+00	2.267603e-02
26960000	-4.398346e+03	-1.058959e+03	3.874052e+00	2.769440e+01	1.511628e-01	2.977233e+00	7.556890e-03	9.856042e-01	2.388984e-02	1.895611e+00	3.255779e+00	2.478589e-02
26980000	-4.404931e+03	-1.072171e+03	3.637622e+00	2.597754e+01	2.906977e-01	2.089292e+00	2.871495e-02	8.525853e-01	1.261161e-01	2.145893e+00	4.486786e+00	2.307362e-02
27000000	-4.392282e+03	-1.083998e+03	3.300636e+00	2.395853e+01	2.441860e-01	2.145888e+00	1.828523e-02	8.873754e-01	1.729315e-01	2.041546e+00	4.027715e+00	2.114156e-02
27020000	-4.378250e+03	-1.046457e+03	4.470687e+00	3.131084e+01	2.325581e-01	1.941658e+00	1.890824e-02	9.243800e-01	7.319984e-02	1.521860e+00	5.886218e+00	2.865109e-02
27040000	-4.396961e+03	-1.081536e+03	2.968209e+00	2.114476e+01	1.860465e-01	2.000836e+00	6.487547e-03	9.725191e-01	6.338762e-02	1.684289e+00	4.562838e+00	1.898638e-02
27060000	-4.396438e+03	-1.055551e+03	3.543174e+00	2.605160e+01	2.093023e-01	2.563747e+00	1.198851e-02	9.529402e-01	7.731712e-02	1.054363e+00	2.831055e+00	2.285513e-02
27080000	-4.376343e+03	-1.074709e+03	3.212732e+00	2.250382e+01	2.209302e-01	2.064139e+00	1.717449e-02	9.145400e-01	1.120043e-01	2.013573e+00	2.612551e+00	2.044284e-02
27100000	-4.401457e+03	-1.068745e+03	3.454262e+00	2.481004e+01	1.511628e-01	2.293132e+00	9.674243e-03	9.687226e-01	6.203162e-02	1.948298e+00	2.847198e+00	2.167897e-02
27120000	-4.379796e+03	-1.020307e+03	3.878074e+00	2.878251e+01	1.744186e-01	1.815827e+00	4.162358e-03	9.830949e-01	7.155004e-02	2.325746e+00	4.663945e+00	2.396859e-02
27140000	-4.409013e+03	-1.071559e+03	3.513493e+00	2.584221e+01	2.325581e-01	1.862048e+00	9.697890e-03	9.505916e-01	1.348894e-01	1.841518e+00	5.244425e+00	2.232102e-02
27160000	-4.380341e+03	-1.039174e+03	3.221043e+00	2.289748e+01	1.860465e-01	3.522224e+00	2.222764e-03	9.906451e-01	7.332497e-02	1.778503e+00	5.532189e+00	2.049574e-02
27180000	-4.388348e+03	-1.035961e+03	3.766149e+00	2.589378e+01	2.325581e-01	3.078636e+00	7.444463e-03	9.614362e-01	1.052943e-01	2.126421e+00	3.767297e+00	2.394663e-02
27200000	-4.384219e+03	-1.066538e+03	3.902657e+00	2.968210e+01	1.511628e-01	2.742915e+00	9.680043e-03	9.624540e-01	6.633342e-02	3.043908e+00	5.795710e+00	2.478687e-02
27220000	-4.388755e+03	-1.050066e+03	3.270004e+00	2.346739e+01	2.325581e-01	2.830429e+00	1.303120e-02	9.422038e-01	8.610981e-02	1.894683e+00	6.720110e+00	2.091113e-02
27240000	-4.392108e+03	-1.069557e+03	2.907992e+00	2.069492e+01	2.209302e-01	2.580338e+00	1.618314e-02	9.257001e-01	7.898125e-02	2.112265e+00	3.626077e+00	1.837262e-02
27260000	-4.404326e+03	-1.039745e+03	3.866449e+00	2.780079e+01	2.441860e-01	2.022509e+00	1.336614e-02	9.195530e-01	1.526824e-01	1.831053e+00	5.419773e+00	2.437458e-02
27280000	-4.404741e+03	-1.035511e+03	3.461151e+00	2.439942e+01	2.325581e-01	2.195081e+00	7.574330e-03	9.668343e-01	8.031811e-02	1.254608e+00	3.447227e+00	2.196538e-02
27300000	-4.385356e+03	-1.052238e+03	3.787990e+00	2.806132e+01	2.325581e-01	1.969214e+00	8.810569e-03	9.717217e-01	4.634022e-02	1.927390e+00	4.106357e+00	2.405780e-02
27320000	-4.397466e+03	-1.080606e+03	3.444724e+00	2.444508e+01	2.093023e-01	2.460361e+00	2.385682e-02	9.489834e-01	2.515496e-02	1.727052e+00	5.661031e+00	2.200015e-02
27340000	-4.417150e+03	-1.041899e+03	3.558661e+00	2.475327e+01	2.441860e-01	2.140574e+00	1.204279e-02	9.408970e-01	1.090448e-01	2.368596e+00	3.441524e+00	2.284799e-02
27360000	-4.386905e+03	-1.079515e+03	2.819293e+00	2.209582e+01	1.860465e-01	2.129795e+00	6.188818e-03	9.692643e-01	9.164928e-02	1.737716e+00	4.929206e+00	1.801514e-02
27380000	-4.402697e+03	-1.037322e+03	3.610369e+00	2.544325e+01	2.325581e-01	2.215686e+00	1.868483e-02	9.173677e-01	9.645219e-02	2.030729e+00	4.928924e+00	2.297598e-02
27400000	-4.392800e+03	-1.079923e+03	3.257888e+00	2.330382e+01	2.441860e-01	2.056258e+00	1.387028e-02	9.093253e-01	1.734267e-01	1.160929e+00	4.543536e+00	2.047476e-02
27420000	-4.400347e+03	-1.105305e+03	2.960062e+00	2.140475e+01	1.627907e-01	2.725591e+00	1.932840e-02	9.332653e-01	5.523239e-02	1.903697e+00	2.929736e+00	1.887073e-02
27440000	-4.378394e+03	-1.054428e+03	3.432328e+00	2.541575e+01	1.395349e-01	2.285165e+00	1.057752e-02	9.702179e-01	2.858958e-02	2.540182e+00	4.546431e+00	2.163878e-02
27460000	-4.398160e+03	-1.032411e+03	4.411252e+00	3.086682e+01	2.558140e-01	2.024930e+00	6.265128e-03	9.672350e-01	1.128041e-01	2.253090e+00	3.518400e+00	2.783007e-02
27480000	-4.386993e+03	-1.037624e+03	3.993187e+00	2.938299e+01	2.441860e-01	2.232423e+00	2.739605e-02	9.062144e-01	5.733032e-02	2.101759e+00	5.651521e+00	2.500435e-02
27500000	-4.392520e+03	-1.063783e+03	3.348265e+00	2.296875e+01	1.744186e-01	2.689322e+00	3.546639e-03	9.913638e-01	2.938609e-02	1.112516e+00	4.699864e+00	2.093198e-02
27520000	-4.370951e+03	-1.011976e+03	4.148433e+00	3.272444e+01	9.302326e-02	1.908887e+00	6.812338e-03	9.852933e-01	2.056509e-02	3.440033e+00	5.190648e+00	2.623203e-02
27540000	-4.392553e+03	-1.068151e+03	3.819555e+00	2.957177e+01	1.046512e-01	2.423119e+00	6.403720e-03	9.836055e-01	3.045286e-02	2.272789e+00	4.872213e+00	2.428021e-02
27560000	-4.411091e+03	-1.057314e+03	3.437994e+00	2.490009e+01	2.093023e-01	2.439466e+00	8.878591e-03	9.544365e-01	1.045985e-01	1.911387e+00	7.304361e+00	2.168825e-02
27580000	-4.390440e+03	-1.049036e+03	3.203694e+00	2.366271e+01	2.093023e-01	2.466214e+00	1.146467e-02	9.632829e-01	5.155408e-02	1.071765e+00	3.332681e+00	2.046332e-02
27600000	-4.404176e+03	-1.045875e+03	3.126284e+00	2.125258e+01	2.790698e-01	2.625028e+00	7.803861e-03	9.333191e-01	2.732695e-01	9.839655e-01	2.450619e+00	2.003631e-02
27620000	-4.389405e+03	-1.043343e+03	3.969894e+00	2.602543e+01	2.906977e-01	2.628015e+00	1.713694e-02	9.214266e-01	1.193191e-01	2.178237e+00	3.704209e+00	2.544872e-02
27640000	-4.384977e+03	-1.058453e+03	3.375977e+00	2.456230e+01	1.744186e-01	2.710641e+00	1.332345e-02	9.566980e-01	4.992514e-02	1.945100e+00	4.040309e+00	2.165996e-02
27660000	-4.374383e+03	-1.060002e+03	3.315837e+00	2.430389e+01	1.976744e-01	2.435426e+00	1.382349e-02	9.482696e-01	5.757004e-02	1.488213e+00	2.624965e+00	2.125239e-02
27680000	-4.388464e+03	-1.049173e+03	3.278367e+00	2.362311e+01	2.558140e-01	2.486391e+00	1.859816e-02	9.196633e-01	9.070479e-02	1.189921e+00	3.482336e+00	2.114805e-02
27700000	-4.384239e+03	-1.044251e+03	3.645635e+00	2.685364e+01	1.511628e-01	2.105293e+00	2.136008e-02	9.340173e-01	5.347666e-02	2.757669e+00	3.671283e+00	2.345489e-02
27720000	-4.372279e+03	-1.058217e+03	3.492568e+00	2.498095e+01	1.976744e-01	2.446087e+00	1.221982e-02	9.623849e-01	4.785113e-02	1.298024e+00	4.174506e+00	2.246944e-02
27740000	-4.412640e+03	-1.022735e+03	3.602004e+00	2.424238e+01	1.860465e-01	2.535066e+00	2.354407e-02	9.239710e-01	6.642161e-02	1.655594e+00	2.514612e+00	2.310886e-02
27760000	-4.388448e+03	-1.064253e+03	3.879096e+00	2.730373e+01	2.209302e-01	1.677321e+00	7.402384e-03	9.734873e-01	5.797078e-02	2.384420e+00	6.061647e+00	2.491818e-02
27780000	-4.404757e+03	-1.066372e+03	3.995804e+00	2.788676e+01	2.441860e-01	2.100171e+00	1.412324e-02	9.325102e-01	9.334906e-02	3.495832e+00	3.431343e+00	2.572179e-02
27800000	-4.411804e+03	-1.034273e+03	3.808508e+00	2.587106e+01	3.023256e-01	2.276116e+00	4.275399e-03	9.767551e-01	1.501074e-01	1.879646e+00	3.148270e+00	2.441779e-02
27820000	-4.381899e+03	-1.066339e+03	4.213401e+00	2.710175e+01	2.209302e-01	1.793730e+00	4.417863e-03	9.760551e-01	1.256128e-01	3.363736e+00	6.642790e+00	2.691973e-02
27840000	-4.388849e+03	-1.025875e+03	3.926173e+00	2.871742e+01	1.627907e-01	3.242316e+00	2.443075e-03	9.935452e-01	2.724029e-02	2.646595e+00	4.724581e+00	2.491440e-02
27860000	-4.386255e+03	-1.046509e+03	3.883381e+00	2.929680e+01	1.279070e-01	2.278556e+00	1.577139e-03	9.957162e-01	4.373659e-02	1.962082e+00	5.478575e+00	2.485917e-02
27880000	-4.381821e+03	-1.051793e+03	3.149465e+00	2.574432e+01	1.395349e-01	1.988983e+00	1.825653e-02	9.429935e-01	4.244159e-02	1.376371e+00	4.656243e+00	1.997904e-02
27900000	-4.374183e+03	-1.049995e+03	3.396958e+00	2.507307e+01	1.395349e-01	2.321369e+00	4.170654e-03	9.912489e-01	2.633732e-02	1.796523e+00	4.459490e+00	2.142882e-02
27920000	-4.385324e+03	-1.079660e+03	3.547838e+00	2.586969e+01	1.860465e-01	2.144205e+00	9.845582e-04	9.963439e-01	5.199498e-02	1.342884e+00	4.065079e+00	2.241221e-02
27940000	-4.405377e+03	-1.056677e+03	4.281376e+00	3.004742e+01	2.093023e-01	1.720731e+00	1.284407e-03	9.969085e-01	2.374411e-02	2.123086e+00	6.185813e+00	2.717485e-02
27960000	-4.409685e+03	-1.042337e+03	3.710500e+00	2.536928e+01	2.790698e-01	2.627549e+00	3.825855e-03	9.797589e-01	1.385644e-01	2.316833e+00	4.507418e+00	2.313488e-02
27980000	-4.406794e+03	-1.030021e+03	3.608072e+00	2.415928e+01	2.093023e-01	2.646646e+00	1.592011e-02	9.563335e-01	4.593132e-02	1.330765e+00	6.372290e+00	2.199602e-02
28000000	-4.398275e+03	-1.064499e+03	3.486159e+00	2.302902e+01	1.860465e-01	2.408859e+00	2.191298e-02	9.203773e-01	8.081414e-02	1.463962e+00	6.582056e+00	2.156979e-02
28020000	-4.400406e+03	-1.062774e+03	3.200356e+00	2.240161e+01	2.093023e-01	2.189191e+00	2.066145e-02	9.336106e-01	6.160079e-02	1.582941e+00	3.580936e+00	2.013781e-02
28040000	-4.372932e+03	-1.063755e+03	3.006628e+00	2.274138e+01	1.744186e-01	2.853495e+00	1.948263e-02	9.293525e-01	5.966025e-02	1.473150e+00	7.432488e+00	1.870860e-02
28060000	-4.395337e+03	-1.080679e+03	3.004215e+00	2.018524e+01	2.674419e-01	2.544345e+00	1.440160e-02	9.451648e-01	6.648263e-02	1.037561e+00	3.007367e+00	1.914360e-02
28080000	-4.399423e+03	-1.051856e+03	3.253868e+00	2.586260e+01	1.279070e-01	2.085129e+00	1.648608e-02	9.595961e-01	2.469425e-02	1.935321e+00	3.229475e+00	2.068904e-02
28100000	-4.403517e+03	-1.076917e+03	3.078989e+00	2.083485e+01	2.325581e-01	2.273643e+00	2.170385e-03	9.889280e-01	1.172651e-01	1.933439e+00	4.416650e+00	1.937226e-02
28120000	-4.392879e+03	-1.066586e+03	3.394442e+00	2.325102e+01	2.558140e-01	2.068764e+00	6.690479e-03	9.821523e-01	4.021865e-02	1.486170e+00	3.623855e+00	2.149827e-02
28140000	-4.388461e+03	-1.119729e+03	3.087200e+00	2.324781e+01	1.744186e-01	2.494101e+00	2.184307e-02	9.303351e-01	5.188028e-02	2.368528e+00	2.812614e+00	1.981683e-02
28160000	-4.417932e+03	-1.023571e+03	3.870851e+00	2.512161e+01	3.372093e-01	2.003102e+00	1.594421e-02	9.075714e-01	1.476870e-01	2.263416e+00	3.555205e+00	2.493745e-02
28180000	-4.395732e+03	-1.030903e+03	3.993475e+00	2.728271e+01	2.558140e-01	2.308876e+00	1.081995e-02	9.513023e-01	1.054925e-01	1.417699e+00	3.687251e+00	2.545326e-02
28200000	-4.416536e+03	-1.075552e+03	3.727917e+00	2.410874e+01	2.558140e-01	2.535985e+00	2.844590e-02	8.888201e-01	7.555647e-02	1.461360e+00	4.360001e+00	2.339159e-02
28220000	-4.372861e+03	-1.031453e+03	3.689963e+00	2.424131e+01	2.790698e-01	2.324543e+00	2.909000e-03	9.833836e-01	1.170466e-01	1.225058e+00	4.202878e+00	2.353736e-02
28240000	-4.392572e+03	-1.049228e+03	3.553323e+00	2.388145e+01	2.441860e-01	2.410099e+00	1.421813e-02	9.244787e-01	1.421442e-01	2.679831e+00	4.738516e+00	2.242044e-02
28260000	-4.397132e+03	-1.043231e+03	3.808250e+00	2.756344e+01	2.441860e-01	2.262147e+00	5.965575e-03	9.744610e-01	5.813852e-02	2.442075e+00	3.906194e+00	2.398768e-02
28280000	-4.378707e+03	-1.041629e+03	4.235679e+00	2.971240e+01	2.441860e-01	2.000840e+00	9.059033e-03	9.519096e-01	1.494350e-01	2.511286e+00	4.183008e+00	2.667893e-02
28300000	-4.402212e+03	-1.054520e+03	3.092839e+00	2.267031e+01	1.860465e-01	2.022211e+00	1.106437e-02	9.724207e-01	2.665321e-02	1.869768e+00	4.992539e+00	1.991818e-02
28320000	-4.391410e+03	-1.080252e+03	3.032399e+00	2.210928e+01	1.627907e-01	2.699682e+00	1.887412e-02	9.322961e-01	6.588691e-02	1.684899e+00	2.971147e+00	1.931199e-02
28340000	-4.387896e+03	-1.033998e+03	3.667868e+00	2.588579e+01	2.209302e-01	2.965063e+00	1.527723e-03	9.944321e-01	6.089588e-02	3.753213e+00	3.980622e+00	2.358050e-02
28360000	-4.386896e+03	-1.070916e+03	4.141912e+00	3.050282e+01	1.976744e-01	2.758739e+00	3.918419e-03	9.853280e-01	6.796386e-02	2.204088e+00	4.625360e+00	2.638439e-02
28380000	-4.386154e+03	-1.048115e+03	4.077118e+00	2.959924e+01	1.860465e-01	2.304496e+00	3.449722e-03	9.882766e-01	5.453024e-02	1.635796e+00	5.975405e+00	2.580672e-02
28400000	-4.424121e+03	-1.034021e+03	3.788510e+00	2.647450e+01	1.976744e-01	2.320076e+00	4.791508e-03	9.772530e-01	1.029525e-01	2.110646e+00	4.776503e+00	2.426671e-02
28420000	-4.389202e+03	-1.034658e+03	3.568058e+00	2.531204e+01	1.860465e-01	2.524414e+00	2.285415e-02	9.050595e-01	6.958433e-02	2.079249e+00	5.189495e+00	2.285545e-02
28440000	-4.381111e+03	-1.078955e+03	3.079932e+00	2.271606e+01	2.441860e-01	2.272063e+00	1.974424e-02	9.194075e-01	8.661801e-02	1.867708e+00	3.054542e+00	1.985994e-02
28460000	-4.392036e+03	-1.058792e+03	3.232763e+00	2.428305e+01	1.860465e-01	2.206797e+00	5.795004e-03	9.758544e-01	6.478558e-02	2.402246e+00	4.444410e+00	2.004266e-02
28480000	-4.393745e+03	-1.097717e+03	3.119972e+00	2.169969e+01	1.744186e-01	2.165384e+00	3.091414e-02	9.030024e-01	5.399479e-02	1.359645e+00	3.220462e+00	1.970886e-02
28500000	-4.395399e+03	-1.076926e+03	3.165492e+00	2.152377e+01	1.511628e-01	1.918091e+00	6.614866e-03	9.701174e-01	1.043841e-01	1.411641e+00	4.892154e+00	2.011691e-02
28520000	-4.381292e+03	-1.099990e+03	3.309966e+00	2.256544e+01	1.976744e-01	2.370394e+00	9.801918e-03	9.557194e-01	9.496845e-02	2.274282e+00	5.925378e+00	2.122022e-02
28540000	-4.406077e+03	-1.043684e+03	3.812726e+00	2.513036e+01	2.209302e-01	1.791461e+00	1.243134e-02	9.617492e-01	5.233811e-02	1.987590e+00	3.809075e+00	2.423976e-02
28560000	-4.405376e+03	-1.039661e+03	3.851540e+00	2.616412e+01	2.674419e-01	2.400466e+00	1.463437e-02	9.496340e-01	7.610390e-02	3.124825e+00	2.672493e+00	2.450179e-02
28580000	-4.380216e+03	-1.015558e+03	4.464931e+00	2.991823e+01	2.441860e-01	1.902508e+00	9.525140e-03	9.692033e-01	4.705065e-02	4.093164e+00	6.131008e+00	2.813588e-02
28600000	-4.400574e+03	-1.073247e+03	3.928027e+00	2.721006e+01	2.209302e-01	2.115361e+00	2.137422e-03	9.896059e-01	9.582285e-02	2.301946e+00	3.584564e+00	2.417587e-02
28620000	-4.387759e+03	-1.053555e+03	3.900235e+00	2.830062e+01	1.744186e-01	2.049269e+00	3.035681e-03	9.847342e-01	7.333517e-02	2.190887e+00	3.437368e+00	2.417756e-02
28640000	-4.379432e+03	-1.053558e+03	3.932425e+00	2.746526e+01	1.395349e-01	2.280793e+00	1.192121e-02	9.834395e-01	1.077001e-02	2.870704e+00	4.265902e+00	2.518291e-02
28660000	-4.387073e+03	-1.028527e+03	3.987134e+00	2.676120e+01	2.093023e-01	2.655852e+00	5.332655e-03	9.792006e-01	1.026815e-01	2.408644e+00	5.846055e+00	2.557002e-02
28680000	-4.404511e+03	-9.740405e+02	5.507952e+00	3.717873e+01	2.325581e-01	1.696099e+00	9.130582e-03	9.625721e-01	6.680732e-02	3.407654e+00	4.937864e+00	3.550762e-02
28700000	-4.391259e+03	-9.854498e+02	5.350071e+00	3.764219e+01	2.093023e-01	2.287332e+00	7.736075e-03	9.741306e-01	6.116113e-02	3.549806e+00	4.859430e+00	3.404861e-02
28720000	-4.390832e+03	-1.011127e+03	5.721536e+00	3.677827e+01	1.860465e-01	2.292586e+00	4.839891e-03	9.894074e-01	3.277670e-02	5.269937e+00	9.460840e+00	3.647009e-02
28740000	-4.393543e+03	-1.028556e+03	4.875975e+00	3.246506e+01	2.209302e-01	2.465870e+00	4.739844e-03	9.761080e-01	1.110043e-01	2.345780e+00	9.035635e+00	3.093211e-02
28760000	-4.403888e+03	-1.028635e+03	4.301962e+00	2.858333e+01	3.023256e-01	2.130366e+00	2.299925e-02	8.505252e-01	1.843922e-01	2.523025e+00	4.592618e+00	2.749890e-02
28780000	-4.393972e+03	-1.051221e+03	4.584908e+00	3.285079e+01	1.976744e-01	2.285888e+00	9.196770e-03	9.595614e-01	8.660392e-02	3.618711e+00	5.450386e+00	2.934610e-02
28800000	-4.391534e+03	-1.027883e+03	3.438707e+00	2.563377e+01	2.558140e-01	2.684068e+00	1.034998e-02	9.557933e-01	6.652405e-02	2.524953e+00	4.977727e+00	2.187348e-02
28820000	-4.435033e+03	-9.988422e+02	4.034882e+00	2.829471e+01	2.093023e-01	1.536195e+00	1.269928e-02	9.306499e-01	9.808350e-02	2.337436e+00	5.675958e+00	2.538819e-02
28840000	-4.406572e+03	-1.035133e+03	3.840228e+00	2.719127e+01	1.627907e-01	2.360478e+00	1.535813e-02	9.412494e-01	6.711307e-02	1.406069e+00	3.571605e+00	2.382998e-02
28860000	-4.396703e+03	-1.026049e+03	3.723124e+00	2.567635e+01	1.976744e-01	2.661718e+00	8.033274e-03	9.676424e-01	8.382621e-02	2.674767e+00	5.474851e+00	2.369179e-02
28880000	-4.406892e+03	-1.029466e+03	3.628970e+00	2.501951e+01	2.441860e-01	2.091929e+00	1.241186e-02	9.424798e-01	9.875654e-02	2.447053e+00	3.477380e+00	2.312738e-02
28900000	-4.397445e+03	-1.030535e+03	4.313354e+00	3.031352e+01	1.511628e-01	2.468235e+00	1.260665e-02	9.717132e-01	2.399702e-02	2.679927e+00	6.082265e+00	2.740814e-02
28920000	-4.415915e+03	-1.060306e+03	3.312152e+00	2.250933e+01	2.209302e-01	2.183096e+00	1.087842e-02	9.385704e-01	1.099160e-01	1.555321e+00	4.331711e+00	2.134305e-02
28940000	-4.395445e+03	-1.078353e+03	2.975362e+00	1.971353e+01	2.441860e-01	2.027530e+00	1.325391e-02	9.356079e-01	1.140692e-01	1.397929e+00	3.638795e+00	1.869935e-02
28960000	-4.401402e+03	-1.052541e+03	3.566708e+00	2.497477e+01	2.441860e-01	2.189884e+00	1.167229e-02	9.521151e-01	8.901368e-02	1.906060e+00	4.000824e+00	2.276028e-02
28980000	-4.373336e+03	-1.033158e+03	3.852857e+00	2.768686e+01	1.976744e-01	2.854406e+00	4.847313e-03	9.819014e-01	5.855162e-02	2.479638e+00	5.130623e+00	2.463873e-02
29000000	-4.369271e+03	-1.037891e+03	4.122037e+00	2.816213e+01	1.511628e-01	2.487695e+00	4.302457e-03	9.900311e-01	3.359306e-02	1.929314e+00	3.978139e+00	2.633551e-02
29020000	-4.381324e+03	-1.051711e+03	3.727679e+00	2.630078e+01	2.325581e-01	2.715181e+00	3.747237e-03	9.784676e-01	1.105216e-01	2.114480e+00	8.267178e+00	2.375010e-02
29040000	-4.395309e+03	-1.078371e+03	3.345829e+00	2.385590e+01	1.976744e-01	2.937512e+00	4.944314e-03	9.839781e-01	5.473725e-02	1.605252e+00	3.259138e+00	2.145738e-02
29060000	-4.420977e+03	-9.957347e+02	4.085278e+00	2.595122e+01	2.790698e-01	2.393411e+00	4.535673e-03	9.806985e-01	8.183206e-02	2.362506e+00	3.667236e+00	2.611563e-02
29080000	-4.361698e+03	-1.081248e+03	3.406215e+00	2.545506e+01	1.976744e-01	2.230633e+00	7.197348e-03	9.756649e-01	4.582409e-02	1.719944e+00	3.712787e+00	2.169917e-02
29100000	-4.399237e+03	-1.044401e+03	3.624855e+00	2.525175e+01	2.093023e-01	1.619634e+00	2.050253e-02	9.203496e-01	7.282627e-02	2.478063e+00	3.002031e+00	2.296387e-02
29120000	-4.397402e+03	-1.081627e+03	4.014823e+00	3.023976e+01	1.860465e-01	1.821125e+00	9.617921e-03	9.638213e-01	5.479517e-02	2.355026e+00	3.678152e+00	2.535579e-02
29140000	-4.373276e+03	-1.031944e+03	4.501219e+00	2.902057e+01	1.744186e-01	2.593927e+00	2.021643e-02	9.516781e-01	3.527479e-02	3.887306e+00	5.882309e+00	2.848739e-02
29160000	-4.392651e+03	-9.725985e+02	4.685655e+00	3.126447e+01	1.627907e-01	1.811894e+00	2.368186e-02	9.271560e-01	4.954405e-02	3.581671e+00	6.574152e+00	2.987940e-02
29180000	-4.410296e+03	-9.859934e+02	5.340623e+00	3.544424e+01	2.790698e-01	2.385736e+00	3.860009e-03	9.746821e-01	1.636209e-01	3.224544e+00	6.754025e+00	3.394081e-02
29200000	-4.395139e+03	-1.023753e+03	4.476324e+00	3.243621e+01	2.093023e-01	1.955819e+00	9.420342e-03	9.690974e-01	4.250351e-02	2.285908e+00	5.356862e+00	2.856705e-02
29220000	-4.410421e+03	-1.014019e+03	4.047931e+00	2.720273e+01	1.860465e-01	2.363965e+00	6.039874e-03	9.779397e-01	6.377144e-02	3.144034e+00	4.702790e+00	2.599250e-02
29240000	-4.375307e+03	-1.041105e+03	4.507573e+00	3.048358e+01	1.976744e-01	2.109194e+00	8.417388e-03	9.712669e-01	6.168262e-02	2.685941e+00	6.379771e+00	2.906761e-02
29260000	-4.398011e+03	-1.004588e+03	4.486503e+00	3.038875e+01	2.674419e-01	1.805611e+00	4.254813e-03	9.767396e-01	1.222931e-01	2.843073e+00	4.748738e+00	2.853046e-02
29280000	-4.388501e+03	-1.059565e+03	4.004724e+00	2.719486e+01	3.023256e-01	1.984098e+00	3.718895e-03	9.726884e-01	1.519807e-01	3.910040e+00	5.296916e+00	2.566314e-02
29300000	-4.405366e+03	-9.887586e+02	5.154094e+00	3.477062e+01	2.209302e-01	1.793554e+00	9.211276e-03	9.575626e-01	9.799550e-02	3.123156e+00	5.896774e+00	3.277081e-02
29320000	-4.403605e+03	-9.923472e+02	4.772160e+00	3.306293e+01	1.744186e-01	1.982589e+00	9.077326e-03	9.699256e-01	5.110633e-02	3.054343e+00	5.994358e+00	3.042468e-02
29340000	-4.408522e+03	-1.007827e+03	4.149466e+00	2.709214e+01	2.441860e-01	2.288641e+00	5.758149e-03	9.738774e-01	1.292201e-01	3.022136e+00	4.552076e+00	2.633811e-02
29360000	-4.396909e+03	-1.058305e+03	3.445908e+00	2.273502e+01	1.976744e-01	2.145808e+00	9.924011e-03	9.697794e-01	4.237959e-02	2.755754e+00	5.139913e+00	2.186693e-02
29380000	-4.411279e+03	-1.096227e+03	3.419800e+00	2.278271e+01	2.093023e-01	1.570833e+00	8.230216e-03	9.747278e-01	5.350332e-02	1.408678e+00	4.777298e+00	2.125388e-02
29400000	-4.392144e+03	-1.066101e+03	3.776024e+00	2.597833e+01	2.209302e-01	2.097801e+00	7.421360e-03	9.671172e-01	7.570412e-02	1.479045e+00	3.588863e+00	2.359828e-02
29420000	-4.394528e+03	-1.071038e+03	2.863730e+00	1.998754e+01	2.209302e-01	2.477228e+00	5.089609e-03	9.722685e-01	9.405966e-02	1.238201e+00	5.048031e+00	1.781657e-02
29440000	-4.401801e+03	-1.081999e+03	3.286549e+00	2.235082e+01	3.023256e-01	2.543598e+00	2.303984e-03	9.836121e-01	1.803307e-01	2.436371e+00	3.656401e+00	2.111770e-02
29460000	-4.387380e+03	-1.056710e+03	3.854673e+00	2.582972e+01	2.674419e-01	1.970721e+00	2.181825e-02	9.071999e-01	9.540220e-02	2.771307e+00	4.107549e+00	2.433190e-02
29480000	-4.401243e+03	-1.056428e+03	4.448585e+00	3.001217e+01	1.976744e-01	2.534409e+00	2.423444e-02	8.852535e-01	1.095821e-01	2.332109e+00	3.787930e+00	2.821351e-02
29500000	-4.394622e+03	-9.865958e+02	4.876600e+00	3.097824e+01	2.209302e-01	2.617224e+00	9.476851e-03	9.580036e-01	1.134570e-01	2.495087e+00	4.793771e+00	3.137232e-02
29520000	-4.427338e+03	-1.003000e+03	5.154995e+00	3.272714e+01	2.441860e-01	2.345566e+00	5.108654e-03	9.752584e-01	9.632186e-02	2.905619e+00	4.644055e+00	3.315823e-02
29540000	-4.394832e+03	-1.018539e+03	4.226981e+00	2.861545e+01	2.674419e-01	2.304420e+00	7.062631e-03	9.688097e-01	9.662698e-02	2.449933e+00	3.318638e+00	2.720673e-02
29560000	-4.381625e+03	-1.014803e+03	4.518406e+00	3.136476e+01	2.674419e-01	1.699121e+00	1.077603e-02	9.410535e-01	1.232349e-01	2.858648e+00	4.307045e+00	2.898425e-02
29580000	-4.391325e+03	-1.062657e+03	3.743021e+00	2.577883e+01	2.441860e-01	2.103078e+00	1.536425e-02	9.311538e-01	9.528619e-02	1.995168e+00	3.666057e+00	2.408006e-02
29600000	-4.399764e+03	-1.117819e+03	2.951442e+00	2.166505e+01	2.558140e-01	2.185103e+00	1.687556e-02	9.349102e-01	7.794735e-02	2.498643e+00	5.923920e+00	1.873437e-02
29620000	-4.397044e+03	-1.092407e+03	2.925878e+00	2.165331e+01	2.441860e-01	2.236051e+00	3.471113e-03	9.817673e-01	9.753066e-02	1.383139e+00	3.950388e+00	1.874953e-02
29640000	-4.388825e+03	-1.059669e+03	3.265352e+00	2.178660e+01	2.906977e-01	2.330033e+00	2.983816e-03	9.865799e-01	9.206238e-02	1.570823e+00	5.214240e+00	2.074906e-02
29660000	-4.392328e+03	-1.020798e+03	3.613471e+00	2.467338e+01	2.906977e-01	2.797343e+00	4.245154e-03	9.757676e-01	1.509490e-01	2.655191e+00	4.284231e+00	2.301418e-02
29680000	-4.417164e+03	-1.079478e+03	3.347847e+00	2.208091e+01	2.674419e-01	1.762675e+00	4.147681e-03	9.726054e-01	1.571849e-01	1.543330e+00	5.407137e+00	2.072228e-02
29700000	-4.414027e+03	-1.063894e+03	3.921388e+00	2.656405e+01	2.790698e-01	2.357253e+00	9.450888e-03	9.372289e-01	1.738496e-01	2.526251e+00	4.839716e+00	2.486395e-02
29720000	-4.412890e+03	-1.006616e+03	3.904431e+00	2.658167e+01	3.139535e-01	2.089491e+00	1.400984e-02	9.262246e-01	1.284526e-01	1.614467e+00	7.711047e+00	2.485598e-02
29740000	-4.384092e+03	-1.039466e+03	3.545465e+00	2.417588e+01	2.209302e-01	2.249126e+00	1.566832e-02	9.365706e-01	8.386008e-02	1.541839e+00	5.271420e+00	2.272287e-02
29760000	-4.402501e+03	-1.026506e+03	3.583871e+00	2.373736e+01	2.906977e-01	1.969142e+00	9.099625e-03	9.546980e-01	1.060078e-01	1.642557e+00	5.642813e+00	2.298921e-02
29780000	-4.411116e+03	-1.045419e+03	3.896336e+00	2.642540e+01	2.093023e-01	2.408203e+00	6.102272e-03	9.734447e-01	8.761207e-02	2.345085e+00	4.765318e+00	2.475287e-02
29800000	-4.385222e+03	-1.051665e+03	3.855135e+00	2.659172e+01	2.209302e-01	1.856820e+00	5.904222e-03	9.787964e-01	7.158139e-02	3.282602e+00	3.436625e+00	2.481023e-02
29820000	-4.397196e+03	-1.094770e+03	3.364331e+00	2.410738e+01	1.511628e-01	2.268829e+00	3.799932e-03	9.799618e-01	9.491336e-02	2.211084e+00	2.988314e+00	2.150705e-02
29840000	-4.406679e+03	-1.033829e+03	3.863320e+00	2.670628e+01	3.023256e-01	2.065326e+00	3.918064e-03	9.810685e-01	1.059389e-01	2.060370e+00	4.052374e+00	2.489832e-02
29860000	-4.413512e+03	-1.045896e+03	3.822581e+00	2.639547e+01	2.093023e-01	1.750981e+00	6.835818e-03	9.745128e-01	8.042538e-02	3.306292e+00	4.205982e+00	2.448848e-02
29880000	-4.418147e+03	-1.019030e+03	4.309079e+00	2.950157e+01	2.441860e-01	2.114349e+00	1.755595e-02	9.374929e-01	7.710975e-02	2.004694e+00	5.512456e+00	2.779503e-02
29900000	-4.408318e+03	-1.059202e+03	3.589259e+00	2.422707e+01	2.441860e-01	2.210824e+00	1.184861e-02	9.241130e-01	1.661673e-01	2.591228e+00	3.479887e+00	2.314357e-02
29920000	-4.410719e+03	-1.046600e+03	3.385008e+00	2.325615e+01	2.325581e-01	2.221021e+00	1.694684e-02	9.270649e-01	8.196557e-02	2.030572e+00	5.141996e+00	2.180361e-02
29940000	-4.431959e+03	-1.038674e+03	3.703741e+00	2.594903e+01	2.558140e-01	1.988338e+00	8.896011e-03	9.426091e-01	1.609434e-01	1.493411e+00	4.719014e+00	2.389290e-02
29960000	-4.381894e+03	-1.049071e+03	3.170455e+00	2.272391e+01	2.558140e-01	2.100409e+00	1.431886e-02	9.163550e-01	1.254604e-01	1.063967e+00	3.233231e+00	2.000603e-02
29980000	-4.392380e+03	-1.041622e+03	4.341814e+00	2.830373e+01	2.441860e-01	1.785955e+00	6.610014e-03	9.597661e-01	1.670292e-01	1.977423e+00	4.176990e+00	2.731514e-02
30000000	-4.409853e+03	-1.089299e+03	3.191159e+00	2.302636e+01	2.093023e-01	2.753258e+00	2.208727e-02	9.058479e-01	9.954871e-02	1.809781e+00	4.273895e+00	2.034045e-02
30020000	-4.383073e+03	-1.028948e+03	3.912720e+00	2.669912e+01	2.093023e-01	2.315987e+00	3.681478e-03	9.848296e-01	9.439129e-02	1.349970e+00	4.467001e+00	2.468262e-02
30040000	-4.428656e+03	-1.035187e+03	3.598490e+00	2.541662e+01	2.093023e-01	3.118520e+00	1.236345e-02	9.546177e-01	6.718380e-02	1.226401e+00	3.727733e+00	2.297588e-02
30060000	-4.404310e+03	-1.023818e+03	4.085841e+00	2.901626e+01	2.441860e-01	2.083460e+00	1.282823e-02	9.362268e-01	8.285560e-02	1.897706e+00	5.402186e+00	2.598814e-02
30080000	-4.400094e+03	-1.008565e+03	4.296747e+00	2.934377e+01	2.441860e-01	2.675980e+00	1.886943e-02	9.114349e-01	9.590170e-02	3.545807e+00	5.056084e+00	2.661842e-02
30100000	-4.425926e+03	-9.919272e+02	4.206109e+00	2.707231e+01	2.325581e-01	2.071227e+00	2.492813e-02	8.680254e-01	1.475000e-01	1.982202e+00	4.188927e+00	2.704964e-02
30120000	-4.401979e+03	-1.018566e+03	3.773147e+00	2.544805e+01	2.093023e-01	2.222096e+00	9.781002e-03	9.556109e-01	9.624453e-02	1.602580e+00	3.594753e+00	2.425591e-02
30140000	-4.407455e+03	-1.030055e+03	3.515741e+00	2.361464e+01	2.558140e-01	2.166769e+00	2.745771e-02	9.053833e-01	6.314431e-02	2.599362e+00	5.401351e+00	2.267024e-02
30160000	-4.420539e+03	-1.008001e+03	3.582022e+00	2.527947e+01	2.558140e-01	2.283405e+00	3.328223e-03	9.832576e-01	9.562673e-02	1.352105e+00	5.228150e+00	2.243741e-02
30180000	-4.403516e+03	-1.022297e+03	3.869676e+00	2.575603e+01	2.441860e-01	1.986579e+00	9.291688e-03	9.558139e-01	9.115340e-02	2.424179e+00	3.139598e+00	2.494966e-02
30200000	-4.392265e+03	-1.069929e+03	3.525217e+00	2.409141e+01	2.558140e-01	2.210489e+00	9.948190e-03	9.439528e-01	1.070459e-01	3.307518e+00	3.671347e+00	2.266583e-02
30220000	-4.401803e+03	-1.053307e+03	3.629665e+00	2.564216e+01	2.441860e-01	1.837123e+00	1.496967e-02	9.206206e-01	1.060635e-01	1.936348e+00	3.466328e+00	2.286979e-02
30240000	-4.392997e+03	-1.046425e+03	3.895328e+00	2.681566e+01	2.209302e-01	2.750299e+00	1.503954e-02	9.459518e-01	7.086353e-02	2.322774e+00	5.762899e+00	2.448748e-02
30260000	-4.412932e+03	-1.029459e+03	4.333339e+00	2.833240e+01	2.325581e-01	2.547241e+00	2.660751e-02	9.399533e-01	2.325136e-02	1.785021e+00	4.882322e+00	2.779557e-02
30280000	-4.410720e+03	-1.059629e+03	3.392617e+00	2.245483e+01	2.325581e-01	2.562395e+00	1.108413e-02	9.680397e-01	3.400146e-02	2.161657e+00	3.122370e+00	2.171919e-02
30300000	-4.405865e+03	-1.046453e+03	3.808736e+00	2.661145e+01	1.860465e-01	1.948915e+00	3.704504e-03	9.795861e-01	1.643073e-01	1.343490e+00	3.632838e+00	2.398420e-02
30320000	-4.397830e+03	-1.023326e+03	3.696563e+00	2.658376e+01	1.395349e-01	2.574228e+00	1.228387e-02	9.721337e-01	2.228068e-02	2.116352e+00	4.099205e+00	2.327944e-02
30340000	-4.392052e+03	-1.033738e+03	3.825286e+00	2.662822e+01	2.325581e-01	2.336129e+00	3.841692e-03	9.812589e-01	8.014328e-02	2.474380e+00	3.203658e+00	2.456256e-02
30360000	-4.397968e+03	-1.087467e+03	2.825054e+00	2.196766e+01	1.744186e-01	2.411310e+00	9.287880e-03	9.543324e-01	9.152174e-02	2.349741e+00	2.893463e+00	1.815525e-02
30380000	-4.402098e+03	-1.103072e+03	3.002660e+00	2.338769e+01	1.744186e-01	2.015001e+00	9.008098e-03	9.588595e-01	8.730613e-02	1.568235e+00	3.101566e+00	1.928644e-02
30400000	-4.406402e+03	-1.083104e+03	3.331731e+00	2.270041e+01	1.279070e-01	2.466576e+00	2.179078e-02	9.213128e-01	6.664574e-02	1.652063e+00	4.728341e+00	2.147354e-02
30420000	-4.396033e+03	-1.056577e+03	3.638172e+00	2.601619e+01	1.395349e-01	1.448625e+00	1.307286e-02	9.650031e-01	3.705632e-02	2.843494e+00	5.094879e+00	2.346530e-02
30440000	-4.411284e+03	-1.062482e+03	4.008604e+00	2.832845e+01	2.325581e-01	2.213665e+00	1.143708e-02	9.434687e-01	9.896340e-02	2.459632e+00	4.377199e+00	2.560286e-02
30460000	-4.387919e+03	-1.059818e+03	3.736152e+00	2.314222e+01	2.558140e-01	2.593254e+00	1.060538e-02	9.691070e-01	5.387824e-02	1.946219e+00	3.969234e+00	2.380345e-02
30480000	-4.420722e+03	-1.062277e+03	3.899217e+00	2.437690e+01	1.860465e-01	2.397268e+00	1.492515e-02	9.495100e-01	7.291976e-02	2.149573e+00	3.901798e+00	2.457097e-02
30500000	-4.399058e+03	-1.052466e+03	3.815749e+00	2.621666e+01	2.790698e-01	1.698038e+00	2.902887e-02	8.368658e-01	1.607036e-01	2.293983e+00	3.597673e+00	2.422010e-02
30520000	-4.392505e+03	-1.102344e+03	2.805367e+00	2.043868e+01	2.209302e-01	2.491900e+00	1.378193e-02	9.573438e-01	4.510905e-02	1.566874e+00	4.546180e+00	1.781685e-02
30540000	-4.399608e+03	-1.064842e+03	3.601916e+00	2.526535e+01	2.674419e-01	1.947435e+00	9.109358e-03	9.440548e-01	1.154790e-01	1.568779e+00	7.563221e+00	2.230513e-02
30560000	-4.414696e+03	-1.078174e+03	3.133197e+00	2.080130e+01	2.441860e-01	2.231433e+00	3.668482e-03	9.887415e-01	8.245933e-02	2.001350e+00	3.425123e+00	1.997666e-02
30580000	-4.388608e+03	-1.060852e+03	3.802615e+00	2.583614e+01	1.976744e-01	2.705934e+00	7.197906e-03	9.745805e-01	5.691899e-02	2.073044e+00	3.094875e+00	2.384115e-02
30600000	-4.397215e+03	-1.037310e+03	4.104430e+00	3.009587e+01	2.558140e-01	1.852873e+00	2.024099e-02	9.008396e-01	1.039924e-01	2.531140e+00	4.983601e+00	2.647286e-02
30620000	-4.389504e+03	-1.037983e+03	3.716358e+00	2.651141e+01	1.511628e-01	2.083585e+00	2.048684e-02	9.409403e-01	4.996028e-02	2.562255e+00	5.170196e+00	2.388645e-02
30640000	-4.386017e+03	-1.051688e+03	3.582570e+00	2.655669e+01	2.093023e-01	2.855425e+00	1.337020e-02	9.526991e-01	5.784853e-02	1.762435e+00	4.585453e+00	2.301081e-02
30660000	-4.392315e+03	-1.086970e+03	3.706192e+00	2.568182e+01	2.325581e-01	1.903597e+00	1.147730e-02	9.575729e-01	6.170457e-02	1.815049e+00	4.248097e+00	2.385549e-02
30680000	-4.404118e+03	-1.079951e+03	3.456190e+00	2.478181e+01	2.558140e-01	1.950683e+00	4.443100e-03	9.775647e-01	9.547821e-02	1.664995e+00	3.048027e+00	2.224730e-02
30700000	-4.409413e+03	-1.049927e+03	3.475731e+00	2.524023e+01	2.441860e-01	2.165892e+00	1.830651e-03	9.929006e-01	7.740522e-02	1.864226e+00	4.377774e+00	2.240653e-02
30720000	-4.396628e+03	-1.058004e+03	3.091630e+00	2.252272e+01	2.674419e-01	2.646061e+00	3.300613e-03	9.810817e-01	1.269190e-01	1.525021e+00	3.953667e+00	1.880828e-02
30740000	-4.383970e+03	-1.051539e+03	3.695719e+00	2.585927e+01	2.209302e-01	2.493812e+00	6.163481e-03	9.706106e-01	1.003138e-01	1.901556e+00	4.611255e+00	2.275331e-02
30760000	-4.398231e+03	-1.109974e+03	2.834119e+00	2.089259e+01	1.860465e-01	2.374422e+00	1.435548e-02	9.423564e-01	7.176073e-02	1.154537e+00	2.588105e+00	1.800130e-02
30780000	-4.392487e+03	-1.027401e+03	3.737918e+00	2.870701e+01	1.860465e-01	2.306095e+00	2.954107e-03	9.905614e-01	4.042734e-02	4.012716e+00	6.938338e+00	2.398023e-02
30800000	-4.371775e+03	-1.047089e+03	3.900273e+00	2.963424e+01	1.511628e-01	2.512123e+00	2.056178e-03	9.941106e-01	3.580326e-02	2.536579e+00	5.429750e+00	2.497431e-02
30820000	-4.393990e+03	-1.059923e+03	3.192413e+00	2.191815e+01	2.558140e-01	2.147036e+00	4.652406e-03	9.829304e-01	6.745470e-02	1.252018e+00	2.989442e+00	2.024825e-02
30840000	-4.375673e+03	-1.066058e+03	3.764588e+00	2.695480e+01	2.093023e-01	2.581238e+00	1.012222e-02	9.489907e-01	1.019408e-01	3.167247e+00	3.953536e+00	2.334883e-02
30860000	-4.393399e+03	-1.077552e+03	3.162779e+00	2.199450e+01	1.627907e-01	2.997755e+00	1.441274e-02	9.440289e-01	5.623309e-02	2.062452e+00	3.561841e+00	1.961191e-02
30880000	-4.386103e+03	-1.011838e+03	4.047090e+00	2.720292e+01	2.093023e-01	2.103514e+00	1.208604e-02	9.349730e-01	1.508510e-01	2.281839e+00	3.768739e+00	2.557550e-02
30900000	-4.394516e+03	-1.064188e+03	3.612806e+00	2.608357e+01	1.860465e-01	2.054031e+00	1.346671e-02	9.202145e-01	1.443988e-01	1.259635e+00	4.039576e+00	2.256874e-02
30920000	-4.377391e+03	-1.043239e+03	4.165389e+00	2.840001e+01	1.976744e-01	1.612395e+00	2.008396e-02	9.399796e-01	4.401023e-02	1.614694e+00	5.289792e+00	2.631238e-02
30940000	-4.374005e+03	-1.048551e+03	3.724373e+00	2.583244e+01	2.093023e-01	2.451168e+00	3.183846e-03	9.875191e-01	8.071024e-02	1.873191e+00	4.202283e+00	2.377880e-02
30960000	-4.387075e+03	-1.079625e+03	3.651284e+00	2.370588e+01	2.558140e-01	2.428921e+00	4.355411e-02	8.791311e-01	6.167708e-02	2.026370e+00	2.721614e+00	2.346750e-02
30980000	-4.398336e+03	-1.124521e+03	3.276604e+00	2.192125e+01	2.325581e-01	2.066517e+00	3.973568e-02	8.452947e-01	1.201211e-01	1.504906e+00	3.520760e+00	2.080197e-02
31000000	-4.393490e+03	-1.089253e+03	3.042997e+00	2.184477e+01	2.441860e-01	2.239525e+00	1.049948e-02	9.393621e-01	1.593186e-01	1.658617e+00	3.827755e+00	1.959227e-02
31020000	-4.385580e+03	-1.065774e+03	3.616026e+00	2.558224e+01	1.744186e-01	1.684990e+00	1.853649e-02	9.496472e-01	4.170277e-02	2.504810e+00	7.729081e+00	2.266336e-02
31040000	-4.381693e+03	-1.099492e+03	2.912384e+00	2.030230e+01	1.744186e-01	2.178764e+00	1.174978e-02	9.754517e-01	2.123420e-02	1.412845e+00	4.871989e+00	1.835563e-02
31060000	-4.408459e+03	-1.029448e+03	3.428724e+00	2.219399e+01	2.674419e-01	2.536418e+00	8.712229e-03	9.675837e-01	7.931973e-02	1.334248e+00	3.179383e+00	2.177446e-02
31080000	-4.382700e+03	-1.084907e+03	3.997893e+00	2.929274e+01	1.162791e-01	2.426776e+00	2.493986e-02	9.095042e-01	6.577193e-02	2.303871e+00	5.935296e+00	2.576805e-02
31100000	-4.392692e+03	-1.027561e+03	4.758917e+00	3.277539e+01	2.558140e-01	1.678790e+00	2.511514e-02	9.093703e-01	8.340396e-02	2.777056e+00	3.420638e+00	3.063731e-02
31120000	-4.389657e+03	-1.085794e+03	3.354950e+00	2.213203e+01	2.674419e-01	2.535183e+00	1.077680e-02	9.361270e-01	1.194447e-01	2.098413e+00	3.482092e+00	2.116966e-02
31140000	-4.400374e+03	-1.062511e+03	3.093312e+00	2.288031e+01	1.744186e-01	2.213133e+00	1.168206e-02	9.680546e-01	3.502605e-02	2.132356e+00	3.627589e+00	1.982662e-02
31160000	-4.398351e+03	-1.052638e+03	3.909624e+00	2.621014e+01	2.441860e-01	1.823869e+00	2.184240e-02	8.845071e-01	1.181311e-01	2.296925e+00	7.806860e+00	2.478432e-02
31180000	-4.378627e+03	-1.101430e+03	3.802598e+00	2.789382e+01	2.093023e-01	2.823897e+00	1.015369e-02	9.675465e-01	5.701469e-02	2.951591e+00	5.341348e+00	2.445415e-02
31200000	-4.391588e+03	-1.085156e+03	3.518804e+00	2.540179e+01	2.093023e-01	2.917251e+00	1.838116e-02	9.388423e-01	5.624367e-02	2.179842e+00	4.627827e+00	2.261673e-02
31220000	-4.382919e+03	-1.077589e+03	3.214305e+00	2.215915e+01	2.325581e-01	2.337132e+00	2.677219e-02	9.180290e-01	6.207505e-02	1.414018e+00	4.384303e+00	2.073203e-02
31240000	-4.392933e+03	-1.062953e+03	3.719750e+00	2.661230e+01	1.860465e-01	2.280972e+00	1.427873e-02	9.310931e-01	1.186442e-01	1.880138e+00	5.710767e+00	2.397834e-02
31260000	-4.403142e+03	-1.031830e+03	4.320738e+00	3.013744e+01	2.093023e-01	2.874989e+00	1.808419e-02	9.452137e-01	5.249542e-02	2.157964e+00	4.107123e+00	2.786358e-02
31280000	-4.394608e+03	-1.037761e+03	3.681603e+00	2.598929e+01	1.976744e-01	2.319501e+00	1.558698e-02	9.430416e-01	7.835910e-02	1.547589e+00	3.705495e+00	2.369753e-02
31300000	-4.417838e+03	-1.039272e+03	4.059387e+00	2.710776e+01	2.441860e-01	2.140670e+00	1.564717e-02	9.332805e-01	9.361464e-02	1.396593e+00	6.852490e+00	2.600155e-02
31320000	-4.405314e+03	-1.021021e+03	3.633194e+00	2.622335e+01	2.441860e-01	2.061391e+00	1.525330e-02	9.436790e-01	7.188363e-02	1.785399e+00	6.326055e+00	2.313534e-02
31340000	-4.394226e+03	-1.023652e+03	4.057929e+00	3.008132e+01	2.325581e-01	1.848568e+00	5.710715e-03	9.768073e-01	6.240963e-02	1.859687e+00	6.831605e+00	2.592691e-02
31360000	-4.403144e+03	-1.039902e+03	3.455841e+00	2.534465e+01	2.558140e-01	1.974939e+00	1.201269e-02	9.480333e-01	8.636724e-02	1.774820e+00	4.726474e+00	2.212442e-02
31380000	-4.430858e+03	-1.037622e+03	4.283594e+00	2.865403e+01	2.441860e-01	1.869947e+00	1.419151e-02	9.323094e-01	1.179754e-01	1.679530e+00	5.677250e+00	2.681850e-02
31400000	-4.383417e+03	-1.071190e+03	3.107560e+00	2.271433e+01	1.976744e-01	2.164970e+00	1.820432e-02	9.433909e-01	4.552529e-02	1.548401e+00	4.668172e+00	1.984716e-02
31420000	-4.413212e+03	-9.975306e+02	4.712155e+00	2.996905e+01	2.790698e-01	2.630579e+00	2.454911e-03	9.882895e-01	1.201941e-01	2.948890e+00	5.341861e+00	3.029033e-02
31440000	-4.378066e+03	-1.090113e+03	3.493283e+00	2.629263e+01	1.162791e-01	2.495401e+00	3.179047e-02	9.197305e-01	2.995897e-02	2.593924e+00	3.956954e+00	2.203003e-02
31460000	-4.395360e+03	-1.063283e+03	3.404914e+00	2.468126e+01	2.441860e-01	2.482550e+00	3.335209e-03	9.853884e-01	7.643581e-02	1.946767e+00	4.573062e+00	2.189033e-02
31480000	-4.397004e+03	-1.062714e+03	3.821286e+00	2.830117e+01	2.209302e-01	2.118103e+00	6.648967e-03	9.765759e-01	6.362204e-02	2.164541e+00	3.424855e+00	2.461367e-02
31500000	-4.395704e+03	-1.048306e+03	3.540467e+00	2.626418e+01	2.674419e-01	3.407774e+00	9.116070e-03	9.413593e-01	1.289024e-01	3.446460e+00	3.482062e+00	2.283581e-02
31520000	-4.387465e+03	-1.032673e+03	3.839627e+00	2.853965e+01	1.860465e-01	2.124976e+00	8.081240e-03	9.729640e-01	4.969486e-02	3.316142e+00	6.145818e+00	2.476414e-02
31540000	-4.407285e+03	-1.010420e+03	4.371116e+00	3.081908e+01	1.860465e-01	2.428871e+00	1.299128e-02	9.618219e-01	5.135353e-02	2.919357e+00	4.653754e+00	2.811448e-02
31560000	-4.396499e+03	-1.048966e+03	4.069795e+00	3.015034e+01	2.093023e-01	2.025400e+00	5.835778e-03	9.794465e-01	4.627299e-02	3.022956e+00	4.115939e+00	2.605158e-02
31580000	-4.371209e+03	-1.049241e+03	3.218925e+00	2.383773e+01	1.744186e-01	2.924391e+00	7.559946e-03	9.689461e-01	6.176744e-02	2.708879e+00	5.099945e+00	2.068783e-02
31600000	-4.402287e+03	-1.070586e+03	3.843655e+00	2.879213e+01	2.093023e-01	1.938088e+00	1.733995e-02	9.021875e-01	1.386416e-01	1.984976e+00	3.320357e+00	2.420771e-02
31620000	-4.408905e+03	-1.045106e+03	3.469296e+00	2.549107e+01	2.209302e-01	1.812550e+00	6.880732e-03	9.565474e-01	1.419353e-01	2.647004e+00	4.042628e+00	2.237727e-02
31640000	-4.393785e+03	-1.074575e+03	3.538778e+00	2.545840e+01	1.627907e-01	2.381275e+00	4.307844e-03	9.836349e-01	5.857665e-02	2.255509e+00	4.755321e+00	2.270272e-02
31660000	-4.422486e+03	-1.081717e+03	3.244686e+00	2.234162e+01	2.209302e-01	2.390923e+00	3.740954e-03	9.841311e-01	7.369957e-02	2.268720e+00	2.594384e+00	2.027928e-02
31680000	-4.405718e+03	-1.067922e+03	3.562896e+00	2.601899e+01	1.627907e-01	2.192197e+00	1.429261e-02	9.516473e-01	5.890777e-02	1.879038e+00	6.784151e+00	2.275756e-02
31700000	-4.406352e+03	-1.057533e+03	3.688345e+00	2.419668e+01	2.441860e-01	2.307530e+00	4.788483e-03	9.787047e-01	9.460657e-02	1.668175e+00	3.230764e+00	2.361606e-02
31720000	-4.380206e+03	-1.099733e+03	2.742253e+00	2.153941e+01	1.627907e-01	2.337958e+00	4.211622e-03	9.855417e-01	3.813100e-02	1.726256e+00	4.301882e+00	1.714567e-02
31740000	-4.392007e+03	-1.052679e+03	3.970324e+00	2.699577e+01	2.325581e-01	2.384260e+00	5.905042e-03	9.806127e-01	5.532476e-02	1.420430e+00	4.591148e+00	2.555208e-02
31760000	-4.372774e+03	-1.091027e+03	3.667508e+00	2.609027e+01	1.511628e-01	2.717009e+00	4.008788e-03	9.858847e-01	6.329526e-02	2.663576e+00	6.841832e+00	2.360329e-02
31780000	-4.378698e+03	-1.073775e+03	3.173673e+00	2.202483e+01	2.906977e-01	2.091789e+00	2.168880e-03	9.872860e-01	1.466273e-01	1.839688e+00	3.401599e+00	2.040048e-02
31800000	-4.389701e+03	-1.032855e+03	3.962506e+00	2.600484e+01	2.441860e-01	2.162357e+00	1.159059e-02	9.642085e-01	5.482394e-02	1.477321e+00	5.199747e+00	2.551998e-02
31820000	-4.398763e+03	-1.023511e+03	3.923120e+00	2.701127e+01	1.976744e-01	2.803503e+00	1.277827e-02	9.761123e-01	2.070426e-02	1.093988e+00	5.484140e+00	2.514347e-02
31840000	-4.381699e+03	-1.082607e+03	3.606501e+00	2.628849e+01	2.093023e-01	2.189439e+00	9.160911e-03	9.627822e-01	7.306441e-02	2.519084e+00	3.002888e+00	2.318865e-02
31860000	-4.382462e+03	-1.070373e+03	3.193110e+00	2.374501e+01	2.325581e-01	2.317856e+00	1.344879e-02	9.455984e-01	7.511947e-02	2.197746e+00	3.591737e+00	2.053357e-02
31880000	-4.376952e+03	-1.070275e+03	3.412525e+00	2.641525e+01	2.441860e-01	2.433268e+00	4.276197e-03	9.698988e-01	1.246516e-01	1.538996e+00	4.641627e+00	2.200114e-02
31900000	-4.389430e+03	-1.111705e+03	3.113867e+00	2.317213e+01	1.744186e-01	2.119545e+00	5.263466e-03	9.832681e-01	4.550469e-02	3.675973e+00	5.502587e+00	2.006929e-02
31920000	-4.393288e+03	-1.088393e+03	3.546811e+00	2.622680e+01	1.511628e-01	2.321735e+00	1.268609e-02	9.578910e-01	4.580665e-02	1.900342e+00	2.682212e+00	2.275551e-02
31940000	-4.419577e+03	-1.034604e+03	3.613946e+00	2.457301e+01	2.558140e-01	2.402497e+00	1.439384e-02	9.488582e-01	6.490682e-02	3.531785e+00	2.657410e+00	2.307763e-02
31960000	-4.404121e+03	-1.085102e+03	3.294622e+00	2.304829e+01	3.488372e-01	2.338030e+00	2.223215e-02	9.033069e-01	1.037657e-01	2.143299e+00	4.582701e+00	2.107191e-02
31980000	-4.395112e+03	-1.086506e+03	3.161523e+00	2.133777e+01	2.093023e-01	2.215674e+00	1.374376e-02	9.368974e-01	1.080715e-01	1.541412e+00	4.503817e+00	2.023741e-02
32000000	-4.407166e+03	-1.025532e+03	4.024856e+00	2.654920e+01	2.558140e-01	2.323492e+00	2.833360e-02	8.428927e-01	1.448125e-01	2.219521e+00	3.330102e+00	2.590139e-02
32020000	-4.404819e+03	-1.011514e+03	4.186223e+00	2.882699e+01	2.906977e-01	1.804141e+00	1.570740e-02	9.158992e-01	1.132514e-01	2.649423e+00	6.762791e+00	2.667191e-02
32040000	-4.378645e+03	-1.067623e+03	3.554495e+00	2.365180e+01	2.674419e-01	2.197524e+00	1.630455e-02	9.411483e-01	7.800843e-02	2.147509e+00	2.979692e+00	2.270489e-02
32060000	-4.387449e+03	-1.007169e+03	4.584240e+00	3.057386e+01	2.209302e-01	2.069308e+00	1.122063e-02	9.648775e-01	4.100716e-02	2.011398e+00	6.023554e+00	2.949254e-02
32080000	-4.384995e+03	-1.063648e+03	3.791734e+00	2.525011e+01	2.558140e-01	2.020473e+00	2.570093e-02	8.612691e-01	1.717743e-01	2.205338e+00	3.783946e+00	2.383881e-02
32100000	-4.420616e+03	-1.058987e+03	4.243082e+00	2.652033e+01	2.674419e-01	2.063876e+00	2.226774e-02	8.838424e-01	1.598640e-01	1.611498e+00	3.551412e+00	2.703435e-02
32120000	-4.406328e+03	-1.045237e+03	3.772981e+00	2.498694e+01	2.325581e-01	1.939295e+00	3.261673e-02	9.056039e-01	6.219656e-02	2.300820e+00	2.357761e+00	2.396466e-02
32140000	-4.387032e+03	-1.055861e+03	3.518806e+00	2.477585e+01	1.744186e-01	2.908325e+00	1.853768e-02	9.459527e-01	4.209564e-02	1.578202e+00	2.782459e+00	2.232667e-02
32160000	-4.387742e+03	-1.051291e+03	3.803202e+00	2.450169e+01	2.674419e-01	1.991420e+00	2.475930e-02	8.756897e-01	1.179397e-01	1.723973e+00	5.621565e+00	2.439095e-02
32180000	-4.388529e+03	-1.019166e+03	4.459813e+00	2.858452e+01	2.325581e-01	2.021190e+00	3.372938e-02	8.565090e-01	1.036403e-01	1.622500e+00	5.874307e+00	2.874319e-02
32200000	-4.399044e+03	-1.050972e+03	3.193211e+00	2.164356e+01	2.906977e-01	2.321101e+00	1.273390e-02	9.313231e-01	1.282320e-01	1.660046e+00	2.922718e+00	2.036656e-02
32220000	-4.406238e+03	-1.021560e+03	4.034415e+00	2.644649e+01	2.209302e-01	2.642642e+00	8.291606e-03	9.645631e-01	1.043850e-01	1.117372e+00	2.802264e+00	2.569022e-02
32240000	-4.374502e+03	-1.054811e+03	4.070914e+00	2.864079e+01	2.093023e-01	2.223337e+00	1.313478e-02	9.433869e-01	9.240467e-02	1.911629e+00	3.913176e+00	2.617095e-02
32260000	-4.387258e+03	-1.024368e+03	4.833489e+00	3.173958e+01	2.674419e-01	2.584107e+00	6.630705e-03	9.709126e-01	9.924722e-02	1.848657e+00	4.749645e+00	3.112706e-02
32280000	-4.383413e+03	-1.020363e+03	4.146006e+00	2.853818e+01	1.860465e-01	2.388011e+00	6.805731e-03	9.719756e-01	7.421008e-02	3.656409e+00	6.442535e+00	2.618374e-02
32300000	-4.409741e+03	-1.061806e+03	3.362593e+00	2.327147e+01	2.674419e-01	2.382680e+00	1.125129e-02	9.389364e-01	1.321582e-01	2.895466e+00	4.573958e+00	2.148626e-02
32320000	-4.393020e+03	-1.037795e+03	3.615301e+00	2.506045e+01	2.441860e-01	2.947599e+00	9.687812e-03	9.561704e-01	9.712887e-02	1.875908e+00	3.638552e+00	2.301264e-02
32340000	-4.381087e+03	-1.040744e+03	3.830156e+00	2.568826e+01	1.744186e-01	2.153063e+00	1.647465e-02	9.231506e-01	8.693726e-02	2.014402e+00	3.626354e+00	2.395666e-02
32360000	-4.372846e+03	-1.032268e+03	4.008350e+00	2.578082e+01	2.441860e-01	2.115712e+00	1.049601e-02	9.643211e-01	7.366569e-02	2.643260e+00	5.020477e+00	2.548755e-02
32380000	-4.368740e+03	-1.066023e+03	4.133379e+00	2.758276e+01	2.209302e-01	2.540068e+00	1.192824e-02	9.503722e-01	9.567788e-02	2.865326e+00	3.277170e+00	2.634125e-02
32400000	-4.390007e+03	-1.027549e+03	4.438403e+00	3.142269e+01	1.976744e-01	2.254175e+00	1.414195e-02	9.422579e-01	9.269141e-02	3.461427e+00	4.662824e+00	2.812530e-02
32420000	-4.395274e+03	-1.001581e+03	4.141278e+00	2.792023e+01	2.558140e-01	2.319964e+00	2.187287e-02	8.877454e-01	1.411474e-01	1.890749e+00	4.671429e+00	2.642756e-02
32440000	-4.397127e+03	-1.040908e+03	3.919175e+00	2.584760e+01	2.441860e-01	1.882272e+00	1.534098e-02	9.270536e-01	1.227064e-01	1.829091e+00	5.333489e+00	2.499111e-02
32460000	-4.397811e+03	-1.031308e+03	4.222708e+00	2.905648e+01	2.325581e-01	1.964854e+00	1.844740e-02	9.193458e-01	9.860069e-02	2.382639e+00	6.527788e+00	2.644422e-02
32480000	-4.412404e+03	-1.029502e+03	4.228343e+00	2.941992e+01	2.325581e-01	2.143860e+00	2.274441e-02	9.153552e-01	6.900062e-02	3.248047e+00	6.076075e+00	2.721294e-02
32500000	-4.384349e+03	-1.031860e+03	3.599907e+00	2.225869e+01	2.441860e-01	1.990074e+00	1.642044e-02	9.367467e-01	8.903143e-02	1.532573e+00	6.664969e+00	2.314928e-02
32520000	-4.425887e+03	-1.042880e+03	3.386298e+00	2.346396e+01	2.790698e-01	2.360665e+00	6.124378e-03	9.621284e-01	1.525150e-01	1.448404e+00	7.236316e+00	2.144862e-02
32540000	-4.412313e+03	-1.057516e+03	3.187277e+00	2.203910e+01	1.046512e-01	2.246148e+00	3.258927e-02	9.400120e-01	2.253794e-02	1.799159e+00	6.399051e+00	2.036322e-02
32560000	-4.395318e+03	-1.040950e+03	3.953969e+00	2.802370e+01	2.209302e-01	1.648189e+00	1.238496e-02	9.277165e-01	9.655805e-02	1.963120e+00	3.742041e+00	2.549969e-02
32580000	-4.391191e+03	-1.008005e+03	4.450773e+00	3.274735e+01	1.860465e-01	1.710658e+00	1.988029e-02	9.228152e-01	7.229484e-02	2.362800e+00	5.151543e+00	2.865662e-02
32600000	-4.391037e+03	-1.059444e+03	3.684396e+00	2.629865e+01	1.511628e-01	2.265518e+00	1.582418e-02	9.568714e-01	3.092031e-02	2.762055e+00	4.888348e+00	2.376796e-02
32620000	-4.387085e+03	-1.060804e+03	4.335987e+00	2.959105e+01	1.860465e-01	2.257814e+00	1.166634e-02	9.707768e-01	3.180923e-02	2.530198e+00	6.658942e+00	2.766093e-02
32640000	-4.374290e+03	-1.051674e+03	4.214770e+00	3.012320e+01	1.046512e-01	2.364261e+00	1.241372e-02	9.779362e-01	1.642694e-02	3.988922e+00	4.615843e+00	2.687751e-02
32660000	-4.388682e+03	-1.062259e+03	3.615725e+00	2.636734e+01	1.511628e-01	2.510082e+00	1.021219e-02	9.671450e-01	5.433820e-02	2.142804e+00	5.693860e+00	2.310481e-02
32680000	-4.385743e+03	-1.015332e+03	3.911486e+00	2.790431e+01	2.790698e-01	2.560278e+00	1.234184e-02	9.276194e-01	1.519814e-01	3.581822e+00	7.032731e+00	2.510680e-02
32700000	-4.386256e+03	-1.032251e+03	3.838056e+00	2.747517e+01	1.976744e-01	2.430739e+00	1.689014e-02	9.361642e-01	6.152519e-02	1.922150e+00	4.580891e+00	2.448835e-02
32720000	-4.397921e+03	-1.050276e+03	3.369031e+00	2.469249e+01	1.860465e-01	2.530314e+00	4.091404e-03	9.853889e-01	7.248079e-02	2.509946e+00	5.290761e+00	2.164823e-02
32740000	-4.395429e+03	-1.068153e+03	3.226562e+00	2.438284e+01	2.325581e-01	2.491110e+00	1.810774e-02	9.150937e-01	9.619079e-02	1.777161e+00	4.004024e+00	2.049197e-02
32760000	-4.391798e+03	-1.077110e+03	3.196604e+00	2.250041e+01	2.093023e-01	1.897070e+00	9.456907e-03	9.670339e-01	4.328753e-02	1.782876e+00	4.677051e+00	1.955645e-02
32780000	-4.381045e+03	-1.071874e+03	4.022187e+00	2.902419e+01	1.976744e-01	1.872171e+00	1.658542e-02	9.257405e-01	1.136024e-01	2.991009e+00	6.589731e+00	2.536075e-02
32800000	-4.377582e+03	-1.089938e+03	3.165868e+00	2.383591e+01	1.860465e-01	2.266951e+00	1.499213e-02	9.685281e-01	3.334321e-02	1.682109e+00	3.896042e+00	2.013116e-02
32820000	-4.414061e+03	-1.117714e+03	2.526019e+00	1.806708e+01	2.558140e-01	2.342273e+00	7.473558e-03	9.522004e-01	1.449663e-01	1.258935e+00	1.682463e+00	1.607929e-02
32840000	-4.408301e+03	-1.047016e+03	3.191425e+00	2.365299e+01	2.209302e-01	1.905729e+00	1.320517e-02	9.357045e-01	1.152328e-01	1.518884e+00	2.307110e+00	2.024909e-02
32860000	-4.387215e+03	-1.066340e+03	3.329917e+00	2.438958e+01	1.395349e-01	1.757084e+00	1.645762e-02	9.600358e-01	3.286008e-02	1.696544e+00	5.229542e+00	2.133832e-02
32880000	-4.429396e+03	-1.063967e+03	3.374159e+00	2.362537e+01	2.558140e-01	1.922887e+00	1.141015e-02	9.345515e-01	1.158872e-01	9.894266e-01	3.181043e+00	2.125613e-02
32900000	-4.383071e+03	-1.063039e+03	4.141552e+00	3.246173e+01	6.976744e-02	2.284670e+00	1.557865e-02	9.824849e-01	7.721956e-03	2.965346e+00	6.884833e+00	2.640359e-02
32920000	-4.392380e+03	-1.038604e+03	3.773030e+00	2.878448e+01	1.395349e-01	2.608723e+00	1.448628e-02	9.581981e-01	4.185705e-02	2.876600e+00	5.849993e+00	2.415508e-02
32940000	-4.366140e+03	-1.021728e+03	5.000029e+00	3.789431e+01	1.976744e-01	1.997770e+00	1.184646e-02	9.335004e-01	1.288416e-01	3.279034e+00	5.010901e+00	3.186778e-02
32960000	-4.373412e+03	-1.019722e+03	4.541836e+00	3.572606e+01	1.162791e-01	2.268727e+00	7.841821e-03	9.805786e-01	2.783756e-02	2.456241e+00	6.886904e+00	2.895779e-02
32980000	-4.387860e+03	-9.878345e+02	4.763270e+00	3.459348e+01	1.627907e-01	2.448757e+00	5.302625e-03	9.778194e-01	7.427041e-02	5.290159e+00	6.556376e+00	3.044787e-02
33000000	-4.406935e+03	-1.008251e+03	4.457039e+00	3.264761e+01	1.395349e-01	2.668317e+00	6.839908e-03	9.788829e-01	4.397160e-02	2.993233e+00	4.275669e+00	2.837024e-02
33020000	-4.379417e+03	-1.051499e+03	4.631295e+00	3.224267e+01	2.325581e-01	2.304355e+00	3.893979e-03	9.837338e-01	6.097947e-02	2.658171e+00	4.516322e+00	2.965911e-02
33040000	-4.412233e+03	-1.017904e+03	4.022781e+00	2.751577e+01	2.674419e-01	2.166477e+00	7.736012e-03	9.690007e-01	6.551636e-02	1.680525e+00	5.244968e+00	2.573475e-02
33060000	-4.381370e+03	-1.056803e+03	4.363395e+00	2.926213e+01	2.209302e-01	2.078717e+00	1.866208e-02	9.181744e-01	1.227681e-01	1.991139e+00	4.653040e+00	2.797808e-02
33080000	-4.410028e+03	-1.061090e+03	3.588851e+00	2.341244e+01	1.976744e-01	1.998089e+00	1.315737e-02	9.534514e-01	5.594353e-02	1.568498e+00	5.851975e+00	2.299838e-02
33100000	-4.410002e+03	-1.049602e+03	3.422730e+00	2.278113e+01	2.906977e-01	2.135393e+00	1.135295e-02	9.213199e-01	1.734895e-01	1.665273e+00	4.488972e+00	2.188025e-02
33120000	-4.397644e+03	-1.048842e+03	3.461629e+00	2.313325e+01	2.093023e-01	2.498324e+00	1.424518e-02	9.614477e-01	3.769999e-02	9.245872e-01	4.852184e+00	2.207922e-02
33140000	-4.428791e+03	-1.034593e+03	3.309285e+00	2.227479e+01	3.023256e-01	2.043441e+00	1.322129e-02	8.944045e-01	1.948626e-01	1.239246e+00	3.649586e+00	2.121239e-02
33160000	-4.382795e+03	-1.058871e+03	3.263526e+00	2.049746e+01	2.093023e-01	2.942027e+00	1.565612e-02	9.420667e-01	8.662471e-02	1.123703e+00	2.183837e+00	2.097299e-02
33180000	-4.402568e+03	-1.034227e+03	3.936563e+00	2.530238e+01	2.558140e-01	2.083890e+00	1.211973e-02	9.574981e-01	7.352573e-02	2.317148e+00	5.376692e+00	2.522349e-02
33200000	-4.392699e+03	-1.058426e+03	4.068073e+00	2.764887e+01	2.325581e-01	2.346422e+00	8.659257e-03	9.598475e-01	9.893235e-02	3.483688e+00	7.120745e+00	2.610128e-02
33220000	-4.375300e+03	-1.040516e+03	3.534707e+00	2.449889e+01	1.976744e-01	2.556931e+00	9.881781e-03	9.550919e-01	1.137534e-01	2.344018e+00	4.940943e+00	2.255358e-02
33240000	-4.405421e+03	-1.057354e+03	4.097768e+00	2.715121e+01	1.511628e-01	2.350686e+00	2.377445e-02	9.540048e-01	2.652311e-02	2.122422e+00	6.007991e+00	2.619124e-02
33260000	-4.393240e+03	-1.019126e+03	4.413552e+00	2.829155e+01	1.511628e-01	2.534717e+00	8.799171e-03	9.656013e-01	6.701890e-02	3.393281e+00	5.426849e+00	2.810554e-02
33280000	-4.393533e+03	-1.028789e+03	4.429476e+00	2.984832e+01	1.744186e-01	1.591523e+00	1.345736e-02	9.389653e-01	7.763016e-02	1.976330e+00	5.419109e+00	2.722205e-02
33300000	-4.371928e+03	-1.044997e+03	3.983748e+00	2.674643e+01	2.093023e-01	2.061000e+00	1.976371e-02	9.595499e-01	2.334623e-02	1.861910e+00	5.997326e+00	2.535924e-02
33320000	-4.382082e+03	-1.003788e+03	4.184443e+00	2.921126e+01	1.860465e-01	2.173005e+00	1.159050e-02	9.607220e-01	5.416998e-02	2.363052e+00	5.882258e+00	2.696629e-02
33340000	-4.383885e+03	-1.023137e+03	4.217631e+00	2.872031e+01	1.511628e-01	2.397450e+00	2.711649e-02	9.103040e-01	5.607916e-02	2.538216e+00	4.397306e+00	2.706577e-02
33360000	-4.398265e+03	-1.057983e+03	3.887311e+00	2.882933e+01	2.209302e-01	1.946346e+00	2.030516e-02	9.110601e-01	7.750777e-02	2.483850e+00	2.688439e+00	2.498845e-02
33380000	-4.403191e+03	-1.021686e+03	4.323779e+00	3.070356e+01	2.093023e-01	2.550185e+00	1.879161e-02	9.239445e-01	8.294660e-02	1.740967e+00	3.495080e+00	2.787137e-02
33400000	-4.413650e+03	-1.049418e+03	3.657710e+00	2.682782e+01	2.209302e-01	3.013309e+00	1.030794e-02	9.574718e-01	8.780596e-02	2.376517e+00	3.160235e+00	2.358037e-02
33420000	-4.393382e+03	-1.047551e+03	3.167961e+00	2.199045e+01	2.790698e-01	2.143836e+00	1.070532e-02	9.263542e-01	1.615737e-01	1.209283e+00	3.475800e+00	2.012961e-02
33440000	-4.378819e+03	-1.095591e+03	3.551480e+00	2.447430e+01	2.325581e-01	2.359004e+00	3.130952e-02	8.555199e-01	7.678977e-02	1.411633e+00	2.963062e+00	2.264804e-02
33460000	-4.383279e+03	-1.026426e+03	3.735109e+00	2.591087e+01	1.395349e-01	2.564215e+00	1.894579e-02	9.463302e-01	3.879444e-02	2.101662e+00	3.619807e+00	2.345951e-02
33480000	-4.400940e+03	-1.047164e+03	3.845403e+00	2.689199e+01	2.790698e-01	2.299423e+00	2.086261e-02	9.237974e-01	6.471897e-02	2.167586e+00	3.941166e+00	2.439227e-02
33500000	-4.401032e+03	-1.059087e+03	3.167273e+00	2.145009e+01	1.976744e-01	2.393936e+00	2.890614e-02	9.208437e-01	4.327981e-02	8.395591e-01	4.666759e+00	2.018191e-02
33520000	-4.411831e+03	-1.081760e+03	3.303247e+00	2.302063e+01	2.906977e-01	1.890670e+00	9.715059e-03	9.286835e-01	2.253697e-01	1.564084e+00	4.903919e+00	2.109915e-02
33540000	-4.387363e+03	-1.090135e+03	2.964685e+00	2.134383e+01	2.093023e-01	2.195049e+00	1.648024e-02	9.522742e-01	4.474448e-02	2.103735e+00	4.499022e+00	1.880179e-02
33560000	-4.382066e+03	-1.086590e+03	3.346661e+00	2.506885e+01	2.209302e-01	1.837076e+00	1.716739e-02	9.399118e-01	6.316789e-02	1.958371e+00	3.998826e+00	2.122252e-02
33580000	-4.387276e+03	-1.099552e+03	3.838001e+00	2.782522e+01	2.093023e-01	1.889391e+00	1.913537e-02	9.110183e-01	1.196771e-01	2.247376e+00	5.070501e+00	2.342893e-02
33600000	-4.393958e+03	-1.088500e+03	3.636869e+00	2.834886e+01	1.279070e-01	2.218962e+00	1.608182e-02	9.473634e-01	4.175010e-02	2.140924e+00	3.334070e+00	2.319465e-02
33620000	-4.389282e+03	-1.046811e+03	4.404208e+00	3.213270e+01	1.511628e-01	2.120217e+00	1.467676e-02	9.686666e-01	2.802332e-02	3.193864e+00	5.391973e+00	2.804192e-02
33640000	-4.392637e+03	-1.072693e+03	3.993741e+00	3.001448e+01	1.395349e-01	2.391895e+00	1.363889e-02	9.726064e-01	2.121128e-02	2.896725e+00	3.551718e+00	2.501136e-02
33660000	-4.382602e+03	-1.062422e+03	3.512791e+00	2.321284e+01	2.906977e-01	2.398752e+00	9.425609e-03	9.536494e-01	1.099767e-01	1.411540e+00	3.108603e+00	2.200975e-02
33680000	-4.411087e+03	-1.048450e+03	3.205838e+00	2.223164e+01	2.790698e-01	1.938887e+00	6.412107e-03	9.717217e-01	8.613273e-02	9.564609e-01	2.115277e+00	2.038437e-02
33700000	-4.383130e+03	-1.061384e+03	3.477575e+00	2.381802e+01	2.209302e-01	2.356580e+00	8.949190e-03	9.641659e-01	6.239109e-02	2.924175e+00	2.967565e+00	2.214468e-02
33720000	-4.414854e+03	-1.050312e+03	3.435049e+00	2.301163e+01	2.790698e-01	2.185547e+00	5.719695e-03	9.693807e-01	1.194388e-01	1.226911e+00	3.538472e+00	2.198655e-02
33740000	-4.406972e+03	-1.030368e+03	3.987179e+00	2.669835e+01	2.325581e-01	1.926894e+00	7.388852e-03	9.676654e-01	1.226709e-01	1.647317e+00	4.329363e+00	2.559565e-02
33760000	-4.408189e+03	-1.051644e+03	4.048610e+00	2.682354e+01	2.558140e-01	2.180264e+00	4.858183e-03	9.797038e-01	8.787899e-02	1.922700e+00	4.328304e+00	2.609056e-02
33780000	-4.402445e+03	-1.054416e+03	3.611830e+00	2.558182e+01	2.441860e-01	2.086892e+00	2.276597e-03	9.908962e-01	6.601478e-02	1.670898e+00	5.637027e+00	2.310185e-02
33800000	-4.391486e+03	-1.040798e+03	4.121658e+00	2.699450e+01	2.441860e-01	2.540099e+00	1.266854e-03	9.947141e-01	8.175245e-02	2.228863e+00	3.810233e+00	2.583220e-02
33820000	-4.394262e+03	-1.073560e+03	3.587785e+00	2.452276e+01	1.744186e-01	2.212093e+00	4.189869e-03	9.895655e-01	3.786528e-02	1.081527e+00	5.071836e+00	2.246805e-02
33840000	-4.409079e+03	-1.038717e+03	3.059898e+00	2.130331e+01	2.325581e-01	1.925855e+00	8.377970e-03	9.611943e-01	1.121422e-01	1.233613e+00	4.473038e+00	1.954785e-02
33860000	-4.389614e+03	-1.066690e+03	3.676067e+00	2.636192e+01	1.976744e-01	2.937825e+00	1.229737e-02	9.484305e-01	8.067305e-02	1.562751e+00	4.456600e+00	2.352552e-02
33880000	-4.408160e+03	-1.046004e+03	3.812183e+00	2.500700e+01	3.139535e-01	1.851266e+00	8.550387e-03	9.575232e-01	1.307016e-01	3.614771e+00	5.432396e+00	2.456423e-02
33900000	-4.390814e+03	-9.988244e+02	5.221741e+00	3.296033e+01	2.558140e-01	1.701364e+00	1.484418e-02	9.585417e-01	6.729216e-02	3.994491e+00	3.176856e+00	3.325099e-02
33920000	-4.386083e+03	-1.074184e+03	3.049093e+00	2.174641e+01	2.325581e-01	1.693860e+00	1.364663e-02	9.313264e-01	1.030415e-01	1.253088e+00	5.093025e+00	1.940973e-02
33940000	-4.384152e+03	-1.042009e+03	4.301257e+00	2.878800e+01	2.441860e-01	1.680729e+00	1.888623e-02	9.341374e-01	6.322881e-02	3.407075e+00	5.264684e+00	2.734328e-02
33960000	-4.396696e+03	-1.026710e+03	3.749210e+00	2.282093e+01	3.255814e-01	1.952146e+00	5.979096e-03	9.616627e-01	2.056714e-01	2.497279e+00	4.259549e+00	2.382786e-02
33980000	-4.403448e+03	-1.024108e+03	4.720324e+00	3.025199e+01	2.558140e-01	1.864558e+00	8.336192e-03	9.597026e-01	1.120882e-01	2.870031e+00	6.203830e+00	3.045011e-02
34000000	-4.392355e+03	-1.022418e+03	4.289205e+00	2.983610e+01	2.674419e-01	1.791423e+00	7.938302e-03	9.614088e-01	1.024233e-01	2.687556e+00	4.356007e+00	2.756393e-02
34020000	-4.409283e+03	-1.002955e+03	5.364785e+00	3.460869e+01	2.558140e-01	2.270895e+00	7.642062e-03	9.648099e-01	9.608422e-02	2.675632e+00	4.621355e+00	3.441165e-02
34040000	-4.400435e+03	-1.019245e+03	4.242772e+00	2.711674e+01	2.906977e-01	1.532738e+00	3.453449e-03	9.785944e-01	1.773246e-01	2.193969e+00	6.280710e+00	2.723581e-02
34060000	-4.395100e+03	-1.077125e+03	3.784999e+00	2.661816e+01	1.976744e-01	2.119722e+00	1.753053e-02	9.461996e-01	4.726567e-02	2.337075e+00	5.055033e+00	2.416543e-02
34080000	-4.381679e+03	-1.030897e+03	4.133001e+00	3.041980e+01	2.325581e-01	2.245749e+00	4.039236e-02	8.572502e-01	7.758204e-02	2.559195e+00	7.543376e+00	2.631069e-02
34100000	-4.391100e+03	-1.057697e+03	3.839212e+00	2.725046e+01	1.511628e-01	2.222478e+00	2.645523e-02	9.285810e-01	4.004649e-02	3.725506e+00	5.116246e+00	2.447061e-02
34120000	-4.392897e+03	-1.022012e+03	3.846388e+00	2.574413e+01	2.558140e-01	2.122132e+00	8.932101e-03	9.546682e-01	1.118937e-01	1.430117e+00	3.774810e+00	2.462148e-02
34140000	-4.386928e+03	-1.043509e+03	3.771176e+00	2.576465e+01	2.325581e-01	2.550864e+00	9.298435e-03	9.434939e-01	1.795445e-01	2.487653e+00	6.263514e+00	2.421918e-02
34160000	-4.387801e+03	-1.001304e+03	4.600206e+00	3.138316e+01	2.441860e-01	2.297009e+00	9.944678e-03	9.496453e-01	1.070693e-01	3.531857e+00	4.168386e+00	2.964255e-02
34180000	-4.400649e+03	-1.039450e+03	4.327273e+00	3.080272e+01	1.860465e-01	1.815237e+00	2.646007e-02	9.264125e-01	4.381762e-02	2.481831e+00	3.804461e+00	2.744819e-02
34200000	-4.397821e+03	-1.062417e+03	3.782034e+00	2.653286e+01	1.627907e-01	2.238382e+00	2.004329e-02	9.489941e-01	4.656500e-02	2.622733e+00	4.995446e+00	2.433800e-02
34220000	-4.402771e+03	-1.049469e+03	3.561414e+00	2.548926e+01	2.325581e-01	2.564637e+00	2.140131e-03	9.900227e-01	7.837746e-02	1.839299e+00	2.742673e+00	2.283161e-02
34240000	-4.413435e+03	-1.060682e+03	4.112460e+00	2.767253e+01	1.860465e-01	2.401968e+00	1.814997e-03	9.927936e-01	6.844666e-02	2.093951e+00	2.814625e+00	2.651981e-02
34260000	-4.401131e+03	-1.089878e+03	2.994236e+00	2.031058e+01	1.976744e-01	2.308571e+00	1.543950e-02	9.434905e-01	6.264669e-02	1.330123e+00	3.712838e+00	1.912622e-02
34280000	-4.401664e+03	-1.026485e+03	4.206601e+00	2.779217e+01	2.674419e-01	1.924828e+00	1.749181e-03	9.904824e-01	1.426989e-01	1.515085e+00	4.284593e+00	2.642492e-02
34300000	-4.399067e+03	-1.044005e+03	3.811438e+00	2.536723e+01	2.441860e-01	2.188096e+00	1.084517e-02	9.568111e-01	9.119084e-02	2.392612e+00	5.161092e+00	2.358787e-02
34320000	-4.405932e+03	-1.039310e+03	3.759813e+00	2.650455e+01	1.976744e-01	2.184094e+00	7.763337e-03	9.758268e-01	4.696834e-02	2.570934e+00	7.073445e+00	2.409970e-02
34340000	-4.391616e+03	-1.061112e+03	3.383246e+00	2.344188e+01	1.976744e-01	2.359752e+00	2.192350e-02	9.251033e-01	5.917988e-02	2.400473e+00	5.441481e+00	2.162824e-02
34360000	-4.387601e+03	-1.062522e+03	3.615928e+00	2.465433e+01	1.860465e-01	2.007040e+00	2.584570e-02	9.035558e-01	7.512932e-02	1.631888e+00	5.638010e+00	2.319597e-02
34380000	-4.398823e+03	-1.030645e+03	4.261746e+00	2.937877e+01	1.744186e-01	1.960742e+00	1.905701e-02	9.344852e-01	6.774701e-02	1.999003e+00	4.647743e+00	2.700335e-02
34400000	-4.377517e+03	-1.063410e+03	4.011435e+00	2.805538e+01	1.976744e-01	2.686185e+00	3.254975e-03	9.842502e-01	1.024788e-01	1.201527e+00	5.787881e+00	2.561745e-02
34420000	-4.401930e+03	-1.014144e+03	4.541191e+00	3.054704e+01	1.627907e-01	1.821475e+00	1.224120e-02	9.809763e-01	1.711705e-02	2.077409e+00	6.498813e+00	2.902988e-02
34440000	-4.384121e+03	-1.030609e+03	3.888758e+00	2.902802e+01	1.627907e-01	2.525896e+00	9.877167e-03	9.714910e-01	3.840667e-02	2.954396e+00	3.235296e+00	2.461394e-02
34460000	-4.401298e+03	-1.015712e+03	3.967876e+00	2.758586e+01	2.209302e-01	2.340244e+00	3.735136e-03	9.845475e-01	8.053878e-02	3.536257e+00	6.840955e+00	2.533831e-02
34480000	-4.393294e+03	-1.011682e+03	5.141762e+00	3.405342e+01	1.860465e-01	2.730323e+00	8.134439e-03	9.746813e-01	5.548864e-02	1.974606e+00	4.780833e+00	3.295590e-02
34500000	-4.412395e+03	-1.014442e+03	4.940432e+00	3.157375e+01	2.441860e-01	2.382289e+00	1.403819e-02	9.338632e-01	1.143139e-01	2.833287e+00	3.298154e+00	3.163291e-02
34520000	-4.417990e+03	-1.006587e+03	4.401090e+00	2.836784e+01	2.906977e-01	1.817756e+00	1.496756e-02	9.073124e-01	1.322664e-01	2.364396e+00	4.236106e+00	2.760777e-02
34540000	-4.398495e+03	-1.043915e+03	3.398375e+00	2.377014e+01	2.790698e-01	2.539419e+00	1.405320e-02	9.237490e-01	1.233595e-01	2.602311e+00	4.969063e+00	2.158104e-02
34560000	-4.406774e+03	-1.074863e+03	3.178918e+00	2.316679e+01	2.093023e-01	2.046043e+00	2.310939e-02	9.088024e-01	7.872899e-02	3.277663e+00	4.480103e+00	2.048787e-02
34580000	-4.412830e+03	-1.041461e+03	3.619730e+00	2.382533e+01	3.372093e-01	1.590635e+00	1.090907e-02	9.432243e-01	1.272661e-01	1.369653e+00	3.967693e+00	2.291105e-02
34600000	-4.415272e+03	-1.069231e+03	3.624094e+00	2.411188e+01	2.790698e-01	2.503002e+00	1.204601e-03	9.943205e-01	9.531321e-02	1.963364e+00	3.418355e+00	2.285464e-02
34620000	-4.384634e+03	-1.014018e+03	4.070089e+00	2.794422e+01	2.558140e-01	2.306867e+00	2.606782e-02	8.870678e-01	1.106198e-01	2.691328e+00	5.091298e+00	2.606758e-02
34640000	-4.381142e+03	-1.084758e+03	3.876244e+00	2.768689e+01	1.627907e-01	1.976896e+00	1.742461e-02	9.406365e-01	6.544146e-02	2.718266e+00	6.786568e+00	2.495315e-02
34660000	-4.387277e+03	-1.008645e+03	4.173175e+00	2.777215e+01	2.093023e-01	2.221801e+00	1.833188e-02	9.559772e-01	4.537530e-02	1.692950e+00	6.395192e+00	2.668997e-02
34680000	-4.392571e+03	-1.071765e+03	3.520073e+00	2.458602e+01	1.627907e-01	2.189404e+00	1.357000e-02	9.566736e-01	4.201645e-02	1.927784e+00	5.253863e+00	2.263489e-02
34700000	-4.419161e+03	-1.043974e+03	3.157952e+00	2.182394e+01	2.674419e-01	1.789573e+00	6.304823e-03	9.652570e-01	1.378788e-01	1.482726e+00	4.052876e+00	2.028188e-02
34720000	-4.391498e+03	-1.048595e+03	3.701312e+00	2.592157e+01	1.279070e-01	3.016371e+00	9.086870e-03	9.754171e-01	3.707602e-02	1.450805e+00	5.275918e+00	2.372725e-02
34740000	-4.393964e+03	-1.054167e+03	3.750029e+00	2.789452e+01	1.860465e-01	2.314043e+00	2.208765e-02	9.087764e-01	7.218803e-02	1.663534e+00	3.966490e+00	2.370868e-02
34760000	-4.403751e+03	-1.047584e+03	4.345431e+00	2.945088e+01	3.372093e-01	2.042796e+00	1.606746e-02	9.212624e-01	1.328568e-01	2.578017e+00	4.369881e+00	2.785173e-02
34780000	-4.413217e+03	-1.080957e+03	2.692557e+00	2.205182e+01	9.302326e-02	2.333840e+00	1.588513e-02	9.677672e-01	1.757820e-02	1.024615e+00	4.335306e+00	1.686567e-02
34800000	-4.419802e+03	-1.042107e+03	3.169056e+00	1.996156e+01	2.790698e-01	2.340327e+00	1.451900e-02	9.366839e-01	8.643742e-02	9.916795e-01	3.037398e+00	2.030902e-02
34820000	-4.398905e+03	-1.011538e+03	4.219039e+00	2.546526e+01	2.209302e-01	2.753058e+00	7.536590e-03	9.795245e-01	5.472596e-02	1.628915e+00	5.143605e+00	2.711142e-02
34840000	-4.413140e+03	-1.046338e+03	3.820675e+00	2.291964e+01	3.139535e-01	1.704251e+00	3.024295e-02	8.281188e-01	1.964119e-01	1.734223e+00	3.489694e+00	2.428937e-02
34860000	-4.385331e+03	-1.054140e+03	4.212802e+00	2.720351e+01	2.093023e-01	1.865750e+00	2.101068e-02	9.440280e-01	3.332892e-02	2.044967e+00	2.652100e+00	2.713517e-02
34880000	-4.400088e+03	-1.041895e+03	4.484321e+00	2.842460e+01	2.441860e-01	2.316404e+00	1.798861e-02	9.337391e-01	8.458670e-02	2.225957e+00	3.361757e+00	2.854368e-02
34900000	-4.386398e+03	-1.032229e+03	4.242159e+00	2.742792e+01	2.093023e-01	2.265143e+00	1.129542e-02	9.329411e-01	1.363321e-01	1.968223e+00	5.562337e+00	2.700303e-02
34920000	-4.378837e+03	-1.023734e+03	4.377333e+00	2.762336e+01	2.209302e-01	2.518648e+00	1.491000e-02	9.521950e-01	6.784721e-02	2.905822e+00	5.433586e+00	2.811531e-02
34940000	-4.397587e+03	-1.055210e+03	4.095568e+00	2.808738e+01	2.441860e-01	2.263212e+00	1.113037e-02	9.572296e-01	8.106573e-02	2.515793e+00	3.792563e+00	2.636877e-02
34960000	-4.405136e+03	-1.033017e+03	4.773447e+00	3.187116e+01	2.674419e-01	1.711429e+00	2.000182e-02	9.103501e-01	9.867843e-02	2.282528e+00	7.846250e+00	3.074013e-02
34980000	-4.401906e+03	-1.048840e+03	4.510769e+00	2.906903e+01	1.627907e-01	2.189915e+00	9.843522e-03	9.721680e-01	6.044942e-02	1.923316e+00	4.481843e+00	2.907528e-02
35000000	-4.393171e+03	-1.037648e+03	3.823927e+00	2.635768e+01	2.325581e-01	2.541922e+00	1.204330e-02	9.458268e-01	8.556172e-02	2.714992e+00	4.249692e+00	2.463813e-02
35020000	-4.409497e+03	-9.992978e+02	4.275601e+00	2.858644e+01	2.325581e-01	1.978170e+00	2.102558e-02	9.419833e-01	5.150749e-02	2.466911e+00	5.595542e+00	2.758178e-02
35040000	-4.397183e+03	-9.861790e+02	4.288514e+00	2.954902e+01	2.325581e-01	2.834080e+00	9.148589e-03	9.618034e-01	7.294222e-02	3.525331e+00	7.079843e+00	2.753825e-02
35060000	-4.395034e+03	-1.031055e+03	3.479221e+00	2.572918e+01	2.441860e-01	2.712672e+00	7.943077e-03	9.618063e-01	1.131667e-01	6.780720e+00	3.902523e+00	2.236161e-02
35080000	-4.373804e+03	-1.027128e+03	3.707899e+00	2.566098e+01	1.744186e-01	2.329441e+00	7.944966e-03	9.764555e-01	5.093557e-02	2.441174e+00	4.491781e+00	2.385626e-02
35100000	-4.380087e+03	-1.023075e+03	4.367656e+00	2.871425e+01	2.441860e-01	1.780463e+00	1.101641e-02	9.557718e-01	7.198676e-02	1.767609e+00	3.608552e+00	2.812409e-02
35120000	-4.395672e+03	-1.032119e+03	4.383103e+00	3.022952e+01	2.558140e-01	2.241237e+00	1.015393e-02	9.319226e-01	1.685960e-01	2.922710e+00	8.015310e+00	2.824825e-02
35140000	-4.404977e+03	-1.025714e+03	3.781697e+00	2.504159e+01	2.674419e-01	1.995479e+00	5.964106e-03	9.672457e-01	1.238871e-01	1.974182e+00	5.527255e+00	2.429205e-02
35160000	-4.392054e+03	-9.762545e+02	4.849404e+00	3.200241e+01	2.674419e-01	2.480636e+00	1.057961e-02	9.688550e-01	3.912603e-02	4.324049e+00	4.794341e+00	3.094750e-02
35180000	-4.397399e+03	-1.032795e+03	3.799940e+00	2.455309e+01	2.558140e-01	2.663141e+00	1.524288e-02	9.240540e-01	1.194084e-01	2.438107e+00	4.943133e+00	2.439497e-02
35200000	-4.375366e+03	-1.047936e+03	4.031550e+00	2.743795e+01	2.209302e-01	2.053168e+00	2.389863e-02	8.929586e-01	1.125786e-01	3.453876e+00	3.809393e+00	2.577922e-02
35220000	-4.372916e+03	-1.054705e+03	4.441046e+00	3.091849e+01	2.674419e-01	2.330307e+00	3.258152e-02	8.618935e-01	1.198371e-01	4.237071e+00	6.001272e+00	2.850732e-02
35240000	-4.403350e+03	-1.047974e+03	3.782929e+00	2.504092e+01	2.674419e-01	1.710761e+00	1.087314e-02	9.327320e-01	1.608951e-01	1.515819e+00	6.689712e+00	2.434751e-02
35260000	-4.398531e+03	-1.077468e+03	3.819024e+00	2.583238e+01	2.441860e-01	2.504540e+00	2.165073e-02	9.154984e-01	8.028158e-02	2.091216e+00	5.645450e+00	2.455669e-02
35280000	-4.423347e+03	-1.054778e+03	3.962224e+00	2.592990e+01	2.906977e-01	2.345996e+00	1.677325e-02	9.304742e-01	9.116384e-02	3.290838e+00	4.008585e+00	2.546332e-02
35300000	-4.416745e+03	-1.043120e+03	3.979002e+00	2.572397e+01	2.790698e-01	2.354194e+00	2.206960e-02	8.961316e-01	1.506408e-01	2.268807e+00	4.369202e+00	2.553064e-02
35320000	-4.400471e+03	-1.026287e+03	3.498587e+00	2.303674e+01	2.790698e-01	2.311938e+00	2.040664e-02	9.154785e-01	9.134376e-02	2.140598e+00	3.514803e+00	2.254984e-02
35340000	-4.387867e+03	-1.100086e+03	3.491289e+00	2.373739e+01	1.860465e-01	2.060012e+00	2.676194e-02	8.961560e-01	8.099851e-02	2.155419e+00	8.260408e+00	2.243478e-02
35360000	-4.409161e+03	-1.075629e+03	3.461049e+00	2.320999e+01	2.325581e-01	1.985050e+00	1.457932e-02	9.438288e-01	7.661664e-02	1.765898e+00	7.120065e+00	2.231645e-02
35380000	-4.391997e+03	-1.066548e+03	3.523297e+00	2.406165e+01	1.976744e-01	1.952694e+00	1.274531e-02	9.518644e-01	6.399372e-02	1.825024e+00	6.844985e+00	2.236830e-02
35400000	-4.391610e+03	-1.080296e+03	3.745245e+00	2.334095e+01	1.744186e-01	2.269699e+00	5.568917e-03	9.785409e-01	7.563436e-02	1.781885e+00	2.664924e+00	2.293178e-02
35420000	-4.401161e+03	-1.022638e+03	4.376050e+00	2.727054e+01	3.255814e-01	2.109468e+00	5.902701e-03	9.551641e-01	1.703721e-01	1.825582e+00	4.586330e+00	2.748031e-02
35440000	-4.397903e+03	-1.015023e+03	4.465750e+00	2.918948e+01	2.790698e-01	2.259362e+00	8.014920e-03	9.621808e-01	1.036597e-01	1.836482e+00	4.225686e+00	2.836950e-02
35460000	-4.397878e+03	-1.059596e+03	4.600769e+00	3.001596e+01	2.325581e-01	2.451666e+00	1.384332e-02	9.274971e-01	1.595018e-01	2.169311e+00	5.268184e+00	2.922436e-02
35480000	-4.413328e+03	-1.049855e+03	3.547895e+00	2.335256e+01	2.325581e-01	2.066446e+00	1.126201e-02	9.447246e-01	1.062029e-01	2.302018e+00	2.618414e+00	2.256772e-02
35500000	-4.405715e+03	-1.051080e+03	4.139785e+00	2.834966e+01	2.441860e-01	2.517155e+00	8.148912e-03	9.731972e-01	6.847222e-02	1.664604e+00	3.760699e+00	2.620981e-02
35520000	-4.390682e+03	-1.048770e+03	4.169587e+00	2.857968e+01	2.441860e-01	1.858510e+00	3.936604e-03	9.848334e-01	9.692163e-02	3.041131e+00	4.663914e+00	2.644889e-02
35540000	-4.409424e+03	-1.016739e+03	3.792143e+00	2.745938e+01	2.790698e-01	2.135090e+00	7.781779e-03	9.584899e-01	9.931222e-02	1.805763e+00	4.207064e+00	2.416848e-02
35560000	-4.400048e+03	-1.053588e+03	4.298871e+00	2.979285e+01	1.860465e-01	1.935968e+00	3.416230e-03	9.844999e-01	7.853441e-02	2.576958e+00	5.347173e+00	2.693685e-02
35580000	-4.385960e+03	-1.011124e+03	4.276741e+00	2.900723e+01	2.441860e-01	2.031066e+00	3.830419e-03	9.798235e-01	1.132820e-01	1.946840e+00	4.425139e+00	2.754663e-02
35600000	-4.413064e+03	-1.053370e+03	4.268888e+00	2.788937e+01	1.976744e-01	1.933936e+00	7.829506e-03	9.773715e-01	6.514094e-02	1.877118e+00	4.319680e+00	2.749903e-02
35620000	-4.423080e+03	-1.023108e+03	3.902932e+00	2.608369e+01	2.558140e-01	2.567105e+00	2.088309e-02	8.983848e-01	1.154838e-01	1.414661e+00	5.090729e+00	2.504060e-02
35640000	-4.390572e+03	-1.031126e+03	3.889173e+00	2.527137e+01	2.906977e-01	2.104465e+00	7.535833e-03	9.558986e-01	1.378866e-01	1.624223e+00	3.488498e+00	2.467876e-02
35660000	-4.392545e+03	-1.102059e+03	3.073351e+00	2.217550e+01	1.744186e-01	3.404843e+00	1.676542e-02	9.620129e-01	3.187444e-02	1.487212e+00	2.935474e+00	1.980795e-02
35680000	-4.382102e+03	-1.095250e+03	3.589216e+00	2.427699e+01	2.209302e-01	1.938622e+00	7.833477e-03	9.641738e-01	9.073116e-02	2.985290e+00	5.151264e+00	2.274392e-02
35700000	-4.414150e+03	-1.042396e+03	4.308728e+00	3.053086e+01	2.209302e-01	2.731701e+00	1.907872e-02	9.087940e-01	1.074906e-01	2.472227e+00	2.428320e+00	2.754084e-02
35720000	-4.385119e+03	-1.020658e+03	4.544960e+00	3.187834e+01	1.976744e-01	2.691016e+00	7.609191e-03	9.721163e-01	8.172516e-02	2.185417e+00	5.945804e+00	2.926944e-02
35740000	-4.381038e+03	-1.009840e+03	4.549954e+00	3.168375e+01	1.395349e-01	2.124769e+00	5.922574e-03	9.844434e-01	3.939159e-02	3.900296e+00	4.488194e+00	2.924621e-02
35760000	-4.380056e+03	-1.052513e+03	4.792075e+00	3.410090e+01	8.139535e-02	2.554781e+00	1.260759e-02	9.782341e-01	1.662870e-02	2.682656e+00	5.859930e+00	2.984544e-02
35780000	-4.413547e+03	-1.036956e+03	4.278716e+00	3.139191e+01	1.976744e-01	2.410731e+00	4.824255e-03	9.778512e-01	7.181721e-02	2.061075e+00	5.000516e+00	2.692197e-02
35800000	-4.406746e+03	-1.024359e+03	4.664898e+00	3.254751e+01	1.860465e-01	2.485832e+00	1.930554e-02	9.311449e-01	6.648829e-02	4.300490e+00	3.979506e+00	3.001328e-02
35820000	-4.428963e+03	-1.078565e+03	2.876233e+00	2.078443e+01	1.976744e-01	2.169838e+00	3.906888e-02	8.768371e-01	5.197072e-02	2.204628e+00	3.682965e+00	1.805970e-02
35840000	-4.390554e+03	-1.008010e+03	4.298651e+00	3.099355e+01	2.209302e-01	2.582203e+00	1.584474e-02	9.147476e-01	1.173663e-01	2.613049e+00	3.738569e+00	2.768856e-02
35860000	-4.412750e+03	-1.051341e+03	4.155161e+00	3.028925e+01	1.162791e-01	2.822552e+00	1.324064e-02	9.676944e-01	3.147989e-02	3.233492e+00	4.783938e+00	2.678055e-02
35880000	-4.381345e+03	-1.094789e+03	3.071315e+00	2.201607e+01	1.860465e-01	1.627101e+00	7.069450e-03	9.818213e-01	3.440307e-02	2.077423e+00	3.805872e+00	1.946430e-02
35900000	-4.402351e+03	-1.104412e+03	3.251132e+00	2.390699e+01	1.627907e-01	1.655002e+00	2.713983e-02	9.440756e-01	1.758306e-02	3.242259e+00	4.350509e+00	2.049691e-02
35920000	-4.385993e+03	-1.102161e+03	3.092806e+00	2.347191e+01	1.860465e-01	2.606769e+00	1.989588e-02	9.012935e-01	1.162280e-01	2.044501e+00	5.787152e+00	1.953519e-02
35940000	-4.402996e+03	-1.072221e+03	3.446167e+00	2.475815e+01	1.744186e-01	2.532755e+00	2.159522e-02	8.573794e-01	1.608572e-01	3.002749e+00	4.755094e+00	2.207504e-02
35960000	-4.387822e+03	-1.022808e+03	3.675857e+00	2.729519e+01	1.860465e-01	3.056009e+00	8.923990e-03	9.678084e-01	5.885348e-02	3.111743e+00	4.629281e+00	2.359573e-02
35980000	-4.406656e+03	-1.006426e+03	4.271481e+00	2.921779e+01	2.093023e-01	2.276644e+00	1.290119e-02	9.376820e-01	9.964693e-02	2.234234e+00	3.917452e+00	2.686513e-02
36000000	-4.397218e+03	-1.048237e+03	3.904698e+00	2.690724e+01	1.744186e-01	2.049535e+00	1.451013e-02	9.457873e-01	6.416452e-02	1.865843e+00	5.971824e+00	2.476923e-02
36020000	-4.390028e+03	-1.046739e+03	3.542395e+00	2.550762e+01	2.093023e-01	1.785600e+00	1.308682e-03	9.939113e-01	7.709288e-02	1.568824e+00	4.412886e+00	2.235659e-02
36040000	-4.383299e+03	-1.041938e+03	3.556643e+00	2.341752e+01	3.023256e-01	2.721522e+00	2.611423e-03	9.816009e-01	1.989643e-01	1.658145e+00	4.113338e+00	2.283798e-02
36060000	-4.403478e+03	-1.016703e+03	4.161176e+00	2.584083e+01	3.139535e-01	1.972761e+00	4.119814e-03	9.843770e-01	9.592896e-02	1.707011e+00	4.718919e+00	2.647138e-02
36080000	-4.396734e+03	-1.010771e+03	4.226902e+00	2.788541e+01	1.976744e-01	2.905903e+00	3.217183e-03	9.909826e-01	3.939709e-02	3.078098e+00	3.722350e+00	2.679797e-02
36100000	-4.383839e+03	-1.033574e+03	4.529576e+00	3.084667e+01	1.744186e-01	3.191348e+00	7.331904e-03	9.791790e-01	3.783147e-02	3.310029e+00	5.355694e+00	2.826607e-02
36120000	-4.374437e+03	-1.061237e+03	3.541756e+00	2.417351e+01	1.976744e-01	1.889419e+00	1.360936e-02	9.306533e-01	1.196086e-01	2.864951e+00	5.306860e+00	2.187574e-02
36140000	-4.404447e+03	-1.020133e+03	3.880966e+00	2.774650e+01	2.441860e-01	1.910338e+00	1.443634e-02	9.432552e-01	6.067153e-02	2.629715e+00	3.574994e+00	2.444328e-02
36160000	-4.392777e+03	-1.031464e+03	4.470207e+00	3.172230e+01	2.441860e-01	2.373528e+00	1.175796e-02	9.442285e-01	9.229684e-02	2.058384e+00	4.148222e+00	2.810647e-02
36180000	-4.381958e+03	-9.998957e+02	3.808183e+00	2.749656e+01	2.093023e-01	2.180393e+00	1.230695e-02	9.484321e-01	8.016351e-02	2.102961e+00	5.333170e+00	2.392584e-02
36200000	-4.390746e+03	-1.023516e+03	3.887124e+00	2.871948e+01	2.558140e-01	1.856546e+00	4.106140e-03	9.857341e-01	4.468208e-02	1.856506e+00	4.559564e+00	2.434399e-02
36220000	-4.391082e+03	-1.052351e+03	3.943355e+00	2.860644e+01	1.395349e-01	2.045179e+00	4.354208e-03	9.886549e-01	2.352977e-02	2.231423e+00	6.092859e+00	2.500597e-02
36240000	-4.395603e+03	-1.074021e+03	2.895115e+00	2.084775e+01	2.441860e-01	2.630075e+00	1.449076e-02	9.255045e-01	1.083656e-01	1.598673e+00	4.773338e+00	1.791504e-02
36260000	-4.391809e+03	-1.048602e+03	3.824881e+00	2.540295e+01	2.325581e-01	2.450956e+00	4.470613e-03	9.771000e-01	1.322614e-01	1.753311e+00	3.409151e+00	2.426659e-02
36280000	-4.396868e+03	-1.076631e+03	3.342662e+00	2.460041e+01	2.441860e-01	2.503514e+00	1.004716e-02	9.337382e-01	1.496837e-01	2.250260e+00	2.764734e+00	2.115972e-02
36300000	-4.389717e+03	-1.101165e+03	3.202889e+00	2.276269e+01	2.093023e-01	2.879068e+00	7.972907e-03	9.620201e-01	8.405321e-02	3.356389e+00	3.485923e+00	2.037880e-02
36320000	-4.426755e+03	-1.046104e+03	3.632530e+00	2.467877e+01	1.976744e-01	1.632853e+00	1.261000e-02	9.740220e-01	2.022712e-02	1.528466e+00	5.813868e+00	2.314807e-02
36340000	-4.390803e+03	-1.108382e+03	3.292252e+00	2.467471e+01	1.627907e-01	2.306688e+00	7.281735e-03	9.663958e-01	7.353373e-02	1.503863e+00	3.241301e+00	2.096405e-02
36360000	-4.399487e+03	-1.088695e+03	2.781108e+00	1.839552e+01	2.906977e-01	2.430064e+00	1.508096e-02	9.233436e-01	1.088350e-01	1.152533e+00	2.690904e+00	1.749266e-02
36380000	-4.397043e+03	-1.024620e+03	4.021103e+00	2.701878e+01	2.441860e-01	1.893356e+00	2.595338e-02	9.023279e-01	8.912501e-02	2.280061e+00	5.862730e+00	2.583273e-02
36400000	-4.405059e+03	-1.017187e+03	3.839858e+00	2.641183e+01	2.558140e-01	2.433002e+00	9.945413e-03	9.452320e-01	1.696965e-01	1.956567e+00	7.056496e+00	2.465639e-02
36420000	-4.420283e+03	-1.072489e+03	3.553152e+00	2.641064e+01	1.976744e-01	2.339581e+00	2.079224e-02	9.159421e-01	8.200899e-02	1.494055e+00	4.995597e+00	2.290386e-02
36440000	-4.382062e+03	-1.022408e+03	4.438496e+00	3.008333e+01	2.093023e-01	1.650361e+00	1.818083e-02	9.392571e-01	6.924625e-02	2.099063e+00	5.255972e+00	2.815270e-02
36460000	-4.412283e+03	-1.029261e+03	3.681655e+00	2.515084e+01	1.860465e-01	2.401597e+00	1.237778e-02	9.683508e-01	3.901304e-02	2.220364e+00	4.493135e+00	2.356819e-02
36480000	-4.403741e+03	-1.021639e+03	4.116745e+00	3.060459e+01	2.209302e-01	2.028480e+00	1.302734e-02	9.317850e-01	7.481131e-02	2.195355e+00	5.888170e+00	2.623883e-02
36500000	-4.387493e+03	-1.035978e+03	4.041852e+00	3.035733e+01	2.093023e-01	2.242251e+00	3.269710e-02	8.580343e-01	8.335939e-02	2.059583e+00	6.933305e+00	2.599307e-02
36520000	-4.387615e+03	-1.042871e+03	3.388268e+00	2.242256e+01	2.674419e-01	2.132969e+00	2.524753e-03	9.918462e-01	5.275503e-02	1.728957e+00	5.458309e+00	2.183353e-02
36540000	-4.381294e+03	-1.051025e+03	3.557138e+00	2.563179e+01	2.093023e-01	2.637962e+00	2.121890e-03	9.911752e-01	8.792007e-02	1.950351e+00	4.336250e+00	2.254649e-02
36560000	-4.412763e+03	-1.062301e+03	3.491806e+00	2.406978e+01	2.558140e-01	2.336818e+00	2.049683e-02	8.697666e-01	2.013924e-01	2.162510e+00	3.819769e+00	2.243116e-02
36580000	-4.371069e+03	-1.074551e+03	3.868615e+00	2.778307e+01	1.627907e-01	2.395427e+00	1.329593e-02	9.433148e-01	7.192254e-02	3.137102e+00	4.908279e+00	2.440421e-02
36600000	-4.388518e+03	-1.059126e+03	3.557665e+00	2.743768e+01	1.627907e-01	2.387787e+00	1.419838e-02	9.634407e-01	2.815639e-02	1.855790e+00	4.178589e+00	2.288232e-02
36620000	-4.409271e+03	-1.036157e+03	3.745562e+00	2.784322e+01	1.744186e-01	1.867461e+00	6.710490e-03	9.837148e-01	2.662518e-02	2.777842e+00	3.613859e+00	2.409545e-02
36640000	-4.394599e+03	-1.096419e+03	3.353989e+00	2.503965e+01	1.860465e-01	2.213877e+00	7.305360e-03	9.760502e-01	4.429647e-02	1.767521e+00	5.233312e+00	2.143849e-02
36660000	-4.395756e+03	-1.053746e+03	3.266556e+00	2.377332e+01	2.441860e-01	1.712418e+00	6.087691e-03	9.722696e-01	8.625117e-02	2.000829e+00	4.735380e+00	2.099780e-02
36680000	-4.411816e+03	-1.076538e+03	3.250997e+00	2.326794e+01	2.093023e-01	2.264735e+00	1.830150e-02	9.040036e-01	1.343762e-01	1.148266e+00	3.820119e+00	2.092811e-02
36700000	-4.387391e+03	-1.074155e+03	3.417807e+00	2.548581e+01	1.860465e-01	2.218780e+00	2.202833e-02	9.360364e-01	4.370781e-02	2.281410e+00	3.004626e+00	2.143753e-02
36720000	-4.396453e+03	-1.100003e+03	3.399386e+00	2.367685e+01	2.441860e-01	2.840168e+00	1.129993e-02	9.362317e-01	1.183556e-01	1.704011e+00	3.428574e+00	2.176382e-02
36740000	-4.390821e+03	-1.111651e+03	2.774851e+00	1.957007e+01	2.674419e-01	1.869166e+00	1.273909e-02	9.369751e-01	1.069554e-01	1.124566e+00	3.040372e+00	1.784865e-02
36760000	-4.394529e+03	-1.101061e+03	3.232790e+00	2.210137e+01	2.093023e-01	2.257112e+00	7.877106e-03	9.591425e-01	8.629302e-02	2.221456e+00	2.670291e+00	2.008669e-02
36780000	-4.411813e+03	-1.082391e+03	3.085135e+00	2.209412e+01	1.627907e-01	1.997375e+00	8.354778e-03	9.701503e-01	5.915775e-02	1.637075e+00	4.395479e+00	1.915503e-02
36800000	-4.396687e+03	-1.079557e+03	3.258602e+00	2.396836e+01	2.325581e-01	2.320531e+00	1.013563e-02	9.630205e-01	7.766699e-02	1.534039e+00	3.505525e+00	2.079685e-02
36820000	-4.396381e+03	-1.073671e+03	3.004143e+00	2.069866e+01	2.558140e-01	2.319082e+00	1.372321e-02	9.431289e-01	7.859036e-02	1.262060e+00	3.837861e+00	1.839128e-02
36840000	-4.401470e+03	-1.054012e+03	3.793860e+00	2.582385e+01	1.744186e-01	2.207391e+00	1.463709e-02	9.509132e-01	6.017451e-02	2.912481e+00	3.448974e+00	2.427017e-02
36860000	-4.382916e+03	-1.040947e+03	3.942658e+00	2.657942e+01	1.976744e-01	2.537823e+00	1.646661e-02	9.409152e-01	5.450603e-02	2.077348e+00	3.906449e+00	2.486476e-02
36880000	-4.389367e+03	-1.056722e+03	4.049901e+00	2.908094e+01	2.209302e-01	1.979961e+00	6.154096e-03	9.710353e-01	9.381688e-02	2.586106e+00	5.500902e+00	2.600450e-02
36900000	-4.386329e+03	-1.085304e+03	3.223939e+00	2.403619e+01	2.441860e-01	2.570905e+00	2.719425e-02	8.395972e-01	1.429175e-01	1.899220e+00	4.564887e+00	2.061830e-02
36920000	-4.418949e+03	-1.033193e+03	4.425000e+00	2.924294e+01	1.860465e-01	2.394325e+00	2.162829e-02	9.436349e-01	4.572862e-02	2.225972e+00	5.679729e+00	2.776013e-02
36940000	-4.372827e+03	-1.048781e+03	4.222807e+00	3.027989e+01	1.162791e-01	2.531303e+00	3.326779e-02	9.072895e-01	4.392415e-02	2.467167e+00	5.725633e+00	2.632567e-02
36960000	-4.387614e+03	-1.054881e+03	3.707357e+00	2.646452e+01	1.976744e-01	2.097831e+00	1.141109e-02	9.403495e-01	1.092794e-01	2.853787e+00	3.613249e+00	2.314311e-02
36980000	-4.389699e+03	-1.080798e+03	3.597554e+00	2.686074e+01	2.093023e-01	2.433016e+00	1.093392e-02	9.431933e-01	1.126109e-01	2.148519e+00	5.648991e+00	2.252367e-02
37000000	-4.410222e+03	-1.057690e+03	3.448415e+00	2.389091e+01	2.674419e-01	2.586162e+00	1.923187e-02	8.908211e-01	1.583240e-01	2.647045e+00	4.859483e+00	2.151069e-02
37020000	-4.394647e+03	-1.045429e+03	3.608156e+00	2.548410e+01	2.325581e-01	3.039811e+00	1.783371e-02	9.268678e-01	8.908663e-02	2.605611e+00	4.301879e+00	2.308382e-02
37040000	-4.396882e+03	-1.059001e+03	3.938355e+00	2.720872e+01	2.209302e-01	2.082913e+00	1.915628e-02	9.291312e-01	6.187276e-02	1.993407e+00	2.736847e+00	2.511263e-02
37060000	-4.397522e+03	-1.079925e+03	3.215208e+00	2.208589e+01	2.441860e-01	1.823529e+00	1.660736e-02	9.088392e-01	1.051543e-01	2.199872e+00	2.898437e+00	2.068929e-02
37080000	-4.401777e+03	-1.048039e+03	3.980467e+00	2.563319e+01	2.325581e-01	3.012085e+00	1.482426e-02	9.616774e-01	4.390209e-02	1.924692e+00	3.542519e+00	2.533089e-02
37100000	-4.381649e+03	-1.035453e+03	3.886394e+00	2.584227e+01	2.209302e-01	2.439590e+00	2.296729e-02	9.239961e-01	7.386893e-02	1.395803e+00	4.977163e+00	2.501020e-02
37120000	-4.397655e+03	-1.071164e+03	3.758259e+00	2.579016e+01	2.209302e-01	2.275416e+00	1.640128e-02	9.242117e-01	1.198486e-01	1.145819e+00	3.387969e+00	2.406413e-02
37140000	-4.411576e+03	-1.052631e+03	3.200048e+00	2.023722e+01	3.139535e-01	2.297725e+00	1.001821e-02	9.476931e-01	1.636843e-01	1.230017e+00	5.676124e+00	2.050237e-02
37160000	-4.381529e+03	-1.080488e+03	3.469951e+00	2.356438e+01	1.976744e-01	2.163446e+00	1.995350e-02	8.893955e-01	1.167348e-01	1.554329e+00	9.887537e+00	2.214831e-02
37180000	-4.404012e+03	-1.011850e+03	3.815096e+00	2.587062e+01	2.441860e-01	2.252951e+00	2.029744e-02	9.053813e-01	8.879395e-02	2.248106e+00	4.314518e+00	2.422771e-02
37200000	-4.391492e+03	-1.103158e+03	3.273731e+00	2.250979e+01	1.744186e-01	2.272180e+00	1.203498e-02	9.695039e-01	3.251531e-02	2.130480e+00	3.244079e+00	2.096056e-02
37220000	-4.373805e+03	-1.053921e+03	4.294278e+00	3.281940e+01	1.046512e-01	2.451089e+00	1.187185e-02	9.685895e-01	4.362450e-02	3.092842e+00	5.039927e+00	2.756319e-02
37240000	-4.385432e+03	-1.017527e+03	4.025696e+00	2.786738e+01	1.976744e-01	2.963922e+00	1.301834e-02	9.574127e-01	7.277803e-02	2.163939e+00	4.895971e+00	2.572713e-02
37260000	-4.377610e+03	-1.016892e+03	4.200906e+00	2.972770e+01	1.976744e-01	1.989598e+00	1.854454e-02	9.283529e-01	7.078048e-02	3.356407e+00	7.023630e+00	2.584186e-02
37280000	-4.395748e+03	-1.025358e+03	4.209704e+00	2.741385e+01	1.976744e-01	2.406983e+00	1.831461e-02	9.568326e-01	3.654204e-02	1.870619e+00	3.081835e+00	2.646277e-02
37300000	-4.390812e+03	-1.067434e+03	3.538217e+00	2.332962e+01	1.744186e-01	2.388880e+00	2.946746e-02	9.193092e-01	4.640358e-02	2.372834e+00	3.265844e+00	2.220114e-02
37320000	-4.393570e+03	-1.014460e+03	4.005638e+00	2.688751e+01	1.976744e-01	2.849430e+00	2.451157e-02	9.173090e-01	7.896565e-02	2.517079e+00	4.019268e+00	2.559969e-02
37340000	-4.402213e+03	-1.009871e+03	4.323845e+00	2.968268e+01	1.744186e-01	2.185867e+00	1.425564e-02	9.512376e-01	4.840522e-02	2.584210e+00	3.333096e+00	2.760488e-02
37360000	-4.375902e+03	-1.021648e+03	4.478883e+00	3.051841e+01	1.976744e-01	3.147887e+00	1.168996e-02	9.462952e-01	1.011179e-01	2.429441e+00	5.486718e+00	2.839402e-02
37380000	-4.385295e+03	-1.006917e+03	4.625574e+00	3.235892e+01	1.511628e-01	2.520631e+00	7.165070e-03	9.724209e-01	6.404869e-02	2.875809e+00	7.077675e+00	2.909246e-02
37400000	-4.369034e+03	-1.057136e+03	3.947037e+00	2.676924e+01	1.511628e-01	2.120203e+00	1.589256e-02	9.721607e-01	1.587171e-02	2.022942e+00	4.048698e+00	2.505270e-02
37420000	-4.388833e+03	-1.050039e+03	3.585296e+00	2.405647e+01	1.395349e-01	3.164541e+00	1.275592e-02	9.694963e-01	3.487287e-02	2.198820e+00	2.557888e+00	2.269908e-02
37440000	-4.356615e+03	-1.044670e+03	3.701479e+00	2.565080e+01	1.395349e-01	2.268312e+00	1.248195e-02	9.609373e-01	5.079789e-02	1.455095e+00	5.104568e+00	2.383039e-02
37460000	-4.407977e+03	-9.977673e+02	4.442376e+00	3.138250e+01	2.790698e-01	2.210043e+00	3.188662e-03	9.810212e-01	1.267586e-01	2.119838e+00	6.969624e+00	2.862627e-02
37480000	-4.399479e+03	-1.040077e+03	3.458364e+00	2.437384e+01	1.627907e-01	2.580044e+00	8.626591e-03	9.673249e-01	7.644777e-02	1.836038e+00	4.362645e+00	2.151412e-02
37500000	-4.404390e+03	-1.066586e+03	3.415913e+00	2.553093e+01	1.860465e-01	2.064725e+00	1.123259e-02	9.497305e-01	7.278381e-02	1.479792e+00	6.197228e+00	2.179213e-02
37520000	-4.397262e+03	-1.061281e+03	3.531508e+00	2.550317e+01	2.209302e-01	1.886097e+00	4.429338e-03	9.748222e-01	1.308496e-01	1.463558e+00	4.497159e+00	2.256278e-02
37540000	-4.389722e+03	-1.049290e+03	3.942225e+00	2.670767e+01	1.744186e-01	1.411340e+00	1.030163e-02	9.745674e-01	3.227444e-02	1.615822e+00	3.479105e+00	2.523253e-02
37560000	-4.401794e+03	-1.104758e+03	3.276908e+00	2.243389e+01	2.093023e-01	2.651879e+00	2.109916e-02	9.280896e-01	5.299463e-02	1.448848e+00	3.775025e+00	2.058915e-02
37580000	-4.393769e+03	-1.047868e+03	4.311316e+00	3.091944e+01	2.441860e-01	1.854483e+00	8.491118e-03	9.570070e-01	1.109558e-01	2.257286e+00	5.371306e+00	2.772010e-02
37600000	-4.386036e+03	-1.023014e+03	3.721243e+00	2.604962e+01	2.906977e-01	2.177067e+00	1.088717e-02	9.459258e-01	1.132825e-01	1.572565e+00	2.628643e+00	2.394602e-02
37620000	-4.387363e+03	-1.067028e+03	3.453870e+00	2.455737e+01	2.441860e-01	2.252430e+00	1.984702e-02	9.204475e-01	8.261773e-02	1.428797e+00	5.056013e+00	2.220545e-02
37640000	-4.416900e+03	-1.047061e+03	3.614484e+00	2.457987e+01	2.558140e-01	1.933399e+00	6.537411e-03	9.640033e-01	1.606662e-01	2.226368e+00	3.169058e+00	2.320867e-02
37660000	-4.395485e+03	-1.028436e+03	3.723839e+00	2.677580e+01	2.674419e-01	2.161965e+00	6.671587e-03	9.579190e-01	1.545984e-01	3.079807e+00	3.422529e+00	2.400925e-02
37680000	-4.394565e+03	-1.044813e+03	3.954563e+00	2.863400e+01	2.325581e-01	2.239286e+00	2.234678e-02	8.613206e-01	1.290274e-01	2.675265e+00	4.068587e+00	2.531944e-02
37700000	-4.406258e+03	-1.078714e+03	3.698240e+00	2.763436e+01	2.325581e-01	2.017682e+00	4.869818e-03	9.707926e-01	1.453351e-01	2.225775e+00	5.154687e+00	2.360116e-02
37720000	-4.399846e+03	-1.064518e+03	3.190530e+00	2.244000e+01	2.790698e-01	2.319885e+00	1.419395e-02	9.327460e-01	1.002300e-01	2.178948e+00	4.603597e+00	2.034337e-02
37740000	-4.377393e+03	-1.041152e+03	4.064053e+00	2.944968e+01	1.511628e-01	2.181372e+00	5.975149e-03	9.820672e-01	4.181548e-02	1.940256e+00	6.229017e+00	2.613789e-02
37760000	-4.384759e+03	-1.019356e+03	3.630978e+00	2.863109e+01	1.395349e-01	2.393607e+00	1.331839e-02	9.728479e-01	1.686700e-02	2.211913e+00	5.480923e+00	2.325462e-02
37780000	-4.400213e+03	-1.043265e+03	4.015474e+00	3.003003e+01	1.162791e-01	2.336097e+00	1.206686e-02	9.657839e-01	3.897034e-02	1.385877e+00	7.296435e+00	2.566655e-02
37800000	-4.381478e+03	-1.022954e+03	3.633371e+00	2.585454e+01	2.441860e-01	1.878661e+00	8.919348e-03	9.489678e-01	1.361504e-01	1.835958e+00	3.345303e+00	2.315464e-02
37820000	-4.395846e+03	-1.019111e+03	4.149424e+00	3.011438e+01	2.209302e-01	1.909524e+00	7.737931e-03	9.688701e-01	6.109584e-02	2.548020e+00	5.235510e+00	2.648247e-02
37840000	-4.402833e+03	-1.079101e+03	3.894500e+00	2.792425e+01	2.093023e-01	2.625676e+00	3.307860e-03	9.896166e-01	4.672840e-02	2.815900e+00	3.807103e+00	2.445324e-02
37860000	-4.400319e+03	-1.065868e+03	3.422838e+00	2.447753e+01	1.860465e-01	1.782170e+00	2.586809e-03	9.899164e-01	6.469342e-02	2.778827e+00	3.336584e+00	2.157255e-02
37880000	-4.416125e+03	-1.030998e+03	4.050741e+00	2.933254e+01	2.093023e-01	2.084204e+00	1.639163e-03	9.924518e-01	7.284406e-02	2.161621e+00	5.534444e+00	2.385895e-02
37900000	-4.391581e+03	-1.063401e+03	3.680073e+00	2.652576e+01	2.093023e-01	2.185237e+00	1.643087e-03	9.924323e-01	7.722770e-02	1.837046e+00	5.921129e+00	2.268102e-02
37920000	-4.377400e+03	-1.097135e+03	3.103091e+00	2.181403e+01	2.441860e-01	2.678590e+00	2.527037e-02	9.385290e-01	3.946759e-02	1.599670e+00	3.965777e+00	1.956035e-02
37940000	-4.409371e+03	-1.029439e+03	4.111862e+00	2.859465e+01	2.325581e-01	2.298679e+00	5.298014e-03	9.769535e-01	8.675363e-02	1.750994e+00	3.987444e+00	2.584521e-02
37960000	-4.384092e+03	-9.943737e+02	5.249537e+00	3.580509e+01	2.209302e-01	1.939744e+00	1.231770e-02	9.551730e-01	7.735581e-02	3.216750e+00	9.363688e+00	3.336270e-02
37980000	-4.378087e+03	-1.064560e+03	4.299645e+00	2.940877e+01	2.093023e-01	1.680956e+00	9.679864e-03	9.479344e-01	1.181576e-01	3.926073e+00	6.670412e+00	2.742364e-02
38000000	-4.403191e+03	-9.782946e+02	4.654308e+00	3.287995e+01	1.395349e-01	2.927035e+00	2.462063e-02	9.417991e-01	3.545730e-02	3.378758e+00	8.289637e+00	2.928623e-02
38020000	-4.401163e+03	-9.616614e+02	5.633970e+00	3.948839e+01	1.395349e-01	2.566671e+00	5.998046e-03	9.812136e-01	5.595276e-02	4.146255e+00	5.686180e+00	3.537740e-02
38040000	-4.402104e+03	-9.918743e+02	4.447536e+00	3.075357e+01	1.511628e-01	2.455639e+00	6.517917e-03	9.798264e-01	4.516471e-02	2.932887e+00	6.996761e+00	2.785242e-02
38060000	-4.416232e+03	-1.052347e+03	3.516621e+00	2.519376e+01	2.674419e-01	1.740251e+00	6.214443e-03	9.695030e-01	1.046935e-01	1.487799e+00	3.168101e+00	2.268373e-02
38080000	-4.401841e+03	-1.031802e+03	4.330135e+00	2.807860e+01	2.441860e-01	2.039480e+00	2.255995e-03	9.883744e-01	9.929249e-02	3.018278e+00	6.274467e+00	2.697905e-02
38100000	-4.406335e+03	-1.069046e+03	3.278089e+00	2.169504e+01	2.558140e-01	1.963783e+00	1.769402e-02	9.099581e-01	1.426602e-01	1.474582e+00	2.645704e+00	2.081373e-02
38120000	-4.423951e+03	-1.050701e+03	3.958284e+00	2.586493e+01	2.209302e-01	1.719309e+00	1.692697e-03	9.933982e-01	6.606649e-02	1.749406e+00	2.616816e+00	2.529592e-02
38140000	-4.412718e+03	-1.049701e+03	3.063646e+00	2.130726e+01	2.093023e-01	1.814743e+00	5.663738e-03	9.763311e-01	6.713531e-02	1.644696e+00	3.868163e+00	1.974821e-02
38160000	-4.443970e+03	-1.037735e+03	3.928149e+00	2.451259e+01	2.906977e-01	1.826418e+00	1.599749e-02	9.206688e-01	1.305644e-01	1.891505e+00	5.455783e+00	2.496793e-02
38180000	-4.368312e+03	-1.024362e+03	3.886782e+00	2.614492e+01	2.093023e-01	2.141327e+00	1.654100e-02	9.463990e-01	6.050576e-02	2.149891e+00	5.847840e+00	2.504724e-02
38200000	-4.419192e+03	-1.057498e+03	3.546221e+00	2.189649e+01	2.441860e-01	2.164902e+00	1.950862e-02	9.210414e-01	1.009665e-01	1.794348e+00	3.070606e+00	2.251951e-02
38220000	-4.386395e+03	-1.050606e+03	3.912749e+00	2.570902e+01	2.093023e-01	1.911707e+00	7.636952e-03	9.764320e-01	6.363996e-02	1.853376e+00	3.692634e+00	2.495979e-02
38240000	-4.388574e+03	-1.018746e+03	4.181680e+00	2.741484e+01	2.558140e-01	3.169898e+00	7.541358e-03	9.500729e-01	1.424780e-01	2.561851e+00	5.385257e+00	2.668664e-02
38260000	-4.408765e+03	-1.003276e+03	4.306362e+00	2.924410e+01	1.511628e-01	2.225359e+00	1.461816e-02	9.608955e-01	4.213696e-02	2.413201e+00	6.897505e+00	2.751271e-02
38280000	-4.391966e+03	-1.082204e+03	3.848254e+00	2.683763e+01	1.511628e-01	2.180248e+00	1.278079e-02	9.741533e-01	2.529497e-02	1.850416e+00	5.997462e+00	2.480966e-02
38300000	-4.379267e+03	-1.054837e+03	3.394471e+00	2.327285e+01	1.976744e-01	2.729995e+00	1.415022e-02	9.372139e-01	9.113916e-02	1.865704e+00	4.197402e+00	2.136061e-02
38320000	-4.394778e+03	-1.057735e+03	3.444246e+00	2.197403e+01	2.209302e-01	2.419793e+00	1.399118e-02	9.341235e-01	1.068255e-01	1.894818e+00	4.022060e+00	2.153716e-02
38340000	-4.413740e+03	-1.000103e+03	4.344710e+00	2.731941e+01	2.906977e-01	2.427778e+00	1.685078e-02	9.157888e-01	1.674324e-01	2.067173e+00	4.814241e+00	2.764972e-02
38360000	-4.423150e+03	-1.037467e+03	4.331258e+00	2.836156e+01	2.441860e-01	1.696579e+00	1.302739e-02	9.484149e-01	7.786184e-02	1.664638e+00	3.127062e+00	2.754050e-02
38380000	-4.400293e+03	-1.076279e+03	3.446255e+00	2.366487e+01	1.976744e-01	2.201174e+00	1.078570e-02	9.448209e-01	1.049663e-01	1.752946e+00	4.259352e+00	2.193061e-02
38400000	-4.392664e+03	-1.054072e+03	3.681880e+00	2.510423e+01	2.325581e-01	1.864703e+00	1.336054e-02	9.256349e-01	1.061327e-01	1.900950e+00	5.310741e+00	2.301666e-02
38420000	-4.416175e+03	-1.069251e+03	3.877564e+00	2.621685e+01	1.627907e-01	1.759758e+00	7.723359e-03	9.729881e-01	6.602437e-02	1.766245e+00	6.606948e+00	2.431696e-02
38440000	-4.419661e+03	-1.041663e+03	3.955038e+00	2.619430e+01	2.674419e-01	2.382012e+00	2.491949e-02	8.572005e-01	1.676107e-01	1.911222e+00	4.212894e+00	2.482107e-02
38460000	-4.412444e+03	-1.029784e+03	4.607416e+00	2.925709e+01	2.325581e-01	2.648813e+00	1.298494e-02	9.428820e-01	1.103908e-01	2.084621e+00	4.062706e+00	2.952908e-02
38480000	-4.415494e+03	-1.080612e+03	3.351296e+00	2.356786e+01	1.976744e-01	2.569852e+00	1.636614e-02	9.392715e-01	5.985536e-02	1.454121e+00	5.740381e+00	2.088591e-02
38500000	-4.412637e+03	-1.038716e+03	4.613316e+00	3.011201e+01	2.209302e-01	2.136591e+00	2.979044e-02	8.721148e-01	1.332845e-01	2.677348e+00	8.217957e+00	2.876817e-02
38520000	-4.386476e+03	-1.021908e+03	4.481249e+00	2.708051e+01	2.209302e-01	1.660482e+00	1.988970e-02	8.974249e-01	1.549766e-01	1.623792e+00	6.404420e+00	2.782988e-02
38540000	-4.392552e+03	-9.867606e+02	5.327363e+00	3.282380e+01	2.325581e-01	2.174996e+00	1.822158e-02	9.156286e-01	1.236817e-01	2.826702e+00	5.929024e+00	3.282950e-02
38560000	-4.397558e+03	-1.016994e+03	4.995456e+00	3.271951e+01	2.209302e-01	2.368606e+00	1.437736e-02	9.226775e-01	1.105132e-01	3.177227e+00	5.638829e+00	3.083128e-02
38580000	-4.385637e+03	-1.027602e+03	4.475971e+00	3.041075e+01	2.209302e-01	2.218801e+00	1.018791e-02	9.544423e-01	8.642875e-02	3.438920e+00	5.650416e+00	2.754624e-02
38600000	-4.394205e+03	-1.022654e+03	4.240714e+00	2.908819e+01	2.558140e-01	2.049196e+00	5.005653e-03	9.748594e-01	1.036974e-01	2.547057e+00	4.552958e+00	2.705364e-02
38620000	-4.409568e+03	-1.070261e+03	3.653495e+00	2.611381e+01	2.093023e-01	1.906730e+00	1.217156e-02	9.624293e-01	4.646137e-02	1.833042e+00	3.016375e+00	2.321245e-02
38640000	-4.388279e+03	-1.008586e+03	4.133163e+00	2.813125e+01	2.790698e-01	2.170285e+00	1.391005e-02	9.131146e-01	1.520018e-01	2.156261e+00	6.205479e+00	2.636201e-02
38660000	-4.382181e+03	-1.035508e+03	3.846568e+00	2.804292e+01	1.627907e-01	2.217016e+00	1.397422e-02	9.659477e-01	2.997713e-02	2.680497e+00	4.184356e+00	2.431230e-02
38680000	-4.398924e+03	-1.086271e+03	3.611920e+00	2.489830e+01	1.860465e-01	1.918471e+00	1.316159e-02	9.552786e-01	5.528393e-02	1.967753e+00	4.990396e+00	2.257732e-02
38700000	-4.414054e+03	-1.035580e+03	4.392896e+00	2.978298e+01	2.325581e-01	1.849962e+00	1.017055e-02	9.641183e-01	6.556518e-02	1.549555e+00	3.510285e+00	2.770490e-02
38720000	-4.402531e+03	-1.007301e+03	4.238868e+00	2.785056e+01	2.093023e-01	1.792311e+00	6.484792e-03	9.831340e-01	3.601636e-02	2.305785e+00	4.815254e+00	2.674093e-02
38740000	-4.395034e+03	-9.881057e+02	4.552993e+00	3.035585e+01	1.976744e-01	2.381160e+00	5.746085e-03	9.732617e-01	1.104358e-01	2.737881e+00	5.907839e+00	2.879723e-02
38760000	-4.362819e+03	-1.010599e+03	5.314400e+00	3.684706e+01	1.511628e-01	2.053173e+00	2.294793e-02	9.410327e-01	3.508526e-02	2.841233e+00	7.794524e+00	3.344980e-02
38780000	-4.399114e+03	-1.040528e+03	3.735130e+00	2.760133e+01	1.627907e-01	2.425966e+00	1.029115e-02	9.639579e-01	6.162017e-02	2.891630e+00	6.074407e+00	2.306230e-02
38800000	-4.395775e+03	-1.005958e+03	4.729889e+00	3.473326e+01	1.511628e-01	2.325825e+00	1.726177e-02	9.570215e-01	3.472898e-02	2.828054e+00	9.427167e+00	3.025340e-02
38820000	-4.394965e+03	-1.025174e+03	4.393865e+00	3.239461e+01	1.744186e-01	1.784904e+00	1.168625e-02	9.592346e-01	5.866207e-02	2.889616e+00	6.295042e+00	2.811731e-02
38840000	-4.420574e+03	-1.026393e+03	4.052851e+00	2.789537e+01	2.674419e-01	2.453180e+00	6.567496e-03	9.539257e-01	1.518164e-01	2.295334e+00	3.127464e+00	2.596006e-02
38860000	-4.407330e+03	-1.056917e+03	3.407650e+00	2.311114e+01	2.790698e-01	2.169295e+00	1.477884e-02	9.416644e-01	7.411636e-02	2.002618e+00	2.140244e+00	2.194838e-02
38880000	-4.402725e+03	-1.073920e+03	3.499104e+00	2.590425e+01	1.744186e-01	2.427602e+00	1.648948e-02	9.421285e-01	4.970485e-02	1.449391e+00	3.584659e+00	2.221081e-02
38900000	-4.404168e+03	-1.043018e+03	3.412586e+00	2.433345e+01	2.093023e-01	1.949907e+00	1.832969e-02	9.404368e-01	4.930348e-02	1.389592e+00	5.206592e+00	2.183666e-02
38920000	-4.397964e+03	-1.070479e+03	3.879625e+00	2.693074e+01	1.976744e-01	2.262720e+00	2.471380e-02	9.166071e-01	5.767783e-02	2.312435e+00	4.350258e+00	2.466031e-02
38940000	-4.419141e+03	-1.053139e+03	4.116361e+00	2.844232e+01	2.209302e-01	2.014603e+00	1.198628e-02	9.523155e-01	7.056173e-02	2.632415e+00	3.223675e+00	2.640932e-02
38960000	-4.410898e+03	-1.060362e+03	3.820357e+00	2.816584e+01	1.976744e-01	2.100988e+00	8.609167e-03	9.745001e-01	4.240039e-02	2.387332e+00	6.873129e+00	2.444699e-02
38980000	-4.413316e+03	-1.083904e+03	3.265758e+00	2.465046e+01	2.441860e-01	1.886990e+00	1.135450e-02	9.208536e-01	1.379552e-01	2.410367e+00	3.797771e+00	2.028055e-02
39000000	-4.378443e+03	-1.059489e+03	3.194239e+00	2.249686e+01	2.558140e-01	2.388067e+00	2.236300e-02	8.954092e-01	8.589835e-02	1.845012e+00	3.148838e+00	2.034204e-02
39020000	-4.401912e+03	-1.028370e+03	4.157032e+00	2.886190e+01	2.441860e-01	2.408387e+00	5.517649e-03	9.794617e-01	7.250306e-02	2.798418e+00	5.526796e+00	2.655521e-02
39040000	-4.378457e+03	-1.049147e+03	3.707634e+00	2.562928e+01	2.790698e-01	2.031245e+00	1.421338e-02	9.265818e-01	1.098530e-01	1.920142e+00	4.521147e+00	2.376147e-02
39060000	-4.396844e+03	-1.014220e+03	4.169895e+00	2.846492e+01	2.209302e-01	1.860483e+00	2.811907e-02	9.049319e-01	5.905716e-02	1.645628e+00	5.270944e+00	2.647880e-02
39080000	-4.402893e+03	-1.038473e+03	3.600938e+00	2.556886e+01	2.093023e-01	2.847439e+00	1.081254e-02	9.505056e-01	8.275484e-02	1.700792e+00	6.274169e+00	2.303605e-02
39100000	-4.382164e+03	-1.090316e+03	3.611403e+00	2.541546e+01	2.209302e-01	2.155947e+00	1.151810e-02	9.564238e-01	6.660885e-02	2.020645e+00	4.543615e+00	2.294486e-02
39120000	-4.404697e+03	-1.058113e+03	3.768427e+00	2.668334e+01	2.093023e-01	2.068028e+00	7.425282e-03	9.668503e-01	8.748565e-02	3.496892e+00	2.921085e+00	2.393801e-02
39140000	-4.398697e+03	-9.886535e+02	4.506702e+00	3.020443e+01	2.558140e-01	2.575688e+00	8.232375e-03	9.511684e-01	1.515311e-01	2.719116e+00	7.864778e+00	2.902235e-02
39160000	-4.403298e+03	-1.039030e+03	3.801543e+00	2.658925e+01	2.209302e-01	1.995915e+00	8.609697e-03	9.680272e-01	6.866792e-02	2.246618e+00	4.066713e+00	2.372047e-02
39180000	-4.387608e+03	-1.053512e+03	3.606537e+00	2.484498e+01	2.325581e-01	2.455683e+00	2.767509e-02	8.576592e-01	1.219364e-01	1.464950e+00	4.544762e+00	2.300402e-02
39200000	-4.385422e+03	-1.053111e+03	4.480203e+00	3.008848e+01	1.744186e-01	2.031742e+00	1.536419e-02	9.154098e-01	1.369988e-01	2.749698e+00	5.426867e+00	2.850389e-02
39220000	-4.398827e+03	-1.044442e+03	3.591815e+00	2.526376e+01	2.558140e-01	2.251759e+00	1.874192e-02	9.213670e-01	9.878929e-02	2.416895e+00	6.281746e+00	2.287419e-02
39240000	-4.398422e+03	-1.066612e+03	3.362239e+00	2.310545e+01	2.790698e-01	2.188788e+00	9.123580e-03	9.534510e-01	1.087512e-01	2.230460e+00	3.196506e+00	2.165472e-02
39260000	-4.392208e+03	-1.021728e+03	3.776391e+00	2.670802e+01	2.209302e-01	2.110808e+00	8.879814e-03	9.604622e-01	9.255324e-02	2.229588e+00	5.943982e+00	2.405482e-02
39280000	-4.389295e+03	-1.077507e+03	3.399254e+00	2.417070e+01	2.209302e-01	2.691338e+00	7.879483e-03	9.652355e-01	8.229454e-02	2.348766e+00	4.434743e+00	2.153644e-02
39300000	-4.388061e+03	-1.057321e+03	3.257327e+00	2.435898e+01	1.860465e-01	1.978812e+00	1.356709e-02	9.553669e-01	4.546416e-02	3.542886e+00	5.760678e+00	2.081860e-02
39320000	-4.381342e+03	-1.107986e+03	2.848830e+00	2.227925e+01	1.162791e-01	2.366462e+00	1.175699e-02	9.803437e-01	1.290464e-02	1.489060e+00	3.577066e+00	1.805286e-02
39340000	-4.387164e+03	-1.066818e+03	3.213086e+00	2.369069e+01	1.860465e-01	2.325765e+00	1.969516e-03	9.905427e-01	1.059435e-01	1.559248e+00	3.930292e+00	2.053103e-02
39360000	-4.404398e+03	-1.057845e+03	3.489049e+00	2.439936e+01	2.441860e-01	2.184486e+00	1.737543e-02	9.018964e-01	1.440304e-01	2.347968e+00	4.092591e+00	2.153548e-02
39380000	-4.403645e+03	-1.018188e+03	4.135848e+00	2.781336e+01	2.790698e-01	2.460377e+00	9.066226e-03	9.658428e-01	8.350703e-02	2.670863e+00	4.352230e+00	2.558500e-02
39400000	-4.376384e+03	-1.033921e+03	4.774586e+00	3.233005e+01	1.627907e-01	2.302848e+00	1.327989e-02	9.503510e-01	5.651874e-02	3.125995e+00	6.388611e+00	3.027516e-02
39420000	-4.395021e+03	-1.057976e+03	3.746866e+00	2.598438e+01	1.744186e-01	2.601806e+00	1.119087e-02	9.651625e-01	4.286486e-02	2.632322e+00	4.052580e+00	2.346058e-02
39440000	-4.381991e+03	-1.063723e+03	3.685692e+00	2.538911e+01	2.325581e-01	1.868233e+00	1.362718e-02	9.508506e-01	7.334162e-02	1.163736e+00	5.678142e+00	2.357564e-02
39460000	-4.392615e+03	-1.084929e+03	3.998922e+00	2.775180e+01	1.395349e-01	2.107179e+00	1.012943e-02	9.701402e-01	4.411042e-02	1.934619e+00	3.563839e+00	2.490196e-02
39480000	-4.372375e+03	-1.070337e+03	3.586593e+00	2.576013e+01	1.162791e-01	2.091155e+00	1.085619e-02	9.667429e-01	4.157264e-02	3.146609e+00	4.187652e+00	2.235056e-02
39500000	-4.385292e+03	-1.081478e+03	3.560414e+00	2.646305e+01	1.395349e-01	2.077442e+00	2.057777e-02	9.514753e-01	2.233201e-02	2.239937e+00	5.628210e+00	2.239847e-02
39520000	-4.399114e+03	-1.065894e+03	3.376100e+00	2.293875e+01	2.674419e-01	2.350462e+00	2.331203e-02	9.018556e-01	7.054370e-02	2.300029e+00	3.544323e+00	2.167011e-02
39540000	-4.379790e+03	-1.068292e+03	3.866280e+00	2.594930e+01	2.441860e-01	2.112998e+00	2.323565e-02	9.065097e-01	8.747111e-02	2.359624e+00	3.810939e+00	2.445160e-02
39560000	-4.386280e+03	-1.068270e+03	3.360892e+00	2.502679e+01	3.023256e-01	2.019676e+00	4.351586e-03	9.695037e-01	1.541537e-01	1.921479e+00	2.305520e+00	2.151649e-02
39580000	-4.428976e+03	-9.994511e+02	4.392884e+00	2.874771e+01	2.674419e-01	2.241105e+00	1.016718e-02	9.481696e-01	1.235673e-01	2.312587e+00	3.520023e+00	2.827019e-02
39600000	-4.386859e+03	-1.005731e+03	3.862046e+00	2.880685e+01	1.860465e-01	2.258359e+00	2.850170e-02	9.024048e-01	5.525388e-02	1.736817e+00	7.640909e+00	2.486853e-02
39620000	-4.399272e+03	-1.045140e+03	3.314883e+00	2.484169e+01	2.558140e-01	2.250490e+00	9.493181e-03	9.591704e-01	7.616970e-02	2.188818e+00	3.357348e+00	2.137412e-02
39640000	-4.402330e+03	-1.074580e+03	3.185417e+00	2.139912e+01	2.558140e-01	2.075164e+00	3.782610e-03	9.837956e-01	9.671188e-02	1.980868e+00	4.660169e+00	2.026226e-02
39660000	-4.385009e+03	-1.016758e+03	3.373325e+00	2.530417e+01	1.976744e-01	2.404631e+00	4.601101e-03	9.867372e-01	3.614402e-02	2.389489e+00	3.213561e+00	2.163886e-02
39680000	-4.400149e+03	-1.048239e+03	3.248570e+00	2.372988e+01	2.325581e-01	1.944069e+00	4.331540e-03	9.822691e-01	8.722495e-02	1.822402e+00	5.704623e+00	2.044414e-02
39700000	-4.388489e+03	-1.040782e+03	3.332272e+00	2.268774e+01	2.325581e-01	1.960675e+00	1.227263e-02	9.536013e-01	8.047706e-02	1.359238e+00	2.506649e+00	2.107651e-02
39720000	-4.396069e+03	-1.073726e+03	3.078045e+00	2.056828e+01	3.023256e-01	2.169658e+00	7.731259e-03	9.662896e-01	1.010544e-01	9.992513e-01	3.652112e+00	1.948540e-02
39740000	-4.373342e+03	-1.054495e+03	3.841619e+00	2.605959e+01	2.093023e-01	2.103768e+00	1.073893e-02	9.484788e-01	1.235075e-01	2.233969e+00	5.026925e+00	2.437734e-02
39760000	-4.365104e+03	-1.051737e+03	4.239683e+00	2.800944e+01	2.441860e-01	2.269494e+00	2.079560e-02	9.336423e-01	6.747469e-02	2.570547e+00	6.311563e+00	2.730219e-02
39780000	-4.382468e+03	-1.012962e+03	4.922854e+00	3.284456e+01	1.744186e-01	2.536566e+00	2.482602e-02	9.509947e-01	2.785355e-02	3.700628e+00	7.029757e+00	3.141117e-02
39800000	-4.397828e+03	-1.033936e+03	4.241078e+00	2.794318e+01	2.209302e-01	2.888422e+00	2.344260e-02	8.999638e-01	9.235324e-02	2.568603e+00	5.354573e+00	2.681483e-02
39820000	-4.387322e+03	-1.013044e+03	5.106133e+00	3.433457e+01	1.860465e-01	1.828025e+00	1.219993e-02	9.669867e-01	3.688095e-02	2.382831e+00	5.016764e+00	3.257303e-02
39840000	-4.403936e+03	-1.014738e+03	4.270075e+00	2.888958e+01	2.209302e-01	2.330389e+00	1.141313e-02	9.508167e-01	8.747223e-02	2.349613e+00	5.396667e+00	2.749754e-02
39860000	-4.408646e+03	-1.018058e+03	5.192892e+00	3.493635e+01	1.511628e-01	1.919924e+00	1.901053e-02	9.543153e-01	3.186671e-02	6.270072e+00	5.143366e+00	3.287582e-02
39880000	-4.405860e+03	-9.756153e+02	5.400238e+00	3.690715e+01	1.395349e-01	2.204187e+00	1.593273e-02	9.426337e-01	6.447182e-02	3.266521e+00	7.400047e+00	3.424675e-02
39900000	-4.389788e+03	-1.047068e+03	4.098477e+00	2.912187e+01	1.627907e-01	2.304905e+00	2.979050e-02	9.275495e-01	3.326935e-02	4.049293e+00	4.932229e+00	2.590863e-02
39920000	-4.400111e+03	-1.035890e+03	3.572338e+00	2.526273e+01	1.627907e-01	2.263903e+00	1.159839e-02	9.663931e-01	4.701673e-02	3.661415e+00	4.128617e+00	2.266885e-02
39940000	-4.414214e+03	-1.027973e+03	4.682390e+00	3.124610e+01	1.744186e-01	2.395382e+00	9.042914e-03	9.763372e-01	3.601086e-02	1.840753e+00	4.053221e+00	2.970412e-02
[truncated: 8,003 more rows]
