# Supplementary material for: The rapid evolution of lungfish durophagy
Source: Nat Commun. 2022 May 2;13:2390. doi: 10.1038/s41467-022-30091-3 (PMC9061808; doi:10.1038/s41467-022-30091-3)
Supplement: Supplementary file 5 — Supplementary Software [file 41467_2022_30091_MOESM5_ESM.zip › Supplementary Software/MrBayes_tip_dating_analyses/2_partitions_constraint_ILN/other_characters_rate.csv]

	constraint_ILN_p1_rate	time	constraint_ILN_p1_rate	constraint_ILN_p2_rate	ILN_all rate
1	0.799737	420.95	0.799737	1.916073	1.639472
2	0.799737	419.95	0.799737	1.916073	1.639472
3	0.799737	418.95	0.799737	1.916073	1.639472
4	3.647539	417.95	3.647539	4.958098	5.196896
5	3.647539	416.95	3.647539	4.958098	5.196896
6	5.290036	415.95	5.290036	10.073613	9.086472
7	5.290036	414.95	5.290036	10.073613	9.086472
8	5.290036	413.95	5.290036	10.073613	0.791963
9	0.686947	412.95	0.686947	0.906451	1.121016
10	0.5926236	411.95	0.5926236	1.1345468	0.9162782
11	0.754180714	410.95	0.754180714	2.418973571	1.562228286
12	0.754180714	409.95	0.754180714	2.418973571	1.562228286
13	0.754180714	408.95	0.754180714	2.418973571	1.171029
14	0.5688264	407.95	0.5688264	1.6348274	0.572437167
15	0.427483833	406.95	0.427483833	1.078720333	0.566891857
16	0.550989857	405.95	0.550989857	0.952703429	0.563046364
17	0.811355385	404.95	0.811355385	0.573326154	0.795356154
18	0.861033429	403.95	0.861033429	1.022003714	0.795356154
19	0.883678667	402.95	0.883678667	1.08272775	0.707591769
20	0.75311681	401.95	0.75311681	0.908882	0.752234545
21	0.733168389	400.95	0.733168389	0.9520835	0.724833182
22	0.717472412	399.95	0.717472412	0.949264882	0.7635733
23	0.702526875	398.95	0.702526875	0.988310063	0.781331688
24	0.6841	397.95	0.6841	1.0225658	0.718203438
25	0.603237429	396.95	0.603237429	1.055463214	0.719628533
26	0.657841429	395.95	0.657841429	0.685352929	0.719628533
27	0.657841429	394.95	0.657841429	0.685352929	0.712805
28	0.786067533	393.95	0.786067533	0.446553733	0.5541616
29	0.786067533	392.95	0.786067533	0.446553733	0.581878313
30	0.786067533	391.95	0.786067533	0.446553733	0.581878313
31	0.854261857	390.95	0.854261857	0.461649	0.515508563
32	0.653982667	389.95	0.653982667	0.5211986	0.598807294
33	0.660791	388.95	0.660791	0.653107833	0.534960211
34	0.639525	387.95	0.639525	0.655138526	0.587324571
35	0.569363	386.95	0.569363	0.561094273	0.54127444
36	0.61953288	385.95	0.61953288	0.61306784	0.557122577
37	0.569446083	384.95	0.569446083	0.685749458	0.595989037
38	0.612022	383.95	0.612022	0.64003244	0.520576167
39	0.57802175	382.95	0.57802175	0.596556375	0.51617012
40	0.531985296	381.95	0.531985296	0.71963463	0.533822926
41	0.49784525	380.95	0.49784525	0.756626875	0.52662088
42	0.530747783	379.95	0.530747783	0.763398826	0.545892792
43	0.504450409	378.95	0.504450409	0.770708	0.586464783
44	0.472423611	377.95	0.472423611	0.723226889	0.5787555
45	0.453761588	376.95	0.453761588	0.708797471	0.5072482
46	0.424324917	375.95	0.424324917	0.550812333	0.440238583
47	0.50421	374.95	0.50421	0.498453909	0.495427909
48	0.50421	373.95	0.50421	0.498453909	0.498754333
49	0.526038917	372.95	0.526038917	0.485453333	0.498754333
50	0.526038917	371.95	0.526038917	0.485453333	0.498754333
51	0.526038917	370.95	0.526038917	0.485453333	0.498754333
52	0.561349385	369.95	0.561349385	0.511034385	0.494985462
53	0.561349385	368.95	0.561349385	0.511034385	0.516932
54	0.618405	367.95	0.618405	0.572823889	0.560054667
55	0.68394375	366.95	0.68394375	0.33502625	0.5764495
56	0.641985	365.95	0.641985	0.356294	0.54349925
57	0.329396	364.95	0.329396	0.283377	0.277377667
58	0.329396	363.95	0.329396	0.283377	0.277377667
59	0.329396	362.95	0.329396	0.283377	0.277377667
60	0.329396	361.95	0.329396	0.283377	0.277377667
61	0.329396	360.95	0.329396	0.283377	0.2647485
62	0.28850725	359.95	0.28850725	0.32875975	0.2647485
63	0.28850725	358.95	0.28850725	0.32875975	0.2647485
64	0.28850725	357.95	0.28850725	0.32875975	0.3711096
65	0.5088548	356.95	0.5088548	0.266777	0.3711096
66	0.57084075	355.95	0.57084075	0.2923645	0.423972
67	0.705433	354.95	0.705433	0.297319333	0.520528667
68	0.3375576	353.95	0.3375576	0.2470136	0.264892
69	0.436277667	352.95	0.436277667	0.651391667	0.553937333
70	0.436277667	351.95	0.436277667	0.651391667	0.560207286
71	0.449129	350.95	0.449129	0.606015286	0.560207286
72	0.564022	349.95	0.564022	0.347930375	0.537530625
73	0.564022	348.95	0.564022	0.347930375	0.537530625
74	0.501739429	347.95	0.501739429	0.310794714	0.471463571
75	0.245742429	346.95	0.245742429	0.304082571	0.260611286
76	0.245742429	345.95	0.245742429	0.304082571	0.260611286
77	0.245742429	344.95	0.245742429	0.304082571	0.260611286
78	0.245742429	343.95	0.245742429	0.304082571	0.1528
79	0.1631536	342.95	0.1631536	0.1661822	0.161001429
80	0.206884167	341.95	0.206884167	0.198027167	0.147770167
81	0.206884167	340.95	0.206884167	0.198027167	0.147770167
82	0.206884167	339.95	0.206884167	0.198027167	0.147770167
83	0.1676812	338.95	0.1676812	0.1647884	0.1359914
84	0.1676812	337.95	0.1676812	0.1647884	0.1359914
85	0.1676812	336.95	0.1676812	0.1647884	0.1359914
86	0.1676812	335.95	0.1676812	0.1647884	0.1359914
87	0.1676812	334.95	0.1676812	0.1647884	0.1359914
88	0.1676812	333.95	0.1676812	0.1647884	0.1359914
89	0.1676812	332.95	0.1676812	0.1647884	0.1359914
90	0.1676812	331.95	0.1676812	0.1647884	0.1359914
91	0.1676812	330.95	0.1676812	0.1647884	0.1359914
92	0.1676812	329.95	0.1676812	0.1647884	0.1359914
93	0.1676812	328.95	0.1676812	0.1647884	0.1359914
94	0.1478145	327.95	0.1478145	0.17376075	0.13328525
95	0.1478145	326.95	0.1478145	0.17376075	0.13328525
96	0.1478145	325.95	0.1478145	0.17376075	0.13328525
97	0.1478145	324.95	0.1478145	0.17376075	0.13328525
98	0.1478145	323.95	0.1478145	0.17376075	0.13328525
99	0.1478145	322.95	0.1478145	0.17376075	0.13328525
100	0.1478145	321.95	0.1478145	0.17376075	0.13328525
101	0.1478145	320.95	0.1478145	0.17376075	0.229544
102	0.3070785	319.95	0.3070785	0.25252675	0.229544
103	0.3070785	318.95	0.3070785	0.25252675	0.27159575
104	0.3070785	317.95	0.3070785	0.25252675	0.27159575
105	0.3070785	316.95	0.3070785	0.25252675	0.27159575
106	0.3070785	315.95	0.3070785	0.25252675	0.27159575
107	0.3070785	314.95	0.3070785	0.25252675	0.27159575
108	0.3070785	313.95	0.3070785	0.25252675	0.27159575
109	0.3070785	312.95	0.3070785	0.25252675	0.3801564
110	0.57604275	311.95	0.57604275	0.51533625	0.45150375
111	0.57604275	310.95	0.57604275	0.51533625	0.45150375
112	0.434723667	309.95	0.434723667	0.353781667	0.352236
113	0.434723667	308.95	0.434723667	0.353781667	0.352236
114	0.434723667	307.95	0.434723667	0.353781667	0.352236
115	0.434723667	306.95	0.434723667	0.353781667	0.352236
116	0.434723667	305.95	0.434723667	0.353781667	0.352236
117	0.434723667	304.95	0.434723667	0.353781667	0.352236
118	0.434723667	303.95	0.434723667	0.353781667	0.352236
119	0.434723667	302.95	0.434723667	0.353781667	0.352236
120	0.434723667	301.95	0.434723667	0.353781667	0.352236
121	0.434723667	300.95	0.434723667	0.353781667	0.352236
122	0.434723667	299.95	0.434723667	0.353781667	0.352236
123	0.434723667	298.95	0.434723667	0.353781667	0.352236
124	0.434723667	297.95	0.434723667	0.353781667	0.352236
125	0.434723667	296.95	0.434723667	0.353781667	0.352236
126	0.2085665	295.95	0.2085665	0.2223405	0.1784485
127	0.2085665	294.95	0.2085665	0.2223405	0.1784485
128	0.2085665	293.95	0.2085665	0.2223405	0.1784485
129	0.2085665	292.95	0.2085665	0.2223405	0.1784485
130	0.2085665	291.95	0.2085665	0.2223405	0.1784485
131	0.2085665	290.95	0.2085665	0.2223405	0.1784485
132	0.2085665	289.95	0.2085665	0.2223405	0.1784485
133	0.2085665	288.95	0.2085665	0.2223405	0.1784485
134	0.2085665	287.95	0.2085665	0.2223405	0.1784485
135	0.2085665	286.95	0.2085665	0.2223405	0.1784485
136	0.2085665	285.95	0.2085665	0.2223405	0.1784485
137	0.2085665	284.95	0.2085665	0.2223405	0.1784485
138	0.2085665	283.95	0.2085665	0.2223405	0.1784485
139	0.2085665	282.95	0.2085665	0.2223405	0.1784485
140	0.2085665	281.95	0.2085665	0.2223405	0.1784485
141	0.2085665	280.95	0.2085665	0.2223405	0.1784485
142	0.2085665	279.95	0.2085665	0.2223405	0.1784485
143	0.2085665	278.95	0.2085665	0.2223405	0.1784485
144	0.2085665	277.95	0.2085665	0.2223405	0.1784485
145	0.2085665	276.95	0.2085665	0.2223405	0.1784485
146	0.2085665	275.95	0.2085665	0.2223405	0.1784485
147	0.2085665	274.95	0.2085665	0.2223405	0.1784485
148	0.2085665	273.95	0.2085665	0.2223405	0.1784485
149	0.191971	272.95	0.191971	0.361604	0.124929
