# Supplementary material for: The rapid evolution of lungfish durophagy
Source: Nat Commun. 2022 May 2;13:2390. doi: 10.1038/s41467-022-30091-3 (PMC9061808; doi:10.1038/s41467-022-30091-3)
Supplement: Supplementary file 5 — Supplementary Software [file 41467_2022_30091_MOESM5_ESM.zip › Supplementary Software/MrBayes_tip_dating_analyses/unpartition_without_constraint_TK02_(not_converged∩╝ë/Cui_2021_5.pstat]

[ID: 9550805318]
Parameter	Mean	Variance	Lower	Upper	Median	minESS	avgESS	PSRF
TH	2.667093e+00	4.324761e-02	2.263577e+00	3.077304e+00	2.660841e+00	1.336708e+03	1.409080e+03	1.000273e+00
TL	1.487300e+01	7.376451e-01	1.323372e+01	1.656760e+01	1.483918e+01	8.306805e+03	9.000827e+03	1.000111e+00
prop_ancfossil	8.449051e-05	9.843555e-07	0.000000e+00	0.000000e+00	0.000000e+00	1.350263e+04	1.402938e+04	9.999691e-01
alpha	2.498138e+00	1.332037e-01	1.822996e+00	3.220459e+00	2.465065e+00	1.125288e+04	1.143699e+04	9.999882e-01
net_speciation	1.743925e-02	8.944392e-05	1.309781e-03	3.565562e-02	1.620231e-02	4.818892e+03	5.378306e+03	1.000003e+00
relative_extinction	9.902857e-01	4.855835e-05	9.766831e-01	9.998366e-01	9.919205e-01	4.983480e+03	5.686737e+03	1.000089e+00
relative_fossilization	3.484061e-03	1.011766e-05	2.995980e-05	9.623354e-03	2.557549e-03	9.405304e+03	1.002180e+04	1.000119e+00
tk02var	9.008541e-06	1.966517e-10	1.000240e-06	3.340807e-05	3.887610e-06	3.248392e+01	4.628663e+01	9.999848e-01
clockrate	1.659135e-02	1.970464e-06	1.383700e-02	1.931767e-02	1.655504e-02	8.978480e+02	9.526465e+02	1.000147e+00
