# Supplementary material for: The rapid evolution of lungfish durophagy
Source: Nat Commun. 2022 May 2;13:2390. doi: 10.1038/s41467-022-30091-3 (PMC9061808; doi:10.1038/s41467-022-30091-3)
Supplement: Supplementary file 5 — Supplementary Software [file 41467_2022_30091_MOESM5_ESM.zip › Supplementary Software/MrBayes_tip_dating_analyses/unpartition_without_constraint_TK02_(not_converged∩╝ë/Cui_2021_5.vstat]

[ID: 9550805318]
Parameter	Mean	Variance	CredInt_Lower	CredInt_Upper	Median	PSRF	Nruns
length[1]	1.223687e-01	1.163911e-03	5.749023e-02	1.893514e-01	1.200967e-01	1.000392e+00	2
length[2]	6.866999e-02	1.547197e-03	0.000000e+00	1.400576e-01	6.374999e-02	9.999668e-01	2
length[3]	1.369258e-01	3.354671e-03	2.832141e-02	2.574162e-01	1.328470e-01	1.000076e+00	2
length[4]	1.012278e-01	3.716465e-03	0.000000e+00	2.125303e-01	9.484764e-02	1.000022e+00	2
length[5]	7.174903e-02	1.680771e-03	2.602476e-04	1.487471e-01	6.579711e-02	1.000260e+00	2
length[6]	4.646559e-02	2.141856e-03	0.000000e+00	1.348159e-01	3.361668e-02	9.999667e-01	2
length[7]	5.844632e-02	7.442394e-04	5.835124e-03	1.112729e-01	5.578385e-02	9.999752e-01	2
length[8]	4.090463e-02	1.915792e-04	1.489620e-02	6.864586e-02	3.996960e-02	9.999951e-01	2
length[9]	8.194523e-02	1.015859e-03	2.296075e-02	1.464991e-01	7.985369e-02	1.000086e+00	2
length[10]	5.090407e-02	2.750338e-03	0.000000e+00	1.671208e-01	3.579670e-02	9.999708e-01	2
length[11]	8.939479e-02	9.436569e-04	3.126636e-02	1.508840e-01	8.850863e-02	1.000005e+00	2
length[12]	1.350228e-01	2.852472e-03	3.845943e-02	2.458655e-01	1.300284e-01	1.000022e+00	2
length[13]	5.307532e-02	1.139807e-03	0.000000e+00	1.162759e-01	4.778281e-02	9.999952e-01	2
length[14]	6.514897e-02	2.574189e-03	0.000000e+00	1.632052e-01	5.328750e-02	1.000049e+00	2
length[15]	1.916068e-02	2.627283e-04	0.000000e+00	5.114906e-02	1.503025e-02	9.999863e-01	2
length[16]	3.414073e-02	7.039429e-04	0.000000e+00	8.607722e-02	2.796539e-02	1.000090e+00	2
length[17]	3.911684e-02	8.079060e-04	0.000000e+00	9.389297e-02	3.345095e-02	9.999667e-01	2
length[18]	9.229867e-02	3.918781e-03	0.000000e+00	2.017711e-01	8.478845e-02	1.000122e+00	2
length[19]	1.008647e-01	2.363487e-03	7.830897e-04	1.812114e-01	1.026082e-01	1.000862e+00	2
length[20]	4.289918e-02	1.380215e-03	0.000000e+00	1.153595e-01	3.299920e-02	9.999834e-01	2
length[21]	3.704962e-02	6.847681e-04	0.000000e+00	8.592707e-02	3.230302e-02	1.001079e+00	2
length[22]	4.617230e-02	4.978575e-04	7.320764e-03	9.022445e-02	4.318243e-02	1.000084e+00	2
length[23]	2.520874e-02	4.012128e-04	0.000000e+00	6.412170e-02	2.064850e-02	9.999672e-01	2
length[24]	5.430506e-02	2.763145e-03	0.000000e+00	1.596322e-01	3.789944e-02	9.999934e-01	2
length[25]	1.148174e-01	2.732203e-03	3.200674e-03	2.048389e-01	1.128204e-01	9.999732e-01	2
length[26]	3.071940e-02	4.008486e-04	0.000000e+00	6.853461e-02	2.728501e-02	9.999782e-01	2
length[27]	1.790626e-02	1.414638e-04	0.000000e+00	4.046884e-02	1.584514e-02	1.000116e+00	2
length[28]	9.884970e-02	2.384510e-03	8.572887e-03	1.928387e-01	9.436248e-02	9.999803e-01	2
length[29]	1.183005e-01	1.044666e-02	0.000000e+00	3.106671e-01	7.940785e-02	1.000106e+00	2
length[30]	1.616114e-01	4.166858e-03	3.289014e-02	2.859462e-01	1.594263e-01	1.000189e+00	2
length[31]	1.589368e-01	3.943050e-03	4.466683e-02	2.874860e-01	1.539914e-01	9.999766e-01	2
length[32]	8.138983e-02	1.293298e-03	1.947470e-02	1.556951e-01	7.580190e-02	1.000093e+00	2
length[33]	1.585092e-01	6.674674e-03	2.863563e-05	3.053530e-01	1.512115e-01	1.000271e+00	2
length[34]	2.151120e-01	7.565409e-03	6.021585e-02	3.866603e-01	2.064793e-01	1.000010e+00	2
length[35]	2.015232e-01	3.968825e-03	7.346356e-02	3.246728e-01	1.998834e-01	1.000162e+00	2
length[36]	4.917607e-02	1.992586e-03	0.000000e+00	1.377643e-01	3.714307e-02	9.999752e-01	2
length[37]	6.611740e-02	4.810006e-04	2.422739e-02	1.103739e-01	6.578764e-02	9.999667e-01	2
length[38]	1.875564e-01	1.643635e-02	2.594021e-05	4.125477e-01	1.738724e-01	1.002926e+00	2
length[39]	1.694305e-01	2.033215e-03	8.143321e-02	2.646975e-01	1.693105e-01	9.999706e-01	2
length[40]	7.464834e-02	1.602704e-03	0.000000e+00	1.438252e-01	7.281719e-02	9.999667e-01	2
length[41]	2.282471e-02	3.771037e-04	0.000000e+00	6.120090e-02	1.796062e-02	1.000270e+00	2
length[42]	9.128624e-02	2.809086e-03	3.445781e-03	1.934724e-01	8.383217e-02	1.000172e+00	2
length[43]	9.057457e-02	7.638007e-04	3.458758e-02	1.465319e-01	8.977730e-02	1.000070e+00	2
length[44]	6.012847e-02	9.744765e-04	1.013533e-03	1.175249e-01	5.695489e-02	1.000064e+00	2
length[45]	1.827046e-01	5.672288e-03	2.774902e-02	3.199164e-01	1.855803e-01	9.999973e-01	2
length[46]	8.197589e-02	1.918726e-03	0.000000e+00	1.593115e-01	7.840149e-02	9.999793e-01	2
length[47]	1.002324e-01	6.611956e-04	5.100880e-02	1.518952e-01	9.938239e-02	1.000016e+00	2
length[48]	4.995433e-01	3.303473e-02	1.998761e-01	7.782000e-01	5.363239e-01	1.000123e+00	2
length[49]	6.586874e-02	2.081050e-03	0.000000e+00	1.522027e-01	5.817165e-02	9.999716e-01	2
length[50]	6.939927e-02	6.975589e-04	2.055096e-02	1.209952e-01	6.684368e-02	1.000008e+00	2
length[51]	4.021354e-01	1.000786e-02	1.998761e-01	5.680838e-01	4.146555e-01	1.000118e+00	2
length[52]	8.643109e-02	2.059370e-03	0.000000e+00	1.672742e-01	8.235231e-02	9.999699e-01	2
length[53]	3.973532e-02	8.939623e-04	0.000000e+00	9.725210e-02	3.380091e-02	1.000034e+00	2
length[54]	2.793756e-01	8.184747e-03	1.084484e-01	4.620939e-01	2.713799e-01	1.000069e+00	2
length[55]	5.234127e-02	9.955565e-04	5.313018e-05	1.104661e-01	4.795562e-02	1.000094e+00	2
length[56]	1.505703e-02	2.094002e-04	0.000000e+00	4.376826e-02	1.074092e-02	1.000020e+00	2
length[57]	7.467831e-02	8.976433e-04	2.157758e-02	1.344554e-01	7.118599e-02	9.999714e-01	2
length[58]	8.311105e-02	2.382959e-03	2.522979e-03	1.773469e-01	7.485325e-02	1.000024e+00	2
length[59]	2.060082e-01	1.433753e-02	1.722252e-03	4.296300e-01	1.886227e-01	1.000040e+00	2
length[60]	5.534643e-02	2.169442e-03	0.000000e+00	1.481860e-01	4.363019e-02	9.999904e-01	2
length[61]	1.033426e-01	5.139460e-03	0.000000e+00	2.387142e-01	9.066712e-02	9.999938e-01	2
length[62]	8.637639e-02	3.045571e-03	0.000000e+00	1.894080e-01	7.841707e-02	1.000025e+00	2
length[63]	1.962884e-01	3.388020e-03	9.000396e-02	3.206309e-01	1.925977e-01	1.000067e+00	2
length[64]	2.845965e-02	5.058769e-04	0.000000e+00	7.165501e-02	2.354272e-02	9.999908e-01	2
length[65]	1.538864e-01	5.538429e-03	6.986766e-05	2.752360e-01	1.558185e-01	9.999788e-01	2
length[66]	1.377620e-01	2.767682e-03	5.966224e-04	2.176669e-01	1.411546e-01	9.999770e-01	2
length[67]	6.794803e-02	9.596570e-04	1.205778e-02	1.299695e-01	6.424961e-02	9.999728e-01	2
length[68]	9.063241e-02	1.917550e-03	1.409740e-02	1.799219e-01	8.507301e-02	1.000275e+00	2
length[69]	6.385058e-02	6.629150e-04	1.278105e-02	1.154039e-01	6.289602e-02	1.000074e+00	2
length[70]	1.216731e-01	1.434587e-03	4.825974e-02	1.959614e-01	1.193197e-01	9.999670e-01	2
length[71]	1.112119e-01	2.515247e-03	2.147251e-02	2.132363e-01	1.057794e-01	9.999861e-01	2
length[72]	1.517053e-01	5.734876e-03	2.739228e-02	2.944790e-01	1.420625e-01	9.999827e-01	2
length[73]	3.747288e-02	1.646380e-03	0.000000e+00	1.137406e-01	2.504229e-02	1.000018e+00	2
length[74]	4.578720e-02	7.530063e-04	0.000000e+00	9.737134e-02	4.148119e-02	1.000099e+00	2
length[75]	9.096942e-03	7.059080e-05	0.000000e+00	2.576639e-02	6.767044e-03	9.999692e-01	2
length[76]	1.958830e-02	1.526793e-04	0.000000e+00	4.267618e-02	1.746348e-02	9.999851e-01	2
length[77]	1.029759e-02	1.054246e-04	0.000000e+00	3.057583e-02	7.196854e-03	9.999837e-01	2
length[78]	7.101265e-02	1.126928e-03	9.286701e-03	1.339136e-01	6.892708e-02	9.999746e-01	2
length[79]	2.257714e-02	2.818422e-04	0.000000e+00	5.468537e-02	1.895385e-02	9.999793e-01	2
length[80]	3.845328e-02	7.452718e-04	9.122875e-04	9.313457e-02	3.212458e-02	9.999709e-01	2
length[81]	1.229114e-01	1.342620e-03	5.530121e-02	1.954921e-01	1.197666e-01	9.999669e-01	2
length[82]	1.247737e-01	1.390218e-03	5.513200e-02	2.009722e-01	1.222731e-01	9.999675e-01	2
length[83]	7.798530e-02	1.258040e-03	8.459215e-03	1.437073e-01	7.644265e-02	1.000092e+00	2
length[84]	2.597696e-02	3.476721e-04	0.000000e+00	6.145846e-02	2.241257e-02	9.999668e-01	2
length[85]	1.494533e-01	1.611190e-03	7.286255e-02	2.296962e-01	1.469462e-01	9.999671e-01	2
length[86]	3.050075e-02	1.365961e-03	0.000000e+00	9.582782e-02	1.914811e-02	9.999975e-01	2
length[87]	1.905995e-02	2.577672e-04	0.000000e+00	5.096077e-02	1.494862e-02	1.000089e+00	2
length[88]	1.843546e-02	1.644908e-04	0.000000e+00	4.261207e-02	1.603051e-02	1.000012e+00	2
length[89]	8.579661e-03	7.000294e-05	8.018654e-07	2.525324e-02	6.085246e-03	1.000201e+00	2
length[90]	2.229054e-01	1.906019e-03	1.399105e-01	3.111186e-01	2.208806e-01	1.000179e+00	2
length[91]	5.520906e-01	5.237973e-03	4.154658e-01	6.957955e-01	5.457616e-01	1.000528e+00	2
length[92]	8.799318e-02	9.348580e-04	2.993775e-02	1.473640e-01	8.635630e-02	1.000619e+00	2
length[93]	1.497436e-01	2.964883e-03	6.763441e-02	2.696546e-01	1.362268e-01	1.000349e+00	2
length[94]	7.737445e-02	9.994577e-04	2.009500e-02	1.388743e-01	7.353920e-02	1.000054e+00	2
length[95]	1.416810e-01	1.730102e-03	5.871533e-02	2.235055e-01	1.420655e-01	1.000052e+00	2
length[96]	1.264880e-01	1.483325e-03	5.165989e-02	2.015230e-01	1.244326e-01	1.000005e+00	2
length[97]	1.902592e-01	3.507319e-03	7.679355e-02	3.062556e-01	1.902006e-01	1.000050e+00	2
length[98]	9.705095e-02	1.134896e-03	3.253162e-02	1.623161e-01	9.443097e-02	9.999777e-01	2
length[99]	1.602286e-01	5.789570e-03	2.348321e-02	3.073261e-01	1.529093e-01	9.999872e-01	2
length[100]	1.777766e-01	4.251748e-03	5.513125e-02	3.095464e-01	1.748072e-01	1.000114e+00	2
length[101]	1.712615e-01	4.004917e-03	3.756884e-02	2.892163e-01	1.714112e-01	1.000183e+00	2
length[102]	8.139989e-02	1.756003e-03	2.543893e-03	1.580429e-01	7.780756e-02	9.999664e-01	2
length[103]	1.821593e-01	4.355179e-03	3.533046e-02	3.068505e-01	1.858364e-01	9.999632e-01	2
length[104]	4.273134e-02	4.516434e-04	5.603142e-03	8.415509e-02	3.977966e-02	1.000183e+00	2
length[105]	5.172357e-02	6.753668e-04	3.619992e-03	1.006083e-01	4.969801e-02	1.000109e+00	2
length[106]	8.908711e-02	1.412195e-03	1.885603e-02	1.642703e-01	8.739272e-02	1.000124e+00	2
length[107]	1.209761e-01	3.322066e-03	7.696451e-03	2.325749e-01	1.163182e-01	9.999924e-01	2
length[108]	3.445985e-02	3.945192e-04	5.197642e-04	7.192664e-02	3.160044e-02	9.999920e-01	2
length[109]	2.572130e-02	2.139540e-04	4.558359e-05	5.259849e-02	2.387694e-02	9.999818e-01	2
length[110]	1.047733e-01	2.091532e-03	2.011360e-02	1.928654e-01	1.031703e-01	9.999765e-01	2
length[111]	6.947238e-02	1.344338e-03	4.057898e-05	1.326005e-01	6.818713e-02	1.000086e+00	2
length[112]	8.653530e-02	7.584942e-04	3.452730e-02	1.414097e-01	8.416166e-02	9.999586e-01	2
length[113]	7.038057e-02	1.259929e-03	4.971209e-03	1.385765e-01	6.694119e-02	1.000052e+00	2
length[114]	1.035138e-01	3.351163e-03	6.375057e-05	2.070143e-01	9.831098e-02	9.999638e-01	2
length[115]	8.759999e-02	2.065219e-03	1.334933e-04	1.680460e-01	8.449632e-02	1.000025e+00	2
length[116]	5.382911e-02	9.653396e-04	1.443320e-05	1.099401e-01	5.057234e-02	1.000081e+00	2
length[117]	6.683893e-02	7.721070e-04	1.506765e-02	1.223492e-01	6.549581e-02	1.000018e+00	2
length[118]	7.001005e-02	2.110349e-03	1.285903e-06	1.546219e-01	6.380787e-02	1.000002e+00	2
length[119]	7.573716e-02	1.197431e-03	4.086346e-03	1.380952e-01	7.455358e-02	1.000051e+00	2
length[120]	7.014207e-02	1.763535e-03	1.506410e-05	1.455898e-01	6.603398e-02	9.999471e-01	2
length[121]	3.432990e-02	6.993161e-04	3.002579e-07	8.461438e-02	2.871999e-02	9.999430e-01	2
length[122]	1.654388e-01	4.903482e-03	3.045410e-02	2.962094e-01	1.628961e-01	9.999602e-01	2
length[123]	3.734712e-02	6.856947e-04	1.454034e-05	8.671050e-02	3.269274e-02	9.999581e-01	2
length[124]	1.646152e-02	1.431126e-04	3.005614e-06	3.940057e-02	1.393332e-02	1.000189e+00	2
length[125]	6.452412e-02	1.229487e-03	1.003174e-04	1.273758e-01	6.236767e-02	1.000507e+00	2
length[126]	8.464238e-02	3.272046e-03	7.002182e-05	1.898100e-01	7.682891e-02	9.999335e-01	2
length[127]	4.515278e-02	1.003833e-03	9.724941e-06	1.055507e-01	3.901403e-02	9.999595e-01	2
length[128]	1.015311e-01	5.774171e-03	4.907855e-05	2.494681e-01	8.387887e-02	1.001088e+00	2
length[129]	2.499812e-01	9.674042e-03	5.637396e-02	4.415855e-01	2.494827e-01	9.999652e-01	2
length[130]	8.768981e-02	3.486454e-03	9.006541e-07	1.983133e-01	7.819265e-02	1.000423e+00	2
length[131]	6.335081e-02	1.852576e-03	1.715381e-05	1.437576e-01	5.650509e-02	1.000217e+00	2
length[132]	4.320262e-02	6.235535e-04	8.525113e-06	8.818790e-02	4.041264e-02	9.999403e-01	2
length[133]	7.942912e-02	1.650798e-03	5.905808e-03	1.569112e-01	7.473019e-02	1.000301e+00	2
length[134]	8.882155e-02	1.657818e-03	1.205155e-02	1.676285e-01	8.585483e-02	9.999350e-01	2
length[135]	7.311925e-02	1.257969e-03	5.821489e-03	1.391086e-01	7.101595e-02	1.000451e+00	2
length[136]	5.411020e-02	1.037203e-03	1.547889e-05	1.125297e-01	5.084236e-02	1.000250e+00	2
length[137]	1.236829e-01	5.122491e-03	1.182173e-04	2.450251e-01	1.209428e-01	9.999170e-01	2
length[138]	3.514881e-02	9.704778e-04	1.630003e-05	9.876452e-02	2.655147e-02	1.000184e+00	2
length[139]	4.213468e-02	9.096913e-04	5.107105e-06	9.955361e-02	3.682004e-02	1.000864e+00	2
length[140]	8.885789e-02	1.208438e-03	1.901210e-02	1.577891e-01	8.886851e-02	9.999160e-01	2
length[141]	1.554859e-02	1.525027e-04	2.255983e-06	3.975989e-02	1.272164e-02	1.000092e+00	2
length[142]	7.797289e-02	3.206873e-03	7.117239e-06	1.830019e-01	6.744351e-02	9.999031e-01	2
length[143]	9.181928e-02	4.001292e-03	4.297194e-05	2.104588e-01	8.422945e-02	9.999260e-01	2
length[144]	7.311353e-02	2.048497e-03	4.998071e-04	1.556577e-01	6.689792e-02	1.000158e+00	2
length[145]	6.385493e-02	1.730727e-03	7.021612e-07	1.425063e-01	5.854689e-02	1.000072e+00	2
length[146]	3.208614e-02	6.433082e-04	6.702776e-07	8.201974e-02	2.629402e-02	9.998913e-01	2
length[147]	1.193412e-01	1.462580e-03	4.279268e-02	1.941829e-01	1.190485e-01	9.999656e-01	2
length[148]	5.731674e-02	9.417016e-04	4.268403e-04	1.116681e-01	5.526557e-02	9.999420e-01	2
length[149]	6.790853e-02	1.042900e-03	8.173605e-03	1.303929e-01	6.633920e-02	1.000094e+00	2
length[150]	1.264577e-01	4.708469e-03	2.540710e-05	2.428495e-01	1.247463e-01	9.998927e-01	2
length[151]	2.386218e-02	3.131630e-04	1.915867e-05	5.730597e-02	2.042044e-02	9.998950e-01	2
length[152]	4.974572e-02	1.198764e-03	6.334382e-05	1.150928e-01	4.356496e-02	9.999965e-01	2
length[153]	4.985111e-02	7.206318e-04	2.338143e-03	1.002685e-01	4.715786e-02	9.998765e-01	2
length[154]	5.922305e-02	9.748441e-04	1.631134e-03	1.157894e-01	5.632776e-02	9.998892e-01	2
length[155]	6.903285e-02	1.110293e-03	6.470018e-03	1.325013e-01	6.560615e-02	9.999454e-01	2
length[156]	5.484987e-02	1.406723e-03	2.039444e-06	1.254340e-01	4.861017e-02	9.998607e-01	2
length[157]	5.936018e-02	1.221416e-03	3.985003e-05	1.232177e-01	5.579316e-02	1.000025e+00	2
length[158]	6.028268e-02	8.570143e-04	4.954413e-03	1.140708e-01	5.911106e-02	1.000413e+00	2
length[159]	8.445055e-02	1.956505e-03	6.612939e-04	1.621886e-01	8.025233e-02	1.000084e+00	2
length[160]	6.971346e-02	1.975240e-03	5.879742e-05	1.504182e-01	6.414526e-02	9.999327e-01	2
length[161]	2.805694e-02	5.010971e-04	1.149972e-06	7.098862e-02	2.268900e-02	9.999721e-01	2
length[162]	2.958650e-02	5.781639e-04	2.846081e-07	7.646394e-02	2.387209e-02	9.998643e-01	2
length[163]	3.177844e-02	6.491723e-04	7.226098e-06	8.196157e-02	2.571829e-02	9.999924e-01	2
length[164]	8.020162e-02	2.063452e-03	1.316401e-05	1.586099e-01	7.732845e-02	9.998493e-01	2
length[165]	8.648968e-02	4.690615e-03	1.340644e-05	2.231838e-01	6.991170e-02	1.000410e+00	2
length[166]	4.493446e-02	1.292343e-03	5.193503e-06	1.163560e-01	3.667850e-02	9.998833e-01	2
length[167]	3.644299e-02	5.566672e-04	7.469570e-06	7.921547e-02	3.284554e-02	9.998294e-01	2
length[168]	1.093504e-01	7.530176e-03	2.400774e-05	2.869437e-01	8.660533e-02	1.000757e+00	2
length[169]	5.954013e-02	6.886769e-04	1.133214e-02	1.107364e-01	5.752917e-02	1.000278e+00	2
length[170]	1.375818e-01	4.751972e-03	9.320168e-05	2.557997e-01	1.345617e-01	9.998346e-01	2
length[171]	2.633698e-02	3.935291e-04	6.777184e-07	6.418622e-02	2.222369e-02	1.000384e+00	2
length[172]	4.048679e-02	9.299919e-04	1.467103e-05	9.792349e-02	3.457995e-02	1.000423e+00	2
length[173]	7.023013e-02	2.481401e-03	1.262471e-05	1.636868e-01	6.050425e-02	9.998487e-01	2
length[174]	1.272126e-01	7.004643e-03	4.108741e-05	2.818460e-01	1.165070e-01	9.998145e-01	2
length[175]	1.187032e-01	1.764224e-03	3.648916e-02	2.111920e-01	1.190219e-01	1.000334e+00	2
length[176]	5.243909e-02	5.586219e-04	5.789970e-03	9.611100e-02	5.140022e-02	9.998408e-01	2
length[177]	4.561378e-02	1.002532e-03	1.035712e-05	1.055808e-01	4.003224e-02	9.998117e-01	2
length[178]	4.227250e-02	1.066735e-03	3.376683e-05	1.047344e-01	3.550696e-02	1.000136e+00	2
length[179]	4.817409e-02	1.425766e-03	4.096861e-06	1.213926e-01	4.021617e-02	1.000100e+00	2
length[180]	7.370020e-02	2.402387e-03	1.230200e-05	1.654110e-01	6.619097e-02	9.998155e-01	2
length[181]	7.283101e-02	1.943835e-03	4.050578e-05	1.514694e-01	6.775850e-02	1.000139e+00	2
length[182]	5.568361e-02	1.427067e-03	2.779601e-05	1.243002e-01	4.984089e-02	9.999657e-01	2
length[183]	2.020345e-01	9.624464e-03	2.397546e-05	3.572638e-01	2.073776e-01	1.004257e+00	2
length[184]	8.754848e-02	1.228221e-03	2.070888e-02	1.587219e-01	8.722308e-02	9.997777e-01	2
length[185]	9.026506e-02	1.930341e-03	1.223911e-03	1.633774e-01	9.142352e-02	1.000153e+00	2
length[186]	1.199786e-01	3.834006e-03	3.998538e-05	2.256676e-01	1.178280e-01	9.997941e-01	2
length[187]	4.551199e-02	1.019223e-03	2.296444e-05	1.043765e-01	4.037524e-02	9.998619e-01	2
length[188]	3.855032e-02	6.218244e-04	1.000794e-04	8.419462e-02	3.498834e-02	9.997851e-01	2
length[189]	4.626961e-02	8.213412e-04	2.935917e-04	1.007260e-01	4.294063e-02	1.000271e+00	2
length[190]	5.401114e-02	8.411333e-04	1.758715e-03	1.065998e-01	5.090143e-02	9.997655e-01	2
length[191]	7.123846e-02	8.020255e-04	1.185082e-02	1.239785e-01	7.129778e-02	9.997623e-01	2
length[192]	3.843935e-02	5.360281e-04	6.469332e-05	8.097401e-02	3.489268e-02	1.000023e+00	2
length[193]	5.481891e-02	1.082223e-03	1.295025e-05	1.150151e-01	5.138157e-02	9.998256e-01	2
length[194]	5.128924e-02	9.371982e-04	1.002321e-04	1.064793e-01	4.829706e-02	1.000252e+00	2
length[195]	8.093811e-02	1.151289e-03	1.753832e-02	1.491065e-01	7.904487e-02	9.998709e-01	2
length[196]	2.756249e-02	5.601545e-04	1.715437e-06	7.486310e-02	2.131095e-02	9.997726e-01	2
length[197]	1.463989e-01	4.095467e-03	1.128882e-02	2.551961e-01	1.494698e-01	9.998902e-01	2
length[198]	4.788773e-02	1.089405e-03	4.468534e-05	1.106933e-01	4.195692e-02	1.000427e+00	2
length[199]	4.545114e-02	7.211397e-04	1.184659e-04	9.470318e-02	4.272384e-02	9.998280e-01	2
length[200]	4.822330e-02	1.055104e-03	2.356257e-05	1.088624e-01	4.345586e-02	9.997462e-01	2
length[201]	5.673951e-02	7.447687e-04	7.963853e-04	1.046254e-01	5.563491e-02	9.998599e-01	2
length[202]	4.418183e-02	9.818694e-04	2.257647e-05	1.022044e-01	3.858197e-02	9.998191e-01	2
length[203]	4.517357e-02	8.338936e-04	6.051597e-06	9.740551e-02	4.154224e-02	9.997534e-01	2
length[204]	6.365015e-02	1.208149e-03	3.585165e-04	1.243255e-01	6.159585e-02	1.001165e+00	2
length[205]	1.625096e-01	8.425044e-03	2.368639e-03	3.282836e-01	1.560233e-01	9.998635e-01	2
length[206]	6.254635e-02	1.129206e-03	6.136983e-05	1.231026e-01	5.971578e-02	1.000296e+00	2
length[207]	3.704644e-02	6.240052e-04	8.328256e-06	8.360450e-02	3.292986e-02	9.999474e-01	2
length[208]	7.342128e-02	2.329437e-03	2.021064e-05	1.662519e-01	6.681123e-02	1.000268e+00	2
length[209]	2.937509e-02	3.955492e-04	9.676402e-06	6.786940e-02	2.570063e-02	9.998577e-01	2
length[210]	1.045128e-01	4.128985e-03	1.259761e-04	2.370838e-01	9.296387e-02	1.000150e+00	2
length[211]	7.903215e-02	1.714800e-03	2.710742e-04	1.516938e-01	7.663661e-02	1.001369e+00	2
length[212]	1.157451e-01	3.992887e-03	1.097599e-05	2.254951e-01	1.138668e-01	1.000275e+00	2
length[213]	3.728877e-02	9.554703e-04	1.366347e-05	9.769028e-02	2.992108e-02	9.999455e-01	2
length[214]	5.195002e-02	7.780293e-04	2.634220e-04	1.012712e-01	4.994154e-02	9.998136e-01	2
length[215]	9.816787e-02	3.926231e-03	9.007808e-05	2.111912e-01	9.044187e-02	1.002252e+00	2
length[216]	5.254480e-02	8.706385e-04	1.141802e-04	1.049288e-01	4.933658e-02	9.998315e-01	2
length[217]	2.972135e-02	5.398157e-04	1.762013e-05	7.603093e-02	2.489761e-02	1.000009e+00	2
length[218]	9.058044e-02	2.877583e-03	7.310666e-05	1.875808e-01	8.512313e-02	9.998032e-01	2
length[219]	3.375145e-02	8.247345e-04	9.680648e-06	9.191852e-02	2.602863e-02	1.001020e+00	2
length[220]	5.365974e-02	1.214351e-03	1.643191e-05	1.174081e-01	4.829344e-02	9.997436e-01	2
length[221]	1.111712e-01	3.535963e-03	2.174487e-03	2.153649e-01	1.077589e-01	9.998541e-01	2
length[222]	2.633862e-02	2.638631e-04	3.731796e-05	5.590825e-02	2.419859e-02	9.997914e-01	2
length[223]	6.318754e-02	1.030913e-03	3.392363e-03	1.205206e-01	6.240807e-02	9.996983e-01	2
length[224]	2.993246e-02	6.306836e-04	7.871242e-07	8.001846e-02	2.324900e-02	1.000024e+00	2
length[225]	1.408549e-01	6.481237e-03	1.385742e-05	2.834374e-01	1.344829e-01	9.997233e-01	2
length[226]	3.814197e-02	7.609803e-04	2.267741e-05	8.967759e-02	3.339628e-02	9.996863e-01	2
length[227]	4.407355e-02	6.438198e-04	6.889625e-06	8.983140e-02	4.105054e-02	1.000585e+00	2
length[228]	5.399884e-02	5.927755e-04	7.828582e-03	1.000596e-01	5.233663e-02	1.000136e+00	2
length[229]	9.281457e-02	1.566466e-03	5.613741e-03	1.600956e-01	9.335064e-02	1.000101e+00	2
length[230]	4.291860e-02	4.018286e-04	5.034859e-03	8.192795e-02	4.150408e-02	9.997126e-01	2
length[231]	5.373541e-02	1.118314e-03	4.016127e-06	1.126171e-01	5.074359e-02	1.001057e+00	2
length[232]	7.426634e-02	1.579349e-03	2.931615e-04	1.445490e-01	7.120127e-02	1.001502e+00	2
length[233]	5.576362e-02	9.682713e-04	1.925553e-03	1.146369e-01	5.231673e-02	9.997149e-01	2
length[234]	2.268352e-02	4.082524e-04	1.404635e-06	6.216484e-02	1.703222e-02	1.001372e+00	2
length[235]	1.114096e-02	1.109872e-04	3.020549e-07	3.238392e-02	8.181091e-03	9.999880e-01	2
length[236]	3.192638e-02	5.441349e-04	7.342497e-06	7.460031e-02	2.806522e-02	9.996740e-01	2
length[237]	6.044298e-02	1.235921e-03	1.160354e-05	1.222813e-01	5.836694e-02	1.000152e+00	2
length[238]	5.437277e-02	9.876358e-04	9.124932e-06	1.084085e-01	5.322281e-02	1.000015e+00	2
length[239]	4.549974e-02	1.239589e-03	5.943484e-06	1.113571e-01	3.724322e-02	9.997896e-01	2
length[240]	6.694815e-02	8.230721e-04	1.561075e-02	1.264408e-01	6.482074e-02	9.996953e-01	2
length[241]	5.992401e-02	1.092949e-03	3.068246e-05	1.200183e-01	5.647798e-02	9.999142e-01	2
length[242]	4.031544e-02	1.067319e-03	3.294640e-06	1.001251e-01	3.570399e-02	1.008491e+00	2
length[243]	4.749890e-02	8.109793e-04	1.026253e-05	9.911479e-02	4.396961e-02	9.999649e-01	2
length[244]	9.487215e-02	3.147610e-03	1.065151e-04	1.942771e-01	9.033185e-02	1.001372e+00	2
height[0]	2.667093e+00	4.324761e-02	2.263577e+00	3.077305e+00	2.660841e+00	1.000273e+00	2
height[1]	2.544724e+00	4.683997e-02	2.135211e+00	2.982098e+00	2.539170e+00	1.000151e+00	2
height[2]	1.771137e+00	2.423355e-02	1.475900e+00	2.084845e+00	1.767478e+00	1.000131e+00	2
height[3]	1.550096e+00	2.114474e-02	1.269198e+00	1.837061e+00	1.544369e+00	1.000052e+00	2
height[4]	2.006838e+00	3.227697e-02	1.671341e+00	2.370104e+00	2.000682e+00	1.000132e+00	2
height[5]	1.567342e+00	2.036305e-02	1.289457e+00	1.846705e+00	1.562870e+00	1.000280e+00	2
height[6]	1.866757e+00	2.560308e-02	1.552524e+00	2.175716e+00	1.862085e+00	1.000159e+00	2
height[7]	1.736131e+00	2.426117e-02	1.441030e+00	2.052839e+00	1.731662e+00	1.000105e+00	2
height[8]	1.835322e+00	2.407159e-02	1.537437e+00	2.143848e+00	1.831386e+00	1.000134e+00	2
height[9]	1.775849e+00	2.426234e-02	1.477187e+00	2.089720e+00	1.772164e+00	1.000166e+00	2
height[10]	1.865384e+00	2.554196e-02	1.550294e+00	2.174050e+00	1.860087e+00	1.000141e+00	2
height[11]	1.858687e+00	2.522302e-02	1.555780e+00	2.171871e+00	1.854958e+00	1.000118e+00	2
height[12]	1.735432e+00	2.435228e-02	1.429434e+00	2.038226e+00	1.729454e+00	1.000220e+00	2
height[13]	1.784765e+00	2.425373e-02	1.479087e+00	2.085838e+00	1.780627e+00	1.000176e+00	2
height[14]	2.042036e+00	3.091960e-02	1.715388e+00	2.405275e+00	2.036756e+00	1.000144e+00	2
height[15]	2.104240e+00	3.453290e-02	1.744086e+00	2.470527e+00	2.098843e+00	1.000246e+00	2
height[16]	2.094482e+00	3.344742e-02	1.737123e+00	2.451097e+00	2.088732e+00	1.000072e+00	2
height[17]	2.085441e+00	3.332353e-02	1.741983e+00	2.456272e+00	2.078642e+00	1.000083e+00	2
height[18]	1.715310e+00	2.396349e-02	1.407441e+00	2.015143e+00	1.708672e+00	1.000006e+00	2
height[19]	1.704900e+00	2.266303e-02	1.411246e+00	2.001022e+00	1.700817e+00	1.000116e+00	2
height[20]	1.761509e+00	2.411260e-02	1.452050e+00	2.060189e+00	1.757968e+00	1.000107e+00	2
height[21]	1.832098e+00	2.385603e-02	1.534667e+00	2.139695e+00	1.828333e+00	1.000165e+00	2
height[22]	1.706290e+00	2.266771e-02	1.416779e+00	2.005985e+00	1.702107e+00	1.000127e+00	2
height[23]	1.727267e+00	2.319356e-02	1.428921e+00	2.026955e+00	1.722875e+00	1.000168e+00	2
height[24]	1.851776e+00	2.498882e-02	1.545179e+00	2.163282e+00	1.846849e+00	1.000143e+00	2
height[25]	1.709296e+00	2.301992e-02	1.418512e+00	2.012340e+00	1.704178e+00	1.000221e+00	2
height[26]	1.769062e+00	2.444525e-02	1.465169e+00	2.077773e+00	1.765066e+00	1.000129e+00	2
height[27]	1.858520e+00	2.450527e-02	1.554524e+00	2.167743e+00	1.855005e+00	1.000084e+00	2
height[28]	2.094430e+00	3.432492e-02	1.737655e+00	2.461796e+00	2.088350e+00	1.000154e+00	2
height[29]	1.798197e+00	2.945190e-02	1.462778e+00	2.132781e+00	1.791739e+00	9.999888e-01	2
height[30]	1.469110e+00	1.694888e-02	1.213629e+00	1.723459e+00	1.463851e+00	1.000079e+00	2
height[31]	2.073880e+00	3.340420e-02	1.729008e+00	2.444025e+00	2.068726e+00	1.000173e+00	2
height[32]	2.043293e+00	3.157684e-02	1.702153e+00	2.396170e+00	2.036451e+00	1.000132e+00	2
height[33]	1.525407e+00	2.081669e-02	1.250008e+00	1.812873e+00	1.519149e+00	1.000214e+00	2
height[34]	1.559516e+00	2.150115e-02	1.284127e+00	1.856301e+00	1.555947e+00	1.000280e+00	2
height[35]	1.608804e+00	2.053028e-02	1.332457e+00	1.890653e+00	1.606052e+00	1.000047e+00	2
height[36]	1.753412e+00	2.428067e-02	1.445012e+00	2.054199e+00	1.749952e+00	1.000055e+00	2
height[37]	1.850775e+00	2.503387e-02	1.537110e+00	2.155585e+00	1.846939e+00	1.000135e+00	2
height[38]	1.562923e+00	2.111143e-02	1.277340e+00	1.845350e+00	1.559152e+00	1.000232e+00	2
height[39]	1.751986e+00	2.473383e-02	1.444328e+00	2.059839e+00	1.748163e+00	1.000078e+00	2
height[40]	1.803758e+00	2.378467e-02	1.513232e+00	2.117593e+00	1.800559e+00	1.000146e+00	2
height[41]	1.735585e+00	2.264715e-02	1.448703e+00	2.036612e+00	1.731319e+00	1.000037e+00	2
height[42]	1.566384e+00	2.161822e-02	1.280487e+00	1.854739e+00	1.562711e+00	1.000002e+00	2
height[43]	2.015622e+00	2.914359e-02	1.682443e+00	2.347972e+00	2.011373e+00	1.000147e+00	2
height[44]	2.158068e+00	3.600373e-02	1.793397e+00	2.536723e+00	2.153607e+00	1.000207e+00	2
height[45]	1.959116e+00	2.806735e-02	1.638823e+00	2.294950e+00	1.954806e+00	1.000101e+00	2
height[46]	2.094441e+00	3.278443e-02	1.744532e+00	2.453420e+00	2.088780e+00	1.000184e+00	2
height[47]	2.254402e+00	3.621405e-02	1.881572e+00	2.624338e+00	2.249525e+00	1.000132e+00	2
height[48]	9.784795e-09	5.884791e-16	0.000000e+00	7.000000e-08	0.000000e+00	9.999676e-01	2
height[49]	1.381411e+00	1.587236e-02	1.136615e+00	1.631370e+00	1.379342e+00	1.000192e+00	2
height[50]	8.644670e-01	6.168526e-03	7.126228e-01	1.016596e+00	8.597872e-01	1.000260e+00	2
height[51]	9.958078e-09	5.985329e-16	0.000000e+00	7.000000e-08	0.000000e+00	9.999756e-01	2
height[52]	6.719326e-01	4.138594e-03	5.428489e-01	7.947318e-01	6.710227e-01	1.000088e+00	2
height[53]	6.027178e-01	3.329703e-03	4.923563e-01	7.163258e-01	5.999957e-01	1.000158e+00	2
height[54]	1.323695e+00	1.630946e-02	1.074235e+00	1.571486e+00	1.318440e+00	1.000026e+00	2
height[55]	7.926364e-01	5.835688e-03	6.401332e-01	9.392520e-01	7.917641e-01	1.000142e+00	2
height[56]	1.006087e+00	8.275279e-03	8.242405e-01	1.181162e+00	1.002707e+00	1.000139e+00	2
height[57]	9.347549e-01	6.971746e-03	7.665754e-01	1.092391e+00	9.326897e-01	1.000153e+00	2
height[58]	1.127522e+00	2.168951e-02	8.245258e-01	1.416546e+00	1.135324e+00	1.000196e+00	2
height[59]	1.332624e+00	1.606817e-02	1.089508e+00	1.585040e+00	1.327959e+00	1.000055e+00	2
height[60]	1.324995e+00	1.533317e-02	1.092620e+00	1.575098e+00	1.320151e+00	1.000174e+00	2
height[61]	1.551117e+00	2.182957e-02	1.262591e+00	1.835787e+00	1.546190e+00	1.000140e+00	2
height[62]	2.139051e+00	3.681558e-02	1.778609e+00	2.528895e+00	2.134581e+00	1.000064e+00	2
height[63]	1.879440e+00	2.587467e-02	1.571587e+00	2.198540e+00	1.875449e+00	1.000150e+00	2
height[64]	2.076258e+00	3.385690e-02	1.727547e+00	2.448364e+00	2.069097e+00	1.000320e+00	2
height[65]	1.812623e+00	2.908624e-02	1.483975e+00	2.145238e+00	1.807659e+00	1.000057e+00	2
height[66]	1.712784e+00	2.327148e-02	1.419670e+00	2.014350e+00	1.707650e+00	1.000148e+00	2
height[67]	1.841953e+00	2.617070e-02	1.531391e+00	2.162632e+00	1.837916e+00	1.000140e+00	2
height[68]	1.751624e+00	2.549219e-02	1.439383e+00	2.067030e+00	1.746656e+00	1.000114e+00	2
height[69]	1.844473e+00	2.442506e-02	1.542715e+00	2.152476e+00	1.840185e+00	1.000168e+00	2
height[70]	2.256764e+00	3.649400e-02	1.889194e+00	2.634728e+00	2.252324e+00	1.000139e+00	2
height[71]	1.545542e+00	2.150285e-02	1.265549e+00	1.835500e+00	1.541518e+00	9.999725e-01	2
height[72]	3.712611e-01	1.515848e-03	2.961067e-01	4.469037e-01	3.684199e-01	1.000135e+00	2
height[73]	1.498358e+00	1.869205e-02	1.232461e+00	1.767099e+00	1.492570e+00	1.000026e+00	2
height[74]	1.954780e+00	2.792710e-02	1.634689e+00	2.288882e+00	1.950406e+00	1.000136e+00	2
height[75]	2.081688e+00	3.057162e-02	1.742767e+00	2.425041e+00	2.077372e+00	1.000017e+00	2
height[76]	2.069453e+00	3.049586e-02	1.737125e+00	2.418575e+00	2.065149e+00	1.000050e+00	2
height[77]	1.957798e+00	2.827383e-02	1.634013e+00	2.289139e+00	1.954080e+00	1.000050e+00	2
height[78]	1.805043e+00	2.387123e-02	1.502795e+00	2.106448e+00	1.801335e+00	1.000181e+00	2
height[79]	1.827367e+00	2.671222e-02	1.512603e+00	2.150222e+00	1.822359e+00	1.000156e+00	2
height[80]	2.014285e+00	2.920854e-02	1.680038e+00	2.346273e+00	2.009652e+00	1.000146e+00	2
height[81]	1.726463e+00	2.530988e-02	1.412446e+00	2.030994e+00	1.721140e+00	1.000142e+00	2
height[82]	2.525917e+00	4.714000e-02	2.108923e+00	2.957673e+00	2.522189e+00	1.000171e+00	2
height[83]	2.366959e+00	4.075059e-02	1.973305e+00	2.761083e+00	2.361618e+00	1.000150e+00	2
height[84]	2.301208e+00	3.654731e-02	1.932016e+00	2.680298e+00	2.297067e+00	1.000111e+00	2
height[85]	2.345384e+00	4.049473e-02	1.957707e+00	2.745533e+00	2.340554e+00	1.000164e+00	2
height[86]	2.339247e+00	4.033923e-02	1.949314e+00	2.735329e+00	2.333994e+00	1.000089e+00	2
height[87]	1.795101e+00	2.383574e-02	1.499864e+00	2.103581e+00	1.791611e+00	1.000486e+00	2
height[88]	1.795725e+00	2.432336e-02	1.491410e+00	2.101986e+00	1.792984e+00	1.000555e+00	2
height[89]	2.658513e+00	4.309081e-02	2.262959e+00	3.074823e+00	2.651518e+00	1.000253e+00	2
height[90]	2.104028e+00	3.090767e-02	1.764672e+00	2.449649e+00	2.099667e+00	1.000049e+00	2
height[91]	1.814157e+00	2.415479e-02	1.510380e+00	2.118857e+00	1.811027e+00	1.000531e+00	2
height[92]	1.880117e+00	2.648711e-02	1.567643e+00	2.202771e+00	1.875197e+00	1.000185e+00	2
height[93]	2.392773e+00	3.690265e-02	2.030338e+00	2.780584e+00	2.386607e+00	1.000180e+00	2
height[94]	1.967932e+00	2.828490e-02	1.643793e+00	2.298498e+00	1.964005e+00	1.000049e+00	2
height[95]	1.752433e+00	2.313922e-02	1.453468e+00	2.049954e+00	1.747685e+00	1.000177e+00	2
height[96]	2.326607e+00	3.610222e-02	1.949277e+00	2.692739e+00	2.321901e+00	1.000097e+00	2
height[97]	2.364075e+00	4.102593e-02	1.985528e+00	2.779510e+00	2.358130e+00	1.000059e+00	2
height[98]	9.321853e-01	6.061223e-03	7.828452e-01	1.087601e+00	9.294918e-01	1.000259e+00	2
height[99]	1.212683e+00	1.416182e-02	9.771641e-01	1.443894e+00	1.210938e+00	1.000207e+00	2
height[100]	1.043627e+00	7.699535e-03	8.743024e-01	1.217210e+00	1.040397e+00	1.000381e+00	2
height[101]	1.908006e+00	2.713709e-02	1.593812e+00	2.237888e+00	1.903757e+00	1.000206e+00	2
height[102]	8.537876e-01	5.197297e-03	7.167455e-01	9.985657e-01	8.518776e-01	1.000221e+00	2
height[103]	1.655815e+00	2.264070e-02	1.362425e+00	1.950285e+00	1.650939e+00	9.999714e-01	2
height[104]	2.042186e+00	2.938857e-02	1.703141e+00	2.371792e+00	2.038422e+00	1.000092e+00	2
height[105]	2.616211e+00	4.050839e-02	2.230874e+00	3.018420e+00	2.609969e+00	1.000290e+00	2
height[106]	7.655819e-01	4.565292e-03	6.345073e-01	8.983728e-01	7.631776e-01	1.000115e+00	2
height[107]	6.594585e-01	3.893053e-03	5.416804e-01	7.846880e-01	6.559667e-01	1.000349e+00	2
height[108]	1.839594e+00	2.616083e-02	1.525378e+00	2.157098e+00	1.834160e+00	1.000046e+00	2
height[109]	1.874018e+00	2.431368e-02	1.568548e+00	2.177622e+00	1.870606e+00	1.000084e+00	2
height[110]	2.447938e+00	3.881323e-02	2.072125e+00	2.842483e+00	2.442766e+00	1.000026e+00	2
height[111]	1.792328e+00	2.443346e-02	1.487825e+00	2.101950e+00	1.787564e+00	1.000106e+00	2
height[112]	2.510325e+00	3.840231e-02	2.116875e+00	2.882564e+00	2.504366e+00	1.000179e+00	2
height[113]	2.110770e+00	3.235734e-02	1.753501e+00	2.457899e+00	2.105084e+00	1.000299e+00	2
height[114]	1.358457e+00	1.503274e-02	1.121831e+00	1.600097e+00	1.354209e+00	1.000511e+00	2
height[115]	1.819825e+00	2.428715e-02	1.510983e+00	2.123201e+00	1.814396e+00	1.000078e+00	2
height[116]	1.854243e+00	2.385640e-02	1.547397e+00	2.154375e+00	1.850425e+00	1.000019e+00	2
height[117]	1.900425e+00	2.450336e-02	1.604484e+00	2.222115e+00	1.897438e+00	1.000085e+00	2
height[118]	1.792038e+00	2.451889e-02	1.487385e+00	2.101171e+00	1.788211e+00	1.000052e+00	2
height[119]	1.930452e+00	2.506585e-02	1.627257e+00	2.242897e+00	1.925768e+00	1.000065e+00	2
height[120]	1.830762e+00	2.469468e-02	1.523739e+00	2.134417e+00	1.827147e+00	1.000368e+00	2
height[121]	9.994543e-01	7.259949e-03	8.419366e-01	1.173392e+00	9.968584e-01	1.000060e+00	2
height[122]	4.664234e-01	3.318443e-03	3.620955e-01	5.846021e-01	4.619004e-01	1.000056e+00	2
height[123]	2.380433e+00	3.592273e-02	2.020816e+00	2.760497e+00	2.374701e+00	1.000048e+00	2
height[124]	2.084225e+00	3.012599e-02	1.742587e+00	2.422944e+00	2.079939e+00	1.000111e+00	2
height[125]	2.161176e+00	3.019728e-02	1.803518e+00	2.484548e+00	2.156276e+00	1.000160e+00	2
height[126]	5.708763e-01	4.262276e-03	4.465068e-01	6.978664e-01	5.684909e-01	1.000596e+00	2
height[127]	2.071755e+00	3.173255e-02	1.721340e+00	2.416921e+00	2.066256e+00	1.000297e+00	2
height[128]	1.442292e+00	1.596598e-02	1.204790e+00	1.699374e+00	1.439307e+00	1.000281e+00	2
height[129]	3.303425e-01	7.133362e-03	1.799103e-01	5.011676e-01	3.210612e-01	9.999820e-01	2
height[130]	2.079803e+00	3.094550e-02	1.750290e+00	2.427643e+00	2.075596e+00	9.999756e-01	2
height[131]	2.535966e+00	3.973055e-02	2.164521e+00	2.945175e+00	2.530328e+00	9.999585e-01	2
height[132]	1.925752e+00	2.555673e-02	1.620258e+00	2.240392e+00	1.922757e+00	1.000046e+00	2
height[133]	2.148298e+00	3.232107e-02	1.811671e+00	2.510143e+00	2.141778e+00	1.000439e+00	2
height[134]	2.214293e+00	3.182638e-02	1.869284e+00	2.562821e+00	2.209226e+00	1.000135e+00	2
height[135]	1.889861e+00	2.446293e-02	1.588861e+00	2.197946e+00	1.885701e+00	1.000312e+00	2
height[136]	1.856547e+00	2.398899e-02	1.561167e+00	2.168136e+00	1.852236e+00	9.999136e-01	2
height[137]	1.511118e+00	1.704215e-02	1.269897e+00	1.778671e+00	1.505542e+00	1.000611e+00	2
height[138]	1.022359e+00	6.936163e-03	8.542617e-01	1.182386e+00	1.019979e+00	1.000282e+00	2
height[139]	2.122730e+00	3.352825e-02	1.777735e+00	2.496717e+00	2.116323e+00	1.000065e+00	2
height[140]	2.235266e+00	3.260534e-02	1.884933e+00	2.588543e+00	2.232139e+00	1.000145e+00	2
height[141]	2.086679e+00	3.023068e-02	1.753689e+00	2.424774e+00	2.080708e+00	9.999239e-01	2
height[142]	1.581203e+00	1.958027e-02	1.309435e+00	1.856357e+00	1.576289e+00	9.999779e-01	2
height[143]	6.338527e-01	3.785926e-03	5.111112e-01	7.494745e-01	6.303146e-01	9.999186e-01	2
height[144]	1.863957e+00	2.504877e-02	1.565602e+00	2.183885e+00	1.860618e+00	9.999040e-01	2
height[145]	2.234376e+00	3.414080e-02	1.868771e+00	2.586379e+00	2.229923e+00	1.000106e+00	2
height[146]	1.905803e+00	2.485160e-02	1.610451e+00	2.227643e+00	1.904006e+00	1.000068e+00	2
height[147]	1.970965e+00	2.519738e-02	1.655843e+00	2.274575e+00	1.967381e+00	1.000600e+00	2
height[148]	1.829573e+00	2.380406e-02	1.524164e+00	2.134490e+00	1.824367e+00	9.999042e-01	2
height[149]	1.904267e+00	2.462027e-02	1.605406e+00	2.226736e+00	1.901912e+00	9.998842e-01	2
height[150]	1.544734e+00	1.777450e-02	1.291854e+00	1.814591e+00	1.539111e+00	9.998971e-01	2
height[151]	2.371179e+00	3.566222e-02	1.982898e+00	2.729696e+00	2.364258e+00	9.998924e-01	2
height[152]	1.642279e+00	1.951187e-02	1.369104e+00	1.913107e+00	1.636311e+00	1.000080e+00	2
height[153]	2.286537e+00	3.184641e-02	1.947895e+00	2.646912e+00	2.282156e+00	1.000335e+00	2
height[154]	1.879712e+00	2.451802e-02	1.565100e+00	2.179385e+00	1.876834e+00	1.000377e+00	2
height[155]	2.233840e+00	3.060071e-02	1.907970e+00	2.590466e+00	2.229129e+00	9.998615e-01	2
height[156]	1.862990e+00	2.487524e-02	1.562110e+00	2.187126e+00	1.858931e+00	9.998940e-01	2
height[157]	1.855798e+00	2.463031e-02	1.544820e+00	2.153101e+00	1.850504e+00	9.998625e-01	2
height[158]	2.000336e+00	2.705149e-02	1.690749e+00	2.332743e+00	1.995239e+00	9.998607e-01	2
height[159]	2.492481e+00	4.081096e-02	2.090993e+00	2.879452e+00	2.488263e+00	1.000256e+00	2
height[160]	2.211642e+00	3.170402e-02	1.877342e+00	2.575756e+00	2.205254e+00	1.000971e+00	2
height[161]	1.891999e+00	2.489259e-02	1.582162e+00	2.197098e+00	1.885309e+00	1.000242e+00	2
height[162]	2.076279e+00	3.328383e-02	1.710368e+00	2.422676e+00	2.070359e+00	9.999429e-01	2
height[163]	2.592337e+00	4.023732e-02	2.209078e+00	2.990292e+00	2.587147e+00	1.000411e+00	2
height[164]	2.550270e+00	4.442736e-02	2.137710e+00	2.958929e+00	2.542465e+00	1.001038e+00	2
height[165]	1.488098e+00	1.622957e-02	1.245855e+00	1.744863e+00	1.484248e+00	1.000024e+00	2
height[166]	1.632182e+00	1.952909e-02	1.356868e+00	1.906826e+00	1.625853e+00	1.000781e+00	2
height[167]	1.843722e+00	2.408749e-02	1.546593e+00	2.143640e+00	1.840165e+00	1.000055e+00	2
height[168]	1.780687e+00	2.559085e-02	1.486301e+00	2.111855e+00	1.774826e+00	9.998266e-01	2
height[169]	2.421955e+00	3.955975e-02	2.032502e+00	2.803460e+00	2.418006e+00	1.000074e+00	2
height[170]	2.030056e+00	3.172525e-02	1.689104e+00	2.382962e+00	2.024378e+00	1.000161e+00	2
height[171]	1.911132e+00	2.482255e-02	1.608872e+00	2.215527e+00	1.907997e+00	9.998659e-01	2
height[172]	2.120817e+00	3.128385e-02	1.769354e+00	2.453908e+00	2.114157e+00	9.999280e-01	2
height[173]	1.373492e+00	1.671253e-02	1.114734e+00	1.613921e+00	1.371589e+00	9.998177e-01	2
height[174]	1.721050e+00	2.450624e-02	1.434368e+00	2.042543e+00	1.712291e+00	1.000376e+00	2
height[175]	1.965243e+00	2.442863e-02	1.663396e+00	2.279500e+00	1.959712e+00	1.000167e+00	2
height[176]	2.075157e+00	2.823236e-02	1.765740e+00	2.423327e+00	2.074468e+00	9.999961e-01	2
height[177]	1.988497e+00	2.612145e-02	1.676910e+00	2.314668e+00	1.983777e+00	1.000376e+00	2
height[178]	1.828002e+00	2.457858e-02	1.498971e+00	2.117934e+00	1.825269e+00	9.998665e-01	2
height[179]	1.597738e+00	1.953422e-02	1.334978e+00	1.879130e+00	1.592042e+00	9.997889e-01	2
height[180]	1.426399e+00	1.546875e-02	1.190440e+00	1.675966e+00	1.421617e+00	1.000289e+00	2
height[181]	2.145117e+00	3.057064e-02	1.807214e+00	2.493554e+00	2.141532e+00	9.998408e-01	2
height[182]	2.138411e+00	3.125848e-02	1.799375e+00	2.483780e+00	2.134620e+00	1.000071e+00	2
height[183]	1.599386e+00	2.061841e-02	1.319075e+00	1.874953e+00	1.595952e+00	9.998692e-01	2
height[184]	2.274910e+00	3.341772e-02	1.930418e+00	2.642741e+00	2.272910e+00	9.998254e-01	2
height[185]	2.213679e+00	3.275621e-02	1.877754e+00	2.580199e+00	2.209185e+00	9.997955e-01	2
height[186]	1.601446e+00	1.929434e-02	1.342534e+00	1.887198e+00	1.596953e+00	1.000328e+00	2
height[187]	2.183289e+00	3.028923e-02	1.859262e+00	2.531256e+00	2.176073e+00	1.000166e+00	2
height[188]	1.827922e+00	2.510805e-02	1.510242e+00	2.123945e+00	1.826680e+00	1.000105e+00	2
height[189]	1.936303e+00	2.472198e-02	1.622511e+00	2.248606e+00	1.934071e+00	1.000875e+00	2
height[190]	2.200283e+00	3.413159e-02	1.837376e+00	2.560774e+00	2.195035e+00	9.997671e-01	2
height[191]	1.921746e+00	2.448458e-02	1.605767e+00	2.221811e+00	1.919129e+00	1.001007e+00	2
height[192]	1.865448e+00	2.506410e-02	1.571478e+00	2.184535e+00	1.861878e+00	1.000120e+00	2
height[193]	1.927995e+00	2.470699e-02	1.604228e+00	2.224042e+00	1.921552e+00	9.998003e-01	2
height[194]	2.156495e+00	3.254197e-02	1.779904e+00	2.481551e+00	2.155292e+00	9.997598e-01	2
height[195]	1.838816e+00	2.403178e-02	1.550998e+00	2.148090e+00	1.829744e+00	9.999348e-01	2
height[196]	2.170952e+00	3.130288e-02	1.820405e+00	2.503093e+00	2.168008e+00	9.999073e-01	2
height[197]	1.709200e+00	2.406091e-02	1.410611e+00	2.013339e+00	1.705844e+00	9.999739e-01	2
height[198]	2.179757e+00	3.279238e-02	1.824084e+00	2.529244e+00	2.173909e+00	1.000654e+00	2
height[199]	2.187915e+00	3.013593e-02	1.836470e+00	2.516976e+00	2.184844e+00	9.998542e-01	2
height[200]	1.862225e+00	2.382566e-02	1.565189e+00	2.158621e+00	1.860774e+00	9.997909e-01	2
height[201]	1.843797e+00	2.258751e-02	1.563844e+00	2.152927e+00	1.838224e+00	1.000813e+00	2
height[202]	1.670722e+00	2.020733e-02	1.397597e+00	1.954507e+00	1.666561e+00	9.997668e-01	2
height[203]	2.160924e+00	3.365098e-02	1.798609e+00	2.521013e+00	2.154376e+00	9.997780e-01	2
height[204]	1.882268e+00	2.413267e-02	1.574786e+00	2.170977e+00	1.878056e+00	1.000085e+00	2
height[205]	1.844671e+00	2.710747e-02	1.532861e+00	2.174441e+00	1.837616e+00	9.997827e-01	2
height[206]	1.786784e+00	2.151022e-02	1.502129e+00	2.074361e+00	1.783696e+00	9.998859e-01	2
height[207]	2.187386e+00	3.191776e-02	1.858576e+00	2.559976e+00	2.181154e+00	9.998848e-01	2
height[208]	6.846316e-01	4.811966e-03	5.522502e-01	8.217970e-01	6.832818e-01	1.000383e+00	2
height[209]	2.216480e+00	3.109808e-02	1.867266e+00	2.544554e+00	2.212872e+00	9.997747e-01	2
height[210]	1.811388e+00	2.398150e-02	1.506366e+00	2.110313e+00	1.807549e+00	9.997317e-01	2
height[211]	1.731952e+00	2.147727e-02	1.452602e+00	2.026959e+00	1.726691e+00	9.997332e-01	2
height[212]	1.563797e+00	1.933214e-02	1.304553e+00	1.834836e+00	1.560585e+00	9.997270e-01	2
height[213]	1.473242e+00	1.567213e-02	1.227892e+00	1.708237e+00	1.469991e+00	1.000012e+00	2
height[214]	2.321346e+00	3.344982e-02	1.949859e+00	2.663428e+00	2.316075e+00	9.997527e-01	2
height[215]	2.081879e+00	3.139933e-02	1.733662e+00	2.430738e+00	2.078624e+00	1.000076e+00	2
height[216]	2.146885e+00	2.820024e-02	1.851909e+00	2.505004e+00	2.141369e+00	1.000448e+00	2
height[217]	2.098206e+00	3.229739e-02	1.758897e+00	2.451886e+00	2.091637e+00	9.999228e-01	2
height[218]	2.134064e+00	3.190620e-02	1.792617e+00	2.475630e+00	2.130271e+00	1.000881e+00	2
height[219]	2.125270e+00	3.284804e-02	1.776452e+00	2.482141e+00	2.120797e+00	1.000221e+00	2
height[220]	1.994630e+00	2.521575e-02	1.687919e+00	2.297455e+00	1.988628e+00	9.999752e-01	2
height[221]	2.081410e+00	3.233571e-02	1.725799e+00	2.419666e+00	2.077019e+00	9.997142e-01	2
height[222]	1.905159e+00	2.419847e-02	1.599097e+00	2.206711e+00	1.902401e+00	1.001417e+00	2
height[223]	2.014999e+00	2.666800e-02	1.710226e+00	2.342737e+00	2.008537e+00	9.997149e-01	2
height[224]	2.166600e+00	3.261868e-02	1.818163e+00	2.525734e+00	2.160473e+00	1.002714e+00	2
height[225]	1.549380e+00	2.276369e-02	1.268775e+00	1.851451e+00	1.543354e+00	1.000418e+00	2
height[226]	1.839298e+00	2.407793e-02	1.549512e+00	2.150149e+00	1.832368e+00	9.997983e-01	2
height[227]	1.927435e+00	2.535928e-02	1.616559e+00	2.235605e+00	1.923061e+00	9.997980e-01	2
height[228]	2.069216e+00	2.656134e-02	1.744229e+00	2.379655e+00	2.064431e+00	9.999064e-01	2
height[229]	2.264219e+00	3.462843e-02	1.915567e+00	2.649841e+00	2.259776e+00	1.000044e+00	2
height[230]	2.094624e+00	2.907333e-02	1.756931e+00	2.424313e+00	2.091691e+00	1.000093e+00	2
height[231]	2.275359e+00	3.393835e-02	1.929332e+00	2.642968e+00	2.266978e+00	9.999139e-01	2
height[232]	7.943431e-01	5.005253e-03	6.614350e-01	9.325862e-01	7.924511e-01	1.000067e+00	2
height[233]	1.869191e+00	2.458072e-02	1.578501e+00	2.188629e+00	1.865359e+00	1.001108e+00	2
height[234]	2.191259e+00	3.641107e-02	1.828594e+00	2.572134e+00	2.184726e+00	9.999202e-01	2
height[235]	1.019379e+00	7.201277e-03	8.590827e-01	1.192865e+00	1.015115e+00	1.000465e+00	2
height[236]	1.797746e+00	2.397609e-02	1.501916e+00	2.117002e+00	1.792246e+00	9.997000e-01	2
height[237]	1.936582e+00	2.826637e-02	1.625665e+00	2.275795e+00	1.930870e+00	1.001190e+00	2
height[238]	1.832352e+00	2.228631e-02	1.526629e+00	2.118504e+00	1.830889e+00	1.000766e+00	2
height[239]	2.144480e+00	3.564713e-02	1.790497e+00	2.536067e+00	2.135324e+00	1.000472e+00	2
height[240]	1.918889e+00	2.503786e-02	1.598565e+00	2.212273e+00	1.913743e+00	1.000092e+00	2
height[241]	1.790904e+00	2.174300e-02	1.518188e+00	2.087988e+00	1.786081e+00	9.997464e-01	2
height[242]	1.917793e+00	2.422002e-02	1.612392e+00	2.212318e+00	1.910890e+00	1.007930e+00	2
height[243]	2.169443e+00	3.283476e-02	1.801609e+00	2.510310e+00	2.163392e+00	9.997306e-01	2
height[244]	2.176747e+00	3.439517e-02	1.818921e+00	2.539999e+00	2.174089e+00	1.000281e+00	2
age[0]	1.608550e+02	4.884298e+00	1.570134e+02	1.655543e+02	1.606567e+02	1.000269e+00	2
age[1]	1.533736e+02	8.803604e-01	1.514001e+02	1.544500e+02	1.536405e+02	9.999726e-01	2
age[2]	1.067438e+02	5.042243e+00	1.023184e+02	1.097498e+02	1.072013e+02	9.999676e-01	2
age[3]	9.341178e+01	1.120215e+01	8.751821e+01	9.924294e+01	9.364427e+01	1.000023e+00	2
age[4]	1.209782e+02	1.778322e+01	1.147509e+02	1.288569e+02	1.203658e+02	9.999668e-01	2
age[5]	9.445935e+01	8.502580e+00	8.900844e+01	9.924942e+01	9.480925e+01	1.000206e+00	2
age[6]	1.125118e+02	1.890176e+00	1.101540e+02	1.147493e+02	1.126246e+02	9.999795e-01	2
age[7]	1.046231e+02	5.988843e+00	9.981132e+01	1.089877e+02	1.047079e+02	9.999725e-01	2
age[8]	1.106224e+02	5.613773e-01	1.097500e+02	1.121338e+02	1.104242e+02	1.000002e+00	2
age[9]	1.070256e+02	4.262002e+00	1.029699e+02	1.097488e+02	1.074701e+02	9.999948e-01	2
age[10]	1.124293e+02	1.909079e+00	1.100988e+02	1.147498e+02	1.125118e+02	9.999670e-01	2
age[11]	1.120281e+02	1.908291e+00	1.097507e+02	1.143650e+02	1.119407e+02	1.000014e+00	2
age[12]	1.045888e+02	8.003928e+00	1.000149e+02	1.097489e+02	1.045865e+02	1.000067e+00	2
age[13]	1.075637e+02	3.529330e+00	1.037438e+02	1.097500e+02	1.080677e+02	1.000038e+00	2
age[14]	1.230860e+02	5.738639e+00	1.203500e+02	1.279405e+02	1.224338e+02	9.999685e-01	2
age[15]	1.268241e+02	9.292566e+00	1.208194e+02	1.323321e+02	1.267885e+02	1.000172e+00	2
age[16]	1.262507e+02	1.022144e+01	1.203504e+02	1.318978e+02	1.260709e+02	1.000046e+00	2
age[17]	1.257011e+02	9.464502e+00	1.203501e+02	1.311864e+02	1.254491e+02	1.000026e+00	2
age[18]	1.033876e+02	1.082753e+01	9.925025e+01	1.099522e+02	1.026187e+02	1.000302e+00	2
age[19]	1.027485e+02	4.646412e+00	9.925007e+01	1.066015e+02	1.025481e+02	9.999728e-01	2
age[20]	1.061698e+02	6.828601e+00	1.010802e+02	1.097495e+02	1.067203e+02	9.999784e-01	2
age[21]	1.104296e+02	4.214352e-01	1.097500e+02	1.117536e+02	1.102354e+02	1.000057e+00	2
age[22]	1.028355e+02	5.284598e+00	9.925052e+01	1.070429e+02	1.025584e+02	9.999684e-01	2
age[23]	1.041031e+02	5.978728e+00	9.962294e+01	1.086569e+02	1.039912e+02	9.999910e-01	2
age[24]	1.116124e+02	1.886074e+00	1.097501e+02	1.142301e+02	1.113145e+02	9.999672e-01	2
age[25]	1.030235e+02	7.547255e+00	9.924997e+01	1.083484e+02	1.024615e+02	1.000094e+00	2
age[26]	1.066139e+02	4.913966e+00	1.023778e+02	1.097493e+02	1.069990e+02	9.999691e-01	2
age[27]	1.120264e+02	1.249147e+00	1.098688e+02	1.141012e+02	1.119934e+02	1.000458e+00	2
age[28]	1.262419e+02	1.191119e+01	1.203500e+02	1.323702e+02	1.259654e+02	9.999748e-01	2
age[29]	1.083884e+02	2.413258e+01	1.002087e+02	1.147489e+02	1.094816e+02	1.000162e+00	2
age[30]	8.854281e+01	4.671170e+00	8.595010e+01	9.288219e+01	8.800120e+01	1.000027e+00	2
age[31]	1.250004e+02	1.014555e+01	1.203507e+02	1.309694e+02	1.245278e+02	9.999935e-01	2
age[32]	1.231529e+02	5.683728e+00	1.203502e+02	1.280146e+02	1.225136e+02	9.999670e-01	2
age[33]	9.193044e+01	1.323074e+01	8.595044e+01	9.820380e+01	9.166183e+01	1.000054e+00	2
age[34]	9.398597e+01	1.300047e+01	8.734965e+01	9.924923e+01	9.452982e+01	1.000146e+00	2
age[35]	9.695414e+01	4.979880e+00	9.241441e+01	9.924992e+01	9.763318e+01	1.000190e+00	2
age[36]	1.056803e+02	7.830250e+00	1.004666e+02	1.097494e+02	1.061361e+02	1.000081e+00	2
age[37]	1.115497e+02	1.650628e+00	1.097500e+02	1.140209e+02	1.113067e+02	9.999701e-01	2
age[38]	9.419880e+01	1.269106e+01	8.753187e+01	9.924978e+01	9.484834e+01	1.000083e+00	2
age[39]	1.055782e+02	6.211339e+00	1.010114e+02	1.097483e+02	1.058385e+02	1.000046e+00	2
age[40]	1.087132e+02	1.046020e+00	1.067102e+02	1.097500e+02	1.090231e+02	9.999671e-01	2
age[41]	1.046184e+02	6.183539e+00	9.991336e+01	1.091709e+02	1.047029e+02	1.000274e+00	2
age[42]	9.438226e+01	9.611648e+00	8.858684e+01	9.924767e+01	9.479342e+01	1.000243e+00	2
age[43]	1.214900e+02	1.119500e+00	1.203501e+02	1.236083e+02	1.211847e+02	9.999671e-01	2
age[44]	1.300706e+02	9.351103e+00	1.243235e+02	1.346498e+02	1.305245e+02	1.000066e+00	2
age[45]	1.180819e+02	2.480142e+00	1.152249e+02	1.203494e+02	1.183408e+02	1.000076e+00	2
age[46]	1.262623e+02	1.139937e+01	1.203501e+02	1.321351e+02	1.261042e+02	9.999869e-01	2
age[47]	1.358832e+02	7.538084e-01	1.346500e+02	1.375026e+02	1.357370e+02	1.000044e+00	2
age[48]	6.026655e-07	2.241981e-12	0.000000e+00	4.397187e-06	0.000000e+00	9.999670e-01	2
age[49]	8.324927e+01	6.159525e+00	7.792729e+01	8.594994e+01	8.401266e+01	1.000016e+00	2
age[50]	5.212791e+01	5.732398e+00	5.025007e+01	5.561845e+01	5.147823e+01	1.000078e+00	2
age[51]	6.119921e-07	2.272607e-12	0.000000e+00	4.386443e-06	0.000000e+00	9.999722e-01	2
age[52]	4.048849e+01	2.488839e+00	3.721829e+01	4.224988e+01	4.094522e+01	9.999753e-01	2
age[53]	3.633640e+01	3.342032e+00	3.405006e+01	4.010049e+01	3.588373e+01	9.999844e-01	2
age[54]	7.977077e+01	1.171863e+01	7.375032e+01	8.522240e+01	7.975359e+01	1.000050e+00	2
age[55]	4.776649e+01	4.165227e+00	4.379367e+01	5.024982e+01	4.824499e+01	9.999782e-01	2
age[56]	6.064488e+01	4.462732e+00	5.795000e+01	6.477265e+01	6.018397e+01	9.999682e-01	2
age[57]	5.633317e+01	1.881812e+00	5.357039e+01	5.794991e+01	5.668562e+01	9.999777e-01	2
age[58]	6.789714e+01	3.942628e+01	5.434997e+01	7.966764e+01	6.867680e+01	1.000033e+00	2
age[59]	8.032133e+01	1.221531e+01	7.453465e+01	8.594838e+01	8.055390e+01	1.000012e+00	2
age[60]	7.986834e+01	1.124022e+01	7.452158e+01	8.594976e+01	7.982165e+01	9.999852e-01	2
age[61]	9.348264e+01	1.531582e+01	8.680070e+01	9.924941e+01	9.396630e+01	9.999826e-01	2
age[62]	1.289344e+02	1.703475e+01	1.213690e+02	1.346496e+02	1.298123e+02	1.000020e+00	2
age[63]	1.132752e+02	1.469624e+00	1.107624e+02	1.147499e+02	1.135941e+02	9.999781e-01	2
age[64]	1.251357e+02	9.397009e+00	1.203501e+02	1.307688e+02	1.247601e+02	1.000429e+00	2
age[65]	1.092331e+02	1.620071e+01	1.013678e+02	1.147497e+02	1.100672e+02	9.999982e-01	2
age[66]	1.032267e+02	6.784601e+00	9.925013e+01	1.080920e+02	1.028908e+02	9.999753e-01	2
age[67]	1.110150e+02	6.016621e+00	1.064202e+02	1.147486e+02	1.113975e+02	9.999671e-01	2
age[68]	1.055628e+02	1.034205e+01	9.925557e+01	1.110274e+02	1.054837e+02	9.999675e-01	2
age[69]	1.111754e+02	1.289015e+00	1.097500e+02	1.134821e+02	1.108984e+02	1.000018e+00	2
age[70]	1.360230e+02	8.251251e-01	1.346500e+02	1.376118e+02	1.359165e+02	9.999767e-01	2
age[71]	9.313500e+01	1.252659e+01	8.711242e+01	9.924502e+01	9.337357e+01	1.000500e+00	2
age[72]	2.237721e+01	1.927850e+00	2.057007e+01	2.512228e+01	2.205514e+01	9.999827e-01	2
age[73]	9.033089e+01	1.345635e+01	8.595056e+01	9.778164e+01	8.921086e+01	1.002017e+00	2
age[74]	1.178211e+02	2.486953e+00	1.151451e+02	1.203480e+02	1.179339e+02	9.999693e-01	2
age[75]	1.254917e+02	4.210566e+00	1.213557e+02	1.295980e+02	1.254382e+02	1.001081e+00	2
age[76]	1.247491e+02	3.979864e+00	1.207976e+02	1.285519e+02	1.246209e+02	1.000537e+00	2
age[77]	1.180008e+02	2.941409e+00	1.147187e+02	1.203499e+02	1.183348e+02	1.000598e+00	2
age[78]	1.087891e+02	8.982492e-01	1.068913e+02	1.097500e+02	1.090761e+02	1.000143e+00	2
age[79]	1.101167e+02	5.139980e+00	1.060727e+02	1.145158e+02	1.101957e+02	9.999780e-01	2
age[80]	1.214081e+02	1.156737e+00	1.203500e+02	1.234518e+02	1.210944e+02	9.999667e-01	2
age[81]	1.040217e+02	6.815050e+00	9.925040e+01	1.084953e+02	1.039311e+02	9.999744e-01	2
age[82]	1.522376e+02	3.981282e+00	1.483593e+02	1.544497e+02	1.527678e+02	9.999934e-01	2
age[83]	1.426723e+02	5.153898e+00	1.386395e+02	1.462498e+02	1.429078e+02	9.999692e-01	2
age[84]	1.387401e+02	6.398226e+00	1.346501e+02	1.433530e+02	1.384616e+02	1.000017e+00	2
age[85]	1.413688e+02	6.036996e+00	1.378501e+02	1.455435e+02	1.411694e+02	9.999857e-01	2
age[86]	1.409956e+02	5.183594e+00	1.378503e+02	1.453128e+02	1.405596e+02	1.000090e+00	2
age[87]	1.081924e+02	2.276850e+00	1.050659e+02	1.097500e+02	1.086490e+02	1.003212e+00	2
age[88]	1.082307e+02	4.201444e+00	1.037824e+02	1.122062e+02	1.083952e+02	1.002411e+00	2
age[89]	1.603356e+02	4.668431e+00	1.564707e+02	1.648702e+02	1.601591e+02	1.000179e+00	2
age[90]	1.268404e+02	3.632494e+00	1.233912e+02	1.306059e+02	1.266447e+02	1.000644e+00	2
age[91]	1.093484e+02	3.218208e+00	1.054734e+02	1.129730e+02	1.095754e+02	1.002771e+00	2
age[92]	1.133167e+02	3.696345e+00	1.096704e+02	1.169278e+02	1.133119e+02	9.999966e-01	2
age[93]	1.442886e+02	4.064366e+00	1.406830e+02	1.484016e+02	1.440508e+02	9.999705e-01	2
age[94]	1.186208e+02	2.876161e+00	1.150924e+02	1.214084e+02	1.189221e+02	1.000542e+00	2
age[95]	1.056308e+02	5.138384e+00	1.016031e+02	1.099942e+02	1.055022e+02	9.999859e-01	2
age[96]	1.403231e+02	6.272927e+00	1.357917e+02	1.451991e+02	1.400882e+02	1.000031e+00	2
age[97]	1.426088e+02	7.823791e+00	1.380775e+02	1.476232e+02	1.422299e+02	1.000141e+00	2
age[98]	5.617075e+01	4.028532e+00	5.257426e+01	6.019799e+01	5.592126e+01	9.999829e-01	2
age[99]	7.307276e+01	1.614618e+01	6.511211e+01	8.105212e+01	7.307778e+01	1.000000e+00	2
age[100]	6.279520e+01	4.618348e+00	5.891925e+01	6.697970e+01	6.252303e+01	1.000058e+00	2
age[101]	1.149375e+02	4.741691e+00	1.108335e+02	1.192682e+02	1.146884e+02	9.999664e-01	2
age[102]	5.139202e+01	4.362448e+00	4.731291e+01	5.554517e+01	5.131842e+01	1.000106e+00	2
age[103]	9.985907e+01	1.244997e+01	9.257629e+01	1.065055e+02	1.000068e+02	1.000511e+00	2
age[104]	1.232318e+02	1.719668e+00	1.208962e+02	1.257987e+02	1.230705e+02	1.000094e+00	2
age[105]	1.570523e+02	5.502209e+00	1.526137e+02	1.617553e+02	1.568940e+02	9.999611e-01	2
age[106]	4.595862e+01	5.050789e+00	4.185220e+01	5.047566e+01	4.582347e+01	9.999635e-01	2
age[107]	3.960357e+01	6.844586e+00	3.494467e+01	4.466511e+01	3.930773e+01	1.000062e+00	2
age[108]	1.110968e+02	4.542141e+00	1.070551e+02	1.151217e+02	1.111081e+02	9.999842e-01	2
age[109]	1.131246e+02	9.279449e-01	1.113239e+02	1.150017e+02	1.130606e+02	1.000194e+00	2
age[110]	1.474107e+02	5.187276e+00	1.429547e+02	1.517613e+02	1.473366e+02	1.000054e+00	2
age[111]	1.082493e+02	4.765125e+00	1.037951e+02	1.120408e+02	1.084941e+02	1.000006e+00	2
age[112]	1.513168e+02	5.034220e+00	1.471299e+02	1.558033e+02	1.511169e+02	1.000299e+00	2
age[113]	1.278526e+02	7.110118e+00	1.229813e+02	1.330967e+02	1.276722e+02	1.000244e+00	2
age[114]	8.163297e+01	1.123002e+01	7.535184e+01	8.772786e+01	8.149784e+01	9.999493e-01	2
age[115]	1.096804e+02	7.975975e+00	1.039778e+02	1.149391e+02	1.096398e+02	9.999962e-01	2
age[116]	1.122380e+02	1.738760e+00	1.099162e+02	1.147000e+02	1.120637e+02	1.000057e+00	2
age[117]	1.148986e+02	2.941552e+00	1.117071e+02	1.182396e+02	1.147971e+02	1.000178e+00	2
age[118]	1.080474e+02	7.461568e+00	1.020307e+02	1.125712e+02	1.085810e+02	9.999511e-01	2
age[119]	1.162397e+02	2.871509e+00	1.129750e+02	1.195300e+02	1.161788e+02	9.999730e-01	2
age[120]	1.104428e+02	4.299342e+00	1.060557e+02	1.145219e+02	1.104820e+02	1.000019e+00	2
age[121]	6.068810e+01	2.277690e+00	5.815093e+01	6.356468e+01	6.048147e+01	9.999367e-01	2
age[122]	2.847090e+01	9.324637e+00	2.288266e+01	3.455579e+01	2.822682e+01	9.999608e-01	2
age[123]	1.426293e+02	2.638960e+00	1.394383e+02	1.457814e+02	1.425304e+02	1.000007e+00	2
age[124]	1.257265e+02	2.672690e+00	1.227772e+02	1.290054e+02	1.255683e+02	1.000800e+00	2
age[125]	1.304313e+02	3.123852e+00	1.272523e+02	1.340297e+02	1.302729e+02	9.999324e-01	2
age[126]	3.398965e+01	1.103182e+01	2.770659e+01	4.055981e+01	3.399272e+01	1.000033e+00	2
age[127]	1.252698e+02	7.276833e+00	1.207346e+02	1.304691e+02	1.249497e+02	1.000039e+00	2
age[128]	8.714257e+01	7.417054e+00	8.159850e+01	9.261055e+01	8.706238e+01	9.999445e-01	2
age[129]	1.975700e+01	2.604036e+01	1.071818e+01	2.990754e+01	1.922023e+01	9.999308e-01	2
age[130]	1.253896e+02	6.166808e+00	1.210406e+02	1.302015e+02	1.250876e+02	9.999834e-01	2
age[131]	1.529553e+02	7.655508e+00	1.474966e+02	1.581639e+02	1.529336e+02	9.999336e-01	2
age[132]	1.165438e+02	3.146749e+00	1.132115e+02	1.201264e+02	1.165008e+02	1.000166e+00	2
age[133]	1.298327e+02	7.205542e+00	1.250304e+02	1.351740e+02	1.296712e+02	9.999700e-01	2
age[134]	1.334600e+02	4.821259e+00	1.295033e+02	1.379208e+02	1.333036e+02	1.000073e+00	2
age[135]	1.142709e+02	3.864907e+00	1.104345e+02	1.181371e+02	1.142303e+02	1.000283e+00	2
age[136]	1.116083e+02	3.827375e+00	1.080230e+02	1.155589e+02	1.113837e+02	9.999554e-01	2
age[137]	9.109406e+01	7.512583e+00	8.654219e+01	9.651994e+01	9.066158e+01	9.999822e-01	2
age[138]	6.091114e+01	3.078480e+00	5.768331e+01	6.451515e+01	6.076595e+01	9.999363e-01	2
age[139]	1.277589e+02	8.503498e+00	1.223991e+02	1.333066e+02	1.274966e+02	9.999946e-01	2
age[140]	1.357718e+02	4.746942e+00	1.316728e+02	1.402160e+02	1.357133e+02	9.999029e-01	2
age[141]	1.259239e+02	2.789618e+00	1.229192e+02	1.292792e+02	1.257557e+02	1.000382e+00	2
age[142]	9.526438e+01	1.053615e+01	8.873811e+01	1.012291e+02	9.522654e+01	9.998902e-01	2
age[143]	3.889356e+01	6.683200e+00	3.447526e+01	4.375661e+01	3.852095e+01	1.000019e+00	2
age[144]	1.127907e+02	3.231171e+00	1.099265e+02	1.161227e+02	1.124871e+02	9.999600e-01	2
age[145]	1.348653e+02	8.111362e+00	1.289056e+02	1.402425e+02	1.349912e+02	1.000294e+00	2
age[146]	1.152683e+02	2.449504e+00	1.122446e+02	1.182713e+02	1.152471e+02	9.998985e-01	2
age[147]	1.192619e+02	2.788020e+00	1.158757e+02	1.223405e+02	1.191462e+02	9.999043e-01	2
age[148]	1.104539e+02	4.543929e+00	1.060390e+02	1.144873e+02	1.104179e+02	1.000143e+00	2
age[149]	1.150408e+02	3.563953e+00	1.113106e+02	1.187176e+02	1.149979e+02	9.999859e-01	2
age[150]	9.234640e+01	9.874327e+00	8.701944e+01	9.854904e+01	9.189628e+01	9.999981e-01	2
age[151]	1.412145e+02	3.023918e+00	1.379006e+02	1.446976e+02	1.411704e+02	1.000651e+00	2
age[152]	9.927632e+01	6.155007e+00	9.469768e+01	1.043796e+02	9.930766e+01	1.000205e+00	2
age[153]	1.388857e+02	4.198444e+00	1.350321e+02	1.429926e+02	1.388590e+02	9.998780e-01	2
age[154]	1.135571e+02	3.396180e+00	1.099814e+02	1.172954e+02	1.135577e+02	9.999455e-01	2
age[155]	1.351616e+02	4.410866e+00	1.311263e+02	1.392180e+02	1.350465e+02	9.999964e-01	2
age[156]	1.121936e+02	4.801428e+00	1.080902e+02	1.167161e+02	1.121288e+02	9.998822e-01	2
age[157]	1.115421e+02	4.284169e+00	1.074777e+02	1.156571e+02	1.116163e+02	9.998545e-01	2
age[158]	1.211253e+02	2.658610e+00	1.179448e+02	1.243349e+02	1.210431e+02	9.998788e-01	2
age[159]	1.504022e+02	4.289233e+00	1.464405e+02	1.544892e+02	1.503065e+02	1.000114e+00	2
age[160]	1.332992e+02	4.874181e+00	1.292504e+02	1.376339e+02	1.331725e+02	1.000571e+00	2
age[161]	1.141232e+02	3.900353e+00	1.103821e+02	1.180360e+02	1.141984e+02	9.999502e-01	2
age[162]	1.259180e+02	8.024062e+00	1.210015e+02	1.313665e+02	1.255812e+02	1.000242e+00	2
age[163]	1.559059e+02	5.969424e+00	1.511286e+02	1.606868e+02	1.557031e+02	9.999373e-01	2
age[164]	1.540604e+02	7.214082e+00	1.488727e+02	1.592307e+02	1.539709e+02	9.999430e-01	2
age[165]	8.901531e+01	9.187576e+00	8.316022e+01	9.503536e+01	8.871164e+01	9.998400e-01	2
age[166]	9.862317e+01	6.598786e+00	9.370642e+01	1.036355e+02	9.865606e+01	9.999611e-01	2
age[167]	1.117972e+02	5.029610e+00	1.077461e+02	1.164272e+02	1.117697e+02	9.998582e-01	2
age[168]	1.077712e+02	2.070753e+01	1.007026e+02	1.167906e+02	1.068131e+02	1.000320e+00	2
age[169]	1.472430e+02	2.466307e+00	1.443091e+02	1.505132e+02	1.471234e+02	1.000241e+00	2
age[170]	1.216036e+02	1.211672e+01	1.157784e+02	1.284461e+02	1.211732e+02	9.998219e-01	2
age[171]	1.146503e+02	2.389980e+00	1.117536e+02	1.176505e+02	1.146103e+02	9.998793e-01	2
age[172]	1.280610e+02	6.320868e+00	1.234000e+02	1.329643e+02	1.278810e+02	9.998579e-01	2
age[173]	8.398916e+01	1.054578e+01	7.728978e+01	8.992468e+01	8.442425e+01	9.998157e-01	2
age[174]	1.029855e+02	1.888738e+01	9.439102e+01	1.114567e+02	1.027835e+02	1.000106e+00	2
age[175]	1.190049e+02	2.796591e+00	1.159888e+02	1.224276e+02	1.188847e+02	1.000142e+00	2
age[176]	1.266084e+02	3.239123e+00	1.232691e+02	1.302289e+02	1.264979e+02	1.000231e+00	2
age[177]	1.195892e+02	2.712430e+00	1.164962e+02	1.229185e+02	1.194945e+02	1.001239e+00	2
age[178]	1.099854e+02	5.662361e+00	1.048851e+02	1.142834e+02	1.100451e+02	9.998175e-01	2
age[179]	9.681237e+01	8.298135e+00	9.091569e+01	1.020554e+02	9.694200e+01	1.000060e+00	2
age[180]	8.500045e+01	9.738806e+00	7.907074e+01	9.110339e+01	8.504238e+01	9.997948e-01	2
age[181]	1.295784e+02	8.254312e+00	1.241317e+02	1.349063e+02	1.294736e+02	9.997900e-01	2
age[182]	1.290457e+02	9.382805e+00	1.233637e+02	1.350652e+02	1.289469e+02	9.998378e-01	2
age[183]	9.775342e+01	1.147956e+01	9.028797e+01	1.042340e+02	9.809176e+01	1.000137e+00	2
age[184]	1.361689e+02	4.702392e+00	1.320797e+02	1.404899e+02	1.361221e+02	9.999361e-01	2
age[185]	1.344265e+02	5.077995e+00	1.297773e+02	1.385207e+02	1.345322e+02	1.000632e+00	2
age[186]	9.589524e+01	1.277076e+01	8.947490e+01	1.026987e+02	9.556045e+01	9.998684e-01	2
age[187]	1.315886e+02	4.188177e+00	1.277433e+02	1.355527e+02	1.314300e+02	9.997915e-01	2
age[188]	1.104984e+02	3.452021e+00	1.068200e+02	1.142299e+02	1.105563e+02	9.997816e-01	2
age[189]	1.169917e+02	3.095330e+00	1.136992e+02	1.205541e+02	1.169165e+02	1.000151e+00	2
age[190]	1.304088e+02	5.499899e+00	1.259447e+02	1.348238e+02	1.304100e+02	9.998314e-01	2
age[191]	1.159140e+02	1.459879e+00	1.137141e+02	1.182425e+02	1.158130e+02	9.999836e-01	2
age[192]	1.126668e+02	4.358509e+00	1.087019e+02	1.168437e+02	1.126451e+02	1.000166e+00	2
age[193]	1.153049e+02	3.722158e+00	1.117120e+02	1.192204e+02	1.152244e+02	9.997623e-01	2
age[194]	1.299851e+02	5.504008e+00	1.254138e+02	1.343722e+02	1.298523e+02	9.998438e-01	2
age[195]	1.112336e+02	5.503674e+00	1.062634e+02	1.153596e+02	1.112231e+02	1.000017e+00	2
age[196]	1.316477e+02	5.781289e+00	1.271678e+02	1.364560e+02	1.315515e+02	9.999948e-01	2
age[197]	1.020630e+02	1.291240e+01	9.495096e+01	1.093936e+02	1.019123e+02	1.002440e+00	2
age[198]	1.332655e+02	6.039717e+00	1.282806e+02	1.377005e+02	1.332604e+02	1.000092e+00	2
age[199]	1.289157e+02	2.649269e+00	1.259468e+02	1.322509e+02	1.288216e+02	9.997681e-01	2
age[200]	1.126295e+02	3.370000e+00	1.091601e+02	1.163903e+02	1.126009e+02	9.998062e-01	2
age[201]	1.108498e+02	3.184562e+00	1.074500e+02	1.144069e+02	1.108147e+02	9.997449e-01	2
age[202]	1.013878e+02	6.161289e+00	9.677239e+01	1.063477e+02	1.013468e+02	9.998354e-01	2
age[203]	1.300717e+02	6.945197e+00	1.250027e+02	1.349042e+02	1.299792e+02	1.000302e+00	2
age[204]	1.144632e+02	2.695092e+00	1.115656e+02	1.179380e+02	1.143221e+02	9.997434e-01	2
age[205]	1.107743e+02	1.952898e+01	1.022403e+02	1.184106e+02	1.107799e+02	1.000777e+00	2
age[206]	1.068778e+02	4.921309e+00	1.024213e+02	1.108490e+02	1.068454e+02	1.000053e+00	2
age[207]	1.322173e+02	4.966415e+00	1.278340e+02	1.362789e+02	1.321750e+02	1.000730e+00	2
age[208]	4.231934e+01	7.009146e+00	3.622271e+01	4.722402e+01	4.237207e+01	1.000499e+00	2
age[209]	1.336012e+02	3.748271e+00	1.297763e+02	1.371798e+02	1.335346e+02	1.000002e+00	2
age[210]	1.090997e+02	9.052094e+00	1.031337e+02	1.148450e+02	1.090815e+02	1.000395e+00	2
age[211]	1.048074e+02	5.565562e+00	1.005748e+02	1.092832e+02	1.046192e+02	1.000098e+00	2
age[212]	9.499253e+01	1.265427e+01	8.883507e+01	1.018465e+02	9.468446e+01	9.997461e-01	2
age[213]	8.866300e+01	3.189443e+00	8.601527e+01	9.217007e+01	8.831383e+01	9.997411e-01	2
age[214]	1.389460e+02	4.369184e+00	1.349057e+02	1.429703e+02	1.388882e+02	1.000807e+00	2
age[215]	1.258757e+02	1.366367e+01	1.194444e+02	1.330312e+02	1.256190e+02	1.000344e+00	2
age[216]	1.300135e+02	2.676290e+00	1.269668e+02	1.331943e+02	1.298852e+02	1.000045e+00	2
age[217]	1.267916e+02	6.742901e+00	1.222074e+02	1.320284e+02	1.264398e+02	1.000065e+00	2
age[218]	1.284136e+02	9.168643e+00	1.229203e+02	1.344837e+02	1.282111e+02	1.000144e+00	2
age[219]	1.281823e+02	7.458828e+00	1.232901e+02	1.337587e+02	1.279809e+02	1.000645e+00	2
age[220]	1.188739e+02	2.734777e+00	1.158760e+02	1.223310e+02	1.188244e+02	9.997126e-01	2
age[221]	1.226256e+02	9.197271e+00	1.169340e+02	1.284147e+02	1.224015e+02	9.998950e-01	2
age[222]	1.143849e+02	1.288043e+00	1.122829e+02	1.166177e+02	1.143613e+02	9.997038e-01	2
age[223]	1.207879e+02	2.875061e+00	1.175103e+02	1.240226e+02	1.207217e+02	1.000001e+00	2
age[224]	1.323055e+02	6.533609e+00	1.273746e+02	1.371217e+02	1.323189e+02	1.000286e+00	2
age[225]	9.384829e+01	1.866699e+01	8.643407e+01	1.017998e+02	9.328806e+01	9.997274e-01	2
age[226]	1.110622e+02	4.373031e+00	1.068375e+02	1.150766e+02	1.111238e+02	1.000600e+00	2
age[227]	1.159627e+02	3.265843e+00	1.124866e+02	1.195730e+02	1.159561e+02	9.998691e-01	2
age[228]	1.265074e+02	3.302758e+00	1.231682e+02	1.301208e+02	1.263950e+02	9.998143e-01	2
age[229]	1.352158e+02	4.771101e+00	1.308780e+02	1.395043e+02	1.352437e+02	1.002980e+00	2
age[230]	1.271714e+02	2.140253e+00	1.244672e+02	1.300835e+02	1.270530e+02	9.997502e-01	2
age[231]	1.375662e+02	5.377467e+00	1.332031e+02	1.421265e+02	1.374313e+02	1.000128e+00	2
age[232]	4.892943e+01	5.278088e+00	4.424591e+01	5.313308e+01	4.912557e+01	9.997385e-01	2
age[233]	1.120998e+02	1.608987e+00	1.100089e+02	1.146296e+02	1.119313e+02	9.997394e-01	2
age[234]	1.326269e+02	7.756604e+00	1.270118e+02	1.376553e+02	1.327629e+02	9.998890e-01	2
age[235]	6.109684e+01	2.530207e+00	5.832880e+01	6.424865e+01	6.088071e+01	9.997442e-01	2
age[236]	1.079041e+02	3.967975e+00	1.040326e+02	1.116812e+02	1.079700e+02	1.001293e+00	2
age[237]	1.165575e+02	3.305249e+00	1.131490e+02	1.201770e+02	1.164607e+02	9.996786e-01	2
age[238]	1.099654e+02	3.182463e+00	1.061739e+02	1.132363e+02	1.099912e+02	9.997460e-01	2
age[239]	1.292144e+02	9.015997e+00	1.236624e+02	1.348428e+02	1.289937e+02	9.999797e-01	2
age[240]	1.148894e+02	2.975728e+00	1.115946e+02	1.181742e+02	1.147677e+02	9.996650e-01	2
age[241]	1.069309e+02	4.595177e+00	1.029412e+02	1.111222e+02	1.069032e+02	9.999875e-01	2
age[242]	1.142610e+02	3.190635e+00	1.110114e+02	1.177895e+02	1.140722e+02	1.001502e+00	2
age[243]	1.307696e+02	7.626900e+00	1.252039e+02	1.357600e+02	1.307415e+02	1.000312e+00	2
age[244]	1.312808e+02	1.138302e+01	1.251637e+02	1.379835e+02	1.310314e+02	9.996571e-01	2
TK02Brlens_length[1]	1.223694e-01	1.163974e-03	5.730056e-02	1.891911e-01	1.201044e-01	1.000393e+00	2
TK02Brlens_length[2]	6.865399e-02	1.546412e-03	0.000000e+00	1.400163e-01	6.373745e-02	9.999672e-01	2
TK02Brlens_length[3]	1.368727e-01	3.352101e-03	2.832394e-02	2.571994e-01	1.327854e-01	1.000041e+00	2
TK02Brlens_length[4]	1.012196e-01	3.715631e-03	0.000000e+00	2.124192e-01	9.485493e-02	1.000033e+00	2
TK02Brlens_length[5]	7.172156e-02	1.679496e-03	1.197501e-04	1.485728e-01	6.578793e-02	1.000309e+00	2
TK02Brlens_length[6]	4.646358e-02	2.141301e-03	0.000000e+00	1.347650e-01	3.362022e-02	9.999671e-01	2
TK02Brlens_length[7]	5.844542e-02	7.441746e-04	5.823102e-03	1.112826e-01	5.578755e-02	9.999698e-01	2
TK02Brlens_length[8]	4.089292e-02	1.915088e-04	1.474269e-02	6.849903e-02	3.995610e-02	1.000021e+00	2
TK02Brlens_length[9]	8.192698e-02	1.015409e-03	2.300858e-02	1.465555e-01	7.979930e-02	1.000054e+00	2
TK02Brlens_length[10]	5.090287e-02	2.749955e-03	0.000000e+00	1.672584e-01	3.582473e-02	9.999726e-01	2
TK02Brlens_length[11]	8.937839e-02	9.432989e-04	3.123502e-02	1.508301e-01	8.850926e-02	1.000028e+00	2
TK02Brlens_length[12]	1.349935e-01	2.851234e-03	3.832343e-02	2.458230e-01	1.299818e-01	1.000046e+00	2
TK02Brlens_length[13]	5.306486e-02	1.139455e-03	0.000000e+00	1.162661e-01	4.777690e-02	1.000006e+00	2
TK02Brlens_length[14]	6.514751e-02	2.574048e-03	0.000000e+00	1.632069e-01	5.329095e-02	1.000041e+00	2
TK02Brlens_length[15]	1.916010e-02	2.626815e-04	0.000000e+00	5.112670e-02	1.502380e-02	9.999823e-01	2
TK02Brlens_length[16]	3.414010e-02	7.039315e-04	0.000000e+00	8.607719e-02	2.796583e-02	1.000078e+00	2
TK02Brlens_length[17]	3.911673e-02	8.079007e-04	0.000000e+00	9.389698e-02	3.343907e-02	9.999668e-01	2
TK02Brlens_length[18]	9.227016e-02	3.916883e-03	0.000000e+00	2.016553e-01	8.474753e-02	1.000148e+00	2
TK02Brlens_length[19]	1.008347e-01	2.362244e-03	8.829995e-04	1.812361e-01	1.026202e-01	1.000956e+00	2
TK02Brlens_length[20]	4.288890e-02	1.379431e-03	0.000000e+00	1.153155e-01	3.299650e-02	9.999894e-01	2
TK02Brlens_length[21]	3.704684e-02	6.845744e-04	0.000000e+00	8.592279e-02	3.230297e-02	1.001034e+00	2
TK02Brlens_length[22]	4.617093e-02	4.978610e-04	6.887901e-03	8.982537e-02	4.315354e-02	1.000064e+00	2
TK02Brlens_length[23]	2.520796e-02	4.012172e-04	0.000000e+00	6.410902e-02	2.064167e-02	9.999684e-01	2
TK02Brlens_length[24]	5.429507e-02	2.762375e-03	0.000000e+00	1.597090e-01	3.788492e-02	9.999997e-01	2
TK02Brlens_length[25]	1.148116e-01	2.731897e-03	3.203994e-03	2.048723e-01	1.127876e-01	9.999685e-01	2
TK02Brlens_length[26]	3.071967e-02	4.008606e-04	0.000000e+00	6.856538e-02	2.728667e-02	9.999731e-01	2
TK02Brlens_length[27]	1.790075e-02	1.413683e-04	0.000000e+00	4.044397e-02	1.583820e-02	1.000092e+00	2
TK02Brlens_length[28]	9.884692e-02	2.384322e-03	1.001245e-02	1.942506e-01	9.435994e-02	9.999866e-01	2
TK02Brlens_length[29]	1.182815e-01	1.044376e-02	0.000000e+00	3.105658e-01	7.930397e-02	1.000121e+00	2
TK02Brlens_length[30]	1.615495e-01	4.164421e-03	3.067721e-02	2.835537e-01	1.594560e-01	1.000250e+00	2
TK02Brlens_length[31]	1.589235e-01	3.942250e-03	4.409341e-02	2.868110e-01	1.539322e-01	9.999713e-01	2
TK02Brlens_length[32]	8.138376e-02	1.293222e-03	1.960577e-02	1.557352e-01	7.578372e-02	1.000069e+00	2
TK02Brlens_length[33]	1.584677e-01	6.672310e-03	2.851650e-05	3.049611e-01	1.511699e-01	1.000226e+00	2
TK02Brlens_length[34]	2.150763e-01	7.563125e-03	5.916131e-02	3.853380e-01	2.065285e-01	1.000030e+00	2
TK02Brlens_length[35]	2.014844e-01	3.967704e-03	7.692327e-02	3.282622e-01	1.998501e-01	1.000109e+00	2
TK02Brlens_length[36]	4.916565e-02	1.991963e-03	0.000000e+00	1.375893e-01	3.712117e-02	9.999718e-01	2
TK02Brlens_length[37]	6.609894e-02	4.807587e-04	2.389715e-02	1.100017e-01	6.577294e-02	9.999698e-01	2
TK02Brlens_length[38]	1.875217e-01	1.642854e-02	2.595720e-05	4.125718e-01	1.739118e-01	1.002826e+00	2
TK02Brlens_length[39]	1.694012e-01	2.032758e-03	8.254820e-02	2.657418e-01	1.693182e-01	9.999835e-01	2
TK02Brlens_length[40]	7.464645e-02	1.602471e-03	0.000000e+00	1.438107e-01	7.282203e-02	9.999681e-01	2
TK02Brlens_length[41]	2.281613e-02	3.768156e-04	0.000000e+00	6.117732e-02	1.796607e-02	1.000240e+00	2
TK02Brlens_length[42]	9.127491e-02	2.808331e-03	3.372942e-03	1.935450e-01	8.382720e-02	1.000199e+00	2
TK02Brlens_length[43]	9.056267e-02	7.636072e-04	3.469677e-02	1.465706e-01	8.976027e-02	1.000038e+00	2
TK02Brlens_length[44]	6.012617e-02	9.743553e-04	5.944332e-04	1.169673e-01	5.695072e-02	1.000080e+00	2
TK02Brlens_length[45]	1.826932e-01	5.671505e-03	2.687548e-02	3.190283e-01	1.855829e-01	9.999879e-01	2
TK02Brlens_length[46]	8.196944e-02	1.918267e-03	0.000000e+00	1.592915e-01	7.837751e-02	9.999741e-01	2
TK02Brlens_length[47]	1.002278e-01	6.610375e-04	5.072497e-02	1.515937e-01	9.939733e-02	9.999983e-01	2
TK02Brlens_length[48]	4.992351e-01	3.299294e-02	1.994752e-01	7.774035e-01	5.360153e-01	1.000066e+00	2
TK02Brlens_length[49]	6.583743e-02	2.078945e-03	0.000000e+00	1.519939e-01	5.813400e-02	9.999676e-01	2
TK02Brlens_length[50]	6.936039e-02	6.966995e-04	2.056429e-02	1.210068e-01	6.680867e-02	9.999832e-01	2
TK02Brlens_length[51]	4.018945e-01	9.998664e-03	2.012514e-01	5.691479e-01	4.145031e-01	1.000040e+00	2
TK02Brlens_length[52]	8.637904e-02	2.056871e-03	0.000000e+00	1.673159e-01	8.230840e-02	9.999667e-01	2
TK02Brlens_length[53]	3.971132e-02	8.928706e-04	0.000000e+00	9.718719e-02	3.379221e-02	1.000016e+00	2
TK02Brlens_length[54]	2.792658e-01	8.178557e-03	1.088778e-01	4.626987e-01	2.713446e-01	1.000126e+00	2
TK02Brlens_length[55]	5.230997e-02	9.942570e-04	0.000000e+00	1.103635e-01	4.792811e-02	1.000062e+00	2
TK02Brlens_length[56]	1.504868e-02	2.091431e-04	0.000000e+00	4.379932e-02	1.074007e-02	1.000008e+00	2
TK02Brlens_length[57]	7.463871e-02	8.967542e-04	2.155698e-02	1.343313e-01	7.116235e-02	9.999865e-01	2
TK02Brlens_length[58]	8.306764e-02	2.380106e-03	2.209046e-05	1.747124e-01	7.483317e-02	1.000048e+00	2
TK02Brlens_length[59]	2.059220e-01	1.432661e-02	3.271514e-03	4.307985e-01	1.885086e-01	1.000063e+00	2
TK02Brlens_length[60]	5.531946e-02	2.167303e-03	0.000000e+00	1.480714e-01	4.358961e-02	9.999817e-01	2
TK02Brlens_length[61]	1.033131e-01	5.137781e-03	0.000000e+00	2.388674e-01	9.068009e-02	9.999845e-01	2
TK02Brlens_length[62]	8.637104e-02	3.045586e-03	0.000000e+00	1.893742e-01	7.841675e-02	1.000016e+00	2
TK02Brlens_length[63]	1.962793e-01	3.386893e-03	9.042936e-02	3.211375e-01	1.925793e-01	1.000041e+00	2
TK02Brlens_length[64]	2.845893e-02	5.058675e-04	0.000000e+00	7.165452e-02	2.354907e-02	9.999859e-01	2
TK02Brlens_length[65]	1.538568e-01	5.536214e-03	2.086268e-05	2.752628e-01	1.558409e-01	9.999720e-01	2
TK02Brlens_length[66]	1.377622e-01	2.767333e-03	1.266101e-04	2.172295e-01	1.411570e-01	9.999702e-01	2
TK02Brlens_length[67]	6.793478e-02	9.593026e-04	1.156889e-02	1.293637e-01	6.422426e-02	9.999680e-01	2
TK02Brlens_length[68]	9.061495e-02	1.916507e-03	1.410791e-02	1.799347e-01	8.507180e-02	1.000232e+00	2
TK02Brlens_length[69]	6.383787e-02	6.626101e-04	1.283063e-02	1.154106e-01	6.286345e-02	1.000046e+00	2
TK02Brlens_length[70]	1.216700e-01	1.434446e-03	4.786406e-02	1.956113e-01	1.193363e-01	9.999668e-01	2
TK02Brlens_length[71]	1.111996e-01	2.515198e-03	2.100249e-02	2.127666e-01	1.057684e-01	9.999770e-01	2
TK02Brlens_length[72]	1.516182e-01	5.728776e-03	2.609362e-02	2.930303e-01	1.419881e-01	1.000001e+00	2
TK02Brlens_length[73]	3.745732e-02	1.645012e-03	0.000000e+00	1.136261e-01	2.504140e-02	1.000029e+00	2
TK02Brlens_length[74]	4.577898e-02	7.526770e-04	4.949944e-05	9.735452e-02	4.149050e-02	1.000123e+00	2
TK02Brlens_length[75]	9.093399e-03	7.052560e-05	0.000000e+00	2.575768e-02	6.766641e-03	9.999686e-01	2
TK02Brlens_length[76]	1.958082e-02	1.525675e-04	0.000000e+00	4.266289e-02	1.745206e-02	9.999882e-01	2
TK02Brlens_length[77]	1.029333e-02	1.053437e-04	0.000000e+00	3.056749e-02	7.193535e-03	9.999818e-01	2
TK02Brlens_length[78]	7.098336e-02	1.126054e-03	9.400478e-03	1.340638e-01	6.888655e-02	9.999722e-01	2
TK02Brlens_length[79]	2.256766e-02	2.816128e-04	0.000000e+00	5.474591e-02	1.894469e-02	9.999774e-01	2
TK02Brlens_length[80]	3.843873e-02	7.448645e-04	9.123911e-04	9.304738e-02	3.210121e-02	9.999720e-01	2
TK02Brlens_length[81]	1.228589e-01	1.341347e-03	5.563274e-02	1.958012e-01	1.197110e-01	9.999681e-01	2
TK02Brlens_length[82]	1.247723e-01	1.390219e-03	5.516967e-02	2.009861e-01	1.222620e-01	9.999674e-01	2
TK02Brlens_length[83]	7.797462e-02	1.257818e-03	8.443996e-03	1.436849e-01	7.640706e-02	1.000098e+00	2
TK02Brlens_length[84]	2.597082e-02	3.475141e-04	0.000000e+00	6.142238e-02	2.240978e-02	9.999671e-01	2
TK02Brlens_length[85]	1.494425e-01	1.610909e-03	7.283537e-02	2.296366e-01	1.469250e-01	9.999682e-01	2
TK02Brlens_length[86]	3.049844e-02	1.365871e-03	0.000000e+00	9.591953e-02	1.914089e-02	9.999966e-01	2
TK02Brlens_length[87]	1.905909e-02	2.577929e-04	0.000000e+00	5.094978e-02	1.494820e-02	1.000084e+00	2
TK02Brlens_length[88]	1.843406e-02	1.644946e-04	0.000000e+00	4.265465e-02	1.603915e-02	1.000015e+00	2
TK02Brlens_length[89]	8.579629e-03	7.000328e-05	8.018658e-07	2.525392e-02	6.085312e-03	1.000201e+00	2
TK02Brlens_length[90]	2.228377e-01	1.904820e-03	1.400173e-01	3.111273e-01	2.208209e-01	1.000151e+00	2
TK02Brlens_length[91]	5.520355e-01	5.232799e-03	4.168910e-01	6.970010e-01	5.456664e-01	1.000579e+00	2
TK02Brlens_length[92]	8.795462e-02	9.336159e-04	2.998516e-02	1.473632e-01	8.632089e-02	1.000651e+00	2
TK02Brlens_length[93]	1.497390e-01	2.964947e-03	6.758008e-02	2.695943e-01	1.362425e-01	1.000324e+00	2
TK02Brlens_length[94]	7.734418e-02	9.989418e-04	2.005018e-02	1.387781e-01	7.352490e-02	1.000045e+00	2
TK02Brlens_length[95]	1.416748e-01	1.729781e-03	5.861773e-02	2.233966e-01	1.420847e-01	1.000086e+00	2
TK02Brlens_length[96]	1.264640e-01	1.482716e-03	5.154688e-02	2.014488e-01	1.243882e-01	9.999989e-01	2
TK02Brlens_length[97]	1.902449e-01	3.507391e-03	7.661740e-02	3.061881e-01	1.901817e-01	1.000044e+00	2
TK02Brlens_length[98]	9.699730e-02	1.133577e-03	3.238140e-02	1.621277e-01	9.435847e-02	9.999666e-01	2
TK02Brlens_length[99]	1.601485e-01	5.784049e-03	2.221589e-02	3.057395e-01	1.528120e-01	9.999734e-01	2
TK02Brlens_length[100]	1.776838e-01	4.247132e-03	5.504213e-02	3.092741e-01	1.747106e-01	1.000059e+00	2
TK02Brlens_length[101]	1.712614e-01	4.004776e-03	3.772941e-02	2.892814e-01	1.714166e-01	1.000213e+00	2
TK02Brlens_length[102]	8.135612e-02	1.754416e-03	1.394670e-03	1.567491e-01	7.775426e-02	9.999643e-01	2
TK02Brlens_length[103]	1.821421e-01	4.355310e-03	3.503231e-02	3.063039e-01	1.858085e-01	9.999631e-01	2
TK02Brlens_length[104]	4.271511e-02	4.513373e-04	5.867532e-03	8.438883e-02	3.977479e-02	1.000198e+00	2
TK02Brlens_length[105]	5.172206e-02	6.753092e-04	3.513018e-03	1.004969e-01	4.969577e-02	1.000106e+00	2
TK02Brlens_length[106]	8.903518e-02	1.410272e-03	1.897877e-02	1.642969e-01	8.733169e-02	1.000073e+00	2
TK02Brlens_length[107]	1.209074e-01	3.318869e-03	7.573535e-03	2.323682e-01	1.162087e-01	1.000018e+00	2
TK02Brlens_length[108]	3.444580e-02	3.942531e-04	2.766181e-04	7.170332e-02	3.158105e-02	9.999885e-01	2
TK02Brlens_length[109]	2.571381e-02	2.138300e-04	4.481773e-05	5.255942e-02	2.387452e-02	9.999720e-01	2
TK02Brlens_length[110]	1.047619e-01	2.091110e-03	1.939706e-02	1.920967e-01	1.031600e-01	9.999742e-01	2
TK02Brlens_length[111]	6.946779e-02	1.343898e-03	2.168795e-05	1.325895e-01	6.822535e-02	1.000109e+00	2
TK02Brlens_length[112]	8.653178e-02	7.584903e-04	3.447680e-02	1.413644e-01	8.417288e-02	9.999569e-01	2
TK02Brlens_length[113]	7.038127e-02	1.259984e-03	5.186933e-03	1.387803e-01	6.696346e-02	1.000069e+00	2
TK02Brlens_length[114]	1.034651e-01	3.348149e-03	6.355456e-05	2.068665e-01	9.829247e-02	9.999542e-01	2
TK02Brlens_length[115]	8.758634e-02	2.064558e-03	7.027586e-05	1.679128e-01	8.450267e-02	1.000006e+00	2
TK02Brlens_length[116]	5.382660e-02	9.653455e-04	1.109019e-04	1.100689e-01	5.058479e-02	1.000061e+00	2
TK02Brlens_length[117]	6.683677e-02	7.720442e-04	1.393307e-02	1.211895e-01	6.549280e-02	1.000042e+00	2
TK02Brlens_length[118]	6.999658e-02	2.109432e-03	1.284341e-06	1.548162e-01	6.381017e-02	1.000016e+00	2
TK02Brlens_length[119]	7.572483e-02	1.197236e-03	3.937904e-03	1.379101e-01	7.455134e-02	1.000023e+00	2
TK02Brlens_length[120]	7.012577e-02	1.762659e-03	1.506826e-05	1.456295e-01	6.601494e-02	9.999538e-01	2
TK02Brlens_length[121]	3.431008e-02	6.984471e-04	3.012509e-07	8.464292e-02	2.868432e-02	9.999379e-01	2
TK02Brlens_length[122]	1.653355e-01	4.896310e-03	3.061263e-02	2.960995e-01	1.628103e-01	9.999440e-01	2
TK02Brlens_length[123]	3.734559e-02	6.856487e-04	3.563409e-05	8.670945e-02	3.268444e-02	9.999631e-01	2
TK02Brlens_length[124]	1.645552e-02	1.430154e-04	3.026947e-06	3.942832e-02	1.392974e-02	1.000202e+00	2
TK02Brlens_length[125]	6.451978e-02	1.229364e-03	1.530269e-04	1.274326e-01	6.236517e-02	1.000468e+00	2
TK02Brlens_length[126]	8.459742e-02	3.269083e-03	1.370225e-05	1.894111e-01	7.685092e-02	9.999319e-01	2
TK02Brlens_length[127]	4.515132e-02	1.003714e-03	9.733946e-06	1.055912e-01	3.902154e-02	9.999540e-01	2
TK02Brlens_length[128]	1.014891e-01	5.770458e-03	4.904343e-05	2.492316e-01	8.387398e-02	1.001167e+00	2
TK02Brlens_length[129]	2.498351e-01	9.660586e-03	6.012900e-02	4.455704e-01	2.495148e-01	9.999424e-01	2
TK02Brlens_length[130]	8.768623e-02	3.485616e-03	8.993820e-07	1.984225e-01	7.818392e-02	1.000394e+00	2
TK02Brlens_length[131]	6.334542e-02	1.852212e-03	1.712321e-05	1.437758e-01	5.650995e-02	1.000212e+00	2
TK02Brlens_length[132]	4.319578e-02	6.234143e-04	8.531280e-06	8.818772e-02	4.041523e-02	9.999341e-01	2
TK02Brlens_length[133]	7.942984e-02	1.650747e-03	4.619495e-03	1.557007e-01	7.471254e-02	1.000328e+00	2
TK02Brlens_length[134]	8.881642e-02	1.657845e-03	1.262482e-02	1.681401e-01	8.579733e-02	9.999456e-01	2
TK02Brlens_length[135]	7.311380e-02	1.257944e-03	3.520427e-03	1.367987e-01	7.100540e-02	1.000498e+00	2
TK02Brlens_length[136]	5.411115e-02	1.037151e-03	1.312942e-04	1.127324e-01	5.084058e-02	1.000222e+00	2
TK02Brlens_length[137]	1.236243e-01	5.118710e-03	1.178737e-04	2.449583e-01	1.208599e-01	9.999100e-01	2
TK02Brlens_length[138]	3.513018e-02	9.694038e-04	1.627644e-05	9.855762e-02	2.658005e-02	1.000151e+00	2
TK02Brlens_length[139]	4.213498e-02	9.097317e-04	5.105323e-06	9.951781e-02	3.683871e-02	1.000834e+00	2
TK02Brlens_length[140]	8.885729e-02	1.208330e-03	1.901008e-02	1.579505e-01	8.885494e-02	9.999256e-01	2
TK02Brlens_length[141]	1.554280e-02	1.524003e-04	2.250904e-06	3.984171e-02	1.270389e-02	1.000100e+00	2
TK02Brlens_length[142]	7.794351e-02	3.205275e-03	7.121869e-06	1.830158e-01	6.734267e-02	9.999129e-01	2
TK02Brlens_length[143]	9.175915e-02	3.995517e-03	4.278997e-05	2.106720e-01	8.411143e-02	9.999126e-01	2
TK02Brlens_length[144]	7.310007e-02	2.047493e-03	1.207119e-05	1.550815e-01	6.686025e-02	1.000191e+00	2
TK02Brlens_length[145]	6.385004e-02	1.730428e-03	6.998400e-07	1.425312e-01	5.852609e-02	1.000090e+00	2
TK02Brlens_length[146]	3.207916e-02	6.429405e-04	6.700011e-07	8.198461e-02	2.630039e-02	9.998956e-01	2
TK02Brlens_length[147]	1.193382e-01	1.462888e-03	4.283534e-02	1.940832e-01	1.190495e-01	9.999437e-01	2
TK02Brlens_length[148]	5.731850e-02	9.418189e-04	4.519899e-04	1.117222e-01	5.526108e-02	9.999297e-01	2
TK02Brlens_length[149]	6.790833e-02	1.043111e-03	7.907184e-03	1.301905e-01	6.630582e-02	1.000124e+00	2
TK02Brlens_length[150]	1.264055e-01	4.704925e-03	2.552738e-05	2.427465e-01	1.247551e-01	9.998848e-01	2
TK02Brlens_length[151]	2.386105e-02	3.131018e-04	1.918451e-05	5.735805e-02	2.041945e-02	9.998989e-01	2
TK02Brlens_length[152]	4.972439e-02	1.197700e-03	6.347313e-05	1.149026e-01	4.352838e-02	1.000022e+00	2
TK02Brlens_length[153]	4.984787e-02	7.205560e-04	2.995263e-03	1.008334e-01	4.713027e-02	9.998722e-01	2
TK02Brlens_length[154]	5.921077e-02	9.744912e-04	1.667907e-03	1.157330e-01	5.636943e-02	9.998780e-01	2
TK02Brlens_length[155]	6.902493e-02	1.109953e-03	6.510664e-03	1.323624e-01	6.557617e-02	9.999286e-01	2
TK02Brlens_length[156]	5.484001e-02	1.406377e-03	2.037973e-06	1.253088e-01	4.852963e-02	9.998596e-01	2
TK02Brlens_length[157]	5.934750e-02	1.220569e-03	3.997333e-05	1.231102e-01	5.584953e-02	1.000051e+00	2
TK02Brlens_length[158]	6.027576e-02	8.568838e-04	4.963496e-03	1.140281e-01	5.906607e-02	1.000353e+00	2
TK02Brlens_length[159]	8.444232e-02	1.956073e-03	8.880350e-04	1.623578e-01	8.026517e-02	1.000077e+00	2
TK02Brlens_length[160]	6.970815e-02	1.974547e-03	5.874471e-05	1.502439e-01	6.411406e-02	9.999231e-01	2
TK02Brlens_length[161]	2.805307e-02	5.010494e-04	1.150043e-06	7.090781e-02	2.267467e-02	9.999897e-01	2
TK02Brlens_length[162]	2.958873e-02	5.783564e-04	2.832649e-07	7.649199e-02	2.387787e-02	9.998600e-01	2
TK02Brlens_length[163]	3.177727e-02	6.491640e-04	7.227288e-06	8.194099e-02	2.572165e-02	9.999945e-01	2
TK02Brlens_length[164]	8.019644e-02	2.063114e-03	1.737248e-04	1.588319e-01	7.736546e-02	9.998501e-01	2
TK02Brlens_length[165]	8.645054e-02	4.686386e-03	1.341127e-05	2.230338e-01	6.982274e-02	1.000453e+00	2
TK02Brlens_length[166]	4.491570e-02	1.291121e-03	5.177597e-06	1.162841e-01	3.671230e-02	9.998961e-01	2
TK02Brlens_length[167]	3.643860e-02	5.564301e-04	8.798913e-05	7.925959e-02	3.281717e-02	9.998278e-01	2
TK02Brlens_length[168]	1.093386e-01	7.529995e-03	2.401986e-05	2.874698e-01	8.669204e-02	1.000794e+00	2
TK02Brlens_length[169]	5.953141e-02	6.884928e-04	1.133067e-02	1.106994e-01	5.753937e-02	1.000266e+00	2
TK02Brlens_length[170]	1.375885e-01	4.752343e-03	9.318762e-05	2.558730e-01	1.344405e-01	9.998374e-01	2
TK02Brlens_length[171]	2.633259e-02	3.933797e-04	6.774388e-07	6.426674e-02	2.220562e-02	1.000422e+00	2
TK02Brlens_length[172]	4.048654e-02	9.298723e-04	1.468938e-05	9.803362e-02	3.456513e-02	1.000399e+00	2
TK02Brlens_length[173]	7.019393e-02	2.478601e-03	1.260394e-05	1.636598e-01	6.047452e-02	9.998370e-01	2
TK02Brlens_length[174]	1.272024e-01	7.003329e-03	4.105899e-05	2.817362e-01	1.165057e-01	9.998180e-01	2
TK02Brlens_length[175]	1.186882e-01	1.763831e-03	3.645175e-02	2.109445e-01	1.190803e-01	1.000402e+00	2
TK02Brlens_length[176]	5.243596e-02	5.585583e-04	6.065335e-03	9.643005e-02	5.139702e-02	9.998527e-01	2
TK02Brlens_length[177]	4.560494e-02	1.001959e-03	1.034790e-05	1.055512e-01	4.005490e-02	9.998194e-01	2
TK02Brlens_length[178]	4.226369e-02	1.066480e-03	3.365526e-05	1.046701e-01	3.548077e-02	1.000106e+00	2
TK02Brlens_length[179]	4.815694e-02	1.424726e-03	4.086003e-06	1.210548e-01	4.020716e-02	1.000138e+00	2
TK02Brlens_length[180]	7.366589e-02	2.399792e-03	1.227910e-05	1.655625e-01	6.618177e-02	9.998301e-01	2
TK02Brlens_length[181]	7.282569e-02	1.943420e-03	4.046088e-05	1.512551e-01	6.777089e-02	1.000112e+00	2
TK02Brlens_length[182]	5.567979e-02	1.427233e-03	2.779818e-05	1.242669e-01	4.980859e-02	9.999841e-01	2
TK02Brlens_length[183]	2.020052e-01	9.618524e-03	2.400177e-05	3.575823e-01	2.072889e-01	1.004149e+00	2
TK02Brlens_length[184]	8.754855e-02	1.228319e-03	2.071410e-02	1.586629e-01	8.730092e-02	9.997824e-01	2
TK02Brlens_length[185]	9.027315e-02	1.931241e-03	2.709400e-03	1.647493e-01	9.145235e-02	1.000190e+00	2
TK02Brlens_length[186]	1.199213e-01	3.830013e-03	3.991459e-05	2.254105e-01	1.176325e-01	9.997816e-01	2
TK02Brlens_length[187]	4.550702e-02	1.018835e-03	2.295536e-05	1.043230e-01	4.033687e-02	9.998481e-01	2
TK02Brlens_length[188]	3.854524e-02	6.218423e-04	1.000662e-04	8.437745e-02	3.492377e-02	9.997770e-01	2
TK02Brlens_length[189]	4.626132e-02	8.211153e-04	3.638140e-04	1.007102e-01	4.291897e-02	1.000222e+00	2
TK02Brlens_length[190]	5.400973e-02	8.411775e-04	1.799344e-03	1.066681e-01	5.092567e-02	9.997644e-01	2
TK02Brlens_length[191]	7.122005e-02	8.019164e-04	1.175587e-02	1.237567e-01	7.133693e-02	9.997652e-01	2
TK02Brlens_length[192]	3.843822e-02	5.359134e-04	1.005729e-04	8.103975e-02	3.485147e-02	1.000002e+00	2
TK02Brlens_length[193]	5.480891e-02	1.081603e-03	1.297421e-05	1.150444e-01	5.133855e-02	9.998096e-01	2
TK02Brlens_length[194]	5.128835e-02	9.370786e-04	1.004565e-04	1.065082e-01	4.830482e-02	1.000285e+00	2
TK02Brlens_length[195]	8.093000e-02	1.150639e-03	1.726498e-02	1.487330e-01	7.903860e-02	9.998504e-01	2
TK02Brlens_length[196]	2.756226e-02	5.600852e-04	1.718316e-06	7.515831e-02	2.129626e-02	9.997758e-01	2
TK02Brlens_length[197]	1.463763e-01	4.095017e-03	1.130790e-02	2.552939e-01	1.493824e-01	9.999234e-01	2
TK02Brlens_length[198]	4.789042e-02	1.089423e-03	4.459199e-05	1.109401e-01	4.198885e-02	1.000457e+00	2
TK02Brlens_length[199]	4.545070e-02	7.212420e-04	1.182881e-04	9.464748e-02	4.269202e-02	9.998164e-01	2
TK02Brlens_length[200]	4.821563e-02	1.054669e-03	2.356660e-05	1.088546e-01	4.344227e-02	9.997475e-01	2
TK02Brlens_length[201]	5.671836e-02	7.443098e-04	9.852281e-04	1.049415e-01	5.559133e-02	9.998890e-01	2
TK02Brlens_length[202]	4.416460e-02	9.810075e-04	2.263417e-05	1.022485e-01	3.856825e-02	9.998033e-01	2
TK02Brlens_length[203]	4.517839e-02	8.343039e-04	6.022886e-06	9.738821e-02	4.159330e-02	9.997583e-01	2
TK02Brlens_length[204]	6.363487e-02	1.207482e-03	7.474321e-04	1.247359e-01	6.163851e-02	1.001247e+00	2
TK02Brlens_length[205]	1.624771e-01	8.420746e-03	2.248895e-03	3.274826e-01	1.560123e-01	9.998842e-01	2
TK02Brlens_length[206]	6.252043e-02	1.128203e-03	1.627913e-04	1.230478e-01	5.969744e-02	1.000359e+00	2
TK02Brlens_length[207]	3.705061e-02	6.241064e-04	8.339206e-06	8.370079e-02	3.291551e-02	9.999648e-01	2
TK02Brlens_length[208]	7.337141e-02	2.326316e-03	2.021322e-05	1.663781e-01	6.673796e-02	1.000325e+00	2
TK02Brlens_length[209]	2.937583e-02	3.956442e-04	9.671121e-06	6.778186e-02	2.571365e-02	9.998720e-01	2
TK02Brlens_length[210]	1.044865e-01	4.127149e-03	3.742091e-04	2.372543e-01	9.291446e-02	1.000126e+00	2
TK02Brlens_length[211]	7.901041e-02	1.714213e-03	2.987466e-04	1.517215e-01	7.661026e-02	1.001462e+00	2
TK02Brlens_length[212]	1.156878e-01	3.989215e-03	1.098035e-05	2.251361e-01	1.138201e-01	1.000215e+00	2
TK02Brlens_length[213]	3.727027e-02	9.543926e-04	1.365859e-05	9.748095e-02	2.985986e-02	9.999765e-01	2
TK02Brlens_length[214]	5.194527e-02	7.778047e-04	2.632683e-04	1.009250e-01	4.993625e-02	9.998010e-01	2
TK02Brlens_length[215]	9.815503e-02	3.924280e-03	8.998198e-05	2.109958e-01	9.048393e-02	1.002194e+00	2
TK02Brlens_length[216]	5.253726e-02	8.703917e-04	2.919442e-04	1.050962e-01	4.933273e-02	9.998493e-01	2
TK02Brlens_length[217]	2.971996e-02	5.398393e-04	1.762822e-05	7.602065e-02	2.491855e-02	9.999901e-01	2
TK02Brlens_length[218]	9.058649e-02	2.878863e-03	7.312028e-05	1.872800e-01	8.510825e-02	9.998135e-01	2
TK02Brlens_length[219]	3.375231e-02	8.246083e-04	9.692605e-06	9.225615e-02	2.603628e-02	1.000984e+00	2
TK02Brlens_length[220]	5.364643e-02	1.213697e-03	1.609838e-04	1.173776e-01	4.839114e-02	9.997573e-01	2
TK02Brlens_length[221]	1.111649e-01	3.535556e-03	2.172391e-03	2.153239e-01	1.077948e-01	9.998714e-01	2
TK02Brlens_length[222]	2.633148e-02	2.638014e-04	3.733333e-05	5.584052e-02	2.417543e-02	9.998113e-01	2
TK02Brlens_length[223]	6.317813e-02	1.030854e-03	3.536129e-03	1.205132e-01	6.235306e-02	9.997023e-01	2
TK02Brlens_length[224]	2.993184e-02	6.307002e-04	7.878971e-07	7.992334e-02	2.324283e-02	1.000005e+00	2
TK02Brlens_length[225]	1.408022e-01	6.476388e-03	1.385516e-05	2.827162e-01	1.343889e-01	9.997406e-01	2
TK02Brlens_length[226]	3.813132e-02	7.604511e-04	2.266347e-05	8.971967e-02	3.340253e-02	9.996829e-01	2
TK02Brlens_length[227]	4.406575e-02	6.435660e-04	6.899214e-06	8.986825e-02	4.113635e-02	1.000653e+00	2
TK02Brlens_length[228]	5.399135e-02	5.928089e-04	7.729263e-03	1.000067e-01	5.232901e-02	1.000177e+00	2
TK02Brlens_length[229]	9.281269e-02	1.566479e-03	5.708706e-03	1.602235e-01	9.338409e-02	1.000080e+00	2
TK02Brlens_length[230]	4.291609e-02	4.017982e-04	5.041300e-03	8.178798e-02	4.147728e-02	9.997043e-01	2
TK02Brlens_length[231]	5.373126e-02	1.118168e-03	4.021708e-06	1.126190e-01	5.071003e-02	1.001105e+00	2
TK02Brlens_length[232]	7.421944e-02	1.576537e-03	2.927570e-04	1.442437e-01	7.118736e-02	1.001354e+00	2
TK02Brlens_length[233]	5.576111e-02	9.682143e-04	2.206410e-03	1.149968e-01	5.223577e-02	9.997292e-01	2
TK02Brlens_length[234]	2.268201e-02	4.081788e-04	1.399706e-06	6.220588e-02	1.702910e-02	1.001335e+00	2
TK02Brlens_length[235]	1.113619e-02	1.109001e-04	3.030538e-07	3.234318e-02	8.189930e-03	1.000023e+00	2
TK02Brlens_length[236]	3.192719e-02	5.441600e-04	7.335073e-06	7.462992e-02	2.805764e-02	9.996722e-01	2
TK02Brlens_length[237]	6.042603e-02	1.235049e-03	1.159155e-05	1.220239e-01	5.836566e-02	1.000108e+00	2
TK02Brlens_length[238]	5.435519e-02	9.871032e-04	9.088674e-06	1.083350e-01	5.318899e-02	1.000055e+00	2
TK02Brlens_length[239]	4.549212e-02	1.239186e-03	5.936911e-06	1.114074e-01	3.724863e-02	9.997984e-01	2
TK02Brlens_length[240]	6.694758e-02	8.230851e-04	1.562143e-02	1.265762e-01	6.480895e-02	9.997142e-01	2
TK02Brlens_length[241]	5.990257e-02	1.092383e-03	3.084315e-05	1.199517e-01	5.641055e-02	9.999775e-01	2
TK02Brlens_length[242]	4.030683e-02	1.066832e-03	3.305496e-06	1.000322e-01	3.571261e-02	1.008446e+00	2
TK02Brlens_length[243]	4.749811e-02	8.110353e-04	1.025922e-05	9.917946e-02	4.396597e-02	9.999470e-01	2
TK02Brlens_length[244]	9.485648e-02	3.146154e-03	1.067070e-04	1.943498e-01	9.043405e-02	1.001316e+00	2
TK02Brlens_rate[1]	1.000004e+00	2.829797e-07	9.989146e-01	1.001093e+00	1.000002e+00	1.000281e+00	2
TK02Brlens_rate[2]	9.997757e-01	5.772574e-06	9.949136e-01	1.005172e+00	9.997247e-01	1.063653e+00	2
TK02Brlens_rate[3]	9.996132e-01	5.759160e-06	9.949574e-01	1.004305e+00	9.995174e-01	1.115439e+00	2
TK02Brlens_rate[4]	9.999432e-01	4.216803e-06	9.955696e-01	1.003961e+00	9.998096e-01	1.040431e+00	2
TK02Brlens_rate[5]	9.996018e-01	5.936814e-06	9.949158e-01	1.004374e+00	9.995204e-01	1.115383e+00	2
TK02Brlens_rate[6]	9.999967e-01	5.993531e-06	9.946679e-01	1.004856e+00	9.998869e-01	1.022459e+00	2
TK02Brlens_rate[7]	9.999994e-01	6.067385e-06	9.949178e-01	1.004905e+00	9.998442e-01	1.050249e+00	2
TK02Brlens_rate[8]	9.997100e-01	4.464716e-06	9.955296e-01	1.003959e+00	9.996373e-01	1.115093e+00	2
TK02Brlens_rate[9]	9.997828e-01	5.469076e-06	9.948012e-01	1.004806e+00	9.997228e-01	1.070977e+00	2
TK02Brlens_rate[10]	1.000004e+00	5.917238e-06	9.948843e-01	1.005027e+00	9.998969e-01	1.021239e+00	2
TK02Brlens_rate[11]	9.998248e-01	4.756939e-06	9.952450e-01	1.004408e+00	9.997369e-01	1.076031e+00	2
TK02Brlens_rate[12]	9.997865e-01	5.567441e-06	9.944906e-01	1.004463e+00	9.997129e-01	1.069271e+00	2
TK02Brlens_rate[13]	9.997880e-01	5.765058e-06	9.946650e-01	1.004948e+00	9.997230e-01	1.065093e+00	2
TK02Brlens_rate[14]	9.999804e-01	4.711651e-06	9.954286e-01	1.004384e+00	9.998902e-01	1.030963e+00	2
TK02Brlens_rate[15]	9.999753e-01	5.091064e-06	9.952534e-01	1.005038e+00	9.998894e-01	1.034854e+00	2
TK02Brlens_rate[16]	9.999979e-01	4.838258e-06	9.955453e-01	1.004896e+00	9.998979e-01	1.033471e+00	2
TK02Brlens_rate[17]	1.000001e+00	4.883968e-06	9.953197e-01	1.004752e+00	9.998895e-01	1.033511e+00	2
TK02Brlens_rate[18]	9.996814e-01	5.099999e-06	9.952127e-01	1.004357e+00	9.996296e-01	1.102045e+00	2
TK02Brlens_rate[19]	9.996761e-01	4.949004e-06	9.953768e-01	1.004227e+00	9.995878e-01	1.114915e+00	2
TK02Brlens_rate[20]	9.997803e-01	5.533416e-06	9.948593e-01	1.004908e+00	9.997197e-01	1.064182e+00	2
TK02Brlens_rate[21]	9.999408e-01	5.087462e-06	9.951902e-01	1.004484e+00	9.997934e-01	1.050866e+00	2
TK02Brlens_rate[22]	9.999675e-01	5.972473e-06	9.949985e-01	1.005165e+00	9.998350e-01	1.038598e+00	2
TK02Brlens_rate[23]	9.999662e-01	5.887822e-06	9.948012e-01	1.004915e+00	9.998320e-01	1.038940e+00	2
TK02Brlens_rate[24]	9.998041e-01	4.686247e-06	9.954588e-01	1.004454e+00	9.997193e-01	1.085770e+00	2
TK02Brlens_rate[25]	9.999563e-01	5.524938e-06	9.952153e-01	1.004533e+00	9.997940e-01	1.055731e+00	2
TK02Brlens_rate[26]	9.999971e-01	5.948002e-06	9.951949e-01	1.005089e+00	9.998440e-01	1.050674e+00	2
TK02Brlens_rate[27]	9.997077e-01	4.408474e-06	9.956229e-01	1.004015e+00	9.996315e-01	1.115309e+00	2
TK02Brlens_rate[28]	9.999742e-01	4.473826e-06	9.955449e-01	1.004601e+00	9.998845e-01	1.034450e+00	2
TK02Brlens_rate[29]	9.998173e-01	5.306269e-06	9.950371e-01	1.004741e+00	9.997475e-01	1.058667e+00	2
TK02Brlens_rate[30]	9.996092e-01	6.336899e-06	9.948087e-01	1.004660e+00	9.995503e-01	1.104577e+00	2
TK02Brlens_rate[31]	9.999231e-01	3.870143e-06	9.958308e-01	1.003921e+00	9.998531e-01	1.040022e+00	2
TK02Brlens_rate[32]	9.999202e-01	3.658231e-06	9.958487e-01	1.003814e+00	9.997922e-01	1.071859e+00	2
TK02Brlens_rate[33]	9.997176e-01	5.972724e-06	9.948431e-01	1.004582e+00	9.996434e-01	1.091181e+00	2
TK02Brlens_rate[34]	9.998386e-01	6.025789e-06	9.946046e-01	1.004882e+00	9.997193e-01	1.055851e+00	2
TK02Brlens_rate[35]	9.998009e-01	5.731440e-06	9.947098e-01	1.004651e+00	9.997237e-01	1.073480e+00	2
TK02Brlens_rate[36]	9.997757e-01	5.614773e-06	9.947210e-01	1.004909e+00	9.997037e-01	1.062721e+00	2
TK02Brlens_rate[37]	9.997206e-01	4.226015e-06	9.955926e-01	1.003827e+00	9.996373e-01	1.113525e+00	2
TK02Brlens_rate[38]	9.998420e-01	6.500002e-06	9.948464e-01	1.005495e+00	9.997673e-01	1.061369e+00	2
TK02Brlens_rate[39]	9.998293e-01	5.264603e-06	9.951419e-01	1.004739e+00	9.997239e-01	1.065788e+00	2
TK02Brlens_rate[40]	9.999931e-01	5.401507e-06	9.952995e-01	1.004741e+00	9.998208e-01	1.051913e+00	2
TK02Brlens_rate[41]	9.996293e-01	4.917604e-06	9.954408e-01	1.004130e+00	9.995504e-01	1.126891e+00	2
TK02Brlens_rate[42]	9.998693e-01	7.018744e-06	9.943935e-01	1.005285e+00	9.997470e-01	1.041911e+00	2
TK02Brlens_rate[43]	9.998726e-01	3.689077e-06	9.958926e-01	1.003854e+00	9.997626e-01	1.080374e+00	2
TK02Brlens_rate[44]	9.999691e-01	4.039250e-06	9.957107e-01	1.004299e+00	9.998810e-01	1.039936e+00	2
TK02Brlens_rate[45]	9.999368e-01	4.563714e-06	9.954016e-01	1.004445e+00	9.998497e-01	1.033327e+00	2
TK02Brlens_rate[46]	9.999286e-01	3.598698e-06	9.960477e-01	1.004017e+00	9.998175e-01	1.057330e+00	2
TK02Brlens_rate[47]	9.999597e-01	2.758233e-06	9.964919e-01	1.003481e+00	9.998918e-01	1.048417e+00	2
TK02Brlens_rate[48]	9.993933e-01	1.420778e-05	9.910239e-01	1.007173e+00	9.993870e-01	1.066115e+00	2
TK02Brlens_rate[49]	9.995344e-01	6.932806e-06	9.943811e-01	1.004994e+00	9.994738e-01	1.111451e+00	2
TK02Brlens_rate[50]	9.994498e-01	9.604923e-06	9.931164e-01	1.006305e+00	9.994253e-01	1.089584e+00	2
TK02Brlens_rate[51]	9.994012e-01	1.476616e-05	9.909804e-01	1.007432e+00	9.993954e-01	1.062289e+00	2
TK02Brlens_rate[52]	9.994128e-01	1.086483e-05	9.924883e-01	1.006730e+00	9.994175e-01	1.079255e+00	2
TK02Brlens_rate[53]	9.994147e-01	1.158369e-05	9.922079e-01	1.006878e+00	9.993908e-01	1.074761e+00	2
TK02Brlens_rate[54]	9.996132e-01	6.880510e-06	9.943851e-01	1.004640e+00	9.995505e-01	1.105590e+00	2
TK02Brlens_rate[55]	9.994328e-01	1.014193e-05	9.926130e-01	1.006214e+00	9.994208e-01	1.084983e+00	2
TK02Brlens_rate[56]	9.994701e-01	8.940662e-06	9.935330e-01	1.006408e+00	9.994352e-01	1.097768e+00	2
TK02Brlens_rate[57]	9.994687e-01	9.188485e-06	9.931570e-01	1.006220e+00	9.994300e-01	1.095687e+00	2
TK02Brlens_rate[58]	9.994964e-01	8.273701e-06	9.936618e-01	1.005846e+00	9.994390e-01	1.103731e+00	2
TK02Brlens_rate[59]	9.995774e-01	6.980139e-06	9.945607e-01	1.005166e+00	9.995261e-01	1.092190e+00	2
TK02Brlens_rate[60]	9.995291e-01	7.329802e-06	9.942720e-01	1.005240e+00	9.994644e-01	1.112299e+00	2
TK02Brlens_rate[61]	9.996698e-01	5.839122e-06	9.949065e-01	1.004669e+00	9.995733e-01	1.083713e+00	2
TK02Brlens_rate[62]	9.999248e-01	3.702211e-06	9.959301e-01	1.004017e+00	9.998589e-01	1.040268e+00	2
TK02Brlens_rate[63]	9.999630e-01	5.872955e-06	9.948988e-01	1.005331e+00	9.999016e-01	1.032307e+00	2
TK02Brlens_rate[64]	9.999729e-01	5.253814e-06	9.953464e-01	1.005277e+00	9.999025e-01	1.033842e+00	2
TK02Brlens_rate[65]	9.998040e-01	4.364072e-06	9.955704e-01	1.004190e+00	9.997001e-01	1.081266e+00	2
TK02Brlens_rate[66]	1.000009e+00	5.761701e-06	9.953218e-01	1.004959e+00	9.998462e-01	1.048879e+00	2
TK02Brlens_rate[67]	9.998088e-01	4.641239e-06	9.953499e-01	1.004347e+00	9.997212e-01	1.083239e+00	2
TK02Brlens_rate[68]	9.998233e-01	5.265002e-06	9.951513e-01	1.004707e+00	9.997334e-01	1.070997e+00	2
TK02Brlens_rate[69]	9.998101e-01	4.628429e-06	9.951887e-01	1.004100e+00	9.997318e-01	1.081655e+00	2
TK02Brlens_rate[70]	9.999777e-01	2.632654e-06	9.965820e-01	1.003446e+00	9.999021e-01	1.042815e+00	2
TK02Brlens_rate[71]	9.998746e-01	7.033788e-06	9.944391e-01	1.005277e+00	9.997496e-01	1.041785e+00	2
TK02Brlens_rate[72]	9.994238e-01	1.305414e-05	9.917278e-01	1.007101e+00	9.994102e-01	1.067143e+00	2
TK02Brlens_rate[73]	9.995715e-01	6.547478e-06	9.947611e-01	1.004951e+00	9.995198e-01	1.107016e+00	2
TK02Brlens_rate[74]	9.998240e-01	4.074939e-06	9.957413e-01	1.004204e+00	9.997181e-01	1.087918e+00	2
TK02Brlens_rate[75]	9.996279e-01	4.960226e-06	9.952918e-01	1.004557e+00	9.996637e-01	1.009783e+00	2
TK02Brlens_rate[76]	9.996251e-01	5.015534e-06	9.948915e-01	1.004263e+00	9.996624e-01	1.010120e+00	2
TK02Brlens_rate[77]	9.995917e-01	5.981854e-06	9.946105e-01	1.004644e+00	9.996243e-01	1.007838e+00	2
TK02Brlens_rate[78]	9.995826e-01	7.148532e-06	9.940881e-01	1.005056e+00	9.996296e-01	1.005671e+00	2
TK02Brlens_rate[79]	9.995820e-01	7.229342e-06	9.940164e-01	1.004961e+00	9.996419e-01	1.005501e+00	2
TK02Brlens_rate[80]	9.996052e-01	5.423392e-06	9.948056e-01	1.004511e+00	9.996466e-01	1.009011e+00	2
TK02Brlens_rate[81]	9.995812e-01	7.490535e-06	9.941864e-01	1.005283e+00	9.996344e-01	1.005156e+00	2
TK02Brlens_rate[82]	9.999880e-01	4.113864e-07	9.986718e-01	1.001313e+00	9.999922e-01	1.000687e+00	2
TK02Brlens_rate[83]	9.998539e-01	2.184847e-06	9.968477e-01	1.003016e+00	9.998896e-01	1.008480e+00	2
TK02Brlens_rate[84]	9.997655e-01	3.112066e-06	9.959812e-01	1.003432e+00	9.998057e-01	1.010173e+00	2
TK02Brlens_rate[85]	9.999302e-01	1.829155e-06	9.970966e-01	1.002772e+00	9.999297e-01	1.015674e+00	2
TK02Brlens_rate[86]	9.999142e-01	2.462597e-06	9.965727e-01	1.003236e+00	9.999502e-01	1.004939e+00	2
TK02Brlens_rate[87]	9.999081e-01	7.250855e-06	9.939968e-01	1.005285e+00	1.000024e+00	1.003527e+00	2
TK02Brlens_rate[88]	9.999090e-01	7.269007e-06	9.942452e-01	1.005547e+00	1.000024e+00	1.003545e+00	2
TK02Brlens_rate[89]	9.999966e-01	1.897089e-08	9.997120e-01	1.000279e+00	9.999986e-01	1.003172e+00	2
TK02Brlens_rate[90]	9.996993e-01	3.484493e-06	9.955148e-01	1.003483e+00	9.997367e-01	1.011642e+00	2
TK02Brlens_rate[91]	9.999093e-01	3.690024e-06	9.954927e-01	1.003687e+00	9.999885e-01	1.004989e+00	2
TK02Brlens_rate[92]	9.995880e-01	6.228097e-06	9.944515e-01	1.004628e+00	9.996291e-01	1.007185e+00	2
TK02Brlens_rate[93]	9.999660e-01	1.298151e-06	9.975952e-01	1.002436e+00	9.999241e-01	1.047184e+00	2
TK02Brlens_rate[94]	9.996001e-01	5.503826e-06	9.949419e-01	1.004631e+00	9.996376e-01	1.008794e+00	2
TK02Brlens_rate[95]	9.999601e-01	5.042355e-06	9.953624e-01	1.004588e+00	9.998166e-01	1.048527e+00	2
TK02Brlens_rate[96]	9.998133e-01	2.205394e-06	9.966721e-01	1.002916e+00	9.998503e-01	1.011412e+00	2
TK02Brlens_rate[97]	9.999158e-01	1.320273e-06	9.974614e-01	1.002350e+00	9.999500e-01	1.008639e+00	2
TK02Brlens_rate[98]	9.994554e-01	8.982548e-06	9.933699e-01	1.006224e+00	9.994339e-01	1.099346e+00	2
TK02Brlens_rate[99]	9.995112e-01	7.311473e-06	9.943852e-01	1.005608e+00	9.994423e-01	1.114640e+00	2
TK02Brlens_rate[100]	9.994864e-01	7.995960e-06	9.939513e-01	1.006222e+00	9.994348e-01	1.111557e+00	2
TK02Brlens_rate[101]	1.000005e+00	4.970115e-06	9.950319e-01	1.004294e+00	9.998829e-01	1.025606e+00	2
TK02Brlens_rate[102]	9.994413e-01	9.557476e-06	9.930764e-01	1.006288e+00	9.994298e-01	1.091800e+00	2
TK02Brlens_rate[103]	9.998910e-01	5.628817e-06	9.950851e-01	1.004749e+00	9.997493e-01	1.054292e+00	2
TK02Brlens_rate[104]	9.996058e-01	5.113782e-06	9.948905e-01	1.004258e+00	9.996420e-01	1.011950e+00	2
TK02Brlens_rate[105]	9.999753e-01	1.837769e-07	9.990759e-01	1.000902e+00	9.999793e-01	1.015506e+00	2
TK02Brlens_rate[106]	9.994319e-01	1.004267e-05	9.926853e-01	1.006305e+00	9.994290e-01	1.086796e+00	2
TK02Brlens_rate[107]	9.994316e-01	1.067468e-05	9.927355e-01	1.006767e+00	9.994124e-01	1.084047e+00	2
TK02Brlens_rate[108]	9.995827e-01	6.976332e-06	9.942212e-01	1.004932e+00	9.996278e-01	1.004778e+00	2
TK02Brlens_rate[109]	9.997079e-01	4.157004e-06	9.956609e-01	1.003772e+00	9.996316e-01	1.118805e+00	2
TK02Brlens_rate[110]	9.998867e-01	1.267062e-06	9.975112e-01	1.002261e+00	9.999073e-01	1.012960e+00	2
TK02Brlens_rate[111]	9.999617e-01	5.456617e-06	9.951346e-01	1.004541e+00	9.998093e-01	1.053587e+00	2
TK02Brlens_rate[112]	9.999557e-01	7.454903e-07	9.982033e-01	1.001912e+00	9.999521e-01	1.027418e+00	2
TK02Brlens_rate[113]	1.000004e+00	4.432396e-06	9.953881e-01	1.004468e+00	9.998928e-01	1.038730e+00	2
TK02Brlens_rate[114]	9.995193e-01	6.986991e-06	9.946361e-01	1.005229e+00	9.994542e-01	1.123305e+00	2
TK02Brlens_rate[115]	9.998454e-01	4.620386e-06	9.957280e-01	1.004608e+00	9.997324e-01	1.085030e+00	2
TK02Brlens_rate[116]	9.999530e-01	4.864926e-06	9.953127e-01	1.004325e+00	9.997708e-01	1.056814e+00	2
TK02Brlens_rate[117]	9.999730e-01	4.597717e-06	9.955477e-01	1.004363e+00	9.997771e-01	1.064956e+00	2
TK02Brlens_rate[118]	9.997949e-01	5.275239e-06	9.948750e-01	1.004788e+00	9.997225e-01	1.073145e+00	2
TK02Brlens_rate[119]	9.998264e-01	3.932492e-06	9.959735e-01	1.004098e+00	9.997143e-01	1.107276e+00	2
TK02Brlens_rate[120]	9.997786e-01	5.193039e-06	9.950989e-01	1.004892e+00	9.997051e-01	1.066972e+00	2
TK02Brlens_rate[121]	9.994556e-01	8.812058e-06	9.937908e-01	1.006458e+00	9.994193e-01	1.105468e+00	2
TK02Brlens_rate[122]	9.993875e-01	1.194890e-05	9.918866e-01	1.006623e+00	9.994211e-01	1.068724e+00	2
TK02Brlens_rate[123]	9.999603e-01	2.187583e-06	9.966988e-01	1.002978e+00	9.998819e-01	1.056247e+00	2
TK02Brlens_rate[124]	9.996287e-01	4.965476e-06	9.952093e-01	1.004427e+00	9.996711e-01	1.013915e+00	2
TK02Brlens_rate[125]	9.999301e-01	3.062584e-06	9.963067e-01	1.003620e+00	9.998051e-01	1.067700e+00	2
TK02Brlens_rate[126]	9.994680e-01	1.190269e-05	9.919362e-01	1.006880e+00	9.994022e-01	1.079652e+00	2
TK02Brlens_rate[127]	9.999760e-01	4.922779e-06	9.954146e-01	1.005029e+00	9.998902e-01	1.033662e+00	2
TK02Brlens_rate[128]	9.995447e-01	6.286034e-06	9.946105e-01	1.004769e+00	9.994814e-01	1.136034e+00	2
TK02Brlens_rate[129]	9.994333e-01	1.297974e-05	9.913566e-01	1.006973e+00	9.993935e-01	1.075237e+00	2
TK02Brlens_rate[130]	9.999897e-01	4.529223e-06	9.955620e-01	1.004208e+00	9.998786e-01	1.041974e+00	2
TK02Brlens_rate[131]	9.999249e-01	7.101375e-07	9.980580e-01	1.001667e+00	9.999376e-01	1.016961e+00	2
TK02Brlens_rate[132]	9.998433e-01	4.510301e-06	9.956436e-01	1.004652e+00	9.997451e-01	1.079565e+00	2
TK02Brlens_rate[133]	1.000017e+00	3.627821e-06	9.958919e-01	1.003910e+00	9.999099e-01	1.042348e+00	2
TK02Brlens_rate[134]	9.999276e-01	2.760859e-06	9.961994e-01	1.003061e+00	9.998253e-01	1.080942e+00	2
TK02Brlens_rate[135]	9.999215e-01	4.328474e-06	9.956799e-01	1.004116e+00	9.997807e-01	1.056019e+00	2
TK02Brlens_rate[136]	1.000014e+00	5.127926e-06	9.956351e-01	1.004768e+00	9.998278e-01	1.047967e+00	2
TK02Brlens_rate[137]	9.995109e-01	6.174468e-06	9.946897e-01	1.004453e+00	9.994776e-01	1.126902e+00	2
TK02Brlens_rate[138]	9.994743e-01	8.758650e-06	9.931422e-01	1.005939e+00	9.994644e-01	1.094331e+00	2
TK02Brlens_rate[139]	9.999906e-01	4.813831e-06	9.955660e-01	1.005090e+00	9.998935e-01	1.031055e+00	2
TK02Brlens_rate[140]	9.999940e-01	2.764628e-06	9.963611e-01	1.003206e+00	9.999053e-01	1.066547e+00	2
TK02Brlens_rate[141]	9.996159e-01	4.861547e-06	9.949998e-01	1.004075e+00	9.996557e-01	1.010863e+00	2
TK02Brlens_rate[142]	9.995815e-01	5.695785e-06	9.950615e-01	1.004179e+00	9.994944e-01	1.123908e+00	2
TK02Brlens_rate[143]	9.993742e-01	1.085066e-05	9.927854e-01	1.006900e+00	9.993997e-01	1.071551e+00	2
TK02Brlens_rate[144]	9.998362e-01	4.611677e-06	9.957464e-01	1.004850e+00	9.997551e-01	1.091906e+00	2
TK02Brlens_rate[145]	9.999242e-01	2.934069e-06	9.962710e-01	1.003392e+00	9.998517e-01	1.061241e+00	2
TK02Brlens_rate[146]	9.997951e-01	4.410773e-06	9.955877e-01	1.004141e+00	9.996996e-01	1.094001e+00	2
TK02Brlens_rate[147]	9.999655e-01	3.820447e-06	9.959397e-01	1.003784e+00	9.997350e-01	1.051189e+00	2
TK02Brlens_rate[148]	1.000044e+00	5.693688e-06	9.953802e-01	1.004410e+00	9.998777e-01	1.043319e+00	2
TK02Brlens_rate[149]	9.999904e-01	4.817062e-06	9.956229e-01	1.004047e+00	9.998085e-01	1.045488e+00	2
TK02Brlens_rate[150]	9.995759e-01	5.737667e-06	9.952301e-01	1.004479e+00	9.994764e-01	1.143517e+00	2
TK02Brlens_rate[151]	9.999628e-01	2.392923e-06	9.966515e-01	1.003215e+00	9.998823e-01	1.057302e+00	2
TK02Brlens_rate[152]	9.996009e-01	5.403922e-06	9.952079e-01	1.003942e+00	9.995147e-01	1.116200e+00	2
TK02Brlens_rate[153]	9.999351e-01	2.384794e-06	9.966045e-01	1.002906e+00	9.998464e-01	1.082591e+00	2
TK02Brlens_rate[154]	9.997854e-01	4.940826e-06	9.954102e-01	1.004722e+00	9.997128e-01	1.096170e+00	2
TK02Brlens_rate[155]	9.998896e-01	2.546833e-06	9.965313e-01	1.003122e+00	9.998276e-01	1.087347e+00	2
TK02Brlens_rate[156]	9.998075e-01	5.139529e-06	9.951380e-01	1.004869e+00	9.997410e-01	1.072758e+00	2
TK02Brlens_rate[157]	9.998056e-01	5.146400e-06	9.950326e-01	1.004872e+00	9.997265e-01	1.067374e+00	2
TK02Brlens_rate[158]	9.998686e-01	4.020588e-06	9.957380e-01	1.003994e+00	9.997462e-01	1.109326e+00	2
TK02Brlens_rate[159]	9.999004e-01	1.030568e-06	9.977965e-01	1.002145e+00	9.999353e-01	1.014165e+00	2
TK02Brlens_rate[160]	9.999438e-01	2.874668e-06	9.964553e-01	1.003633e+00	9.998114e-01	1.043234e+00	2
TK02Brlens_rate[161]	9.998325e-01	4.312072e-06	9.955155e-01	1.004140e+00	9.997440e-01	1.085132e+00	2
TK02Brlens_rate[162]	1.000050e+00	5.125550e-06	9.949416e-01	1.004894e+00	9.999436e-01	1.035106e+00	2
TK02Brlens_rate[163]	9.999499e-01	4.561349e-07	9.985146e-01	1.001385e+00	9.999705e-01	1.009890e+00	2
TK02Brlens_rate[164]	9.999412e-01	5.295106e-07	9.984806e-01	1.001502e+00	9.999644e-01	1.014375e+00	2
TK02Brlens_rate[165]	9.995329e-01	5.816936e-06	9.950092e-01	1.004479e+00	9.994534e-01	1.109521e+00	2
TK02Brlens_rate[166]	9.996228e-01	5.352725e-06	9.953091e-01	1.004365e+00	9.995334e-01	1.099328e+00	2
TK02Brlens_rate[167]	9.999139e-01	4.875698e-06	9.953726e-01	1.004432e+00	9.997934e-01	1.055749e+00	2
TK02Brlens_rate[168]	9.998504e-01	5.100458e-06	9.952245e-01	1.004766e+00	9.996892e-01	1.049480e+00	2
TK02Brlens_rate[169]	9.998571e-01	1.660256e-06	9.971469e-01	1.002561e+00	9.999095e-01	1.009211e+00	2
TK02Brlens_rate[170]	1.000048e+00	3.991634e-06	9.965019e-01	1.004670e+00	9.998245e-01	1.007819e+00	2
TK02Brlens_rate[171]	9.998295e-01	4.358702e-06	9.957403e-01	1.004444e+00	9.997150e-01	1.085114e+00	2
TK02Brlens_rate[172]	1.000042e+00	3.738558e-06	9.959976e-01	1.004072e+00	9.998995e-01	1.034338e+00	2
TK02Brlens_rate[173]	9.995045e-01	6.448186e-06	9.945377e-01	1.004898e+00	9.994671e-01	1.106727e+00	2
TK02Brlens_rate[174]	9.999319e-01	5.787159e-06	9.947263e-01	1.004922e+00	9.997713e-01	1.056660e+00	2
TK02Brlens_rate[175]	9.998680e-01	3.654864e-06	9.959250e-01	1.003581e+00	9.997475e-01	1.075718e+00	2
TK02Brlens_rate[176]	9.999333e-01	3.556962e-06	9.961255e-01	1.004001e+00	9.997224e-01	1.043752e+00	2
TK02Brlens_rate[177]	9.998370e-01	4.304535e-06	9.957348e-01	1.004490e+00	9.997197e-01	1.109480e+00	2
TK02Brlens_rate[178]	9.997827e-01	5.663454e-06	9.951665e-01	1.005323e+00	9.997162e-01	1.072076e+00	2
TK02Brlens_rate[179]	9.996552e-01	5.940845e-06	9.949333e-01	1.004182e+00	9.995517e-01	1.118119e+00	2
TK02Brlens_rate[180]	9.995251e-01	6.377430e-06	9.947271e-01	1.004521e+00	9.994725e-01	1.120714e+00	2
TK02Brlens_rate[181]	9.999364e-01	3.313224e-06	9.961687e-01	1.003839e+00	9.997761e-01	1.062303e+00	2
TK02Brlens_rate[182]	9.999074e-01	3.269572e-06	9.962320e-01	1.003518e+00	9.997985e-01	1.073198e+00	2
TK02Brlens_rate[183]	9.998927e-01	4.226366e-06	9.957757e-01	1.004380e+00	9.998754e-01	1.055418e+00	2
TK02Brlens_rate[184]	9.999883e-01	2.855025e-06	9.965283e-01	1.003540e+00	9.998789e-01	1.058127e+00	2
TK02Brlens_rate[185]	1.000045e+00	3.579233e-06	9.960294e-01	1.004236e+00	9.999520e-01	1.058241e+00	2
TK02Brlens_rate[186]	9.995455e-01	5.526941e-06	9.953940e-01	1.004213e+00	9.995181e-01	1.106612e+00	2
TK02Brlens_rate[187]	9.999065e-01	3.109043e-06	9.962563e-01	1.003572e+00	9.997873e-01	1.088831e+00	2
TK02Brlens_rate[188]	9.998268e-01	5.431746e-06	9.954740e-01	1.005477e+00	9.997455e-01	1.088669e+00	2
TK02Brlens_rate[189]	9.998194e-01	4.648021e-06	9.958559e-01	1.004927e+00	9.997280e-01	1.112446e+00	2
TK02Brlens_rate[190]	9.999686e-01	4.171818e-06	9.950843e-01	1.004013e+00	9.998292e-01	1.029294e+00	2
TK02Brlens_rate[191]	9.997192e-01	3.447007e-06	9.957710e-01	1.003287e+00	9.996592e-01	1.108268e+00	2
TK02Brlens_rate[192]	9.999837e-01	5.516199e-06	9.952641e-01	1.004175e+00	9.998220e-01	1.036874e+00	2
TK02Brlens_rate[193]	9.998539e-01	5.095829e-06	9.953803e-01	1.005101e+00	9.997245e-01	1.082743e+00	2
TK02Brlens_rate[194]	1.000004e+00	5.210377e-06	9.948698e-01	1.004528e+00	9.998824e-01	1.038050e+00	2
TK02Brlens_rate[195]	9.999242e-01	4.190231e-06	9.958187e-01	1.003970e+00	9.997791e-01	1.046746e+00	2
TK02Brlens_rate[196]	1.000026e+00	3.992125e-06	9.958017e-01	1.004282e+00	9.998680e-01	1.036475e+00	2
TK02Brlens_rate[197]	9.998197e-01	4.834873e-06	9.951224e-01	1.004084e+00	9.997768e-01	1.079543e+00	2
TK02Brlens_rate[198]	1.000043e+00	3.686372e-06	9.958124e-01	1.003932e+00	9.999152e-01	1.040385e+00	2
TK02Brlens_rate[199]	9.999867e-01	3.091378e-06	9.963410e-01	1.003497e+00	9.998310e-01	1.065484e+00	2
TK02Brlens_rate[200]	9.998578e-01	5.053194e-06	9.949676e-01	1.004408e+00	9.997325e-01	1.080078e+00	2
TK02Brlens_rate[201]	9.996347e-01	3.764217e-06	9.959032e-01	1.003972e+00	9.995058e-01	1.116839e+00	2
TK02Brlens_rate[202]	9.996257e-01	4.924624e-06	9.954815e-01	1.004056e+00	9.995279e-01	1.107946e+00	2
TK02Brlens_rate[203]	1.000079e+00	4.805246e-06	9.953789e-01	1.004906e+00	9.999136e-01	1.038238e+00	2
TK02Brlens_rate[204]	9.997761e-01	4.194065e-06	9.957783e-01	1.004345e+00	9.997188e-01	1.097276e+00	2
TK02Brlens_rate[205]	9.998029e-01	4.409302e-06	9.957766e-01	1.004503e+00	9.996961e-01	1.066010e+00	2
TK02Brlens_rate[206]	9.995941e-01	4.494291e-06	9.954594e-01	1.003516e+00	9.994855e-01	1.129972e+00	2
TK02Brlens_rate[207]	1.000098e+00	4.842910e-06	9.958042e-01	1.005199e+00	9.999242e-01	1.043885e+00	2
TK02Brlens_rate[208]	9.993156e-01	1.049789e-05	9.924691e-01	1.006260e+00	9.993748e-01	1.068057e+00	2
TK02Brlens_rate[209]	9.999900e-01	3.360089e-06	9.959362e-01	1.003505e+00	9.998830e-01	1.057729e+00	2
TK02Brlens_rate[210]	9.997389e-01	4.140767e-06	9.950368e-01	1.003752e+00	9.996846e-01	1.041198e+00	2
TK02Brlens_rate[211]	9.996967e-01	4.130908e-06	9.958510e-01	1.003916e+00	9.995348e-01	1.086158e+00	2
TK02Brlens_rate[212]	9.994923e-01	5.811992e-06	9.946924e-01	1.004088e+00	9.993487e-01	1.087785e+00	2
TK02Brlens_rate[213]	9.995152e-01	6.761301e-06	9.942214e-01	1.004615e+00	9.994477e-01	1.111852e+00	2
TK02Brlens_rate[214]	9.999261e-01	2.521980e-06	9.966132e-01	1.003075e+00	9.998060e-01	1.059502e+00	2
TK02Brlens_rate[215]	9.999014e-01	3.454688e-06	9.957421e-01	1.003354e+00	9.998315e-01	1.044194e+00	2
TK02Brlens_rate[216]	9.998700e-01	2.658888e-06	9.966646e-01	1.003235e+00	9.998028e-01	1.090779e+00	2
TK02Brlens_rate[217]	9.999510e-01	4.014778e-06	9.954737e-01	1.003597e+00	9.998767e-01	1.044680e+00	2
TK02Brlens_rate[218]	1.000019e+00	3.804965e-06	9.962723e-01	1.004279e+00	9.998379e-01	1.030978e+00	2
TK02Brlens_rate[219]	1.000026e+00	4.901889e-06	9.950047e-01	1.004148e+00	9.999066e-01	1.040011e+00	2
TK02Brlens_rate[220]	9.997805e-01	4.122920e-06	9.954751e-01	1.004153e+00	9.996691e-01	1.107921e+00	2
TK02Brlens_rate[221]	9.999479e-01	5.192876e-06	9.948689e-01	1.004716e+00	9.998240e-01	1.025091e+00	2
TK02Brlens_rate[222]	9.996888e-01	3.652244e-06	9.957249e-01	1.003687e+00	9.995750e-01	1.115336e+00	2
TK02Brlens_rate[223]	9.998289e-01	3.855067e-06	9.955550e-01	1.003749e+00	9.996791e-01	1.113708e+00	2
TK02Brlens_rate[224]	9.999739e-01	3.839600e-06	9.959071e-01	1.004225e+00	9.999137e-01	1.048014e+00	2
TK02Brlens_rate[225]	9.996227e-01	6.147518e-06	9.945740e-01	1.004379e+00	9.995780e-01	1.103616e+00	2
TK02Brlens_rate[226]	9.997349e-01	5.443457e-06	9.944065e-01	1.004392e+00	9.997308e-01	1.083721e+00	2
TK02Brlens_rate[227]	9.998386e-01	4.801145e-06	9.954209e-01	1.004305e+00	9.997382e-01	1.091339e+00	2
TK02Brlens_rate[228]	9.998471e-01	3.280245e-06	9.959316e-01	1.003121e+00	9.997172e-01	1.062675e+00	2
TK02Brlens_rate[229]	9.999842e-01	3.363335e-06	9.964467e-01	1.004379e+00	9.998203e-01	1.015078e+00	2
TK02Brlens_rate[230]	9.999402e-01	3.535175e-06	9.959686e-01	1.003840e+00	9.996961e-01	1.034660e+00	2
TK02Brlens_rate[231]	9.999037e-01	2.355264e-06	9.969584e-01	1.003278e+00	9.998414e-01	1.088842e+00	2
TK02Brlens_rate[232]	9.994097e-01	1.014064e-05	9.932132e-01	1.006301e+00	9.993927e-01	1.084212e+00	2
TK02Brlens_rate[233]	9.999713e-01	4.269146e-06	9.955637e-01	1.003695e+00	9.998167e-01	1.088190e+00	2
TK02Brlens_rate[234]	9.999701e-01	3.958247e-06	9.957510e-01	1.003960e+00	9.998895e-01	1.042888e+00	2
TK02Brlens_rate[235]	9.995118e-01	9.296185e-06	9.927528e-01	1.006332e+00	9.994205e-01	1.095885e+00	2
TK02Brlens_rate[236]	1.000062e+00	6.204219e-06	9.951152e-01	1.004651e+00	9.999136e-01	1.034209e+00	2
TK02Brlens_rate[237]	9.997407e-01	4.699541e-06	9.956393e-01	1.004668e+00	9.996166e-01	1.088840e+00	2
TK02Brlens_rate[238]	9.996478e-01	3.887174e-06	9.962057e-01	1.003662e+00	9.994592e-01	1.104714e+00	2
TK02Brlens_rate[239]	9.998777e-01	3.722697e-06	9.956205e-01	1.003497e+00	9.998238e-01	1.030322e+00	2
TK02Brlens_rate[240]	9.999832e-01	3.815318e-06	9.959701e-01	1.003705e+00	9.998232e-01	1.109612e+00	2
TK02Brlens_rate[241]	9.996261e-01	6.199582e-06	9.953318e-01	1.004543e+00	9.996337e-01	1.195720e+00	2
TK02Brlens_rate[242]	9.998912e-01	4.782975e-06	9.952189e-01	1.004202e+00	9.998315e-01	1.027407e+00	2
TK02Brlens_rate[243]	9.999568e-01	3.929285e-06	9.960148e-01	1.004504e+00	9.998329e-01	1.030189e+00	2
TK02Brlens_rate[244]	9.998681e-01	3.899243e-06	9.960116e-01	1.003568e+00	9.998078e-01	1.035399e+00	2
