# Supplementary material for: The rapid evolution of lungfish durophagy
Source: Nat Commun. 2022 May 2;13:2390. doi: 10.1038/s41467-022-30091-3 (PMC9061808; doi:10.1038/s41467-022-30091-3)
Supplement: Supplementary file 5 — Supplementary Software [file 41467_2022_30091_MOESM5_ESM.zip › Supplementary Software/MrBayes_tip_dating_analyses/unpartition_without_constraint_TK02_(not_converged∩╝ë/Cui_2021_5.tstat]

[ID: 9550805318]
ID	#obs	Probability(=s)	Stddev(s)	Min(s)	Max(s)	Nruns
89		30002	1.000000e+00	0.000000e+00	1.000000e+00	1.000000e+00	2
90		30002	1.000000e+00	0.000000e+00	1.000000e+00	1.000000e+00	2
91		30001	9.999667e-01	4.713731e-05	9.999333e-01	1.000000e+00	2
92		29960	9.986001e-01	3.770985e-04	9.983334e-01	9.988667e-01	2
93		29953	9.983668e-01	4.713731e-05	9.983334e-01	9.984001e-01	2
94		29950	9.982668e-01	2.828239e-04	9.980668e-01	9.984668e-01	2
95		29949	9.982335e-01	4.713731e-05	9.982001e-01	9.982668e-01	2
96		29881	9.959669e-01	1.461257e-03	9.949337e-01	9.970002e-01	2
97		29429	9.809013e-01	2.686827e-03	9.790014e-01	9.828011e-01	2
98		29414	9.804013e-01	2.356865e-03	9.787348e-01	9.820679e-01	2
99		29293	9.763682e-01	2.781101e-03	9.744017e-01	9.783348e-01	2
100		28703	9.567029e-01	3.252474e-03	9.544030e-01	9.590027e-01	2
101		28249	9.415706e-01	1.649806e-03	9.404040e-01	9.427372e-01	2
102		27962	9.320045e-01	0.000000e+00	9.320045e-01	9.320045e-01	2
103		26753	8.917072e-01	8.154755e-03	8.859409e-01	8.974735e-01	2
104		26532	8.843410e-01	4.336632e-03	8.812746e-01	8.874075e-01	2
105		25407	8.468435e-01	5.043692e-03	8.432771e-01	8.504100e-01	2
106		25381	8.459769e-01	4.100946e-03	8.430771e-01	8.488767e-01	2
107		24931	8.309779e-01	1.461257e-03	8.299447e-01	8.320112e-01	2
108		24817	8.271782e-01	1.932630e-03	8.258116e-01	8.285448e-01	2
109		24499	8.165789e-01	8.814677e-03	8.103460e-01	8.228118e-01	2
110		23423	7.807146e-01	6.363537e-03	7.762149e-01	7.852143e-01	2
111		22840	7.612826e-01	9.333187e-03	7.546830e-01	7.678821e-01	2
112		21880	7.292847e-01	4.808006e-03	7.258849e-01	7.326845e-01	2
113		20113	6.703886e-01	1.560245e-02	6.593560e-01	6.814212e-01	2
114		19673	6.557230e-01	9.380325e-03	6.490901e-01	6.623558e-01	2
115		19155	6.384574e-01	1.230284e-02	6.297580e-01	6.471569e-01	2
116		18590	6.196254e-01	9.427462e-05	6.195587e-01	6.196920e-01	2
117		18411	6.136591e-01	1.249139e-02	6.048263e-01	6.224918e-01	2
118		18324	6.107593e-01	1.225570e-03	6.098927e-01	6.116259e-01	2
119		16216	5.404973e-01	2.903658e-02	5.199653e-01	5.610293e-01	2
120		16007	5.335311e-01	3.723847e-03	5.308979e-01	5.361643e-01	2
121		15559	5.185988e-01	1.932630e-03	5.172322e-01	5.199653e-01	2
122		15389	5.129325e-01	5.326516e-03	5.091661e-01	5.166989e-01	2
123		14966	4.988334e-01	6.033576e-03	4.945670e-01	5.030998e-01	2
124		14834	4.944337e-01	9.993110e-03	4.873675e-01	5.014999e-01	2
125		14787	4.928671e-01	1.456543e-02	4.825678e-01	5.031665e-01	2
126		14673	4.890674e-01	3.723847e-03	4.864342e-01	4.917006e-01	2
127		14611	4.870009e-01	6.457811e-03	4.824345e-01	4.915672e-01	2
128		14587	4.862009e-01	1.267994e-02	4.772349e-01	4.951670e-01	2
129		14380	4.793014e-01	6.033576e-03	4.750350e-01	4.835678e-01	2
130		13959	4.652690e-01	6.127850e-04	4.648357e-01	4.657023e-01	2
131		13954	4.651023e-01	8.484716e-04	4.645024e-01	4.657023e-01	2
132		13879	4.626025e-01	8.908952e-03	4.563029e-01	4.689021e-01	2
133		13141	4.380041e-01	2.559556e-02	4.199053e-01	4.561029e-01	2
134		11286	3.761749e-01	8.956089e-03	3.698420e-01	3.825078e-01	2
135		10992	3.663756e-01	1.725226e-02	3.541764e-01	3.785748e-01	2
136		10961	3.653423e-01	2.215454e-03	3.637757e-01	3.669089e-01	2
137		10805	3.601427e-01	1.711084e-02	3.480435e-01	3.722419e-01	2
138		10729	3.576095e-01	1.178433e-03	3.567762e-01	3.584428e-01	2
139		10349	3.449437e-01	1.484825e-02	3.344444e-01	3.554430e-01	2
140		10117	3.372109e-01	2.465281e-02	3.197787e-01	3.546430e-01	2
141		9819	3.272782e-01	5.326516e-03	3.235118e-01	3.310446e-01	2
142		9089	3.029465e-01	7.212008e-03	2.978468e-01	3.080461e-01	2
143		9025	3.008133e-01	5.185104e-04	3.004466e-01	3.011799e-01	2
144		8972	2.990467e-01	1.046448e-02	2.916472e-01	3.064462e-01	2
145		8932	2.977135e-01	1.093586e-02	2.899807e-01	3.054463e-01	2
146		8756	2.918472e-01	8.484716e-04	2.912473e-01	2.924472e-01	2
147		8695	2.898140e-01	2.022191e-02	2.755150e-01	3.041131e-01	2
148		8672	2.890474e-01	8.390441e-03	2.831145e-01	2.949803e-01	2
149		8638	2.879141e-01	1.225570e-02	2.792481e-01	2.965802e-01	2
150		8489	2.829478e-01	1.720512e-02	2.707819e-01	2.951137e-01	2
151		8474	2.824478e-01	7.353420e-03	2.772482e-01	2.876475e-01	2
152		7884	2.627825e-01	8.673265e-03	2.566496e-01	2.689154e-01	2
153		7518	2.505833e-01	2.224881e-02	2.348510e-01	2.663156e-01	2
154		7254	2.417839e-01	3.393886e-03	2.393840e-01	2.441837e-01	2
155		7195	2.398173e-01	7.589107e-03	2.344510e-01	2.451837e-01	2
156		7117	2.372175e-01	7.400558e-03	2.319845e-01	2.424505e-01	2
157		6872	2.290514e-01	4.242358e-03	2.260516e-01	2.320512e-01	2
158		6659	2.219519e-01	8.437578e-03	2.159856e-01	2.279181e-01	2
159		6627	2.208853e-01	4.289495e-03	2.178521e-01	2.239184e-01	2
160		6489	2.162856e-01	6.269262e-03	2.118525e-01	2.207186e-01	2
161		6414	2.137857e-01	1.065303e-02	2.062529e-01	2.213186e-01	2
162		6368	2.122525e-01	5.750752e-03	2.081861e-01	2.163189e-01	2
163		6319	2.106193e-01	4.760868e-03	2.072528e-01	2.139857e-01	2
164		6258	2.085861e-01	2.262591e-03	2.069862e-01	2.101860e-01	2
165		6137	2.045530e-01	8.956089e-04	2.039197e-01	2.051863e-01	2
166		6115	2.038197e-01	1.178433e-03	2.029865e-01	2.046530e-01	2
167		5799	1.932871e-01	7.683381e-03	1.878541e-01	1.987201e-01	2
168		5718	1.905873e-01	3.865259e-03	1.878541e-01	1.933204e-01	2
169		5651	1.883541e-01	4.289495e-03	1.853210e-01	1.913872e-01	2
170		5597	1.865542e-01	1.267994e-02	1.775882e-01	1.955203e-01	2
171		5575	1.858209e-01	9.474599e-03	1.791214e-01	1.925205e-01	2
172		5515	1.838211e-01	9.663148e-03	1.769882e-01	1.906540e-01	2
173		5372	1.790547e-01	2.356865e-03	1.773882e-01	1.807213e-01	2
174		5316	1.771882e-01	6.882047e-03	1.723218e-01	1.820545e-01	2
175		5251	1.750217e-01	2.041046e-02	1.605893e-01	1.894540e-01	2
176		4996	1.665222e-01	1.263280e-02	1.575895e-01	1.754550e-01	2
177		4985	1.661556e-01	6.457811e-03	1.615892e-01	1.707220e-01	2
178		4781	1.593560e-01	4.713731e-05	1.593227e-01	1.593894e-01	2
179		4735	1.578228e-01	2.121179e-03	1.563229e-01	1.593227e-01	2
180		4659	1.552896e-01	7.306283e-03	1.501233e-01	1.604560e-01	2
181		4601	1.533564e-01	2.026904e-03	1.519232e-01	1.547897e-01	2
182		4594	1.531231e-01	5.656477e-04	1.527232e-01	1.535231e-01	2
183		4513	1.504233e-01	2.361579e-02	1.337244e-01	1.671222e-01	2
184		4426	1.475235e-01	4.053809e-03	1.446570e-01	1.503900e-01	2
185		4332	1.443904e-01	8.107617e-03	1.386574e-01	1.501233e-01	2
186		4299	1.432904e-01	1.932630e-03	1.419239e-01	1.446570e-01	2
187		4281	1.426905e-01	3.818122e-03	1.399907e-01	1.453903e-01	2
188		4278	1.425905e-01	1.131295e-03	1.417905e-01	1.433904e-01	2
189		4272	1.423905e-01	4.148083e-03	1.394574e-01	1.453236e-01	2
190		4239	1.412906e-01	3.252474e-03	1.389907e-01	1.435904e-01	2
191		4206	1.401907e-01	1.065303e-02	1.326578e-01	1.477235e-01	2
192		4197	1.398907e-01	6.646361e-03	1.351910e-01	1.445904e-01	2
193		4178	1.392574e-01	1.414119e-03	1.382574e-01	1.402573e-01	2
194		4161	1.386908e-01	1.277421e-02	1.296580e-01	1.477235e-01	2
195		4141	1.380241e-01	1.277421e-02	1.289914e-01	1.470569e-01	2
196		4133	1.377575e-01	1.154864e-02	1.295914e-01	1.459236e-01	2
197		4081	1.360243e-01	4.289495e-03	1.329911e-01	1.390574e-01	2
198		4039	1.346244e-01	1.088872e-02	1.269249e-01	1.423238e-01	2
199		4020	1.339911e-01	7.541970e-03	1.286581e-01	1.393240e-01	2
200		3938	1.312579e-01	9.427462e-05	1.311913e-01	1.313246e-01	2
201		3894	1.297913e-01	1.234998e-02	1.210586e-01	1.385241e-01	2
202		3894	1.297913e-01	1.979767e-03	1.283914e-01	1.311913e-01	2
203		3879	1.292914e-01	2.592552e-03	1.274582e-01	1.311246e-01	2
204		3872	1.290581e-01	5.656477e-04	1.286581e-01	1.294580e-01	2
205		3797	1.265582e-01	1.645092e-02	1.149257e-01	1.381908e-01	2
206		3794	1.264582e-01	7.353420e-03	1.212586e-01	1.316579e-01	2
207		3777	1.258916e-01	7.212008e-03	1.207919e-01	1.309913e-01	2
208		3689	1.229585e-01	2.026904e-03	1.215252e-01	1.243917e-01	2
209		3671	1.223585e-01	1.136009e-02	1.143257e-01	1.303913e-01	2
210		3662	1.220585e-01	9.521737e-03	1.153256e-01	1.287914e-01	2
211		3633	1.210919e-01	1.414119e-04	1.209919e-01	1.211919e-01	2
212		3613	1.204253e-01	2.969651e-03	1.183254e-01	1.225252e-01	2
213		3605	1.201587e-01	5.420791e-03	1.163256e-01	1.239917e-01	2
214		3553	1.184254e-01	2.404003e-03	1.167256e-01	1.201253e-01	2
215		3545	1.181588e-01	4.666594e-03	1.148590e-01	1.214586e-01	2
216		3544	1.181255e-01	6.316399e-03	1.136591e-01	1.225918e-01	2
217		3480	1.159923e-01	1.131295e-03	1.151923e-01	1.167922e-01	2
218		3454	1.151257e-01	1.319845e-02	1.057929e-01	1.244584e-01	2
219		3406	1.135258e-01	8.390441e-03	1.075928e-01	1.194587e-01	2
220		3392	1.130591e-01	2.451140e-03	1.113259e-01	1.147923e-01	2
221		3373	1.124258e-01	6.174988e-03	1.080595e-01	1.167922e-01	2
222		3363	1.120925e-01	1.249139e-02	1.032598e-01	1.209253e-01	2
223		3302	1.100593e-01	2.356865e-03	1.083928e-01	1.117259e-01	2
224		3285	1.094927e-01	4.760868e-03	1.061263e-01	1.128591e-01	2
225		3193	1.064262e-01	1.461257e-03	1.053930e-01	1.074595e-01	2
226		3136	1.045264e-01	3.299612e-03	1.021932e-01	1.068595e-01	2
227		3122	1.040597e-01	1.885492e-03	1.027265e-01	1.053930e-01	2
228		3112	1.037264e-01	1.508394e-02	9.306046e-02	1.143924e-01	2
229		3109	1.036264e-01	1.418833e-02	9.359376e-02	1.136591e-01	2
230		3096	1.031931e-01	1.272707e-02	9.419372e-02	1.121925e-01	2
231		3087	1.028931e-01	6.834910e-03	9.806013e-02	1.077262e-01	2
232		3082	1.027265e-01	1.979767e-03	1.013266e-01	1.041264e-01	2
233		3063	1.020932e-01	2.121179e-03	1.005933e-01	1.035931e-01	2
234		3059	1.019599e-01	5.185104e-04	1.015932e-01	1.023265e-01	2
235		3041	1.013599e-01	2.686827e-03	9.946004e-02	1.032598e-01	2
236		3034	1.011266e-01	1.602669e-03	9.999333e-02	1.022598e-01	2
237		3028	1.009266e-01	7.730519e-03	9.546030e-02	1.063929e-01	2
238		2989	9.962669e-02	8.013343e-04	9.906006e-02	1.001933e-01	2
239		2985	9.949337e-02	2.875376e-03	9.746017e-02	1.015266e-01	2
240		2982	9.939337e-02	1.696943e-03	9.819345e-02	1.005933e-01	2
241		2978	9.926005e-02	1.357555e-02	8.966069e-02	1.088594e-01	2
242		2931	9.769349e-02	1.333986e-02	8.826078e-02	1.071262e-01	2
243		2924	9.746017e-02	4.525182e-03	9.426038e-02	1.006600e-01	2
244		2844	9.479368e-02	1.084158e-02	8.712752e-02	1.024598e-01	2
