# Supplementary material for: The rapid evolution of lungfish durophagy
Source: Nat Commun. 2022 May 2;13:2390. doi: 10.1038/s41467-022-30091-3 (PMC9061808; doi:10.1038/s41467-022-30091-3)
Supplement: Supplementary file 5 — Supplementary Software [file 41467_2022_30091_MOESM5_ESM.zip › Supplementary Software/MrBayes_tip_dating_analyses/unpartition_without_constraint_TK02_(not_converged∩╝ë/Cui_2021_5.run2.p]

[ID: 9550805318]
Gen	LnL	LnPr	TH	TL	prop_ancfossil	alpha	net_speciation	relative_extinction	relative_fossilization	tk02var	clockrate
0	-6.907831e+03	-3.444388e+03	5.812500e+00	1.131050e+02	0.000000e+00	1.000000e+00	1.000000e-01	9.000000e-01	1.000000e-01	2.000000e+00	2.500000e-02
20000	-4.688376e+03	-7.335098e+02	1.227056e+00	1.553144e+01	0.000000e+00	2.564786e+00	1.204390e-02	9.672163e-01	7.202990e-03	9.612540e-02	5.424496e-03
40000	-4.644143e+03	-7.210141e+02	1.461548e+00	1.511449e+01	0.000000e+00	3.062109e+00	7.277850e-03	9.818825e-01	1.056162e-02	1.488027e-01	6.456007e-03
60000	-4.609885e+03	-6.922255e+02	1.582331e+00	1.552082e+01	0.000000e+00	2.451960e+00	1.514454e-02	9.596295e-01	1.113329e-02	1.144181e-01	6.968929e-03
80000	-4.612526e+03	-6.447187e+02	1.807679e+00	1.491191e+01	0.000000e+00	2.982415e+00	1.215705e-02	9.861863e-01	2.443353e-03	1.051001e-01	8.440365e-03
100000	-4.605391e+03	-6.158476e+02	1.616307e+00	1.328705e+01	0.000000e+00	2.595869e+00	1.096610e-02	9.852111e-01	4.136187e-03	1.001840e-01	7.574444e-03
120000	-4.587938e+03	-5.958582e+02	1.903970e+00	1.473390e+01	1.162791e-02	2.664889e+00	1.084772e-02	9.860146e-01	5.131773e-03	6.865384e-02	8.976555e-03
140000	-4.590637e+03	-5.744356e+02	1.845044e+00	1.360933e+01	0.000000e+00	2.265166e+00	1.129212e-02	9.780740e-01	9.435737e-03	8.435876e-02	8.893685e-03
160000	-4.593950e+03	-5.440802e+02	2.006917e+00	1.558327e+01	0.000000e+00	2.225178e+00	1.447085e-02	9.822690e-01	5.598162e-03	3.597586e-02	9.771683e-03
180000	-4.591562e+03	-5.349365e+02	2.080883e+00	1.509942e+01	1.162791e-02	1.839086e+00	9.689712e-03	9.830611e-01	1.055058e-02	4.760841e-02	1.016027e-02
200000	-4.585274e+03	-5.415638e+02	1.950319e+00	1.493234e+01	0.000000e+00	2.248635e+00	1.327283e-02	9.757713e-01	9.235964e-03	4.246230e-02	9.669668e-03
220000	-4.610499e+03	-4.895836e+02	2.290097e+00	1.549962e+01	0.000000e+00	2.824914e+00	8.953750e-03	9.873497e-01	8.045800e-03	3.283520e-02	1.144975e-02
240000	-4.605628e+03	-4.722429e+02	1.930945e+00	1.399706e+01	0.000000e+00	3.352064e+00	1.821315e-02	9.904083e-01	1.058075e-03	2.485482e-02	1.027412e-02
260000	-4.606442e+03	-4.528634e+02	2.334626e+00	1.625211e+01	0.000000e+00	2.682338e+00	1.505246e-02	9.919020e-01	1.510722e-03	2.353807e-02	1.267316e-02
280000	-4.592137e+03	-4.704933e+02	2.084536e+00	1.439677e+01	2.325581e-02	2.076063e+00	2.014608e-02	9.812165e-01	2.968083e-03	2.351942e-02	1.098348e-02
300000	-4.604084e+03	-4.926101e+02	2.049510e+00	1.500262e+01	0.000000e+00	3.071515e+00	1.700220e-02	9.835684e-01	4.432056e-03	3.120287e-02	1.107336e-02
320000	-4.595021e+03	-4.624889e+02	2.493919e+00	1.666169e+01	0.000000e+00	2.414686e+00	2.752393e-02	9.613400e-01	1.140333e-02	2.547113e-02	1.368292e-02
340000	-4.602395e+03	-4.349917e+02	2.210206e+00	1.510877e+01	0.000000e+00	2.441545e+00	2.821773e-02	9.498525e-01	1.277977e-02	2.030156e-02	1.248895e-02
360000	-4.614476e+03	-4.108008e+02	2.281384e+00	1.446468e+01	0.000000e+00	2.514423e+00	1.980887e-02	9.718444e-01	1.073056e-02	1.735402e-02	1.308613e-02
380000	-4.598517e+03	-3.807937e+02	2.501522e+00	1.612941e+01	0.000000e+00	1.906587e+00	1.690233e-02	9.763580e-01	1.030485e-02	1.200326e-02	1.447798e-02
400000	-4.606124e+03	-3.920236e+02	2.261233e+00	1.518536e+01	1.162791e-02	2.709577e+00	2.965432e-02	9.584626e-01	1.120087e-02	1.056794e-02	1.316226e-02
420000	-4.599570e+03	-3.640142e+02	2.493542e+00	1.655438e+01	0.000000e+00	2.710789e+00	2.999203e-02	9.427341e-01	2.302204e-02	1.129313e-02	1.467318e-02
440000	-4.612866e+03	-3.430345e+02	2.467849e+00	1.459227e+01	0.000000e+00	2.643509e+00	2.654271e-02	9.675202e-01	1.020399e-02	1.240495e-02	1.449359e-02
460000	-4.597390e+03	-3.375692e+02	2.684266e+00	1.669696e+01	0.000000e+00	2.565653e+00	2.827178e-02	9.805648e-01	3.402178e-03	9.971489e-03	1.584415e-02
480000	-4.612429e+03	-3.878608e+02	2.346203e+00	1.459948e+01	3.488372e-02	2.541382e+00	2.012253e-02	9.861923e-01	3.485804e-03	1.452868e-02	1.404893e-02
500000	-4.614035e+03	-3.532806e+02	2.314158e+00	1.373779e+01	1.162791e-02	2.656824e+00	2.585812e-02	9.840115e-01	2.312315e-03	1.613904e-02	1.378640e-02
520000	-4.591576e+03	-3.407153e+02	2.610002e+00	1.620230e+01	0.000000e+00	2.802398e+00	3.400497e-02	9.813295e-01	2.585803e-03	9.035279e-03	1.538677e-02
540000	-4.603252e+03	-3.500450e+02	2.312779e+00	1.424587e+01	0.000000e+00	2.665092e+00	2.148580e-02	9.902140e-01	1.613651e-03	1.128077e-02	1.371696e-02
560000	-4.599946e+03	-3.630748e+02	2.288869e+00	1.442175e+01	0.000000e+00	2.423451e+00	3.586544e-02	9.833747e-01	1.156706e-03	1.131459e-02	1.367578e-02
580000	-4.594187e+03	-3.352132e+02	2.441199e+00	1.502104e+01	0.000000e+00	2.700655e+00	1.874962e-02	9.925143e-01	1.224483e-03	1.034146e-02	1.454044e-02
600000	-4.600276e+03	-3.407030e+02	2.333827e+00	1.508234e+01	1.162791e-02	2.183453e+00	1.056338e-02	9.950545e-01	1.619765e-03	8.616851e-03	1.381667e-02
620000	-4.608080e+03	-3.500435e+02	2.293512e+00	1.440302e+01	0.000000e+00	3.342957e+00	9.619379e-03	9.942850e-01	1.740407e-03	1.109433e-02	1.368268e-02
640000	-4.587317e+03	-3.372841e+02	2.500347e+00	1.523988e+01	1.162791e-02	3.048766e+00	1.950637e-02	9.877021e-01	2.547997e-03	8.950413e-03	1.481041e-02
660000	-4.598370e+03	-3.228553e+02	2.742149e+00	1.643568e+01	0.000000e+00	2.164549e+00	1.814286e-02	9.856666e-01	5.057066e-03	6.798421e-03	1.631222e-02
680000	-4.603549e+03	-3.155318e+02	2.626919e+00	1.478484e+01	0.000000e+00	2.364735e+00	2.360267e-02	9.884453e-01	2.009154e-03	1.106517e-02	1.579445e-02
700000	-4.606979e+03	-2.835660e+02	3.029597e+00	1.617128e+01	0.000000e+00	2.757393e+00	2.168398e-02	9.921419e-01	1.184291e-03	7.118558e-03	1.837991e-02
720000	-4.602284e+03	-2.609714e+02	2.767443e+00	1.437181e+01	1.162791e-02	2.352728e+00	1.980540e-02	9.883188e-01	3.464011e-03	5.898651e-03	1.696896e-02
740000	-4.606951e+03	-2.937196e+02	2.750583e+00	1.441579e+01	0.000000e+00	2.387495e+00	2.721843e-02	9.855268e-01	3.039860e-03	9.142424e-03	1.689684e-02
760000	-4.608324e+03	-2.503365e+02	2.918135e+00	1.516494e+01	0.000000e+00	2.213864e+00	2.528099e-02	9.779290e-01	8.108309e-03	5.965569e-03	1.828951e-02
780000	-4.596597e+03	-2.799555e+02	2.744353e+00	1.440825e+01	0.000000e+00	2.274127e+00	4.268948e-02	9.762841e-01	4.347499e-03	8.140539e-03	1.731985e-02
800000	-4.597203e+03	-3.040879e+02	3.101113e+00	1.655017e+01	0.000000e+00	2.477321e+00	3.530942e-02	9.789036e-01	4.276190e-03	8.912915e-03	1.947029e-02
820000	-4.599793e+03	-2.991089e+02	3.217535e+00	1.641558e+01	0.000000e+00	2.537054e+00	2.204020e-02	9.827904e-01	6.396963e-03	1.207635e-02	2.014374e-02
840000	-4.602106e+03	-2.940170e+02	3.216978e+00	1.651785e+01	1.162791e-02	2.323246e+00	8.141638e-03	9.932838e-01	6.085717e-03	9.248571e-03	2.024262e-02
860000	-4.601501e+03	-2.851879e+02	3.021668e+00	1.531304e+01	0.000000e+00	2.351721e+00	2.479342e-02	9.889021e-01	2.328978e-03	8.444083e-03	1.879665e-02
880000	-4.592059e+03	-2.635693e+02	3.042146e+00	1.533748e+01	0.000000e+00	1.889538e+00	3.372623e-02	9.909614e-01	9.495820e-04	7.273626e-03	1.896692e-02
900000	-4.591528e+03	-2.776560e+02	2.627896e+00	1.402462e+01	0.000000e+00	1.930539e+00	1.281166e-02	9.957663e-01	1.264806e-03	7.955132e-03	1.649822e-02
920000	-4.592321e+03	-2.427995e+02	2.800290e+00	1.401185e+01	0.000000e+00	2.655516e+00	1.374600e-02	9.954379e-01	1.611281e-03	5.106633e-03	1.761508e-02
940000	-4.598383e+03	-2.592161e+02	2.702003e+00	1.459300e+01	0.000000e+00	2.154412e+00	1.601549e-02	9.934225e-01	1.823917e-03	5.750952e-03	1.696253e-02
960000	-4.596266e+03	-2.964334e+02	2.925815e+00	1.565751e+01	0.000000e+00	2.365570e+00	2.983311e-02	9.877132e-01	2.071313e-03	8.586013e-03	1.832354e-02
980000	-4.608765e+03	-3.000877e+02	2.847456e+00	1.590701e+01	0.000000e+00	2.636312e+00	2.917284e-02	9.806535e-01	4.351692e-03	6.642022e-03	1.780109e-02
1000000	-4.582663e+03	-2.851744e+02	2.497947e+00	1.453800e+01	0.000000e+00	2.445022e+00	6.299478e-03	9.927654e-01	1.207234e-02	6.443626e-03	1.563305e-02
1020000	-4.606678e+03	-2.294777e+02	2.788575e+00	1.484501e+01	0.000000e+00	2.108137e+00	3.052935e-02	9.859464e-01	1.907563e-03	4.202814e-03	1.740672e-02
1040000	-4.597941e+03	-2.500580e+02	3.027251e+00	1.672588e+01	0.000000e+00	1.583065e+00	2.502446e-02	9.867124e-01	2.533345e-03	4.105939e-03	1.896719e-02
1060000	-4.608438e+03	-2.215570e+02	3.006878e+00	1.514310e+01	0.000000e+00	3.114416e+00	2.333729e-02	9.894828e-01	2.223389e-03	4.970760e-03	1.888884e-02
1080000	-4.593373e+03	-2.216824e+02	2.839282e+00	1.500784e+01	0.000000e+00	2.367167e+00	1.470974e-02	9.936057e-01	1.806697e-03	4.592255e-03	1.782596e-02
1100000	-4.584597e+03	-2.451150e+02	2.840466e+00	1.560655e+01	0.000000e+00	2.704669e+00	1.139733e-02	9.950705e-01	1.551862e-03	4.231392e-03	1.773096e-02
1120000	-4.597821e+03	-2.723896e+02	2.990634e+00	1.717739e+01	0.000000e+00	2.061194e+00	1.760208e-02	9.946839e-01	7.004984e-04	4.743206e-03	1.863227e-02
1140000	-4.599524e+03	-2.528879e+02	2.894579e+00	1.583448e+01	0.000000e+00	2.465549e+00	1.483274e-02	9.956959e-01	7.537003e-04	5.522492e-03	1.795461e-02
1160000	-4.591050e+03	-2.493025e+02	2.546766e+00	1.341462e+01	0.000000e+00	2.032436e+00	6.450075e-03	9.974103e-01	1.411286e-03	6.436361e-03	1.591545e-02
1180000	-4.599187e+03	-2.570541e+02	2.618789e+00	1.465383e+01	0.000000e+00	2.515793e+00	1.324756e-02	9.970417e-01	5.671455e-04	4.985201e-03	1.640194e-02
1200000	-4.607606e+03	-2.654183e+02	2.660318e+00	1.492216e+01	1.162791e-02	2.799862e+00	1.497665e-02	9.949209e-01	1.113087e-03	5.964139e-03	1.664286e-02
1220000	-4.613361e+03	-2.391591e+02	2.817018e+00	1.529073e+01	0.000000e+00	2.456461e+00	9.067312e-03	9.954656e-01	3.070653e-03	4.085686e-03	1.759617e-02
1240000	-4.598136e+03	-2.746759e+02	2.526184e+00	1.397242e+01	0.000000e+00	2.112837e+00	1.331646e-02	9.923208e-01	3.233501e-03	7.471374e-03	1.574868e-02
1260000	-4.618303e+03	-2.092932e+02	2.829586e+00	1.457069e+01	0.000000e+00	2.638777e+00	2.008384e-02	9.923347e-01	1.358533e-03	3.944489e-03	1.777611e-02
1280000	-4.606590e+03	-2.611739e+02	3.230830e+00	1.741607e+01	0.000000e+00	2.375542e+00	1.468227e-02	9.918278e-01	3.875419e-03	5.221531e-03	2.029790e-02
1300000	-4.615600e+03	-2.693071e+02	2.731513e+00	1.481722e+01	0.000000e+00	2.456262e+00	1.471346e-02	9.933499e-01	2.546131e-03	6.491659e-03	1.715495e-02
1320000	-4.596464e+03	-2.908143e+02	2.909354e+00	1.569262e+01	0.000000e+00	2.284660e+00	1.030372e-02	9.909630e-01	5.949735e-03	8.013995e-03	1.824521e-02
1340000	-4.595563e+03	-2.904811e+02	2.845231e+00	1.593188e+01	0.000000e+00	2.363888e+00	1.060986e-02	9.936014e-01	4.289313e-03	7.973686e-03	1.779694e-02
1360000	-4.579424e+03	-2.473076e+02	3.013421e+00	1.473011e+01	0.000000e+00	3.376238e+00	1.515232e-02	9.907756e-01	3.961619e-03	5.760445e-03	1.879412e-02
1380000	-4.585482e+03	-2.463721e+02	3.068499e+00	1.491809e+01	1.162791e-02	2.939648e+00	2.802772e-02	9.892262e-01	1.553742e-03	4.890628e-03	1.916293e-02
1400000	-4.600414e+03	-2.592562e+02	2.692244e+00	1.481413e+01	0.000000e+00	2.776021e+00	2.952881e-02	9.868137e-01	1.685931e-03	5.370619e-03	1.674195e-02
1420000	-4.582759e+03	-2.392342e+02	2.855303e+00	1.539371e+01	0.000000e+00	2.238119e+00	3.354963e-02	9.830054e-01	2.769884e-03	4.182507e-03	1.773972e-02
1440000	-4.589940e+03	-2.631191e+02	2.817678e+00	1.471388e+01	0.000000e+00	2.038396e+00	4.681865e-02	9.778226e-01	1.598507e-03	5.024816e-03	1.750648e-02
1460000	-4.603338e+03	-2.606313e+02	2.715203e+00	1.467280e+01	1.162791e-02	2.551068e+00	8.479285e-03	9.908513e-01	9.259106e-03	5.656860e-03	1.689601e-02
1480000	-4.599039e+03	-2.489852e+02	2.995454e+00	1.576547e+01	0.000000e+00	2.601037e+00	3.050970e-02	9.809316e-01	4.572490e-03	4.965276e-03	1.862779e-02
1500000	-4.604641e+03	-2.742773e+02	2.907325e+00	1.693139e+01	0.000000e+00	2.504954e+00	1.450113e-02	9.825278e-01	1.365764e-02	3.952077e-03	1.807517e-02
1520000	-4.588090e+03	-2.636513e+02	2.592834e+00	1.503705e+01	0.000000e+00	2.402564e+00	1.475444e-02	9.894074e-01	5.365291e-03	4.757627e-03	1.613545e-02
1540000	-4.605427e+03	-2.475870e+02	2.426265e+00	1.359801e+01	0.000000e+00	2.987338e+00	2.045271e-02	9.880139e-01	2.157935e-03	4.713257e-03	1.507185e-02
1560000	-4.603908e+03	-2.855800e+02	2.557089e+00	1.516615e+01	1.162791e-02	2.576111e+00	2.016459e-02	9.805382e-01	6.274154e-03	5.618065e-03	1.586810e-02
1580000	-4.593624e+03	-2.083800e+02	2.765524e+00	1.604567e+01	1.162791e-02	2.819093e+00	1.473107e-02	9.848163e-01	6.736611e-03	2.343215e-03	1.718547e-02
1600000	-4.603033e+03	-2.442750e+02	2.809291e+00	1.557117e+01	0.000000e+00	2.148111e+00	2.625578e-02	9.820923e-01	5.021937e-03	4.622900e-03	1.741222e-02
1620000	-4.599071e+03	-2.600951e+02	2.947710e+00	1.563683e+01	0.000000e+00	2.776229e+00	3.351425e-02	9.845969e-01	2.082088e-03	4.821425e-03	1.830444e-02
1640000	-4.603271e+03	-2.396491e+02	2.583511e+00	1.361221e+01	0.000000e+00	3.355812e+00	1.707366e-02	9.936710e-01	1.450281e-03	5.554275e-03	1.605084e-02
1660000	-4.614096e+03	-2.226780e+02	2.684460e+00	1.461488e+01	0.000000e+00	2.883494e+00	1.904241e-02	9.929629e-01	1.227578e-03	3.596544e-03	1.669018e-02
1680000	-4.591229e+03	-2.612109e+02	2.795644e+00	1.473412e+01	0.000000e+00	2.788468e+00	1.671053e-02	9.905318e-01	3.167563e-03	5.908972e-03	1.743031e-02
1700000	-4.607646e+03	-2.351741e+02	2.741396e+00	1.526189e+01	0.000000e+00	2.470530e+00	3.322153e-02	9.889524e-01	1.235711e-03	3.957955e-03	1.708683e-02
1720000	-4.591656e+03	-2.329354e+02	2.772331e+00	1.505609e+01	1.162791e-02	2.521145e+00	2.989968e-02	9.794749e-01	4.584839e-03	4.686138e-03	1.726469e-02
1740000	-4.601406e+03	-2.406944e+02	2.714960e+00	1.454498e+01	0.000000e+00	2.439584e+00	1.755363e-02	9.838475e-01	7.268041e-03	4.443511e-03	1.688482e-02
1760000	-4.599061e+03	-2.483591e+02	2.712308e+00	1.420487e+01	0.000000e+00	2.703050e+00	1.769423e-02	9.863880e-01	6.039248e-03	6.113864e-03	1.694494e-02
1780000	-4.594502e+03	-3.194602e+02	2.624823e+00	1.525475e+01	1.162791e-02	2.291872e+00	1.053065e-02	9.869032e-01	8.920375e-03	8.594877e-03	1.639075e-02
1800000	-4.595120e+03	-2.649303e+02	2.544228e+00	1.449564e+01	0.000000e+00	2.427990e+00	1.539405e-02	9.846447e-01	8.963127e-03	7.981489e-03	1.595720e-02
1820000	-4.585331e+03	-2.585779e+02	2.558416e+00	1.472059e+01	0.000000e+00	2.220180e+00	2.187560e-02	9.912489e-01	1.467943e-03	4.880390e-03	1.598436e-02
1840000	-4.601244e+03	-3.162975e+02	2.723551e+00	1.671359e+01	0.000000e+00	2.198519e+00	1.717232e-02	9.904359e-01	1.711603e-03	7.348693e-03	1.701358e-02
1860000	-4.594927e+03	-3.011615e+02	2.306151e+00	1.364231e+01	0.000000e+00	2.463993e+00	3.726908e-02	9.845652e-01	1.371066e-03	8.441440e-03	1.435643e-02
1880000	-4.592073e+03	-3.459192e+02	2.575467e+00	1.566622e+01	0.000000e+00	2.717006e+00	1.413983e-02	9.895256e-01	5.405099e-03	1.083060e-02	1.590391e-02
1900000	-4.599737e+03	-2.980629e+02	2.869409e+00	1.556226e+01	0.000000e+00	2.855113e+00	8.969981e-03	9.958190e-01	2.152124e-03	7.540536e-03	1.774708e-02
1920000	-4.602267e+03	-2.801403e+02	2.515854e+00	1.493779e+01	0.000000e+00	2.393285e+00	7.164842e-03	9.973644e-01	1.137258e-03	7.354156e-03	1.558807e-02
1940000	-4.607362e+03	-2.775448e+02	2.726793e+00	1.581496e+01	0.000000e+00	2.411637e+00	6.130622e-03	9.957385e-01	3.772229e-03	5.919237e-03	1.684900e-02
1960000	-4.584046e+03	-2.797052e+02	2.526643e+00	1.502724e+01	0.000000e+00	2.862544e+00	8.147067e-03	9.951525e-01	3.406991e-03	5.994886e-03	1.569061e-02
1980000	-4.579779e+03	-2.658445e+02	2.763549e+00	1.561730e+01	0.000000e+00	3.097561e+00	5.615053e-03	9.955838e-01	4.616969e-03	5.286704e-03	1.714030e-02
2000000	-4.583884e+03	-2.244813e+02	2.655180e+00	1.394809e+01	0.000000e+00	2.705670e+00	6.172645e-03	9.967835e-01	2.653050e-03	4.730334e-03	1.645103e-02
2020000	-4.602334e+03	-2.269158e+02	2.308385e+00	1.370649e+01	0.000000e+00	2.391228e+00	5.325799e-03	9.962409e-01	3.136112e-03	3.641649e-03	1.432470e-02
2040000	-4.589546e+03	-2.095886e+02	2.746391e+00	1.464286e+01	0.000000e+00	2.484073e+00	4.253398e-03	9.974305e-01	3.743597e-03	3.775089e-03	1.704211e-02
2060000	-4.607513e+03	-2.373162e+02	3.010548e+00	1.586350e+01	0.000000e+00	2.538626e+00	1.327618e-02	9.959012e-01	9.188427e-04	4.299752e-03	1.871473e-02
2080000	-4.596550e+03	-2.020876e+02	2.874699e+00	1.444158e+01	0.000000e+00	2.244571e+00	1.674138e-02	9.957692e-01	8.016805e-04	3.461696e-03	1.789234e-02
2100000	-4.602194e+03	-2.185017e+02	3.016071e+00	1.542625e+01	0.000000e+00	2.955451e+00	1.096359e-02	9.948361e-01	2.374884e-03	3.782917e-03	1.886607e-02
2120000	-4.597446e+03	-2.164249e+02	3.049328e+00	1.610808e+01	0.000000e+00	1.842101e+00	2.007808e-02	9.896436e-01	2.752816e-03	3.220828e-03	1.906108e-02
2140000	-4.602821e+03	-2.416482e+02	2.900286e+00	1.457003e+01	0.000000e+00	2.130439e+00	1.115129e-02	9.924471e-01	5.371528e-03	5.401814e-03	1.808780e-02
2160000	-4.603338e+03	-2.567770e+02	2.433893e+00	1.299449e+01	0.000000e+00	2.334369e+00	1.254673e-02	9.898939e-01	6.392397e-03	5.311071e-03	1.512184e-02
2180000	-4.597388e+03	-2.209648e+02	2.853027e+00	1.424952e+01	1.162791e-02	2.820177e+00	1.070759e-02	9.924355e-01	5.830039e-03	3.712888e-03	1.779852e-02
2200000	-4.603301e+03	-2.164936e+02	3.051164e+00	1.487404e+01	0.000000e+00	2.094651e+00	1.626988e-02	9.915288e-01	3.040230e-03	3.670433e-03	1.914731e-02
2220000	-4.610991e+03	-2.342397e+02	2.955363e+00	1.533405e+01	0.000000e+00	2.016806e+00	8.350470e-03	9.965784e-01	2.057399e-03	4.159766e-03	1.856599e-02
2240000	-4.628978e+03	-2.201221e+02	3.019580e+00	1.538642e+01	1.162791e-02	1.684768e+00	8.123763e-03	9.979890e-01	6.880488e-04	4.070223e-03	1.920318e-02
2260000	-4.610068e+03	-2.417666e+02	2.933318e+00	1.532787e+01	0.000000e+00	2.303516e+00	1.041624e-02	9.966032e-01	9.846188e-04	5.102422e-03	1.860396e-02
2280000	-4.607286e+03	-2.304555e+02	2.997382e+00	1.590619e+01	0.000000e+00	2.313569e+00	9.221478e-03	9.950656e-01	2.871875e-03	4.371399e-03	1.898308e-02
2300000	-4.597827e+03	-2.269851e+02	3.208836e+00	1.670118e+01	0.000000e+00	2.043621e+00	1.124387e-02	9.930473e-01	4.800778e-03	4.848958e-03	2.021186e-02
2320000	-4.623412e+03	-2.089948e+02	3.023735e+00	1.594610e+01	0.000000e+00	2.434638e+00	1.197057e-02	9.891435e-01	6.412797e-03	3.414366e-03	1.895109e-02
2340000	-4.612878e+03	-1.653456e+02	3.390301e+00	1.687686e+01	0.000000e+00	1.665122e+00	7.707657e-03	9.949757e-01	4.674308e-03	2.500796e-03	2.137613e-02
2360000	-4.608980e+03	-1.844194e+02	2.941414e+00	1.452286e+01	0.000000e+00	2.293213e+00	1.618566e-02	9.919432e-01	3.498461e-03	3.580651e-03	1.857999e-02
2380000	-4.596447e+03	-2.499675e+02	2.694813e+00	1.467917e+01	0.000000e+00	2.266158e+00	2.533998e-02	9.885880e-01	1.893710e-03	5.325468e-03	1.698546e-02
2400000	-4.622741e+03	-2.099367e+02	2.783297e+00	1.492361e+01	0.000000e+00	2.366475e+00	2.550987e-02	9.886094e-01	2.017038e-03	3.040623e-03	1.751157e-02
2420000	-4.596416e+03	-2.148674e+02	3.102096e+00	1.595417e+01	0.000000e+00	2.704639e+00	1.769738e-02	9.794153e-01	1.377191e-02	3.860529e-03	1.955350e-02
2440000	-4.598311e+03	-2.276261e+02	2.783353e+00	1.556278e+01	1.162791e-02	3.404147e+00	3.523241e-02	9.650879e-01	1.259625e-02	3.236041e-03	1.747633e-02
2460000	-4.586814e+03	-2.538514e+02	2.597383e+00	1.495705e+01	0.000000e+00	2.484700e+00	4.689405e-02	9.581219e-01	7.874232e-03	5.214696e-03	1.632135e-02
2480000	-4.599007e+03	-2.328686e+02	2.632046e+00	1.535792e+01	1.162791e-02	2.448819e+00	3.594276e-02	9.769228e-01	3.801002e-03	3.306590e-03	1.644058e-02
2500000	-4.592781e+03	-2.395290e+02	2.944770e+00	1.561447e+01	0.000000e+00	2.311206e+00	1.969261e-02	9.882868e-01	3.819235e-03	3.953293e-03	1.850850e-02
2520000	-4.582907e+03	-2.714846e+02	2.822235e+00	1.630079e+01	0.000000e+00	2.757833e+00	2.043246e-02	9.844378e-01	6.132660e-03	4.897308e-03	1.771831e-02
2540000	-4.586311e+03	-2.317950e+02	2.797888e+00	1.516337e+01	0.000000e+00	2.403183e+00	1.330226e-02	9.886089e-01	5.174079e-03	4.541155e-03	1.757889e-02
2560000	-4.588035e+03	-2.542516e+02	3.260520e+00	1.684919e+01	0.000000e+00	2.244639e+00	1.551863e-02	9.869338e-01	7.095618e-03	6.052131e-03	2.047774e-02
2580000	-4.607782e+03	-2.710120e+02	2.525800e+00	1.350988e+01	0.000000e+00	2.089820e+00	2.767469e-02	9.900361e-01	1.892360e-03	6.930007e-03	1.583675e-02
2600000	-4.609252e+03	-2.497664e+02	2.687565e+00	1.472836e+01	0.000000e+00	2.624086e+00	2.025340e-02	9.952073e-01	4.560470e-04	4.381734e-03	1.674778e-02
2620000	-4.596284e+03	-2.308465e+02	2.679995e+00	1.387093e+01	1.162791e-02	2.734825e+00	1.119301e-02	9.949667e-01	1.994206e-03	4.016750e-03	1.667837e-02
2640000	-4.604861e+03	-2.826786e+02	2.736700e+00	1.510746e+01	0.000000e+00	2.099442e+00	1.119837e-02	9.936835e-01	2.738336e-03	6.193275e-03	1.701616e-02
2660000	-4.594734e+03	-2.571430e+02	2.896793e+00	1.632896e+01	0.000000e+00	2.180945e+00	2.239760e-02	9.881706e-01	2.468248e-03	4.996139e-03	1.806398e-02
2680000	-4.613109e+03	-2.518789e+02	2.442311e+00	1.477652e+01	0.000000e+00	2.977955e+00	1.986312e-02	9.866379e-01	3.546534e-03	3.213809e-03	1.517572e-02
2700000	-4.607707e+03	-2.380943e+02	2.916714e+00	1.547561e+01	0.000000e+00	2.285075e+00	1.702932e-02	9.923995e-01	1.948673e-03	4.882450e-03	1.819037e-02
2720000	-4.592969e+03	-2.632536e+02	2.883483e+00	1.592245e+01	0.000000e+00	2.391072e+00	2.669567e-02	9.843325e-01	2.987098e-03	5.011393e-03	1.792983e-02
2740000	-4.604882e+03	-2.629538e+02	2.512082e+00	1.409302e+01	0.000000e+00	3.072975e+00	1.897804e-02	9.926501e-01	1.222888e-03	5.159736e-03	1.565105e-02
2760000	-4.605381e+03	-2.551966e+02	2.947904e+00	1.469294e+01	0.000000e+00	2.033542e+00	1.068466e-02	9.953400e-01	1.882241e-03	5.598389e-03	1.836619e-02
2780000	-4.600575e+03	-2.832890e+02	3.020941e+00	1.617988e+01	0.000000e+00	3.090700e+00	5.732575e-03	9.976444e-01	1.919070e-03	7.998036e-03	1.882276e-02
2800000	-4.609617e+03	-2.881036e+02	2.973955e+00	1.555970e+01	0.000000e+00	2.608950e+00	7.174390e-03	9.982803e-01	5.517807e-04	8.119597e-03	1.849138e-02
2820000	-4.605190e+03	-3.120648e+02	2.761879e+00	1.513804e+01	0.000000e+00	2.924198e+00	7.810004e-03	9.980232e-01	4.925066e-04	8.595691e-03	1.701428e-02
2840000	-4.614263e+03	-2.835763e+02	2.722386e+00	1.471426e+01	0.000000e+00	2.155345e+00	9.682443e-03	9.977829e-01	4.288417e-04	6.671808e-03	1.706961e-02
2860000	-4.598146e+03	-2.688208e+02	2.826767e+00	1.421945e+01	0.000000e+00	2.252289e+00	1.198546e-02	9.962177e-01	1.010321e-03	7.747947e-03	1.770709e-02
2880000	-4.613573e+03	-2.407710e+02	2.652115e+00	1.333547e+01	0.000000e+00	2.194745e+00	2.668443e-02	9.938251e-01	5.763258e-04	5.571777e-03	1.661204e-02
2900000	-4.594696e+03	-2.437684e+02	2.894026e+00	1.525707e+01	1.162791e-02	1.830727e+00	2.790394e-02	9.936132e-01	6.290566e-04	3.360023e-03	1.803148e-02
2920000	-4.620515e+03	-2.651209e+02	2.680348e+00	1.463149e+01	0.000000e+00	2.311290e+00	1.956429e-02	9.960186e-01	4.421599e-04	5.024247e-03	1.671886e-02
2940000	-4.605888e+03	-2.662591e+02	3.088089e+00	1.618830e+01	0.000000e+00	2.251117e+00	1.628991e-02	9.968472e-01	2.900754e-04	5.582828e-03	1.925185e-02
2960000	-4.598330e+03	-2.923273e+02	2.746052e+00	1.478290e+01	0.000000e+00	2.645821e+00	1.778828e-02	9.972326e-01	2.164259e-04	7.105427e-03	1.711889e-02
2980000	-4.594759e+03	-2.457437e+02	2.741788e+00	1.400895e+01	0.000000e+00	2.385878e+00	3.683353e-02	9.932143e-01	3.621459e-04	4.649997e-03	1.696017e-02
3000000	-4.599874e+03	-2.526804e+02	2.529452e+00	1.373702e+01	0.000000e+00	2.706103e+00	1.416420e-02	9.968331e-01	4.309794e-04	5.565688e-03	1.564815e-02
3020000	-4.606607e+03	-2.380736e+02	2.806904e+00	1.497413e+01	0.000000e+00	2.800033e+00	1.330873e-02	9.955517e-01	1.005018e-03	4.598722e-03	1.737469e-02
3040000	-4.624108e+03	-2.525933e+02	2.763409e+00	1.457222e+01	0.000000e+00	2.302669e+00	1.307673e-02	9.941414e-01	2.009250e-03	5.868074e-03	1.709441e-02
3060000	-4.617201e+03	-2.326177e+02	2.746664e+00	1.464883e+01	0.000000e+00	2.427049e+00	1.365072e-02	9.950488e-01	1.493541e-03	3.811492e-03	1.697059e-02
3080000	-4.590388e+03	-2.078194e+02	2.634989e+00	1.413075e+01	0.000000e+00	2.366113e+00	1.194779e-02	9.951803e-01	1.326819e-03	3.607792e-03	1.625548e-02
3100000	-4.583027e+03	-2.245682e+02	2.618628e+00	1.444677e+01	0.000000e+00	2.505590e+00	1.726236e-02	9.946391e-01	8.879356e-04	3.466344e-03	1.618293e-02
3120000	-4.593715e+03	-2.028073e+02	2.802220e+00	1.509287e+01	0.000000e+00	2.335067e+00	2.406070e-02	9.932994e-01	7.026087e-04	2.812673e-03	1.729824e-02
3140000	-4.596412e+03	-2.116435e+02	2.731190e+00	1.518868e+01	0.000000e+00	2.780978e+00	1.974631e-02	9.917848e-01	1.495091e-03	2.991648e-03	1.681887e-02
3160000	-4.586558e+03	-2.264804e+02	2.245021e+00	1.307082e+01	0.000000e+00	2.715302e+00	2.526875e-02	9.836871e-01	4.227730e-03	3.174758e-03	1.389124e-02
3180000	-4.596660e+03	-2.002218e+02	3.051065e+00	1.618275e+01	0.000000e+00	2.067416e+00	3.107858e-02	9.844299e-01	2.333453e-03	2.543370e-03	1.880114e-02
3200000	-4.605665e+03	-1.944044e+02	2.886079e+00	1.491455e+01	0.000000e+00	1.977214e+00	2.996713e-02	9.839278e-01	2.533417e-03	2.841016e-03	1.779232e-02
3220000	-4.608835e+03	-1.851379e+02	2.858832e+00	1.473513e+01	0.000000e+00	2.053299e+00	2.854311e-02	9.781131e-01	5.044046e-03	2.391167e-03	1.764116e-02
3240000	-4.606084e+03	-2.349764e+02	2.632311e+00	1.385603e+01	0.000000e+00	2.760272e+00	5.428977e-02	9.673722e-01	3.529866e-03	3.961781e-03	1.623792e-02
3260000	-4.607645e+03	-2.478594e+02	3.003101e+00	1.594805e+01	0.000000e+00	1.842985e+00	2.269097e-02	9.794925e-01	7.447744e-03	5.059868e-03	1.854876e-02
3280000	-4.597112e+03	-2.122992e+02	2.888477e+00	1.522675e+01	0.000000e+00	2.571528e+00	3.192734e-02	9.885308e-01	1.615336e-03	3.279554e-03	1.779494e-02
3300000	-4.603394e+03	-2.119613e+02	2.910161e+00	1.407102e+01	0.000000e+00	2.872265e+00	1.071842e-02	9.906610e-01	8.659501e-03	4.141148e-03	1.795147e-02
3320000	-4.617221e+03	-2.104011e+02	2.947270e+00	1.404788e+01	0.000000e+00	2.587910e+00	2.765604e-02	9.905203e-01	1.350101e-03	3.445510e-03	1.809704e-02
3340000	-4.612992e+03	-1.920159e+02	2.605212e+00	1.366044e+01	0.000000e+00	2.393536e+00	1.556676e-02	9.898314e-01	4.181210e-03	3.269777e-03	1.600823e-02
3360000	-4.592864e+03	-1.884378e+02	2.837333e+00	1.507981e+01	0.000000e+00	2.590342e+00	2.776695e-02	9.731745e-01	6.865425e-03	1.907253e-03	1.749293e-02
3380000	-4.599834e+03	-2.060627e+02	2.453431e+00	1.376069e+01	0.000000e+00	2.852601e+00	9.998550e-03	9.925544e-01	5.177506e-03	3.430520e-03	1.514968e-02
3400000	-4.594202e+03	-2.169257e+02	2.664857e+00	1.383596e+01	0.000000e+00	2.100588e+00	1.048974e-02	9.914709e-01	5.797253e-03	3.837483e-03	1.649174e-02
3420000	-4.631129e+03	-2.335811e+02	2.744048e+00	1.440496e+01	0.000000e+00	1.753335e+00	8.213311e-03	9.911309e-01	1.022284e-02	4.644034e-03	1.698898e-02
3440000	-4.605805e+03	-2.033679e+02	2.508853e+00	1.314106e+01	0.000000e+00	2.389255e+00	3.801897e-02	9.839453e-01	1.667631e-03	3.582564e-03	1.554336e-02
3460000	-4.598063e+03	-1.704351e+02	2.877639e+00	1.374579e+01	0.000000e+00	1.668194e+00	3.703075e-02	9.875124e-01	1.550042e-03	2.077491e-03	1.780490e-02
3480000	-4.608799e+03	-1.759511e+02	2.748933e+00	1.355271e+01	0.000000e+00	2.525896e+00	1.420448e-02	9.959286e-01	7.463286e-04	3.076502e-03	1.701458e-02
3500000	-4.599582e+03	-1.840467e+02	2.628466e+00	1.352153e+01	0.000000e+00	2.569971e+00	1.509707e-02	9.947925e-01	1.003204e-03	2.659151e-03	1.619631e-02
3520000	-4.611660e+03	-1.892157e+02	3.036927e+00	1.524413e+01	0.000000e+00	2.373688e+00	2.171269e-02	9.898063e-01	1.991852e-03	2.525203e-03	1.870634e-02
3540000	-4.622113e+03	-1.975271e+02	2.985585e+00	1.539298e+01	0.000000e+00	2.015548e+00	3.300327e-02	9.821549e-01	3.524957e-03	2.957248e-03	1.849256e-02
3560000	-4.589792e+03	-1.883935e+02	2.716224e+00	1.390617e+01	0.000000e+00	1.998158e+00	1.302943e-02	9.915451e-01	4.120399e-03	3.061484e-03	1.685390e-02
3580000	-4.593573e+03	-2.178357e+02	2.851606e+00	1.531493e+01	0.000000e+00	2.093546e+00	3.228441e-02	9.691663e-01	8.239099e-03	3.466115e-03	1.778218e-02
3600000	-4.616617e+03	-2.115745e+02	2.758228e+00	1.452093e+01	0.000000e+00	2.323559e+00	1.629408e-02	9.874714e-01	5.968726e-03	3.229180e-03	1.719329e-02
3620000	-4.596430e+03	-2.120972e+02	2.960269e+00	1.568412e+01	0.000000e+00	2.162352e+00	1.984067e-02	9.916655e-01	1.742761e-03	2.966235e-03	1.851420e-02
3640000	-4.619684e+03	-2.061955e+02	2.687961e+00	1.470989e+01	0.000000e+00	2.105291e+00	1.514331e-02	9.921593e-01	2.530388e-03	3.449142e-03	1.685062e-02
3660000	-4.603746e+03	-2.020345e+02	2.648174e+00	1.419738e+01	0.000000e+00	2.286160e+00	1.403360e-02	9.917302e-01	3.002423e-03	2.683315e-03	1.656653e-02
3680000	-4.595871e+03	-2.290608e+02	2.761046e+00	1.390332e+01	0.000000e+00	3.356558e+00	2.144649e-02	9.888839e-01	3.770223e-03	4.078066e-03	1.716765e-02
3700000	-4.603645e+03	-2.238736e+02	3.119561e+00	1.660623e+01	0.000000e+00	2.076551e+00	4.284048e-03	9.960598e-01	7.818164e-03	3.753673e-03	1.938669e-02
3720000	-4.601154e+03	-2.262076e+02	2.779986e+00	1.463987e+01	0.000000e+00	2.413764e+00	6.962524e-03	9.969212e-01	1.934577e-03	3.267051e-03	1.728362e-02
3740000	-4.605397e+03	-2.124210e+02	2.990670e+00	1.505921e+01	0.000000e+00	2.130905e+00	5.515103e-03	9.974791e-01	1.829056e-03	3.059213e-03	1.847315e-02
3760000	-4.606259e+03	-2.041012e+02	2.490485e+00	1.276152e+01	0.000000e+00	3.352366e+00	1.038267e-02	9.949263e-01	2.506111e-03	4.283680e-03	1.551105e-02
3780000	-4.606209e+03	-1.939811e+02	3.007040e+00	1.435376e+01	0.000000e+00	2.707874e+00	1.739455e-02	9.949869e-01	9.818133e-04	3.239116e-03	1.875666e-02
3800000	-4.609844e+03	-2.524638e+02	2.669436e+00	1.426312e+01	0.000000e+00	1.737673e+00	6.421553e-03	9.969868e-01	2.165589e-03	4.656405e-03	1.676984e-02
3820000	-4.601780e+03	-2.469627e+02	2.822490e+00	1.335424e+01	0.000000e+00	2.530812e+00	4.793558e-03	9.977656e-01	2.985440e-03	6.961915e-03	1.759466e-02
3840000	-4.602055e+03	-2.538437e+02	2.763301e+00	1.462775e+01	0.000000e+00	2.456075e+00	3.586422e-03	9.980523e-01	2.886769e-03	4.943961e-03	1.721610e-02
3860000	-4.612058e+03	-2.617504e+02	2.591319e+00	1.430082e+01	0.000000e+00	3.034611e+00	8.409179e-03	9.977243e-01	6.264920e-04	4.983892e-03	1.604432e-02
3880000	-4.614026e+03	-2.566683e+02	2.728865e+00	1.469139e+01	0.000000e+00	2.632578e+00	7.022400e-03	9.976071e-01	1.247013e-03	4.902276e-03	1.705087e-02
3900000	-4.603488e+03	-2.869786e+02	2.706145e+00	1.404783e+01	0.000000e+00	1.889094e+00	1.093029e-02	9.968588e-01	1.273226e-03	7.843227e-03	1.690957e-02
3920000	-4.599644e+03	-2.767673e+02	2.931127e+00	1.583202e+01	0.000000e+00	2.247571e+00	1.533586e-02	9.910844e-01	3.089016e-03	6.414625e-03	1.843223e-02
3940000	-4.595496e+03	-2.652023e+02	2.596612e+00	1.485158e+01	0.000000e+00	2.372620e+00	8.194754e-03	9.954614e-01	2.675476e-03	5.922903e-03	1.631772e-02
3960000	-4.606894e+03	-2.532799e+02	2.487533e+00	1.391615e+01	0.000000e+00	1.884268e+00	1.534634e-02	9.898898e-01	3.971060e-03	5.056697e-03	1.558238e-02
3980000	-4.620675e+03	-2.591823e+02	2.372003e+00	1.430518e+01	0.000000e+00	2.673235e+00	1.729523e-02	9.894322e-01	2.422000e-03	4.668743e-03	1.483862e-02
4000000	-4.607210e+03	-2.692303e+02	2.696382e+00	1.476661e+01	0.000000e+00	2.516865e+00	2.228942e-02	9.884238e-01	2.397676e-03	5.376976e-03	1.687470e-02
4020000	-4.603149e+03	-2.572379e+02	2.835573e+00	1.595727e+01	0.000000e+00	2.875626e+00	1.115831e-02	9.894035e-01	8.153796e-03	3.764118e-03	1.778056e-02
4040000	-4.599916e+03	-2.417725e+02	2.398342e+00	1.286881e+01	0.000000e+00	2.967539e+00	2.337688e-02	9.870260e-01	4.857607e-03	5.229440e-03	1.500600e-02
4060000	-4.608529e+03	-1.946511e+02	2.861490e+00	1.343814e+01	0.000000e+00	2.372355e+00	2.351315e-02	9.823190e-01	6.450085e-03	3.832349e-03	1.792413e-02
4080000	-4.594970e+03	-2.548923e+02	2.646323e+00	1.415237e+01	0.000000e+00	2.895160e+00	2.040260e-02	9.881977e-01	3.951633e-03	6.547888e-03	1.659079e-02
4100000	-4.611773e+03	-2.031938e+02	3.000656e+00	1.519471e+01	0.000000e+00	2.347983e+00	8.053310e-03	9.944338e-01	4.285925e-03	3.611159e-03	1.879761e-02
4120000	-4.596533e+03	-2.488156e+02	2.934055e+00	1.538187e+01	0.000000e+00	2.701914e+00	1.594842e-02	9.916705e-01	3.491273e-03	5.931418e-03	1.844050e-02
4140000	-4.613910e+03	-2.336782e+02	3.156979e+00	1.592193e+01	0.000000e+00	2.355302e+00	1.879513e-02	9.915479e-01	2.294718e-03	3.514320e-03	1.979340e-02
4160000	-4.614056e+03	-2.022366e+02	3.030859e+00	1.476408e+01	0.000000e+00	2.709489e+00	3.634415e-02	9.896419e-01	1.182013e-03	3.581404e-03	1.899386e-02
4180000	-4.616877e+03	-2.677211e+02	2.779481e+00	1.486148e+01	0.000000e+00	2.443295e+00	2.572305e-02	9.876040e-01	1.999716e-03	5.487953e-03	1.728694e-02
4200000	-4.608777e+03	-2.495886e+02	2.495155e+00	1.287245e+01	0.000000e+00	2.708939e+00	2.559433e-02	9.692944e-01	1.113543e-02	4.663196e-03	1.531027e-02
4220000	-4.605515e+03	-2.294055e+02	2.635298e+00	1.395243e+01	0.000000e+00	2.617156e+00	2.234020e-02	9.750086e-01	1.469289e-02	3.677744e-03	1.616985e-02
4240000	-4.604870e+03	-2.014121e+02	2.665166e+00	1.432294e+01	1.162791e-02	2.445258e+00	2.415110e-02	9.723767e-01	1.141607e-02	2.370933e-03	1.639723e-02
4260000	-4.609930e+03	-1.777021e+02	2.874152e+00	1.418777e+01	0.000000e+00	2.933147e+00	2.401800e-02	9.906649e-01	1.544883e-03	2.244526e-03	1.775542e-02
4280000	-4.589120e+03	-2.145634e+02	2.513417e+00	1.362702e+01	0.000000e+00	2.413638e+00	3.715804e-02	9.902152e-01	6.789041e-04	4.547462e-03	1.558591e-02
4300000	-4.585715e+03	-2.127165e+02	2.621989e+00	1.429094e+01	0.000000e+00	2.695389e+00	2.663504e-02	9.925835e-01	8.638784e-04	3.386850e-03	1.635420e-02
4320000	-4.583372e+03	-2.323930e+02	2.894765e+00	1.529491e+01	0.000000e+00	2.262407e+00	7.871364e-03	9.976046e-01	9.007447e-04	3.661003e-03	1.807138e-02
4340000	-4.588055e+03	-2.255706e+02	2.695639e+00	1.443244e+01	1.162791e-02	2.244287e+00	1.429416e-02	9.932803e-01	2.001429e-03	3.628425e-03	1.684249e-02
4360000	-4.593922e+03	-2.023633e+02	2.699038e+00	1.464321e+01	0.000000e+00	2.678579e+00	1.541994e-02	9.914644e-01	3.204378e-03	3.203103e-03	1.680236e-02
4380000	-4.601190e+03	-1.754211e+02	2.769915e+00	1.483450e+01	0.000000e+00	2.574513e+00	1.647489e-02	9.918636e-01	2.355804e-03	2.072400e-03	1.725386e-02
4400000	-4.599212e+03	-2.096421e+02	3.023089e+00	1.586197e+01	0.000000e+00	2.655649e+00	2.861879e-02	9.888931e-01	1.835106e-03	3.144850e-03	1.887817e-02
4420000	-4.587606e+03	-1.789059e+02	2.849953e+00	1.452529e+01	0.000000e+00	2.149077e+00	3.235788e-02	9.898766e-01	8.318879e-04	2.065634e-03	1.787862e-02
4440000	-4.609491e+03	-1.601785e+02	3.067038e+00	1.396944e+01	0.000000e+00	2.699114e+00	2.612289e-02	9.952596e-01	6.015536e-04	2.338382e-03	1.925452e-02
4460000	-4.581987e+03	-1.749467e+02	2.828312e+00	1.449272e+01	0.000000e+00	2.360215e+00	8.482599e-03	9.970395e-01	1.344752e-03	2.457447e-03	1.775950e-02
4480000	-4.596182e+03	-1.924606e+02	3.024028e+00	1.562399e+01	0.000000e+00	2.288784e+00	1.033123e-02	9.916704e-01	6.955218e-03	2.628852e-03	1.902475e-02
4500000	-4.600984e+03	-1.972855e+02	2.802503e+00	1.471986e+01	0.000000e+00	2.623180e+00	1.618297e-02	9.928423e-01	1.946984e-03	2.683992e-03	1.755709e-02
4520000	-4.593858e+03	-1.845561e+02	2.723177e+00	1.453994e+01	0.000000e+00	2.756431e+00	2.231815e-02	9.858858e-01	3.970822e-03	3.062621e-03	1.708680e-02
4540000	-4.591572e+03	-1.844155e+02	2.728574e+00	1.419091e+01	0.000000e+00	2.196482e+00	2.526119e-02	9.766468e-01	9.394420e-03	2.297379e-03	1.709823e-02
4560000	-4.609731e+03	-2.231675e+02	2.916684e+00	1.446499e+01	0.000000e+00	2.140357e+00	2.386619e-02	9.939798e-01	7.477867e-04	4.068305e-03	1.822774e-02
4580000	-4.602874e+03	-2.233372e+02	2.757829e+00	1.393680e+01	0.000000e+00	2.385461e+00	1.948959e-02	9.973280e-01	2.576326e-04	4.008574e-03	1.718558e-02
4600000	-4.591949e+03	-2.571168e+02	2.691689e+00	1.419490e+01	0.000000e+00	2.182202e+00	2.806488e-02	9.948669e-01	3.241661e-04	5.460869e-03	1.681892e-02
4620000	-4.609132e+03	-2.809926e+02	3.110130e+00	1.516678e+01	0.000000e+00	2.508894e+00	1.861795e-02	9.962378e-01	4.991804e-04	1.069340e-02	1.939921e-02
4640000	-4.609857e+03	-2.411478e+02	2.806922e+00	1.373727e+01	0.000000e+00	3.422350e+00	1.972118e-02	9.954982e-01	6.541511e-04	5.220182e-03	1.757851e-02
4660000	-4.591522e+03	-2.271419e+02	2.725262e+00	1.424238e+01	0.000000e+00	3.139317e+00	1.275922e-02	9.942333e-01	1.532109e-03	3.701887e-03	1.691718e-02
4680000	-4.594146e+03	-2.301503e+02	2.704423e+00	1.369160e+01	0.000000e+00	2.683843e+00	1.050166e-02	9.969928e-01	9.481836e-04	4.949367e-03	1.680569e-02
4700000	-4.593343e+03	-1.977326e+02	2.730239e+00	1.356405e+01	0.000000e+00	2.580408e+00	8.365440e-03	9.968796e-01	2.023497e-03	3.381268e-03	1.703349e-02
4720000	-4.584179e+03	-2.024361e+02	3.058636e+00	1.527131e+01	0.000000e+00	2.295569e+00	6.822463e-03	9.978553e-01	1.163583e-03	3.064309e-03	1.914333e-02
4740000	-4.582725e+03	-1.846527e+02	2.512836e+00	1.366760e+01	0.000000e+00	2.837863e+00	1.050622e-02	9.945154e-01	2.823959e-03	2.533079e-03	1.574132e-02
4760000	-4.610135e+03	-1.425743e+02	3.011110e+00	1.543761e+01	0.000000e+00	2.245918e+00	1.472506e-02	9.909350e-01	4.110458e-03	1.868020e-03	1.884352e-02
4780000	-4.594474e+03	-1.803573e+02	2.790374e+00	1.447435e+01	0.000000e+00	2.478436e+00	7.453387e-03	9.937062e-01	8.175156e-03	2.586018e-03	1.746114e-02
4800000	-4.617306e+03	-1.909066e+02	2.614836e+00	1.351076e+01	0.000000e+00	2.542621e+00	1.961174e-02	9.925372e-01	1.692683e-03	2.746608e-03	1.648665e-02
4820000	-4.609958e+03	-2.196305e+02	2.450588e+00	1.373130e+01	0.000000e+00	2.811927e+00	1.600078e-02	9.934444e-01	1.700782e-03	3.265648e-03	1.538876e-02
4840000	-4.619614e+03	-1.983711e+02	2.939764e+00	1.533774e+01	0.000000e+00	2.992085e+00	1.698401e-02	9.856320e-01	7.195603e-03	2.859960e-03	1.853884e-02
4860000	-4.612047e+03	-2.576159e+02	2.742134e+00	1.422540e+01	0.000000e+00	2.990631e+00	1.233287e-02	9.946909e-01	1.986575e-03	5.804898e-03	1.730789e-02
4880000	-4.593443e+03	-2.145032e+02	2.704361e+00	1.357143e+01	0.000000e+00	2.517463e+00	9.490418e-03	9.898815e-01	9.606699e-03	3.425674e-03	1.709860e-02
4900000	-4.595638e+03	-2.160340e+02	2.790156e+00	1.386457e+01	0.000000e+00	2.519508e+00	1.673950e-02	9.920234e-01	2.860837e-03	3.872377e-03	1.760974e-02
4920000	-4.588140e+03	-1.942948e+02	2.807791e+00	1.352189e+01	1.162791e-02	2.246702e+00	1.907355e-02	9.916217e-01	2.563038e-03	3.037844e-03	1.779040e-02
4940000	-4.610614e+03	-2.326041e+02	2.934245e+00	1.459164e+01	0.000000e+00	2.390433e+00	1.405124e-02	9.927652e-01	2.901723e-03	4.947563e-03	1.859649e-02
4960000	-4.596573e+03	-2.420621e+02	2.959398e+00	1.553739e+01	0.000000e+00	2.325532e+00	2.592803e-02	9.921242e-01	1.400235e-03	3.899319e-03	1.870478e-02
4980000	-4.604320e+03	-2.585406e+02	3.143134e+00	1.644625e+01	0.000000e+00	1.879808e+00	5.364369e-02	9.898525e-01	4.046304e-04	5.792364e-03	1.985015e-02
5000000	-4.615528e+03	-1.797817e+02	3.032367e+00	1.495750e+01	1.162791e-02	2.231525e+00	3.921549e-02	9.823784e-01	1.980522e-03	2.267144e-03	1.928931e-02
5020000	-4.612955e+03	-1.725462e+02	3.176464e+00	1.446243e+01	0.000000e+00	2.290423e+00	3.628259e-02	9.876330e-01	1.342066e-03	2.813633e-03	2.018887e-02
5040000	-4.607831e+03	-1.837934e+02	2.788221e+00	1.375813e+01	0.000000e+00	2.780555e+00	3.021095e-02	9.818916e-01	4.477529e-03	2.838548e-03	1.767821e-02
5060000	-4.588778e+03	-1.725384e+02	2.722881e+00	1.473926e+01	0.000000e+00	2.756700e+00	1.416835e-02	9.828792e-01	1.234086e-02	1.872704e-03	1.738336e-02
5080000	-4.604579e+03	-1.883263e+02	2.393464e+00	1.340747e+01	0.000000e+00	2.162980e+00	3.886262e-02	9.662921e-01	5.744249e-03	2.227776e-03	1.501164e-02
5100000	-4.597409e+03	-2.136853e+02	2.861436e+00	1.541997e+01	0.000000e+00	2.691511e+00	2.437026e-02	9.854664e-01	4.254207e-03	2.683922e-03	1.795336e-02
5120000	-4.605053e+03	-2.027118e+02	2.593689e+00	1.292251e+01	1.162791e-02	2.913750e+00	1.736090e-02	9.868972e-01	5.704728e-03	3.513115e-03	1.613163e-02
5140000	-4.599405e+03	-2.129007e+02	2.950270e+00	1.562219e+01	0.000000e+00	2.371201e+00	2.523794e-02	9.887011e-01	2.316233e-03	3.519643e-03	1.835452e-02
5160000	-4.593376e+03	-2.181835e+02	2.643133e+00	1.395011e+01	0.000000e+00	2.634876e+00	8.339343e-03	9.938746e-01	5.281184e-03	3.650045e-03	1.637999e-02
5180000	-4.597106e+03	-1.904490e+02	2.628809e+00	1.328048e+01	0.000000e+00	2.519187e+00	7.301721e-03	9.954419e-01	4.043066e-03	2.862207e-03	1.638317e-02
5200000	-4.599425e+03	-2.413556e+02	2.693408e+00	1.393507e+01	0.000000e+00	2.746158e+00	1.731695e-02	9.953765e-01	7.939358e-04	5.148180e-03	1.691608e-02
5220000	-4.597721e+03	-2.015730e+02	2.657144e+00	1.396866e+01	0.000000e+00	2.600877e+00	1.913889e-02	9.911093e-01	2.725664e-03	3.424681e-03	1.660514e-02
5240000	-4.594348e+03	-1.791193e+02	2.847353e+00	1.437460e+01	0.000000e+00	2.733730e+00	9.803603e-03	9.935456e-01	4.044822e-03	2.475106e-03	1.779616e-02
5260000	-4.591090e+03	-2.295898e+02	2.672752e+00	1.433876e+01	1.162791e-02	2.489494e+00	2.852486e-02	9.814222e-01	4.705557e-03	4.170781e-03	1.677746e-02
5280000	-4.597042e+03	-2.424134e+02	2.389927e+00	1.380960e+01	0.000000e+00	2.223110e+00	1.851016e-02	9.766214e-01	1.136983e-02	4.130275e-03	1.492811e-02
5300000	-4.600329e+03	-2.035510e+02	2.795235e+00	1.430432e+01	0.000000e+00	3.010852e+00	2.922982e-02	9.733153e-01	9.177766e-03	3.428953e-03	1.743729e-02
5320000	-4.589738e+03	-1.700319e+02	2.581583e+00	1.386871e+01	0.000000e+00	3.477708e+00	2.231201e-02	9.876408e-01	3.144961e-03	1.910981e-03	1.613320e-02
5340000	-4.597875e+03	-1.648798e+02	2.671590e+00	1.395727e+01	0.000000e+00	2.365730e+00	3.023172e-02	9.865342e-01	2.346813e-03	2.124777e-03	1.672170e-02
5360000	-4.600265e+03	-2.013008e+02	2.475716e+00	1.439617e+01	0.000000e+00	2.899747e+00	1.819711e-02	9.887054e-01	2.701612e-03	2.599311e-03	1.546943e-02
5380000	-4.614472e+03	-1.614858e+02	2.507907e+00	1.303123e+01	0.000000e+00	2.131751e+00	1.323042e-02	9.953001e-01	1.936299e-03	2.148937e-03	1.559830e-02
5400000	-4.598095e+03	-1.866016e+02	2.643247e+00	1.368847e+01	1.162791e-02	2.361690e+00	1.492616e-02	9.927565e-01	2.505723e-03	2.649426e-03	1.646096e-02
5420000	-4.613194e+03	-1.810974e+02	2.624617e+00	1.417742e+01	0.000000e+00	2.691545e+00	3.156092e-02	9.754125e-01	7.421579e-03	2.173173e-03	1.637321e-02
5440000	-4.599742e+03	-1.556923e+02	2.713637e+00	1.392331e+01	0.000000e+00	2.285347e+00	2.760535e-02	9.814823e-01	4.802154e-03	1.595846e-03	1.696236e-02
5460000	-4.595718e+03	-1.668817e+02	2.685906e+00	1.478919e+01	1.162791e-02	2.222503e+00	1.784349e-02	9.806621e-01	1.374059e-02	1.420996e-03	1.652511e-02
5480000	-4.624591e+03	-1.789430e+02	2.280395e+00	1.222483e+01	0.000000e+00	2.004667e+00	4.468426e-02	9.748165e-01	4.001844e-03	2.088655e-03	1.398245e-02
5500000	-4.589903e+03	-1.962805e+02	2.590934e+00	1.475843e+01	0.000000e+00	3.068772e+00	2.469053e-02	9.802557e-01	4.997280e-03	1.896504e-03	1.584538e-02
5520000	-4.591316e+03	-2.080470e+02	2.636614e+00	1.551600e+01	0.000000e+00	2.176126e+00	1.204790e-02	9.913017e-01	4.225899e-03	2.477600e-03	1.618827e-02
5540000	-4.592468e+03	-1.719193e+02	2.346518e+00	1.359655e+01	0.000000e+00	2.435797e+00	1.956217e-02	9.821677e-01	5.995563e-03	1.628662e-03	1.448651e-02
5560000	-4.580989e+03	-2.031068e+02	2.257064e+00	1.267128e+01	0.000000e+00	2.681700e+00	1.657456e-02	9.862181e-01	7.056310e-03	3.186478e-03	1.390947e-02
5580000	-4.581791e+03	-2.043639e+02	2.104173e+00	1.212217e+01	0.000000e+00	2.490072e+00	2.240209e-02	9.805932e-01	6.143880e-03	2.518687e-03	1.295929e-02
5600000	-4.610690e+03	-1.872574e+02	2.374445e+00	1.327107e+01	0.000000e+00	2.873119e+00	1.657091e-02	9.873471e-01	6.785312e-03	2.242993e-03	1.462556e-02
5620000	-4.593870e+03	-2.217759e+02	2.615292e+00	1.440666e+01	0.000000e+00	1.825730e+00	3.395082e-02	9.873341e-01	1.257567e-03	2.779395e-03	1.622838e-02
5640000	-4.588961e+03	-2.068022e+02	2.810199e+00	1.574387e+01	0.000000e+00	2.346433e+00	2.536124e-02	9.918639e-01	9.741107e-04	2.487400e-03	1.743304e-02
5660000	-4.591296e+03	-2.434962e+02	2.505261e+00	1.365254e+01	0.000000e+00	2.578407e+00	1.556667e-02	9.939635e-01	1.415555e-03	5.537750e-03	1.559466e-02
5680000	-4.586649e+03	-2.101767e+02	2.537538e+00	1.394031e+01	0.000000e+00	2.910522e+00	6.516680e-03	9.939906e-01	6.337872e-03	2.826799e-03	1.566694e-02
5700000	-4.604403e+03	-2.352707e+02	2.637698e+00	1.498526e+01	0.000000e+00	2.024712e+00	3.241095e-02	9.749021e-01	4.317065e-03	2.819674e-03	1.624384e-02
5720000	-4.592253e+03	-1.945401e+02	2.570195e+00	1.431367e+01	0.000000e+00	2.068699e+00	1.115020e-02	9.923502e-01	4.046974e-03	2.477290e-03	1.588681e-02
5740000	-4.607134e+03	-2.237904e+02	2.342854e+00	1.374480e+01	0.000000e+00	2.548220e+00	3.575781e-02	9.855837e-01	1.571147e-03	2.937847e-03	1.445087e-02
5760000	-4.601317e+03	-1.772065e+02	2.678616e+00	1.491391e+01	0.000000e+00	2.402908e+00	9.389975e-03	9.938440e-01	3.371548e-03	1.639062e-03	1.656075e-02
5780000	-4.595570e+03	-2.033045e+02	2.499548e+00	1.403717e+01	0.000000e+00	2.489289e+00	7.049773e-03	9.953103e-01	3.834823e-03	2.765468e-03	1.547093e-02
5800000	-4.596740e+03	-2.109287e+02	2.525286e+00	1.401713e+01	0.000000e+00	2.163899e+00	8.258546e-03	9.944943e-01	3.924550e-03	3.223074e-03	1.566259e-02
5820000	-4.607533e+03	-1.938113e+02	2.622841e+00	1.510757e+01	0.000000e+00	1.969741e+00	1.588055e-02	9.913134e-01	3.878498e-03	2.267004e-03	1.634463e-02
5840000	-4.591469e+03	-1.818455e+02	2.570581e+00	1.439437e+01	0.000000e+00	2.517677e+00	1.308445e-02	9.920535e-01	3.985913e-03	1.746534e-03	1.587281e-02
5860000	-4.596160e+03	-2.263720e+02	2.447880e+00	1.392918e+01	0.000000e+00	2.400832e+00	2.187035e-02	9.912634e-01	1.610304e-03	3.128070e-03	1.501437e-02
5880000	-4.600051e+03	-2.236914e+02	2.845859e+00	1.470632e+01	0.000000e+00	2.175720e+00	1.348517e-02	9.869492e-01	1.016103e-02	3.991775e-03	1.760586e-02
5900000	-4.598561e+03	-2.332460e+02	2.687426e+00	1.462843e+01	0.000000e+00	2.139945e+00	1.011942e-02	9.948448e-01	2.035837e-03	3.215184e-03	1.664874e-02
5920000	-4.587896e+03	-2.347258e+02	2.338935e+00	1.320017e+01	0.000000e+00	2.236019e+00	1.954288e-02	9.897751e-01	2.852451e-03	4.385694e-03	1.447324e-02
5940000	-4.595553e+03	-2.735509e+02	2.420905e+00	1.424268e+01	0.000000e+00	2.743294e+00	1.294569e-02	9.882570e-01	6.129732e-03	5.558672e-03	1.495808e-02
5960000	-4.599461e+03	-2.555137e+02	2.774986e+00	1.531411e+01	0.000000e+00	2.221397e+00	1.323246e-02	9.901772e-01	4.800695e-03	4.972521e-03	1.713923e-02
5980000	-4.614324e+03	-2.375761e+02	3.025567e+00	1.669527e+01	0.000000e+00	2.043875e+00	1.638813e-02	9.941835e-01	9.062592e-04	3.556358e-03	1.863574e-02
6000000	-4.611355e+03	-2.007611e+02	2.639448e+00	1.464563e+01	0.000000e+00	2.642526e+00	5.704842e-03	9.973404e-01	2.047699e-03	2.432991e-03	1.624617e-02
6020000	-4.612264e+03	-2.076787e+02	2.336777e+00	1.365815e+01	0.000000e+00	2.876777e+00	1.208079e-02	9.863225e-01	1.125836e-02	2.343626e-03	1.442399e-02
6040000	-4.608933e+03	-2.044361e+02	2.981595e+00	1.632490e+01	0.000000e+00	2.144039e+00	1.950578e-02	9.896264e-01	3.043475e-03	2.583848e-03	1.853782e-02
6060000	-4.604925e+03	-2.366963e+02	2.923842e+00	1.466062e+01	0.000000e+00	2.726622e+00	4.752516e-03	9.976141e-01	2.961176e-03	4.615546e-03	1.823222e-02
6080000	-4.593113e+03	-1.896955e+02	2.698739e+00	1.387607e+01	0.000000e+00	2.402584e+00	1.139699e-02	9.972794e-01	5.399147e-04	2.851940e-03	1.662477e-02
6100000	-4.587060e+03	-1.764672e+02	2.853786e+00	1.462843e+01	0.000000e+00	2.864274e+00	1.123744e-02	9.954789e-01	1.657820e-03	2.401481e-03	1.754678e-02
6120000	-4.600326e+03	-1.947077e+02	2.383826e+00	1.303632e+01	0.000000e+00	2.426266e+00	1.943108e-02	9.912631e-01	1.726667e-03	2.351814e-03	1.469563e-02
6140000	-4.601717e+03	-2.094122e+02	2.608482e+00	1.371693e+01	0.000000e+00	2.265141e+00	1.550027e-02	9.936273e-01	1.557338e-03	3.646235e-03	1.624610e-02
6160000	-4.591410e+03	-1.938265e+02	2.374850e+00	1.232533e+01	0.000000e+00	2.313207e+00	5.290195e-03	9.951173e-01	7.426080e-03	3.514321e-03	1.477096e-02
6180000	-4.577710e+03	-1.885161e+02	2.503003e+00	1.461219e+01	0.000000e+00	2.955408e+00	3.174600e-02	9.691507e-01	6.764952e-03	1.891568e-03	1.557251e-02
6200000	-4.590478e+03	-1.826845e+02	2.572373e+00	1.449404e+01	0.000000e+00	2.120620e+00	3.731962e-02	9.653033e-01	6.791260e-03	2.145970e-03	1.598306e-02
6220000	-4.594403e+03	-1.726703e+02	2.649205e+00	1.479979e+01	0.000000e+00	2.198131e+00	1.873751e-02	9.798381e-01	9.196790e-03	1.782598e-03	1.641800e-02
6240000	-4.605948e+03	-2.136386e+02	2.865666e+00	1.648447e+01	0.000000e+00	2.644483e+00	3.670048e-02	9.576933e-01	1.132691e-02	1.723412e-03	1.771352e-02
6260000	-4.605494e+03	-1.936343e+02	2.619700e+00	1.359902e+01	0.000000e+00	3.003700e+00	3.904865e-02	9.846982e-01	1.819567e-03	2.823867e-03	1.628042e-02
6280000	-4.595614e+03	-1.749867e+02	3.187465e+00	1.692552e+01	0.000000e+00	2.153959e+00	3.796524e-02	9.861128e-01	1.638339e-03	1.959295e-03	1.974009e-02
6300000	-4.612502e+03	-1.631422e+02	3.125309e+00	1.642366e+01	0.000000e+00	2.310395e+00	2.497251e-02	9.779519e-01	1.073325e-02	1.336850e-03	1.946527e-02
6320000	-4.615690e+03	-1.554696e+02	2.643450e+00	1.402302e+01	0.000000e+00	2.525559e+00	1.275447e-02	9.915771e-01	4.878680e-03	1.987109e-03	1.643659e-02
6340000	-4.605733e+03	-1.608095e+02	2.705286e+00	1.493709e+01	0.000000e+00	2.098677e+00	2.646567e-02	9.820194e-01	4.418985e-03	1.586165e-03	1.681143e-02
6360000	-4.603486e+03	-1.036184e+02	2.526771e+00	1.267715e+01	0.000000e+00	2.924080e+00	3.480343e-02	9.731304e-01	6.609781e-03	1.327462e-03	1.577700e-02
6380000	-4.609424e+03	-1.291310e+02	3.190625e+00	1.564421e+01	1.162791e-02	2.511875e+00	2.615709e-02	9.794499e-01	7.943692e-03	1.141874e-03	1.998358e-02
6400000	-4.604684e+03	-1.397666e+02	2.479896e+00	1.317892e+01	0.000000e+00	2.536836e+00	9.629988e-03	9.923381e-01	6.271776e-03	1.533679e-03	1.558396e-02
6420000	-4.612700e+03	-1.349362e+02	2.951597e+00	1.517950e+01	0.000000e+00	2.048234e+00	2.544844e-02	9.914947e-01	1.111973e-03	1.171598e-03	1.844383e-02
6440000	-4.610846e+03	-1.556432e+02	2.937842e+00	1.508695e+01	0.000000e+00	2.797643e+00	2.518098e-02	9.820318e-01	5.653061e-03	1.470397e-03	1.820447e-02
6460000	-4.598460e+03	-1.851693e+02	2.735064e+00	1.484567e+01	0.000000e+00	2.918610e+00	1.523515e-02	9.926801e-01	2.581704e-03	2.007349e-03	1.701398e-02
6480000	-4.607283e+03	-1.315769e+02	2.577441e+00	1.300512e+01	0.000000e+00	2.160041e+00	1.389480e-02	9.960374e-01	8.087213e-04	1.537790e-03	1.610510e-02
6500000	-4.612493e+03	-1.270430e+02	2.933320e+00	1.433930e+01	0.000000e+00	2.883131e+00	6.932927e-03	9.954961e-01	5.488152e-03	1.611882e-03	1.830662e-02
6520000	-4.597408e+03	-1.543389e+02	2.648696e+00	1.383565e+01	0.000000e+00	2.898162e+00	2.398922e-02	9.806438e-01	9.895583e-03	1.582709e-03	1.656788e-02
6540000	-4.619490e+03	-1.540402e+02	2.519185e+00	1.344416e+01	0.000000e+00	3.011405e+00	2.878821e-02	9.878319e-01	1.827296e-03	1.789734e-03	1.572338e-02
6560000	-4.607969e+03	-1.269289e+02	3.069326e+00	1.521167e+01	0.000000e+00	2.126278e+00	2.032610e-02	9.882400e-01	3.428511e-03	1.109378e-03	1.921538e-02
6580000	-4.611736e+03	-1.425417e+02	2.732593e+00	1.326032e+01	0.000000e+00	2.815214e+00	1.036963e-02	9.943605e-01	2.690459e-03	1.697903e-03	1.712500e-02
6600000	-4.592189e+03	-1.189242e+02	2.880337e+00	1.440777e+01	0.000000e+00	2.566009e+00	1.176693e-02	9.961118e-01	1.203000e-03	1.311588e-03	1.801668e-02
6620000	-4.604552e+03	-1.223094e+02	2.908462e+00	1.467378e+01	0.000000e+00	2.021656e+00	1.249269e-02	9.962473e-01	7.998568e-04	1.340805e-03	1.820177e-02
6640000	-4.604326e+03	-1.088700e+02	2.681990e+00	1.409040e+01	0.000000e+00	1.765438e+00	1.965422e-02	9.920894e-01	1.630346e-03	1.118574e-03	1.678027e-02
6660000	-4.608648e+03	-1.458778e+02	3.171498e+00	1.645491e+01	0.000000e+00	2.294066e+00	1.519824e-02	9.934781e-01	1.873747e-03	1.320679e-03	1.975266e-02
6680000	-4.599384e+03	-1.796262e+02	2.884374e+00	1.498760e+01	0.000000e+00	2.662953e+00	1.819674e-02	9.899090e-01	3.467680e-03	2.332401e-03	1.809234e-02
6700000	-4.596459e+03	-1.694798e+02	2.685009e+00	1.421555e+01	0.000000e+00	2.749515e+00	3.009118e-02	9.885036e-01	1.597118e-03	1.902573e-03	1.683295e-02
6720000	-4.607095e+03	-1.779264e+02	2.255417e+00	1.288529e+01	0.000000e+00	2.578685e+00	1.926286e-02	9.851270e-01	5.914602e-03	1.734369e-03	1.411400e-02
6740000	-4.609423e+03	-1.829951e+02	2.724920e+00	1.484870e+01	0.000000e+00	2.007115e+00	2.712767e-02	9.930036e-01	7.353563e-04	2.177343e-03	1.709257e-02
6760000	-4.613169e+03	-1.810323e+02	2.328436e+00	1.271484e+01	0.000000e+00	3.292234e+00	1.355916e-02	9.956950e-01	8.346460e-04	2.348354e-03	1.458963e-02
6780000	-4.596537e+03	-2.351707e+02	2.484651e+00	1.365938e+01	0.000000e+00	2.619327e+00	4.065372e-03	9.984665e-01	1.626677e-03	3.694458e-03	1.556132e-02
6800000	-4.601497e+03	-1.984808e+02	2.933883e+00	1.592216e+01	0.000000e+00	2.459965e+00	1.248234e-02	9.941153e-01	1.952542e-03	2.379325e-03	1.835727e-02
6820000	-4.602712e+03	-1.926714e+02	2.541700e+00	1.428917e+01	0.000000e+00	2.406670e+00	7.751608e-03	9.945943e-01	4.728220e-03	2.103214e-03	1.588733e-02
6840000	-4.607659e+03	-2.294613e+02	2.663425e+00	1.493573e+01	0.000000e+00	2.645231e+00	1.175940e-02	9.957582e-01	9.232958e-04	3.599845e-03	1.668284e-02
6860000	-4.614088e+03	-2.195983e+02	2.534278e+00	1.376885e+01	0.000000e+00	2.514255e+00	9.755530e-03	9.929439e-01	5.552278e-03	4.356404e-03	1.585548e-02
6880000	-4.601643e+03	-1.749140e+02	2.543286e+00	1.409586e+01	0.000000e+00	2.269833e+00	2.376609e-02	9.903332e-01	1.843589e-03	1.961946e-03	1.595204e-02
6900000	-4.603955e+03	-1.635436e+02	2.805239e+00	1.482285e+01	0.000000e+00	3.157547e+00	1.992974e-02	9.902253e-01	2.483086e-03	1.980524e-03	1.757294e-02
6920000	-4.609297e+03	-1.636812e+02	2.977631e+00	1.580257e+01	0.000000e+00	2.658246e+00	3.287114e-02	9.921275e-01	6.026871e-04	1.905901e-03	1.868908e-02
6940000	-4.604064e+03	-1.357907e+02	2.963088e+00	1.508512e+01	0.000000e+00	2.238946e+00	1.126605e-02	9.943334e-01	2.927838e-03	1.479812e-03	1.855368e-02
6960000	-4.613504e+03	-1.314237e+02	2.910689e+00	1.478389e+01	0.000000e+00	1.670826e+00	2.664143e-02	9.856481e-01	2.824540e-03	1.469759e-03	1.820250e-02
6980000	-4.597347e+03	-1.097780e+02	2.897805e+00	1.409684e+01	0.000000e+00	2.389128e+00	2.123791e-02	9.915423e-01	2.680666e-03	1.142389e-03	1.810833e-02
7000000	-4.589050e+03	-1.243671e+02	2.867595e+00	1.436992e+01	0.000000e+00	2.834954e+00	2.379915e-02	9.911773e-01	1.545173e-03	1.159072e-03	1.788656e-02
7020000	-4.597327e+03	-1.340599e+02	2.934600e+00	1.483984e+01	0.000000e+00	2.238100e+00	1.927887e-02	9.848582e-01	5.863143e-03	1.187537e-03	1.831428e-02
7040000	-4.593836e+03	-1.300652e+02	2.779013e+00	1.518649e+01	0.000000e+00	2.671276e+00	6.754457e-03	9.941415e-01	6.428357e-03	9.781869e-04	1.736520e-02
7060000	-4.587825e+03	-1.585126e+02	2.788414e+00	1.501590e+01	0.000000e+00	2.367102e+00	1.759893e-02	9.958492e-01	6.679313e-04	1.608174e-03	1.739445e-02
7080000	-4.602164e+03	-1.061725e+02	2.942613e+00	1.505340e+01	0.000000e+00	2.079509e+00	4.131061e-02	9.944765e-01	2.328042e-04	9.514503e-04	1.837206e-02
7100000	-4.601271e+03	-1.150562e+02	2.759524e+00	1.433288e+01	0.000000e+00	2.036352e+00	2.774818e-02	9.966376e-01	2.030567e-04	1.129115e-03	1.725556e-02
7120000	-4.601350e+03	-1.317202e+02	2.642761e+00	1.347020e+01	0.000000e+00	1.690754e+00	1.886398e-02	9.956650e-01	6.695277e-04	1.676022e-03	1.648549e-02
7140000	-4.591590e+03	-1.727050e+02	2.547695e+00	1.429094e+01	1.162791e-02	2.030606e+00	1.419450e-02	9.949381e-01	1.134953e-03	1.584779e-03	1.590788e-02
7160000	-4.593942e+03	-1.465960e+02	2.550675e+00	1.465322e+01	0.000000e+00	2.485542e+00	1.196132e-02	9.961568e-01	6.969583e-04	1.258614e-03	1.593528e-02
7180000	-4.607532e+03	-1.771123e+02	2.533371e+00	1.419226e+01	0.000000e+00	2.723882e+00	1.352491e-02	9.951639e-01	1.255685e-03	2.430701e-03	1.580077e-02
7200000	-4.608116e+03	-1.604337e+02	2.459641e+00	1.332404e+01	0.000000e+00	2.182406e+00	1.528813e-02	9.945487e-01	1.236822e-03	2.072025e-03	1.542414e-02
7220000	-4.593191e+03	-2.097038e+02	2.522945e+00	1.409518e+01	0.000000e+00	1.926031e+00	1.468947e-02	9.904466e-01	4.079274e-03	2.731469e-03	1.579196e-02
7240000	-4.590069e+03	-1.977592e+02	2.604279e+00	1.439424e+01	0.000000e+00	3.141867e+00	1.322734e-02	9.902880e-01	5.305403e-03	2.797954e-03	1.627836e-02
7260000	-4.604649e+03	-1.474269e+02	2.729778e+00	1.435802e+01	0.000000e+00	2.514264e+00	3.023206e-02	9.824970e-01	3.727545e-03	1.523382e-03	1.700577e-02
7280000	-4.584748e+03	-1.165509e+02	2.837866e+00	1.539661e+01	0.000000e+00	2.736051e+00	9.491581e-03	9.923059e-01	5.396627e-03	1.138761e-03	1.767057e-02
7300000	-4.608623e+03	-8.019610e+01	2.438298e+00	1.256735e+01	0.000000e+00	3.087790e+00	1.564458e-02	9.924330e-01	3.048007e-03	7.289701e-04	1.520712e-02
7320000	-4.601212e+03	-9.666785e+01	2.452865e+00	1.330774e+01	0.000000e+00	2.155973e+00	2.020411e-02	9.886127e-01	3.001275e-03	7.562323e-04	1.531825e-02
7340000	-4.601359e+03	-6.874740e+01	2.941872e+00	1.539826e+01	1.162791e-02	2.036745e+00	1.025004e-02	9.931360e-01	5.322356e-03	5.128515e-04	1.840376e-02
7360000	-4.595349e+03	-6.112226e+01	2.656854e+00	1.396121e+01	0.000000e+00	2.055561e+00	1.118393e-02	9.895988e-01	8.493191e-03	6.666402e-04	1.667571e-02
7380000	-4.597689e+03	-8.178019e+01	2.957979e+00	1.670723e+01	0.000000e+00	2.392411e+00	1.972000e-02	9.942039e-01	7.742331e-04	6.584761e-04	1.851268e-02
7400000	-4.607219e+03	-6.935611e+01	3.038545e+00	1.617871e+01	0.000000e+00	2.414092e+00	2.669409e-02	9.922938e-01	7.681964e-04	5.945899e-04	1.905212e-02
7420000	-4.612721e+03	-1.070999e+02	2.830164e+00	1.555254e+01	0.000000e+00	2.145678e+00	3.331679e-02	9.933253e-01	3.347377e-04	8.933915e-04	1.777131e-02
7440000	-4.604015e+03	-9.152148e+01	2.982621e+00	1.515298e+01	0.000000e+00	2.009349e+00	1.579953e-02	9.965395e-01	7.139148e-04	7.990184e-04	1.870846e-02
7460000	-4.601308e+03	-1.209208e+02	2.905654e+00	1.487348e+01	0.000000e+00	2.585685e+00	1.817300e-02	9.967855e-01	3.797891e-04	1.081731e-03	1.817208e-02
7480000	-4.601504e+03	-1.225396e+02	2.902880e+00	1.545064e+01	0.000000e+00	2.271543e+00	2.373169e-02	9.959176e-01	3.138086e-04	1.058026e-03	1.813175e-02
7500000	-4.594669e+03	-1.330416e+02	2.966668e+00	1.613836e+01	0.000000e+00	2.713993e+00	1.740769e-02	9.939144e-01	9.391934e-04	1.386843e-03	1.857279e-02
7520000	-4.597137e+03	-8.040933e+01	2.714593e+00	1.502211e+01	0.000000e+00	2.173368e+00	1.420427e-02	9.955776e-01	1.117352e-03	6.264901e-04	1.695244e-02
7540000	-4.599286e+03	-8.109421e+01	3.020686e+00	1.573063e+01	0.000000e+00	2.176696e+00	3.227741e-02	9.927916e-01	5.958135e-04	7.265571e-04	1.888971e-02
7560000	-4.617164e+03	-9.201450e+01	2.606879e+00	1.417313e+01	0.000000e+00	3.095623e+00	6.038396e-03	9.978227e-01	1.191868e-03	7.494869e-04	1.625304e-02
7580000	-4.604907e+03	-8.319533e+01	2.713290e+00	1.428432e+01	0.000000e+00	2.161701e+00	1.865880e-02	9.951346e-01	6.340464e-04	7.014156e-04	1.689971e-02
7600000	-4.597408e+03	-9.641551e+01	2.499608e+00	1.399519e+01	0.000000e+00	2.780846e+00	2.060359e-02	9.947531e-01	4.178140e-04	6.812063e-04	1.556993e-02
7620000	-4.602258e+03	-8.191614e+01	2.569109e+00	1.387624e+01	0.000000e+00	2.243160e+00	3.254627e-02	9.912013e-01	8.863399e-04	6.887419e-04	1.596336e-02
7640000	-4.610105e+03	-7.516202e+01	3.086246e+00	1.619769e+01	0.000000e+00	2.653191e+00	3.181386e-02	9.861464e-01	2.235537e-03	6.592403e-04	1.919784e-02
7660000	-4.594923e+03	-7.130831e+01	2.755781e+00	1.429140e+01	0.000000e+00	2.613325e+00	2.820614e-02	9.926821e-01	9.639533e-04	7.774975e-04	1.715968e-02
7680000	-4.599472e+03	-6.857319e+01	3.022913e+00	1.552164e+01	0.000000e+00	2.088977e+00	1.258723e-02	9.930446e-01	3.365446e-03	7.016191e-04	1.881561e-02
7700000	-4.592371e+03	-8.681527e+01	2.577969e+00	1.380400e+01	0.000000e+00	2.367622e+00	1.604637e-02	9.870814e-01	5.801660e-03	6.000111e-04	1.601200e-02
7720000	-4.614170e+03	-8.064842e+01	2.852927e+00	1.480736e+01	0.000000e+00	2.062799e+00	1.558705e-02	9.920571e-01	2.673234e-03	6.883413e-04	1.773753e-02
7740000	-4.599502e+03	-1.057178e+02	2.627953e+00	1.464345e+01	0.000000e+00	2.223332e+00	1.898939e-02	9.928443e-01	1.238193e-03	8.769096e-04	1.631617e-02
7760000	-4.593842e+03	-1.362512e+02	2.776463e+00	1.606417e+01	0.000000e+00	2.058712e+00	2.219685e-02	9.894034e-01	1.661798e-03	1.226529e-03	1.731550e-02
7780000	-4.617792e+03	-1.244583e+02	2.453652e+00	1.429125e+01	1.162791e-02	2.415660e+00	1.128941e-02	9.907076e-01	6.282790e-03	9.820666e-04	1.532384e-02
7800000	-4.591322e+03	-1.182187e+02	2.658473e+00	1.489567e+01	0.000000e+00	2.686307e+00	6.547382e-03	9.946719e-01	4.745556e-03	9.783927e-04	1.657699e-02
7820000	-4.600233e+03	-1.318309e+02	2.561963e+00	1.468074e+01	0.000000e+00	2.628911e+00	8.492438e-03	9.965691e-01	1.525512e-03	1.172532e-03	1.599147e-02
7840000	-4.585251e+03	-1.534277e+02	2.427780e+00	1.409674e+01	0.000000e+00	2.772415e+00	2.263381e-03	9.982432e-01	4.570057e-03	1.509002e-03	1.513086e-02
7860000	-4.592826e+03	-1.396237e+02	2.722634e+00	1.510809e+01	0.000000e+00	2.312105e+00	3.495499e-03	9.977690e-01	3.600959e-03	1.164165e-03	1.695978e-02
7880000	-4.600645e+03	-1.487989e+02	2.193088e+00	1.259930e+01	0.000000e+00	2.725315e+00	3.829194e-03	9.984669e-01	1.308376e-03	1.724916e-03	1.371000e-02
7900000	-4.624367e+03	-1.527382e+02	2.478092e+00	1.416738e+01	0.000000e+00	2.225010e+00	2.684129e-03	9.979485e-01	5.187362e-03	1.360212e-03	1.563187e-02
7920000	-4.607804e+03	-1.674317e+02	2.536663e+00	1.521348e+01	0.000000e+00	2.783515e+00	1.634924e-02	9.931002e-01	1.402031e-03	1.187047e-03	1.593767e-02
7940000	-4.595643e+03	-1.542594e+02	2.633600e+00	1.510177e+01	0.000000e+00	2.731639e+00	1.321152e-02	9.919427e-01	3.378324e-03	1.498305e-03	1.649580e-02
7960000	-4.589932e+03	-1.214106e+02	2.593436e+00	1.413400e+01	0.000000e+00	2.274099e+00	2.008101e-02	9.892388e-01	2.782110e-03	1.256304e-03	1.624759e-02
7980000	-4.599017e+03	-1.281428e+02	2.440229e+00	1.284357e+01	0.000000e+00	3.022915e+00	3.563737e-02	9.868239e-01	1.301672e-03	1.518181e-03	1.530987e-02
8000000	-4.602824e+03	-1.298667e+02	2.542545e+00	1.373180e+01	0.000000e+00	2.099160e+00	1.260829e-02	9.962490e-01	9.685861e-04	1.159415e-03	1.593177e-02
8020000	-4.591562e+03	-1.426347e+02	2.689061e+00	1.496183e+01	0.000000e+00	1.994105e+00	2.928904e-03	9.969574e-01	9.655084e-03	1.285973e-03	1.687638e-02
8040000	-4.592898e+03	-1.233186e+02	2.634192e+00	1.416986e+01	0.000000e+00	2.319542e+00	7.473126e-03	9.962406e-01	2.841915e-03	1.111753e-03	1.649932e-02
8060000	-4.595084e+03	-1.591202e+02	2.778680e+00	1.631279e+01	0.000000e+00	2.175720e+00	1.942951e-02	9.884448e-01	2.862594e-03	1.568297e-03	1.732253e-02
8080000	-4.608991e+03	-1.347505e+02	2.360746e+00	1.337472e+01	0.000000e+00	3.017490e+00	2.205802e-02	9.846199e-01	4.162040e-03	1.420313e-03	1.468668e-02
8100000	-4.595789e+03	-1.323060e+02	2.377471e+00	1.401733e+01	0.000000e+00	2.493429e+00	2.296370e-02	9.917599e-01	1.204932e-03	1.049465e-03	1.481520e-02
8120000	-4.608726e+03	-1.201183e+02	2.297074e+00	1.262150e+01	0.000000e+00	2.693168e+00	1.567965e-02	9.894079e-01	4.688121e-03	1.169095e-03	1.434203e-02
8140000	-4.597075e+03	-1.671460e+02	2.502085e+00	1.464177e+01	0.000000e+00	2.363166e+00	2.109408e-02	9.817123e-01	5.915131e-03	1.291546e-03	1.560847e-02
8160000	-4.604021e+03	-1.688661e+02	2.618667e+00	1.402365e+01	0.000000e+00	2.188504e+00	2.873399e-02	9.901849e-01	1.191202e-03	2.008241e-03	1.639094e-02
8180000	-4.592051e+03	-1.976734e+02	2.644468e+00	1.441810e+01	0.000000e+00	2.517879e+00	4.396850e-02	9.795625e-01	2.282201e-03	2.066707e-03	1.649543e-02
8200000	-4.598494e+03	-2.355472e+02	2.502189e+00	1.378086e+01	0.000000e+00	2.017464e+00	1.154748e-02	9.948128e-01	1.660249e-03	3.367953e-03	1.553084e-02
8220000	-4.598476e+03	-1.822109e+02	2.762283e+00	1.475758e+01	0.000000e+00	2.994875e+00	5.623941e-03	9.964416e-01	3.894617e-03	1.993330e-03	1.717737e-02
8240000	-4.599405e+03	-1.624900e+02	2.535468e+00	1.452609e+01	0.000000e+00	2.644118e+00	6.450842e-03	9.969317e-01	1.944071e-03	1.473007e-03	1.577523e-02
8260000	-4.617869e+03	-1.751603e+02	2.547461e+00	1.506776e+01	0.000000e+00	2.300485e+00	9.862836e-03	9.980903e-01	2.697569e-04	1.998284e-03	1.580375e-02
8280000	-4.598767e+03	-1.243080e+02	2.708555e+00	1.406050e+01	0.000000e+00	2.161561e+00	1.181548e-02	9.983467e-01	2.378011e-04	1.242829e-03	1.677168e-02
8300000	-4.615600e+03	-1.449199e+02	2.801136e+00	1.512750e+01	0.000000e+00	2.469050e+00	9.460050e-03	9.983166e-01	2.780183e-04	1.225503e-03	1.738426e-02
8320000	-4.617021e+03	-1.328179e+02	2.671588e+00	1.465501e+01	0.000000e+00	1.894578e+00	1.109988e-02	9.981175e-01	2.524489e-04	1.351337e-03	1.664069e-02
8340000	-4.611685e+03	-1.001100e+02	2.405565e+00	1.346819e+01	0.000000e+00	2.252454e+00	2.825752e-02	9.940612e-01	4.405366e-04	9.186421e-04	1.501579e-02
8360000	-4.607307e+03	-7.654651e+01	2.614633e+00	1.376901e+01	0.000000e+00	2.454442e+00	1.779573e-02	9.964805e-01	4.495271e-04	8.887757e-04	1.632089e-02
8380000	-4.603257e+03	-1.059693e+02	2.784972e+00	1.414000e+01	0.000000e+00	1.666659e+00	7.544235e-03	9.970991e-01	1.805602e-03	8.086370e-04	1.737474e-02
8400000	-4.610801e+03	-5.827786e+01	2.541489e+00	1.316267e+01	0.000000e+00	1.880703e+00	2.474144e-02	9.942034e-01	6.668915e-04	6.496560e-04	1.580368e-02
8420000	-4.612102e+03	-8.249456e+01	2.790160e+00	1.541298e+01	0.000000e+00	2.021837e+00	1.967321e-02	9.899034e-01	2.526173e-03	4.665886e-04	1.738132e-02
8440000	-4.619983e+03	-6.209899e+01	3.200132e+00	1.683899e+01	0.000000e+00	2.211648e+00	3.001982e-02	9.801089e-01	4.761692e-03	5.273661e-04	1.998176e-02
8460000	-4.591396e+03	-6.772974e+01	2.808554e+00	1.497734e+01	0.000000e+00	2.467755e+00	1.637995e-02	9.921116e-01	2.523385e-03	5.637329e-04	1.753504e-02
8480000	-4.597023e+03	-6.926089e+01	2.712031e+00	1.391239e+01	0.000000e+00	3.201081e+00	2.567142e-02	9.927410e-01	8.577327e-04	6.677661e-04	1.697004e-02
8500000	-4.601734e+03	-1.119994e+02	2.721173e+00	1.433195e+01	0.000000e+00	2.672678e+00	1.621930e-02	9.914155e-01	2.885330e-03	9.640826e-04	1.708368e-02
8520000	-4.615596e+03	-6.342312e+01	3.220241e+00	1.541365e+01	0.000000e+00	2.461550e+00	1.660753e-02	9.957356e-01	7.706234e-04	7.683465e-04	2.033297e-02
8540000	-4.587364e+03	-8.740100e+01	2.739022e+00	1.431227e+01	0.000000e+00	2.348243e+00	1.522257e-02	9.915338e-01	3.329529e-03	8.283140e-04	1.727172e-02
8560000	-4.599003e+03	-7.621191e+01	3.001853e+00	1.532523e+01	0.000000e+00	2.083352e+00	4.176480e-02	9.865619e-01	1.163162e-03	7.262226e-04	1.914517e-02
8580000	-4.608962e+03	-1.165163e+02	2.521479e+00	1.318993e+01	0.000000e+00	2.438647e+00	1.113789e-02	9.943514e-01	2.795299e-03	1.312477e-03	1.593774e-02
8600000	-4.606004e+03	-1.336193e+02	3.012260e+00	1.456124e+01	0.000000e+00	2.821430e+00	1.150261e-02	9.876315e-01	1.099845e-02	1.298796e-03	1.906616e-02
8620000	-4.597897e+03	-1.392940e+02	2.866048e+00	1.421806e+01	0.000000e+00	2.294298e+00	1.159594e-02	9.901303e-01	9.448620e-03	1.654376e-03	1.808842e-02
8640000	-4.601990e+03	-7.257984e+01	2.974802e+00	1.402604e+01	0.000000e+00	2.066886e+00	4.571644e-02	9.872522e-01	1.197001e-03	7.834775e-04	1.879362e-02
8660000	-4.620456e+03	-8.168170e+01	3.148610e+00	1.554636e+01	0.000000e+00	2.478346e+00	1.611570e-02	9.912218e-01	2.953282e-03	8.046944e-04	1.980228e-02
8680000	-4.622501e+03	-1.301767e+02	2.736745e+00	1.424089e+01	0.000000e+00	2.450486e+00	4.166992e-02	9.869742e-01	1.015925e-03	1.234269e-03	1.732455e-02
8700000	-4.611333e+03	-1.254423e+02	2.698392e+00	1.415541e+01	0.000000e+00	2.230091e+00	2.023415e-02	9.890928e-01	3.018290e-03	1.585560e-03	1.712796e-02
8720000	-4.609786e+03	-1.114012e+02	2.866049e+00	1.488490e+01	1.162791e-02	2.954611e+00	2.287122e-02	9.805778e-01	8.915656e-03	8.858259e-04	1.812150e-02
8740000	-4.627300e+03	-1.128674e+02	2.727673e+00	1.452010e+01	0.000000e+00	2.511915e+00	2.522134e-02	9.855174e-01	3.383174e-03	1.198200e-03	1.723787e-02
8760000	-4.619204e+03	-1.052596e+02	2.690235e+00	1.452731e+01	1.162791e-02	2.195000e+00	1.163596e-02	9.951549e-01	2.303245e-03	9.218749e-04	1.698686e-02
8780000	-4.604371e+03	-1.469980e+02	2.853110e+00	1.508528e+01	0.000000e+00	2.448794e+00	1.891045e-02	9.937949e-01	9.372877e-04	1.619454e-03	1.804194e-02
8800000	-4.613070e+03	-1.569108e+02	2.779994e+00	1.435536e+01	0.000000e+00	1.807208e+00	1.252483e-02	9.960925e-01	1.331611e-03	1.950579e-03	1.758602e-02
8820000	-4.601743e+03	-1.749090e+02	2.531413e+00	1.302437e+01	0.000000e+00	2.107188e+00	1.170507e-02	9.965241e-01	1.067982e-03	2.145047e-03	1.578412e-02
8840000	-4.593737e+03	-1.824903e+02	2.622343e+00	1.426043e+01	0.000000e+00	3.055975e+00	7.738037e-03	9.951027e-01	3.837198e-03	2.211543e-03	1.614356e-02
8860000	-4.599537e+03	-1.941958e+02	2.613491e+00	1.451703e+01	0.000000e+00	2.741594e+00	2.203997e-02	9.852537e-01	4.086705e-03	2.412146e-03	1.616401e-02
8880000	-4.598749e+03	-1.858790e+02	2.667621e+00	1.454923e+01	0.000000e+00	2.128810e+00	2.686900e-02	9.814421e-01	4.282949e-03	2.382679e-03	1.641013e-02
8900000	-4.602568e+03	-1.760596e+02	2.756559e+00	1.449680e+01	0.000000e+00	2.132372e+00	1.125938e-02	9.930957e-01	4.066559e-03	1.638767e-03	1.692591e-02
8920000	-4.606218e+03	-1.952348e+02	2.612047e+00	1.453903e+01	0.000000e+00	1.846552e+00	1.678480e-02	9.900937e-01	2.801680e-03	2.694700e-03	1.606329e-02
8940000	-4.580377e+03	-2.179035e+02	2.635193e+00	1.451205e+01	0.000000e+00	3.301363e+00	6.013342e-03	9.971092e-01	2.548201e-03	2.859596e-03	1.621621e-02
8960000	-4.607852e+03	-2.023302e+02	2.595416e+00	1.415038e+01	0.000000e+00	2.051738e+00	2.284540e-02	9.916208e-01	1.074968e-03	2.938060e-03	1.607768e-02
8980000	-4.591823e+03	-1.837527e+02	2.113208e+00	1.312837e+01	0.000000e+00	2.703429e+00	2.230886e-02	9.851347e-01	4.104842e-03	2.478656e-03	1.314563e-02
9000000	-4.594498e+03	-1.817207e+02	2.347221e+00	1.373818e+01	1.162791e-02	2.450742e+00	1.268628e-02	9.956907e-01	7.866070e-04	1.830124e-03	1.452661e-02
9020000	-4.619572e+03	-1.301727e+02	2.845569e+00	1.550022e+01	0.000000e+00	1.875051e+00	1.538316e-02	9.917355e-01	2.222515e-03	9.674638e-04	1.759992e-02
9040000	-4.594638e+03	-1.664689e+02	2.410736e+00	1.360971e+01	0.000000e+00	3.184797e+00	3.697088e-02	9.620021e-01	7.475148e-03	1.496978e-03	1.493071e-02
9060000	-4.598129e+03	-1.040652e+02	2.606427e+00	1.423203e+01	0.000000e+00	2.595518e+00	2.233074e-02	9.831030e-01	5.851563e-03	7.026693e-04	1.619205e-02
9080000	-4.581443e+03	-1.114163e+02	2.875101e+00	1.525366e+01	0.000000e+00	1.733345e+00	3.303251e-02	9.744212e-01	5.172809e-03	8.966745e-04	1.781030e-02
9100000	-4.602597e+03	-1.373054e+02	2.488359e+00	1.419515e+01	0.000000e+00	2.210324e+00	1.156897e-02	9.914400e-01	5.191508e-03	1.244910e-03	1.541027e-02
9120000	-4.591093e+03	-1.118136e+02	2.573171e+00	1.419475e+01	0.000000e+00	3.532759e+00	1.653009e-02	9.955220e-01	6.715919e-04	8.724126e-04	1.581091e-02
9140000	-4.603332e+03	-1.318705e+02	2.645944e+00	1.462371e+01	2.325581e-02	2.193774e+00	2.082327e-02	9.942146e-01	5.193707e-04	1.115122e-03	1.623096e-02
9160000	-4.590543e+03	-1.047187e+02	2.693151e+00	1.516936e+01	0.000000e+00	1.899461e+00	3.189068e-02	9.874011e-01	1.337019e-03	6.834974e-04	1.656050e-02
9180000	-4.599419e+03	-1.264280e+02	2.469922e+00	1.368117e+01	0.000000e+00	2.698124e+00	1.376844e-02	9.903333e-01	4.315556e-03	9.379977e-04	1.519948e-02
9200000	-4.595777e+03	-1.181014e+02	2.442182e+00	1.400407e+01	0.000000e+00	3.113937e+00	1.104638e-02	9.968298e-01	8.210712e-04	7.307346e-04	1.504096e-02
9220000	-4.595207e+03	-1.414136e+02	2.613886e+00	1.578299e+01	0.000000e+00	2.290699e+00	1.177192e-02	9.895332e-01	5.506958e-03	1.106069e-03	1.610525e-02
9240000	-4.619143e+03	-1.391589e+02	2.450230e+00	1.385963e+01	0.000000e+00	2.324357e+00	3.601959e-02	9.878494e-01	9.013216e-04	1.157262e-03	1.496295e-02
9260000	-4.594577e+03	-1.138484e+02	2.572506e+00	1.402932e+01	0.000000e+00	2.317133e+00	2.151067e-02	9.709236e-01	1.886468e-02	9.984529e-04	1.569827e-02
9280000	-4.586628e+03	-1.371746e+02	2.359782e+00	1.355283e+01	0.000000e+00	2.362082e+00	1.269950e-02	9.856005e-01	8.850746e-03	1.234261e-03	1.435302e-02
9300000	-4.609213e+03	-1.420685e+02	2.463535e+00	1.456506e+01	0.000000e+00	2.520360e+00	1.361970e-02	9.900295e-01	3.718941e-03	9.253154e-04	1.485089e-02
9320000	-4.615710e+03	-1.847133e+02	2.516107e+00	1.443949e+01	0.000000e+00	2.216871e+00	1.590743e-02	9.923223e-01	1.993129e-03	1.701338e-03	1.519047e-02
9340000	-4.617119e+03	-1.826109e+02	2.502518e+00	1.527240e+01	0.000000e+00	2.576529e+00	2.890592e-02	9.871958e-01	1.034587e-03	1.505248e-03	1.526458e-02
9360000	-4.595012e+03	-1.957110e+02	2.288593e+00	1.311665e+01	2.325581e-02	3.094100e+00	2.835582e-02	9.857965e-01	2.287849e-03	1.846385e-03	1.400336e-02
9380000	-4.597251e+03	-1.320881e+02	2.579644e+00	1.351207e+01	0.000000e+00	2.554023e+00	1.420914e-02	9.851101e-01	1.047559e-02	1.155483e-03	1.576723e-02
9400000	-4.622543e+03	-1.327934e+02	2.756591e+00	1.534403e+01	0.000000e+00	2.328503e+00	2.169757e-02	9.895907e-01	2.067010e-03	1.153772e-03	1.691796e-02
9420000	-4.601078e+03	-1.100997e+02	2.304245e+00	1.352318e+01	0.000000e+00	2.767187e+00	2.874732e-03	9.982812e-01	2.666696e-03	7.996619e-04	1.410837e-02
9440000	-4.592625e+03	-9.144288e+01	2.343341e+00	1.363273e+01	0.000000e+00	2.521673e+00	2.603653e-03	9.988655e-01	1.549780e-03	7.184542e-04	1.432192e-02
9460000	-4.601241e+03	-1.085858e+02	2.686442e+00	1.453823e+01	0.000000e+00	2.600590e+00	7.446984e-03	9.923111e-01	9.131550e-03	9.269300e-04	1.649757e-02
9480000	-4.607736e+03	-1.101823e+02	2.474181e+00	1.446680e+01	0.000000e+00	1.831584e+00	1.373419e-02	9.917397e-01	2.392969e-03	8.251936e-04	1.514060e-02
9500000	-4.600975e+03	-1.160861e+02	2.374315e+00	1.405884e+01	0.000000e+00	2.594811e+00	2.500520e-02	9.798672e-01	6.211850e-03	6.722764e-04	1.447108e-02
9520000	-4.603682e+03	-1.386429e+02	2.459078e+00	1.459788e+01	0.000000e+00	1.949781e+00	8.810818e-03	9.940859e-01	3.939941e-03	1.251877e-03	1.494661e-02
9540000	-4.589736e+03	-1.314505e+02	2.324532e+00	1.333563e+01	0.000000e+00	2.725136e+00	2.229234e-02	9.894800e-01	2.537096e-03	1.107753e-03	1.413936e-02
9560000	-4.596881e+03	-1.238716e+02	2.627686e+00	1.541767e+01	0.000000e+00	2.533415e+00	2.202037e-02	9.848472e-01	3.615871e-03	7.229910e-04	1.592280e-02
9580000	-4.602994e+03	-1.159404e+02	2.517127e+00	1.411723e+01	0.000000e+00	2.192550e+00	2.523069e-02	9.668199e-01	1.290795e-02	8.664882e-04	1.524979e-02
9600000	-4.593327e+03	-1.315452e+02	2.522642e+00	1.488792e+01	0.000000e+00	2.319791e+00	1.855822e-02	9.801036e-01	1.061103e-02	6.979459e-04	1.529293e-02
9620000	-4.596247e+03	-1.528483e+02	2.612580e+00	1.529491e+01	0.000000e+00	2.905529e+00	1.953311e-02	9.868723e-01	4.020038e-03	1.203026e-03	1.582832e-02
9640000	-4.585103e+03	-1.333994e+02	2.474328e+00	1.350565e+01	0.000000e+00	3.240987e+00	1.246250e-02	9.922807e-01	3.415840e-03	1.230056e-03	1.502322e-02
9660000	-4.595322e+03	-1.309392e+02	2.748419e+00	1.509731e+01	0.000000e+00	2.636070e+00	3.532553e-03	9.962780e-01	1.066479e-02	1.229148e-03	1.667825e-02
9680000	-4.596815e+03	-1.680994e+02	2.579672e+00	1.450790e+01	0.000000e+00	2.991223e+00	1.752432e-02	9.945537e-01	1.058803e-03	1.243643e-03	1.567559e-02
9700000	-4.604663e+03	-1.484660e+02	2.450535e+00	1.391639e+01	0.000000e+00	2.304101e+00	1.422324e-02	9.941170e-01	1.453424e-03	1.456240e-03	1.506986e-02
9720000	-4.595176e+03	-1.364304e+02	2.341092e+00	1.259197e+01	0.000000e+00	2.489897e+00	3.803593e-02	9.840294e-01	2.107919e-03	1.436677e-03	1.440750e-02
9740000	-4.618781e+03	-1.034103e+02	2.536130e+00	1.406784e+01	0.000000e+00	2.464847e+00	1.962465e-02	9.951518e-01	5.519474e-04	7.102522e-04	1.560931e-02
9760000	-4.614304e+03	-1.421999e+02	2.434736e+00	1.295542e+01	0.000000e+00	3.042632e+00	1.959933e-02	9.910051e-01	2.609910e-03	1.307005e-03	1.501629e-02
9780000	-4.608199e+03	-1.611514e+02	2.461294e+00	1.409445e+01	0.000000e+00	2.645283e+00	2.929700e-02	9.839799e-01	2.692660e-03	1.691779e-03	1.523349e-02
9800000	-4.600551e+03	-1.616447e+02	2.421705e+00	1.379279e+01	0.000000e+00	3.178573e+00	3.497642e-02	9.875983e-01	1.310691e-03	1.572515e-03	1.519354e-02
9820000	-4.596175e+03	-1.165081e+02	2.665739e+00	1.422399e+01	0.000000e+00	2.320359e+00	2.037062e-02	9.930188e-01	1.303903e-03	1.192925e-03	1.654696e-02
9840000	-4.597531e+03	-1.332708e+02	2.696871e+00	1.406147e+01	0.000000e+00	2.874029e+00	4.759088e-02	9.784165e-01	2.274150e-03	1.381066e-03	1.678278e-02
9860000	-4.613687e+03	-1.290717e+02	2.511638e+00	1.367285e+01	0.000000e+00	3.301603e+00	1.754601e-02	9.925890e-01	1.576949e-03	1.553792e-03	1.559240e-02
9880000	-4.612412e+03	-1.610302e+02	2.508908e+00	1.541397e+01	0.000000e+00	2.588266e+00	1.638401e-02	9.897602e-01	3.827655e-03	1.126062e-03	1.554093e-02
9900000	-4.609346e+03	-1.510574e+02	2.637449e+00	1.409685e+01	1.162791e-02	2.589383e+00	1.981297e-02	9.948383e-01	6.939853e-04	1.474343e-03	1.637401e-02
9920000	-4.602697e+03	-1.244549e+02	3.035166e+00	1.543969e+01	0.000000e+00	2.249486e+00	1.486818e-02	9.944068e-01	1.322242e-03	1.387596e-03	1.889856e-02
9940000	-4.605203e+03	-1.355804e+02	2.568785e+00	1.407367e+01	0.000000e+00	1.872096e+00	1.361006e-02	9.944791e-01	1.613197e-03	1.341083e-03	1.591404e-02
9960000	-4.578117e+03	-8.426550e+01	2.744743e+00	1.429696e+01	1.162791e-02	2.938226e+00	3.435306e-02	9.770865e-01	4.311979e-03	7.239805e-04	1.691716e-02
9980000	-4.598910e+03	-9.401947e+01	2.762218e+00	1.582206e+01	0.000000e+00	2.533930e+00	2.622458e-02	9.822543e-01	4.375310e-03	6.271576e-04	1.704140e-02
10000000	-4.598671e+03	-1.280305e+02	2.663629e+00	1.432092e+01	0.000000e+00	2.045567e+00	3.924358e-02	9.690166e-01	5.741823e-03	1.170719e-03	1.646057e-02
10020000	-4.596262e+03	-1.535742e+02	2.816086e+00	1.506438e+01	0.000000e+00	2.762599e+00	2.754677e-02	9.920262e-01	8.428641e-04	1.506054e-03	1.739277e-02
10040000	-4.590458e+03	-1.525938e+02	2.698873e+00	1.474978e+01	0.000000e+00	2.224230e+00	3.523508e-02	9.877680e-01	1.058530e-03	1.524186e-03	1.672069e-02
10060000	-4.613983e+03	-9.989627e+01	2.903721e+00	1.568722e+01	0.000000e+00	2.567397e+00	3.400326e-02	9.885587e-01	9.153285e-04	8.051498e-04	1.800011e-02
10080000	-4.612777e+03	-1.234448e+02	2.821442e+00	1.485923e+01	0.000000e+00	1.962015e+00	1.739610e-02	9.961508e-01	5.227421e-04	9.145358e-04	1.746917e-02
10100000	-4.620945e+03	-1.319088e+02	2.741365e+00	1.356387e+01	0.000000e+00	2.480676e+00	7.921205e-03	9.973134e-01	1.325450e-03	1.618134e-03	1.694555e-02
10120000	-4.604026e+03	-1.158464e+02	2.802441e+00	1.470469e+01	0.000000e+00	2.250899e+00	3.091516e-02	9.851869e-01	2.512425e-03	9.220102e-04	1.730941e-02
10140000	-4.591944e+03	-1.197414e+02	2.689735e+00	1.471941e+01	0.000000e+00	2.726923e+00	1.926801e-02	9.949100e-01	6.028056e-04	9.499465e-04	1.660027e-02
10160000	-4.603445e+03	-9.993321e+01	2.444133e+00	1.345778e+01	0.000000e+00	2.515402e+00	2.371708e-02	9.907737e-01	1.223315e-03	7.604229e-04	1.502663e-02
10180000	-4.617380e+03	-1.415554e+02	2.358585e+00	1.388039e+01	1.162791e-02	2.232907e+00	1.340733e-02	9.916364e-01	3.588958e-03	9.323310e-04	1.447091e-02
10200000	-4.615296e+03	-1.315078e+02	2.308040e+00	1.397365e+01	0.000000e+00	2.596284e+00	1.805131e-02	9.891310e-01	3.010307e-03	8.510729e-04	1.417302e-02
10220000	-4.607685e+03	-1.470602e+02	2.418919e+00	1.517385e+01	1.162791e-02	3.354446e+00	1.154027e-02	9.936057e-01	1.898469e-03	9.337922e-04	1.481244e-02
10240000	-4.604890e+03	-9.242240e+01	2.351945e+00	1.426863e+01	0.000000e+00	2.795766e+00	2.171110e-02	9.805117e-01	6.310183e-03	6.608955e-04	1.436550e-02
10260000	-4.610852e+03	-8.917640e+01	2.358105e+00	1.346591e+01	0.000000e+00	2.606658e+00	3.136109e-02	9.915156e-01	7.134325e-04	6.621632e-04	1.449321e-02
10280000	-4.625122e+03	-1.018888e+02	2.899090e+00	1.550018e+01	0.000000e+00	2.888258e+00	4.037243e-02	9.782355e-01	3.562379e-03	8.148735e-04	1.788971e-02
10300000	-4.605408e+03	-8.689134e+01	2.690977e+00	1.537038e+01	0.000000e+00	2.953252e+00	3.726514e-03	9.968435e-01	6.064040e-03	5.683134e-04	1.665175e-02
10320000	-4.619518e+03	-9.247216e+01	2.395682e+00	1.373961e+01	0.000000e+00	2.982916e+00	7.164391e-03	9.963032e-01	2.528511e-03	6.744756e-04	1.473516e-02
10340000	-4.600346e+03	-1.007461e+02	2.339371e+00	1.355399e+01	0.000000e+00	2.471550e+00	1.233820e-02	9.937943e-01	2.615911e-03	8.116229e-04	1.427403e-02
10360000	-4.625776e+03	-8.471941e+01	2.663997e+00	1.438216e+01	0.000000e+00	2.739234e+00	1.492757e-02	9.847696e-01	8.962400e-03	6.693894e-04	1.625336e-02
10380000	-4.606193e+03	-5.565106e+01	2.755362e+00	1.465187e+01	0.000000e+00	2.692403e+00	9.652768e-03	9.959127e-01	1.442965e-03	5.551470e-04	1.688921e-02
10400000	-4.599229e+03	-1.118064e+02	2.688089e+00	1.542059e+01	0.000000e+00	2.493165e+00	8.070281e-03	9.947994e-01	4.377273e-03	8.214170e-04	1.650313e-02
10420000	-4.596753e+03	-8.454640e+01	2.543160e+00	1.384878e+01	0.000000e+00	2.646594e+00	3.753540e-03	9.973041e-01	4.968274e-03	5.801003e-04	1.553372e-02
10440000	-4.605042e+03	-7.415146e+01	2.426060e+00	1.388264e+01	0.000000e+00	2.749949e+00	6.727277e-03	9.979395e-01	1.054656e-03	5.066370e-04	1.476497e-02
10460000	-4.617923e+03	-6.567873e+01	2.611084e+00	1.394656e+01	0.000000e+00	2.351686e+00	3.791610e-02	9.926228e-01	4.050474e-04	6.211908e-04	1.598850e-02
10480000	-4.610601e+03	-9.001346e+01	2.424064e+00	1.348058e+01	0.000000e+00	1.998596e+00	2.777220e-02	9.950762e-01	3.106281e-04	7.386404e-04	1.474296e-02
10500000	-4.599028e+03	-6.614552e+01	2.580214e+00	1.439438e+01	0.000000e+00	2.014383e+00	2.840087e-02	9.933261e-01	5.755013e-04	4.696280e-04	1.566947e-02
10520000	-4.604077e+03	-3.793823e+01	2.633873e+00	1.392860e+01	0.000000e+00	2.240610e+00	1.527855e-02	9.908582e-01	2.812920e-03	3.067114e-04	1.599419e-02
10540000	-4.602641e+03	-4.921487e+01	2.436664e+00	1.377282e+01	0.000000e+00	2.179214e+00	2.822808e-02	9.796385e-01	5.091277e-03	4.950927e-04	1.485939e-02
10560000	-4.606824e+03	-4.320050e+01	2.457789e+00	1.369460e+01	0.000000e+00	2.013951e+00	2.176305e-02	9.810984e-01	6.409118e-03	4.007769e-04	1.491996e-02
10580000	-4.610429e+03	-4.765389e+01	2.562506e+00	1.471292e+01	0.000000e+00	2.612172e+00	2.720313e-02	9.820169e-01	3.888733e-03	3.037753e-04	1.568192e-02
10600000	-4.614856e+03	-4.038645e+01	2.370338e+00	1.354856e+01	0.000000e+00	2.812573e+00	4.135987e-02	9.853041e-01	1.139784e-03	3.870117e-04	1.451841e-02
10620000	-4.596285e+03	-4.750183e+01	2.464463e+00	1.340146e+01	0.000000e+00	2.543781e+00	1.198351e-02	9.857956e-01	1.230960e-02	4.523541e-04	1.502518e-02
10640000	-4.595380e+03	-7.486810e+01	2.306803e+00	1.322366e+01	0.000000e+00	2.717509e+00	3.730433e-03	9.976186e-01	3.858799e-03	5.018800e-04	1.403458e-02
10660000	-4.596002e+03	-9.432880e+01	2.511762e+00	1.491194e+01	0.000000e+00	2.430582e+00	9.994870e-03	9.954056e-01	1.542646e-03	6.228738e-04	1.530855e-02
10680000	-4.617140e+03	-8.457605e+01	2.718018e+00	1.716499e+01	0.000000e+00	1.936125e+00	1.130072e-02	9.923600e-01	3.288658e-03	4.453420e-04	1.654132e-02
10700000	-4.608112e+03	-7.050825e+01	2.451086e+00	1.527871e+01	0.000000e+00	2.574186e+00	1.129316e-02	9.933429e-01	2.718518e-03	4.432719e-04	1.498762e-02
10720000	-4.606707e+03	-7.238316e+01	2.514320e+00	1.460460e+01	1.162791e-02	2.418149e+00	2.746718e-02	9.843392e-01	2.420262e-03	5.935604e-04	1.533172e-02
10740000	-4.617417e+03	-7.136643e+01	2.425428e+00	1.359142e+01	0.000000e+00	2.273006e+00	2.944240e-02	9.887518e-01	1.344968e-03	5.531282e-04	1.481663e-02
10760000	-4.615943e+03	-8.083810e+01	2.688960e+00	1.580691e+01	0.000000e+00	2.481323e+00	1.413766e-02	9.957826e-01	6.429658e-04	5.233256e-04	1.637273e-02
10780000	-4.616630e+03	-6.697571e+01	2.231039e+00	1.330158e+01	0.000000e+00	2.450094e+00	1.012798e-02	9.974704e-01	3.951048e-04	4.324640e-04	1.356154e-02
10800000	-4.598841e+03	-6.747998e+01	2.367269e+00	1.365314e+01	0.000000e+00	2.599583e+00	7.223119e-03	9.975909e-01	9.958745e-04	5.026001e-04	1.442271e-02
10820000	-4.612795e+03	-7.001837e+01	2.384565e+00	1.364702e+01	0.000000e+00	3.024954e+00	2.395176e-02	9.882139e-01	2.306825e-03	6.256105e-04	1.449579e-02
10840000	-4.608501e+03	-6.894079e+01	2.644952e+00	1.496605e+01	0.000000e+00	2.102604e+00	5.843498e-03	9.985856e-01	4.614978e-04	6.120865e-04	1.613409e-02
10860000	-4.622907e+03	-5.028950e+01	2.425296e+00	1.375105e+01	0.000000e+00	2.874068e+00	4.582763e-03	9.983582e-01	1.356026e-03	3.918132e-04	1.480447e-02
10880000	-4.602603e+03	-2.263591e+01	2.563741e+00	1.407584e+01	0.000000e+00	2.372193e+00	1.212354e-02	9.909868e-01	4.438975e-03	3.955260e-04	1.577314e-02
10900000	-4.614884e+03	-3.762004e+01	2.757457e+00	1.511519e+01	0.000000e+00	2.485422e+00	1.354855e-02	9.879562e-01	7.229437e-03	3.715140e-04	1.700752e-02
10920000	-4.623159e+03	-8.957684e+01	2.446847e+00	1.411168e+01	0.000000e+00	2.636330e+00	1.599646e-02	9.943545e-01	1.159692e-03	6.237328e-04	1.517250e-02
10940000	-4.614239e+03	-5.481149e+01	2.815625e+00	1.529332e+01	1.162791e-02	2.206855e+00	1.955454e-02	9.787939e-01	1.188940e-02	4.059100e-04	1.745997e-02
10960000	-4.593124e+03	-1.932248e+01	2.718633e+00	1.447921e+01	0.000000e+00	2.640968e+00	1.605108e-02	9.838886e-01	1.100352e-02	3.582554e-04	1.682116e-02
10980000	-4.599009e+03	-1.413151e+01	2.499634e+00	1.394948e+01	0.000000e+00	2.720055e+00	2.558821e-02	9.833046e-01	4.602882e-03	2.862534e-04	1.555505e-02
11000000	-4.613365e+03	-1.586699e+01	2.706692e+00	1.465873e+01	0.000000e+00	2.367905e+00	1.084728e-02	9.881478e-01	1.213496e-02	2.667756e-04	1.672931e-02
11020000	-4.625803e+03	-8.019412e+00	2.742512e+00	1.445784e+01	0.000000e+00	2.202823e+00	1.069594e-02	9.954053e-01	1.862592e-03	3.414951e-04	1.698337e-02
11040000	-4.612837e+03	-5.366497e+00	2.950936e+00	1.470540e+01	0.000000e+00	2.115859e+00	3.931813e-03	9.950424e-01	1.645505e-02	3.748744e-04	1.824439e-02
11060000	-4.595287e+03	-2.809239e+01	2.385506e+00	1.314467e+01	0.000000e+00	2.829480e+00	1.205520e-02	9.919923e-01	4.908346e-03	4.438577e-04	1.477743e-02
11080000	-4.611403e+03	-7.686940e+01	2.738528e+00	1.475776e+01	0.000000e+00	2.345852e+00	2.935799e-02	9.857855e-01	2.331177e-03	4.846125e-04	1.698207e-02
11100000	-4.609339e+03	-7.705824e+01	2.813017e+00	1.502637e+01	1.162791e-02	2.368988e+00	1.790085e-02	9.922124e-01	2.422359e-03	6.385324e-04	1.756621e-02
11120000	-4.614786e+03	-5.428402e+01	2.704190e+00	1.353198e+01	0.000000e+00	2.432369e+00	1.608298e-02	9.844431e-01	1.066627e-02	6.431829e-04	1.685551e-02
11140000	-4.607945e+03	-7.663219e+01	2.911721e+00	1.573405e+01	0.000000e+00	2.622093e+00	1.649365e-02	9.887129e-01	5.869590e-03	5.247265e-04	1.803428e-02
11160000	-4.608252e+03	-8.955698e+01	2.647716e+00	1.485468e+01	0.000000e+00	2.343285e+00	2.455398e-02	9.932144e-01	6.352557e-04	6.077981e-04	1.640738e-02
11180000	-4.595612e+03	-8.684639e+01	2.715057e+00	1.490501e+01	0.000000e+00	2.007296e+00	3.078296e-02	9.882164e-01	1.720599e-03	5.903071e-04	1.670740e-02
11200000	-4.611855e+03	-1.062117e+02	2.669035e+00	1.444224e+01	1.162791e-02	1.967597e+00	7.904847e-03	9.951582e-01	3.623957e-03	8.377613e-04	1.648385e-02
11220000	-4.618774e+03	-9.163361e+01	2.423558e+00	1.375023e+01	0.000000e+00	3.945932e+00	7.905135e-03	9.937586e-01	5.623764e-03	7.525492e-04	1.497943e-02
11240000	-4.604466e+03	-7.123661e+01	2.316812e+00	1.277044e+01	0.000000e+00	2.330670e+00	3.245516e-02	9.788281e-01	2.586158e-03	5.031078e-04	1.431891e-02
11260000	-4.602924e+03	-9.243977e+01	2.488989e+00	1.324222e+01	0.000000e+00	2.491937e+00	1.709969e-02	9.933311e-01	1.327451e-03	9.833074e-04	1.539759e-02
11280000	-4.592198e+03	-9.544421e+01	2.713992e+00	1.502865e+01	0.000000e+00	2.193960e+00	1.182252e-02	9.936695e-01	2.733399e-03	7.119033e-04	1.675303e-02
11300000	-4.613729e+03	-6.453810e+01	2.555610e+00	1.405083e+01	0.000000e+00	1.978254e+00	2.137192e-02	9.905433e-01	1.446047e-03	5.094268e-04	1.579353e-02
11320000	-4.597981e+03	-8.031233e+01	2.188846e+00	1.347863e+01	0.000000e+00	3.006328e+00	2.266350e-02	9.911864e-01	1.166508e-03	4.586547e-04	1.341891e-02
11340000	-4.597884e+03	-3.783340e+01	2.360657e+00	1.381197e+01	0.000000e+00	2.418873e+00	3.795484e-03	9.962562e-01	6.747291e-03	3.707353e-04	1.446795e-02
11360000	-4.601921e+03	9.330718e-01	2.449556e+00	1.485461e+01	0.000000e+00	3.108834e+00	2.944188e-03	9.988452e-01	1.115526e-03	2.228159e-04	1.496255e-02
11380000	-4.600748e+03	-7.779340e+01	2.206113e+00	1.371087e+01	0.000000e+00	2.575822e+00	5.460202e-03	9.964896e-01	2.428911e-03	5.148533e-04	1.351391e-02
11400000	-4.612611e+03	-8.794829e+01	2.522150e+00	1.441135e+01	0.000000e+00	2.070672e+00	1.785492e-02	9.878668e-01	4.124879e-03	6.661584e-04	1.552110e-02
11420000	-4.600947e+03	-1.187128e+02	2.379411e+00	1.361325e+01	0.000000e+00	2.345360e+00	2.498222e-02	9.879272e-01	1.552895e-03	9.587023e-04	1.463653e-02
11440000	-4.605949e+03	-9.539513e+01	2.463960e+00	1.410039e+01	0.000000e+00	2.652314e+00	2.412933e-02	9.900226e-01	1.853781e-03	7.353411e-04	1.521188e-02
11460000	-4.598400e+03	-2.531501e+01	2.498121e+00	1.383484e+01	0.000000e+00	3.063580e+00	1.758577e-02	9.909664e-01	2.860696e-03	4.103743e-04	1.542725e-02
11480000	-4.589458e+03	-3.029152e+01	2.458203e+00	1.334866e+01	0.000000e+00	2.160682e+00	2.007503e-02	9.851668e-01	6.355170e-03	4.978636e-04	1.514057e-02
11500000	-4.613035e+03	-7.267504e+01	2.268645e+00	1.293791e+01	0.000000e+00	2.462856e+00	5.433153e-03	9.931435e-01	1.448033e-02	4.967108e-04	1.394550e-02
11520000	-4.605684e+03	-4.496706e+01	2.340298e+00	1.379778e+01	0.000000e+00	2.331140e+00	1.220599e-02	9.909580e-01	3.064500e-03	4.034259e-04	1.441135e-02
11540000	-4.590977e+03	-6.668002e+01	2.297535e+00	1.352446e+01	0.000000e+00	3.066569e+00	1.058488e-02	9.941240e-01	3.081456e-03	5.132064e-04	1.402352e-02
11560000	-4.603696e+03	-6.451503e+00	2.632464e+00	1.445196e+01	0.000000e+00	2.993132e+00	3.279614e-03	9.983956e-01	2.764446e-03	3.251450e-04	1.611960e-02
11580000	-4.604268e+03	-4.405491e+01	2.379405e+00	1.368668e+01	0.000000e+00	3.060255e+00	1.309940e-02	9.924773e-01	2.928038e-03	4.690690e-04	1.451790e-02
11600000	-4.605583e+03	-8.152845e+01	2.600631e+00	1.492373e+01	1.162791e-02	2.456569e+00	2.514123e-02	9.957413e-01	3.413822e-04	5.901699e-04	1.587866e-02
11620000	-4.616241e+03	-8.544709e+01	2.568036e+00	1.506898e+01	0.000000e+00	2.311323e+00	1.022060e-02	9.967518e-01	8.701870e-04	7.085681e-04	1.568633e-02
11640000	-4.605547e+03	-3.001057e+01	2.487810e+00	1.367583e+01	0.000000e+00	2.673094e+00	1.559280e-02	9.937397e-01	1.226884e-03	3.122965e-04	1.523707e-02
11660000	-4.610076e+03	-6.201914e+01	2.556673e+00	1.488925e+01	0.000000e+00	2.210991e+00	1.010857e-02	9.967886e-01	1.010732e-03	5.059531e-04	1.558465e-02
11680000	-4.606665e+03	-4.441030e+01	2.869374e+00	1.573379e+01	0.000000e+00	2.228474e+00	1.885457e-02	9.856815e-01	5.700309e-03	3.883927e-04	1.754074e-02
11700000	-4.629720e+03	-2.075015e+01	2.692926e+00	1.507446e+01	0.000000e+00	1.955641e+00	1.021087e-02	9.944543e-01	2.467874e-03	2.882216e-04	1.641053e-02
11720000	-4.597892e+03	-1.540522e+01	2.491636e+00	1.485801e+01	0.000000e+00	2.233367e+00	1.625034e-02	9.841611e-01	8.520464e-03	2.452840e-04	1.513741e-02
11740000	-4.592419e+03	4.958033e+00	2.451760e+00	1.472699e+01	0.000000e+00	2.239678e+00	2.256739e-02	9.915023e-01	1.170564e-03	1.793637e-04	1.489413e-02
11760000	-4.603860e+03	-2.798602e+01	2.152666e+00	1.367012e+01	0.000000e+00	2.121240e+00	1.950398e-02	9.922478e-01	1.028846e-03	2.448986e-04	1.304575e-02
11780000	-4.613064e+03	1.365952e+01	2.602593e+00	1.447412e+01	0.000000e+00	2.343819e+00	2.321442e-02	9.844865e-01	3.937176e-03	1.896385e-04	1.585725e-02
11800000	-4.611911e+03	2.373628e+01	2.489753e+00	1.426720e+01	0.000000e+00	2.213252e+00	1.247798e-02	9.895502e-01	4.691807e-03	1.516574e-04	1.519691e-02
11820000	-4.605541e+03	-8.286236e+00	2.577867e+00	1.438181e+01	0.000000e+00	2.819055e+00	1.146215e-02	9.970855e-01	5.788760e-04	2.808833e-04	1.573963e-02
11840000	-4.630826e+03	-2.924187e+01	2.663028e+00	1.580610e+01	0.000000e+00	2.406239e+00	1.492097e-02	9.909247e-01	2.960541e-03	3.074003e-04	1.629634e-02
11860000	-4.603048e+03	-4.991600e+01	2.485781e+00	1.472418e+01	0.000000e+00	2.451144e+00	1.510836e-02	9.964233e-01	4.536196e-04	3.940525e-04	1.537662e-02
11880000	-4.645354e+03	-6.828159e+00	2.521004e+00	1.457103e+01	0.000000e+00	2.095131e+00	1.889541e-02	9.957096e-01	5.242735e-04	2.156123e-04	1.559819e-02
11900000	-4.597512e+03	-3.119183e+01	2.509192e+00	1.493275e+01	0.000000e+00	2.348051e+00	2.020569e-02	9.924811e-01	1.209375e-03	3.187114e-04	1.561713e-02
11920000	-4.605494e+03	-1.496768e+00	2.805082e+00	1.591295e+01	0.000000e+00	2.304970e+00	2.522736e-02	9.828392e-01	4.164143e-03	2.487206e-04	1.748925e-02
11940000	-4.602475e+03	-1.731100e+01	2.781269e+00	1.576796e+01	1.162791e-02	2.605472e+00	2.205517e-02	9.904711e-01	1.603691e-03	3.287526e-04	1.740575e-02
11960000	-4.602286e+03	8.628554e+00	2.722641e+00	1.474365e+01	0.000000e+00	2.458414e+00	1.646558e-02	9.852506e-01	7.608262e-03	2.390065e-04	1.702539e-02
11980000	-4.621102e+03	2.576330e+01	3.096945e+00	1.577377e+01	0.000000e+00	2.754666e+00	8.472026e-03	9.953764e-01	2.685352e-03	2.199516e-04	1.939629e-02
12000000	-4.602059e+03	2.300903e+01	2.723956e+00	1.443836e+01	0.000000e+00	2.202727e+00	3.647286e-03	9.980386e-01	3.143088e-03	2.278989e-04	1.704555e-02
12020000	-4.592324e+03	2.000672e+01	2.720167e+00	1.404757e+01	0.000000e+00	3.172695e+00	3.621484e-03	9.983193e-01	2.145560e-03	2.317004e-04	1.701226e-02
12040000	-4.612131e+03	2.585824e+01	2.639346e+00	1.308043e+01	0.000000e+00	1.945802e+00	2.287594e-03	9.991751e-01	1.966363e-03	3.095510e-04	1.662042e-02
12060000	-4.596701e+03	2.798410e+01	2.806761e+00	1.437016e+01	0.000000e+00	1.958899e+00	1.744131e-03	9.985094e-01	6.882088e-03	2.122915e-04	1.746330e-02
12080000	-4.620679e+03	5.034489e+01	2.611993e+00	1.305428e+01	0.000000e+00	2.339587e+00	6.265323e-03	9.978349e-01	1.485476e-03	2.019526e-04	1.632424e-02
12100000	-4.620523e+03	2.748960e+01	2.755229e+00	1.371555e+01	0.000000e+00	1.724389e+00	3.223931e-03	9.986109e-01	2.135100e-03	2.799125e-04	1.724012e-02
12120000	-4.615365e+03	-5.217294e+00	2.684307e+00	1.426811e+01	0.000000e+00	1.904919e+00	3.158687e-03	9.987046e-01	1.658690e-03	2.349873e-04	1.672797e-02
12140000	-4.614122e+03	7.608878e+00	2.549375e+00	1.461844e+01	0.000000e+00	2.019699e+00	4.531583e-03	9.982296e-01	1.547297e-03	2.339396e-04	1.589128e-02
12160000	-4.615345e+03	-2.049343e+01	2.592865e+00	1.433524e+01	0.000000e+00	2.511230e+00	7.524932e-03	9.974077e-01	1.045597e-03	3.445772e-04	1.614461e-02
12180000	-4.602949e+03	2.812176e+00	2.567266e+00	1.406512e+01	0.000000e+00	2.356171e+00	2.850384e-03	9.981097e-01	4.802608e-03	2.470289e-04	1.592625e-02
12200000	-4.595451e+03	-3.801870e+01	2.662734e+00	1.480030e+01	1.162791e-02	2.785263e+00	6.644785e-03	9.974154e-01	1.477602e-03	3.465649e-04	1.650886e-02
12220000	-4.596707e+03	-4.771453e+01	2.816327e+00	1.545580e+01	0.000000e+00	2.896175e+00	1.942384e-02	9.879079e-01	3.575154e-03	4.659258e-04	1.743845e-02
12240000	-4.609466e+03	-6.002873e+01	2.496816e+00	1.462086e+01	0.000000e+00	2.408286e+00	1.510574e-02	9.891682e-01	3.771589e-03	4.643118e-04	1.545818e-02
12260000	-4.607533e+03	-8.877529e+01	2.655226e+00	1.508492e+01	0.000000e+00	2.270806e+00	2.252601e-02	9.955314e-01	3.816853e-04	4.977366e-04	1.645760e-02
12280000	-4.608335e+03	-9.861945e+01	2.411891e+00	1.419502e+01	0.000000e+00	2.963175e+00	1.933114e-02	9.892080e-01	2.733852e-03	6.272001e-04	1.492136e-02
12300000	-4.601879e+03	-8.538977e+01	2.402490e+00	1.413896e+01	0.000000e+00	2.607320e+00	3.118560e-02	9.814734e-01	3.096177e-03	8.365606e-04	1.493491e-02
12320000	-4.606499e+03	-3.378338e+01	2.976789e+00	1.610008e+01	0.000000e+00	2.312746e+00	1.216786e-02	9.899789e-01	7.912945e-03	3.010769e-04	1.860125e-02
12340000	-4.600573e+03	-1.099855e+01	2.765076e+00	1.491079e+01	0.000000e+00	2.316472e+00	2.181471e-02	9.917642e-01	1.743179e-03	3.225075e-04	1.724316e-02
12360000	-4.601498e+03	-4.145113e+01	2.715522e+00	1.457890e+01	1.162791e-02	1.984957e+00	1.319047e-02	9.908506e-01	5.004609e-03	3.681940e-04	1.703481e-02
12380000	-4.616535e+03	1.736930e+01	2.751099e+00	1.438839e+01	0.000000e+00	2.780652e+00	1.301587e-02	9.866921e-01	9.274547e-03	2.224647e-04	1.726968e-02
12400000	-4.611975e+03	-6.997868e+00	2.764840e+00	1.561904e+01	0.000000e+00	2.118123e+00	8.152199e-03	9.955448e-01	3.508848e-03	2.597064e-04	1.733614e-02
12420000	-4.604805e+03	1.588895e+01	2.770111e+00	1.445925e+01	0.000000e+00	2.551972e+00	1.622644e-02	9.950557e-01	1.107837e-03	2.682995e-04	1.726614e-02
12440000	-4.613340e+03	-6.998101e+00	2.935702e+00	1.486226e+01	0.000000e+00	2.700764e+00	8.820956e-03	9.970761e-01	1.039538e-03	3.382336e-04	1.828930e-02
12460000	-4.615184e+03	-2.642915e+01	2.741757e+00	1.414504e+01	0.000000e+00	1.859434e+00	8.020185e-03	9.974010e-01	1.157809e-03	3.881761e-04	1.713720e-02
12480000	-4.616621e+03	-5.907340e+01	3.037432e+00	1.676696e+01	0.000000e+00	2.166656e+00	1.978483e-02	9.889475e-01	2.959537e-03	4.213456e-04	1.897576e-02
12500000	-4.589570e+03	-5.135169e+01	2.803303e+00	1.421579e+01	0.000000e+00	2.679527e+00	1.980241e-02	9.935826e-01	1.082562e-03	5.638073e-04	1.754105e-02
12520000	-4.600122e+03	-3.894278e+00	2.835910e+00	1.420863e+01	0.000000e+00	2.182799e+00	3.681759e-02	9.879076e-01	1.097475e-03	3.485909e-04	1.777260e-02
12540000	-4.623046e+03	-5.706724e+01	2.721788e+00	1.537480e+01	0.000000e+00	2.428763e+00	3.213383e-02	9.806171e-01	3.868527e-03	3.931370e-04	1.700038e-02
12560000	-4.604157e+03	-1.841341e+01	2.916156e+00	1.528884e+01	0.000000e+00	1.961880e+00	1.502675e-02	9.928503e-01	2.684530e-03	3.365521e-04	1.830026e-02
12580000	-4.615079e+03	-4.435859e+01	3.043705e+00	1.629504e+01	0.000000e+00	2.224090e+00	1.691102e-02	9.887782e-01	4.288416e-03	4.581435e-04	1.910752e-02
12600000	-4.612793e+03	-4.999873e+01	2.821660e+00	1.460338e+01	0.000000e+00	2.464576e+00	1.033275e-02	9.941993e-01	3.535388e-03	4.174641e-04	1.763470e-02
12620000	-4.606496e+03	-5.249721e+01	2.743695e+00	1.515475e+01	0.000000e+00	2.428312e+00	1.398047e-02	9.918010e-01	2.881089e-03	5.062320e-04	1.707972e-02
12640000	-4.600363e+03	-5.899224e+01	2.738208e+00	1.512257e+01	0.000000e+00	2.112711e+00	2.599337e-02	9.874172e-01	2.271730e-03	5.015890e-04	1.692530e-02
12660000	-4.599755e+03	-2.822350e+01	2.719196e+00	1.476882e+01	0.000000e+00	2.768267e+00	1.417043e-02	9.899799e-01	4.228261e-03	3.159405e-04	1.678289e-02
12680000	-4.609608e+03	-5.320536e+01	2.945816e+00	1.483195e+01	0.000000e+00	2.576307e+00	2.400767e-02	9.940492e-01	6.957633e-04	5.601268e-04	1.822389e-02
12700000	-4.603800e+03	-7.583481e+01	2.737899e+00	1.455361e+01	0.000000e+00	1.979799e+00	2.213975e-02	9.889058e-01	2.803459e-03	5.774560e-04	1.696809e-02
12720000	-4.620357e+03	-3.214791e+01	2.707853e+00	1.394396e+01	0.000000e+00	2.579627e+00	1.835047e-02	9.885326e-01	4.326355e-03	4.053457e-04	1.676971e-02
12740000	-4.604197e+03	-7.284668e+01	3.018567e+00	1.656600e+01	0.000000e+00	2.102534e+00	2.268101e-02	9.889768e-01	2.511192e-03	6.192944e-04	1.888229e-02
12760000	-4.627519e+03	-6.921890e+01	2.743798e+00	1.426323e+01	0.000000e+00	2.496691e+00	3.461428e-02	9.861923e-01	1.555526e-03	7.220402e-04	1.716025e-02
12780000	-4.619457e+03	-4.403766e+01	2.603231e+00	1.370818e+01	0.000000e+00	2.778889e+00	3.294909e-02	9.879880e-01	1.033201e-03	3.814801e-04	1.644758e-02
12800000	-4.612879e+03	-7.816935e+01	2.812544e+00	1.487098e+01	0.000000e+00	2.694150e+00	2.288125e-02	9.902795e-01	2.134286e-03	5.427925e-04	1.780859e-02
12820000	-4.614041e+03	-9.573538e+01	2.585678e+00	1.400423e+01	0.000000e+00	1.770281e+00	1.083023e-02	9.949283e-01	2.430322e-03	9.961503e-04	1.627090e-02
12840000	-4.608075e+03	-3.473602e+01	2.828145e+00	1.482292e+01	0.000000e+00	2.112822e+00	1.589684e-02	9.897731e-01	4.789451e-03	4.416759e-04	1.763323e-02
12860000	-4.617796e+03	-1.714051e+01	2.685961e+00	1.342642e+01	0.000000e+00	2.698942e+00	2.510531e-02	9.871202e-01	3.129733e-03	4.093364e-04	1.680449e-02
12880000	-4.600816e+03	-1.646154e+01	2.771226e+00	1.472906e+01	0.000000e+00	2.479983e+00	2.856506e-02	9.797337e-01	5.700386e-03	3.585165e-04	1.726468e-02
12900000	-4.601573e+03	-2.167706e+01	2.755430e+00	1.392770e+01	0.000000e+00	2.959606e+00	1.212301e-02	9.944519e-01	1.945140e-03	4.605415e-04	1.715101e-02
12920000	-4.597324e+03	-3.796472e+01	2.613861e+00	1.442845e+01	0.000000e+00	2.015876e+00	1.427459e-02	9.859517e-01	8.645494e-03	4.663375e-04	1.627290e-02
12940000	-4.602610e+03	-6.861831e+01	2.686438e+00	1.437488e+01	1.162791e-02	2.433356e+00	1.241011e-02	9.898572e-01	7.411367e-03	5.778549e-04	1.676430e-02
12960000	-4.602759e+03	-7.045309e+01	2.801249e+00	1.557137e+01	0.000000e+00	1.782101e+00	1.436506e-02	9.914076e-01	2.884444e-03	5.528204e-04	1.741630e-02
12980000	-4.601457e+03	-5.337156e+01	2.785263e+00	1.507750e+01	0.000000e+00	2.344230e+00	3.037889e-02	9.786258e-01	4.762573e-03	5.991186e-04	1.729837e-02
13000000	-4.607319e+03	-8.044222e+01	2.636973e+00	1.405060e+01	0.000000e+00	2.663306e+00	1.160336e-02	9.917890e-01	4.270258e-03	5.672707e-04	1.637149e-02
13020000	-4.595460e+03	-7.471276e+01	2.763903e+00	1.446202e+01	1.162791e-02	2.247997e+00	2.353596e-02	9.923969e-01	1.215143e-03	7.478534e-04	1.717569e-02
13040000	-4.621888e+03	-8.620866e+01	2.529334e+00	1.356856e+01	0.000000e+00	2.740877e+00	8.140435e-03	9.974815e-01	1.024973e-03	8.487044e-04	1.569419e-02
13060000	-4.610395e+03	-3.918781e+01	2.647575e+00	1.408785e+01	0.000000e+00	2.695875e+00	1.283603e-02	9.928259e-01	3.644990e-03	4.012958e-04	1.635820e-02
13080000	-4.608880e+03	-7.821024e+01	2.668585e+00	1.464634e+01	0.000000e+00	2.978043e+00	1.464985e-02	9.974982e-01	3.251922e-04	5.781787e-04	1.646168e-02
13100000	-4.604150e+03	-9.686035e+01	2.546776e+00	1.324372e+01	0.000000e+00	2.839170e+00	1.234826e-02	9.978361e-01	2.660428e-04	9.801017e-04	1.568754e-02
13120000	-4.595488e+03	-1.074186e+02	2.832033e+00	1.550532e+01	0.000000e+00	2.639506e+00	1.094634e-02	9.976619e-01	5.665936e-04	9.384121e-04	1.741725e-02
13140000	-4.608820e+03	-1.354379e+02	2.620449e+00	1.377365e+01	1.162791e-02	1.909938e+00	2.069526e-02	9.891926e-01	2.888792e-03	1.147817e-03	1.613978e-02
13160000	-4.603230e+03	-1.403085e+02	2.670782e+00	1.549794e+01	0.000000e+00	1.979956e+00	2.041419e-02	9.888825e-01	2.567169e-03	1.163742e-03	1.649874e-02
13180000	-4.610930e+03	-1.275265e+02	2.717942e+00	1.378038e+01	0.000000e+00	2.258259e+00	1.982756e-02	9.925295e-01	1.294198e-03	1.444727e-03	1.682234e-02
13200000	-4.615579e+03	-1.317249e+02	3.099559e+00	1.728488e+01	0.000000e+00	1.947708e+00	2.607436e-02	9.730885e-01	8.685732e-03	9.122844e-04	1.916974e-02
13220000	-4.609267e+03	-1.086189e+02	3.182792e+00	1.684533e+01	0.000000e+00	2.149399e+00	3.063396e-02	9.804620e-01	3.606557e-03	9.265432e-04	1.947455e-02
13240000	-4.618185e+03	-1.009706e+02	2.853367e+00	1.568374e+01	1.162791e-02	1.864762e+00	2.649954e-02	9.775494e-01	7.617500e-03	7.691256e-04	1.749099e-02
13260000	-4.604616e+03	-1.390709e+02	2.812082e+00	1.560694e+01	1.162791e-02	2.487345e+00	2.451676e-02	9.839420e-01	3.730154e-03	1.232687e-03	1.721756e-02
13280000	-4.601253e+03	-1.210354e+02	2.853000e+00	1.471072e+01	0.000000e+00	2.172332e+00	4.647395e-02	9.830702e-01	1.301086e-03	1.369069e-03	1.762482e-02
13300000	-4.599905e+03	-1.424712e+02	2.645203e+00	1.418711e+01	0.000000e+00	2.669068e+00	6.251997e-03	9.960893e-01	3.948397e-03	1.789089e-03	1.635936e-02
13320000	-4.605199e+03	-1.089664e+02	2.848299e+00	1.465186e+01	0.000000e+00	2.563375e+00	2.223338e-02	9.934439e-01	1.050916e-03	1.469148e-03	1.768033e-02
13340000	-4.633299e+03	-1.558761e+02	2.625863e+00	1.534683e+01	0.000000e+00	2.095436e+00	1.746504e-02	9.899763e-01	3.244537e-03	1.388027e-03	1.629062e-02
13360000	-4.609534e+03	-1.049920e+02	2.791014e+00	1.497122e+01	0.000000e+00	2.513519e+00	1.463420e-02	9.861942e-01	9.359375e-03	7.011168e-04	1.725011e-02
13380000	-4.626383e+03	-5.367559e+01	3.053206e+00	1.437709e+01	0.000000e+00	2.598398e+00	3.225435e-02	9.842231e-01	3.157657e-03	6.766047e-04	1.892511e-02
13400000	-4.616710e+03	-8.130009e+01	2.655265e+00	1.444497e+01	0.000000e+00	2.123021e+00	8.973986e-03	9.952950e-01	3.326901e-03	8.066825e-04	1.647289e-02
13420000	-4.603758e+03	-1.090617e+02	2.847743e+00	1.479027e+01	2.325581e-02	2.225926e+00	1.241841e-02	9.866000e-01	1.174782e-02	7.760957e-04	1.767202e-02
13440000	-4.609216e+03	-6.242516e+01	2.922062e+00	1.411774e+01	0.000000e+00	3.298060e+00	4.158932e-02	9.884533e-01	1.027554e-03	6.168486e-04	1.824694e-02
13460000	-4.619695e+03	-6.904113e+01	2.890396e+00	1.527645e+01	0.000000e+00	2.384360e+00	2.221855e-02	9.867065e-01	3.700913e-03	7.370288e-04	1.802694e-02
13480000	-4.612556e+03	-7.259921e+01	2.698938e+00	1.442624e+01	0.000000e+00	2.312098e+00	2.074331e-02	9.936889e-01	1.176859e-03	5.374370e-04	1.677812e-02
13500000	-4.607843e+03	-7.703559e+01	2.906086e+00	1.609739e+01	0.000000e+00	2.873263e+00	1.994708e-02	9.942240e-01	8.912017e-04	5.615721e-04	1.816913e-02
13520000	-4.613223e+03	-4.308812e+01	2.543109e+00	1.356366e+01	0.000000e+00	2.833455e+00	2.171583e-02	9.833169e-01	5.398535e-03	4.549964e-04	1.588055e-02
13540000	-4.600905e+03	-8.396753e+01	2.616392e+00	1.370949e+01	0.000000e+00	2.293031e+00	1.934883e-02	9.891648e-01	5.006400e-03	7.024047e-04	1.632024e-02
13560000	-4.600472e+03	-1.277925e+02	2.679756e+00	1.532953e+01	0.000000e+00	2.862056e+00	1.569329e-02	9.880711e-01	4.682359e-03	7.540782e-04	1.670634e-02
13580000	-4.613102e+03	-1.573771e+02	2.344624e+00	1.366486e+01	0.000000e+00	2.280718e+00	1.449008e-02	9.925220e-01	2.285175e-03	1.378105e-03	1.458848e-02
13600000	-4.595947e+03	-1.459408e+02	2.627587e+00	1.463266e+01	0.000000e+00	2.967868e+00	3.170429e-02	9.819628e-01	3.077747e-03	1.533377e-03	1.636365e-02
13620000	-4.595758e+03	-1.564229e+02	2.537638e+00	1.461019e+01	0.000000e+00	2.164842e+00	1.854665e-02	9.928240e-01	1.062494e-03	1.863918e-03	1.586315e-02
13640000	-4.623840e+03	-1.154698e+02	2.549790e+00	1.432306e+01	0.000000e+00	2.393863e+00	2.079974e-02	9.893328e-01	1.899627e-03	8.831958e-04	1.593400e-02
13660000	-4.616575e+03	-1.426465e+02	2.316427e+00	1.331967e+01	0.000000e+00	3.223278e+00	4.216079e-02	9.641843e-01	8.054268e-03	1.132188e-03	1.441630e-02
13680000	-4.605336e+03	-1.026734e+02	2.473922e+00	1.416183e+01	0.000000e+00	2.910243e+00	1.821983e-02	9.909992e-01	2.584897e-03	7.450570e-04	1.542962e-02
13700000	-4.593829e+03	-1.021431e+02	2.738305e+00	1.517090e+01	0.000000e+00	2.297768e+00	1.822994e-02	9.889103e-01	2.673018e-03	8.661239e-04	1.701659e-02
13720000	-4.612440e+03	-1.096111e+02	2.583962e+00	1.492115e+01	0.000000e+00	2.753345e+00	1.503107e-02	9.893336e-01	3.488992e-03	8.439195e-04	1.611763e-02
13740000	-4.603308e+03	-1.030987e+02	2.726359e+00	1.576494e+01	1.162791e-02	2.203934e+00	1.438985e-02	9.883321e-01	4.664891e-03	7.550475e-04	1.700023e-02
13760000	-4.599998e+03	-8.271039e+01	2.897251e+00	1.575076e+01	0.000000e+00	2.600654e+00	4.142423e-02	9.687413e-01	5.852674e-03	6.049007e-04	1.813859e-02
13780000	-4.591344e+03	-1.241178e+02	2.581861e+00	1.496787e+01	1.162791e-02	2.008897e+00	3.594495e-02	9.737621e-01	5.283392e-03	8.699351e-04	1.603939e-02
13800000	-4.589308e+03	-9.295544e+01	2.640564e+00	1.511465e+01	0.000000e+00	2.598392e+00	1.158024e-02	9.943914e-01	1.976491e-03	8.565060e-04	1.644520e-02
13820000	-4.607156e+03	-1.001251e+02	2.723651e+00	1.582966e+01	0.000000e+00	2.454546e+00	7.689538e-03	9.977630e-01	8.702616e-04	7.954284e-04	1.685956e-02
13840000	-4.615157e+03	-1.036132e+02	2.666933e+00	1.527947e+01	0.000000e+00	2.167891e+00	1.259556e-02	9.953876e-01	1.302223e-03	6.600986e-04	1.633529e-02
13860000	-4.593343e+03	-9.922884e+01	2.363997e+00	1.397906e+01	0.000000e+00	2.427323e+00	2.794762e-02	9.922594e-01	5.345810e-04	6.881692e-04	1.443466e-02
13880000	-4.587850e+03	-8.473730e+01	2.486727e+00	1.440377e+01	0.000000e+00	2.689256e+00	4.751388e-02	9.925474e-01	2.185460e-04	6.582480e-04	1.509957e-02
13900000	-4.624007e+03	-7.010986e+01	2.520685e+00	1.467451e+01	0.000000e+00	3.293458e+00	2.314530e-02	9.910749e-01	1.268878e-03	4.850876e-04	1.531263e-02
13920000	-4.597110e+03	-8.062027e+01	2.565912e+00	1.515941e+01	0.000000e+00	2.256744e+00	1.535148e-02	9.874277e-01	4.109014e-03	4.686104e-04	1.564700e-02
13940000	-4.600349e+03	-7.377632e+01	2.530528e+00	1.445800e+01	0.000000e+00	2.352274e+00	2.661303e-02	9.860911e-01	2.369895e-03	5.544376e-04	1.547383e-02
13960000	-4.602710e+03	-8.573357e+01	2.434682e+00	1.492527e+01	0.000000e+00	3.078712e+00	1.482620e-02	9.931647e-01	1.516699e-03	5.126010e-04	1.486779e-02
13980000	-4.597410e+03	-8.353309e+01	2.357774e+00	1.343441e+01	0.000000e+00	2.429408e+00	1.538911e-02	9.849120e-01	6.456360e-03	6.289363e-04	1.438332e-02
14000000	-4.592165e+03	-1.035211e+02	2.460469e+00	1.457041e+01	0.000000e+00	2.921728e+00	2.275725e-02	9.770640e-01	5.986338e-03	6.208829e-04	1.501320e-02
14020000	-4.583033e+03	-1.033980e+02	2.388824e+00	1.401312e+01	0.000000e+00	2.541355e+00	1.980604e-02	9.756994e-01	1.637051e-02	6.351250e-04	1.464107e-02
14040000	-4.603052e+03	-6.516188e+01	2.442163e+00	1.283609e+01	0.000000e+00	2.838046e+00	1.068999e-02	9.913140e-01	7.650113e-03	7.173024e-04	1.505712e-02
14060000	-4.595433e+03	-9.282493e+01	2.766117e+00	1.585662e+01	0.000000e+00	2.222587e+00	2.275074e-02	9.953556e-01	2.559273e-04	7.089714e-04	1.708415e-02
14080000	-4.609049e+03	-1.113063e+02	2.908356e+00	1.498856e+01	0.000000e+00	2.195166e+00	2.479068e-02	9.948203e-01	4.410536e-04	1.187977e-03	1.814144e-02
14100000	-4.614159e+03	-1.091962e+02	2.893787e+00	1.574964e+01	0.000000e+00	2.059573e+00	7.354316e-03	9.971115e-01	1.665595e-03	7.581838e-04	1.797790e-02
14120000	-4.594124e+03	-1.124128e+02	2.569260e+00	1.518212e+01	0.000000e+00	1.910089e+00	7.350188e-03	9.968893e-01	1.332094e-03	9.817737e-04	1.585692e-02
14140000	-4.611460e+03	-7.808492e+01	2.738384e+00	1.413102e+01	0.000000e+00	2.634164e+00	6.827229e-03	9.981130e-01	1.088899e-03	6.174282e-04	1.700980e-02
14160000	-4.601676e+03	-9.288709e+01	2.725797e+00	1.433822e+01	0.000000e+00	2.093496e+00	1.100767e-02	9.960710e-01	1.274613e-03	7.082872e-04	1.687566e-02
14180000	-4.626979e+03	-8.141574e+01	2.863321e+00	1.463941e+01	0.000000e+00	2.367511e+00	2.464494e-02	9.858071e-01	4.586670e-03	6.732745e-04	1.779296e-02
14200000	-4.613625e+03	-6.869285e+01	2.822108e+00	1.531204e+01	0.000000e+00	2.147107e+00	2.774306e-02	9.841989e-01	2.919381e-03	4.649408e-04	1.749903e-02
14220000	-4.605908e+03	-8.011554e+01	2.978443e+00	1.560114e+01	0.000000e+00	2.368058e+00	4.017742e-02	9.707594e-01	5.417487e-03	7.412767e-04	1.844889e-02
14240000	-4.597846e+03	-1.066345e+02	2.688020e+00	1.400647e+01	0.000000e+00	2.396560e+00	2.294141e-02	9.867291e-01	4.253854e-03	1.168033e-03	1.652254e-02
14260000	-4.598607e+03	-8.119406e+01	2.656131e+00	1.422838e+01	0.000000e+00	2.038876e+00	2.325056e-02	9.854711e-01	4.393215e-03	7.143494e-04	1.624277e-02
14280000	-4.613277e+03	-6.937079e+01	2.451345e+00	1.302327e+01	0.000000e+00	2.250006e+00	8.885305e-03	9.954732e-01	2.965726e-03	8.335833e-04	1.502178e-02
14300000	-4.602180e+03	-1.226159e+02	2.578997e+00	1.495268e+01	0.000000e+00	2.432060e+00	5.667254e-03	9.966807e-01	2.851459e-03	1.036947e-03	1.580477e-02
14320000	-4.595597e+03	-9.145162e+01	2.611370e+00	1.372708e+01	0.000000e+00	2.250393e+00	7.993346e-03	9.966817e-01	1.917997e-03	7.645440e-04	1.603130e-02
14340000	-4.606222e+03	-8.663342e+01	2.627374e+00	1.420197e+01	0.000000e+00	2.252614e+00	1.377089e-02	9.970096e-01	4.349560e-04	5.821161e-04	1.617154e-02
14360000	-4.602495e+03	-9.246672e+01	2.576767e+00	1.427136e+01	0.000000e+00	2.640705e+00	2.347138e-02	9.913509e-01	1.513730e-03	8.008782e-04	1.580631e-02
14380000	-4.606620e+03	-1.451050e+02	2.555012e+00	1.396992e+01	0.000000e+00	2.177882e+00	1.207402e-02	9.906153e-01	6.403708e-03	1.563432e-03	1.568571e-02
14400000	-4.593129e+03	-1.590484e+02	2.932220e+00	1.599473e+01	0.000000e+00	1.951681e+00	1.595650e-02	9.917948e-01	2.982698e-03	1.237091e-03	1.797644e-02
14420000	-4.610514e+03	-1.880055e+02	2.756534e+00	1.600541e+01	0.000000e+00	1.921567e+00	1.898875e-02	9.940257e-01	7.917143e-04	1.873891e-03	1.698129e-02
14440000	-4.618840e+03	-1.657055e+02	2.351252e+00	1.266865e+01	0.000000e+00	2.326713e+00	1.347888e-02	9.907019e-01	3.780593e-03	1.724717e-03	1.454046e-02
14460000	-4.615809e+03	-1.263178e+02	2.822433e+00	1.471058e+01	0.000000e+00	2.712403e+00	8.107366e-03	9.927248e-01	8.258483e-03	1.251484e-03	1.742497e-02
14480000	-4.594660e+03	-1.020307e+02	2.428584e+00	1.320789e+01	0.000000e+00	2.923469e+00	9.831272e-03	9.918552e-01	5.556669e-03	1.064644e-03	1.497939e-02
14500000	-4.590145e+03	-1.092186e+02	2.705800e+00	1.518510e+01	0.000000e+00	1.899870e+00	2.463359e-02	9.914795e-01	9.164429e-04	9.390883e-04	1.673250e-02
14520000	-4.600968e+03	-1.088455e+02	2.505912e+00	1.428575e+01	0.000000e+00	2.418320e+00	1.278537e-02	9.922342e-01	4.335723e-03	7.717238e-04	1.557683e-02
14540000	-4.608001e+03	-4.449674e+01	2.923068e+00	1.526493e+01	0.000000e+00	2.173728e+00	1.995684e-02	9.953871e-01	7.282601e-04	4.848619e-04	1.812825e-02
14560000	-4.612857e+03	-3.072503e+01	2.810156e+00	1.446611e+01	0.000000e+00	2.805868e+00	1.616983e-02	9.923380e-01	2.337454e-03	4.110992e-04	1.743433e-02
14580000	-4.604234e+03	-7.153211e+01	2.673408e+00	1.427713e+01	0.000000e+00	2.778185e+00	2.306825e-02	9.866813e-01	3.294056e-03	6.697944e-04	1.658050e-02
14600000	-4.587840e+03	-6.311017e+01	2.826946e+00	1.416239e+01	0.000000e+00	2.535083e+00	4.069701e-02	9.847808e-01	1.570817e-03	7.227475e-04	1.754313e-02
14620000	-4.606757e+03	-6.689108e+01	3.210306e+00	1.586794e+01	0.000000e+00	2.516067e+00	1.226426e-02	9.842459e-01	1.600986e-02	5.771343e-04	1.998337e-02
14640000	-4.594206e+03	-3.718698e+01	2.468172e+00	1.255265e+01	0.000000e+00	2.083839e+00	2.397442e-02	9.867471e-01	3.229179e-03	6.455134e-04	1.545165e-02
14660000	-4.609021e+03	-3.858656e+01	3.179536e+00	1.449040e+01	0.000000e+00	2.408436e+00	1.817337e-02	9.959396e-01	8.276960e-04	6.194576e-04	2.007147e-02
14680000	-4.604786e+03	-2.131071e+01	2.862956e+00	1.313746e+01	0.000000e+00	2.619411e+00	2.070335e-02	9.929807e-01	1.491223e-03	6.134985e-04	1.808658e-02
14700000	-4.602063e+03	-6.117508e+01	2.673941e+00	1.384367e+01	0.000000e+00	2.950049e+00	1.532207e-02	9.935812e-01	1.865060e-03	6.723574e-04	1.689241e-02
14720000	-4.597129e+03	-3.120577e+01	3.104504e+00	1.552898e+01	0.000000e+00	2.049374e+00	1.825172e-02	9.905181e-01	4.001593e-03	4.088532e-04	1.961215e-02
14740000	-4.602246e+03	-4.568387e+01	2.881205e+00	1.458348e+01	0.000000e+00	2.433981e+00	2.003142e-02	9.786235e-01	1.109270e-02	4.477417e-04	1.819966e-02
14760000	-4.603327e+03	-6.316532e+01	2.903307e+00	1.508523e+01	0.000000e+00	2.519074e+00	4.374284e-02	9.872656e-01	7.962548e-04	5.770183e-04	1.833082e-02
14780000	-4.607847e+03	-2.411807e+01	2.928744e+00	1.484488e+01	0.000000e+00	1.707073e+00	2.147280e-02	9.890144e-01	2.527758e-03	4.189076e-04	1.841289e-02
14800000	-4.601589e+03	-4.180655e+01	2.684762e+00	1.407342e+01	0.000000e+00	2.009926e+00	1.990960e-02	9.932298e-01	1.577068e-03	5.960890e-04	1.687954e-02
14820000	-4.610691e+03	-5.066956e+01	3.048822e+00	1.551442e+01	0.000000e+00	2.476728e+00	7.566216e-03	9.952307e-01	3.960334e-03	5.691639e-04	1.913030e-02
14840000	-4.610041e+03	-2.858164e+01	2.765573e+00	1.568598e+01	0.000000e+00	1.737157e+00	1.248433e-02	9.931869e-01	3.357624e-03	3.601946e-04	1.736404e-02
14860000	-4.602308e+03	-3.460934e+01	2.752406e+00	1.592841e+01	0.000000e+00	2.033232e+00	7.920103e-03	9.937528e-01	4.780600e-03	3.925521e-04	1.728334e-02
14880000	-4.598529e+03	-3.484746e+01	2.607363e+00	1.484357e+01	0.000000e+00	2.255727e+00	2.159783e-02	9.800471e-01	9.083064e-03	3.519517e-04	1.633965e-02
14900000	-4.624986e+03	-4.522806e+01	2.821065e+00	1.488624e+01	0.000000e+00	1.944162e+00	2.440825e-02	9.786121e-01	7.475338e-03	4.529886e-04	1.766495e-02
14920000	-4.599015e+03	-3.959061e+01	2.603127e+00	1.441510e+01	0.000000e+00	2.086245e+00	3.347389e-02	9.625699e-01	1.099216e-02	3.593333e-04	1.615516e-02
14940000	-4.601796e+03	-5.295884e+01	2.454599e+00	1.390115e+01	0.000000e+00	3.177683e+00	2.694589e-02	9.842630e-01	3.765031e-03	3.605028e-04	1.527148e-02
14960000	-4.619639e+03	-3.340653e+01	2.693685e+00	1.510541e+01	0.000000e+00	2.784677e+00	4.202839e-02	9.842531e-01	1.275162e-03	3.909337e-04	1.679896e-02
14980000	-4.605040e+03	-3.750015e+01	2.450092e+00	1.422803e+01	0.000000e+00	2.757697e+00	3.577776e-02	9.818271e-01	2.449938e-03	2.873571e-04	1.520748e-02
15000000	-4.603797e+03	-4.774763e+01	2.482354e+00	1.411919e+01	0.000000e+00	2.521347e+00	1.406010e-02	9.888746e-01	4.071844e-03	4.598302e-04	1.544053e-02
15020000	-4.614527e+03	-1.018172e+02	2.321655e+00	1.421172e+01	0.000000e+00	2.605871e+00	6.742445e-03	9.965498e-01	2.431204e-03	7.335755e-04	1.442322e-02
15040000	-4.606046e+03	-4.131120e+01	2.708714e+00	1.402526e+01	0.000000e+00	2.118715e+00	1.214515e-02	9.958132e-01	1.142106e-03	5.557719e-04	1.691867e-02
15060000	-4.604799e+03	-6.779555e+01	2.811951e+00	1.537768e+01	0.000000e+00	2.796211e+00	2.433396e-02	9.896243e-01	1.360546e-03	5.946410e-04	1.749835e-02
15080000	-4.599062e+03	-6.917641e+01	2.454423e+00	1.409875e+01	0.000000e+00	2.229563e+00	1.125458e-02	9.902215e-01	5.566179e-03	6.567594e-04	1.530188e-02
15100000	-4.603677e+03	-6.292247e+01	2.476945e+00	1.358333e+01	0.000000e+00	2.277604e+00	2.096207e-02	9.902472e-01	1.707173e-03	5.927425e-04	1.546407e-02
15120000	-4.612680e+03	-3.930946e+01	2.717536e+00	1.490430e+01	0.000000e+00	2.815965e+00	1.360838e-02	9.819900e-01	1.426890e-02	3.383259e-04	1.702715e-02
15140000	-4.607534e+03	-1.014708e+02	2.423479e+00	1.450916e+01	0.000000e+00	2.343205e+00	1.341453e-02	9.873132e-01	5.655365e-03	5.975238e-04	1.514456e-02
15160000	-4.609162e+03	-5.900277e+01	2.495925e+00	1.460998e+01	1.162791e-02	2.694219e+00	1.368644e-02	9.924665e-01	2.996100e-03	5.518460e-04	1.554096e-02
15180000	-4.593657e+03	-6.559470e+01	2.508755e+00	1.500338e+01	0.000000e+00	2.528392e+00	1.548088e-02	9.893894e-01	3.136773e-03	4.127120e-04	1.561416e-02
15200000	-4.592841e+03	-5.710493e+01	2.466390e+00	1.452256e+01	0.000000e+00	2.356998e+00	1.151462e-02	9.933606e-01	2.903486e-03	4.127394e-04	1.541475e-02
15220000	-4.597636e+03	-2.820021e+01	2.657737e+00	1.518534e+01	0.000000e+00	2.556110e+00	1.440119e-02	9.894342e-01	4.589332e-03	3.859839e-04	1.658518e-02
15240000	-4.586361e+03	-5.355144e+01	2.692338e+00	1.533279e+01	0.000000e+00	2.399635e+00	1.680416e-02	9.954188e-01	6.291743e-04	5.351007e-04	1.674619e-02
15260000	-4.584608e+03	-3.852297e+01	2.541308e+00	1.425019e+01	0.000000e+00	2.494828e+00	2.500144e-02	9.946110e-01	4.105654e-04	4.392697e-04	1.583077e-02
15280000	-4.585233e+03	-1.317419e+01	2.796188e+00	1.550585e+01	0.000000e+00	2.694409e+00	2.137969e-02	9.939804e-01	1.029621e-03	3.202464e-04	1.739557e-02
15300000	-4.599319e+03	-3.597190e+01	2.546014e+00	1.384161e+01	0.000000e+00	2.180280e+00	3.620872e-02	9.785503e-01	2.848425e-03	4.055817e-04	1.575393e-02
15320000	-4.597778e+03	-8.332375e+01	2.470778e+00	1.503734e+01	0.000000e+00	2.165632e+00	1.528925e-02	9.907223e-01	2.267671e-03	4.358607e-04	1.520285e-02
15340000	-4.608663e+03	-7.534650e+01	2.375518e+00	1.471006e+01	0.000000e+00	2.639130e+00	2.183391e-02	9.873591e-01	2.721349e-03	5.032385e-04	1.465182e-02
15360000	-4.608641e+03	-5.464100e+01	2.452909e+00	1.499150e+01	0.000000e+00	2.504548e+00	2.008125e-02	9.897171e-01	2.321130e-03	3.765929e-04	1.516443e-02
15380000	-4.599756e+03	-5.026041e+00	2.422957e+00	1.433038e+01	0.000000e+00	3.026509e+00	2.357717e-02	9.893154e-01	1.884531e-03	2.266271e-04	1.498933e-02
15400000	-4.584546e+03	-4.236278e+01	2.352589e+00	1.331569e+01	0.000000e+00	2.402326e+00	1.925076e-02	9.900960e-01	2.333665e-03	4.569214e-04	1.445968e-02
15420000	-4.595816e+03	-9.189998e+00	2.584724e+00	1.459516e+01	0.000000e+00	3.961768e+00	1.474413e-02	9.921908e-01	2.690864e-03	3.116671e-04	1.592152e-02
15440000	-4.598406e+03	-1.043819e+01	2.783761e+00	1.581925e+01	0.000000e+00	2.482093e+00	3.044692e-02	9.889367e-01	1.327345e-03	2.598495e-04	1.711101e-02
15460000	-4.600567e+03	-1.650463e+01	2.795578e+00	1.613184e+01	0.000000e+00	2.777400e+00	2.174338e-02	9.899597e-01	1.645231e-03	2.693773e-04	1.719766e-02
15480000	-4.599259e+03	4.315745e+00	2.613555e+00	1.545059e+01	0.000000e+00	2.557058e+00	1.184501e-02	9.889929e-01	5.500993e-03	2.136779e-04	1.610616e-02
15500000	-4.599857e+03	-2.855041e+01	2.730444e+00	1.494239e+01	0.000000e+00	3.025190e+00	2.580730e-02	9.765652e-01	8.379003e-03	3.883550e-04	1.674391e-02
15520000	-4.611256e+03	8.720958e+00	2.846679e+00	1.563665e+01	0.000000e+00	2.759124e+00	2.089211e-02	9.901802e-01	1.989021e-03	2.586581e-04	1.751026e-02
15540000	-4.606497e+03	-2.662062e+01	2.964506e+00	1.630853e+01	0.000000e+00	2.530858e+00	1.453650e-02	9.939710e-01	1.490509e-03	3.341535e-04	1.828902e-02
15560000	-4.600168e+03	-2.460078e+01	2.572304e+00	1.401705e+01	0.000000e+00	3.685826e+00	1.691099e-02	9.816586e-01	1.405042e-02	2.851489e-04	1.576297e-02
15580000	-4.601831e+03	-4.081925e+01	2.748890e+00	1.524551e+01	0.000000e+00	1.997676e+00	9.386894e-03	9.957044e-01	1.698773e-03	3.774594e-04	1.690268e-02
15600000	-4.605288e+03	-2.539254e+01	2.473422e+00	1.492831e+01	0.000000e+00	2.635095e+00	1.796599e-02	9.940941e-01	7.652244e-04	3.635954e-04	1.515222e-02
15620000	-4.596778e+03	-3.341465e+01	2.346734e+00	1.460134e+01	0.000000e+00	2.636095e+00	2.543199e-02	9.922785e-01	6.379621e-04	3.263028e-04	1.438993e-02
15640000	-4.600813e+03	-2.180750e+01	2.248213e+00	1.355472e+01	0.000000e+00	2.323133e+00	2.596167e-02	9.912642e-01	8.958054e-04	2.792571e-04	1.372284e-02
15660000	-4.597119e+03	-3.530367e+01	2.630202e+00	1.594883e+01	0.000000e+00	2.193590e+00	2.007760e-02	9.857055e-01	3.361241e-03	3.135693e-04	1.604606e-02
15680000	-4.578807e+03	-3.800525e+01	2.672299e+00	1.566233e+01	0.000000e+00	1.635079e+00	5.967416e-03	9.904338e-01	1.853578e-02	2.921421e-04	1.629827e-02
15700000	-4.588686e+03	-4.398530e+01	2.529596e+00	1.509691e+01	0.000000e+00	2.285630e+00	2.673197e-02	9.823169e-01	3.811472e-03	2.839920e-04	1.541815e-02
15720000	-4.593746e+03	-4.602223e+01	2.617383e+00	1.450410e+01	0.000000e+00	2.255823e+00	2.146680e-02	9.872293e-01	3.142807e-03	4.586738e-04	1.596992e-02
15740000	-4.594606e+03	-8.432674e+01	2.482550e+00	1.425497e+01	0.000000e+00	2.399044e+00	2.609548e-02	9.914209e-01	8.106419e-04	6.973282e-04	1.524278e-02
15760000	-4.594242e+03	-3.154728e+01	2.749360e+00	1.512366e+01	0.000000e+00	2.199266e+00	2.273182e-02	9.779766e-01	1.060451e-02	3.740603e-04	1.688337e-02
15780000	-4.622199e+03	-1.778827e+01	2.552928e+00	1.432467e+01	0.000000e+00	2.755019e+00	5.399553e-03	9.949421e-01	1.328572e-02	2.818544e-04	1.552536e-02
15800000	-4.606293e+03	1.051657e+01	2.701795e+00	1.489801e+01	0.000000e+00	2.279937e+00	1.468802e-02	9.904529e-01	3.936112e-03	2.579828e-04	1.639277e-02
15820000	-4.618702e+03	3.353628e+01	2.721450e+00	1.428448e+01	0.000000e+00	2.188098e+00	1.165598e-02	9.911684e-01	5.893365e-03	1.609029e-04	1.650594e-02
15840000	-4.599494e+03	4.288788e+01	2.651807e+00	1.396762e+01	0.000000e+00	2.729579e+00	3.715768e-02	9.797850e-01	3.586335e-03	1.681305e-04	1.614920e-02
15860000	-4.601720e+03	4.810370e+01	2.515290e+00	1.406830e+01	0.000000e+00	2.116979e+00	4.213927e-02	9.638724e-01	8.559692e-03	1.377254e-04	1.530689e-02
15880000	-4.603682e+03	6.655948e+01	2.882616e+00	1.406455e+01	0.000000e+00	2.176376e+00	2.884555e-02	9.638334e-01	1.485011e-02	1.408180e-04	1.762396e-02
15900000	-4.608036e+03	2.477400e+01	2.535628e+00	1.441447e+01	1.162791e-02	2.276323e+00	2.771979e-02	9.923195e-01	6.297431e-04	1.484147e-04	1.549509e-02
15920000	-4.616818e+03	1.705632e+01	2.621721e+00	1.465539e+01	0.000000e+00	2.469429e+00	2.503616e-02	9.786940e-01	5.427933e-03	2.229800e-04	1.607541e-02
15940000	-4.596768e+03	6.376938e+01	2.685690e+00	1.469821e+01	0.000000e+00	2.146290e+00	1.521406e-02	9.907791e-01	3.212518e-03	1.268380e-04	1.644657e-02
15960000	-4.596231e+03	2.934060e+01	2.619856e+00	1.446102e+01	0.000000e+00	2.341242e+00	1.719570e-02	9.874988e-01	4.758477e-03	1.823100e-04	1.601245e-02
15980000	-4.599555e+03	-7.758800e+00	2.264915e+00	1.420279e+01	0.000000e+00	2.365261e+00	1.570949e-02	9.889604e-01	4.396487e-03	2.400163e-04	1.380904e-02
16000000	-4.627822e+03	-3.184062e+01	2.081341e+00	1.318233e+01	0.000000e+00	2.608530e+00	9.934597e-03	9.936252e-01	2.430633e-03	3.174594e-04	1.268149e-02
16020000	-4.595063e+03	-1.750484e+01	2.384469e+00	1.385572e+01	0.000000e+00	2.296179e+00	1.040599e-02	9.938581e-01	2.974285e-03	3.057736e-04	1.461736e-02
16040000	-4.604015e+03	1.132494e+01	2.645770e+00	1.516048e+01	0.000000e+00	2.635646e+00	1.567830e-02	9.939046e-01	1.447977e-03	2.199749e-04	1.625796e-02
16060000	-4.611107e+03	4.183406e+01	2.581696e+00	1.338124e+01	0.000000e+00	2.138932e+00	1.613960e-02	9.914595e-01	2.586041e-03	2.085931e-04	1.594990e-02
16080000	-4.611056e+03	4.763899e+01	2.653302e+00	1.493028e+01	1.162791e-02	3.009943e+00	6.522946e-03	9.947845e-01	6.067479e-03	1.084541e-04	1.626264e-02
16100000	-4.600173e+03	-7.600392e+00	2.845947e+00	1.541450e+01	0.000000e+00	2.736484e+00	1.536297e-02	9.906560e-01	3.866741e-03	2.746243e-04	1.744977e-02
16120000	-4.614737e+03	4.265358e+01	2.853112e+00	1.525194e+01	0.000000e+00	2.361119e+00	1.945729e-02	9.872440e-01	3.692257e-03	1.497019e-04	1.758470e-02
16140000	-4.601217e+03	7.878562e+00	2.712464e+00	1.627411e+01	0.000000e+00	2.171424e+00	1.393269e-02	9.886721e-01	4.687461e-03	1.613345e-04	1.661422e-02
16160000	-4.622789e+03	1.066892e+01	2.715695e+00	1.508343e+01	0.000000e+00	2.982199e+00	3.074201e-02	9.691282e-01	1.012173e-02	2.221359e-04	1.664157e-02
16180000	-4.609237e+03	4.567432e+01	2.655177e+00	1.430409e+01	0.000000e+00	2.257439e+00	1.322928e-02	9.957883e-01	9.598173e-04	1.604571e-04	1.629655e-02
16200000	-4.599655e+03	5.144360e+01	2.509633e+00	1.413669e+01	0.000000e+00	2.191465e+00	9.148095e-03	9.959501e-01	1.929095e-03	1.451069e-04	1.538839e-02
16220000	-4.594246e+03	1.615686e+01	3.218626e+00	1.754936e+01	0.000000e+00	2.019967e+00	4.395283e-03	9.959367e-01	9.488298e-03	1.710670e-04	1.971228e-02
16240000	-4.608269e+03	4.543224e+01	2.684878e+00	1.469613e+01	0.000000e+00	2.435996e+00	1.531465e-02	9.965504e-01	5.229291e-04	1.602045e-04	1.650338e-02
16260000	-4.595922e+03	3.964080e+01	2.809978e+00	1.569383e+01	0.000000e+00	2.910289e+00	1.541131e-02	9.950934e-01	9.678685e-04	1.370533e-04	1.727640e-02
16280000	-4.588577e+03	3.282578e+01	2.533156e+00	1.386926e+01	0.000000e+00	2.332022e+00	1.100765e-02	9.939212e-01	3.311100e-03	2.177286e-04	1.557894e-02
16300000	-4.587359e+03	4.172908e+01	2.715535e+00	1.508683e+01	0.000000e+00	2.498989e+00	1.856530e-02	9.923721e-01	1.328009e-03	1.490254e-04	1.660643e-02
16320000	-4.595921e+03	7.281987e+01	2.563740e+00	1.457798e+01	0.000000e+00	2.418991e+00	1.659202e-02	9.855689e-01	7.174945e-03	9.286856e-05	1.570545e-02
16340000	-4.590243e+03	2.334079e+01	2.585368e+00	1.417922e+01	0.000000e+00	3.011502e+00	2.353948e-02	9.814369e-01	5.184883e-03	1.949793e-04	1.579668e-02
16360000	-4.594882e+03	3.373189e+01	2.577571e+00	1.377448e+01	0.000000e+00	1.729856e+00	1.687211e-02	9.913243e-01	2.503662e-03	2.084253e-04	1.582325e-02
16380000	-4.612486e+03	4.670002e+01	2.701124e+00	1.460438e+01	0.000000e+00	2.324274e+00	5.287840e-02	9.618155e-01	5.047891e-03	1.396777e-04	1.657638e-02
16400000	-4.597195e+03	5.644160e+01	2.573511e+00	1.512788e+01	0.000000e+00	2.421086e+00	2.615593e-02	9.927859e-01	5.814360e-04	1.159160e-04	1.575891e-02
16420000	-4.606692e+03	4.227858e+01	2.587176e+00	1.523678e+01	0.000000e+00	2.065494e+00	1.256453e-02	9.911973e-01	3.917330e-03	1.475154e-04	1.591194e-02
16440000	-4.610003e+03	-8.186900e+00	2.667549e+00	1.561996e+01	0.000000e+00	2.345756e+00	1.479511e-02	9.967375e-01	3.613147e-04	2.291479e-04	1.617625e-02
16460000	-4.608520e+03	3.375768e+01	2.461486e+00	1.440903e+01	0.000000e+00	2.385724e+00	1.208379e-02	9.963381e-01	6.908920e-04	1.881392e-04	1.497175e-02
16480000	-4.603140e+03	3.346750e+01	2.462514e+00	1.408835e+01	0.000000e+00	2.520584e+00	1.828526e-02	9.896047e-01	2.699127e-03	2.054830e-04	1.506403e-02
16500000	-4.603150e+03	4.670256e+01	2.512911e+00	1.479305e+01	0.000000e+00	2.505769e+00	1.101046e-02	9.928606e-01	2.674791e-03	1.556307e-04	1.548235e-02
16520000	-4.601540e+03	1.073867e+01	2.458060e+00	1.443780e+01	0.000000e+00	2.498879e+00	1.125354e-02	9.940620e-01	2.355410e-03	2.055668e-04	1.512394e-02
16540000	-4.598025e+03	2.388792e+01	2.175822e+00	1.349976e+01	0.000000e+00	3.283802e+00	9.077968e-03	9.964593e-01	1.199386e-03	1.919867e-04	1.353506e-02
16560000	-4.614522e+03	2.400658e+01	2.685669e+00	1.580497e+01	0.000000e+00	2.452377e+00	2.308795e-02	9.879736e-01	1.856509e-03	1.600739e-04	1.683079e-02
16580000	-4.588598e+03	2.481882e+01	2.368366e+00	1.408775e+01	0.000000e+00	3.045388e+00	1.543781e-02	9.877113e-01	5.100139e-03	1.625874e-04	1.479748e-02
16600000	-4.592762e+03	2.628776e+01	2.432418e+00	1.540280e+01	0.000000e+00	2.371298e+00	1.394968e-02	9.892746e-01	4.027990e-03	1.469510e-04	1.524304e-02
16620000	-4.614893e+03	-1.293212e+01	2.562874e+00	1.483406e+01	0.000000e+00	2.373275e+00	1.063919e-02	9.929208e-01	3.557196e-03	3.101019e-04	1.611419e-02
16640000	-4.612445e+03	-9.650358e-02	2.490709e+00	1.396791e+01	0.000000e+00	2.721501e+00	8.729394e-03	9.969023e-01	1.100758e-03	2.611458e-04	1.543650e-02
16660000	-4.617058e+03	-2.320197e+01	2.804209e+00	1.594004e+01	2.325581e-02	2.297729e+00	1.985982e-03	9.977263e-01	1.210946e-02	2.611180e-04	1.740240e-02
16680000	-4.610819e+03	5.416044e+00	2.549039e+00	1.528636e+01	0.000000e+00	2.793794e+00	3.360528e-03	9.992483e-01	4.015464e-04	2.210943e-04	1.592133e-02
16700000	-4.584421e+03	2.226617e+01	2.570750e+00	1.408681e+01	0.000000e+00	2.537230e+00	3.519134e-03	9.987119e-01	1.195798e-03	2.309003e-04	1.599651e-02
16720000	-4.592220e+03	2.710553e+01	2.692830e+00	1.512597e+01	0.000000e+00	2.382187e+00	2.190231e-03	9.989810e-01	1.717526e-03	1.899606e-04	1.663575e-02
16740000	-4.590923e+03	4.780767e+01	2.592033e+00	1.398573e+01	0.000000e+00	2.864113e+00	7.538502e-03	9.970246e-01	1.497009e-03	2.005543e-04	1.603214e-02
16760000	-4.609835e+03	4.906319e+01	2.595699e+00	1.407804e+01	0.000000e+00	2.667983e+00	1.627429e-02	9.923183e-01	1.964392e-03	1.452041e-04	1.601477e-02
16780000	-4.624330e+03	8.210711e+01	2.584156e+00	1.383558e+01	0.000000e+00	2.245356e+00	9.978415e-03	9.909312e-01	5.767911e-03	1.118842e-04	1.597517e-02
16800000	-4.588385e+03	6.762386e+01	2.572172e+00	1.390003e+01	0.000000e+00	2.576570e+00	2.644756e-02	9.903759e-01	1.558986e-03	1.284012e-04	1.603468e-02
16820000	-4.615167e+03	1.141808e+02	2.822323e+00	1.475472e+01	0.000000e+00	2.646710e+00	2.441708e-02	9.840239e-01	5.090007e-03	6.305659e-05	1.770105e-02
16840000	-4.628328e+03	9.885026e+01	2.816444e+00	1.510404e+01	0.000000e+00	2.410124e+00	5.067572e-03	9.964187e-01	5.424493e-03	8.620551e-05	1.767415e-02
16860000	-4.617208e+03	9.585800e+01	2.939674e+00	1.661990e+01	0.000000e+00	1.772798e+00	1.059195e-02	9.937752e-01	3.373443e-03	7.792820e-05	1.842790e-02
16880000	-4.614529e+03	7.000133e+01	2.773556e+00	1.475772e+01	0.000000e+00	2.715735e+00	2.247538e-03	9.985119e-01	4.716974e-03	1.322645e-04	1.739909e-02
16900000	-4.599446e+03	1.034830e+02	2.823974e+00	1.563254e+01	0.000000e+00	2.943612e+00	6.328002e-03	9.967248e-01	2.618432e-03	8.214502e-05	1.772297e-02
16920000	-4.594576e+03	9.491094e+01	2.619123e+00	1.441054e+01	0.000000e+00	2.130290e+00	1.331614e-02	9.900656e-01	5.546634e-03	6.642992e-05	1.644295e-02
16940000	-4.601881e+03	1.218295e+02	2.892450e+00	1.527180e+01	0.000000e+00	2.061753e+00	9.501360e-03	9.950793e-01	2.738690e-03	6.531671e-05	1.819448e-02
16960000	-4.621401e+03	1.452487e+02	2.923564e+00	1.544658e+01	0.000000e+00	2.760239e+00	2.615990e-02	9.871773e-01	2.970222e-03	5.259087e-05	1.835437e-02
16980000	-4.615408e+03	1.396815e+02	3.006221e+00	1.651884e+01	0.000000e+00	2.815832e+00	1.323883e-02	9.877881e-01	8.727779e-03	5.706934e-05	1.877422e-02
17000000	-4.603406e+03	1.261181e+02	2.703363e+00	1.454076e+01	0.000000e+00	2.562691e+00	3.431172e-02	9.822831e-01	3.315473e-03	6.198113e-05	1.694823e-02
17020000	-4.601609e+03	1.362902e+02	2.946499e+00	1.617539e+01	0.000000e+00	2.082887e+00	1.932789e-02	9.961750e-01	4.223189e-04	5.434077e-05	1.837644e-02
17040000	-4.616140e+03	1.365386e+02	2.746838e+00	1.468298e+01	0.000000e+00	2.271740e+00	3.457694e-03	9.980941e-01	3.056634e-03	6.111587e-05	1.714686e-02
17060000	-4.608836e+03	1.045833e+02	2.427078e+00	1.469034e+01	0.000000e+00	2.712817e+00	1.817400e-02	9.915284e-01	1.569496e-03	6.620801e-05	1.509557e-02
17080000	-4.606308e+03	1.909415e+02	2.772432e+00	1.451055e+01	0.000000e+00	2.299844e+00	2.353008e-02	9.899378e-01	1.648030e-03	3.175732e-05	1.735496e-02
17100000	-4.617799e+03	1.551867e+02	3.016810e+00	1.635469e+01	0.000000e+00	2.595994e+00	2.289936e-02	9.871716e-01	3.103309e-03	3.818886e-05	1.894492e-02
17120000	-4.630149e+03	1.517218e+02	2.601320e+00	1.504873e+01	0.000000e+00	3.274954e+00	4.299357e-02	9.681680e-01	5.145699e-03	3.677504e-05	1.632174e-02
17140000	-4.616790e+03	1.411592e+02	2.679953e+00	1.594330e+01	0.000000e+00	2.362992e+00	1.944382e-02	9.838327e-01	6.111064e-03	4.644901e-05	1.670378e-02
17160000	-4.634016e+03	1.132672e+02	2.623498e+00	1.492313e+01	0.000000e+00	2.462796e+00	1.666759e-02	9.878024e-01	5.025930e-03	5.728893e-05	1.637428e-02
17180000	-4.616750e+03	1.232783e+02	2.339661e+00	1.372446e+01	0.000000e+00	2.397609e+00	1.869709e-02	9.910785e-01	1.947596e-03	6.072710e-05	1.458722e-02
17200000	-4.610873e+03	1.054503e+02	2.553901e+00	1.486382e+01	0.000000e+00	2.219870e+00	9.293185e-03	9.944068e-01	3.372933e-03	7.985721e-05	1.586430e-02
17220000	-4.620364e+03	1.687396e+02	2.646558e+00	1.477358e+01	0.000000e+00	2.523322e+00	1.835277e-02	9.905297e-01	2.740983e-03	3.864964e-05	1.658162e-02
17240000	-4.602479e+03	1.399319e+02	2.751131e+00	1.540559e+01	0.000000e+00	2.387388e+00	4.278710e-03	9.966661e-01	6.073750e-03	5.273519e-05	1.725617e-02
17260000	-4.591964e+03	1.245238e+02	3.218686e+00	1.691372e+01	0.000000e+00	2.465911e+00	1.368872e-03	9.991238e-01	3.974948e-03	6.400927e-05	2.017286e-02
17280000	-4.597135e+03	1.372408e+02	2.698352e+00	1.414196e+01	0.000000e+00	2.635359e+00	1.304096e-02	9.911978e-01	4.279000e-03	6.164676e-05	1.694105e-02
17300000	-4.595813e+03	1.262806e+02	2.517256e+00	1.377673e+01	0.000000e+00	2.290590e+00	7.604599e-03	9.952883e-01	3.956932e-03	7.750647e-05	1.599682e-02
17320000	-4.606834e+03	1.204862e+02	2.807075e+00	1.435586e+01	0.000000e+00	2.819455e+00	2.284747e-02	9.933448e-01	9.737968e-04	1.017397e-04	1.775052e-02
17340000	-4.616866e+03	1.000595e+02	2.731718e+00	1.474021e+01	0.000000e+00	2.778171e+00	2.397865e-02	9.927902e-01	1.177411e-03	7.995202e-05	1.734320e-02
17360000	-4.600204e+03	1.291717e+02	2.752579e+00	1.445509e+01	0.000000e+00	2.307916e+00	1.631514e-02	9.944150e-01	1.150704e-03	8.414907e-05	1.738434e-02
17380000	-4.607660e+03	1.096282e+02	2.612132e+00	1.457157e+01	0.000000e+00	2.665736e+00	2.408935e-02	9.927657e-01	9.632399e-04	7.825130e-05	1.652869e-02
17400000	-4.623009e+03	1.210861e+02	2.778611e+00	1.559063e+01	0.000000e+00	2.135020e+00	1.400368e-02	9.959039e-01	1.006579e-03	5.405072e-05	1.756944e-02
17420000	-4.607165e+03	1.438285e+02	2.557158e+00	1.437683e+01	0.000000e+00	2.674544e+00	1.353816e-02	9.943844e-01	1.670637e-03	5.320750e-05	1.616752e-02
17440000	-4.619485e+03	1.207518e+02	2.650312e+00	1.460103e+01	0.000000e+00	3.101747e+00	1.282119e-02	9.909405e-01	4.804064e-03	6.753821e-05	1.669889e-02
17460000	-4.611678e+03	1.755570e+02	2.760226e+00	1.519335e+01	0.000000e+00	2.432534e+00	9.633836e-03	9.961000e-01	2.123225e-03	4.169891e-05	1.749313e-02
17480000	-4.615651e+03	1.454688e+02	2.769327e+00	1.638852e+01	0.000000e+00	2.389930e+00	1.756792e-02	9.923530e-01	1.630353e-03	4.133785e-05	1.748779e-02
17500000	-4.612782e+03	1.561860e+02	2.798273e+00	1.569815e+01	0.000000e+00	2.700370e+00	1.301112e-02	9.920982e-01	3.603556e-03	4.073117e-05	1.763840e-02
17520000	-4.595195e+03	1.495391e+02	2.597653e+00	1.422135e+01	0.000000e+00	2.717480e+00	1.281405e-02	9.961087e-01	1.093734e-03	5.157967e-05	1.635698e-02
17540000	-4.612070e+03	1.414269e+02	2.583736e+00	1.402686e+01	0.000000e+00	3.007439e+00	4.102055e-03	9.981258e-01	2.039416e-03	6.389603e-05	1.630501e-02
17560000	-4.617752e+03	1.341545e+02	2.719954e+00	1.567966e+01	0.000000e+00	1.786626e+00	5.483958e-03	9.982930e-01	7.299553e-04	6.191507e-05	1.715461e-02
17580000	-4.598561e+03	1.052606e+02	2.691363e+00	1.539443e+01	0.000000e+00	2.406823e+00	2.618678e-02	9.930807e-01	6.253252e-04	7.640425e-05	1.693047e-02
17600000	-4.608065e+03	1.208485e+02	2.583357e+00	1.399679e+01	0.000000e+00	2.464678e+00	2.098855e-02	9.947030e-01	5.849311e-04	8.297205e-05	1.633397e-02
17620000	-4.605717e+03	1.477154e+02	3.036929e+00	1.606981e+01	0.000000e+00	2.206565e+00	1.732386e-02	9.917080e-01	2.756072e-03	4.832822e-05	1.914164e-02
17640000	-4.617211e+03	1.453732e+02	2.951549e+00	1.507643e+01	0.000000e+00	2.572656e+00	1.729763e-02	9.808728e-01	1.292465e-02	5.643728e-05	1.857521e-02
17660000	-4.633850e+03	1.664085e+02	2.968588e+00	1.492398e+01	0.000000e+00	2.323156e+00	2.710568e-02	9.873341e-01	2.830289e-03	4.592413e-05	1.874812e-02
17680000	-4.607722e+03	1.743079e+02	2.984461e+00	1.573915e+01	0.000000e+00	2.729412e+00	1.562935e-02	9.962731e-01	5.750542e-04	4.030867e-05	1.874843e-02
17700000	-4.601258e+03	1.571884e+02	2.805932e+00	1.424629e+01	0.000000e+00	2.792446e+00	1.772861e-02	9.963469e-01	5.317461e-04	6.682832e-05	1.762769e-02
17720000	-4.615665e+03	1.603366e+02	2.854148e+00	1.433314e+01	0.000000e+00	2.641177e+00	7.536937e-03	9.957170e-01	3.530711e-03	4.357381e-05	1.788635e-02
17740000	-4.603056e+03	1.249781e+02	2.693329e+00	1.458023e+01	0.000000e+00	1.978071e+00	8.906679e-03	9.896264e-01	1.493373e-02	5.176162e-05	1.683112e-02
17760000	-4.600934e+03	1.409678e+02	2.835018e+00	1.447617e+01	0.000000e+00	2.506257e+00	1.217600e-02	9.959524e-01	1.460935e-03	7.169049e-05	1.769103e-02
17780000	-4.603706e+03	1.128934e+02	2.836762e+00	1.474695e+01	0.000000e+00	3.071589e+00	6.624188e-03	9.935266e-01	9.200929e-03	7.569996e-05	1.768683e-02
17800000	-4.609563e+03	1.028753e+02	2.673485e+00	1.394253e+01	0.000000e+00	2.239738e+00	1.273211e-02	9.906907e-01	5.995188e-03	7.825258e-05	1.667566e-02
17820000	-4.619325e+03	7.176808e+01	2.456782e+00	1.344306e+01	0.000000e+00	2.589489e+00	1.695714e-02	9.888508e-01	4.555751e-03	1.349103e-04	1.523198e-02
17840000	-4.592994e+03	9.446640e+01	2.771750e+00	1.448682e+01	0.000000e+00	2.212819e+00	1.662823e-02	9.912261e-01	3.573164e-03	1.097456e-04	1.722635e-02
17860000	-4.615908e+03	1.045559e+02	2.796195e+00	1.600990e+01	0.000000e+00	2.015218e+00	2.056154e-02	9.806747e-01	8.093435e-03	5.721783e-05	1.732378e-02
17880000	-4.609804e+03	7.917664e+01	2.638291e+00	1.504210e+01	0.000000e+00	2.697072e+00	2.209792e-02	9.801738e-01	1.109084e-02	9.591632e-05	1.637181e-02
17900000	-4.607288e+03	6.195811e+01	2.752226e+00	1.593608e+01	0.000000e+00	2.295463e+00	2.346344e-02	9.719241e-01	8.866212e-03	8.923994e-05	1.707888e-02
17920000	-4.615020e+03	7.389273e+01	2.790752e+00	1.479001e+01	0.000000e+00	2.716408e+00	1.347182e-02	9.935322e-01	2.456445e-03	1.114531e-04	1.734912e-02
17940000	-4.588385e+03	4.894929e+01	2.609635e+00	1.456168e+01	0.000000e+00	2.874494e+00	1.453160e-02	9.927406e-01	1.935761e-03	1.430517e-04	1.620357e-02
17960000	-4.594181e+03	4.828401e+01	2.806213e+00	1.559791e+01	0.000000e+00	2.147797e+00	2.349134e-02	9.886161e-01	2.227967e-03	1.515360e-04	1.745415e-02
17980000	-4.592755e+03	1.072018e+02	2.825179e+00	1.614009e+01	0.000000e+00	2.207974e+00	2.239800e-02	9.912425e-01	1.656933e-03	7.040676e-05	1.749130e-02
18000000	-4.600791e+03	7.821497e+01	2.621688e+00	1.610724e+01	0.000000e+00	2.508173e+00	5.654339e-03	9.957239e-01	4.025746e-03	7.686564e-05	1.623068e-02
18020000	-4.590819e+03	4.668270e+01	2.798120e+00	1.566785e+01	0.000000e+00	2.421657e+00	2.768330e-02	9.917400e-01	7.963419e-04	1.494444e-04	1.719977e-02
18040000	-4.596998e+03	1.035112e+02	2.865105e+00	1.613532e+01	0.000000e+00	2.029049e+00	9.790229e-03	9.949523e-01	1.975682e-03	8.121484e-05	1.765177e-02
18060000	-4.589023e+03	1.048509e+02	2.708811e+00	1.418236e+01	0.000000e+00	3.000327e+00	7.040495e-03	9.938065e-01	8.372052e-03	9.421682e-05	1.673405e-02
18080000	-4.597172e+03	6.699234e+01	3.006712e+00	1.655401e+01	1.162791e-02	2.006270e+00	1.287249e-02	9.955488e-01	9.574520e-04	9.461297e-05	1.863019e-02
18100000	-4.597833e+03	6.094927e+01	2.609327e+00	1.444022e+01	0.000000e+00	2.682146e+00	1.414555e-02	9.927845e-01	2.832070e-03	1.363362e-04	1.613550e-02
18120000	-4.599592e+03	5.133240e+01	2.656275e+00	1.508372e+01	0.000000e+00	2.815487e+00	1.327014e-02	9.949454e-01	1.229733e-03	1.128880e-04	1.638712e-02
18140000	-4.605117e+03	3.353710e+01	2.490280e+00	1.342545e+01	0.000000e+00	2.366845e+00	2.794807e-02	9.943089e-01	3.297707e-04	2.032644e-04	1.541060e-02
18160000	-4.612148e+03	7.277370e+01	2.774855e+00	1.565666e+01	0.000000e+00	2.166906e+00	1.429332e-02	9.878875e-01	4.838408e-03	1.021611e-04	1.719079e-02
18180000	-4.617241e+03	9.529268e+01	3.184919e+00	1.563871e+01	1.162791e-02	2.118250e+00	1.186130e-02	9.944325e-01	3.252609e-03	7.978719e-05	1.977510e-02
18200000	-4.610546e+03	7.817100e+01	2.613574e+00	1.455806e+01	0.000000e+00	1.992213e+00	1.305037e-02	9.941092e-01	1.953076e-03	9.898428e-05	1.623670e-02
18220000	-4.597477e+03	1.034006e+02	2.632786e+00	1.501434e+01	0.000000e+00	3.199443e+00	1.836966e-02	9.914383e-01	1.948555e-03	7.289850e-05	1.635663e-02
18240000	-4.609089e+03	7.477769e+01	2.692693e+00	1.523214e+01	0.000000e+00	2.282833e+00	3.159564e-02	9.810760e-01	3.389731e-03	9.725173e-05	1.675335e-02
18260000	-4.607999e+03	1.038821e+02	2.586916e+00	1.449308e+01	0.000000e+00	2.496547e+00	1.423022e-02	9.937276e-01	1.736022e-03	8.601472e-05	1.601417e-02
18280000	-4.618930e+03	7.801635e+01	2.341876e+00	1.375362e+01	0.000000e+00	2.326099e+00	2.347097e-02	9.826788e-01	5.129582e-03	9.886601e-05	1.441665e-02
18300000	-4.622001e+03	5.443851e+01	2.546566e+00	1.496565e+01	0.000000e+00	2.161744e+00	1.429653e-02	9.914172e-01	3.419146e-03	1.237728e-04	1.556616e-02
18320000	-4.613097e+03	5.749412e+01	2.830303e+00	1.663931e+01	0.000000e+00	1.817598e+00	8.953330e-03	9.893346e-01	9.806837e-03	1.122921e-04	1.735167e-02
18340000	-4.625458e+03	7.270622e+01	2.650183e+00	1.551507e+01	0.000000e+00	1.760261e+00	1.908313e-02	9.784680e-01	8.358438e-03	9.972996e-05	1.643162e-02
18360000	-4.605846e+03	7.468895e+01	2.657757e+00	1.535106e+01	0.000000e+00	2.298167e+00	2.337191e-02	9.724735e-01	9.595464e-03	9.858506e-05	1.647791e-02
18380000	-4.593423e+03	1.002561e+02	2.869972e+00	1.542202e+01	0.000000e+00	2.601031e+00	2.511508e-02	9.826695e-01	4.988072e-03	8.124032e-05	1.781731e-02
18400000	-4.608373e+03	7.356530e+01	2.389624e+00	1.424849e+01	0.000000e+00	2.424064e+00	1.664886e-02	9.844532e-01	6.220578e-03	9.628019e-05	1.484305e-02
18420000	-4.604743e+03	8.723065e+01	2.445212e+00	1.317478e+01	0.000000e+00	2.504292e+00	2.011357e-02	9.890018e-01	3.208170e-03	1.015776e-04	1.518296e-02
18440000	-4.604863e+03	8.463196e+01	2.854040e+00	1.518800e+01	0.000000e+00	2.120407e+00	5.747435e-03	9.968011e-01	3.104512e-03	1.094137e-04	1.768734e-02
18460000	-4.603878e+03	9.654712e+01	2.755418e+00	1.417428e+01	0.000000e+00	2.523552e+00	2.564965e-03	9.967204e-01	1.089103e-02	1.000685e-04	1.707139e-02
18480000	-4.614044e+03	1.050814e+02	2.544920e+00	1.432231e+01	0.000000e+00	2.129751e+00	9.712317e-03	9.941336e-01	2.604757e-03	9.085193e-05	1.579872e-02
18500000	-4.616972e+03	1.090685e+02	2.814656e+00	1.395123e+01	0.000000e+00	2.356831e+00	4.353888e-02	9.766640e-01	3.965322e-03	1.049812e-04	1.751746e-02
18520000	-4.597799e+03	1.469013e+02	2.639737e+00	1.282527e+01	0.000000e+00	2.101670e+00	9.556404e-03	9.960091e-01	1.693091e-03	8.104688e-05	1.646046e-02
18540000	-4.610751e+03	1.004628e+02	2.709114e+00	1.539610e+01	0.000000e+00	2.015795e+00	1.847688e-02	9.861737e-01	5.977442e-03	6.947646e-05	1.664099e-02
18560000	-4.615804e+03	7.709654e+01	2.663066e+00	1.557486e+01	0.000000e+00	2.282781e+00	2.333454e-02	9.931402e-01	6.520459e-04	8.453868e-05	1.644261e-02
18580000	-4.604122e+03	1.163467e+02	2.777850e+00	1.456407e+01	0.000000e+00	3.041310e+00	1.675541e-02	9.856612e-01	6.945256e-03	7.669390e-05	1.706566e-02
18600000	-4.608024e+03	1.169317e+02	2.501685e+00	1.394874e+01	0.000000e+00	3.494888e+00	9.488980e-03	9.941665e-01	3.040546e-03	6.715977e-05	1.530832e-02
18620000	-4.621838e+03	1.088255e+02	2.698179e+00	1.543081e+01	0.000000e+00	2.659144e+00	2.490472e-02	9.860509e-01	3.354895e-03	7.381346e-05	1.653617e-02
18640000	-4.603039e+03	7.485123e+01	2.749678e+00	1.541322e+01	0.000000e+00	2.697730e+00	3.904482e-02	9.828786e-01	1.902092e-03	9.928722e-05	1.695986e-02
18660000	-4.604317e+03	7.173425e+01	2.648281e+00	1.500292e+01	0.000000e+00	2.138782e+00	1.279044e-02	9.948444e-01	1.318568e-03	1.275302e-04	1.637590e-02
18680000	-4.603499e+03	6.148771e+01	2.251905e+00	1.352971e+01	0.000000e+00	3.338482e+00	1.195800e-02	9.942048e-01	1.839944e-03	1.450464e-04	1.382612e-02
18700000	-4.603246e+03	8.584342e+01	2.484431e+00	1.558688e+01	0.000000e+00	2.162573e+00	7.507649e-03	9.948457e-01	3.999122e-03	6.742614e-05	1.522593e-02
18720000	-4.619018e+03	8.788968e+01	2.710606e+00	1.638416e+01	0.000000e+00	2.227474e+00	8.769521e-03	9.942676e-01	3.111419e-03	7.210827e-05	1.660895e-02
18740000	-4.623351e+03	2.982224e+01	2.303605e+00	1.404700e+01	0.000000e+00	2.577890e+00	1.552568e-02	9.943013e-01	8.866480e-04	1.626971e-04	1.410757e-02
18760000	-4.611621e+03	7.395366e+01	2.457280e+00	1.514546e+01	0.000000e+00	2.520696e+00	1.509518e-02	9.938522e-01	1.149121e-03	7.233441e-05	1.506912e-02
18780000	-4.608018e+03	7.522279e+01	2.388224e+00	1.436254e+01	0.000000e+00	3.454764e+00	2.038525e-02	9.949570e-01	5.124143e-04	1.050127e-04	1.472283e-02
18800000	-4.624920e+03	7.047258e+01	2.684638e+00	1.581007e+01	0.000000e+00	1.794810e+00	1.550540e-02	9.961062e-01	4.687249e-04	8.986711e-05	1.670562e-02
18820000	-4.603174e+03	7.440618e+01	2.538490e+00	1.565579e+01	0.000000e+00	2.690375e+00	1.377816e-02	9.947737e-01	9.434880e-04	1.054433e-04	1.581251e-02
18840000	-4.611150e+03	6.207907e+01	2.801841e+00	1.661405e+01	0.000000e+00	1.995118e+00	2.040005e-02	9.950418e-01	4.491063e-04	1.047185e-04	1.743653e-02
18860000	-4.591173e+03	1.346453e+02	2.564542e+00	1.417544e+01	0.000000e+00	2.648886e+00	1.843653e-02	9.900589e-01	2.601743e-03	6.879345e-05	1.597955e-02
18880000	-4.596981e+03	1.095442e+02	2.617684e+00	1.458634e+01	0.000000e+00	2.547493e+00	2.175930e-02	9.849656e-01	3.970201e-03	7.352887e-05	1.635199e-02
18900000	-4.604460e+03	1.582616e+02	2.804327e+00	1.564038e+01	0.000000e+00	2.398847e+00	9.454359e-03	9.962355e-01	1.454065e-03	4.691051e-05	1.754289e-02
18920000	-4.608359e+03	1.522384e+02	2.568234e+00	1.506610e+01	0.000000e+00	2.934941e+00	1.165496e-02	9.917080e-01	3.575401e-03	3.543056e-05	1.595542e-02
18940000	-4.606802e+03	1.531725e+02	2.896043e+00	1.502728e+01	0.000000e+00	2.537118e+00	2.345714e-02	9.884976e-01	2.245379e-03	5.329469e-05	1.814369e-02
18960000	-4.605015e+03	1.411988e+02	2.480680e+00	1.461473e+01	0.000000e+00	2.617714e+00	2.427762e-02	9.832918e-01	3.743733e-03	4.736799e-05	1.553159e-02
18980000	-4.604694e+03	1.686439e+02	2.767223e+00	1.606031e+01	0.000000e+00	2.439720e+00	1.380205e-02	9.943728e-01	1.695150e-03	3.256505e-05	1.727750e-02
19000000	-4.615821e+03	1.284456e+02	2.406897e+00	1.408384e+01	0.000000e+00	2.549969e+00	1.645284e-02	9.941538e-01	1.134828e-03	5.195773e-05	1.499157e-02
19020000	-4.610544e+03	1.232979e+02	2.559056e+00	1.390666e+01	0.000000e+00	2.401177e+00	1.531907e-02	9.942451e-01	1.244596e-03	6.478227e-05	1.597933e-02
19040000	-4.601747e+03	1.798552e+02	2.659262e+00	1.355217e+01	0.000000e+00	3.298972e+00	2.129972e-02	9.873123e-01	3.418543e-03	4.029501e-05	1.662102e-02
19060000	-4.597895e+03	1.322703e+02	2.878430e+00	1.584653e+01	0.000000e+00	3.007093e+00	3.554731e-02	9.821876e-01	2.545233e-03	4.327287e-05	1.794210e-02
19080000	-4.596062e+03	1.159993e+02	2.861585e+00	1.569992e+01	0.000000e+00	2.491734e+00	2.991581e-02	9.843826e-01	2.470383e-03	6.641243e-05	1.795064e-02
19100000	-4.612799e+03	1.078934e+02	2.660417e+00	1.490188e+01	0.000000e+00	3.667749e+00	1.210957e-02	9.895770e-01	8.398076e-03	6.625677e-05	1.662618e-02
19120000	-4.597418e+03	6.892764e+01	2.494476e+00	1.376809e+01	0.000000e+00	2.279579e+00	3.094453e-02	9.867901e-01	1.609029e-03	1.377888e-04	1.561254e-02
19140000	-4.601372e+03	7.626196e+01	2.596053e+00	1.436022e+01	0.000000e+00	2.248791e+00	1.223366e-02	9.897541e-01	5.941254e-03	1.212129e-04	1.626270e-02
19160000	-4.609807e+03	7.668605e+01	2.651229e+00	1.459901e+01	0.000000e+00	1.870549e+00	1.914720e-02	9.931192e-01	1.197965e-03	1.001056e-04	1.667992e-02
19180000	-4.620670e+03	6.293613e+01	2.906411e+00	1.497084e+01	0.000000e+00	1.933331e+00	1.080329e-02	9.944907e-01	3.207607e-03	1.388107e-04	1.848269e-02
19200000	-4.604886e+03	3.987068e+01	2.616498e+00	1.327783e+01	0.000000e+00	2.788193e+00	4.345005e-03	9.981352e-01	1.830785e-03	2.464949e-04	1.657289e-02
19220000	-4.613763e+03	3.500077e+01	2.716290e+00	1.344413e+01	0.000000e+00	2.925015e+00	1.400698e-02	9.934273e-01	2.228703e-03	2.531125e-04	1.715186e-02
19240000	-4.611188e+03	6.116303e+01	2.834376e+00	1.389878e+01	0.000000e+00	2.662327e+00	2.326518e-02	9.794739e-01	8.195300e-03	1.642477e-04	1.785167e-02
19260000	-4.607930e+03	1.869396e+01	2.843480e+00	1.596582e+01	0.000000e+00	2.861189e+00	1.600053e-02	9.868740e-01	6.163828e-03	1.472626e-04	1.793094e-02
19280000	-4.594083e+03	5.886965e+01	2.687578e+00	1.485109e+01	0.000000e+00	2.278013e+00	3.032971e-02	9.753597e-01	5.722484e-03	1.224797e-04	1.696969e-02
19300000	-4.598471e+03	3.040693e+01	2.791036e+00	1.455464e+01	0.000000e+00	2.512752e+00	2.244734e-02	9.899008e-01	2.871758e-03	1.754379e-04	1.768864e-02
19320000	-4.597702e+03	8.044790e+01	2.472333e+00	1.381052e+01	0.000000e+00	3.206398e+00	3.676255e-02	9.845622e-01	1.541076e-03	1.147092e-04	1.561707e-02
19340000	-4.609955e+03	1.597038e+02	2.972338e+00	1.512769e+01	0.000000e+00	1.604553e+00	2.614453e-02	9.846142e-01	4.289195e-03	4.531839e-05	1.867488e-02
19360000	-4.616137e+03	1.227739e+02	2.628619e+00	1.429303e+01	0.000000e+00	3.403915e+00	2.557408e-02	9.856978e-01	3.787858e-03	8.189289e-05	1.655385e-02
19380000	-4.600428e+03	1.190249e+02	2.792977e+00	1.535945e+01	0.000000e+00	2.076869e+00	3.322075e-02	9.855462e-01	1.756900e-03	6.046240e-05	1.759969e-02
19400000	-4.592013e+03	9.377922e+01	2.715434e+00	1.466059e+01	0.000000e+00	3.295334e+00	1.521704e-02	9.822366e-01	1.124936e-02	1.063561e-04	1.714431e-02
19420000	-4.626214e+03	7.876961e+01	2.841129e+00	1.388545e+01	0.000000e+00	2.209099e+00	1.472764e-02	9.964969e-01	6.913278e-04	1.302076e-04	1.803598e-02
19440000	-4.600687e+03	9.897371e+01	3.150232e+00	1.536774e+01	0.000000e+00	2.203973e+00	5.900198e-03	9.974939e-01	2.037098e-03	1.178883e-04	2.001075e-02
19460000	-4.611946e+03	9.511730e+01	3.043872e+00	1.449614e+01	0.000000e+00	3.253926e+00	2.775006e-03	9.982629e-01	4.540869e-03	1.152450e-04	1.932912e-02
19480000	-4.616863e+03	5.023108e+01	3.340444e+00	1.704881e+01	1.162791e-02	2.273912e+00	4.360130e-03	9.968428e-01	5.208748e-03	1.577601e-04	2.119018e-02
19500000	-4.613731e+03	7.863783e+01	3.081700e+00	1.621701e+01	0.000000e+00	2.204012e+00	2.331395e-02	9.836737e-01	4.916601e-03	1.138384e-04	1.953040e-02
19520000	-4.599746e+03	8.145206e+01	2.676756e+00	1.396826e+01	0.000000e+00	2.530708e+00	1.788865e-02	9.835228e-01	8.929349e-03	1.292867e-04	1.692257e-02
19540000	-4.615376e+03	4.919122e+01	2.878830e+00	1.462329e+01	0.000000e+00	2.174722e+00	2.234937e-02	9.911076e-01	2.143591e-03	1.835969e-04	1.820969e-02
19560000	-4.617360e+03	5.837182e+01	3.218644e+00	1.586928e+01	0.000000e+00	2.361821e+00	2.978076e-02	9.839327e-01	3.160379e-03	1.554093e-04	2.032014e-02
19580000	-4.601259e+03	8.043295e+00	2.915099e+00	1.596385e+01	0.000000e+00	2.198415e+00	1.049074e-02	9.949815e-01	1.925646e-03	2.309357e-04	1.839605e-02
19600000	-4.611061e+03	4.909243e+01	3.043843e+00	1.638466e+01	0.000000e+00	2.008800e+00	2.953131e-02	9.916746e-01	6.365429e-04	1.307299e-04	1.920717e-02
19620000	-4.615890e+03	1.762983e+00	2.637218e+00	1.536641e+01	0.000000e+00	2.140871e+00	2.600188e-02	9.903762e-01	1.365198e-03	1.956009e-04	1.658882e-02
19640000	-4.599567e+03	1.602455e+01	2.842404e+00	1.512205e+01	0.000000e+00	2.591419e+00	2.264850e-02	9.927498e-01	1.286902e-03	2.160405e-04	1.780202e-02
19660000	-4.605690e+03	8.031697e+01	2.838659e+00	1.421430e+01	0.000000e+00	2.641060e+00	2.088223e-02	9.912520e-01	2.192446e-03	1.398019e-04	1.762349e-02
19680000	-4.603272e+03	7.626431e+01	2.771889e+00	1.500563e+01	0.000000e+00	1.901191e+00	1.191641e-02	9.888263e-01	7.199951e-03	1.247952e-04	1.712376e-02
19700000	-4.601661e+03	6.660501e+01	2.743015e+00	1.488792e+01	0.000000e+00	1.883515e+00	3.784819e-02	9.648123e-01	1.039190e-02	1.197714e-04	1.695735e-02
19720000	-4.606203e+03	3.839301e+01	2.782852e+00	1.604950e+01	0.000000e+00	2.185292e+00	2.304489e-02	9.808777e-01	5.070528e-03	9.330575e-05	1.719491e-02
19740000	-4.612491e+03	7.614091e+01	2.634937e+00	1.529022e+01	0.000000e+00	2.537900e+00	8.223646e-03	9.898467e-01	8.539322e-03	8.828099e-05	1.637245e-02
19760000	-4.605234e+03	8.143227e+01	2.523675e+00	1.459407e+01	0.000000e+00	2.346303e+00	2.968849e-02	9.886875e-01	1.353224e-03	8.867936e-05	1.563111e-02
19780000	-4.611497e+03	8.334288e+01	2.507064e+00	1.326239e+01	0.000000e+00	3.104624e+00	2.131301e-02	9.926535e-01	1.300711e-03	1.062977e-04	1.563096e-02
19800000	-4.610579e+03	7.984673e+01	2.464185e+00	1.321528e+01	0.000000e+00	2.618097e+00	2.949151e-02	9.792581e-01	4.881696e-03	9.872957e-05	1.539468e-02
19820000	-4.623518e+03	8.533612e+01	2.786802e+00	1.442977e+01	0.000000e+00	2.088961e+00	1.780182e-02	9.939452e-01	1.160834e-03	1.269605e-04	1.743545e-02
19840000	-4.628561e+03	6.702857e+01	3.055958e+00	1.541148e+01	0.000000e+00	1.951303e+00	2.669668e-02	9.892521e-01	1.629640e-03	1.129066e-04	1.916431e-02
19860000	-4.612092e+03	5.378385e+01	2.772289e+00	1.447559e+01	0.000000e+00	2.734622e+00	1.666655e-02	9.958313e-01	8.112318e-04	1.733517e-04	1.739034e-02
19880000	-4.608387e+03	6.317249e+01	2.629536e+00	1.316774e+01	0.000000e+00	2.891812e+00	2.454491e-02	9.914390e-01	1.263263e-03	2.208167e-04	1.648374e-02
19900000	-4.619331e+03	2.955626e+01	3.312351e+00	1.662456e+01	0.000000e+00	2.482835e+00	2.130068e-02	9.938861e-01	9.466645e-04	1.750197e-04	2.068240e-02
19920000	-4.615342e+03	5.398306e+01	3.033768e+00	1.451617e+01	0.000000e+00	3.322536e+00	6.476053e-03	9.971220e-01	2.551716e-03	2.100342e-04	1.903282e-02
19940000	-4.595193e+03	1.383637e+01	2.845911e+00	1.452248e+01	0.000000e+00	2.319046e+00	8.704856e-03	9.985313e-01	4.305661e-04	2.355892e-04	1.791102e-02
19960000	-4.601700e+03	2.876061e+01	2.718017e+00	1.384869e+01	0.000000e+00	2.951701e+00	2.245645e-02	9.885403e-01	3.241342e-03	2.872647e-04	1.702020e-02
19980000	-4.582575e+03	2.983690e+01	2.471277e+00	1.350628e+01	0.000000e+00	2.816173e+00	1.792004e-02	9.866256e-01	6.193251e-03	1.493448e-04	1.554988e-02
20000000	-4.607799e+03	1.946461e+00	2.426598e+00	1.386180e+01	0.000000e+00	2.685449e+00	2.106019e-02	9.904923e-01	1.775676e-03	2.431591e-04	1.519358e-02
20020000	-4.610945e+03	4.558533e+01	3.029747e+00	1.644926e+01	0.000000e+00	2.972825e+00	1.104198e-02	9.914860e-01	5.844578e-03	1.331672e-04	1.902304e-02
20040000	-4.619230e+03	3.660136e+01	2.720588e+00	1.569694e+01	0.000000e+00	1.933290e+00	1.233245e-02	9.900914e-01	5.039681e-03	1.422050e-04	1.701060e-02
20060000	-4.597890e+03	-2.517626e+01	2.187872e+00	1.364649e+01	0.000000e+00	2.784867e+00	1.506980e-02	9.927182e-01	1.679572e-03	2.971943e-04	1.377944e-02
20080000	-4.595074e+03	1.332612e+00	2.433539e+00	1.356645e+01	0.000000e+00	2.562896e+00	3.478972e-02	9.872683e-01	1.466461e-03	2.739403e-04	1.530094e-02
20100000	-4.595308e+03	2.755352e+01	2.420520e+00	1.379026e+01	0.000000e+00	2.135780e+00	1.496370e-02	9.905935e-01	3.542350e-03	1.479107e-04	1.507649e-02
20120000	-4.589245e+03	-6.650426e+00	2.596453e+00	1.435872e+01	0.000000e+00	2.895524e+00	8.544296e-03	9.912200e-01	8.865981e-03	3.130569e-04	1.619354e-02
20140000	-4.611047e+03	-7.627934e+00	2.727051e+00	1.490528e+01	0.000000e+00	2.954242e+00	1.107036e-02	9.931136e-01	4.772795e-03	2.280142e-04	1.712017e-02
20160000	-4.591822e+03	7.303978e+00	2.695982e+00	1.409218e+01	0.000000e+00	2.660250e+00	1.513770e-02	9.893992e-01	5.320266e-03	3.477332e-04	1.692347e-02
20180000	-4.599714e+03	1.354402e+01	2.529365e+00	1.380492e+01	0.000000e+00	2.591365e+00	3.427177e-02	9.761247e-01	4.946376e-03	2.693668e-04	1.583266e-02
20200000	-4.619070e+03	7.402176e+00	2.779851e+00	1.482014e+01	0.000000e+00	2.320255e+00	1.487267e-02	9.902661e-01	3.267121e-03	3.234090e-04	1.739029e-02
20220000	-4.605012e+03	-5.137262e+00	2.743492e+00	1.539241e+01	0.000000e+00	2.194366e+00	5.633197e-03	9.979791e-01	9.045900e-04	2.064483e-04	1.717258e-02
20240000	-4.607252e+03	2.303576e+01	2.794422e+00	1.514132e+01	0.000000e+00	2.385426e+00	1.136902e-02	9.965719e-01	1.029453e-03	2.224920e-04	1.757580e-02
20260000	-4.590135e+03	2.078994e+01	2.940707e+00	1.579251e+01	0.000000e+00	2.183776e+00	1.690437e-02	9.895541e-01	4.113159e-03	2.046797e-04	1.846091e-02
20280000	-4.613676e+03	3.740254e+01	2.895323e+00	1.540322e+01	0.000000e+00	2.872454e+00	3.732349e-02	9.910356e-01	6.067547e-04	1.678965e-04	1.817084e-02
20300000	-4.596650e+03	2.796232e+01	2.759455e+00	1.470662e+01	0.000000e+00	1.989130e+00	1.644941e-02	9.859180e-01	5.938978e-03	1.864156e-04	1.726420e-02
20320000	-4.601015e+03	1.430553e+01	2.531216e+00	1.457387e+01	0.000000e+00	1.879394e+00	2.841940e-02	9.792165e-01	5.261321e-03	2.162494e-04	1.569786e-02
20340000	-4.604493e+03	1.711031e+01	2.504387e+00	1.414626e+01	1.162791e-02	3.150104e+00	1.383098e-02	9.886009e-01	7.008149e-03	2.023505e-04	1.551806e-02
20360000	-4.604696e+03	2.760292e+01	2.639737e+00	1.467239e+01	1.162791e-02	2.644630e+00	3.889881e-02	9.809721e-01	2.405220e-03	1.797987e-04	1.644925e-02
20380000	-4.602242e+03	1.067190e+01	2.771360e+00	1.495874e+01	0.000000e+00	3.161848e+00	1.406208e-02	9.903212e-01	4.772377e-03	2.458432e-04	1.726278e-02
20400000	-4.597137e+03	-3.090203e+01	2.380512e+00	1.400861e+01	0.000000e+00	2.530572e+00	1.890194e-02	9.827285e-01	6.299961e-03	2.629079e-04	1.481927e-02
20420000	-4.588893e+03	2.003524e+01	2.405347e+00	1.415724e+01	0.000000e+00	2.664857e+00	1.029483e-02	9.893477e-01	7.189416e-03	2.223382e-04	1.520774e-02
20440000	-4.609912e+03	4.553473e+01	2.786778e+00	1.501842e+01	0.000000e+00	1.823348e+00	1.674858e-02	9.949719e-01	9.199784e-04	2.123341e-04	1.773080e-02
20460000	-4.610427e+03	3.814040e+00	2.848862e+00	1.709735e+01	0.000000e+00	1.989934e+00	5.764444e-02	9.847892e-01	7.181212e-04	1.942241e-04	1.807912e-02
20480000	-4.605895e+03	2.456186e+01	2.380192e+00	1.443821e+01	0.000000e+00	2.052874e+00	1.274395e-02	9.851286e-01	8.513707e-03	1.789083e-04	1.486073e-02
20500000	-4.606021e+03	3.809209e+01	2.532348e+00	1.434466e+01	0.000000e+00	2.834714e+00	2.283054e-02	9.879595e-01	2.987885e-03	1.554132e-04	1.582416e-02
20520000	-4.614234e+03	6.008723e+01	2.590039e+00	1.527026e+01	0.000000e+00	2.472739e+00	1.770742e-02	9.902341e-01	2.395781e-03	9.840961e-05	1.616563e-02
20540000	-4.608846e+03	6.997280e+01	2.571029e+00	1.467567e+01	0.000000e+00	3.082004e+00	6.438515e-03	9.966088e-01	2.736955e-03	1.239230e-04	1.605684e-02
20560000	-4.604919e+03	7.952026e+01	2.609151e+00	1.492925e+01	0.000000e+00	2.581337e+00	5.154016e-03	9.940885e-01	1.068125e-02	1.063067e-04	1.630711e-02
20580000	-4.614973e+03	5.957729e+01	2.711260e+00	1.554664e+01	0.000000e+00	2.784335e+00	7.458404e-03	9.950094e-01	2.610107e-03	8.300090e-05	1.692125e-02
20600000	-4.609288e+03	6.050964e+01	2.876394e+00	1.511291e+01	0.000000e+00	2.321761e+00	2.016558e-02	9.931837e-01	1.214573e-03	1.358808e-04	1.796920e-02
20620000	-4.619119e+03	9.732894e+01	3.040811e+00	1.555254e+01	0.000000e+00	2.513890e+00	3.498436e-02	9.838309e-01	2.485067e-03	8.159163e-05	1.874289e-02
20640000	-4.613844e+03	1.587861e+02	2.879710e+00	1.475536e+01	0.000000e+00	1.873395e+00	1.051799e-02	9.955213e-01	2.157449e-03	6.630334e-05	1.804161e-02
20660000	-4.612011e+03	8.462562e+01	2.557032e+00	1.529734e+01	0.000000e+00	2.020485e+00	2.334223e-02	9.826357e-01	4.067891e-03	7.845369e-05	1.593325e-02
20680000	-4.601496e+03	9.536507e+01	2.522812e+00	1.503762e+01	0.000000e+00	2.593470e+00	2.263343e-02	9.850530e-01	3.336628e-03	6.168108e-05	1.573990e-02
20700000	-4.608772e+03	1.346541e+02	2.806407e+00	1.573138e+01	0.000000e+00	2.589466e+00	1.145565e-02	9.896470e-01	6.180759e-03	4.277247e-05	1.750796e-02
20720000	-4.606691e+03	1.264947e+02	2.813710e+00	1.550944e+01	0.000000e+00	1.744426e+00	1.369291e-02	9.942565e-01	1.715448e-03	6.796120e-05	1.750681e-02
20740000	-4.606234e+03	1.048324e+02	2.701900e+00	1.513913e+01	0.000000e+00	3.013890e+00	2.000763e-02	9.873865e-01	3.494108e-03	7.980872e-05	1.675187e-02
20760000	-4.603828e+03	8.365845e+01	2.630685e+00	1.504168e+01	0.000000e+00	2.885123e+00	1.984592e-02	9.897612e-01	1.723067e-03	1.005550e-04	1.626134e-02
20780000	-4.597834e+03	1.192943e+02	2.436913e+00	1.397622e+01	0.000000e+00	2.716741e+00	1.722573e-02	9.932312e-01	1.151005e-03	6.556748e-05	1.509232e-02
20800000	-4.594999e+03	1.367337e+02	2.434604e+00	1.387971e+01	0.000000e+00	2.819348e+00	2.121882e-02	9.917053e-01	1.267025e-03	5.967006e-05	1.510722e-02
20820000	-4.594694e+03	1.285314e+02	2.496876e+00	1.394298e+01	0.000000e+00	2.203799e+00	2.447287e-02	9.870809e-01	2.744837e-03	5.375783e-05	1.543115e-02
20840000	-4.613681e+03	1.237410e+02	2.589875e+00	1.532214e+01	0.000000e+00	2.161889e+00	1.133335e-02	9.902731e-01	5.958615e-03	5.228722e-05	1.606995e-02
20860000	-4.601390e+03	1.028455e+02	2.770689e+00	1.645336e+01	0.000000e+00	2.117348e+00	2.485052e-02	9.839065e-01	2.972520e-03	6.918885e-05	1.717972e-02
20880000	-4.598905e+03	6.775831e+01	2.729240e+00	1.634172e+01	0.000000e+00	2.428312e+00	2.829452e-02	9.669472e-01	9.428263e-03	9.566602e-05	1.674494e-02
20900000	-4.588952e+03	9.683116e+01	2.619377e+00	1.464949e+01	0.000000e+00	2.259858e+00	1.257070e-02	9.966149e-01	9.177396e-04	8.596225e-05	1.605786e-02
20920000	-4.592511e+03	5.559537e+01	2.528474e+00	1.461670e+01	0.000000e+00	2.864890e+00	1.395052e-02	9.835962e-01	1.234514e-02	1.087330e-04	1.563304e-02
20940000	-4.602500e+03	7.893122e+01	2.510713e+00	1.447873e+01	0.000000e+00	2.833582e+00	2.071161e-02	9.908943e-01	1.902018e-03	1.138192e-04	1.555933e-02
20960000	-4.606563e+03	1.025454e+02	2.459184e+00	1.447044e+01	0.000000e+00	2.241735e+00	1.833246e-02	9.865221e-01	4.626410e-03	8.218736e-05	1.528733e-02
20980000	-4.603007e+03	1.190755e+02	2.858161e+00	1.563434e+01	0.000000e+00	2.727966e+00	1.069441e-02	9.935395e-01	2.998697e-03	5.746679e-05	1.779909e-02
21000000	-4.616148e+03	1.302727e+02	2.731738e+00	1.455150e+01	0.000000e+00	1.904555e+00	2.159577e-02	9.816267e-01	7.898539e-03	6.379294e-05	1.697390e-02
21020000	-4.608069e+03	1.603935e+02	3.145765e+00	1.631813e+01	0.000000e+00	2.237751e+00	1.466905e-02	9.896246e-01	6.532961e-03	4.740609e-05	1.979462e-02
21040000	-4.630209e+03	1.452601e+02	2.788350e+00	1.455351e+01	0.000000e+00	2.236501e+00	2.597706e-02	9.929652e-01	9.539505e-04	4.548723e-05	1.751747e-02
21060000	-4.606908e+03	1.620998e+02	2.809538e+00	1.527244e+01	0.000000e+00	2.032512e+00	2.019388e-02	9.854947e-01	4.233762e-03	4.263845e-05	1.755553e-02
21080000	-4.606781e+03	1.968230e+02	2.789246e+00	1.528178e+01	0.000000e+00	2.291576e+00	2.062774e-02	9.923728e-01	1.188897e-03	3.110376e-05	1.747598e-02
21100000	-4.615606e+03	1.613145e+02	2.491572e+00	1.538492e+01	0.000000e+00	2.334251e+00	1.221005e-02	9.940532e-01	2.202423e-03	3.733873e-05	1.556610e-02
21120000	-4.585294e+03	1.017917e+02	2.547225e+00	1.489633e+01	0.000000e+00	2.495583e+00	2.044584e-02	9.815496e-01	9.176560e-03	7.083473e-05	1.596717e-02
21140000	-4.604958e+03	1.711572e+02	2.878164e+00	1.581337e+01	0.000000e+00	2.286607e+00	2.533021e-02	9.811288e-01	5.013866e-03	3.145366e-05	1.799626e-02
21160000	-4.595155e+03	2.262435e+02	2.791205e+00	1.553837e+01	0.000000e+00	2.498071e+00	9.674918e-03	9.934062e-01	3.786894e-03	1.960464e-05	1.748437e-02
21180000	-4.589490e+03	2.476943e+02	2.914279e+00	1.523926e+01	0.000000e+00	2.250362e+00	1.341473e-02	9.903824e-01	4.314901e-03	1.538936e-05	1.818735e-02
21200000	-4.609103e+03	2.329397e+02	2.648095e+00	1.431152e+01	0.000000e+00	2.341151e+00	2.657614e-02	9.899847e-01	1.252601e-03	2.153994e-05	1.652447e-02
21220000	-4.625279e+03	2.343838e+02	2.731273e+00	1.428446e+01	0.000000e+00	2.854729e+00	3.804268e-02	9.858600e-01	1.409027e-03	1.834473e-05	1.682107e-02
21240000	-4.599539e+03	2.443635e+02	2.559126e+00	1.428729e+01	0.000000e+00	2.014409e+00	3.009011e-02	9.810444e-01	3.538518e-03	1.700773e-05	1.568957e-02
21260000	-4.590516e+03	2.634985e+02	2.795083e+00	1.456033e+01	0.000000e+00	2.645405e+00	1.245075e-02	9.918459e-01	3.459082e-03	1.168483e-05	1.706040e-02
21280000	-4.594889e+03	2.275481e+02	2.576906e+00	1.455284e+01	0.000000e+00	3.118008e+00	1.608183e-02	9.875930e-01	4.780347e-03	1.866184e-05	1.573012e-02
21300000	-4.604912e+03	2.196658e+02	2.696264e+00	1.534016e+01	0.000000e+00	2.351324e+00	1.435298e-02	9.913299e-01	2.965498e-03	1.697245e-05	1.651232e-02
21320000	-4.604669e+03	2.145611e+02	2.598320e+00	1.526115e+01	0.000000e+00	2.917193e+00	2.122519e-02	9.835981e-01	3.848213e-03	1.644855e-05	1.595160e-02
21340000	-4.610483e+03	2.261562e+02	2.488577e+00	1.494965e+01	0.000000e+00	2.392872e+00	1.785451e-02	9.809287e-01	1.105572e-02	1.548582e-05	1.524160e-02
21360000	-4.598130e+03	2.473381e+02	2.393148e+00	1.394471e+01	0.000000e+00	3.024150e+00	2.730756e-02	9.822288e-01	3.588094e-03	1.277256e-05	1.460067e-02
21380000	-4.599954e+03	2.312965e+02	2.326551e+00	1.444532e+01	0.000000e+00	2.306890e+00	1.778202e-02	9.822420e-01	5.949301e-03	1.347138e-05	1.414760e-02
21400000	-4.612622e+03	2.184445e+02	2.735550e+00	1.693773e+01	0.000000e+00	3.107810e+00	2.336306e-02	9.862295e-01	2.304881e-03	1.488074e-05	1.665085e-02
21420000	-4.614941e+03	2.295331e+02	2.562817e+00	1.474777e+01	0.000000e+00	2.819589e+00	1.975871e-02	9.932981e-01	1.226165e-03	1.305068e-05	1.564514e-02
21440000	-4.600204e+03	2.501387e+02	2.568706e+00	1.530050e+01	0.000000e+00	2.764232e+00	8.019535e-03	9.962355e-01	1.923815e-03	1.249965e-05	1.574119e-02
21460000	-4.607723e+03	2.320414e+02	2.457396e+00	1.443601e+01	0.000000e+00	2.432064e+00	1.244796e-02	9.905380e-01	4.989247e-03	1.318838e-05	1.507225e-02
21480000	-4.607767e+03	2.170172e+02	2.538372e+00	1.484097e+01	0.000000e+00	2.348020e+00	1.099922e-02	9.958540e-01	1.194509e-03	1.771023e-05	1.557627e-02
21500000	-4.595341e+03	2.125201e+02	2.584480e+00	1.481490e+01	0.000000e+00	3.283070e+00	2.296669e-02	9.867978e-01	3.201798e-03	1.915556e-05	1.591900e-02
21520000	-4.605804e+03	2.079823e+02	2.531446e+00	1.367318e+01	0.000000e+00	2.313871e+00	2.178727e-02	9.828095e-01	9.054537e-03	2.485940e-05	1.561734e-02
21540000	-4.608770e+03	2.502936e+02	2.747208e+00	1.567896e+01	0.000000e+00	2.128298e+00	1.282337e-02	9.912454e-01	4.066347e-03	1.511464e-05	1.696901e-02
21560000	-4.615992e+03	2.157616e+02	2.615785e+00	1.444847e+01	0.000000e+00	2.520596e+00	2.428835e-02	9.857335e-01	2.633508e-03	2.474728e-05	1.614304e-02
21580000	-4.606528e+03	2.008917e+02	2.529517e+00	1.397922e+01	0.000000e+00	2.911066e+00	1.612080e-02	9.876009e-01	7.482852e-03	2.343887e-05	1.567337e-02
21600000	-4.611140e+03	2.320583e+02	2.724011e+00	1.346341e+01	0.000000e+00	2.910288e+00	2.867958e-02	9.758865e-01	8.423663e-03	2.142577e-05	1.687439e-02
21620000	-4.615071e+03	1.945456e+02	2.492211e+00	1.336795e+01	0.000000e+00	2.587817e+00	1.908900e-02	9.858112e-01	4.180141e-03	3.011504e-05	1.552311e-02
21640000	-4.606961e+03	1.994444e+02	2.774470e+00	1.470927e+01	0.000000e+00	2.798537e+00	8.693671e-03	9.954799e-01	2.415791e-03	3.741546e-05	1.731562e-02
21660000	-4.596479e+03	2.386550e+02	2.725334e+00	1.421762e+01	0.000000e+00	2.745729e+00	9.107220e-03	9.944161e-01	3.595488e-03	1.961118e-05	1.712760e-02
21680000	-4.601777e+03	2.076481e+02	2.535519e+00	1.478940e+01	0.000000e+00	1.976738e+00	7.767284e-03	9.940000e-01	4.880627e-03	2.261661e-05	1.576757e-02
21700000	-4.600691e+03	2.326405e+02	2.788005e+00	1.639522e+01	0.000000e+00	2.470879e+00	7.043825e-03	9.956335e-01	2.201752e-03	1.591039e-05	1.729896e-02
21720000	-4.629289e+03	2.137754e+02	2.766449e+00	1.568195e+01	0.000000e+00	2.098166e+00	9.445851e-03	9.947266e-01	2.669620e-03	2.088316e-05	1.728847e-02
21740000	-4.594607e+03	1.560709e+02	2.647069e+00	1.505709e+01	0.000000e+00	3.307612e+00	1.976821e-02	9.875860e-01	3.496058e-03	3.564194e-05	1.658651e-02
21760000	-4.592738e+03	1.953977e+02	2.532887e+00	1.389418e+01	0.000000e+00	2.189417e+00	1.822031e-02	9.866469e-01	5.397252e-03	2.886621e-05	1.571971e-02
21780000	-4.599137e+03	1.929520e+02	2.564351e+00	1.509166e+01	0.000000e+00	2.507945e+00	2.243394e-02	9.908959e-01	1.436528e-03	2.655617e-05	1.591544e-02
21800000	-4.624317e+03	2.288152e+02	2.758095e+00	1.458360e+01	0.000000e+00	3.092186e+00	4.792527e-02	9.608363e-01	6.412081e-03	1.782495e-05	1.706829e-02
21820000	-4.591346e+03	2.413722e+02	3.012115e+00	1.543058e+01	0.000000e+00	2.765685e+00	3.155325e-02	9.841696e-01	2.937668e-03	1.794185e-05	1.875663e-02
21840000	-4.600026e+03	1.915582e+02	2.638509e+00	1.482336e+01	0.000000e+00	2.279076e+00	2.448464e-02	9.882425e-01	2.077877e-03	2.681750e-05	1.636942e-02
21860000	-4.611454e+03	2.061528e+02	2.802270e+00	1.495615e+01	0.000000e+00	2.630849e+00	1.810016e-02	9.935167e-01	1.140016e-03	3.029803e-05	1.738613e-02
21880000	-4.593588e+03	2.200043e+02	2.608798e+00	1.539845e+01	0.000000e+00	2.993895e+00	1.614185e-02	9.939176e-01	1.080726e-03	1.435245e-05	1.622642e-02
21900000	-4.607722e+03	1.795099e+02	2.519021e+00	1.440504e+01	0.000000e+00	2.609109e+00	1.393446e-02	9.940008e-01	1.430127e-03	3.746810e-05	1.577620e-02
21920000	-4.601541e+03	1.808402e+02	2.701573e+00	1.431860e+01	0.000000e+00	2.420999e+00	7.792541e-03	9.970560e-01	1.560809e-03	3.901736e-05	1.689236e-02
21940000	-4.602726e+03	1.778666e+02	2.846047e+00	1.466208e+01	0.000000e+00	2.411064e+00	5.135055e-03	9.974448e-01	2.340046e-03	4.115132e-05	1.777005e-02
21960000	-4.621395e+03	1.761554e+02	2.761189e+00	1.442880e+01	0.000000e+00	2.130478e+00	2.635908e-02	9.816899e-01	4.838423e-03	3.433169e-05	1.722307e-02
21980000	-4.619000e+03	2.176325e+02	2.502266e+00	1.423045e+01	0.000000e+00	2.084441e+00	2.992163e-02	9.875684e-01	2.056097e-03	1.618668e-05	1.556162e-02
22000000	-4.615528e+03	2.011556e+02	2.444974e+00	1.536927e+01	0.000000e+00	2.695582e+00	1.698859e-02	9.923151e-01	1.914696e-03	2.074827e-05	1.511087e-02
22020000	-4.613397e+03	2.160991e+02	2.433514e+00	1.478770e+01	0.000000e+00	2.978761e+00	2.273540e-02	9.831701e-01	4.153683e-03	1.308929e-05	1.502924e-02
22040000	-4.593225e+03	2.165574e+02	2.378424e+00	1.443140e+01	0.000000e+00	2.141194e+00	3.047579e-02	9.828586e-01	2.305548e-03	1.749516e-05	1.470451e-02
22060000	-4.603311e+03	2.741771e+02	2.711881e+00	1.535589e+01	0.000000e+00	2.231385e+00	1.095116e-02	9.932250e-01	4.260310e-03	1.143647e-05	1.684090e-02
22080000	-4.605173e+03	2.652814e+02	2.528162e+00	1.538658e+01	0.000000e+00	2.386576e+00	1.322146e-02	9.840763e-01	9.744070e-03	9.731906e-06	1.580233e-02
22100000	-4.608214e+03	2.583893e+02	2.759961e+00	1.556946e+01	0.000000e+00	1.613582e+00	1.719957e-02	9.936831e-01	1.433552e-03	1.594780e-05	1.721812e-02
22120000	-4.598050e+03	2.598243e+02	2.598095e+00	1.464698e+01	0.000000e+00	2.991261e+00	3.377241e-03	9.966344e-01	7.790426e-03	1.124951e-05	1.617044e-02
22140000	-4.599666e+03	2.531039e+02	2.718849e+00	1.498693e+01	0.000000e+00	2.186408e+00	1.227079e-02	9.900491e-01	6.886469e-03	1.118677e-05	1.690427e-02
22160000	-4.598933e+03	2.418573e+02	2.548748e+00	1.392073e+01	0.000000e+00	2.514957e+00	1.229324e-02	9.970594e-01	6.695043e-04	1.722527e-05	1.585229e-02
22180000	-4.593626e+03	2.340078e+02	2.683817e+00	1.453806e+01	0.000000e+00	2.049745e+00	8.076026e-03	9.974750e-01	8.603213e-04	2.219823e-05	1.675479e-02
22200000	-4.603351e+03	2.374458e+02	2.590199e+00	1.386960e+01	0.000000e+00	1.879285e+00	1.051132e-02	9.964174e-01	1.014150e-03	1.800356e-05	1.618233e-02
22220000	-4.594439e+03	2.088620e+02	2.811895e+00	1.659365e+01	0.000000e+00	2.228676e+00	4.260040e-03	9.986382e-01	7.950927e-04	1.587292e-05	1.750736e-02
22240000	-4.584377e+03	2.456278e+02	2.688580e+00	1.587830e+01	0.000000e+00	2.945806e+00	2.654762e-02	9.836340e-01	2.959539e-03	1.573539e-05	1.680208e-02
22260000	-4.624465e+03	2.503495e+02	2.344215e+00	1.313474e+01	0.000000e+00	2.695119e+00	2.467783e-02	9.879164e-01	2.444533e-03	1.465663e-05	1.464970e-02
22280000	-4.601408e+03	2.390012e+02	2.878012e+00	1.499189e+01	0.000000e+00	2.051435e+00	2.043826e-02	9.878756e-01	3.643575e-03	1.542160e-05	1.796423e-02
22300000	-4.594738e+03	2.275374e+02	2.884223e+00	1.639714e+01	0.000000e+00	2.070199e+00	2.124064e-02	9.904520e-01	1.657465e-03	1.567959e-05	1.801653e-02
22320000	-4.595222e+03	2.244206e+02	2.628565e+00	1.555278e+01	0.000000e+00	2.439769e+00	2.724409e-02	9.795955e-01	5.006759e-03	1.754115e-05	1.639549e-02
22340000	-4.602442e+03	2.844380e+02	2.590766e+00	1.409525e+01	0.000000e+00	2.820820e+00	1.791027e-02	9.906628e-01	2.460730e-03	9.449180e-06	1.617830e-02
22360000	-4.599036e+03	3.072592e+02	2.674988e+00	1.410418e+01	0.000000e+00	2.560775e+00	2.577228e-02	9.857266e-01	3.472478e-03	9.061617e-06	1.664345e-02
22380000	-4.601272e+03	2.984017e+02	3.126545e+00	1.691305e+01	0.000000e+00	2.055441e+00	1.970942e-02	9.907612e-01	2.637617e-03	8.590588e-06	1.955121e-02
22400000	-4.630542e+03	2.946519e+02	2.614763e+00	1.562919e+01	0.000000e+00	1.925593e+00	1.647387e-02	9.831370e-01	7.924295e-03	5.656007e-06	1.629558e-02
22420000	-4.608243e+03	3.067214e+02	2.425828e+00	1.480284e+01	0.000000e+00	2.526126e+00	7.717321e-03	9.937977e-01	3.048272e-03	6.925298e-06	1.505476e-02
22440000	-4.597474e+03	3.251613e+02	2.499015e+00	1.349016e+01	0.000000e+00	2.722054e+00	6.936751e-03	9.915198e-01	1.242301e-02	6.167083e-06	1.548373e-02
22460000	-4.609561e+03	3.478203e+02	2.579641e+00	1.362467e+01	0.000000e+00	2.341141e+00	9.944506e-03	9.927709e-01	5.955876e-03	5.578864e-06	1.600718e-02
22480000	-4.592132e+03	2.937124e+02	2.532471e+00	1.503267e+01	0.000000e+00	2.357915e+00	2.681274e-02	9.853608e-01	2.513304e-03	8.333070e-06	1.571449e-02
22500000	-4.595794e+03	3.365369e+02	2.705316e+00	1.543577e+01	0.000000e+00	2.560984e+00	1.348428e-02	9.926048e-01	2.144283e-03	4.109828e-06	1.682085e-02
22520000	-4.607324e+03	3.404111e+02	2.668840e+00	1.553284e+01	0.000000e+00	1.972561e+00	2.197647e-02	9.833012e-01	5.423746e-03	4.299810e-06	1.663097e-02
22540000	-4.590994e+03	3.140692e+02	2.712532e+00	1.436861e+01	0.000000e+00	2.211298e+00	9.977255e-03	9.935328e-01	4.018411e-03	8.929159e-06	1.685425e-02
22560000	-4.598875e+03	3.150754e+02	2.753555e+00	1.563059e+01	0.000000e+00	2.326995e+00	2.954048e-02	9.919587e-01	6.464096e-04	6.598969e-06	1.710188e-02
22580000	-4.605462e+03	3.465968e+02	2.836374e+00	1.562151e+01	0.000000e+00	1.849097e+00	1.206293e-02	9.931418e-01	2.707421e-03	4.391549e-06	1.760631e-02
22600000	-4.600543e+03	3.276696e+02	2.734366e+00	1.510338e+01	0.000000e+00	2.064539e+00	2.969264e-02	9.511420e-01	2.444258e-02	5.343495e-06	1.693370e-02
22620000	-4.621040e+03	3.667110e+02	2.653826e+00	1.498341e+01	0.000000e+00	2.647251e+00	1.023149e-02	9.939776e-01	2.685234e-03	3.564187e-06	1.649105e-02
22640000	-4.592443e+03	3.276019e+02	2.721583e+00	1.525221e+01	0.000000e+00	3.131909e+00	6.614258e-03	9.941688e-01	5.248793e-03	5.160224e-06	1.691886e-02
22660000	-4.619401e+03	3.457562e+02	2.623813e+00	1.472977e+01	0.000000e+00	2.028467e+00	9.761301e-03	9.896837e-01	7.321834e-03	4.527107e-06	1.625519e-02
22680000	-4.596988e+03	3.331764e+02	2.801099e+00	1.592900e+01	0.000000e+00	2.709105e+00	7.008705e-03	9.947893e-01	6.103765e-03	4.795853e-06	1.737475e-02
22700000	-4.599411e+03	3.042703e+02	2.552309e+00	1.522065e+01	0.000000e+00	2.725059e+00	1.453750e-02	9.921586e-01	2.616113e-03	6.788216e-06	1.595655e-02
22720000	-4.608763e+03	3.294989e+02	2.703088e+00	1.431798e+01	0.000000e+00	2.133351e+00	3.743562e-02	9.835889e-01	2.125868e-03	8.233943e-06	1.687861e-02
22740000	-4.607558e+03	3.176503e+02	2.900824e+00	1.504463e+01	0.000000e+00	2.065925e+00	1.243968e-02	9.943176e-01	2.065449e-03	7.625080e-06	1.810326e-02
22760000	-4.615205e+03	3.213174e+02	2.816150e+00	1.464610e+01	0.000000e+00	2.246860e+00	3.705741e-02	9.766679e-01	3.149140e-03	7.222100e-06	1.759319e-02
22780000	-4.602490e+03	3.074541e+02	2.730815e+00	1.445212e+01	0.000000e+00	3.012962e+00	1.945444e-02	9.836616e-01	7.847366e-03	7.956035e-06	1.702007e-02
22800000	-4.615955e+03	2.994740e+02	2.828173e+00	1.508810e+01	0.000000e+00	1.979417e+00	1.824703e-02	9.898295e-01	4.131134e-03	9.231247e-06	1.757686e-02
22820000	-4.620992e+03	3.043429e+02	2.834084e+00	1.640385e+01	0.000000e+00	2.357383e+00	1.094261e-02	9.941264e-01	2.009910e-03	8.326244e-06	1.760342e-02
22840000	-4.623349e+03	3.070550e+02	2.738023e+00	1.513439e+01	0.000000e+00	3.421870e+00	1.689348e-02	9.910450e-01	2.400796e-03	7.508650e-06	1.707077e-02
22860000	-4.615807e+03	3.063799e+02	2.592194e+00	1.436944e+01	0.000000e+00	2.444147e+00	4.024153e-03	9.982454e-01	1.937567e-03	7.485864e-06	1.616294e-02
22880000	-4.617027e+03	3.189482e+02	2.604834e+00	1.487140e+01	0.000000e+00	2.657256e+00	9.435802e-03	9.973991e-01	6.323128e-04	6.657032e-06	1.633772e-02
22900000	-4.614893e+03	3.131612e+02	2.878603e+00	1.550130e+01	0.000000e+00	1.977770e+00	3.558253e-03	9.977808e-01	4.694880e-03	8.253419e-06	1.806052e-02
22920000	-4.615075e+03	3.424013e+02	2.562493e+00	1.358586e+01	0.000000e+00	2.965675e+00	4.189587e-03	9.982007e-01	2.055041e-03	6.637592e-06	1.606026e-02
22940000	-4.603975e+03	3.503362e+02	2.901924e+00	1.465013e+01	0.000000e+00	2.720569e+00	1.527074e-02	9.969612e-01	3.998224e-04	6.462371e-06	1.814504e-02
22960000	-4.604944e+03	2.886748e+02	2.961333e+00	1.671135e+01	0.000000e+00	2.804807e+00	1.319708e-02	9.971764e-01	3.387939e-04	8.294148e-06	1.841807e-02
22980000	-4.611816e+03	3.012234e+02	2.832016e+00	1.453164e+01	0.000000e+00	2.754360e+00	6.409451e-03	9.980238e-01	1.088658e-03	9.123232e-06	1.755937e-02
23000000	-4.607656e+03	3.034033e+02	2.666816e+00	1.464288e+01	0.000000e+00	2.289522e+00	3.407918e-02	9.838813e-01	2.409493e-03	7.885039e-06	1.666308e-02
23020000	-4.605255e+03	3.060818e+02	2.919566e+00	1.559520e+01	0.000000e+00	2.601550e+00	2.840486e-02	9.765793e-01	6.294666e-03	8.084735e-06	1.822243e-02
23040000	-4.600848e+03	2.933475e+02	2.617791e+00	1.381303e+01	0.000000e+00	2.280799e+00	1.893531e-02	9.887529e-01	3.982297e-03	1.080685e-05	1.631931e-02
23060000	-4.610964e+03	3.011277e+02	2.431512e+00	1.349746e+01	0.000000e+00	2.277192e+00	8.910757e-03	9.960601e-01	1.553862e-03	1.101492e-05	1.520401e-02
23080000	-4.587448e+03	3.084956e+02	2.797690e+00	1.491149e+01	0.000000e+00	2.596366e+00	1.009666e-02	9.935715e-01	3.856226e-03	7.129779e-06	1.749671e-02
23100000	-4.619077e+03	2.941366e+02	2.891478e+00	1.506529e+01	0.000000e+00	2.316439e+00	2.433299e-02	9.898093e-01	2.212554e-03	1.212874e-05	1.816338e-02
23120000	-4.591915e+03	2.851183e+02	2.497308e+00	1.323712e+01	0.000000e+00	2.318688e+00	9.224370e-03	9.950619e-01	3.252799e-03	1.082779e-05	1.568360e-02
23140000	-4.608168e+03	2.960413e+02	2.790292e+00	1.482113e+01	0.000000e+00	2.397001e+00	7.781429e-03	9.947548e-01	4.302425e-03	8.848842e-06	1.746032e-02
23160000	-4.596740e+03	3.250742e+02	2.734714e+00	1.439006e+01	0.000000e+00	2.109853e+00	2.068293e-02	9.873434e-01	3.631394e-03	7.109074e-06	1.709713e-02
23180000	-4.612329e+03	2.899919e+02	2.766678e+00	1.399548e+01	0.000000e+00	2.100222e+00	4.795388e-02	9.672133e-01	6.851115e-03	1.183538e-05	1.741884e-02
23200000	-4.600885e+03	3.468956e+02	2.859198e+00	1.379022e+01	0.000000e+00	2.351146e+00	1.936705e-02	9.904887e-01	3.207130e-03	8.064227e-06	1.806695e-02
23220000	-4.608688e+03	3.551877e+02	2.746857e+00	1.335556e+01	0.000000e+00	2.314723e+00	2.699586e-02	9.940277e-01	4.411124e-04	6.901054e-06	1.737889e-02
23240000	-4.601886e+03	3.422230e+02	2.851683e+00	1.529488e+01	0.000000e+00	2.591134e+00	2.646461e-02	9.766776e-01	6.969025e-03	5.416665e-06	1.799462e-02
23260000	-4.614024e+03	3.252975e+02	2.750037e+00	1.512811e+01	0.000000e+00	2.170693e+00	1.306850e-02	9.897519e-01	5.581068e-03	6.484206e-06	1.734141e-02
23280000	-4.627022e+03	3.223077e+02	2.937902e+00	1.557599e+01	0.000000e+00	2.256185e+00	3.487613e-02	9.845146e-01	2.230836e-03	7.410854e-06	1.850588e-02
23300000	-4.595729e+03	3.213437e+02	2.789163e+00	1.572121e+01	0.000000e+00	2.314446e+00	1.772056e-02	9.951154e-01	5.332755e-04	5.440395e-06	1.750950e-02
23320000	-4.601673e+03	2.917457e+02	2.709251e+00	1.426857e+01	0.000000e+00	2.038881e+00	1.598259e-02	9.923846e-01	2.374118e-03	1.132664e-05	1.698329e-02
23340000	-4.608007e+03	2.583452e+02	2.665705e+00	1.429853e+01	0.000000e+00	2.456921e+00	1.519392e-02	9.916975e-01	2.804322e-03	1.493892e-05	1.674517e-02
23360000	-4.598480e+03	3.085596e+02	2.761902e+00	1.472656e+01	0.000000e+00	2.433324e+00	9.839849e-03	9.978770e-01	5.015761e-04	9.199331e-06	1.738711e-02
23380000	-4.621207e+03	3.254845e+02	2.771382e+00	1.488620e+01	0.000000e+00	2.342429e+00	9.553620e-03	9.961061e-01	1.615316e-03	6.659140e-06	1.740532e-02
23400000	-4.618857e+03	3.368482e+02	3.328780e+00	1.740218e+01	0.000000e+00	2.368635e+00	1.857359e-02	9.911651e-01	2.504609e-03	4.667984e-06	2.096606e-02
23420000	-4.584322e+03	3.224377e+02	2.543351e+00	1.451081e+01	0.000000e+00	2.377209e+00	3.995227e-02	9.739348e-01	4.632850e-03	5.883200e-06	1.601041e-02
23440000	-4.590406e+03	3.364470e+02	2.781778e+00	1.567661e+01	0.000000e+00	2.601824e+00	3.679765e-02	9.756653e-01	4.149034e-03	4.950354e-06	1.747704e-02
23460000	-4.595322e+03	3.445870e+02	2.640194e+00	1.499079e+01	0.000000e+00	2.119705e+00	1.939895e-02	9.753367e-01	1.489669e-02	4.637251e-06	1.659742e-02
23480000	-4.595845e+03	3.645357e+02	2.463946e+00	1.380585e+01	0.000000e+00	2.383775e+00	2.411381e-02	9.818782e-01	5.510391e-03	3.474927e-06	1.547956e-02
23500000	-4.592299e+03	3.721272e+02	2.711862e+00	1.449795e+01	0.000000e+00	2.663632e+00	2.798704e-02	9.846476e-01	2.994772e-03	3.105206e-06	1.703576e-02
23520000	-4.601367e+03	3.448983e+02	2.473546e+00	1.400342e+01	0.000000e+00	2.684113e+00	2.226020e-02	9.875730e-01	2.621625e-03	5.164542e-06	1.548469e-02
23540000	-4.592316e+03	3.249819e+02	2.826934e+00	1.488074e+01	0.000000e+00	2.927133e+00	3.633636e-02	9.860362e-01	1.543330e-03	5.589771e-06	1.753877e-02
23560000	-4.600685e+03	3.221839e+02	2.483381e+00	1.393777e+01	0.000000e+00	2.536037e+00	4.220522e-02	9.819342e-01	1.478003e-03	6.471802e-06	1.554933e-02
23580000	-4.610454e+03	3.017887e+02	2.516968e+00	1.466729e+01	0.000000e+00	2.046116e+00	1.356971e-02	9.873516e-01	7.851703e-03	6.931629e-06	1.574824e-02
23600000	-4.606157e+03	3.076468e+02	2.649623e+00	1.543037e+01	0.000000e+00	2.453932e+00	2.406821e-02	9.823703e-01	4.471667e-03	5.899286e-06	1.657321e-02
23620000	-4.599114e+03	3.420146e+02	2.704840e+00	1.501720e+01	0.000000e+00	2.315776e+00	1.780407e-02	9.859466e-01	5.790628e-03	5.149228e-06	1.696061e-02
23640000	-4.597851e+03	3.132562e+02	2.986487e+00	1.701713e+01	0.000000e+00	2.166246e+00	1.791504e-02	9.875595e-01	4.439853e-03	6.082354e-06	1.879365e-02
23660000	-4.618807e+03	3.271164e+02	2.450062e+00	1.408748e+01	0.000000e+00	2.964275e+00	2.464257e-02	9.802823e-01	6.449085e-03	6.039530e-06	1.533295e-02
23680000	-4.624821e+03	3.439904e+02	2.663053e+00	1.573969e+01	0.000000e+00	2.595807e+00	2.001065e-02	9.909625e-01	1.739774e-03	4.469953e-06	1.675033e-02
23700000	-4.602905e+03	3.300353e+02	2.842144e+00	1.578214e+01	0.000000e+00	2.527302e+00	4.179777e-02	9.748875e-01	3.236113e-03	5.589174e-06	1.779012e-02
23720000	-4.616393e+03	3.461591e+02	2.924099e+00	1.613681e+01	0.000000e+00	1.929100e+00	3.690972e-02	9.861389e-01	1.480568e-03	4.418407e-06	1.830284e-02
23740000	-4.618706e+03	3.130865e+02	2.619090e+00	1.410698e+01	0.000000e+00	3.043462e+00	3.453498e-02	9.765745e-01	3.960889e-03	7.421076e-06	1.635414e-02
23760000	-4.610289e+03	3.134328e+02	2.572621e+00	1.391294e+01	0.000000e+00	2.478384e+00	2.474326e-02	9.765131e-01	7.746187e-03	8.144292e-06	1.612300e-02
23780000	-4.590013e+03	2.872180e+02	2.566354e+00	1.507042e+01	0.000000e+00	3.242113e+00	7.824470e-03	9.963673e-01	2.219045e-03	8.154616e-06	1.603992e-02
23800000	-4.622652e+03	3.360137e+02	2.892614e+00	1.502002e+01	0.000000e+00	2.177444e+00	1.457831e-02	9.941624e-01	1.426258e-03	5.859618e-06	1.797488e-02
23820000	-4.611327e+03	2.518760e+02	2.636410e+00	1.550003e+01	0.000000e+00	2.252020e+00	1.365826e-02	9.877846e-01	5.357570e-03	1.369404e-05	1.636104e-02
23840000	-4.624253e+03	3.003622e+02	2.721180e+00	1.637605e+01	0.000000e+00	2.679525e+00	1.901425e-02	9.847689e-01	6.117812e-03	6.521535e-06	1.697872e-02
23860000	-4.603008e+03	2.833946e+02	2.406882e+00	1.476126e+01	0.000000e+00	2.928154e+00	6.869363e-03	9.936101e-01	7.924122e-03	8.149093e-06	1.503096e-02
23880000	-4.601680e+03	3.649412e+02	2.628327e+00	1.595903e+01	0.000000e+00	2.039547e+00	1.295614e-02	9.901654e-01	3.665231e-03	2.922355e-06	1.644719e-02
23900000	-4.608833e+03	3.564082e+02	2.712724e+00	1.626957e+01	0.000000e+00	2.359257e+00	1.954246e-02	9.865742e-01	4.274942e-03	3.586707e-06	1.678366e-02
23920000	-4.615335e+03	3.626005e+02	2.534609e+00	1.345284e+01	0.000000e+00	2.249290e+00	3.241868e-02	9.837891e-01	2.947449e-03	4.635615e-06	1.589012e-02
23940000	-4.591744e+03	3.387699e+02	2.854272e+00	1.536950e+01	0.000000e+00	2.253397e+00	2.218382e-02	9.880685e-01	3.009167e-03	5.052594e-06	1.782352e-02
23960000	-4.590869e+03	3.817767e+02	3.065904e+00	1.536786e+01	0.000000e+00	2.216433e+00	1.943590e-02	9.830332e-01	8.799591e-03	3.759711e-06	1.917757e-02
23980000	-4.598834e+03	3.882989e+02	2.577716e+00	1.399323e+01	0.000000e+00	2.599775e+00	1.723011e-02	9.897449e-01	3.863721e-03	3.974295e-06	1.616139e-02
24000000	-4.597315e+03	3.707282e+02	2.876931e+00	1.555150e+01	0.000000e+00	2.411162e+00	1.346353e-02	9.937537e-01	2.180640e-03	3.906145e-06	1.810642e-02
24020000	-4.611645e+03	3.387232e+02	2.620405e+00	1.537062e+01	0.000000e+00	1.905473e+00	1.182912e-02	9.892155e-01	6.039298e-03	5.649543e-06	1.638118e-02
24040000	-4.610993e+03	3.821887e+02	2.568419e+00	1.458408e+01	0.000000e+00	3.318350e+00	1.155187e-02	9.940740e-01	3.107763e-03	3.351841e-06	1.604673e-02
24060000	-4.599293e+03	3.618305e+02	2.358744e+00	1.407511e+01	0.000000e+00	2.201566e+00	6.095319e-03	9.963668e-01	3.404636e-03	3.250827e-06	1.471536e-02
24080000	-4.617128e+03	4.087163e+02	2.763112e+00	1.660039e+01	0.000000e+00	2.247436e+00	6.910855e-04	9.992051e-01	9.729766e-03	1.838929e-06	1.735092e-02
24100000	-4.617082e+03	4.012909e+02	3.032059e+00	1.643764e+01	0.000000e+00	2.734540e+00	5.943627e-03	9.970849e-01	2.450812e-03	2.829310e-06	1.903993e-02
24120000	-4.594030e+03	4.016819e+02	2.739556e+00	1.542428e+01	0.000000e+00	2.344787e+00	5.123837e-03	9.989278e-01	4.107072e-04	1.998862e-06	1.715364e-02
24140000	-4.591644e+03	4.013528e+02	2.505997e+00	1.380911e+01	0.000000e+00	2.957946e+00	2.417367e-03	9.991748e-01	1.110507e-03	2.798179e-06	1.572382e-02
24160000	-4.614332e+03	4.623117e+02	2.502568e+00	1.375216e+01	0.000000e+00	2.145233e+00	3.517949e-03	9.987944e-01	1.311598e-03	1.358988e-06	1.571899e-02
24180000	-4.609579e+03	4.412835e+02	2.598948e+00	1.557307e+01	0.000000e+00	2.451088e+00	3.997878e-03	9.966837e-01	5.337161e-03	1.129122e-06	1.628291e-02
24200000	-4.616397e+03	4.327235e+02	2.709526e+00	1.538338e+01	0.000000e+00	3.083461e+00	3.161165e-03	9.991282e-01	6.475852e-04	1.903027e-06	1.691959e-02
24220000	-4.603761e+03	4.166450e+02	3.168520e+00	1.739626e+01	0.000000e+00	2.363341e+00	2.678247e-03	9.990643e-01	1.159863e-03	1.967811e-06	1.979655e-02
24240000	-4.614598e+03	4.006965e+02	2.617304e+00	1.460490e+01	0.000000e+00	2.500189e+00	1.534819e-03	9.993144e-01	1.441768e-03	2.346714e-06	1.637422e-02
24260000	-4.604998e+03	4.030998e+02	2.901767e+00	1.632770e+01	0.000000e+00	2.228422e+00	2.497016e-03	9.985081e-01	2.961954e-03	2.126438e-06	1.820435e-02
24280000	-4.599276e+03	3.782740e+02	2.820367e+00	1.528776e+01	0.000000e+00	2.329428e+00	2.523705e-03	9.991858e-01	1.261127e-03	4.511969e-06	1.766355e-02
24300000	-4.622552e+03	3.966866e+02	2.661284e+00	1.491182e+01	0.000000e+00	2.181065e+00	6.200625e-03	9.976631e-01	1.236719e-03	2.677300e-06	1.671647e-02
24320000	-4.610018e+03	3.883666e+02	2.425119e+00	1.452327e+01	0.000000e+00	2.009674e+00	8.402429e-03	9.952004e-01	2.469989e-03	3.328385e-06	1.521487e-02
24340000	-4.607308e+03	3.881026e+02	2.575158e+00	1.505336e+01	0.000000e+00	2.489100e+00	3.206213e-02	9.813474e-01	3.333399e-03	2.741690e-06	1.615021e-02
24360000	-4.615903e+03	4.065114e+02	2.473666e+00	1.393106e+01	0.000000e+00	2.053774e+00	3.652104e-02	9.722063e-01	4.807327e-03	2.316361e-06	1.554738e-02
24380000	-4.604119e+03	3.724914e+02	2.786054e+00	1.592733e+01	0.000000e+00	2.178313e+00	1.923487e-02	9.877125e-01	2.477900e-03	3.386089e-06	1.750097e-02
24400000	-4.614188e+03	4.223690e+02	2.747663e+00	1.562999e+01	0.000000e+00	2.405072e+00	2.164168e-02	9.859381e-01	3.909383e-03	2.009740e-06	1.710245e-02
24420000	-4.601781e+03	3.813604e+02	2.720743e+00	1.496313e+01	0.000000e+00	2.064297e+00	4.577972e-02	9.598215e-01	7.499833e-03	2.454292e-06	1.692733e-02
24440000	-4.627937e+03	3.337201e+02	2.498630e+00	1.420300e+01	0.000000e+00	2.075319e+00	2.782949e-02	9.762393e-01	5.969860e-03	6.308780e-06	1.554367e-02
24460000	-4.588917e+03	3.646330e+02	2.763948e+00	1.572262e+01	0.000000e+00	2.832939e+00	1.150143e-02	9.920623e-01	4.344296e-03	3.213511e-06	1.717800e-02
24480000	-4.599704e+03	3.873149e+02	2.791527e+00	1.598091e+01	0.000000e+00	3.466754e+00	2.142854e-02	9.838395e-01	4.049861e-03	1.843368e-06	1.737483e-02
24500000	-4.606324e+03	3.618514e+02	2.459841e+00	1.421849e+01	0.000000e+00	2.393744e+00	2.635922e-02	9.649995e-01	9.765338e-03	2.949077e-06	1.509261e-02
24520000	-4.603500e+03	4.042905e+02	2.585956e+00	1.517694e+01	0.000000e+00	3.139331e+00	3.578746e-02	9.869723e-01	1.010746e-03	1.953525e-06	1.584240e-02
24540000	-4.610638e+03	3.966296e+02	2.560458e+00	1.534798e+01	0.000000e+00	2.508236e+00	2.654612e-02	9.941394e-01	3.866979e-04	2.169630e-06	1.578511e-02
24560000	-4.598448e+03	4.194559e+02	2.710699e+00	1.488288e+01	0.000000e+00	2.602419e+00	2.037634e-02	9.946854e-01	7.063251e-04	2.168083e-06	1.665034e-02
24580000	-4.618283e+03	3.738644e+02	2.519753e+00	1.441913e+01	0.000000e+00	2.406715e+00	7.325631e-03	9.959741e-01	4.113622e-03	2.918577e-06	1.544378e-02
24600000	-4.597399e+03	3.947371e+02	2.298283e+00	1.420743e+01	0.000000e+00	2.203688e+00	1.047119e-02	9.962247e-01	8.854073e-04	2.202481e-06	1.407610e-02
24620000	-4.610309e+03	4.272348e+02	2.715689e+00	1.483934e+01	0.000000e+00	2.645647e+00	1.163575e-02	9.943504e-01	2.422994e-03	2.303962e-06	1.671619e-02
24640000	-4.598030e+03	4.136193e+02	2.489651e+00	1.427799e+01	0.000000e+00	2.476043e+00	2.080951e-02	9.827068e-01	6.383775e-03	1.889729e-06	1.535169e-02
24660000	-4.588870e+03	3.779764e+02	2.726598e+00	1.628019e+01	0.000000e+00	2.086582e+00	2.046806e-02	9.857484e-01	6.203752e-03	2.389211e-06	1.680159e-02
24680000	-4.613651e+03	3.706267e+02	2.404369e+00	1.383002e+01	0.000000e+00	1.886815e+00	2.324344e-02	9.802414e-01	7.004868e-03	4.453529e-06	1.486999e-02
24700000	-4.603499e+03	3.890516e+02	2.484704e+00	1.424301e+01	0.000000e+00	2.531947e+00	1.990599e-02	9.815762e-01	8.350204e-03	2.572879e-06	1.536392e-02
24720000	-4.618218e+03	3.851480e+02	2.412518e+00	1.452239e+01	0.000000e+00	2.368418e+00	2.850917e-02	9.904080e-01	8.703219e-04	2.387869e-06	1.473636e-02
24740000	-4.607068e+03	3.966613e+02	2.555069e+00	1.415903e+01	0.000000e+00	2.914692e+00	1.673123e-02	9.928663e-01	1.400759e-03	2.612743e-06	1.561233e-02
24760000	-4.609837e+03	3.679813e+02	2.458731e+00	1.401124e+01	0.000000e+00	2.340027e+00	9.988000e-03	9.967674e-01	7.594990e-04	4.007357e-06	1.500507e-02
24780000	-4.615889e+03	3.977652e+02	2.722710e+00	1.534047e+01	0.000000e+00	2.605680e+00	5.082983e-03	9.976634e-01	1.708702e-03	2.549374e-06	1.661297e-02
24800000	-4.585243e+03	3.568474e+02	2.553845e+00	1.463165e+01	0.000000e+00	2.785511e+00	1.147115e-03	9.986518e-01	8.751508e-03	3.564459e-06	1.552425e-02
24820000	-4.601274e+03	3.734878e+02	2.410422e+00	1.424237e+01	0.000000e+00	2.388364e+00	5.087328e-03	9.982796e-01	9.181914e-04	2.928758e-06	1.463829e-02
24840000	-4.613586e+03	3.538200e+02	2.850611e+00	1.584144e+01	0.000000e+00	2.484698e+00	1.089454e-03	9.995862e-01	1.572684e-03	3.912101e-06	1.718534e-02
24860000	-4.598411e+03	3.553919e+02	2.676565e+00	1.467199e+01	0.000000e+00	2.747345e+00	5.328893e-04	9.996630e-01	2.532961e-03	4.078031e-06	1.613218e-02
24880000	-4.605794e+03	3.377681e+02	2.370025e+00	1.433520e+01	0.000000e+00	3.332643e+00	9.558766e-04	9.995728e-01	1.398775e-03	4.240510e-06	1.432245e-02
24900000	-4.593289e+03	3.346974e+02	2.401036e+00	1.418631e+01	0.000000e+00	2.147367e+00	7.959236e-04	9.992591e-01	5.868361e-03	4.483206e-06	1.449617e-02
24920000	-4.613953e+03	3.523095e+02	2.458687e+00	1.457824e+01	0.000000e+00	2.350443e+00	4.218793e-03	9.985600e-01	8.545150e-04	3.655099e-06	1.482696e-02
24940000	-4.598119e+03	3.367145e+02	2.406350e+00	1.412733e+01	0.000000e+00	2.701069e+00	5.309265e-03	9.978699e-01	1.474951e-03	5.807272e-06	1.453934e-02
24960000	-4.590127e+03	2.839684e+02	2.460178e+00	1.398139e+01	0.000000e+00	2.542437e+00	8.352192e-03	9.957937e-01	2.344788e-03	8.947653e-06	1.488574e-02
24980000	-4.606102e+03	2.995222e+02	2.565469e+00	1.431071e+01	0.000000e+00	2.797369e+00	1.328897e-02	9.910066e-01	4.844353e-03	7.883579e-06	1.560888e-02
25000000	-4.597983e+03	3.053734e+02	2.484327e+00	1.348674e+01	0.000000e+00	1.980851e+00	8.156522e-03	9.967602e-01	1.671886e-03	7.659475e-06	1.516475e-02
25020000	-4.630195e+03	3.133401e+02	2.792554e+00	1.527748e+01	0.000000e+00	3.091407e+00	1.891980e-02	9.871549e-01	4.048663e-03	5.774754e-06	1.699572e-02
25040000	-4.635736e+03	3.268741e+02	2.677747e+00	1.610935e+01	0.000000e+00	2.476108e+00	1.678309e-02	9.842298e-01	5.035096e-03	5.131603e-06	1.642861e-02
25060000	-4.602274e+03	3.883838e+02	2.450536e+00	1.384150e+01	0.000000e+00	2.161000e+00	1.263174e-02	9.949538e-01	1.510869e-03	3.109508e-06	1.509407e-02
25080000	-4.604664e+03	3.427259e+02	2.536695e+00	1.492234e+01	0.000000e+00	1.969432e+00	1.192687e-02	9.964806e-01	6.407351e-04	4.413825e-06	1.564117e-02
25100000	-4.621968e+03	3.515116e+02	2.683163e+00	1.623941e+01	0.000000e+00	2.455939e+00	2.606180e-02	9.948953e-01	2.935518e-04	2.825553e-06	1.646799e-02
25120000	-4.598372e+03	3.268877e+02	2.448889e+00	1.544318e+01	0.000000e+00	2.377930e+00	1.197256e-02	9.921532e-01	3.637940e-03	4.793063e-06	1.502536e-02
25140000	-4.595370e+03	3.242339e+02	2.617014e+00	1.500156e+01	0.000000e+00	2.314288e+00	1.422960e-02	9.898262e-01	4.274331e-03	5.733725e-06	1.625287e-02
25160000	-4.591051e+03	3.161881e+02	2.580347e+00	1.442816e+01	0.000000e+00	2.338754e+00	1.484080e-02	9.948913e-01	1.169825e-03	6.273185e-06	1.597196e-02
25180000	-4.602802e+03	3.401417e+02	2.488414e+00	1.420708e+01	0.000000e+00	2.368138e+00	4.548125e-03	9.962509e-01	5.738801e-03	3.985096e-06	1.525406e-02
25200000	-4.615618e+03	3.095472e+02	2.433609e+00	1.368199e+01	0.000000e+00	2.642717e+00	1.908832e-02	9.874925e-01	4.160283e-03	6.182456e-06	1.489205e-02
25220000	-4.599734e+03	3.348436e+02	2.909525e+00	1.724022e+01	0.000000e+00	2.289973e+00	2.592217e-02	9.875864e-01	1.984380e-03	3.563309e-06	1.777181e-02
25240000	-4.605371e+03	3.969695e+02	3.153988e+00	1.661614e+01	0.000000e+00	2.080295e+00	1.491864e-02	9.911131e-01	3.520384e-03	2.685371e-06	1.935980e-02
25260000	-4.585326e+03	4.039820e+02	2.604493e+00	1.405095e+01	0.000000e+00	2.807887e+00	1.754705e-02	9.965776e-01	4.132756e-04	2.718815e-06	1.596748e-02
25280000	-4.634254e+03	3.968240e+02	2.963211e+00	1.586347e+01	0.000000e+00	2.392813e+00	1.682976e-02	9.962020e-01	5.766189e-04	2.791259e-06	1.811126e-02
25300000	-4.590256e+03	3.789626e+02	2.542626e+00	1.431487e+01	0.000000e+00	2.398603e+00	1.289918e-02	9.914805e-01	3.642302e-03	3.105284e-06	1.557696e-02
25320000	-4.610332e+03	3.720096e+02	2.622859e+00	1.425717e+01	0.000000e+00	2.542437e+00	1.035382e-02	9.941355e-01	2.297422e-03	3.010069e-06	1.598695e-02
25340000	-4.610062e+03	3.544912e+02	2.354674e+00	1.386001e+01	0.000000e+00	2.702002e+00	9.219535e-03	9.948757e-01	2.156022e-03	4.240391e-06	1.432734e-02
25360000	-4.592525e+03	3.821176e+02	2.384350e+00	1.393123e+01	0.000000e+00	2.054708e+00	2.874482e-02	9.794152e-01	4.046242e-03	3.158260e-06	1.448999e-02
25380000	-4.608370e+03	4.262609e+02	2.536567e+00	1.439998e+01	0.000000e+00	2.245474e+00	1.244959e-02	9.852348e-01	1.020570e-02	1.704966e-06	1.541384e-02
25400000	-4.592429e+03	3.965754e+02	2.844586e+00	1.605933e+01	0.000000e+00	1.786671e+00	2.056642e-02	9.841004e-01	3.425642e-03	2.467339e-06	1.722868e-02
25420000	-4.585074e+03	3.999572e+02	2.604765e+00	1.503068e+01	0.000000e+00	3.000371e+00	1.339909e-02	9.909948e-01	3.165993e-03	2.529898e-06	1.590346e-02
25440000	-4.602701e+03	3.713807e+02	2.889267e+00	1.579949e+01	0.000000e+00	1.974668e+00	5.666950e-03	9.949391e-01	7.254101e-03	3.352190e-06	1.759950e-02
25460000	-4.608237e+03	3.722364e+02	2.562639e+00	1.465452e+01	0.000000e+00	2.210700e+00	5.575738e-03	9.959887e-01	3.863346e-03	3.682719e-06	1.557163e-02
25480000	-4.608073e+03	3.458867e+02	2.573528e+00	1.439925e+01	0.000000e+00	2.939745e+00	4.686987e-03	9.975873e-01	2.234949e-03	4.063530e-06	1.564193e-02
25500000	-4.635819e+03	3.240656e+02	2.503874e+00	1.422930e+01	0.000000e+00	2.165742e+00	6.252753e-03	9.983571e-01	6.411613e-04	4.865048e-06	1.524693e-02
25520000	-4.609300e+03	3.286748e+02	2.393324e+00	1.370270e+01	0.000000e+00	2.845736e+00	3.120010e-03	9.987888e-01	1.118951e-03	5.638421e-06	1.458080e-02
25540000	-4.611374e+03	2.890421e+02	2.229690e+00	1.388519e+01	0.000000e+00	2.367786e+00	2.867402e-03	9.965241e-01	1.265345e-02	7.310163e-06	1.364096e-02
25560000	-4.594280e+03	3.580077e+02	2.473260e+00	1.336471e+01	0.000000e+00	3.624858e+00	5.436816e-03	9.971856e-01	2.177243e-03	5.485939e-06	1.535369e-02
25580000	-4.615490e+03	3.291611e+02	2.513896e+00	1.412629e+01	0.000000e+00	2.217306e+00	9.294810e-03	9.964792e-01	1.034360e-03	5.308444e-06	1.568382e-02
25600000	-4.604103e+03	3.201635e+02	2.581372e+00	1.425876e+01	0.000000e+00	2.244739e+00	2.372745e-02	9.957111e-01	3.147751e-04	5.918203e-06	1.603464e-02
25620000	-4.596652e+03	3.633412e+02	2.602889e+00	1.524448e+01	0.000000e+00	2.266251e+00	1.665096e-02	9.951775e-01	8.050239e-04	3.628773e-06	1.612684e-02
25640000	-4.599444e+03	3.554751e+02	2.931800e+00	1.629128e+01	0.000000e+00	1.806780e+00	1.166878e-02	9.924329e-01	3.352725e-03	4.484929e-06	1.817031e-02
25660000	-4.605356e+03	3.982813e+02	2.749391e+00	1.435309e+01	0.000000e+00	2.122560e+00	2.323593e-02	9.870260e-01	3.533238e-03	2.684027e-06	1.708744e-02
25680000	-4.609587e+03	4.072965e+02	2.575267e+00	1.418769e+01	0.000000e+00	2.484124e+00	1.538239e-02	9.930551e-01	1.621277e-03	3.113802e-06	1.593271e-02
25700000	-4.602000e+03	4.020601e+02	2.692347e+00	1.470042e+01	0.000000e+00	2.518616e+00	2.387111e-02	9.896894e-01	1.173637e-03	2.514310e-06	1.678482e-02
25720000	-4.597148e+03	4.001063e+02	3.191547e+00	1.603634e+01	0.000000e+00	2.210842e+00	2.118412e-02	9.901082e-01	3.134251e-03	2.793396e-06	2.008894e-02
25740000	-4.594743e+03	3.727002e+02	2.639807e+00	1.390747e+01	0.000000e+00	2.614916e+00	2.624240e-02	9.891687e-01	1.254801e-03	5.065233e-06	1.663275e-02
25760000	-4.606175e+03	3.458409e+02	2.954865e+00	1.579673e+01	0.000000e+00	2.570173e+00	1.830210e-02	9.902499e-01	3.774099e-03	5.235752e-06	1.863871e-02
25780000	-4.583526e+03	3.954462e+02	2.655143e+00	1.495642e+01	0.000000e+00	2.476966e+00	1.686053e-02	9.868084e-01	5.614860e-03	2.420781e-06	1.669989e-02
25800000	-4.600203e+03	3.672005e+02	2.750010e+00	1.505147e+01	0.000000e+00	2.271802e+00	2.577490e-02	9.867795e-01	2.328629e-03	3.708283e-06	1.737775e-02
25820000	-4.615012e+03	3.847117e+02	2.696442e+00	1.341950e+01	0.000000e+00	2.390490e+00	8.783004e-03	9.937354e-01	6.086588e-03	4.180266e-06	1.711154e-02
25840000	-4.619562e+03	3.821913e+02	2.873693e+00	1.351266e+01	0.000000e+00	1.872003e+00	1.264832e-02	9.947529e-01	2.287522e-03	4.432698e-06	1.828945e-02
25860000	-4.613834e+03	3.593045e+02	2.975304e+00	1.560102e+01	0.000000e+00	2.489972e+00	3.024637e-02	9.886402e-01	1.433039e-03	5.664773e-06	1.885535e-02
25880000	-4.621957e+03	3.035074e+02	3.227556e+00	1.595860e+01	1.162791e-02	2.205608e+00	2.348065e-02	9.810021e-01	9.178763e-03	7.997928e-06	2.048472e-02
25900000	-4.619313e+03	3.571463e+02	2.558843e+00	1.350770e+01	0.000000e+00	2.312361e+00	3.659478e-02	9.630490e-01	1.079228e-02	5.938480e-06	1.620216e-02
25920000	-4.625992e+03	3.437722e+02	2.745453e+00	1.415635e+01	0.000000e+00	2.760773e+00	2.224656e-02	9.798670e-01	8.422564e-03	6.030202e-06	1.737941e-02
25940000	-4.633157e+03	3.922882e+02	3.236226e+00	1.511901e+01	0.000000e+00	2.347602e+00	2.470812e-02	9.846740e-01	6.868262e-03	4.235607e-06	2.050440e-02
25960000	-4.611629e+03	3.495917e+02	3.160469e+00	1.529978e+01	0.000000e+00	2.142653e+00	1.163323e-02	9.939275e-01	3.721779e-03	5.780409e-06	2.000634e-02
25980000	-4.608863e+03	3.396375e+02	2.823362e+00	1.581501e+01	0.000000e+00	2.459081e+00	2.040135e-02	9.893120e-01	3.142210e-03	6.130437e-06	1.788610e-02
26000000	-4.624219e+03	3.497596e+02	3.011836e+00	1.569992e+01	0.000000e+00	2.308377e+00	1.888773e-02	9.912864e-01	1.788986e-03	5.234620e-06	1.906276e-02
26020000	-4.611772e+03	3.165881e+02	3.071461e+00	1.519244e+01	0.000000e+00	2.105188e+00	2.754560e-02	9.776139e-01	9.084185e-03	7.541998e-06	1.937109e-02
26040000	-4.605893e+03	3.136701e+02	3.059284e+00	1.592720e+01	0.000000e+00	2.713364e+00	2.080600e-02	9.881218e-01	3.320152e-03	6.306792e-06	1.923347e-02
26060000	-4.644720e+03	3.452016e+02	2.787073e+00	1.548393e+01	0.000000e+00	2.451060e+00	1.270465e-02	9.879366e-01	9.052757e-03	4.846008e-06	1.752158e-02
26080000	-4.616396e+03	3.427276e+02	2.546402e+00	1.442286e+01	0.000000e+00	2.111784e+00	3.732478e-03	9.971577e-01	5.250808e-03	4.827567e-06	1.594045e-02
26100000	-4.624474e+03	3.760401e+02	2.574015e+00	1.377175e+01	0.000000e+00	2.471979e+00	8.133982e-03	9.970531e-01	1.657336e-03	4.035429e-06	1.611550e-02
26120000	-4.610090e+03	3.738571e+02	2.585701e+00	1.391598e+01	0.000000e+00	1.976145e+00	1.052513e-02	9.982145e-01	2.872465e-04	4.580359e-06	1.615119e-02
26140000	-4.607796e+03	3.842263e+02	2.594834e+00	1.387521e+01	0.000000e+00	2.371428e+00	4.162285e-03	9.976991e-01	3.521978e-03	3.630619e-06	1.618997e-02
26160000	-4.610940e+03	3.908235e+02	2.785952e+00	1.394149e+01	0.000000e+00	2.479616e+00	8.653130e-03	9.978127e-01	6.769754e-04	3.864057e-06	1.747564e-02
26180000	-4.597038e+03	3.748489e+02	3.089338e+00	1.561294e+01	0.000000e+00	2.281681e+00	5.698417e-03	9.967556e-01	4.281567e-03	4.172939e-06	1.936498e-02
26200000	-4.609398e+03	3.842332e+02	2.653057e+00	1.424393e+01	0.000000e+00	3.192824e+00	6.420408e-03	9.946403e-01	4.614016e-03	3.305631e-06	1.660254e-02
26220000	-4.590244e+03	3.834599e+02	2.743954e+00	1.552249e+01	0.000000e+00	2.052301e+00	2.367730e-02	9.897799e-01	1.525418e-03	3.098526e-06	1.716487e-02
26240000	-4.618497e+03	3.483528e+02	2.466669e+00	1.364151e+01	0.000000e+00	2.929122e+00	1.901731e-02	9.740843e-01	1.922807e-02	4.673513e-06	1.547627e-02
26260000	-4.595140e+03	3.554074e+02	2.822008e+00	1.555350e+01	0.000000e+00	2.790370e+00	3.140546e-02	9.807841e-01	3.871290e-03	4.278984e-06	1.766462e-02
26280000	-4.614042e+03	3.820669e+02	2.748210e+00	1.529108e+01	0.000000e+00	2.232255e+00	1.664911e-02	9.912096e-01	2.785717e-03	3.342959e-06	1.725996e-02
26300000	-4.619013e+03	3.954374e+02	3.023288e+00	1.632457e+01	0.000000e+00	2.323631e+00	2.476083e-02	9.818323e-01	5.712704e-03	2.600935e-06	1.891070e-02
26320000	-4.611162e+03	3.908525e+02	2.547751e+00	1.438264e+01	0.000000e+00	3.026393e+00	1.666609e-02	9.912259e-01	1.913074e-03	2.964007e-06	1.582300e-02
26340000	-4.592574e+03	4.160315e+02	2.767514e+00	1.485667e+01	0.000000e+00	1.923163e+00	2.273866e-02	9.924574e-01	1.009721e-03	2.688689e-06	1.722344e-02
26360000	-4.605377e+03	3.837104e+02	2.731818e+00	1.593361e+01	0.000000e+00	2.602038e+00	3.277269e-02	9.691309e-01	9.372567e-03	2.862150e-06	1.694031e-02
26380000	-4.606540e+03	3.969956e+02	2.444805e+00	1.371725e+01	0.000000e+00	2.479014e+00	2.019243e-02	9.909818e-01	1.496429e-03	2.327818e-06	1.512562e-02
26400000	-4.609538e+03	3.665036e+02	2.772383e+00	1.541435e+01	0.000000e+00	2.359541e+00	3.082146e-02	9.801331e-01	2.866266e-03	3.427899e-06	1.715394e-02
26420000	-4.596442e+03	3.573199e+02	2.741176e+00	1.654097e+01	0.000000e+00	2.273135e+00	2.367068e-02	9.842418e-01	3.684425e-03	2.865695e-06	1.699600e-02
26440000	-4.608032e+03	4.245263e+02	2.837632e+00	1.566562e+01	0.000000e+00	2.240286e+00	1.371860e-02	9.912041e-01	3.792408e-03	1.969674e-06	1.762585e-02
26460000	-4.620966e+03	4.011827e+02	2.878427e+00	1.554759e+01	0.000000e+00	1.892279e+00	1.536233e-02	9.886626e-01	7.429197e-03	2.437849e-06	1.784942e-02
26480000	-4.603206e+03	4.097762e+02	2.716999e+00	1.504132e+01	0.000000e+00	2.607527e+00	1.190386e-02	9.952692e-01	9.774477e-04	2.457427e-06	1.684565e-02
26500000	-4.598447e+03	3.665102e+02	2.664771e+00	1.484280e+01	0.000000e+00	2.355311e+00	1.295890e-02	9.936631e-01	2.219754e-03	3.880883e-06	1.653311e-02
26520000	-4.591915e+03	3.828738e+02	2.796496e+00	1.505687e+01	0.000000e+00	2.463489e+00	3.436385e-02	9.929011e-01	4.649452e-04	3.124661e-06	1.729263e-02
26540000	-4.604884e+03	3.804124e+02	2.830383e+00	1.525255e+01	0.000000e+00	2.624286e+00	4.577841e-02	9.802280e-01	1.744362e-03	3.890682e-06	1.749431e-02
26560000	-4.607389e+03	3.416791e+02	3.159840e+00	1.614883e+01	0.000000e+00	2.302121e+00	1.017726e-02	9.938008e-01	4.504648e-03	5.668447e-06	1.950248e-02
26580000	-4.597184e+03	3.735194e+02	2.796619e+00	1.511640e+01	0.000000e+00	2.542612e+00	2.572579e-02	9.878557e-01	2.548251e-03	4.242015e-06	1.721671e-02
26600000	-4.593948e+03	3.312973e+02	2.545026e+00	1.412139e+01	0.000000e+00	2.265566e+00	4.638460e-02	9.840400e-01	1.213736e-03	6.161360e-06	1.568184e-02
26620000	-4.608346e+03	3.523681e+02	2.635741e+00	1.444172e+01	0.000000e+00	2.619524e+00	7.039072e-03	9.937244e-01	7.480798e-03	5.025374e-06	1.629194e-02
26640000	-4.599654e+03	3.323123e+02	2.676562e+00	1.443931e+01	0.000000e+00	2.639565e+00	2.151465e-02	9.901508e-01	2.063979e-03	5.534305e-06	1.656903e-02
26660000	-4.602822e+03	3.016224e+02	2.381667e+00	1.379719e+01	0.000000e+00	2.768146e+00	1.370214e-02	9.927702e-01	2.845113e-03	7.533049e-06	1.461800e-02
26680000	-4.612676e+03	3.872237e+02	2.651884e+00	1.398095e+01	0.000000e+00	3.032808e+00	2.025127e-02	9.932462e-01	8.374854e-04	3.681631e-06	1.623740e-02
26700000	-4.591187e+03	3.467235e+02	2.374542e+00	1.343100e+01	0.000000e+00	3.037805e+00	1.316464e-02	9.935428e-01	1.665508e-03	4.222640e-06	1.445253e-02
26720000	-4.600779e+03	3.730130e+02	2.309511e+00	1.337219e+01	0.000000e+00	2.657761e+00	7.998211e-03	9.959283e-01	2.478650e-03	3.409028e-06	1.415112e-02
26740000	-4.595537e+03	3.365106e+02	2.446452e+00	1.402912e+01	0.000000e+00	2.200837e+00	9.865712e-03	9.976049e-01	5.965985e-04	4.727875e-06	1.500415e-02
26760000	-4.592299e+03	3.213610e+02	2.580270e+00	1.479582e+01	0.000000e+00	2.311690e+00	7.370583e-03	9.966484e-01	1.533649e-03	6.096691e-06	1.582928e-02
26780000	-4.593627e+03	3.761902e+02	2.678855e+00	1.452145e+01	0.000000e+00	2.905358e+00	6.225311e-03	9.947681e-01	6.309674e-03	4.142160e-06	1.646855e-02
26800000	-4.590722e+03	3.577775e+02	2.649720e+00	1.540249e+01	0.000000e+00	2.006872e+00	1.566851e-02	9.933117e-01	1.281831e-03	3.646779e-06	1.629788e-02
26820000	-4.595534e+03	3.239566e+02	2.423293e+00	1.447552e+01	0.000000e+00	2.023756e+00	3.263179e-02	9.759279e-01	4.422672e-03	5.108191e-06	1.488342e-02
26840000	-4.594644e+03	3.134686e+02	2.727951e+00	1.603958e+01	0.000000e+00	2.927354e+00	2.167029e-02	9.866123e-01	3.541896e-03	5.943661e-06	1.690009e-02
26860000	-4.599255e+03	3.083447e+02	2.774657e+00	1.578035e+01	0.000000e+00	2.165974e+00	1.100475e-02	9.912406e-01	3.545769e-03	4.962082e-06	1.712996e-02
26880000	-4.594895e+03	3.164219e+02	2.692549e+00	1.489279e+01	0.000000e+00	2.414799e+00	7.264921e-03	9.938589e-01	4.802419e-03	5.863051e-06	1.646306e-02
26900000	-4.607249e+03	3.073963e+02	2.872727e+00	1.610290e+01	0.000000e+00	2.379587e+00	1.602757e-02	9.924107e-01	1.827134e-03	6.973869e-06	1.751240e-02
26920000	-4.614219e+03	3.475928e+02	2.707889e+00	1.407622e+01	0.000000e+00	2.539069e+00	3.298262e-02	9.903801e-01	1.067400e-03	4.345554e-06	1.657706e-02
26940000	-4.600564e+03	3.133879e+02	2.385622e+00	1.498367e+01	0.000000e+00	2.739807e+00	1.357314e-02	9.939257e-01	1.554374e-03	4.269715e-06	1.449504e-02
26960000	-4.605193e+03	3.270684e+02	2.391834e+00	1.453214e+01	0.000000e+00	2.839031e+00	2.466613e-02	9.873504e-01	1.956862e-03	3.545528e-06	1.450173e-02
26980000	-4.598454e+03	2.745407e+02	2.246843e+00	1.398111e+01	0.000000e+00	2.748395e+00	2.607041e-02	9.835814e-01	2.314988e-03	8.954644e-06	1.363687e-02
27000000	-4.607232e+03	2.743814e+02	2.720106e+00	1.500098e+01	1.162791e-02	2.749354e+00	3.743151e-02	9.481477e-01	1.569634e-02	8.367173e-06	1.651711e-02
27020000	-4.588688e+03	2.873263e+02	2.398643e+00	1.380497e+01	0.000000e+00	2.822771e+00	1.764328e-02	9.826510e-01	5.795266e-03	6.145920e-06	1.452630e-02
27040000	-4.586230e+03	2.920604e+02	2.502354e+00	1.490944e+01	0.000000e+00	2.170295e+00	2.049534e-02	9.810388e-01	5.400752e-03	6.643941e-06	1.513802e-02
27060000	-4.592269e+03	3.139495e+02	2.399817e+00	1.427914e+01	0.000000e+00	2.766172e+00	2.899395e-02	9.795547e-01	3.485867e-03	5.155158e-06	1.449416e-02
27080000	-4.602093e+03	3.253842e+02	2.600546e+00	1.445551e+01	0.000000e+00	2.677904e+00	2.311629e-02	9.753203e-01	7.123388e-03	4.466133e-06	1.573064e-02
27100000	-4.614677e+03	2.895586e+02	2.309678e+00	1.429882e+01	0.000000e+00	2.615498e+00	1.907250e-02	9.911884e-01	1.887693e-03	6.430000e-06	1.395751e-02
27120000	-4.619951e+03	2.731517e+02	2.447229e+00	1.540713e+01	0.000000e+00	3.272235e+00	4.490421e-02	9.646482e-01	4.743734e-03	7.960739e-06	1.489257e-02
27140000	-4.590052e+03	2.868786e+02	2.466936e+00	1.487641e+01	0.000000e+00	2.996679e+00	1.651498e-02	9.902133e-01	3.177843e-03	7.203450e-06	1.501398e-02
27160000	-4.603103e+03	2.751924e+02	2.474525e+00	1.480287e+01	0.000000e+00	2.074979e+00	1.631733e-02	9.858363e-01	6.062346e-03	8.313565e-06	1.507804e-02
27180000	-4.607109e+03	2.993546e+02	2.436981e+00	1.416703e+01	0.000000e+00	1.781315e+00	1.306359e-02	9.922503e-01	3.568600e-03	6.708563e-06	1.506740e-02
27200000	-4.598748e+03	3.502827e+02	2.592459e+00	1.476164e+01	0.000000e+00	2.935989e+00	2.007549e-02	9.779768e-01	9.438972e-03	4.194992e-06	1.600531e-02
27220000	-4.582935e+03	3.148142e+02	2.496915e+00	1.404254e+01	0.000000e+00	2.192708e+00	1.970650e-02	9.841894e-01	5.319174e-03	6.192660e-06	1.541975e-02
27240000	-4.619414e+03	3.213104e+02	2.882289e+00	1.494019e+01	0.000000e+00	2.244161e+00	1.505049e-02	9.938684e-01	2.194134e-03	7.657693e-06	1.779114e-02
27260000	-4.595712e+03	3.473703e+02	2.730806e+00	1.424279e+01	0.000000e+00	2.352886e+00	9.489991e-03	9.954519e-01	2.175597e-03	5.548198e-06	1.693492e-02
27280000	-4.594335e+03	3.424904e+02	2.766163e+00	1.529286e+01	0.000000e+00	2.414819e+00	1.914478e-02	9.959821e-01	3.890251e-04	4.708185e-06	1.713096e-02
27300000	-4.611386e+03	3.226013e+02	2.703604e+00	1.536582e+01	0.000000e+00	2.606433e+00	1.697026e-02	9.956519e-01	6.754037e-04	6.144782e-06	1.680689e-02
27320000	-4.614404e+03	3.225056e+02	2.578648e+00	1.427407e+01	0.000000e+00	2.941425e+00	6.086201e-03	9.948496e-01	7.683984e-03	7.303529e-06	1.607116e-02
27340000	-4.606769e+03	2.802805e+02	2.554872e+00	1.457389e+01	0.000000e+00	2.106585e+00	1.280080e-02	9.930714e-01	2.428760e-03	1.260545e-05	1.593441e-02
27360000	-4.611509e+03	2.897240e+02	2.795708e+00	1.620420e+01	0.000000e+00	2.041974e+00	2.746974e-02	9.766885e-01	6.564438e-03	7.421709e-06	1.735915e-02
27380000	-4.605268e+03	2.897034e+02	2.414993e+00	1.377995e+01	0.000000e+00	2.373882e+00	8.879518e-03	9.909809e-01	9.169942e-03	9.912459e-06	1.501914e-02
27400000	-4.615848e+03	2.683049e+02	2.370596e+00	1.362976e+01	0.000000e+00	2.145153e+00	3.514563e-02	9.650839e-01	1.027372e-02	1.019336e-05	1.486319e-02
27420000	-4.612501e+03	2.710370e+02	2.770768e+00	1.634386e+01	0.000000e+00	2.338885e+00	2.411902e-02	9.910181e-01	8.716633e-04	9.155756e-06	1.737716e-02
27440000	-4.599616e+03	3.023400e+02	2.602945e+00	1.502007e+01	0.000000e+00	2.986540e+00	9.731360e-03	9.940685e-01	2.893022e-03	8.488833e-06	1.631412e-02
27460000	-4.615013e+03	3.092538e+02	2.788486e+00	1.600247e+01	0.000000e+00	2.704934e+00	1.780874e-02	9.909181e-01	2.377067e-03	7.650672e-06	1.742595e-02
27480000	-4.604222e+03	2.956314e+02	2.648883e+00	1.465280e+01	0.000000e+00	2.538370e+00	2.189719e-02	9.959442e-01	2.736568e-04	6.870982e-06	1.646277e-02
27500000	-4.609142e+03	3.092541e+02	2.723257e+00	1.485677e+01	0.000000e+00	2.694524e+00	8.085536e-03	9.925220e-01	8.592355e-03	7.993375e-06	1.691612e-02
27520000	-4.611675e+03	2.939135e+02	2.899424e+00	1.542472e+01	0.000000e+00	2.203163e+00	3.374003e-02	9.851899e-01	2.371462e-03	8.808148e-06	1.794735e-02
27540000	-4.595764e+03	2.915601e+02	2.655424e+00	1.524652e+01	0.000000e+00	2.425998e+00	1.143608e-02	9.902954e-01	5.666535e-03	6.805315e-06	1.639382e-02
27560000	-4.622240e+03	2.731115e+02	2.590074e+00	1.472673e+01	0.000000e+00	2.621067e+00	2.247646e-02	9.948817e-01	3.855870e-04	1.034834e-05	1.590655e-02
27580000	-4.602730e+03	2.956081e+02	2.628136e+00	1.479419e+01	0.000000e+00	2.195985e+00	1.137692e-02	9.947912e-01	2.256769e-03	9.168156e-06	1.616422e-02
27600000	-4.594281e+03	2.498852e+02	2.658055e+00	1.636192e+01	0.000000e+00	2.273422e+00	9.796121e-03	9.955855e-01	1.836770e-03	1.052065e-05	1.634007e-02
27620000	-4.591765e+03	2.596633e+02	2.351795e+00	1.359045e+01	0.000000e+00	2.597345e+00	1.753542e-02	9.940770e-01	1.017596e-03	1.056609e-05	1.445271e-02
27640000	-4.610676e+03	2.871440e+02	2.607371e+00	1.546385e+01	0.000000e+00	2.274504e+00	1.230369e-02	9.908171e-01	4.600760e-03	8.346389e-06	1.612104e-02
27660000	-4.609706e+03	3.044406e+02	2.623565e+00	1.547487e+01	0.000000e+00	2.152941e+00	6.897431e-03	9.943454e-01	5.869273e-03	6.497376e-06	1.620996e-02
27680000	-4.613643e+03	3.412466e+02	2.821562e+00	1.511262e+01	0.000000e+00	2.133605e+00	9.623598e-03	9.960231e-01	1.608746e-03	6.022521e-06	1.749149e-02
27700000	-4.614603e+03	3.251952e+02	2.543361e+00	1.446529e+01	0.000000e+00	3.043921e+00	9.448450e-03	9.913556e-01	6.833957e-03	5.176864e-06	1.567574e-02
27720000	-4.597176e+03	2.962389e+02	2.350197e+00	1.375470e+01	0.000000e+00	2.335266e+00	2.379503e-02	9.839356e-01	3.415286e-03	7.670488e-06	1.454008e-02
27740000	-4.623878e+03	2.522819e+02	2.201825e+00	1.347818e+01	0.000000e+00	3.183408e+00	2.270137e-02	9.670349e-01	1.331892e-02	1.151571e-05	1.355776e-02
27760000	-4.606798e+03	2.625227e+02	2.622225e+00	1.409845e+01	0.000000e+00	2.450976e+00	2.354425e-02	9.883749e-01	2.622640e-03	1.652546e-05	1.609015e-02
27780000	-4.604548e+03	3.121292e+02	2.605137e+00	1.506087e+01	0.000000e+00	2.479259e+00	1.040941e-02	9.910509e-01	7.241410e-03	5.873052e-06	1.604895e-02
27800000	-4.607320e+03	3.134602e+02	2.610220e+00	1.499094e+01	0.000000e+00	2.279884e+00	3.028405e-02	9.840983e-01	2.642558e-03	7.207448e-06	1.608959e-02
27820000	-4.617088e+03	3.223434e+02	2.873621e+00	1.661697e+01	0.000000e+00	2.377496e+00	1.286050e-02	9.899894e-01	4.168777e-03	5.275803e-06	1.768049e-02
27840000	-4.616595e+03	3.356022e+02	2.631089e+00	1.573629e+01	0.000000e+00	2.632800e+00	2.061850e-02	9.918062e-01	1.365839e-03	5.027141e-06	1.616438e-02
27860000	-4.603319e+03	3.592331e+02	2.711499e+00	1.505308e+01	0.000000e+00	2.890896e+00	6.011704e-03	9.959208e-01	4.047291e-03	3.805746e-06	1.667308e-02
27880000	-4.595904e+03	3.494005e+02	2.385795e+00	1.427812e+01	0.000000e+00	2.408794e+00	8.400786e-03	9.983459e-01	3.078850e-04	4.257928e-06	1.467969e-02
27900000	-4.594026e+03	3.392886e+02	2.472828e+00	1.406000e+01	0.000000e+00	3.004255e+00	5.456749e-03	9.991727e-01	2.177152e-04	5.297679e-06	1.519530e-02
27920000	-4.593229e+03	3.396468e+02	2.369436e+00	1.373134e+01	0.000000e+00	2.878227e+00	5.077611e-03	9.992836e-01	1.625833e-04	4.969416e-06	1.455193e-02
27940000	-4.621442e+03	3.334706e+02	2.572012e+00	1.406043e+01	0.000000e+00	1.983341e+00	6.496701e-03	9.974053e-01	1.556203e-03	6.263952e-06	1.580765e-02
27960000	-4.617879e+03	3.190803e+02	2.470647e+00	1.450922e+01	0.000000e+00	2.271510e+00	1.601320e-02	9.951751e-01	8.625693e-04	5.997071e-06	1.524764e-02
27980000	-4.610571e+03	3.406894e+02	2.729549e+00	1.561028e+01	0.000000e+00	2.244359e+00	1.657106e-02	9.877256e-01	4.318228e-03	4.613129e-06	1.686652e-02
28000000	-4.599932e+03	2.917362e+02	2.503338e+00	1.447826e+01	0.000000e+00	2.651209e+00	2.114473e-02	9.862580e-01	3.733203e-03	9.618967e-06	1.543848e-02
28020000	-4.590194e+03	2.728736e+02	2.611732e+00	1.427856e+01	0.000000e+00	2.806310e+00	1.577047e-02	9.956494e-01	1.001280e-03	1.098009e-05	1.610742e-02
28040000	-4.603025e+03	2.735080e+02	2.572256e+00	1.537478e+01	0.000000e+00	2.429570e+00	2.383706e-02	9.863263e-01	2.793796e-03	9.701735e-06	1.573150e-02
28060000	-4.603590e+03	3.154525e+02	2.582933e+00	1.433099e+01	0.000000e+00	2.439797e+00	1.784511e-02	9.853758e-01	6.052497e-03	5.829674e-06	1.582755e-02
28080000	-4.601974e+03	2.827298e+02	2.602052e+00	1.520312e+01	0.000000e+00	2.964475e+00	7.327773e-03	9.960216e-01	2.422069e-03	9.897539e-06	1.593325e-02
28100000	-4.608679e+03	2.489705e+02	2.659535e+00	1.484747e+01	0.000000e+00	2.582377e+00	2.519417e-02	9.816940e-01	5.141765e-03	1.299310e-05	1.626066e-02
28120000	-4.600996e+03	2.576014e+02	2.397800e+00	1.360303e+01	0.000000e+00	2.370252e+00	2.328103e-02	9.765606e-01	6.472732e-03	1.416940e-05	1.463352e-02
28140000	-4.607517e+03	2.620852e+02	2.825883e+00	1.484738e+01	0.000000e+00	2.124467e+00	2.034687e-02	9.792508e-01	8.912700e-03	1.378139e-05	1.724326e-02
28160000	-4.598402e+03	3.268352e+02	2.530207e+00	1.442762e+01	0.000000e+00	1.923019e+00	1.211486e-02	9.918879e-01	4.101687e-03	5.872591e-06	1.547934e-02
28180000	-4.592418e+03	2.961682e+02	2.611109e+00	1.462789e+01	0.000000e+00	2.908678e+00	1.815251e-02	9.838944e-01	7.575593e-03	9.258897e-06	1.601514e-02
28200000	-4.613175e+03	2.864936e+02	2.809020e+00	1.580903e+01	0.000000e+00	2.079868e+00	6.414450e-03	9.945065e-01	6.198463e-03	9.573702e-06	1.724164e-02
28220000	-4.611244e+03	2.472445e+02	2.404969e+00	1.330828e+01	0.000000e+00	1.860871e+00	1.175189e-02	9.962562e-01	9.842686e-04	1.840619e-05	1.465877e-02
28240000	-4.578645e+03	2.604627e+02	2.407511e+00	1.330411e+01	0.000000e+00	2.748039e+00	1.420903e-02	9.905007e-01	3.409859e-03	1.574090e-05	1.467076e-02
28260000	-4.602999e+03	2.218565e+02	2.548253e+00	1.461766e+01	0.000000e+00	2.129766e+00	1.508515e-02	9.924969e-01	2.034314e-03	1.690666e-05	1.546246e-02
28280000	-4.604928e+03	2.413425e+02	2.893047e+00	1.532812e+01	0.000000e+00	1.982342e+00	3.253807e-02	9.847707e-01	2.961256e-03	1.600364e-05	1.771659e-02
28300000	-4.605490e+03	2.262436e+02	2.460047e+00	1.347052e+01	0.000000e+00	2.967792e+00	2.439288e-02	9.863511e-01	2.977344e-03	1.944088e-05	1.504747e-02
28320000	-4.610222e+03	2.807215e+02	2.638688e+00	1.457202e+01	0.000000e+00	2.392149e+00	2.993822e-02	9.872828e-01	1.092233e-03	1.162000e-05	1.615607e-02
28340000	-4.606259e+03	2.764687e+02	2.437299e+00	1.352485e+01	0.000000e+00	2.110408e+00	3.744250e-02	9.883063e-01	9.120706e-04	1.107376e-05	1.476805e-02
28360000	-4.604184e+03	2.947426e+02	2.649565e+00	1.512977e+01	0.000000e+00	1.803698e+00	2.691556e-02	9.815074e-01	4.543535e-03	7.676061e-06	1.629047e-02
28380000	-4.602540e+03	2.668117e+02	2.695437e+00	1.480263e+01	0.000000e+00	2.092281e+00	1.565388e-02	9.950530e-01	1.179975e-03	1.183897e-05	1.657839e-02
28400000	-4.608343e+03	2.745702e+02	2.629223e+00	1.401556e+01	0.000000e+00	2.569406e+00	1.682097e-02	9.919404e-01	2.118336e-03	1.300991e-05	1.619014e-02
28420000	-4.611383e+03	2.595835e+02	2.820608e+00	1.476592e+01	0.000000e+00	2.550603e+00	3.949011e-03	9.983477e-01	2.133080e-03	1.373978e-05	1.730119e-02
28440000	-4.597978e+03	2.879587e+02	2.216618e+00	1.253794e+01	0.000000e+00	1.798032e+00	3.182197e-03	9.978205e-01	3.818533e-03	7.935979e-06	1.361029e-02
28460000	-4.591545e+03	2.784140e+02	2.724417e+00	1.546982e+01	0.000000e+00	2.073177e+00	8.014727e-03	9.948300e-01	3.924356e-03	1.003947e-05	1.679034e-02
28480000	-4.610559e+03	3.029553e+02	2.650713e+00	1.430711e+01	0.000000e+00	2.460103e+00	2.649681e-03	9.985346e-01	3.180125e-03	8.569434e-06	1.637729e-02
28500000	-4.608969e+03	3.339317e+02	2.396415e+00	1.289836e+01	0.000000e+00	2.445502e+00	2.436714e-03	9.989949e-01	1.988815e-03	6.856724e-06	1.470136e-02
28520000	-4.587318e+03	3.325964e+02	2.682870e+00	1.558223e+01	0.000000e+00	2.619017e+00	7.370055e-03	9.974555e-01	1.074918e-03	4.723805e-06	1.641432e-02
28540000	-4.638336e+03	3.611023e+02	2.970410e+00	1.648358e+01	0.000000e+00	2.096656e+00	1.339580e-02	9.960570e-01	7.228165e-04	3.711295e-06	1.816049e-02
28560000	-4.610743e+03	3.367568e+02	2.876960e+00	1.644802e+01	0.000000e+00	2.223117e+00	3.184724e-03	9.980039e-01	3.598672e-03	4.304235e-06	1.759624e-02
28580000	-4.611644e+03	3.059699e+02	2.639161e+00	1.599731e+01	0.000000e+00	2.056971e+00	1.316635e-02	9.959351e-01	9.176572e-04	5.276358e-06	1.618060e-02
28600000	-4.597329e+03	2.784554e+02	2.446714e+00	1.533985e+01	0.000000e+00	2.137104e+00	1.683702e-02	9.933017e-01	1.358466e-03	7.072336e-06	1.491660e-02
28620000	-4.597590e+03	2.705626e+02	2.532710e+00	1.494408e+01	0.000000e+00	2.964092e+00	3.252951e-02	9.675675e-01	7.787241e-03	8.305419e-06	1.544920e-02
28640000	-4.594113e+03	3.250539e+02	2.429910e+00	1.454427e+01	0.000000e+00	2.727503e+00	2.548209e-02	9.865038e-01	2.262137e-03	5.259878e-06	1.477429e-02
28660000	-4.597638e+03	3.487627e+02	2.633978e+00	1.535380e+01	0.000000e+00	2.635634e+00	5.293095e-03	9.960523e-01	3.715653e-03	4.247329e-06	1.602171e-02
28680000	-4.607560e+03	3.238248e+02	2.683287e+00	1.508821e+01	0.000000e+00	2.299781e+00	7.592367e-03	9.957303e-01	2.363532e-03	6.104161e-06	1.630773e-02
28700000	-4.617833e+03	3.324534e+02	2.342648e+00	1.473197e+01	0.000000e+00	2.698346e+00	1.203926e-02	9.878728e-01	7.526208e-03	4.160487e-06	1.434740e-02
28720000	-4.625031e+03	3.329172e+02	2.583125e+00	1.522075e+01	0.000000e+00	1.806329e+00	3.301993e-02	9.716376e-01	6.732234e-03	3.705239e-06	1.573552e-02
28740000	-4.597081e+03	3.462091e+02	2.535342e+00	1.482408e+01	0.000000e+00	2.727695e+00	1.267335e-02	9.958170e-01	7.209974e-04	3.911191e-06	1.553589e-02
28760000	-4.600349e+03	3.190348e+02	2.359839e+00	1.409421e+01	0.000000e+00	2.305450e+00	1.986199e-02	9.952101e-01	4.481569e-04	6.280783e-06	1.443935e-02
28780000	-4.604830e+03	3.342184e+02	2.232795e+00	1.306259e+01	0.000000e+00	3.100861e+00	1.516304e-02	9.930527e-01	1.743767e-03	5.526837e-06	1.349163e-02
28800000	-4.636383e+03	3.323833e+02	2.467861e+00	1.422667e+01	0.000000e+00	2.910119e+00	2.958425e-02	9.860682e-01	1.670807e-03	4.530965e-06	1.481486e-02
28820000	-4.608050e+03	3.355006e+02	2.749713e+00	1.555288e+01	0.000000e+00	2.716160e+00	2.304959e-02	9.801383e-01	6.520315e-03	3.610600e-06	1.654918e-02
28840000	-4.611418e+03	3.636919e+02	2.602327e+00	1.391779e+01	0.000000e+00	2.835116e+00	1.916361e-02	9.873531e-01	3.309818e-03	4.544983e-06	1.585439e-02
28860000	-4.608230e+03	3.614874e+02	2.615294e+00	1.411824e+01	0.000000e+00	2.740090e+00	1.599138e-02	9.919382e-01	2.650887e-03	4.040563e-06	1.586708e-02
28880000	-4.597335e+03	3.652643e+02	2.458614e+00	1.424855e+01	0.000000e+00	2.484831e+00	9.909693e-03	9.953877e-01	1.590798e-03	3.259081e-06	1.464087e-02
28900000	-4.598179e+03	3.605584e+02	2.533502e+00	1.592715e+01	0.000000e+00	2.553233e+00	1.886414e-02	9.949238e-01	5.406670e-04	3.460229e-06	1.531884e-02
28920000	-4.607118e+03	3.587212e+02	2.563812e+00	1.468387e+01	0.000000e+00	2.858020e+00	1.209003e-02	9.875850e-01	6.299353e-03	4.456421e-06	1.555732e-02
28940000	-4.623047e+03	3.919714e+02	3.143562e+00	1.648128e+01	0.000000e+00	2.610622e+00	6.544044e-03	9.954422e-01	5.636246e-03	2.186208e-06	1.912168e-02
28960000	-4.600890e+03	4.276045e+02	2.640431e+00	1.530118e+01	0.000000e+00	2.375058e+00	1.505759e-02	9.942853e-01	1.229279e-03	1.668973e-06	1.606200e-02
28980000	-4.624023e+03	4.192116e+02	2.527298e+00	1.380211e+01	0.000000e+00	2.478557e+00	1.207037e-02	9.947838e-01	1.375774e-03	2.002247e-06	1.535437e-02
29000000	-4.611162e+03	4.027627e+02	2.508634e+00	1.507001e+01	0.000000e+00	2.967506e+00	3.278653e-02	9.701441e-01	7.018928e-03	1.873700e-06	1.516225e-02
29020000	-4.590074e+03	4.513707e+02	2.416649e+00	1.388880e+01	0.000000e+00	3.196148e+00	1.647055e-02	9.942886e-01	1.019224e-03	1.224101e-06	1.457562e-02
29040000	-4.593055e+03	4.003864e+02	2.278014e+00	1.357968e+01	0.000000e+00	2.652186e+00	2.974006e-02	9.712496e-01	8.635609e-03	2.523528e-06	1.377869e-02
29060000	-4.593564e+03	3.911058e+02	2.284774e+00	1.439972e+01	0.000000e+00	2.613470e+00	2.250318e-02	9.874633e-01	2.846017e-03	2.272170e-06	1.380592e-02
29080000	-4.607739e+03	3.849658e+02	2.508458e+00	1.475565e+01	0.000000e+00	2.121687e+00	8.471414e-03	9.829318e-01	3.002999e-02	1.911249e-06	1.520292e-02
29100000	-4.604389e+03	3.815377e+02	2.290209e+00	1.327598e+01	0.000000e+00	2.233587e+00	1.778110e-02	9.854847e-01	4.934698e-03	2.935503e-06	1.400238e-02
29120000	-4.616854e+03	3.663848e+02	2.554980e+00	1.434831e+01	0.000000e+00	2.745067e+00	2.014123e-02	9.915395e-01	1.668248e-03	3.542483e-06	1.563986e-02
29140000	-4.620531e+03	4.118779e+02	2.868471e+00	1.563009e+01	0.000000e+00	2.548536e+00	1.026020e-02	9.953083e-01	1.778595e-03	2.268366e-06	1.762324e-02
29160000	-4.603622e+03	3.849395e+02	2.629034e+00	1.544612e+01	0.000000e+00	2.037712e+00	1.637998e-02	9.924508e-01	1.636538e-03	2.879007e-06	1.611377e-02
29180000	-4.610604e+03	3.657752e+02	2.543797e+00	1.495193e+01	0.000000e+00	2.548383e+00	1.354386e-02	9.899257e-01	3.911306e-03	3.317541e-06	1.566028e-02
29200000	-4.622883e+03	3.618004e+02	2.513978e+00	1.394378e+01	0.000000e+00	2.839115e+00	1.140093e-02	9.925512e-01	3.741653e-03	4.332649e-06	1.556803e-02
29220000	-4.598526e+03	3.541042e+02	2.550017e+00	1.446731e+01	0.000000e+00	2.964628e+00	2.398552e-02	9.805449e-01	5.708803e-03	3.776929e-06	1.558362e-02
29240000	-4.598513e+03	2.835744e+02	2.320792e+00	1.366771e+01	0.000000e+00	2.242013e+00	8.338714e-03	9.934719e-01	4.760738e-03	8.634639e-06	1.419711e-02
29260000	-4.607542e+03	2.963156e+02	2.509516e+00	1.549262e+01	0.000000e+00	2.491353e+00	3.246565e-02	9.823062e-01	2.292586e-03	7.504540e-06	1.537378e-02
29280000	-4.604574e+03	3.176881e+02	2.570104e+00	1.504082e+01	0.000000e+00	2.635320e+00	2.468239e-02	9.916578e-01	7.310896e-04	5.860121e-06	1.574503e-02
29300000	-4.604600e+03	2.817417e+02	2.604743e+00	1.698022e+01	0.000000e+00	2.800493e+00	5.640481e-03	9.962635e-01	2.261777e-03	6.055271e-06	1.588507e-02
29320000	-4.604461e+03	2.393592e+02	2.533864e+00	1.519759e+01	0.000000e+00	2.641863e+00	1.754085e-02	9.939442e-01	6.243209e-04	1.365749e-05	1.546618e-02
29340000	-4.595947e+03	2.528911e+02	2.190650e+00	1.370300e+01	0.000000e+00	2.604233e+00	1.725047e-02	9.929013e-01	1.288075e-03	1.234089e-05	1.341031e-02
29360000	-4.603410e+03	2.645861e+02	2.385160e+00	1.480812e+01	0.000000e+00	2.188564e+00	2.059543e-02	9.939459e-01	7.843187e-04	1.001628e-05	1.450651e-02
29380000	-4.604248e+03	2.810636e+02	2.572674e+00	1.524583e+01	0.000000e+00	2.725441e+00	3.349766e-03	9.959149e-01	1.230160e-02	7.350280e-06	1.570017e-02
29400000	-4.609123e+03	3.134958e+02	2.471665e+00	1.521588e+01	0.000000e+00	3.033481e+00	9.585970e-03	9.901947e-01	6.297682e-03	5.637177e-06	1.519867e-02
29420000	-4.602087e+03	3.231950e+02	2.332261e+00	1.358324e+01	0.000000e+00	2.318534e+00	7.501309e-03	9.934100e-01	7.615805e-03	5.311986e-06	1.440677e-02
29440000	-4.600232e+03	3.301649e+02	2.278030e+00	1.316469e+01	0.000000e+00	2.911732e+00	1.247665e-02	9.926933e-01	3.061075e-03	5.752903e-06	1.401901e-02
29460000	-4.591677e+03	2.995573e+02	2.302537e+00	1.348423e+01	0.000000e+00	2.795312e+00	9.324919e-03	9.924392e-01	4.963726e-03	7.560255e-06	1.416927e-02
29480000	-4.605289e+03	3.648372e+02	2.726499e+00	1.587375e+01	0.000000e+00	2.126728e+00	1.328514e-02	9.881440e-01	5.762585e-03	3.509512e-06	1.681553e-02
29500000	-4.614683e+03	3.011726e+02	2.371820e+00	1.467229e+01	0.000000e+00	2.786304e+00	1.677370e-02	9.849026e-01	6.172659e-03	5.493188e-06	1.448542e-02
29520000	-4.620606e+03	2.715624e+02	2.780539e+00	1.599123e+01	0.000000e+00	2.286737e+00	2.491895e-02	9.828501e-01	3.458176e-03	8.771403e-06	1.699435e-02
29540000	-4.608339e+03	2.352819e+02	2.499720e+00	1.507998e+01	0.000000e+00	2.643468e+00	2.093470e-02	9.882901e-01	2.472980e-03	1.080258e-05	1.539642e-02
29560000	-4.606832e+03	2.746374e+02	2.752039e+00	1.470195e+01	0.000000e+00	2.255967e+00	1.009208e-02	9.907605e-01	7.890087e-03	1.266542e-05	1.690601e-02
29580000	-4.611493e+03	2.868128e+02	2.733417e+00	1.491816e+01	0.000000e+00	3.507893e+00	1.411664e-02	9.903851e-01	5.538961e-03	7.772639e-06	1.691195e-02
29600000	-4.606135e+03	2.875423e+02	2.721747e+00	1.536909e+01	0.000000e+00	2.612909e+00	1.688207e-02	9.914220e-01	2.310491e-03	1.010357e-05	1.681480e-02
29620000	-4.613018e+03	3.014556e+02	2.543668e+00	1.368030e+01	0.000000e+00	3.205648e+00	2.172447e-02	9.830752e-01	5.821906e-03	9.506615e-06	1.570379e-02
29640000	-4.595571e+03	3.048831e+02	2.407107e+00	1.311360e+01	0.000000e+00	2.337327e+00	2.333792e-02	9.910323e-01	1.984575e-03	9.331382e-06	1.491207e-02
29660000	-4.607181e+03	2.683616e+02	2.776471e+00	1.524661e+01	0.000000e+00	2.513247e+00	1.555714e-02	9.943039e-01	1.031228e-03	1.240996e-05	1.733447e-02
29680000	-4.621636e+03	2.843741e+02	2.735910e+00	1.585194e+01	0.000000e+00	1.977008e+00	2.287537e-02	9.864885e-01	2.368829e-03	8.591463e-06	1.702156e-02
29700000	-4.604563e+03	2.423074e+02	2.400914e+00	1.324753e+01	0.000000e+00	2.547432e+00	2.739708e-02	9.791343e-01	5.198489e-03	1.406605e-05	1.486284e-02
29720000	-4.597756e+03	2.456868e+02	2.534611e+00	1.437676e+01	0.000000e+00	3.012357e+00	1.606318e-02	9.877992e-01	5.407522e-03	1.330051e-05	1.568824e-02
29740000	-4.606327e+03	2.401145e+02	2.333062e+00	1.411521e+01	0.000000e+00	1.933749e+00	8.731136e-03	9.955768e-01	1.875778e-03	1.163795e-05	1.443315e-02
29760000	-4.602551e+03	2.744925e+02	2.430156e+00	1.488323e+01	0.000000e+00	2.585959e+00	3.050033e-03	9.975828e-01	4.823935e-03	8.081015e-06	1.504601e-02
29780000	-4.607814e+03	3.076636e+02	2.703550e+00	1.601046e+01	0.000000e+00	2.212310e+00	4.989871e-03	9.982755e-01	9.381766e-04	5.276809e-06	1.670688e-02
29800000	-4.599948e+03	2.692042e+02	2.316605e+00	1.394118e+01	0.000000e+00	2.559285e+00	2.580841e-03	9.990464e-01	1.457596e-03	9.186671e-06	1.425289e-02
29820000	-4.590455e+03	2.809009e+02	2.181306e+00	1.373033e+01	0.000000e+00	2.709657e+00	1.467856e-03	9.993852e-01	1.106397e-03	7.503355e-06	1.336458e-02
29840000	-4.603363e+03	2.757834e+02	2.757989e+00	1.493548e+01	0.000000e+00	2.483300e+00	6.969399e-04	9.994913e-01	5.563372e-03	1.281750e-05	1.700415e-02
29860000	-4.614523e+03	3.121720e+02	2.812951e+00	1.479435e+01	0.000000e+00	2.472172e+00	1.990414e-03	9.989587e-01	2.101331e-03	6.334712e-06	1.741521e-02
29880000	-4.608419e+03	2.661758e+02	2.615953e+00	1.490683e+01	0.000000e+00	2.225630e+00	2.893977e-02	9.885630e-01	1.346697e-03	1.091945e-05	1.615139e-02
29900000	-4.601621e+03	2.783027e+02	2.640348e+00	1.393523e+01	0.000000e+00	2.076718e+00	1.717531e-02	9.950344e-01	1.038452e-03	1.276499e-05	1.629610e-02
29920000	-4.598291e+03	2.471786e+02	2.460692e+00	1.383962e+01	0.000000e+00	1.993475e+00	2.430661e-02	9.907868e-01	1.179982e-03	1.320264e-05	1.513054e-02
29940000	-4.581591e+03	2.791245e+02	2.657409e+00	1.450092e+01	0.000000e+00	2.926889e+00	3.601362e-02	9.830442e-01	1.821585e-03	1.046959e-05	1.638649e-02
29960000	-4.595375e+03	3.051314e+02	2.442035e+00	1.360964e+01	0.000000e+00	2.550077e+00	6.799188e-03	9.968802e-01	1.761247e-03	9.099656e-06	1.506133e-02
29980000	-4.596647e+03	3.096844e+02	2.767490e+00	1.486907e+01	0.000000e+00	3.120821e+00	1.425060e-02	9.950914e-01	1.142301e-03	8.466326e-06	1.708890e-02
30000000	-4.597014e+03	3.101063e+02	2.673516e+00	1.487094e+01	0.000000e+00	3.147975e+00	7.960532e-03	9.974472e-01	7.545619e-04	6.893850e-06	1.654223e-02
30020000	-4.604820e+03	2.958663e+02	2.674061e+00	1.519145e+01	0.000000e+00	2.020332e+00	4.315674e-03	9.982283e-01	1.642609e-03	9.094239e-06	1.663133e-02
30040000	-4.622289e+03	2.764381e+02	2.566628e+00	1.478606e+01	0.000000e+00	2.405417e+00	1.477924e-02	9.963416e-01	5.857032e-04	1.014599e-05	1.601433e-02
30060000	-4.603660e+03	2.932316e+02	2.553000e+00	1.381271e+01	0.000000e+00	2.166283e+00	1.545564e-02	9.886689e-01	7.022293e-03	1.043631e-05	1.601374e-02
30080000	-4.629677e+03	2.289726e+02	2.848757e+00	1.489528e+01	0.000000e+00	2.449066e+00	5.168481e-02	9.789090e-01	2.129953e-03	2.052015e-05	1.785446e-02
30100000	-4.617062e+03	2.184803e+02	2.648634e+00	1.457715e+01	0.000000e+00	2.330394e+00	3.470683e-02	9.706503e-01	8.638131e-03	1.877382e-05	1.656563e-02
30120000	-4.611360e+03	1.747955e+02	2.381516e+00	1.332540e+01	0.000000e+00	2.825668e+00	9.909653e-03	9.972598e-01	8.455240e-04	4.048380e-05	1.494114e-02
30140000	-4.612093e+03	1.924561e+02	2.699884e+00	1.562211e+01	0.000000e+00	2.943575e+00	8.482094e-03	9.911859e-01	9.960388e-03	2.376270e-05	1.693402e-02
30160000	-4.599095e+03	1.870180e+02	2.336785e+00	1.402456e+01	0.000000e+00	2.528425e+00	8.378822e-03	9.945267e-01	3.055690e-03	2.753512e-05	1.465810e-02
30180000	-4.611750e+03	1.961225e+02	2.423473e+00	1.403818e+01	0.000000e+00	2.877770e+00	1.807303e-02	9.924707e-01	1.423639e-03	2.671268e-05	1.512210e-02
30200000	-4.615947e+03	1.917960e+02	2.193288e+00	1.304166e+01	0.000000e+00	2.696809e+00	2.089677e-02	9.924959e-01	1.374703e-03	2.623959e-05	1.368674e-02
30220000	-4.625944e+03	2.294165e+02	2.690502e+00	1.539930e+01	0.000000e+00	2.225700e+00	1.130345e-02	9.955658e-01	1.695723e-03	2.008310e-05	1.678284e-02
30240000	-4.612349e+03	2.383320e+02	2.557989e+00	1.477398e+01	0.000000e+00	2.888339e+00	2.165072e-02	9.940138e-01	6.218830e-04	1.144765e-05	1.603611e-02
30260000	-4.632834e+03	2.526144e+02	2.719550e+00	1.472709e+01	0.000000e+00	2.205217e+00	1.830447e-02	9.939856e-01	1.366304e-03	1.263452e-05	1.684339e-02
30280000	-4.610624e+03	2.437327e+02	2.717803e+00	1.460098e+01	0.000000e+00	2.906775e+00	2.651526e-02	9.909854e-01	9.448276e-04	1.600776e-05	1.683497e-02
30300000	-4.612763e+03	1.861212e+02	2.313107e+00	1.345815e+01	0.000000e+00	2.124158e+00	3.325228e-02	9.520404e-01	1.770676e-02	2.667670e-05	1.437164e-02
30320000	-4.620692e+03	2.258259e+02	2.942968e+00	1.568464e+01	0.000000e+00	3.237966e+00	8.861593e-03	9.939897e-01	3.839439e-03	2.301279e-05	1.829169e-02
30340000	-4.600186e+03	2.118477e+02	2.716031e+00	1.468656e+01	0.000000e+00	2.255748e+00	2.748454e-02	9.915431e-01	7.853723e-04	2.184171e-05	1.684738e-02
30360000	-4.597021e+03	2.022598e+02	2.558066e+00	1.471092e+01	0.000000e+00	2.494070e+00	1.195310e-02	9.971276e-01	5.217411e-04	2.520971e-05	1.580311e-02
30380000	-4.588927e+03	1.762170e+02	2.546450e+00	1.565401e+01	0.000000e+00	2.409464e+00	5.932755e-03	9.984531e-01	5.856461e-04	2.076423e-05	1.576672e-02
30400000	-4.603084e+03	1.989171e+02	2.344438e+00	1.364689e+01	0.000000e+00	2.873773e+00	9.383828e-03	9.971765e-01	5.963668e-04	2.567309e-05	1.454332e-02
30420000	-4.586555e+03	1.818867e+02	2.392800e+00	1.324432e+01	0.000000e+00	1.925724e+00	6.800146e-03	9.945116e-01	4.804654e-03	3.722087e-05	1.482613e-02
30440000	-4.605982e+03	2.024683e+02	2.713377e+00	1.484289e+01	0.000000e+00	1.927656e+00	4.302839e-03	9.958826e-01	5.530160e-03	2.665180e-05	1.682041e-02
30460000	-4.605232e+03	2.252688e+02	2.567596e+00	1.413017e+01	0.000000e+00	2.024986e+00	2.139882e-02	9.839301e-01	5.501446e-03	2.233292e-05	1.582855e-02
30480000	-4.605555e+03	1.987244e+02	2.312578e+00	1.355441e+01	0.000000e+00	3.011973e+00	3.619080e-02	9.726580e-01	6.656525e-03	2.603342e-05	1.422198e-02
30500000	-4.595605e+03	1.913737e+02	2.479039e+00	1.380664e+01	0.000000e+00	2.590422e+00	1.789104e-02	9.955946e-01	5.147663e-04	3.428268e-05	1.524248e-02
30520000	-4.605697e+03	2.420979e+02	2.251918e+00	1.295822e+01	0.000000e+00	3.023817e+00	2.845114e-02	9.861764e-01	2.484490e-03	1.463366e-05	1.382214e-02
30540000	-4.596355e+03	2.545087e+02	2.480843e+00	1.432964e+01	0.000000e+00	2.463388e+00	1.571435e-02	9.901280e-01	3.806317e-03	1.265586e-05	1.525574e-02
30560000	-4.586626e+03	2.900563e+02	2.670021e+00	1.479601e+01	0.000000e+00	2.303425e+00	2.195132e-02	9.893573e-01	2.547192e-03	1.226023e-05	1.650093e-02
30580000	-4.604295e+03	2.722462e+02	2.692143e+00	1.552578e+01	0.000000e+00	2.687592e+00	3.185179e-02	9.840477e-01	2.353335e-03	8.994112e-06	1.656331e-02
30600000	-4.625825e+03	2.738151e+02	2.549564e+00	1.424230e+01	0.000000e+00	2.977214e+00	2.689863e-02	9.887815e-01	1.564023e-03	9.140562e-06	1.564646e-02
30620000	-4.614566e+03	2.626845e+02	2.805836e+00	1.602170e+01	0.000000e+00	2.548466e+00	1.889622e-02	9.814381e-01	6.692980e-03	9.927388e-06	1.712897e-02
30640000	-4.620368e+03	2.669781e+02	2.967380e+00	1.605589e+01	0.000000e+00	3.076753e+00	1.823746e-02	9.887961e-01	2.910020e-03	1.190924e-05	1.799820e-02
30660000	-4.614187e+03	2.483010e+02	2.409176e+00	1.416080e+01	0.000000e+00	2.068175e+00	1.897906e-02	9.914963e-01	1.406955e-03	1.460119e-05	1.458224e-02
30680000	-4.609879e+03	2.654153e+02	2.524740e+00	1.414363e+01	0.000000e+00	2.039827e+00	2.495210e-02	9.795631e-01	6.481006e-03	1.145899e-05	1.556634e-02
30700000	-4.608440e+03	2.959328e+02	2.824086e+00	1.480347e+01	0.000000e+00	2.053716e+00	2.236930e-02	9.728689e-01	1.328077e-02	8.813866e-06	1.744809e-02
30720000	-4.598215e+03	2.775629e+02	2.829707e+00	1.513659e+01	0.000000e+00	3.153874e+00	2.352167e-02	9.801548e-01	5.541563e-03	9.771433e-06	1.745560e-02
30740000	-4.620258e+03	2.965059e+02	2.745823e+00	1.470655e+01	0.000000e+00	1.810158e+00	2.059673e-02	9.865854e-01	4.083967e-03	8.550442e-06	1.691118e-02
30760000	-4.595626e+03	2.779609e+02	2.694810e+00	1.485378e+01	1.162791e-02	2.479044e+00	9.317114e-03	9.916848e-01	7.474436e-03	9.604102e-06	1.652170e-02
30780000	-4.604644e+03	2.588305e+02	2.524562e+00	1.406699e+01	0.000000e+00	2.602538e+00	3.467535e-02	9.758772e-01	4.744313e-03	1.189894e-05	1.551391e-02
30800000	-4.622915e+03	2.582630e+02	2.541442e+00	1.444350e+01	0.000000e+00	2.052485e+00	2.171612e-02	9.804580e-01	5.979788e-03	1.171665e-05	1.583809e-02
30820000	-4.608173e+03	2.640985e+02	2.386256e+00	1.300623e+01	0.000000e+00	2.187947e+00	2.399376e-02	9.830230e-01	5.717934e-03	1.178499e-05	1.459598e-02
30840000	-4.600916e+03	2.692315e+02	2.679299e+00	1.384837e+01	0.000000e+00	2.552185e+00	2.742420e-02	9.893421e-01	1.713173e-03	1.387021e-05	1.640423e-02
30860000	-4.611206e+03	2.712857e+02	2.800429e+00	1.413921e+01	0.000000e+00	1.893518e+00	7.171294e-03	9.954329e-01	4.377806e-03	1.526477e-05	1.719569e-02
30880000	-4.608453e+03	2.608513e+02	2.808288e+00	1.541317e+01	0.000000e+00	2.642555e+00	1.888987e-02	9.878209e-01	3.652582e-03	9.627577e-06	1.729190e-02
30900000	-4.622060e+03	2.795768e+02	2.326736e+00	1.378047e+01	0.000000e+00	2.052167e+00	1.979683e-02	9.937205e-01	7.775618e-04	9.183547e-06	1.427180e-02
30920000	-4.603121e+03	2.681011e+02	2.602214e+00	1.451226e+01	0.000000e+00	2.873503e+00	1.211648e-02	9.899707e-01	5.051816e-03	1.069452e-05	1.592631e-02
30940000	-4.598639e+03	2.488499e+02	2.400783e+00	1.428738e+01	0.000000e+00	2.506369e+00	1.605886e-02	9.868679e-01	5.015268e-03	1.117171e-05	1.468270e-02
30960000	-4.602704e+03	2.953619e+02	2.517504e+00	1.455262e+01	0.000000e+00	2.654351e+00	1.183075e-02	9.928414e-01	2.837288e-03	9.085517e-06	1.542995e-02
30980000	-4.602236e+03	2.843108e+02	2.501566e+00	1.432853e+01	0.000000e+00	2.855049e+00	2.072756e-02	9.894748e-01	2.138079e-03	8.259414e-06	1.541559e-02
31000000	-4.622278e+03	2.781310e+02	2.666156e+00	1.576826e+01	0.000000e+00	2.503026e+00	1.593085e-02	9.931079e-01	1.518009e-03	9.075261e-06	1.660337e-02
31020000	-4.611281e+03	2.911014e+02	2.513627e+00	1.460866e+01	0.000000e+00	2.608425e+00	1.254046e-02	9.925282e-01	2.755690e-03	8.653588e-06	1.567079e-02
31040000	-4.603110e+03	3.010933e+02	2.931604e+00	1.614798e+01	0.000000e+00	2.311719e+00	1.103316e-02	9.915846e-01	4.830151e-03	9.120545e-06	1.832988e-02
31060000	-4.596043e+03	3.082573e+02	2.598601e+00	1.508586e+01	0.000000e+00	2.851693e+00	2.322442e-02	9.757999e-01	9.877573e-03	5.873851e-06	1.632213e-02
31080000	-4.617357e+03	2.944004e+02	2.571045e+00	1.465854e+01	0.000000e+00	2.179569e+00	2.677123e-02	9.785009e-01	7.055260e-03	7.376879e-06	1.614523e-02
31100000	-4.600339e+03	3.327291e+02	2.618726e+00	1.430607e+01	0.000000e+00	2.771193e+00	1.324611e-02	9.954345e-01	1.326620e-03	5.101071e-06	1.646434e-02
31120000	-4.598509e+03	3.396144e+02	2.658702e+00	1.467342e+01	0.000000e+00	2.503158e+00	1.428609e-02	9.880178e-01	6.621677e-03	5.342042e-06	1.668077e-02
31140000	-4.607082e+03	3.362573e+02	2.831175e+00	1.599107e+01	0.000000e+00	2.533267e+00	2.492291e-02	9.865533e-01	2.697850e-03	5.493301e-06	1.769767e-02
31160000	-4.601923e+03	3.006466e+02	2.514870e+00	1.408327e+01	0.000000e+00	2.450074e+00	2.700313e-02	9.869602e-01	2.232290e-03	8.695324e-06	1.569613e-02
31180000	-4.601158e+03	3.327092e+02	2.959401e+00	1.570342e+01	0.000000e+00	1.813728e+00	1.664005e-02	9.887351e-01	7.408494e-03	6.033898e-06	1.853175e-02
31200000	-4.610349e+03	2.961403e+02	2.640328e+00	1.428965e+01	0.000000e+00	2.621055e+00	1.664985e-02	9.936834e-01	1.559953e-03	8.813365e-06	1.651138e-02
31220000	-4.619883e+03	2.752269e+02	2.650664e+00	1.503330e+01	0.000000e+00	2.186047e+00	1.727145e-02	9.852722e-01	8.629025e-03	8.804854e-06	1.652697e-02
31240000	-4.599803e+03	3.006245e+02	2.692996e+00	1.511367e+01	0.000000e+00	2.104094e+00	1.382635e-02	9.915610e-01	3.069313e-03	8.859098e-06	1.680909e-02
31260000	-4.606073e+03	3.144154e+02	2.866441e+00	1.554098e+01	0.000000e+00	2.430339e+00	1.427721e-02	9.944573e-01	1.904805e-03	6.493996e-06	1.792711e-02
31280000	-4.601567e+03	2.873966e+02	3.057905e+00	1.587734e+01	0.000000e+00	2.217045e+00	2.280476e-02	9.862279e-01	4.134351e-03	8.692258e-06	1.911209e-02
31300000	-4.595048e+03	3.594712e+02	2.833223e+00	1.524161e+01	0.000000e+00	2.146921e+00	1.523186e-02	9.895800e-01	4.206785e-03	5.360133e-06	1.770771e-02
31320000	-4.604826e+03	3.222657e+02	2.711766e+00	1.442335e+01	0.000000e+00	2.800081e+00	2.203421e-02	9.793754e-01	7.445529e-03	8.725306e-06	1.692888e-02
31340000	-4.618238e+03	2.868940e+02	2.582964e+00	1.453009e+01	0.000000e+00	3.316406e+00	2.839899e-02	9.825426e-01	3.013303e-03	9.671355e-06	1.608765e-02
31360000	-4.608312e+03	3.261653e+02	2.632919e+00	1.498670e+01	0.000000e+00	2.529519e+00	1.796586e-02	9.865797e-01	4.841921e-03	5.558693e-06	1.647627e-02
31380000	-4.613383e+03	2.751000e+02	2.469727e+00	1.436996e+01	1.162791e-02	3.320633e+00	1.048757e-02	9.943190e-01	2.208590e-03	8.929855e-06	1.541644e-02
31400000	-4.606026e+03	3.119544e+02	2.554606e+00	1.521044e+01	0.000000e+00	3.402470e+00	1.820350e-02	9.955251e-01	4.423300e-04	6.782546e-06	1.596675e-02
31420000	-4.614711e+03	3.433556e+02	2.982318e+00	1.564205e+01	0.000000e+00	2.657006e+00	1.654273e-02	9.953847e-01	6.270811e-04	5.065298e-06	1.861983e-02
31440000	-4.603958e+03	3.636538e+02	3.118163e+00	1.593071e+01	0.000000e+00	1.967427e+00	9.287373e-03	9.924751e-01	7.497682e-03	4.120317e-06	1.962245e-02
31460000	-4.600079e+03	3.233112e+02	2.635546e+00	1.415370e+01	0.000000e+00	2.795702e+00	2.887907e-02	9.778786e-01	6.293493e-03	6.013929e-06	1.657719e-02
31480000	-4.609643e+03	3.476514e+02	2.818050e+00	1.399805e+01	0.000000e+00	2.048022e+00	7.405202e-03	9.965756e-01	2.973011e-03	6.247027e-06	1.777309e-02
31500000	-4.630896e+03	3.795688e+02	2.762006e+00	1.360542e+01	0.000000e+00	2.420327e+00	1.573116e-02	9.863221e-01	9.177615e-03	4.379988e-06	1.753651e-02
31520000	-4.599922e+03	3.617959e+02	3.232933e+00	1.639769e+01	0.000000e+00	1.969751e+00	1.875610e-02	9.883357e-01	5.737493e-03	4.218100e-06	2.048477e-02
31540000	-4.616321e+03	3.602895e+02	3.155987e+00	1.494755e+01	0.000000e+00	2.194292e+00	6.164279e-03	9.956468e-01	8.948031e-03	5.819053e-06	2.002080e-02
31560000	-4.610896e+03	3.423471e+02	2.781876e+00	1.419064e+01	0.000000e+00	1.911804e+00	2.701409e-02	9.911749e-01	1.425813e-03	7.264236e-06	1.762022e-02
31580000	-4.615885e+03	3.176298e+02	2.804990e+00	1.527532e+01	0.000000e+00	2.411404e+00	1.266568e-02	9.931716e-01	2.920901e-03	6.626262e-06	1.778313e-02
31600000	-4.615177e+03	3.186792e+02	2.640458e+00	1.438861e+01	0.000000e+00	1.989218e+00	9.668279e-03	9.922575e-01	5.900546e-03	8.866433e-06	1.673290e-02
31620000	-4.601769e+03	3.043866e+02	3.020994e+00	1.618838e+01	0.000000e+00	2.722443e+00	2.188651e-02	9.962786e-01	2.399016e-04	7.844925e-06	1.917518e-02
31640000	-4.612145e+03	3.447673e+02	2.806348e+00	1.503141e+01	0.000000e+00	2.810208e+00	1.637918e-02	9.923003e-01	2.386382e-03	6.471782e-06	1.777522e-02
31660000	-4.616061e+03	3.533537e+02	3.006382e+00	1.533485e+01	0.000000e+00	2.654689e+00	8.717463e-03	9.953167e-01	2.893386e-03	5.134513e-06	1.904744e-02
31680000	-4.616027e+03	3.581417e+02	2.737755e+00	1.481037e+01	0.000000e+00	2.020995e+00	2.485156e-02	9.758488e-01	8.436753e-03	4.420540e-06	1.737098e-02
31700000	-4.603101e+03	3.706226e+02	2.881422e+00	1.557900e+01	0.000000e+00	2.611531e+00	1.240234e-02	9.950578e-01	1.642931e-03	4.454729e-06	1.822481e-02
31720000	-4.604812e+03	3.358219e+02	2.915087e+00	1.512979e+01	0.000000e+00	3.144777e+00	3.783663e-02	9.866474e-01	1.471385e-03	6.517844e-06	1.844249e-02
31740000	-4.599160e+03	3.241777e+02	2.882022e+00	1.540520e+01	0.000000e+00	2.311029e+00	1.555188e-02	9.803926e-01	1.299978e-02	6.206368e-06	1.826467e-02
31760000	-4.606787e+03	3.565691e+02	2.661246e+00	1.458066e+01	0.000000e+00	3.147517e+00	1.455147e-02	9.918222e-01	3.599965e-03	4.943139e-06	1.679377e-02
31780000	-4.612612e+03	3.268852e+02	3.098117e+00	1.580385e+01	0.000000e+00	2.318159e+00	1.848401e-02	9.906812e-01	3.173569e-03	6.247262e-06	1.977879e-02
31800000	-4.608081e+03	3.286285e+02	3.143932e+00	1.627946e+01	0.000000e+00	2.220007e+00	2.005600e-02	9.888944e-01	3.291757e-03	6.516804e-06	2.007214e-02
31820000	-4.598064e+03	3.056651e+02	3.204014e+00	1.630131e+01	0.000000e+00	2.207612e+00	3.290851e-02	9.866955e-01	1.856536e-03	9.382831e-06	2.052222e-02
31840000	-4.607202e+03	2.933313e+02	2.953185e+00	1.466862e+01	0.000000e+00	1.925283e+00	8.842203e-03	9.899680e-01	1.256407e-02	1.116180e-05	1.885187e-02
31860000	-4.616644e+03	3.139667e+02	3.025594e+00	1.561914e+01	0.000000e+00	2.341056e+00	9.234060e-03	9.937880e-01	4.989993e-03	8.597008e-06	1.931605e-02
31880000	-4.618903e+03	3.316582e+02	2.699008e+00	1.388015e+01	0.000000e+00	2.047868e+00	1.432780e-02	9.956637e-01	9.719603e-04	7.645858e-06	1.722986e-02
31900000	-4.626202e+03	3.306694e+02	3.250546e+00	1.607572e+01	0.000000e+00	1.985990e+00	1.400138e-02	9.940533e-01	2.401424e-03	7.202604e-06	2.069112e-02
31920000	-4.611252e+03	3.247260e+02	2.974820e+00	1.525592e+01	0.000000e+00	2.479763e+00	3.314227e-02	9.787030e-01	5.414954e-03	6.555819e-06	1.900594e-02
31940000	-4.620634e+03	3.336634e+02	2.950814e+00	1.551973e+01	0.000000e+00	1.807837e+00	5.351035e-02	9.758554e-01	3.060560e-03	5.159603e-06	1.884615e-02
31960000	-4.605873e+03	2.461301e+02	3.001080e+00	1.604370e+01	0.000000e+00	2.603074e+00	2.596276e-02	9.926908e-01	8.095437e-04	1.638748e-05	1.885725e-02
31980000	-4.602411e+03	3.251560e+02	2.868486e+00	1.467864e+01	0.000000e+00	2.914889e+00	1.625558e-02	9.915002e-01	2.763003e-03	7.271284e-06	1.802367e-02
32000000	-4.590626e+03	3.228487e+02	2.890836e+00	1.592863e+01	0.000000e+00	2.766272e+00	1.273919e-02	9.945124e-01	1.875191e-03	6.194527e-06	1.821164e-02
32020000	-4.603566e+03	3.156528e+02	2.693428e+00	1.522177e+01	0.000000e+00	2.716487e+00	1.089121e-02	9.963342e-01	1.309695e-03	6.702033e-06	1.694769e-02
32040000	-4.622702e+03	2.802819e+02	2.637785e+00	1.467876e+01	0.000000e+00	3.288649e+00	8.836221e-03	9.898954e-01	1.237106e-02	1.069649e-05	1.660030e-02
32060000	-4.617173e+03	3.047140e+02	2.820620e+00	1.505702e+01	0.000000e+00	2.772191e+00	1.299605e-02	9.897085e-01	6.363810e-03	8.692895e-06	1.774341e-02
32080000	-4.586931e+03	3.090030e+02	2.754176e+00	1.421399e+01	0.000000e+00	2.560781e+00	2.420540e-02	9.908226e-01	1.601980e-03	6.482212e-06	1.729038e-02
32100000	-4.601429e+03	2.313255e+02	2.422832e+00	1.441706e+01	0.000000e+00	1.913530e+00	1.435732e-02	9.904033e-01	3.350515e-03	1.396666e-05	1.515977e-02
32120000	-4.587944e+03	2.077684e+02	2.517662e+00	1.467483e+01	1.162791e-02	3.349181e+00	1.206170e-02	9.888217e-01	6.245279e-03	2.123022e-05	1.574673e-02
32140000	-4.588858e+03	2.364294e+02	2.692001e+00	1.444327e+01	0.000000e+00	2.452300e+00	9.165427e-03	9.966555e-01	1.351286e-03	1.828204e-05	1.694576e-02
32160000	-4.602180e+03	2.141104e+02	2.693850e+00	1.517691e+01	0.000000e+00	1.901746e+00	3.261484e-02	9.950427e-01	2.283696e-04	2.103947e-05	1.691144e-02
32180000	-4.613396e+03	2.537382e+02	2.619609e+00	1.407622e+01	0.000000e+00	2.287656e+00	1.715400e-02	9.981644e-01	1.299096e-04	1.909107e-05	1.643883e-02
32200000	-4.612269e+03	2.766941e+02	2.940848e+00	1.420251e+01	0.000000e+00	3.148085e+00	2.216290e-02	9.971957e-01	1.786249e-04	1.401869e-05	1.841070e-02
32220000	-4.596304e+03	2.779129e+02	2.523959e+00	1.388123e+01	0.000000e+00	2.758561e+00	1.265104e-02	9.974994e-01	3.749721e-04	1.317980e-05	1.572198e-02
32240000	-4.610853e+03	2.816240e+02	2.631462e+00	1.435823e+01	0.000000e+00	2.306738e+00	5.472081e-03	9.975415e-01	2.119134e-03	1.173466e-05	1.637524e-02
32260000	-4.596635e+03	2.976364e+02	2.825612e+00	1.560457e+01	0.000000e+00	2.078033e+00	5.133766e-03	9.982009e-01	1.607565e-03	1.032122e-05	1.740306e-02
32280000	-4.606739e+03	3.134601e+02	2.360445e+00	1.397524e+01	1.162791e-02	2.768728e+00	1.029047e-02	9.921989e-01	4.348660e-03	4.942793e-06	1.456210e-02
32300000	-4.594407e+03	3.074412e+02	2.482838e+00	1.437310e+01	0.000000e+00	2.748338e+00	2.640848e-02	9.848357e-01	2.846761e-03	8.106146e-06	1.534376e-02
32320000	-4.618729e+03	3.319567e+02	2.753727e+00	1.617149e+01	0.000000e+00	2.651801e+00	2.854304e-02	9.636182e-01	1.269124e-02	4.468664e-06	1.699075e-02
32340000	-4.623536e+03	3.549548e+02	2.666997e+00	1.587900e+01	0.000000e+00	2.553201e+00	1.213952e-02	9.933995e-01	2.203537e-03	3.533565e-06	1.666256e-02
32360000	-4.595654e+03	3.277619e+02	2.514999e+00	1.418672e+01	0.000000e+00	2.169481e+00	1.856476e-02	9.863514e-01	4.195674e-03	7.483575e-06	1.576699e-02
32380000	-4.609946e+03	2.982784e+02	2.354944e+00	1.455914e+01	0.000000e+00	3.238405e+00	1.235856e-02	9.880857e-01	6.003756e-03	5.905252e-06	1.478202e-02
32400000	-4.617933e+03	3.131576e+02	2.594898e+00	1.604861e+01	0.000000e+00	2.790339e+00	8.593539e-03	9.958917e-01	1.639099e-03	6.546120e-06	1.629360e-02
32420000	-4.613572e+03	2.869358e+02	2.643264e+00	1.585867e+01	0.000000e+00	2.063599e+00	2.379007e-03	9.989217e-01	1.499081e-03	7.732980e-06	1.657603e-02
32440000	-4.603654e+03	3.026415e+02	2.604615e+00	1.464721e+01	0.000000e+00	2.098347e+00	3.214188e-03	9.960681e-01	1.105975e-02	9.184663e-06	1.633949e-02
32460000	-4.607804e+03	3.425632e+02	2.931982e+00	1.523120e+01	0.000000e+00	2.041458e+00	2.426181e-02	9.851617e-01	3.618444e-03	5.999201e-06	1.845743e-02
32480000	-4.593883e+03	3.309453e+02	2.497435e+00	1.341627e+01	0.000000e+00	2.789698e+00	3.521436e-02	9.807088e-01	4.208984e-03	7.061753e-06	1.580801e-02
32500000	-4.623349e+03	3.501248e+02	2.695209e+00	1.326445e+01	0.000000e+00	2.405155e+00	2.297623e-02	9.895555e-01	2.434229e-03	6.476958e-06	1.703280e-02
32520000	-4.593614e+03	3.187414e+02	2.743103e+00	1.414276e+01	0.000000e+00	3.051109e+00	4.002587e-02	9.759304e-01	3.516052e-03	6.272350e-06	1.737356e-02
32540000	-4.590510e+03	3.292346e+02	2.546726e+00	1.328245e+01	0.000000e+00	2.550795e+00	1.209123e-02	9.936114e-01	2.167091e-03	6.221210e-06	1.601811e-02
32560000	-4.600225e+03	2.987121e+02	2.722071e+00	1.528151e+01	0.000000e+00	2.437272e+00	2.322151e-02	9.906836e-01	1.304135e-03	6.261343e-06	1.716142e-02
32580000	-4.607481e+03	2.926233e+02	2.919675e+00	1.610457e+01	0.000000e+00	2.817728e+00	1.406574e-02	9.965160e-01	5.244690e-04	7.041165e-06	1.845972e-02
32600000	-4.612229e+03	3.246399e+02	2.500514e+00	1.404996e+01	0.000000e+00	2.143338e+00	1.552169e-02	9.930709e-01	1.765904e-03	7.245889e-06	1.585578e-02
32620000	-4.600186e+03	3.092407e+02	2.496266e+00	1.386241e+01	0.000000e+00	2.650955e+00	2.546120e-03	9.979612e-01	6.743651e-03	8.876369e-06	1.589401e-02
32640000	-4.613665e+03	2.612091e+02	2.491711e+00	1.331917e+01	0.000000e+00	2.520467e+00	3.927218e-03	9.982802e-01	2.176848e-03	1.518995e-05	1.587803e-02
32660000	-4.590140e+03	2.849590e+02	2.834316e+00	1.568939e+01	0.000000e+00	2.200525e+00	1.333165e-02	9.963788e-01	7.527548e-04	9.477600e-06	1.804632e-02
32680000	-4.616153e+03	2.997532e+02	2.983629e+00	1.513089e+01	0.000000e+00	2.399604e+00	3.670632e-02	9.858968e-01	1.554712e-03	7.165460e-06	1.889957e-02
32700000	-4.611841e+03	2.770356e+02	3.159830e+00	1.696674e+01	0.000000e+00	2.120249e+00	1.232581e-02	9.898779e-01	6.874854e-03	1.166249e-05	1.998447e-02
32720000	-4.601737e+03	2.623879e+02	2.471609e+00	1.409994e+01	0.000000e+00	2.571945e+00	2.450628e-02	9.870529e-01	2.469683e-03	1.135890e-05	1.561164e-02
32740000	-4.604099e+03	2.461210e+02	2.729388e+00	1.531705e+01	0.000000e+00	2.533242e+00	2.281958e-02	9.954371e-01	3.246403e-04	1.144601e-05	1.720621e-02
32760000	-4.587374e+03	2.698244e+02	2.856251e+00	1.647694e+01	0.000000e+00	1.968642e+00	3.025939e-02	9.847543e-01	2.414908e-03	1.256278e-05	1.804215e-02
32780000	-4.589828e+03	2.557007e+02	2.339714e+00	1.342777e+01	0.000000e+00	2.643419e+00	7.399048e-03	9.945410e-01	4.555498e-03	1.402093e-05	1.479388e-02
32800000	-4.612181e+03	2.741970e+02	2.763306e+00	1.532809e+01	0.000000e+00	2.580167e+00	1.797777e-02	9.945427e-01	7.381819e-04	1.127058e-05	1.749933e-02
32820000	-4.599876e+03	2.980727e+02	2.816693e+00	1.426846e+01	0.000000e+00	2.809265e+00	1.503001e-02	9.970564e-01	4.441807e-04	1.040017e-05	1.774659e-02
32840000	-4.613635e+03	3.478416e+02	2.785127e+00	1.499606e+01	0.000000e+00	2.518096e+00	1.259606e-02	9.957620e-01	8.729870e-04	5.589630e-06	1.762674e-02
32860000	-4.603760e+03	3.517435e+02	2.789362e+00	1.469258e+01	0.000000e+00	2.527408e+00	8.425511e-03	9.970346e-01	1.028693e-03	5.219306e-06	1.757205e-02
32880000	-4.610986e+03	3.473918e+02	2.974619e+00	1.536938e+01	0.000000e+00	1.822718e+00	1.773365e-02	9.899575e-01	3.178774e-03	5.496617e-06	1.870542e-02
32900000	-4.611354e+03	3.517313e+02	2.797722e+00	1.364558e+01	0.000000e+00	2.603748e+00	7.022789e-03	9.962861e-01	4.165734e-03	7.485597e-06	1.775909e-02
32920000	-4.619211e+03	3.713906e+02	2.759654e+00	1.403016e+01	0.000000e+00	3.158673e+00	8.159899e-03	9.905690e-01	1.667674e-02	4.859440e-06	1.752108e-02
32940000	-4.609076e+03	3.565032e+02	3.061791e+00	1.593313e+01	0.000000e+00	2.683701e+00	5.117717e-02	9.714300e-01	3.970841e-03	4.748791e-06	1.945462e-02
32960000	-4.627089e+03	3.735818e+02	3.080521e+00	1.502643e+01	0.000000e+00	2.086527e+00	1.045220e-02	9.938271e-01	5.477226e-03	4.257479e-06	1.969025e-02
32980000	-4.617553e+03	3.776224e+02	3.019125e+00	1.526527e+01	0.000000e+00	2.067117e+00	4.808443e-02	9.763826e-01	3.151010e-03	3.948128e-06	1.939733e-02
33000000	-4.634047e+03	3.453755e+02	3.081362e+00	1.621761e+01	0.000000e+00	2.709875e+00	2.682361e-02	9.909200e-01	1.083078e-03	4.601015e-06	1.959059e-02
33020000	-4.617523e+03	3.644016e+02	2.814845e+00	1.415535e+01	0.000000e+00	2.227007e+00	2.031543e-02	9.883924e-01	3.717343e-03	4.028993e-06	1.785943e-02
33040000	-4.594590e+03	3.583156e+02	2.863715e+00	1.536357e+01	0.000000e+00	2.137093e+00	3.610617e-02	9.829015e-01	2.848929e-03	4.213774e-06	1.814950e-02
33060000	-4.614128e+03	2.856904e+02	2.624611e+00	1.414688e+01	0.000000e+00	3.029263e+00	3.736803e-02	9.816230e-01	2.791829e-03	1.109122e-05	1.662141e-02
33080000	-4.602936e+03	2.916298e+02	2.709635e+00	1.537737e+01	0.000000e+00	2.763441e+00	1.559374e-02	9.925091e-01	2.473323e-03	7.827767e-06	1.709698e-02
33100000	-4.603882e+03	3.077338e+02	2.638642e+00	1.456218e+01	0.000000e+00	2.935444e+00	7.926092e-03	9.960021e-01	2.779474e-03	7.588610e-06	1.667230e-02
33120000	-4.610298e+03	3.345369e+02	2.440526e+00	1.422917e+01	0.000000e+00	2.195850e+00	2.530695e-02	9.903085e-01	1.333844e-03	4.090703e-06	1.536707e-02
33140000	-4.605143e+03	3.382138e+02	2.986182e+00	1.557934e+01	0.000000e+00	2.433978e+00	2.331425e-02	9.880198e-01	2.730841e-03	5.811780e-06	1.887792e-02
33160000	-4.644254e+03	2.735930e+02	2.980812e+00	1.570708e+01	0.000000e+00	2.246139e+00	2.427746e-02	9.834404e-01	4.759401e-03	1.149600e-05	1.885249e-02
33180000	-4.599310e+03	3.004060e+02	2.480387e+00	1.422438e+01	0.000000e+00	2.556870e+00	2.671251e-02	9.812141e-01	3.384548e-03	7.314125e-06	1.570015e-02
33200000	-4.598184e+03	3.113638e+02	2.557161e+00	1.511042e+01	0.000000e+00	2.410376e+00	3.165468e-02	9.847074e-01	2.218386e-03	6.296334e-06	1.629681e-02
33220000	-4.610024e+03	3.153554e+02	2.941362e+00	1.652535e+01	0.000000e+00	2.901967e+00	1.624556e-02	9.840282e-01	7.558056e-03	5.985410e-06	1.869967e-02
33240000	-4.604472e+03	3.453126e+02	2.735901e+00	1.494098e+01	0.000000e+00	2.980912e+00	2.300359e-02	9.879332e-01	3.211096e-03	5.307571e-06	1.740175e-02
33260000	-4.635774e+03	3.024518e+02	2.920325e+00	1.468142e+01	0.000000e+00	2.340505e+00	1.481974e-02	9.931863e-01	2.408416e-03	8.770088e-06	1.857477e-02
33280000	-4.599944e+03	3.102481e+02	2.856753e+00	1.572281e+01	0.000000e+00	2.568291e+00	2.189728e-02	9.873041e-01	3.511185e-03	7.774684e-06	1.817976e-02
33300000	-4.616682e+03	3.046073e+02	2.527622e+00	1.356045e+01	0.000000e+00	2.060823e+00	2.620092e-02	9.871474e-01	2.537767e-03	7.679708e-06	1.602542e-02
33320000	-4.604834e+03	3.261418e+02	3.055787e+00	1.622397e+01	0.000000e+00	2.379909e+00	9.567378e-03	9.961158e-01	1.672544e-03	8.205225e-06	1.935636e-02
33340000	-4.611856e+03	3.536919e+02	2.730476e+00	1.505478e+01	0.000000e+00	2.781032e+00	1.296540e-02	9.930235e-01	3.386536e-03	4.570913e-06	1.711590e-02
33360000	-4.630634e+03	3.750737e+02	3.118707e+00	1.505979e+01	0.000000e+00	2.300535e+00	2.908816e-02	9.880841e-01	1.876435e-03	3.346261e-06	1.956770e-02
33380000	-4.622114e+03	3.158496e+02	2.764406e+00	1.509094e+01	0.000000e+00	2.229529e+00	1.261595e-02	9.889868e-01	6.928328e-03	6.225839e-06	1.730472e-02
33400000	-4.610574e+03	3.057817e+02	2.966905e+00	1.537961e+01	0.000000e+00	2.401090e+00	6.185643e-03	9.969655e-01	1.931439e-03	9.044895e-06	1.868626e-02
33420000	-4.616373e+03	2.831296e+02	3.171863e+00	1.593629e+01	0.000000e+00	2.370350e+00	1.186008e-02	9.953790e-01	1.821772e-03	1.188413e-05	1.981803e-02
33440000	-4.619432e+03	2.806359e+02	2.726681e+00	1.454082e+01	0.000000e+00	2.770763e+00	2.186597e-02	9.926932e-01	1.016194e-03	8.704270e-06	1.700491e-02
33460000	-4.617513e+03	3.028337e+02	2.943114e+00	1.478240e+01	0.000000e+00	2.003787e+00	2.143218e-02	9.931874e-01	1.236333e-03	9.695479e-06	1.837366e-02
33480000	-4.609605e+03	3.209585e+02	2.607612e+00	1.347662e+01	0.000000e+00	2.507033e+00	3.596324e-02	9.811144e-01	3.369994e-03	8.637031e-06	1.635641e-02
33500000	-4.604585e+03	3.362279e+02	2.924215e+00	1.533408e+01	0.000000e+00	2.094797e+00	3.719769e-02	9.871486e-01	1.163575e-03	4.942191e-06	1.820728e-02
33520000	-4.598367e+03	3.006868e+02	2.409725e+00	1.373064e+01	0.000000e+00	2.412153e+00	1.255746e-02	9.918106e-01	2.716105e-03	9.158975e-06	1.501980e-02
33540000	-4.593407e+03	3.201331e+02	2.821489e+00	1.619954e+01	0.000000e+00	2.448755e+00	2.605651e-02	9.865288e-01	2.436791e-03	5.948379e-06	1.768654e-02
33560000	-4.603751e+03	3.305968e+02	2.798173e+00	1.578401e+01	0.000000e+00	1.960666e+00	3.557862e-02	9.681472e-01	7.392712e-03	5.393270e-06	1.752689e-02
33580000	-4.607275e+03	3.672543e+02	2.779973e+00	1.601102e+01	0.000000e+00	2.476027e+00	1.118541e-02	9.925985e-01	3.220882e-03	3.616688e-06	1.740586e-02
33600000	-4.608780e+03	3.807247e+02	2.599533e+00	1.521546e+01	0.000000e+00	2.470961e+00	3.236491e-02	9.851911e-01	1.665124e-03	2.914974e-06	1.622673e-02
33620000	-4.608307e+03	3.780158e+02	2.521681e+00	1.419717e+01	0.000000e+00	3.206305e+00	3.131383e-02	9.847062e-01	2.044588e-03	3.265252e-06	1.572649e-02
33640000	-4.620043e+03	4.036957e+02	2.881087e+00	1.469101e+01	0.000000e+00	2.659322e+00	6.461063e-03	9.938018e-01	9.311745e-03	3.154621e-06	1.800126e-02
33660000	-4.623006e+03	3.775822e+02	2.665362e+00	1.429251e+01	0.000000e+00	2.421230e+00	3.359522e-02	9.805497e-01	3.239842e-03	3.920365e-06	1.666754e-02
33680000	-4.615216e+03	3.545977e+02	2.867178e+00	1.547693e+01	0.000000e+00	2.588787e+00	3.102874e-02	9.873753e-01	2.058774e-03	3.901210e-06	1.793253e-02
33700000	-4.594784e+03	3.584542e+02	2.760894e+00	1.482764e+01	0.000000e+00	2.078016e+00	2.291606e-02	9.801623e-01	8.397670e-03	4.916741e-06	1.721103e-02
33720000	-4.615462e+03	3.484402e+02	2.724702e+00	1.531040e+01	0.000000e+00	2.508217e+00	2.507697e-02	9.768416e-01	7.132280e-03	4.113933e-06	1.688778e-02
33740000	-4.621871e+03	3.389665e+02	2.634466e+00	1.457956e+01	0.000000e+00	2.675079e+00	1.549541e-02	9.924325e-01	1.904131e-03	4.903340e-06	1.640228e-02
33760000	-4.608293e+03	3.064662e+02	2.760707e+00	1.552366e+01	0.000000e+00	2.687091e+00	1.072991e-02	9.854509e-01	1.698229e-02	7.785501e-06	1.719410e-02
33780000	-4.600650e+03	2.794401e+02	2.453650e+00	1.385660e+01	0.000000e+00	2.205987e+00	1.686533e-02	9.891858e-01	3.932253e-03	1.076821e-05	1.529353e-02
33800000	-4.649202e+03	3.318120e+02	3.313154e+00	1.614548e+01	0.000000e+00	1.884210e+00	3.152727e-02	9.940680e-01	3.259370e-04	7.850283e-06	2.075960e-02
33820000	-4.601089e+03	3.170283e+02	2.971902e+00	1.551965e+01	0.000000e+00	2.014917e+00	1.336144e-02	9.945938e-01	1.674681e-03	8.075491e-06	1.875127e-02
33840000	-4.618512e+03	3.125228e+02	2.951931e+00	1.457443e+01	0.000000e+00	2.465974e+00	1.807108e-02	9.926965e-01	1.940956e-03	9.756712e-06	1.861379e-02
33860000	-4.601583e+03	2.565246e+02	2.763833e+00	1.523345e+01	0.000000e+00	2.748381e+00	3.490487e-02	9.746763e-01	6.435092e-03	1.474902e-05	1.738672e-02
33880000	-4.632683e+03	2.629597e+02	2.854800e+00	1.481843e+01	0.000000e+00	2.359897e+00	1.434799e-02	9.876951e-01	8.599144e-03	1.246135e-05	1.806217e-02
33900000	-4.620620e+03	2.085421e+02	3.030393e+00	1.652478e+01	0.000000e+00	2.506276e+00	1.625128e-02	9.883236e-01	4.716532e-03	2.101575e-05	1.915360e-02
33920000	-4.606130e+03	2.161321e+02	2.897564e+00	1.515591e+01	0.000000e+00	2.390136e+00	1.925888e-02	9.802294e-01	9.540107e-03	1.923005e-05	1.819857e-02
33940000	-4.602454e+03	2.687633e+02	2.389533e+00	1.330684e+01	0.000000e+00	2.444576e+00	1.892976e-02	9.843956e-01	6.221905e-03	1.224598e-05	1.504854e-02
33960000	-4.619756e+03	3.252959e+02	2.459784e+00	1.342856e+01	0.000000e+00	2.148959e+00	2.892972e-02	9.864903e-01	2.092528e-03	9.222030e-06	1.547465e-02
33980000	-4.605695e+03	2.890645e+02	2.440746e+00	1.480035e+01	0.000000e+00	2.757311e+00	2.199854e-02	9.941566e-01	6.162562e-04	7.637158e-06	1.527407e-02
34000000	-4.605330e+03	2.964596e+02	2.569542e+00	1.567537e+01	0.000000e+00	3.034141e+00	6.519654e-03	9.954860e-01	3.279576e-03	4.957661e-06	1.603117e-02
34020000	-4.591476e+03	2.981513e+02	2.551953e+00	1.406191e+01	0.000000e+00	2.745505e+00	9.641128e-03	9.977923e-01	6.683715e-04	7.917772e-06	1.599997e-02
34040000	-4.609748e+03	3.199685e+02	2.508510e+00	1.442460e+01	0.000000e+00	3.145096e+00	3.776533e-03	9.991149e-01	5.749338e-04	7.128877e-06	1.570751e-02
34060000	-4.600046e+03	3.326923e+02	2.853902e+00	1.597760e+01	0.000000e+00	1.934513e+00	2.726035e-03	9.990807e-01	1.003320e-03	5.159026e-06	1.790204e-02
34080000	-4.592122e+03	3.349307e+02	2.891967e+00	1.605949e+01	0.000000e+00	1.788192e+00	5.478399e-03	9.989091e-01	3.796116e-04	5.110603e-06	1.826095e-02
34100000	-4.604287e+03	3.022732e+02	2.540729e+00	1.377920e+01	0.000000e+00	2.779625e+00	4.933457e-03	9.979287e-01	2.683350e-03	9.667755e-06	1.596266e-02
34120000	-4.609904e+03	3.209245e+02	2.524245e+00	1.360755e+01	0.000000e+00	2.562355e+00	1.460117e-02	9.904326e-01	4.297515e-03	6.095501e-06	1.574527e-02
34140000	-4.613757e+03	2.735080e+02	2.776287e+00	1.537421e+01	0.000000e+00	2.361106e+00	9.784674e-03	9.943288e-01	2.647699e-03	9.959263e-06	1.720828e-02
34160000	-4.602708e+03	3.301468e+02	2.701880e+00	1.523956e+01	0.000000e+00	2.352776e+00	8.867226e-03	9.947344e-01	3.006244e-03	6.033104e-06	1.675295e-02
34180000	-4.611909e+03	2.966692e+02	2.878569e+00	1.701136e+01	0.000000e+00	2.015114e+00	2.588144e-02	9.874815e-01	2.270106e-03	7.274534e-06	1.782527e-02
34200000	-4.610731e+03	3.422817e+02	2.738452e+00	1.493270e+01	0.000000e+00	2.235667e+00	1.915196e-02	9.951604e-01	6.296239e-04	4.835187e-06	1.701361e-02
34220000	-4.603182e+03	3.481750e+02	2.554533e+00	1.437482e+01	0.000000e+00	2.297377e+00	1.734183e-02	9.903432e-01	3.651937e-03	5.030394e-06	1.583391e-02
34240000	-4.601191e+03	3.226365e+02	2.574397e+00	1.473024e+01	0.000000e+00	2.672629e+00	4.185275e-02	9.709915e-01	4.007420e-03	4.903116e-06	1.597998e-02
34260000	-4.607532e+03	3.865503e+02	2.695241e+00	1.446405e+01	0.000000e+00	1.973168e+00	2.111636e-02	9.813563e-01	6.499673e-03	2.997401e-06	1.673598e-02
34280000	-4.592471e+03	3.658057e+02	2.641661e+00	1.417301e+01	0.000000e+00	2.619731e+00	3.922077e-02	9.657122e-01	7.725383e-03	2.942304e-06	1.635770e-02
34300000	-4.591627e+03	3.556920e+02	2.712942e+00	1.416860e+01	0.000000e+00	3.288399e+00	2.829282e-02	9.823299e-01	4.320381e-03	5.186798e-06	1.688406e-02
34320000	-4.604836e+03	3.686642e+02	2.947273e+00	1.494121e+01	0.000000e+00	2.488192e+00	1.448848e-02	9.921383e-01	3.879960e-03	4.157325e-06	1.844849e-02
34340000	-4.611555e+03	3.957451e+02	2.788767e+00	1.469030e+01	0.000000e+00	2.880037e+00	8.989802e-03	9.959472e-01	2.148702e-03	3.041688e-06	1.738976e-02
34360000	-4.589309e+03	3.850659e+02	2.583004e+00	1.348381e+01	0.000000e+00	2.890555e+00	9.699067e-03	9.958290e-01	2.455845e-03	3.506112e-06	1.611706e-02
34380000	-4.601076e+03	3.653820e+02	2.654549e+00	1.428809e+01	0.000000e+00	2.617405e+00	8.862720e-03	9.945681e-01	2.965116e-03	4.235754e-06	1.648463e-02
34400000	-4.609249e+03	3.322778e+02	2.729966e+00	1.501960e+01	0.000000e+00	2.661680e+00	9.046789e-03	9.953715e-01	3.048576e-03	5.222165e-06	1.690609e-02
34420000	-4.601886e+03	3.468368e+02	2.859227e+00	1.528787e+01	0.000000e+00	2.618843e+00	1.472708e-02	9.966535e-01	4.484337e-04	5.082864e-06	1.814615e-02
34440000	-4.621248e+03	3.019954e+02	2.533552e+00	1.410144e+01	0.000000e+00	2.097290e+00	9.802382e-03	9.986675e-01	1.536063e-04	7.936962e-06	1.609962e-02
34460000	-4.606644e+03	3.087446e+02	3.176567e+00	1.565440e+01	0.000000e+00	2.772836e+00	1.441762e-02	9.955876e-01	9.112440e-04	9.412758e-06	2.014040e-02
34480000	-4.635003e+03	2.847257e+02	2.690099e+00	1.439374e+01	0.000000e+00	2.534645e+00	1.645004e-02	9.916474e-01	2.722041e-03	1.274436e-05	1.703957e-02
34500000	-4.627642e+03	2.876869e+02	2.761781e+00	1.421559e+01	0.000000e+00	2.593165e+00	2.984370e-02	9.881698e-01	1.811724e-03	1.155488e-05	1.740178e-02
34520000	-4.610897e+03	3.479246e+02	3.001831e+00	1.591100e+01	0.000000e+00	2.647248e+00	9.123150e-03	9.951665e-01	3.259588e-03	4.456500e-06	1.898220e-02
34540000	-4.598710e+03	3.428780e+02	2.666951e+00	1.407572e+01	0.000000e+00	2.470155e+00	1.716857e-02	9.876634e-01	6.934172e-03	5.845239e-06	1.698735e-02
34560000	-4.605439e+03	3.410442e+02	2.869637e+00	1.515878e+01	0.000000e+00	2.196685e+00	9.073082e-03	9.942640e-01	4.167174e-03	5.388359e-06	1.830408e-02
34580000	-4.622642e+03	3.124262e+02	2.957687e+00	1.565004e+01	0.000000e+00	2.081189e+00	2.175780e-02	9.854639e-01	5.147871e-03	7.569227e-06	1.885000e-02
34600000	-4.617736e+03	2.854548e+02	2.684992e+00	1.473150e+01	0.000000e+00	1.844151e+00	1.471314e-02	9.927414e-01	2.084976e-03	1.035992e-05	1.713456e-02
34620000	-4.610207e+03	3.213362e+02	3.002262e+00	1.475562e+01	0.000000e+00	2.248334e+00	1.944299e-02	9.854352e-01	6.598050e-03	9.167882e-06	1.906602e-02
34640000	-4.615106e+03	3.652451e+02	3.236945e+00	1.633256e+01	0.000000e+00	2.200343e+00	3.350894e-02	9.898451e-01	1.039971e-03	5.156035e-06	2.059163e-02
34660000	-4.603914e+03	3.498632e+02	3.134833e+00	1.639362e+01	0.000000e+00	2.669776e+00	1.916634e-02	9.946678e-01	9.657875e-04	5.249437e-06	1.996435e-02
34680000	-4.605016e+03	3.673620e+02	2.670230e+00	1.369409e+01	0.000000e+00	2.539563e+00	4.405291e-03	9.965724e-01	6.274300e-03	5.488773e-06	1.697931e-02
34700000	-4.596793e+03	3.537669e+02	2.609556e+00	1.375514e+01	0.000000e+00	1.912570e+00	1.923914e-02	9.949082e-01	8.264623e-04	5.275466e-06	1.660745e-02
34720000	-4.604672e+03	3.571073e+02	2.695686e+00	1.396719e+01	0.000000e+00	2.354787e+00	3.478124e-02	9.833554e-01	2.588197e-03	5.120746e-06	1.695566e-02
34740000	-4.607768e+03	3.354002e+02	2.699778e+00	1.502818e+01	0.000000e+00	2.398398e+00	3.251169e-02	9.810257e-01	3.873076e-03	4.469469e-06	1.700657e-02
34760000	-4.605867e+03	3.458442e+02	2.703100e+00	1.404564e+01	0.000000e+00	2.423490e+00	1.736179e-02	9.879942e-01	5.074353e-03	5.946023e-06	1.699305e-02
34780000	-4.629006e+03	2.968864e+02	2.861778e+00	1.549653e+01	0.000000e+00	2.147363e+00	1.951951e-02	9.880553e-01	4.733641e-03	7.565276e-06	1.798313e-02
34800000	-4.600663e+03	3.047554e+02	2.772987e+00	1.514568e+01	0.000000e+00	2.127892e+00	1.299729e-02	9.937299e-01	2.256887e-03	8.351984e-06	1.740813e-02
34820000	-4.606502e+03	3.322193e+02	2.768368e+00	1.423037e+01	0.000000e+00	2.300745e+00	2.094427e-02	9.888526e-01	2.712575e-03	6.462184e-06	1.743247e-02
34840000	-4.598805e+03	3.680858e+02	2.739656e+00	1.434589e+01	0.000000e+00	2.076404e+00	2.811246e-02	9.829715e-01	4.626323e-03	3.957894e-06	1.730598e-02
34860000	-4.613248e+03	3.262104e+02	2.786873e+00	1.420389e+01	0.000000e+00	2.853002e+00	1.750951e-02	9.919098e-01	1.757094e-03	5.362950e-06	1.763634e-02
34880000	-4.616008e+03	3.237203e+02	2.754414e+00	1.463514e+01	1.162791e-02	2.246280e+00	2.847868e-02	9.946825e-01	3.688348e-04	6.858553e-06	1.739512e-02
34900000	-4.603939e+03	2.895318e+02	2.543797e+00	1.427634e+01	0.000000e+00	3.502065e+00	1.026664e-02	9.916984e-01	5.396214e-03	8.818969e-06	1.598413e-02
34920000	-4.609654e+03	2.787309e+02	2.565960e+00	1.447282e+01	0.000000e+00	2.535863e+00	1.570597e-02	9.897389e-01	5.000083e-03	9.959059e-06	1.620974e-02
34940000	-4.621908e+03	3.264582e+02	2.637919e+00	1.381827e+01	0.000000e+00	2.380304e+00	2.004304e-02	9.948689e-01	8.892580e-04	6.807083e-06	1.669886e-02
34960000	-4.608516e+03	3.208193e+02	2.833937e+00	1.541932e+01	0.000000e+00	2.358987e+00	8.519334e-03	9.973458e-01	1.044085e-03	6.851177e-06	1.802511e-02
34980000	-4.615413e+03	3.591513e+02	2.919777e+00	1.547457e+01	0.000000e+00	2.579193e+00	8.831102e-03	9.988899e-01	1.790418e-04	5.243006e-06	1.854133e-02
35000000	-4.603767e+03	3.666248e+02	2.513401e+00	1.376001e+01	0.000000e+00	2.194891e+00	2.103967e-02	9.961520e-01	3.045736e-04	5.689378e-06	1.592826e-02
35020000	-4.602463e+03	3.419039e+02	2.820638e+00	1.617667e+01	0.000000e+00	2.981982e+00	5.004997e-03	9.987020e-01	6.018378e-04	4.856389e-06	1.778171e-02
35040000	-4.617703e+03	3.418449e+02	2.698757e+00	1.480089e+01	0.000000e+00	3.033955e+00	4.190139e-03	9.982519e-01	1.922581e-03	5.168917e-06	1.702042e-02
35060000	-4.591215e+03	3.587984e+02	2.515693e+00	1.455873e+01	0.000000e+00	2.515157e+00	9.561007e-03	9.963784e-01	1.172553e-03	3.728639e-06	1.584096e-02
35080000	-4.615532e+03	3.246994e+02	2.392063e+00	1.470283e+01	0.000000e+00	2.706464e+00	6.013912e-03	9.970558e-01	1.580770e-03	5.324395e-06	1.494434e-02
35100000	-4.613269e+03	3.643156e+02	2.286670e+00	1.334063e+01	0.000000e+00	2.368455e+00	3.020313e-03	9.953536e-01	1.622244e-02	3.893759e-06	1.431244e-02
35120000	-4.586120e+03	3.735284e+02	2.478563e+00	1.465017e+01	0.000000e+00	2.662511e+00	2.773726e-02	9.725333e-01	1.025173e-02	2.835954e-06	1.541208e-02
35140000	-4.602782e+03	3.783782e+02	2.734217e+00	1.453785e+01	0.000000e+00	2.032555e+00	3.516011e-02	9.750944e-01	6.617652e-03	3.701986e-06	1.703593e-02
35160000	-4.594904e+03	4.010434e+02	2.539641e+00	1.429688e+01	0.000000e+00	2.116585e+00	3.407801e-02	9.820249e-01	2.170634e-03	2.565340e-06	1.581638e-02
35180000	-4.602670e+03	4.181208e+02	2.584797e+00	1.422949e+01	0.000000e+00	2.180572e+00	1.193176e-02	9.939580e-01	2.198772e-03	1.842135e-06	1.618968e-02
35200000	-4.598273e+03	3.486729e+02	2.653289e+00	1.550969e+01	0.000000e+00	2.851308e+00	1.710811e-02	9.923387e-01	1.633143e-03	4.425307e-06	1.663348e-02
35220000	-4.608117e+03	3.930538e+02	2.531223e+00	1.445300e+01	0.000000e+00	2.727051e+00	2.420728e-02	9.905482e-01	1.297861e-03	3.213643e-06	1.579592e-02
35240000	-4.620369e+03	4.042856e+02	2.720168e+00	1.471398e+01	0.000000e+00	2.031721e+00	1.657764e-02	9.914394e-01	2.384584e-03	2.696809e-06	1.698789e-02
35260000	-4.615715e+03	4.195759e+02	2.693381e+00	1.468345e+01	0.000000e+00	2.188660e+00	1.151611e-02	9.918942e-01	5.250764e-03	1.956426e-06	1.672703e-02
35280000	-4.624177e+03	4.495040e+02	2.700800e+00	1.527155e+01	0.000000e+00	2.655531e+00	2.174136e-02	9.856914e-01	3.729703e-03	1.223532e-06	1.669230e-02
35300000	-4.602455e+03	4.107434e+02	2.481636e+00	1.468452e+01	0.000000e+00	2.483164e+00	2.101712e-02	9.847283e-01	4.980967e-03	1.483730e-06	1.536958e-02
35320000	-4.609979e+03	4.519638e+02	2.485472e+00	1.421242e+01	0.000000e+00	2.221373e+00	1.356120e-02	9.916955e-01	2.884050e-03	1.572186e-06	1.540730e-02
35340000	-4.626530e+03	4.043371e+02	2.586658e+00	1.565620e+01	0.000000e+00	2.675591e+00	1.743655e-02	9.902395e-01	2.555414e-03	2.165296e-06	1.593877e-02
35360000	-4.607577e+03	4.277147e+02	2.733685e+00	1.549004e+01	0.000000e+00	2.401494e+00	1.338149e-02	9.941987e-01	1.770804e-03	1.730271e-06	1.705126e-02
35380000	-4.609129e+03	4.209922e+02	2.562418e+00	1.452925e+01	1.162791e-02	2.692232e+00	1.024525e-02	9.908158e-01	5.957292e-03	1.589803e-06	1.597759e-02
35400000	-4.614021e+03	3.907295e+02	2.820634e+00	1.467846e+01	0.000000e+00	2.386546e+00	3.702129e-02	9.811936e-01	2.860875e-03	2.824786e-06	1.762163e-02
35420000	-4.595396e+03	4.345612e+02	2.575091e+00	1.435292e+01	0.000000e+00	2.692746e+00	2.876940e-02	9.907677e-01	7.606831e-04	1.872182e-06	1.611523e-02
35440000	-4.624205e+03	4.323163e+02	2.767622e+00	1.512184e+01	0.000000e+00	2.236512e+00	2.232563e-02	9.875214e-01	4.600133e-03	1.971972e-06	1.732681e-02
35460000	-4.605601e+03	4.438183e+02	2.997716e+00	1.465107e+01	0.000000e+00	3.261569e+00	1.510050e-02	9.922471e-01	3.378884e-03	2.020739e-06	1.875781e-02
35480000	-4.612706e+03	3.992379e+02	2.689162e+00	1.539218e+01	0.000000e+00	3.327165e+00	1.977720e-02	9.895308e-01	2.416221e-03	2.045527e-06	1.685644e-02
35500000	-4.600057e+03	4.769186e+02	2.894759e+00	1.421124e+01	0.000000e+00	2.519599e+00	9.023765e-03	9.963878e-01	2.623158e-03	1.317512e-06	1.816756e-02
35520000	-4.605238e+03	4.384181e+02	2.727450e+00	1.492743e+01	0.000000e+00	2.743867e+00	2.646591e-03	9.986216e-01	2.563006e-03	1.995094e-06	1.712776e-02
35540000	-4.603315e+03	4.715402e+02	2.793380e+00	1.455106e+01	0.000000e+00	2.391761e+00	8.022052e-03	9.978149e-01	8.974790e-04	1.582156e-06	1.756120e-02
35560000	-4.598160e+03	4.361549e+02	2.778013e+00	1.479272e+01	0.000000e+00	2.697134e+00	2.131104e-02	9.911482e-01	2.037981e-03	2.198695e-06	1.749337e-02
35580000	-4.613940e+03	4.778149e+02	2.731911e+00	1.472003e+01	0.000000e+00	2.217442e+00	2.313351e-02	9.885085e-01	2.904968e-03	1.108832e-06	1.732162e-02
35600000	-4.614252e+03	4.591052e+02	2.856087e+00	1.439067e+01	0.000000e+00	2.835766e+00	6.290939e-03	9.946238e-01	7.882516e-03	1.803811e-06	1.804363e-02
35620000	-4.614312e+03	4.173555e+02	2.728693e+00	1.465386e+01	1.162791e-02	2.630774e+00	2.328430e-02	9.824669e-01	5.456019e-03	2.129547e-06	1.724139e-02
35640000	-4.625481e+03	3.806628e+02	2.453406e+00	1.388651e+01	0.000000e+00	2.639880e+00	3.089150e-02	9.760043e-01	5.491662e-03	3.105755e-06	1.547302e-02
35660000	-4.612590e+03	4.227453e+02	2.774759e+00	1.455440e+01	0.000000e+00	2.410789e+00	3.546165e-02	9.834189e-01	2.374659e-03	2.340199e-06	1.747338e-02
35680000	-4.589399e+03	3.996988e+02	2.471501e+00	1.416362e+01	0.000000e+00	2.867307e+00	3.513870e-02	9.917155e-01	5.715101e-04	2.675874e-06	1.554876e-02
35700000	-4.596718e+03	4.414837e+02	2.942857e+00	1.515187e+01	0.000000e+00	2.598132e+00	9.800947e-03	9.940814e-01	3.148940e-03	1.544166e-06	1.845586e-02
35720000	-4.595435e+03	4.609130e+02	2.714116e+00	1.478739e+01	0.000000e+00	2.696966e+00	1.077361e-02	9.957893e-01	1.430762e-03	1.596982e-06	1.698855e-02
35740000	-4.609974e+03	4.677437e+02	2.901913e+00	1.445845e+01	0.000000e+00	3.340006e+00	2.919112e-02	9.885602e-01	1.597051e-03	1.735553e-06	1.823223e-02
35760000	-4.608162e+03	4.014965e+02	2.894650e+00	1.562104e+01	0.000000e+00	2.871253e+00	3.599596e-02	9.792550e-01	4.197707e-03	2.504098e-06	1.816613e-02
35780000	-4.601082e+03	4.077437e+02	2.557021e+00	1.370571e+01	0.000000e+00	2.730833e+00	2.199220e-02	9.905856e-01	1.931318e-03	2.671276e-06	1.602584e-02
35800000	-4.608805e+03	4.118730e+02	2.909375e+00	1.543519e+01	0.000000e+00	2.224044e+00	1.170718e-02	9.949412e-01	1.483760e-03	2.386095e-06	1.824468e-02
35820000	-4.621637e+03	4.156407e+02	2.730573e+00	1.451204e+01	0.000000e+00	2.577506e+00	1.174746e-02	9.912293e-01	6.713932e-03	2.059984e-06	1.721080e-02
35840000	-4.600289e+03	4.158297e+02	2.874661e+00	1.466902e+01	0.000000e+00	2.347416e+00	1.603711e-02	9.832494e-01	1.167700e-02	2.685357e-06	1.815156e-02
35860000	-4.621260e+03	4.386780e+02	2.673690e+00	1.416659e+01	0.000000e+00	2.816035e+00	1.140176e-02	9.924217e-01	4.536175e-03	1.791035e-06	1.685776e-02
35880000	-4.595770e+03	4.279120e+02	2.600097e+00	1.416684e+01	0.000000e+00	3.509620e+00	1.285608e-02	9.928517e-01	3.507646e-03	1.740626e-06	1.640347e-02
35900000	-4.616249e+03	4.393040e+02	2.799555e+00	1.547609e+01	0.000000e+00	2.942125e+00	2.729227e-02	9.804652e-01	4.968354e-03	1.647784e-06	1.760818e-02
35920000	-4.610277e+03	4.592399e+02	2.752244e+00	1.438849e+01	0.000000e+00	2.113202e+00	1.825120e-02	9.893193e-01	3.234017e-03	1.575113e-06	1.728290e-02
35940000	-4.598720e+03	4.476841e+02	2.901609e+00	1.529881e+01	0.000000e+00	2.920134e+00	2.559419e-02	9.883687e-01	2.092116e-03	1.688351e-06	1.832843e-02
35960000	-4.589408e+03	4.493523e+02	3.126569e+00	1.615483e+01	0.000000e+00	2.131014e+00	2.138418e-02	9.959725e-01	5.005281e-04	2.004108e-06	1.979377e-02
35980000	-4.601040e+03	4.131626e+02	2.736690e+00	1.479717e+01	0.000000e+00	2.669162e+00	3.768196e-03	9.983275e-01	2.075563e-03	2.826947e-06	1.731629e-02
36000000	-4.605563e+03	3.790653e+02	2.590926e+00	1.442088e+01	0.000000e+00	2.374090e+00	7.365337e-03	9.974010e-01	1.058490e-03	3.308191e-06	1.634551e-02
36020000	-4.603317e+03	3.946854e+02	2.483753e+00	1.313966e+01	0.000000e+00	2.477795e+00	4.093593e-03	9.981123e-01	2.295689e-03	3.815801e-06	1.566793e-02
36040000	-4.584511e+03	3.454026e+02	2.846689e+00	1.581020e+01	0.000000e+00	2.333356e+00	1.082619e-02	9.952935e-01	1.944777e-03	4.441264e-06	1.795503e-02
36060000	-4.599509e+03	3.510533e+02	2.823729e+00	1.488236e+01	0.000000e+00	2.295532e+00	9.468660e-03	9.956002e-01	2.252030e-03	5.496686e-06	1.779557e-02
36080000	-4.602335e+03	3.511841e+02	2.607916e+00	1.483938e+01	0.000000e+00	2.575818e+00	2.427161e-02	9.873419e-01	2.840646e-03	3.970305e-06	1.638984e-02
36100000	-4.602116e+03	3.640387e+02	2.667618e+00	1.400852e+01	0.000000e+00	2.878544e+00	2.195359e-02	9.864273e-01	4.717096e-03	4.662373e-06	1.674861e-02
36120000	-4.591760e+03	3.304425e+02	2.738792e+00	1.572828e+01	0.000000e+00	2.479945e+00	6.271001e-03	9.894127e-01	2.055033e-02	4.855603e-06	1.713329e-02
36140000	-4.582367e+03	3.141379e+02	2.589622e+00	1.521123e+01	0.000000e+00	2.842434e+00	8.739902e-03	9.926132e-01	6.232337e-03	6.482660e-06	1.618289e-02
36160000	-4.596393e+03	3.496797e+02	2.772242e+00	1.411387e+01	0.000000e+00	2.326689e+00	3.501603e-02	9.817702e-01	3.524640e-03	5.440056e-06	1.730053e-02
36180000	-4.625869e+03	3.209074e+02	2.748817e+00	1.536658e+01	0.000000e+00	1.933657e+00	2.948879e-02	9.909601e-01	7.859273e-04	5.569087e-06	1.717619e-02
36200000	-4.597217e+03	3.248649e+02	2.573696e+00	1.396202e+01	0.000000e+00	1.845849e+00	2.837205e-02	9.674881e-01	1.388631e-02	7.657795e-06	1.607117e-02
36220000	-4.595553e+03	3.583204e+02	2.743699e+00	1.548606e+01	0.000000e+00	2.744678e+00	1.096850e-02	9.968974e-01	9.337444e-04	4.384736e-06	1.710825e-02
36240000	-4.603239e+03	3.611687e+02	2.929556e+00	1.533254e+01	0.000000e+00	2.318641e+00	7.503970e-03	9.982415e-01	6.337614e-04	4.405865e-06	1.843225e-02
36260000	-4.604908e+03	3.581746e+02	2.748010e+00	1.482199e+01	0.000000e+00	2.508974e+00	9.966968e-03	9.967051e-01	1.377918e-03	4.618682e-06	1.744518e-02
36280000	-4.619013e+03	3.424204e+02	2.690651e+00	1.519503e+01	0.000000e+00	2.427965e+00	2.469396e-02	9.804071e-01	6.261247e-03	5.258974e-06	1.711192e-02
36300000	-4.600729e+03	3.333919e+02	2.928086e+00	1.585791e+01	0.000000e+00	2.511090e+00	2.128998e-02	9.931328e-01	1.192386e-03	6.393416e-06	1.856204e-02
36320000	-4.591930e+03	3.266984e+02	3.045195e+00	1.604476e+01	0.000000e+00	2.632497e+00	1.016780e-02	9.945267e-01	3.152757e-03	5.919376e-06	1.928182e-02
36340000	-4.617359e+03	2.865292e+02	2.432051e+00	1.348096e+01	0.000000e+00	2.452853e+00	1.707947e-02	9.955949e-01	5.794331e-04	1.540457e-05	1.541604e-02
36360000	-4.607598e+03	3.145217e+02	3.018828e+00	1.561459e+01	0.000000e+00	2.112821e+00	1.976184e-02	9.933451e-01	1.129711e-03	9.722391e-06	1.909693e-02
36380000	-4.605572e+03	3.286615e+02	2.957828e+00	1.579061e+01	0.000000e+00	2.215454e+00	2.127009e-02	9.926392e-01	1.433841e-03	5.486190e-06	1.884695e-02
36400000	-4.609255e+03	3.618654e+02	2.466206e+00	1.380016e+01	0.000000e+00	2.217514e+00	7.038872e-03	9.937883e-01	7.446865e-03	4.737380e-06	1.569198e-02
36420000	-4.606245e+03	3.267708e+02	2.511051e+00	1.434347e+01	0.000000e+00	2.341710e+00	7.186746e-03	9.938291e-01	5.932279e-03	5.945830e-06	1.594084e-02
36440000	-4.618308e+03	3.218982e+02	2.515379e+00	1.422782e+01	0.000000e+00	2.524494e+00	1.112651e-02	9.930451e-01	3.970014e-03	6.332106e-06	1.596168e-02
36460000	-4.595450e+03	3.021607e+02	2.850085e+00	1.706606e+01	0.000000e+00	2.438477e+00	3.262878e-02	9.848016e-01	1.818615e-03	6.340999e-06	1.799714e-02
36480000	-4.607042e+03	3.521518e+02	2.855522e+00	1.526291e+01	0.000000e+00	2.775726e+00	1.751608e-02	9.928274e-01	1.554230e-03	4.970265e-06	1.782857e-02
36500000	-4.606614e+03	3.144545e+02	2.540154e+00	1.535236e+01	0.000000e+00	3.757750e+00	4.334415e-02	9.258651e-01	2.657863e-02	4.795930e-06	1.580469e-02
36520000	-4.598310e+03	3.273471e+02	2.574521e+00	1.445250e+01	0.000000e+00	2.623583e+00	1.859270e-02	9.818385e-01	8.546761e-03	7.139579e-06	1.607601e-02
36540000	-4.596439e+03	3.335376e+02	2.434877e+00	1.444132e+01	0.000000e+00	2.869287e+00	1.023747e-02	9.939340e-01	2.854784e-03	4.305279e-06	1.518684e-02
36560000	-4.614440e+03	3.557459e+02	2.747331e+00	1.455329e+01	0.000000e+00	2.165419e+00	1.124463e-02	9.913962e-01	5.832623e-03	4.702378e-06	1.704418e-02
36580000	-4.591838e+03	3.797267e+02	2.525285e+00	1.402133e+01	0.000000e+00	2.271775e+00	3.141837e-02	9.884370e-01	1.531015e-03	3.927536e-06	1.570253e-02
36600000	-4.606824e+03	3.776839e+02	2.600232e+00	1.547179e+01	0.000000e+00	2.186570e+00	1.142472e-02	9.892221e-01	6.374814e-03	3.566205e-06	1.618772e-02
36620000	-4.604001e+03	3.868218e+02	2.555623e+00	1.373253e+01	0.000000e+00	2.675717e+00	6.693590e-03	9.960773e-01	2.851624e-03	3.334426e-06	1.593814e-02
36640000	-4.609920e+03	3.594530e+02	3.160077e+00	1.604249e+01	0.000000e+00	2.210346e+00	3.560585e-03	9.983407e-01	2.259451e-03	4.035481e-06	1.971820e-02
36660000	-4.586772e+03	3.376675e+02	2.679450e+00	1.433458e+01	0.000000e+00	2.656151e+00	8.232265e-03	9.966220e-01	1.470869e-03	5.289274e-06	1.671480e-02
36680000	-4.610666e+03	4.051331e+02	2.808302e+00	1.421180e+01	0.000000e+00	2.565730e+00	2.289268e-02	9.931156e-01	1.257798e-03	3.514598e-06	1.752937e-02
36700000	-4.594678e+03	3.453072e+02	2.476299e+00	1.404341e+01	0.000000e+00	2.706586e+00	1.375902e-02	9.930249e-01	2.355583e-03	4.975505e-06	1.537105e-02
36720000	-4.606263e+03	3.389176e+02	2.388846e+00	1.411134e+01	0.000000e+00	2.633119e+00	1.598406e-02	9.815151e-01	1.256238e-02	4.984276e-06	1.491457e-02
36740000	-4.602129e+03	3.405227e+02	2.940294e+00	1.632623e+01	1.162791e-02	2.962848e+00	2.156437e-02	9.854976e-01	4.766549e-03	3.961482e-06	1.837320e-02
36760000	-4.611220e+03	3.661671e+02	2.411200e+00	1.336249e+01	0.000000e+00	2.266319e+00	1.062072e-02	9.964143e-01	9.903411e-04	5.329858e-06	1.500826e-02
36780000	-4.616399e+03	3.338411e+02	2.541263e+00	1.470294e+01	0.000000e+00	2.909618e+00	1.714361e-02	9.953143e-01	6.649960e-04	5.344551e-06	1.592380e-02
36800000	-4.618804e+03	3.149518e+02	2.274657e+00	1.369887e+01	0.000000e+00	2.465154e+00	1.385214e-02	9.916341e-01	3.120563e-03	5.891942e-06	1.425500e-02
36820000	-4.591891e+03	3.527193e+02	2.802458e+00	1.589987e+01	0.000000e+00	2.399754e+00	2.173723e-02	9.859560e-01	3.309117e-03	4.077070e-06	1.751433e-02
36840000	-4.599785e+03	3.481713e+02	2.537715e+00	1.460779e+01	0.000000e+00	2.909909e+00	2.079657e-02	9.815454e-01	6.617879e-03	4.276340e-06	1.584737e-02
36860000	-4.610562e+03	3.199481e+02	2.914493e+00	1.514989e+01	0.000000e+00	2.427461e+00	4.398504e-02	9.807235e-01	2.005303e-03	6.086159e-06	1.819734e-02
36880000	-4.594005e+03	3.075447e+02	2.423696e+00	1.362682e+01	0.000000e+00	2.446809e+00	1.283034e-02	9.868453e-01	9.550396e-03	8.182343e-06	1.508233e-02
36900000	-4.595239e+03	3.209131e+02	2.435927e+00	1.395281e+01	0.000000e+00	2.600404e+00	2.551377e-02	9.913143e-01	1.207817e-03	7.017275e-06	1.518360e-02
36920000	-4.601117e+03	3.019717e+02	2.641960e+00	1.556659e+01	0.000000e+00	2.642843e+00	1.635442e-02	9.832080e-01	8.881762e-03	7.591095e-06	1.644140e-02
36940000	-4.605740e+03	2.934536e+02	2.631407e+00	1.433993e+01	0.000000e+00	2.627097e+00	1.426148e-02	9.939466e-01	1.528768e-03	8.183192e-06	1.629242e-02
36960000	-4.605334e+03	2.922474e+02	2.831345e+00	1.543410e+01	0.000000e+00	2.454964e+00	1.809773e-02	9.781462e-01	1.282634e-02	8.308127e-06	1.730791e-02
36980000	-4.626100e+03	3.342217e+02	2.462905e+00	1.362798e+01	0.000000e+00	3.184325e+00	3.042333e-02	9.901753e-01	9.182882e-04	5.935232e-06	1.511393e-02
37000000	-4.619080e+03	2.994211e+02	2.768873e+00	1.527720e+01	0.000000e+00	2.585389e+00	3.732250e-02	9.888932e-01	8.887177e-04	7.755583e-06	1.695006e-02
37020000	-4.605458e+03	2.868093e+02	2.191348e+00	1.354135e+01	0.000000e+00	2.979335e+00	3.192909e-02	9.871730e-01	1.363624e-03	8.745130e-06	1.345097e-02
37040000	-4.590700e+03	2.804086e+02	2.444458e+00	1.511183e+01	0.000000e+00	2.588699e+00	1.861348e-02	9.894695e-01	3.085446e-03	8.208812e-06	1.513179e-02
37060000	-4.609238e+03	2.779772e+02	2.330454e+00	1.397737e+01	0.000000e+00	2.041611e+00	1.196304e-02	9.970078e-01	4.671376e-04	1.077394e-05	1.446161e-02
37080000	-4.599496e+03	3.114430e+02	2.718029e+00	1.626143e+01	0.000000e+00	2.277638e+00	2.199177e-02	9.860889e-01	3.131812e-03	5.698015e-06	1.694770e-02
37100000	-4.612994e+03	2.716170e+02	2.872077e+00	1.612548e+01	0.000000e+00	2.125881e+00	2.838638e-02	9.814520e-01	4.760028e-03	1.041671e-05	1.781325e-02
37120000	-4.610157e+03	2.758886e+02	2.743756e+00	1.554066e+01	0.000000e+00	2.500425e+00	2.318817e-02	9.814793e-01	5.989305e-03	1.259907e-05	1.697519e-02
37140000	-4.605413e+03	2.742837e+02	2.522582e+00	1.431358e+01	0.000000e+00	2.491786e+00	3.885748e-02	9.688698e-01	6.711910e-03	1.028529e-05	1.562455e-02
37160000	-4.616131e+03	2.920491e+02	2.721667e+00	1.527680e+01	0.000000e+00	3.158982e+00	4.004399e-02	9.522789e-01	1.157912e-02	8.527988e-06	1.688954e-02
37180000	-4.602257e+03	3.073384e+02	2.521164e+00	1.409514e+01	0.000000e+00	3.060069e+00	1.190190e-02	9.892576e-01	7.089107e-03	7.125782e-06	1.570257e-02
37200000	-4.597570e+03	3.200526e+02	2.575430e+00	1.439784e+01	0.000000e+00	2.638971e+00	1.476926e-02	9.853132e-01	8.646440e-03	7.168608e-06	1.587628e-02
37220000	-4.595720e+03	3.378758e+02	2.851414e+00	1.544657e+01	0.000000e+00	2.804186e+00	1.213035e-02	9.852904e-01	1.364514e-02	4.908797e-06	1.762106e-02
37240000	-4.597491e+03	3.363094e+02	2.593393e+00	1.419195e+01	0.000000e+00	2.081573e+00	2.698715e-02	9.899781e-01	1.329856e-03	5.493863e-06	1.601197e-02
37260000	-4.601819e+03	3.611960e+02	2.537761e+00	1.510434e+01	0.000000e+00	2.433556e+00	8.168767e-03	9.973731e-01	7.422491e-04	3.063391e-06	1.564960e-02
37280000	-4.605651e+03	3.470970e+02	2.641367e+00	1.703168e+01	0.000000e+00	2.776456e+00	1.386010e-02	9.967235e-01	3.841265e-04	2.513778e-06	1.627324e-02
37300000	-4.601773e+03	3.475078e+02	2.499851e+00	1.431682e+01	0.000000e+00	2.729823e+00	1.380752e-02	9.976684e-01	2.119166e-04	3.361038e-06	1.541946e-02
37320000	-4.592048e+03	3.470545e+02	2.628137e+00	1.521169e+01	0.000000e+00	2.594286e+00	1.038578e-02	9.940040e-01	2.389708e-03	4.525279e-06	1.618862e-02
37340000	-4.599746e+03	3.795459e+02	2.693672e+00	1.488492e+01	0.000000e+00	2.682889e+00	2.122155e-02	9.951437e-01	3.998511e-04	3.161885e-06	1.648999e-02
37360000	-4.607530e+03	4.019796e+02	2.982495e+00	1.625461e+01	0.000000e+00	2.272253e+00	4.237126e-02	9.871566e-01	7.694309e-04	2.430933e-06	1.834860e-02
37380000	-4.590700e+03	3.852524e+02	2.703440e+00	1.493134e+01	0.000000e+00	2.929364e+00	8.901890e-03	9.972702e-01	9.535306e-04	2.852177e-06	1.657249e-02
37400000	-4.608435e+03	3.869425e+02	2.566146e+00	1.355759e+01	0.000000e+00	1.988387e+00	9.796680e-03	9.978927e-01	5.100357e-04	3.743156e-06	1.575313e-02
37420000	-4.609456e+03	3.989681e+02	2.188090e+00	1.288287e+01	0.000000e+00	2.349363e+00	1.989170e-02	9.895266e-01	1.946448e-03	2.475740e-06	1.344273e-02
37440000	-4.608227e+03	4.202821e+02	2.931526e+00	1.607156e+01	0.000000e+00	2.380265e+00	5.467199e-03	9.931219e-01	1.554794e-02	1.750787e-06	1.790896e-02
37460000	-4.598396e+03	4.188317e+02	2.931075e+00	1.580240e+01	0.000000e+00	1.936390e+00	9.206414e-03	9.925830e-01	7.959928e-03	2.066765e-06	1.782364e-02
37480000	-4.608669e+03	4.280383e+02	2.349197e+00	1.498211e+01	0.000000e+00	2.638003e+00	8.719922e-03	9.936508e-01	3.272463e-03	1.354242e-06	1.435180e-02
37500000	-4.607901e+03	4.325021e+02	2.387831e+00	1.410304e+01	0.000000e+00	2.416380e+00	2.398293e-02	9.902576e-01	1.479456e-03	1.616348e-06	1.462388e-02
37520000	-4.619191e+03	4.494357e+02	2.187527e+00	1.449814e+01	0.000000e+00	3.190310e+00	1.808135e-02	9.869882e-01	2.892058e-03	1.009502e-06	1.336520e-02
37540000	-4.610985e+03	4.363128e+02	2.522614e+00	1.641384e+01	0.000000e+00	2.169255e+00	2.260010e-02	9.889033e-01	1.910282e-03	1.180166e-06	1.558716e-02
37560000	-4.591648e+03	4.424078e+02	2.659548e+00	1.588816e+01	0.000000e+00	2.729818e+00	4.252013e-02	9.682345e-01	6.274849e-03	1.015490e-06	1.646615e-02
37580000	-4.618224e+03	4.574155e+02	2.627049e+00	1.519591e+01	0.000000e+00	2.595842e+00	1.202658e-02	9.943192e-01	1.445600e-03	1.264803e-06	1.627522e-02
37600000	-4.591745e+03	4.520724e+02	2.405921e+00	1.464811e+01	0.000000e+00	2.152274e+00	3.043398e-02	9.765623e-01	4.047752e-03	1.091807e-06	1.482743e-02
37620000	-4.591352e+03	4.693820e+02	2.305454e+00	1.391149e+01	0.000000e+00	2.875225e+00	1.883206e-02	9.844977e-01	5.636179e-03	1.110282e-06	1.420736e-02
37640000	-4.608311e+03	4.690693e+02	2.543676e+00	1.472971e+01	0.000000e+00	2.643401e+00	1.356979e-02	9.902247e-01	5.095722e-03	1.032454e-06	1.579979e-02
37660000	-4.602998e+03	4.789804e+02	2.379418e+00	1.279294e+01	0.000000e+00	2.494589e+00	2.489811e-02	9.817772e-01	6.309939e-03	1.550120e-06	1.476026e-02
37680000	-4.616151e+03	4.541430e+02	2.701573e+00	1.420214e+01	0.000000e+00	2.582243e+00	6.776201e-03	9.962401e-01	3.701579e-03	1.477815e-06	1.669563e-02
37700000	-4.601727e+03	4.441931e+02	2.659696e+00	1.537754e+01	0.000000e+00	2.558438e+00	1.320189e-02	9.923427e-01	2.704970e-03	1.322156e-06	1.625764e-02
37720000	-4.603963e+03	4.204305e+02	2.364634e+00	1.425556e+01	0.000000e+00	1.905747e+00	5.716912e-03	9.977686e-01	1.558358e-03	1.792598e-06	1.446672e-02
37740000	-4.589306e+03	4.334291e+02	2.457971e+00	1.473934e+01	0.000000e+00	2.782797e+00	7.030883e-03	9.981804e-01	6.750592e-04	1.197752e-06	1.502574e-02
37760000	-4.590709e+03	4.495171e+02	2.437990e+00	1.348728e+01	0.000000e+00	2.439568e+00	3.298656e-03	9.983419e-01	2.114772e-03	1.454661e-06	1.495807e-02
37780000	-4.613102e+03	4.514033e+02	2.640455e+00	1.501314e+01	0.000000e+00	2.064622e+00	7.499321e-03	9.976290e-01	8.168321e-04	1.696401e-06	1.615517e-02
37800000	-4.605348e+03	4.835816e+02	2.656389e+00	1.441818e+01	0.000000e+00	2.765830e+00	6.870852e-03	9.962142e-01	2.642579e-03	1.028047e-06	1.629450e-02
37820000	-4.589423e+03	4.732805e+02	2.902622e+00	1.497657e+01	0.000000e+00	1.940834e+00	5.878927e-03	9.942140e-01	9.831417e-03	1.410001e-06	1.782473e-02
37840000	-4.588135e+03	4.747626e+02	2.559595e+00	1.439872e+01	0.000000e+00	2.474535e+00	1.804168e-02	9.893974e-01	3.338848e-03	1.176833e-06	1.593884e-02
37860000	-4.597484e+03	4.847325e+02	2.984448e+00	1.575827e+01	0.000000e+00	2.343032e+00	1.516856e-02	9.916173e-01	3.399666e-03	1.047624e-06	1.857679e-02
37880000	-4.594190e+03	4.457687e+02	2.795311e+00	1.590297e+01	0.000000e+00	2.322360e+00	1.659320e-02	9.931793e-01	1.599000e-03	1.203114e-06	1.737698e-02
37900000	-4.597517e+03	4.890061e+02	2.451539e+00	1.329343e+01	0.000000e+00	2.457426e+00	1.582881e-02	9.959726e-01	6.027432e-04	1.034561e-06	1.525208e-02
37920000	-4.590289e+03	4.501835e+02	2.755137e+00	1.525512e+01	0.000000e+00	3.192059e+00	9.137446e-03	9.969893e-01	8.351762e-04	1.593917e-06	1.715234e-02
37940000	-4.602807e+03	4.174958e+02	2.707422e+00	1.509763e+01	0.000000e+00	2.958879e+00	7.809385e-03	9.972345e-01	1.104700e-03	2.448047e-06	1.682281e-02
37960000	-4.594597e+03	4.200479e+02	2.720516e+00	1.491169e+01	0.000000e+00	3.050547e+00	2.709835e-03	9.984291e-01	2.374493e-03	1.943496e-06	1.689625e-02
37980000	-4.602455e+03	4.615639e+02	2.920098e+00	1.616264e+01	0.000000e+00	1.786741e+00	3.931162e-03	9.978175e-01	3.459686e-03	1.015380e-06	1.821324e-02
38000000	-4.603544e+03	4.495881e+02	2.854525e+00	1.536760e+01	0.000000e+00	2.234022e+00	2.080799e-02	9.914778e-01	1.866109e-03	1.524847e-06	1.775446e-02
38020000	-4.598584e+03	4.571242e+02	2.690544e+00	1.516608e+01	0.000000e+00	2.623008e+00	1.298125e-02	9.926586e-01	3.180971e-03	1.360127e-06	1.674185e-02
38040000	-4.615455e+03	4.808355e+02	2.797166e+00	1.542911e+01	0.000000e+00	2.040032e+00	2.242724e-02	9.847054e-01	4.747372e-03	1.204214e-06	1.741628e-02
38060000	-4.601086e+03	4.622213e+02	2.900862e+00	1.493171e+01	0.000000e+00	2.427491e+00	1.033095e-02	9.959532e-01	2.126768e-03	1.410175e-06	1.808250e-02
38080000	-4.591908e+03	4.095431e+02	2.684455e+00	1.530010e+01	0.000000e+00	2.684598e+00	1.413021e-02	9.936808e-01	2.228134e-03	2.200129e-06	1.669908e-02
38100000	-4.609174e+03	4.465349e+02	2.887155e+00	1.526668e+01	0.000000e+00	2.307564e+00	2.627812e-02	9.812899e-01	5.588828e-03	1.988941e-06	1.792489e-02
38120000	-4.596999e+03	4.837394e+02	2.604753e+00	1.416796e+01	0.000000e+00	2.569989e+00	1.132948e-02	9.953912e-01	1.582328e-03	1.108441e-06	1.612248e-02
38140000	-4.610897e+03	4.533445e+02	2.516946e+00	1.414180e+01	0.000000e+00	3.459595e+00	7.469266e-03	9.968038e-01	1.873615e-03	1.423777e-06	1.556204e-02
38160000	-4.611143e+03	4.489696e+02	2.761677e+00	1.441055e+01	0.000000e+00	2.775790e+00	2.005979e-02	9.912241e-01	2.371926e-03	1.741380e-06	1.710319e-02
38180000	-4.613170e+03	4.153663e+02	2.890712e+00	1.632285e+01	0.000000e+00	2.577801e+00	1.275645e-02	9.891771e-01	7.113642e-03	1.965908e-06	1.785251e-02
38200000	-4.596375e+03	4.259572e+02	2.562146e+00	1.475012e+01	0.000000e+00	2.172760e+00	2.470124e-02	9.936519e-01	6.626378e-04	1.605469e-06	1.588534e-02
38220000	-4.619605e+03	4.289610e+02	2.895719e+00	1.434151e+01	0.000000e+00	2.604635e+00	3.040689e-02	9.784657e-01	5.224929e-03	2.627488e-06	1.796900e-02
38240000	-4.612769e+03	4.106914e+02	2.777876e+00	1.476180e+01	0.000000e+00	2.389520e+00	2.551590e-02	9.798161e-01	7.283179e-03	2.056931e-06	1.733856e-02
38260000	-4.606380e+03	4.090746e+02	2.785147e+00	1.509108e+01	0.000000e+00	2.169977e+00	3.288552e-02	9.804921e-01	2.740863e-03	2.049925e-06	1.739794e-02
38280000	-4.624487e+03	4.285522e+02	3.205694e+00	1.666743e+01	0.000000e+00	2.010153e+00	1.333763e-02	9.896840e-01	5.562612e-03	1.700323e-06	2.012095e-02
38300000	-4.604252e+03	4.261052e+02	2.643723e+00	1.404001e+01	0.000000e+00	2.556372e+00	2.672843e-02	9.912326e-01	1.167947e-03	2.740176e-06	1.667545e-02
38320000	-4.619609e+03	4.534544e+02	2.996675e+00	1.524111e+01	0.000000e+00	2.490595e+00	1.202291e-02	9.919137e-01	4.350255e-03	1.642720e-06	1.898334e-02
38340000	-4.604992e+03	4.407102e+02	2.806293e+00	1.584610e+01	0.000000e+00	2.198996e+00	3.274424e-03	9.970440e-01	1.039938e-02	1.323833e-06	1.779829e-02
38360000	-4.611767e+03	4.505965e+02	2.794232e+00	1.569056e+01	0.000000e+00	2.357496e+00	1.465458e-02	9.951486e-01	1.089651e-03	1.398334e-06	1.775952e-02
38380000	-4.609636e+03	4.696000e+02	2.652835e+00	1.444499e+01	0.000000e+00	2.235555e+00	1.632043e-02	9.955872e-01	7.115044e-04	1.427041e-06	1.669776e-02
38400000	-4.603171e+03	4.609727e+02	2.937306e+00	1.621909e+01	0.000000e+00	1.829519e+00	1.575073e-02	9.930583e-01	1.965123e-03	1.035767e-06	1.835468e-02
38420000	-4.616452e+03	4.807343e+02	2.764601e+00	1.403081e+01	0.000000e+00	2.966033e+00	2.204929e-02	9.886088e-01	3.345126e-03	1.360317e-06	1.729000e-02
38440000	-4.618650e+03	4.396499e+02	2.589793e+00	1.448901e+01	0.000000e+00	2.460465e+00	8.678355e-03	9.968911e-01	1.133803e-03	1.504582e-06	1.630307e-02
38460000	-4.605809e+03	4.441031e+02	2.400258e+00	1.404458e+01	0.000000e+00	2.290439e+00	1.149084e-02	9.963376e-01	8.840304e-04	1.611410e-06	1.499496e-02
38480000	-4.606263e+03	4.193862e+02	2.558758e+00	1.462558e+01	0.000000e+00	2.423197e+00	8.872371e-03	9.957318e-01	2.524361e-03	1.924778e-06	1.596492e-02
38500000	-4.576987e+03	3.923018e+02	2.693161e+00	1.496620e+01	0.000000e+00	2.541667e+00	1.144633e-02	9.978227e-01	3.510247e-04	3.646767e-06	1.681015e-02
38520000	-4.615282e+03	3.393539e+02	2.987236e+00	1.635539e+01	0.000000e+00	2.497588e+00	2.669518e-02	9.953851e-01	3.328167e-04	5.104703e-06	1.871746e-02
38540000	-4.607386e+03	3.422654e+02	2.801599e+00	1.633009e+01	0.000000e+00	2.224059e+00	1.060074e-02	9.915734e-01	4.255594e-03	3.597867e-06	1.743434e-02
38560000	-4.612641e+03	3.716056e+02	2.819079e+00	1.564270e+01	0.000000e+00	2.317416e+00	1.068603e-02	9.902886e-01	6.116039e-03	3.395050e-06	1.749263e-02
38580000	-4.616782e+03	4.197178e+02	2.624742e+00	1.485143e+01	0.000000e+00	2.859868e+00	1.462438e-02	9.921244e-01	2.421870e-03	2.072397e-06	1.629947e-02
38600000	-4.610243e+03	4.032509e+02	2.397655e+00	1.347866e+01	0.000000e+00	2.986437e+00	2.057108e-02	9.809112e-01	8.155193e-03	2.066532e-06	1.483829e-02
38620000	-4.611465e+03	4.220596e+02	2.452564e+00	1.340515e+01	0.000000e+00	2.493680e+00	2.264368e-02	9.917295e-01	1.105374e-03	1.940836e-06	1.516512e-02
38640000	-4.617211e+03	3.972784e+02	2.480691e+00	1.446468e+01	0.000000e+00	2.221240e+00	2.996395e-02	9.812489e-01	3.749166e-03	2.694297e-06	1.538479e-02
38660000	-4.607564e+03	4.277850e+02	2.650859e+00	1.521638e+01	0.000000e+00	2.956596e+00	1.277440e-02	9.914788e-01	4.263008e-03	1.782302e-06	1.642934e-02
38680000	-4.610884e+03	4.445764e+02	2.890379e+00	1.641383e+01	0.000000e+00	2.273409e+00	2.375645e-02	9.867819e-01	2.461773e-03	1.410939e-06	1.783957e-02
38700000	-4.587445e+03	4.739740e+02	2.522584e+00	1.367375e+01	0.000000e+00	2.586339e+00	2.141204e-02	9.906665e-01	1.959798e-03	1.307050e-06	1.561923e-02
38720000	-4.596022e+03	4.847457e+02	2.614194e+00	1.413878e+01	0.000000e+00	2.434774e+00	1.236312e-02	9.851104e-01	1.012281e-02	1.095289e-06	1.622104e-02
38740000	-4.609035e+03	4.715842e+02	2.490365e+00	1.371936e+01	0.000000e+00	2.205166e+00	9.392804e-03	9.939174e-01	3.615092e-03	1.491673e-06	1.548994e-02
38760000	-4.594023e+03	4.328955e+02	2.390134e+00	1.370164e+01	0.000000e+00	2.933031e+00	9.038080e-03	9.955029e-01	2.019466e-03	1.272514e-06	1.473254e-02
38780000	-4.621531e+03	4.834732e+02	2.542979e+00	1.389943e+01	0.000000e+00	2.202953e+00	2.407521e-02	9.875893e-01	2.543801e-03	1.150391e-06	1.575032e-02
38800000	-4.604113e+03	4.440294e+02	2.633736e+00	1.497891e+01	0.000000e+00	2.508221e+00	7.363094e-03	9.925646e-01	5.823128e-03	1.401775e-06	1.626136e-02
38820000	-4.616036e+03	4.107905e+02	2.464132e+00	1.425673e+01	0.000000e+00	2.409728e+00	1.243209e-02	9.887411e-01	6.296165e-03	1.957595e-06	1.517046e-02
38840000	-4.600878e+03	4.790404e+02	2.483229e+00	1.400121e+01	0.000000e+00	3.158724e+00	8.673608e-03	9.918304e-01	7.259611e-03	1.028356e-06	1.534333e-02
38860000	-4.596463e+03	4.465837e+02	2.554510e+00	1.433775e+01	0.000000e+00	2.493057e+00	3.674996e-02	9.851538e-01	1.685227e-03	1.384630e-06	1.578930e-02
38880000	-4.598259e+03	4.611028e+02	2.452059e+00	1.497200e+01	0.000000e+00	3.173305e+00	1.110113e-02	9.907551e-01	5.940886e-03	1.178690e-06	1.515056e-02
38900000	-4.582766e+03	4.682958e+02	2.499100e+00	1.405286e+01	0.000000e+00	2.538676e+00	2.478827e-02	9.867759e-01	3.191193e-03	1.406260e-06	1.545173e-02
38920000	-4.610378e+03	4.448713e+02	2.531611e+00	1.457283e+01	0.000000e+00	1.941651e+00	2.518465e-02	9.967785e-01	1.276380e-04	1.692615e-06	1.567293e-02
38940000	-4.596495e+03	4.108132e+02	2.479784e+00	1.555548e+01	0.000000e+00	2.792578e+00	3.764719e-02	9.954439e-01	1.289599e-04	1.604677e-06	1.535141e-02
38960000	-4.609198e+03	4.437519e+02	2.381044e+00	1.410932e+01	0.000000e+00	2.802338e+00	1.128439e-02	9.985227e-01	1.603792e-04	1.657037e-06	1.471982e-02
38980000	-4.619182e+03	4.599868e+02	2.945942e+00	1.630380e+01	0.000000e+00	1.889362e+00	1.422122e-02	9.978303e-01	2.383100e-04	1.290948e-06	1.824645e-02
39000000	-4.607658e+03	4.758093e+02	2.596403e+00	1.420225e+01	0.000000e+00	1.939925e+00	2.352889e-02	9.924511e-01	1.114336e-03	1.499385e-06	1.596152e-02
39020000	-4.594437e+03	4.633012e+02	2.502315e+00	1.475648e+01	0.000000e+00	2.445297e+00	2.860902e-02	9.943782e-01	2.748519e-04	1.020163e-06	1.535659e-02
39040000	-4.609020e+03	4.620709e+02	2.640943e+00	1.425074e+01	0.000000e+00	2.507633e+00	2.174286e-02	9.808851e-01	6.780977e-03	1.275624e-06	1.610890e-02
39060000	-4.597045e+03	4.783705e+02	2.631123e+00	1.482910e+01	0.000000e+00	2.683012e+00	1.060609e-02	9.923800e-01	4.383659e-03	1.101828e-06	1.633655e-02
39080000	-4.594945e+03	4.396231e+02	2.525526e+00	1.398937e+01	0.000000e+00	2.701611e+00	1.500922e-02	9.925673e-01	2.461386e-03	1.953608e-06	1.563986e-02
39100000	-4.614090e+03	4.377047e+02	2.885099e+00	1.543678e+01	0.000000e+00	3.142428e+00	1.856010e-02	9.838453e-01	5.554666e-03	1.310346e-06	1.790485e-02
39120000	-4.591372e+03	4.593319e+02	3.019414e+00	1.605350e+01	0.000000e+00	2.580986e+00	1.787147e-02	9.881825e-01	5.358612e-03	1.110853e-06	1.874377e-02
39140000	-4.595895e+03	4.452213e+02	2.583140e+00	1.366094e+01	0.000000e+00	2.337143e+00	2.323291e-02	9.859421e-01	4.893561e-03	1.584288e-06	1.583636e-02
39160000	-4.582248e+03	4.608705e+02	2.894925e+00	1.501310e+01	0.000000e+00	2.394416e+00	2.515972e-02	9.856549e-01	2.925599e-03	1.391666e-06	1.768071e-02
39180000	-4.607278e+03	4.720524e+02	2.585788e+00	1.449548e+01	0.000000e+00	2.199732e+00	2.106065e-02	9.832892e-01	5.226105e-03	1.069581e-06	1.582835e-02
39200000	-4.608235e+03	4.932734e+02	2.713480e+00	1.452500e+01	0.000000e+00	2.531713e+00	1.872280e-02	9.856093e-01	4.696131e-03	1.021619e-06	1.661677e-02
39220000	-4.607838e+03	4.899236e+02	2.882334e+00	1.502308e+01	0.000000e+00	2.404484e+00	1.312950e-02	9.958429e-01	8.995951e-04	1.025505e-06	1.772826e-02
39240000	-4.607820e+03	4.603225e+02	2.479492e+00	1.386435e+01	0.000000e+00	2.542222e+00	2.820148e-02	9.935372e-01	4.315118e-04	1.271252e-06	1.524686e-02
39260000	-4.601053e+03	4.905660e+02	2.658000e+00	1.436692e+01	0.000000e+00	2.559289e+00	2.833257e-02	9.872792e-01	2.193322e-03	1.120894e-06	1.637715e-02
39280000	-4.615782e+03	4.760738e+02	2.548648e+00	1.472453e+01	0.000000e+00	2.233344e+00	1.312749e-02	9.928533e-01	3.315460e-03	1.077572e-06	1.562122e-02
39300000	-4.599928e+03	4.195180e+02	2.673959e+00	1.563547e+01	0.000000e+00	2.363166e+00	1.487389e-02	9.927165e-01	2.086035e-03	1.859447e-06	1.637321e-02
39320000	-4.591713e+03	4.541453e+02	2.549324e+00	1.470994e+01	0.000000e+00	2.470600e+00	1.303951e-02	9.931847e-01	1.887287e-03	1.170810e-06	1.560478e-02
39340000	-4.607158e+03	4.591647e+02	2.491879e+00	1.412034e+01	0.000000e+00	2.225228e+00	1.654937e-02	9.890990e-01	3.677632e-03	1.360302e-06	1.520555e-02
39360000	-4.616581e+03	3.765206e+02	2.315046e+00	1.341918e+01	0.000000e+00	2.970996e+00	3.938857e-03	9.981035e-01	2.328908e-03	2.942723e-06	1.421191e-02
39380000	-4.615805e+03	4.189213e+02	2.645025e+00	1.526297e+01	0.000000e+00	2.805771e+00	5.182852e-03	9.987537e-01	4.710743e-04	2.154523e-06	1.628272e-02
39400000	-4.599787e+03	4.352633e+02	2.523172e+00	1.570081e+01	0.000000e+00	2.154017e+00	3.247722e-03	9.975585e-01	3.584936e-03	1.406177e-06	1.554698e-02
39420000	-4.606063e+03	4.372185e+02	2.217988e+00	1.458228e+01	0.000000e+00	2.993769e+00	2.600811e-03	9.978513e-01	3.969804e-03	1.267556e-06	1.367289e-02
39440000	-4.609367e+03	4.631062e+02	2.530675e+00	1.558554e+01	0.000000e+00	2.228150e+00	8.444845e-03	9.982601e-01	3.108370e-04	1.191632e-06	1.554097e-02
39460000	-4.607310e+03	4.465965e+02	2.428733e+00	1.432202e+01	0.000000e+00	2.628601e+00	7.196144e-03	9.987625e-01	2.668506e-04	1.223179e-06	1.493074e-02
39480000	-4.613944e+03	4.297414e+02	2.458021e+00	1.550504e+01	0.000000e+00	2.185495e+00	9.284970e-03	9.971055e-01	6.099465e-04	1.436642e-06	1.502131e-02
39500000	-4.612287e+03	4.478681e+02	2.417556e+00	1.467282e+01	0.000000e+00	2.806302e+00	2.327651e-02	9.951547e-01	3.514268e-04	1.089503e-06	1.475389e-02
39520000	-4.606923e+03	4.535335e+02	2.467031e+00	1.532433e+01	0.000000e+00	2.351172e+00	1.137190e-02	9.971063e-01	6.107489e-04	1.162856e-06	1.508942e-02
39540000	-4.629419e+03	4.385844e+02	2.749621e+00	1.622898e+01	0.000000e+00	2.788545e+00	5.465487e-03	9.978791e-01	1.441492e-03	1.833324e-06	1.688745e-02
39560000	-4.598471e+03	4.555027e+02	2.817113e+00	1.670234e+01	0.000000e+00	2.168335e+00	1.804768e-02	9.941694e-01	8.998524e-04	1.067049e-06	1.724811e-02
39580000	-4.602775e+03	4.520004e+02	2.435563e+00	1.406938e+01	0.000000e+00	1.981725e+00	2.330296e-02	9.853555e-01	4.237990e-03	1.299830e-06	1.490611e-02
39600000	-4.618348e+03	4.679692e+02	2.533382e+00	1.407120e+01	0.000000e+00	2.293127e+00	1.523544e-02	9.786953e-01	1.448356e-02	1.013753e-06	1.557605e-02
39620000	-4.616135e+03	4.851108e+02	2.463656e+00	1.308863e+01	0.000000e+00	2.433625e+00	1.236100e-02	9.834295e-01	1.587776e-02	1.120190e-06	1.516416e-02
39640000	-4.614442e+03	4.494831e+02	2.638715e+00	1.477101e+01	0.000000e+00	2.724328e+00	7.736352e-03	9.918741e-01	7.150232e-03	1.221076e-06	1.616365e-02
39660000	-4.614053e+03	4.360091e+02	2.719533e+00	1.619184e+01	0.000000e+00	2.385325e+00	5.722026e-03	9.921235e-01	1.299257e-02	1.231327e-06	1.666300e-02
39680000	-4.624070e+03	4.611734e+02	2.301796e+00	1.395164e+01	0.000000e+00	2.250651e+00	1.633379e-02	9.906710e-01	2.744057e-03	1.399622e-06	1.399597e-02
39700000	-4.599154e+03	4.456987e+02	2.395261e+00	1.492793e+01	0.000000e+00	3.028084e+00	1.277493e-02	9.910929e-01	3.283289e-03	1.083615e-06	1.450162e-02
39720000	-4.606600e+03	4.270266e+02	2.547895e+00	1.579946e+01	0.000000e+00	2.241157e+00	2.124012e-02	9.923860e-01	1.062127e-03	1.112934e-06	1.545874e-02
39740000	-4.629235e+03	4.195400e+02	2.045373e+00	1.326642e+01	0.000000e+00	2.167333e+00	1.410987e-02	9.942995e-01	8.825629e-04	1.862884e-06	1.240029e-02
39760000	-4.619941e+03	4.278601e+02	2.583849e+00	1.587922e+01	0.000000e+00	2.355361e+00	1.438583e-02	9.961959e-01	4.514666e-04	1.435375e-06	1.578110e-02
39780000	-4.613456e+03	4.418252e+02	2.482328e+00	1.510953e+01	0.000000e+00	2.387592e+00	9.834880e-03	9.956625e-01	1.465644e-03	1.101061e-06	1.525057e-02
39800000	-4.610047e+03	4.748934e+02	2.518513e+00	1.462072e+01	0.000000e+00	2.377235e+00	2.757221e-02	9.903018e-01	9.397752e-04	1.274194e-06	1.542595e-02
39820000	-4.619105e+03	4.571948e+02	2.658688e+00	1.567256e+01	0.000000e+00	2.212141e+00	4.424555e-02	9.800365e-01	1.838563e-03	1.159701e-06	1.644740e-02
39840000	-4.630071e+03	4.219429e+02	2.769361e+00	1.525756e+01	0.000000e+00	2.304293e+00	2.049543e-02	9.855341e-01	5.143082e-03	1.850018e-06	1.718581e-02
39860000	-4.599513e+03	3.787082e+02	2.451895e+00	1.438609e+01	0.000000e+00	2.333497e+00	2.488657e-02	9.843756e-01	2.947531e-03	2.985154e-06	1.514853e-02
39880000	-4.615427e+03	4.280935e+02	2.466336e+00	1.334585e+01	0.000000e+00	2.310727e+00	3.002896e-02	9.823040e-01	3.882333e-03	2.082097e-06	1.528809e-02
39900000	-4.605082e+03	4.322218e+02	2.577506e+00	1.439760e+01	0.000000e+00	2.919389e+00	7.806111e-03	9.943272e-01	5.023976e-03	2.314782e-06	1.605815e-02
39920000	-4.598941e+03	4.407868e+02	2.601821e+00	1.476853e+01	0.000000e+00	2.710507e+00	2.014024e-02	9.838898e-01	6.041713e-03	1.860729e-06	1.626481e-02
39940000	-4.610534e+03	4.469544e+02	2.718007e+00	1.609239e+01	0.000000e+00	2.885734e+00	1.365549e-02	9.938273e-01	1.265635e-03	1.306998e-06	1.692117e-02
[truncated: 18,003 more rows]
