# Supplementary material for: The rapid evolution of lungfish durophagy
Source: Nat Commun. 2022 May 2;13:2390. doi: 10.1038/s41467-022-30091-3 (PMC9061808; doi:10.1038/s41467-022-30091-3)
Supplement: Supplementary file 5 — Supplementary Software [file 41467_2022_30091_MOESM5_ESM.zip › Supplementary Software/MrBayes_tip_dating_analyses/unpartition_without_constraint_TK02_(not_converged∩╝ë/Cui_2021_5.run1.p]

[ID: 9550805318]
Gen	LnL	LnPr	TH	TL	prop_ancfossil	alpha	net_speciation	relative_extinction	relative_fossilization	tk02var	clockrate
0	-6.927208e+03	-3.588999e+03	5.812500e+00	1.187166e+02	0.000000e+00	1.000000e+00	1.000000e-01	9.000000e-01	1.000000e-01	2.000000e+00	2.500000e-02
20000	-4.659744e+03	-7.356713e+02	1.510133e+00	1.645500e+01	1.162791e-02	2.049046e+00	1.041075e-02	9.654175e-01	1.542337e-02	1.187956e-01	6.551144e-03
40000	-4.612010e+03	-6.957682e+02	1.465833e+00	1.386730e+01	0.000000e+00	2.341066e+00	7.931267e-03	9.840100e-01	8.490146e-03	1.002997e-01	6.032558e-03
60000	-4.607586e+03	-6.479954e+02	1.850789e+00	1.550632e+01	1.162791e-02	2.879872e+00	9.207587e-03	9.835596e-01	8.480423e-03	9.582241e-02	8.446031e-03
80000	-4.606407e+03	-5.685604e+02	2.198699e+00	1.627131e+01	0.000000e+00	2.196246e+00	5.530854e-03	9.920058e-01	5.166141e-03	4.670515e-02	1.018864e-02
100000	-4.600036e+03	-5.822832e+02	1.831640e+00	1.498950e+01	0.000000e+00	2.607093e+00	5.066040e-03	9.957139e-01	2.056930e-03	6.005394e-02	8.824683e-03
120000	-4.618907e+03	-5.682052e+02	2.053559e+00	1.484425e+01	0.000000e+00	2.899819e+00	7.176124e-03	9.953422e-01	1.432834e-03	6.181551e-02	1.029336e-02
140000	-4.601334e+03	-5.659952e+02	2.243244e+00	1.565142e+01	0.000000e+00	3.422150e+00	9.791321e-03	9.939633e-01	1.205742e-03	5.849749e-02	1.134755e-02
160000	-4.584970e+03	-5.193775e+02	1.951034e+00	1.369017e+01	0.000000e+00	2.722863e+00	5.109137e-03	9.946326e-01	4.532169e-03	4.649653e-02	9.895951e-03
180000	-4.588470e+03	-5.188480e+02	2.172978e+00	1.581469e+01	0.000000e+00	2.283934e+00	5.413201e-03	9.951065e-01	3.195528e-03	3.932027e-02	1.145879e-02
200000	-4.592041e+03	-5.383491e+02	1.830544e+00	1.425261e+01	0.000000e+00	2.914400e+00	9.650894e-03	9.923496e-01	2.095792e-03	5.440190e-02	1.001028e-02
220000	-4.586933e+03	-5.064659e+02	1.615180e+00	1.279479e+01	0.000000e+00	2.717484e+00	1.280762e-02	9.895749e-01	2.369990e-03	4.560396e-02	8.910657e-03
240000	-4.591162e+03	-5.081194e+02	2.156223e+00	1.518912e+01	0.000000e+00	2.424793e+00	1.442638e-02	9.888359e-01	2.569839e-03	3.938695e-02	1.200196e-02
260000	-4.623535e+03	-5.185124e+02	1.636900e+00	1.247063e+01	0.000000e+00	2.496565e+00	2.174056e-02	9.859943e-01	1.665612e-03	4.425687e-02	9.056800e-03
280000	-4.578239e+03	-5.155213e+02	2.156449e+00	1.373295e+01	0.000000e+00	2.626648e+00	2.046502e-02	9.765631e-01	8.139560e-03	5.951616e-02	1.221195e-02
300000	-4.590166e+03	-5.086840e+02	2.221394e+00	1.350933e+01	1.162791e-02	2.472534e+00	2.963580e-02	9.742157e-01	5.594891e-03	6.917633e-02	1.276787e-02
320000	-4.593454e+03	-5.107746e+02	2.021415e+00	1.450601e+01	0.000000e+00	2.338085e+00	1.115589e-02	9.828826e-01	1.333944e-02	4.022828e-02	1.152384e-02
340000	-4.590894e+03	-4.561184e+02	1.882803e+00	1.305343e+01	0.000000e+00	2.653355e+00	1.002929e-02	9.900209e-01	3.959310e-03	3.357932e-02	1.071029e-02
360000	-4.593768e+03	-4.994580e+02	1.859070e+00	1.270461e+01	0.000000e+00	2.364319e+00	9.205936e-03	9.932229e-01	3.113059e-03	4.395233e-02	1.038020e-02
380000	-4.578924e+03	-4.465163e+02	2.035841e+00	1.394115e+01	0.000000e+00	2.362040e+00	5.884527e-03	9.923386e-01	7.795661e-03	2.290426e-02	1.147576e-02
400000	-4.584345e+03	-4.246820e+02	1.653061e+00	1.245102e+01	0.000000e+00	2.675986e+00	1.486171e-02	9.856210e-01	4.109413e-03	1.500281e-02	9.436938e-03
420000	-4.600835e+03	-4.559336e+02	2.256111e+00	1.541990e+01	0.000000e+00	2.343405e+00	9.489553e-03	9.893454e-01	6.357657e-03	2.327105e-02	1.289586e-02
440000	-4.603870e+03	-4.581837e+02	1.826370e+00	1.247265e+01	2.325581e-02	2.638466e+00	6.923131e-03	9.911919e-01	5.968772e-03	2.944244e-02	1.043409e-02
460000	-4.607332e+03	-4.133270e+02	1.927043e+00	1.282426e+01	0.000000e+00	2.639737e+00	1.516202e-02	9.915802e-01	1.792185e-03	1.717413e-02	1.104971e-02
480000	-4.586346e+03	-4.474474e+02	1.961824e+00	1.314623e+01	0.000000e+00	2.348088e+00	1.325579e-02	9.936783e-01	1.227419e-03	2.576018e-02	1.129765e-02
500000	-4.602076e+03	-3.985221e+02	1.833612e+00	1.208789e+01	0.000000e+00	2.967192e+00	6.522372e-03	9.966799e-01	1.516483e-03	1.812331e-02	1.071733e-02
520000	-4.585390e+03	-3.886202e+02	1.982379e+00	1.359480e+01	0.000000e+00	2.750341e+00	5.818401e-03	9.967595e-01	1.814612e-03	1.204943e-02	1.163199e-02
540000	-4.587959e+03	-3.455802e+02	1.987343e+00	1.268077e+01	0.000000e+00	2.708659e+00	7.858236e-03	9.965101e-01	1.313514e-03	1.149825e-02	1.181909e-02
560000	-4.606463e+03	-3.169894e+02	2.182690e+00	1.332971e+01	0.000000e+00	2.965616e+00	2.399026e-03	9.981444e-01	4.152952e-03	7.742055e-03	1.287450e-02
580000	-4.607301e+03	-3.499844e+02	1.967454e+00	1.255356e+01	0.000000e+00	2.786605e+00	3.101639e-03	9.979200e-01	3.221815e-03	9.291133e-03	1.172085e-02
600000	-4.603852e+03	-3.346479e+02	2.051209e+00	1.314453e+01	0.000000e+00	2.843317e+00	5.102063e-03	9.948068e-01	8.438822e-03	8.557003e-03	1.224723e-02
620000	-4.586413e+03	-3.132316e+02	2.126706e+00	1.250784e+01	0.000000e+00	2.938038e+00	6.205780e-03	9.945569e-01	6.559778e-03	8.694448e-03	1.289905e-02
640000	-4.588729e+03	-3.745480e+02	2.322903e+00	1.385565e+01	0.000000e+00	2.862880e+00	1.326682e-02	9.945187e-01	1.465862e-03	1.179037e-02	1.412919e-02
660000	-4.600806e+03	-2.861035e+02	2.246070e+00	1.234551e+01	0.000000e+00	2.139982e+00	1.148696e-02	9.963932e-01	8.166656e-04	8.101849e-03	1.378205e-02
680000	-4.597079e+03	-3.402916e+02	2.084786e+00	1.194107e+01	0.000000e+00	2.951750e+00	1.444688e-02	9.967152e-01	3.923244e-04	1.077844e-02	1.293234e-02
700000	-4.623128e+03	-3.591092e+02	1.952306e+00	1.234189e+01	0.000000e+00	2.905692e+00	2.548038e-02	9.933684e-01	4.279200e-04	1.159369e-02	1.208393e-02
720000	-4.602688e+03	-3.066352e+02	2.356257e+00	1.375290e+01	0.000000e+00	3.113458e+00	2.520760e-02	9.945080e-01	4.279200e-04	9.305274e-03	1.461804e-02
740000	-4.589619e+03	-3.011215e+02	2.264776e+00	1.313480e+01	0.000000e+00	2.009895e+00	2.389164e-02	9.952700e-01	2.960737e-04	6.995694e-03	1.404808e-02
760000	-4.606744e+03	-2.989034e+02	2.297383e+00	1.326574e+01	0.000000e+00	2.618416e+00	1.941523e-02	9.964448e-01	3.471548e-04	6.993212e-03	1.423548e-02
780000	-4.598544e+03	-3.101097e+02	2.167111e+00	1.297429e+01	0.000000e+00	2.516632e+00	1.811884e-02	9.964520e-01	3.442999e-04	8.693437e-03	1.342422e-02
800000	-4.605718e+03	-3.388547e+02	2.287874e+00	1.316282e+01	0.000000e+00	3.466051e+00	1.821442e-02	9.966411e-01	2.911446e-04	1.082333e-02	1.400732e-02
820000	-4.611954e+03	-3.105263e+02	2.269715e+00	1.369149e+01	0.000000e+00	2.351586e+00	2.205121e-02	9.958314e-01	2.940005e-04	7.899495e-03	1.375665e-02
840000	-4.585904e+03	-3.297020e+02	2.239042e+00	1.337530e+01	0.000000e+00	2.245118e+00	2.082209e-02	9.958280e-01	3.521747e-04	9.306863e-03	1.357806e-02
860000	-4.600736e+03	-2.969637e+02	2.209662e+00	1.287990e+01	0.000000e+00	2.520810e+00	9.672165e-03	9.959572e-01	1.393129e-03	7.090177e-03	1.348698e-02
880000	-4.588140e+03	-2.650688e+02	2.444377e+00	1.386814e+01	0.000000e+00	2.589017e+00	1.146388e-02	9.965768e-01	9.119309e-04	4.726752e-03	1.490459e-02
900000	-4.594726e+03	-2.469285e+02	2.414618e+00	1.328209e+01	0.000000e+00	2.404817e+00	2.624555e-02	9.913913e-01	1.064065e-03	4.102109e-03	1.482505e-02
920000	-4.597005e+03	-2.749674e+02	2.373632e+00	1.367393e+01	0.000000e+00	2.009746e+00	4.039186e-02	9.860413e-01	1.096444e-03	4.341679e-03	1.442696e-02
940000	-4.598314e+03	-2.503958e+02	2.639530e+00	1.398392e+01	0.000000e+00	2.424222e+00	1.620675e-02	9.931547e-01	2.255954e-03	4.184191e-03	1.601360e-02
960000	-4.595057e+03	-2.552793e+02	2.526500e+00	1.364540e+01	0.000000e+00	2.006033e+00	1.069423e-02	9.934027e-01	3.210401e-03	3.623290e-03	1.535707e-02
980000	-4.599222e+03	-2.540887e+02	2.679092e+00	1.458275e+01	0.000000e+00	1.994117e+00	9.783271e-03	9.924013e-01	4.924790e-03	4.238893e-03	1.634317e-02
1000000	-4.596260e+03	-2.967806e+02	2.628360e+00	1.425525e+01	0.000000e+00	2.871001e+00	7.975657e-03	9.968135e-01	1.603790e-03	7.848638e-03	1.609265e-02
1020000	-4.587171e+03	-3.418396e+02	2.399329e+00	1.337446e+01	1.162791e-02	2.414870e+00	7.078476e-03	9.968274e-01	1.869971e-03	1.164732e-02	1.460266e-02
1040000	-4.574982e+03	-3.517062e+02	2.254951e+00	1.316191e+01	0.000000e+00	2.787048e+00	1.358274e-02	9.944641e-01	1.573102e-03	1.188600e-02	1.367585e-02
1060000	-4.589048e+03	-3.496436e+02	2.145915e+00	1.224486e+01	0.000000e+00	2.260220e+00	3.411281e-02	9.854901e-01	1.723319e-03	1.563570e-02	1.305104e-02
1080000	-4.587741e+03	-3.608329e+02	2.323344e+00	1.389454e+01	0.000000e+00	2.361853e+00	1.625762e-02	9.821760e-01	1.069771e-02	1.057239e-02	1.418322e-02
1100000	-4.606359e+03	-3.294309e+02	2.275015e+00	1.366085e+01	0.000000e+00	2.598403e+00	2.859748e-02	9.710159e-01	8.817242e-03	9.832157e-03	1.386926e-02
1120000	-4.599584e+03	-3.003591e+02	2.342078e+00	1.350963e+01	0.000000e+00	2.071841e+00	8.694420e-03	9.905711e-01	1.119892e-02	6.857370e-03	1.436582e-02
1140000	-4.609778e+03	-2.778792e+02	2.275842e+00	1.292323e+01	0.000000e+00	2.255347e+00	2.660403e-02	9.797211e-01	4.299023e-03	6.211202e-03	1.399957e-02
1160000	-4.606230e+03	-2.435224e+02	2.494477e+00	1.355591e+01	0.000000e+00	2.510200e+00	1.238395e-02	9.901703e-01	4.402026e-03	3.906258e-03	1.531267e-02
1180000	-4.592876e+03	-3.198395e+02	2.369551e+00	1.351557e+01	0.000000e+00	2.388469e+00	1.176411e-02	9.906290e-01	4.431262e-03	9.454576e-03	1.451854e-02
1200000	-4.596998e+03	-2.667078e+02	2.457390e+00	1.284726e+01	0.000000e+00	2.745698e+00	1.263062e-02	9.949813e-01	1.651774e-03	5.691322e-03	1.505242e-02
1220000	-4.612202e+03	-2.816818e+02	2.281739e+00	1.229650e+01	1.162791e-02	2.438232e+00	9.643323e-03	9.935494e-01	3.862469e-03	6.770653e-03	1.407191e-02
1240000	-4.610390e+03	-2.678990e+02	2.318934e+00	1.321307e+01	0.000000e+00	2.415023e+00	7.839665e-03	9.935906e-01	5.847910e-03	4.526686e-03	1.430034e-02
1260000	-4.599715e+03	-2.315350e+02	2.264356e+00	1.265020e+01	0.000000e+00	2.500550e+00	9.718583e-03	9.955005e-01	1.785753e-03	3.617363e-03	1.399599e-02
1280000	-4.584860e+03	-2.477139e+02	2.654601e+00	1.466060e+01	0.000000e+00	2.078217e+00	1.680206e-02	9.936200e-01	1.255979e-03	3.466376e-03	1.623055e-02
1300000	-4.619511e+03	-1.951944e+02	2.487247e+00	1.287511e+01	0.000000e+00	1.831845e+00	1.641852e-02	9.910299e-01	2.869208e-03	3.190580e-03	1.525760e-02
1320000	-4.602642e+03	-2.380099e+02	2.410281e+00	1.385966e+01	0.000000e+00	2.022965e+00	2.453781e-02	9.828729e-01	3.072765e-03	3.188965e-03	1.479005e-02
1340000	-4.614892e+03	-2.623479e+02	2.418671e+00	1.451460e+01	0.000000e+00	1.996221e+00	1.384666e-02	9.926571e-01	2.166285e-03	4.497222e-03	1.472432e-02
1360000	-4.598101e+03	-2.711352e+02	2.410395e+00	1.410095e+01	1.162791e-02	2.763457e+00	1.021794e-02	9.949203e-01	1.518708e-03	4.317319e-03	1.459734e-02
1380000	-4.598413e+03	-2.403013e+02	2.428894e+00	1.394162e+01	0.000000e+00	3.212592e+00	1.110431e-02	9.941854e-01	2.473771e-03	4.149814e-03	1.472546e-02
1400000	-4.617763e+03	-2.964312e+02	2.761836e+00	1.478835e+01	0.000000e+00	2.127500e+00	2.456563e-02	9.880104e-01	1.976692e-03	6.647465e-03	1.680308e-02
1420000	-4.597591e+03	-2.472598e+02	2.413098e+00	1.381238e+01	0.000000e+00	2.588255e+00	3.129846e-02	9.822259e-01	2.757307e-03	3.757076e-03	1.467092e-02
1440000	-4.598049e+03	-2.358714e+02	2.454802e+00	1.374869e+01	0.000000e+00	2.930014e+00	2.310273e-02	9.875592e-01	2.361097e-03	2.677270e-03	1.496964e-02
1460000	-4.590014e+03	-2.620887e+02	2.487405e+00	1.405263e+01	0.000000e+00	2.266912e+00	2.129148e-02	9.874406e-01	2.769745e-03	5.348326e-03	1.516270e-02
1480000	-4.597474e+03	-2.666004e+02	2.616074e+00	1.404697e+01	0.000000e+00	2.479607e+00	1.655294e-02	9.856683e-01	7.231179e-03	5.746151e-03	1.629561e-02
1500000	-4.620267e+03	-2.349772e+02	2.514461e+00	1.319130e+01	0.000000e+00	2.027160e+00	4.951287e-02	9.702556e-01	4.204651e-03	3.833982e-03	1.568422e-02
1520000	-4.596852e+03	-2.549550e+02	2.273630e+00	1.291800e+01	0.000000e+00	2.999422e+00	2.253179e-02	9.796395e-01	9.350909e-03	4.399597e-03	1.426317e-02
1540000	-4.605000e+03	-2.440438e+02	2.472549e+00	1.381377e+01	0.000000e+00	3.085998e+00	2.357588e-02	9.808834e-01	6.111953e-03	4.072308e-03	1.528467e-02
1560000	-4.584205e+03	-2.298603e+02	2.342873e+00	1.302965e+01	0.000000e+00	2.436882e+00	1.660529e-02	9.878978e-01	4.134065e-03	2.997747e-03	1.451088e-02
1580000	-4.596776e+03	-2.448656e+02	2.333105e+00	1.294237e+01	0.000000e+00	2.281950e+00	1.505405e-02	9.843072e-01	1.139093e-02	4.182886e-03	1.446639e-02
1600000	-4.603043e+03	-2.606311e+02	2.594805e+00	1.323527e+01	1.162791e-02	2.082608e+00	6.610907e-03	9.941063e-01	9.558531e-03	6.495316e-03	1.610614e-02
1620000	-4.592061e+03	-2.026012e+02	2.741622e+00	1.385035e+01	0.000000e+00	1.784277e+00	2.018542e-02	9.865274e-01	6.095755e-03	3.519656e-03	1.700328e-02
1640000	-4.601466e+03	-2.123187e+02	2.590526e+00	1.381325e+01	0.000000e+00	2.279647e+00	2.115487e-02	9.904842e-01	1.902192e-03	3.119307e-03	1.607579e-02
1660000	-4.591838e+03	-1.943266e+02	2.782242e+00	1.459139e+01	0.000000e+00	2.290985e+00	2.284683e-02	9.896810e-01	1.768933e-03	2.226537e-03	1.702959e-02
1680000	-4.592513e+03	-2.130384e+02	2.606405e+00	1.509894e+01	0.000000e+00	2.238146e+00	4.468041e-02	9.752210e-01	2.777481e-03	2.028454e-03	1.607860e-02
1700000	-4.600054e+03	-2.010793e+02	2.494631e+00	1.395204e+01	0.000000e+00	2.703686e+00	3.415299e-02	9.753218e-01	5.367059e-03	2.518654e-03	1.539521e-02
1720000	-4.600337e+03	-1.706573e+02	2.576836e+00	1.388470e+01	0.000000e+00	2.494003e+00	3.107250e-02	9.819361e-01	3.596962e-03	1.836773e-03	1.587391e-02
1740000	-4.597494e+03	-1.940776e+02	2.755699e+00	1.520567e+01	0.000000e+00	2.269753e+00	2.952504e-02	9.780492e-01	4.989911e-03	2.076347e-03	1.696519e-02
1760000	-4.599336e+03	-1.609922e+02	2.744564e+00	1.406918e+01	0.000000e+00	2.105571e+00	2.363196e-02	9.891428e-01	2.589161e-03	1.977378e-03	1.692769e-02
1780000	-4.617138e+03	-1.424214e+02	2.552599e+00	1.267261e+01	0.000000e+00	1.680333e+00	2.057753e-02	9.912281e-01	2.073424e-03	1.601851e-03	1.589123e-02
1800000	-4.606029e+03	-1.754070e+02	2.594286e+00	1.423027e+01	0.000000e+00	2.385657e+00	1.188598e-02	9.915212e-01	3.939102e-03	1.709102e-03	1.611291e-02
1820000	-4.603854e+03	-1.330810e+02	2.890842e+00	1.517839e+01	0.000000e+00	1.883803e+00	1.242455e-02	9.907142e-01	5.672589e-03	1.349544e-03	1.805679e-02
1840000	-4.616336e+03	-1.553413e+02	2.805833e+00	1.471438e+01	0.000000e+00	2.732546e+00	1.493756e-02	9.896631e-01	4.384196e-03	1.633669e-03	1.749934e-02
1860000	-4.623905e+03	-1.686126e+02	2.605137e+00	1.307879e+01	0.000000e+00	2.441645e+00	3.440930e-02	9.818068e-01	2.696438e-03	2.099407e-03	1.627229e-02
1880000	-4.611884e+03	-1.967832e+02	2.580541e+00	1.422179e+01	0.000000e+00	2.093861e+00	2.553759e-02	9.860616e-01	2.626611e-03	2.443057e-03	1.605321e-02
1900000	-4.623957e+03	-1.592282e+02	2.764969e+00	1.392888e+01	0.000000e+00	1.865980e+00	1.349803e-02	9.913964e-01	5.613040e-03	1.806968e-03	1.714899e-02
1920000	-4.603968e+03	-1.444304e+02	2.937978e+00	1.501370e+01	0.000000e+00	2.229044e+00	2.217881e-02	9.878099e-01	3.270500e-03	1.738351e-03	1.825356e-02
1940000	-4.596553e+03	-1.553928e+02	2.649967e+00	1.366842e+01	0.000000e+00	2.719919e+00	3.457799e-02	9.702427e-01	9.976027e-03	1.791750e-03	1.646210e-02
1960000	-4.612302e+03	-1.720854e+02	2.417292e+00	1.422076e+01	0.000000e+00	2.275470e+00	2.478498e-02	9.854960e-01	3.126874e-03	1.771167e-03	1.499103e-02
1980000	-4.608183e+03	-9.946114e+01	2.721903e+00	1.401770e+01	0.000000e+00	2.785370e+00	2.126160e-02	9.896909e-01	1.976093e-03	9.344982e-04	1.689020e-02
2000000	-4.596230e+03	-1.417987e+02	2.796084e+00	1.524706e+01	1.162791e-02	1.866756e+00	1.367274e-02	9.891363e-01	5.409845e-03	1.498212e-03	1.732743e-02
2020000	-4.609307e+03	-1.606883e+02	2.520233e+00	1.455527e+01	0.000000e+00	2.447947e+00	2.315616e-02	9.872592e-01	2.990586e-03	1.399466e-03	1.560835e-02
2040000	-4.609851e+03	-1.639696e+02	2.420067e+00	1.369419e+01	0.000000e+00	2.516546e+00	1.050485e-02	9.921427e-01	5.057780e-03	2.018979e-03	1.483979e-02
2060000	-4.612021e+03	-1.367804e+02	2.690824e+00	1.470544e+01	0.000000e+00	2.646330e+00	1.251458e-02	9.930744e-01	3.335061e-03	1.152939e-03	1.643917e-02
2080000	-4.615928e+03	-1.721659e+02	2.640429e+00	1.510681e+01	0.000000e+00	1.905309e+00	2.230590e-02	9.915275e-01	1.581982e-03	1.539668e-03	1.612333e-02
2100000	-4.600213e+03	-2.127560e+02	2.647170e+00	1.506595e+01	0.000000e+00	2.554083e+00	1.404455e-02	9.953137e-01	1.012057e-03	2.587310e-03	1.621498e-02
2120000	-4.613730e+03	-2.166627e+02	2.204618e+00	1.300497e+01	0.000000e+00	3.571743e+00	1.156290e-02	9.965861e-01	6.932914e-04	2.539157e-03	1.350341e-02
2140000	-4.606963e+03	-2.210253e+02	2.294658e+00	1.370945e+01	0.000000e+00	2.006583e+00	1.479834e-02	9.951106e-01	8.523182e-04	2.130978e-03	1.397165e-02
2160000	-4.606653e+03	-1.673510e+02	2.224662e+00	1.280974e+01	0.000000e+00	1.815717e+00	1.099468e-02	9.893399e-01	7.743129e-03	1.646832e-03	1.362687e-02
2180000	-4.603884e+03	-2.345886e+02	2.264819e+00	1.333850e+01	0.000000e+00	2.710389e+00	2.869244e-02	9.888155e-01	1.333790e-03	3.409426e-03	1.394966e-02
2200000	-4.605319e+03	-2.486395e+02	2.610234e+00	1.438973e+01	0.000000e+00	2.526776e+00	1.991881e-02	9.908837e-01	2.027465e-03	3.955287e-03	1.603685e-02
2220000	-4.590483e+03	-2.312274e+02	2.387367e+00	1.354599e+01	0.000000e+00	2.508435e+00	2.412974e-02	9.864476e-01	2.779977e-03	3.779805e-03	1.467131e-02
2240000	-4.600529e+03	-2.048756e+02	2.423355e+00	1.383907e+01	1.162791e-02	2.596824e+00	1.328228e-02	9.845587e-01	9.332416e-03	1.956727e-03	1.484632e-02
2260000	-4.588256e+03	-2.208384e+02	2.397097e+00	1.338089e+01	0.000000e+00	2.194530e+00	2.111618e-02	9.847768e-01	4.441493e-03	2.972113e-03	1.465253e-02
2280000	-4.605641e+03	-2.099410e+02	2.577255e+00	1.376980e+01	0.000000e+00	2.783232e+00	3.247742e-02	9.686953e-01	8.705611e-03	2.956431e-03	1.555260e-02
2300000	-4.604460e+03	-2.522035e+02	2.380796e+00	1.450754e+01	0.000000e+00	2.381435e+00	2.534480e-02	9.780954e-01	5.813943e-03	2.814175e-03	1.439178e-02
2320000	-4.591238e+03	-1.854344e+02	2.398135e+00	1.378705e+01	0.000000e+00	2.916280e+00	1.528090e-02	9.831075e-01	1.090717e-02	1.957776e-03	1.447180e-02
2340000	-4.594511e+03	-1.641024e+02	2.422620e+00	1.340661e+01	0.000000e+00	3.481421e+00	1.762258e-02	9.868615e-01	4.249854e-03	1.729307e-03	1.465770e-02
2360000	-4.594973e+03	-1.869032e+02	2.578146e+00	1.441618e+01	0.000000e+00	2.750172e+00	6.511284e-03	9.940052e-01	7.628245e-03	1.987381e-03	1.559755e-02
2380000	-4.595791e+03	-1.911660e+02	2.703758e+00	1.438546e+01	0.000000e+00	3.147961e+00	1.060216e-02	9.943677e-01	3.299050e-03	2.668671e-03	1.626195e-02
2400000	-4.587033e+03	-2.195589e+02	2.085437e+00	1.237838e+01	0.000000e+00	2.986784e+00	1.947367e-02	9.826378e-01	5.353701e-03	3.189420e-03	1.252736e-02
2420000	-4.584780e+03	-1.983385e+02	2.446785e+00	1.445896e+01	0.000000e+00	2.672784e+00	2.144712e-02	9.768818e-01	1.005287e-02	2.082955e-03	1.476089e-02
2440000	-4.595010e+03	-2.119450e+02	2.065386e+00	1.246206e+01	0.000000e+00	2.706103e+00	4.021738e-02	9.769238e-01	2.835741e-03	2.807345e-03	1.240854e-02
2460000	-4.591242e+03	-1.808660e+02	2.262053e+00	1.354754e+01	0.000000e+00	3.406840e+00	3.327423e-02	9.808866e-01	2.886380e-03	1.475669e-03	1.358603e-02
2480000	-4.598505e+03	-1.798600e+02	2.128026e+00	1.288465e+01	0.000000e+00	3.098357e+00	1.463435e-02	9.922948e-01	2.715343e-03	1.767537e-03	1.278573e-02
2500000	-4.586366e+03	-2.029726e+02	2.145957e+00	1.341859e+01	0.000000e+00	2.078694e+00	1.228211e-02	9.896206e-01	4.048031e-03	1.588862e-03	1.288397e-02
2520000	-4.619816e+03	-1.990052e+02	2.353752e+00	1.520086e+01	0.000000e+00	2.498434e+00	1.652350e-02	9.865320e-01	4.095088e-03	1.444455e-03	1.403239e-02
2540000	-4.604376e+03	-2.316384e+02	2.624284e+00	1.384264e+01	0.000000e+00	2.590865e+00	2.727584e-02	9.711477e-01	8.933626e-03	3.137743e-03	1.573497e-02
2560000	-4.601207e+03	-2.318475e+02	2.381830e+00	1.402422e+01	0.000000e+00	2.305528e+00	1.449920e-02	9.917374e-01	2.178524e-03	3.278145e-03	1.441225e-02
2580000	-4.593605e+03	-2.162377e+02	2.551479e+00	1.420008e+01	0.000000e+00	2.775227e+00	1.256424e-02	9.945369e-01	2.257460e-03	2.403258e-03	1.555050e-02
2600000	-4.599562e+03	-1.999146e+02	2.461518e+00	1.291402e+01	0.000000e+00	2.291669e+00	6.720640e-03	9.954497e-01	3.795727e-03	2.910597e-03	1.504293e-02
2620000	-4.604600e+03	-2.171399e+02	2.386518e+00	1.442371e+01	0.000000e+00	3.021820e+00	1.279214e-02	9.942723e-01	1.761442e-03	2.232343e-03	1.456026e-02
2640000	-4.609815e+03	-2.020967e+02	2.351179e+00	1.359789e+01	0.000000e+00	2.694411e+00	1.663701e-02	9.845670e-01	6.586771e-03	2.056942e-03	1.434568e-02
2660000	-4.590250e+03	-1.971340e+02	2.196285e+00	1.290246e+01	0.000000e+00	2.734425e+00	2.503612e-02	9.859578e-01	2.084809e-03	1.817741e-03	1.342145e-02
2680000	-4.602872e+03	-2.140872e+02	2.849580e+00	1.585919e+01	0.000000e+00	2.150310e+00	1.321156e-02	9.919331e-01	3.568353e-03	2.345552e-03	1.752630e-02
2700000	-4.630901e+03	-2.369616e+02	2.554247e+00	1.454449e+01	1.162791e-02	2.291573e+00	9.468561e-03	9.934927e-01	3.062258e-03	3.287112e-03	1.569813e-02
2720000	-4.606483e+03	-2.605951e+02	2.618072e+00	1.495616e+01	1.162791e-02	2.815215e+00	7.270659e-03	9.921527e-01	8.409544e-03	4.269624e-03	1.599612e-02
2740000	-4.595661e+03	-2.634139e+02	2.453478e+00	1.393280e+01	1.162791e-02	2.787283e+00	2.080024e-02	9.834926e-01	4.758381e-03	3.796862e-03	1.500902e-02
2760000	-4.598262e+03	-2.023181e+02	2.518085e+00	1.328432e+01	0.000000e+00	2.249479e+00	3.418484e-02	9.824766e-01	2.068601e-03	3.067722e-03	1.539035e-02
2780000	-4.589809e+03	-2.228115e+02	2.405528e+00	1.349325e+01	0.000000e+00	2.427596e+00	2.926741e-02	9.788405e-01	5.148431e-03	3.587459e-03	1.481445e-02
2800000	-4.587088e+03	-2.204004e+02	2.334710e+00	1.346042e+01	0.000000e+00	2.984120e+00	2.653027e-02	9.766214e-01	6.311284e-03	3.179353e-03	1.441398e-02
2820000	-4.598061e+03	-2.127895e+02	2.451858e+00	1.379225e+01	1.162791e-02	2.553196e+00	1.334265e-02	9.859316e-01	8.806040e-03	2.691719e-03	1.513138e-02
2840000	-4.606771e+03	-2.074884e+02	2.467116e+00	1.467397e+01	0.000000e+00	3.007839e+00	2.673241e-02	9.858792e-01	2.498911e-03	2.627825e-03	1.531082e-02
2860000	-4.595837e+03	-1.397661e+02	2.456939e+00	1.298776e+01	0.000000e+00	2.362803e+00	1.161024e-02	9.914107e-01	5.759336e-03	1.359978e-03	1.515550e-02
2880000	-4.601847e+03	-1.629316e+02	2.521655e+00	1.290354e+01	0.000000e+00	3.215701e+00	2.536377e-02	9.894443e-01	2.009265e-03	1.572772e-03	1.555352e-02
2900000	-4.594396e+03	-1.737722e+02	2.350568e+00	1.300121e+01	0.000000e+00	2.181238e+00	1.953620e-02	9.849966e-01	5.945189e-03	1.863553e-03	1.450122e-02
2920000	-4.597430e+03	-1.831241e+02	2.356319e+00	1.326474e+01	0.000000e+00	3.553746e+00	2.222339e-02	9.888102e-01	1.548680e-03	1.852797e-03	1.451797e-02
2940000	-4.598970e+03	-1.881776e+02	2.370300e+00	1.401559e+01	1.162791e-02	2.839633e+00	1.344621e-02	9.889618e-01	6.811822e-03	1.765163e-03	1.465062e-02
2960000	-4.614352e+03	-1.843466e+02	2.681996e+00	1.611093e+01	0.000000e+00	2.472361e+00	1.747253e-02	9.922253e-01	1.685015e-03	1.517424e-03	1.659981e-02
2980000	-4.602856e+03	-1.815895e+02	2.308739e+00	1.351959e+01	0.000000e+00	2.842640e+00	2.315784e-02	9.892275e-01	1.358628e-03	1.731878e-03	1.432245e-02
3000000	-4.612361e+03	-1.388993e+02	2.636458e+00	1.422983e+01	1.162791e-02	3.215173e+00	1.488784e-02	9.887644e-01	5.379803e-03	1.086288e-03	1.627873e-02
3020000	-4.594935e+03	-1.533715e+02	2.466082e+00	1.317339e+01	0.000000e+00	3.076317e+00	1.557431e-02	9.882819e-01	5.616805e-03	1.449590e-03	1.521522e-02
3040000	-4.594300e+03	-1.523360e+02	2.633036e+00	1.399436e+01	0.000000e+00	2.459842e+00	2.701844e-02	9.883259e-01	1.588241e-03	1.593591e-03	1.634154e-02
3060000	-4.592865e+03	-1.781956e+02	2.612451e+00	1.483215e+01	0.000000e+00	2.461791e+00	3.047866e-02	9.842920e-01	2.122259e-03	2.152276e-03	1.617790e-02
3080000	-4.602246e+03	-2.163683e+02	2.452138e+00	1.397772e+01	0.000000e+00	2.278820e+00	3.130364e-02	9.694786e-01	7.687764e-03	2.865115e-03	1.514850e-02
3100000	-4.596555e+03	-1.746492e+02	2.635178e+00	1.483979e+01	0.000000e+00	2.748420e+00	1.780631e-02	9.787369e-01	1.792013e-02	1.778260e-03	1.630702e-02
3120000	-4.588836e+03	-1.838953e+02	2.511566e+00	1.420083e+01	0.000000e+00	2.527250e+00	1.579671e-02	9.916289e-01	2.344275e-03	2.006174e-03	1.549780e-02
3140000	-4.617876e+03	-1.644133e+02	2.448810e+00	1.349457e+01	0.000000e+00	1.942435e+00	1.953890e-02	9.868543e-01	4.094140e-03	1.886223e-03	1.515515e-02
3160000	-4.597549e+03	-1.725648e+02	2.864079e+00	1.474083e+01	0.000000e+00	2.269725e+00	1.769442e-02	9.931500e-01	1.734181e-03	1.560488e-03	1.770326e-02
3180000	-4.604014e+03	-1.571339e+02	2.449330e+00	1.313520e+01	0.000000e+00	2.430549e+00	1.189372e-02	9.961014e-01	1.219904e-03	1.453952e-03	1.520372e-02
3200000	-4.617188e+03	-1.242968e+02	2.785387e+00	1.506012e+01	0.000000e+00	2.036056e+00	8.947137e-03	9.944930e-01	3.849457e-03	1.025999e-03	1.729201e-02
3220000	-4.604937e+03	-1.189163e+02	2.761628e+00	1.518774e+01	0.000000e+00	2.508863e+00	7.942114e-03	9.964762e-01	1.695416e-03	9.227173e-04	1.706917e-02
3240000	-4.594523e+03	-1.297748e+02	2.407045e+00	1.359143e+01	0.000000e+00	2.470820e+00	6.798720e-03	9.958857e-01	3.441461e-03	1.032295e-03	1.494562e-02
3260000	-4.618140e+03	-1.234800e+02	2.885909e+00	1.458924e+01	0.000000e+00	2.706959e+00	1.557797e-02	9.957596e-01	8.365056e-04	1.257030e-03	1.780811e-02
3280000	-4.606908e+03	-1.355100e+02	2.902190e+00	1.459046e+01	0.000000e+00	2.452681e+00	8.343848e-03	9.921723e-01	8.459639e-03	1.425720e-03	1.796184e-02
3300000	-4.622209e+03	-1.367998e+02	2.596689e+00	1.352081e+01	0.000000e+00	2.018544e+00	2.398101e-02	9.904052e-01	1.565189e-03	1.272133e-03	1.615449e-02
3320000	-4.609751e+03	-1.180669e+02	2.768005e+00	1.388569e+01	0.000000e+00	2.373532e+00	2.389405e-02	9.851381e-01	4.410642e-03	1.251841e-03	1.745675e-02
3340000	-4.611429e+03	-1.231854e+02	2.531641e+00	1.243917e+01	0.000000e+00	2.992214e+00	1.995252e-02	9.883752e-01	3.542311e-03	1.382829e-03	1.593159e-02
3360000	-4.611261e+03	-1.344329e+02	2.688098e+00	1.345428e+01	0.000000e+00	2.380192e+00	2.058863e-02	9.843121e-01	9.147067e-03	1.598854e-03	1.673770e-02
3380000	-4.605197e+03	-1.217714e+02	2.506134e+00	1.308117e+01	0.000000e+00	2.366760e+00	2.008007e-02	9.894197e-01	2.794177e-03	1.044167e-03	1.556045e-02
3400000	-4.599653e+03	-1.268474e+02	3.042709e+00	1.484780e+01	0.000000e+00	2.204736e+00	1.693742e-02	9.888800e-01	5.711102e-03	1.390235e-03	1.902371e-02
3420000	-4.594351e+03	-1.138029e+02	2.888057e+00	1.459198e+01	0.000000e+00	2.273039e+00	1.836343e-02	9.931235e-01	1.405919e-03	1.062307e-03	1.820922e-02
3440000	-4.601697e+03	-9.887133e+01	2.669454e+00	1.370929e+01	0.000000e+00	1.776631e+00	2.470097e-02	9.872498e-01	2.484037e-03	1.007030e-03	1.684998e-02
3460000	-4.613197e+03	-1.493271e+02	2.650092e+00	1.398236e+01	0.000000e+00	2.831447e+00	9.376049e-03	9.913725e-01	1.301621e-02	1.550256e-03	1.670563e-02
3480000	-4.595708e+03	-1.581836e+02	2.534684e+00	1.378456e+01	0.000000e+00	2.671934e+00	3.512669e-02	9.838146e-01	2.258824e-03	1.528638e-03	1.595760e-02
3500000	-4.596298e+03	-1.310681e+02	2.580949e+00	1.315955e+01	0.000000e+00	2.159333e+00	1.483337e-02	9.913133e-01	4.161065e-03	1.567223e-03	1.627141e-02
3520000	-4.614908e+03	-1.022715e+02	2.665321e+00	1.362960e+01	0.000000e+00	2.593014e+00	9.134381e-03	9.953847e-01	2.464356e-03	9.330149e-04	1.672721e-02
3540000	-4.621799e+03	-1.532902e+02	2.780739e+00	1.455155e+01	0.000000e+00	2.589570e+00	2.045549e-02	9.907557e-01	2.290942e-03	1.522449e-03	1.744348e-02
3560000	-4.601511e+03	-1.399540e+02	2.719969e+00	1.407082e+01	0.000000e+00	2.263335e+00	2.419564e-02	9.881090e-01	2.670205e-03	1.416386e-03	1.715728e-02
3580000	-4.614622e+03	-1.532758e+02	2.867742e+00	1.402785e+01	0.000000e+00	1.877146e+00	2.315378e-02	9.898785e-01	1.844097e-03	2.381330e-03	1.802887e-02
3600000	-4.602719e+03	-1.293884e+02	2.610281e+00	1.264017e+01	0.000000e+00	2.396524e+00	2.349752e-02	9.937637e-01	9.181904e-04	1.679458e-03	1.640855e-02
3620000	-4.616197e+03	-1.352515e+02	2.533707e+00	1.210279e+01	0.000000e+00	2.635693e+00	2.789061e-02	9.930109e-01	8.321836e-04	2.046379e-03	1.596635e-02
3640000	-4.608919e+03	-1.466541e+02	2.800991e+00	1.336558e+01	0.000000e+00	2.026982e+00	2.146877e-02	9.948666e-01	8.001418e-04	1.592163e-03	1.769471e-02
3660000	-4.614368e+03	-1.295655e+02	3.095415e+00	1.404255e+01	0.000000e+00	1.780586e+00	2.754269e-02	9.960942e-01	3.565236e-04	1.902775e-03	1.960052e-02
3680000	-4.601624e+03	-1.784253e+02	3.106172e+00	1.507135e+01	0.000000e+00	2.472886e+00	3.868238e-02	9.950247e-01	2.314542e-04	1.629974e-03	1.972874e-02
3700000	-4.604370e+03	-1.864565e+02	2.497668e+00	1.327991e+01	0.000000e+00	2.503587e+00	1.607354e-02	9.972119e-01	3.169194e-04	2.588321e-03	1.595847e-02
3720000	-4.621589e+03	-1.186024e+02	2.985876e+00	1.441665e+01	0.000000e+00	2.340291e+00	1.180060e-02	9.970451e-01	6.689595e-04	1.335621e-03	1.905187e-02
3740000	-4.628807e+03	-1.232409e+02	2.953790e+00	1.502311e+01	0.000000e+00	2.406646e+00	2.727546e-02	9.944113e-01	4.886279e-04	1.174204e-03	1.876154e-02
3760000	-4.625755e+03	-1.010190e+02	2.630967e+00	1.309442e+01	0.000000e+00	2.602197e+00	1.659879e-02	9.967453e-01	4.482461e-04	1.123229e-03	1.668568e-02
3780000	-4.625556e+03	-6.998671e+01	2.848877e+00	1.421142e+01	0.000000e+00	2.212057e+00	2.749541e-02	9.950685e-01	3.771821e-04	5.793214e-04	1.804196e-02
3800000	-4.606418e+03	-8.464151e+01	2.668753e+00	1.353310e+01	0.000000e+00	2.525043e+00	2.631129e-02	9.935706e-01	6.183775e-04	8.968734e-04	1.691030e-02
3820000	-4.603559e+03	-8.984544e+01	2.850613e+00	1.429684e+01	0.000000e+00	2.759977e+00	1.747268e-02	9.928938e-01	2.394413e-03	1.030102e-03	1.799561e-02
3840000	-4.624411e+03	-7.521685e+01	2.593803e+00	1.295860e+01	0.000000e+00	2.191279e+00	9.639021e-03	9.964483e-01	1.344462e-03	6.670247e-04	1.629430e-02
3860000	-4.609521e+03	-7.619561e+01	2.954437e+00	1.494331e+01	0.000000e+00	2.422507e+00	2.371245e-02	9.934904e-01	9.144367e-04	6.928079e-04	1.860300e-02
3880000	-4.608869e+03	-8.788137e+01	2.854199e+00	1.454734e+01	0.000000e+00	2.509506e+00	2.340094e-02	9.946708e-01	8.027577e-04	8.623139e-04	1.805042e-02
3900000	-4.617378e+03	-4.989672e+01	3.052757e+00	1.453230e+01	0.000000e+00	2.355347e+00	2.499920e-02	9.942789e-01	5.203147e-04	6.722040e-04	1.934723e-02
3920000	-4.601596e+03	-4.456136e+01	2.632728e+00	1.336998e+01	0.000000e+00	2.508595e+00	8.585632e-03	9.961308e-01	2.467610e-03	6.565018e-04	1.664355e-02
3940000	-4.613786e+03	-4.412076e+01	3.136424e+00	1.472532e+01	0.000000e+00	1.942934e+00	6.819710e-03	9.974579e-01	1.807082e-03	6.087932e-04	1.975510e-02
3960000	-4.617389e+03	-5.663677e+01	2.651127e+00	1.321739e+01	0.000000e+00	2.700927e+00	6.834776e-03	9.980019e-01	9.645035e-04	6.232091e-04	1.680570e-02
3980000	-4.611573e+03	-8.484061e+01	2.534194e+00	1.443155e+01	0.000000e+00	2.302311e+00	1.223066e-02	9.948780e-01	1.831697e-03	6.275842e-04	1.601768e-02
4000000	-4.627586e+03	-8.906195e+01	2.479616e+00	1.372921e+01	0.000000e+00	2.203645e+00	2.096561e-02	9.889592e-01	2.583200e-03	7.760992e-04	1.568143e-02
4020000	-4.615229e+03	-7.944086e+01	2.320587e+00	1.293675e+01	0.000000e+00	2.381503e+00	3.138895e-02	9.801449e-01	3.584197e-03	6.929816e-04	1.462859e-02
4040000	-4.615213e+03	-9.556807e+01	2.614655e+00	1.435408e+01	0.000000e+00	2.876634e+00	3.050355e-02	9.766898e-01	6.389118e-03	6.938309e-04	1.647137e-02
4060000	-4.611946e+03	-7.599909e+01	2.910282e+00	1.420585e+01	0.000000e+00	2.413522e+00	2.628690e-02	9.884228e-01	2.923801e-03	7.636125e-04	1.841301e-02
4080000	-4.609202e+03	-1.434734e+02	2.355357e+00	1.297541e+01	0.000000e+00	2.039460e+00	2.670749e-02	9.902548e-01	1.322881e-03	1.566254e-03	1.487697e-02
4100000	-4.602070e+03	-1.351263e+02	2.550339e+00	1.386997e+01	0.000000e+00	2.984381e+00	1.407546e-02	9.867448e-01	1.020649e-02	1.292180e-03	1.610685e-02
4120000	-4.609744e+03	-1.209422e+02	2.455225e+00	1.356090e+01	0.000000e+00	2.537450e+00	1.558967e-02	9.921630e-01	3.217956e-03	1.027994e-03	1.554357e-02
4140000	-4.630694e+03	-9.893500e+01	2.793871e+00	1.337563e+01	0.000000e+00	2.442922e+00	1.561292e-02	9.964427e-01	8.743405e-04	1.336828e-03	1.787461e-02
4160000	-4.619437e+03	-9.900907e+01	2.956827e+00	1.424996e+01	0.000000e+00	2.956825e+00	7.504740e-03	9.979949e-01	9.507208e-04	1.221280e-03	1.894886e-02
4180000	-4.619372e+03	-8.275817e+01	2.926602e+00	1.449693e+01	0.000000e+00	2.177559e+00	1.726091e-02	9.944126e-01	1.136688e-03	8.069593e-04	1.876916e-02
4200000	-4.602719e+03	-9.539052e+01	3.097218e+00	1.566652e+01	0.000000e+00	1.867297e+00	1.849182e-02	9.949483e-01	1.091810e-03	8.745800e-04	1.985644e-02
4220000	-4.612206e+03	-1.127316e+02	2.733760e+00	1.373385e+01	0.000000e+00	2.442830e+00	1.476973e-02	9.940810e-01	1.546449e-03	1.157668e-03	1.757981e-02
4240000	-4.613065e+03	-1.033574e+02	2.934362e+00	1.443514e+01	0.000000e+00	2.206915e+00	1.464287e-02	9.951246e-01	1.611148e-03	1.048081e-03	1.885572e-02
4260000	-4.613511e+03	-8.636764e+01	2.717247e+00	1.266164e+01	0.000000e+00	1.995750e+00	2.447542e-02	9.938080e-01	8.523593e-04	1.248006e-03	1.742239e-02
4280000	-4.621319e+03	-7.772261e+01	2.739752e+00	1.371269e+01	0.000000e+00	2.800145e+00	1.728235e-02	9.937294e-01	1.581568e-03	9.782781e-04	1.758858e-02
4300000	-4.620464e+03	-5.490367e+01	3.064887e+00	1.433041e+01	0.000000e+00	2.336349e+00	2.389456e-02	9.895905e-01	2.212751e-03	7.179303e-04	1.967284e-02
4320000	-4.597835e+03	-6.419705e+01	2.907326e+00	1.418809e+01	0.000000e+00	2.196330e+00	2.339185e-02	9.879133e-01	3.301620e-03	6.618861e-04	1.863496e-02
4340000	-4.601476e+03	-8.353230e+01	2.411029e+00	1.341648e+01	0.000000e+00	2.482284e+00	1.392381e-02	9.904843e-01	5.798854e-03	7.617166e-04	1.544532e-02
4360000	-4.615526e+03	-1.113554e+02	2.696426e+00	1.413206e+01	0.000000e+00	3.036597e+00	3.412504e-02	9.792784e-01	3.356578e-03	9.095641e-04	1.728713e-02
4380000	-4.616187e+03	-1.141230e+02	2.633462e+00	1.381462e+01	0.000000e+00	2.580645e+00	2.662214e-02	9.691773e-01	1.321652e-02	1.164169e-03	1.688734e-02
4400000	-4.624714e+03	-8.157528e+01	3.205008e+00	1.576474e+01	0.000000e+00	2.270616e+00	1.312386e-02	9.913332e-01	5.516620e-03	9.052407e-04	2.051658e-02
4420000	-4.599735e+03	-7.128476e+01	2.837289e+00	1.447308e+01	0.000000e+00	2.727754e+00	1.486593e-02	9.924319e-01	2.821982e-03	7.062564e-04	1.808387e-02
4440000	-4.606648e+03	-1.051545e+02	2.827498e+00	1.406149e+01	0.000000e+00	2.265823e+00	1.532868e-02	9.956640e-01	1.098726e-03	9.848575e-04	1.802976e-02
4460000	-4.625776e+03	-1.091947e+02	2.716927e+00	1.354644e+01	0.000000e+00	2.567929e+00	1.420280e-02	9.927090e-01	4.126885e-03	1.213506e-03	1.745472e-02
4480000	-4.617383e+03	-7.930682e+01	2.943879e+00	1.472213e+01	0.000000e+00	1.782153e+00	1.683966e-02	9.911453e-01	3.804069e-03	7.453490e-04	1.882798e-02
4500000	-4.594432e+03	-9.002762e+01	2.682363e+00	1.375434e+01	0.000000e+00	2.508474e+00	1.858268e-02	9.856139e-01	8.057795e-03	8.989946e-04	1.715781e-02
4520000	-4.604671e+03	-1.204289e+02	3.042600e+00	1.602230e+01	0.000000e+00	2.269039e+00	2.769832e-02	9.882188e-01	1.721153e-03	9.092916e-04	1.944451e-02
4540000	-4.612446e+03	-1.092318e+02	2.746965e+00	1.335351e+01	0.000000e+00	2.036202e+00	2.759279e-02	9.705379e-01	1.405869e-02	1.126247e-03	1.741206e-02
4560000	-4.623025e+03	-1.157799e+02	2.658329e+00	1.317679e+01	0.000000e+00	2.331895e+00	2.975821e-02	9.831264e-01	4.038841e-03	9.894058e-04	1.677921e-02
4580000	-4.609990e+03	-1.504457e+02	2.878590e+00	1.425439e+01	0.000000e+00	2.253939e+00	4.153776e-02	9.825310e-01	2.285604e-03	1.698410e-03	1.816818e-02
4600000	-4.619295e+03	-1.197835e+02	2.679391e+00	1.435032e+01	0.000000e+00	2.674393e+00	3.874282e-02	9.748721e-01	3.744971e-03	1.087393e-03	1.686545e-02
4620000	-4.607868e+03	-9.206651e+01	2.655063e+00	1.331653e+01	0.000000e+00	2.565745e+00	1.984795e-02	9.850277e-01	6.243355e-03	7.874385e-04	1.671874e-02
4640000	-4.616639e+03	-1.043147e+02	3.010374e+00	1.518290e+01	0.000000e+00	1.898027e+00	3.293530e-02	9.850099e-01	2.185051e-03	1.007896e-03	1.897911e-02
4660000	-4.610539e+03	-1.304517e+02	2.820627e+00	1.415383e+01	0.000000e+00	2.512545e+00	1.632068e-02	9.904974e-01	2.805605e-03	1.436028e-03	1.792100e-02
4680000	-4.605368e+03	-1.009754e+02	2.750014e+00	1.436924e+01	0.000000e+00	2.306101e+00	1.247690e-02	9.849846e-01	1.359578e-02	8.518859e-04	1.750976e-02
4700000	-4.596082e+03	-1.071400e+02	2.840388e+00	1.474754e+01	0.000000e+00	2.202113e+00	2.126535e-02	9.879849e-01	3.856288e-03	9.267321e-04	1.814757e-02
4720000	-4.600288e+03	-1.121101e+02	2.743419e+00	1.444539e+01	0.000000e+00	2.108509e+00	2.784290e-02	9.890542e-01	1.802089e-03	1.135314e-03	1.754402e-02
4740000	-4.607875e+03	-9.375635e+01	2.714555e+00	1.396928e+01	0.000000e+00	2.087246e+00	3.119096e-02	9.826134e-01	3.170123e-03	9.251425e-04	1.734728e-02
4760000	-4.605396e+03	-7.104598e+01	2.965420e+00	1.448573e+01	0.000000e+00	2.232078e+00	3.089460e-02	9.796191e-01	5.438494e-03	7.634949e-04	1.898124e-02
4780000	-4.598588e+03	-5.125708e+01	2.709973e+00	1.284561e+01	0.000000e+00	2.213876e+00	1.802235e-02	9.865314e-01	6.692256e-03	7.533644e-04	1.738613e-02
4800000	-4.611849e+03	-1.055438e+02	2.721414e+00	1.394429e+01	0.000000e+00	2.588657e+00	4.347895e-02	9.476894e-01	1.848137e-02	7.531570e-04	1.741227e-02
4820000	-4.616571e+03	-1.077443e+02	2.790691e+00	1.461991e+01	0.000000e+00	2.448138e+00	3.625834e-02	9.827049e-01	2.350693e-03	1.085681e-03	1.779608e-02
4840000	-4.575126e+03	-1.144593e+02	2.808675e+00	1.465353e+01	0.000000e+00	2.079109e+00	2.933619e-02	9.905012e-01	1.412408e-03	8.708704e-04	1.765869e-02
4860000	-4.598051e+03	-1.383063e+02	2.605450e+00	1.399955e+01	0.000000e+00	2.536423e+00	1.280018e-02	9.943046e-01	2.224403e-03	1.451628e-03	1.653600e-02
4880000	-4.612865e+03	-1.050030e+02	3.000694e+00	1.468901e+01	0.000000e+00	2.213805e+00	6.232820e-03	9.954194e-01	6.322913e-03	9.451668e-04	1.910995e-02
4900000	-4.607266e+03	-1.024280e+02	3.154264e+00	1.478007e+01	0.000000e+00	1.885865e+00	1.030977e-02	9.954436e-01	2.390444e-03	1.213740e-03	2.001997e-02
4920000	-4.615500e+03	-1.601946e+02	2.753246e+00	1.439320e+01	0.000000e+00	1.966887e+00	1.973698e-02	9.893273e-01	2.989776e-03	1.865353e-03	1.741694e-02
4940000	-4.600011e+03	-1.383300e+02	2.453951e+00	1.336326e+01	0.000000e+00	2.352365e+00	1.901608e-02	9.876914e-01	3.245982e-03	1.437582e-03	1.547080e-02
4960000	-4.609417e+03	-1.448819e+02	2.571432e+00	1.362600e+01	0.000000e+00	2.243073e+00	2.265667e-02	9.804448e-01	7.938539e-03	1.283438e-03	1.627530e-02
4980000	-4.591982e+03	-1.467030e+02	2.931129e+00	1.520511e+01	0.000000e+00	3.264559e+00	2.863132e-02	9.776018e-01	6.435476e-03	1.415854e-03	1.855897e-02
5000000	-4.595994e+03	-1.428232e+02	2.648998e+00	1.398329e+01	0.000000e+00	2.454319e+00	2.078882e-02	9.867569e-01	5.116759e-03	1.401799e-03	1.674497e-02
5020000	-4.601911e+03	-1.466224e+02	2.478084e+00	1.382912e+01	0.000000e+00	2.410622e+00	1.695908e-02	9.851867e-01	7.512098e-03	1.481061e-03	1.572543e-02
5040000	-4.618630e+03	-1.058879e+02	2.892385e+00	1.446467e+01	0.000000e+00	2.497950e+00	1.715382e-02	9.822530e-01	1.426627e-02	1.144608e-03	1.829066e-02
5060000	-4.615686e+03	-1.166821e+02	2.713435e+00	1.435106e+01	0.000000e+00	2.465196e+00	1.347292e-02	9.916802e-01	4.177792e-03	1.199443e-03	1.717520e-02
5080000	-4.626194e+03	-9.251083e+01	2.807627e+00	1.432066e+01	0.000000e+00	2.117884e+00	1.128233e-02	9.949450e-01	2.235583e-03	6.721747e-04	1.775563e-02
5100000	-4.596775e+03	-8.159522e+01	2.783809e+00	1.419469e+01	0.000000e+00	2.039315e+00	2.399171e-02	9.834151e-01	5.364240e-03	7.816662e-04	1.755458e-02
5120000	-4.605483e+03	-9.988769e+01	2.922711e+00	1.515416e+01	0.000000e+00	2.199171e+00	2.794251e-02	9.871897e-01	2.208897e-03	1.020314e-03	1.842367e-02
5140000	-4.627479e+03	-1.439637e+02	2.709570e+00	1.475376e+01	0.000000e+00	2.839898e+00	6.542874e-03	9.960912e-01	4.377569e-03	1.135094e-03	1.707674e-02
5160000	-4.625485e+03	-1.236485e+02	2.679005e+00	1.426952e+01	0.000000e+00	2.037628e+00	6.411290e-03	9.961758e-01	3.800989e-03	1.111050e-03	1.682728e-02
5180000	-4.617719e+03	-1.206585e+02	2.511361e+00	1.387740e+01	0.000000e+00	2.669513e+00	1.677345e-02	9.862180e-01	6.649642e-03	9.800848e-04	1.580803e-02
5200000	-4.615409e+03	-1.023403e+02	2.309836e+00	1.268159e+01	0.000000e+00	2.791958e+00	8.129408e-03	9.967885e-01	1.183891e-03	9.150447e-04	1.457110e-02
5220000	-4.624295e+03	-1.026541e+02	2.963911e+00	1.588765e+01	0.000000e+00	2.338233e+00	1.139864e-02	9.960520e-01	1.055328e-03	8.273425e-04	1.866509e-02
5240000	-4.608284e+03	-8.539580e+01	3.021380e+00	1.567157e+01	0.000000e+00	1.654840e+00	7.885317e-03	9.950757e-01	4.910003e-03	6.991570e-04	1.908225e-02
5260000	-4.605244e+03	-1.192217e+02	2.823373e+00	1.487367e+01	0.000000e+00	1.993787e+00	1.412068e-02	9.876618e-01	6.920604e-03	1.070202e-03	1.785596e-02
5280000	-4.604592e+03	-8.998469e+01	2.519306e+00	1.385295e+01	1.162791e-02	2.067965e+00	1.184579e-02	9.929603e-01	2.715711e-03	6.419814e-04	1.588173e-02
5300000	-4.597849e+03	-8.701314e+01	2.752729e+00	1.432000e+01	0.000000e+00	2.340835e+00	1.596446e-02	9.885812e-01	5.793693e-03	6.946449e-04	1.733275e-02
5320000	-4.593272e+03	-1.208845e+02	2.915427e+00	1.580722e+01	0.000000e+00	1.957354e+00	6.987996e-03	9.939821e-01	7.682853e-03	1.038161e-03	1.835050e-02
5340000	-4.600267e+03	-9.681368e+01	2.672326e+00	1.407742e+01	0.000000e+00	2.098961e+00	1.795106e-02	9.877025e-01	5.337954e-03	1.093443e-03	1.678966e-02
5360000	-4.604099e+03	-1.177467e+02	2.775929e+00	1.476557e+01	0.000000e+00	2.174354e+00	1.166797e-02	9.857724e-01	1.098827e-02	1.152333e-03	1.739368e-02
5380000	-4.593838e+03	-1.150693e+02	2.901523e+00	1.452610e+01	0.000000e+00	2.139054e+00	2.516387e-02	9.898206e-01	2.235176e-03	1.477136e-03	1.821677e-02
5400000	-4.594103e+03	-1.084237e+02	2.763712e+00	1.467358e+01	0.000000e+00	2.936280e+00	1.268660e-02	9.935636e-01	2.323428e-03	9.656086e-04	1.732303e-02
5420000	-4.600039e+03	-1.234726e+02	2.535635e+00	1.284863e+01	0.000000e+00	2.523455e+00	6.015595e-03	9.967312e-01	2.757293e-03	1.120796e-03	1.588103e-02
5440000	-4.619999e+03	-1.614006e+02	2.489827e+00	1.455634e+01	0.000000e+00	2.803425e+00	8.171101e-03	9.976303e-01	9.018288e-04	1.198849e-03	1.562166e-02
5460000	-4.608049e+03	-1.624004e+02	2.107053e+00	1.238019e+01	0.000000e+00	3.235996e+00	8.350709e-03	9.984210e-01	2.892012e-04	1.776665e-03	1.321238e-02
5480000	-4.591788e+03	-1.749281e+02	2.617535e+00	1.473681e+01	0.000000e+00	2.261187e+00	6.879614e-03	9.984974e-01	3.783189e-04	1.862961e-03	1.661751e-02
5500000	-4.598730e+03	-1.283422e+02	2.711242e+00	1.498536e+01	0.000000e+00	2.497665e+00	3.027388e-03	9.983663e-01	2.205145e-03	1.441174e-03	1.726274e-02
5520000	-4.595612e+03	-1.227578e+02	2.682391e+00	1.394842e+01	0.000000e+00	3.310248e+00	6.437600e-03	9.980913e-01	8.511024e-04	1.433649e-03	1.708897e-02
5540000	-4.607125e+03	-1.210934e+02	2.646356e+00	1.433562e+01	0.000000e+00	2.784568e+00	1.546301e-02	9.932704e-01	1.632186e-03	1.024915e-03	1.679368e-02
5560000	-4.598325e+03	-1.682167e+02	2.591666e+00	1.371638e+01	0.000000e+00	2.323536e+00	1.628360e-02	9.935133e-01	1.853027e-03	2.358428e-03	1.650069e-02
5580000	-4.604261e+03	-1.547972e+02	2.850767e+00	1.481006e+01	0.000000e+00	1.971032e+00	1.624698e-02	9.959946e-01	5.927701e-04	1.897625e-03	1.808404e-02
5600000	-4.603289e+03	-1.101634e+02	2.948611e+00	1.515882e+01	0.000000e+00	3.043139e+00	4.384223e-03	9.977212e-01	3.410175e-03	1.016152e-03	1.862126e-02
5620000	-4.587862e+03	-9.812013e+01	2.517283e+00	1.404162e+01	0.000000e+00	2.530139e+00	5.097074e-03	9.983418e-01	1.302722e-03	8.707187e-04	1.585400e-02
5640000	-4.592184e+03	-7.809900e+01	2.617069e+00	1.408794e+01	0.000000e+00	2.148056e+00	6.115556e-03	9.988328e-01	3.545455e-04	7.408112e-04	1.648720e-02
5660000	-4.591477e+03	-1.276849e+02	3.111981e+00	1.613630e+01	0.000000e+00	2.136071e+00	5.773182e-03	9.988420e-01	4.091655e-04	1.098925e-03	1.958362e-02
5680000	-4.627769e+03	-1.231539e+02	2.948185e+00	1.575438e+01	0.000000e+00	2.921077e+00	5.763191e-03	9.977862e-01	1.713389e-03	1.141986e-03	1.863980e-02
5700000	-4.603445e+03	-1.004974e+02	2.840562e+00	1.526986e+01	1.162791e-02	2.292573e+00	6.049882e-03	9.971232e-01	2.184376e-03	7.982038e-04	1.796393e-02
5720000	-4.595269e+03	-1.002457e+02	2.981314e+00	1.540366e+01	0.000000e+00	2.284228e+00	1.855675e-02	9.905982e-01	2.990675e-03	7.755361e-04	1.883134e-02
5740000	-4.605183e+03	-9.348048e+01	2.560789e+00	1.326851e+01	0.000000e+00	2.009497e+00	1.248581e-02	9.919402e-01	4.005047e-03	8.279910e-04	1.623481e-02
5760000	-4.593746e+03	-8.885983e+01	2.936265e+00	1.573972e+01	0.000000e+00	2.415828e+00	2.359573e-02	9.869561e-01	2.865883e-03	7.744507e-04	1.854931e-02
5780000	-4.603022e+03	-1.184430e+02	2.579025e+00	1.329563e+01	0.000000e+00	2.487468e+00	2.797234e-02	9.782705e-01	7.473584e-03	1.181183e-03	1.629673e-02
5800000	-4.614163e+03	-7.987971e+01	2.744184e+00	1.365180e+01	0.000000e+00	2.387050e+00	2.256957e-02	9.929748e-01	1.744407e-03	1.145589e-03	1.734507e-02
5820000	-4.609101e+03	-9.467653e+01	2.916744e+00	1.521182e+01	0.000000e+00	1.938827e+00	1.233687e-02	9.935364e-01	3.255166e-03	7.693969e-04	1.836370e-02
5840000	-4.603744e+03	-9.973155e+01	2.937204e+00	1.443980e+01	0.000000e+00	2.319116e+00	1.130752e-02	9.955005e-01	1.318490e-03	1.135043e-03	1.857019e-02
5860000	-4.605399e+03	-9.171917e+01	2.963912e+00	1.445867e+01	0.000000e+00	2.039460e+00	1.138769e-02	9.958831e-01	1.861220e-03	9.066751e-04	1.865407e-02
5880000	-4.595505e+03	-9.388929e+01	2.753543e+00	1.360139e+01	0.000000e+00	2.331795e+00	1.591621e-02	9.934633e-01	1.904730e-03	8.895599e-04	1.718738e-02
5900000	-4.603468e+03	-1.237048e+02	2.260814e+00	1.274168e+01	0.000000e+00	2.142554e+00	2.200745e-02	9.910246e-01	1.358140e-03	1.112699e-03	1.404661e-02
5920000	-4.612661e+03	-9.324550e+01	2.798579e+00	1.533928e+01	0.000000e+00	2.830989e+00	1.755548e-02	9.880518e-01	4.557409e-03	6.189785e-04	1.782038e-02
5940000	-4.601338e+03	-4.969735e+01	2.690466e+00	1.461550e+01	0.000000e+00	1.992857e+00	1.973522e-02	9.884420e-01	3.565727e-03	5.978256e-04	1.723750e-02
5960000	-4.594878e+03	-1.049935e+02	2.555611e+00	1.436481e+01	0.000000e+00	2.588117e+00	9.912122e-03	9.932799e-01	4.328856e-03	7.308349e-04	1.637016e-02
5980000	-4.600624e+03	-1.031212e+02	2.612897e+00	1.468174e+01	0.000000e+00	2.277485e+00	1.582931e-02	9.915435e-01	3.089606e-03	6.966280e-04	1.660735e-02
6000000	-4.610693e+03	-9.571508e+01	2.452633e+00	1.302853e+01	0.000000e+00	2.103307e+00	1.115168e-02	9.909967e-01	8.167197e-03	8.723772e-04	1.559232e-02
6020000	-4.617800e+03	-5.742417e+01	2.570763e+00	1.384974e+01	0.000000e+00	2.379693e+00	1.059647e-02	9.894457e-01	8.775392e-03	5.437194e-04	1.601677e-02
6040000	-4.595020e+03	-7.400830e+01	2.495489e+00	1.407472e+01	0.000000e+00	2.251989e+00	1.178504e-02	9.910154e-01	4.988446e-03	6.017279e-04	1.569194e-02
6060000	-4.601664e+03	-7.237980e+01	2.479928e+00	1.424718e+01	0.000000e+00	2.341710e+00	7.468105e-03	9.939232e-01	4.962079e-03	5.895349e-04	1.557187e-02
6080000	-4.584610e+03	-5.649428e+01	2.438565e+00	1.440231e+01	0.000000e+00	2.368018e+00	5.265162e-03	9.969309e-01	2.341756e-03	3.921400e-04	1.530568e-02
6100000	-4.599542e+03	-3.465790e+01	2.560399e+00	1.481451e+01	0.000000e+00	2.712437e+00	1.536126e-02	9.900843e-01	4.303162e-03	3.476894e-04	1.606980e-02
6120000	-4.620563e+03	-3.082146e+01	2.492334e+00	1.370539e+01	0.000000e+00	2.294888e+00	1.102281e-02	9.952081e-01	2.121549e-03	4.212603e-04	1.563688e-02
6140000	-4.613525e+03	-9.336613e+01	2.876542e+00	1.530373e+01	0.000000e+00	3.187627e+00	1.106005e-02	9.938810e-01	4.300112e-03	8.353658e-04	1.800821e-02
6160000	-4.598137e+03	-7.442553e+01	2.626642e+00	1.440369e+01	0.000000e+00	2.277222e+00	2.173096e-02	9.932222e-01	9.526308e-04	5.692598e-04	1.643624e-02
6180000	-4.598690e+03	-6.203404e+01	2.850076e+00	1.505791e+01	0.000000e+00	2.338512e+00	6.070776e-03	9.959960e-01	3.989511e-03	6.407228e-04	1.786465e-02
6200000	-4.591384e+03	-5.813058e+01	2.809012e+00	1.415546e+01	0.000000e+00	2.314859e+00	9.656907e-03	9.945906e-01	2.169524e-03	4.853455e-04	1.754144e-02
6220000	-4.599168e+03	-4.934735e+01	2.961810e+00	1.438336e+01	0.000000e+00	2.229837e+00	3.533684e-02	9.686502e-01	7.621812e-03	6.135893e-04	1.856695e-02
6240000	-4.599864e+03	-8.251287e+01	2.320682e+00	1.288894e+01	0.000000e+00	2.270806e+00	1.987403e-02	9.885840e-01	3.871337e-03	6.012810e-04	1.457892e-02
6260000	-4.610199e+03	-6.580000e+01	2.624740e+00	1.421038e+01	0.000000e+00	2.832320e+00	1.273574e-02	9.901699e-01	6.318870e-03	4.338767e-04	1.651384e-02
6280000	-4.606153e+03	-4.561369e+01	2.713696e+00	1.390094e+01	0.000000e+00	2.443337e+00	1.713750e-02	9.923051e-01	2.444055e-03	4.770505e-04	1.702855e-02
6300000	-4.596876e+03	-7.055338e+01	2.702590e+00	1.503696e+01	0.000000e+00	2.390341e+00	9.509883e-03	9.889187e-01	9.144554e-03	5.064466e-04	1.695180e-02
6320000	-4.604560e+03	-8.599525e+01	2.443136e+00	1.355295e+01	0.000000e+00	2.610907e+00	1.121019e-02	9.919913e-01	5.176420e-03	6.962341e-04	1.520681e-02
6340000	-4.602081e+03	-8.301675e+01	2.857736e+00	1.545243e+01	0.000000e+00	2.562797e+00	1.749096e-02	9.872362e-01	6.109155e-03	6.610869e-04	1.777660e-02
6360000	-4.615289e+03	-7.890813e+01	2.484061e+00	1.344803e+01	0.000000e+00	2.286166e+00	6.131148e-03	9.959275e-01	4.322350e-03	7.526890e-04	1.549270e-02
6380000	-4.611171e+03	-3.816296e+01	2.696281e+00	1.488984e+01	0.000000e+00	2.311194e+00	1.725392e-02	9.938335e-01	9.545253e-04	3.902759e-04	1.682536e-02
6400000	-4.595093e+03	-6.113166e+01	2.812151e+00	1.582536e+01	0.000000e+00	2.003206e+00	3.257597e-02	9.778505e-01	6.407929e-03	4.171343e-04	1.752685e-02
6420000	-4.586518e+03	-8.077731e+01	2.505890e+00	1.349554e+01	0.000000e+00	2.200755e+00	7.108345e-03	9.959178e-01	2.672447e-03	7.852900e-04	1.555725e-02
6440000	-4.591563e+03	-7.300719e+01	2.661362e+00	1.528419e+01	0.000000e+00	2.667041e+00	1.394492e-02	9.954813e-01	7.708007e-04	4.951300e-04	1.642199e-02
6460000	-4.599534e+03	-5.518783e+01	2.556196e+00	1.424425e+01	0.000000e+00	2.221723e+00	9.020444e-03	9.956209e-01	2.300679e-03	3.929258e-04	1.581408e-02
6480000	-4.588311e+03	-7.780052e+01	2.386285e+00	1.387490e+01	0.000000e+00	2.340053e+00	1.079963e-02	9.967834e-01	6.290210e-04	5.636199e-04	1.458263e-02
6500000	-4.609318e+03	-1.033134e+02	2.688692e+00	1.555273e+01	0.000000e+00	2.506991e+00	1.281251e-02	9.952509e-01	9.502280e-04	5.893775e-04	1.643183e-02
6520000	-4.620935e+03	-5.972377e+01	2.474673e+00	1.307316e+01	0.000000e+00	1.978163e+00	1.959435e-02	9.945478e-01	6.177882e-04	6.261186e-04	1.516085e-02
6540000	-4.604642e+03	-5.907207e+01	2.796907e+00	1.434987e+01	0.000000e+00	2.638738e+00	2.776058e-02	9.864845e-01	2.450047e-03	6.063768e-04	1.723219e-02
6560000	-4.614389e+03	-4.781696e+01	2.632688e+00	1.402947e+01	0.000000e+00	2.783259e+00	3.783108e-02	9.845051e-01	1.833654e-03	4.597693e-04	1.623905e-02
6580000	-4.606921e+03	-3.148229e+01	2.614180e+00	1.436731e+01	0.000000e+00	2.268860e+00	3.396930e-02	9.893899e-01	9.581022e-04	3.337892e-04	1.613228e-02
6600000	-4.600302e+03	-1.926224e+01	2.595548e+00	1.438671e+01	0.000000e+00	2.355417e+00	1.472088e-02	9.932273e-01	2.220076e-03	3.845742e-04	1.601389e-02
6620000	-4.593936e+03	-6.578043e+01	2.805782e+00	1.489140e+01	0.000000e+00	2.541711e+00	1.670395e-02	9.887217e-01	4.958717e-03	4.803678e-04	1.747906e-02
6640000	-4.591847e+03	-4.287366e+01	2.605350e+00	1.434818e+01	0.000000e+00	2.231357e+00	1.622917e-02	9.885983e-01	5.907115e-03	4.396508e-04	1.622238e-02
6660000	-4.591402e+03	-5.424461e+01	2.136888e+00	1.303707e+01	0.000000e+00	3.337458e+00	1.516110e-02	9.940747e-01	1.102466e-03	3.880365e-04	1.323306e-02
6680000	-4.602311e+03	-5.953823e+01	2.840893e+00	1.544676e+01	0.000000e+00	2.355018e+00	1.895536e-02	9.901483e-01	2.684655e-03	4.757876e-04	1.764758e-02
6700000	-4.608473e+03	-6.296100e+01	2.599471e+00	1.427933e+01	0.000000e+00	2.442154e+00	9.326306e-03	9.943880e-01	3.268737e-03	4.778926e-04	1.609696e-02
6720000	-4.583292e+03	-7.351028e+01	2.465242e+00	1.458497e+01	0.000000e+00	2.918708e+00	8.293059e-03	9.966220e-01	1.477983e-03	4.107696e-04	1.532524e-02
6740000	-4.592550e+03	-6.735813e+01	2.698714e+00	1.576294e+01	0.000000e+00	3.031621e+00	3.804700e-03	9.977875e-01	2.526265e-03	3.999677e-04	1.674518e-02
6760000	-4.608249e+03	-6.513936e+01	2.646115e+00	1.458505e+01	0.000000e+00	2.043167e+00	6.554575e-03	9.985764e-01	4.846882e-04	5.903690e-04	1.641454e-02
6780000	-4.608690e+03	-7.093962e+01	2.733637e+00	1.519684e+01	0.000000e+00	2.264081e+00	1.767653e-02	9.972142e-01	2.537846e-04	4.804345e-04	1.698981e-02
6800000	-4.606823e+03	-1.050129e+02	2.793749e+00	1.578444e+01	0.000000e+00	2.490831e+00	1.273796e-02	9.977594e-01	2.103214e-04	8.097727e-04	1.743338e-02
6820000	-4.607823e+03	-1.173203e+02	2.607668e+00	1.427758e+01	0.000000e+00	2.429616e+00	9.421071e-03	9.963340e-01	1.583077e-03	1.293380e-03	1.622799e-02
6840000	-4.600039e+03	-1.340869e+02	2.493151e+00	1.464531e+01	0.000000e+00	2.638330e+00	1.356455e-02	9.926558e-01	2.561577e-03	1.090549e-03	1.544053e-02
6860000	-4.611763e+03	-1.227842e+02	2.503747e+00	1.507536e+01	0.000000e+00	2.201522e+00	2.179490e-02	9.810566e-01	7.220064e-03	7.410921e-04	1.548848e-02
6880000	-4.608349e+03	-9.244056e+01	2.851415e+00	1.568066e+01	0.000000e+00	2.114457e+00	1.266585e-02	9.895372e-01	5.289438e-03	6.539574e-04	1.763449e-02
6900000	-4.598119e+03	-9.510736e+01	2.453894e+00	1.362178e+01	0.000000e+00	2.015368e+00	2.651728e-02	9.652974e-01	1.515578e-02	7.803937e-04	1.522169e-02
6920000	-4.610338e+03	-4.926316e+01	2.508988e+00	1.434208e+01	0.000000e+00	2.190011e+00	1.531113e-02	9.933133e-01	1.520778e-03	4.347988e-04	1.551477e-02
6940000	-4.587900e+03	-6.431946e+01	2.537201e+00	1.403377e+01	0.000000e+00	2.235670e+00	3.033067e-02	9.783275e-01	5.264728e-03	6.019421e-04	1.581246e-02
6960000	-4.583198e+03	-7.987408e+01	2.541985e+00	1.405121e+01	0.000000e+00	2.582556e+00	1.093772e-02	9.933253e-01	2.893855e-03	7.660270e-04	1.580933e-02
6980000	-4.595446e+03	-5.739682e+01	2.611189e+00	1.446378e+01	0.000000e+00	2.250751e+00	1.150791e-02	9.909490e-01	5.512528e-03	4.295501e-04	1.630920e-02
7000000	-4.587446e+03	-7.790659e+00	2.805559e+00	1.458115e+01	0.000000e+00	2.395435e+00	1.145250e-02	9.949934e-01	2.286314e-03	3.492988e-04	1.756861e-02
7020000	-4.609272e+03	-1.187444e+01	2.520337e+00	1.308761e+01	0.000000e+00	1.982986e+00	7.954010e-03	9.966000e-01	1.914142e-03	3.165442e-04	1.574264e-02
7040000	-4.594035e+03	-4.178496e+01	2.521948e+00	1.403286e+01	0.000000e+00	3.018684e+00	2.170156e-02	9.818463e-01	5.364913e-03	4.284242e-04	1.572910e-02
7060000	-4.604237e+03	-3.553984e+01	2.622872e+00	1.451594e+01	0.000000e+00	2.644657e+00	1.628627e-02	9.880750e-01	4.119403e-03	4.026855e-04	1.635500e-02
7080000	-4.596350e+03	-4.775570e+01	2.581793e+00	1.377109e+01	0.000000e+00	2.168919e+00	1.325252e-02	9.879157e-01	8.520574e-03	4.062399e-04	1.614237e-02
7100000	-4.602127e+03	-2.517577e+01	2.790449e+00	1.493778e+01	0.000000e+00	1.976735e+00	6.515418e-03	9.939789e-01	6.806455e-03	3.199741e-04	1.749070e-02
7120000	-4.609303e+03	-5.455893e+01	2.398661e+00	1.342808e+01	0.000000e+00	2.168607e+00	6.030936e-03	9.963269e-01	3.098870e-03	4.237998e-04	1.508923e-02
7140000	-4.602939e+03	-6.505199e+01	2.483063e+00	1.346256e+01	0.000000e+00	2.845236e+00	2.707458e-02	9.937797e-01	5.094630e-04	5.026617e-04	1.557134e-02
7160000	-4.617600e+03	-2.342226e+01	3.049814e+00	1.435202e+01	0.000000e+00	2.201749e+00	2.341193e-02	9.929133e-01	1.492057e-03	5.050022e-04	1.907181e-02
7180000	-4.597473e+03	-3.647591e+01	2.790225e+00	1.413220e+01	0.000000e+00	2.394599e+00	1.097003e-02	9.925559e-01	5.671681e-03	3.914496e-04	1.765112e-02
7200000	-4.612936e+03	-6.818163e+01	2.514139e+00	1.333699e+01	0.000000e+00	2.163141e+00	4.403128e-02	9.807179e-01	2.129776e-03	5.860379e-04	1.593952e-02
7220000	-4.584027e+03	-6.972894e+01	2.891765e+00	1.483215e+01	0.000000e+00	2.244477e+00	1.532498e-02	9.897295e-01	5.652172e-03	6.736447e-04	1.814688e-02
7240000	-4.586826e+03	-6.174121e+01	2.732479e+00	1.404878e+01	0.000000e+00	2.161722e+00	2.248632e-02	9.951124e-01	5.581303e-04	6.026236e-04	1.716076e-02
7260000	-4.598906e+03	-5.072961e+01	2.466994e+00	1.338580e+01	0.000000e+00	2.216511e+00	3.221835e-03	9.979607e-01	3.355314e-03	4.966915e-04	1.550941e-02
7280000	-4.602772e+03	-7.712301e+01	2.390737e+00	1.352846e+01	0.000000e+00	2.564182e+00	6.476809e-03	9.975334e-01	1.206799e-03	5.378806e-04	1.490192e-02
7300000	-4.608437e+03	-3.099491e+01	2.694845e+00	1.411303e+01	0.000000e+00	2.487857e+00	1.244209e-02	9.974934e-01	4.728970e-04	3.372105e-04	1.671177e-02
7320000	-4.595700e+03	-2.146542e+01	2.597474e+00	1.396436e+01	0.000000e+00	2.644006e+00	1.236486e-02	9.952604e-01	1.497874e-03	3.521894e-04	1.609094e-02
7340000	-4.609976e+03	1.882057e+00	2.836431e+00	1.517921e+01	0.000000e+00	3.548720e+00	2.200287e-02	9.909770e-01	1.740191e-03	2.338087e-04	1.752797e-02
7360000	-4.585130e+03	-2.740879e+01	2.414332e+00	1.303557e+01	0.000000e+00	2.743128e+00	2.324943e-02	9.915597e-01	1.286846e-03	4.329011e-04	1.496099e-02
7380000	-4.595179e+03	6.422645e+00	2.574293e+00	1.343045e+01	0.000000e+00	3.011467e+00	1.299986e-02	9.919498e-01	3.491473e-03	3.866806e-04	1.588208e-02
7400000	-4.601321e+03	-7.908011e+00	2.594600e+00	1.374720e+01	0.000000e+00	2.543431e+00	3.333928e-02	9.916053e-01	5.614012e-04	2.721193e-04	1.602086e-02
7420000	-4.596777e+03	-4.728638e+01	2.838388e+00	1.436973e+01	1.162791e-02	2.368136e+00	2.456694e-02	9.930097e-01	6.309648e-04	4.606187e-04	1.759224e-02
7440000	-4.615909e+03	-2.225096e+01	2.930801e+00	1.495954e+01	0.000000e+00	3.124748e+00	8.787605e-03	9.949833e-01	3.224558e-03	3.654547e-04	1.817584e-02
7460000	-4.587253e+03	-5.792479e-01	2.844253e+00	1.460554e+01	0.000000e+00	2.009297e+00	1.714628e-02	9.917922e-01	2.117919e-03	2.935166e-04	1.761126e-02
7480000	-4.588092e+03	-3.439381e+01	2.923416e+00	1.518305e+01	0.000000e+00	2.605334e+00	3.092795e-02	9.864070e-01	2.069179e-03	4.389531e-04	1.813100e-02
7500000	-4.597195e+03	-1.581654e+01	2.530900e+00	1.327543e+01	0.000000e+00	2.650737e+00	3.651994e-02	9.852650e-01	2.031817e-03	3.364547e-04	1.570130e-02
7520000	-4.597878e+03	-3.666211e+01	2.854470e+00	1.588916e+01	0.000000e+00	2.131069e+00	1.362228e-02	9.951460e-01	1.078384e-03	3.855517e-04	1.765101e-02
7540000	-4.606883e+03	-8.299856e+01	2.527384e+00	1.355783e+01	0.000000e+00	2.421234e+00	8.321649e-03	9.963329e-01	1.805560e-03	7.647218e-04	1.560873e-02
7560000	-4.602508e+03	-8.937124e+01	2.779889e+00	1.539243e+01	0.000000e+00	2.017326e+00	1.191573e-02	9.972596e-01	5.789271e-04	6.933868e-04	1.711779e-02
7580000	-4.604015e+03	-4.033180e+01	2.889732e+00	1.477709e+01	0.000000e+00	2.400377e+00	5.267639e-03	9.968659e-01	4.545125e-03	4.501663e-04	1.781370e-02
7600000	-4.604838e+03	-9.512042e+01	2.545397e+00	1.443372e+01	0.000000e+00	2.036345e+00	4.473927e-03	9.971510e-01	3.372061e-03	6.370420e-04	1.561710e-02
7620000	-4.600527e+03	-1.253298e+02	2.689645e+00	1.508234e+01	1.162791e-02	2.843153e+00	8.959054e-03	9.931076e-01	4.678185e-03	7.828301e-04	1.650608e-02
7640000	-4.595850e+03	-1.440775e+02	2.397815e+00	1.376175e+01	0.000000e+00	2.032003e+00	1.031005e-02	9.953476e-01	1.662443e-03	1.206509e-03	1.468068e-02
7660000	-4.590075e+03	-1.178873e+02	2.510526e+00	1.457849e+01	0.000000e+00	2.626161e+00	1.135734e-02	9.916578e-01	5.078590e-03	1.045487e-03	1.536838e-02
7680000	-4.607141e+03	-5.423380e+01	2.457906e+00	1.320207e+01	0.000000e+00	2.322363e+00	3.403407e-02	9.831161e-01	2.027298e-03	5.482955e-04	1.504772e-02
7700000	-4.595611e+03	-6.282127e+01	2.462354e+00	1.413037e+01	0.000000e+00	2.579233e+00	2.933622e-02	9.778004e-01	4.630866e-03	4.670746e-04	1.509573e-02
7720000	-4.617904e+03	-3.727872e+01	2.441867e+00	1.379645e+01	0.000000e+00	2.843897e+00	2.237845e-02	9.919694e-01	1.112387e-03	3.188364e-04	1.492002e-02
7740000	-4.586435e+03	-7.723824e+01	2.580676e+00	1.510030e+01	0.000000e+00	3.114830e+00	2.386547e-02	9.823657e-01	5.565302e-03	5.045808e-04	1.575610e-02
7760000	-4.595250e+03	-6.375662e+01	2.847069e+00	1.511351e+01	0.000000e+00	2.177704e+00	1.083318e-02	9.915444e-01	3.736241e-03	5.257716e-04	1.743419e-02
7780000	-4.602032e+03	-5.029057e+01	2.740861e+00	1.495677e+01	0.000000e+00	2.399478e+00	1.061476e-02	9.937851e-01	3.388058e-03	5.286066e-04	1.683193e-02
7800000	-4.605411e+03	-7.795734e+01	2.600343e+00	1.447403e+01	0.000000e+00	2.951451e+00	6.891508e-03	9.921583e-01	1.444073e-02	5.763029e-04	1.590337e-02
7820000	-4.592051e+03	-1.179340e+02	2.565187e+00	1.461916e+01	0.000000e+00	2.402453e+00	2.209413e-02	9.890959e-01	2.019506e-03	8.007909e-04	1.565903e-02
7840000	-4.614935e+03	-1.106587e+02	2.691339e+00	1.541743e+01	0.000000e+00	2.149508e+00	7.492493e-03	9.968878e-01	1.414140e-03	8.294300e-04	1.645610e-02
7860000	-4.595716e+03	-7.778038e+01	2.494463e+00	1.484197e+01	0.000000e+00	2.258558e+00	2.100576e-03	9.978143e-01	9.172346e-03	6.305931e-04	1.524092e-02
7880000	-4.598179e+03	-5.242007e+01	2.658616e+00	1.556477e+01	0.000000e+00	2.654421e+00	5.577355e-03	9.948651e-01	7.409682e-03	3.833932e-04	1.618386e-02
7900000	-4.598565e+03	-5.110665e+01	2.526526e+00	1.446743e+01	1.162791e-02	2.925314e+00	1.149813e-02	9.939532e-01	2.711821e-03	3.634655e-04	1.539380e-02
7920000	-4.598608e+03	-6.018333e+01	2.457548e+00	1.454906e+01	0.000000e+00	2.575686e+00	1.740704e-02	9.912094e-01	1.732001e-03	4.779469e-04	1.497493e-02
7940000	-4.610868e+03	-5.287732e+01	2.794781e+00	1.582471e+01	0.000000e+00	2.219376e+00	2.715581e-02	9.750746e-01	7.565886e-03	4.357569e-04	1.701969e-02
7960000	-4.602909e+03	-2.876374e+01	2.538725e+00	1.383864e+01	0.000000e+00	2.631256e+00	8.197251e-03	9.932377e-01	6.153850e-03	3.910858e-04	1.544920e-02
7980000	-4.583180e+03	-5.312393e+01	2.518201e+00	1.527732e+01	0.000000e+00	2.611251e+00	1.141390e-02	9.939688e-01	1.789131e-03	3.955404e-04	1.532091e-02
8000000	-4.589934e+03	-3.844993e+01	2.466799e+00	1.401773e+01	0.000000e+00	2.935671e+00	2.110127e-02	9.864429e-01	3.443162e-03	3.640702e-04	1.500474e-02
8020000	-4.594696e+03	-6.341117e+01	2.779432e+00	1.644063e+01	0.000000e+00	2.454886e+00	7.275112e-03	9.883185e-01	2.012811e-02	3.664252e-04	1.694913e-02
8040000	-4.586604e+03	-9.935801e+01	2.537306e+00	1.449251e+01	0.000000e+00	2.830378e+00	9.552412e-03	9.855086e-01	1.921085e-02	6.298767e-04	1.540123e-02
8060000	-4.608075e+03	-9.977789e+01	2.502509e+00	1.372185e+01	0.000000e+00	2.821727e+00	3.222406e-02	9.891208e-01	1.173961e-03	8.785818e-04	1.527599e-02
8080000	-4.600057e+03	-9.282016e+01	2.286303e+00	1.373662e+01	0.000000e+00	1.892420e+00	1.733047e-02	9.955203e-01	4.874498e-04	6.977907e-04	1.391962e-02
8100000	-4.603382e+03	-5.277829e+01	2.549262e+00	1.442420e+01	0.000000e+00	2.214204e+00	8.943911e-03	9.906239e-01	7.618323e-03	4.137859e-04	1.555517e-02
8120000	-4.603983e+03	-7.092201e+01	2.814622e+00	1.551034e+01	0.000000e+00	2.604544e+00	2.002751e-02	9.936689e-01	1.079774e-03	5.398194e-04	1.737216e-02
8140000	-4.590722e+03	-9.864259e+01	2.570767e+00	1.414591e+01	0.000000e+00	2.726795e+00	1.680526e-02	9.874843e-01	5.782484e-03	7.668529e-04	1.587022e-02
8160000	-4.605685e+03	-8.879822e+01	2.319442e+00	1.391415e+01	0.000000e+00	2.630759e+00	1.300111e-02	9.840703e-01	1.047177e-02	6.767574e-04	1.428435e-02
8180000	-4.610656e+03	-1.015761e+02	2.509031e+00	1.439266e+01	0.000000e+00	2.690307e+00	3.158407e-02	9.766129e-01	3.953878e-03	7.276641e-04	1.544973e-02
8200000	-4.617897e+03	-6.276338e+01	2.467117e+00	1.431204e+01	0.000000e+00	3.218026e+00	1.530759e-02	9.891806e-01	3.958669e-03	4.310444e-04	1.526821e-02
8220000	-4.602167e+03	-4.825502e+01	2.492568e+00	1.373399e+01	0.000000e+00	2.370664e+00	1.777515e-02	9.860027e-01	4.786507e-03	4.221714e-04	1.545813e-02
8240000	-4.610952e+03	-4.644991e+01	2.632640e+00	1.510628e+01	0.000000e+00	2.207529e+00	1.488317e-02	9.809700e-01	1.423357e-02	4.271297e-04	1.636302e-02
8260000	-4.586249e+03	-2.782545e+01	2.712090e+00	1.520819e+01	0.000000e+00	2.455178e+00	3.225285e-02	9.804528e-01	3.986322e-03	3.260584e-04	1.690435e-02
8280000	-4.601435e+03	-4.753924e+01	2.588217e+00	1.477028e+01	0.000000e+00	2.165233e+00	3.158550e-02	9.829536e-01	3.398377e-03	3.605569e-04	1.618869e-02
8300000	-4.629068e+03	-9.537772e+00	2.758525e+00	1.530380e+01	0.000000e+00	2.313557e+00	2.563833e-02	9.748788e-01	1.023769e-02	2.812939e-04	1.726162e-02
8320000	-4.616172e+03	-2.336666e+01	2.523704e+00	1.499099e+01	0.000000e+00	2.767308e+00	3.376835e-02	9.868972e-01	1.313487e-03	2.677277e-04	1.572563e-02
8340000	-4.647157e+03	-2.945028e+00	2.659103e+00	1.431599e+01	0.000000e+00	2.040091e+00	1.047254e-02	9.942972e-01	2.776912e-03	3.196761e-04	1.660319e-02
8360000	-4.593426e+03	-4.302281e+01	2.581236e+00	1.450915e+01	0.000000e+00	2.287821e+00	1.011211e-02	9.938131e-01	5.242471e-03	3.647663e-04	1.613962e-02
8380000	-4.600418e+03	-8.081853e+00	2.601169e+00	1.424497e+01	0.000000e+00	2.387010e+00	1.996889e-02	9.907519e-01	2.002299e-03	3.512057e-04	1.624190e-02
8400000	-4.598408e+03	-3.252814e+01	2.353407e+00	1.376495e+01	0.000000e+00	2.596248e+00	3.601904e-02	9.815443e-01	1.862767e-03	3.370776e-04	1.472167e-02
8420000	-4.614016e+03	-5.653335e+00	2.716643e+00	1.505790e+01	0.000000e+00	2.157392e+00	3.283014e-02	9.881353e-01	1.612750e-03	2.864775e-04	1.698717e-02
8440000	-4.593865e+03	-2.901407e+01	2.409721e+00	1.338183e+01	0.000000e+00	2.371651e+00	2.166228e-02	9.873024e-01	3.645225e-03	3.458570e-04	1.503263e-02
8460000	-4.596452e+03	-2.464942e+01	2.729594e+00	1.456444e+01	0.000000e+00	2.491206e+00	4.514508e-02	9.743576e-01	3.600361e-03	3.531920e-04	1.703580e-02
8480000	-4.607076e+03	-1.732085e+00	2.650575e+00	1.438220e+01	0.000000e+00	2.292757e+00	2.622504e-02	9.914230e-01	9.364958e-04	3.177284e-04	1.653669e-02
8500000	-4.593648e+03	-3.723948e+01	2.723343e+00	1.484669e+01	0.000000e+00	2.727672e+00	1.989895e-02	9.924795e-01	1.393942e-03	3.230430e-04	1.694750e-02
8520000	-4.609522e+03	-4.322271e+01	2.443008e+00	1.371514e+01	0.000000e+00	2.710155e+00	1.779720e-02	9.937249e-01	1.060531e-03	5.402798e-04	1.526078e-02
8540000	-4.602280e+03	-7.285071e+01	2.413782e+00	1.340983e+01	1.162791e-02	2.454870e+00	1.727590e-02	9.896900e-01	2.955067e-03	5.486228e-04	1.519509e-02
8560000	-4.591630e+03	-4.257203e+01	2.878343e+00	1.482069e+01	1.162791e-02	2.369112e+00	2.142811e-02	9.853210e-01	5.609248e-03	4.669349e-04	1.819531e-02
8580000	-4.612452e+03	3.893119e+01	3.067735e+00	1.470047e+01	0.000000e+00	2.974667e+00	1.338655e-02	9.944401e-01	2.009243e-03	2.016268e-04	1.935987e-02
8600000	-4.593117e+03	3.875250e+01	2.650788e+00	1.320566e+01	1.162791e-02	2.585138e+00	1.501526e-02	9.906722e-01	4.400460e-03	1.881987e-04	1.671482e-02
8620000	-4.609287e+03	7.675912e+00	2.770046e+00	1.352477e+01	1.162791e-02	2.508458e+00	2.066741e-02	9.874835e-01	3.348920e-03	3.031405e-04	1.745332e-02
8640000	-4.601931e+03	5.941461e+00	2.948833e+00	1.495046e+01	0.000000e+00	1.912951e+00	2.078276e-02	9.831146e-01	9.768565e-03	2.889350e-04	1.850942e-02
8660000	-4.611062e+03	2.995320e+01	3.109899e+00	1.538269e+01	1.162791e-02	2.327062e+00	3.244658e-02	9.762589e-01	5.662172e-03	2.341010e-04	1.956737e-02
8680000	-4.601128e+03	3.192454e+01	2.756360e+00	1.336258e+01	0.000000e+00	2.482352e+00	2.108626e-02	9.854737e-01	5.498483e-03	2.423417e-04	1.727790e-02
8700000	-4.602683e+03	-1.561884e+01	3.009240e+00	1.485394e+01	0.000000e+00	2.256704e+00	2.459480e-02	9.878433e-01	3.332970e-03	4.022196e-04	1.888310e-02
8720000	-4.607882e+03	5.355426e+01	2.934059e+00	1.423597e+01	0.000000e+00	2.211706e+00	3.155244e-02	9.793868e-01	4.647150e-03	1.774828e-04	1.859637e-02
8740000	-4.616724e+03	1.466518e+00	2.888381e+00	1.539207e+01	0.000000e+00	2.854749e+00	2.754757e-02	9.826885e-01	4.299503e-03	2.541177e-04	1.822285e-02
8760000	-4.626718e+03	-5.040664e+00	3.163326e+00	1.630769e+01	0.000000e+00	2.143168e+00	2.121704e-02	9.874509e-01	3.054496e-03	2.705727e-04	1.997431e-02
8780000	-4.616128e+03	1.552389e+01	2.828388e+00	1.512697e+01	0.000000e+00	2.213668e+00	2.693736e-02	9.780787e-01	7.677808e-03	2.358466e-04	1.780795e-02
8800000	-4.610674e+03	2.214500e+01	2.797957e+00	1.424566e+01	0.000000e+00	2.206457e+00	2.943642e-02	9.774434e-01	7.733996e-03	2.915801e-04	1.779311e-02
8820000	-4.619601e+03	3.535637e+00	3.228532e+00	1.459850e+01	0.000000e+00	2.586148e+00	1.360482e-02	9.833060e-01	1.652413e-02	2.712648e-04	2.060541e-02
8840000	-4.636408e+03	1.096878e+01	3.252043e+00	1.467734e+01	0.000000e+00	2.413828e+00	4.008310e-02	9.874516e-01	1.392643e-03	2.970481e-04	2.076054e-02
8860000	-4.632396e+03	3.486725e+01	3.391174e+00	1.502805e+01	0.000000e+00	2.368104e+00	2.604015e-02	9.841551e-01	5.540503e-03	2.352365e-04	2.165863e-02
8880000	-4.609712e+03	-1.074168e+01	3.229397e+00	1.561942e+01	0.000000e+00	2.355618e+00	2.504927e-02	9.779807e-01	1.526185e-02	3.279742e-04	2.050353e-02
8900000	-4.598749e+03	-7.254940e+01	2.648064e+00	1.436015e+01	0.000000e+00	1.819817e+00	2.463733e-02	9.752922e-01	1.098675e-02	5.533591e-04	1.675636e-02
8920000	-4.597885e+03	-3.724543e+01	2.933175e+00	1.409792e+01	0.000000e+00	2.601263e+00	5.014930e-02	9.828357e-01	1.956934e-03	4.779952e-04	1.857318e-02
8940000	-4.608019e+03	-6.915376e+01	2.877500e+00	1.584900e+01	0.000000e+00	2.442496e+00	4.802923e-02	9.841903e-01	1.186786e-03	5.182583e-04	1.824968e-02
8960000	-4.617795e+03	-5.998561e+01	2.943893e+00	1.555384e+01	0.000000e+00	1.973323e+00	1.488066e-02	9.948280e-01	1.219359e-03	5.336801e-04	1.862195e-02
8980000	-4.601496e+03	-5.253760e+01	2.871334e+00	1.588892e+01	0.000000e+00	2.279975e+00	2.815139e-03	9.981155e-01	4.582609e-03	4.268337e-04	1.815455e-02
9000000	-4.615477e+03	-4.487264e+01	2.681267e+00	1.413528e+01	0.000000e+00	2.585300e+00	1.993961e-02	9.924555e-01	1.367064e-03	5.516926e-04	1.676836e-02
9020000	-4.616616e+03	-4.566697e+01	2.849699e+00	1.542532e+01	0.000000e+00	1.686461e+00	3.132760e-02	9.720708e-01	5.627222e-03	4.212474e-04	1.791253e-02
9040000	-4.626852e+03	-3.476973e+01	2.804985e+00	1.428388e+01	0.000000e+00	2.293355e+00	3.576415e-02	9.776522e-01	4.514263e-03	4.064502e-04	1.760756e-02
9060000	-4.611379e+03	-5.626704e+01	2.835247e+00	1.515999e+01	0.000000e+00	2.512569e+00	5.027248e-02	9.786897e-01	2.425933e-03	4.716319e-04	1.783867e-02
9080000	-4.617620e+03	-8.359268e+01	2.791237e+00	1.474895e+01	0.000000e+00	2.744448e+00	2.642856e-02	9.926846e-01	6.727417e-04	6.874154e-04	1.741856e-02
9100000	-4.624615e+03	-6.023881e+01	2.551171e+00	1.387690e+01	0.000000e+00	2.527026e+00	2.524606e-02	9.921132e-01	9.664855e-04	5.628483e-04	1.592047e-02
9120000	-4.602831e+03	-5.329134e+01	2.949963e+00	1.606341e+01	0.000000e+00	2.417760e+00	3.388995e-02	9.658412e-01	1.274775e-02	4.157438e-04	1.829803e-02
9140000	-4.595154e+03	-5.569454e+01	2.755974e+00	1.510887e+01	0.000000e+00	2.859700e+00	3.986708e-02	9.765412e-01	3.468958e-03	4.628448e-04	1.701981e-02
9160000	-4.595667e+03	-4.641765e+01	2.360112e+00	1.310191e+01	0.000000e+00	2.756366e+00	1.661628e-02	9.925510e-01	1.952429e-03	4.289467e-04	1.457545e-02
9180000	-4.611429e+03	-4.999983e+01	2.865750e+00	1.547905e+01	0.000000e+00	2.257327e+00	2.425845e-02	9.922611e-01	1.007692e-03	3.740309e-04	1.768801e-02
9200000	-4.588709e+03	-2.061280e+01	2.552867e+00	1.485741e+01	0.000000e+00	2.749999e+00	1.034467e-02	9.954958e-01	1.818741e-03	2.850613e-04	1.576675e-02
9220000	-4.590537e+03	-5.061402e+01	2.424250e+00	1.355358e+01	0.000000e+00	2.624060e+00	5.545172e-03	9.976861e-01	1.675086e-03	6.150363e-04	1.493590e-02
9240000	-4.592684e+03	-7.262439e+01	2.494607e+00	1.344057e+01	0.000000e+00	2.079944e+00	1.448106e-02	9.951049e-01	1.212292e-03	7.759545e-04	1.540660e-02
9260000	-4.597930e+03	-9.706069e+01	2.228838e+00	1.221730e+01	0.000000e+00	3.644188e+00	3.101155e-02	9.916301e-01	6.400054e-04	7.305979e-04	1.374752e-02
9280000	-4.600091e+03	-5.765475e+01	2.695581e+00	1.403954e+01	0.000000e+00	2.425482e+00	2.354865e-02	9.915478e-01	1.583373e-03	6.090012e-04	1.668311e-02
9300000	-4.584434e+03	-1.213777e+02	2.563310e+00	1.499090e+01	0.000000e+00	2.330187e+00	3.523750e-02	9.854583e-01	1.454281e-03	8.071032e-04	1.587999e-02
9320000	-4.584463e+03	-1.044535e+02	2.699475e+00	1.486673e+01	0.000000e+00	2.793403e+00	4.041559e-02	9.861677e-01	9.043929e-04	6.002970e-04	1.672696e-02
9340000	-4.609790e+03	-4.843654e+01	2.814085e+00	1.519594e+01	0.000000e+00	2.300062e+00	1.084864e-02	9.957478e-01	1.427547e-03	4.162014e-04	1.741931e-02
9360000	-4.583022e+03	-8.933371e+01	2.479588e+00	1.384256e+01	0.000000e+00	2.064796e+00	1.377802e-02	9.961929e-01	6.233221e-04	8.105057e-04	1.533776e-02
9380000	-4.591679e+03	-5.974060e+01	2.586598e+00	1.453452e+01	0.000000e+00	2.640927e+00	1.300880e-02	9.862501e-01	9.069011e-03	5.065926e-04	1.587653e-02
9400000	-4.594389e+03	-7.655671e+01	2.289732e+00	1.297076e+01	0.000000e+00	2.153635e+00	2.807098e-02	9.613429e-01	1.211777e-02	5.766141e-04	1.404097e-02
9420000	-4.598039e+03	-5.573024e+01	2.421781e+00	1.450833e+01	0.000000e+00	2.001560e+00	8.131127e-03	9.944604e-01	2.815692e-03	4.013929e-04	1.486235e-02
9440000	-4.620257e+03	-7.132417e+00	2.441038e+00	1.369051e+01	0.000000e+00	3.003715e+00	7.493069e-03	9.967444e-01	1.544078e-03	2.584016e-04	1.495171e-02
9460000	-4.589112e+03	-4.992946e+01	2.526764e+00	1.428319e+01	0.000000e+00	2.774396e+00	1.688870e-02	9.954269e-01	5.907045e-04	4.395713e-04	1.549690e-02
9480000	-4.601575e+03	-2.194859e+01	2.677897e+00	1.448362e+01	0.000000e+00	2.722114e+00	1.103122e-02	9.948475e-01	2.271261e-03	3.621464e-04	1.648538e-02
9500000	-4.596996e+03	5.587323e+00	2.495199e+00	1.383290e+01	0.000000e+00	2.333880e+00	7.418829e-03	9.916748e-01	1.236248e-02	1.799995e-04	1.523757e-02
9520000	-4.612897e+03	-3.150963e+01	2.325788e+00	1.472038e+01	0.000000e+00	2.441507e+00	2.353596e-02	9.949279e-01	3.100079e-04	3.025982e-04	1.428872e-02
9540000	-4.595800e+03	-4.315713e+01	2.351923e+00	1.381993e+01	0.000000e+00	2.590962e+00	1.595041e-02	9.937427e-01	1.364788e-03	3.694880e-04	1.439611e-02
9560000	-4.604770e+03	-2.679774e+01	2.664676e+00	1.477635e+01	0.000000e+00	2.640626e+00	1.351764e-02	9.862363e-01	7.893197e-03	3.792668e-04	1.629088e-02
9580000	-4.616904e+03	-3.297874e+01	2.623190e+00	1.412522e+01	0.000000e+00	2.561864e+00	8.821676e-03	9.892337e-01	9.481779e-03	3.296268e-04	1.606263e-02
9600000	-4.597472e+03	-6.032766e+01	2.302856e+00	1.371731e+01	0.000000e+00	2.284647e+00	1.408649e-02	9.854922e-01	9.751814e-03	4.565400e-04	1.407319e-02
9620000	-4.607577e+03	-7.468262e+01	2.634188e+00	1.477255e+01	0.000000e+00	2.077862e+00	3.582610e-02	9.873334e-01	1.254545e-03	4.524710e-04	1.614243e-02
9640000	-4.635555e+03	-1.337141e+01	2.866409e+00	1.545503e+01	0.000000e+00	1.934901e+00	1.178345e-02	9.939128e-01	2.163593e-03	3.258407e-04	1.773986e-02
9660000	-4.612816e+03	-8.629190e+01	2.808613e+00	1.618004e+01	0.000000e+00	2.337468e+00	1.208011e-02	9.956425e-01	1.197016e-03	6.247075e-04	1.733099e-02
9680000	-4.617809e+03	-8.569198e+01	2.463944e+00	1.373340e+01	1.162791e-02	2.710533e+00	2.685167e-03	9.984906e-01	1.973845e-03	5.604402e-04	1.520155e-02
9700000	-4.600368e+03	-1.022284e+02	2.378730e+00	1.366655e+01	0.000000e+00	3.498008e+00	3.727201e-03	9.977395e-01	2.596010e-03	7.775791e-04	1.466880e-02
9720000	-4.604994e+03	-6.868312e+01	2.621989e+00	1.393584e+01	0.000000e+00	2.329663e+00	2.751340e-03	9.982095e-01	3.191509e-03	6.701822e-04	1.619311e-02
9740000	-4.589034e+03	-1.007858e+02	2.515040e+00	1.374570e+01	0.000000e+00	2.059970e+00	2.717204e-03	9.986362e-01	2.642392e-03	8.307468e-04	1.539627e-02
9760000	-4.604032e+03	-1.175628e+02	2.554601e+00	1.383299e+01	0.000000e+00	2.310378e+00	9.007956e-03	9.975574e-01	7.565129e-04	9.167980e-04	1.547801e-02
9780000	-4.597650e+03	-1.309295e+02	2.768438e+00	1.497615e+01	0.000000e+00	2.374655e+00	7.109337e-03	9.980546e-01	7.815327e-04	1.163401e-03	1.674140e-02
9800000	-4.602080e+03	-8.063548e+01	2.473371e+00	1.411933e+01	0.000000e+00	2.263793e+00	1.211860e-02	9.936902e-01	1.874930e-03	5.756384e-04	1.495368e-02
9820000	-4.589929e+03	-7.565533e+01	2.488042e+00	1.495875e+01	0.000000e+00	2.992856e+00	7.998918e-03	9.966128e-01	1.467072e-03	4.850267e-04	1.503796e-02
9840000	-4.606604e+03	-8.645641e+01	2.516379e+00	1.512624e+01	0.000000e+00	2.473749e+00	8.439312e-03	9.977611e-01	5.449455e-04	5.701279e-04	1.518368e-02
9860000	-4.610717e+03	-6.885493e+01	2.350761e+00	1.433944e+01	0.000000e+00	2.801047e+00	4.743133e-03	9.984597e-01	8.815189e-04	4.214913e-04	1.426512e-02
9880000	-4.600482e+03	-4.575316e+01	2.442759e+00	1.439494e+01	1.162791e-02	2.454710e+00	1.141160e-02	9.879792e-01	7.004494e-03	2.376786e-04	1.482652e-02
9900000	-4.590781e+03	-2.946426e+01	2.590937e+00	1.436627e+01	0.000000e+00	2.414792e+00	1.795640e-02	9.882526e-01	4.022402e-03	3.197363e-04	1.574611e-02
9920000	-4.608710e+03	-3.368898e+01	2.520759e+00	1.385379e+01	0.000000e+00	2.353815e+00	1.333690e-02	9.929075e-01	2.972480e-03	4.444872e-04	1.534287e-02
9940000	-4.613700e+03	-2.937154e+01	2.631228e+00	1.380558e+01	0.000000e+00	3.873894e+00	7.529892e-03	9.917901e-01	8.441911e-03	3.223470e-04	1.598959e-02
9960000	-4.619554e+03	-1.967731e+01	2.882823e+00	1.505257e+01	0.000000e+00	2.288529e+00	3.461710e-02	9.847378e-01	2.404064e-03	2.579327e-04	1.753551e-02
9980000	-4.598229e+03	-5.458121e+01	2.603942e+00	1.472982e+01	0.000000e+00	2.611617e+00	1.937038e-02	9.906289e-01	1.822437e-03	4.837335e-04	1.585579e-02
10000000	-4.613336e+03	-3.343836e+01	2.812702e+00	1.502605e+01	0.000000e+00	2.461438e+00	2.419605e-02	9.866605e-01	3.002676e-03	3.691591e-04	1.742472e-02
10020000	-4.615063e+03	-3.910711e+01	2.661015e+00	1.461960e+01	0.000000e+00	1.749094e+00	1.554053e-02	9.937155e-01	1.663030e-03	3.597751e-04	1.654660e-02
10040000	-4.605701e+03	-1.007795e+02	2.417848e+00	1.383555e+01	0.000000e+00	3.092839e+00	3.205689e-02	9.908630e-01	6.179206e-04	6.015097e-04	1.505887e-02
10060000	-4.606084e+03	-6.542589e+01	2.735398e+00	1.556921e+01	0.000000e+00	2.528192e+00	3.326952e-02	9.818358e-01	2.600756e-03	4.504321e-04	1.702895e-02
10080000	-4.607766e+03	-4.023885e+01	2.431745e+00	1.396100e+01	0.000000e+00	2.363220e+00	1.856674e-02	9.817655e-01	7.987976e-03	3.670736e-04	1.487310e-02
10100000	-4.603545e+03	-2.737776e+01	2.875565e+00	1.617263e+01	0.000000e+00	2.147097e+00	2.140486e-02	9.898780e-01	2.269587e-03	2.993735e-04	1.758697e-02
10120000	-4.586852e+03	-2.922708e+01	2.387187e+00	1.389586e+01	0.000000e+00	2.703062e+00	1.861209e-02	9.829481e-01	8.341087e-03	3.485592e-04	1.470427e-02
10140000	-4.602578e+03	-2.665816e+01	2.305959e+00	1.361247e+01	0.000000e+00	3.096886e+00	1.578861e-02	9.882108e-01	3.257632e-03	2.831424e-04	1.417732e-02
10160000	-4.608802e+03	-3.690122e+01	2.523579e+00	1.365740e+01	0.000000e+00	2.071272e+00	1.083104e-02	9.897570e-01	9.280689e-03	3.819203e-04	1.542067e-02
10180000	-4.610151e+03	-6.233505e+01	2.568324e+00	1.446501e+01	0.000000e+00	2.136815e+00	1.171595e-02	9.908875e-01	6.342018e-03	4.303099e-04	1.545033e-02
10200000	-4.595306e+03	-4.652101e+01	2.377087e+00	1.347891e+01	0.000000e+00	2.792955e+00	1.032113e-02	9.904444e-01	5.698218e-03	3.481482e-04	1.430593e-02
10220000	-4.608333e+03	-6.770747e+01	2.671691e+00	1.555703e+01	0.000000e+00	2.495141e+00	2.181766e-02	9.675930e-01	1.735780e-02	4.593802e-04	1.620667e-02
10240000	-4.576705e+03	-9.566532e+01	2.377828e+00	1.490070e+01	0.000000e+00	2.546655e+00	3.566098e-02	9.790318e-01	2.853417e-03	4.540089e-04	1.440424e-02
10260000	-4.611687e+03	-1.292211e+02	2.468554e+00	1.518475e+01	0.000000e+00	2.802562e+00	1.573406e-02	9.951861e-01	6.672825e-04	7.380670e-04	1.491434e-02
10280000	-4.587339e+03	-8.864913e+01	2.495202e+00	1.449490e+01	0.000000e+00	2.369099e+00	7.761017e-03	9.953063e-01	2.618931e-03	5.863165e-04	1.508377e-02
10300000	-4.616203e+03	-1.202887e+02	2.341681e+00	1.470990e+01	0.000000e+00	2.801901e+00	3.787468e-02	9.662522e-01	5.294098e-03	6.483313e-04	1.416424e-02
10320000	-4.601990e+03	-5.218884e+01	2.258819e+00	1.346282e+01	0.000000e+00	1.850474e+00	1.090743e-02	9.896315e-01	6.880215e-03	3.988656e-04	1.369181e-02
10340000	-4.602316e+03	-4.600289e+01	2.722885e+00	1.511480e+01	0.000000e+00	2.662527e+00	2.286433e-02	9.817396e-01	7.118197e-03	3.658263e-04	1.646732e-02
10360000	-4.591636e+03	-6.782846e+01	2.231491e+00	1.406926e+01	0.000000e+00	3.166239e+00	1.622471e-02	9.818092e-01	7.032453e-03	4.343742e-04	1.347949e-02
10380000	-4.617616e+03	-7.332803e+01	2.503223e+00	1.484151e+01	0.000000e+00	2.395801e+00	3.376014e-02	9.800675e-01	2.528673e-03	4.760114e-04	1.503333e-02
10400000	-4.605094e+03	-1.720391e+01	2.523510e+00	1.469649e+01	1.162791e-02	2.090988e+00	1.911061e-02	9.796748e-01	7.795504e-03	2.366056e-04	1.512775e-02
10420000	-4.609695e+03	-6.750822e+01	2.521553e+00	1.508540e+01	0.000000e+00	2.412348e+00	6.341381e-03	9.965975e-01	1.967860e-03	3.825721e-04	1.517356e-02
10440000	-4.621223e+03	-8.057395e+01	2.623643e+00	1.516687e+01	0.000000e+00	2.248304e+00	6.848279e-03	9.971304e-01	1.417993e-03	4.259334e-04	1.577955e-02
10460000	-4.611035e+03	-7.905302e+01	2.441982e+00	1.479412e+01	0.000000e+00	2.198788e+00	1.071766e-02	9.963587e-01	9.415607e-04	5.032075e-04	1.485676e-02
10480000	-4.601392e+03	-1.744054e+01	2.276443e+00	1.307463e+01	0.000000e+00	3.132045e+00	1.301821e-02	9.954190e-01	1.034015e-03	3.044745e-04	1.380357e-02
10500000	-4.602721e+03	-1.791581e+01	2.542034e+00	1.407005e+01	0.000000e+00	2.537583e+00	2.549340e-02	9.935119e-01	6.657771e-04	3.623203e-04	1.562380e-02
10520000	-4.596252e+03	-3.328692e+01	2.931881e+00	1.597087e+01	0.000000e+00	2.313599e+00	2.332838e-02	9.895497e-01	1.793745e-03	3.751699e-04	1.801382e-02
10540000	-4.614355e+03	-1.235970e+02	2.402993e+00	1.488443e+01	0.000000e+00	3.431967e+00	6.299299e-03	9.968800e-01	1.705659e-03	8.437307e-04	1.480333e-02
10560000	-4.601432e+03	-8.360688e+01	2.362708e+00	1.427792e+01	0.000000e+00	2.570000e+00	1.368048e-02	9.953729e-01	9.548945e-04	6.293608e-04	1.446893e-02
10580000	-4.600846e+03	-8.369151e+01	2.311077e+00	1.370737e+01	0.000000e+00	2.332706e+00	1.579578e-02	9.872657e-01	4.791717e-03	6.027896e-04	1.417968e-02
10600000	-4.591075e+03	-9.142707e+01	2.605352e+00	1.446728e+01	0.000000e+00	2.595079e+00	9.429604e-03	9.933808e-01	4.641814e-03	5.775631e-04	1.591731e-02
10620000	-4.597721e+03	-8.609010e+01	2.575989e+00	1.433180e+01	0.000000e+00	3.126795e+00	3.357368e-02	9.869564e-01	1.774047e-03	6.097743e-04	1.574955e-02
10640000	-4.589339e+03	-6.593420e+01	2.632874e+00	1.479408e+01	0.000000e+00	2.045478e+00	8.895166e-03	9.934638e-01	3.045287e-03	5.695973e-04	1.621096e-02
10660000	-4.599329e+03	-1.006733e+02	2.354288e+00	1.391962e+01	0.000000e+00	3.226603e+00	2.123754e-02	9.766358e-01	7.389519e-03	6.826323e-04	1.445948e-02
10680000	-4.589091e+03	-1.111243e+02	2.874287e+00	1.548755e+01	0.000000e+00	2.318347e+00	1.810574e-02	9.919805e-01	2.173447e-03	9.113696e-04	1.773355e-02
10700000	-4.595390e+03	-1.363886e+02	2.613746e+00	1.395343e+01	0.000000e+00	2.650278e+00	2.211859e-02	9.938313e-01	8.578433e-04	1.077333e-03	1.606572e-02
10720000	-4.598429e+03	-1.607282e+02	2.369300e+00	1.392498e+01	0.000000e+00	2.719195e+00	1.360229e-02	9.874806e-01	7.364077e-03	1.197571e-03	1.445169e-02
10740000	-4.611852e+03	-1.622098e+02	2.533085e+00	1.557391e+01	0.000000e+00	2.289674e+00	4.755664e-03	9.961996e-01	3.560235e-03	1.098777e-03	1.557503e-02
10760000	-4.611985e+03	-1.308713e+02	2.199854e+00	1.343701e+01	1.162791e-02	2.043940e+00	8.344626e-03	9.964702e-01	1.451201e-03	8.756447e-04	1.359435e-02
10780000	-4.604814e+03	-1.051116e+02	2.452948e+00	1.449649e+01	0.000000e+00	2.432961e+00	1.995879e-02	9.866701e-01	3.111741e-03	8.545333e-04	1.514842e-02
10800000	-4.595350e+03	-7.616923e+01	2.539400e+00	1.361862e+01	0.000000e+00	2.178536e+00	2.114754e-02	9.823734e-01	6.923741e-03	7.916781e-04	1.570458e-02
10820000	-4.589416e+03	-1.094702e+02	2.749790e+00	1.479924e+01	0.000000e+00	2.207663e+00	3.276918e-02	9.821310e-01	3.171996e-03	8.265228e-04	1.700677e-02
10840000	-4.604880e+03	-1.035121e+02	2.763096e+00	1.488544e+01	0.000000e+00	2.238261e+00	3.175731e-02	9.915088e-01	7.766191e-04	8.022650e-04	1.715016e-02
10860000	-4.604694e+03	-7.825621e+01	2.657344e+00	1.507472e+01	0.000000e+00	2.194511e+00	9.090902e-03	9.966037e-01	1.000131e-03	5.949682e-04	1.641717e-02
10880000	-4.603465e+03	-1.209176e+02	2.486434e+00	1.485625e+01	0.000000e+00	2.352991e+00	5.015307e-03	9.977163e-01	1.711467e-03	8.719980e-04	1.536066e-02
10900000	-4.589737e+03	-6.132847e+01	2.554404e+00	1.399143e+01	0.000000e+00	3.311543e+00	7.302930e-03	9.976413e-01	1.268366e-03	6.015384e-04	1.589641e-02
10920000	-4.596901e+03	-1.072331e+02	2.565612e+00	1.488193e+01	0.000000e+00	3.342480e+00	3.419467e-02	9.881470e-01	1.028389e-03	7.989247e-04	1.618845e-02
10940000	-4.607258e+03	-8.761497e+01	2.823131e+00	1.583500e+01	0.000000e+00	2.028959e+00	1.882994e-02	9.801087e-01	7.492322e-03	5.857593e-04	1.776947e-02
10960000	-4.601489e+03	-6.457418e+01	2.848994e+00	1.526917e+01	0.000000e+00	2.491652e+00	8.002917e-03	9.942292e-01	5.117896e-03	5.839760e-04	1.798278e-02
10980000	-4.602969e+03	-1.433950e+02	2.563112e+00	1.372276e+01	0.000000e+00	2.764605e+00	1.177083e-02	9.852633e-01	1.502410e-02	1.433822e-03	1.615004e-02
11000000	-4.609928e+03	-1.195018e+02	2.625962e+00	1.421963e+01	0.000000e+00	3.202197e+00	1.768674e-02	9.951304e-01	7.991818e-04	8.645291e-04	1.654925e-02
11020000	-4.608057e+03	-1.017370e+02	3.005426e+00	1.664664e+01	1.162791e-02	2.113750e+00	7.497593e-03	9.953957e-01	3.373805e-03	7.189547e-04	1.889245e-02
11040000	-4.593840e+03	-9.721217e+01	2.721544e+00	1.416089e+01	0.000000e+00	2.605315e+00	2.879354e-02	9.775109e-01	6.418853e-03	8.921582e-04	1.715021e-02
11060000	-4.595862e+03	-8.561301e+01	2.901533e+00	1.543543e+01	0.000000e+00	2.206473e+00	1.569830e-02	9.900981e-01	3.812085e-03	6.261851e-04	1.832324e-02
11080000	-4.600526e+03	-6.004741e+01	3.130190e+00	1.630045e+01	0.000000e+00	2.412693e+00	3.471493e-02	9.785300e-01	4.376770e-03	4.226495e-04	1.972834e-02
11100000	-4.611125e+03	-4.760815e+01	2.895555e+00	1.510679e+01	0.000000e+00	2.978469e+00	1.835138e-02	9.872762e-01	4.566709e-03	4.158571e-04	1.830688e-02
11120000	-4.594275e+03	-3.374950e+01	2.669723e+00	1.424841e+01	0.000000e+00	2.384480e+00	2.614446e-02	9.850133e-01	2.719542e-03	4.408097e-04	1.686329e-02
11140000	-4.596295e+03	-6.394199e+01	2.555866e+00	1.375665e+01	0.000000e+00	2.563932e+00	4.600280e-02	9.803370e-01	1.942815e-03	5.584336e-04	1.611591e-02
11160000	-4.609308e+03	-3.361202e+01	2.711942e+00	1.309477e+01	0.000000e+00	2.809388e+00	2.267776e-02	9.915338e-01	1.596105e-03	6.548849e-04	1.722198e-02
11180000	-4.609979e+03	-1.301843e+01	3.290996e+00	1.474750e+01	0.000000e+00	1.765012e+00	2.096273e-02	9.908748e-01	3.182327e-03	4.505326e-04	2.085278e-02
11200000	-4.600271e+03	-5.049506e+01	2.803337e+00	1.394152e+01	0.000000e+00	2.138564e+00	2.877562e-02	9.858354e-01	3.375088e-03	5.660028e-04	1.770898e-02
11220000	-4.609502e+03	-7.594662e+01	3.262393e+00	1.612290e+01	0.000000e+00	2.085746e+00	5.758136e-03	9.973937e-01	2.862429e-03	7.839120e-04	2.061260e-02
11240000	-4.616439e+03	-5.144445e+01	2.989139e+00	1.453755e+01	0.000000e+00	2.443018e+00	2.785728e-02	9.894898e-01	1.374025e-03	6.422081e-04	1.891648e-02
11260000	-4.628122e+03	-3.557105e+01	2.976032e+00	1.514980e+01	0.000000e+00	2.069883e+00	2.461442e-02	9.787539e-01	7.729485e-03	4.589938e-04	1.877458e-02
11280000	-4.618449e+03	-1.219913e+00	2.879925e+00	1.413689e+01	0.000000e+00	2.507266e+00	2.103521e-02	9.878599e-01	4.052870e-03	4.195312e-04	1.819540e-02
11300000	-4.623182e+03	-5.142995e+01	2.767626e+00	1.398756e+01	0.000000e+00	2.010071e+00	2.178070e-02	9.832339e-01	7.854580e-03	6.637606e-04	1.750120e-02
11320000	-4.601885e+03	-8.993374e+01	2.849760e+00	1.483833e+01	0.000000e+00	2.471327e+00	3.203507e-02	9.896893e-01	1.286910e-03	8.311476e-04	1.794151e-02
11340000	-4.606540e+03	-8.623726e+01	2.456370e+00	1.342731e+01	0.000000e+00	2.799297e+00	1.740813e-02	9.859389e-01	7.493800e-03	8.361297e-04	1.541122e-02
11360000	-4.589848e+03	-8.013840e+01	2.649180e+00	1.412538e+01	0.000000e+00	3.004727e+00	1.572651e-02	9.925051e-01	1.881774e-03	6.676913e-04	1.661163e-02
11380000	-4.625943e+03	-1.263817e+02	2.578786e+00	1.444814e+01	0.000000e+00	2.303639e+00	6.150952e-03	9.962742e-01	3.196359e-03	1.072922e-03	1.622511e-02
11400000	-4.615386e+03	-1.388169e+02	2.538686e+00	1.493934e+01	0.000000e+00	2.318759e+00	1.631406e-02	9.938557e-01	1.460181e-03	7.728346e-04	1.594375e-02
11420000	-4.627964e+03	-9.632627e+01	2.337936e+00	1.335905e+01	0.000000e+00	2.296518e+00	3.925368e-02	9.891259e-01	7.779698e-04	9.615318e-04	1.471716e-02
11440000	-4.606276e+03	-8.359513e+01	2.420603e+00	1.434949e+01	0.000000e+00	2.261547e+00	1.694383e-02	9.849815e-01	5.486624e-03	6.248712e-04	1.520558e-02
11460000	-4.617976e+03	-5.653145e+01	2.479344e+00	1.408490e+01	0.000000e+00	2.302004e+00	2.143349e-02	9.881519e-01	2.919971e-03	4.982373e-04	1.564340e-02
11480000	-4.598572e+03	-1.715678e+01	2.451114e+00	1.350632e+01	1.162791e-02	2.241940e+00	3.818277e-02	9.755785e-01	3.357975e-03	2.813958e-04	1.549105e-02
11500000	-4.628578e+03	3.125779e+00	2.595275e+00	1.348300e+01	0.000000e+00	2.203584e+00	1.497541e-02	9.928639e-01	2.066290e-03	3.132604e-04	1.644553e-02
11520000	-4.616019e+03	4.118462e+00	2.469234e+00	1.300275e+01	0.000000e+00	2.087367e+00	1.008824e-02	9.935994e-01	4.692909e-03	3.042463e-04	1.557370e-02
11540000	-4.619484e+03	-1.628290e+00	2.946960e+00	1.514034e+01	0.000000e+00	2.240713e+00	1.306332e-02	9.936910e-01	2.190408e-03	2.204225e-04	1.864977e-02
11560000	-4.599755e+03	-1.050595e+01	2.704571e+00	1.473681e+01	0.000000e+00	2.745814e+00	7.317669e-03	9.948613e-01	4.416848e-03	2.912010e-04	1.710381e-02
11580000	-4.614424e+03	5.659404e+00	2.486890e+00	1.339513e+01	0.000000e+00	2.396491e+00	1.551792e-02	9.935505e-01	2.067916e-03	3.226722e-04	1.575121e-02
11600000	-4.592393e+03	1.091360e+00	2.638188e+00	1.373628e+01	0.000000e+00	2.436141e+00	1.183408e-02	9.936524e-01	3.784305e-03	2.799793e-04	1.670174e-02
11620000	-4.602091e+03	-1.304775e+01	2.519022e+00	1.338979e+01	0.000000e+00	1.987772e+00	1.436121e-02	9.951733e-01	1.093275e-03	3.206581e-04	1.594872e-02
11640000	-4.613343e+03	-5.361527e+01	2.541781e+00	1.354085e+01	0.000000e+00	2.759791e+00	1.208551e-02	9.968759e-01	9.820840e-04	5.766580e-04	1.615437e-02
11660000	-4.617666e+03	-4.268709e+01	2.672042e+00	1.394644e+01	0.000000e+00	3.295760e+00	2.968586e-02	9.950484e-01	2.787488e-04	5.944927e-04	1.695476e-02
11680000	-4.607046e+03	-6.596784e+01	2.784531e+00	1.532134e+01	0.000000e+00	2.429604e+00	3.750582e-02	9.894036e-01	9.030617e-04	4.773706e-04	1.758737e-02
11700000	-4.617375e+03	-1.213948e+01	2.717974e+00	1.487801e+01	0.000000e+00	2.194689e+00	9.976643e-03	9.969289e-01	9.241018e-04	2.709183e-04	1.712694e-02
11720000	-4.599242e+03	-4.008168e+00	2.680366e+00	1.345834e+01	0.000000e+00	2.650718e+00	4.671970e-03	9.974335e-01	4.150966e-03	3.909501e-04	1.685999e-02
11740000	-4.603755e+03	2.014487e+01	2.719253e+00	1.404218e+01	0.000000e+00	2.623384e+00	5.919845e-03	9.964555e-01	3.585581e-03	2.170884e-04	1.708875e-02
11760000	-4.616596e+03	2.678689e+01	2.454071e+00	1.347152e+01	0.000000e+00	2.632558e+00	1.943929e-02	9.901440e-01	3.767297e-03	1.924742e-04	1.536839e-02
11780000	-4.595891e+03	-1.941118e+01	2.614596e+00	1.343221e+01	0.000000e+00	2.839057e+00	1.548012e-02	9.921423e-01	3.657525e-03	3.577767e-04	1.633201e-02
11800000	-4.625773e+03	-4.079900e+01	2.551060e+00	1.418393e+01	0.000000e+00	2.655069e+00	1.674611e-02	9.887960e-01	3.428835e-03	4.571574e-04	1.590873e-02
11820000	-4.594313e+03	-5.852921e+01	2.704457e+00	1.452619e+01	0.000000e+00	2.482832e+00	2.158320e-02	9.917453e-01	1.775950e-03	6.028530e-04	1.689133e-02
11840000	-4.613096e+03	-2.273903e+01	2.419879e+00	1.305523e+01	0.000000e+00	2.140091e+00	1.558649e-02	9.908538e-01	2.648295e-03	4.206541e-04	1.510343e-02
11860000	-4.608820e+03	3.436536e+01	3.119904e+00	1.516924e+01	0.000000e+00	2.076589e+00	1.268449e-02	9.946771e-01	1.867023e-03	2.326114e-04	1.946739e-02
11880000	-4.590075e+03	-2.646946e+00	2.383435e+00	1.251150e+01	0.000000e+00	2.465323e+00	2.654174e-02	9.939656e-01	6.249484e-04	3.096228e-04	1.485135e-02
11900000	-4.604884e+03	-1.750732e+01	2.516716e+00	1.341367e+01	0.000000e+00	2.930811e+00	1.513479e-02	9.940327e-01	1.639636e-03	3.369250e-04	1.563536e-02
11920000	-4.602356e+03	-1.286772e+01	2.734283e+00	1.423398e+01	0.000000e+00	2.686767e+00	2.412086e-02	9.941948e-01	5.219913e-04	3.291884e-04	1.702962e-02
11940000	-4.598743e+03	-2.022020e+01	2.720612e+00	1.473374e+01	0.000000e+00	3.515307e+00	2.028390e-02	9.945179e-01	6.819478e-04	2.695203e-04	1.688479e-02
11960000	-4.599713e+03	2.296992e+01	2.510486e+00	1.379543e+01	0.000000e+00	2.312819e+00	1.492280e-02	9.951655e-01	1.025003e-03	2.196621e-04	1.563285e-02
11980000	-4.606312e+03	4.726774e+01	2.971165e+00	1.518953e+01	0.000000e+00	2.461410e+00	1.622521e-02	9.968932e-01	4.481984e-04	1.587810e-04	1.855285e-02
12000000	-4.597109e+03	3.869853e+01	2.886215e+00	1.457551e+01	0.000000e+00	2.709942e+00	2.045873e-02	9.888652e-01	3.829461e-03	1.766535e-04	1.801236e-02
12020000	-4.600591e+03	4.043250e+01	2.836860e+00	1.390100e+01	0.000000e+00	2.061381e+00	2.552864e-02	9.872507e-01	3.322129e-03	2.096939e-04	1.770203e-02
12040000	-4.604375e+03	2.009648e+01	2.820836e+00	1.408707e+01	0.000000e+00	2.343826e+00	9.875377e-03	9.957764e-01	2.123334e-03	2.663588e-04	1.759473e-02
12060000	-4.604447e+03	2.927956e+01	2.715486e+00	1.317228e+01	0.000000e+00	2.257614e+00	1.614493e-02	9.878438e-01	6.594538e-03	2.591784e-04	1.688330e-02
12080000	-4.595429e+03	3.386287e+01	2.863788e+00	1.462488e+01	0.000000e+00	2.553047e+00	1.578489e-02	9.944903e-01	1.517205e-03	1.722579e-04	1.782113e-02
12100000	-4.598601e+03	2.356554e+01	2.478530e+00	1.271363e+01	0.000000e+00	2.665477e+00	2.289789e-02	9.874993e-01	2.916430e-03	2.104893e-04	1.543247e-02
12120000	-4.594147e+03	1.536256e+00	2.768211e+00	1.379216e+01	0.000000e+00	2.649330e+00	1.856704e-02	9.880474e-01	5.692919e-03	2.744155e-04	1.722468e-02
12140000	-4.593692e+03	-3.662356e+01	2.733746e+00	1.492679e+01	0.000000e+00	2.643454e+00	1.061409e-02	9.956659e-01	1.554035e-03	4.451884e-04	1.697538e-02
12160000	-4.607398e+03	-1.631259e+01	2.563399e+00	1.405826e+01	0.000000e+00	2.207460e+00	1.708128e-02	9.918169e-01	2.667862e-03	3.082389e-04	1.590015e-02
12180000	-4.599069e+03	-1.084768e+01	2.609253e+00	1.364805e+01	0.000000e+00	2.125819e+00	3.384916e-02	9.820741e-01	3.093331e-03	3.680407e-04	1.608242e-02
12200000	-4.598023e+03	-7.985091e+01	2.254241e+00	1.360202e+01	0.000000e+00	3.081352e+00	2.301267e-02	9.726904e-01	1.281408e-02	5.467517e-04	1.391094e-02
12220000	-4.598969e+03	-6.339564e+01	2.607143e+00	1.486287e+01	1.162791e-02	2.139044e+00	9.610077e-03	9.890872e-01	1.002978e-02	4.217039e-04	1.607402e-02
12240000	-4.610138e+03	-4.838634e+01	2.541734e+00	1.401450e+01	0.000000e+00	2.486296e+00	1.395135e-02	9.897212e-01	4.481056e-03	4.646147e-04	1.565480e-02
12260000	-4.592367e+03	-2.248631e+01	2.573801e+00	1.399802e+01	0.000000e+00	2.474899e+00	1.356962e-02	9.933085e-01	3.094112e-03	3.268658e-04	1.587340e-02
12280000	-4.615961e+03	-2.164155e+01	2.449872e+00	1.366096e+01	0.000000e+00	2.795246e+00	9.628612e-03	9.862086e-01	1.890832e-02	3.051146e-04	1.510598e-02
12300000	-4.607137e+03	-1.540731e+01	2.346042e+00	1.319022e+01	0.000000e+00	1.853457e+00	3.210717e-02	9.879541e-01	1.333921e-03	3.032397e-04	1.444071e-02
12320000	-4.596665e+03	-3.559339e+01	2.469957e+00	1.406693e+01	0.000000e+00	2.542613e+00	3.055142e-02	9.757762e-01	5.740687e-03	3.120343e-04	1.520093e-02
12340000	-4.595274e+03	-3.746788e+01	2.255597e+00	1.266493e+01	0.000000e+00	2.868163e+00	1.329127e-02	9.960322e-01	7.453569e-04	3.838505e-04	1.385346e-02
12360000	-4.604981e+03	-5.948372e+01	2.295460e+00	1.345953e+01	0.000000e+00	2.379218e+00	1.615712e-02	9.951116e-01	9.047001e-04	4.568964e-04	1.404548e-02
12380000	-4.619419e+03	-5.839657e+01	2.693796e+00	1.514934e+01	0.000000e+00	2.045095e+00	1.559474e-02	9.926246e-01	2.252692e-03	4.695800e-04	1.653388e-02
12400000	-4.614526e+03	-3.458583e+01	2.463195e+00	1.327756e+01	0.000000e+00	3.278732e+00	1.757963e-02	9.890878e-01	4.024463e-03	4.494028e-04	1.514575e-02
12420000	-4.607868e+03	-4.362077e+01	2.726973e+00	1.553272e+01	0.000000e+00	2.364240e+00	1.924823e-02	9.848575e-01	5.246982e-03	3.415779e-04	1.671883e-02
12440000	-4.629732e+03	-2.343333e+01	2.479186e+00	1.337070e+01	0.000000e+00	2.319005e+00	4.578434e-02	9.776724e-01	2.615708e-03	2.966172e-04	1.519092e-02
12460000	-4.624612e+03	-2.952841e+01	2.917056e+00	1.592174e+01	0.000000e+00	2.456165e+00	1.356163e-02	9.921875e-01	2.601307e-03	2.320951e-04	1.795955e-02
12480000	-4.616059e+03	-1.572070e+01	2.729022e+00	1.491032e+01	0.000000e+00	2.170077e+00	1.450812e-02	9.910061e-01	4.874857e-03	2.767403e-04	1.678683e-02
12500000	-4.605073e+03	-3.669435e+01	2.529967e+00	1.461555e+01	0.000000e+00	2.539101e+00	8.769889e-03	9.939219e-01	3.672051e-03	3.247791e-04	1.544539e-02
12520000	-4.623263e+03	-6.055764e+01	2.455120e+00	1.458345e+01	0.000000e+00	2.666195e+00	3.220982e-02	9.918024e-01	5.501468e-04	4.224729e-04	1.505275e-02
12540000	-4.601584e+03	-1.306799e+01	2.414490e+00	1.332677e+01	0.000000e+00	2.620522e+00	2.515207e-02	9.884399e-01	2.276403e-03	2.975823e-04	1.483078e-02
12560000	-4.610625e+03	-5.354769e+01	2.474824e+00	1.421461e+01	0.000000e+00	2.801560e+00	2.019770e-02	9.874551e-01	2.406254e-03	5.209644e-04	1.522027e-02
12580000	-4.617406e+03	-4.632382e+01	2.427297e+00	1.453587e+01	0.000000e+00	1.727526e+00	1.782492e-02	9.937146e-01	1.017954e-03	3.759708e-04	1.496918e-02
12600000	-4.622720e+03	-2.100275e+01	2.373569e+00	1.346175e+01	1.162791e-02	3.044944e+00	1.157677e-02	9.943249e-01	2.167626e-03	2.850826e-04	1.469507e-02
12620000	-4.610323e+03	-1.931704e+01	2.534954e+00	1.415177e+01	0.000000e+00	3.174949e+00	7.393712e-03	9.980379e-01	7.372627e-04	2.739932e-04	1.569042e-02
12640000	-4.613960e+03	-8.285764e-01	2.547759e+00	1.399286e+01	0.000000e+00	3.036460e+00	2.441827e-03	9.986366e-01	2.102099e-03	2.903055e-04	1.577761e-02
12660000	-4.612031e+03	-6.786760e+00	2.665948e+00	1.402805e+01	0.000000e+00	3.522452e+00	3.240709e-03	9.989001e-01	1.052195e-03	4.100311e-04	1.652735e-02
12680000	-4.623641e+03	1.060790e+01	2.597112e+00	1.351470e+01	0.000000e+00	2.415796e+00	2.304657e-03	9.989248e-01	2.217310e-03	2.516901e-04	1.607868e-02
12700000	-4.612950e+03	1.307398e+00	2.914143e+00	1.489600e+01	0.000000e+00	2.477584e+00	3.576515e-03	9.984340e-01	2.140554e-03	2.906601e-04	1.803504e-02
12720000	-4.601045e+03	-2.931408e+01	2.502892e+00	1.339150e+01	0.000000e+00	2.345549e+00	2.410432e-02	9.914972e-01	1.224099e-03	4.068709e-04	1.524167e-02
12740000	-4.614486e+03	-4.155023e+01	2.342372e+00	1.297284e+01	0.000000e+00	2.974718e+00	2.420997e-02	9.927145e-01	7.833721e-04	3.853745e-04	1.428854e-02
12760000	-4.605004e+03	-3.642917e+01	2.533467e+00	1.393996e+01	0.000000e+00	2.472750e+00	1.300507e-02	9.971174e-01	4.112404e-04	4.233795e-04	1.546403e-02
12780000	-4.587906e+03	-3.004773e+00	2.467824e+00	1.289182e+01	0.000000e+00	2.358470e+00	2.528061e-02	9.922620e-01	7.721717e-04	3.079735e-04	1.511312e-02
12800000	-4.601327e+03	-4.929762e+01	2.424788e+00	1.404795e+01	0.000000e+00	2.231891e+00	1.659992e-02	9.931334e-01	1.661491e-03	4.241744e-04	1.485753e-02
12820000	-4.601182e+03	-9.651434e+01	2.517535e+00	1.464863e+01	0.000000e+00	2.066623e+00	1.256541e-02	9.900766e-01	5.950103e-03	7.265720e-04	1.546836e-02
12840000	-4.604553e+03	-3.804437e+01	2.921897e+00	1.586486e+01	0.000000e+00	2.459363e+00	2.591520e-02	9.831092e-01	4.750572e-03	4.233918e-04	1.799442e-02
12860000	-4.615606e+03	-7.959738e+01	2.709638e+00	1.483713e+01	0.000000e+00	2.575840e+00	8.009629e-03	9.956825e-01	2.983002e-03	5.493465e-04	1.661571e-02
12880000	-4.619140e+03	-7.834649e+01	2.533320e+00	1.466467e+01	0.000000e+00	2.842758e+00	1.149375e-02	9.956591e-01	1.341822e-03	3.956034e-04	1.563315e-02
12900000	-4.592518e+03	-6.590122e+01	2.376606e+00	1.332591e+01	0.000000e+00	2.690644e+00	4.714942e-03	9.981675e-01	1.387475e-03	5.359357e-04	1.467556e-02
12920000	-4.601414e+03	-9.678948e+01	2.381105e+00	1.318926e+01	0.000000e+00	2.922547e+00	5.448496e-03	9.980295e-01	1.097787e-03	7.262711e-04	1.478760e-02
12940000	-4.626668e+03	-1.107241e+02	2.966311e+00	1.575084e+01	0.000000e+00	2.663004e+00	2.715818e-03	9.986272e-01	2.559719e-03	9.959746e-04	1.838982e-02
12960000	-4.612465e+03	-9.990761e+01	2.773555e+00	1.531087e+01	0.000000e+00	2.002765e+00	7.695856e-03	9.988041e-01	2.406844e-04	8.134665e-04	1.724677e-02
12980000	-4.615592e+03	-8.774217e+01	2.631851e+00	1.524375e+01	0.000000e+00	3.167121e+00	7.006780e-03	9.977942e-01	9.503254e-04	7.375638e-04	1.642040e-02
13000000	-4.603726e+03	-1.029599e+02	2.510223e+00	1.419757e+01	0.000000e+00	2.759296e+00	3.263623e-02	9.945543e-01	2.226854e-04	7.933151e-04	1.571653e-02
13020000	-4.604682e+03	-8.443939e+01	2.487729e+00	1.367518e+01	0.000000e+00	2.387265e+00	1.073552e-02	9.986820e-01	1.535140e-04	7.606696e-04	1.552570e-02
13040000	-4.611504e+03	-8.230622e+01	2.674073e+00	1.396519e+01	0.000000e+00	2.379012e+00	9.901779e-03	9.989094e-01	1.503940e-04	8.021719e-04	1.666560e-02
13060000	-4.594191e+03	-9.202535e+01	2.750168e+00	1.472230e+01	0.000000e+00	2.872637e+00	2.486344e-02	9.941663e-01	6.809667e-04	8.695709e-04	1.706418e-02
13080000	-4.609336e+03	-7.539671e+01	2.659737e+00	1.401763e+01	0.000000e+00	2.218469e+00	4.059049e-02	9.843108e-01	1.582629e-03	5.836271e-04	1.645249e-02
13100000	-4.609949e+03	-7.448641e+01	2.511966e+00	1.399695e+01	0.000000e+00	2.675897e+00	1.026630e-02	9.879229e-01	1.179916e-02	6.166881e-04	1.551072e-02
13120000	-4.633211e+03	-8.446785e+01	2.365139e+00	1.286964e+01	0.000000e+00	2.396202e+00	1.617086e-02	9.843252e-01	9.918272e-03	6.075048e-04	1.454402e-02
13140000	-4.599765e+03	-6.029335e+01	2.579465e+00	1.375779e+01	0.000000e+00	3.099760e+00	1.636961e-02	9.879139e-01	4.883831e-03	6.067631e-04	1.588139e-02
13160000	-4.592326e+03	-4.002594e+01	2.758033e+00	1.491577e+01	0.000000e+00	2.149629e+00	1.470373e-02	9.802620e-01	1.708398e-02	3.718865e-04	1.703464e-02
13180000	-4.599707e+03	-4.728879e+01	2.457141e+00	1.339728e+01	0.000000e+00	1.844080e+00	1.415493e-02	9.907354e-01	4.100780e-03	5.213415e-04	1.517571e-02
13200000	-4.585877e+03	-1.014745e+01	2.260317e+00	1.219388e+01	0.000000e+00	2.655367e+00	3.728044e-03	9.977739e-01	3.099190e-03	3.850015e-04	1.398922e-02
13220000	-4.593537e+03	1.930517e+01	2.646328e+00	1.376911e+01	0.000000e+00	2.062925e+00	9.025795e-03	9.949904e-01	2.434981e-03	2.572182e-04	1.639107e-02
13240000	-4.605281e+03	-1.570911e+01	2.763087e+00	1.331158e+01	0.000000e+00	2.728300e+00	3.273494e-02	9.817582e-01	4.062748e-03	4.056398e-04	1.707319e-02
13260000	-4.622343e+03	-2.958756e+01	2.932230e+00	1.516821e+01	0.000000e+00	2.044705e+00	1.321483e-02	9.921752e-01	3.830723e-03	4.323865e-04	1.833413e-02
13280000	-4.608252e+03	-6.008038e+01	2.634082e+00	1.335365e+01	0.000000e+00	3.422263e+00	2.644451e-02	9.902119e-01	2.152987e-03	6.593623e-04	1.647614e-02
13300000	-4.610404e+03	-4.294997e+01	2.702764e+00	1.436456e+01	0.000000e+00	3.365981e+00	8.301412e-03	9.978151e-01	7.366087e-04	4.347130e-04	1.676710e-02
13320000	-4.609691e+03	-5.282733e+01	2.756560e+00	1.526256e+01	0.000000e+00	2.111038e+00	1.345704e-02	9.960933e-01	6.312729e-04	5.290435e-04	1.728695e-02
13340000	-4.603842e+03	-3.487252e+01	2.817231e+00	1.506354e+01	0.000000e+00	2.009405e+00	1.608494e-02	9.946637e-01	1.342911e-03	4.144028e-04	1.760609e-02
13360000	-4.604971e+03	-5.478889e+01	2.513047e+00	1.325579e+01	0.000000e+00	2.236676e+00	1.149282e-02	9.971447e-01	8.358759e-04	4.900078e-04	1.557480e-02
13380000	-4.590088e+03	-4.395649e+01	2.413566e+00	1.376128e+01	0.000000e+00	2.974940e+00	3.832730e-03	9.980968e-01	2.058488e-03	4.159230e-04	1.503564e-02
13400000	-4.584465e+03	-5.625624e+01	2.655340e+00	1.523708e+01	0.000000e+00	2.348197e+00	4.832577e-03	9.966729e-01	3.496354e-03	3.801193e-04	1.649194e-02
13420000	-4.603116e+03	-9.574351e+01	2.147986e+00	1.350292e+01	0.000000e+00	2.653821e+00	1.162705e-02	9.946044e-01	1.141464e-03	6.460318e-04	1.342647e-02
13440000	-4.598861e+03	-5.220400e+01	2.376082e+00	1.324490e+01	0.000000e+00	2.375832e+00	2.339891e-03	9.988862e-01	1.903982e-03	4.844136e-04	1.475684e-02
13460000	-4.623476e+03	-7.599097e+01	2.627084e+00	1.478637e+01	0.000000e+00	2.760935e+00	2.496012e-03	9.985320e-01	2.926126e-03	6.187886e-04	1.637032e-02
13480000	-4.605746e+03	-6.843581e+01	2.636590e+00	1.456944e+01	0.000000e+00	2.634109e+00	1.943941e-02	9.951105e-01	5.838816e-04	5.631813e-04	1.647178e-02
13500000	-4.611923e+03	-5.899954e+01	2.497302e+00	1.369334e+01	0.000000e+00	2.747136e+00	8.920603e-03	9.938311e-01	4.740680e-03	5.805792e-04	1.535891e-02
13520000	-4.604112e+03	-7.452044e+01	2.502684e+00	1.465134e+01	0.000000e+00	2.912211e+00	1.253630e-02	9.930389e-01	2.173947e-03	6.138905e-04	1.539130e-02
13540000	-4.612070e+03	-3.431947e+01	2.590627e+00	1.446666e+01	0.000000e+00	2.462817e+00	1.053511e-02	9.932850e-01	3.692127e-03	3.249027e-04	1.612045e-02
13560000	-4.613440e+03	-8.796689e+00	2.798661e+00	1.504455e+01	0.000000e+00	2.096255e+00	1.362337e-02	9.935835e-01	2.857553e-03	3.015298e-04	1.743935e-02
13580000	-4.602502e+03	-3.624148e+01	2.547466e+00	1.388185e+01	0.000000e+00	1.869912e+00	1.002123e-02	9.960583e-01	1.472286e-03	4.860924e-04	1.587080e-02
13600000	-4.609447e+03	-6.836348e+01	2.762333e+00	1.505251e+01	0.000000e+00	2.639760e+00	1.225491e-02	9.919054e-01	4.866389e-03	6.450034e-04	1.718140e-02
13620000	-4.604978e+03	-4.830146e+01	2.577630e+00	1.357999e+01	0.000000e+00	2.847186e+00	2.161184e-02	9.892617e-01	2.767233e-03	5.874409e-04	1.600568e-02
13640000	-4.610733e+03	3.855757e+00	3.080754e+00	1.494749e+01	0.000000e+00	1.882980e+00	1.004995e-02	9.928188e-01	4.703368e-03	2.821169e-04	1.910387e-02
13660000	-4.602596e+03	1.355611e+00	2.734537e+00	1.461637e+01	0.000000e+00	2.141156e+00	1.678105e-02	9.951448e-01	7.929634e-04	2.605783e-04	1.703537e-02
13680000	-4.616066e+03	-4.269590e+01	2.479663e+00	1.372357e+01	1.162791e-02	2.949066e+00	3.759136e-02	9.830676e-01	1.839384e-03	3.728512e-04	1.543340e-02
13700000	-4.601404e+03	-4.271105e+01	2.616905e+00	1.565277e+01	0.000000e+00	2.512274e+00	2.207173e-02	9.711025e-01	1.503350e-02	2.971686e-04	1.644500e-02
13720000	-4.614060e+03	-4.469362e+01	2.475343e+00	1.428767e+01	0.000000e+00	2.694610e+00	2.046065e-02	9.867325e-01	3.944768e-03	4.100792e-04	1.551324e-02
13740000	-4.614852e+03	-6.962242e+01	2.414035e+00	1.394095e+01	0.000000e+00	2.002517e+00	6.295151e-03	9.957912e-01	4.976405e-03	5.122836e-04	1.498912e-02
13760000	-4.600878e+03	-3.811739e+00	2.691665e+00	1.490332e+01	0.000000e+00	2.192732e+00	4.560028e-03	9.971006e-01	4.161734e-03	3.265140e-04	1.670031e-02
13780000	-4.607796e+03	-1.266342e+01	2.551777e+00	1.539096e+01	0.000000e+00	2.529373e+00	9.351908e-03	9.956746e-01	1.697460e-03	2.577505e-04	1.587611e-02
13800000	-4.598597e+03	5.539468e+00	2.040966e+00	1.224691e+01	0.000000e+00	3.028913e+00	1.277562e-02	9.954310e-01	9.595124e-04	2.085311e-04	1.257373e-02
13820000	-4.603154e+03	-2.317661e+01	2.572604e+00	1.539536e+01	0.000000e+00	2.568210e+00	8.271030e-03	9.932730e-01	5.111891e-03	2.788333e-04	1.588548e-02
13840000	-4.584342e+03	1.741100e+01	2.699940e+00	1.463853e+01	0.000000e+00	2.349330e+00	1.376677e-02	9.955016e-01	1.118156e-03	2.298524e-04	1.658826e-02
13860000	-4.612727e+03	-1.533395e+00	2.884686e+00	1.523473e+01	1.162791e-02	2.421916e+00	1.823510e-02	9.889835e-01	3.029654e-03	2.355911e-04	1.772186e-02
13880000	-4.600944e+03	1.976990e+01	2.497731e+00	1.497442e+01	0.000000e+00	2.815380e+00	2.289428e-02	9.886237e-01	2.789518e-03	1.579301e-04	1.530679e-02
13900000	-4.599332e+03	1.684226e+01	2.335474e+00	1.375152e+01	0.000000e+00	2.553358e+00	9.624185e-03	9.928091e-01	4.884572e-03	1.737961e-04	1.433240e-02
13920000	-4.612550e+03	-8.460769e+00	2.535527e+00	1.466270e+01	0.000000e+00	2.803960e+00	4.453764e-02	9.876384e-01	5.961882e-04	2.625079e-04	1.549564e-02
13940000	-4.599055e+03	1.317131e+01	2.687510e+00	1.524728e+01	0.000000e+00	2.516363e+00	1.007170e-02	9.957038e-01	1.640209e-03	1.893747e-04	1.641881e-02
13960000	-4.608696e+03	5.216277e+01	2.882458e+00	1.614886e+01	0.000000e+00	2.194065e+00	2.407029e-02	9.887841e-01	1.909002e-03	8.467878e-05	1.763719e-02
13980000	-4.618887e+03	1.919957e+01	2.818158e+00	1.490639e+01	0.000000e+00	1.907973e+00	3.616525e-02	9.715976e-01	6.120676e-03	2.067577e-04	1.731682e-02
14000000	-4.602448e+03	1.350987e+01	2.744726e+00	1.601832e+01	0.000000e+00	2.859667e+00	1.303253e-02	9.915748e-01	3.879675e-03	1.863773e-04	1.686758e-02
14020000	-4.625312e+03	4.581010e+01	2.818343e+00	1.477734e+01	0.000000e+00	2.475890e+00	2.539835e-02	9.924074e-01	8.513451e-04	1.486557e-04	1.742083e-02
14040000	-4.606771e+03	3.080351e+01	2.752542e+00	1.508064e+01	0.000000e+00	1.593819e+00	1.776962e-02	9.891306e-01	4.338723e-03	1.629075e-04	1.692608e-02
14060000	-4.617284e+03	5.321526e+01	2.697692e+00	1.446863e+01	0.000000e+00	2.420423e+00	1.742322e-02	9.902776e-01	3.709804e-03	1.410998e-04	1.663847e-02
14080000	-4.593889e+03	4.495335e+01	2.659780e+00	1.494754e+01	0.000000e+00	2.473718e+00	5.329033e-03	9.962532e-01	3.646814e-03	1.141055e-04	1.639726e-02
14100000	-4.588338e+03	1.970362e+01	2.673950e+00	1.519284e+01	0.000000e+00	2.094569e+00	3.599333e-03	9.984882e-01	1.069872e-03	2.242612e-04	1.656955e-02
14120000	-4.606167e+03	1.368012e+01	2.408431e+00	1.348493e+01	0.000000e+00	2.401093e+00	1.526321e-02	9.938130e-01	1.981305e-03	2.111008e-04	1.496190e-02
14140000	-4.591453e+03	-1.676755e+01	2.352380e+00	1.327911e+01	0.000000e+00	2.842963e+00	2.483799e-02	9.955157e-01	3.078741e-04	3.035877e-04	1.456057e-02
14160000	-4.598857e+03	3.442025e+00	2.656976e+00	1.445317e+01	0.000000e+00	2.219653e+00	2.471854e-02	9.898322e-01	2.117712e-03	2.389603e-04	1.653265e-02
14180000	-4.608946e+03	-1.116518e+01	2.589696e+00	1.357983e+01	0.000000e+00	2.753550e+00	2.718783e-02	9.908694e-01	1.518038e-03	3.833640e-04	1.615315e-02
14200000	-4.606424e+03	-4.360390e+01	2.609676e+00	1.454564e+01	0.000000e+00	3.085274e+00	2.867114e-02	9.796401e-01	5.349101e-03	3.752199e-04	1.618955e-02
14220000	-4.611180e+03	-5.022863e+01	2.363001e+00	1.396926e+01	0.000000e+00	2.092132e+00	2.517620e-02	9.799110e-01	5.147396e-03	3.754077e-04	1.466301e-02
14240000	-4.589611e+03	-2.455529e+01	2.332329e+00	1.374358e+01	0.000000e+00	1.965579e+00	1.362971e-02	9.898045e-01	5.182299e-03	3.340857e-04	1.447130e-02
14260000	-4.616099e+03	-3.419856e+01	2.379857e+00	1.416130e+01	1.162791e-02	2.057246e+00	2.432477e-02	9.857397e-01	3.406949e-03	3.460212e-04	1.479979e-02
14280000	-4.603278e+03	-5.609498e+01	2.547292e+00	1.471366e+01	0.000000e+00	3.154694e+00	2.092865e-02	9.860022e-01	3.727837e-03	4.594348e-04	1.582129e-02
14300000	-4.601390e+03	-3.188606e+01	2.615336e+00	1.471938e+01	0.000000e+00	2.997796e+00	4.954007e-02	9.828316e-01	9.985907e-04	3.505264e-04	1.630439e-02
14320000	-4.612426e+03	3.229110e+01	2.517039e+00	1.368093e+01	0.000000e+00	2.142056e+00	1.500943e-02	9.911181e-01	3.007858e-03	2.253710e-04	1.570001e-02
14340000	-4.604004e+03	2.953158e+01	2.774219e+00	1.454735e+01	0.000000e+00	1.890593e+00	2.076745e-02	9.888204e-01	3.049836e-03	1.666236e-04	1.731294e-02
14360000	-4.601215e+03	-3.243460e-02	2.746177e+00	1.406109e+01	0.000000e+00	2.468085e+00	1.407340e-02	9.841721e-01	1.215495e-02	3.623816e-04	1.712726e-02
14380000	-4.605847e+03	1.373748e+01	2.496261e+00	1.306024e+01	0.000000e+00	2.325709e+00	1.664961e-02	9.951251e-01	8.448899e-04	2.972330e-04	1.560190e-02
14400000	-4.619522e+03	5.826203e+00	2.654222e+00	1.452632e+01	0.000000e+00	2.973320e+00	1.435971e-02	9.950251e-01	1.078842e-03	2.896718e-04	1.668897e-02
14420000	-4.586941e+03	-1.005759e+01	2.916907e+00	1.485021e+01	0.000000e+00	2.161047e+00	1.584468e-02	9.922909e-01	2.873500e-03	3.120013e-04	1.844038e-02
14440000	-4.613535e+03	-4.536622e+01	2.612644e+00	1.494065e+01	0.000000e+00	2.687765e+00	2.307437e-02	9.913648e-01	1.638516e-03	3.754194e-04	1.649537e-02
14460000	-4.601741e+03	3.618111e+00	2.602156e+00	1.469921e+01	0.000000e+00	2.328073e+00	2.060566e-02	9.947296e-01	6.232401e-04	2.448811e-04	1.647639e-02
14480000	-4.619068e+03	-3.422528e+01	2.707149e+00	1.439905e+01	0.000000e+00	1.944543e+00	1.761857e-02	9.958146e-01	5.517737e-04	5.165659e-04	1.707414e-02
14500000	-4.607685e+03	-5.988170e+01	2.649820e+00	1.477306e+01	0.000000e+00	2.250218e+00	2.330016e-02	9.931207e-01	1.088147e-03	5.201881e-04	1.671303e-02
14520000	-4.614970e+03	-2.903603e+01	2.668070e+00	1.359245e+01	0.000000e+00	2.415241e+00	2.639138e-02	9.862110e-01	4.563769e-03	3.944497e-04	1.684956e-02
14540000	-4.616764e+03	-9.857935e+00	2.848548e+00	1.500422e+01	0.000000e+00	1.798572e+00	2.519647e-02	9.834124e-01	5.472317e-03	3.566028e-04	1.801070e-02
14560000	-4.595033e+03	-2.555403e+01	2.625172e+00	1.374167e+01	0.000000e+00	2.371726e+00	9.276764e-03	9.921157e-01	7.233962e-03	4.256142e-04	1.658899e-02
14580000	-4.603865e+03	-2.159338e+01	2.632899e+00	1.412439e+01	0.000000e+00	2.699961e+00	3.047499e-02	9.853514e-01	2.817332e-03	3.081089e-04	1.656866e-02
14600000	-4.615732e+03	-4.173208e+01	3.077740e+00	1.569674e+01	0.000000e+00	2.172891e+00	2.671551e-02	9.803494e-01	6.835539e-03	4.560781e-04	1.941078e-02
14620000	-4.602941e+03	-4.906632e+01	2.877192e+00	1.468470e+01	0.000000e+00	2.544187e+00	2.309188e-02	9.850529e-01	3.550756e-03	5.852112e-04	1.789814e-02
14640000	-4.624578e+03	-4.343356e+01	2.561158e+00	1.345623e+01	0.000000e+00	2.678390e+00	9.787591e-03	9.954887e-01	2.171014e-03	5.160978e-04	1.592627e-02
14660000	-4.600181e+03	-7.575837e+01	2.597882e+00	1.443833e+01	0.000000e+00	2.448990e+00	1.559466e-02	9.949549e-01	1.042717e-03	6.528907e-04	1.617623e-02
14680000	-4.609071e+03	-8.310352e+01	2.422783e+00	1.413009e+01	0.000000e+00	2.986616e+00	1.220884e-02	9.940255e-01	1.972659e-03	6.162979e-04	1.511133e-02
14700000	-4.594630e+03	-4.494458e+01	2.683004e+00	1.571112e+01	0.000000e+00	2.267355e+00	6.891586e-03	9.961186e-01	2.610704e-03	3.420846e-04	1.665485e-02
14720000	-4.593979e+03	-7.762875e+00	2.588976e+00	1.421125e+01	0.000000e+00	2.512450e+00	4.325139e-02	9.752550e-01	3.273568e-03	2.626756e-04	1.595010e-02
14740000	-4.589746e+03	-2.097543e+00	2.799755e+00	1.530110e+01	0.000000e+00	2.450529e+00	1.488851e-02	9.906082e-01	3.733950e-03	2.366751e-04	1.723015e-02
14760000	-4.594081e+03	2.323837e+00	2.756120e+00	1.427309e+01	0.000000e+00	2.460894e+00	1.296409e-02	9.947760e-01	1.827798e-03	3.038362e-04	1.699596e-02
14780000	-4.598438e+03	-1.330927e+00	2.690332e+00	1.388625e+01	0.000000e+00	2.479650e+00	3.780368e-03	9.984193e-01	2.029477e-03	3.040474e-04	1.653885e-02
14800000	-4.611185e+03	-1.598560e+01	2.380277e+00	1.315463e+01	0.000000e+00	2.134739e+00	4.814062e-03	9.978559e-01	2.055394e-03	3.659768e-04	1.464088e-02
14820000	-4.621942e+03	-3.218555e+01	2.601256e+00	1.486187e+01	0.000000e+00	1.826688e+00	1.568226e-02	9.927388e-01	2.030507e-03	3.386877e-04	1.595799e-02
14840000	-4.607276e+03	-3.765500e+01	2.442296e+00	1.395983e+01	0.000000e+00	2.348347e+00	2.901017e-02	9.875544e-01	1.523548e-03	3.956900e-04	1.509906e-02
14860000	-4.595833e+03	-5.325894e+00	2.575251e+00	1.392881e+01	0.000000e+00	3.014575e+00	2.223070e-02	9.917045e-01	1.760683e-03	2.771623e-04	1.592802e-02
14880000	-4.608954e+03	6.449172e+00	2.593291e+00	1.418617e+01	0.000000e+00	2.151621e+00	2.323251e-02	9.922638e-01	1.227520e-03	2.454958e-04	1.606520e-02
14900000	-4.606371e+03	-8.815909e+01	2.245812e+00	1.307205e+01	0.000000e+00	2.378722e+00	1.712582e-02	9.960471e-01	3.805167e-04	5.847147e-04	1.391906e-02
14920000	-4.606600e+03	-6.571462e+01	2.362771e+00	1.418044e+01	0.000000e+00	3.406795e+00	4.682880e-03	9.963830e-01	3.940992e-03	4.188651e-04	1.461355e-02
14940000	-4.614029e+03	-8.800556e+01	2.272501e+00	1.376293e+01	0.000000e+00	3.036550e+00	1.358281e-02	9.977105e-01	1.746681e-04	6.675254e-04	1.413147e-02
14960000	-4.610293e+03	-4.663026e+01	2.649851e+00	1.436454e+01	0.000000e+00	2.416026e+00	8.338577e-03	9.984183e-01	3.977546e-04	3.981801e-04	1.650627e-02
14980000	-4.609487e+03	-3.507960e+01	2.683016e+00	1.436732e+01	0.000000e+00	2.097991e+00	1.484277e-03	9.988651e-01	6.366136e-03	4.525720e-04	1.670617e-02
15000000	-4.591770e+03	-4.464871e+01	2.779086e+00	1.435711e+01	0.000000e+00	1.924153e+00	1.873730e-02	9.911710e-01	2.261486e-03	4.681037e-04	1.730360e-02
15020000	-4.590864e+03	-4.666478e+01	2.504958e+00	1.351890e+01	0.000000e+00	2.698118e+00	1.700929e-02	9.889511e-01	3.148007e-03	3.945278e-04	1.546655e-02
15040000	-4.591980e+03	-3.105376e+01	2.657035e+00	1.460293e+01	0.000000e+00	2.673028e+00	1.977031e-02	9.961525e-01	3.486223e-04	3.754544e-04	1.634606e-02
15060000	-4.628523e+03	-3.384803e+01	2.567921e+00	1.413121e+01	0.000000e+00	2.556740e+00	1.287032e-02	9.951083e-01	1.415018e-03	3.742087e-04	1.583426e-02
15080000	-4.607141e+03	-1.863854e+01	2.129886e+00	1.221581e+01	0.000000e+00	2.169185e+00	1.256906e-02	9.919008e-01	3.407081e-03	3.853577e-04	1.311954e-02
15100000	-4.628026e+03	-3.420900e+01	2.558097e+00	1.376838e+01	0.000000e+00	2.474697e+00	1.080989e-02	9.968458e-01	9.450827e-04	4.424737e-04	1.580670e-02
15120000	-4.597274e+03	-6.002748e+01	2.630870e+00	1.425124e+01	0.000000e+00	2.642405e+00	1.998463e-03	9.981066e-01	9.860006e-03	4.914040e-04	1.625064e-02
15140000	-4.584083e+03	-9.026306e+01	2.593581e+00	1.452631e+01	0.000000e+00	2.763891e+00	5.070569e-03	9.977539e-01	1.902985e-03	8.628537e-04	1.598852e-02
15160000	-4.599365e+03	-1.050379e+02	2.585295e+00	1.379473e+01	0.000000e+00	2.623479e+00	2.611182e-02	9.789329e-01	5.545684e-03	9.527711e-04	1.603909e-02
15180000	-4.596767e+03	-6.471857e+01	2.444805e+00	1.325932e+01	0.000000e+00	2.817492e+00	1.885579e-02	9.823259e-01	5.543367e-03	6.414850e-04	1.521334e-02
15200000	-4.598254e+03	-7.191879e+01	2.567583e+00	1.422652e+01	0.000000e+00	2.015011e+00	1.721697e-02	9.937190e-01	1.998193e-03	4.801647e-04	1.606899e-02
15220000	-4.597461e+03	-6.487212e+01	2.664309e+00	1.451099e+01	0.000000e+00	2.166646e+00	1.185369e-02	9.922748e-01	3.898656e-03	6.100981e-04	1.667213e-02
15240000	-4.596129e+03	-5.395629e+01	2.728538e+00	1.491969e+01	0.000000e+00	2.639937e+00	3.413585e-02	9.842398e-01	2.174706e-03	4.219723e-04	1.708810e-02
15260000	-4.601316e+03	-3.833787e+01	2.721246e+00	1.350407e+01	0.000000e+00	2.364344e+00	9.240586e-03	9.973809e-01	7.377952e-04	5.925155e-04	1.700138e-02
15280000	-4.603504e+03	-3.733422e+01	2.860899e+00	1.507907e+01	0.000000e+00	1.963305e+00	3.698163e-02	9.870695e-01	1.509852e-03	4.107187e-04	1.770252e-02
15300000	-4.603862e+03	-4.785500e+01	3.088976e+00	1.609865e+01	0.000000e+00	2.178750e+00	2.053719e-02	9.871500e-01	3.485821e-03	4.413905e-04	1.923422e-02
15320000	-4.590360e+03	-4.388047e+01	2.785693e+00	1.602084e+01	0.000000e+00	3.202433e+00	2.088360e-02	9.872260e-01	2.707430e-03	4.014361e-04	1.733686e-02
15340000	-4.601357e+03	-5.022966e+01	2.683125e+00	1.440415e+01	0.000000e+00	2.359852e+00	2.270036e-02	9.859785e-01	3.749105e-03	4.818631e-04	1.640396e-02
15360000	-4.602914e+03	1.034189e+00	2.660184e+00	1.407871e+01	0.000000e+00	2.244564e+00	2.332734e-02	9.853378e-01	3.457596e-03	2.480725e-04	1.631761e-02
15380000	-4.605248e+03	-1.377792e+01	2.800324e+00	1.457704e+01	0.000000e+00	3.009280e+00	1.657862e-02	9.940801e-01	1.266603e-03	2.594597e-04	1.716256e-02
15400000	-4.616424e+03	-1.366776e+01	2.669417e+00	1.396176e+01	0.000000e+00	2.659118e+00	1.449068e-02	9.850140e-01	1.392375e-02	2.908066e-04	1.644795e-02
15420000	-4.612164e+03	-2.817334e+01	2.719939e+00	1.458290e+01	0.000000e+00	2.575855e+00	2.669077e-02	9.756997e-01	7.055798e-03	3.677508e-04	1.677361e-02
15440000	-4.606474e+03	-7.164563e+01	2.911976e+00	1.658947e+01	0.000000e+00	2.147140e+00	4.208043e-02	9.791714e-01	2.202057e-03	4.191496e-04	1.784288e-02
15460000	-4.606404e+03	-6.022810e+01	2.552148e+00	1.452283e+01	0.000000e+00	2.708072e+00	1.790976e-02	9.859207e-01	4.749006e-03	4.296376e-04	1.556579e-02
15480000	-4.591633e+03	-4.893052e+01	2.574797e+00	1.552548e+01	0.000000e+00	2.272375e+00	9.722275e-03	9.851863e-01	1.689763e-02	2.971167e-04	1.572492e-02
15500000	-4.590519e+03	-2.137560e+01	2.454617e+00	1.446379e+01	0.000000e+00	2.427860e+00	6.352184e-03	9.931197e-01	9.870137e-03	2.676148e-04	1.493809e-02
15520000	-4.597955e+03	-7.662861e+01	2.264086e+00	1.430856e+01	0.000000e+00	2.421230e+00	1.089192e-02	9.951222e-01	1.388162e-03	4.489871e-04	1.373355e-02
15540000	-4.593473e+03	-1.034218e+02	2.295063e+00	1.469302e+01	1.162791e-02	3.091969e+00	3.079585e-03	9.961202e-01	1.078137e-02	6.133092e-04	1.389873e-02
15560000	-4.589451e+03	-6.856603e+01	2.531815e+00	1.460168e+01	0.000000e+00	1.938055e+00	3.953723e-03	9.952148e-01	1.007867e-02	4.548623e-04	1.535724e-02
15580000	-4.620917e+03	-7.388270e+01	2.710003e+00	1.536871e+01	0.000000e+00	2.689563e+00	2.318415e-02	9.837139e-01	4.697413e-03	6.015193e-04	1.652305e-02
15600000	-4.591478e+03	-5.174681e+01	2.656573e+00	1.517755e+01	0.000000e+00	1.973005e+00	3.092870e-02	9.825483e-01	2.743997e-03	3.768776e-04	1.615398e-02
15620000	-4.582157e+03	-5.240912e+01	2.611381e+00	1.550724e+01	0.000000e+00	2.287047e+00	1.294256e-02	9.940874e-01	1.473874e-03	3.699478e-04	1.584241e-02
15640000	-4.598036e+03	-2.162144e+01	2.559758e+00	1.499838e+01	0.000000e+00	2.867822e+00	1.971119e-02	9.894259e-01	2.243464e-03	2.866962e-04	1.554579e-02
15660000	-4.601477e+03	-8.073532e+01	2.258759e+00	1.389161e+01	0.000000e+00	2.496346e+00	1.838875e-02	9.857272e-01	4.608030e-03	5.236623e-04	1.368009e-02
15680000	-4.610156e+03	-7.872609e+01	2.752588e+00	1.611400e+01	1.162791e-02	2.507535e+00	2.356649e-02	9.910992e-01	1.278739e-03	6.031388e-04	1.671713e-02
15700000	-4.610396e+03	-1.088577e+02	2.463981e+00	1.486446e+01	0.000000e+00	2.819136e+00	1.122263e-02	9.959458e-01	8.778381e-04	6.916792e-04	1.493805e-02
15720000	-4.616013e+03	-9.272348e+01	2.588646e+00	1.390153e+01	0.000000e+00	2.207268e+00	3.114056e-02	9.839046e-01	2.569101e-03	9.008362e-04	1.573706e-02
15740000	-4.600117e+03	-6.907904e+01	2.683937e+00	1.484669e+01	0.000000e+00	1.900162e+00	2.201959e-02	9.736902e-01	1.434028e-02	5.346516e-04	1.640094e-02
15760000	-4.584621e+03	-4.719209e+01	2.601701e+00	1.501579e+01	0.000000e+00	2.859531e+00	3.103627e-02	9.808942e-01	3.656926e-03	4.159170e-04	1.593127e-02
15780000	-4.605307e+03	-3.969411e+01	2.380633e+00	1.449094e+01	0.000000e+00	2.641837e+00	3.788647e-02	9.853922e-01	1.289585e-03	3.702987e-04	1.449899e-02
15800000	-4.601706e+03	-6.747227e+01	2.741020e+00	1.643211e+01	0.000000e+00	2.436946e+00	3.514817e-02	9.846244e-01	1.675090e-03	3.525761e-04	1.677898e-02
15820000	-4.604431e+03	-3.005016e+01	2.872926e+00	1.516408e+01	0.000000e+00	2.250732e+00	1.320629e-02	9.903662e-01	4.396810e-03	2.879112e-04	1.766107e-02
15840000	-4.613610e+03	1.123276e+01	2.922411e+00	1.537579e+01	0.000000e+00	2.434697e+00	1.250902e-02	9.962072e-01	1.388671e-03	2.332828e-04	1.796343e-02
15860000	-4.601789e+03	-1.891363e+01	2.911457e+00	1.554209e+01	0.000000e+00	2.239607e+00	8.881797e-03	9.964126e-01	1.830989e-03	3.488358e-04	1.794898e-02
15880000	-4.609437e+03	-7.143090e+01	2.527731e+00	1.419501e+01	0.000000e+00	1.931637e+00	2.815524e-02	9.966021e-01	1.557175e-04	5.307106e-04	1.557265e-02
15900000	-4.595968e+03	-7.975955e+01	2.540257e+00	1.510486e+01	0.000000e+00	3.130136e+00	6.583776e-03	9.974750e-01	1.059269e-03	5.594108e-04	1.574948e-02
15920000	-4.626395e+03	-8.151785e+01	2.893839e+00	1.557333e+01	0.000000e+00	2.673687e+00	9.384535e-03	9.969391e-01	9.555278e-04	5.687454e-04	1.799152e-02
15940000	-4.609403e+03	-3.568800e+01	2.771812e+00	1.508148e+01	0.000000e+00	1.913688e+00	8.924240e-03	9.968898e-01	1.246016e-03	4.433269e-04	1.715232e-02
15960000	-4.607603e+03	-2.606321e+01	2.422899e+00	1.316647e+01	0.000000e+00	2.296983e+00	6.777691e-03	9.976265e-01	8.786543e-04	3.602388e-04	1.502287e-02
15980000	-4.615596e+03	-1.178905e+01	2.609375e+00	1.469247e+01	0.000000e+00	2.168589e+00	5.141031e-03	9.986719e-01	5.738506e-04	2.776177e-04	1.620284e-02
16000000	-4.617522e+03	-4.867735e+01	2.356604e+00	1.464154e+01	0.000000e+00	2.927842e+00	1.491926e-02	9.956438e-01	6.013223e-04	3.715472e-04	1.461599e-02
16020000	-4.605775e+03	-6.514577e+01	2.504559e+00	1.489517e+01	0.000000e+00	2.741880e+00	4.712453e-03	9.967883e-01	3.952603e-03	4.606816e-04	1.558971e-02
16040000	-4.603258e+03	-2.999101e+01	2.429777e+00	1.413425e+01	0.000000e+00	2.240037e+00	6.628911e-03	9.971189e-01	1.339007e-03	3.383419e-04	1.514630e-02
16060000	-4.605876e+03	-2.637304e+01	2.606082e+00	1.525097e+01	0.000000e+00	2.756836e+00	6.258982e-03	9.971950e-01	1.410326e-03	3.104742e-04	1.625771e-02
16080000	-4.627249e+03	-2.758703e+01	2.832224e+00	1.607486e+01	0.000000e+00	1.751417e+00	4.879642e-03	9.970750e-01	2.504790e-03	3.837707e-04	1.764440e-02
16100000	-4.604482e+03	-8.469832e+01	2.489645e+00	1.598907e+01	0.000000e+00	2.650205e+00	7.408193e-03	9.969771e-01	1.266962e-03	4.261678e-04	1.542740e-02
16120000	-4.616283e+03	-5.940224e+01	2.348934e+00	1.403546e+01	0.000000e+00	2.926479e+00	2.312342e-02	9.916170e-01	1.163366e-03	5.214852e-04	1.455638e-02
16140000	-4.606570e+03	-3.833937e+01	2.466864e+00	1.439574e+01	1.162791e-02	2.655803e+00	7.454152e-03	9.946420e-01	3.098097e-03	3.562414e-04	1.515357e-02
16160000	-4.605597e+03	-6.010069e+01	2.365745e+00	1.401754e+01	0.000000e+00	2.450010e+00	3.131049e-02	9.861751e-01	1.678643e-03	3.952114e-04	1.451830e-02
16180000	-4.616330e+03	-6.851977e+00	2.494108e+00	1.403865e+01	0.000000e+00	2.460696e+00	1.381534e-02	9.967804e-01	4.866898e-04	2.829931e-04	1.534520e-02
16200000	-4.612059e+03	6.713722e+00	2.656839e+00	1.549952e+01	0.000000e+00	2.185539e+00	3.529698e-03	9.982850e-01	2.316933e-03	2.382669e-04	1.639377e-02
16220000	-4.598480e+03	-1.056332e+00	2.626984e+00	1.419113e+01	0.000000e+00	2.357396e+00	1.997158e-03	9.984145e-01	5.303294e-03	2.509471e-04	1.636742e-02
16240000	-4.607191e+03	-1.769962e+01	2.513654e+00	1.405314e+01	0.000000e+00	2.450057e+00	1.609063e-03	9.993008e-01	2.090515e-03	3.785821e-04	1.570122e-02
16260000	-4.599708e+03	3.081024e+00	2.431533e+00	1.393460e+01	0.000000e+00	2.674059e+00	1.187161e-02	9.974655e-01	4.002023e-04	2.858149e-04	1.503115e-02
16280000	-4.595704e+03	-7.412415e+01	2.525804e+00	1.512374e+01	1.162791e-02	2.725146e+00	6.658063e-03	9.980225e-01	8.273661e-04	4.142320e-04	1.567330e-02
16300000	-4.588803e+03	-1.220524e+02	2.309184e+00	1.390098e+01	0.000000e+00	3.097911e+00	7.500342e-03	9.979630e-01	5.323870e-04	8.656679e-04	1.416886e-02
16320000	-4.595049e+03	-1.222652e+02	2.621098e+00	1.511871e+01	0.000000e+00	2.969758e+00	9.119989e-03	9.977409e-01	4.435298e-04	1.090976e-03	1.609874e-02
16340000	-4.606554e+03	-1.730209e+02	2.175796e+00	1.260323e+01	0.000000e+00	2.757443e+00	7.923168e-03	9.907615e-01	9.435766e-03	1.428770e-03	1.339556e-02
16360000	-4.605618e+03	-8.582974e+01	2.648056e+00	1.514687e+01	0.000000e+00	2.090119e+00	3.325090e-02	9.551847e-01	1.888525e-02	5.800213e-04	1.623952e-02
16380000	-4.601329e+03	-5.753301e+01	2.363265e+00	1.363850e+01	0.000000e+00	3.227868e+00	2.524843e-02	9.852344e-01	3.034045e-03	4.577140e-04	1.451641e-02
16400000	-4.591544e+03	-3.524490e+01	2.235218e+00	1.300066e+01	1.162791e-02	2.533397e+00	6.648795e-03	9.931923e-01	7.828816e-03	3.585952e-04	1.376527e-02
16420000	-4.594196e+03	-1.043369e+01	2.429592e+00	1.420967e+01	0.000000e+00	3.608362e+00	3.797399e-02	9.733276e-01	4.734788e-03	2.526988e-04	1.495740e-02
16440000	-4.587562e+03	-4.428281e+01	2.393579e+00	1.454961e+01	0.000000e+00	2.783504e+00	2.884741e-02	9.841272e-01	3.103314e-03	2.603618e-04	1.464206e-02
16460000	-4.617047e+03	-2.526620e+01	2.473869e+00	1.553748e+01	0.000000e+00	2.453303e+00	1.467790e-02	9.924341e-01	2.175481e-03	1.823083e-04	1.512654e-02
16480000	-4.595141e+03	-2.143496e+01	2.036199e+00	1.322271e+01	0.000000e+00	2.741547e+00	8.162593e-03	9.950592e-01	2.401238e-03	2.379553e-04	1.250221e-02
16500000	-4.599440e+03	-1.456887e+01	2.374379e+00	1.373431e+01	0.000000e+00	2.160737e+00	2.290898e-02	9.953540e-01	4.186964e-04	2.685973e-04	1.456446e-02
16520000	-4.609637e+03	3.050474e+01	2.450013e+00	1.462392e+01	0.000000e+00	2.095539e+00	1.263703e-02	9.943649e-01	1.421272e-03	1.488294e-04	1.508095e-02
16540000	-4.612237e+03	8.882273e+00	2.342279e+00	1.440471e+01	0.000000e+00	2.147157e+00	8.668168e-03	9.957029e-01	2.209313e-03	1.896830e-04	1.439379e-02
16560000	-4.609063e+03	-2.868350e+01	2.423103e+00	1.469666e+01	0.000000e+00	1.847408e+00	1.574938e-02	9.927331e-01	1.734763e-03	2.888895e-04	1.490630e-02
16580000	-4.596843e+03	-1.089863e+01	2.312494e+00	1.326042e+01	0.000000e+00	2.406012e+00	1.223500e-02	9.855096e-01	9.658694e-03	2.532837e-04	1.420319e-02
16600000	-4.598238e+03	-1.156706e+01	2.344210e+00	1.336381e+01	0.000000e+00	2.654193e+00	1.041146e-02	9.960283e-01	1.460304e-03	2.897312e-04	1.429810e-02
16620000	-4.594406e+03	3.475146e+01	2.319456e+00	1.319502e+01	0.000000e+00	3.162526e+00	2.901834e-03	9.980273e-01	4.040369e-03	2.094755e-04	1.423008e-02
16640000	-4.600745e+03	3.644947e+01	2.684719e+00	1.474550e+01	0.000000e+00	2.576973e+00	7.483048e-03	9.928878e-01	7.968487e-03	1.627775e-04	1.636776e-02
16660000	-4.604560e+03	3.735042e+01	2.900497e+00	1.489715e+01	0.000000e+00	2.258582e+00	1.918898e-02	9.943766e-01	9.574276e-04	1.736028e-04	1.767987e-02
16680000	-4.609166e+03	3.391817e+01	2.993874e+00	1.517012e+01	0.000000e+00	2.314870e+00	2.004769e-02	9.917737e-01	2.435043e-03	2.091508e-04	1.821675e-02
16700000	-4.595269e+03	6.211331e+00	2.616827e+00	1.410636e+01	0.000000e+00	2.974914e+00	8.544431e-03	9.925336e-01	7.586192e-03	2.160755e-04	1.589804e-02
16720000	-4.594970e+03	2.187542e+01	2.584507e+00	1.429398e+01	0.000000e+00	2.077966e+00	1.553766e-02	9.898177e-01	3.795266e-03	1.907231e-04	1.566188e-02
16740000	-4.595314e+03	-2.217866e+01	2.578508e+00	1.474717e+01	0.000000e+00	2.673520e+00	2.916617e-02	9.879718e-01	1.256685e-03	2.686332e-04	1.565549e-02
16760000	-4.598725e+03	3.223999e+01	2.542957e+00	1.399402e+01	0.000000e+00	3.518947e+00	1.580675e-02	9.945913e-01	1.279761e-03	1.777097e-04	1.568070e-02
16780000	-4.603523e+03	1.245746e+01	2.748752e+00	1.457549e+01	0.000000e+00	2.137605e+00	1.281851e-02	9.966000e-01	7.949280e-04	2.191988e-04	1.696810e-02
16800000	-4.605138e+03	7.551752e+00	2.945278e+00	1.590151e+01	0.000000e+00	2.493673e+00	1.305996e-02	9.971029e-01	3.719535e-04	2.466154e-04	1.828095e-02
16820000	-4.589741e+03	-1.342533e+01	2.681245e+00	1.565053e+01	0.000000e+00	2.511596e+00	2.346930e-02	9.775947e-01	7.964792e-03	2.485352e-04	1.668133e-02
16840000	-4.614178e+03	-1.331378e+01	2.579873e+00	1.458892e+01	0.000000e+00	2.725151e+00	2.565379e-02	9.893648e-01	1.833242e-03	2.624192e-04	1.616519e-02
16860000	-4.604974e+03	1.235527e+01	2.563256e+00	1.388636e+01	0.000000e+00	2.892454e+00	4.671601e-02	9.644992e-01	6.926993e-03	2.378692e-04	1.613371e-02
16880000	-4.614494e+03	2.563812e+01	3.047083e+00	1.609306e+01	0.000000e+00	2.140181e+00	4.724420e-02	9.788873e-01	2.463730e-03	1.835939e-04	1.923757e-02
16900000	-4.610021e+03	-4.102123e+00	2.530656e+00	1.377843e+01	0.000000e+00	3.461536e+00	2.475578e-02	9.823841e-01	5.852757e-03	2.838537e-04	1.593057e-02
16920000	-4.607759e+03	6.767309e+00	2.726600e+00	1.480893e+01	0.000000e+00	2.638115e+00	2.660042e-02	9.909369e-01	1.460751e-03	2.215246e-04	1.718215e-02
16940000	-4.592690e+03	4.071674e+01	2.849742e+00	1.639950e+01	0.000000e+00	2.284701e+00	1.068555e-02	9.936794e-01	2.811127e-03	1.370330e-04	1.779414e-02
16960000	-4.601371e+03	4.599524e+01	2.798932e+00	1.465714e+01	0.000000e+00	2.406673e+00	1.977611e-02	9.935342e-01	1.259665e-03	1.857999e-04	1.744408e-02
16980000	-4.586891e+03	-5.528688e+00	2.548619e+00	1.415905e+01	0.000000e+00	2.388368e+00	1.316175e-02	9.952960e-01	1.235122e-03	3.016135e-04	1.581093e-02
17000000	-4.598643e+03	2.601899e+01	2.518423e+00	1.377532e+01	0.000000e+00	2.940651e+00	2.451429e-02	9.916605e-01	8.227459e-04	1.858734e-04	1.563572e-02
17020000	-4.600283e+03	-8.533267e-01	2.869148e+00	1.507686e+01	0.000000e+00	3.996184e+00	2.163527e-02	9.902009e-01	1.881802e-03	2.842477e-04	1.794534e-02
17040000	-4.596314e+03	-2.869490e+01	2.543236e+00	1.450876e+01	0.000000e+00	2.552120e+00	5.906313e-03	9.972706e-01	2.294105e-03	3.433430e-04	1.590360e-02
17060000	-4.591078e+03	2.275096e+01	2.686234e+00	1.533989e+01	0.000000e+00	2.224884e+00	1.040323e-02	9.929113e-01	4.207169e-03	1.982894e-04	1.679857e-02
17080000	-4.617340e+03	-2.324091e+01	2.680121e+00	1.532678e+01	0.000000e+00	2.175357e+00	2.030236e-02	9.951400e-01	5.545502e-04	2.456665e-04	1.669498e-02
17100000	-4.597355e+03	-1.152527e+01	2.731882e+00	1.567650e+01	0.000000e+00	2.370367e+00	8.223926e-03	9.946627e-01	3.008833e-03	2.630148e-04	1.699807e-02
17120000	-4.597355e+03	4.274336e+01	2.562509e+00	1.359488e+01	0.000000e+00	2.420676e+00	1.037000e-02	9.969451e-01	1.094764e-03	1.667378e-04	1.600164e-02
17140000	-4.582110e+03	1.711652e+01	2.830600e+00	1.498318e+01	1.162791e-02	2.575979e+00	2.463249e-02	9.925599e-01	1.135344e-03	2.098507e-04	1.764836e-02
17160000	-4.602486e+03	3.649234e+01	2.642962e+00	1.405544e+01	0.000000e+00	2.564169e+00	2.899977e-02	9.831855e-01	4.049837e-03	1.837075e-04	1.656522e-02
17180000	-4.598895e+03	9.036615e+01	2.804704e+00	1.434420e+01	0.000000e+00	2.288909e+00	2.193801e-02	9.950122e-01	5.449962e-04	1.036364e-04	1.764340e-02
17200000	-4.601116e+03	7.839563e+01	2.852380e+00	1.511636e+01	0.000000e+00	2.386508e+00	2.006079e-02	9.955654e-01	5.705878e-04	1.069786e-04	1.788842e-02
17220000	-4.601782e+03	3.919370e+01	2.792895e+00	1.439515e+01	0.000000e+00	2.057901e+00	2.118181e-02	9.927410e-01	1.032553e-03	2.142835e-04	1.747853e-02
17240000	-4.598839e+03	6.381592e+00	2.422543e+00	1.354415e+01	0.000000e+00	2.874760e+00	1.114265e-02	9.935925e-01	3.640153e-03	2.563678e-04	1.517254e-02
17260000	-4.588579e+03	2.016035e+01	2.924051e+00	1.471165e+01	0.000000e+00	1.962445e+00	2.127509e-02	9.938778e-01	8.077353e-04	2.580214e-04	1.817329e-02
17280000	-4.615802e+03	8.817476e+00	2.736230e+00	1.431711e+01	0.000000e+00	2.274333e+00	1.549586e-02	9.873868e-01	7.595871e-03	2.827747e-04	1.693977e-02
17300000	-4.601704e+03	-2.530497e+01	2.648327e+00	1.474365e+01	0.000000e+00	2.158848e+00	1.281534e-02	9.897666e-01	5.438054e-03	3.370568e-04	1.631273e-02
17320000	-4.590565e+03	-5.622560e+01	2.333562e+00	1.367729e+01	0.000000e+00	3.152762e+00	5.991726e-03	9.971662e-01	1.561059e-03	4.818205e-04	1.430687e-02
17340000	-4.600573e+03	-3.663335e+01	2.723956e+00	1.496017e+01	0.000000e+00	2.163296e+00	5.262995e-03	9.983180e-01	1.045781e-03	3.442739e-04	1.667560e-02
17360000	-4.607250e+03	-6.605682e+01	2.532400e+00	1.432130e+01	0.000000e+00	1.932825e+00	4.839785e-03	9.986266e-01	9.514283e-04	3.994442e-04	1.554231e-02
17380000	-4.599924e+03	-6.958673e+01	2.556247e+00	1.442999e+01	0.000000e+00	2.469345e+00	3.459671e-03	9.988323e-01	1.023086e-03	6.058917e-04	1.564816e-02
17400000	-4.613669e+03	-7.860357e+01	2.736977e+00	1.551663e+01	0.000000e+00	2.454525e+00	7.961241e-03	9.979115e-01	6.819767e-04	6.587602e-04	1.684714e-02
17420000	-4.610358e+03	-1.112845e+02	2.451879e+00	1.489820e+01	0.000000e+00	2.457843e+00	3.802595e-03	9.990716e-01	4.812374e-04	8.343361e-04	1.512754e-02
17440000	-4.614325e+03	-7.431536e+01	2.648296e+00	1.521148e+01	0.000000e+00	2.079734e+00	2.837261e-03	9.986540e-01	1.884516e-03	5.138016e-04	1.632359e-02
17460000	-4.598114e+03	-7.346787e+01	2.521599e+00	1.361247e+01	0.000000e+00	2.588953e+00	5.319369e-03	9.978221e-01	2.035033e-03	5.799851e-04	1.550731e-02
17480000	-4.594390e+03	1.663336e+00	2.664811e+00	1.426338e+01	0.000000e+00	2.535049e+00	8.324948e-03	9.972774e-01	9.744119e-04	2.872907e-04	1.639779e-02
17500000	-4.606398e+03	-3.559330e+01	2.505140e+00	1.421866e+01	0.000000e+00	2.216578e+00	3.725724e-03	9.970428e-01	4.711715e-03	3.900780e-04	1.549471e-02
17520000	-4.601783e+03	-1.718587e+01	2.622631e+00	1.473963e+01	0.000000e+00	2.576736e+00	1.036367e-02	9.966564e-01	1.047502e-03	2.638268e-04	1.625238e-02
17540000	-4.619947e+03	-5.086542e+00	2.511268e+00	1.381392e+01	0.000000e+00	2.560358e+00	2.237922e-02	9.915377e-01	1.310773e-03	2.481841e-04	1.556528e-02
17560000	-4.603374e+03	-7.536950e+00	2.415426e+00	1.372109e+01	0.000000e+00	2.395674e+00	1.589444e-02	9.957880e-01	7.805133e-04	2.725365e-04	1.492950e-02
17580000	-4.597750e+03	-2.892593e+01	2.383136e+00	1.394283e+01	0.000000e+00	2.556210e+00	1.433264e-02	9.947286e-01	1.142471e-03	3.074689e-04	1.466597e-02
17600000	-4.621273e+03	-3.771897e+01	2.320373e+00	1.445932e+01	0.000000e+00	3.010954e+00	2.091783e-02	9.964943e-01	2.043775e-04	2.928122e-04	1.424259e-02
17620000	-4.599757e+03	-1.539522e+01	2.280563e+00	1.408302e+01	0.000000e+00	2.881360e+00	2.226161e-02	9.950827e-01	4.164421e-04	2.158531e-04	1.389343e-02
17640000	-4.591292e+03	-3.677174e+01	2.397987e+00	1.520760e+01	0.000000e+00	2.678055e+00	1.492186e-02	9.902025e-01	2.665777e-03	2.644630e-04	1.456800e-02
17660000	-4.606110e+03	-5.108054e+01	2.272084e+00	1.406755e+01	0.000000e+00	2.243139e+00	5.592725e-03	9.974378e-01	1.551370e-03	3.552004e-04	1.383579e-02
17680000	-4.593102e+03	-3.175030e+01	2.476785e+00	1.405503e+01	0.000000e+00	2.662508e+00	4.721560e-03	9.977072e-01	1.929159e-03	3.250542e-04	1.523276e-02
17700000	-4.595212e+03	-6.155031e+00	2.482810e+00	1.347396e+01	0.000000e+00	2.308750e+00	1.593497e-02	9.956526e-01	8.626869e-04	3.583104e-04	1.519115e-02
17720000	-4.599468e+03	-3.392020e+01	2.609766e+00	1.409424e+01	0.000000e+00	2.455122e+00	1.576147e-02	9.953175e-01	1.000974e-03	3.568521e-04	1.606728e-02
17740000	-4.609384e+03	-6.866955e+00	3.015660e+00	1.599333e+01	0.000000e+00	2.150993e+00	7.132092e-03	9.986808e-01	4.019177e-04	3.006359e-04	1.858777e-02
17760000	-4.590392e+03	-4.020817e+01	2.573862e+00	1.351764e+01	0.000000e+00	2.068648e+00	7.261759e-03	9.961726e-01	2.880706e-03	4.676965e-04	1.588867e-02
17780000	-4.609384e+03	-1.832702e+00	2.743277e+00	1.389569e+01	0.000000e+00	3.345214e+00	1.570408e-02	9.962080e-01	7.373146e-04	3.084374e-04	1.678338e-02
17800000	-4.616841e+03	-4.131627e+01	2.878070e+00	1.490646e+01	0.000000e+00	2.513107e+00	1.742250e-02	9.931543e-01	1.322160e-03	3.743030e-04	1.759557e-02
17820000	-4.610174e+03	-4.603505e+01	2.893686e+00	1.541791e+01	0.000000e+00	1.710994e+00	1.220384e-02	9.883598e-01	7.586125e-03	4.692755e-04	1.766494e-02
17840000	-4.599705e+03	-1.565079e-01	2.679052e+00	1.405952e+01	0.000000e+00	2.345227e+00	1.981920e-02	9.898389e-01	2.385485e-03	2.763366e-04	1.646081e-02
17860000	-4.624025e+03	2.615482e+01	2.394568e+00	1.283919e+01	0.000000e+00	1.926457e+00	2.163230e-02	9.861653e-01	3.882191e-03	2.187629e-04	1.445313e-02
17880000	-4.613408e+03	-4.775357e+00	2.346432e+00	1.397204e+01	0.000000e+00	1.914463e+00	1.717337e-02	9.917932e-01	1.851260e-03	2.781870e-04	1.424180e-02
17900000	-4.614526e+03	-4.626246e+01	2.505406e+00	1.430900e+01	0.000000e+00	2.317803e+00	1.010068e-02	9.868812e-01	9.974541e-03	3.522977e-04	1.527373e-02
17920000	-4.607623e+03	6.117656e+00	2.694817e+00	1.467283e+01	0.000000e+00	2.600914e+00	2.697087e-02	9.807116e-01	4.669042e-03	2.692778e-04	1.646112e-02
17940000	-4.597651e+03	-3.616694e+01	2.273203e+00	1.375459e+01	0.000000e+00	2.556072e+00	2.770934e-02	9.643531e-01	1.183861e-02	3.203539e-04	1.385842e-02
17960000	-4.627322e+03	-8.886553e+00	2.434411e+00	1.344411e+01	0.000000e+00	3.059911e+00	2.727277e-02	9.728046e-01	9.762602e-03	2.556425e-04	1.479641e-02
17980000	-4.609952e+03	4.335873e+01	2.603195e+00	1.410306e+01	0.000000e+00	2.025834e+00	2.390440e-02	9.904603e-01	1.368557e-03	1.886297e-04	1.586687e-02
18000000	-4.598328e+03	-8.919747e+00	2.630403e+00	1.553159e+01	0.000000e+00	2.311475e+00	1.884037e-02	9.860834e-01	4.125392e-03	2.159997e-04	1.602253e-02
18020000	-4.613613e+03	2.411832e+01	2.658342e+00	1.436393e+01	0.000000e+00	2.448628e+00	1.313583e-02	9.869238e-01	9.154019e-03	1.908755e-04	1.631877e-02
18040000	-4.603940e+03	2.837334e+01	2.861120e+00	1.541394e+01	0.000000e+00	1.865453e+00	2.976689e-02	9.801053e-01	4.449001e-03	1.803530e-04	1.759012e-02
18060000	-4.596011e+03	3.178016e+01	2.627700e+00	1.443262e+01	0.000000e+00	3.372961e+00	2.631188e-02	9.856192e-01	2.297204e-03	1.680910e-04	1.609969e-02
18080000	-4.597616e+03	2.071995e+01	2.430267e+00	1.395501e+01	0.000000e+00	2.144357e+00	1.845780e-02	9.885815e-01	3.697528e-03	2.297098e-04	1.490805e-02
18100000	-4.604687e+03	3.312899e+01	3.063530e+00	1.569370e+01	0.000000e+00	1.957941e+00	3.404822e-02	9.808931e-01	3.833450e-03	1.920937e-04	1.892422e-02
18120000	-4.608792e+03	1.017180e+01	2.739762e+00	1.507192e+01	1.162791e-02	2.494219e+00	9.281395e-03	9.915863e-01	5.931304e-03	2.008333e-04	1.695353e-02
18140000	-4.594935e+03	4.245222e+01	2.614937e+00	1.423225e+01	0.000000e+00	2.781551e+00	1.211217e-02	9.862579e-01	1.150454e-02	2.033538e-04	1.619257e-02
18160000	-4.611769e+03	2.327953e+01	2.416290e+00	1.334170e+01	0.000000e+00	2.949816e+00	2.070539e-02	9.882371e-01	3.288797e-03	1.997772e-04	1.484104e-02
18180000	-4.600746e+03	4.928135e+01	2.470914e+00	1.401251e+01	0.000000e+00	2.675641e+00	7.702111e-03	9.943665e-01	4.474564e-03	1.500880e-04	1.522980e-02
18200000	-4.611091e+03	7.434739e+01	2.748454e+00	1.440088e+01	0.000000e+00	2.587422e+00	1.519721e-02	9.956596e-01	9.207098e-04	1.382629e-04	1.698657e-02
18220000	-4.603140e+03	8.386339e+01	2.714271e+00	1.544467e+01	0.000000e+00	2.586841e+00	3.231530e-02	9.873578e-01	1.354326e-03	8.480144e-05	1.670931e-02
18240000	-4.597994e+03	1.069973e+02	2.702723e+00	1.486343e+01	0.000000e+00	2.311385e+00	1.462052e-02	9.936801e-01	1.370200e-03	7.526836e-05	1.667569e-02
18260000	-4.594211e+03	1.280652e+02	2.724769e+00	1.453453e+01	0.000000e+00	2.169571e+00	7.214588e-03	9.938573e-01	7.458057e-03	5.209565e-05	1.680521e-02
18280000	-4.602319e+03	4.731700e+01	2.927717e+00	1.555287e+01	0.000000e+00	2.942064e+00	1.504357e-02	9.960367e-01	6.830604e-04	1.518064e-04	1.807376e-02
18300000	-4.610270e+03	9.688267e+01	3.172128e+00	1.533529e+01	0.000000e+00	2.113043e+00	1.720265e-02	9.892352e-01	4.199412e-03	1.074349e-04	1.958958e-02
18320000	-4.583463e+03	4.295066e+01	2.755728e+00	1.543857e+01	0.000000e+00	2.621761e+00	2.818565e-02	9.905513e-01	1.466475e-03	1.472240e-04	1.702729e-02
18340000	-4.594643e+03	4.218662e+01	2.660004e+00	1.510713e+01	0.000000e+00	2.633844e+00	2.941594e-02	9.944821e-01	3.333021e-04	1.492508e-04	1.647711e-02
18360000	-4.596446e+03	2.557119e+01	2.280474e+00	1.325568e+01	0.000000e+00	2.745803e+00	2.125197e-02	9.910948e-01	1.701976e-03	1.663827e-04	1.406531e-02
18380000	-4.607211e+03	3.001792e+01	2.312193e+00	1.418581e+01	0.000000e+00	2.958537e+00	5.096926e-03	9.975046e-01	1.668832e-03	1.373686e-04	1.422274e-02
18400000	-4.615069e+03	8.783915e+00	2.603762e+00	1.491179e+01	0.000000e+00	3.431727e+00	9.502226e-03	9.968189e-01	1.031039e-03	2.196770e-04	1.607538e-02
18420000	-4.614612e+03	6.773182e+01	3.135130e+00	1.619371e+01	0.000000e+00	2.276594e+00	1.766111e-02	9.944693e-01	1.248760e-03	1.165355e-04	1.944989e-02
18440000	-4.607183e+03	7.968299e+01	2.768774e+00	1.452729e+01	0.000000e+00	2.357556e+00	1.575852e-02	9.950894e-01	9.613878e-04	1.364514e-04	1.726723e-02
18460000	-4.605121e+03	7.584618e+01	3.054916e+00	1.584294e+01	0.000000e+00	2.119359e+00	1.147034e-02	9.951963e-01	1.922252e-03	1.050474e-04	1.906866e-02
18480000	-4.606920e+03	6.889322e+01	2.291964e+00	1.356040e+01	0.000000e+00	2.317685e+00	1.268523e-02	9.943917e-01	2.121860e-03	1.055921e-04	1.427945e-02
18500000	-4.600723e+03	8.997095e+01	2.838984e+00	1.538205e+01	0.000000e+00	2.428357e+00	1.245451e-02	9.927452e-01	4.317815e-03	8.884976e-05	1.771358e-02
18520000	-4.614316e+03	9.398665e+01	2.652803e+00	1.410725e+01	0.000000e+00	3.260188e+00	1.282501e-02	9.948163e-01	1.883939e-03	1.238283e-04	1.665121e-02
18540000	-4.620308e+03	1.346717e+02	3.312097e+00	1.703741e+01	0.000000e+00	2.520930e+00	4.143600e-02	9.801349e-01	2.769464e-03	5.688181e-05	2.087721e-02
18560000	-4.609976e+03	1.069598e+02	2.885278e+00	1.469048e+01	0.000000e+00	2.420582e+00	2.702234e-02	9.844423e-01	4.996998e-03	7.223811e-05	1.809493e-02
18580000	-4.610423e+03	1.262011e+02	3.180391e+00	1.650841e+01	0.000000e+00	2.302945e+00	1.909117e-02	9.843363e-01	8.758488e-03	5.565038e-05	1.992090e-02
18600000	-4.610799e+03	1.233410e+02	2.862848e+00	1.456771e+01	0.000000e+00	2.299461e+00	2.123947e-02	9.862172e-01	4.155228e-03	7.314933e-05	1.787761e-02
18620000	-4.613228e+03	8.203235e+01	2.364294e+00	1.292592e+01	0.000000e+00	2.932510e+00	1.748154e-02	9.869886e-01	6.371064e-03	1.206446e-04	1.482412e-02
18640000	-4.614959e+03	9.933369e+01	2.721863e+00	1.471104e+01	0.000000e+00	2.960901e+00	4.888269e-03	9.965215e-01	4.002382e-03	8.956556e-05	1.710631e-02
18660000	-4.603128e+03	6.872106e+01	2.681484e+00	1.473248e+01	0.000000e+00	2.152552e+00	1.024693e-02	9.964323e-01	1.242741e-03	1.164749e-04	1.685370e-02
18680000	-4.601925e+03	2.823655e+01	2.862183e+00	1.561886e+01	0.000000e+00	2.574785e+00	8.702699e-03	9.964831e-01	1.729507e-03	2.225791e-04	1.799132e-02
18700000	-4.622475e+03	-4.297203e+00	2.620355e+00	1.462486e+01	0.000000e+00	1.720798e+00	2.167477e-02	9.930544e-01	9.990501e-04	3.111316e-04	1.637160e-02
18720000	-4.598551e+03	8.530050e+00	2.272700e+00	1.324577e+01	0.000000e+00	2.136224e+00	1.507100e-02	9.928739e-01	1.967264e-03	2.364547e-04	1.421234e-02
18740000	-4.608059e+03	3.934701e+01	2.293393e+00	1.359894e+01	0.000000e+00	2.293499e+00	1.745387e-02	9.908829e-01	2.271300e-03	1.485155e-04	1.417047e-02
18760000	-4.614631e+03	5.635335e+01	2.509000e+00	1.431225e+01	0.000000e+00	2.429556e+00	1.315571e-02	9.869960e-01	7.786834e-03	1.093892e-04	1.552801e-02
18780000	-4.592541e+03	4.755501e+01	2.471264e+00	1.401339e+01	0.000000e+00	2.496416e+00	1.895476e-02	9.861801e-01	5.779854e-03	1.500680e-04	1.530609e-02
18800000	-4.604330e+03	-4.666255e+00	2.458388e+00	1.388094e+01	0.000000e+00	1.998422e+00	2.299100e-02	9.858078e-01	3.121026e-03	2.443636e-04	1.520479e-02
18820000	-4.602906e+03	3.029262e+01	2.669590e+00	1.487231e+01	0.000000e+00	1.801101e+00	6.012520e-03	9.943972e-01	5.451787e-03	1.774676e-04	1.644705e-02
18840000	-4.622802e+03	4.485955e+01	2.750192e+00	1.492102e+01	0.000000e+00	2.048644e+00	1.025885e-02	9.959208e-01	1.383036e-03	1.593580e-04	1.670304e-02
18860000	-4.611604e+03	1.222658e+01	2.523906e+00	1.475257e+01	0.000000e+00	2.089752e+00	2.680972e-02	9.918338e-01	6.799909e-04	1.954886e-04	1.541711e-02
18880000	-4.613454e+03	-3.431088e+01	2.561990e+00	1.475838e+01	0.000000e+00	2.475338e+00	1.364672e-02	9.911902e-01	3.406918e-03	3.092177e-04	1.562363e-02
18900000	-4.615086e+03	-2.689465e+01	2.701074e+00	1.501987e+01	0.000000e+00	2.928359e+00	1.709049e-02	9.959842e-01	5.364075e-04	3.367737e-04	1.651145e-02
18920000	-4.610189e+03	4.126362e+01	2.423783e+00	1.414746e+01	0.000000e+00	2.721833e+00	1.380382e-02	9.950547e-01	1.204939e-03	1.330200e-04	1.484361e-02
18940000	-4.608500e+03	5.636416e+01	2.429976e+00	1.341271e+01	0.000000e+00	2.143273e+00	1.759577e-02	9.848884e-01	7.289035e-03	1.331226e-04	1.496771e-02
18960000	-4.605737e+03	4.519904e+01	2.327770e+00	1.343362e+01	0.000000e+00	2.234632e+00	2.104011e-02	9.829139e-01	5.405124e-03	1.443065e-04	1.439743e-02
18980000	-4.607095e+03	3.710917e+01	2.516779e+00	1.447401e+01	0.000000e+00	2.367715e+00	9.655660e-03	9.920076e-01	4.263938e-03	1.631338e-04	1.558860e-02
19000000	-4.615690e+03	5.941744e+01	2.683957e+00	1.410537e+01	0.000000e+00	2.316018e+00	2.915498e-02	9.895977e-01	1.111211e-03	1.488907e-04	1.657397e-02
19020000	-4.595216e+03	3.848134e+01	2.585081e+00	1.395152e+01	1.162791e-02	2.290803e+00	2.073230e-02	9.904200e-01	2.522419e-03	1.635610e-04	1.596122e-02
19040000	-4.603928e+03	8.324428e+01	2.692618e+00	1.312955e+01	0.000000e+00	2.664478e+00	2.872660e-02	9.879726e-01	2.495735e-03	1.402600e-04	1.670328e-02
19060000	-4.599803e+03	6.871937e+01	2.903751e+00	1.461744e+01	0.000000e+00	2.079898e+00	2.830651e-02	9.759903e-01	8.585187e-03	1.223279e-04	1.806924e-02
19080000	-4.592044e+03	7.787099e+01	2.740041e+00	1.394365e+01	0.000000e+00	2.245377e+00	1.805006e-02	9.871747e-01	5.550476e-03	1.351963e-04	1.715377e-02
19100000	-4.606332e+03	4.157807e+01	3.261804e+00	1.659582e+01	0.000000e+00	2.073090e+00	3.105804e-02	9.846164e-01	3.536240e-03	1.597883e-04	2.040527e-02
19120000	-4.608703e+03	4.721250e+01	3.023555e+00	1.469151e+01	0.000000e+00	2.681630e+00	3.174208e-02	9.648537e-01	1.305778e-02	1.592101e-04	1.894589e-02
19140000	-4.610861e+03	7.651451e+01	2.944040e+00	1.426465e+01	0.000000e+00	2.321310e+00	3.634563e-02	9.812964e-01	3.936975e-03	1.541215e-04	1.847603e-02
19160000	-4.611958e+03	6.082283e+01	3.221930e+00	1.593201e+01	0.000000e+00	2.619867e+00	1.280426e-02	9.927810e-01	4.457470e-03	1.315452e-04	2.017134e-02
19180000	-4.619399e+03	4.855609e+01	2.635996e+00	1.372399e+01	0.000000e+00	2.457170e+00	2.256684e-02	9.848227e-01	4.457702e-03	1.786073e-04	1.649818e-02
19200000	-4.618488e+03	3.031733e+01	2.904031e+00	1.482471e+01	0.000000e+00	2.464578e+00	8.771396e-03	9.954790e-01	3.161286e-03	1.706985e-04	1.825706e-02
19220000	-4.595019e+03	2.211196e+01	2.785744e+00	1.602071e+01	0.000000e+00	2.689823e+00	2.089461e-02	9.943241e-01	1.029768e-03	1.874507e-04	1.746555e-02
19240000	-4.592577e+03	1.756160e+01	2.492491e+00	1.421935e+01	0.000000e+00	2.556455e+00	7.140273e-03	9.973621e-01	1.226435e-03	2.201525e-04	1.568248e-02
19260000	-4.611780e+03	3.161585e+01	2.697176e+00	1.436784e+01	0.000000e+00	2.789521e+00	7.571330e-03	9.937523e-01	6.521817e-03	1.904541e-04	1.692211e-02
19280000	-4.595630e+03	6.768002e+01	2.794828e+00	1.542262e+01	0.000000e+00	2.479840e+00	7.130551e-03	9.928598e-01	8.698858e-03	1.215112e-04	1.751148e-02
19300000	-4.609275e+03	6.709114e+01	2.782767e+00	1.537861e+01	0.000000e+00	2.658808e+00	3.242679e-02	9.903555e-01	1.200319e-03	1.376459e-04	1.739984e-02
19320000	-4.604212e+03	5.921345e+01	2.465596e+00	1.387488e+01	0.000000e+00	2.920749e+00	9.489763e-03	9.953507e-01	2.414280e-03	1.474098e-04	1.541174e-02
19340000	-4.613019e+03	7.052191e+01	2.481707e+00	1.405521e+01	0.000000e+00	1.872390e+00	7.695878e-03	9.944942e-01	4.689750e-03	1.301585e-04	1.555726e-02
19360000	-4.601438e+03	3.510987e+01	2.374682e+00	1.409883e+01	0.000000e+00	2.638256e+00	1.067977e-02	9.968048e-01	9.002952e-04	1.675764e-04	1.494307e-02
19380000	-4.628523e+03	2.465491e+01	2.434307e+00	1.375825e+01	0.000000e+00	2.776765e+00	1.125534e-02	9.979833e-01	2.525286e-04	1.847237e-04	1.527187e-02
19400000	-4.607252e+03	5.993398e+01	2.748995e+00	1.528334e+01	0.000000e+00	2.526753e+00	6.821703e-03	9.986284e-01	3.852202e-04	1.178628e-04	1.728972e-02
19420000	-4.604050e+03	8.203060e+01	2.814231e+00	1.363429e+01	0.000000e+00	2.193650e+00	2.333417e-02	9.944904e-01	8.259339e-04	1.371348e-04	1.763564e-02
19440000	-4.620788e+03	5.661603e+01	2.535873e+00	1.399410e+01	0.000000e+00	2.353909e+00	4.586572e-03	9.977951e-01	1.612160e-03	1.271665e-04	1.582279e-02
19460000	-4.593410e+03	4.147641e+01	2.678023e+00	1.510201e+01	0.000000e+00	2.403987e+00	6.608206e-03	9.972301e-01	1.459684e-03	1.535960e-04	1.680601e-02
19480000	-4.596870e+03	6.178453e+01	2.668566e+00	1.442406e+01	0.000000e+00	2.032769e+00	5.477298e-03	9.964818e-01	3.582038e-03	1.657116e-04	1.668848e-02
19500000	-4.594146e+03	2.978985e+01	2.632364e+00	1.384171e+01	0.000000e+00	3.052052e+00	3.078881e-03	9.983664e-01	3.333730e-03	2.360766e-04	1.650723e-02
19520000	-4.596720e+03	6.023023e+01	2.789268e+00	1.519422e+01	0.000000e+00	2.710509e+00	7.801182e-04	9.995154e-01	3.595220e-03	1.597856e-04	1.746982e-02
19540000	-4.621551e+03	3.568123e+01	2.459277e+00	1.334020e+01	0.000000e+00	2.345333e+00	1.305103e-03	9.995651e-01	1.129806e-03	2.076114e-04	1.540629e-02
19560000	-4.604140e+03	2.057359e+01	2.667875e+00	1.461399e+01	0.000000e+00	2.552305e+00	3.497122e-03	9.992077e-01	5.771893e-04	2.577648e-04	1.675059e-02
19580000	-4.599222e+03	6.880630e+01	2.632331e+00	1.481550e+01	0.000000e+00	2.208492e+00	4.240565e-03	9.992026e-01	2.986166e-04	1.013405e-04	1.651448e-02
19600000	-4.609177e+03	6.839472e+01	2.704534e+00	1.463844e+01	0.000000e+00	2.690869e+00	2.373259e-03	9.987908e-01	2.197446e-03	1.125535e-04	1.696460e-02
19620000	-4.599049e+03	3.734278e+01	2.463326e+00	1.393406e+01	0.000000e+00	2.549884e+00	4.766107e-03	9.975044e-01	2.630952e-03	1.698188e-04	1.547962e-02
19640000	-4.588971e+03	5.795203e+01	2.696246e+00	1.466868e+01	0.000000e+00	2.350372e+00	4.979242e-03	9.976457e-01	2.689098e-03	1.376844e-04	1.690447e-02
19660000	-4.589316e+03	6.320828e+01	2.501301e+00	1.332121e+01	0.000000e+00	3.006636e+00	6.915506e-03	9.966440e-01	2.262583e-03	1.228034e-04	1.564399e-02
19680000	-4.591237e+03	4.085471e+01	2.492389e+00	1.410885e+01	0.000000e+00	2.199920e+00	3.654025e-03	9.987101e-01	1.354424e-03	1.592090e-04	1.549512e-02
19700000	-4.604259e+03	2.587879e+01	2.888554e+00	1.606163e+01	0.000000e+00	2.253992e+00	2.365364e-02	9.819434e-01	5.967998e-03	1.680648e-04	1.808151e-02
19720000	-4.594069e+03	4.589637e+01	3.023622e+00	1.565499e+01	0.000000e+00	2.315347e+00	2.174350e-02	9.926804e-01	1.368274e-03	1.724062e-04	1.896909e-02
19740000	-4.596169e+03	2.419232e+01	2.448949e+00	1.336167e+01	0.000000e+00	3.181598e+00	1.607421e-02	9.902553e-01	3.267605e-03	2.305553e-04	1.529305e-02
19760000	-4.605723e+03	5.690699e+01	2.844622e+00	1.531773e+01	0.000000e+00	2.658568e+00	1.858044e-02	9.929964e-01	1.325656e-03	1.345285e-04	1.775622e-02
19780000	-4.617656e+03	4.362214e+01	2.418954e+00	1.325141e+01	0.000000e+00	2.501935e+00	1.956510e-02	9.864298e-01	5.295803e-03	1.745415e-04	1.508295e-02
19800000	-4.625091e+03	6.303163e+01	3.205945e+00	1.626653e+01	0.000000e+00	2.439764e+00	9.442796e-03	9.942051e-01	3.095373e-03	1.345227e-04	2.001082e-02
19820000	-4.609606e+03	7.088189e+01	2.605638e+00	1.397449e+01	0.000000e+00	2.165963e+00	2.799741e-02	9.915622e-01	1.014962e-03	1.361977e-04	1.625009e-02
19840000	-4.616455e+03	9.474645e+01	2.674336e+00	1.467336e+01	0.000000e+00	2.060216e+00	6.600037e-03	9.975623e-01	1.120274e-03	1.028181e-04	1.675709e-02
19860000	-4.622442e+03	6.483683e+01	2.729435e+00	1.605868e+01	0.000000e+00	2.207228e+00	6.350330e-03	9.969617e-01	1.750824e-03	9.616964e-05	1.712164e-02
19880000	-4.614986e+03	9.536175e+01	2.805645e+00	1.522180e+01	0.000000e+00	2.513333e+00	2.856502e-02	9.710681e-01	1.000410e-02	1.110743e-04	1.772173e-02
19900000	-4.599777e+03	9.961988e+01	2.730806e+00	1.429046e+01	0.000000e+00	2.364731e+00	2.003456e-02	9.900595e-01	3.222211e-03	9.250520e-05	1.719780e-02
19920000	-4.619907e+03	7.539863e+01	2.820883e+00	1.490521e+01	0.000000e+00	2.072037e+00	1.380434e-02	9.914390e-01	3.168223e-03	1.196550e-04	1.771625e-02
19940000	-4.609114e+03	1.022106e+02	2.658058e+00	1.403441e+01	0.000000e+00	3.145312e+00	1.063643e-02	9.886996e-01	1.123919e-02	7.545067e-05	1.663592e-02
19960000	-4.615099e+03	7.694797e+01	3.011318e+00	1.666745e+01	0.000000e+00	2.292687e+00	1.416134e-02	9.876618e-01	6.048808e-03	9.296098e-05	1.893924e-02
19980000	-4.599122e+03	7.152251e+01	2.472137e+00	1.398771e+01	0.000000e+00	2.993032e+00	2.875813e-02	9.686023e-01	1.078986e-02	1.178134e-04	1.549181e-02
20000000	-4.603225e+03	5.467811e+01	2.523084e+00	1.383809e+01	0.000000e+00	2.271657e+00	2.461386e-02	9.889129e-01	1.887032e-03	1.202763e-04	1.564567e-02
20020000	-4.600772e+03	6.202714e+01	2.526612e+00	1.330509e+01	0.000000e+00	2.488745e+00	5.345072e-02	9.735679e-01	2.286693e-03	1.301162e-04	1.564831e-02
20040000	-4.608146e+03	9.980335e+01	3.162665e+00	1.585438e+01	0.000000e+00	2.508144e+00	3.948823e-02	9.698306e-01	1.054480e-02	8.385117e-05	1.962612e-02
20060000	-4.606349e+03	6.246983e+01	2.945722e+00	1.514214e+01	0.000000e+00	2.727433e+00	2.500684e-02	9.832523e-01	3.658531e-03	1.240241e-04	1.827893e-02
20080000	-4.588797e+03	7.393507e+01	2.770671e+00	1.506791e+01	0.000000e+00	2.317041e+00	1.280632e-02	9.871395e-01	1.048082e-02	9.844705e-05	1.716073e-02
20100000	-4.586301e+03	9.141003e+01	2.734539e+00	1.553153e+01	0.000000e+00	2.356632e+00	2.006840e-02	9.860641e-01	4.933993e-03	7.497820e-05	1.687610e-02
20120000	-4.595373e+03	7.581203e+01	2.858812e+00	1.702403e+01	0.000000e+00	2.272791e+00	2.827915e-02	9.746163e-01	6.202400e-03	8.924008e-05	1.750573e-02
20140000	-4.591665e+03	8.473500e+01	2.552053e+00	1.487825e+01	0.000000e+00	2.770027e+00	2.157271e-02	9.777405e-01	7.229011e-03	8.487685e-05	1.563216e-02
20160000	-4.609373e+03	8.731813e+01	2.366368e+00	1.389616e+01	0.000000e+00	2.298044e+00	3.624229e-02	9.723347e-01	5.079142e-03	8.794770e-05	1.453343e-02
20180000	-4.603744e+03	9.720550e+01	2.779877e+00	1.661296e+01	0.000000e+00	1.890616e+00	1.074659e-02	9.889842e-01	8.175547e-03	6.127689e-05	1.704795e-02
20200000	-4.594856e+03	1.027990e+02	2.773786e+00	1.658936e+01	0.000000e+00	2.295903e+00	1.588144e-02	9.877659e-01	4.097396e-03	5.095692e-05	1.711759e-02
20220000	-4.596999e+03	1.260951e+02	2.661319e+00	1.514199e+01	0.000000e+00	2.114889e+00	2.236817e-02	9.829416e-01	4.793761e-03	5.991973e-05	1.638605e-02
20240000	-4.602737e+03	1.739535e+02	3.053913e+00	1.614929e+01	0.000000e+00	2.485568e+00	2.104899e-02	9.893869e-01	1.972033e-03	4.276091e-05	1.881403e-02
20260000	-4.607408e+03	1.470153e+02	2.923434e+00	1.561061e+01	0.000000e+00	2.265874e+00	2.875164e-02	9.825039e-01	4.161304e-03	5.659652e-05	1.811044e-02
20280000	-4.597827e+03	1.537102e+02	2.826225e+00	1.502783e+01	0.000000e+00	2.416059e+00	3.581658e-02	9.843902e-01	2.025883e-03	4.480447e-05	1.752496e-02
20300000	-4.606999e+03	9.872956e+01	2.544116e+00	1.544154e+01	0.000000e+00	2.307507e+00	1.647047e-02	9.856495e-01	4.339221e-03	5.560416e-05	1.574498e-02
20320000	-4.620994e+03	7.688230e+01	2.576982e+00	1.517753e+01	0.000000e+00	2.583875e+00	1.602606e-02	9.910079e-01	2.509987e-03	8.686802e-05	1.595946e-02
20340000	-4.617162e+03	8.047140e+01	2.556007e+00	1.522829e+01	0.000000e+00	2.277408e+00	1.983847e-02	9.895317e-01	1.778966e-03	8.816808e-05	1.553882e-02
20360000	-4.597180e+03	1.094178e+02	2.638533e+00	1.501117e+01	0.000000e+00	2.405309e+00	1.576253e-02	9.897918e-01	4.472535e-03	6.694998e-05	1.611717e-02
20380000	-4.614325e+03	8.907281e+01	2.519408e+00	1.493050e+01	0.000000e+00	2.251522e+00	1.293073e-02	9.961337e-01	7.227412e-04	9.159312e-05	1.534906e-02
20400000	-4.599694e+03	1.172395e+02	2.460335e+00	1.414265e+01	0.000000e+00	2.486885e+00	6.514430e-03	9.958295e-01	3.238109e-03	5.830984e-05	1.488114e-02
20420000	-4.602967e+03	1.161714e+02	2.513208e+00	1.480693e+01	0.000000e+00	3.089703e+00	3.280274e-03	9.965808e-01	7.011041e-03	6.159399e-05	1.524589e-02
20440000	-4.609678e+03	9.750284e+01	2.552973e+00	1.472958e+01	0.000000e+00	2.212748e+00	1.787589e-02	9.874032e-01	3.254629e-03	7.788888e-05	1.545324e-02
20460000	-4.603406e+03	9.783829e+01	2.673875e+00	1.503508e+01	0.000000e+00	2.394285e+00	2.436650e-02	9.874930e-01	2.817130e-03	7.493461e-05	1.621073e-02
20480000	-4.612907e+03	1.043656e+02	2.484752e+00	1.437603e+01	0.000000e+00	2.355530e+00	5.057582e-03	9.968144e-01	2.803200e-03	7.992220e-05	1.512033e-02
20500000	-4.612030e+03	1.533530e+02	2.538303e+00	1.452085e+01	0.000000e+00	2.585860e+00	2.195161e-02	9.832066e-01	4.008444e-03	3.670022e-05	1.542798e-02
20520000	-4.625865e+03	1.322806e+02	2.477680e+00	1.487711e+01	0.000000e+00	1.868617e+00	1.864442e-02	9.899941e-01	2.639691e-03	4.616384e-05	1.501629e-02
20540000	-4.607931e+03	1.532767e+02	2.578017e+00	1.485319e+01	0.000000e+00	2.091492e+00	1.805894e-02	9.902045e-01	2.787177e-03	3.858610e-05	1.559729e-02
20560000	-4.588421e+03	1.310998e+02	2.508919e+00	1.495610e+01	0.000000e+00	2.430290e+00	8.408332e-03	9.967347e-01	1.191902e-03	4.822393e-05	1.509831e-02
20580000	-4.616407e+03	1.185649e+02	2.376153e+00	1.383124e+01	0.000000e+00	2.155101e+00	7.070827e-03	9.975324e-01	9.082221e-04	6.965207e-05	1.437090e-02
20600000	-4.602219e+03	1.001967e+02	2.449760e+00	1.399203e+01	0.000000e+00	2.287950e+00	2.915746e-02	9.871794e-01	1.865731e-03	7.212954e-05	1.476835e-02
20620000	-4.611889e+03	9.309382e+01	2.457971e+00	1.437682e+01	0.000000e+00	2.428496e+00	1.799251e-02	9.812251e-01	7.876474e-03	7.924022e-05	1.481555e-02
20640000	-4.601069e+03	8.987093e+01	2.430931e+00	1.398598e+01	0.000000e+00	2.371846e+00	5.578920e-03	9.949360e-01	7.051962e-03	7.925291e-05	1.471057e-02
20660000	-4.611406e+03	1.101592e+02	2.650507e+00	1.457504e+01	0.000000e+00	2.414858e+00	1.504593e-02	9.950114e-01	1.057575e-03	6.686547e-05	1.593261e-02
20680000	-4.612883e+03	1.065650e+02	2.552912e+00	1.513465e+01	0.000000e+00	2.376640e+00	1.263265e-02	9.935641e-01	1.921734e-03	6.231627e-05	1.541164e-02
20700000	-4.594997e+03	1.083775e+02	2.363342e+00	1.385959e+01	0.000000e+00	2.519743e+00	7.357056e-03	9.933973e-01	5.087345e-03	5.829196e-05	1.441957e-02
20720000	-4.609446e+03	1.116697e+02	2.528824e+00	1.396710e+01	0.000000e+00	2.541330e+00	6.031436e-03	9.965906e-01	2.208584e-03	5.456932e-05	1.539280e-02
20740000	-4.606019e+03	1.239787e+02	2.836010e+00	1.489258e+01	0.000000e+00	2.266129e+00	1.851939e-02	9.874826e-01	4.541091e-03	5.340989e-05	1.726907e-02
20760000	-4.624325e+03	9.958874e+01	2.574838e+00	1.435251e+01	0.000000e+00	2.817237e+00	1.563544e-02	9.852463e-01	7.914633e-03	6.218667e-05	1.565858e-02
20780000	-4.614836e+03	1.141990e+02	2.635131e+00	1.457266e+01	0.000000e+00	2.565128e+00	1.785910e-02	9.906115e-01	2.105999e-03	7.033485e-05	1.603161e-02
20800000	-4.584781e+03	9.308758e+01	2.328931e+00	1.396905e+01	0.000000e+00	2.645041e+00	1.394952e-02	9.894960e-01	4.817917e-03	7.721367e-05	1.418708e-02
20820000	-4.596397e+03	8.923033e+01	2.572078e+00	1.535139e+01	0.000000e+00	2.080676e+00	5.894713e-03	9.938386e-01	9.664174e-03	7.062573e-05	1.574298e-02
20840000	-4.608745e+03	1.213696e+02	2.577614e+00	1.500772e+01	0.000000e+00	2.231820e+00	1.420009e-02	9.958676e-01	6.925342e-04	5.201102e-05	1.572195e-02
20860000	-4.609649e+03	1.249599e+02	2.239672e+00	1.406474e+01	0.000000e+00	2.527774e+00	9.165208e-03	9.973069e-01	7.355724e-04	5.216730e-05	1.366236e-02
20880000	-4.608766e+03	1.473315e+02	2.274569e+00	1.335365e+01	0.000000e+00	2.587296e+00	9.058254e-03	9.970817e-01	9.433993e-04	3.967547e-05	1.388992e-02
20900000	-4.599867e+03	1.261353e+02	2.499135e+00	1.458410e+01	0.000000e+00	2.505878e+00	4.097056e-03	9.983677e-01	1.375383e-03	6.001073e-05	1.526778e-02
20920000	-4.601090e+03	1.210165e+02	2.346504e+00	1.309668e+01	0.000000e+00	2.169253e+00	6.003885e-03	9.968752e-01	2.053329e-03	5.434056e-05	1.434724e-02
20940000	-4.612625e+03	1.019073e+02	2.484883e+00	1.476121e+01	0.000000e+00	2.491012e+00	9.800171e-03	9.982839e-01	2.638706e-04	7.271054e-05	1.514558e-02
20960000	-4.607083e+03	1.336416e+02	2.490828e+00	1.420248e+01	0.000000e+00	2.670846e+00	2.827087e-03	9.981324e-01	4.450466e-03	4.398391e-05	1.513953e-02
20980000	-4.618333e+03	1.313498e+02	2.615050e+00	1.382002e+01	0.000000e+00	2.109948e+00	2.170081e-03	9.989819e-01	1.915347e-03	5.310532e-05	1.589865e-02
21000000	-4.620736e+03	1.514431e+02	2.782465e+00	1.472076e+01	0.000000e+00	2.327949e+00	3.213856e-03	9.983160e-01	2.645942e-03	4.765811e-05	1.690698e-02
21020000	-4.593638e+03	1.187594e+02	2.301495e+00	1.335368e+01	0.000000e+00	2.324995e+00	1.025503e-02	9.951396e-01	1.656970e-03	6.602714e-05	1.403288e-02
21040000	-4.607529e+03	1.330476e+02	2.435099e+00	1.364873e+01	0.000000e+00	2.821348e+00	2.399808e-02	9.932725e-01	9.169743e-04	6.136036e-05	1.483441e-02
21060000	-4.602127e+03	1.085808e+02	3.016331e+00	1.642822e+01	0.000000e+00	2.930342e+00	3.497316e-02	9.830387e-01	1.970153e-03	6.627341e-05	1.844128e-02
21080000	-4.602844e+03	1.332415e+02	2.395635e+00	1.379562e+01	0.000000e+00	2.584790e+00	2.343925e-02	9.909016e-01	1.385515e-03	4.997459e-05	1.469049e-02
21100000	-4.588484e+03	1.471493e+02	2.370717e+00	1.434203e+01	0.000000e+00	3.013389e+00	3.103215e-03	9.951716e-01	1.929277e-02	3.822720e-05	1.447514e-02
21120000	-4.603688e+03	1.510748e+02	2.639539e+00	1.523495e+01	0.000000e+00	2.258238e+00	5.778074e-03	9.937222e-01	9.867062e-03	3.634665e-05	1.607537e-02
21140000	-4.629470e+03	1.310690e+02	2.659237e+00	1.512466e+01	0.000000e+00	2.744914e+00	1.802163e-02	9.860205e-01	6.072968e-03	5.705392e-05	1.622785e-02
21160000	-4.604751e+03	1.159559e+02	2.563501e+00	1.465562e+01	0.000000e+00	2.477259e+00	4.451992e-02	9.697519e-01	5.296281e-03	5.664817e-05	1.565925e-02
21180000	-4.609780e+03	1.362998e+02	2.224053e+00	1.331365e+01	0.000000e+00	2.419954e+00	1.783033e-02	9.878055e-01	2.937148e-03	5.322553e-05	1.360145e-02
21200000	-4.606701e+03	1.366883e+02	2.602462e+00	1.501842e+01	0.000000e+00	2.172143e+00	3.055733e-02	9.867031e-01	1.696252e-03	4.363029e-05	1.587825e-02
21220000	-4.626541e+03	1.214901e+02	2.466334e+00	1.516677e+01	0.000000e+00	2.384527e+00	2.229809e-02	9.877496e-01	2.097913e-03	5.283198e-05	1.497533e-02
21240000	-4.591842e+03	1.097937e+02	2.253183e+00	1.553924e+01	0.000000e+00	2.651108e+00	1.699274e-02	9.880101e-01	3.171542e-03	4.848145e-05	1.365565e-02
21260000	-4.599018e+03	9.252635e+01	2.455136e+00	1.543241e+01	0.000000e+00	2.459429e+00	1.075435e-02	9.975175e-01	3.419515e-04	7.537486e-05	1.492378e-02
21280000	-4.607430e+03	7.064336e+01	2.454785e+00	1.434954e+01	0.000000e+00	2.092406e+00	2.203067e-03	9.983961e-01	3.753823e-03	1.167010e-04	1.488831e-02
21300000	-4.603794e+03	7.549445e+01	2.445235e+00	1.521355e+01	0.000000e+00	2.167527e+00	1.655784e-03	9.984071e-01	5.923053e-03	6.579510e-05	1.484380e-02
21320000	-4.599238e+03	6.191918e+01	2.502019e+00	1.499194e+01	0.000000e+00	2.539524e+00	2.483745e-03	9.983670e-01	3.028402e-03	9.268595e-05	1.515527e-02
21340000	-4.594215e+03	5.625336e+01	2.287361e+00	1.414154e+01	0.000000e+00	3.318246e+00	1.891442e-03	9.969092e-01	1.749553e-02	9.995457e-05	1.391869e-02
21360000	-4.602715e+03	8.947904e+01	2.715736e+00	1.553324e+01	0.000000e+00	2.457757e+00	3.076058e-02	9.847989e-01	2.290688e-03	6.575317e-05	1.652513e-02
21380000	-4.615870e+03	8.862217e+01	2.445008e+00	1.456888e+01	0.000000e+00	2.773494e+00	1.863547e-02	9.779346e-01	1.065373e-02	7.683199e-05	1.494120e-02
21400000	-4.618941e+03	9.381845e+01	2.580424e+00	1.483193e+01	0.000000e+00	2.243686e+00	1.874293e-02	9.920269e-01	1.908054e-03	8.569298e-05	1.619367e-02
21420000	-4.616421e+03	1.049818e+02	2.495174e+00	1.454072e+01	0.000000e+00	2.684111e+00	2.914346e-02	9.929578e-01	4.563758e-04	7.995558e-05	1.570056e-02
21440000	-4.604951e+03	1.036106e+02	2.699946e+00	1.569914e+01	0.000000e+00	2.257409e+00	1.169403e-02	9.935402e-01	2.940988e-03	7.046625e-05	1.696354e-02
21460000	-4.612187e+03	1.056425e+02	2.953528e+00	1.536836e+01	0.000000e+00	2.643247e+00	1.558602e-02	9.966356e-01	5.275672e-04	8.274063e-05	1.854789e-02
21480000	-4.628823e+03	1.488479e+02	2.657885e+00	1.390233e+01	0.000000e+00	2.661044e+00	3.554299e-03	9.979646e-01	3.098700e-03	4.557065e-05	1.678946e-02
21500000	-4.624312e+03	9.584578e+01	2.658605e+00	1.461021e+01	0.000000e+00	2.371486e+00	3.263075e-03	9.981250e-01	3.301366e-03	9.343993e-05	1.678153e-02
21520000	-4.631909e+03	1.186020e+02	2.663884e+00	1.442051e+01	0.000000e+00	2.642669e+00	3.808687e-03	9.977999e-01	2.813847e-03	6.311250e-05	1.669416e-02
21540000	-4.620814e+03	9.475150e+01	2.772471e+00	1.431114e+01	0.000000e+00	2.538297e+00	5.641157e-03	9.982214e-01	1.148715e-03	9.875604e-05	1.743257e-02
21560000	-4.633607e+03	1.126564e+02	2.701355e+00	1.396414e+01	0.000000e+00	2.341914e+00	5.607214e-03	9.983970e-01	1.043974e-03	8.559407e-05	1.707072e-02
21580000	-4.617183e+03	1.091750e+02	2.998774e+00	1.457786e+01	0.000000e+00	1.928197e+00	8.854484e-03	9.977865e-01	6.358714e-04	9.445046e-05	1.891763e-02
21600000	-4.603694e+03	7.425333e+01	3.042564e+00	1.487996e+01	0.000000e+00	2.638831e+00	1.236265e-02	9.919092e-01	5.469698e-03	1.458749e-04	1.934858e-02
21620000	-4.615107e+03	7.188909e+01	2.924997e+00	1.574493e+01	0.000000e+00	2.425029e+00	9.722092e-03	9.921928e-01	6.889821e-03	1.098137e-04	1.856330e-02
21640000	-4.608232e+03	1.050341e+02	2.672919e+00	1.401980e+01	0.000000e+00	2.603922e+00	2.606662e-02	9.825066e-01	4.107021e-03	9.319787e-05	1.700253e-02
21660000	-4.609359e+03	8.485705e+01	2.820498e+00	1.514004e+01	0.000000e+00	2.863276e+00	2.144478e-02	9.925093e-01	1.215051e-03	1.073161e-04	1.791537e-02
21680000	-4.610540e+03	1.017342e+02	2.613430e+00	1.392969e+01	0.000000e+00	2.528793e+00	3.484316e-02	9.828616e-01	2.846344e-03	9.222360e-05	1.664125e-02
21700000	-4.620048e+03	1.280508e+02	2.834132e+00	1.511738e+01	0.000000e+00	1.934915e+00	1.336865e-02	9.896963e-01	6.811829e-03	6.306275e-05	1.800223e-02
21720000	-4.620548e+03	1.297747e+02	2.831808e+00	1.484799e+01	0.000000e+00	2.553696e+00	2.134467e-02	9.930380e-01	1.328575e-03	7.832889e-05	1.793382e-02
21740000	-4.621551e+03	1.179856e+02	2.607419e+00	1.395614e+01	0.000000e+00	2.119085e+00	1.506752e-02	9.897838e-01	4.724077e-03	7.778427e-05	1.644097e-02
21760000	-4.614742e+03	7.745854e+01	3.081367e+00	1.645672e+01	0.000000e+00	1.709795e+00	1.547705e-02	9.923786e-01	2.228229e-03	1.089912e-04	1.926805e-02
21780000	-4.622419e+03	5.752172e+01	2.558304e+00	1.439088e+01	0.000000e+00	3.219664e+00	2.750954e-02	9.825317e-01	2.598415e-03	1.241439e-04	1.594948e-02
21800000	-4.617033e+03	3.930073e+01	2.822930e+00	1.543030e+01	0.000000e+00	2.858140e+00	1.626582e-02	9.948609e-01	1.377303e-03	1.502975e-04	1.763151e-02
21820000	-4.603676e+03	9.841868e+01	2.632829e+00	1.452627e+01	0.000000e+00	2.165468e+00	1.519788e-02	9.923777e-01	2.039486e-03	9.679276e-05	1.649906e-02
21840000	-4.614826e+03	9.565872e+01	2.887890e+00	1.444331e+01	0.000000e+00	2.323913e+00	3.096704e-02	9.922744e-01	7.793201e-04	1.184576e-04	1.805173e-02
21860000	-4.606567e+03	5.421018e+01	2.946528e+00	1.498897e+01	0.000000e+00	2.704031e+00	1.556558e-02	9.902115e-01	4.297697e-03	1.569890e-04	1.840558e-02
21880000	-4.605341e+03	9.358328e+01	2.717794e+00	1.354211e+01	0.000000e+00	2.321300e+00	1.207260e-02	9.940312e-01	3.705031e-03	1.175044e-04	1.700924e-02
21900000	-4.612159e+03	6.727126e+01	2.548685e+00	1.360114e+01	0.000000e+00	3.255385e+00	1.487644e-02	9.889700e-01	4.640673e-03	1.297676e-04	1.590918e-02
21920000	-4.615231e+03	4.838869e+01	2.389551e+00	1.265960e+01	0.000000e+00	2.409428e+00	2.741119e-02	9.923473e-01	6.905215e-04	2.010991e-04	1.497703e-02
21940000	-4.617913e+03	8.917948e+01	2.850771e+00	1.571015e+01	0.000000e+00	2.563605e+00	2.125339e-02	9.874359e-01	4.163751e-03	9.466311e-05	1.780705e-02
21960000	-4.623795e+03	1.129725e+02	2.987181e+00	1.450579e+01	1.162791e-02	2.097046e+00	1.701284e-02	9.936107e-01	1.466931e-03	6.485053e-05	1.859502e-02
21980000	-4.612357e+03	1.104416e+02	2.737730e+00	1.418665e+01	0.000000e+00	2.437406e+00	1.795599e-02	9.968877e-01	3.023949e-04	1.079657e-04	1.703174e-02
22000000	-4.609702e+03	5.601366e+01	2.729053e+00	1.330519e+01	0.000000e+00	2.447963e+00	2.012639e-02	9.948017e-01	9.475275e-04	1.306087e-04	1.699774e-02
22020000	-4.629150e+03	-1.078840e+01	2.665961e+00	1.433428e+01	0.000000e+00	2.523900e+00	2.862478e-02	9.821552e-01	4.823434e-03	3.231939e-04	1.655459e-02
22040000	-4.616255e+03	-4.164637e+01	2.805234e+00	1.523106e+01	0.000000e+00	2.605674e+00	1.813052e-02	9.930901e-01	9.807971e-04	3.930503e-04	1.738191e-02
22060000	-4.616588e+03	-2.404158e+01	2.428934e+00	1.311009e+01	0.000000e+00	2.451803e+00	5.034215e-02	9.812182e-01	2.050532e-03	3.340440e-04	1.504369e-02
22080000	-4.612790e+03	-2.660781e+01	2.496510e+00	1.389954e+01	0.000000e+00	2.548933e+00	6.145380e-03	9.960497e-01	4.313999e-03	3.097675e-04	1.555717e-02
22100000	-4.598412e+03	3.513794e+00	2.445145e+00	1.378637e+01	0.000000e+00	2.731721e+00	1.335848e-02	9.951798e-01	1.455200e-03	2.680444e-04	1.523910e-02
22120000	-4.625434e+03	-6.082474e+00	2.389169e+00	1.312049e+01	0.000000e+00	2.401305e+00	2.807069e-02	9.849390e-01	2.484740e-03	3.481070e-04	1.491510e-02
22140000	-4.609452e+03	2.512005e+01	2.857834e+00	1.513197e+01	0.000000e+00	2.035257e+00	1.827726e-02	9.910077e-01	1.989624e-03	1.785976e-04	1.779401e-02
22160000	-4.619093e+03	3.815174e+01	2.502972e+00	1.374559e+01	0.000000e+00	2.384301e+00	3.090259e-02	9.797505e-01	4.252297e-03	1.649066e-04	1.558142e-02
22180000	-4.603712e+03	1.874453e+01	2.510145e+00	1.404922e+01	0.000000e+00	2.481255e+00	3.231401e-02	9.785062e-01	3.388753e-03	2.300253e-04	1.557306e-02
22200000	-4.609344e+03	4.571490e+01	2.934711e+00	1.545931e+01	0.000000e+00	2.309650e+00	2.639089e-02	9.865605e-01	3.067389e-03	1.648313e-04	1.812326e-02
22220000	-4.611779e+03	4.458198e+01	2.768176e+00	1.499178e+01	0.000000e+00	2.027709e+00	2.868758e-02	9.883953e-01	1.582717e-03	1.396365e-04	1.707103e-02
22240000	-4.603270e+03	5.747443e+01	2.708113e+00	1.431972e+01	0.000000e+00	2.326461e+00	3.769829e-03	9.959754e-01	1.337675e-02	1.363454e-04	1.680144e-02
22260000	-4.609287e+03	7.005409e+01	2.457168e+00	1.341121e+01	0.000000e+00	2.817389e+00	1.282857e-02	9.965477e-01	6.660004e-04	1.195718e-04	1.526583e-02
22280000	-4.585536e+03	4.823315e+01	2.679572e+00	1.436983e+01	0.000000e+00	2.903474e+00	1.801935e-02	9.925188e-01	1.604494e-03	1.659363e-04	1.659030e-02
22300000	-4.605774e+03	4.397013e+01	3.116160e+00	1.551553e+01	0.000000e+00	2.454813e+00	2.131223e-02	9.843835e-01	5.596025e-03	2.108680e-04	1.927513e-02
22320000	-4.617912e+03	4.483179e+01	2.769207e+00	1.416845e+01	0.000000e+00	2.704294e+00	1.948563e-02	9.831534e-01	8.762161e-03	1.974900e-04	1.703728e-02
22340000	-4.594414e+03	4.755007e+01	2.741580e+00	1.437792e+01	0.000000e+00	2.720125e+00	2.400325e-02	9.895772e-01	2.222590e-03	1.888978e-04	1.690501e-02
22360000	-4.610151e+03	5.665585e+01	2.681147e+00	1.444337e+01	0.000000e+00	2.382604e+00	1.756925e-02	9.881407e-01	4.212367e-03	1.547861e-04	1.649885e-02
22380000	-4.603556e+03	1.031546e+02	2.347150e+00	1.345223e+01	0.000000e+00	1.845509e+00	1.378408e-02	9.851624e-01	8.477451e-03	1.020223e-04	1.443394e-02
22400000	-4.598460e+03	7.270563e+01	2.585356e+00	1.430432e+01	0.000000e+00	2.462193e+00	3.884133e-02	9.818279e-01	2.280446e-03	1.444258e-04	1.599256e-02
22420000	-4.599704e+03	4.074019e+01	2.340679e+00	1.330271e+01	0.000000e+00	2.345812e+00	2.430553e-02	9.750911e-01	8.904939e-03	1.606606e-04	1.446859e-02
22440000	-4.595730e+03	4.751653e+01	2.703081e+00	1.458787e+01	0.000000e+00	2.575464e+00	1.959225e-02	9.890677e-01	3.176443e-03	1.882651e-04	1.674354e-02
22460000	-4.610710e+03	8.832328e+01	2.719297e+00	1.488220e+01	0.000000e+00	2.149669e+00	1.385823e-02	9.915369e-01	3.094124e-03	8.894125e-05	1.684094e-02
22480000	-4.599763e+03	3.885580e+01	2.917329e+00	1.604150e+01	1.162791e-02	2.185159e+00	8.326693e-03	9.905279e-01	1.364695e-02	1.462580e-04	1.805193e-02
22500000	-4.605458e+03	3.770994e+01	2.345000e+00	1.325373e+01	0.000000e+00	2.685622e+00	8.795102e-03	9.950329e-01	3.286928e-03	2.088187e-04	1.454226e-02
22520000	-4.617026e+03	2.765445e+01	2.538015e+00	1.505164e+01	0.000000e+00	2.202319e+00	8.698205e-03	9.960205e-01	1.690847e-03	1.758480e-04	1.573475e-02
22540000	-4.613344e+03	3.601326e+01	2.707838e+00	1.549172e+01	0.000000e+00	2.317745e+00	1.135927e-02	9.955568e-01	1.080315e-03	1.395545e-04	1.669902e-02
22560000	-4.597770e+03	1.496486e-01	2.531684e+00	1.461189e+01	0.000000e+00	2.467283e+00	5.188967e-03	9.978474e-01	1.407006e-03	2.430149e-04	1.557308e-02
22580000	-4.608743e+03	3.876032e+01	2.730521e+00	1.533052e+01	0.000000e+00	2.295217e+00	4.053444e-03	9.970436e-01	4.648279e-03	1.434331e-04	1.688897e-02
22600000	-4.616784e+03	8.421787e+01	2.387069e+00	1.255575e+01	0.000000e+00	2.207978e+00	9.792125e-03	9.949934e-01	2.464033e-03	1.094184e-04	1.474465e-02
22620000	-4.620679e+03	5.388709e+01	2.544536e+00	1.408376e+01	0.000000e+00	2.308076e+00	1.040593e-02	9.875709e-01	9.788253e-03	1.337752e-04	1.569198e-02
22640000	-4.597683e+03	5.917970e+01	2.560800e+00	1.365608e+01	0.000000e+00	2.069196e+00	3.273968e-02	9.776197e-01	5.033227e-03	1.385812e-04	1.583788e-02
22660000	-4.612406e+03	1.809007e+01	2.425758e+00	1.372087e+01	0.000000e+00	2.805973e+00	1.421420e-02	9.960428e-01	6.227678e-04	1.761421e-04	1.485330e-02
22680000	-4.595589e+03	3.994983e+01	2.532495e+00	1.440367e+01	0.000000e+00	2.788227e+00	1.043042e-02	9.970265e-01	7.711887e-04	1.630386e-04	1.555406e-02
22700000	-4.592646e+03	4.194043e+01	2.744673e+00	1.562434e+01	0.000000e+00	2.034644e+00	2.355360e-02	9.923186e-01	9.071652e-04	1.225477e-04	1.680414e-02
22720000	-4.600800e+03	2.614601e+01	2.356994e+00	1.381958e+01	0.000000e+00	2.151961e+00	1.567786e-02	9.943908e-01	9.934915e-04	1.603536e-04	1.446689e-02
22740000	-4.590951e+03	-6.502903e-01	2.688287e+00	1.474033e+01	0.000000e+00	2.320718e+00	1.508418e-02	9.928311e-01	1.849571e-03	2.890105e-04	1.654921e-02
22760000	-4.605655e+03	3.695732e+01	2.610338e+00	1.379734e+01	0.000000e+00	2.505632e+00	9.389729e-03	9.960428e-01	1.738251e-03	1.598294e-04	1.605840e-02
22780000	-4.592248e+03	1.818489e+01	2.651085e+00	1.495090e+01	0.000000e+00	2.585702e+00	1.953218e-02	9.885537e-01	2.389650e-03	2.051513e-04	1.630533e-02
22800000	-4.597183e+03	2.532233e+01	2.471082e+00	1.410031e+01	0.000000e+00	2.238222e+00	1.841097e-02	9.958769e-01	4.390943e-04	1.281782e-04	1.517073e-02
22820000	-4.604704e+03	5.784964e+01	2.382648e+00	1.255997e+01	0.000000e+00	3.091632e+00	1.833021e-02	9.959144e-01	4.611154e-04	1.699767e-04	1.459790e-02
22840000	-4.592137e+03	3.748769e+01	2.850739e+00	1.478675e+01	0.000000e+00	2.019708e+00	4.650926e-03	9.974227e-01	3.273030e-03	1.691865e-04	1.738248e-02
22860000	-4.606237e+03	3.789460e+01	2.589491e+00	1.523982e+01	0.000000e+00	2.411750e+00	4.133290e-03	9.976544e-01	2.668308e-03	1.193336e-04	1.579158e-02
22880000	-4.594651e+03	3.559479e+01	2.800046e+00	1.449672e+01	0.000000e+00	2.803869e+00	1.567916e-02	9.978312e-01	2.082131e-04	2.301793e-04	1.716338e-02
22900000	-4.603571e+03	8.903797e+01	2.943526e+00	1.564086e+01	0.000000e+00	2.628284e+00	9.054826e-03	9.952513e-01	2.385284e-03	1.223281e-04	1.833847e-02
22920000	-4.607529e+03	5.894197e+01	2.575322e+00	1.363981e+01	0.000000e+00	2.729344e+00	1.354443e-02	9.950169e-01	1.701977e-03	1.953783e-04	1.611657e-02
22940000	-4.616635e+03	-4.893585e+00	2.317703e+00	1.300201e+01	0.000000e+00	2.488797e+00	2.877859e-02	9.920183e-01	6.151870e-04	3.094195e-04	1.445863e-02
22960000	-4.598321e+03	2.641634e+01	2.702273e+00	1.525563e+01	0.000000e+00	2.877031e+00	3.009236e-02	9.675217e-01	1.048853e-02	1.678239e-04	1.687230e-02
22980000	-4.593862e+03	5.349110e+01	2.602913e+00	1.504511e+01	0.000000e+00	2.348006e+00	1.606841e-02	9.915429e-01	2.857719e-03	1.375497e-04	1.623386e-02
23000000	-4.603848e+03	7.672714e+01	2.698746e+00	1.528848e+01	0.000000e+00	2.304526e+00	3.629666e-02	9.766289e-01	4.346771e-03	1.078984e-04	1.679617e-02
23020000	-4.600617e+03	1.077302e+02	2.443182e+00	1.377531e+01	0.000000e+00	2.813244e+00	2.477904e-02	9.739542e-01	6.526961e-03	5.758615e-05	1.520882e-02
23040000	-4.594735e+03	9.101097e+01	2.672871e+00	1.492007e+01	0.000000e+00	3.082905e+00	1.938935e-02	9.960692e-01	2.925602e-04	9.373765e-05	1.667340e-02
23060000	-4.615685e+03	9.665865e+01	2.846886e+00	1.609747e+01	0.000000e+00	2.055335e+00	9.318610e-03	9.985435e-01	2.154453e-04	7.517653e-05	1.774506e-02
23080000	-4.599505e+03	1.339635e+02	2.573832e+00	1.500086e+01	0.000000e+00	2.138773e+00	8.483317e-03	9.970633e-01	9.360923e-04	4.178314e-05	1.599441e-02
23100000	-4.596344e+03	1.228677e+02	2.631735e+00	1.486060e+01	0.000000e+00	2.742332e+00	1.030939e-02	9.953548e-01	2.224118e-03	6.908563e-05	1.634280e-02
23120000	-4.612869e+03	1.386577e+02	2.887076e+00	1.512436e+01	0.000000e+00	2.441639e+00	4.793716e-03	9.968794e-01	3.350529e-03	5.250798e-05	1.807908e-02
23140000	-4.585992e+03	1.272209e+02	2.987106e+00	1.601656e+01	0.000000e+00	2.990236e+00	1.182601e-02	9.906158e-01	5.815205e-03	5.741015e-05	1.870529e-02
23160000	-4.609795e+03	1.159353e+02	2.529339e+00	1.422452e+01	0.000000e+00	2.806719e+00	6.597625e-03	9.980015e-01	6.788146e-04	6.533386e-05	1.591259e-02
23180000	-4.594388e+03	1.025822e+02	2.745470e+00	1.571213e+01	0.000000e+00	2.471836e+00	1.096742e-02	9.976592e-01	3.414494e-04	8.164801e-05	1.716800e-02
23200000	-4.603449e+03	1.158764e+02	2.671577e+00	1.555846e+01	0.000000e+00	2.485949e+00	2.045120e-02	9.975609e-01	1.313894e-04	7.484935e-05	1.669989e-02
23220000	-4.612668e+03	9.680058e+01	2.677596e+00	1.586199e+01	0.000000e+00	2.286120e+00	1.179527e-02	9.971676e-01	4.568664e-04	7.824670e-05	1.677215e-02
23240000	-4.618226e+03	9.791615e+01	2.619217e+00	1.459929e+01	0.000000e+00	2.271916e+00	1.580223e-02	9.843263e-01	1.149311e-02	6.962567e-05	1.634314e-02
23260000	-4.607296e+03	9.371307e+01	2.977003e+00	1.723214e+01	0.000000e+00	2.020365e+00	2.896434e-02	9.828912e-01	2.585056e-03	7.110329e-05	1.856211e-02
23280000	-4.602227e+03	9.793744e+01	2.926757e+00	1.673937e+01	0.000000e+00	2.439379e+00	1.232547e-02	9.882855e-01	6.201463e-03	6.661997e-05	1.816140e-02
23300000	-4.599252e+03	9.213719e+01	2.625512e+00	1.483584e+01	0.000000e+00	2.501946e+00	1.960835e-02	9.917733e-01	1.828347e-03	9.910509e-05	1.632619e-02
23320000	-4.606565e+03	1.505219e+02	2.564365e+00	1.395058e+01	0.000000e+00	1.935103e+00	1.512840e-02	9.930849e-01	1.729548e-03	5.078389e-05	1.593762e-02
23340000	-4.606949e+03	1.282948e+02	2.602687e+00	1.540560e+01	0.000000e+00	2.711632e+00	1.608566e-02	9.953100e-01	7.543621e-04	4.246912e-05	1.601610e-02
23360000	-4.619725e+03	1.516151e+02	2.992463e+00	1.617558e+01	0.000000e+00	2.067978e+00	2.139933e-02	9.889421e-01	3.776252e-03	4.174257e-05	1.843702e-02
23380000	-4.607554e+03	1.263264e+02	2.667320e+00	1.422756e+01	0.000000e+00	2.537508e+00	2.140219e-02	9.829873e-01	5.627649e-03	8.341074e-05	1.637143e-02
23400000	-4.630252e+03	1.252318e+02	3.193161e+00	1.617100e+01	0.000000e+00	2.396307e+00	2.616537e-02	9.911017e-01	1.273663e-03	5.897284e-05	1.970240e-02
23420000	-4.626104e+03	1.237637e+02	2.784241e+00	1.487914e+01	0.000000e+00	2.504052e+00	2.886554e-02	9.834356e-01	4.940829e-03	6.486997e-05	1.718783e-02
23440000	-4.634044e+03	1.411951e+02	2.703705e+00	1.426485e+01	0.000000e+00	2.696696e+00	4.051268e-02	9.916704e-01	5.768115e-04	5.602323e-05	1.664244e-02
23460000	-4.600580e+03	9.051739e+01	2.623416e+00	1.470838e+01	0.000000e+00	2.213193e+00	1.739854e-02	9.899324e-01	2.790512e-03	8.613533e-05	1.613528e-02
23480000	-4.613117e+03	8.440936e+01	2.538889e+00	1.394164e+01	0.000000e+00	2.087484e+00	2.431499e-02	9.858207e-01	3.046868e-03	1.078530e-04	1.560118e-02
23500000	-4.610530e+03	8.251557e+01	2.481721e+00	1.330265e+01	0.000000e+00	2.650876e+00	1.827745e-02	9.775774e-01	1.183439e-02	1.217810e-04	1.528692e-02
23520000	-4.609626e+03	1.169858e+02	2.714078e+00	1.429465e+01	0.000000e+00	2.420203e+00	1.067843e-02	9.978167e-01	4.672847e-04	7.591776e-05	1.673065e-02
23540000	-4.594386e+03	9.877343e+01	2.615567e+00	1.486072e+01	0.000000e+00	2.411911e+00	5.804904e-03	9.986195e-01	4.161227e-04	9.564481e-05	1.609583e-02
23560000	-4.623649e+03	1.199916e+02	2.694740e+00	1.455902e+01	0.000000e+00	1.865586e+00	1.210012e-02	9.976835e-01	4.153559e-04	6.401294e-05	1.673361e-02
23580000	-4.604430e+03	1.244786e+02	3.006666e+00	1.568442e+01	0.000000e+00	2.035511e+00	9.124523e-03	9.971631e-01	9.299936e-04	7.069048e-05	1.870622e-02
23600000	-4.611218e+03	8.875240e+01	2.727535e+00	1.366263e+01	0.000000e+00	2.381852e+00	4.679560e-03	9.960881e-01	6.961107e-03	1.151700e-04	1.724644e-02
23620000	-4.604766e+03	1.408564e+02	2.921781e+00	1.396229e+01	0.000000e+00	2.573263e+00	6.503129e-03	9.946470e-01	6.982249e-03	7.878857e-05	1.849782e-02
23640000	-4.626634e+03	1.505595e+02	3.320047e+00	1.544535e+01	0.000000e+00	2.602115e+00	1.327701e-02	9.910567e-01	6.489791e-03	5.424992e-05	2.110721e-02
23660000	-4.621460e+03	1.191088e+02	2.729674e+00	1.278544e+01	0.000000e+00	1.846606e+00	2.273684e-02	9.940468e-01	1.025246e-03	9.009456e-05	1.720535e-02
23680000	-4.621397e+03	6.910100e+01	3.290065e+00	1.575306e+01	0.000000e+00	1.769845e+00	2.127647e-02	9.971115e-01	2.125906e-04	1.305801e-04	2.074092e-02
23700000	-4.607326e+03	6.954482e+01	2.753930e+00	1.491929e+01	0.000000e+00	2.047227e+00	1.398142e-02	9.890764e-01	5.357328e-03	1.299939e-04	1.738383e-02
23720000	-4.606114e+03	6.634167e+01	2.544334e+00	1.359318e+01	0.000000e+00	1.972539e+00	2.578293e-02	9.890759e-01	1.750764e-03	1.667720e-04	1.596100e-02
23740000	-4.611990e+03	2.543847e+01	2.943286e+00	1.420798e+01	0.000000e+00	2.279746e+00	8.822458e-03	9.978126e-01	8.822967e-04	2.718722e-04	1.855638e-02
23760000	-4.594818e+03	3.415468e+01	3.308573e+00	1.620610e+01	0.000000e+00	2.256290e+00	8.751089e-03	9.959767e-01	2.632629e-03	1.968149e-04	2.077445e-02
23780000	-4.610859e+03	5.379960e+01	2.683852e+00	1.426905e+01	0.000000e+00	2.553624e+00	2.135941e-02	9.901644e-01	2.656601e-03	1.237544e-04	1.684825e-02
23800000	-4.619620e+03	4.546037e-01	2.801526e+00	1.463691e+01	0.000000e+00	2.778985e+00	5.133135e-03	9.964982e-01	4.616061e-03	3.626627e-04	1.755094e-02
23820000	-4.602399e+03	-2.631922e+01	2.617364e+00	1.515582e+01	0.000000e+00	2.474318e+00	3.252251e-02	9.859771e-01	1.702939e-03	2.658462e-04	1.640061e-02
23840000	-4.606541e+03	-5.021050e+01	2.688388e+00	1.463717e+01	0.000000e+00	2.857765e+00	2.003991e-02	9.929788e-01	1.294288e-03	5.850916e-04	1.694191e-02
23860000	-4.607434e+03	9.926441e+00	2.729705e+00	1.480342e+01	0.000000e+00	2.065206e+00	2.411852e-02	9.879794e-01	2.562604e-03	2.560364e-04	1.734048e-02
23880000	-4.624721e+03	1.191050e+01	2.901108e+00	1.641430e+01	0.000000e+00	2.487352e+00	1.387405e-02	9.910305e-01	3.418073e-03	1.912426e-04	1.838809e-02
23900000	-4.601078e+03	-4.793034e+00	2.755770e+00	1.523774e+01	0.000000e+00	2.380824e+00	8.662856e-03	9.955996e-01	1.961760e-03	2.986185e-04	1.753603e-02
23920000	-4.601867e+03	-2.797197e+00	2.694736e+00	1.482957e+01	0.000000e+00	3.096841e+00	1.645305e-02	9.859271e-01	7.420048e-03	3.158129e-04	1.704407e-02
23940000	-4.602379e+03	4.868282e+01	2.767450e+00	1.503723e+01	0.000000e+00	2.340743e+00	2.620089e-02	9.845400e-01	3.608801e-03	1.762259e-04	1.749957e-02
23960000	-4.616774e+03	6.160138e+01	2.945268e+00	1.677589e+01	0.000000e+00	2.063588e+00	1.970164e-02	9.839960e-01	6.813988e-03	1.170384e-04	1.860592e-02
23980000	-4.613238e+03	5.841856e+01	2.531749e+00	1.445205e+01	0.000000e+00	1.832091e+00	1.170960e-02	9.880030e-01	9.245782e-03	1.685656e-04	1.601119e-02
24000000	-4.601351e+03	5.929014e+01	2.423184e+00	1.381588e+01	0.000000e+00	2.058779e+00	1.188737e-02	9.938782e-01	1.971592e-03	1.496363e-04	1.527129e-02
24020000	-4.613896e+03	6.742727e+01	2.691216e+00	1.555961e+01	0.000000e+00	2.467393e+00	1.715789e-02	9.941228e-01	1.009007e-03	9.151043e-05	1.689008e-02
24040000	-4.603722e+03	7.259459e+01	2.791103e+00	1.584036e+01	0.000000e+00	2.651487e+00	2.616226e-02	9.890627e-01	1.907763e-03	1.074220e-04	1.754925e-02
24060000	-4.619426e+03	7.922027e+01	3.178796e+00	1.699152e+01	0.000000e+00	2.831628e+00	3.056617e-02	9.804046e-01	3.272141e-03	9.561574e-05	1.997221e-02
24080000	-4.585288e+03	6.345678e+01	2.457370e+00	1.374886e+01	0.000000e+00	3.560738e+00	2.268072e-02	9.905238e-01	1.307395e-03	1.239810e-04	1.534199e-02
24100000	-4.592058e+03	6.937344e+01	2.445347e+00	1.427067e+01	0.000000e+00	2.262998e+00	1.307463e-02	9.889961e-01	6.084510e-03	1.092636e-04	1.520342e-02
24120000	-4.593841e+03	8.650483e+01	2.528497e+00	1.465980e+01	0.000000e+00	2.259807e+00	1.248246e-02	9.931255e-01	3.078905e-03	8.514870e-05	1.576992e-02
24140000	-4.601363e+03	6.916928e+01	2.398786e+00	1.249959e+01	0.000000e+00	2.360005e+00	3.493444e-02	9.775060e-01	5.230813e-03	1.788850e-04	1.499148e-02
24160000	-4.602557e+03	9.975825e+01	2.526987e+00	1.388416e+01	0.000000e+00	2.631706e+00	1.679628e-02	9.828974e-01	8.242812e-03	9.702130e-05	1.587430e-02
24180000	-4.600560e+03	1.031433e+02	2.730019e+00	1.463942e+01	0.000000e+00	2.174840e+00	1.834956e-02	9.879102e-01	4.798597e-03	9.980894e-05	1.710372e-02
24200000	-4.616944e+03	7.312878e+01	2.634826e+00	1.427240e+01	0.000000e+00	2.178444e+00	2.029242e-02	9.937514e-01	1.285549e-03	1.030548e-04	1.647792e-02
24220000	-4.603820e+03	7.056938e+01	2.553067e+00	1.518235e+01	0.000000e+00	2.537788e+00	1.743616e-02	9.934569e-01	1.421751e-03	1.106979e-04	1.597187e-02
24240000	-4.601163e+03	9.513524e+01	2.502895e+00	1.369155e+01	0.000000e+00	2.578679e+00	2.656820e-02	9.886211e-01	1.718537e-03	1.127597e-04	1.567267e-02
24260000	-4.611863e+03	1.300245e+02	3.179185e+00	1.548685e+01	0.000000e+00	2.142589e+00	2.377955e-02	9.890633e-01	2.537684e-03	8.405551e-05	2.009969e-02
24280000	-4.620144e+03	1.386717e+02	3.091653e+00	1.486007e+01	0.000000e+00	2.245913e+00	3.476298e-02	9.838688e-01	2.526663e-03	7.571808e-05	1.961489e-02
24300000	-4.610976e+03	9.898115e+01	2.906243e+00	1.494879e+01	0.000000e+00	2.277305e+00	2.322213e-02	9.939644e-01	8.922199e-04	1.036513e-04	1.842361e-02
24320000	-4.606827e+03	7.557255e+01	2.729836e+00	1.529488e+01	0.000000e+00	2.602975e+00	1.001976e-02	9.962622e-01	1.450374e-03	1.029275e-04	1.726542e-02
24340000	-4.581824e+03	8.881613e+01	2.982501e+00	1.586092e+01	0.000000e+00	2.174861e+00	2.254872e-02	9.880204e-01	3.131954e-03	8.674697e-05	1.889936e-02
24360000	-4.602538e+03	6.111188e+01	2.745821e+00	1.538546e+01	0.000000e+00	2.639068e+00	1.546491e-02	9.923583e-01	3.217728e-03	1.134606e-04	1.734461e-02
24380000	-4.607998e+03	4.765369e+01	2.723285e+00	1.454169e+01	0.000000e+00	2.680811e+00	1.629839e-02	9.927411e-01	2.167610e-03	1.506114e-04	1.715983e-02
24400000	-4.609292e+03	5.850162e+01	2.904932e+00	1.532408e+01	0.000000e+00	2.521784e+00	2.035879e-02	9.883247e-01	4.601065e-03	1.649740e-04	1.828600e-02
24420000	-4.595098e+03	8.323547e+01	2.690880e+00	1.325514e+01	0.000000e+00	2.129735e+00	2.628869e-02	9.925796e-01	9.388624e-04	1.774451e-04	1.687414e-02
24440000	-4.598982e+03	7.652546e+01	2.589782e+00	1.380592e+01	0.000000e+00	3.389394e+00	1.963914e-02	9.902767e-01	2.114336e-03	1.268480e-04	1.625556e-02
24460000	-4.581788e+03	7.435960e+01	2.900236e+00	1.524601e+01	0.000000e+00	2.411749e+00	1.806527e-02	9.953790e-01	7.608212e-04	1.381464e-04	1.825892e-02
24480000	-4.584728e+03	9.600386e+01	2.898516e+00	1.559166e+01	0.000000e+00	2.325359e+00	1.202582e-02	9.967939e-01	8.595067e-04	8.898683e-05	1.819989e-02
24500000	-4.604285e+03	7.934760e+01	2.770152e+00	1.502182e+01	0.000000e+00	2.468482e+00	1.636234e-02	9.978984e-01	1.772956e-04	9.191962e-05	1.741552e-02
24520000	-4.592334e+03	6.611786e+01	2.806633e+00	1.499484e+01	0.000000e+00	2.076242e+00	1.107819e-02	9.972856e-01	6.797271e-04	1.374311e-04	1.760304e-02
24540000	-4.605451e+03	1.032111e+02	2.539156e+00	1.366827e+01	0.000000e+00	2.148199e+00	5.308486e-03	9.963115e-01	6.272053e-03	9.627976e-05	1.596592e-02
24560000	-4.624287e+03	7.841840e+01	2.567422e+00	1.382748e+01	0.000000e+00	2.341789e+00	1.124869e-02	9.943681e-01	2.819689e-03	1.205413e-04	1.628077e-02
24580000	-4.608324e+03	6.681473e+01	2.703558e+00	1.482485e+01	0.000000e+00	2.013594e+00	1.547804e-02	9.946051e-01	8.901144e-04	1.284321e-04	1.714505e-02
24600000	-4.607359e+03	8.212235e+01	2.603682e+00	1.437561e+01	0.000000e+00	2.553348e+00	2.600712e-02	9.796156e-01	6.313812e-03	9.723779e-05	1.653578e-02
24620000	-4.603534e+03	8.198095e+01	2.876879e+00	1.517877e+01	0.000000e+00	2.211355e+00	1.856172e-02	9.861289e-01	6.841138e-03	1.169048e-04	1.818339e-02
24640000	-4.618144e+03	9.228033e+01	2.523535e+00	1.380669e+01	0.000000e+00	2.214900e+00	2.477481e-02	9.882246e-01	2.377406e-03	9.609129e-05	1.596122e-02
24660000	-4.628670e+03	1.119461e+02	2.503011e+00	1.394866e+01	0.000000e+00	2.957977e+00	1.590472e-02	9.862756e-01	6.149957e-03	6.882495e-05	1.573181e-02
24680000	-4.601259e+03	9.783196e+01	2.734839e+00	1.460089e+01	0.000000e+00	2.968614e+00	8.764908e-03	9.940084e-01	5.210325e-03	9.740427e-05	1.716989e-02
24700000	-4.603571e+03	1.119590e+02	2.759763e+00	1.480095e+01	0.000000e+00	2.257351e+00	1.633144e-02	9.902513e-01	4.017745e-03	6.549994e-05	1.719619e-02
24720000	-4.606446e+03	7.232389e+01	2.374696e+00	1.335988e+01	0.000000e+00	2.672732e+00	1.247957e-02	9.887294e-01	6.775638e-03	1.138597e-04	1.477390e-02
24740000	-4.597315e+03	7.470298e+01	2.466726e+00	1.421675e+01	0.000000e+00	3.044958e+00	1.231794e-02	9.907198e-01	5.411084e-03	9.523304e-05	1.548162e-02
24760000	-4.609657e+03	6.575568e+01	3.209102e+00	1.733888e+01	0.000000e+00	1.983451e+00	2.738423e-02	9.874957e-01	2.111732e-03	8.736585e-05	2.022015e-02
24780000	-4.613339e+03	9.691205e+01	2.858209e+00	1.532535e+01	1.162791e-02	1.765644e+00	2.146358e-02	9.857747e-01	3.721120e-03	7.891514e-05	1.803765e-02
24800000	-4.622680e+03	1.133892e+02	2.738937e+00	1.458420e+01	0.000000e+00	2.419801e+00	1.407407e-02	9.928055e-01	2.737426e-03	9.270954e-05	1.729631e-02
24820000	-4.591636e+03	1.203270e+02	2.421446e+00	1.320348e+01	0.000000e+00	2.128482e+00	1.152829e-02	9.930919e-01	2.848661e-03	8.009784e-05	1.526673e-02
24840000	-4.600805e+03	6.390579e+01	2.755525e+00	1.555872e+01	0.000000e+00	2.215444e+00	1.041429e-02	9.959639e-01	1.310607e-03	1.495607e-04	1.733318e-02
24860000	-4.614215e+03	9.697585e+01	2.750285e+00	1.498022e+01	0.000000e+00	2.727758e+00	2.788893e-02	9.880207e-01	1.543332e-03	8.718527e-05	1.731037e-02
24880000	-4.608748e+03	9.474914e+01	2.933304e+00	1.528350e+01	1.162791e-02	2.017630e+00	5.611359e-03	9.962651e-01	3.908340e-03	8.304384e-05	1.843288e-02
24900000	-4.605192e+03	1.076909e+02	2.806164e+00	1.573556e+01	0.000000e+00	2.359264e+00	9.282975e-03	9.945170e-01	3.414016e-03	6.050162e-05	1.766446e-02
24920000	-4.589644e+03	5.973480e+01	2.678320e+00	1.461734e+01	0.000000e+00	2.566018e+00	8.894802e-03	9.970967e-01	8.744094e-04	1.209928e-04	1.691726e-02
24940000	-4.608148e+03	6.313663e+01	2.604928e+00	1.402582e+01	0.000000e+00	2.862083e+00	2.026143e-02	9.924910e-01	1.168675e-03	1.457632e-04	1.642613e-02
24960000	-4.613880e+03	4.774719e+01	2.704938e+00	1.543233e+01	0.000000e+00	2.262396e+00	1.067361e-02	9.949130e-01	2.187204e-03	1.173243e-04	1.698388e-02
24980000	-4.604094e+03	7.935944e+01	2.306172e+00	1.339574e+01	0.000000e+00	2.915535e+00	2.396260e-02	9.881638e-01	2.047283e-03	1.242626e-04	1.452524e-02
25000000	-4.602773e+03	1.089474e+02	2.792510e+00	1.495998e+01	0.000000e+00	3.273920e+00	3.076728e-02	9.874334e-01	1.814708e-03	7.915455e-05	1.758538e-02
25020000	-4.616378e+03	1.037563e+02	2.510682e+00	1.380565e+01	0.000000e+00	2.583769e+00	8.529962e-03	9.951884e-01	2.736767e-03	9.583514e-05	1.583350e-02
25040000	-4.612041e+03	8.463363e+01	2.719179e+00	1.564873e+01	0.000000e+00	2.389760e+00	2.195866e-02	9.925629e-01	1.518074e-03	8.329824e-05	1.705989e-02
25060000	-4.606463e+03	1.307119e+02	2.836603e+00	1.475483e+01	0.000000e+00	2.231815e+00	1.634386e-02	9.935088e-01	1.796793e-03	6.754239e-05	1.779341e-02
25080000	-4.619300e+03	1.281728e+02	2.641070e+00	1.450916e+01	0.000000e+00	2.032913e+00	8.225265e-03	9.950342e-01	2.335986e-03	7.023443e-05	1.650451e-02
25100000	-4.599468e+03	1.266617e+02	2.624182e+00	1.438477e+01	0.000000e+00	2.097897e+00	7.655584e-03	9.941137e-01	5.900142e-03	6.809118e-05	1.640145e-02
25120000	-4.597635e+03	1.211868e+02	2.570443e+00	1.405559e+01	0.000000e+00	2.198826e+00	2.672448e-02	9.933456e-01	6.985810e-04	7.247691e-05	1.616245e-02
25140000	-4.586620e+03	1.538071e+02	2.698497e+00	1.457420e+01	0.000000e+00	2.513875e+00	3.372310e-02	9.950211e-01	2.770996e-04	5.065879e-05	1.691975e-02
25160000	-4.600914e+03	1.573949e+02	2.499639e+00	1.320800e+01	0.000000e+00	2.566232e+00	2.198439e-02	9.961477e-01	3.844073e-04	5.225748e-05	1.567949e-02
25180000	-4.605441e+03	1.096551e+02	2.679541e+00	1.433846e+01	0.000000e+00	2.381699e+00	1.520374e-02	9.957487e-01	8.859843e-04	9.141278e-05	1.682729e-02
25200000	-4.619503e+03	1.348749e+02	2.657550e+00	1.439343e+01	0.000000e+00	2.570487e+00	1.309898e-02	9.926412e-01	2.191537e-03	5.922924e-05	1.668489e-02
25220000	-4.597306e+03	1.591693e+02	2.339989e+00	1.302932e+01	0.000000e+00	3.164804e+00	3.853308e-02	9.820464e-01	1.993078e-03	5.294871e-05	1.471845e-02
25240000	-4.606314e+03	1.609565e+02	2.513353e+00	1.401791e+01	0.000000e+00	2.104701e+00	2.023741e-02	9.836530e-01	5.338798e-03	3.875573e-05	1.581945e-02
25260000	-4.607258e+03	1.708750e+02	2.528897e+00	1.375181e+01	0.000000e+00	3.021349e+00	9.384055e-03	9.948833e-01	3.332217e-03	4.445211e-05	1.588601e-02
25280000	-4.604047e+03	1.419378e+02	2.547684e+00	1.407981e+01	0.000000e+00	2.462070e+00	2.273746e-02	9.910690e-01	1.575386e-03	5.314655e-05	1.598082e-02
25300000	-4.612113e+03	2.018138e+02	2.904449e+00	1.518303e+01	0.000000e+00	3.187011e+00	3.959535e-02	9.874537e-01	1.454326e-03	2.889651e-05	1.818126e-02
25320000	-4.601966e+03	1.932472e+02	2.714580e+00	1.431760e+01	0.000000e+00	2.573899e+00	1.265673e-02	9.907889e-01	4.946622e-03	3.224418e-05	1.706315e-02
25340000	-4.590788e+03	1.838238e+02	2.689876e+00	1.486262e+01	0.000000e+00	3.068629e+00	1.676016e-02	9.790030e-01	1.215181e-02	3.096266e-05	1.708588e-02
25360000	-4.598271e+03	1.823784e+02	2.701481e+00	1.424905e+01	0.000000e+00	2.288134e+00	2.818216e-02	9.839982e-01	2.931408e-03	4.940852e-05	1.712548e-02
25380000	-4.616881e+03	1.201766e+02	3.030439e+00	1.548487e+01	0.000000e+00	1.795071e+00	1.520753e-02	9.926180e-01	2.516826e-03	6.595268e-05	1.926748e-02
25400000	-4.597727e+03	1.181064e+02	2.710594e+00	1.461024e+01	0.000000e+00	2.850972e+00	3.002632e-02	9.777609e-01	5.543945e-03	7.118717e-05	1.716699e-02
25420000	-4.618933e+03	1.357227e+02	2.859182e+00	1.524231e+01	0.000000e+00	2.666786e+00	3.577483e-02	9.593469e-01	1.501249e-02	5.528966e-05	1.799790e-02
25440000	-4.599728e+03	1.572339e+02	2.462701e+00	1.430786e+01	0.000000e+00	2.244409e+00	2.356944e-02	9.917047e-01	1.099836e-03	3.874624e-05	1.552686e-02
25460000	-4.600764e+03	1.599036e+02	2.747072e+00	1.501931e+01	0.000000e+00	2.412311e+00	1.376893e-02	9.867851e-01	8.525217e-03	4.861062e-05	1.729529e-02
25480000	-4.601408e+03	1.248621e+02	2.604306e+00	1.521142e+01	0.000000e+00	2.720595e+00	4.712084e-02	9.588629e-01	6.746410e-03	5.675163e-05	1.635340e-02
25500000	-4.605622e+03	1.675391e+02	2.590777e+00	1.453637e+01	0.000000e+00	2.499411e+00	1.755277e-02	9.894528e-01	2.926421e-03	4.052561e-05	1.619676e-02
25520000	-4.606351e+03	1.636300e+02	2.583945e+00	1.371613e+01	0.000000e+00	2.807964e+00	2.303271e-02	9.929497e-01	1.188819e-03	4.163427e-05	1.618443e-02
25540000	-4.624519e+03	1.510599e+02	3.122134e+00	1.601712e+01	0.000000e+00	2.469073e+00	1.623833e-02	9.822067e-01	1.133917e-02	5.460443e-05	1.962080e-02
25560000	-4.606103e+03	1.488000e+02	2.810631e+00	1.521989e+01	0.000000e+00	2.217374e+00	2.821849e-02	9.796900e-01	5.227322e-03	4.473545e-05	1.744966e-02
25580000	-4.587887e+03	2.055274e+02	2.829912e+00	1.484299e+01	0.000000e+00	2.481127e+00	9.095814e-03	9.944082e-01	3.298645e-03	2.486064e-05	1.754209e-02
25600000	-4.604901e+03	1.808464e+02	2.615396e+00	1.469473e+01	0.000000e+00	2.512247e+00	2.150770e-02	9.801321e-01	8.167889e-03	3.237600e-05	1.620479e-02
25620000	-4.600752e+03	1.988229e+02	2.593159e+00	1.516880e+01	0.000000e+00	2.024964e+00	1.501131e-02	9.882430e-01	3.646405e-03	2.527674e-05	1.605739e-02
25640000	-4.591492e+03	2.087322e+02	2.724821e+00	1.531010e+01	0.000000e+00	2.305008e+00	3.216000e-02	9.720897e-01	9.717503e-03	2.206306e-05	1.702007e-02
25660000	-4.607398e+03	1.898052e+02	2.601613e+00	1.588995e+01	0.000000e+00	2.815850e+00	5.256475e-03	9.962149e-01	4.544576e-03	2.403188e-05	1.621193e-02
25680000	-4.598593e+03	2.374903e+02	2.862785e+00	1.510815e+01	0.000000e+00	1.952736e+00	1.143033e-02	9.925864e-01	3.398422e-03	1.953188e-05	1.783417e-02
25700000	-4.595379e+03	2.215071e+02	2.632159e+00	1.485166e+01	0.000000e+00	2.269801e+00	1.275855e-02	9.927255e-01	3.084552e-03	2.091786e-05	1.640858e-02
25720000	-4.595785e+03	2.461913e+02	2.673395e+00	1.404677e+01	0.000000e+00	2.629178e+00	1.608046e-02	9.934313e-01	1.688149e-03	1.895712e-05	1.660195e-02
25740000	-4.601034e+03	2.477332e+02	2.669550e+00	1.439247e+01	0.000000e+00	3.474474e+00	2.640115e-02	9.741512e-01	8.327318e-03	1.686956e-05	1.651763e-02
25760000	-4.594449e+03	2.110669e+02	2.718087e+00	1.526690e+01	0.000000e+00	2.370164e+00	3.051587e-02	9.878899e-01	1.586308e-03	1.834290e-05	1.683961e-02
25780000	-4.606468e+03	1.879421e+02	2.522602e+00	1.427900e+01	0.000000e+00	2.634724e+00	1.293547e-02	9.829771e-01	1.319492e-02	2.326678e-05	1.564560e-02
25800000	-4.613789e+03	1.862719e+02	2.908334e+00	1.543896e+01	0.000000e+00	2.539955e+00	1.090813e-02	9.953284e-01	1.585950e-03	2.594931e-05	1.803423e-02
25820000	-4.605377e+03	2.140510e+02	2.550954e+00	1.463885e+01	0.000000e+00	2.652292e+00	2.740650e-02	9.688074e-01	1.025692e-02	1.769064e-05	1.580165e-02
25840000	-4.606446e+03	2.519596e+02	2.942383e+00	1.673751e+01	0.000000e+00	2.597158e+00	1.104592e-02	9.921199e-01	5.439979e-03	1.256349e-05	1.819375e-02
25860000	-4.600888e+03	2.739346e+02	2.431869e+00	1.350637e+01	0.000000e+00	2.170012e+00	2.265983e-02	9.820398e-01	5.395206e-03	1.047076e-05	1.510441e-02
25880000	-4.610871e+03	2.859974e+02	2.554868e+00	1.365206e+01	0.000000e+00	2.966040e+00	1.662100e-02	9.902163e-01	4.853462e-03	9.057178e-06	1.588137e-02
25900000	-4.603476e+03	2.807556e+02	2.550379e+00	1.445066e+01	0.000000e+00	3.225633e+00	3.252148e-02	9.770039e-01	3.733525e-03	9.806045e-06	1.592482e-02
25920000	-4.616202e+03	2.465335e+02	2.589291e+00	1.372048e+01	1.162791e-02	2.399322e+00	2.000288e-02	9.870426e-01	4.120597e-03	1.359315e-05	1.612788e-02
25940000	-4.615363e+03	2.749254e+02	2.684701e+00	1.499614e+01	0.000000e+00	2.803921e+00	2.119783e-02	9.963028e-01	2.000511e-04	9.807125e-06	1.677449e-02
25960000	-4.600207e+03	2.446709e+02	2.588069e+00	1.400434e+01	0.000000e+00	2.809023e+00	6.928185e-03	9.976272e-01	1.418877e-03	1.561110e-05	1.605573e-02
25980000	-4.592081e+03	2.239408e+02	2.707990e+00	1.413832e+01	0.000000e+00	1.876776e+00	2.905995e-03	9.985451e-01	2.675764e-03	2.178599e-05	1.679787e-02
26000000	-4.610297e+03	2.712436e+02	2.864054e+00	1.492759e+01	0.000000e+00	2.374252e+00	4.705877e-03	9.987719e-01	8.614377e-04	1.447158e-05	1.785341e-02
26020000	-4.600206e+03	2.340312e+02	2.544389e+00	1.439267e+01	0.000000e+00	2.341011e+00	7.402323e-03	9.979238e-01	6.906489e-04	2.243448e-05	1.575015e-02
26040000	-4.604229e+03	2.774229e+02	3.244038e+00	1.800589e+01	0.000000e+00	2.001892e+00	2.663586e-03	9.986012e-01	2.148845e-03	9.048399e-06	2.009080e-02
26060000	-4.600823e+03	2.280413e+02	2.425306e+00	1.303206e+01	0.000000e+00	2.934267e+00	2.342471e-03	9.993144e-01	9.617175e-04	1.793201e-05	1.498888e-02
26080000	-4.599951e+03	2.106350e+02	2.488488e+00	1.423713e+01	0.000000e+00	2.849768e+00	2.049943e-03	9.987715e-01	3.095841e-03	2.093089e-05	1.536500e-02
26100000	-4.608325e+03	2.389877e+02	2.698393e+00	1.515671e+01	0.000000e+00	2.317420e+00	4.172523e-03	9.992782e-01	2.651206e-04	1.536346e-05	1.668465e-02
26120000	-4.613625e+03	2.435306e+02	2.664602e+00	1.540941e+01	0.000000e+00	2.456861e+00	2.118285e-03	9.992670e-01	9.057526e-04	1.277116e-05	1.649109e-02
26140000	-4.610112e+03	2.685408e+02	2.749087e+00	1.609265e+01	0.000000e+00	3.057930e+00	7.471733e-03	9.974263e-01	8.303756e-04	8.700052e-06	1.697721e-02
26160000	-4.608132e+03	2.413331e+02	2.418145e+00	1.417867e+01	0.000000e+00	3.450837e+00	1.054780e-02	9.959287e-01	1.007844e-03	1.446453e-05	1.492102e-02
26180000	-4.600972e+03	2.014479e+02	2.576351e+00	1.463122e+01	0.000000e+00	2.326503e+00	3.183862e-02	9.734617e-01	7.406784e-03	2.723304e-05	1.597324e-02
26200000	-4.594684e+03	2.496987e+02	3.006517e+00	1.648138e+01	0.000000e+00	2.062044e+00	2.697902e-02	9.772008e-01	6.680360e-03	1.418576e-05	1.864136e-02
26220000	-4.598462e+03	2.510406e+02	2.736235e+00	1.515608e+01	0.000000e+00	2.176170e+00	3.567344e-02	9.815615e-01	2.870087e-03	1.607079e-05	1.695314e-02
26240000	-4.594347e+03	2.542344e+02	2.753697e+00	1.496984e+01	0.000000e+00	2.784087e+00	9.233182e-03	9.966367e-01	1.568071e-03	1.267360e-05	1.697688e-02
26260000	-4.606324e+03	2.507081e+02	2.587214e+00	1.487960e+01	0.000000e+00	2.427081e+00	2.109828e-02	9.873761e-01	4.049155e-03	1.298474e-05	1.601174e-02
26280000	-4.618832e+03	2.263097e+02	2.454059e+00	1.437654e+01	0.000000e+00	2.180007e+00	1.454982e-02	9.877977e-01	6.300899e-03	1.626326e-05	1.525034e-02
26300000	-4.607157e+03	2.143424e+02	2.434002e+00	1.518841e+01	0.000000e+00	2.846376e+00	1.746092e-02	9.800635e-01	8.969563e-03	1.407722e-05	1.510831e-02
26320000	-4.595045e+03	2.298349e+02	2.677400e+00	1.575398e+01	0.000000e+00	2.273716e+00	1.903100e-02	9.896617e-01	2.128075e-03	1.493271e-05	1.655508e-02
26340000	-4.590915e+03	2.381053e+02	2.571317e+00	1.433681e+01	0.000000e+00	2.832202e+00	2.313537e-02	9.856164e-01	3.875145e-03	1.376725e-05	1.590915e-02
26360000	-4.605325e+03	2.471344e+02	2.862771e+00	1.577138e+01	0.000000e+00	2.901544e+00	2.516426e-02	9.791775e-01	7.086888e-03	1.468619e-05	1.762549e-02
26380000	-4.607466e+03	2.791889e+02	2.424132e+00	1.381492e+01	0.000000e+00	2.493360e+00	1.432801e-02	9.909979e-01	3.171485e-03	1.091286e-05	1.492855e-02
26400000	-4.604219e+03	2.640676e+02	2.707876e+00	1.453946e+01	0.000000e+00	2.209827e+00	2.063605e-02	9.864728e-01	4.019758e-03	1.367348e-05	1.667166e-02
26420000	-4.613813e+03	2.122437e+02	2.188856e+00	1.332377e+01	0.000000e+00	2.567816e+00	6.118391e-03	9.975726e-01	1.199290e-03	1.929593e-05	1.348408e-02
26440000	-4.605283e+03	2.304408e+02	2.461786e+00	1.488414e+01	0.000000e+00	3.017488e+00	8.450656e-03	9.937466e-01	3.744846e-03	1.368180e-05	1.472592e-02
26460000	-4.604554e+03	2.270488e+02	2.411793e+00	1.623569e+01	0.000000e+00	2.912629e+00	1.097929e-02	9.947452e-01	1.393757e-03	1.183039e-05	1.443536e-02
26480000	-4.605382e+03	2.192456e+02	2.470985e+00	1.528634e+01	0.000000e+00	3.088214e+00	8.681145e-03	9.942528e-01	3.375444e-03	1.222269e-05	1.479310e-02
26500000	-4.596747e+03	2.412440e+02	2.610386e+00	1.519774e+01	0.000000e+00	2.193588e+00	3.010612e-02	9.840041e-01	2.144176e-03	1.350332e-05	1.570203e-02
26520000	-4.591091e+03	2.107773e+02	2.656481e+00	1.494145e+01	0.000000e+00	2.799450e+00	2.476423e-02	9.823973e-01	4.405738e-03	1.700395e-05	1.602456e-02
26540000	-4.595966e+03	2.230063e+02	2.516390e+00	1.466325e+01	0.000000e+00	2.860493e+00	9.998492e-03	9.933038e-01	3.658463e-03	1.679042e-05	1.513360e-02
26560000	-4.614450e+03	2.250296e+02	2.442172e+00	1.476724e+01	0.000000e+00	2.805072e+00	5.927794e-03	9.945183e-01	5.345640e-03	1.604895e-05	1.472176e-02
26580000	-4.592103e+03	2.262249e+02	2.440784e+00	1.454808e+01	0.000000e+00	2.364850e+00	1.138594e-02	9.950277e-01	1.429516e-03	1.902523e-05	1.481346e-02
26600000	-4.601753e+03	2.008802e+02	2.785626e+00	1.623076e+01	0.000000e+00	2.229650e+00	1.520574e-02	9.878146e-01	5.843469e-03	1.922574e-05	1.694055e-02
26620000	-4.591049e+03	2.086518e+02	2.492423e+00	1.458236e+01	0.000000e+00	2.297889e+00	1.357680e-02	9.923389e-01	2.222882e-03	2.034567e-05	1.505550e-02
26640000	-4.625406e+03	2.299733e+02	2.568181e+00	1.574586e+01	0.000000e+00	2.056494e+00	2.149722e-02	9.826821e-01	3.789925e-03	1.209974e-05	1.560865e-02
26660000	-4.613677e+03	2.423500e+02	2.570088e+00	1.506089e+01	0.000000e+00	2.168076e+00	2.336595e-02	9.756406e-01	9.812605e-03	1.067356e-05	1.556945e-02
26680000	-4.617462e+03	2.524391e+02	2.657355e+00	1.535710e+01	0.000000e+00	2.266060e+00	1.244822e-02	9.936441e-01	2.445029e-03	1.050713e-05	1.623267e-02
26700000	-4.601541e+03	2.418095e+02	2.675612e+00	1.507298e+01	0.000000e+00	2.071600e+00	2.401593e-02	9.952577e-01	3.966071e-04	1.289413e-05	1.639671e-02
26720000	-4.619890e+03	2.208841e+02	2.422228e+00	1.381973e+01	0.000000e+00	1.962922e+00	1.827633e-02	9.912196e-01	2.680149e-03	2.047675e-05	1.507417e-02
26740000	-4.610700e+03	2.729885e+02	2.925170e+00	1.632971e+01	0.000000e+00	2.314231e+00	3.124923e-02	9.685108e-01	1.115949e-02	9.537351e-06	1.819229e-02
26760000	-4.608120e+03	2.903409e+02	2.506250e+00	1.413469e+01	0.000000e+00	2.084664e+00	2.278120e-02	9.818732e-01	5.031269e-03	9.262120e-06	1.560659e-02
26780000	-4.605260e+03	2.707364e+02	2.518748e+00	1.442837e+01	0.000000e+00	2.659236e+00	2.711549e-02	9.733842e-01	7.336155e-03	9.477270e-06	1.566870e-02
26800000	-4.609981e+03	2.513724e+02	2.668932e+00	1.557098e+01	0.000000e+00	2.311944e+00	2.117562e-02	9.889571e-01	2.556663e-03	1.249181e-05	1.656113e-02
26820000	-4.628329e+03	2.791715e+02	2.599479e+00	1.416377e+01	0.000000e+00	2.268266e+00	4.596393e-03	9.974188e-01	2.589383e-03	1.052212e-05	1.609765e-02
26840000	-4.617160e+03	2.966410e+02	2.733086e+00	1.494298e+01	0.000000e+00	2.473276e+00	3.833754e-03	9.966322e-01	6.128685e-03	9.285185e-06	1.687745e-02
26860000	-4.592287e+03	2.998599e+02	2.532749e+00	1.438293e+01	0.000000e+00	2.350859e+00	3.823099e-02	9.706127e-01	4.682811e-03	9.624727e-06	1.566779e-02
26880000	-4.609273e+03	3.077070e+02	2.551500e+00	1.486752e+01	0.000000e+00	1.767575e+00	2.928239e-02	9.826671e-01	2.916791e-03	5.700406e-06	1.571717e-02
26900000	-4.616457e+03	3.116832e+02	2.715053e+00	1.515556e+01	0.000000e+00	2.350896e+00	2.945518e-02	9.865412e-01	2.002470e-03	7.015847e-06	1.673254e-02
26920000	-4.634024e+03	3.022948e+02	2.366239e+00	1.357994e+01	0.000000e+00	2.446024e+00	1.410131e-02	9.913940e-01	3.289256e-03	7.131396e-06	1.472366e-02
26940000	-4.616298e+03	3.174966e+02	2.555868e+00	1.419923e+01	0.000000e+00	2.607427e+00	1.185791e-02	9.933788e-01	3.536420e-03	5.668388e-06	1.593117e-02
26960000	-4.617597e+03	3.032832e+02	2.667367e+00	1.544977e+01	0.000000e+00	2.096141e+00	5.628413e-03	9.969579e-01	1.885866e-03	8.035725e-06	1.664469e-02
26980000	-4.611090e+03	3.135623e+02	2.936071e+00	1.559544e+01	0.000000e+00	2.047802e+00	1.586372e-02	9.938286e-01	1.541297e-03	6.874891e-06	1.826709e-02
27000000	-4.610409e+03	2.826318e+02	2.693805e+00	1.487686e+01	0.000000e+00	2.191843e+00	1.801864e-02	9.969045e-01	3.188977e-04	9.387225e-06	1.667680e-02
27020000	-4.621381e+03	2.821637e+02	2.692215e+00	1.417081e+01	0.000000e+00	2.435175e+00	1.020945e-02	9.957894e-01	1.117876e-03	1.061219e-05	1.675618e-02
27040000	-4.600416e+03	2.568954e+02	2.845956e+00	1.550280e+01	0.000000e+00	2.303499e+00	4.386121e-03	9.983619e-01	1.207179e-03	1.364554e-05	1.763177e-02
27060000	-4.610933e+03	2.610438e+02	2.812447e+00	1.446764e+01	0.000000e+00	2.516185e+00	2.719004e-03	9.988378e-01	2.493493e-03	1.137701e-05	1.749051e-02
27080000	-4.618691e+03	2.594693e+02	2.666863e+00	1.363818e+01	0.000000e+00	2.303295e+00	9.206948e-03	9.967170e-01	1.223914e-03	1.939924e-05	1.653059e-02
27100000	-4.607358e+03	2.780883e+02	2.510791e+00	1.409116e+01	0.000000e+00	2.342371e+00	1.929879e-02	9.891376e-01	3.763179e-03	1.030216e-05	1.567061e-02
27120000	-4.614712e+03	2.864840e+02	2.552082e+00	1.459083e+01	0.000000e+00	2.468636e+00	1.502652e-02	9.895887e-01	4.363181e-03	8.920169e-06	1.588845e-02
27140000	-4.603567e+03	2.836704e+02	2.517435e+00	1.441007e+01	0.000000e+00	2.488865e+00	4.595081e-02	9.846791e-01	1.143886e-03	8.875551e-06	1.566050e-02
27160000	-4.618022e+03	2.330969e+02	2.319122e+00	1.410264e+01	0.000000e+00	2.259363e+00	1.709975e-02	9.889080e-01	3.701155e-03	1.331591e-05	1.436970e-02
27180000	-4.623984e+03	2.163637e+02	2.487639e+00	1.490074e+01	0.000000e+00	2.880143e+00	1.314842e-02	9.913946e-01	3.605098e-03	1.693535e-05	1.544955e-02
27200000	-4.613654e+03	2.498941e+02	2.316571e+00	1.393221e+01	0.000000e+00	2.791873e+00	8.130613e-03	9.932944e-01	6.873301e-03	1.246189e-05	1.433898e-02
27220000	-4.623201e+03	2.471630e+02	2.567043e+00	1.539798e+01	0.000000e+00	2.699079e+00	1.429139e-02	9.826164e-01	8.469040e-03	1.164764e-05	1.587147e-02
27240000	-4.615116e+03	2.433571e+02	2.837637e+00	1.532856e+01	0.000000e+00	2.446099e+00	3.653784e-02	9.834548e-01	2.800002e-03	1.379964e-05	1.746250e-02
27260000	-4.609380e+03	2.508095e+02	2.580872e+00	1.409388e+01	0.000000e+00	1.929104e+00	9.165924e-03	9.945519e-01	2.924979e-03	1.804819e-05	1.593697e-02
27280000	-4.606390e+03	2.236597e+02	2.647636e+00	1.490102e+01	0.000000e+00	2.268064e+00	6.571886e-03	9.950203e-01	6.807161e-03	1.752131e-05	1.636709e-02
27300000	-4.604242e+03	1.890833e+02	2.610032e+00	1.551993e+01	0.000000e+00	2.206845e+00	1.162276e-02	9.901131e-01	5.551409e-03	1.947622e-05	1.607579e-02
27320000	-4.611677e+03	2.459497e+02	2.300332e+00	1.291653e+01	0.000000e+00	2.762056e+00	9.747060e-03	9.948980e-01	2.260352e-03	1.823744e-05	1.414805e-02
27340000	-4.588922e+03	2.114066e+02	2.404252e+00	1.358157e+01	0.000000e+00	2.271265e+00	1.226192e-02	9.949310e-01	1.218969e-03	2.344080e-05	1.474590e-02
27360000	-4.592936e+03	2.243439e+02	2.475465e+00	1.448072e+01	0.000000e+00	2.218861e+00	2.298598e-02	9.906555e-01	1.428738e-03	1.502902e-05	1.517117e-02
27380000	-4.609718e+03	1.980998e+02	2.557144e+00	1.526722e+01	0.000000e+00	2.306932e+00	1.966418e-02	9.852259e-01	6.016376e-03	2.187236e-05	1.560227e-02
27400000	-4.601691e+03	1.867683e+02	2.784093e+00	1.615184e+01	0.000000e+00	2.360351e+00	2.419097e-02	9.922980e-01	6.426373e-04	2.667145e-05	1.698568e-02
27420000	-4.600976e+03	1.750182e+02	2.243879e+00	1.403766e+01	0.000000e+00	2.455438e+00	1.493042e-02	9.819039e-01	8.733833e-03	2.883992e-05	1.361046e-02
27440000	-4.583128e+03	2.103589e+02	2.584021e+00	1.475867e+01	0.000000e+00	2.216788e+00	1.898535e-02	9.916819e-01	2.094165e-03	2.085499e-05	1.577124e-02
27460000	-4.593782e+03	2.355001e+02	2.763689e+00	1.558806e+01	0.000000e+00	2.717034e+00	2.900716e-02	9.607413e-01	1.630424e-02	1.199603e-05	1.680177e-02
27480000	-4.592764e+03	2.015339e+02	2.283452e+00	1.420981e+01	0.000000e+00	3.459997e+00	1.195180e-02	9.926095e-01	2.759631e-03	2.278384e-05	1.389603e-02
27500000	-4.598081e+03	2.193282e+02	2.451477e+00	1.506228e+01	0.000000e+00	2.485226e+00	1.582122e-02	9.929268e-01	1.257072e-03	1.662211e-05	1.490807e-02
27520000	-4.592259e+03	2.033881e+02	2.701762e+00	1.577800e+01	0.000000e+00	2.249299e+00	7.790641e-03	9.971302e-01	1.272191e-03	2.696078e-05	1.650122e-02
27540000	-4.598017e+03	2.479286e+02	2.691434e+00	1.573336e+01	0.000000e+00	2.138064e+00	1.818800e-02	9.884656e-01	3.457510e-03	1.341156e-05	1.638561e-02
27560000	-4.606926e+03	2.400873e+02	2.455414e+00	1.516251e+01	0.000000e+00	1.902110e+00	1.075253e-02	9.919780e-01	4.719207e-03	1.231060e-05	1.496616e-02
27580000	-4.609280e+03	2.567855e+02	2.524853e+00	1.471277e+01	0.000000e+00	2.509963e+00	1.366859e-02	9.956862e-01	7.642989e-04	1.240124e-05	1.538575e-02
27600000	-4.600973e+03	2.626720e+02	2.404439e+00	1.421646e+01	0.000000e+00	2.589096e+00	1.246308e-02	9.970703e-01	4.297593e-04	1.088857e-05	1.444446e-02
27620000	-4.625533e+03	2.550556e+02	2.704294e+00	1.542231e+01	0.000000e+00	2.268595e+00	5.212350e-03	9.977405e-01	1.109876e-03	1.093583e-05	1.634242e-02
27640000	-4.611893e+03	2.403080e+02	2.586727e+00	1.542385e+01	0.000000e+00	2.586853e+00	4.250384e-03	9.975171e-01	2.698263e-03	1.306727e-05	1.579515e-02
27660000	-4.594071e+03	1.889216e+02	2.392742e+00	1.424853e+01	0.000000e+00	2.111433e+00	1.266109e-02	9.952559e-01	1.056173e-03	3.270143e-05	1.456887e-02
27680000	-4.593917e+03	1.564323e+02	2.614979e+00	1.536746e+01	0.000000e+00	2.153695e+00	2.427111e-02	9.844814e-01	2.643828e-03	3.809371e-05	1.588500e-02
27700000	-4.599273e+03	1.596829e+02	2.696740e+00	1.560082e+01	0.000000e+00	2.617193e+00	1.764464e-02	9.912525e-01	2.135579e-03	3.431313e-05	1.636283e-02
27720000	-4.609761e+03	1.729297e+02	2.394755e+00	1.420930e+01	0.000000e+00	1.897753e+00	2.850742e-02	9.896536e-01	1.324392e-03	2.462422e-05	1.460149e-02
27740000	-4.614792e+03	1.879143e+02	2.329945e+00	1.461367e+01	0.000000e+00	2.152120e+00	8.974533e-03	9.876306e-01	1.304595e-02	1.896357e-05	1.418215e-02
27760000	-4.602733e+03	1.785834e+02	2.521113e+00	1.523238e+01	0.000000e+00	2.801266e+00	2.160956e-02	9.876427e-01	2.540958e-03	2.419735e-05	1.539922e-02
27780000	-4.618372e+03	1.988675e+02	2.291851e+00	1.405421e+01	0.000000e+00	1.942415e+00	6.077647e-03	9.955603e-01	3.243830e-03	2.184749e-05	1.397103e-02
27800000	-4.603575e+03	2.107197e+02	2.586407e+00	1.389492e+01	0.000000e+00	2.188681e+00	1.644302e-02	9.934609e-01	1.913084e-03	2.894638e-05	1.583111e-02
27820000	-4.589070e+03	1.894970e+02	2.820020e+00	1.537460e+01	0.000000e+00	2.112064e+00	1.828594e-02	9.967328e-01	3.333140e-04	3.183634e-05	1.725881e-02
27840000	-4.601472e+03	1.512827e+02	2.673576e+00	1.499620e+01	0.000000e+00	2.370683e+00	1.836373e-02	9.941457e-01	9.498412e-04	3.486207e-05	1.634492e-02
27860000	-4.606927e+03	1.625387e+02	2.650678e+00	1.469160e+01	0.000000e+00	2.897882e+00	2.434064e-02	9.925289e-01	7.588874e-04	4.147378e-05	1.622628e-02
27880000	-4.594029e+03	2.255710e+02	2.832076e+00	1.457044e+01	0.000000e+00	2.494427e+00	2.144013e-02	9.804018e-01	6.848791e-03	2.996182e-05	1.742624e-02
27900000	-4.587684e+03	2.277632e+02	2.702622e+00	1.445591e+01	0.000000e+00	2.587309e+00	2.044488e-02	9.894922e-01	2.953970e-03	2.156907e-05	1.659021e-02
27920000	-4.600482e+03	2.332924e+02	2.632234e+00	1.503978e+01	0.000000e+00	2.680393e+00	1.666938e-02	9.939673e-01	1.119679e-03	1.659049e-05	1.616136e-02
27940000	-4.599233e+03	2.430341e+02	2.741173e+00	1.503340e+01	0.000000e+00	2.337415e+00	5.758310e-02	9.722958e-01	2.146233e-03	1.308777e-05	1.681336e-02
27960000	-4.579773e+03	2.553745e+02	2.640708e+00	1.497277e+01	0.000000e+00	2.858361e+00	1.952873e-02	9.832343e-01	6.692662e-03	1.081145e-05	1.604689e-02
27980000	-4.605476e+03	2.374969e+02	2.698560e+00	1.495767e+01	0.000000e+00	1.926115e+00	1.001596e-02	9.918663e-01	6.297278e-03	1.578652e-05	1.641722e-02
28000000	-4.615738e+03	2.441161e+02	2.713856e+00	1.553912e+01	0.000000e+00	2.018306e+00	1.956124e-02	9.882798e-01	2.675868e-03	1.217949e-05	1.657071e-02
28020000	-4.606619e+03	2.915862e+02	2.655314e+00	1.518938e+01	0.000000e+00	3.013042e+00	1.793928e-02	9.846705e-01	5.234809e-03	7.602290e-06	1.627465e-02
28040000	-4.590903e+03	3.028222e+02	2.526131e+00	1.474934e+01	0.000000e+00	2.521818e+00	2.675768e-02	9.831635e-01	2.571381e-03	7.236972e-06	1.549605e-02
28060000	-4.591735e+03	2.812356e+02	2.582127e+00	1.533647e+01	0.000000e+00	2.988223e+00	1.624325e-02	9.867311e-01	5.046506e-03	1.003537e-05	1.581844e-02
28080000	-4.615897e+03	3.046886e+02	2.478175e+00	1.453840e+01	0.000000e+00	3.276436e+00	3.066463e-02	9.778448e-01	5.317617e-03	6.976389e-06	1.519994e-02
28100000	-4.593283e+03	2.876438e+02	2.564116e+00	1.581969e+01	0.000000e+00	2.277244e+00	9.977090e-03	9.899404e-01	9.612416e-03	7.492258e-06	1.576536e-02
28120000	-4.608056e+03	3.233863e+02	2.549688e+00	1.417542e+01	0.000000e+00	2.860990e+00	1.611759e-02	9.924228e-01	1.693323e-03	5.917505e-06	1.575078e-02
28140000	-4.606542e+03	3.476173e+02	2.646098e+00	1.477966e+01	0.000000e+00	2.173686e+00	1.334641e-02	9.933544e-01	2.393177e-03	4.401744e-06	1.628364e-02
28160000	-4.596449e+03	3.111787e+02	2.844041e+00	1.642810e+01	0.000000e+00	2.774453e+00	2.487831e-02	9.888484e-01	1.768243e-03	7.155681e-06	1.747085e-02
28180000	-4.611943e+03	3.025910e+02	2.605238e+00	1.560310e+01	0.000000e+00	2.615144e+00	8.946043e-03	9.936798e-01	4.522022e-03	5.788785e-06	1.596850e-02
28200000	-4.602950e+03	2.969768e+02	2.523086e+00	1.448697e+01	0.000000e+00	2.081129e+00	1.808965e-02	9.956125e-01	4.231248e-04	7.871798e-06	1.540411e-02
28220000	-4.614539e+03	2.987215e+02	2.886471e+00	1.524515e+01	0.000000e+00	2.179987e+00	2.435584e-02	9.959390e-01	2.631185e-04	9.120019e-06	1.787838e-02
28240000	-4.586201e+03	2.688840e+02	2.544498e+00	1.371862e+01	0.000000e+00	2.674143e+00	1.771433e-02	9.956059e-01	7.639604e-04	1.282470e-05	1.565885e-02
28260000	-4.619357e+03	2.534239e+02	2.876583e+00	1.588430e+01	0.000000e+00	2.872877e+00	1.289325e-02	9.960551e-01	6.699627e-04	9.348861e-06	1.770566e-02
28280000	-4.614671e+03	2.101056e+02	2.494134e+00	1.494710e+01	0.000000e+00	2.512803e+00	9.859612e-03	9.936338e-01	3.326728e-03	2.020998e-05	1.517704e-02
28300000	-4.619215e+03	2.340263e+02	2.521794e+00	1.409053e+01	0.000000e+00	3.280743e+00	2.147749e-02	9.900075e-01	2.394664e-03	1.568903e-05	1.535762e-02
28320000	-4.605937e+03	2.042012e+02	2.162299e+00	1.339864e+01	0.000000e+00	2.792178e+00	2.539543e-02	9.657570e-01	9.156020e-03	1.920302e-05	1.313675e-02
28340000	-4.606663e+03	2.518619e+02	2.389794e+00	1.468852e+01	0.000000e+00	2.708901e+00	1.715805e-02	9.801402e-01	8.733294e-03	8.377987e-06	1.464286e-02
28360000	-4.614746e+03	2.584086e+02	2.477039e+00	1.471848e+01	0.000000e+00	2.582155e+00	1.148710e-02	9.911905e-01	3.372150e-03	1.216588e-05	1.514612e-02
28380000	-4.631054e+03	2.107323e+02	2.295006e+00	1.349710e+01	0.000000e+00	2.321328e+00	3.918480e-02	9.768887e-01	2.355699e-03	1.768781e-05	1.397772e-02
28400000	-4.613547e+03	1.788553e+02	2.323630e+00	1.413616e+01	0.000000e+00	1.951079e+00	2.048240e-02	9.872645e-01	2.541523e-03	2.928241e-05	1.416738e-02
28420000	-4.635293e+03	2.263492e+02	2.795153e+00	1.608133e+01	0.000000e+00	2.101535e+00	2.776376e-02	9.851481e-01	2.451128e-03	1.600515e-05	1.701176e-02
28440000	-4.613303e+03	2.510420e+02	2.444337e+00	1.388224e+01	0.000000e+00	2.454988e+00	2.514312e-02	9.753279e-01	8.734059e-03	1.480936e-05	1.491445e-02
28460000	-4.607280e+03	2.639899e+02	2.717655e+00	1.429587e+01	0.000000e+00	2.334449e+00	2.593462e-02	9.739767e-01	1.105314e-02	1.387271e-05	1.667972e-02
28480000	-4.590047e+03	2.150089e+02	2.541127e+00	1.379967e+01	0.000000e+00	2.044367e+00	2.022432e-02	9.831620e-01	6.436615e-03	2.012625e-05	1.559809e-02
28500000	-4.591749e+03	2.265688e+02	2.807149e+00	1.431163e+01	0.000000e+00	2.462448e+00	9.904934e-03	9.944747e-01	3.860980e-03	2.629119e-05	1.728419e-02
28520000	-4.597290e+03	2.498010e+02	2.660870e+00	1.415197e+01	0.000000e+00	2.505457e+00	2.027343e-02	9.945046e-01	6.132819e-04	1.524694e-05	1.636175e-02
28540000	-4.596246e+03	2.184351e+02	2.609599e+00	1.399314e+01	0.000000e+00	2.266984e+00	2.754951e-02	9.912856e-01	1.183746e-03	2.270962e-05	1.600223e-02
28560000	-4.609401e+03	2.025207e+02	2.152923e+00	1.343527e+01	0.000000e+00	2.656269e+00	6.857040e-03	9.983587e-01	5.102637e-04	1.991338e-05	1.323782e-02
28580000	-4.613085e+03	2.521542e+02	2.427513e+00	1.412876e+01	0.000000e+00	2.362268e+00	5.847247e-03	9.978326e-01	1.316230e-03	1.361918e-05	1.487536e-02
28600000	-4.608488e+03	2.540925e+02	2.787661e+00	1.631831e+01	0.000000e+00	3.219320e+00	6.396555e-03	9.963753e-01	3.962952e-03	1.173304e-05	1.715844e-02
28620000	-4.597626e+03	2.145595e+02	2.464600e+00	1.483831e+01	0.000000e+00	2.554939e+00	2.357438e-02	9.897185e-01	1.509386e-03	1.528311e-05	1.514295e-02
28640000	-4.594959e+03	2.069346e+02	2.729559e+00	1.590624e+01	0.000000e+00	2.420652e+00	2.236853e-02	9.847333e-01	4.256775e-03	1.918759e-05	1.677015e-02
28660000	-4.609056e+03	2.040084e+02	2.504944e+00	1.455653e+01	0.000000e+00	2.514070e+00	1.843035e-02	9.831643e-01	8.572205e-03	2.297746e-05	1.529485e-02
28680000	-4.614253e+03	2.182260e+02	2.601187e+00	1.721481e+01	0.000000e+00	1.636739e+00	1.740406e-02	9.836674e-01	3.888874e-03	1.156979e-05	1.591297e-02
28700000	-4.613135e+03	2.076858e+02	2.221606e+00	1.449238e+01	0.000000e+00	2.662939e+00	1.078580e-02	9.929199e-01	3.334079e-03	1.680511e-05	1.356749e-02
28720000	-4.622712e+03	2.042874e+02	2.033625e+00	1.389393e+01	0.000000e+00	3.358481e+00	1.649037e-02	9.941597e-01	5.858392e-04	1.730582e-05	1.224217e-02
28740000	-4.598184e+03	2.213935e+02	2.216442e+00	1.477871e+01	0.000000e+00	2.630263e+00	2.558339e-02	9.920415e-01	6.293563e-04	1.208779e-05	1.334594e-02
28760000	-4.609196e+03	1.764601e+02	2.093268e+00	1.333375e+01	0.000000e+00	2.770356e+00	4.256000e-02	9.895182e-01	4.587732e-04	2.636696e-05	1.257384e-02
28780000	-4.603615e+03	2.223955e+02	2.797184e+00	1.739733e+01	0.000000e+00	2.364403e+00	1.141514e-02	9.891526e-01	5.399142e-03	1.125702e-05	1.677523e-02
28800000	-4.612995e+03	2.396672e+02	2.758723e+00	1.586394e+01	0.000000e+00	3.136819e+00	1.931281e-02	9.938178e-01	8.878034e-04	1.209570e-05	1.668914e-02
28820000	-4.605370e+03	2.806813e+02	2.618313e+00	1.476082e+01	0.000000e+00	1.831307e+00	1.553427e-02	9.931847e-01	1.487062e-03	1.049700e-05	1.598569e-02
28840000	-4.608454e+03	2.523911e+02	2.796608e+00	1.517497e+01	0.000000e+00	2.193666e+00	1.467581e-02	9.945134e-01	9.893550e-04	1.378336e-05	1.697012e-02
28860000	-4.597559e+03	2.271214e+02	2.403472e+00	1.402633e+01	0.000000e+00	2.292967e+00	1.575169e-02	9.944650e-01	9.374084e-04	1.714174e-05	1.437056e-02
28880000	-4.597763e+03	2.181913e+02	2.764056e+00	1.622791e+01	0.000000e+00	2.929436e+00	1.441587e-02	9.937768e-01	1.250635e-03	1.650364e-05	1.647516e-02
28900000	-4.604528e+03	2.028976e+02	2.380183e+00	1.476381e+01	0.000000e+00	2.213765e+00	1.551336e-02	9.942979e-01	9.017689e-04	1.902920e-05	1.421064e-02
28920000	-4.604621e+03	2.779866e+02	2.595979e+00	1.524305e+01	0.000000e+00	2.269736e+00	5.056358e-03	9.970997e-01	2.702618e-03	9.442306e-06	1.559736e-02
28940000	-4.602763e+03	2.392196e+02	2.234699e+00	1.370221e+01	0.000000e+00	3.401610e+00	2.294204e-03	9.989160e-01	1.804813e-03	1.332049e-05	1.341979e-02
28960000	-4.596726e+03	2.468042e+02	2.574143e+00	1.573248e+01	0.000000e+00	2.912764e+00	4.872752e-03	9.983784e-01	8.024978e-04	1.069104e-05	1.546115e-02
28980000	-4.604450e+03	2.294102e+02	2.610103e+00	1.551713e+01	0.000000e+00	2.072885e+00	5.714886e-03	9.966409e-01	2.761303e-03	1.802885e-05	1.576851e-02
29000000	-4.598998e+03	2.318838e+02	2.404112e+00	1.474651e+01	0.000000e+00	2.077016e+00	4.123155e-03	9.965226e-01	5.131949e-03	1.582985e-05	1.456269e-02
29020000	-4.600466e+03	2.056076e+02	2.439118e+00	1.607330e+01	0.000000e+00	3.135414e+00	1.057315e-02	9.947019e-01	1.283619e-03	1.200082e-05	1.479278e-02
29040000	-4.596303e+03	2.147540e+02	2.270714e+00	1.392602e+01	0.000000e+00	1.833315e+00	1.037456e-02	9.916648e-01	4.939709e-03	1.779212e-05	1.381453e-02
29060000	-4.603206e+03	2.240998e+02	2.526726e+00	1.400568e+01	0.000000e+00	2.157289e+00	2.848310e-02	9.906797e-01	7.881625e-04	2.115752e-05	1.531433e-02
29080000	-4.603182e+03	2.195338e+02	2.638450e+00	1.541061e+01	0.000000e+00	2.120251e+00	1.572913e-02	9.883683e-01	5.344905e-03	1.525838e-05	1.602965e-02
29100000	-4.593834e+03	2.260266e+02	2.418590e+00	1.418697e+01	0.000000e+00	2.412236e+00	7.055166e-03	9.911594e-01	1.451495e-02	1.802815e-05	1.474914e-02
29120000	-4.589599e+03	2.535910e+02	2.323245e+00	1.392042e+01	0.000000e+00	2.127763e+00	3.317257e-02	9.831049e-01	1.710293e-03	1.361025e-05	1.412735e-02
29140000	-4.596152e+03	2.474966e+02	2.595100e+00	1.507803e+01	0.000000e+00	2.780011e+00	1.198143e-02	9.910799e-01	5.565027e-03	1.277802e-05	1.588619e-02
29160000	-4.620690e+03	2.924203e+02	2.567756e+00	1.369364e+01	0.000000e+00	1.935274e+00	1.949261e-02	9.830919e-01	5.540424e-03	8.900176e-06	1.578254e-02
29180000	-4.598368e+03	3.073007e+02	2.809488e+00	1.548372e+01	0.000000e+00	1.920163e+00	2.712110e-02	9.608234e-01	2.105987e-02	6.010418e-06	1.734064e-02
29200000	-4.598115e+03	3.122713e+02	2.775893e+00	1.590878e+01	0.000000e+00	3.031852e+00	2.368223e-02	9.873631e-01	2.428772e-03	6.596457e-06	1.710746e-02
29220000	-4.599323e+03	3.152924e+02	2.641729e+00	1.535699e+01	0.000000e+00	2.452887e+00	8.996791e-03	9.961664e-01	1.636331e-03	7.016000e-06	1.628357e-02
29240000	-4.604385e+03	2.850150e+02	2.441331e+00	1.492429e+01	0.000000e+00	2.681608e+00	6.133323e-03	9.964113e-01	3.170637e-03	7.092960e-06	1.496662e-02
29260000	-4.626935e+03	2.872872e+02	2.714392e+00	1.524926e+01	0.000000e+00	2.455457e+00	6.224412e-03	9.949729e-01	4.575382e-03	9.255848e-06	1.660316e-02
29280000	-4.627261e+03	2.517766e+02	2.585096e+00	1.496460e+01	0.000000e+00	2.476046e+00	9.553931e-03	9.933494e-01	3.818744e-03	1.171126e-05	1.576887e-02
29300000	-4.591079e+03	2.541744e+02	2.613791e+00	1.409445e+01	0.000000e+00	2.797418e+00	1.688861e-02	9.962252e-01	6.084972e-04	1.566239e-05	1.607675e-02
29320000	-4.614100e+03	2.679784e+02	2.435199e+00	1.451905e+01	0.000000e+00	3.096090e+00	9.995227e-03	9.957695e-01	1.240851e-03	1.165144e-05	1.500556e-02
29340000	-4.595850e+03	2.443509e+02	2.702264e+00	1.532651e+01	0.000000e+00	2.574268e+00	1.570288e-02	9.885390e-01	4.078088e-03	1.257872e-05	1.664125e-02
29360000	-4.611695e+03	2.541946e+02	2.854072e+00	1.528829e+01	0.000000e+00	2.183697e+00	2.401957e-02	9.894187e-01	2.482130e-03	1.450150e-05	1.764931e-02
29380000	-4.603221e+03	2.127556e+02	2.440675e+00	1.434877e+01	0.000000e+00	2.392670e+00	2.836039e-02	9.838079e-01	2.897897e-03	2.084172e-05	1.499768e-02
29400000	-4.616654e+03	2.581345e+02	2.736036e+00	1.465045e+01	0.000000e+00	2.452293e+00	1.556276e-02	9.923405e-01	3.174962e-03	1.200972e-05	1.700691e-02
29420000	-4.609331e+03	2.314594e+02	2.894437e+00	1.531990e+01	0.000000e+00	2.646243e+00	2.871958e-02	9.825391e-01	3.494456e-03	1.704081e-05	1.788242e-02
29440000	-4.631736e+03	1.891232e+02	2.567333e+00	1.550910e+01	0.000000e+00	1.921359e+00	1.548233e-02	9.912436e-01	1.865968e-03	2.185901e-05	1.562040e-02
29460000	-4.609980e+03	2.567155e+02	2.484289e+00	1.449151e+01	0.000000e+00	2.209185e+00	1.833686e-02	9.868678e-01	3.885215e-03	1.214217e-05	1.528380e-02
29480000	-4.612754e+03	2.731524e+02	2.421768e+00	1.447438e+01	0.000000e+00	2.912503e+00	2.346064e-02	9.769770e-01	5.485663e-03	9.740116e-06	1.486866e-02
29500000	-4.620158e+03	2.633345e+02	2.647417e+00	1.478431e+01	0.000000e+00	2.351954e+00	1.265190e-02	9.924753e-01	3.946206e-03	1.123211e-05	1.631910e-02
29520000	-4.607491e+03	2.804260e+02	2.844180e+00	1.531360e+01	0.000000e+00	2.499346e+00	1.666494e-02	9.967351e-01	3.535163e-04	1.009201e-05	1.751097e-02
29540000	-4.596245e+03	2.256167e+02	2.660556e+00	1.544752e+01	0.000000e+00	3.131117e+00	1.830785e-02	9.944060e-01	6.617284e-04	1.655821e-05	1.645874e-02
29560000	-4.605634e+03	2.588575e+02	2.333531e+00	1.341265e+01	0.000000e+00	3.577033e+00	5.304259e-03	9.985057e-01	8.094242e-04	1.295836e-05	1.441430e-02
29580000	-4.602432e+03	2.427218e+02	2.200630e+00	1.400072e+01	0.000000e+00	2.223992e+00	6.491328e-03	9.975813e-01	1.121740e-03	1.199984e-05	1.353003e-02
29600000	-4.597640e+03	2.430070e+02	2.397608e+00	1.491745e+01	0.000000e+00	2.636539e+00	5.519663e-03	9.959241e-01	4.274537e-03	1.447779e-05	1.480096e-02
29620000	-4.604985e+03	2.652565e+02	2.534001e+00	1.496074e+01	0.000000e+00	2.402251e+00	3.055802e-02	9.910149e-01	7.145486e-04	9.979792e-06	1.556630e-02
29640000	-4.594778e+03	2.459796e+02	2.422306e+00	1.482240e+01	0.000000e+00	2.221206e+00	3.104071e-02	9.564258e-01	1.591373e-02	1.194610e-05	1.489051e-02
29660000	-4.606944e+03	2.804037e+02	2.403172e+00	1.458715e+01	0.000000e+00	2.623485e+00	2.712493e-02	9.913782e-01	7.242455e-04	7.342743e-06	1.465651e-02
29680000	-4.602400e+03	2.525546e+02	2.827437e+00	1.576430e+01	0.000000e+00	2.817859e+00	1.292724e-02	9.955024e-01	8.274345e-04	1.438385e-05	1.733279e-02
29700000	-4.600566e+03	2.769869e+02	2.796625e+00	1.625725e+01	0.000000e+00	1.786761e+00	1.707693e-02	9.963962e-01	2.781614e-04	9.248135e-06	1.712880e-02
29720000	-4.603690e+03	2.425458e+02	2.436834e+00	1.349205e+01	0.000000e+00	2.858967e+00	1.180686e-02	9.944482e-01	2.096028e-03	1.538534e-05	1.505186e-02
29740000	-4.598187e+03	2.893751e+02	2.914688e+00	1.535326e+01	0.000000e+00	2.369874e+00	3.112236e-02	9.703259e-01	7.951120e-03	9.437947e-06	1.813652e-02
29760000	-4.613683e+03	2.443516e+02	2.770154e+00	1.472553e+01	0.000000e+00	2.210667e+00	2.977277e-02	9.902025e-01	1.091216e-03	1.297015e-05	1.724242e-02
29780000	-4.606077e+03	2.548608e+02	2.307460e+00	1.375242e+01	0.000000e+00	2.138223e+00	1.937389e-02	9.823769e-01	6.464894e-03	1.513314e-05	1.440538e-02
29800000	-4.597009e+03	2.956085e+02	2.600952e+00	1.530627e+01	0.000000e+00	2.751713e+00	5.963099e-03	9.966529e-01	2.646574e-03	7.270862e-06	1.626652e-02
29820000	-4.607351e+03	2.970404e+02	2.697879e+00	1.520376e+01	0.000000e+00	2.558791e+00	1.534777e-02	9.924415e-01	2.075017e-03	9.601790e-06	1.692693e-02
29840000	-4.603055e+03	3.042380e+02	2.417708e+00	1.340425e+01	0.000000e+00	2.883151e+00	9.409712e-03	9.965936e-01	9.847583e-04	9.796894e-06	1.511861e-02
29860000	-4.589324e+03	2.766578e+02	2.359318e+00	1.331801e+01	0.000000e+00	3.261201e+00	1.866883e-02	9.903838e-01	2.800301e-03	1.273300e-05	1.473342e-02
29880000	-4.597559e+03	2.865177e+02	2.564167e+00	1.439917e+01	0.000000e+00	2.900522e+00	3.391670e-02	9.824228e-01	2.983522e-03	1.037200e-05	1.596497e-02
29900000	-4.591383e+03	2.790752e+02	2.631714e+00	1.508015e+01	0.000000e+00	3.135333e+00	2.524271e-02	9.824200e-01	5.199477e-03	8.461008e-06	1.622897e-02
29920000	-4.598905e+03	2.841719e+02	2.814775e+00	1.531812e+01	0.000000e+00	2.079879e+00	3.133591e-02	9.754844e-01	6.175434e-03	9.082698e-06	1.740459e-02
29940000	-4.602701e+03	2.828414e+02	2.650341e+00	1.440946e+01	0.000000e+00	2.711839e+00	2.724029e-02	9.892827e-01	1.858243e-03	9.625366e-06	1.651479e-02
29960000	-4.605263e+03	2.931576e+02	2.717881e+00	1.466035e+01	0.000000e+00	2.403586e+00	3.589311e-02	9.865129e-01	1.480988e-03	9.962870e-06	1.689214e-02
29980000	-4.616713e+03	2.859942e+02	2.631815e+00	1.458054e+01	0.000000e+00	2.318301e+00	1.697994e-02	9.944013e-01	8.828637e-04	1.208120e-05	1.637213e-02
30000000	-4.597447e+03	2.636079e+02	2.633925e+00	1.512830e+01	0.000000e+00	2.581708e+00	2.135661e-02	9.938285e-01	5.790509e-04	1.277689e-05	1.641730e-02
30020000	-4.596883e+03	2.814842e+02	2.418673e+00	1.338154e+01	0.000000e+00	3.593192e+00	1.249686e-02	9.968215e-01	8.372234e-04	9.269141e-06	1.489440e-02
30040000	-4.595446e+03	3.106443e+02	2.719926e+00	1.435193e+01	0.000000e+00	2.557823e+00	5.317344e-03	9.980353e-01	1.590172e-03	8.045178e-06	1.680782e-02
30060000	-4.598692e+03	3.168759e+02	2.759531e+00	1.462257e+01	0.000000e+00	2.203578e+00	1.079099e-02	9.928527e-01	3.675932e-03	5.990370e-06	1.703141e-02
30080000	-4.596655e+03	2.904258e+02	2.637646e+00	1.389407e+01	0.000000e+00	2.193495e+00	1.325206e-02	9.945929e-01	2.179399e-03	9.848123e-06	1.629173e-02
30100000	-4.605420e+03	2.803540e+02	2.932610e+00	1.582153e+01	0.000000e+00	2.135874e+00	3.166395e-02	9.828974e-01	2.778160e-03	8.100287e-06	1.810398e-02
30120000	-4.614754e+03	2.826551e+02	2.707063e+00	1.463348e+01	0.000000e+00	2.885507e+00	2.839910e-02	9.840702e-01	2.643906e-03	8.342024e-06	1.668295e-02
30140000	-4.590671e+03	2.638272e+02	2.418312e+00	1.299941e+01	0.000000e+00	2.379616e+00	2.645431e-02	9.841695e-01	3.261388e-03	1.316908e-05	1.487212e-02
30160000	-4.596538e+03	2.655747e+02	2.455352e+00	1.357354e+01	0.000000e+00	2.241934e+00	1.853280e-02	9.924439e-01	1.387423e-03	1.234891e-05	1.517304e-02
30180000	-4.600239e+03	2.402247e+02	2.600060e+00	1.434396e+01	0.000000e+00	2.621860e+00	1.077581e-02	9.958036e-01	1.612514e-03	1.690763e-05	1.609882e-02
30200000	-4.593874e+03	2.185126e+02	2.589599e+00	1.445484e+01	0.000000e+00	3.170202e+00	4.531609e-02	9.902457e-01	5.836873e-04	1.725410e-05	1.601530e-02
30220000	-4.587721e+03	2.118631e+02	2.845494e+00	1.548737e+01	0.000000e+00	2.756772e+00	2.978897e-02	9.903552e-01	1.223948e-03	2.385774e-05	1.759931e-02
30240000	-4.603980e+03	2.656942e+02	2.494066e+00	1.474573e+01	0.000000e+00	2.133099e+00	4.750033e-03	9.976692e-01	2.519171e-03	8.428337e-06	1.540651e-02
30260000	-4.616009e+03	2.693593e+02	2.587858e+00	1.524689e+01	0.000000e+00	2.825471e+00	5.491872e-03	9.972840e-01	2.090859e-03	1.067102e-05	1.593366e-02
30280000	-4.610978e+03	2.562839e+02	2.509617e+00	1.463177e+01	0.000000e+00	2.486574e+00	1.651138e-03	9.988201e-01	4.929440e-03	1.063606e-05	1.545372e-02
30300000	-4.619160e+03	2.786420e+02	2.567307e+00	1.461945e+01	0.000000e+00	2.117678e+00	2.118196e-03	9.993706e-01	8.605231e-04	1.071365e-05	1.590659e-02
30320000	-4.610447e+03	2.807641e+02	2.773537e+00	1.531476e+01	0.000000e+00	2.577592e+00	4.031521e-03	9.993818e-01	1.895944e-04	1.094462e-05	1.710689e-02
30340000	-4.592329e+03	2.595599e+02	2.457138e+00	1.445687e+01	0.000000e+00	2.740398e+00	1.014003e-03	9.996651e-01	9.874417e-04	1.226055e-05	1.513621e-02
30360000	-4.605940e+03	3.016719e+02	2.351349e+00	1.363701e+01	0.000000e+00	2.695866e+00	1.886251e-03	9.994601e-01	6.937733e-04	7.494937e-06	1.444844e-02
30380000	-4.606877e+03	2.532728e+02	2.833241e+00	1.531896e+01	0.000000e+00	2.407447e+00	2.135075e-03	9.990487e-01	1.956876e-03	1.527653e-05	1.745014e-02
30400000	-4.609293e+03	3.130232e+02	2.369040e+00	1.370231e+01	0.000000e+00	2.312990e+00	1.465041e-03	9.993387e-01	1.795473e-03	6.588070e-06	1.460054e-02
30420000	-4.598183e+03	3.117647e+02	3.063374e+00	1.652643e+01	0.000000e+00	2.325229e+00	4.770551e-03	9.980882e-01	1.520071e-03	8.536225e-06	1.904426e-02
30440000	-4.610039e+03	2.869783e+02	2.376751e+00	1.389443e+01	0.000000e+00	2.632317e+00	3.401217e-03	9.988041e-01	1.061581e-03	8.578867e-06	1.476528e-02
30460000	-4.597140e+03	2.957494e+02	2.590243e+00	1.487956e+01	0.000000e+00	2.321989e+00	9.029739e-03	9.941960e-01	3.501331e-03	8.731154e-06	1.604773e-02
30480000	-4.614385e+03	2.841331e+02	3.032793e+00	1.611229e+01	0.000000e+00	1.997038e+00	1.632760e-02	9.899107e-01	4.070212e-03	9.734041e-06	1.880554e-02
30500000	-4.601923e+03	3.111565e+02	2.851458e+00	1.472029e+01	0.000000e+00	2.130588e+00	2.117685e-02	9.902243e-01	2.190372e-03	9.540689e-06	1.761987e-02
30520000	-4.610979e+03	3.044118e+02	2.530584e+00	1.406601e+01	0.000000e+00	2.532742e+00	2.016706e-02	9.871809e-01	3.619885e-03	7.437890e-06	1.558114e-02
30540000	-4.608186e+03	2.656817e+02	2.425415e+00	1.373968e+01	0.000000e+00	2.233507e+00	4.176912e-02	9.702756e-01	4.309571e-03	1.115713e-05	1.492081e-02
30560000	-4.603143e+03	3.079089e+02	2.883752e+00	1.480668e+01	0.000000e+00	3.196515e+00	1.843223e-02	9.792870e-01	1.274254e-02	8.047139e-06	1.776292e-02
30580000	-4.595483e+03	2.880530e+02	2.712225e+00	1.401506e+01	0.000000e+00	2.213921e+00	1.948657e-02	9.918798e-01	1.493861e-03	1.015943e-05	1.675987e-02
30600000	-4.603288e+03	2.865784e+02	2.912908e+00	1.497895e+01	0.000000e+00	2.935319e+00	1.696059e-02	9.926706e-01	1.917886e-03	1.259858e-05	1.800261e-02
30620000	-4.608190e+03	3.067860e+02	2.976742e+00	1.521592e+01	0.000000e+00	2.116649e+00	1.721410e-02	9.933668e-01	1.281290e-03	9.661650e-06	1.853101e-02
30640000	-4.604706e+03	2.972953e+02	2.606198e+00	1.361490e+01	0.000000e+00	2.585726e+00	1.479254e-02	9.905523e-01	6.185901e-03	1.067358e-05	1.616647e-02
30660000	-4.586957e+03	3.014974e+02	2.769521e+00	1.401703e+01	0.000000e+00	2.863358e+00	8.864042e-03	9.964896e-01	1.688786e-03	1.077758e-05	1.719688e-02
30680000	-4.606297e+03	3.408206e+02	3.044794e+00	1.546362e+01	0.000000e+00	2.513904e+00	1.353188e-02	9.929140e-01	3.716906e-03	6.350717e-06	1.903807e-02
30700000	-4.614851e+03	3.380061e+02	2.904278e+00	1.555430e+01	0.000000e+00	1.958886e+00	6.994327e-03	9.916214e-01	1.332870e-02	5.378449e-06	1.812922e-02
30720000	-4.598976e+03	2.976100e+02	2.535342e+00	1.442701e+01	0.000000e+00	2.580759e+00	3.438471e-03	9.977663e-01	3.907043e-03	7.754510e-06	1.582438e-02
30740000	-4.599651e+03	3.099257e+02	2.514741e+00	1.441791e+01	0.000000e+00	3.071306e+00	4.929529e-03	9.981846e-01	1.380426e-03	7.733586e-06	1.568914e-02
30760000	-4.595638e+03	2.925232e+02	2.715350e+00	1.502884e+01	0.000000e+00	2.254088e+00	1.122177e-02	9.974955e-01	5.617171e-04	1.045828e-05	1.689140e-02
30780000	-4.599436e+03	2.977255e+02	2.518995e+00	1.415493e+01	0.000000e+00	2.642820e+00	1.054995e-02	9.965391e-01	9.246134e-04	9.921092e-06	1.563824e-02
30800000	-4.591569e+03	2.652110e+02	2.565661e+00	1.494743e+01	0.000000e+00	2.508760e+00	1.004366e-02	9.921456e-01	3.874421e-03	9.385335e-06	1.589403e-02
30820000	-4.603087e+03	2.714599e+02	2.414243e+00	1.400476e+01	0.000000e+00	2.255111e+00	1.645527e-02	9.893965e-01	4.660424e-03	1.070735e-05	1.498536e-02
30840000	-4.586023e+03	2.971504e+02	2.644925e+00	1.449141e+01	0.000000e+00	2.639748e+00	2.002757e-02	9.848380e-01	6.116513e-03	9.582248e-06	1.636386e-02
30860000	-4.597885e+03	3.314410e+02	2.989094e+00	1.615738e+01	0.000000e+00	2.491853e+00	1.290571e-02	9.920195e-01	6.371016e-03	5.378114e-06	1.860280e-02
30880000	-4.608319e+03	3.148999e+02	2.594614e+00	1.391034e+01	0.000000e+00	2.784714e+00	2.727825e-02	9.843144e-01	3.368644e-03	7.870698e-06	1.612141e-02
30900000	-4.601029e+03	3.219530e+02	2.305459e+00	1.229830e+01	0.000000e+00	2.971076e+00	1.835568e-02	9.907623e-01	2.720790e-03	7.838618e-06	1.432486e-02
30920000	-4.609828e+03	3.068032e+02	2.823387e+00	1.569121e+01	0.000000e+00	2.676293e+00	2.817146e-02	9.882955e-01	2.029572e-03	8.440037e-06	1.752796e-02
30940000	-4.603056e+03	2.933701e+02	2.450307e+00	1.392147e+01	0.000000e+00	2.437278e+00	2.866990e-02	9.841392e-01	2.636660e-03	9.651773e-06	1.528504e-02
30960000	-4.598930e+03	2.979787e+02	2.534301e+00	1.452894e+01	0.000000e+00	3.114644e+00	2.969144e-02	9.895993e-01	9.903810e-04	9.987683e-06	1.573972e-02
30980000	-4.600403e+03	3.040506e+02	2.412271e+00	1.379747e+01	0.000000e+00	2.542008e+00	1.745613e-02	9.935557e-01	1.079426e-03	8.989433e-06	1.496212e-02
31000000	-4.590655e+03	3.046225e+02	2.607554e+00	1.527171e+01	0.000000e+00	2.969691e+00	2.574128e-02	9.922274e-01	9.161718e-04	7.073179e-06	1.614127e-02
31020000	-4.586724e+03	2.770376e+02	2.655178e+00	1.546689e+01	0.000000e+00	2.359765e+00	9.309805e-03	9.951678e-01	2.509278e-03	8.336696e-06	1.649597e-02
31040000	-4.604439e+03	3.052160e+02	2.576953e+00	1.461898e+01	0.000000e+00	2.233494e+00	1.215180e-02	9.951509e-01	1.450129e-03	8.582614e-06	1.592258e-02
31060000	-4.606801e+03	3.041010e+02	2.470244e+00	1.433952e+01	0.000000e+00	2.968663e+00	1.057496e-02	9.874068e-01	9.591407e-03	6.452978e-06	1.529073e-02
31080000	-4.608420e+03	2.869610e+02	2.409925e+00	1.499804e+01	0.000000e+00	2.746599e+00	1.827549e-02	9.853666e-01	4.087952e-03	8.578047e-06	1.491818e-02
31100000	-4.596754e+03	2.838796e+02	2.457052e+00	1.444740e+01	0.000000e+00	2.506662e+00	1.647157e-02	9.834943e-01	6.840907e-03	9.788299e-06	1.522324e-02
31120000	-4.600996e+03	2.695413e+02	2.558682e+00	1.496376e+01	0.000000e+00	2.443170e+00	2.038198e-02	9.803289e-01	7.057684e-03	1.166530e-05	1.579988e-02
31140000	-4.576040e+03	2.641279e+02	2.478080e+00	1.524401e+01	0.000000e+00	2.516805e+00	1.658100e-02	9.905557e-01	2.056015e-03	8.674180e-06	1.526506e-02
31160000	-4.590844e+03	2.327174e+02	2.537951e+00	1.482071e+01	0.000000e+00	2.626480e+00	3.437455e-02	9.810901e-01	3.221764e-03	1.723967e-05	1.565505e-02
31180000	-4.609466e+03	2.625029e+02	2.295768e+00	1.310601e+01	0.000000e+00	2.276526e+00	1.751391e-02	9.791546e-01	9.728030e-03	1.435279e-05	1.423087e-02
31200000	-4.605833e+03	2.589380e+02	2.594678e+00	1.481101e+01	0.000000e+00	2.103384e+00	1.176117e-02	9.918798e-01	3.787669e-03	1.229324e-05	1.579548e-02
31220000	-4.595514e+03	2.770009e+02	2.557388e+00	1.408047e+01	0.000000e+00	1.995299e+00	5.306018e-03	9.952529e-01	5.582295e-03	1.173761e-05	1.558313e-02
31240000	-4.598380e+03	2.593195e+02	2.521618e+00	1.336478e+01	0.000000e+00	2.503405e+00	1.370564e-02	9.876190e-01	6.521638e-03	1.444096e-05	1.541068e-02
31260000	-4.609458e+03	2.879492e+02	2.787135e+00	1.526897e+01	0.000000e+00	2.029325e+00	9.151199e-03	9.961664e-01	1.162480e-03	7.776903e-06	1.709012e-02
31280000	-4.592700e+03	2.784702e+02	2.422287e+00	1.386898e+01	0.000000e+00	2.699745e+00	9.962568e-03	9.978227e-01	4.445428e-04	1.061669e-05	1.487606e-02
31300000	-4.592311e+03	2.461338e+02	2.548088e+00	1.561123e+01	0.000000e+00	2.484114e+00	2.450721e-02	9.933843e-01	6.018768e-04	1.098273e-05	1.556182e-02
31320000	-4.614153e+03	2.469813e+02	2.397341e+00	1.415607e+01	0.000000e+00	3.805169e+00	1.389290e-02	9.936463e-01	1.945645e-03	1.253111e-05	1.464452e-02
31340000	-4.598174e+03	2.763016e+02	2.377160e+00	1.342414e+01	0.000000e+00	2.387904e+00	2.090835e-02	9.938329e-01	6.821833e-04	1.080648e-05	1.459810e-02
31360000	-4.579548e+03	2.776630e+02	2.602633e+00	1.534101e+01	0.000000e+00	3.126770e+00	1.928395e-02	9.909881e-01	1.875816e-03	8.564370e-06	1.600267e-02
31380000	-4.585106e+03	2.749173e+02	2.513933e+00	1.451039e+01	0.000000e+00	2.418967e+00	1.055608e-02	9.938955e-01	2.613028e-03	1.021365e-05	1.536690e-02
31400000	-4.584941e+03	2.731618e+02	2.319335e+00	1.385295e+01	0.000000e+00	2.212660e+00	2.844832e-02	9.846198e-01	2.513496e-03	1.156873e-05	1.426477e-02
31420000	-4.585522e+03	2.439312e+02	2.343105e+00	1.470403e+01	0.000000e+00	2.527078e+00	3.545403e-02	9.704022e-01	5.231428e-03	1.184361e-05	1.434061e-02
31440000	-4.608470e+03	2.664817e+02	2.269139e+00	1.346243e+01	0.000000e+00	2.086159e+00	2.783604e-02	9.845591e-01	2.739105e-03	1.017532e-05	1.383601e-02
31460000	-4.609886e+03	2.554298e+02	2.312269e+00	1.515583e+01	0.000000e+00	2.420616e+00	3.260203e-02	9.772312e-01	3.635592e-03	6.682587e-06	1.404570e-02
31480000	-4.589537e+03	2.497081e+02	2.503941e+00	1.492709e+01	0.000000e+00	2.201585e+00	1.270676e-02	9.938013e-01	1.335375e-03	9.475457e-06	1.528284e-02
31500000	-4.581468e+03	2.631417e+02	2.359040e+00	1.485121e+01	0.000000e+00	2.758197e+00	1.255721e-02	9.938302e-01	1.653462e-03	1.101903e-05	1.438548e-02
31520000	-4.610187e+03	2.837644e+02	2.553610e+00	1.610705e+01	0.000000e+00	1.924787e+00	2.235352e-02	9.875515e-01	1.711823e-03	5.881062e-06	1.552897e-02
31540000	-4.607757e+03	2.774799e+02	2.437715e+00	1.466105e+01	0.000000e+00	2.802070e+00	1.330293e-02	9.883143e-01	4.373672e-03	8.641467e-06	1.478353e-02
31560000	-4.600307e+03	3.152449e+02	2.544871e+00	1.413765e+01	0.000000e+00	2.728116e+00	6.368916e-03	9.966588e-01	2.746746e-03	6.108990e-06	1.545165e-02
31580000	-4.610868e+03	2.991914e+02	2.571876e+00	1.435395e+01	0.000000e+00	2.087095e+00	7.490228e-03	9.938831e-01	6.838740e-03	7.544775e-06	1.550588e-02
31600000	-4.598044e+03	2.931040e+02	2.367563e+00	1.404907e+01	0.000000e+00	2.949407e+00	2.847406e-02	9.675620e-01	1.047833e-02	6.351818e-06	1.430987e-02
31620000	-4.604048e+03	3.016787e+02	2.478174e+00	1.444130e+01	0.000000e+00	2.691200e+00	5.717494e-03	9.950446e-01	5.216124e-03	7.915830e-06	1.497367e-02
31640000	-4.590871e+03	2.602029e+02	2.460783e+00	1.471735e+01	0.000000e+00	1.969901e+00	1.407452e-02	9.925747e-01	2.509980e-03	1.143019e-05	1.481850e-02
31660000	-4.600156e+03	2.386659e+02	2.738778e+00	1.503844e+01	0.000000e+00	2.518123e+00	1.557657e-02	9.809662e-01	9.105551e-03	1.351179e-05	1.652356e-02
31680000	-4.585908e+03	2.471308e+02	2.430213e+00	1.361218e+01	0.000000e+00	2.604557e+00	2.837141e-02	9.845648e-01	2.624309e-03	1.512674e-05	1.471388e-02
31700000	-4.581464e+03	2.979475e+02	2.475645e+00	1.374514e+01	0.000000e+00	2.416093e+00	1.852123e-02	9.847087e-01	4.683598e-03	8.832599e-06	1.497898e-02
31720000	-4.574145e+03	2.559946e+02	2.359770e+00	1.460723e+01	0.000000e+00	2.910577e+00	1.570468e-02	9.887258e-01	3.424376e-03	1.122160e-05	1.424817e-02
31740000	-4.591652e+03	2.322327e+02	2.475369e+00	1.486669e+01	0.000000e+00	2.560343e+00	1.345148e-02	9.934853e-01	1.838441e-03	1.420508e-05	1.473253e-02
31760000	-4.612461e+03	2.565889e+02	2.124911e+00	1.375244e+01	0.000000e+00	2.565026e+00	6.698748e-03	9.919949e-01	6.877922e-03	1.027239e-05	1.253159e-02
31780000	-4.595940e+03	2.859822e+02	2.577303e+00	1.465523e+01	0.000000e+00	2.417583e+00	1.662637e-02	9.874703e-01	4.906580e-03	7.361881e-06	1.520760e-02
31800000	-4.613863e+03	3.161562e+02	2.795879e+00	1.510169e+01	0.000000e+00	3.173703e+00	1.845049e-02	9.934778e-01	9.441292e-04	5.275961e-06	1.658443e-02
31820000	-4.618725e+03	2.867276e+02	2.714549e+00	1.396631e+01	0.000000e+00	2.409682e+00	1.236362e-02	9.956835e-01	1.851417e-03	9.823676e-06	1.625543e-02
31840000	-4.604879e+03	3.209895e+02	2.455187e+00	1.392178e+01	0.000000e+00	2.216911e+00	1.088193e-02	9.860769e-01	1.263425e-02	5.994891e-06	1.470618e-02
31860000	-4.612152e+03	2.981252e+02	2.747097e+00	1.539455e+01	0.000000e+00	2.247060e+00	6.888989e-03	9.969283e-01	1.438560e-03	9.271088e-06	1.642400e-02
31880000	-4.626542e+03	3.105060e+02	2.681694e+00	1.517845e+01	0.000000e+00	3.013826e+00	4.650086e-03	9.985092e-01	8.838524e-04	6.250633e-06	1.622289e-02
31900000	-4.598585e+03	3.211722e+02	2.735499e+00	1.529108e+01	0.000000e+00	2.145891e+00	2.326478e-02	9.851947e-01	3.733541e-03	4.987303e-06	1.664239e-02
31920000	-4.613258e+03	3.155823e+02	2.526789e+00	1.371972e+01	0.000000e+00	2.832460e+00	1.065265e-02	9.922236e-01	6.066959e-03	6.265066e-06	1.541896e-02
31940000	-4.612418e+03	3.477413e+02	2.704136e+00	1.502491e+01	0.000000e+00	2.508729e+00	4.321974e-02	9.763949e-01	3.299983e-03	5.167422e-06	1.653989e-02
31960000	-4.615574e+03	3.501677e+02	2.598753e+00	1.484352e+01	0.000000e+00	3.032457e+00	2.400119e-02	9.884593e-01	2.302188e-03	3.395487e-06	1.597021e-02
31980000	-4.588847e+03	3.473283e+02	2.412716e+00	1.376003e+01	0.000000e+00	2.546504e+00	1.190295e-02	9.886257e-01	6.092767e-03	4.770253e-06	1.478873e-02
32000000	-4.592229e+03	3.694750e+02	2.181697e+00	1.353494e+01	1.162791e-02	2.757413e+00	6.989575e-03	9.903764e-01	9.335651e-03	2.473755e-06	1.336906e-02
32020000	-4.591678e+03	4.125315e+02	2.394592e+00	1.405572e+01	0.000000e+00	2.267951e+00	5.897065e-03	9.949625e-01	5.108875e-03	1.972552e-06	1.467512e-02
32040000	-4.601539e+03	4.212306e+02	2.679252e+00	1.525172e+01	0.000000e+00	2.161843e+00	3.275934e-03	9.983388e-01	2.355142e-03	1.697121e-06	1.644257e-02
32060000	-4.595969e+03	4.113792e+02	2.446514e+00	1.432482e+01	0.000000e+00	2.653922e+00	5.937192e-03	9.975937e-01	1.479190e-03	2.378580e-06	1.510877e-02
32080000	-4.585797e+03	3.977731e+02	2.465966e+00	1.412099e+01	0.000000e+00	2.930642e+00	4.871520e-03	9.966478e-01	4.780011e-03	2.261414e-06	1.517751e-02
32100000	-4.599152e+03	3.880490e+02	2.727764e+00	1.509579e+01	0.000000e+00	2.738819e+00	2.026577e-02	9.943303e-01	9.643739e-04	3.163587e-06	1.696412e-02
32120000	-4.601348e+03	3.694900e+02	2.451391e+00	1.414809e+01	0.000000e+00	3.172876e+00	8.552172e-03	9.958282e-01	1.838325e-03	3.463160e-06	1.521991e-02
32140000	-4.593910e+03	3.635730e+02	3.073506e+00	1.726229e+01	0.000000e+00	2.357197e+00	1.401435e-02	9.952044e-01	1.303058e-03	3.396770e-06	1.911787e-02
32160000	-4.597313e+03	3.386254e+02	2.743899e+00	1.534440e+01	0.000000e+00	2.722879e+00	1.851430e-02	9.840519e-01	6.775722e-03	4.817950e-06	1.710105e-02
32180000	-4.622464e+03	3.794057e+02	2.724735e+00	1.498686e+01	0.000000e+00	2.397873e+00	1.935673e-02	9.953424e-01	4.779064e-04	3.167147e-06	1.698819e-02
32200000	-4.606497e+03	3.687144e+02	2.629573e+00	1.421504e+01	0.000000e+00	2.319185e+00	1.857193e-02	9.848217e-01	5.532348e-03	3.637661e-06	1.634465e-02
32220000	-4.598711e+03	3.630506e+02	2.537078e+00	1.419397e+01	0.000000e+00	1.866184e+00	1.237884e-02	9.910005e-01	5.054657e-03	3.129268e-06	1.573951e-02
32240000	-4.588630e+03	3.638506e+02	2.617514e+00	1.515211e+01	0.000000e+00	2.700316e+00	1.941767e-02	9.897280e-01	2.230960e-03	3.881553e-06	1.625510e-02
32260000	-4.592167e+03	3.603939e+02	2.475412e+00	1.376037e+01	0.000000e+00	2.953800e+00	1.442081e-02	9.957918e-01	8.091965e-04	5.486299e-06	1.532030e-02
32280000	-4.613574e+03	3.838899e+02	2.665289e+00	1.413837e+01	0.000000e+00	3.356834e+00	9.003413e-03	9.954365e-01	2.311358e-03	3.048372e-06	1.654258e-02
32300000	-4.606708e+03	3.808758e+02	2.674985e+00	1.376195e+01	0.000000e+00	2.190771e+00	3.856684e-02	9.832798e-01	1.981611e-03	3.880616e-06	1.655475e-02
32320000	-4.608223e+03	3.519305e+02	2.804638e+00	1.478199e+01	0.000000e+00	2.283503e+00	3.018912e-02	9.800822e-01	4.688362e-03	3.665400e-06	1.727661e-02
32340000	-4.603728e+03	3.584303e+02	2.705979e+00	1.488117e+01	0.000000e+00	2.812744e+00	1.309866e-02	9.910950e-01	4.721998e-03	4.638573e-06	1.671071e-02
32360000	-4.600350e+03	3.971620e+02	2.939507e+00	1.457521e+01	0.000000e+00	2.761611e+00	5.769204e-03	9.966303e-01	3.982592e-03	2.998845e-06	1.812952e-02
32380000	-4.617381e+03	3.900963e+02	3.044746e+00	1.539325e+01	0.000000e+00	2.535670e+00	9.608584e-03	9.950569e-01	2.682583e-03	3.517305e-06	1.866012e-02
32400000	-4.615943e+03	3.783627e+02	2.559744e+00	1.439646e+01	0.000000e+00	2.488566e+00	1.722732e-02	9.903524e-01	3.940467e-03	2.801423e-06	1.593740e-02
32420000	-4.600218e+03	3.956907e+02	2.712423e+00	1.478931e+01	0.000000e+00	2.357753e+00	2.262225e-02	9.834748e-01	4.308580e-03	2.352819e-06	1.682162e-02
32440000	-4.613712e+03	3.588547e+02	2.624951e+00	1.478220e+01	0.000000e+00	2.210075e+00	2.051792e-02	9.878377e-01	3.680321e-03	3.835051e-06	1.624194e-02
32460000	-4.591620e+03	2.982034e+02	2.674471e+00	1.574655e+01	0.000000e+00	2.310247e+00	1.641296e-02	9.907993e-01	2.904571e-03	7.013085e-06	1.660396e-02
32480000	-4.603048e+03	3.112806e+02	2.718016e+00	1.588544e+01	0.000000e+00	3.305966e+00	1.692517e-02	9.896982e-01	2.399883e-03	6.637695e-06	1.686845e-02
32500000	-4.605346e+03	3.683442e+02	2.716122e+00	1.539760e+01	0.000000e+00	2.381361e+00	1.944964e-02	9.907076e-01	2.424402e-03	3.831842e-06	1.699609e-02
32520000	-4.617413e+03	3.404778e+02	2.747338e+00	1.596870e+01	0.000000e+00	2.454882e+00	2.087474e-02	9.767905e-01	9.839563e-03	3.894980e-06	1.714320e-02
32540000	-4.591484e+03	3.501349e+02	2.785611e+00	1.607448e+01	0.000000e+00	2.334075e+00	1.444337e-02	9.827314e-01	1.206862e-02	3.696513e-06	1.736530e-02
32560000	-4.602741e+03	3.492113e+02	2.524627e+00	1.438602e+01	0.000000e+00	2.208911e+00	3.391903e-02	9.909493e-01	7.326677e-04	4.387053e-06	1.576105e-02
32580000	-4.612449e+03	3.720483e+02	3.051159e+00	1.568810e+01	0.000000e+00	2.255457e+00	3.084090e-02	9.817709e-01	2.645983e-03	4.565242e-06	1.904442e-02
32600000	-4.619505e+03	3.414032e+02	2.700071e+00	1.532324e+01	0.000000e+00	2.130895e+00	1.061111e-02	9.940849e-01	2.560280e-03	4.581532e-06	1.685501e-02
32620000	-4.597530e+03	3.317289e+02	2.739630e+00	1.386268e+01	0.000000e+00	2.554323e+00	1.658356e-02	9.940991e-01	1.473958e-03	7.372687e-06	1.693904e-02
32640000	-4.584710e+03	3.090553e+02	2.943563e+00	1.622755e+01	0.000000e+00	2.142360e+00	1.851656e-02	9.840607e-01	7.922697e-03	7.391716e-06	1.815196e-02
32660000	-4.587197e+03	2.968075e+02	2.660568e+00	1.507021e+01	0.000000e+00	2.347802e+00	1.579598e-02	9.946610e-01	1.002448e-03	9.921454e-06	1.640913e-02
32680000	-4.602294e+03	2.721803e+02	2.610646e+00	1.502015e+01	0.000000e+00	2.215658e+00	2.723072e-02	9.731720e-01	7.368951e-03	1.126567e-05	1.614202e-02
32700000	-4.601181e+03	2.895537e+02	2.707009e+00	1.480873e+01	0.000000e+00	2.501813e+00	3.348473e-02	9.842215e-01	2.554838e-03	1.049338e-05	1.674804e-02
32720000	-4.616632e+03	2.920166e+02	2.597997e+00	1.492371e+01	0.000000e+00	2.678448e+00	8.962895e-03	9.941652e-01	4.552108e-03	1.020955e-05	1.613692e-02
32740000	-4.609534e+03	2.984398e+02	2.401862e+00	1.400768e+01	0.000000e+00	1.989226e+00	1.987013e-02	9.889962e-01	2.139837e-03	7.818709e-06	1.484499e-02
32760000	-4.608027e+03	3.143069e+02	2.760839e+00	1.619120e+01	0.000000e+00	2.290554e+00	2.568160e-02	9.878345e-01	1.758599e-03	5.361213e-06	1.707369e-02
32780000	-4.602451e+03	2.831546e+02	2.401051e+00	1.456191e+01	0.000000e+00	3.183499e+00	1.238290e-02	9.947823e-01	1.677692e-03	6.976706e-06	1.487367e-02
32800000	-4.595551e+03	2.831015e+02	2.554528e+00	1.441381e+01	0.000000e+00	2.242447e+00	1.104449e-02	9.943982e-01	2.093146e-03	9.810006e-06	1.586299e-02
32820000	-4.594692e+03	3.145925e+02	2.477711e+00	1.380114e+01	0.000000e+00	2.370183e+00	3.039084e-02	9.818839e-01	4.064212e-03	6.926513e-06	1.537750e-02
32840000	-4.611472e+03	3.609077e+02	2.785838e+00	1.526596e+01	0.000000e+00	1.815383e+00	2.079289e-02	9.852543e-01	4.649273e-03	3.917752e-06	1.730007e-02
32860000	-4.606861e+03	3.594253e+02	2.977167e+00	1.610965e+01	0.000000e+00	2.038615e+00	2.654823e-02	9.737712e-01	1.223690e-02	3.781344e-06	1.847179e-02
32880000	-4.617536e+03	3.652386e+02	2.285216e+00	1.275617e+01	0.000000e+00	2.446381e+00	2.032446e-02	9.889557e-01	3.137839e-03	5.173115e-06	1.422802e-02
32900000	-4.591887e+03	3.507179e+02	2.395791e+00	1.421081e+01	0.000000e+00	2.735100e+00	3.538305e-02	9.740493e-01	4.657177e-03	4.463936e-06	1.483003e-02
32920000	-4.603331e+03	3.536220e+02	2.691513e+00	1.412104e+01	0.000000e+00	2.507368e+00	9.290416e-03	9.931660e-01	4.953503e-03	5.358800e-06	1.665735e-02
32940000	-4.609672e+03	3.661678e+02	2.570648e+00	1.377475e+01	0.000000e+00	2.514569e+00	1.289552e-02	9.877314e-01	9.891958e-03	3.868762e-06	1.593419e-02
32960000	-4.611263e+03	3.372411e+02	2.487723e+00	1.381710e+01	0.000000e+00	2.975160e+00	4.220522e-03	9.957613e-01	8.383758e-03	4.958885e-06	1.538678e-02
32980000	-4.612312e+03	3.401524e+02	2.732861e+00	1.526655e+01	0.000000e+00	2.269621e+00	9.030491e-03	9.915570e-01	6.707894e-03	4.914819e-06	1.695590e-02
33000000	-4.602221e+03	3.651136e+02	2.521532e+00	1.392288e+01	0.000000e+00	2.521312e+00	3.061730e-02	9.819613e-01	3.590857e-03	3.670829e-06	1.564067e-02
33020000	-4.606695e+03	3.763047e+02	2.923316e+00	1.646812e+01	0.000000e+00	2.340527e+00	2.711762e-02	9.873741e-01	1.435003e-03	2.762714e-06	1.809804e-02
33040000	-4.607879e+03	3.426701e+02	2.294692e+00	1.279297e+01	0.000000e+00	2.861308e+00	1.023585e-02	9.921337e-01	4.969127e-03	5.610607e-06	1.422834e-02
33060000	-4.616865e+03	3.616481e+02	2.509080e+00	1.441273e+01	0.000000e+00	3.000065e+00	1.581008e-02	9.913117e-01	2.894572e-03	3.159045e-06	1.556552e-02
33080000	-4.605275e+03	4.139680e+02	2.748787e+00	1.447631e+01	0.000000e+00	3.008994e+00	3.002657e-02	9.889528e-01	1.618199e-03	2.169010e-06	1.710363e-02
33100000	-4.594498e+03	3.803360e+02	2.541155e+00	1.401953e+01	0.000000e+00	2.715777e+00	3.638755e-02	9.780730e-01	3.784109e-03	3.369044e-06	1.578091e-02
33120000	-4.591447e+03	3.933495e+02	2.623064e+00	1.416802e+01	0.000000e+00	2.519659e+00	1.217349e-02	9.954465e-01	1.477855e-03	2.695839e-06	1.630663e-02
33140000	-4.601496e+03	3.982381e+02	2.613531e+00	1.378525e+01	0.000000e+00	2.338826e+00	1.272357e-02	9.874847e-01	1.213690e-02	3.272917e-06	1.620989e-02
33160000	-4.604813e+03	3.853675e+02	2.602006e+00	1.512078e+01	0.000000e+00	2.648750e+00	1.683460e-02	9.951022e-01	7.897377e-04	2.414203e-06	1.615424e-02
33180000	-4.599994e+03	4.341312e+02	2.625773e+00	1.476346e+01	0.000000e+00	2.328107e+00	1.589194e-02	9.872228e-01	5.587123e-03	1.587339e-06	1.615836e-02
33200000	-4.604008e+03	4.204944e+02	2.440282e+00	1.419855e+01	0.000000e+00	2.475699e+00	9.301271e-03	9.969527e-01	1.274247e-03	2.369053e-06	1.499014e-02
33220000	-4.584385e+03	3.938585e+02	2.558643e+00	1.455817e+01	0.000000e+00	2.752775e+00	6.923653e-03	9.981653e-01	5.544542e-04	2.578079e-06	1.573635e-02
33240000	-4.597227e+03	4.139742e+02	2.548350e+00	1.433417e+01	0.000000e+00	2.183512e+00	1.784908e-02	9.930867e-01	1.435253e-03	2.183436e-06	1.573583e-02
33260000	-4.602397e+03	4.115894e+02	2.627484e+00	1.475727e+01	0.000000e+00	2.381618e+00	8.757560e-03	9.913539e-01	7.921058e-03	1.850977e-06	1.617691e-02
33280000	-4.596265e+03	3.765471e+02	2.657693e+00	1.563514e+01	0.000000e+00	2.043086e+00	4.538956e-02	9.793092e-01	1.650065e-03	3.307995e-06	1.646733e-02
33300000	-4.601020e+03	3.698816e+02	2.533566e+00	1.476930e+01	0.000000e+00	2.313903e+00	8.092892e-03	9.963087e-01	1.202385e-03	2.577759e-06	1.577332e-02
33320000	-4.613650e+03	3.439396e+02	2.620688e+00	1.552055e+01	0.000000e+00	3.053788e+00	1.159826e-02	9.953756e-01	1.319615e-03	3.877161e-06	1.627556e-02
33340000	-4.605716e+03	4.129521e+02	2.530770e+00	1.399150e+01	0.000000e+00	2.853619e+00	8.323261e-03	9.913711e-01	9.563455e-03	2.550479e-06	1.580898e-02
33360000	-4.606817e+03	3.780962e+02	2.340466e+00	1.368263e+01	0.000000e+00	2.551521e+00	2.439596e-02	9.922867e-01	1.099575e-03	3.811445e-06	1.464828e-02
33380000	-4.593447e+03	3.625088e+02	2.577091e+00	1.448378e+01	0.000000e+00	2.254410e+00	1.579381e-02	9.894107e-01	4.091748e-03	4.378807e-06	1.602543e-02
33400000	-4.604876e+03	3.247740e+02	2.498881e+00	1.452303e+01	0.000000e+00	2.096495e+00	1.773638e-02	9.931184e-01	1.281833e-03	5.715302e-06	1.545855e-02
33420000	-4.600432e+03	3.142241e+02	2.350237e+00	1.396382e+01	0.000000e+00	2.435647e+00	1.071550e-02	9.880536e-01	8.558911e-03	7.106975e-06	1.454694e-02
33440000	-4.627556e+03	3.194063e+02	2.230888e+00	1.309018e+01	0.000000e+00	2.598609e+00	1.103559e-02	9.948110e-01	1.953758e-03	6.471536e-06	1.381728e-02
33460000	-4.618345e+03	3.326188e+02	2.615191e+00	1.433299e+01	0.000000e+00	2.651389e+00	1.011242e-02	9.947991e-01	2.181562e-03	6.679876e-06	1.618906e-02
33480000	-4.616821e+03	3.172786e+02	2.618118e+00	1.461496e+01	0.000000e+00	2.537501e+00	8.963595e-03	9.930765e-01	5.534760e-03	5.553714e-06	1.622809e-02
33500000	-4.608618e+03	3.526872e+02	2.704224e+00	1.549124e+01	0.000000e+00	3.531962e+00	1.359791e-02	9.884153e-01	6.258923e-03	4.457316e-06	1.683082e-02
33520000	-4.609523e+03	3.139460e+02	2.793492e+00	1.592508e+01	0.000000e+00	1.680795e+00	3.156603e-02	9.859909e-01	1.569967e-03	6.314594e-06	1.741926e-02
33540000	-4.610103e+03	3.410500e+02	2.667955e+00	1.442605e+01	0.000000e+00	2.296148e+00	2.065359e-02	9.902696e-01	2.946132e-03	6.881537e-06	1.663077e-02
33560000	-4.589207e+03	3.505409e+02	2.881481e+00	1.545027e+01	0.000000e+00	2.645878e+00	1.289905e-02	9.951459e-01	1.819176e-03	4.608204e-06	1.795467e-02
33580000	-4.602256e+03	3.284253e+02	2.679509e+00	1.527372e+01	0.000000e+00	2.712071e+00	4.264847e-02	9.889087e-01	5.579601e-04	5.286846e-06	1.673748e-02
33600000	-4.599446e+03	3.332579e+02	2.662299e+00	1.455083e+01	0.000000e+00	2.671448e+00	1.138854e-02	9.952000e-01	2.025434e-03	5.286862e-06	1.679648e-02
33620000	-4.612188e+03	3.326821e+02	2.591707e+00	1.485938e+01	0.000000e+00	2.629005e+00	8.762013e-03	9.940764e-01	3.550008e-03	5.744740e-06	1.617675e-02
33640000	-4.604654e+03	3.480749e+02	2.702721e+00	1.572000e+01	0.000000e+00	2.626683e+00	2.175321e-02	9.893214e-01	2.028682e-03	5.048239e-06	1.689774e-02
33660000	-4.596072e+03	3.447644e+02	2.538694e+00	1.388106e+01	0.000000e+00	2.161420e+00	5.092435e-02	9.661233e-01	6.020704e-03	5.294115e-06	1.585985e-02
33680000	-4.593583e+03	3.441776e+02	2.696093e+00	1.424321e+01	0.000000e+00	1.846571e+00	3.134862e-02	9.737732e-01	8.709524e-03	6.896540e-06	1.687903e-02
33700000	-4.611340e+03	3.980654e+02	2.852897e+00	1.376600e+01	0.000000e+00	2.318854e+00	3.493671e-02	9.779774e-01	4.046213e-03	3.857321e-06	1.788951e-02
33720000	-4.599914e+03	4.272925e+02	2.720448e+00	1.352060e+01	0.000000e+00	2.805703e+00	2.422071e-02	9.904647e-01	1.523909e-03	2.507567e-06	1.705767e-02
33740000	-4.611469e+03	4.006533e+02	2.992739e+00	1.510386e+01	0.000000e+00	2.480166e+00	8.616966e-03	9.977688e-01	7.561474e-04	2.999794e-06	1.881035e-02
33760000	-4.605580e+03	3.883817e+02	2.832439e+00	1.516675e+01	0.000000e+00	2.689187e+00	1.499280e-02	9.916553e-01	4.420942e-03	2.443080e-06	1.781780e-02
33780000	-4.606672e+03	3.714158e+02	2.574969e+00	1.426119e+01	0.000000e+00	2.282942e+00	6.867860e-03	9.939438e-01	6.266483e-03	3.729709e-06	1.628075e-02
33800000	-4.603980e+03	3.862023e+02	2.974943e+00	1.494796e+01	0.000000e+00	2.241106e+00	3.556436e-02	9.699009e-01	8.088166e-03	4.023146e-06	1.880244e-02
33820000	-4.619580e+03	3.741614e+02	2.651123e+00	1.341811e+01	0.000000e+00	3.723290e+00	1.927968e-02	9.802627e-01	9.832627e-03	3.561079e-06	1.675169e-02
33840000	-4.604641e+03	3.936533e+02	2.765840e+00	1.474990e+01	0.000000e+00	2.415509e+00	4.729733e-02	9.886943e-01	6.901622e-04	2.901560e-06	1.743589e-02
33860000	-4.609614e+03	3.872471e+02	2.622628e+00	1.459927e+01	0.000000e+00	2.440127e+00	2.645053e-02	9.818579e-01	4.311018e-03	2.605381e-06	1.650343e-02
33880000	-4.611892e+03	3.893807e+02	2.535529e+00	1.329754e+01	0.000000e+00	2.650752e+00	2.643886e-02	9.852610e-01	4.088517e-03	3.408241e-06	1.589692e-02
33900000	-4.610417e+03	3.904502e+02	2.503952e+00	1.403712e+01	0.000000e+00	3.181599e+00	1.545804e-02	9.838842e-01	8.478145e-03	3.322220e-06	1.564990e-02
33920000	-4.609410e+03	3.541829e+02	2.418517e+00	1.459432e+01	0.000000e+00	2.280989e+00	1.228419e-02	9.916567e-01	4.522984e-03	3.822891e-06	1.511127e-02
33940000	-4.600975e+03	3.706577e+02	2.661424e+00	1.527859e+01	0.000000e+00	2.363365e+00	2.326535e-02	9.843669e-01	3.675854e-03	3.553000e-06	1.656981e-02
33960000	-4.634647e+03	3.833394e+02	2.597039e+00	1.448715e+01	0.000000e+00	2.315056e+00	2.835937e-02	9.845399e-01	2.984151e-03	3.215799e-06	1.621050e-02
33980000	-4.618018e+03	3.608300e+02	2.735935e+00	1.523392e+01	0.000000e+00	1.870074e+00	3.250603e-02	9.908823e-01	7.248422e-04	4.196658e-06	1.706344e-02
34000000	-4.589712e+03	3.671635e+02	2.813894e+00	1.614487e+01	0.000000e+00	2.415897e+00	2.471066e-02	9.802662e-01	5.928625e-03	2.947477e-06	1.753547e-02
34020000	-4.592509e+03	3.277445e+02	2.430541e+00	1.431295e+01	0.000000e+00	2.464313e+00	3.401661e-02	9.847900e-01	1.538709e-03	6.293998e-06	1.512561e-02
34040000	-4.600717e+03	2.943869e+02	2.811153e+00	1.506685e+01	0.000000e+00	2.746805e+00	2.619606e-02	9.730169e-01	1.232933e-02	1.011685e-05	1.744920e-02
34060000	-4.603664e+03	3.168633e+02	2.816243e+00	1.519704e+01	0.000000e+00	2.802390e+00	2.836007e-02	9.853396e-01	2.563483e-03	6.667622e-06	1.763992e-02
34080000	-4.611176e+03	3.121876e+02	2.442754e+00	1.371519e+01	0.000000e+00	1.998148e+00	1.797508e-02	9.913467e-01	1.871485e-03	6.588783e-06	1.527996e-02
34100000	-4.620200e+03	3.091217e+02	2.601949e+00	1.420700e+01	0.000000e+00	2.409503e+00	1.552337e-02	9.960628e-01	7.787579e-04	7.433030e-06	1.642615e-02
34120000	-4.611557e+03	3.257866e+02	2.742682e+00	1.602863e+01	0.000000e+00	2.826872e+00	3.630581e-03	9.976742e-01	4.504682e-03	5.512705e-06	1.736883e-02
34140000	-4.606541e+03	2.658625e+02	2.460907e+00	1.482526e+01	0.000000e+00	2.497262e+00	4.428046e-03	9.987520e-01	9.328887e-04	1.038938e-05	1.560711e-02
34160000	-4.625307e+03	3.263924e+02	3.166754e+00	1.719842e+01	0.000000e+00	2.343712e+00	1.458493e-02	9.939933e-01	1.545480e-03	6.622133e-06	2.007933e-02
34180000	-4.607037e+03	3.440830e+02	2.690835e+00	1.450639e+01	0.000000e+00	3.071136e+00	1.103783e-02	9.906515e-01	6.870752e-03	5.957104e-06	1.704018e-02
34200000	-4.598019e+03	3.586213e+02	2.628296e+00	1.473391e+01	0.000000e+00	2.698339e+00	3.290699e-02	9.926578e-01	5.622427e-04	3.731432e-06	1.662461e-02
34220000	-4.607020e+03	3.429016e+02	2.424813e+00	1.427455e+01	0.000000e+00	2.789565e+00	1.765765e-02	9.947488e-01	8.440234e-04	4.930927e-06	1.531719e-02
34240000	-4.613534e+03	3.637116e+02	2.656888e+00	1.448755e+01	0.000000e+00	2.564812e+00	3.018427e-02	9.832875e-01	3.376332e-03	4.773574e-06	1.681319e-02
34260000	-4.590476e+03	4.019680e+02	2.796407e+00	1.427823e+01	0.000000e+00	2.827723e+00	3.665962e-02	9.732106e-01	4.779354e-03	3.062279e-06	1.766990e-02
34280000	-4.587868e+03	3.879609e+02	3.048338e+00	1.572838e+01	0.000000e+00	2.651942e+00	7.540250e-03	9.951488e-01	5.375601e-03	3.480982e-06	1.927807e-02
34300000	-4.621602e+03	3.671514e+02	2.608741e+00	1.331729e+01	0.000000e+00	1.829499e+00	2.955338e-02	9.885224e-01	1.617660e-03	4.499990e-06	1.648532e-02
34320000	-4.598460e+03	3.770072e+02	3.085801e+00	1.685481e+01	0.000000e+00	2.080471e+00	4.203053e-02	9.877415e-01	1.060258e-03	3.173835e-06	1.947615e-02
34340000	-4.628623e+03	3.658269e+02	2.794338e+00	1.497107e+01	0.000000e+00	2.879944e+00	4.100563e-02	9.859281e-01	1.157933e-03	4.139554e-06	1.771406e-02
34360000	-4.594945e+03	4.027716e+02	2.648437e+00	1.490399e+01	0.000000e+00	2.739011e+00	1.690183e-02	9.903905e-01	3.496893e-03	2.859054e-06	1.673700e-02
34380000	-4.599614e+03	3.947619e+02	2.823860e+00	1.499638e+01	0.000000e+00	2.760008e+00	2.388814e-02	9.915229e-01	1.272230e-03	2.899159e-06	1.792650e-02
34400000	-4.610986e+03	3.861784e+02	3.225786e+00	1.768492e+01	0.000000e+00	2.156933e+00	9.688953e-03	9.948124e-01	3.554068e-03	3.289413e-06	2.045892e-02
34420000	-4.612014e+03	3.641152e+02	2.662339e+00	1.434436e+01	0.000000e+00	2.443409e+00	1.845239e-02	9.953992e-01	4.815136e-04	3.843519e-06	1.671962e-02
34440000	-4.613395e+03	3.201190e+02	2.731153e+00	1.536725e+01	0.000000e+00	2.274377e+00	2.565328e-02	9.873716e-01	1.832654e-03	7.030856e-06	1.716103e-02
34460000	-4.606228e+03	3.058851e+02	2.760606e+00	1.500053e+01	0.000000e+00	2.651461e+00	1.533906e-02	9.927977e-01	1.934613e-03	7.041297e-06	1.728028e-02
34480000	-4.602940e+03	3.152665e+02	2.761437e+00	1.569179e+01	0.000000e+00	2.439591e+00	2.014360e-02	9.882958e-01	3.620300e-03	6.520669e-06	1.722979e-02
34500000	-4.617793e+03	3.580744e+02	2.693392e+00	1.408588e+01	0.000000e+00	2.539842e+00	2.005708e-02	9.945740e-01	8.147069e-04	5.121215e-06	1.680681e-02
34520000	-4.622772e+03	3.319924e+02	2.844504e+00	1.461177e+01	0.000000e+00	2.876326e+00	2.504241e-02	9.867919e-01	3.182814e-03	8.565182e-06	1.775459e-02
34540000	-4.618959e+03	3.519299e+02	2.541547e+00	1.304790e+01	0.000000e+00	2.470552e+00	2.240620e-02	9.920072e-01	1.248206e-03	5.865244e-06	1.585335e-02
34560000	-4.599213e+03	3.491044e+02	2.762173e+00	1.506746e+01	0.000000e+00	2.385591e+00	1.720365e-02	9.953720e-01	7.805260e-04	4.410364e-06	1.725541e-02
34580000	-4.606319e+03	3.392965e+02	2.536985e+00	1.454678e+01	0.000000e+00	1.719080e+00	9.955317e-03	9.920162e-01	6.122030e-03	5.897547e-06	1.590748e-02
34600000	-4.611755e+03	2.924709e+02	2.539509e+00	1.420550e+01	0.000000e+00	2.180289e+00	4.168108e-02	9.798951e-01	2.847018e-03	6.572869e-06	1.593933e-02
34620000	-4.612211e+03	3.654898e+02	2.911185e+00	1.531598e+01	0.000000e+00	2.421992e+00	1.981540e-02	9.856604e-01	3.814218e-03	4.382140e-06	1.820538e-02
34640000	-4.623888e+03	3.335140e+02	2.538994e+00	1.358780e+01	0.000000e+00	2.761207e+00	1.245030e-02	9.903873e-01	5.822927e-03	6.697711e-06	1.577640e-02
34660000	-4.620495e+03	3.576506e+02	2.865272e+00	1.521145e+01	0.000000e+00	2.402349e+00	1.387529e-02	9.923349e-01	4.214029e-03	4.627748e-06	1.778148e-02
34680000	-4.621805e+03	3.288524e+02	2.426084e+00	1.347334e+01	0.000000e+00	2.590371e+00	9.827254e-03	9.941053e-01	3.641296e-03	6.459252e-06	1.501586e-02
34700000	-4.597647e+03	3.153966e+02	2.451488e+00	1.378766e+01	0.000000e+00	2.867215e+00	4.786856e-03	9.975150e-01	1.980127e-03	5.342339e-06	1.509503e-02
34720000	-4.612710e+03	3.606838e+02	2.747602e+00	1.431306e+01	0.000000e+00	2.365285e+00	9.315246e-03	9.957479e-01	2.089734e-03	5.162214e-06	1.697036e-02
34740000	-4.612207e+03	3.478971e+02	2.305460e+00	1.270725e+01	0.000000e+00	3.288905e+00	1.965680e-02	9.930002e-01	1.550223e-03	6.537607e-06	1.426291e-02
34760000	-4.591543e+03	3.076641e+02	2.696253e+00	1.556941e+01	0.000000e+00	2.363025e+00	8.350495e-03	9.945741e-01	3.065607e-03	6.546729e-06	1.670253e-02
34780000	-4.602781e+03	3.504620e+02	2.732243e+00	1.496467e+01	0.000000e+00	2.381290e+00	1.500207e-02	9.914140e-01	3.769608e-03	4.852745e-06	1.685632e-02
34800000	-4.611663e+03	3.430114e+02	2.693784e+00	1.533229e+01	0.000000e+00	3.159975e+00	8.253782e-03	9.963753e-01	1.434937e-03	4.405628e-06	1.672203e-02
34820000	-4.607814e+03	3.306187e+02	2.435330e+00	1.359270e+01	0.000000e+00	2.416909e+00	3.930707e-03	9.967194e-01	6.852361e-03	4.758959e-06	1.512518e-02
34840000	-4.604318e+03	3.563932e+02	2.820645e+00	1.608297e+01	0.000000e+00	2.903247e+00	1.705229e-02	9.949042e-01	8.163251e-04	4.296825e-06	1.751156e-02
34860000	-4.597799e+03	3.427366e+02	2.547825e+00	1.388126e+01	0.000000e+00	2.522565e+00	3.290636e-02	9.815105e-01	2.894417e-03	5.473742e-06	1.585010e-02
34880000	-4.603721e+03	3.247671e+02	2.630343e+00	1.505632e+01	0.000000e+00	2.530527e+00	2.832300e-02	9.836392e-01	2.409265e-03	5.454725e-06	1.609065e-02
34900000	-4.614155e+03	3.430691e+02	2.562045e+00	1.409676e+01	0.000000e+00	2.608682e+00	1.228396e-02	9.902813e-01	5.764449e-03	5.370402e-06	1.571289e-02
34920000	-4.589100e+03	3.049677e+02	2.361767e+00	1.441483e+01	0.000000e+00	2.695769e+00	2.130201e-02	9.931391e-01	9.542925e-04	6.348958e-06	1.444763e-02
34940000	-4.591372e+03	3.156859e+02	2.717196e+00	1.646379e+01	0.000000e+00	2.516096e+00	2.778457e-02	9.812641e-01	3.730519e-03	3.380580e-06	1.661074e-02
34960000	-4.613128e+03	3.019079e+02	2.367130e+00	1.420180e+01	0.000000e+00	3.561562e+00	1.667194e-02	9.897920e-01	2.603282e-03	8.080433e-06	1.444921e-02
34980000	-4.597784e+03	2.821770e+02	2.291875e+00	1.387307e+01	0.000000e+00	2.313518e+00	1.125444e-02	9.890404e-01	9.117376e-03	8.285898e-06	1.390531e-02
35000000	-4.602807e+03	2.764027e+02	2.601616e+00	1.449878e+01	0.000000e+00	1.739004e+00	1.195440e-02	9.899544e-01	5.953905e-03	1.107178e-05	1.586833e-02
35020000	-4.617770e+03	3.022126e+02	2.509836e+00	1.510037e+01	0.000000e+00	2.957411e+00	2.920097e-02	9.800989e-01	4.429039e-03	5.161216e-06	1.529249e-02
35040000	-4.593959e+03	3.332620e+02	2.319199e+00	1.366420e+01	0.000000e+00	2.890804e+00	1.429568e-02	9.846752e-01	8.867995e-03	5.006083e-06	1.428130e-02
35060000	-4.584035e+03	2.993533e+02	2.591982e+00	1.442527e+01	0.000000e+00	2.722880e+00	3.256427e-02	9.842878e-01	2.217141e-03	8.468582e-06	1.593333e-02
35080000	-4.610015e+03	3.246359e+02	2.614157e+00	1.404877e+01	0.000000e+00	2.935427e+00	3.232983e-02	9.746161e-01	4.878393e-03	6.604341e-06	1.608008e-02
35100000	-4.590539e+03	3.103968e+02	2.328891e+00	1.410612e+01	0.000000e+00	3.158796e+00	1.703754e-02	9.745145e-01	1.366400e-02	5.250627e-06	1.430099e-02
35120000	-4.591557e+03	2.884851e+02	2.529369e+00	1.551558e+01	0.000000e+00	2.451117e+00	3.543911e-02	9.422739e-01	1.472057e-02	7.011352e-06	1.543580e-02
35140000	-4.597381e+03	2.817412e+02	2.411165e+00	1.467197e+01	0.000000e+00	2.378432e+00	1.962208e-02	9.901963e-01	1.928757e-03	7.967041e-06	1.459066e-02
35160000	-4.612074e+03	3.050679e+02	2.365210e+00	1.561402e+01	0.000000e+00	2.739645e+00	1.681579e-02	9.840517e-01	6.538769e-03	4.019502e-06	1.417805e-02
35180000	-4.599053e+03	2.791343e+02	2.186716e+00	1.416641e+01	0.000000e+00	2.931167e+00	2.316627e-02	9.938674e-01	5.371147e-04	6.701204e-06	1.310867e-02
35200000	-4.609635e+03	3.226266e+02	2.506779e+00	1.560203e+01	0.000000e+00	2.116364e+00	2.169521e-02	9.928227e-01	7.691424e-04	5.112288e-06	1.513611e-02
35220000	-4.608068e+03	2.930200e+02	2.290667e+00	1.440503e+01	0.000000e+00	2.794380e+00	1.204115e-02	9.937657e-01	1.434279e-03	6.361158e-06	1.384294e-02
35240000	-4.601427e+03	2.691800e+02	2.751375e+00	1.602088e+01	0.000000e+00	2.050927e+00	1.050107e-02	9.947048e-01	1.997664e-03	9.941519e-06	1.686068e-02
35260000	-4.624393e+03	2.491598e+02	2.391739e+00	1.342364e+01	0.000000e+00	2.282837e+00	2.014838e-02	9.790214e-01	1.000981e-02	1.564165e-05	1.477968e-02
35280000	-4.613967e+03	3.352337e+02	2.818242e+00	1.493060e+01	0.000000e+00	2.009281e+00	1.765254e-02	9.915722e-01	2.141128e-03	5.570069e-06	1.751419e-02
35300000	-4.618211e+03	3.128663e+02	2.741532e+00	1.438782e+01	0.000000e+00	2.149197e+00	1.580130e-02	9.936137e-01	1.813403e-03	7.657930e-06	1.698177e-02
35320000	-4.603785e+03	3.439443e+02	2.922420e+00	1.531542e+01	0.000000e+00	2.613219e+00	4.874469e-03	9.954252e-01	7.378064e-03	6.314717e-06	1.806551e-02
35340000	-4.586086e+03	3.006337e+02	2.666786e+00	1.442024e+01	0.000000e+00	2.280061e+00	2.740483e-03	9.979642e-01	5.000066e-03	8.863531e-06	1.645458e-02
35360000	-4.606271e+03	2.760286e+02	2.668904e+00	1.556589e+01	0.000000e+00	3.475159e+00	4.833794e-03	9.975235e-01	1.846477e-03	1.146096e-05	1.645400e-02
35380000	-4.616558e+03	2.678688e+02	2.458862e+00	1.435267e+01	0.000000e+00	2.331046e+00	6.192884e-03	9.969534e-01	1.381938e-03	8.552319e-06	1.517119e-02
35400000	-4.610300e+03	2.627346e+02	2.697416e+00	1.528252e+01	0.000000e+00	1.949370e+00	5.730662e-03	9.976155e-01	1.966652e-03	1.077592e-05	1.662826e-02
35420000	-4.591553e+03	2.617457e+02	2.731065e+00	1.531739e+01	0.000000e+00	3.040337e+00	3.945799e-03	9.979166e-01	3.555992e-03	1.329738e-05	1.693934e-02
35440000	-4.595580e+03	2.252912e+02	2.519422e+00	1.393845e+01	0.000000e+00	2.475056e+00	7.529079e-03	9.969465e-01	1.286768e-03	2.414166e-05	1.567351e-02
35460000	-4.594445e+03	2.786214e+02	2.992755e+00	1.629409e+01	0.000000e+00	2.338121e+00	2.573998e-02	9.919497e-01	8.178910e-04	1.205168e-05	1.861145e-02
35480000	-4.597199e+03	2.059170e+02	2.513409e+00	1.486483e+01	0.000000e+00	2.346356e+00	2.319347e-02	9.874772e-01	2.270745e-03	1.960182e-05	1.557345e-02
35500000	-4.604634e+03	1.936204e+02	2.723654e+00	1.541379e+01	0.000000e+00	1.857879e+00	1.344656e-02	9.877548e-01	7.779804e-03	2.801716e-05	1.693430e-02
35520000	-4.606035e+03	2.388521e+02	2.992705e+00	1.660508e+01	0.000000e+00	2.145527e+00	1.505310e-02	9.783624e-01	1.425908e-02	1.465403e-05	1.858027e-02
35540000	-4.606036e+03	2.672821e+02	3.060996e+00	1.595469e+01	0.000000e+00	2.413242e+00	1.144162e-02	9.942072e-01	2.248901e-03	1.188882e-05	1.893356e-02
35560000	-4.612104e+03	2.539877e+02	2.871544e+00	1.541666e+01	0.000000e+00	2.199814e+00	5.606811e-03	9.955237e-01	6.878710e-03	1.484087e-05	1.774870e-02
35580000	-4.610069e+03	2.353827e+02	2.693110e+00	1.473622e+01	0.000000e+00	2.740691e+00	2.092013e-02	9.920789e-01	1.343935e-03	1.547234e-05	1.633590e-02
35600000	-4.601594e+03	2.455588e+02	2.450199e+00	1.415969e+01	0.000000e+00	2.787349e+00	1.506922e-02	9.967248e-01	4.593660e-04	1.349093e-05	1.493380e-02
35620000	-4.608943e+03	2.368537e+02	2.669774e+00	1.626231e+01	0.000000e+00	2.734767e+00	4.604082e-03	9.975864e-01	2.289381e-03	1.121171e-05	1.625611e-02
35640000	-4.602225e+03	2.718107e+02	2.699248e+00	1.518036e+01	0.000000e+00	2.160172e+00	1.924495e-03	9.969207e-01	2.144344e-02	8.004928e-06	1.641543e-02
35660000	-4.600464e+03	3.127945e+02	2.475353e+00	1.488891e+01	0.000000e+00	3.181549e+00	1.850361e-02	9.897770e-01	2.237432e-03	6.299221e-06	1.502406e-02
35680000	-4.599495e+03	2.664944e+02	2.597561e+00	1.528642e+01	0.000000e+00	2.665189e+00	9.048083e-03	9.958036e-01	1.315765e-03	8.457002e-06	1.578944e-02
35700000	-4.582382e+03	2.908162e+02	2.636633e+00	1.459266e+01	0.000000e+00	2.733947e+00	8.338783e-03	9.955582e-01	3.127168e-03	1.085283e-05	1.604087e-02
35720000	-4.590862e+03	2.976623e+02	2.815138e+00	1.521737e+01	0.000000e+00	2.288066e+00	6.565442e-03	9.979259e-01	8.269973e-04	7.508511e-06	1.711696e-02
35740000	-4.613102e+03	2.094405e+02	2.533346e+00	1.428837e+01	0.000000e+00	2.367285e+00	3.371093e-02	9.949864e-01	2.191529e-04	1.789725e-05	1.542538e-02
35760000	-4.613191e+03	2.339092e+02	2.871194e+00	1.602723e+01	0.000000e+00	2.052368e+00	7.867302e-03	9.982566e-01	4.990291e-04	1.403595e-05	1.741992e-02
35780000	-4.609806e+03	2.645979e+02	2.771521e+00	1.686459e+01	0.000000e+00	2.528344e+00	5.148935e-03	9.986772e-01	4.857302e-04	8.578077e-06	1.673583e-02
35800000	-4.589624e+03	2.405021e+02	2.610652e+00	1.539595e+01	0.000000e+00	3.114735e+00	1.163573e-02	9.986107e-01	8.995148e-05	1.404165e-05	1.576122e-02
35820000	-4.609474e+03	2.785080e+02	2.653497e+00	1.491024e+01	0.000000e+00	2.553876e+00	9.860220e-03	9.987977e-01	1.152884e-04	8.354276e-06	1.605055e-02
35840000	-4.611571e+03	2.923596e+02	2.384452e+00	1.404806e+01	0.000000e+00	2.214251e+00	1.979877e-02	9.964453e-01	2.362523e-04	7.141118e-06	1.440258e-02
35860000	-4.613670e+03	2.957172e+02	2.557197e+00	1.578338e+01	0.000000e+00	2.860901e+00	1.327572e-02	9.947166e-01	9.967621e-04	5.833297e-06	1.550205e-02
35880000	-4.599992e+03	2.904970e+02	2.238983e+00	1.471316e+01	0.000000e+00	2.497950e+00	9.299493e-03	9.942304e-01	1.975537e-03	5.974506e-06	1.366860e-02
35900000	-4.593980e+03	3.085244e+02	2.569132e+00	1.473638e+01	0.000000e+00	2.628304e+00	9.822860e-03	9.926029e-01	4.899771e-03	6.108400e-06	1.567154e-02
35920000	-4.602144e+03	2.952452e+02	2.720722e+00	1.590888e+01	0.000000e+00	2.516799e+00	8.306958e-03	9.946497e-01	2.972156e-03	6.444157e-06	1.668206e-02
35940000	-4.605384e+03	2.710412e+02	2.867862e+00	1.584181e+01	0.000000e+00	2.153380e+00	7.925935e-03	9.959493e-01	3.044813e-03	8.337831e-06	1.757799e-02
35960000	-4.588415e+03	2.687692e+02	2.609916e+00	1.511533e+01	0.000000e+00	2.541960e+00	1.158195e-02	9.957417e-01	9.180108e-04	1.434309e-05	1.600052e-02
35980000	-4.595139e+03	3.000510e+02	2.544364e+00	1.443352e+01	0.000000e+00	2.144625e+00	1.952483e-02	9.958764e-01	3.617046e-04	7.009108e-06	1.560790e-02
36000000	-4.599351e+03	3.042184e+02	2.476025e+00	1.424885e+01	0.000000e+00	2.130854e+00	9.673691e-03	9.955536e-01	1.829271e-03	7.514535e-06	1.507737e-02
36020000	-4.594276e+03	3.283772e+02	2.508933e+00	1.369615e+01	0.000000e+00	1.912693e+00	2.175943e-02	9.917795e-01	1.270890e-03	7.535602e-06	1.536090e-02
36040000	-4.585992e+03	3.225490e+02	2.484652e+00	1.386028e+01	0.000000e+00	2.242591e+00	2.329482e-02	9.847950e-01	4.739213e-03	5.900682e-06	1.522791e-02
36060000	-4.597756e+03	3.230316e+02	2.969750e+00	1.607984e+01	0.000000e+00	2.547038e+00	3.622477e-02	9.906229e-01	6.298224e-04	7.238402e-06	1.830596e-02
36080000	-4.622040e+03	3.295260e+02	2.863983e+00	1.531419e+01	0.000000e+00	1.872228e+00	2.048344e-02	9.915447e-01	1.347155e-03	5.660284e-06	1.768247e-02
36100000	-4.611565e+03	3.774384e+02	3.315783e+00	1.670258e+01	1.162791e-02	2.340225e+00	1.127357e-02	9.964060e-01	1.101530e-03	3.333179e-06	2.051318e-02
36120000	-4.600126e+03	3.162535e+02	2.488829e+00	1.380997e+01	0.000000e+00	2.590445e+00	1.523813e-02	9.950296e-01	1.163014e-03	5.796437e-06	1.541933e-02
36140000	-4.591457e+03	3.137602e+02	2.620960e+00	1.497384e+01	0.000000e+00	2.919243e+00	1.229303e-02	9.906363e-01	4.968458e-03	7.769736e-06	1.624338e-02
36160000	-4.607060e+03	2.917953e+02	2.487756e+00	1.507959e+01	0.000000e+00	2.194228e+00	1.122020e-02	9.864584e-01	1.032823e-02	6.299958e-06	1.538939e-02
36180000	-4.589903e+03	3.228788e+02	2.385825e+00	1.347996e+01	0.000000e+00	2.716824e+00	1.598411e-02	9.876267e-01	5.178172e-03	6.221233e-06	1.472669e-02
36200000	-4.619646e+03	3.454286e+02	2.621562e+00	1.432370e+01	0.000000e+00	2.335965e+00	1.567257e-02	9.864809e-01	8.185741e-03	5.706236e-06	1.614838e-02
36220000	-4.605191e+03	2.735768e+02	2.786987e+00	1.576526e+01	0.000000e+00	2.510577e+00	3.416091e-02	9.755805e-01	4.610131e-03	1.082379e-05	1.713687e-02
36240000	-4.606202e+03	3.035310e+02	2.447855e+00	1.572062e+01	0.000000e+00	2.615103e+00	9.767320e-03	9.898722e-01	6.738861e-03	6.055664e-06	1.507441e-02
36260000	-4.601646e+03	2.882625e+02	2.385359e+00	1.429627e+01	0.000000e+00	2.305469e+00	9.770172e-03	9.917851e-01	7.245318e-03	9.035801e-06	1.474889e-02
36280000	-4.610992e+03	3.274891e+02	2.774615e+00	1.516651e+01	0.000000e+00	2.226324e+00	1.507831e-02	9.929709e-01	2.287735e-03	6.940554e-06	1.725598e-02
36300000	-4.617425e+03	3.092471e+02	3.109170e+00	1.619020e+01	0.000000e+00	2.124077e+00	8.688796e-03	9.952900e-01	3.636706e-03	6.733180e-06	1.943913e-02
36320000	-4.604374e+03	2.918503e+02	2.584800e+00	1.422163e+01	0.000000e+00	2.432312e+00	6.216487e-03	9.975543e-01	1.708255e-03	1.017801e-05	1.617764e-02
36340000	-4.603050e+03	3.301774e+02	2.459876e+00	1.365294e+01	0.000000e+00	2.425362e+00	1.484497e-02	9.958395e-01	6.888818e-04	7.328198e-06	1.554315e-02
36360000	-4.598092e+03	2.942907e+02	2.802608e+00	1.576914e+01	0.000000e+00	2.031843e+00	1.241026e-02	9.942786e-01	1.997116e-03	8.822031e-06	1.764701e-02
36380000	-4.613609e+03	3.043075e+02	2.726649e+00	1.513985e+01	0.000000e+00	2.503862e+00	5.991357e-03	9.970773e-01	2.920032e-03	8.145213e-06	1.700602e-02
36400000	-4.615263e+03	2.909617e+02	2.731782e+00	1.602096e+01	0.000000e+00	2.909363e+00	4.631623e-02	9.763697e-01	2.125568e-03	7.645224e-06	1.719894e-02
36420000	-4.601855e+03	2.596721e+02	2.414713e+00	1.379377e+01	0.000000e+00	2.171492e+00	1.933672e-02	9.922383e-01	1.473583e-03	1.483610e-05	1.530420e-02
36440000	-4.604536e+03	3.118330e+02	2.709681e+00	1.425396e+01	0.000000e+00	2.428778e+00	2.568371e-02	9.857367e-01	3.167729e-03	8.270394e-06	1.721038e-02
36460000	-4.606546e+03	3.214901e+02	2.596603e+00	1.498816e+01	0.000000e+00	2.128442e+00	1.661131e-02	9.862738e-01	5.510937e-03	7.105444e-06	1.647974e-02
36480000	-4.600767e+03	3.060772e+02	2.708984e+00	1.473860e+01	0.000000e+00	2.008106e+00	8.024403e-03	9.905255e-01	1.703680e-02	6.855910e-06	1.716097e-02
36500000	-4.608210e+03	2.496553e+02	2.616360e+00	1.457669e+01	0.000000e+00	2.510983e+00	2.164555e-02	9.945172e-01	4.899200e-04	1.414540e-05	1.654465e-02
36520000	-4.590214e+03	2.665916e+02	2.833098e+00	1.517220e+01	0.000000e+00	2.186992e+00	4.459062e-03	9.991609e-01	3.384567e-04	1.439740e-05	1.792056e-02
36540000	-4.613609e+03	2.432570e+02	2.808459e+00	1.616072e+01	0.000000e+00	2.441777e+00	7.916944e-03	9.982191e-01	4.057220e-04	1.451387e-05	1.773877e-02
36560000	-4.603643e+03	2.819412e+02	2.663895e+00	1.556664e+01	0.000000e+00	2.269200e+00	4.350562e-03	9.984999e-01	1.210909e-03	9.323755e-06	1.669502e-02
36580000	-4.599597e+03	3.199574e+02	2.833256e+00	1.569113e+01	0.000000e+00	2.528367e+00	5.894333e-03	9.976867e-01	1.354362e-03	6.014057e-06	1.785499e-02
36600000	-4.602790e+03	3.580505e+02	2.753280e+00	1.488683e+01	0.000000e+00	2.341668e+00	2.952354e-03	9.982994e-01	3.618255e-03	4.711311e-06	1.729592e-02
36620000	-4.605537e+03	3.514292e+02	2.818517e+00	1.555671e+01	0.000000e+00	1.730969e+00	4.693722e-03	9.983146e-01	1.015254e-03	4.907914e-06	1.773633e-02
36640000	-4.592103e+03	3.292436e+02	2.607398e+00	1.419510e+01	0.000000e+00	2.563172e+00	6.125581e-03	9.957954e-01	3.785673e-03	6.409203e-06	1.660558e-02
36660000	-4.619520e+03	3.364610e+02	2.606970e+00	1.459508e+01	0.000000e+00	2.477123e+00	3.109731e-02	9.906181e-01	8.426938e-04	5.472040e-06	1.651387e-02
36680000	-4.603525e+03	3.582442e+02	3.111721e+00	1.695372e+01	0.000000e+00	1.899568e+00	3.548925e-02	9.743714e-01	5.154243e-03	2.947545e-06	1.970404e-02
36700000	-4.601428e+03	3.636798e+02	2.876117e+00	1.576268e+01	0.000000e+00	1.816032e+00	2.639677e-02	9.868000e-01	2.428297e-03	4.202086e-06	1.834911e-02
36720000	-4.595398e+03	3.723275e+02	2.782872e+00	1.478905e+01	0.000000e+00	2.699484e+00	4.207133e-02	9.882629e-01	1.100262e-03	4.117966e-06	1.779037e-02
36740000	-4.596313e+03	3.770224e+02	2.857774e+00	1.581598e+01	0.000000e+00	2.447788e+00	1.922277e-02	9.877716e-01	3.752976e-03	3.086685e-06	1.804029e-02
36760000	-4.601935e+03	3.558243e+02	3.021958e+00	1.637272e+01	1.162791e-02	2.779201e+00	2.861533e-02	9.913420e-01	9.036677e-04	2.722695e-06	1.904146e-02
36780000	-4.609694e+03	3.740812e+02	2.555653e+00	1.427066e+01	0.000000e+00	2.690738e+00	2.674469e-02	9.835748e-01	3.898231e-03	3.696563e-06	1.611188e-02
36800000	-4.594389e+03	4.024554e+02	2.774911e+00	1.529782e+01	0.000000e+00	2.651270e+00	2.143371e-02	9.873848e-01	3.220378e-03	2.301563e-06	1.749618e-02
36820000	-4.599374e+03	4.126438e+02	2.624321e+00	1.451271e+01	0.000000e+00	2.513274e+00	1.992506e-02	9.902036e-01	1.957102e-03	2.394521e-06	1.648941e-02
36840000	-4.590011e+03	3.914624e+02	2.663433e+00	1.475505e+01	0.000000e+00	2.426003e+00	1.852040e-02	9.860604e-01	4.714823e-03	2.917997e-06	1.688127e-02
36860000	-4.621381e+03	4.103862e+02	2.790926e+00	1.434758e+01	0.000000e+00	3.472557e+00	2.133258e-02	9.811306e-01	8.858835e-03	3.074206e-06	1.769532e-02
36880000	-4.608962e+03	3.722540e+02	2.747778e+00	1.552695e+01	0.000000e+00	2.324962e+00	4.178469e-02	9.637982e-01	5.771208e-03	3.512229e-06	1.749129e-02
36900000	-4.610978e+03	4.027306e+02	2.660178e+00	1.516965e+01	0.000000e+00	2.716588e+00	2.974098e-02	9.802414e-01	4.996769e-03	2.295836e-06	1.678577e-02
36920000	-4.582419e+03	3.876054e+02	2.429853e+00	1.432172e+01	0.000000e+00	2.419885e+00	1.871780e-02	9.883423e-01	2.650544e-03	2.471093e-06	1.524495e-02
36940000	-4.600517e+03	3.415798e+02	2.745521e+00	1.626646e+01	0.000000e+00	2.912879e+00	1.833396e-02	9.861063e-01	5.754565e-03	4.232731e-06	1.731794e-02
36960000	-4.602594e+03	3.609370e+02	2.753055e+00	1.476197e+01	0.000000e+00	3.160528e+00	2.105985e-02	9.842169e-01	5.945981e-03	4.756252e-06	1.739361e-02
36980000	-4.595788e+03	3.205200e+02	2.630470e+00	1.459854e+01	0.000000e+00	2.018190e+00	1.996183e-02	9.801783e-01	8.988200e-03	5.957343e-06	1.646389e-02
37000000	-4.592224e+03	3.652641e+02	2.852285e+00	1.552198e+01	0.000000e+00	2.165924e+00	3.201542e-02	9.801152e-01	3.876098e-03	3.573636e-06	1.786441e-02
37020000	-4.596968e+03	3.397425e+02	2.747255e+00	1.603204e+01	0.000000e+00	2.201638e+00	1.615029e-02	9.897937e-01	4.100308e-03	4.353610e-06	1.723316e-02
37040000	-4.604787e+03	3.947700e+02	2.814386e+00	1.505187e+01	0.000000e+00	2.514697e+00	1.114016e-02	9.914544e-01	5.883994e-03	3.037174e-06	1.758511e-02
37060000	-4.588308e+03	3.887982e+02	2.733104e+00	1.465086e+01	0.000000e+00	2.162517e+00	1.518411e-02	9.938316e-01	2.129819e-03	3.057190e-06	1.709018e-02
37080000	-4.600048e+03	3.765460e+02	2.891028e+00	1.572711e+01	0.000000e+00	2.171396e+00	1.204541e-02	9.875125e-01	1.084269e-02	3.011611e-06	1.793610e-02
37100000	-4.602608e+03	4.088008e+02	2.853295e+00	1.431372e+01	0.000000e+00	2.569734e+00	1.766265e-02	9.910698e-01	3.792749e-03	2.820629e-06	1.787987e-02
37120000	-4.615949e+03	3.999492e+02	2.813876e+00	1.521719e+01	0.000000e+00	2.105486e+00	1.162352e-02	9.981600e-01	2.566672e-04	3.055954e-06	1.753926e-02
37140000	-4.604121e+03	3.895081e+02	2.684431e+00	1.460670e+01	1.162791e-02	2.669026e+00	9.070932e-03	9.959338e-01	1.746891e-03	2.442614e-06	1.678411e-02
37160000	-4.633542e+03	4.111344e+02	2.621482e+00	1.468734e+01	0.000000e+00	2.795877e+00	9.378752e-03	9.947890e-01	2.752714e-03	2.027296e-06	1.637614e-02
37180000	-4.609245e+03	3.551105e+02	2.638550e+00	1.612333e+01	0.000000e+00	2.137026e+00	1.135771e-02	9.893949e-01	6.853882e-03	3.070710e-06	1.650457e-02
37200000	-4.608555e+03	3.651750e+02	2.533080e+00	1.436374e+01	0.000000e+00	2.603267e+00	2.097618e-02	9.903184e-01	2.091213e-03	3.347581e-06	1.579824e-02
37220000	-4.605834e+03	3.798989e+02	2.752109e+00	1.531138e+01	0.000000e+00	1.771109e+00	1.167278e-02	9.945152e-01	1.904514e-03	3.548485e-06	1.725527e-02
37240000	-4.618262e+03	3.459713e+02	2.815056e+00	1.587613e+01	0.000000e+00	2.971651e+00	2.089841e-02	9.906008e-01	1.671295e-03	4.049002e-06	1.745006e-02
37260000	-4.607545e+03	3.711369e+02	2.465820e+00	1.380339e+01	0.000000e+00	3.096099e+00	9.270503e-03	9.916814e-01	5.232129e-03	3.852874e-06	1.531475e-02
37280000	-4.594372e+03	3.975915e+02	2.604103e+00	1.506551e+01	0.000000e+00	2.752475e+00	1.868823e-02	9.828613e-01	6.687060e-03	2.773823e-06	1.616396e-02
37300000	-4.600857e+03	3.633596e+02	2.658435e+00	1.615306e+01	0.000000e+00	2.275883e+00	4.142504e-02	9.774517e-01	2.091402e-03	3.491635e-06	1.642046e-02
37320000	-4.598747e+03	3.781203e+02	2.815235e+00	1.676673e+01	0.000000e+00	2.335593e+00	1.016394e-02	9.963737e-01	1.038540e-03	2.723026e-06	1.738830e-02
37340000	-4.596937e+03	3.298480e+02	1.995757e+00	1.352235e+01	0.000000e+00	2.880060e+00	2.221627e-03	9.977652e-01	6.546996e-03	4.562462e-06	1.229266e-02
37360000	-4.609875e+03	4.342184e+02	2.372164e+00	1.448581e+01	0.000000e+00	2.253597e+00	3.598106e-03	9.985721e-01	1.301158e-03	1.619717e-06	1.462694e-02
37380000	-4.611637e+03	4.142130e+02	2.328254e+00	1.378697e+01	0.000000e+00	2.733450e+00	8.298679e-03	9.980555e-01	5.564268e-04	2.164394e-06	1.435319e-02
37400000	-4.598128e+03	4.474010e+02	2.541158e+00	1.399473e+01	0.000000e+00	2.830845e+00	4.818119e-03	9.974319e-01	2.755847e-03	1.482095e-06	1.572983e-02
37420000	-4.601742e+03	4.213155e+02	2.661347e+00	1.507328e+01	0.000000e+00	1.990548e+00	7.699456e-03	9.973065e-01	9.707902e-04	1.797938e-06	1.651495e-02
37440000	-4.591886e+03	4.381679e+02	2.618597e+00	1.460221e+01	0.000000e+00	2.367177e+00	5.472563e-03	9.959016e-01	5.795082e-03	1.623796e-06	1.620839e-02
37460000	-4.609303e+03	4.417913e+02	2.837223e+00	1.494438e+01	0.000000e+00	2.719340e+00	7.062352e-03	9.974741e-01	1.470711e-03	1.664489e-06	1.759213e-02
37480000	-4.586439e+03	4.665885e+02	2.876353e+00	1.508453e+01	0.000000e+00	2.084973e+00	1.013946e-02	9.975918e-01	7.096641e-04	1.378606e-06	1.783213e-02
37500000	-4.596296e+03	4.499922e+02	2.909929e+00	1.480896e+01	0.000000e+00	2.479481e+00	4.469188e-02	9.883216e-01	8.514375e-04	1.707304e-06	1.806997e-02
37520000	-4.595799e+03	4.616012e+02	2.857657e+00	1.573184e+01	0.000000e+00	2.799174e+00	1.801008e-02	9.911436e-01	2.225957e-03	1.153938e-06	1.774479e-02
37540000	-4.590893e+03	4.468811e+02	2.552092e+00	1.399494e+01	0.000000e+00	2.932139e+00	2.189867e-02	9.866444e-01	4.308651e-03	1.556357e-06	1.585223e-02
37560000	-4.592200e+03	4.793440e+02	3.068038e+00	1.673734e+01	0.000000e+00	2.237030e+00	1.658729e-02	9.886663e-01	4.426840e-03	1.075723e-06	1.902792e-02
37580000	-4.594686e+03	4.724185e+02	2.802165e+00	1.445223e+01	1.162791e-02	2.259864e+00	2.148388e-02	9.937899e-01	9.239986e-04	1.323982e-06	1.737681e-02
37600000	-4.604812e+03	4.627944e+02	2.421518e+00	1.310449e+01	0.000000e+00	2.133682e+00	1.998757e-02	9.957896e-01	4.599149e-04	1.645105e-06	1.506558e-02
37620000	-4.626927e+03	4.493023e+02	3.068248e+00	1.761891e+01	0.000000e+00	2.579010e+00	1.578197e-02	9.978608e-01	1.755965e-04	1.064444e-06	1.904399e-02
37640000	-4.613146e+03	4.534948e+02	2.533546e+00	1.460310e+01	0.000000e+00	2.706054e+00	4.696587e-03	9.980592e-01	1.120029e-03	1.589381e-06	1.568661e-02
37660000	-4.614866e+03	4.846753e+02	2.757782e+00	1.616176e+01	0.000000e+00	2.467746e+00	3.399960e-03	9.991380e-01	6.512611e-04	1.010929e-06	1.711707e-02
37680000	-4.604401e+03	4.526440e+02	2.513704e+00	1.445546e+01	0.000000e+00	2.390297e+00	3.866731e-03	9.987831e-01	8.482271e-04	1.411857e-06	1.557320e-02
37700000	-4.607949e+03	4.757123e+02	2.622833e+00	1.488596e+01	0.000000e+00	2.392447e+00	7.252751e-03	9.977827e-01	9.543998e-04	1.022782e-06	1.636511e-02
37720000	-4.580616e+03	4.462214e+02	2.843156e+00	1.491386e+01	0.000000e+00	2.579488e+00	7.555522e-03	9.932772e-01	9.061003e-03	1.827590e-06	1.779876e-02
37740000	-4.605998e+03	4.000978e+02	2.316153e+00	1.338119e+01	0.000000e+00	2.550824e+00	1.075291e-02	9.854759e-01	1.447280e-02	2.411204e-06	1.450401e-02
37760000	-4.613059e+03	4.124806e+02	2.874393e+00	1.551842e+01	0.000000e+00	2.827323e+00	1.850156e-02	9.897190e-01	3.137818e-03	2.296424e-06	1.787560e-02
37780000	-4.606159e+03	3.648873e+02	2.606748e+00	1.510814e+01	0.000000e+00	2.360331e+00	3.403509e-02	9.839085e-01	1.941131e-03	3.490057e-06	1.615408e-02
37800000	-4.607916e+03	4.765950e+02	2.438953e+00	1.356629e+01	0.000000e+00	2.222177e+00	1.520158e-02	9.948936e-01	1.040637e-03	1.272119e-06	1.507652e-02
37820000	-4.594430e+03	4.423658e+02	2.704946e+00	1.507384e+01	0.000000e+00	2.401228e+00	1.572591e-02	9.915929e-01	2.504690e-03	1.517234e-06	1.669007e-02
37840000	-4.592758e+03	4.450380e+02	2.947150e+00	1.622332e+01	0.000000e+00	2.093587e+00	2.234578e-02	9.888075e-01	1.804607e-03	1.486752e-06	1.827314e-02
37860000	-4.599673e+03	4.017995e+02	2.683817e+00	1.536782e+01	0.000000e+00	2.653596e+00	1.997574e-02	9.855494e-01	3.551649e-03	2.030807e-06	1.660952e-02
37880000	-4.594525e+03	4.577890e+02	2.794452e+00	1.526059e+01	0.000000e+00	2.097664e+00	2.149929e-02	9.923579e-01	1.159184e-03	1.447407e-06	1.738834e-02
37900000	-4.597938e+03	4.340361e+02	2.827743e+00	1.581355e+01	0.000000e+00	2.376551e+00	4.943900e-03	9.974836e-01	2.268628e-03	1.374854e-06	1.760451e-02
37920000	-4.597738e+03	4.620894e+02	2.526451e+00	1.471860e+01	0.000000e+00	2.602716e+00	1.610558e-02	9.951489e-01	7.071548e-04	1.197477e-06	1.571214e-02
37940000	-4.595947e+03	4.776918e+02	2.671308e+00	1.454313e+01	0.000000e+00	2.315287e+00	1.859705e-02	9.894239e-01	2.773439e-03	1.119998e-06	1.673477e-02
37960000	-4.615875e+03	4.730353e+02	2.624046e+00	1.393416e+01	0.000000e+00	2.243227e+00	1.616530e-02	9.927507e-01	1.834262e-03	1.284035e-06	1.642867e-02
37980000	-4.605425e+03	4.542001e+02	2.904600e+00	1.537649e+01	0.000000e+00	2.759139e+00	2.390747e-02	9.873648e-01	2.786416e-03	1.248315e-06	1.816627e-02
38000000	-4.609081e+03	4.896413e+02	2.683353e+00	1.427266e+01	0.000000e+00	2.036793e+00	1.271078e-02	9.939459e-01	2.739214e-03	1.151269e-06	1.684022e-02
38020000	-4.602700e+03	4.812173e+02	2.858222e+00	1.461934e+01	0.000000e+00	2.606396e+00	3.502208e-02	9.766632e-01	4.637772e-03	1.437534e-06	1.793459e-02
38040000	-4.637356e+03	4.898680e+02	2.847120e+00	1.400472e+01	0.000000e+00	2.044755e+00	2.289819e-02	9.912483e-01	2.024936e-03	1.283533e-06	1.789890e-02
38060000	-4.627374e+03	4.752100e+02	2.546725e+00	1.300430e+01	0.000000e+00	2.371901e+00	8.067612e-03	9.946466e-01	5.433614e-03	1.818435e-06	1.607511e-02
38080000	-4.627413e+03	4.690768e+02	2.855166e+00	1.537265e+01	0.000000e+00	2.244453e+00	4.563763e-02	9.878501e-01	6.354424e-04	1.382159e-06	1.796967e-02
38100000	-4.601271e+03	4.633944e+02	2.772509e+00	1.550763e+01	0.000000e+00	2.697327e+00	2.332611e-02	9.891118e-01	1.566498e-03	1.273580e-06	1.742964e-02
38120000	-4.604139e+03	4.851024e+02	2.738856e+00	1.442522e+01	0.000000e+00	2.988015e+00	3.159252e-02	9.777616e-01	5.782904e-03	1.312291e-06	1.723289e-02
38140000	-4.605697e+03	4.710515e+02	2.541757e+00	1.395516e+01	0.000000e+00	2.496420e+00	1.205182e-02	9.960800e-01	9.966879e-04	1.266940e-06	1.594363e-02
38160000	-4.619142e+03	5.002140e+02	2.765256e+00	1.412874e+01	0.000000e+00	2.372344e+00	4.558478e-03	9.989784e-01	4.329990e-04	1.099942e-06	1.747010e-02
38180000	-4.606133e+03	4.896606e+02	2.775182e+00	1.470255e+01	0.000000e+00	2.411435e+00	3.358704e-02	9.959659e-01	1.006768e-04	1.071062e-06	1.751286e-02
38200000	-4.622387e+03	4.802786e+02	2.753320e+00	1.495461e+01	0.000000e+00	2.018776e+00	2.266700e-02	9.975921e-01	1.152513e-04	1.397876e-06	1.729757e-02
38220000	-4.614242e+03	4.340748e+02	3.027009e+00	1.614402e+01	0.000000e+00	2.325648e+00	2.207655e-02	9.976437e-01	1.304594e-04	1.716827e-06	1.901212e-02
38240000	-4.626050e+03	4.301282e+02	2.684596e+00	1.394855e+01	0.000000e+00	2.511624e+00	2.991238e-02	9.920731e-01	7.075123e-04	2.122023e-06	1.678366e-02
38260000	-4.605061e+03	4.145233e+02	2.794476e+00	1.525502e+01	0.000000e+00	1.746738e+00	1.657938e-02	9.953596e-01	7.358886e-04	2.363250e-06	1.744355e-02
38280000	-4.609633e+03	4.089986e+02	3.156639e+00	1.634166e+01	0.000000e+00	3.403711e+00	1.163836e-02	9.958229e-01	1.289981e-03	2.281307e-06	1.967387e-02
38300000	-4.605822e+03	4.196260e+02	2.752257e+00	1.485354e+01	0.000000e+00	2.362201e+00	2.767452e-03	9.975927e-01	6.528874e-03	1.961827e-06	1.722184e-02
38320000	-4.608534e+03	3.821684e+02	2.724657e+00	1.499577e+01	0.000000e+00	2.128364e+00	3.824498e-03	9.980875e-01	2.356221e-03	3.130742e-06	1.709646e-02
38340000	-4.607026e+03	3.661299e+02	2.748041e+00	1.421572e+01	0.000000e+00	2.455921e+00	2.427827e-02	9.931033e-01	7.666182e-04	4.378906e-06	1.717411e-02
38360000	-4.593124e+03	3.637958e+02	2.886941e+00	1.507266e+01	0.000000e+00	2.933465e+00	1.762808e-02	9.954344e-01	8.353470e-04	4.476554e-06	1.795178e-02
38380000	-4.594395e+03	3.920940e+02	2.651231e+00	1.417284e+01	0.000000e+00	2.370611e+00	1.661508e-02	9.912625e-01	2.224031e-03	2.602755e-06	1.646261e-02
38400000	-4.591865e+03	3.519078e+02	2.406285e+00	1.422520e+01	0.000000e+00	2.484600e+00	1.825477e-02	9.924674e-01	1.527987e-03	4.405333e-06	1.499604e-02
38420000	-4.601532e+03	3.766496e+02	2.819088e+00	1.536672e+01	0.000000e+00	2.826142e+00	4.297721e-02	9.871293e-01	1.115232e-03	3.682539e-06	1.756844e-02
38440000	-4.597477e+03	3.431245e+02	2.772142e+00	1.501471e+01	0.000000e+00	2.478440e+00	3.158096e-02	9.894775e-01	1.024000e-03	5.559746e-06	1.735324e-02
38460000	-4.598932e+03	3.456199e+02	2.555406e+00	1.419986e+01	0.000000e+00	2.478344e+00	1.438000e-02	9.976493e-01	2.487666e-04	4.067488e-06	1.594368e-02
38480000	-4.604774e+03	3.418970e+02	2.483675e+00	1.424174e+01	0.000000e+00	2.611406e+00	1.965508e-02	9.963930e-01	2.706500e-04	4.820826e-06	1.547118e-02
38500000	-4.601321e+03	3.460012e+02	2.810375e+00	1.464309e+01	0.000000e+00	3.152055e+00	2.590613e-02	9.973486e-01	1.084134e-04	5.512461e-06	1.751444e-02
38520000	-4.601714e+03	3.357128e+02	2.551110e+00	1.432851e+01	0.000000e+00	2.771739e+00	1.806496e-02	9.959660e-01	5.370135e-04	5.208508e-06	1.582016e-02
38540000	-4.595539e+03	3.546903e+02	2.298043e+00	1.345275e+01	0.000000e+00	2.600148e+00	2.607831e-02	9.938625e-01	4.267294e-04	3.891710e-06	1.421856e-02
38560000	-4.606895e+03	3.586670e+02	2.410295e+00	1.493334e+01	0.000000e+00	2.282099e+00	1.974422e-02	9.897638e-01	2.608612e-03	3.193374e-06	1.496934e-02
38580000	-4.591624e+03	3.577035e+02	2.328385e+00	1.414584e+01	0.000000e+00	2.313339e+00	1.747522e-02	9.913373e-01	1.761655e-03	3.455270e-06	1.445708e-02
38600000	-4.600487e+03	3.772325e+02	2.609355e+00	1.514297e+01	0.000000e+00	1.975490e+00	2.147759e-02	9.879258e-01	2.960969e-03	3.690643e-06	1.623329e-02
38620000	-4.605845e+03	3.864280e+02	2.345671e+00	1.441274e+01	0.000000e+00	2.686568e+00	8.970364e-03	9.942706e-01	3.257440e-03	2.488644e-06	1.462978e-02
38640000	-4.616669e+03	3.914980e+02	2.278687e+00	1.243939e+01	0.000000e+00	2.149755e+00	3.510596e-02	9.791669e-01	4.248011e-03	3.455574e-06	1.426478e-02
38660000	-4.596207e+03	4.133924e+02	2.669134e+00	1.412437e+01	0.000000e+00	1.871352e+00	2.803214e-02	9.758048e-01	8.994059e-03	2.189090e-06	1.671566e-02
38680000	-4.601590e+03	4.035914e+02	2.590061e+00	1.409805e+01	0.000000e+00	2.550592e+00	4.422725e-02	9.862469e-01	7.248233e-04	2.601987e-06	1.623166e-02
38700000	-4.593618e+03	3.892632e+02	2.756497e+00	1.554668e+01	0.000000e+00	2.731780e+00	1.388125e-02	9.913142e-01	2.963285e-03	2.919154e-06	1.730408e-02
38720000	-4.614534e+03	3.685803e+02	2.599670e+00	1.514668e+01	0.000000e+00	2.515119e+00	2.148043e-02	9.963643e-01	2.345495e-04	3.334182e-06	1.636501e-02
38740000	-4.611861e+03	3.602995e+02	2.634075e+00	1.460911e+01	0.000000e+00	1.863704e+00	2.639887e-02	9.861196e-01	2.982954e-03	4.772883e-06	1.659457e-02
38760000	-4.599461e+03	3.682744e+02	2.528234e+00	1.413412e+01	0.000000e+00	2.363451e+00	1.646032e-02	9.926083e-01	2.113320e-03	4.482791e-06	1.598000e-02
38780000	-4.624347e+03	3.761820e+02	2.449536e+00	1.296314e+01	0.000000e+00	3.431132e+00	1.365303e-02	9.923329e-01	4.017594e-03	5.226836e-06	1.554938e-02
38800000	-4.592967e+03	3.551944e+02	2.310208e+00	1.284625e+01	0.000000e+00	2.729750e+00	1.923905e-02	9.866504e-01	5.589121e-03	5.216945e-06	1.469427e-02
38820000	-4.605585e+03	3.752409e+02	2.525377e+00	1.504734e+01	0.000000e+00	2.240360e+00	1.637783e-02	9.899984e-01	3.247583e-03	3.296582e-06	1.605740e-02
38840000	-4.614219e+03	3.608403e+02	2.467907e+00	1.459558e+01	0.000000e+00	1.884516e+00	2.685669e-02	9.796526e-01	3.639818e-03	3.786861e-06	1.575693e-02
38860000	-4.619621e+03	4.256369e+02	3.070826e+00	1.569105e+01	0.000000e+00	2.727654e+00	1.965157e-02	9.927932e-01	1.467502e-03	2.873404e-06	1.960332e-02
38880000	-4.603563e+03	4.086745e+02	2.755001e+00	1.512127e+01	0.000000e+00	2.610886e+00	1.982497e-02	9.810238e-01	8.425191e-03	2.569689e-06	1.753499e-02
38900000	-4.600803e+03	3.851089e+02	2.966943e+00	1.618908e+01	0.000000e+00	2.094555e+00	8.099017e-03	9.961669e-01	2.255707e-03	3.843188e-06	1.886686e-02
38920000	-4.612899e+03	4.202939e+02	2.866800e+00	1.543481e+01	0.000000e+00	2.235294e+00	1.497732e-02	9.894346e-01	5.084064e-03	2.440584e-06	1.823322e-02
38940000	-4.623088e+03	4.428961e+02	3.061838e+00	1.594946e+01	0.000000e+00	1.814007e+00	1.023055e-02	9.942731e-01	3.491356e-03	1.574738e-06	1.945910e-02
38960000	-4.620542e+03	3.853431e+02	2.743933e+00	1.648227e+01	0.000000e+00	2.226587e+00	1.266326e-02	9.925159e-01	2.878638e-03	2.604642e-06	1.745574e-02
38980000	-4.604700e+03	3.610217e+02	2.629191e+00	1.528206e+01	0.000000e+00	3.248943e+00	2.654313e-02	9.776583e-01	6.231051e-03	3.611895e-06	1.660064e-02
39000000	-4.607515e+03	3.916557e+02	2.914112e+00	1.540716e+01	0.000000e+00	2.544834e+00	1.738065e-02	9.919322e-01	1.649448e-03	3.144921e-06	1.825687e-02
39020000	-4.597511e+03	3.544371e+02	2.583892e+00	1.512054e+01	0.000000e+00	3.549976e+00	3.244458e-02	9.838244e-01	2.057901e-03	4.269716e-06	1.615993e-02
39040000	-4.615339e+03	3.709209e+02	2.684091e+00	1.555060e+01	0.000000e+00	2.079187e+00	1.703305e-02	9.888358e-01	3.985642e-03	3.109343e-06	1.686207e-02
39060000	-4.618036e+03	3.660488e+02	2.650013e+00	1.466401e+01	0.000000e+00	2.396993e+00	1.514906e-02	9.927628e-01	2.448944e-03	4.553041e-06	1.651345e-02
39080000	-4.615840e+03	3.309553e+02	2.602094e+00	1.494766e+01	0.000000e+00	2.666715e+00	1.297374e-02	9.940737e-01	1.939643e-03	4.853012e-06	1.633234e-02
39100000	-4.614900e+03	3.505635e+02	2.938533e+00	1.624072e+01	0.000000e+00	3.131205e+00	1.492234e-02	9.950090e-01	1.138046e-03	4.065790e-06	1.840457e-02
39120000	-4.622906e+03	3.793735e+02	2.462835e+00	1.406087e+01	0.000000e+00	2.447569e+00	3.080438e-02	9.608956e-01	1.376376e-02	2.946054e-06	1.538199e-02
39140000	-4.605143e+03	3.699411e+02	2.643303e+00	1.570234e+01	0.000000e+00	3.235206e+00	9.395106e-03	9.937237e-01	3.203631e-03	3.230569e-06	1.651860e-02
39160000	-4.608394e+03	3.826490e+02	2.889782e+00	1.587519e+01	0.000000e+00	3.016596e+00	1.247884e-02	9.899564e-01	5.713350e-03	3.589108e-06	1.800317e-02
39180000	-4.612345e+03	3.951927e+02	2.537459e+00	1.372576e+01	0.000000e+00	2.317868e+00	9.672496e-03	9.919975e-01	5.416765e-03	3.301056e-06	1.582930e-02
39200000	-4.596582e+03	3.966564e+02	2.691693e+00	1.465563e+01	0.000000e+00	2.429169e+00	1.522558e-02	9.939571e-01	1.815302e-03	3.842771e-06	1.679674e-02
39220000	-4.600732e+03	3.982759e+02	2.814966e+00	1.531923e+01	0.000000e+00	2.009422e+00	1.798029e-02	9.892854e-01	2.909669e-03	2.506013e-06	1.754066e-02
39240000	-4.606802e+03	3.715601e+02	2.766723e+00	1.473650e+01	0.000000e+00	2.041354e+00	1.990230e-02	9.827745e-01	1.027227e-02	3.216082e-06	1.731135e-02
39260000	-4.605746e+03	3.949917e+02	2.467528e+00	1.401990e+01	0.000000e+00	2.289068e+00	2.322918e-02	9.820625e-01	5.191496e-03	2.761265e-06	1.544830e-02
39280000	-4.604480e+03	4.205177e+02	2.768562e+00	1.491539e+01	0.000000e+00	2.588275e+00	1.830499e-02	9.840936e-01	7.130509e-03	2.373360e-06	1.749666e-02
39300000	-4.608868e+03	4.107200e+02	2.813904e+00	1.550693e+01	0.000000e+00	2.135248e+00	1.513496e-02	9.811614e-01	1.247881e-02	1.850123e-06	1.790399e-02
39320000	-4.617794e+03	4.296047e+02	2.788948e+00	1.406776e+01	0.000000e+00	2.517467e+00	2.141566e-02	9.857715e-01	5.664885e-03	2.579973e-06	1.782131e-02
39340000	-4.614587e+03	4.633187e+02	2.829234e+00	1.529071e+01	0.000000e+00	2.267324e+00	1.091688e-02	9.943921e-01	2.606913e-03	1.346613e-06	1.791450e-02
39360000	-4.608004e+03	4.163906e+02	2.581099e+00	1.430596e+01	0.000000e+00	2.691290e+00	6.313866e-03	9.959023e-01	3.283147e-03	2.320559e-06	1.633392e-02
39380000	-4.590042e+03	4.226291e+02	2.666921e+00	1.424728e+01	0.000000e+00	2.606071e+00	1.733583e-02	9.968802e-01	4.703919e-04	2.325411e-06	1.688982e-02
39400000	-4.610715e+03	4.436707e+02	2.526988e+00	1.381992e+01	0.000000e+00	2.387735e+00	1.613580e-02	9.963696e-01	4.358640e-04	2.036113e-06	1.599272e-02
39420000	-4.606175e+03	4.684679e+02	3.102309e+00	1.512116e+01	0.000000e+00	2.240710e+00	2.153448e-02	9.963653e-01	3.314733e-04	1.372443e-06	1.962027e-02
39440000	-4.601904e+03	4.426873e+02	2.528688e+00	1.347264e+01	0.000000e+00	2.182901e+00	1.093675e-02	9.966699e-01	1.098141e-03	1.949850e-06	1.598988e-02
39460000	-4.595582e+03	4.651090e+02	2.968169e+00	1.559578e+01	0.000000e+00	2.199445e+00	8.839668e-03	9.949903e-01	2.807740e-03	1.461913e-06	1.871599e-02
39480000	-4.598436e+03	4.723381e+02	2.718349e+00	1.452981e+01	0.000000e+00	2.337002e+00	5.560693e-03	9.973656e-01	2.087272e-03	1.094275e-06	1.709508e-02
39500000	-4.595398e+03	4.797394e+02	3.014950e+00	1.592695e+01	0.000000e+00	2.069860e+00	1.278720e-02	9.935749e-01	2.386991e-03	1.102676e-06	1.896197e-02
39520000	-4.609380e+03	4.273822e+02	2.673387e+00	1.472793e+01	0.000000e+00	2.393201e+00	2.182485e-02	9.852521e-01	5.112376e-03	1.742334e-06	1.679386e-02
39540000	-4.610811e+03	4.496686e+02	2.907937e+00	1.623311e+01	0.000000e+00	2.368809e+00	1.303658e-02	9.940346e-01	2.388754e-03	1.350919e-06	1.830020e-02
39560000	-4.611326e+03	4.994784e+02	2.844027e+00	1.487782e+01	0.000000e+00	2.214297e+00	1.270539e-02	9.921039e-01	3.689859e-03	1.041012e-06	1.787771e-02
39580000	-4.602356e+03	4.994949e+02	2.703785e+00	1.398693e+01	0.000000e+00	2.899776e+00	4.852782e-02	9.610439e-01	6.586140e-03	1.004625e-06	1.694730e-02
39600000	-4.606477e+03	4.728636e+02	2.696150e+00	1.453896e+01	0.000000e+00	2.402371e+00	2.500520e-02	9.891782e-01	1.707187e-03	1.179436e-06	1.688500e-02
39620000	-4.600551e+03	4.897427e+02	3.200161e+00	1.603207e+01	0.000000e+00	2.514465e+00	6.394476e-03	9.929645e-01	1.247170e-02	1.006123e-06	2.000690e-02
39640000	-4.603237e+03	4.780738e+02	2.766033e+00	1.432675e+01	0.000000e+00	3.071401e+00	4.207780e-02	9.558933e-01	1.232507e-02	1.180123e-06	1.718297e-02
39660000	-4.614573e+03	4.542815e+02	2.642502e+00	1.457360e+01	0.000000e+00	3.307195e+00	2.496524e-02	9.781799e-01	6.716389e-03	1.480230e-06	1.651116e-02
39680000	-4.619179e+03	4.772224e+02	3.010780e+00	1.679010e+01	0.000000e+00	2.475081e+00	1.038327e-02	9.913036e-01	6.914864e-03	1.083033e-06	1.888556e-02
39700000	-4.603640e+03	4.378859e+02	2.566793e+00	1.573387e+01	0.000000e+00	2.402941e+00	7.516653e-03	9.955915e-01	2.682584e-03	1.254809e-06	1.611376e-02
39720000	-4.607535e+03	4.282745e+02	2.591283e+00	1.564051e+01	0.000000e+00	2.451410e+00	2.091953e-03	9.992250e-01	1.228615e-03	1.717305e-06	1.630923e-02
39740000	-4.609728e+03	4.029978e+02	2.594659e+00	1.574440e+01	0.000000e+00	2.155917e+00	2.637563e-03	9.994889e-01	3.143504e-04	1.837761e-06	1.625613e-02
39760000	-4.604126e+03	4.196669e+02	2.498010e+00	1.437190e+01	0.000000e+00	2.800109e+00	9.229748e-03	9.969022e-01	9.325555e-04	1.925642e-06	1.563992e-02
39780000	-4.610824e+03	4.445874e+02	2.743922e+00	1.618907e+01	0.000000e+00	2.419960e+00	1.995599e-02	9.829603e-01	6.810372e-03	1.369954e-06	1.717647e-02
39800000	-4.611937e+03	4.583718e+02	2.946421e+00	1.555938e+01	0.000000e+00	2.420860e+00	3.976001e-02	9.914794e-01	3.661800e-04	1.328909e-06	1.847171e-02
39820000	-4.613299e+03	4.224633e+02	2.884246e+00	1.556889e+01	1.162791e-02	2.580503e+00	1.231489e-02	9.937878e-01	2.539053e-03	1.585910e-06	1.804203e-02
39840000	-4.615825e+03	4.572533e+02	2.752655e+00	1.493144e+01	0.000000e+00	2.701088e+00	5.208670e-02	9.911433e-01	3.484009e-04	1.466292e-06	1.726463e-02
39860000	-4.613575e+03	4.257718e+02	2.914200e+00	1.486711e+01	0.000000e+00	2.253089e+00	4.499561e-02	9.843438e-01	1.759521e-03	2.441633e-06	1.823877e-02
39880000	-4.607151e+03	3.997251e+02	2.719850e+00	1.456163e+01	0.000000e+00	1.945666e+00	2.453588e-02	9.729560e-01	1.174386e-02	2.902473e-06	1.709321e-02
39900000	-4.600693e+03	3.940001e+02	2.899314e+00	1.565255e+01	0.000000e+00	2.820026e+00	2.799250e-02	9.802442e-01	3.408219e-03	2.718472e-06	1.822326e-02
39920000	-4.598089e+03	3.822112e+02	2.659160e+00	1.372308e+01	0.000000e+00	2.711041e+00	1.343841e-02	9.921206e-01	3.353733e-03	4.108542e-06	1.665198e-02
39940000	-4.623195e+03	4.354712e+02	2.747896e+00	1.394177e+01	0.000000e+00	2.782656e+00	2.401340e-02	9.893760e-01	2.373548e-03	2.447746e-06	1.722904e-02
[truncated: 18,003 more rows]
