# Supplementary material for: The rapid evolution of lungfish durophagy
Source: Nat Commun. 2022 May 2;13:2390. doi: 10.1038/s41467-022-30091-3 (PMC9061808; doi:10.1038/s41467-022-30091-3)
Supplement: Supplementary file 5 — Supplementary Software [file 41467_2022_30091_MOESM5_ESM.zip › Supplementary Software/MrBayes_tip_dating_analyses/unpartition_without_constraint_TK02_(not_converged∩╝ë/Cui_2021_5.parts]

[ID: 9550805318]
ID	Partition
0	****************************************************************************************
1	*.......................................................................................
2	.*......................................................................................
3	..*.....................................................................................
4	...*....................................................................................
5	....*...................................................................................
6	.....*..................................................................................
7	......*.................................................................................
8	.......*................................................................................
9	........*...............................................................................
10	.........*..............................................................................
11	..........*.............................................................................
12	...........*............................................................................
13	............*...........................................................................
14	.............*..........................................................................
15	..............*.........................................................................
16	...............*........................................................................
17	................*.......................................................................
18	.................*......................................................................
19	..................*.....................................................................
20	...................*....................................................................
21	....................*...................................................................
22	.....................*..................................................................
23	......................*.................................................................
24	.......................*................................................................
25	........................*...............................................................
26	.........................*..............................................................
27	..........................*.............................................................
28	...........................*............................................................
29	............................*...........................................................
30	.............................*..........................................................
31	..............................*.........................................................
32	...............................*........................................................
33	................................*.......................................................
34	.................................*......................................................
35	..................................*.....................................................
36	...................................*....................................................
37	....................................*...................................................
38	.....................................*..................................................
39	......................................*.................................................
40	.......................................*................................................
41	........................................*...............................................
42	.........................................*..............................................
43	..........................................*.............................................
44	...........................................*............................................
45	............................................*...........................................
46	.............................................*..........................................
47	..............................................*.........................................
48	...............................................*........................................
49	................................................*.......................................
50	.................................................*......................................
51	..................................................*.....................................
52	...................................................*....................................
53	....................................................*...................................
54	.....................................................*..................................
55	......................................................*.................................
56	.......................................................*................................
57	........................................................*...............................
58	.........................................................*..............................
59	..........................................................*.............................
60	...........................................................*............................
61	............................................................*...........................
62	.............................................................*..........................
63	..............................................................*.........................
64	...............................................................*........................
65	................................................................*.......................
66	.................................................................*......................
67	..................................................................*.....................
68	...................................................................*....................
69	....................................................................*...................
70	.....................................................................*..................
71	......................................................................*.................
72	.......................................................................*................
73	........................................................................*...............
74	.........................................................................*..............
75	..........................................................................*.............
76	...........................................................................*............
77	............................................................................*...........
78	.............................................................................*..........
79	..............................................................................*.........
80	...............................................................................*........
81	................................................................................*.......
82	.................................................................................*......
83	..................................................................................*.....
84	...................................................................................*....
85	....................................................................................*...
86	.....................................................................................*..
87	......................................................................................*.
88	.......................................................................................*
89	.***************************************************************************************
90	..........................................................................*******.......
91	......................................................................................**
92	.............................................................................**.*.......
93	.*************************************************************************..............
94	............................................................................***.*.......
95	.....................**.................................................................
96	..........................................................................*******..*....
97	.....................................................................................***
98	...............................................*.****.*................*................
99	...............................................*.****.****.............*................
100	...............................................*.****.***..............*................
101	.....*...*..............................................................................
102	...............................................*..***.*................*................
103	.........................................*............................*.................
104	............................................................................*****.......
105	.********************************************************************************.******
106	...............................................*..***..................*................
107	...............................................*..*.*..................*................
108	..............................................................................*.*.......
109	.......*..................*.............................................................
110	..........................................................................*******.**....
111	......*..................*..............................................................
112	.*************************************************************************..........*...
113	..............*...............................................**........................
114	...............................................*.****.****.*...........*................
115	..................................*................................*....................
116	....................*....................*............................*.................
117	....................***..................*............................*.................
118	...................*...............*....................................................
119	..................................*...............................***...................
120	.*..........*...........................................................................
121	.......................................................**...............................
122	..................................................*....................*................
123	.********************************************************************.****..............
124	...........................................................................******.......
125	.**.*.***.***....**********.**.************....**************...*****.****..............
126	...............................................*..*....................*................
127	..............................................................**........................
128	...............................................******.****.*...........*................
129	...............................................*..*.....................................
130	.....*...*...*..........................................................................
131	..........................................................................*******.**.***
132	..........*...........................*.................................................
133	.....*...*...*.**.......................................................................
134	.****.***.***....**********.**.************..*.**************...*****.****..............
135	......*..................*.............*.........................*......................
136	.......................................*.........................*......................
137	...............................................******.****.*...........**...............
138	...............................................*.****.*.*..............*................
139	...............**.......................................................................
140	.....*...*...****..........*...............*..................**........................
141	..........................................................................*.*****.......
142	.............................*.......................*..................................
143	..................................................*.*..................*................
144	...................*...*...........*....................................................
145	..............................*..............................*..........................
146	..................................................................*.*...................
147	......*.............***.**.............*.*.......................*....*.................
148	......*.................**..............................................................
149	......*.................**.............*.........................*......................
150	...............................................******.******...........**...............
151	.*********************************************.**********************.****..............
152	....*........................*.......................*..................................
153	.****.***.***....**********.***************.**.***************..*****.****..............
154	.*......*..**...........................................................................
155	.****.***.***....**********.**.************.**.**************...*****.****..............
156	.*.........**...........................................................................
157	........*..........*...............*....................................................
158	.*......*.***......*...*...........*..*..................................*..............
159	..........................................................................*******.***...
160	.**.*.***.***....**********.**.************..*.**************...*****.****..............
161	..................................*...............................**....................
162	..............*...............................................*.........................
163	.********************************************************************************.***...
164	..........................................................................*******.******
165	...............................................******.******...........*................
166	....*........................*..........................................................
167	......*..................*.......................................*......................
168	............................*....*......................................................
169	..................................................................................*.*...
170	...*.*...*..............................................................................
171	..................................*................................**...................
172	.....*...*...*..*.......................................................................
173	...............................................******.****.............*................
174	.................................*...*..................................................
175	......*.............***..*.............*.*.......................*....*.................
176	......*.............***.**.....*.......*.*.......................*....*.................
177	.*......*.***......*...*...........*..*.................................................
178	.*.........*............................................................................
179	....*................................................*..................................
180	...............................................*.****.******...........*................
181	............................................**..........................................
182	...*.........................................*..........................................
183	.....................................*..................................*...............
184	.....*...*...****..........*...............**.................**........................
185	..............***..........*...............*..................**........................
186	...............................................******.*******..........**...............
187	.****.***.***....**********.**.************....**************...*****.****..............
188	........*...*...........................................................................
189	.*......*..**......*...*...........*....................................................
190	..............*.............................*.................**........................
191	..*.*..*.........**.......*..*..*...*...*......**************..........**...............
192	......*.................**.......................................*......................
193	.*......*..**......*...............*....................................................
194	..............***.............................................**........................
195	.....................**.*...............................................................
196	..............*............*..................................**........................
197	.........................................*..................*.........*.................
198	..............*............*...............*..................**........................
199	.**.*.***.***....**********.**..***********....**************...*****.****..............
200	.*......*...*...........................................................................
201	..*.*............**..........*..*.......*......**************..........**...............
202	..*.*........................*.......................*..................................
203	...............**..........*............................................................
204	........*..........*...*...........*....................................................
205	............................*....*...*..................................................
206	..*.*........................*..*.......*......**************..........**...............
207	..............***..........*..................................**........................
208	...............................................*...*....................................
209	.....*...*...****..........*..................................**........................
210	...................*........*....*.*....................................................
211	..................*.........................................*...........................
212	...............................................******.****.**..........**...............
213	................................................*.......................*...............
214	.****.***.***....**********.***************..*.***************..*****.****..............
215	...*........................................*...........................................
216	.**.*.***.***....**********..*.************....**************...*****.****..............
217	.............*..*.......................................................................
218	...*.*...*...*..........................................................................
219	.....*...*...*.*........................................................................
220	.*......*.***......*...............*..*.................................................
221	............................................*.................*.........................
222	..*.*..*.........**.......*..*..*.......*......**************..........**...............
223	.*......*.***......*...............*..*..................................*..............
224	..............*............................*..................**........................
225	................................*.........................*.............................
226	........*..*............................................................................
227	.*......*..**.........................*.................................................
228	......*.............***..*.....*.......*.*.......................*....*.................
229	..............***..........*...............**.................**........................
230	.**.*..**.***....***...*..*.**..*******.*.*....**************...*.***..***..............
231	.****.***.***....**********.***************.**.**************...*****.****..............
232	...................................................*..*.................................
233	....................*....................*..................*.........*.................
234	...........................*...............*............................................
235	...............................................*.****.**...............*................
236	......*.................*...............................................................
237	..................................................................***...................
238	..*.*.............*..........*..*.......*......**************..........**...............
239	.............*.**.......................................................................
240	....................***..................*..................*.........*.................
241	..*.*........................*..*.......*......*************...........**...............
242	....................***.................................................................
243	...........................................**...........................................
244	.....*...*...*................*.........................................................
ID	Partition
0	****************************************************************************************
1	*.......................................................................................
2	.*......................................................................................
3	..*.....................................................................................
4	...*....................................................................................
5	....*...................................................................................
6	.....*..................................................................................
7	......*.................................................................................
8	.......*................................................................................
9	........*...............................................................................
10	.........*..............................................................................
11	..........*.............................................................................
12	...........*............................................................................
13	............*...........................................................................
14	.............*..........................................................................
15	..............*.........................................................................
16	...............*........................................................................
17	................*.......................................................................
18	.................*......................................................................
19	..................*.....................................................................
20	...................*....................................................................
21	....................*...................................................................
22	.....................*..................................................................
23	......................*.................................................................
24	.......................*................................................................
25	........................*...............................................................
26	.........................*..............................................................
27	..........................*.............................................................
28	...........................*............................................................
29	............................*...........................................................
30	.............................*..........................................................
31	..............................*.........................................................
32	...............................*........................................................
33	................................*.......................................................
34	.................................*......................................................
35	..................................*.....................................................
36	...................................*....................................................
37	....................................*...................................................
38	.....................................*..................................................
39	......................................*.................................................
40	.......................................*................................................
41	........................................*...............................................
42	.........................................*..............................................
43	..........................................*.............................................
44	...........................................*............................................
45	............................................*...........................................
46	.............................................*..........................................
47	..............................................*.........................................
48	...............................................*........................................
49	................................................*.......................................
50	.................................................*......................................
51	..................................................*.....................................
52	...................................................*....................................
53	....................................................*...................................
54	.....................................................*..................................
55	......................................................*.................................
56	.......................................................*................................
57	........................................................*...............................
58	.........................................................*..............................
59	..........................................................*.............................
60	...........................................................*............................
61	............................................................*...........................
62	.............................................................*..........................
63	..............................................................*.........................
64	...............................................................*........................
65	................................................................*.......................
66	.................................................................*......................
67	..................................................................*.....................
68	...................................................................*....................
69	....................................................................*...................
70	.....................................................................*..................
71	......................................................................*.................
72	.......................................................................*................
73	........................................................................*...............
74	.........................................................................*..............
75	..........................................................................*.............
76	...........................................................................*............
77	............................................................................*...........
78	.............................................................................*..........
79	..............................................................................*.........
80	...............................................................................*........
81	................................................................................*.......
82	.................................................................................*......
83	..................................................................................*.....
84	...................................................................................*....
85	....................................................................................*...
86	.....................................................................................*..
87	......................................................................................*.
88	.......................................................................................*
89	.***************************************************************************************
90	..........................................................................*******.......
91	......................................................................................**
92	.............................................................................**.*.......
93	.*************************************************************************..............
94	............................................................................***.*.......
95	.....................**.................................................................
96	..........................................................................*******..*....
97	.....................................................................................***
98	...............................................*.****.*................*................
99	...............................................*.****.****.............*................
100	...............................................*.****.***..............*................
101	.....*...*..............................................................................
102	...............................................*..***.*................*................
103	.........................................*............................*.................
104	............................................................................*****.......
105	.********************************************************************************.******
106	...............................................*..***..................*................
107	...............................................*..*.*..................*................
108	..............................................................................*.*.......
109	.......*..................*.............................................................
110	..........................................................................*******.**....
111	......*..................*..............................................................
112	.*************************************************************************..........*...
113	..............*...............................................**........................
114	...............................................*.****.****.*...........*................
115	..................................*................................*....................
116	....................*....................*............................*.................
117	....................***..................*............................*.................
118	...................*...............*....................................................
119	..................................*...............................***...................
120	.*..........*...........................................................................
121	.......................................................**...............................
122	..................................................*....................*................
123	.********************************************************************.****..............
124	...........................................................................******.......
125	.**.*.***.***....**********.**.************....**************...*****.****..............
126	...............................................*..*....................*................
127	..............................................................**........................
128	...............................................******.****.*...........*................
129	...............................................*..*.....................................
130	.....*...*...*..........................................................................
131	..........................................................................*******.**.***
132	..........*...........................*.................................................
133	.....*...*...*.**.......................................................................
134	.****.***.***....**********.**.************..*.**************...*****.****..............
135	......*..................*.............*.........................*......................
136	.......................................*.........................*......................
137	...............................................******.****.*...........**...............
138	...............................................*.****.*.*..............*................
139	...............**.......................................................................
140	.....*...*...****..........*...............*..................**........................
141	..........................................................................*.*****.......
142	.............................*.......................*..................................
143	..................................................*.*..................*................
144	...................*...*...........*....................................................
145	..............................*..............................*..........................
146	..................................................................*.*...................
147	......*.............***.**.............*.*.......................*....*.................
148	......*.................**..............................................................
149	......*.................**.............*.........................*......................
150	...............................................******.******...........**...............
151	.*********************************************.**********************.****..............
152	....*........................*.......................*..................................
153	.****.***.***....**********.***************.**.***************..*****.****..............
154	.*......*..**...........................................................................
155	.****.***.***....**********.**.************.**.**************...*****.****..............
156	.*.........**...........................................................................
157	........*..........*...............*....................................................
158	.*......*.***......*...*...........*..*..................................*..............
159	..........................................................................*******.***...
160	.**.*.***.***....**********.**.************..*.**************...*****.****..............
161	..................................*...............................**....................
162	..............*...............................................*.........................
163	.********************************************************************************.***...
164	..........................................................................*******.******
165	...............................................******.******...........*................
166	....*........................*..........................................................
167	......*..................*.......................................*......................
168	............................*....*......................................................
169	..................................................................................*.*...
170	...*.*...*..............................................................................
171	..................................*................................**...................
172	.....*...*...*..*.......................................................................
173	...............................................******.****.............*................
174	.................................*...*..................................................
175	......*.............***..*.............*.*.......................*....*.................
176	......*.............***.**.....*.......*.*.......................*....*.................
177	.*......*.***......*...*...........*..*.................................................
178	.*.........*............................................................................
179	....*................................................*..................................
180	...............................................*.****.******...........*................
181	............................................**..........................................
182	...*.........................................*..........................................
183	.....................................*..................................*...............
184	.....*...*...****..........*...............**.................**........................
185	..............***..........*...............*..................**........................
186	...............................................******.*******..........**...............
187	.****.***.***....**********.**.************....**************...*****.****..............
188	........*...*...........................................................................
189	.*......*..**......*...*...........*....................................................
190	..............*.............................*.................**........................
191	..*.*..*.........**.......*..*..*...*...*......**************..........**...............
192	......*.................**.......................................*......................
193	.*......*..**......*...............*....................................................
194	..............***.............................................**........................
195	.....................**.*...............................................................
196	..............*............*..................................**........................
197	.........................................*..................*.........*.................
198	..............*............*...............*..................**........................
199	.**.*.***.***....**********.**..***********....**************...*****.****..............
200	.*......*...*...........................................................................
201	..*.*............**..........*..*.......*......**************..........**...............
202	..*.*........................*.......................*..................................
203	...............**..........*............................................................
204	........*..........*...*...........*....................................................
205	............................*....*...*..................................................
206	..*.*........................*..*.......*......**************..........**...............
207	..............***..........*..................................**........................
208	...............................................*...*....................................
209	.....*...*...****..........*..................................**........................
210	...................*........*....*.*....................................................
211	..................*.........................................*...........................
212	...............................................******.****.**..........**...............
213	................................................*.......................*...............
214	.****.***.***....**********.***************..*.***************..*****.****..............
215	...*........................................*...........................................
216	.**.*.***.***....**********..*.************....**************...*****.****..............
217	.............*..*.......................................................................
218	...*.*...*...*..........................................................................
219	.....*...*...*.*........................................................................
220	.*......*.***......*...............*..*.................................................
221	............................................*.................*.........................
222	..*.*..*.........**.......*..*..*.......*......**************..........**...............
223	.*......*.***......*...............*..*..................................*..............
224	..............*............................*..................**........................
225	................................*.........................*.............................
226	........*..*............................................................................
227	.*......*..**.........................*.................................................
228	......*.............***..*.....*.......*.*.......................*....*.................
229	..............***..........*...............**.................**........................
230	.**.*..**.***....***...*..*.**..*******.*.*....**************...*.***..***..............
231	.****.***.***....**********.***************.**.**************...*****.****..............
232	...................................................*..*.................................
233	....................*....................*..................*.........*.................
234	...........................*...............*............................................
235	...............................................*.****.**...............*................
236	......*.................*...............................................................
237	..................................................................***...................
238	..*.*.............*..........*..*.......*......**************..........**...............
239	.............*.**.......................................................................
240	....................***..................*..................*.........*.................
241	..*.*........................*..*.......*......*************...........**...............
242	....................***.................................................................
243	...........................................**...........................................
244	.....*...*...*................*.........................................................
