# Supplementary material for: The rapid evolution of lungfish durophagy
Source: Nat Commun. 2022 May 2;13:2390. doi: 10.1038/s41467-022-30091-3 (PMC9061808; doi:10.1038/s41467-022-30091-3)
Supplement: Supplementary file 5 — Supplementary Software [file 41467_2022_30091_MOESM5_ESM.zip › Supplementary Software/MrBayes_tip_dating_analyses/unpartition_without_constraint_TK02_(not_converged∩╝ë/Cui_2021.nex.log]

                            MrBayes 3.2.7b x86_64

                      (Bayesian Analysis of Phylogeny)

                             (Parallel version)
                         (8 processors available)

              Distributed under the GNU General Public License


               Type "help" or "help <command>" for information
                     on the commands that are available.

                   Type "about" for authorship and general
                       information about the program.


   Executing file "Cui_2021.nex"
   UNIX line termination
   Longest line length = 366
   Parsing file
   Reading data block
      Allocated taxon set
      Allocated matrix
      Defining new matrix with 88 taxa and 277 characters
      Data is Standard
      Gaps coded as -
      Missing data coded as ?
      WARNING: MrBayes does not support 'symbols' specification; default symbols assumed
      Taxon  1 -> Guiyu_oneris
      Taxon  2 -> Adololopas_moyasmithae
      Taxon  3 -> Adelargo_schultzei
      Taxon  4 -> Amadeodipterus_kencampbelli
      Taxon  5 -> Andreyevichthys_epitomus
      Taxon  6 -> Archaeonectes_pertusus
      Taxon  7 -> Asthenorhynchus_meemannae
      Taxon  8 -> Barwickia_downunda
      Taxon  9 -> Chirodipterus_australis
      Taxon 10 -> Chirodipterus_onawayensis
      Taxon 11 -> Dipterus_valenciennesi
      Taxon 12 -> Chirodipterus_wildungensis
      Taxon 13 -> Chirodipterus_liangchengi
      Taxon 14 -> Dipnorhynchus_cathlesae
      Taxon 15 -> Dipnorhynchus_sussmilchi
      Taxon 16 -> Dipnorhynchus_kiandrensis
      Taxon 17 -> Dipnorhynchus_kurikae
      Taxon 18 -> Eoctenodus_microsoma
      Taxon 19 -> Fleurantia_denticulata
      Taxon 20 -> Gogodipterus_paddyensis
      Taxon 21 -> Griphognathus_minutidens
      Taxon 22 -> Griphognathus_sculpta
      Taxon 23 -> Griphognathus_whitei
      Taxon 24 -> Grossipterus_crassus
      Taxon 25 -> Holodipterus_elderae
      Taxon 26 -> Holodipterus_gogoensis
      Taxon 27 -> Howidipterus_donnae
      Taxon 28 -> Ichnomylax_kurnai
      Taxon 29 -> Iowadipterus_halli
      Taxon 30 -> Jarvikia_arctica
      Taxon 31 -> Jessenia_concentrica
      Taxon 32 -> Melanognathus_canadensis
      Taxon 33 -> Nielsenia_nordica
      Taxon 34 -> Oervigia_nordica
      Taxon 35 -> Orlovichthys_limnatis
      Taxon 36 -> Palaeodaphus_insignis
      Taxon 37 -> Pentlandia_macroptera
      Taxon 38 -> Phaneropleuron_andersoni
      Taxon 39 -> Pillararhynchus_longi
      Taxon 40 -> Robinsondipterus_longi
      Taxon 41 -> Scaumenacia_curta
      Taxon 42 -> Soederberghia_groenlandica
      Taxon 43 -> Sorbitorhynchus_deleaskitus
      Taxon 44 -> Speonesydrion_iani
      Taxon 45 -> Stomiahykus_thlaodus
      Taxon 46 -> Tarachomylax_oepiki
      Taxon 47 -> Uranolophus_wyomingensis
      Taxon 48 -> Conchopoma_gadiforme
      Taxon 49 -> Delatitia_breviceps
      Taxon 50 -> Uronemus_splendens
      Taxon 51 -> Gnathorhiza_serrata
      Taxon 52 -> Megapleuron_zangerli
      Taxon 53 -> Palaeophichthys_parvulus
      Taxon 54 -> Parasagenodus_sibiricus
      Taxon 55 -> Sagenodus_inaequalis
      Taxon 56 -> Straitonia_waterstoni
      Taxon 57 -> Tranodis_castrensis
      Taxon 58 -> Ctenodus
      Taxon 59 -> Xylognathus_macrustenus
      Taxon 60 -> Limanichthys_fraseri
      Taxon 61 -> Apatorhynchus_opistheretmus
      Taxon 62 -> Erikia_jarviki
      Taxon 63 -> Dipnotuberculus_gnathodus
      Taxon 64 -> Cathlorhynchus_trismodipterus
      Taxon 65 -> Harajicadipterus_youngi
      Taxon 66 -> Xeradipterus_hatcheri
      Taxon 67 -> Rhinodipterus_ulrichi
      Taxon 68 -> Rhinodipterus_kimberleyensis
      Taxon 69 -> Rhinodipterus_secans
      Taxon 70 -> Westollrhynchus_lehmanni
      Taxon 71 -> Rhynchodipterus_elginensis
      Taxon 72 -> Persephonichthys
      Taxon 73 -> Celsiodon
      Taxon 74 -> Sinodipterus_beibei
      Taxon 75 -> Porolepis
      Taxon 76 -> Durialepis
      Taxon 77 -> Glyptolepis
      Taxon 78 -> Holoptychius
      Taxon 79 -> Laccognathus
      Taxon 80 -> Nasogaluakus_chorni
      Taxon 81 -> Quebecius_quebecensis
      Taxon 82 -> Psarolepis
      Taxon 83 -> Youngolepis
      Taxon 84 -> Powichthys
      Taxon 85 -> Diabolepis_speratus
      Taxon 86 -> Meemannia
      Taxon 87 -> Raynerius_splendens
      Taxon 88 -> Cheirolepis
      Successfully read matrix
      Matrix contains polymorphisms, interpreted as ambiguity
      Setting default partition (does not divide up characters)
      Setting model defaults
      Seed (for generating default start values) = 1644308207
      WARNING: There are 5 characters incompatible with the specified
               coding bias. These characters will be excluded.
      Setting output file names to "Cui_2021.nex.run<i>.<p|t>"
   Reading mrbayes block
      Setting autoclose to yes
      Setting nowarnings to yes
      Setting userlevel to Developer
      WARNING: There are 5 characters incompatible with the specified
               coding bias. These characters will be excluded.
      Setting characters to ordered
      Ctype was applied to 5 standard characters
      Enabling Coding Variable
      Setting Rates to Gamma
      Successfully set likelihood model parameters
      WARNING: There are 5 characters incompatible with the specified
               coding bias. These characters will be excluded.
      Setting Clockratepr to Exponential(40.00)
      Successfully set prior model parameters
      WARNING: There are 5 characters incompatible with the specified
               coding bias. These characters will be excluded.
      Setting Clockvarpr to TK02
      Successfully set prior model parameters
      WARNING: There are 5 characters incompatible with the specified
               coding bias. These characters will be excluded.
      Setting TK02varpr to Exponential(1.00)
      Successfully set prior model parameters
      WARNING: There are 5 characters incompatible with the specified
               coding bias. These characters will be excluded.
      Defining constraint called 'node1'
      Setting age of taxon 'Conchopoma_gadiforme' to Fixed(0.00)
      Setting age of taxon 'Gnathorhiza_serrata' to Fixed(0.00)
      Setting age of taxon 'Persephonichthys' to Uniform(20.57,25.95)
      Setting age of taxon 'Ctenodus' to Uniform(25.95,85.95)
      Setting age of taxon 'Sagenodus_inaequalis' to Uniform(25.95,50.25)
      Setting age of taxon 'Palaeophichthys_parvulus' to Uniform(34.05,42.25)
      Setting age of taxon 'Megapleuron_zangerli' to Uniform(34.05,42.25)
      Setting age of taxon 'Tranodis_castrensis' to Uniform(50.25,57.95)
      Setting age of taxon 'Uronemus_splendens' to Uniform(50.25,73.75)
      Setting age of taxon 'Straitonia_waterstoni' to Uniform(57.95,73.75)
      Setting age of taxon 'Delatitia_breviceps' to Uniform(73.75,85.95)
      Setting age of taxon 'Limanichthys_fraseri' to Uniform(73.75,85.95)
      Setting age of taxon 'Xylognathus_macrustenus' to Uniform(73.75,85.95)
      Setting age of taxon 'Parasagenodus_sibiricus' to Uniform(73.75,85.95)
      Setting age of taxon 'Phaneropleuron_andersoni' to Uniform(85.95,99.25)
      Setting age of taxon 'Rhynchodipterus_elginensis' to Uniform(85.95,99.25)
      Setting age of taxon 'Apatorhynchus_opistheretmus' to Uniform(85.95,99.25)
      Setting age of taxon 'Jarvikia_arctica' to Uniform(85.95,99.25)
      Setting age of taxon 'Nielsenia_nordica' to Uniform(85.95,99.25)
      Setting age of taxon 'Holoptychius' to Uniform(85.95,109.75)
      Setting age of taxon 'Adelargo_schultzei' to Uniform(85.95,99.25)
      Setting age of taxon 'Celsiodon' to Uniform(85.95,99.25)
      Setting age of taxon 'Oervigia_nordica' to Uniform(85.95,99.25)
      Setting age of taxon 'Soederberghia_groenlandica' to Uniform(85.95,99.25)
      Setting age of taxon 'Andreyevichthys_epitomus' to Uniform(85.95,99.25)
      Setting age of taxon 'Orlovichthys_limnatis' to Uniform(85.95,99.25)
      Setting age of taxon 'Griphognathus_sculpta' to Uniform(99.25,109.75)
      Setting age of taxon 'Adololopas_moyasmithae' to Uniform(99.25,109.75)
      Setting age of taxon 'Asthenorhynchus_meemannae' to Uniform(99.25,109.75)
      Setting age of taxon 'Chirodipterus_australis' to Uniform(99.25,109.75)
      Setting age of taxon 'Fleurantia_denticulata' to Uniform(99.25,109.75)
      Setting age of taxon 'Gogodipterus_paddyensis' to Uniform(99.25,109.75)
      Setting age of taxon 'Griphognathus_whitei' to Uniform(99.25,109.75)
      Setting age of taxon 'Holodipterus_elderae' to Uniform(99.25,109.75)
      Setting age of taxon 'Holodipterus_gogoensis' to Uniform(99.25,109.75)
      Setting age of taxon 'Pillararhynchus_longi' to Uniform(99.25,109.75)
      Setting age of taxon 'Robinsondipterus_longi' to Uniform(99.25,109.75)
      Setting age of taxon 'Scaumenacia_curta' to Uniform(99.25,109.75)
      Setting age of taxon 'Xeradipterus_hatcheri' to Uniform(99.25,109.75)
      Setting age of taxon 'Glyptolepis' to Uniform(99.25,120.35)
      Setting age of taxon 'Chirodipterus_liangchengi' to Uniform(99.25,109.75)
      Setting age of taxon 'Palaeodaphus_insignis' to Uniform(99.25,109.75)
      Setting age of taxon 'Quebecius_quebecensis' to Uniform(99.25,109.75)
      Setting age of taxon 'Cheirolepis' to Uniform(99.25,114.75)
      Setting age of taxon 'Harajicadipterus_youngi' to Uniform(99.25,114.75)
      Setting age of taxon 'Iowadipterus_halli' to Uniform(99.25,114.75)
      Setting age of taxon 'Rhinodipterus_ulrichi' to Uniform(99.25,114.75)
      Setting age of taxon 'Laccognathus' to Uniform(99.25,114.75)
      Setting age of taxon 'Chirodipterus_wildungensis' to Uniform(99.25,109.75)
      Setting age of taxon 'Rhinodipterus_kimberleyensis' to Uniform(99.25,114.75)
      Setting age of taxon 'Raynerius_splendens' to Uniform(99.25,109.75)
      Setting age of taxon 'Eoctenodus_microsoma' to Uniform(99.25,114.75)
      Setting age of taxon 'Dipterus_valenciennesi' to Uniform(109.75,114.75)
      Setting age of taxon 'Archaeonectes_pertusus' to Uniform(109.75,114.75)
      Setting age of taxon 'Dipnotuberculus_gnathodus' to Uniform(109.75,114.75)
      Setting age of taxon 'Barwickia_downunda' to Uniform(109.75,114.75)
      Setting age of taxon 'Howidipterus_donnae' to Uniform(109.75,114.75)
      Setting age of taxon 'Pentlandia_macroptera' to Uniform(109.75,114.75)
      Setting age of taxon 'Griphognathus_minutidens' to Uniform(109.75,114.75)
      Setting age of taxon 'Grossipterus_crassus' to Uniform(109.75,114.75)
      Setting age of taxon 'Rhinodipterus_secans' to Uniform(109.75,114.75)
      Setting age of taxon 'Chirodipterus_onawayensis' to Uniform(109.75,114.75)
      Setting age of taxon 'Stomiahykus_thlaodus' to Uniform(114.75,120.35)
      Setting age of taxon 'Amadeodipterus_kencampbelli' to Uniform(114.75,134.65)
      Setting age of taxon 'Sinodipterus_beibei' to Uniform(114.75,120.35)
      Setting age of taxon 'Durialepis' to Uniform(120.35,134.65)
      Setting age of taxon 'Erikia_jarviki' to Uniform(120.35,134.65)
      Setting age of taxon 'Jessenia_concentrica' to Uniform(120.35,134.65)
      Setting age of taxon 'Cathlorhynchus_trismodipterus' to Uniform(120.35,134.65)
      Setting age of taxon 'Dipnorhynchus_kiandrensis' to Uniform(120.35,134.65)
      Setting age of taxon 'Dipnorhynchus_kurikae' to Uniform(120.35,134.65)
      Setting age of taxon 'Dipnorhynchus_sussmilchi' to Uniform(120.35,134.65)
      Setting age of taxon 'Melanognathus_canadensis' to Uniform(120.35,134.65)
      Setting age of taxon 'Nasogaluakus_chorni' to Uniform(120.35,134.65)
      Setting age of taxon 'Sorbitorhynchus_deleaskitus' to Uniform(120.35,134.65)
      Setting age of taxon 'Speonesydrion_iani' to Uniform(120.35,134.65)
      Setting age of taxon 'Tarachomylax_oepiki' to Uniform(120.35,134.65)
      Setting age of taxon 'Dipnorhynchus_cathlesae' to Uniform(120.35,134.65)
      Setting age of taxon 'Ichnomylax_kurnai' to Uniform(120.35,137.85)
      Setting age of taxon 'Porolepis' to Uniform(120.35,137.85)
      Setting age of taxon 'Powichthys' to Uniform(134.65,146.25)
      Setting age of taxon 'Uranolophus_wyomingensis' to Uniform(134.65,137.85)
      Setting age of taxon 'Westollrhynchus_lehmanni' to Uniform(134.65,137.85)
      Setting age of taxon 'Diabolepis_speratus' to Uniform(137.85,146.25)
      Setting age of taxon 'Youngolepis' to Uniform(137.85,146.25)
      Setting age of taxon 'Meemannia' to Uniform(137.85,146.25)
      Setting age of taxon 'Psarolepis' to Uniform(137.85,154.45)
      Setting age of taxon 'Guiyu_oneris' to Uniform(150.05,154.45)
      Setting Nodeagepr to Calibrated
      Successfully set prior model parameters
      WARNING: There are 5 characters incompatible with the specified
               coding bias. These characters will be excluded.
      Setting Brlenspr to Clock:Fossilization
      Successfully set prior model parameters
      WARNING: There are 5 characters incompatible with the specified
               coding bias. These characters will be excluded.
      Setting SampleStrat to Random
      Successfully set prior model parameters
      WARNING: There are 5 characters incompatible with the specified
               coding bias. These characters will be excluded.
      Setting Sampleprob to 1.00000000
      Successfully set prior model parameters
      WARNING: There are 5 characters incompatible with the specified
               coding bias. These characters will be excluded.
      Setting Speciationpr to Uniform(0.00,10.00)
      Successfully set prior model parameters
      WARNING: There are 5 characters incompatible with the specified
               coding bias. These characters will be excluded.
      Setting Extinctionpr to Beta(1.00,1.00)
      Successfully set prior model parameters
      WARNING: There are 5 characters incompatible with the specified
               coding bias. These characters will be excluded.
      Setting Fossilizationpr to Beta(1.00,1.00)
      Successfully set prior model parameters
      WARNING: There are 5 characters incompatible with the specified
               coding bias. These characters will be excluded.
      Setting Treeagepr to Offsetexponential(155.00,160.00)
      Successfully set prior model parameters
      WARNING: There are 5 characters incompatible with the specified
               coding bias. These characters will be excluded.
      Setting Topologypr to Constraints
      Successfully set prior model parameters
      WARNING: There are 5 characters incompatible with the specified
               coding bias. These characters will be excluded.
      Setting number of generations to 400000000
      Setting sample frequency to 20000
      Setting print frequency to 50000
      Setting diagnosing frequency to 500000
      Successfully set chain parameters
      Setting heating parameter to 0.080000
      Setting chain output file names to "Cui_2021_5.run<i>.<p/t>"
      Successfully set chain parameters
      Running Markov chain
      MCMC stamp = 9550805318
      Seed = 1017658426
      Swapseed = 1644308207
      Model settings:

         Data not partitioned --
            Datatype  = Standard
            Coding    = Variable
            # States  = Variable, up to 24
                        State frequencies are fixed to be equal
            Rates     = Gamma
                        The distribution is approximated using 4 categories.
                        Shape parameter is exponentially
                        distributed with parameter (1.00).

      Active parameters: 

         Parameters
         ---------------------
         Statefreq           1
         Shape               2
         Ratemultiplier      3
         Topology            4
         Brlens              5
         Speciationrate      6
         Extinctionrate      7
         Fossilizationrate   8
         TK02var             9
         TK02branchrates    10
         Clockrate          11
         ---------------------

         1 --  Parameter  = Alpha_symdir
               Type       = Symmetric diricihlet/beta distribution alpha_i parameter
               Prior      = Symmetric dirichlet with all parameters fixed to infinity

         2 --  Parameter  = Alpha
               Type       = Shape of scaled gamma distribution of site rates
               Prior      = Exponential(1.00)

         3 --  Parameter  = Ratemultiplier
               Type       = Partition-specific rate multiplier
               Prior      = Fixed(1.0)

         4 --  Parameter  = Tau
               Type       = Topology
               Prior      = Prior on topology obeys the following constraints:
                            -- Hard constraint "node1"
               Subparam.  = V

         5 --  Parameter  = V
               Type       = Branch lengths
               Prior      = Clock:Fossilization
                            Node depths are constrained by the following age constraints:
                            -- The age of terminal "Guiyu_oneris" is Uniform(150.05,154.45)
                            -- The age of terminal "Adololopas_moyasmithae" is Uniform(99.25,109.75)
                            -- The age of terminal "Adelargo_schultzei" is Uniform(85.95,99.25)
                            -- The age of terminal "Amadeodipterus_kencampbelli" is Uniform(114.75,134.65)
                            -- The age of terminal "Andreyevichthys_epitomus" is Uniform(85.95,99.25)
                            -- The age of terminal "Archaeonectes_pertusus" is Uniform(109.75,114.75)
                            -- The age of terminal "Asthenorhynchus_meemannae" is Uniform(99.25,109.75)
                            -- The age of terminal "Barwickia_downunda" is Uniform(109.75,114.75)
                            -- The age of terminal "Chirodipterus_australis" is Uniform(99.25,109.75)
                            -- The age of terminal "Chirodipterus_onawayensis" is Uniform(109.75,114.75)
                            -- The age of terminal "Dipterus_valenciennesi" is Uniform(109.75,114.75)
                            -- The age of terminal "Chirodipterus_wildungensis" is Uniform(99.25,109.75)
                            -- The age of terminal "Chirodipterus_liangchengi" is Uniform(99.25,109.75)
                            -- The age of terminal "Dipnorhynchus_cathlesae" is Uniform(120.35,134.65)
                            -- The age of terminal "Dipnorhynchus_sussmilchi" is Uniform(120.35,134.65)
                            -- The age of terminal "Dipnorhynchus_kiandrensis" is Uniform(120.35,134.65)
                            -- The age of terminal "Dipnorhynchus_kurikae" is Uniform(120.35,134.65)
                            -- The age of terminal "Eoctenodus_microsoma" is Uniform(99.25,114.75)
                            -- The age of terminal "Fleurantia_denticulata" is Uniform(99.25,109.75)
                            -- The age of terminal "Gogodipterus_paddyensis" is Uniform(99.25,109.75)
                            -- The age of terminal "Griphognathus_minutidens" is Uniform(109.75,114.75)
                            -- The age of terminal "Griphognathus_sculpta" is Uniform(99.25,109.75)
                            -- The age of terminal "Griphognathus_whitei" is Uniform(99.25,109.75)
                            -- The age of terminal "Grossipterus_crassus" is Uniform(109.75,114.75)
                            -- The age of terminal "Holodipterus_elderae" is Uniform(99.25,109.75)
                            -- The age of terminal "Holodipterus_gogoensis" is Uniform(99.25,109.75)
                            -- The age of terminal "Howidipterus_donnae" is Uniform(109.75,114.75)
                            -- The age of terminal "Ichnomylax_kurnai" is Uniform(120.35,137.85)
                            -- The age of terminal "Iowadipterus_halli" is Uniform(99.25,114.75)
                            -- The age of terminal "Jarvikia_arctica" is Uniform(85.95,99.25)
                            -- The age of terminal "Jessenia_concentrica" is Uniform(120.35,134.65)
                            -- The age of terminal "Melanognathus_canadensis" is Uniform(120.35,134.65)
                            -- The age of terminal "Nielsenia_nordica" is Uniform(85.95,99.25)
                            -- The age of terminal "Oervigia_nordica" is Uniform(85.95,99.25)
                            -- The age of terminal "Orlovichthys_limnatis" is Uniform(85.95,99.25)
                            -- The age of terminal "Palaeodaphus_insignis" is Uniform(99.25,109.75)
                            -- The age of terminal "Pentlandia_macroptera" is Uniform(109.75,114.75)
                            -- The age of terminal "Phaneropleuron_andersoni" is Uniform(85.95,99.25)
                            -- The age of terminal "Pillararhynchus_longi" is Uniform(99.25,109.75)
                            -- The age of terminal "Robinsondipterus_longi" is Uniform(99.25,109.75)
                            -- The age of terminal "Scaumenacia_curta" is Uniform(99.25,109.75)
                            -- The age of terminal "Soederberghia_groenlandica" is Uniform(85.95,99.25)
                            -- The age of terminal "Sorbitorhynchus_deleaskitus" is Uniform(120.35,134.65)
                            -- The age of terminal "Speonesydrion_iani" is Uniform(120.35,134.65)
                            -- The age of terminal "Stomiahykus_thlaodus" is Uniform(114.75,120.35)
                            -- The age of terminal "Tarachomylax_oepiki" is Uniform(120.35,134.65)
                            -- The age of terminal "Uranolophus_wyomingensis" is Uniform(134.65,137.85)
                            -- The age of terminal "Conchopoma_gadiforme" is Fixed(0.00)
                            -- The age of terminal "Delatitia_breviceps" is Uniform(73.75,85.95)
                            -- The age of terminal "Uronemus_splendens" is Uniform(50.25,73.75)
                            -- The age of terminal "Gnathorhiza_serrata" is Fixed(0.00)
                            -- The age of terminal "Megapleuron_zangerli" is Uniform(34.05,42.25)
                            -- The age of terminal "Palaeophichthys_parvulus" is Uniform(34.05,42.25)
                            -- The age of terminal "Parasagenodus_sibiricus" is Uniform(73.75,85.95)
                            -- The age of terminal "Sagenodus_inaequalis" is Uniform(25.95,50.25)
                            -- The age of terminal "Straitonia_waterstoni" is Uniform(57.95,73.75)
                            -- The age of terminal "Tranodis_castrensis" is Uniform(50.25,57.95)
                            -- The age of terminal "Ctenodus" is Uniform(25.95,85.95)
                            -- The age of terminal "Xylognathus_macrustenus" is Uniform(73.75,85.95)
                            -- The age of terminal "Limanichthys_fraseri" is Uniform(73.75,85.95)
                            -- The age of terminal "Apatorhynchus_opistheretmus" is Uniform(85.95,99.25)
                            -- The age of terminal "Erikia_jarviki" is Uniform(120.35,134.65)
                            -- The age of terminal "Dipnotuberculus_gnathodus" is Uniform(109.75,114.75)
                            -- The age of terminal "Cathlorhynchus_trismodipterus" is Uniform(120.35,134.65)
                            -- The age of terminal "Harajicadipterus_youngi" is Uniform(99.25,114.75)
                            -- The age of terminal "Xeradipterus_hatcheri" is Uniform(99.25,109.75)
                            -- The age of terminal "Rhinodipterus_ulrichi" is Uniform(99.25,114.75)
                            -- The age of terminal "Rhinodipterus_kimberleyensis" is Uniform(99.25,114.75)
                            -- The age of terminal "Rhinodipterus_secans" is Uniform(109.75,114.75)
                            -- The age of terminal "Westollrhynchus_lehmanni" is Uniform(134.65,137.85)
                            -- The age of terminal "Rhynchodipterus_elginensis" is Uniform(85.95,99.25)
                            -- The age of terminal "Persephonichthys" is Uniform(20.57,25.95)
                            -- The age of terminal "Celsiodon" is Uniform(85.95,99.25)
                            -- The age of terminal "Sinodipterus_beibei" is Uniform(114.75,120.35)
                            -- The age of terminal "Porolepis" is Uniform(120.35,137.85)
                            -- The age of terminal "Durialepis" is Uniform(120.35,134.65)
                            -- The age of terminal "Glyptolepis" is Uniform(99.25,120.35)
                            -- The age of terminal "Holoptychius" is Uniform(85.95,109.75)
                            -- The age of terminal "Laccognathus" is Uniform(99.25,114.75)
                            -- The age of terminal "Nasogaluakus_chorni" is Uniform(120.35,134.65)
                            -- The age of terminal "Quebecius_quebecensis" is Uniform(99.25,109.75)
                            -- The age of terminal "Psarolepis" is Uniform(137.85,154.45)
                            -- The age of terminal "Youngolepis" is Uniform(137.85,146.25)
                            -- The age of terminal "Powichthys" is Uniform(134.65,146.25)
                            -- The age of terminal "Diabolepis_speratus" is Uniform(137.85,146.25)
                            -- The age of terminal "Meemannia" is Uniform(137.85,146.25)
                            -- The age of terminal "Raynerius_splendens" is Uniform(99.25,109.75)
                            -- The age of terminal "Cheirolepis" is Uniform(99.25,114.75)
                            -- Tree age has a Offsetexponential(155.00,160.00) distribution
               Subparam.  = TK02Brlens

         6 --  Parameter  = Net_speciation
               Type       = Speciation rate
               Prior      = Uniform(0.00,10.00)

         7 --  Parameter  = Relative_extinction
               Type       = Extinction rate
               Prior      = Beta(1.00,1.00)

         8 --  Parameter  = Relative_fossilization
               Type       = Fossilization rate
               Prior      = Beta(1.00,1.00)

         9 --  Parameter  = TK02var
               Type       = Variance of lognormal distribution of branch rates
               Prior      = Exponential(1.00)
               Subparam.  = TK02Brlens

        10 --  Parameter  = TK02Brlens
               Type       = Branch rates of TK02 relaxed clock
               Prior      = LogNormal (expectation = r_0, variance = TK02var * v) 
                               [r_0 is beginning rate of branch, v is branch length]

        11 --  Parameter  = Clockrate
               Type       = Base rate of clock
               Prior      = Exponential(40.00)
                            The clock rate varies according to a autocorrelated lognormal model


      Number of chains per MPI processor = 1

      The MCMC sampler will use the following moves:
         With prob.  Chain will use move
            0.77 %   Multiplier(Alpha)
            9.23 %   ExtSPRClock(Tau,V)
           15.38 %   NNIClock(Tau,V)
            6.15 %   ParsSPRClock(Tau,V)
            6.15 %   AddBranch(V)
            6.15 %   DelBranch(V)
           23.08 %   NodesliderClock(V)
            2.31 %   TreeStretch(V)
            2.31 %   Multiplier(Net_speciation)
            2.31 %   Slider(Relative_extinction)
            2.31 %   Slider(Relative_fossilization)
            1.54 %   Multiplier(TK02var)
           19.23 %   Multiplier(TK02Brlens)
            3.08 %   Multiplier(Clockrate)

      Division 1 has 274 unique site patterns
      Initializing conditional likelihoods
      Using standard non-SSE likelihood calculator for division 1 (single-precision)

      Initial log likelihoods and log prior probs for run 1:
         Chain 1 -- -6927.207873 -- -3588.999276

      There are 7 more chains on other processor(s)


      Using a relative burnin of 25.0 % for diagnostics

      Chain results (400000000 generations requested):

         0 -- [-6927.208] [...7 remote chains...] 
      50000 -- (-4613.138) [...7 remote chains...] -- 99:59:15
      100000 -- (-4615.647) [...7 remote chains...] -- 99:58:30
      150000 -- (-4592.626) [...7 remote chains...] -- 100:42:10
      200000 -- (-4600.933) [...7 remote chains...] -- 101:03:38
      250000 -- (-4602.403) [...7 remote chains...] -- 101:42:51
      300000 -- (-4594.408) [...7 remote chains...] -- 102:30:56
      350000 -- (-4565.593) [...7 remote chains...] -- 103:05:03
      400000 -- (-4535.928) [...7 remote chains...] -- 104:03:45
      450000 -- (-4554.720) [...7 remote chains...] -- 105:04:00
      500000 -- (-4543.680) [...7 remote chains...] -- 106:05:22

      Average standard deviation of split frequencies: 0.103758

      550000 -- (-4528.033) [...7 remote chains...] -- 106:55:24
      600000 -- (-4509.481) [...7 remote chains...] -- 107:48:03
      650000 -- (-4533.681) [...7 remote chains...] -- 108:32:28
      700000 -- (-4517.662) [...7 remote chains...] -- 109:19:55
      750000 -- (-4553.560) [...7 remote chains...] -- 110:00:56
      800000 -- (-4538.825) [...7 remote chains...] -- 110:45:01
      850000 -- (-4526.798) [...7 remote chains...] -- 111:15:58
      900000 -- (-4524.809) [...7 remote chains...] -- 111:36:00
      950000 -- (-4562.027) [...7 remote chains...] -- 112:07:50
      1000000 -- (-4537.193) [...7 remote chains...] -- 112:29:45

      Average standard deviation of split frequencies: 0.094684

      1050000 -- (-4545.205) [...7 remote chains...] -- 112:55:49
      1100000 -- (-4541.461) [...7 remote chains...] -- 113:13:23
      1150000 -- (-4539.878) [...7 remote chains...] -- 113:29:21
      1200000 -- (-4541.457) [...7 remote chains...] -- 113:38:22
      1250000 -- (-4519.980) [...7 remote chains...] -- 113:51:55
      1300000 -- (-4515.968) [...7 remote chains...] -- 114:04:21
      1350000 -- (-4526.349) [...7 remote chains...] -- 114:25:38
      1400000 -- (-4525.632) [...7 remote chains...] -- 114:35:50
      1450000 -- (-4540.027) [...7 remote chains...] -- 114:49:52
      1500000 -- (-4521.934) [...7 remote chains...] -- 114:58:28

      Average standard deviation of split frequencies: 0.080150

      1550000 -- (-4554.500) [...7 remote chains...] -- 115:10:45
      1600000 -- (-4540.808) [...7 remote chains...] -- 115:18:03
      1650000 -- (-4531.195) [...7 remote chains...] -- 115:28:52
      1700000 -- (-4571.577) [...7 remote chains...] -- 115:39:00
      1750000 -- (-4535.558) [...7 remote chains...] -- 115:48:30
      1800000 -- (-4547.043) [...7 remote chains...] -- 115:57:26
      1850000 -- (-4562.400) [...7 remote chains...] -- 116:05:49
      1900000 -- (-4535.970) [...7 remote chains...] -- 116:17:13
      1950000 -- (-4530.608) [...7 remote chains...] -- 116:24:35
      2000000 -- (-4540.055) [...7 remote chains...] -- 116:34:51

      Average standard deviation of split frequencies: 0.067853

      2050000 -- (-4547.384) [...7 remote chains...] -- 116:41:19
      2100000 -- (-4557.059) [...7 remote chains...] -- 116:50:37
      2150000 -- (-4554.030) [...7 remote chains...] -- 116:56:20
      2200000 -- (-4618.756) [...7 remote chains...] -- 117:01:46
      2250000 -- (-4570.641) [...7 remote chains...] -- 117:06:55
      2300000 -- (-4577.386) [...7 remote chains...] -- 117:11:47
      2350000 -- (-4562.828) [...7 remote chains...] -- 117:16:25
      2400000 -- (-4556.709) [...7 remote chains...] -- 117:20:50
      2450000 -- (-4554.224) [...7 remote chains...] -- 117:27:43
      2500000 -- (-4546.078) [...7 remote chains...] -- 117:31:39

      Average standard deviation of split frequencies: 0.062316

      2550000 -- (-4557.407) [...7 remote chains...] -- 117:35:23
      2600000 -- (-4571.599) [...7 remote chains...] -- 117:38:56
      2650000 -- (-4540.143) [...7 remote chains...] -- 117:42:20
      2700000 -- (-4530.500) [...7 remote chains...] -- 117:45:33
      2750000 -- (-4562.234) [...7 remote chains...] -- 117:48:38
      2800000 -- (-4533.250) [...7 remote chains...] -- 117:49:12
      2850000 -- (-4532.691) [...7 remote chains...] -- 117:52:03
      2900000 -- (-4567.941) [...7 remote chains...] -- 117:52:29
      2950000 -- (-4542.709) [...7 remote chains...] -- 117:55:07
      3000000 -- (-4573.808) [...7 remote chains...] -- 117:55:25

      Average standard deviation of split frequencies: 0.061753

      3050000 -- (-4554.511) [...7 remote chains...] -- 117:57:51
      3100000 -- (-4548.310) [...7 remote chains...] -- 118:02:19
      3150000 -- (-4544.978) [...7 remote chains...] -- 118:06:36
      3200000 -- (-4572.127) [...7 remote chains...] -- 118:08:39
      3250000 -- (-4543.068) [...7 remote chains...] -- 118:12:40
      3300000 -- (-4562.983) [...7 remote chains...] -- 118:12:30
      3350000 -- (-4563.123) [...7 remote chains...] -- 118:16:17
      3400000 -- (-4554.228) [...7 remote chains...] -- 118:17:58
      3450000 -- (-4562.526) [...7 remote chains...] -- 118:17:40
      3500000 -- (-4533.433) [...7 remote chains...] -- 118:21:07

      Average standard deviation of split frequencies: 0.065143

      3550000 -- (-4567.591) [...7 remote chains...] -- 118:26:19
      3600000 -- (-4573.519) [...7 remote chains...] -- 118:27:40
      3650000 -- (-4553.618) [...7 remote chains...] -- 118:30:46
      3700000 -- (-4577.298) [...7 remote chains...] -- 118:33:45
      3750000 -- (-4605.409) [...7 remote chains...] -- 118:36:39
      3800000 -- (-4536.079) [...7 remote chains...] -- 118:39:26
      3850000 -- (-4548.253) [...7 remote chains...] -- 118:40:24
      3900000 -- (-4558.489) [...7 remote chains...] -- 118:43:01
      3950000 -- (-4548.779) [...7 remote chains...] -- 118:43:53
      4000000 -- (-4559.320) [...7 remote chains...] -- 118:46:21

      Average standard deviation of split frequencies: 0.065441

      4050000 -- (-4521.936) [...7 remote chains...] -- 118:50:21
      4100000 -- (-4556.902) [...7 remote chains...] -- 118:52:38
      4150000 -- (-4565.245) [...7 remote chains...] -- 118:53:14
      4200000 -- (-4545.557) [...7 remote chains...] -- 118:55:23
      4250000 -- (-4531.405) [...7 remote chains...] -- 118:55:54
      4300000 -- (-4558.963) [...7 remote chains...] -- 118:57:56
      4350000 -- (-4567.149) [...7 remote chains...] -- 118:59:53
      4400000 -- (-4517.851) [...7 remote chains...] -- 119:01:46
      4450000 -- (-4540.563) [...7 remote chains...] -- 119:03:36
      4500000 -- (-4567.388) [...7 remote chains...] -- 119:05:21

      Average standard deviation of split frequencies: 0.062207

      4550000 -- (-4551.058) [...7 remote chains...] -- 119:05:37
      4600000 -- (-4549.940) [...7 remote chains...] -- 119:08:43
      4650000 -- (-4569.261) [...7 remote chains...] -- 119:08:53
      4700000 -- (-4604.426) [...7 remote chains...] -- 119:10:26
      4750000 -- (-4581.996) [...7 remote chains...] -- 119:10:33
      4800000 -- (-4558.737) [...7 remote chains...] -- 119:12:01
      4850000 -- (-4574.925) [...7 remote chains...] -- 119:12:04
      4900000 -- (-4570.138) [...7 remote chains...] -- 119:13:27
      4950000 -- (-4559.645) [...7 remote chains...] -- 119:14:47
      5000000 -- (-4575.127) [...7 remote chains...] -- 119:16:05

      Average standard deviation of split frequencies: 0.054465

      5050000 -- (-4559.451) [...7 remote chains...] -- 119:17:19
      5100000 -- (-4558.422) [...7 remote chains...] -- 119:18:31
      5150000 -- (-4562.329) [...7 remote chains...] -- 119:20:58
      5200000 -- (-4559.734) [...7 remote chains...] -- 119:20:48
      5250000 -- (-4541.055) [...7 remote chains...] -- 119:21:53
      5300000 -- (-4551.546) [...7 remote chains...] -- 119:22:56
      5350000 -- (-4552.497) [...7 remote chains...] -- 119:23:56
      5400000 -- (-4537.686) [...7 remote chains...] -- 119:24:54
      5450000 -- (-4541.721) [...7 remote chains...] -- 119:24:38
      5500000 -- (-4539.246) [...7 remote chains...] -- 119:24:21

      Average standard deviation of split frequencies: 0.052063

      5550000 -- (-4542.227) [...7 remote chains...] -- 119:25:14
      5600000 -- (-4567.646) [...7 remote chains...] -- 119:24:56
      5650000 -- (-4561.817) [...7 remote chains...] -- 119:25:46
      5700000 -- (-4537.266) [...7 remote chains...] -- 119:25:25
      5750000 -- (-4558.223) [...7 remote chains...] -- 119:25:03
      5800000 -- (-4562.428) [...7 remote chains...] -- 119:24:41
      5850000 -- (-4546.832) [...7 remote chains...] -- 119:25:26
      5900000 -- (-4559.716) [...7 remote chains...] -- 119:26:09
      5950000 -- (-4557.782) [...7 remote chains...] -- 119:26:51
      6000000 -- (-4554.797) [...7 remote chains...] -- 119:26:25

      Average standard deviation of split frequencies: 0.049029

      6050000 -- (-4599.834) [...7 remote chains...] -- 119:25:58
      6100000 -- (-4551.517) [...7 remote chains...] -- 119:26:36
      6150000 -- (-4532.270) [...7 remote chains...] -- 119:26:08
      6200000 -- (-4582.967) [...7 remote chains...] -- 119:26:44
      6250000 -- (-4584.332) [...7 remote chains...] -- 119:27:18
      6300000 -- (-4549.933) [...7 remote chains...] -- 119:26:47
      6350000 -- (-4545.989) [...7 remote chains...] -- 119:27:19
      6400000 -- (-4552.073) [...7 remote chains...] -- 119:27:49
      6450000 -- (-4545.980) [...7 remote chains...] -- 119:28:18
      6500000 -- (-4537.385) [...7 remote chains...] -- 119:28:45

      Average standard deviation of split frequencies: 0.046327

      6550000 -- (-4525.172) [...7 remote chains...] -- 119:29:11
      6600000 -- (-4546.121) [...7 remote chains...] -- 119:29:36
      6650000 -- (-4560.727) [...7 remote chains...] -- 119:30:00
      6700000 -- (-4541.217) [...7 remote chains...] -- 119:29:24
      6750000 -- (-4545.922) [...7 remote chains...] -- 119:27:49
      6800000 -- (-4556.205) [...7 remote chains...] -- 119:28:11
      6850000 -- (-4555.798) [...7 remote chains...] -- 119:28:31
      6900000 -- (-4547.479) [...7 remote chains...] -- 119:27:54
      6950000 -- (-4541.027) [...7 remote chains...] -- 119:28:12
      7000000 -- (-4544.462) [...7 remote chains...] -- 119:27:34

      Average standard deviation of split frequencies: 0.042883

      7050000 -- (-4544.662) [...7 remote chains...] -- 119:26:55
      7100000 -- (-4555.612) [...7 remote chains...] -- 119:26:16
      7150000 -- (-4523.551) [...7 remote chains...] -- 119:26:32
      7200000 -- (-4544.217) [...7 remote chains...] -- 119:25:52
      7250000 -- (-4544.274) [...7 remote chains...] -- 119:25:12
      7300000 -- (-4538.383) [...7 remote chains...] -- 119:24:32
      7350000 -- (-4546.657) [...7 remote chains...] -- 119:24:44
      7400000 -- (-4511.259) [...7 remote chains...] -- 119:24:57
      7450000 -- (-4528.142) [...7 remote chains...] -- 119:25:08
      7500000 -- (-4553.542) [...7 remote chains...] -- 119:25:18

      Average standard deviation of split frequencies: 0.041575

      7550000 -- (-4551.283) [...7 remote chains...] -- 119:24:35
      7600000 -- (-4553.670) [...7 remote chains...] -- 119:23:52
      7650000 -- (-4544.800) [...7 remote chains...] -- 119:23:09
      7700000 -- (-4561.839) [...7 remote chains...] -- 119:21:35
      7750000 -- (-4572.839) [...7 remote chains...] -- 119:20:52
      7800000 -- (-4549.349) [...7 remote chains...] -- 119:20:09
      7850000 -- (-4533.296) [...7 remote chains...] -- 119:20:16
      7900000 -- (-4536.248) [...7 remote chains...] -- 119:19:32
      7950000 -- (-4531.307) [...7 remote chains...] -- 119:19:38
      8000000 -- (-4537.129) [...7 remote chains...] -- 119:18:54

      Average standard deviation of split frequencies: 0.043371

      8050000 -- (-4551.097) [...7 remote chains...] -- 119:18:09
      8100000 -- (-4555.966) [...7 remote chains...] -- 119:17:24
      8150000 -- (-4542.555) [...7 remote chains...] -- 119:16:40
      8200000 -- (-4562.629) [...7 remote chains...] -- 119:15:55
      8250000 -- (-4544.924) [...7 remote chains...] -- 119:15:10
      8300000 -- (-4534.987) [...7 remote chains...] -- 119:15:12
      8350000 -- (-4564.966) [...7 remote chains...] -- 119:15:14
      8400000 -- (-4571.004) [...7 remote chains...] -- 119:15:14
      8450000 -- (-4565.775) [...7 remote chains...] -- 119:14:28
      8500000 -- (-4583.435) [...7 remote chains...] -- 119:14:28

      Average standard deviation of split frequencies: 0.040739

      8550000 -- (-4572.722) [...7 remote chains...] -- 119:14:27
      8600000 -- (-4577.045) [...7 remote chains...] -- 119:14:25
      8650000 -- (-4533.003) [...7 remote chains...] -- 119:14:23
      8700000 -- (-4529.453) [...7 remote chains...] -- 119:13:35
      8750000 -- (-4548.828) [...7 remote chains...] -- 119:12:47
      8800000 -- (-4517.173) [...7 remote chains...] -- 119:12:44
      8850000 -- (-4532.632) [...7 remote chains...] -- 119:11:55
      8900000 -- (-4531.496) [...7 remote chains...] -- 119:12:35
      8950000 -- (-4531.664) [...7 remote chains...] -- 119:12:30
      9000000 -- (-4557.336) [...7 remote chains...] -- 119:12:24

      Average standard deviation of split frequencies: 0.036379

      9050000 -- (-4547.301) [...7 remote chains...] -- 119:11:34
      9100000 -- (-4577.322) [...7 remote chains...] -- 119:10:44
      9150000 -- (-4524.567) [...7 remote chains...] -- 119:10:37
      9200000 -- (-4557.805) [...7 remote chains...] -- 119:11:12
      9250000 -- (-4550.278) [...7 remote chains...] -- 119:11:04
      9300000 -- (-4566.064) [...7 remote chains...] -- 119:11:37
      9350000 -- (-4554.189) [...7 remote chains...] -- 119:11:28
      9400000 -- (-4566.388) [...7 remote chains...] -- 119:10:36
      9450000 -- (-4565.516) [...7 remote chains...] -- 119:10:26
      9500000 -- (-4553.764) [...7 remote chains...] -- 119:09:34

      Average standard deviation of split frequencies: 0.032162

      9550000 -- (-4535.086) [...7 remote chains...] -- 119:08:42
      9600000 -- (-4556.381) [...7 remote chains...] -- 119:07:50
      9650000 -- (-4554.153) [...7 remote chains...] -- 119:06:58
      9700000 -- (-4542.148) [...7 remote chains...] -- 119:06:06
      9750000 -- (-4539.954) [...7 remote chains...] -- 119:05:54
      9800000 -- (-4551.401) [...7 remote chains...] -- 119:05:02
      9850000 -- (-4571.570) [...7 remote chains...] -- 119:04:49
      9900000 -- (-4532.413) [...7 remote chains...] -- 119:03:57
      9950000 -- (-4526.767) [...7 remote chains...] -- 119:03:43
      10000000 -- (-4551.342) [...7 remote chains...] -- 119:03:30

      Average standard deviation of split frequencies: 0.027993

      10050000 -- (-4559.176) [...7 remote chains...] -- 119:03:15
      10100000 -- (-4559.798) [...7 remote chains...] -- 119:03:01
      10150000 -- (-4607.915) [...7 remote chains...] -- 119:02:07
      10200000 -- (-4547.520) [...7 remote chains...] -- 119:01:52
      10250000 -- (-4545.903) [...7 remote chains...] -- 119:00:58
      10300000 -- (-4561.081) [...7 remote chains...] -- 119:00:42
      10350000 -- (-4552.723) [...7 remote chains...] -- 118:59:49
      10400000 -- (-4554.897) [...7 remote chains...] -- 118:58:55
      10450000 -- (-4541.175) [...7 remote chains...] -- 118:57:24
      10500000 -- (-4559.392) [...7 remote chains...] -- 118:56:30

      Average standard deviation of split frequencies: 0.027392

      10550000 -- (-4561.947) [...7 remote chains...] -- 118:55:36
      10600000 -- (-4548.200) [...7 remote chains...] -- 118:55:19
      10650000 -- (-4578.232) [...7 remote chains...] -- 118:54:25
      10700000 -- (-4537.247) [...7 remote chains...] -- 118:53:31
      10750000 -- (-4540.878) [...7 remote chains...] -- 118:52:37
      10800000 -- (-4554.631) [...7 remote chains...] -- 118:52:19
      10850000 -- (-4558.120) [...7 remote chains...] -- 118:52:01
      10900000 -- (-4545.681) [...7 remote chains...] -- 118:51:07
      10950000 -- (-4539.607) [...7 remote chains...] -- 118:50:48
      11000000 -- (-4558.881) [...7 remote chains...] -- 118:49:53

      Average standard deviation of split frequencies: 0.027755

      11050000 -- (-4558.288) [...7 remote chains...] -- 118:48:59
      11100000 -- (-4552.888) [...7 remote chains...] -- 118:49:14
      11150000 -- (-4529.401) [...7 remote chains...] -- 118:48:20
      11200000 -- (-4533.834) [...7 remote chains...] -- 118:48:00
      11250000 -- (-4561.306) [...7 remote chains...] -- 118:47:39
      11300000 -- (-4564.311) [...7 remote chains...] -- 118:47:18
      11350000 -- (-4568.323) [...7 remote chains...] -- 118:46:23
      11400000 -- (-4549.225) [...7 remote chains...] -- 118:45:28
      11450000 -- (-4557.566) [...7 remote chains...] -- 118:44:32
      11500000 -- (-4570.045) [...7 remote chains...] -- 118:43:37

      Average standard deviation of split frequencies: 0.028295

      11550000 -- (-4577.738) [...7 remote chains...] -- 118:43:15
      11600000 -- (-4558.566) [...7 remote chains...] -- 118:42:20
      11650000 -- (-4529.177) [...7 remote chains...] -- 118:41:58
      11700000 -- (-4562.698) [...7 remote chains...] -- 118:41:02
      11750000 -- (-4562.658) [...7 remote chains...] -- 118:40:07
      11800000 -- (-4539.563) [...7 remote chains...] -- 118:39:44
      11850000 -- (-4554.262) [...7 remote chains...] -- 118:38:48
      11900000 -- (-4547.255) [...7 remote chains...] -- 118:38:25
      11950000 -- (-4549.459) [...7 remote chains...] -- 118:37:29
      12000000 -- (-4567.093) [...7 remote chains...] -- 118:36:33

      Average standard deviation of split frequencies: 0.027277

      12050000 -- (-4548.193) [...7 remote chains...] -- 118:35:05
      12100000 -- (-4561.645) [...7 remote chains...] -- 118:34:10
      12150000 -- (-4569.620) [...7 remote chains...] -- 118:33:14
      12200000 -- (-4555.538) [...7 remote chains...] -- 118:32:50
      12250000 -- (-4577.899) [...7 remote chains...] -- 118:31:54
      12300000 -- (-4596.297) [...7 remote chains...] -- 118:30:59
      12350000 -- (-4571.695) [...7 remote chains...] -- 118:30:34
      12400000 -- (-4579.952) [...7 remote chains...] -- 118:30:10
      12450000 -- (-4594.862) [...7 remote chains...] -- 118:29:45
      12500000 -- (-4569.260) [...7 remote chains...] -- 118:29:20

      Average standard deviation of split frequencies: 0.027361

      12550000 -- (-4561.055) [...7 remote chains...] -- 118:28:54
      12600000 -- (-4572.584) [...7 remote chains...] -- 118:27:58
      12650000 -- (-4565.200) [...7 remote chains...] -- 118:27:32
      12700000 -- (-4558.009) [...7 remote chains...] -- 118:27:36
      12750000 -- (-4557.193) [...7 remote chains...] -- 118:26:40
      12800000 -- (-4532.382) [...7 remote chains...] -- 118:26:13
      12850000 -- (-4567.007) [...7 remote chains...] -- 118:25:16
      12900000 -- (-4542.797) [...7 remote chains...] -- 118:24:50
      12950000 -- (-4537.120) [...7 remote chains...] -- 118:23:53
      13000000 -- (-4561.677) [...7 remote chains...] -- 118:23:26

      Average standard deviation of split frequencies: 0.026751

      13050000 -- (-4516.562) [...7 remote chains...] -- 118:22:58
      13100000 -- (-4556.491) [...7 remote chains...] -- 118:22:01
      13150000 -- (-4551.501) [...7 remote chains...] -- 118:21:33
      13200000 -- (-4552.000) [...7 remote chains...] -- 118:20:36
      13250000 -- (-4559.346) [...7 remote chains...] -- 118:20:08
      13300000 -- (-4568.761) [...7 remote chains...] -- 118:19:11
      13350000 -- (-4567.684) [...7 remote chains...] -- 118:18:14
      13400000 -- (-4561.324) [...7 remote chains...] -- 118:17:17
      13450000 -- (-4510.903) [...7 remote chains...] -- 118:16:48
      13500000 -- (-4551.522) [...7 remote chains...] -- 118:15:51

      Average standard deviation of split frequencies: 0.028808

      13550000 -- (-4551.605) [...7 remote chains...] -- 118:15:50
      13600000 -- (-4577.975) [...7 remote chains...] -- 118:14:53
      13650000 -- (-4565.897) [...7 remote chains...] -- 118:14:24
      13700000 -- (-4535.419) [...7 remote chains...] -- 118:13:54
      13750000 -- (-4531.232) [...7 remote chains...] -- 118:12:57
      13800000 -- (-4549.866) [...7 remote chains...] -- 118:12:27
      13850000 -- (-4541.001) [...7 remote chains...] -- 118:11:29
      13900000 -- (-4559.571) [...7 remote chains...] -- 118:10:32
      13950000 -- (-4551.198) [...7 remote chains...] -- 118:10:02
      14000000 -- (-4553.167) [...7 remote chains...] -- 118:09:31

      Average standard deviation of split frequencies: 0.027108

      14050000 -- (-4591.826) [...7 remote chains...] -- 118:09:01
      14100000 -- (-4585.961) [...7 remote chains...] -- 118:08:31
      14150000 -- (-4554.197) [...7 remote chains...] -- 118:07:33
      14200000 -- (-4544.505) [...7 remote chains...] -- 118:07:02
      14250000 -- (-4530.411) [...7 remote chains...] -- 118:06:31
      14300000 -- (-4538.225) [...7 remote chains...] -- 118:05:33
      14350000 -- (-4612.532) [...7 remote chains...] -- 118:05:01
      14400000 -- (-4568.489) [...7 remote chains...] -- 118:04:30
      14450000 -- (-4558.723) [...7 remote chains...] -- 118:03:58
      14500000 -- (-4568.263) [...7 remote chains...] -- 118:03:27

      Average standard deviation of split frequencies: 0.025972

      14550000 -- (-4555.575) [...7 remote chains...] -- 118:02:55
      14600000 -- (-4547.030) [...7 remote chains...] -- 118:03:15
      14650000 -- (-4562.354) [...7 remote chains...] -- 118:02:17
      14700000 -- (-4585.062) [...7 remote chains...] -- 118:01:18
      14750000 -- (-4541.745) [...7 remote chains...] -- 118:00:45
      14800000 -- (-4560.001) [...7 remote chains...] -- 117:59:47
      14850000 -- (-4557.583) [...7 remote chains...] -- 117:59:40
      14900000 -- (-4560.406) [...7 remote chains...] -- 117:58:41
      14950000 -- (-4574.280) [...7 remote chains...] -- 117:58:08
      15000000 -- (-4558.035) [...7 remote chains...] -- 117:57:09

      Average standard deviation of split frequencies: 0.024942

      15050000 -- (-4553.826) [...7 remote chains...] -- 117:56:36
      15100000 -- (-4581.471) [...7 remote chains...] -- 117:55:37
      15150000 -- (-4563.692) [...7 remote chains...] -- 117:55:28
      15200000 -- (-4577.341) [...7 remote chains...] -- 117:54:55
      15250000 -- (-4558.150) [...7 remote chains...] -- 117:54:21
      15300000 -- (-4538.993) [...7 remote chains...] -- 117:53:47
      15350000 -- (-4586.344) [...7 remote chains...] -- 117:52:47
      15400000 -- (-4572.456) [...7 remote chains...] -- 117:52:38
      15450000 -- (-4573.604) [...7 remote chains...] -- 117:52:04
      15500000 -- (-4549.430) [...7 remote chains...] -- 117:51:04

      Average standard deviation of split frequencies: 0.024785

      15550000 -- (-4563.382) [...7 remote chains...] -- 117:50:30
      15600000 -- (-4539.635) [...7 remote chains...] -- 117:49:55
      15650000 -- (-4584.329) [...7 remote chains...] -- 117:49:20
      15700000 -- (-4543.892) [...7 remote chains...] -- 117:48:20
      15750000 -- (-4532.976) [...7 remote chains...] -- 117:47:45
      15800000 -- (-4554.592) [...7 remote chains...] -- 117:46:46
      15850000 -- (-4571.378) [...7 remote chains...] -- 117:45:46
      15900000 -- (-4576.813) [...7 remote chains...] -- 117:45:11
      15950000 -- (-4552.360) [...7 remote chains...] -- 117:44:11
      16000000 -- (-4553.821) [...7 remote chains...] -- 117:43:12

      Average standard deviation of split frequencies: 0.025233

      16050000 -- (-4553.648) [...7 remote chains...] -- 117:42:36
      16100000 -- (-4523.998) [...7 remote chains...] -- 117:42:00
      16150000 -- (-4548.551) [...7 remote chains...] -- 117:41:01
      16200000 -- (-4532.782) [...7 remote chains...] -- 117:40:25
      16250000 -- (-4560.276) [...7 remote chains...] -- 117:39:49
      16300000 -- (-4530.147) [...7 remote chains...] -- 117:39:13
      16350000 -- (-4540.899) [...7 remote chains...] -- 117:38:36
      16400000 -- (-4546.906) [...7 remote chains...] -- 117:37:36
      16450000 -- (-4542.990) [...7 remote chains...] -- 117:36:37
      16500000 -- (-4554.526) [...7 remote chains...] -- 117:36:24

      Average standard deviation of split frequencies: 0.025950

      16550000 -- (-4561.251) [...7 remote chains...] -- 117:35:47
      16600000 -- (-4551.366) [...7 remote chains...] -- 117:35:10
      16650000 -- (-4536.875) [...7 remote chains...] -- 117:34:33
      16700000 -- (-4532.595) [...7 remote chains...] -- 117:33:56
      16750000 -- (-4552.485) [...7 remote chains...] -- 117:32:56
      16800000 -- (-4540.084) [...7 remote chains...] -- 117:32:19
      16850000 -- (-4524.717) [...7 remote chains...] -- 117:31:19
      16900000 -- (-4526.976) [...7 remote chains...] -- 117:30:42
      16950000 -- (-4522.987) [...7 remote chains...] -- 117:29:42
      17000000 -- (-4522.079) [...7 remote chains...] -- 117:29:04

      Average standard deviation of split frequencies: 0.024716

      17050000 -- (-4555.650) [...7 remote chains...] -- 117:28:27
      17100000 -- (-4567.934) [...7 remote chains...] -- 117:27:26
      17150000 -- (-4545.972) [...7 remote chains...] -- 117:26:26
      17200000 -- (-4550.670) [...7 remote chains...] -- 117:25:49
      17250000 -- (-4578.266) [...7 remote chains...] -- 117:25:11
      17300000 -- (-4558.931) [...7 remote chains...] -- 117:24:33
      17350000 -- (-4558.869) [...7 remote chains...] -- 117:24:39
      17400000 -- (-4566.135) [...7 remote chains...] -- 117:24:01
      17450000 -- (-4566.902) [...7 remote chains...] -- 117:23:44
      17500000 -- (-4522.948) [...7 remote chains...] -- 117:23:06

      Average standard deviation of split frequencies: 0.024337

      17550000 -- (-4547.975) [...7 remote chains...] -- 117:22:27
      17600000 -- (-4542.362) [...7 remote chains...] -- 117:21:48
      17650000 -- (-4549.652) [...7 remote chains...] -- 117:21:31
      17700000 -- (-4556.416) [...7 remote chains...] -- 117:21:13
      17750000 -- (-4559.535) [...7 remote chains...] -- 117:20:34
      17800000 -- (-4530.561) [...7 remote chains...] -- 117:19:55
      17850000 -- (-4544.521) [...7 remote chains...] -- 117:19:37
      17900000 -- (-4566.031) [...7 remote chains...] -- 117:18:36
      17950000 -- (-4544.996) [...7 remote chains...] -- 117:17:56
      18000000 -- (-4530.850) [...7 remote chains...] -- 117:17:17

      Average standard deviation of split frequencies: 0.023918

      18050000 -- (-4546.280) [...7 remote chains...] -- 117:16:37
      18100000 -- (-4566.900) [...7 remote chains...] -- 117:15:57
      18150000 -- (-4544.754) [...7 remote chains...] -- 117:15:17
      18200000 -- (-4529.063) [...7 remote chains...] -- 117:14:37
      18250000 -- (-4559.044) [...7 remote chains...] -- 117:13:36
      18300000 -- (-4540.086) [...7 remote chains...] -- 117:12:56
      18350000 -- (-4552.487) [...7 remote chains...] -- 117:12:37
      18400000 -- (-4541.554) [...7 remote chains...] -- 117:11:36
      18450000 -- (-4552.272) [...7 remote chains...] -- 117:10:55
      18500000 -- (-4534.439) [...7 remote chains...] -- 117:10:15

      Average standard deviation of split frequencies: 0.024454

      18550000 -- (-4549.770) [...7 remote chains...] -- 117:09:34
      18600000 -- (-4560.983) [...7 remote chains...] -- 117:08:54
      18650000 -- (-4551.839) [...7 remote chains...] -- 117:08:33
      18700000 -- (-4543.244) [...7 remote chains...] -- 117:07:52
      18750000 -- (-4544.861) [...7 remote chains...] -- 117:06:51
      18800000 -- (-4564.023) [...7 remote chains...] -- 117:05:50
      18850000 -- (-4539.502) [...7 remote chains...] -- 117:05:09
      18900000 -- (-4556.885) [...7 remote chains...] -- 117:04:28
      18950000 -- (-4543.195) [...7 remote chains...] -- 117:03:27
      19000000 -- (-4561.170) [...7 remote chains...] -- 117:02:45

      Average standard deviation of split frequencies: 0.023379

      19050000 -- (-4552.315) [...7 remote chains...] -- 117:02:04
      19100000 -- (-4548.455) [...7 remote chains...] -- 117:01:03
      19150000 -- (-4548.848) [...7 remote chains...] -- 117:00:02
      19200000 -- (-4574.398) [...7 remote chains...] -- 116:59:01
      19250000 -- (-4558.811) [...7 remote chains...] -- 116:57:59
      19300000 -- (-4563.899) [...7 remote chains...] -- 116:57:18
      19350000 -- (-4576.757) [...7 remote chains...] -- 116:56:36
      19400000 -- (-4576.515) [...7 remote chains...] -- 116:55:35
      19450000 -- (-4552.839) [...7 remote chains...] -- 116:55:33
      19500000 -- (-4558.811) [...7 remote chains...] -- 116:54:51

      Average standard deviation of split frequencies: 0.023780

      19550000 -- (-4560.828) [...7 remote chains...] -- 116:53:50
      19600000 -- (-4554.755) [...7 remote chains...] -- 116:53:27
      19650000 -- (-4584.811) [...7 remote chains...] -- 116:52:45
      19700000 -- (-4582.007) [...7 remote chains...] -- 116:52:03
      19750000 -- (-4574.114) [...7 remote chains...] -- 116:51:02
      19800000 -- (-4557.091) [...7 remote chains...] -- 116:50:01
      19850000 -- (-4585.275) [...7 remote chains...] -- 116:48:59
      19900000 -- (-4565.682) [...7 remote chains...] -- 116:48:17
      19950000 -- (-4570.833) [...7 remote chains...] -- 116:47:35
      20000000 -- (-4585.628) [...7 remote chains...] -- 116:46:34

      Average standard deviation of split frequencies: 0.024538

      20050000 -- (-4570.331) [...7 remote chains...] -- 116:45:51
      20100000 -- (-4564.478) [...7 remote chains...] -- 116:44:50
      20150000 -- (-4583.960) [...7 remote chains...] -- 116:44:07
      20200000 -- (-4580.454) [...7 remote chains...] -- 116:43:06
      20250000 -- (-4579.056) [...7 remote chains...] -- 116:42:05
      20300000 -- (-4572.343) [...7 remote chains...] -- 116:41:22
      20350000 -- (-4588.193) [...7 remote chains...] -- 116:40:02
      20400000 -- (-4581.292) [...7 remote chains...] -- 116:39:20
      20450000 -- (-4564.977) [...7 remote chains...] -- 116:38:19
      20500000 -- (-4592.887) [...7 remote chains...] -- 116:38:13

      Average standard deviation of split frequencies: 0.024387

      20550000 -- (-4550.116) [...7 remote chains...] -- 116:37:30
      20600000 -- (-4557.216) [...7 remote chains...] -- 116:37:06
      20650000 -- (-4541.951) [...7 remote chains...] -- 116:36:23
      20700000 -- (-4561.301) [...7 remote chains...] -- 116:35:22
      20750000 -- (-4568.048) [...7 remote chains...] -- 116:34:38
      20800000 -- (-4529.639) [...7 remote chains...] -- 116:33:55
      20850000 -- (-4560.256) [...7 remote chains...] -- 116:32:54
      20900000 -- (-4584.341) [...7 remote chains...] -- 116:32:11
      20950000 -- (-4523.204) [...7 remote chains...] -- 116:31:28
      21000000 -- (-4537.310) [...7 remote chains...] -- 116:30:44

      Average standard deviation of split frequencies: 0.023897

      21050000 -- (-4543.123) [...7 remote chains...] -- 116:30:19
      21100000 -- (-4567.214) [...7 remote chains...] -- 116:29:35
      21150000 -- (-4538.458) [...7 remote chains...] -- 116:28:52
      21200000 -- (-4535.896) [...7 remote chains...] -- 116:28:08
      21250000 -- (-4502.752) [...7 remote chains...] -- 116:27:07
      21300000 -- (-4520.660) [...7 remote chains...] -- 116:26:41
      21350000 -- (-4548.791) [...7 remote chains...] -- 116:25:39
      21400000 -- (-4526.824) [...7 remote chains...] -- 116:24:56
      21450000 -- (-4526.824) [...7 remote chains...] -- 116:24:12
      21500000 -- (-4543.335) [...7 remote chains...] -- 116:23:28

      Average standard deviation of split frequencies: 0.023601

      21550000 -- (-4549.069) [...7 remote chains...] -- 116:22:26
      21600000 -- (-4539.386) [...7 remote chains...] -- 116:21:42
      21650000 -- (-4538.029) [...7 remote chains...] -- 116:20:41
      21700000 -- (-4568.635) [...7 remote chains...] -- 116:19:57
      21750000 -- (-4542.495) [...7 remote chains...] -- 116:19:13
      21800000 -- (-4547.419) [...7 remote chains...] -- 116:18:11
      21850000 -- (-4560.595) [...7 remote chains...] -- 116:17:27
      21900000 -- (-4521.324) [...7 remote chains...] -- 116:16:43
      21950000 -- (-4529.729) [...7 remote chains...] -- 116:15:59
      22000000 -- (-4551.287) [...7 remote chains...] -- 116:14:57

      Average standard deviation of split frequencies: 0.023734

      22050000 -- (-4549.676) [...7 remote chains...] -- 116:13:56
      22100000 -- (-4555.180) [...7 remote chains...] -- 116:12:54
      22150000 -- (-4534.547) [...7 remote chains...] -- 116:11:53
      22200000 -- (-4537.247) [...7 remote chains...] -- 116:11:08
      22250000 -- (-4531.009) [...7 remote chains...] -- 116:10:07
      22300000 -- (-4546.634) [...7 remote chains...] -- 116:09:23
      22350000 -- (-4560.315) [...7 remote chains...] -- 116:08:21
      22400000 -- (-4530.115) [...7 remote chains...] -- 116:07:37
      22450000 -- (-4536.273) [...7 remote chains...] -- 116:06:52
      22500000 -- (-4540.268) [...7 remote chains...] -- 116:06:08

      Average standard deviation of split frequencies: 0.022543

      22550000 -- (-4554.861) [...7 remote chains...] -- 116:05:23
      22600000 -- (-4532.593) [...7 remote chains...] -- 116:04:38
      22650000 -- (-4520.831) [...7 remote chains...] -- 116:03:53
      22700000 -- (-4529.505) [...7 remote chains...] -- 116:03:09
      22750000 -- (-4538.801) [...7 remote chains...] -- 116:02:40
      22800000 -- (-4533.333) [...7 remote chains...] -- 116:02:12
      22850000 -- (-4544.893) [...7 remote chains...] -- 116:01:27
      22900000 -- (-4555.295) [...7 remote chains...] -- 116:00:42
      22950000 -- (-4547.314) [...7 remote chains...] -- 116:00:30
      23000000 -- (-4520.438) [...7 remote chains...] -- 115:59:44

      Average standard deviation of split frequencies: 0.022990

      23050000 -- (-4515.372) [...7 remote chains...] -- 115:58:59
      23100000 -- (-4534.872) [...7 remote chains...] -- 115:58:14
      23150000 -- (-4517.700) [...7 remote chains...] -- 115:57:12
      23200000 -- (-4529.064) [...7 remote chains...] -- 115:56:43
      23250000 -- (-4537.352) [...7 remote chains...] -- 115:55:41
      23300000 -- (-4537.211) [...7 remote chains...] -- 115:55:12
      23350000 -- (-4562.080) [...7 remote chains...] -- 115:54:43
      23400000 -- (-4544.708) [...7 remote chains...] -- 115:53:41
      23450000 -- (-4535.366) [...7 remote chains...] -- 115:52:55
      23500000 -- (-4546.928) [...7 remote chains...] -- 115:52:09

      Average standard deviation of split frequencies: 0.023015

      23550000 -- (-4545.343) [...7 remote chains...] -- 115:51:08
      23600000 -- (-4553.784) [...7 remote chains...] -- 115:50:22
      23650000 -- (-4537.803) [...7 remote chains...] -- 115:49:20
      23700000 -- (-4512.366) [...7 remote chains...] -- 115:48:34
      23750000 -- (-4571.900) [...7 remote chains...] -- 115:47:49
      23800000 -- (-4542.890) [...7 remote chains...] -- 115:47:03
      23850000 -- (-4554.233) [...7 remote chains...] -- 115:46:17
      23900000 -- (-4535.342) [...7 remote chains...] -- 115:45:31
      23950000 -- (-4531.579) [...7 remote chains...] -- 115:44:45
      24000000 -- (-4540.594) [...7 remote chains...] -- 115:44:15

      Average standard deviation of split frequencies: 0.022783

      24050000 -- (-4545.400) [...7 remote chains...] -- 115:43:28
      24100000 -- (-4569.381) [...7 remote chains...] -- 115:42:42
      24150000 -- (-4562.368) [...7 remote chains...] -- 115:41:40
      24200000 -- (-4550.878) [...7 remote chains...] -- 115:41:10
      24250000 -- (-4553.569) [...7 remote chains...] -- 115:40:39
      24300000 -- (-4536.882) [...7 remote chains...] -- 115:39:53
      24350000 -- (-4549.647) [...7 remote chains...] -- 115:39:06
      24400000 -- (-4545.117) [...7 remote chains...] -- 115:38:20
      24450000 -- (-4531.703) [...7 remote chains...] -- 115:37:33
      24500000 -- (-4556.416) [...7 remote chains...] -- 115:36:31

      Average standard deviation of split frequencies: 0.022950

      24550000 -- (-4566.278) [...7 remote chains...] -- 115:35:45
      24600000 -- (-4548.394) [...7 remote chains...] -- 115:34:58
      24650000 -- (-4549.422) [...7 remote chains...] -- 115:33:57
      24700000 -- (-4546.621) [...7 remote chains...] -- 115:32:55
      24750000 -- (-4558.625) [...7 remote chains...] -- 115:31:53
      24800000 -- (-4546.181) [...7 remote chains...] -- 115:31:06
      24850000 -- (-4552.356) [...7 remote chains...] -- 115:30:05
      24900000 -- (-4553.945) [...7 remote chains...] -- 115:29:03
      24950000 -- (-4526.134) [...7 remote chains...] -- 115:28:01
      25000000 -- (-4544.525) [...7 remote chains...] -- 115:26:44

      Average standard deviation of split frequencies: 0.023227

      25050000 -- (-4568.836) [...7 remote chains...] -- 115:25:43
      25100000 -- (-4532.179) [...7 remote chains...] -- 115:24:56
      25150000 -- (-4544.963) [...7 remote chains...] -- 115:23:40
      25200000 -- (-4557.423) [...7 remote chains...] -- 115:22:38
      25250000 -- (-4557.334) [...7 remote chains...] -- 115:21:37
      25300000 -- (-4561.353) [...7 remote chains...] -- 115:20:50
      25350000 -- (-4539.930) [...7 remote chains...] -- 115:20:18
      25400000 -- (-4555.939) [...7 remote chains...] -- 115:19:31
      25450000 -- (-4524.093) [...7 remote chains...] -- 115:18:59
      25500000 -- (-4553.706) [...7 remote chains...] -- 115:17:58

      Average standard deviation of split frequencies: 0.023104

      25550000 -- (-4556.467) [...7 remote chains...] -- 115:17:11
      25600000 -- (-4537.804) [...7 remote chains...] -- 115:16:24
      25650000 -- (-4571.265) [...7 remote chains...] -- 115:15:37
      25700000 -- (-4528.553) [...7 remote chains...] -- 115:14:35
      25750000 -- (-4534.104) [...7 remote chains...] -- 115:13:34
      25800000 -- (-4555.195) [...7 remote chains...] -- 115:12:47
      25850000 -- (-4559.945) [...7 remote chains...] -- 115:12:00
      25900000 -- (-4605.537) [...7 remote chains...] -- 115:11:13
      25950000 -- (-4575.986) [...7 remote chains...] -- 115:10:26
      26000000 -- (-4556.918) [...7 remote chains...] -- 115:09:24

      Average standard deviation of split frequencies: 0.023080

      26050000 -- (-4546.961) [...7 remote chains...] -- 115:08:37
      26100000 -- (-4556.925) [...7 remote chains...] -- 115:07:50
      26150000 -- (-4534.866) [...7 remote chains...] -- 115:07:03
      26200000 -- (-4535.182) [...7 remote chains...] -- 115:06:15
      26250000 -- (-4556.959) [...7 remote chains...] -- 115:05:14
      26300000 -- (-4576.269) [...7 remote chains...] -- 115:03:58
      26350000 -- (-4542.093) [...7 remote chains...] -- 115:02:57
      26400000 -- (-4557.057) [...7 remote chains...] -- 115:01:55
      26450000 -- (-4545.023) [...7 remote chains...] -- 115:00:54
      26500000 -- (-4541.339) [...7 remote chains...] -- 114:59:53

      Average standard deviation of split frequencies: 0.023216

      26550000 -- (-4548.948) [...7 remote chains...] -- 114:58:37
      26600000 -- (-4563.461) [...7 remote chains...] -- 114:57:50
      26650000 -- (-4582.223) [...7 remote chains...] -- 114:56:49
      26700000 -- (-4558.864) [...7 remote chains...] -- 114:56:01
      26750000 -- (-4562.407) [...7 remote chains...] -- 114:55:00
      26800000 -- (-4568.543) [...7 remote chains...] -- 114:53:59
      26850000 -- (-4551.514) [...7 remote chains...] -- 114:52:58
      26900000 -- (-4567.470) [...7 remote chains...] -- 114:51:56
      26950000 -- (-4575.220) [...7 remote chains...] -- 114:50:41
      27000000 -- (-4555.150) [...7 remote chains...] -- 114:49:40

      Average standard deviation of split frequencies: 0.023627

      27050000 -- (-4556.509) [...7 remote chains...] -- 114:48:39
      27100000 -- (-4560.188) [...7 remote chains...] -- 114:47:52
      27150000 -- (-4564.075) [...7 remote chains...] -- 114:47:04
      27200000 -- (-4557.066) [...7 remote chains...] -- 114:46:03
      27250000 -- (-4541.965) [...7 remote chains...] -- 114:45:30
      27300000 -- (-4524.635) [...7 remote chains...] -- 114:44:42
      27350000 -- (-4548.908) [...7 remote chains...] -- 114:43:55
      27400000 -- (-4581.237) [...7 remote chains...] -- 114:43:07
      27450000 -- (-4565.086) [...7 remote chains...] -- 114:42:06
      27500000 -- (-4546.749) [...7 remote chains...] -- 114:41:32

      Average standard deviation of split frequencies: 0.023627

      27550000 -- (-4537.233) [...7 remote chains...] -- 114:40:31
      27600000 -- (-4541.670) [...7 remote chains...] -- 114:39:43
      27650000 -- (-4560.302) [...7 remote chains...] -- 114:38:42
      27700000 -- (-4549.194) [...7 remote chains...] -- 114:37:41
      27750000 -- (-4542.430) [...7 remote chains...] -- 114:36:40
      27800000 -- (-4555.526) [...7 remote chains...] -- 114:35:52
      27850000 -- (-4563.368) [...7 remote chains...] -- 114:34:51
      27900000 -- (-4552.497) [...7 remote chains...] -- 114:33:50
      27950000 -- (-4537.805) [...7 remote chains...] -- 114:32:49
      28000000 -- (-4559.808) [...7 remote chains...] -- 114:31:48

      Average standard deviation of split frequencies: 0.022326

      28050000 -- (-4536.854) [...7 remote chains...] -- 114:30:47
      28100000 -- (-4560.742) [...7 remote chains...] -- 114:29:46
      28150000 -- (-4532.775) [...7 remote chains...] -- 114:28:46
      28200000 -- (-4521.308) [...7 remote chains...] -- 114:27:45
      28250000 -- (-4554.593) [...7 remote chains...] -- 114:26:57
      28300000 -- (-4523.911) [...7 remote chains...] -- 114:25:43
      28350000 -- (-4524.557) [...7 remote chains...] -- 114:24:42
      28400000 -- (-4521.125) [...7 remote chains...] -- 114:23:54
      28450000 -- (-4517.729) [...7 remote chains...] -- 114:22:54
      28500000 -- (-4517.194) [...7 remote chains...] -- 114:21:53

      Average standard deviation of split frequencies: 0.022321

      28550000 -- (-4539.684) [...7 remote chains...] -- 114:20:39
      28600000 -- (-4539.395) [...7 remote chains...] -- 114:19:51
      28650000 -- (-4504.248) [...7 remote chains...] -- 114:18:50
      28700000 -- (-4515.982) [...7 remote chains...] -- 114:17:50
      28750000 -- (-4533.230) [...7 remote chains...] -- 114:16:49
      28800000 -- (-4544.329) [...7 remote chains...] -- 114:15:48
      28850000 -- (-4539.016) [...7 remote chains...] -- 114:14:35
      28900000 -- (-4539.438) [...7 remote chains...] -- 114:13:47
      28950000 -- (-4524.572) [...7 remote chains...] -- 114:12:46
      29000000 -- (-4544.059) [...7 remote chains...] -- 114:11:59

      Average standard deviation of split frequencies: 0.022478

      29050000 -- (-4518.592) [...7 remote chains...] -- 114:10:58
      29100000 -- (-4535.678) [...7 remote chains...] -- 114:10:10
      29150000 -- (-4524.139) [...7 remote chains...] -- 114:09:35
      29200000 -- (-4527.728) [...7 remote chains...] -- 114:08:34
      29250000 -- (-4526.114) [...7 remote chains...] -- 114:07:34
      29300000 -- (-4528.313) [...7 remote chains...] -- 114:06:46
      29350000 -- (-4522.529) [...7 remote chains...] -- 114:05:45
      29400000 -- (-4492.614) [...7 remote chains...] -- 114:04:57
      29450000 -- (-4547.860) [...7 remote chains...] -- 114:04:09
      29500000 -- (-4527.192) [...7 remote chains...] -- 114:03:21

      Average standard deviation of split frequencies: 0.021875

      29550000 -- (-4536.295) [...7 remote chains...] -- 114:02:33
      29600000 -- (-4533.888) [...7 remote chains...] -- 114:01:33
      29650000 -- (-4530.621) [...7 remote chains...] -- 114:00:32
      29700000 -- (-4555.898) [...7 remote chains...] -- 113:59:57
      29750000 -- (-4543.019) [...7 remote chains...] -- 113:58:56
      29800000 -- (-4544.058) [...7 remote chains...] -- 113:57:56
      29850000 -- (-4543.258) [...7 remote chains...] -- 113:57:07
      29900000 -- (-4532.162) [...7 remote chains...] -- 113:56:07
      29950000 -- (-4525.415) [...7 remote chains...] -- 113:55:06
      30000000 -- (-4558.316) [...7 remote chains...] -- 113:54:06

      Average standard deviation of split frequencies: 0.021498

      30050000 -- (-4519.049) [...7 remote chains...] -- 113:53:18
      30100000 -- (-4517.790) [...7 remote chains...] -- 113:52:17
      30150000 -- (-4533.007) [...7 remote chains...] -- 113:51:17
      30200000 -- (-4534.747) [...7 remote chains...] -- 113:50:16
      30250000 -- (-4541.377) [...7 remote chains...] -- 113:49:16
      30300000 -- (-4522.468) [...7 remote chains...] -- 113:48:15
      30350000 -- (-4512.122) [...7 remote chains...] -- 113:47:03
      30400000 -- (-4552.533) [...7 remote chains...] -- 113:46:03
      30450000 -- (-4541.168) [...7 remote chains...] -- 113:45:14
      30500000 -- (-4521.454) [...7 remote chains...] -- 113:44:38

      Average standard deviation of split frequencies: 0.021425

      30550000 -- (-4526.475) [...7 remote chains...] -- 113:43:26
      30600000 -- (-4530.706) [...7 remote chains...] -- 113:42:13
      30650000 -- (-4525.014) [...7 remote chains...] -- 113:41:01
      30700000 -- (-4508.300) [...7 remote chains...] -- 113:40:01
      30750000 -- (-4534.321) [...7 remote chains...] -- 113:39:01
      30800000 -- (-4548.861) [...7 remote chains...] -- 113:38:12
      30850000 -- (-4543.928) [...7 remote chains...] -- 113:37:24
      30900000 -- (-4557.260) [...7 remote chains...] -- 113:36:36
      30950000 -- (-4524.496) [...7 remote chains...] -- 113:35:36
      31000000 -- (-4525.749) [...7 remote chains...] -- 113:34:35

      Average standard deviation of split frequencies: 0.021593

      31050000 -- (-4526.535) [...7 remote chains...] -- 113:33:35
      31100000 -- (-4514.214) [...7 remote chains...] -- 113:32:35
      31150000 -- (-4529.641) [...7 remote chains...] -- 113:31:35
      31200000 -- (-4519.921) [...7 remote chains...] -- 113:30:46
      31250000 -- (-4516.954) [...7 remote chains...] -- 113:29:46
      31300000 -- (-4516.239) [...7 remote chains...] -- 113:28:46
      31350000 -- (-4533.180) [...7 remote chains...] -- 113:27:46
      31400000 -- (-4534.438) [...7 remote chains...] -- 113:26:58
      31450000 -- (-4512.364) [...7 remote chains...] -- 113:25:58
      31500000 -- (-4543.039) [...7 remote chains...] -- 113:24:58

      Average standard deviation of split frequencies: 0.020632

      31550000 -- (-4537.541) [...7 remote chains...] -- 113:23:57
      31600000 -- (-4505.876) [...7 remote chains...] -- 113:23:09
      31650000 -- (-4535.394) [...7 remote chains...] -- 113:22:21
      31700000 -- (-4516.214) [...7 remote chains...] -- 113:21:21
      31750000 -- (-4523.160) [...7 remote chains...] -- 113:20:32
      31800000 -- (-4561.649) [...7 remote chains...] -- 113:19:32
      31850000 -- (-4536.645) [...7 remote chains...] -- 113:18:44
      31900000 -- (-4547.323) [...7 remote chains...] -- 113:17:44
      31950000 -- (-4526.365) [...7 remote chains...] -- 113:16:55
      32000000 -- (-4536.847) [...7 remote chains...] -- 113:16:07

      Average standard deviation of split frequencies: 0.020669

      32050000 -- (-4543.619) [...7 remote chains...] -- 113:15:06
      32100000 -- (-4546.598) [...7 remote chains...] -- 113:14:06
      32150000 -- (-4521.944) [...7 remote chains...] -- 113:13:18
      32200000 -- (-4502.008) [...7 remote chains...] -- 113:12:18
      32250000 -- (-4539.262) [...7 remote chains...] -- 113:11:29
      32300000 -- (-4542.418) [...7 remote chains...] -- 113:10:29
      32350000 -- (-4541.598) [...7 remote chains...] -- 113:09:41
      32400000 -- (-4531.331) [...7 remote chains...] -- 113:08:41
      32450000 -- (-4531.301) [...7 remote chains...] -- 113:07:41
      32500000 -- (-4524.990) [...7 remote chains...] -- 113:06:30

      Average standard deviation of split frequencies: 0.020143

      32550000 -- (-4545.069) [...7 remote chains...] -- 113:05:30
      32600000 -- (-4542.799) [...7 remote chains...] -- 113:04:30
      32650000 -- (-4521.972) [...7 remote chains...] -- 113:03:41
      32700000 -- (-4559.161) [...7 remote chains...] -- 113:02:41
      32750000 -- (-4536.340) [...7 remote chains...] -- 113:01:41
      32800000 -- (-4514.159) [...7 remote chains...] -- 113:00:41
      32850000 -- (-4549.954) [...7 remote chains...] -- 112:59:53
      32900000 -- (-4514.733) [...7 remote chains...] -- 112:58:53
      32950000 -- (-4521.879) [...7 remote chains...] -- 112:58:04
      33000000 -- (-4521.243) [...7 remote chains...] -- 112:57:27

      Average standard deviation of split frequencies: 0.019324

      33050000 -- (-4537.367) [...7 remote chains...] -- 112:56:27
      33100000 -- (-4551.908) [...7 remote chains...] -- 112:55:49
      33150000 -- (-4533.117) [...7 remote chains...] -- 112:54:49
      33200000 -- (-4513.118) [...7 remote chains...] -- 112:54:00
      33250000 -- (-4486.520) [...7 remote chains...] -- 112:53:12
      33300000 -- (-4528.056) [...7 remote chains...] -- 112:52:23
      33350000 -- (-4538.110) [...7 remote chains...] -- 112:51:45
      33400000 -- (-4532.258) [...7 remote chains...] -- 112:50:45
      33450000 -- (-4528.330) [...7 remote chains...] -- 112:49:45
      33500000 -- (-4514.137) [...7 remote chains...] -- 112:49:07

      Average standard deviation of split frequencies: 0.019587

      33550000 -- (-4495.852) [...7 remote chains...] -- 112:48:18
      33600000 -- (-4529.381) [...7 remote chains...] -- 112:47:18
      33650000 -- (-4503.124) [...7 remote chains...] -- 112:46:18
      33700000 -- (-4522.373) [...7 remote chains...] -- 112:45:29
      33750000 -- (-4502.019) [...7 remote chains...] -- 112:44:40
      33800000 -- (-4510.936) [...7 remote chains...] -- 112:43:41
      33850000 -- (-4522.375) [...7 remote chains...] -- 112:43:02
      33900000 -- (-4555.138) [...7 remote chains...] -- 112:42:13
      33950000 -- (-4515.449) [...7 remote chains...] -- 112:41:24
      34000000 -- (-4541.521) [...7 remote chains...] -- 112:40:46

      Average standard deviation of split frequencies: 0.020017

      34050000 -- (-4526.696) [...7 remote chains...] -- 112:39:57
      34100000 -- (-4516.603) [...7 remote chains...] -- 112:38:57
      34150000 -- (-4501.967) [...7 remote chains...] -- 112:38:08
      34200000 -- (-4505.086) [...7 remote chains...] -- 112:36:57
      34250000 -- (-4519.630) [...7 remote chains...] -- 112:36:08
      34300000 -- (-4528.535) [...7 remote chains...] -- 112:35:19
      34350000 -- (-4512.446) [...7 remote chains...] -- 112:34:19
      34400000 -- (-4537.152) [...7 remote chains...] -- 112:33:19
      34450000 -- (-4533.433) [...7 remote chains...] -- 112:32:30
      34500000 -- (-4490.494) [...7 remote chains...] -- 112:31:41

      Average standard deviation of split frequencies: 0.019262

      34550000 -- (-4519.736) [...7 remote chains...] -- 112:30:51
      34600000 -- (-4533.843) [...7 remote chains...] -- 112:30:02
      34650000 -- (-4513.357) [...7 remote chains...] -- 112:29:13
      34700000 -- (-4526.281) [...7 remote chains...] -- 112:28:13
      34750000 -- (-4544.550) [...7 remote chains...] -- 112:27:13
      34800000 -- (-4517.620) [...7 remote chains...] -- 112:26:24
      34850000 -- (-4509.522) [...7 remote chains...] -- 112:25:34
      34900000 -- (-4520.505) [...7 remote chains...] -- 112:24:35
      34950000 -- (-4521.193) [...7 remote chains...] -- 112:23:45
      35000000 -- (-4515.849) [...7 remote chains...] -- 112:22:46

      Average standard deviation of split frequencies: 0.019093

      35050000 -- (-4504.215) [...7 remote chains...] -- 112:21:56
      35100000 -- (-4507.144) [...7 remote chains...] -- 112:21:07
      35150000 -- (-4545.440) [...7 remote chains...] -- 112:20:07
      35200000 -- (-4500.970) [...7 remote chains...] -- 112:19:18
      35250000 -- (-4534.820) [...7 remote chains...] -- 112:18:18
      35300000 -- (-4495.057) [...7 remote chains...] -- 112:17:28
      35350000 -- (-4522.701) [...7 remote chains...] -- 112:16:39
      35400000 -- (-4520.140) [...7 remote chains...] -- 112:15:39
      35450000 -- (-4531.199) [...7 remote chains...] -- 112:14:50
      35500000 -- (-4526.471) [...7 remote chains...] -- 112:14:00

      Average standard deviation of split frequencies: 0.018293

      35550000 -- (-4525.533) [...7 remote chains...] -- 112:13:11
      35600000 -- (-4528.829) [...7 remote chains...] -- 112:12:11
      35650000 -- (-4532.426) [...7 remote chains...] -- 112:11:21
      35700000 -- (-4523.048) [...7 remote chains...] -- 112:10:32
      35750000 -- (-4521.828) [...7 remote chains...] -- 112:09:32
      35800000 -- (-4507.939) [...7 remote chains...] -- 112:08:32
      35850000 -- (-4526.499) [...7 remote chains...] -- 112:07:32
      35900000 -- (-4523.223) [...7 remote chains...] -- 112:06:33
      35950000 -- (-4520.758) [...7 remote chains...] -- 112:05:33
      36000000 -- (-4492.140) [...7 remote chains...] -- 112:04:33

      Average standard deviation of split frequencies: 0.017974

      36050000 -- (-4531.082) [...7 remote chains...] -- 112:03:44
      36100000 -- (-4517.173) [...7 remote chains...] -- 112:02:44
      36150000 -- (-4543.662) [...7 remote chains...] -- 112:01:54
      36200000 -- (-4500.982) [...7 remote chains...] -- 112:01:05
      36250000 -- (-4516.312) [...7 remote chains...] -- 112:00:05
      36300000 -- (-4533.199) [...7 remote chains...] -- 111:59:15
      36350000 -- (-4498.179) [...7 remote chains...] -- 111:58:26
      36400000 -- (-4507.329) [...7 remote chains...] -- 111:57:26
      36450000 -- (-4555.966) [...7 remote chains...] -- 111:56:36
      36500000 -- (-4524.208) [...7 remote chains...] -- 111:55:37

      Average standard deviation of split frequencies: 0.016993

      36550000 -- (-4515.782) [...7 remote chains...] -- 111:54:37
      36600000 -- (-4527.015) [...7 remote chains...] -- 111:53:47
      36650000 -- (-4534.747) [...7 remote chains...] -- 111:52:48
      36700000 -- (-4523.870) [...7 remote chains...] -- 111:52:08
      36750000 -- (-4511.110) [...7 remote chains...] -- 111:51:18
      36800000 -- (-4521.141) [...7 remote chains...] -- 111:50:38
      36850000 -- (-4551.920) [...7 remote chains...] -- 111:49:48
      36900000 -- (-4529.800) [...7 remote chains...] -- 111:48:59
      36950000 -- (-4534.813) [...7 remote chains...] -- 111:48:09
      37000000 -- (-4514.418) [...7 remote chains...] -- 111:47:19

      Average standard deviation of split frequencies: 0.016197

      37050000 -- (-4538.371) [...7 remote chains...] -- 111:46:19
      37100000 -- (-4524.904) [...7 remote chains...] -- 111:45:29
      37150000 -- (-4519.530) [...7 remote chains...] -- 111:44:30
      37200000 -- (-4522.821) [...7 remote chains...] -- 111:43:40
      37250000 -- (-4537.933) [...7 remote chains...] -- 111:42:50
      37300000 -- (-4523.048) [...7 remote chains...] -- 111:41:50
      37350000 -- (-4536.792) [...7 remote chains...] -- 111:40:51
      37400000 -- (-4548.807) [...7 remote chains...] -- 111:39:51
      37450000 -- (-4525.615) [...7 remote chains...] -- 111:39:01
      37500000 -- (-4509.408) [...7 remote chains...] -- 111:38:02

      Average standard deviation of split frequencies: 0.016611

      37550000 -- (-4509.475) [...7 remote chains...] -- 111:37:21
      37600000 -- (-4534.411) [...7 remote chains...] -- 111:36:31
      37650000 -- (-4535.298) [...7 remote chains...] -- 111:35:32
      37700000 -- (-4531.896) [...7 remote chains...] -- 111:34:32
      37750000 -- (-4511.916) [...7 remote chains...] -- 111:33:42
      37800000 -- (-4523.359) [...7 remote chains...] -- 111:32:52
      37850000 -- (-4531.041) [...7 remote chains...] -- 111:32:02
      37900000 -- (-4526.570) [...7 remote chains...] -- 111:31:02
      37950000 -- (-4521.661) [...7 remote chains...] -- 111:30:12
      38000000 -- (-4526.715) [...7 remote chains...] -- 111:29:13

      Average standard deviation of split frequencies: 0.016591

      38050000 -- (-4523.982) [...7 remote chains...] -- 111:28:13
      38100000 -- (-4531.316) [...7 remote chains...] -- 111:27:23
      38150000 -- (-4525.854) [...7 remote chains...] -- 111:26:33
      38200000 -- (-4533.878) [...7 remote chains...] -- 111:25:43
      38250000 -- (-4528.022) [...7 remote chains...] -- 111:24:53
      38300000 -- (-4531.187) [...7 remote chains...] -- 111:24:03
      38350000 -- (-4511.780) [...7 remote chains...] -- 111:23:12
      38400000 -- (-4522.769) [...7 remote chains...] -- 111:22:22
      38450000 -- (-4529.805) [...7 remote chains...] -- 111:21:32
      38500000 -- (-4521.852) [...7 remote chains...] -- 111:20:33

      Average standard deviation of split frequencies: 0.016307

      38550000 -- (-4523.498) [...7 remote chains...] -- 111:19:42
      38600000 -- (-4519.100) [...7 remote chains...] -- 111:18:52
      38650000 -- (-4526.911) [...7 remote chains...] -- 111:17:53
      38700000 -- (-4511.809) [...7 remote chains...] -- 111:17:02
      38750000 -- (-4498.668) [...7 remote chains...] -- 111:16:03
      38800000 -- (-4527.799) [...7 remote chains...] -- 111:15:13
      38850000 -- (-4528.148) [...7 remote chains...] -- 111:14:22
      38900000 -- (-4505.258) [...7 remote chains...] -- 111:13:32
      38950000 -- (-4519.835) [...7 remote chains...] -- 111:12:42
      39000000 -- (-4523.926) [...7 remote chains...] -- 111:11:33

      Average standard deviation of split frequencies: 0.016149

      39050000 -- (-4515.454) [...7 remote chains...] -- 111:10:43
      39100000 -- (-4515.801) [...7 remote chains...] -- 111:09:43
      39150000 -- (-4527.640) [...7 remote chains...] -- 111:09:02
      39200000 -- (-4524.500) [...7 remote chains...] -- 111:08:12
      39250000 -- (-4518.490) [...7 remote chains...] -- 111:07:21
      39300000 -- (-4506.824) [...7 remote chains...] -- 111:06:31
      39350000 -- (-4511.173) [...7 remote chains...] -- 111:05:31
      39400000 -- (-4522.662) [...7 remote chains...] -- 111:04:41
      39450000 -- (-4539.270) [...7 remote chains...] -- 111:03:51
      39500000 -- (-4517.241) [...7 remote chains...] -- 111:03:00

      Average standard deviation of split frequencies: 0.016702

      39550000 -- (-4530.028) [...7 remote chains...] -- 111:02:01
      39600000 -- (-4560.439) [...7 remote chains...] -- 111:01:10
      39650000 -- (-4550.093) [...7 remote chains...] -- 111:00:20
      39700000 -- (-4521.616) [...7 remote chains...] -- 110:59:29
      39750000 -- (-4549.165) [...7 remote chains...] -- 110:58:39
      39800000 -- (-4520.870) [...7 remote chains...] -- 110:57:49
      39850000 -- (-4516.741) [...7 remote chains...] -- 110:56:58
      39900000 -- (-4501.612) [...7 remote chains...] -- 110:56:08
      39950000 -- (-4512.441) [...7 remote chains...] -- 110:55:17
      40000000 -- (-4520.150) [...7 remote chains...] -- 110:54:27

      Average standard deviation of split frequencies: 0.016154

      40050000 -- (-4519.908) [...7 remote chains...] -- 110:53:36
      40100000 -- (-4530.805) [...7 remote chains...] -- 110:52:36
      40150000 -- (-4525.118) [...7 remote chains...] -- 110:51:46
      40200000 -- (-4526.877) [...7 remote chains...] -- 110:50:55
      40250000 -- (-4543.909) [...7 remote chains...] -- 110:49:56
      40300000 -- (-4522.357) [...7 remote chains...] -- 110:49:05
      40350000 -- (-4497.434) [...7 remote chains...] -- 110:48:15
      40400000 -- (-4521.076) [...7 remote chains...] -- 110:47:24
      40450000 -- (-4533.029) [...7 remote chains...] -- 110:46:24
      40500000 -- (-4518.523) [...7 remote chains...] -- 110:45:34

      Average standard deviation of split frequencies: 0.015500

      40550000 -- (-4526.282) [...7 remote chains...] -- 110:44:34
      40600000 -- (-4524.789) [...7 remote chains...] -- 110:43:35
      40650000 -- (-4534.775) [...7 remote chains...] -- 110:42:35
      40700000 -- (-4514.647) [...7 remote chains...] -- 110:41:45
      40750000 -- (-4504.239) [...7 remote chains...] -- 110:40:54
      40800000 -- (-4532.855) [...7 remote chains...] -- 110:40:03
      40850000 -- (-4511.921) [...7 remote chains...] -- 110:39:04
      40900000 -- (-4514.683) [...7 remote chains...] -- 110:38:04
      40950000 -- (-4507.343) [...7 remote chains...] -- 110:37:05
      41000000 -- (-4532.655) [...7 remote chains...] -- 110:36:23

      Average standard deviation of split frequencies: 0.015149

      41050000 -- (-4511.358) [...7 remote chains...] -- 110:35:24
      41100000 -- (-4542.464) [...7 remote chains...] -- 110:34:24
      41150000 -- (-4527.578) [...7 remote chains...] -- 110:33:25
      41200000 -- (-4519.046) [...7 remote chains...] -- 110:32:25
      41250000 -- (-4541.444) [...7 remote chains...] -- 110:31:35
      41300000 -- (-4525.670) [...7 remote chains...] -- 110:30:44
      41350000 -- (-4543.749) [...7 remote chains...] -- 110:30:02
      41400000 -- (-4517.658) [...7 remote chains...] -- 110:29:11
      41450000 -- (-4509.212) [...7 remote chains...] -- 110:28:12
      41500000 -- (-4521.670) [...7 remote chains...] -- 110:27:21

      Average standard deviation of split frequencies: 0.014508

      41550000 -- (-4526.767) [...7 remote chains...] -- 110:26:30
      41600000 -- (-4551.459) [...7 remote chains...] -- 110:25:31
      41650000 -- (-4527.800) [...7 remote chains...] -- 110:24:31
      41700000 -- (-4520.196) [...7 remote chains...] -- 110:23:32
      41750000 -- (-4515.400) [...7 remote chains...] -- 110:22:32
      41800000 -- (-4534.350) [...7 remote chains...] -- 110:21:33
      41850000 -- (-4537.219) [...7 remote chains...] -- 110:20:42
      41900000 -- (-4534.803) [...7 remote chains...] -- 110:20:00
      41950000 -- (-4517.867) [...7 remote chains...] -- 110:19:09
      42000000 -- (-4510.098) [...7 remote chains...] -- 110:18:27

      Average standard deviation of split frequencies: 0.013981

      42050000 -- (-4545.993) [...7 remote chains...] -- 110:17:27
      42100000 -- (-4516.353) [...7 remote chains...] -- 110:16:53
      42150000 -- (-4527.502) [...7 remote chains...] -- 110:16:03
      42200000 -- (-4534.550) [...7 remote chains...] -- 110:15:12
      42250000 -- (-4528.098) [...7 remote chains...] -- 110:14:12
      42300000 -- (-4528.835) [...7 remote chains...] -- 110:13:21
      42350000 -- (-4516.252) [...7 remote chains...] -- 110:12:30
      42400000 -- (-4525.420) [...7 remote chains...] -- 110:11:39
      42450000 -- (-4512.703) [...7 remote chains...] -- 110:10:48
      42500000 -- (-4504.102) [...7 remote chains...] -- 110:09:57

      Average standard deviation of split frequencies: 0.013496

      42550000 -- (-4525.184) [...7 remote chains...] -- 110:08:58
      42600000 -- (-4539.496) [...7 remote chains...] -- 110:07:59
      42650000 -- (-4519.975) [...7 remote chains...] -- 110:07:08
      42700000 -- (-4512.231) [...7 remote chains...] -- 110:06:17
      42750000 -- (-4554.737) [...7 remote chains...] -- 110:05:26
      42800000 -- (-4524.157) [...7 remote chains...] -- 110:04:26
      42850000 -- (-4533.865) [...7 remote chains...] -- 110:03:35
      42900000 -- (-4547.417) [...7 remote chains...] -- 110:02:36
      42950000 -- (-4546.846) [...7 remote chains...] -- 110:01:45
      43000000 -- (-4513.111) [...7 remote chains...] -- 110:00:54

      Average standard deviation of split frequencies: 0.013441

      43050000 -- (-4551.041) [...7 remote chains...] -- 110:00:03
      43100000 -- (-4559.133) [...7 remote chains...] -- 109:59:11
      43150000 -- (-4520.796) [...7 remote chains...] -- 109:58:20
      43200000 -- (-4535.687) [...7 remote chains...] -- 109:57:38
      43250000 -- (-4542.120) [...7 remote chains...] -- 109:56:38
      43300000 -- (-4544.547) [...7 remote chains...] -- 109:55:47
      43350000 -- (-4532.631) [...7 remote chains...] -- 109:54:56
      43400000 -- (-4527.864) [...7 remote chains...] -- 109:53:57
      43450000 -- (-4519.220) [...7 remote chains...] -- 109:53:05
      43500000 -- (-4512.293) [...7 remote chains...] -- 109:52:06

      Average standard deviation of split frequencies: 0.013519

      43550000 -- (-4536.776) [...7 remote chains...] -- 109:51:07
      43600000 -- (-4534.258) [...7 remote chains...] -- 109:50:15
      43650000 -- (-4526.226) [...7 remote chains...] -- 109:49:24
      43700000 -- (-4529.439) [...7 remote chains...] -- 109:48:41
      43750000 -- (-4513.553) [...7 remote chains...] -- 109:47:42
      43800000 -- (-4530.704) [...7 remote chains...] -- 109:46:43
      43850000 -- (-4511.133) [...7 remote chains...] -- 109:45:43
      43900000 -- (-4512.477) [...7 remote chains...] -- 109:44:44
      43950000 -- (-4512.748) [...7 remote chains...] -- 109:43:53
      44000000 -- (-4518.318) [...7 remote chains...] -- 109:43:02

      Average standard deviation of split frequencies: 0.013653

      44050000 -- (-4501.968) [...7 remote chains...] -- 109:42:10
      44100000 -- (-4531.535) [...7 remote chains...] -- 109:41:19
      44150000 -- (-4536.178) [...7 remote chains...] -- 109:40:20
      44200000 -- (-4529.696) [...7 remote chains...] -- 109:39:20
      44250000 -- (-4531.227) [...7 remote chains...] -- 109:38:21
      44300000 -- (-4533.593) [...7 remote chains...] -- 109:37:22
      44350000 -- (-4524.288) [...7 remote chains...] -- 109:36:23
      44400000 -- (-4559.326) [...7 remote chains...] -- 109:35:31
      44450000 -- (-4495.149) [...7 remote chains...] -- 109:34:40
      44500000 -- (-4526.532) [...7 remote chains...] -- 109:33:41

      Average standard deviation of split frequencies: 0.013475

      44550000 -- (-4530.917) [...7 remote chains...] -- 109:32:49
      44600000 -- (-4531.544) [...7 remote chains...] -- 109:31:50
      44650000 -- (-4521.753) [...7 remote chains...] -- 109:30:59
      44700000 -- (-4526.828) [...7 remote chains...] -- 109:30:08
      44750000 -- (-4514.340) [...7 remote chains...] -- 109:29:08
      44800000 -- (-4508.257) [...7 remote chains...] -- 109:28:09
      44850000 -- (-4510.999) [...7 remote chains...] -- 109:27:18
      44900000 -- (-4512.586) [...7 remote chains...] -- 109:26:19
      44950000 -- (-4499.102) [...7 remote chains...] -- 109:25:27
      45000000 -- (-4513.846) [...7 remote chains...] -- 109:24:36

      Average standard deviation of split frequencies: 0.013322

      45050000 -- (-4539.534) [...7 remote chains...] -- 109:23:45
      45100000 -- (-4543.984) [...7 remote chains...] -- 109:22:45
      45150000 -- (-4517.908) [...7 remote chains...] -- 109:21:54
      45200000 -- (-4538.375) [...7 remote chains...] -- 109:20:55
      45250000 -- (-4515.285) [...7 remote chains...] -- 109:19:56
      45300000 -- (-4531.145) [...7 remote chains...] -- 109:19:04
      45350000 -- (-4529.801) [...7 remote chains...] -- 109:18:21
      45400000 -- (-4510.760) [...7 remote chains...] -- 109:17:21
      45450000 -- (-4533.410) [...7 remote chains...] -- 109:16:30
      45500000 -- (-4497.509) [...7 remote chains...] -- 109:15:31

      Average standard deviation of split frequencies: 0.013030

      45550000 -- (-4492.917) [...7 remote chains...] -- 109:14:39
      45600000 -- (-4523.276) [...7 remote chains...] -- 109:13:48
      45650000 -- (-4504.791) [...7 remote chains...] -- 109:12:49
      45700000 -- (-4528.189) [...7 remote chains...] -- 109:11:57
      45750000 -- (-4523.618) [...7 remote chains...] -- 109:10:58
      45800000 -- (-4534.485) [...7 remote chains...] -- 109:09:59
      45850000 -- (-4529.753) [...7 remote chains...] -- 109:08:52
      45900000 -- (-4501.919) [...7 remote chains...] -- 109:08:01
      45950000 -- (-4513.551) [...7 remote chains...] -- 109:07:09
      46000000 -- (-4528.810) [...7 remote chains...] -- 109:06:10

      Average standard deviation of split frequencies: 0.013680

      46050000 -- (-4549.995) [...7 remote chains...] -- 109:05:19
      46100000 -- (-4515.312) [...7 remote chains...] -- 109:04:27
      46150000 -- (-4529.812) [...7 remote chains...] -- 109:03:36
      46200000 -- (-4509.262) [...7 remote chains...] -- 109:02:37
      46250000 -- (-4505.285) [...7 remote chains...] -- 109:01:45
      46300000 -- (-4508.877) [...7 remote chains...] -- 109:00:46
      46350000 -- (-4510.419) [...7 remote chains...] -- 108:59:47
      46400000 -- (-4518.119) [...7 remote chains...] -- 108:58:48
      46450000 -- (-4507.421) [...7 remote chains...] -- 108:57:56
      46500000 -- (-4517.653) [...7 remote chains...] -- 108:56:57

      Average standard deviation of split frequencies: 0.013578

      46550000 -- (-4504.620) [...7 remote chains...] -- 108:56:06
      46600000 -- (-4496.698) [...7 remote chains...] -- 108:55:07
      46650000 -- (-4535.407) [...7 remote chains...] -- 108:54:15
      46700000 -- (-4524.535) [...7 remote chains...] -- 108:53:31
      46750000 -- (-4511.867) [...7 remote chains...] -- 108:52:32
      46800000 -- (-4527.714) [...7 remote chains...] -- 108:51:41
      46850000 -- (-4509.196) [...7 remote chains...] -- 108:50:41
      46900000 -- (-4517.628) [...7 remote chains...] -- 108:49:42
      46950000 -- (-4501.035) [...7 remote chains...] -- 108:48:43
      47000000 -- (-4500.456) [...7 remote chains...] -- 108:47:52

      Average standard deviation of split frequencies: 0.013658

      47050000 -- (-4505.978) [...7 remote chains...] -- 108:46:53
      47100000 -- (-4521.005) [...7 remote chains...] -- 108:45:54
      47150000 -- (-4512.826) [...7 remote chains...] -- 108:44:55
      47200000 -- (-4520.022) [...7 remote chains...] -- 108:44:03
      47250000 -- (-4529.771) [...7 remote chains...] -- 108:43:11
      47300000 -- (-4522.043) [...7 remote chains...] -- 108:42:20
      47350000 -- (-4532.197) [...7 remote chains...] -- 108:41:28
      47400000 -- (-4515.086) [...7 remote chains...] -- 108:40:29
      47450000 -- (-4512.435) [...7 remote chains...] -- 108:39:30
      47500000 -- (-4506.807) [...7 remote chains...] -- 108:38:39

      Average standard deviation of split frequencies: 0.013903

      47550000 -- (-4506.807) [...7 remote chains...] -- 108:37:40
      47600000 -- (-4526.910) [...7 remote chains...] -- 108:36:41
      47650000 -- (-4507.697) [...7 remote chains...] -- 108:35:49
      47700000 -- (-4539.193) [...7 remote chains...] -- 108:34:50
      47750000 -- (-4536.356) [...7 remote chains...] -- 108:33:51
      47800000 -- (-4526.421) [...7 remote chains...] -- 108:32:59
      47850000 -- (-4540.903) [...7 remote chains...] -- 108:32:00
      47900000 -- (-4515.312) [...7 remote chains...] -- 108:31:09
      47950000 -- (-4528.400) [...7 remote chains...] -- 108:30:17
      48000000 -- (-4524.610) [...7 remote chains...] -- 108:29:26

      Average standard deviation of split frequencies: 0.013910

      48050000 -- (-4510.211) [...7 remote chains...] -- 108:28:41
      48100000 -- (-4516.699) [...7 remote chains...] -- 108:27:42
      48150000 -- (-4508.893) [...7 remote chains...] -- 108:26:51
      48200000 -- (-4506.081) [...7 remote chains...] -- 108:25:52
      48250000 -- (-4514.997) [...7 remote chains...] -- 108:25:00
      48300000 -- (-4530.108) [...7 remote chains...] -- 108:24:08
      48350000 -- (-4526.745) [...7 remote chains...] -- 108:23:09
      48400000 -- (-4510.423) [...7 remote chains...] -- 108:22:10
      48450000 -- (-4520.902) [...7 remote chains...] -- 108:21:19
      48500000 -- (-4503.351) [...7 remote chains...] -- 108:20:20

      Average standard deviation of split frequencies: 0.013389

      48550000 -- (-4504.661) [...7 remote chains...] -- 108:19:21
      48600000 -- (-4491.293) [...7 remote chains...] -- 108:18:29
      48650000 -- (-4493.116) [...7 remote chains...] -- 108:17:30
      48700000 -- (-4546.741) [...7 remote chains...] -- 108:16:38
      48750000 -- (-4510.739) [...7 remote chains...] -- 108:15:47
      48800000 -- (-4499.732) [...7 remote chains...] -- 108:14:55
      48850000 -- (-4497.913) [...7 remote chains...] -- 108:14:03
      48900000 -- (-4513.519) [...7 remote chains...] -- 108:13:11
      48950000 -- (-4513.037) [...7 remote chains...] -- 108:12:05
      49000000 -- (-4521.684) [...7 remote chains...] -- 108:11:06

      Average standard deviation of split frequencies: 0.013492

      49050000 -- (-4512.044) [...7 remote chains...] -- 108:10:00
      49100000 -- (-4516.608) [...7 remote chains...] -- 108:09:08
      49150000 -- (-4508.735) [...7 remote chains...] -- 108:08:17
      49200000 -- (-4528.595) [...7 remote chains...] -- 108:07:18
      49250000 -- (-4519.779) [...7 remote chains...] -- 108:06:19
      49300000 -- (-4521.726) [...7 remote chains...] -- 108:05:20
      49350000 -- (-4507.998) [...7 remote chains...] -- 108:04:21
      49400000 -- (-4523.993) [...7 remote chains...] -- 108:03:29
      49450000 -- (-4509.359) [...7 remote chains...] -- 108:02:30
      49500000 -- (-4512.765) [...7 remote chains...] -- 108:01:32

      Average standard deviation of split frequencies: 0.013422

      49550000 -- (-4501.319) [...7 remote chains...] -- 108:00:26
      49600000 -- (-4526.477) [...7 remote chains...] -- 107:59:27
      49650000 -- (-4501.499) [...7 remote chains...] -- 107:58:42
      49700000 -- (-4519.729) [...7 remote chains...] -- 107:57:43
      49750000 -- (-4495.420) [...7 remote chains...] -- 107:56:45
      49800000 -- (-4532.445) [...7 remote chains...] -- 107:55:46
      49850000 -- (-4539.249) [...7 remote chains...] -- 107:54:54
      49900000 -- (-4507.858) [...7 remote chains...] -- 107:53:55
      49950000 -- (-4529.361) [...7 remote chains...] -- 107:53:03
      50000000 -- (-4516.733) [...7 remote chains...] -- 107:52:11

      Average standard deviation of split frequencies: 0.013386

      50050000 -- (-4519.286) [...7 remote chains...] -- 107:51:20
      50100000 -- (-4513.167) [...7 remote chains...] -- 107:50:28
      50150000 -- (-4527.038) [...7 remote chains...] -- 107:49:29
      50200000 -- (-4526.392) [...7 remote chains...] -- 107:48:37
      50250000 -- (-4522.865) [...7 remote chains...] -- 107:47:45
      50300000 -- (-4543.685) [...7 remote chains...] -- 107:46:54
      50350000 -- (-4520.531) [...7 remote chains...] -- 107:46:02
      50400000 -- (-4509.270) [...7 remote chains...] -- 107:45:17
      50450000 -- (-4523.645) [...7 remote chains...] -- 107:44:32
      50500000 -- (-4514.392) [...7 remote chains...] -- 107:43:33

      Average standard deviation of split frequencies: 0.013004

      50550000 -- (-4524.165) [...7 remote chains...] -- 107:42:41
      50600000 -- (-4491.908) [...7 remote chains...] -- 107:41:49
      50650000 -- (-4524.622) [...7 remote chains...] -- 107:40:57
      50700000 -- (-4547.482) [...7 remote chains...] -- 107:39:58
      50750000 -- (-4523.032) [...7 remote chains...] -- 107:39:13
      50800000 -- (-4532.446) [...7 remote chains...] -- 107:38:15
      50850000 -- (-4514.608) [...7 remote chains...] -- 107:37:16
      50900000 -- (-4537.784) [...7 remote chains...] -- 107:36:24
      50950000 -- (-4513.595) [...7 remote chains...] -- 107:35:32
      51000000 -- (-4531.555) [...7 remote chains...] -- 107:34:47

      Average standard deviation of split frequencies: 0.012506

      51050000 -- (-4532.658) [...7 remote chains...] -- 107:33:55
      51100000 -- (-4532.806) [...7 remote chains...] -- 107:33:03
      51150000 -- (-4508.591) [...7 remote chains...] -- 107:32:04
      51200000 -- (-4494.660) [...7 remote chains...] -- 107:31:05
      51250000 -- (-4522.587) [...7 remote chains...] -- 107:30:13
      51300000 -- (-4517.680) [...7 remote chains...] -- 107:29:21
      51350000 -- (-4529.180) [...7 remote chains...] -- 107:28:23
      51400000 -- (-4520.363) [...7 remote chains...] -- 107:27:31
      51450000 -- (-4544.481) [...7 remote chains...] -- 107:26:39
      51500000 -- (-4524.222) [...7 remote chains...] -- 107:25:47

      Average standard deviation of split frequencies: 0.012497

      51550000 -- (-4514.013) [...7 remote chains...] -- 107:25:01
      51600000 -- (-4517.995) [...7 remote chains...] -- 107:24:02
      51650000 -- (-4535.016) [...7 remote chains...] -- 107:23:10
      51700000 -- (-4535.354) [...7 remote chains...] -- 107:22:12
      51750000 -- (-4524.230) [...7 remote chains...] -- 107:21:13
      51800000 -- (-4513.253) [...7 remote chains...] -- 107:20:28
      51850000 -- (-4528.171) [...7 remote chains...] -- 107:19:29
      51900000 -- (-4507.086) [...7 remote chains...] -- 107:18:30
      51950000 -- (-4510.621) [...7 remote chains...] -- 107:17:38
      52000000 -- (-4506.060) [...7 remote chains...] -- 107:16:46

      Average standard deviation of split frequencies: 0.012564

      52050000 -- (-4501.944) [...7 remote chains...] -- 107:15:47
      52100000 -- (-4518.005) [...7 remote chains...] -- 107:15:08
      52150000 -- (-4519.449) [...7 remote chains...] -- 107:14:10
      52200000 -- (-4524.321) [...7 remote chains...] -- 107:13:24
      52250000 -- (-4525.527) [...7 remote chains...] -- 107:12:25
      52300000 -- (-4516.464) [...7 remote chains...] -- 107:11:40
      52350000 -- (-4516.106) [...7 remote chains...] -- 107:10:48
      52400000 -- (-4529.316) [...7 remote chains...] -- 107:09:56
      52450000 -- (-4526.822) [...7 remote chains...] -- 107:09:04
      52500000 -- (-4513.019) [...7 remote chains...] -- 107:08:05

      Average standard deviation of split frequencies: 0.012911

      52550000 -- (-4501.948) [...7 remote chains...] -- 107:07:06
      52600000 -- (-4526.495) [...7 remote chains...] -- 107:06:07
      52650000 -- (-4499.020) [...7 remote chains...] -- 107:05:09
      52700000 -- (-4522.926) [...7 remote chains...] -- 107:04:10
      52750000 -- (-4528.915) [...7 remote chains...] -- 107:03:11
      52800000 -- (-4526.809) [...7 remote chains...] -- 107:02:12
      52850000 -- (-4513.335) [...7 remote chains...] -- 107:01:20
      52900000 -- (-4502.093) [...7 remote chains...] -- 107:00:28
      52950000 -- (-4511.108) [...7 remote chains...] -- 106:59:29
      53000000 -- (-4511.180) [...7 remote chains...] -- 106:58:31

      Average standard deviation of split frequencies: 0.012875

      53050000 -- (-4505.647) [...7 remote chains...] -- 106:57:38
      53100000 -- (-4513.139) [...7 remote chains...] -- 106:56:46
      53150000 -- (-4505.413) [...7 remote chains...] -- 106:55:48
      53200000 -- (-4512.377) [...7 remote chains...] -- 106:54:55
      53250000 -- (-4507.318) [...7 remote chains...] -- 106:53:57
      53300000 -- (-4499.140) [...7 remote chains...] -- 106:52:51
      53350000 -- (-4496.115) [...7 remote chains...] -- 106:51:59
      53400000 -- (-4505.159) [...7 remote chains...] -- 106:51:07
      53450000 -- (-4502.368) [...7 remote chains...] -- 106:50:15
      53500000 -- (-4494.032) [...7 remote chains...] -- 106:49:16

      Average standard deviation of split frequencies: 0.013242

      53550000 -- (-4504.567) [...7 remote chains...] -- 106:48:24
      53600000 -- (-4514.245) [...7 remote chains...] -- 106:47:32
      53650000 -- (-4490.846) [...7 remote chains...] -- 106:46:40
      53700000 -- (-4527.887) [...7 remote chains...] -- 106:45:47
      53750000 -- (-4546.473) [...7 remote chains...] -- 106:44:49
      53800000 -- (-4514.982) [...7 remote chains...] -- 106:43:50
      53850000 -- (-4524.852) [...7 remote chains...] -- 106:42:58
      53900000 -- (-4524.237) [...7 remote chains...] -- 106:41:59
      53950000 -- (-4522.424) [...7 remote chains...] -- 106:41:13
      54000000 -- (-4536.412) [...7 remote chains...] -- 106:40:21

      Average standard deviation of split frequencies: 0.013554

      54050000 -- (-4531.830) [...7 remote chains...] -- 106:39:22
      54100000 -- (-4521.243) [...7 remote chains...] -- 106:38:24
      54150000 -- (-4501.101) [...7 remote chains...] -- 106:37:31
      54200000 -- (-4486.127) [...7 remote chains...] -- 106:36:33
      54250000 -- (-4530.167) [...7 remote chains...] -- 106:35:47
      54300000 -- (-4537.340) [...7 remote chains...] -- 106:34:48
      54350000 -- (-4523.101) [...7 remote chains...] -- 106:33:56
      54400000 -- (-4517.290) [...7 remote chains...] -- 106:32:57
      54450000 -- (-4544.117) [...7 remote chains...] -- 106:32:05
      54500000 -- (-4515.634) [...7 remote chains...] -- 106:31:13

      Average standard deviation of split frequencies: 0.013431

      54550000 -- (-4523.424) [...7 remote chains...] -- 106:30:14
      54600000 -- (-4539.862) [...7 remote chains...] -- 106:29:16
      54650000 -- (-4536.209) [...7 remote chains...] -- 106:28:17
      54700000 -- (-4508.462) [...7 remote chains...] -- 106:27:25
      54750000 -- (-4543.721) [...7 remote chains...] -- 106:26:32
      54800000 -- (-4533.262) [...7 remote chains...] -- 106:25:40
      54850000 -- (-4525.166) [...7 remote chains...] -- 106:24:54
      54900000 -- (-4516.402) [...7 remote chains...] -- 106:23:55
      54950000 -- (-4521.795) [...7 remote chains...] -- 106:23:03
      55000000 -- (-4522.815) [...7 remote chains...] -- 106:22:11

      Average standard deviation of split frequencies: 0.013197

      55050000 -- (-4530.782) [...7 remote chains...] -- 106:21:25
      55100000 -- (-4513.170) [...7 remote chains...] -- 106:20:32
      55150000 -- (-4507.541) [...7 remote chains...] -- 106:19:34
      55200000 -- (-4529.255) [...7 remote chains...] -- 106:18:41
      55250000 -- (-4515.467) [...7 remote chains...] -- 106:17:55
      55300000 -- (-4533.698) [...7 remote chains...] -- 106:17:03
      55350000 -- (-4533.188) [...7 remote chains...] -- 106:16:04
      55400000 -- (-4540.263) [...7 remote chains...] -- 106:15:12
      55450000 -- (-4534.803) [...7 remote chains...] -- 106:14:19
      55500000 -- (-4528.028) [...7 remote chains...] -- 106:13:21

      Average standard deviation of split frequencies: 0.013357

      55550000 -- (-4536.178) [...7 remote chains...] -- 106:12:35
      55600000 -- (-4518.535) [...7 remote chains...] -- 106:11:42
      55650000 -- (-4524.198) [...7 remote chains...] -- 106:10:50
      55700000 -- (-4547.596) [...7 remote chains...] -- 106:09:57
      55750000 -- (-4524.845) [...7 remote chains...] -- 106:08:59
      55800000 -- (-4514.929) [...7 remote chains...] -- 106:08:06
      55850000 -- (-4528.499) [...7 remote chains...] -- 106:07:08
      55900000 -- (-4533.259) [...7 remote chains...] -- 106:06:09
      55950000 -- (-4524.002) [...7 remote chains...] -- 106:05:10
      56000000 -- (-4525.526) [...7 remote chains...] -- 106:04:12

      Average standard deviation of split frequencies: 0.013458

      56050000 -- (-4517.133) [...7 remote chains...] -- 106:03:19
      56100000 -- (-4515.235) [...7 remote chains...] -- 106:02:33
      56150000 -- (-4524.480) [...7 remote chains...] -- 106:01:34
      56200000 -- (-4524.164) [...7 remote chains...] -- 106:00:42
      56250000 -- (-4511.130) [...7 remote chains...] -- 105:59:43
      56300000 -- (-4535.483) [...7 remote chains...] -- 105:58:45
      56350000 -- (-4508.900) [...7 remote chains...] -- 105:57:52
      56400000 -- (-4535.394) [...7 remote chains...] -- 105:57:00
      56450000 -- (-4515.148) [...7 remote chains...] -- 105:56:07
      56500000 -- (-4526.504) [...7 remote chains...] -- 105:55:09

      Average standard deviation of split frequencies: 0.013356

      56550000 -- (-4523.967) [...7 remote chains...] -- 105:54:16
      56600000 -- (-4543.413) [...7 remote chains...] -- 105:53:18
      56650000 -- (-4515.517) [...7 remote chains...] -- 105:52:19
      56700000 -- (-4529.440) [...7 remote chains...] -- 105:51:21
      56750000 -- (-4510.745) [...7 remote chains...] -- 105:50:28
      56800000 -- (-4520.767) [...7 remote chains...] -- 105:49:30
      56850000 -- (-4533.592) [...7 remote chains...] -- 105:48:31
      56900000 -- (-4539.221) [...7 remote chains...] -- 105:47:45
      56950000 -- (-4538.473) [...7 remote chains...] -- 105:46:52
      57000000 -- (-4559.701) [...7 remote chains...] -- 105:46:06

      Average standard deviation of split frequencies: 0.013605

      57050000 -- (-4532.756) [...7 remote chains...] -- 105:45:07
      57100000 -- (-4523.037) [...7 remote chains...] -- 105:44:09
      57150000 -- (-4532.139) [...7 remote chains...] -- 105:43:10
      57200000 -- (-4542.057) [...7 remote chains...] -- 105:42:17
      57250000 -- (-4509.121) [...7 remote chains...] -- 105:41:25
      57300000 -- (-4514.500) [...7 remote chains...] -- 105:40:26
      57350000 -- (-4556.509) [...7 remote chains...] -- 105:39:28
      57400000 -- (-4538.445) [...7 remote chains...] -- 105:38:35
      57450000 -- (-4570.277) [...7 remote chains...] -- 105:37:43
      57500000 -- (-4518.771) [...7 remote chains...] -- 105:36:50

      Average standard deviation of split frequencies: 0.013755

      57550000 -- (-4549.980) [...7 remote chains...] -- 105:35:52
      57600000 -- (-4536.587) [...7 remote chains...] -- 105:34:59
      57650000 -- (-4525.964) [...7 remote chains...] -- 105:34:07
      57700000 -- (-4572.283) [...7 remote chains...] -- 105:33:08
      57750000 -- (-4573.042) [...7 remote chains...] -- 105:32:16
      57800000 -- (-4551.951) [...7 remote chains...] -- 105:31:17
      57850000 -- (-4558.814) [...7 remote chains...] -- 105:30:19
      57900000 -- (-4534.992) [...7 remote chains...] -- 105:29:20
      57950000 -- (-4548.812) [...7 remote chains...] -- 105:28:27
      58000000 -- (-4554.167) [...7 remote chains...] -- 105:27:35

      Average standard deviation of split frequencies: 0.013751

      58050000 -- (-4521.922) [...7 remote chains...] -- 105:26:36
      58100000 -- (-4546.793) [...7 remote chains...] -- 105:25:38
      58150000 -- (-4541.279) [...7 remote chains...] -- 105:24:39
      58200000 -- (-4545.740) [...7 remote chains...] -- 105:23:41
      58250000 -- (-4547.780) [...7 remote chains...] -- 105:22:43
      58300000 -- (-4546.253) [...7 remote chains...] -- 105:21:50
      58350000 -- (-4564.702) [...7 remote chains...] -- 105:20:51
      58400000 -- (-4527.666) [...7 remote chains...] -- 105:19:53
      58450000 -- (-4542.346) [...7 remote chains...] -- 105:18:55
      58500000 -- (-4562.852) [...7 remote chains...] -- 105:17:56

      Average standard deviation of split frequencies: 0.013654

      58550000 -- (-4556.237) [...7 remote chains...] -- 105:17:04
      58600000 -- (-4519.585) [...7 remote chains...] -- 105:16:05
      58650000 -- (-4542.819) [...7 remote chains...] -- 105:15:13
      58700000 -- (-4533.433) [...7 remote chains...] -- 105:14:14
      58750000 -- (-4518.852) [...7 remote chains...] -- 105:13:10
      58800000 -- (-4547.273) [...7 remote chains...] -- 105:12:12
      58850000 -- (-4565.830) [...7 remote chains...] -- 105:11:19
      58900000 -- (-4547.123) [...7 remote chains...] -- 105:10:21
      58950000 -- (-4550.972) [...7 remote chains...] -- 105:09:22
      59000000 -- (-4554.598) [...7 remote chains...] -- 105:08:24

      Average standard deviation of split frequencies: 0.013480

      59050000 -- (-4542.798) [...7 remote chains...] -- 105:07:25
      59100000 -- (-4553.465) [...7 remote chains...] -- 105:06:33
      59150000 -- (-4560.738) [...7 remote chains...] -- 105:05:34
      59200000 -- (-4561.328) [...7 remote chains...] -- 105:04:42
      59250000 -- (-4555.468) [...7 remote chains...] -- 105:03:43
      59300000 -- (-4531.018) [...7 remote chains...] -- 105:02:51
      59350000 -- (-4566.994) [...7 remote chains...] -- 105:01:58
      59400000 -- (-4530.468) [...7 remote chains...] -- 105:01:06
      59450000 -- (-4539.369) [...7 remote chains...] -- 105:00:07
      59500000 -- (-4525.419) [...7 remote chains...] -- 104:59:09

      Average standard deviation of split frequencies: 0.013451

      59550000 -- (-4545.377) [...7 remote chains...] -- 104:58:16
      59600000 -- (-4532.269) [...7 remote chains...] -- 104:57:24
      59650000 -- (-4555.701) [...7 remote chains...] -- 104:56:25
      59700000 -- (-4537.765) [...7 remote chains...] -- 104:55:33
      59750000 -- (-4558.983) [...7 remote chains...] -- 104:54:34
      59800000 -- (-4526.139) [...7 remote chains...] -- 104:53:42
      59850000 -- (-4526.768) [...7 remote chains...] -- 104:52:49
      59900000 -- (-4543.551) [...7 remote chains...] -- 104:51:51
      59950000 -- (-4548.192) [...7 remote chains...] -- 104:50:58
      60000000 -- (-4530.856) [...7 remote chains...] -- 104:50:00

      Average standard deviation of split frequencies: 0.013534

      60050000 -- (-4540.030) [...7 remote chains...] -- 104:49:01
      60100000 -- (-4552.357) [...7 remote chains...] -- 104:48:03
      60150000 -- (-4555.380) [...7 remote chains...] -- 104:47:05
      60200000 -- (-4555.263) [...7 remote chains...] -- 104:46:06
      60250000 -- (-4567.883) [...7 remote chains...] -- 104:45:08
      60300000 -- (-4542.802) [...7 remote chains...] -- 104:44:15
      60350000 -- (-4547.443) [...7 remote chains...] -- 104:43:23
      60400000 -- (-4533.815) [...7 remote chains...] -- 104:42:30
      60450000 -- (-4532.838) [...7 remote chains...] -- 104:41:48
      60500000 -- (-4541.026) [...7 remote chains...] -- 104:40:56

      Average standard deviation of split frequencies: 0.013311

      60550000 -- (-4539.856) [...7 remote chains...] -- 104:40:09
      60600000 -- (-4551.992) [...7 remote chains...] -- 104:39:10
      60650000 -- (-4539.109) [...7 remote chains...] -- 104:38:18
      60700000 -- (-4520.013) [...7 remote chains...] -- 104:37:25
      60750000 -- (-4546.255) [...7 remote chains...] -- 104:36:27
      60800000 -- (-4541.325) [...7 remote chains...] -- 104:35:34
      60850000 -- (-4555.784) [...7 remote chains...] -- 104:34:36
      60900000 -- (-4552.240) [...7 remote chains...] -- 104:33:43
      60950000 -- (-4548.552) [...7 remote chains...] -- 104:32:39
      61000000 -- (-4546.834) [...7 remote chains...] -- 104:31:41

      Average standard deviation of split frequencies: 0.013231

      61050000 -- (-4533.731) [...7 remote chains...] -- 104:30:48
      61100000 -- (-4567.052) [...7 remote chains...] -- 104:29:50
      61150000 -- (-4542.869) [...7 remote chains...] -- 104:28:57
      61200000 -- (-4557.160) [...7 remote chains...] -- 104:27:59
      61250000 -- (-4566.974) [...7 remote chains...] -- 104:27:06
      61300000 -- (-4524.419) [...7 remote chains...] -- 104:26:08
      61350000 -- (-4532.052) [...7 remote chains...] -- 104:25:15
      61400000 -- (-4543.858) [...7 remote chains...] -- 104:24:22
      61450000 -- (-4548.636) [...7 remote chains...] -- 104:23:24
      61500000 -- (-4564.076) [...7 remote chains...] -- 104:22:31

      Average standard deviation of split frequencies: 0.013048

      61550000 -- (-4550.586) [...7 remote chains...] -- 104:21:38
      61600000 -- (-4539.835) [...7 remote chains...] -- 104:20:34
      61650000 -- (-4524.236) [...7 remote chains...] -- 104:19:42
      61700000 -- (-4525.694) [...7 remote chains...] -- 104:18:43
      61750000 -- (-4548.178) [...7 remote chains...] -- 104:17:51
      61800000 -- (-4555.613) [...7 remote chains...] -- 104:16:58
      61850000 -- (-4538.158) [...7 remote chains...] -- 104:16:00
      61900000 -- (-4524.235) [...7 remote chains...] -- 104:15:01
      61950000 -- (-4533.739) [...7 remote chains...] -- 104:14:09
      62000000 -- (-4530.956) [...7 remote chains...] -- 104:13:10

      Average standard deviation of split frequencies: 0.012648

      62050000 -- (-4538.568) [...7 remote chains...] -- 104:12:12
      62100000 -- (-4535.472) [...7 remote chains...] -- 104:11:19
      62150000 -- (-4537.410) [...7 remote chains...] -- 104:10:21
      62200000 -- (-4547.300) [...7 remote chains...] -- 104:09:28
      62250000 -- (-4504.718) [...7 remote chains...] -- 104:08:30
      62300000 -- (-4558.118) [...7 remote chains...] -- 104:07:32
      62350000 -- (-4546.437) [...7 remote chains...] -- 104:06:45
      62400000 -- (-4513.861) [...7 remote chains...] -- 104:05:46
      62450000 -- (-4522.010) [...7 remote chains...] -- 104:04:54
      62500000 -- (-4508.409) [...7 remote chains...] -- 104:04:01

      Average standard deviation of split frequencies: 0.011844

      62550000 -- (-4531.953) [...7 remote chains...] -- 104:03:08
      62600000 -- (-4534.797) [...7 remote chains...] -- 104:02:15
      62650000 -- (-4515.978) [...7 remote chains...] -- 104:01:17
      62700000 -- (-4510.363) [...7 remote chains...] -- 104:00:19
      62750000 -- (-4543.746) [...7 remote chains...] -- 103:59:26
      62800000 -- (-4521.165) [...7 remote chains...] -- 103:58:28
      62850000 -- (-4539.933) [...7 remote chains...] -- 103:57:35
      62900000 -- (-4527.451) [...7 remote chains...] -- 103:56:42
      62950000 -- (-4514.683) [...7 remote chains...] -- 103:55:49
      63000000 -- (-4520.269) [...7 remote chains...] -- 103:54:51

      Average standard deviation of split frequencies: 0.011904

      63050000 -- (-4543.388) [...7 remote chains...] -- 103:53:53
      63100000 -- (-4526.680) [...7 remote chains...] -- 103:52:55
      63150000 -- (-4516.995) [...7 remote chains...] -- 103:51:56
      63200000 -- (-4514.913) [...7 remote chains...] -- 103:50:53
      63250000 -- (-4511.871) [...7 remote chains...] -- 103:50:00
      63300000 -- (-4529.143) [...7 remote chains...] -- 103:49:02
      63350000 -- (-4538.645) [...7 remote chains...] -- 103:48:04
      63400000 -- (-4520.168) [...7 remote chains...] -- 103:47:11
      63450000 -- (-4531.399) [...7 remote chains...] -- 103:46:13
      63500000 -- (-4528.325) [...7 remote chains...] -- 103:45:20

      Average standard deviation of split frequencies: 0.012114

      63550000 -- (-4504.894) [...7 remote chains...] -- 103:44:22
      63600000 -- (-4518.355) [...7 remote chains...] -- 103:43:29
      63650000 -- (-4520.651) [...7 remote chains...] -- 103:42:36
      63700000 -- (-4534.623) [...7 remote chains...] -- 103:41:43
      63750000 -- (-4538.212) [...7 remote chains...] -- 103:40:45
      63800000 -- (-4511.034) [...7 remote chains...] -- 103:39:52
      63850000 -- (-4529.340) [...7 remote chains...] -- 103:38:54
      63900000 -- (-4513.585) [...7 remote chains...] -- 103:37:51
      63950000 -- (-4506.861) [...7 remote chains...] -- 103:36:58
      64000000 -- (-4525.398) [...7 remote chains...] -- 103:36:00

      Average standard deviation of split frequencies: 0.011744

      64050000 -- (-4514.975) [...7 remote chains...] -- 103:35:01
      64100000 -- (-4543.064) [...7 remote chains...] -- 103:34:03
      64150000 -- (-4515.810) [...7 remote chains...] -- 103:33:05
      64200000 -- (-4512.688) [...7 remote chains...] -- 103:32:07
      64250000 -- (-4516.020) [...7 remote chains...] -- 103:31:19
      64300000 -- (-4522.336) [...7 remote chains...] -- 103:30:21
      64350000 -- (-4521.288) [...7 remote chains...] -- 103:29:23
      64400000 -- (-4511.726) [...7 remote chains...] -- 103:28:30
      64450000 -- (-4512.070) [...7 remote chains...] -- 103:27:32
      64500000 -- (-4531.810) [...7 remote chains...] -- 103:26:34

      Average standard deviation of split frequencies: 0.011448

      64550000 -- (-4515.775) [...7 remote chains...] -- 103:25:41
      64600000 -- (-4530.844) [...7 remote chains...] -- 103:24:43
      64650000 -- (-4540.397) [...7 remote chains...] -- 103:23:45
      64700000 -- (-4536.246) [...7 remote chains...] -- 103:22:47
      64750000 -- (-4560.431) [...7 remote chains...] -- 103:21:49
      64800000 -- (-4546.825) [...7 remote chains...] -- 103:20:51
      64850000 -- (-4537.240) [...7 remote chains...] -- 103:19:53
      64900000 -- (-4530.674) [...7 remote chains...] -- 103:18:55
      64950000 -- (-4520.855) [...7 remote chains...] -- 103:17:57
      65000000 -- (-4534.215) [...7 remote chains...] -- 103:16:59

      Average standard deviation of split frequencies: 0.011910

      65050000 -- (-4514.097) [...7 remote chains...] -- 103:16:06
      65100000 -- (-4509.628) [...7 remote chains...] -- 103:15:13
      65150000 -- (-4510.684) [...7 remote chains...] -- 103:14:15
      65200000 -- (-4525.593) [...7 remote chains...] -- 103:13:22
      65250000 -- (-4527.005) [...7 remote chains...] -- 103:12:24
      65300000 -- (-4540.048) [...7 remote chains...] -- 103:11:26
      65350000 -- (-4502.610) [...7 remote chains...] -- 103:10:33
      65400000 -- (-4513.413) [...7 remote chains...] -- 103:09:35
      65450000 -- (-4518.086) [...7 remote chains...] -- 103:08:37
      65500000 -- (-4513.100) [...7 remote chains...] -- 103:07:34

      Average standard deviation of split frequencies: 0.011644

      65550000 -- (-4531.709) [...7 remote chains...] -- 103:06:36
      65600000 -- (-4520.349) [...7 remote chains...] -- 103:05:43
      65650000 -- (-4524.334) [...7 remote chains...] -- 103:04:45
      65700000 -- (-4509.645) [...7 remote chains...] -- 103:03:47
      65750000 -- (-4513.991) [...7 remote chains...] -- 103:02:54
      65800000 -- (-4534.629) [...7 remote chains...] -- 103:01:56
      65850000 -- (-4511.871) [...7 remote chains...] -- 103:01:08
      65900000 -- (-4527.559) [...7 remote chains...] -- 103:00:15
      65950000 -- (-4525.245) [...7 remote chains...] -- 102:59:17
      66000000 -- (-4514.214) [...7 remote chains...] -- 102:58:19

      Average standard deviation of split frequencies: 0.011302

      66050000 -- (-4529.526) [...7 remote chains...] -- 102:57:21
      66100000 -- (-4536.988) [...7 remote chains...] -- 102:56:23
      66150000 -- (-4530.412) [...7 remote chains...] -- 102:55:35
      66200000 -- (-4522.351) [...7 remote chains...] -- 102:54:37
      66250000 -- (-4516.580) [...7 remote chains...] -- 102:53:39
      66300000 -- (-4512.725) [...7 remote chains...] -- 102:52:41
      66350000 -- (-4521.590) [...7 remote chains...] -- 102:51:43
      66400000 -- (-4504.971) [...7 remote chains...] -- 102:50:50
      66450000 -- (-4517.417) [...7 remote chains...] -- 102:49:52
      66500000 -- (-4506.412) [...7 remote chains...] -- 102:48:59

      Average standard deviation of split frequencies: 0.011075

      66550000 -- (-4506.181) [...7 remote chains...] -- 102:48:01
      66600000 -- (-4531.415) [...7 remote chains...] -- 102:47:03
      66650000 -- (-4516.432) [...7 remote chains...] -- 102:46:10
      66700000 -- (-4513.095) [...7 remote chains...] -- 102:45:08
      66750000 -- (-4510.113) [...7 remote chains...] -- 102:44:10
      66800000 -- (-4513.992) [...7 remote chains...] -- 102:43:17
      66850000 -- (-4525.777) [...7 remote chains...] -- 102:42:24
      66900000 -- (-4513.444) [...7 remote chains...] -- 102:41:21
      66950000 -- (-4523.311) [...7 remote chains...] -- 102:40:33
      67000000 -- (-4538.367) [...7 remote chains...] -- 102:39:35

      Average standard deviation of split frequencies: 0.011225

      67050000 -- (-4555.412) [...7 remote chains...] -- 102:38:42
      67100000 -- (-4543.505) [...7 remote chains...] -- 102:37:49
      67150000 -- (-4508.856) [...7 remote chains...] -- 102:36:51
      67200000 -- (-4501.613) [...7 remote chains...] -- 102:36:03
      67250000 -- (-4529.938) [...7 remote chains...] -- 102:35:05
      67300000 -- (-4502.896) [...7 remote chains...] -- 102:34:12
      67350000 -- (-4500.032) [...7 remote chains...] -- 102:33:14
      67400000 -- (-4504.415) [...7 remote chains...] -- 102:32:21
      67450000 -- (-4520.129) [...7 remote chains...] -- 102:31:28
      67500000 -- (-4499.542) [...7 remote chains...] -- 102:30:35

      Average standard deviation of split frequencies: 0.011249

      67550000 -- (-4507.623) [...7 remote chains...] -- 102:29:42
      67600000 -- (-4506.529) [...7 remote chains...] -- 102:28:54
      67650000 -- (-4512.507) [...7 remote chains...] -- 102:28:01
      67700000 -- (-4503.007) [...7 remote chains...] -- 102:27:08
      67750000 -- (-4523.054) [...7 remote chains...] -- 102:26:20
      67800000 -- (-4499.882) [...7 remote chains...] -- 102:25:27
      67850000 -- (-4521.205) [...7 remote chains...] -- 102:24:34
      67900000 -- (-4507.090) [...7 remote chains...] -- 102:23:36
      67950000 -- (-4529.875) [...7 remote chains...] -- 102:22:48
      68000000 -- (-4513.914) [...7 remote chains...] -- 102:21:55

      Average standard deviation of split frequencies: 0.011413

      68050000 -- (-4530.940) [...7 remote chains...] -- 102:21:02
      68100000 -- (-4509.553) [...7 remote chains...] -- 102:20:04
      68150000 -- (-4501.719) [...7 remote chains...] -- 102:19:11
      68200000 -- (-4529.082) [...7 remote chains...] -- 102:18:13
      68250000 -- (-4523.666) [...7 remote chains...] -- 102:17:20
      68300000 -- (-4494.314) [...7 remote chains...] -- 102:16:27
      68350000 -- (-4495.878) [...7 remote chains...] -- 102:15:29
      68400000 -- (-4496.775) [...7 remote chains...] -- 102:14:31
      68450000 -- (-4517.522) [...7 remote chains...] -- 102:13:38
      68500000 -- (-4510.679) [...7 remote chains...] -- 102:12:40

      Average standard deviation of split frequencies: 0.011350

      68550000 -- (-4534.746) [...7 remote chains...] -- 102:11:51
      68600000 -- (-4530.757) [...7 remote chains...] -- 102:10:58
      68650000 -- (-4526.751) [...7 remote chains...] -- 102:10:00
      68700000 -- (-4519.658) [...7 remote chains...] -- 102:09:07
      68750000 -- (-4540.922) [...7 remote chains...] -- 102:08:14
      68800000 -- (-4531.484) [...7 remote chains...] -- 102:07:21
      68850000 -- (-4495.154) [...7 remote chains...] -- 102:06:28
      68900000 -- (-4521.804) [...7 remote chains...] -- 102:05:35
      68950000 -- (-4510.796) [...7 remote chains...] -- 102:04:37
      69000000 -- (-4517.387) [...7 remote chains...] -- 102:03:39

      Average standard deviation of split frequencies: 0.011390

      69050000 -- (-4526.750) [...7 remote chains...] -- 102:02:46
      69100000 -- (-4527.362) [...7 remote chains...] -- 102:01:53
      69150000 -- (-4523.311) [...7 remote chains...] -- 102:01:00
      69200000 -- (-4510.646) [...7 remote chains...] -- 102:00:02
      69250000 -- (-4518.785) [...7 remote chains...] -- 101:59:09
      69300000 -- (-4519.580) [...7 remote chains...] -- 101:58:16
      69350000 -- (-4509.506) [...7 remote chains...] -- 101:57:27
      69400000 -- (-4522.258) [...7 remote chains...] -- 101:56:29
      69450000 -- (-4499.023) [...7 remote chains...] -- 101:55:27
      69500000 -- (-4532.345) [...7 remote chains...] -- 101:54:29

      Average standard deviation of split frequencies: 0.011281

      69550000 -- (-4543.578) [...7 remote chains...] -- 101:53:31
      69600000 -- (-4532.027) [...7 remote chains...] -- 101:52:28
      69650000 -- (-4542.791) [...7 remote chains...] -- 101:51:35
      69700000 -- (-4543.626) [...7 remote chains...] -- 101:50:42
      69750000 -- (-4543.305) [...7 remote chains...] -- 101:49:44
      69800000 -- (-4530.010) [...7 remote chains...] -- 101:48:46
      69850000 -- (-4540.329) [...7 remote chains...] -- 101:47:44
      69900000 -- (-4559.265) [...7 remote chains...] -- 101:46:55
      69950000 -- (-4545.532) [...7 remote chains...] -- 101:45:57
      70000000 -- (-4520.967) [...7 remote chains...] -- 101:45:04

      Average standard deviation of split frequencies: 0.011475

      70050000 -- (-4535.910) [...7 remote chains...] -- 101:44:06
      70100000 -- (-4531.594) [...7 remote chains...] -- 101:43:09
      70150000 -- (-4519.950) [...7 remote chains...] -- 101:42:06
      70200000 -- (-4524.411) [...7 remote chains...] -- 101:41:18
      70250000 -- (-4518.636) [...7 remote chains...] -- 101:40:15
      70300000 -- (-4528.931) [...7 remote chains...] -- 101:39:22
      70350000 -- (-4513.986) [...7 remote chains...] -- 101:38:24
      70400000 -- (-4534.701) [...7 remote chains...] -- 101:37:31
      70450000 -- (-4512.052) [...7 remote chains...] -- 101:36:33
      70500000 -- (-4516.643) [...7 remote chains...] -- 101:35:40

      Average standard deviation of split frequencies: 0.011532

      70550000 -- (-4508.085) [...7 remote chains...] -- 101:34:51
      70600000 -- (-4510.887) [...7 remote chains...] -- 101:33:58
      70650000 -- (-4553.847) [...7 remote chains...] -- 101:33:00
      70700000 -- (-4519.811) [...7 remote chains...] -- 101:32:07
      70750000 -- (-4529.509) [...7 remote chains...] -- 101:31:14
      70800000 -- (-4530.724) [...7 remote chains...] -- 101:30:21
      70850000 -- (-4533.027) [...7 remote chains...] -- 101:29:23
      70900000 -- (-4518.300) [...7 remote chains...] -- 101:28:30
      70950000 -- (-4530.293) [...7 remote chains...] -- 101:27:41
      71000000 -- (-4509.373) [...7 remote chains...] -- 101:26:57

      Average standard deviation of split frequencies: 0.011365

      71050000 -- (-4523.131) [...7 remote chains...] -- 101:26:04
      71100000 -- (-4511.715) [...7 remote chains...] -- 101:25:11
      71150000 -- (-4525.497) [...7 remote chains...] -- 101:24:13
      71200000 -- (-4491.139) [...7 remote chains...] -- 101:23:20
      71250000 -- (-4500.199) [...7 remote chains...] -- 101:22:27
      71300000 -- (-4520.011) [...7 remote chains...] -- 101:21:29
      71350000 -- (-4503.842) [...7 remote chains...] -- 101:20:36
      71400000 -- (-4526.869) [...7 remote chains...] -- 101:19:47
      71450000 -- (-4519.147) [...7 remote chains...] -- 101:18:54
      71500000 -- (-4518.436) [...7 remote chains...] -- 101:18:00

      Average standard deviation of split frequencies: 0.010647

      71550000 -- (-4519.768) [...7 remote chains...] -- 101:17:07
      71600000 -- (-4504.209) [...7 remote chains...] -- 101:16:09
      71650000 -- (-4508.999) [...7 remote chains...] -- 101:15:16
      71700000 -- (-4514.088) [...7 remote chains...] -- 101:14:18
      71750000 -- (-4511.786) [...7 remote chains...] -- 101:13:20
      71800000 -- (-4522.814) [...7 remote chains...] -- 101:12:27
      71850000 -- (-4530.167) [...7 remote chains...] -- 101:11:29
      71900000 -- (-4526.548) [...7 remote chains...] -- 101:10:36
      71950000 -- (-4512.348) [...7 remote chains...] -- 101:09:38
      72000000 -- (-4516.170) [...7 remote chains...] -- 101:08:41

      Average standard deviation of split frequencies: 0.010175

      72050000 -- (-4522.304) [...7 remote chains...] -- 101:07:47
      72100000 -- (-4534.110) [...7 remote chains...] -- 101:06:49
      72150000 -- (-4495.553) [...7 remote chains...] -- 101:05:52
      72200000 -- (-4501.773) [...7 remote chains...] -- 101:04:54
      72250000 -- (-4513.589) [...7 remote chains...] -- 101:04:01
      72300000 -- (-4506.096) [...7 remote chains...] -- 101:03:07
      72350000 -- (-4513.286) [...7 remote chains...] -- 101:02:14
      72400000 -- (-4501.869) [...7 remote chains...] -- 101:01:21
      72450000 -- (-4493.641) [...7 remote chains...] -- 101:00:23
      72500000 -- (-4520.746) [...7 remote chains...] -- 100:59:30

      Average standard deviation of split frequencies: 0.010109

      72550000 -- (-4518.771) [...7 remote chains...] -- 100:58:32
      72600000 -- (-4510.760) [...7 remote chains...] -- 100:57:39
      72650000 -- (-4513.807) [...7 remote chains...] -- 100:56:41
      72700000 -- (-4507.431) [...7 remote chains...] -- 100:55:48
      72750000 -- (-4525.801) [...7 remote chains...] -- 100:54:54
      72800000 -- (-4512.761) [...7 remote chains...] -- 100:53:52
      72850000 -- (-4529.800) [...7 remote chains...] -- 100:52:59
      72900000 -- (-4526.658) [...7 remote chains...] -- 100:52:01
      72950000 -- (-4517.542) [...7 remote chains...] -- 100:51:03
      73000000 -- (-4520.702) [...7 remote chains...] -- 100:50:10

      Average standard deviation of split frequencies: 0.010226

      73050000 -- (-4532.894) [...7 remote chains...] -- 100:49:17
      73100000 -- (-4515.693) [...7 remote chains...] -- 100:48:19
      73150000 -- (-4522.841) [...7 remote chains...] -- 100:47:30
      73200000 -- (-4520.108) [...7 remote chains...] -- 100:46:37
      73250000 -- (-4537.417) [...7 remote chains...] -- 100:45:43
      73300000 -- (-4527.077) [...7 remote chains...] -- 100:44:50
      73350000 -- (-4509.090) [...7 remote chains...] -- 100:43:52
      73400000 -- (-4531.927) [...7 remote chains...] -- 100:42:59
      73450000 -- (-4518.034) [...7 remote chains...] -- 100:42:01
      73500000 -- (-4529.960) [...7 remote chains...] -- 100:41:08

      Average standard deviation of split frequencies: 0.010199

      73550000 -- (-4526.557) [...7 remote chains...] -- 100:40:10
      73600000 -- (-4533.399) [...7 remote chains...] -- 100:39:17
      73650000 -- (-4555.488) [...7 remote chains...] -- 100:38:19
      73700000 -- (-4532.664) [...7 remote chains...] -- 100:37:26
      73750000 -- (-4531.787) [...7 remote chains...] -- 100:36:32
      73800000 -- (-4507.963) [...7 remote chains...] -- 100:35:39
      73850000 -- (-4536.615) [...7 remote chains...] -- 100:34:46
      73900000 -- (-4525.835) [...7 remote chains...] -- 100:33:52
      73950000 -- (-4520.614) [...7 remote chains...] -- 100:32:59
      74000000 -- (-4501.001) [...7 remote chains...] -- 100:32:06

      Average standard deviation of split frequencies: 0.010386

      74050000 -- (-4533.174) [...7 remote chains...] -- 100:31:12
      74100000 -- (-4509.270) [...7 remote chains...] -- 100:30:19
      74150000 -- (-4519.834) [...7 remote chains...] -- 100:29:26
      74200000 -- (-4526.419) [...7 remote chains...] -- 100:28:32
      74250000 -- (-4548.246) [...7 remote chains...] -- 100:27:39
      74300000 -- (-4517.504) [...7 remote chains...] -- 100:26:41
      74350000 -- (-4532.323) [...7 remote chains...] -- 100:25:48
      74400000 -- (-4510.355) [...7 remote chains...] -- 100:24:50
      74450000 -- (-4545.434) [...7 remote chains...] -- 100:23:52
      74500000 -- (-4524.494) [...7 remote chains...] -- 100:23:03

      Average standard deviation of split frequencies: 0.010912

      74550000 -- (-4530.231) [...7 remote chains...] -- 100:22:10
      74600000 -- (-4526.111) [...7 remote chains...] -- 100:21:12
      74650000 -- (-4534.202) [...7 remote chains...] -- 100:20:14
      74700000 -- (-4525.649) [...7 remote chains...] -- 100:19:21
      74750000 -- (-4508.755) [...7 remote chains...] -- 100:18:27
      74800000 -- (-4553.151) [...7 remote chains...] -- 100:17:34
      74850000 -- (-4545.132) [...7 remote chains...] -- 100:16:36
      74900000 -- (-4547.118) [...7 remote chains...] -- 100:15:43
      74950000 -- (-4514.803) [...7 remote chains...] -- 100:14:50
      75000000 -- (-4520.528) [...7 remote chains...] -- 100:13:52

      Average standard deviation of split frequencies: 0.011129

      75050000 -- (-4518.741) [...7 remote chains...] -- 100:13:03
      75100000 -- (-4520.965) [...7 remote chains...] -- 100:12:05
      75150000 -- (-4516.820) [...7 remote chains...] -- 100:11:07
      75200000 -- (-4528.900) [...7 remote chains...] -- 100:10:10
      75250000 -- (-4523.280) [...7 remote chains...] -- 100:09:12
      75300000 -- (-4518.970) [...7 remote chains...] -- 100:08:18
      75350000 -- (-4490.931) [...7 remote chains...] -- 100:07:25
      75400000 -- (-4559.757) [...7 remote chains...] -- 100:06:32
      75450000 -- (-4539.994) [...7 remote chains...] -- 100:05:34
      75500000 -- (-4504.369) [...7 remote chains...] -- 100:04:40

      Average standard deviation of split frequencies: 0.010854

      75550000 -- (-4518.354) [...7 remote chains...] -- 100:03:51
      75600000 -- (-4535.835) [...7 remote chains...] -- 100:02:58
      75650000 -- (-4519.201) [...7 remote chains...] -- 100:02:04
      75700000 -- (-4534.400) [...7 remote chains...] -- 100:01:15
      75750000 -- (-4535.413) [...7 remote chains...] -- 100:00:22
      75800000 -- (-4515.880) [...7 remote chains...] -- 99:59:28
      75850000 -- (-4509.987) [...7 remote chains...] -- 99:58:31
      75900000 -- (-4507.472) [...7 remote chains...] -- 99:57:37
      75950000 -- (-4547.216) [...7 remote chains...] -- 99:56:44
      76000000 -- (-4517.335) [...7 remote chains...] -- 99:55:50

      Average standard deviation of split frequencies: 0.010685

      76050000 -- (-4531.620) [...7 remote chains...] -- 99:54:53
      76100000 -- (-4544.034) [...7 remote chains...] -- 99:53:59
      76150000 -- (-4515.770) [...7 remote chains...] -- 99:53:06
      76200000 -- (-4546.768) [...7 remote chains...] -- 99:52:12
      76250000 -- (-4538.302) [...7 remote chains...] -- 99:51:15
      76300000 -- (-4535.099) [...7 remote chains...] -- 99:50:17
      76350000 -- (-4522.556) [...7 remote chains...] -- 99:49:23
      76400000 -- (-4541.929) [...7 remote chains...] -- 99:48:30
      76450000 -- (-4530.949) [...7 remote chains...] -- 99:47:32
      76500000 -- (-4524.431) [...7 remote chains...] -- 99:46:39

      Average standard deviation of split frequencies: 0.010623

      76550000 -- (-4515.521) [...7 remote chains...] -- 99:45:45
      76600000 -- (-4533.095) [...7 remote chains...] -- 99:44:47
      76650000 -- (-4528.855) [...7 remote chains...] -- 99:43:50
      76700000 -- (-4546.488) [...7 remote chains...] -- 99:42:56
      76750000 -- (-4521.806) [...7 remote chains...] -- 99:42:03
      76800000 -- (-4530.881) [...7 remote chains...] -- 99:41:05
      76850000 -- (-4526.701) [...7 remote chains...] -- 99:40:12
      76900000 -- (-4516.750) [...7 remote chains...] -- 99:39:18
      76950000 -- (-4529.975) [...7 remote chains...] -- 99:38:25
      77000000 -- (-4510.280) [...7 remote chains...] -- 99:37:27

      Average standard deviation of split frequencies: 0.010578

      77050000 -- (-4510.303) [...7 remote chains...] -- 99:36:38
      77100000 -- (-4543.359) [...7 remote chains...] -- 99:35:40
      77150000 -- (-4556.757) [...7 remote chains...] -- 99:34:46
      77200000 -- (-4552.790) [...7 remote chains...] -- 99:33:53
      77250000 -- (-4557.020) [...7 remote chains...] -- 99:32:55
      77300000 -- (-4528.537) [...7 remote chains...] -- 99:31:58
      77350000 -- (-4534.935) [...7 remote chains...] -- 99:31:00
      77400000 -- (-4555.323) [...7 remote chains...] -- 99:30:02
      77450000 -- (-4516.948) [...7 remote chains...] -- 99:29:09
      77500000 -- (-4512.583) [...7 remote chains...] -- 99:28:11

      Average standard deviation of split frequencies: 0.010603

      77550000 -- (-4548.741) [...7 remote chains...] -- 99:27:18
      77600000 -- (-4534.230) [...7 remote chains...] -- 99:26:20
      77650000 -- (-4531.023) [...7 remote chains...] -- 99:25:22
      77700000 -- (-4536.049) [...7 remote chains...] -- 99:24:29
      77750000 -- (-4538.516) [...7 remote chains...] -- 99:23:35
      77800000 -- (-4522.810) [...7 remote chains...] -- 99:22:37
      77850000 -- (-4523.745) [...7 remote chains...] -- 99:21:40
      77900000 -- (-4532.426) [...7 remote chains...] -- 99:20:42
      77950000 -- (-4543.915) [...7 remote chains...] -- 99:19:49
      78000000 -- (-4535.112) [...7 remote chains...] -- 99:18:59

      Average standard deviation of split frequencies: 0.010588

      78050000 -- (-4551.524) [...7 remote chains...] -- 99:18:02
      78100000 -- (-4514.627) [...7 remote chains...] -- 99:17:08
      78150000 -- (-4555.434) [...7 remote chains...] -- 99:16:14
      78200000 -- (-4531.716) [...7 remote chains...] -- 99:15:17
      78250000 -- (-4533.849) [...7 remote chains...] -- 99:14:23
      78300000 -- (-4547.167) [...7 remote chains...] -- 99:13:30
      78350000 -- (-4549.511) [...7 remote chains...] -- 99:12:32
      78400000 -- (-4530.056) [...7 remote chains...] -- 99:11:39
      78450000 -- (-4520.360) [...7 remote chains...] -- 99:10:41
      78500000 -- (-4522.153) [...7 remote chains...] -- 99:09:43

      Average standard deviation of split frequencies: 0.010875

      78550000 -- (-4526.829) [...7 remote chains...] -- 99:08:50
      78600000 -- (-4522.306) [...7 remote chains...] -- 99:07:56
      78650000 -- (-4528.873) [...7 remote chains...] -- 99:06:59
      78700000 -- (-4519.608) [...7 remote chains...] -- 99:06:05
      78750000 -- (-4527.094) [...7 remote chains...] -- 99:05:07
      78800000 -- (-4501.347) [...7 remote chains...] -- 99:04:10
      78850000 -- (-4500.980) [...7 remote chains...] -- 99:03:16
      78900000 -- (-4524.129) [...7 remote chains...] -- 99:02:19
      78950000 -- (-4511.295) [...7 remote chains...] -- 99:01:25
      79000000 -- (-4523.870) [...7 remote chains...] -- 99:00:31

      Average standard deviation of split frequencies: 0.011078

      79050000 -- (-4510.592) [...7 remote chains...] -- 98:59:38
      79100000 -- (-4510.473) [...7 remote chains...] -- 98:58:44
      79150000 -- (-4516.569) [...7 remote chains...] -- 98:57:51
      79200000 -- (-4512.849) [...7 remote chains...] -- 98:57:01
      79250000 -- (-4520.551) [...7 remote chains...] -- 98:56:12
      79300000 -- (-4518.495) [...7 remote chains...] -- 98:55:18
      79350000 -- (-4527.513) [...7 remote chains...] -- 98:54:24
      79400000 -- (-4530.365) [...7 remote chains...] -- 98:53:35
      79450000 -- (-4549.058) [...7 remote chains...] -- 98:52:41
      79500000 -- (-4522.971) [...7 remote chains...] -- 98:51:48

      Average standard deviation of split frequencies: 0.011087

      79550000 -- (-4516.358) [...7 remote chains...] -- 98:50:50
      79600000 -- (-4497.337) [...7 remote chains...] -- 98:49:56
      79650000 -- (-4524.451) [...7 remote chains...] -- 98:48:59
      79700000 -- (-4499.985) [...7 remote chains...] -- 98:48:05
      79750000 -- (-4551.487) [...7 remote chains...] -- 98:47:12
      79800000 -- (-4514.134) [...7 remote chains...] -- 98:46:18
      79850000 -- (-4522.409) [...7 remote chains...] -- 98:45:24
      79900000 -- (-4521.886) [...7 remote chains...] -- 98:44:31
      79950000 -- (-4507.272) [...7 remote chains...] -- 98:43:33
      80000000 -- (-4531.242) [...7 remote chains...] -- 98:42:40

      Average standard deviation of split frequencies: 0.011027

      80050000 -- (-4509.949) [...7 remote chains...] -- 98:41:46
      80100000 -- (-4507.772) [...7 remote chains...] -- 98:40:52
      80150000 -- (-4500.787) [...7 remote chains...] -- 98:39:59
      80200000 -- (-4527.603) [...7 remote chains...] -- 98:39:01
      80250000 -- (-4511.290) [...7 remote chains...] -- 98:38:07
      80300000 -- (-4529.860) [...7 remote chains...] -- 98:37:14
      80350000 -- (-4512.502) [...7 remote chains...] -- 98:36:16
      80400000 -- (-4516.682) [...7 remote chains...] -- 98:35:22
      80450000 -- (-4521.459) [...7 remote chains...] -- 98:34:25
      80500000 -- (-4514.015) [...7 remote chains...] -- 98:33:31

      Average standard deviation of split frequencies: 0.011043

      80550000 -- (-4505.804) [...7 remote chains...] -- 98:32:38
      80600000 -- (-4507.270) [...7 remote chains...] -- 98:31:44
      80650000 -- (-4521.715) [...7 remote chains...] -- 98:30:46
      80700000 -- (-4530.170) [...7 remote chains...] -- 98:29:53
      80750000 -- (-4522.320) [...7 remote chains...] -- 98:28:59
      80800000 -- (-4513.417) [...7 remote chains...] -- 98:28:01
      80850000 -- (-4522.484) [...7 remote chains...] -- 98:27:04
      80900000 -- (-4502.929) [...7 remote chains...] -- 98:26:06
      80950000 -- (-4509.487) [...7 remote chains...] -- 98:25:09
      81000000 -- (-4535.427) [...7 remote chains...] -- 98:24:15

      Average standard deviation of split frequencies: 0.011087

      81050000 -- (-4512.643) [...7 remote chains...] -- 98:23:17
      81100000 -- (-4519.660) [...7 remote chains...] -- 98:22:20
      81150000 -- (-4514.685) [...7 remote chains...] -- 98:21:30
      81200000 -- (-4487.847) [...7 remote chains...] -- 98:20:32
      81250000 -- (-4521.319) [...7 remote chains...] -- 98:19:39
      81300000 -- (-4510.863) [...7 remote chains...] -- 98:18:41
      81350000 -- (-4517.043) [...7 remote chains...] -- 98:17:47
      81400000 -- (-4540.222) [...7 remote chains...] -- 98:16:50
      81450000 -- (-4522.050) [...7 remote chains...] -- 98:16:00
      81500000 -- (-4527.213) [...7 remote chains...] -- 98:15:06

      Average standard deviation of split frequencies: 0.011166

      81550000 -- (-4551.822) [...7 remote chains...] -- 98:14:13
      81600000 -- (-4538.213) [...7 remote chains...] -- 98:13:23
      81650000 -- (-4505.017) [...7 remote chains...] -- 98:12:25
      81700000 -- (-4537.209) [...7 remote chains...] -- 98:11:32
      81750000 -- (-4530.813) [...7 remote chains...] -- 98:10:38
      81800000 -- (-4505.648) [...7 remote chains...] -- 98:09:44
      81850000 -- (-4503.038) [...7 remote chains...] -- 98:08:51
      81900000 -- (-4525.079) [...7 remote chains...] -- 98:07:53
      81950000 -- (-4536.287) [...7 remote chains...] -- 98:06:59
      82000000 -- (-4521.948) [...7 remote chains...] -- 98:06:06

      Average standard deviation of split frequencies: 0.011461

      82050000 -- (-4511.169) [...7 remote chains...] -- 98:05:12
      82100000 -- (-4520.510) [...7 remote chains...] -- 98:04:18
      82150000 -- (-4521.434) [...7 remote chains...] -- 98:03:21
      82200000 -- (-4542.380) [...7 remote chains...] -- 98:02:23
      82250000 -- (-4530.873) [...7 remote chains...] -- 98:01:29
      82300000 -- (-4547.524) [...7 remote chains...] -- 98:00:40
      82350000 -- (-4533.878) [...7 remote chains...] -- 97:59:42
      82400000 -- (-4539.199) [...7 remote chains...] -- 97:58:48
      82450000 -- (-4520.717) [...7 remote chains...] -- 97:57:54
      82500000 -- (-4537.743) [...7 remote chains...] -- 97:57:01

      Average standard deviation of split frequencies: 0.011465

      82550000 -- (-4520.296) [...7 remote chains...] -- 97:56:07
      82600000 -- (-4532.302) [...7 remote chains...] -- 97:55:13
      82650000 -- (-4531.833) [...7 remote chains...] -- 97:54:20
      82700000 -- (-4542.310) [...7 remote chains...] -- 97:53:22
      82750000 -- (-4522.835) [...7 remote chains...] -- 97:52:28
      82800000 -- (-4548.895) [...7 remote chains...] -- 97:51:31
      82850000 -- (-4549.322) [...7 remote chains...] -- 97:50:41
      82900000 -- (-4534.097) [...7 remote chains...] -- 97:49:47
      82950000 -- (-4537.019) [...7 remote chains...] -- 97:48:53
      83000000 -- (-4545.973) [...7 remote chains...] -- 97:48:00

      Average standard deviation of split frequencies: 0.011320

      83050000 -- (-4520.919) [...7 remote chains...] -- 97:47:06
      83100000 -- (-4518.788) [...7 remote chains...] -- 97:46:12
      83150000 -- (-4541.889) [...7 remote chains...] -- 97:45:18
      83200000 -- (-4543.695) [...7 remote chains...] -- 97:44:25
      83250000 -- (-4524.517) [...7 remote chains...] -- 97:43:31
      83300000 -- (-4528.913) [...7 remote chains...] -- 97:42:37
      83350000 -- (-4548.069) [...7 remote chains...] -- 97:41:43
      83400000 -- (-4543.227) [...7 remote chains...] -- 97:40:49
      83450000 -- (-4554.571) [...7 remote chains...] -- 97:39:56
      83500000 -- (-4543.623) [...7 remote chains...] -- 97:39:02

      Average standard deviation of split frequencies: 0.011528

      83550000 -- (-4561.907) [...7 remote chains...] -- 97:38:08
      83600000 -- (-4536.894) [...7 remote chains...] -- 97:37:14
      83650000 -- (-4546.954) [...7 remote chains...] -- 97:36:21
      83700000 -- (-4549.677) [...7 remote chains...] -- 97:35:23
      83750000 -- (-4548.901) [...7 remote chains...] -- 97:34:29
      83800000 -- (-4546.833) [...7 remote chains...] -- 97:33:35
      83850000 -- (-4559.170) [...7 remote chains...] -- 97:32:42
      83900000 -- (-4576.444) [...7 remote chains...] -- 97:31:40
      83950000 -- (-4563.215) [...7 remote chains...] -- 97:30:47
      84000000 -- (-4539.000) [...7 remote chains...] -- 97:29:53

      Average standard deviation of split frequencies: 0.011621

      84050000 -- (-4537.815) [...7 remote chains...] -- 97:28:59
      84100000 -- (-4546.370) [...7 remote chains...] -- 97:28:01
      84150000 -- (-4525.902) [...7 remote chains...] -- 97:27:04
      84200000 -- (-4557.392) [...7 remote chains...] -- 97:26:06
      84250000 -- (-4565.408) [...7 remote chains...] -- 97:25:09
      84300000 -- (-4545.630) [...7 remote chains...] -- 97:24:11
      84350000 -- (-4544.411) [...7 remote chains...] -- 97:23:14
      84400000 -- (-4537.714) [...7 remote chains...] -- 97:22:16
      84450000 -- (-4562.747) [...7 remote chains...] -- 97:21:19
      84500000 -- (-4555.404) [...7 remote chains...] -- 97:20:21

      Average standard deviation of split frequencies: 0.011891

      84550000 -- (-4547.333) [...7 remote chains...] -- 97:19:24
      84600000 -- (-4568.749) [...7 remote chains...] -- 97:18:26
      84650000 -- (-4563.601) [...7 remote chains...] -- 97:17:28
      84700000 -- (-4539.713) [...7 remote chains...] -- 97:16:31
      84750000 -- (-4548.573) [...7 remote chains...] -- 97:15:33
      84800000 -- (-4531.476) [...7 remote chains...] -- 97:14:36
      84850000 -- (-4542.766) [...7 remote chains...] -- 97:13:38
      84900000 -- (-4559.615) [...7 remote chains...] -- 97:12:41
      84950000 -- (-4528.987) [...7 remote chains...] -- 97:11:47
      85000000 -- (-4531.408) [...7 remote chains...] -- 97:10:53

      Average standard deviation of split frequencies: 0.012052

      85050000 -- (-4543.892) [...7 remote chains...] -- 97:10:00
      85100000 -- (-4561.101) [...7 remote chains...] -- 97:09:02
      85150000 -- (-4529.657) [...7 remote chains...] -- 97:08:05
      85200000 -- (-4551.439) [...7 remote chains...] -- 97:07:07
      85250000 -- (-4562.648) [...7 remote chains...] -- 97:06:10
      85300000 -- (-4553.603) [...7 remote chains...] -- 97:05:12
      85350000 -- (-4545.799) [...7 remote chains...] -- 97:04:18
      85400000 -- (-4560.453) [...7 remote chains...] -- 97:03:21
      85450000 -- (-4567.035) [...7 remote chains...] -- 97:02:20
      85500000 -- (-4581.424) [...7 remote chains...] -- 97:01:22

      Average standard deviation of split frequencies: 0.012227

      85550000 -- (-4545.794) [...7 remote chains...] -- 97:00:25
      85600000 -- (-4546.346) [...7 remote chains...] -- 96:59:27
      85650000 -- (-4564.846) [...7 remote chains...] -- 96:58:30
      85700000 -- (-4594.479) [...7 remote chains...] -- 96:57:32
      85750000 -- (-4555.093) [...7 remote chains...] -- 96:56:38
      85800000 -- (-4564.844) [...7 remote chains...] -- 96:55:41
      85850000 -- (-4565.563) [...7 remote chains...] -- 96:54:43
      85900000 -- (-4583.522) [...7 remote chains...] -- 96:53:46
      85950000 -- (-4579.793) [...7 remote chains...] -- 96:52:45
      86000000 -- (-4556.242) [...7 remote chains...] -- 96:51:47

      Average standard deviation of split frequencies: 0.011886

      86050000 -- (-4572.800) [...7 remote chains...] -- 96:50:50
      86100000 -- (-4572.985) [...7 remote chains...] -- 96:49:53
      86150000 -- (-4568.887) [...7 remote chains...] -- 96:48:55
      86200000 -- (-4601.704) [...7 remote chains...] -- 96:47:58
      86250000 -- (-4553.350) [...7 remote chains...] -- 96:47:04
      86300000 -- (-4555.364) [...7 remote chains...] -- 96:46:10
      86350000 -- (-4557.556) [...7 remote chains...] -- 96:45:13
      86400000 -- (-4560.295) [...7 remote chains...] -- 96:44:15
      86450000 -- (-4551.743) [...7 remote chains...] -- 96:43:21
      86500000 -- (-4543.422) [...7 remote chains...] -- 96:42:24

      Average standard deviation of split frequencies: 0.011563

      86550000 -- (-4535.475) [...7 remote chains...] -- 96:41:30
      86600000 -- (-4532.308) [...7 remote chains...] -- 96:40:33
      86650000 -- (-4566.799) [...7 remote chains...] -- 96:39:43
      86700000 -- (-4523.907) [...7 remote chains...] -- 96:38:45
      86750000 -- (-4541.212) [...7 remote chains...] -- 96:37:51
      86800000 -- (-4546.777) [...7 remote chains...] -- 96:36:57
      86850000 -- (-4537.709) [...7 remote chains...] -- 96:36:04
      86900000 -- (-4562.837) [...7 remote chains...] -- 96:35:10
      86950000 -- (-4563.616) [...7 remote chains...] -- 96:34:16
      87000000 -- (-4511.738) [...7 remote chains...] -- 96:33:22

      Average standard deviation of split frequencies: 0.011496

      87050000 -- (-4543.377) [...7 remote chains...] -- 96:32:28
      87100000 -- (-4529.242) [...7 remote chains...] -- 96:31:35
      87150000 -- (-4552.727) [...7 remote chains...] -- 96:30:44
      87200000 -- (-4567.070) [...7 remote chains...] -- 96:29:47
      87250000 -- (-4553.257) [...7 remote chains...] -- 96:28:53
      87300000 -- (-4562.640) [...7 remote chains...] -- 96:27:56
      87350000 -- (-4548.849) [...7 remote chains...] -- 96:27:02
      87400000 -- (-4546.333) [...7 remote chains...] -- 96:26:04
      87450000 -- (-4550.878) [...7 remote chains...] -- 96:25:10
      87500000 -- (-4537.282) [...7 remote chains...] -- 96:24:17

      Average standard deviation of split frequencies: 0.011803

      87550000 -- (-4524.855) [...7 remote chains...] -- 96:23:19
      87600000 -- (-4571.377) [...7 remote chains...] -- 96:22:25
      87650000 -- (-4559.814) [...7 remote chains...] -- 96:21:28
      87700000 -- (-4528.319) [...7 remote chains...] -- 96:20:34
      87750000 -- (-4551.889) [...7 remote chains...] -- 96:19:37
      87800000 -- (-4552.317) [...7 remote chains...] -- 96:18:39
      87850000 -- (-4527.860) [...7 remote chains...] -- 96:17:42
      87900000 -- (-4546.988) [...7 remote chains...] -- 96:16:44
      87950000 -- (-4556.328) [...7 remote chains...] -- 96:15:51
      88000000 -- (-4531.924) [...7 remote chains...] -- 96:14:57

      Average standard deviation of split frequencies: 0.011870

      88050000 -- (-4540.182) [...7 remote chains...] -- 96:13:59
      88100000 -- (-4540.845) [...7 remote chains...] -- 96:13:02
      88150000 -- (-4508.036) [...7 remote chains...] -- 96:12:08
      88200000 -- (-4532.091) [...7 remote chains...] -- 96:11:14
      88250000 -- (-4533.820) [...7 remote chains...] -- 96:10:20
      88300000 -- (-4542.102) [...7 remote chains...] -- 96:09:27
      88350000 -- (-4558.032) [...7 remote chains...] -- 96:08:33
      88400000 -- (-4533.101) [...7 remote chains...] -- 96:07:39
      88450000 -- (-4567.702) [...7 remote chains...] -- 96:06:45
      88500000 -- (-4535.875) [...7 remote chains...] -- 96:05:48

      Average standard deviation of split frequencies: 0.011703

      88550000 -- (-4541.064) [...7 remote chains...] -- 96:04:54
      88600000 -- (-4535.428) [...7 remote chains...] -- 96:04:00
      88650000 -- (-4568.890) [...7 remote chains...] -- 96:03:06
      88700000 -- (-4562.688) [...7 remote chains...] -- 96:02:09
      88750000 -- (-4581.710) [...7 remote chains...] -- 96:01:15
      88800000 -- (-4574.446) [...7 remote chains...] -- 96:00:17
      88850000 -- (-4613.158) [...7 remote chains...] -- 95:59:20
      88900000 -- (-4568.406) [...7 remote chains...] -- 95:58:22
      88950000 -- (-4537.989) [...7 remote chains...] -- 95:57:25
      89000000 -- (-4553.937) [...7 remote chains...] -- 95:56:28

      Average standard deviation of split frequencies: 0.011910

      89050000 -- (-4577.881) [...7 remote chains...] -- 95:55:27
      89100000 -- (-4541.671) [...7 remote chains...] -- 95:54:33
      89150000 -- (-4569.826) [...7 remote chains...] -- 95:53:32
      89200000 -- (-4552.465) [...7 remote chains...] -- 95:52:35
      89250000 -- (-4565.025) [...7 remote chains...] -- 95:51:37
      89300000 -- (-4571.197) [...7 remote chains...] -- 95:50:40
      89350000 -- (-4531.573) [...7 remote chains...] -- 95:49:46
      89400000 -- (-4572.266) [...7 remote chains...] -- 95:48:49
      89450000 -- (-4538.019) [...7 remote chains...] -- 95:47:48
      89500000 -- (-4563.134) [...7 remote chains...] -- 95:46:54

      Average standard deviation of split frequencies: 0.012434

      89550000 -- (-4563.924) [...7 remote chains...] -- 95:45:57
      89600000 -- (-4564.789) [...7 remote chains...] -- 95:44:59
      89650000 -- (-4586.869) [...7 remote chains...] -- 95:44:02
      89700000 -- (-4576.265) [...7 remote chains...] -- 95:43:05
      89750000 -- (-4558.709) [...7 remote chains...] -- 95:42:07
      89800000 -- (-4556.440) [...7 remote chains...] -- 95:41:10
      89850000 -- (-4533.785) [...7 remote chains...] -- 95:40:16
      89900000 -- (-4540.190) [...7 remote chains...] -- 95:39:22
      89950000 -- (-4563.938) [...7 remote chains...] -- 95:38:25
      90000000 -- (-4538.402) [...7 remote chains...] -- 95:37:31

      Average standard deviation of split frequencies: 0.012710

      90050000 -- (-4568.455) [...7 remote chains...] -- 95:36:34
      90100000 -- (-4556.439) [...7 remote chains...] -- 95:35:36
      90150000 -- (-4578.046) [...7 remote chains...] -- 95:34:39
      90200000 -- (-4558.744) [...7 remote chains...] -- 95:33:45
      90250000 -- (-4595.814) [...7 remote chains...] -- 95:32:48
      90300000 -- (-4592.851) [...7 remote chains...] -- 95:31:51
      90350000 -- (-4555.931) [...7 remote chains...] -- 95:30:53
      90400000 -- (-4554.906) [...7 remote chains...] -- 95:29:59
      90450000 -- (-4559.214) [...7 remote chains...] -- 95:29:05
      90500000 -- (-4522.888) [...7 remote chains...] -- 95:28:08

      Average standard deviation of split frequencies: 0.012583

      90550000 -- (-4554.838) [...7 remote chains...] -- 95:27:14
      90600000 -- (-4559.482) [...7 remote chains...] -- 95:26:17
      90650000 -- (-4532.815) [...7 remote chains...] -- 95:25:16
      90700000 -- (-4545.006) [...7 remote chains...] -- 95:24:22
      90750000 -- (-4533.169) [...7 remote chains...] -- 95:23:25
      90800000 -- (-4534.904) [...7 remote chains...] -- 95:22:28
      90850000 -- (-4561.510) [...7 remote chains...] -- 95:21:27
      90900000 -- (-4546.880) [...7 remote chains...] -- 95:20:30
      90950000 -- (-4544.632) [...7 remote chains...] -- 95:19:29
      91000000 -- (-4542.692) [...7 remote chains...] -- 95:18:32

      Average standard deviation of split frequencies: 0.012718

      91050000 -- (-4582.162) [...7 remote chains...] -- 95:17:38
      91100000 -- (-4546.715) [...7 remote chains...] -- 95:16:41
      91150000 -- (-4553.906) [...7 remote chains...] -- 95:15:47
      91200000 -- (-4550.143) [...7 remote chains...] -- 95:14:46
      91250000 -- (-4558.258) [...7 remote chains...] -- 95:13:52
      91300000 -- (-4544.541) [...7 remote chains...] -- 95:12:55
      91350000 -- (-4548.117) [...7 remote chains...] -- 95:12:01
      91400000 -- (-4555.751) [...7 remote chains...] -- 95:11:07
      91450000 -- (-4552.342) [...7 remote chains...] -- 95:10:13
      91500000 -- (-4573.061) [...7 remote chains...] -- 95:09:19

      Average standard deviation of split frequencies: 0.012702

      91550000 -- (-4587.970) [...7 remote chains...] -- 95:08:22
      91600000 -- (-4549.522) [...7 remote chains...] -- 95:07:28
      91650000 -- (-4557.785) [...7 remote chains...] -- 95:06:31
      91700000 -- (-4563.561) [...7 remote chains...] -- 95:05:37
      91750000 -- (-4540.102) [...7 remote chains...] -- 95:04:43
      91800000 -- (-4541.653) [...7 remote chains...] -- 95:03:49
      91850000 -- (-4572.759) [...7 remote chains...] -- 95:02:55
      91900000 -- (-4567.691) [...7 remote chains...] -- 95:01:58
      91950000 -- (-4562.255) [...7 remote chains...] -- 95:01:04
      92000000 -- (-4564.942) [...7 remote chains...] -- 95:00:07

      Average standard deviation of split frequencies: 0.013075

      92050000 -- (-4567.418) [...7 remote chains...] -- 94:59:13
      92100000 -- (-4559.001) [...7 remote chains...] -- 94:58:19
      92150000 -- (-4586.955) [...7 remote chains...] -- 94:57:22
      92200000 -- (-4568.136) [...7 remote chains...] -- 94:56:28
      92250000 -- (-4557.124) [...7 remote chains...] -- 94:55:34
      92300000 -- (-4536.259) [...7 remote chains...] -- 94:54:40
      92350000 -- (-4570.676) [...7 remote chains...] -- 94:53:46
      92400000 -- (-4557.776) [...7 remote chains...] -- 94:52:52
      92450000 -- (-4548.812) [...7 remote chains...] -- 94:51:58
      92500000 -- (-4553.924) [...7 remote chains...] -- 94:51:01

      Average standard deviation of split frequencies: 0.013105

      92550000 -- (-4558.353) [...7 remote chains...] -- 94:50:00
      92600000 -- (-4562.472) [...7 remote chains...] -- 94:49:03
      92650000 -- (-4553.983) [...7 remote chains...] -- 94:48:06
      92700000 -- (-4559.919) [...7 remote chains...] -- 94:47:12
      92750000 -- (-4560.905) [...7 remote chains...] -- 94:46:15
      92800000 -- (-4556.682) [...7 remote chains...] -- 94:45:17
      92850000 -- (-4587.488) [...7 remote chains...] -- 94:44:20
      92900000 -- (-4587.214) [...7 remote chains...] -- 94:43:23
      92950000 -- (-4561.900) [...7 remote chains...] -- 94:42:29
      93000000 -- (-4556.505) [...7 remote chains...] -- 94:41:35

      Average standard deviation of split frequencies: 0.013156

      93050000 -- (-4538.026) [...7 remote chains...] -- 94:40:41
      93100000 -- (-4549.348) [...7 remote chains...] -- 94:39:47
      93150000 -- (-4580.084) [...7 remote chains...] -- 94:38:53
      93200000 -- (-4554.112) [...7 remote chains...] -- 94:37:59
      93250000 -- (-4544.445) [...7 remote chains...] -- 94:37:05
      93300000 -- (-4550.081) [...7 remote chains...] -- 94:36:08
      93350000 -- (-4543.952) [...7 remote chains...] -- 94:35:14
      93400000 -- (-4584.850) [...7 remote chains...] -- 94:34:17
      93450000 -- (-4540.218) [...7 remote chains...] -- 94:33:23
      93500000 -- (-4544.646) [...7 remote chains...] -- 94:32:22

      Average standard deviation of split frequencies: 0.012861

      93550000 -- (-4542.910) [...7 remote chains...] -- 94:31:25
      93600000 -- (-4540.382) [...7 remote chains...] -- 94:30:28
      93650000 -- (-4568.683) [...7 remote chains...] -- 94:29:31
      93700000 -- (-4558.111) [...7 remote chains...] -- 94:28:33
      93750000 -- (-4544.970) [...7 remote chains...] -- 94:27:36
      93800000 -- (-4599.956) [...7 remote chains...] -- 94:26:42
      93850000 -- (-4572.256) [...7 remote chains...] -- 94:25:45
      93900000 -- (-4553.341) [...7 remote chains...] -- 94:24:51
      93950000 -- (-4548.006) [...7 remote chains...] -- 94:23:54
      94000000 -- (-4529.560) [...7 remote chains...] -- 94:22:57

      Average standard deviation of split frequencies: 0.012800

      94050000 -- (-4547.415) [...7 remote chains...] -- 94:21:59
      94100000 -- (-4558.203) [...7 remote chains...] -- 94:21:06
      94150000 -- (-4545.396) [...7 remote chains...] -- 94:20:12
      94200000 -- (-4549.959) [...7 remote chains...] -- 94:19:14
      94250000 -- (-4548.835) [...7 remote chains...] -- 94:18:17
      94300000 -- (-4549.645) [...7 remote chains...] -- 94:17:20
      94350000 -- (-4537.336) [...7 remote chains...] -- 94:16:26
      94400000 -- (-4549.170) [...7 remote chains...] -- 94:15:26
      94450000 -- (-4550.296) [...7 remote chains...] -- 94:14:28
      94500000 -- (-4548.282) [...7 remote chains...] -- 94:13:31

      Average standard deviation of split frequencies: 0.012872

      94550000 -- (-4553.789) [...7 remote chains...] -- 94:12:37
      94600000 -- (-4531.637) [...7 remote chains...] -- 94:11:40
      94650000 -- (-4567.848) [...7 remote chains...] -- 94:10:43
      94700000 -- (-4600.447) [...7 remote chains...] -- 94:09:46
      94750000 -- (-4551.687) [...7 remote chains...] -- 94:08:45
      94800000 -- (-4561.471) [...7 remote chains...] -- 94:07:48
      94850000 -- (-4551.071) [...7 remote chains...] -- 94:06:51
      94900000 -- (-4562.768) [...7 remote chains...] -- 94:05:54
      94950000 -- (-4579.098) [...7 remote chains...] -- 94:04:57
      95000000 -- (-4576.646) [...7 remote chains...] -- 94:03:59

      Average standard deviation of split frequencies: 0.013134

      95050000 -- (-4555.003) [...7 remote chains...] -- 94:03:05
      95100000 -- (-4551.238) [...7 remote chains...] -- 94:02:08
      95150000 -- (-4538.334) [...7 remote chains...] -- 94:01:14
      95200000 -- (-4530.286) [...7 remote chains...] -- 94:00:17
      95250000 -- (-4566.594) [...7 remote chains...] -- 93:59:23
      95300000 -- (-4540.135) [...7 remote chains...] -- 93:58:26
      95350000 -- (-4539.400) [...7 remote chains...] -- 93:57:32
      95400000 -- (-4557.438) [...7 remote chains...] -- 93:56:38
      95450000 -- (-4570.825) [...7 remote chains...] -- 93:55:44
      95500000 -- (-4553.325) [...7 remote chains...] -- 93:54:47

      Average standard deviation of split frequencies: 0.012764

      95550000 -- (-4553.707) [...7 remote chains...] -- 93:53:56
      95600000 -- (-4561.944) [...7 remote chains...] -- 93:53:02
      95650000 -- (-4562.735) [...7 remote chains...] -- 93:52:08
      95700000 -- (-4572.737) [...7 remote chains...] -- 93:51:11
      95750000 -- (-4550.885) [...7 remote chains...] -- 93:50:17
      95800000 -- (-4554.549) [...7 remote chains...] -- 93:49:23
      95850000 -- (-4559.613) [...7 remote chains...] -- 93:48:29
      95900000 -- (-4539.220) [...7 remote chains...] -- 93:47:35
      95950000 -- (-4568.960) [...7 remote chains...] -- 93:46:38
      96000000 -- (-4563.592) [...7 remote chains...] -- 93:45:44

      Average standard deviation of split frequencies: 0.012456

      96050000 -- (-4562.952) [...7 remote chains...] -- 93:44:50
      96100000 -- (-4559.517) [...7 remote chains...] -- 93:43:56
      96150000 -- (-4552.766) [...7 remote chains...] -- 93:43:02
      96200000 -- (-4594.290) [...7 remote chains...] -- 93:42:08
      96250000 -- (-4549.887) [...7 remote chains...] -- 93:41:14
      96300000 -- (-4589.655) [...7 remote chains...] -- 93:40:23
      96350000 -- (-4570.853) [...7 remote chains...] -- 93:39:29
      96400000 -- (-4582.828) [...7 remote chains...] -- 93:38:35
      96450000 -- (-4583.088) [...7 remote chains...] -- 93:37:38
      96500000 -- (-4531.689) [...7 remote chains...] -- 93:36:44

      Average standard deviation of split frequencies: 0.012244

      96550000 -- (-4547.913) [...7 remote chains...] -- 93:35:50
      96600000 -- (-4540.102) [...7 remote chains...] -- 93:34:56
      96650000 -- (-4545.023) [...7 remote chains...] -- 93:34:02
      96700000 -- (-4555.883) [...7 remote chains...] -- 93:33:08
      96750000 -- (-4558.922) [...7 remote chains...] -- 93:32:17
      96800000 -- (-4527.307) [...7 remote chains...] -- 93:31:23
      96850000 -- (-4539.483) [...7 remote chains...] -- 93:30:26
      96900000 -- (-4525.197) [...7 remote chains...] -- 93:29:32
      96950000 -- (-4546.810) [...7 remote chains...] -- 93:28:38
      97000000 -- (-4515.432) [...7 remote chains...] -- 93:27:44

      Average standard deviation of split frequencies: 0.012357

      97050000 -- (-4525.557) [...7 remote chains...] -- 93:26:50
      97100000 -- (-4521.641) [...7 remote chains...] -- 93:25:59
      97150000 -- (-4538.480) [...7 remote chains...] -- 93:25:05
      97200000 -- (-4554.308) [...7 remote chains...] -- 93:24:08
      97250000 -- (-4512.267) [...7 remote chains...] -- 93:23:17
      97300000 -- (-4525.665) [...7 remote chains...] -- 93:22:23
      97350000 -- (-4518.325) [...7 remote chains...] -- 93:21:29
      97400000 -- (-4536.226) [...7 remote chains...] -- 93:20:35
      97450000 -- (-4549.052) [...7 remote chains...] -- 93:19:34
      97500000 -- (-4532.160) [...7 remote chains...] -- 93:18:37

      Average standard deviation of split frequencies: 0.012214

      97550000 -- (-4565.685) [...7 remote chains...] -- 93:17:40
      97600000 -- (-4545.684) [...7 remote chains...] -- 93:16:43
      97650000 -- (-4553.232) [...7 remote chains...] -- 93:15:46
      97700000 -- (-4543.599) [...7 remote chains...] -- 93:14:52
      97750000 -- (-4557.494) [...7 remote chains...] -- 93:13:58
      97800000 -- (-4536.590) [...7 remote chains...] -- 93:13:01
      97850000 -- (-4551.571) [...7 remote chains...] -- 93:12:03
      97900000 -- (-4544.833) [...7 remote chains...] -- 93:11:09
      97950000 -- (-4528.069) [...7 remote chains...] -- 93:10:18
      98000000 -- (-4548.723) [...7 remote chains...] -- 93:09:24

      Average standard deviation of split frequencies: 0.012355

      98050000 -- (-4556.860) [...7 remote chains...] -- 93:08:30
      98100000 -- (-4554.465) [...7 remote chains...] -- 93:07:30
      98150000 -- (-4552.689) [...7 remote chains...] -- 93:06:33
      98200000 -- (-4543.622) [...7 remote chains...] -- 93:05:39
      98250000 -- (-4530.872) [...7 remote chains...] -- 93:04:42
      98300000 -- (-4533.343) [...7 remote chains...] -- 93:03:45
      98350000 -- (-4532.075) [...7 remote chains...] -- 93:02:47
      98400000 -- (-4530.581) [...7 remote chains...] -- 93:01:50
      98450000 -- (-4559.976) [...7 remote chains...] -- 93:00:53
      98500000 -- (-4524.315) [...7 remote chains...] -- 92:59:59

      Average standard deviation of split frequencies: 0.012018

      98550000 -- (-4522.527) [...7 remote chains...] -- 92:59:02
      98600000 -- (-4548.078) [...7 remote chains...] -- 92:58:05
      98650000 -- (-4539.809) [...7 remote chains...] -- 92:57:11
      98700000 -- (-4548.492) [...7 remote chains...] -- 92:56:14
      98750000 -- (-4527.148) [...7 remote chains...] -- 92:55:17
      98800000 -- (-4534.240) [...7 remote chains...] -- 92:54:20
      98850000 -- (-4526.768) [...7 remote chains...] -- 92:53:25
      98900000 -- (-4551.437) [...7 remote chains...] -- 92:52:34
      98950000 -- (-4544.754) [...7 remote chains...] -- 92:51:37
      99000000 -- (-4530.844) [...7 remote chains...] -- 92:50:43

      Average standard deviation of split frequencies: 0.011898

      99050000 -- (-4547.240) [...7 remote chains...] -- 92:49:52
      99100000 -- (-4544.552) [...7 remote chains...] -- 92:48:58
      99150000 -- (-4509.350) [...7 remote chains...] -- 92:48:04
      99200000 -- (-4536.039) [...7 remote chains...] -- 92:47:10
      99250000 -- (-4539.870) [...7 remote chains...] -- 92:46:13
      99300000 -- (-4569.045) [...7 remote chains...] -- 92:45:19
      99350000 -- (-4534.760) [...7 remote chains...] -- 92:44:22
      99400000 -- (-4553.287) [...7 remote chains...] -- 92:43:28
      99450000 -- (-4544.334) [...7 remote chains...] -- 92:42:34
      99500000 -- (-4525.711) [...7 remote chains...] -- 92:41:39

      Average standard deviation of split frequencies: 0.011874

      99550000 -- (-4542.241) [...7 remote chains...] -- 92:40:45
      99600000 -- (-4549.135) [...7 remote chains...] -- 92:39:51
      99650000 -- (-4544.188) [...7 remote chains...] -- 92:38:54
      99700000 -- (-4581.645) [...7 remote chains...] -- 92:38:00
      99750000 -- (-4547.946) [...7 remote chains...] -- 92:37:03
      99800000 -- (-4555.812) [...7 remote chains...] -- 92:36:09
      99850000 -- (-4566.527) [...7 remote chains...] -- 92:35:12
      99900000 -- (-4555.055) [...7 remote chains...] -- 92:34:15
      99950000 -- (-4549.797) [...7 remote chains...] -- 92:33:18
      100000000 -- (-4524.745) [...7 remote chains...] -- 92:32:21

      Average standard deviation of split frequencies: 0.011757

      100050000 -- (-4533.824) [...7 remote chains...] -- 92:31:23
      100100000 -- (-4503.100) [...7 remote chains...] -- 92:30:29
      100150000 -- (-4540.509) [...7 remote chains...] -- 92:29:35
      100200000 -- (-4554.468) [...7 remote chains...] -- 92:28:38
      100250000 -- (-4537.842) [...7 remote chains...] -- 92:27:44
      100300000 -- (-4556.979) [...7 remote chains...] -- 92:26:47
      100350000 -- (-4543.382) [...7 remote chains...] -- 92:25:53
      100400000 -- (-4522.972) [...7 remote chains...] -- 92:24:59
      100450000 -- (-4508.742) [...7 remote chains...] -- 92:24:02
      100500000 -- (-4554.590) [...7 remote chains...] -- 92:23:08

      Average standard deviation of split frequencies: 0.011670

      100550000 -- (-4525.817) [...7 remote chains...] -- 92:22:16
      100600000 -- (-4541.692) [...7 remote chains...] -- 92:21:22
      100650000 -- (-4544.923) [...7 remote chains...] -- 92:20:25
      100700000 -- (-4531.995) [...7 remote chains...] -- 92:19:34
      100750000 -- (-4530.457) [...7 remote chains...] -- 92:18:37
      100800000 -- (-4537.772) [...7 remote chains...] -- 92:17:46
      100850000 -- (-4566.672) [...7 remote chains...] -- 92:16:52
      100900000 -- (-4559.488) [...7 remote chains...] -- 92:15:58
      100950000 -- (-4548.128) [...7 remote chains...] -- 92:15:03
      101000000 -- (-4542.140) [...7 remote chains...] -- 92:14:09

      Average standard deviation of split frequencies: 0.011741

      101050000 -- (-4541.204) [...7 remote chains...] -- 92:13:15
      101100000 -- (-4565.303) [...7 remote chains...] -- 92:12:21
      101150000 -- (-4554.930) [...7 remote chains...] -- 92:11:24
      101200000 -- (-4535.173) [...7 remote chains...] -- 92:10:30
      101250000 -- (-4553.249) [...7 remote chains...] -- 92:09:39
      101300000 -- (-4535.709) [...7 remote chains...] -- 92:08:45
      101350000 -- (-4552.060) [...7 remote chains...] -- 92:07:53
      101400000 -- (-4520.591) [...7 remote chains...] -- 92:06:59
      101450000 -- (-4534.685) [...7 remote chains...] -- 92:06:02
      101500000 -- (-4552.668) [...7 remote chains...] -- 92:05:11

      Average standard deviation of split frequencies: 0.011920

      101550000 -- (-4541.594) [...7 remote chains...] -- 92:04:17
      101600000 -- (-4547.372) [...7 remote chains...] -- 92:03:23
      101650000 -- (-4531.953) [...7 remote chains...] -- 92:02:29
      101700000 -- (-4582.009) [...7 remote chains...] -- 92:01:34
      101750000 -- (-4568.821) [...7 remote chains...] -- 92:00:37
      101800000 -- (-4537.096) [...7 remote chains...] -- 91:59:40
      101850000 -- (-4539.801) [...7 remote chains...] -- 91:58:43
      101900000 -- (-4553.235) [...7 remote chains...] -- 91:57:46
      101950000 -- (-4524.783) [...7 remote chains...] -- 91:56:52
      102000000 -- (-4527.919) [...7 remote chains...] -- 91:55:58

      Average standard deviation of split frequencies: 0.011966

      102050000 -- (-4533.420) [...7 remote chains...] -- 91:55:01
      102100000 -- (-4551.493) [...7 remote chains...] -- 91:54:06
      102150000 -- (-4548.024) [...7 remote chains...] -- 91:53:12
      102200000 -- (-4555.443) [...7 remote chains...] -- 91:52:15
      102250000 -- (-4532.707) [...7 remote chains...] -- 91:51:21
      102300000 -- (-4545.691) [...7 remote chains...] -- 91:50:24
      102350000 -- (-4525.845) [...7 remote chains...] -- 91:49:27
      102400000 -- (-4522.706) [...7 remote chains...] -- 91:48:33
      102450000 -- (-4537.988) [...7 remote chains...] -- 91:47:36
      102500000 -- (-4530.848) [...7 remote chains...] -- 91:46:42

      Average standard deviation of split frequencies: 0.012080

      102550000 -- (-4531.265) [...7 remote chains...] -- 91:45:47
      102600000 -- (-4554.301) [...7 remote chains...] -- 91:44:53
      102650000 -- (-4517.007) [...7 remote chains...] -- 91:43:59
      102700000 -- (-4517.576) [...7 remote chains...] -- 91:43:05
      102750000 -- (-4542.970) [...7 remote chains...] -- 91:42:14
      102800000 -- (-4530.070) [...7 remote chains...] -- 91:41:25
      102850000 -- (-4529.538) [...7 remote chains...] -- 91:40:34
      102900000 -- (-4539.414) [...7 remote chains...] -- 91:39:40
      102950000 -- (-4542.325) [...7 remote chains...] -- 91:38:48
      103000000 -- (-4532.366) [...7 remote chains...] -- 91:37:54

      Average standard deviation of split frequencies: 0.012232

      103050000 -- (-4548.560) [...7 remote chains...] -- 91:37:00
      103100000 -- (-4560.781) [...7 remote chains...] -- 91:36:06
      103150000 -- (-4541.598) [...7 remote chains...] -- 91:35:12
      103200000 -- (-4549.235) [...7 remote chains...] -- 91:34:15
      103250000 -- (-4544.728) [...7 remote chains...] -- 91:33:17
      103300000 -- (-4553.224) [...7 remote chains...] -- 91:32:20
      103350000 -- (-4548.174) [...7 remote chains...] -- 91:31:23
      103400000 -- (-4538.017) [...7 remote chains...] -- 91:30:29
      103450000 -- (-4573.684) [...7 remote chains...] -- 91:29:32
      103500000 -- (-4566.911) [...7 remote chains...] -- 91:28:38

      Average standard deviation of split frequencies: 0.012309

      103550000 -- (-4546.984) [...7 remote chains...] -- 91:27:44
      103600000 -- (-4517.259) [...7 remote chains...] -- 91:26:49
      103650000 -- (-4542.182) [...7 remote chains...] -- 91:25:52
      103700000 -- (-4528.224) [...7 remote chains...] -- 91:24:58
      103750000 -- (-4528.472) [...7 remote chains...] -- 91:24:04
      103800000 -- (-4568.787) [...7 remote chains...] -- 91:23:07
      103850000 -- (-4525.558) [...7 remote chains...] -- 91:22:10
      103900000 -- (-4526.520) [...7 remote chains...] -- 91:21:16
      103950000 -- (-4527.345) [...7 remote chains...] -- 91:20:21
      104000000 -- (-4545.003) [...7 remote chains...] -- 91:19:24

      Average standard deviation of split frequencies: 0.012370

      104050000 -- (-4576.002) [...7 remote chains...] -- 91:18:30
      104100000 -- (-4530.039) [...7 remote chains...] -- 91:17:36
      104150000 -- (-4540.658) [...7 remote chains...] -- 91:16:39
      104200000 -- (-4550.448) [...7 remote chains...] -- 91:15:45
      104250000 -- (-4520.740) [...7 remote chains...] -- 91:14:51
      104300000 -- (-4562.098) [...7 remote chains...] -- 91:13:53
      104350000 -- (-4547.042) [...7 remote chains...] -- 91:12:59
      104400000 -- (-4553.829) [...7 remote chains...] -- 91:12:02
      104450000 -- (-4546.209) [...7 remote chains...] -- 91:11:05
      104500000 -- (-4551.712) [...7 remote chains...] -- 91:10:11

      Average standard deviation of split frequencies: 0.012401

      104550000 -- (-4559.682) [...7 remote chains...] -- 91:09:17
      104600000 -- (-4526.709) [...7 remote chains...] -- 91:08:20
      104650000 -- (-4537.163) [...7 remote chains...] -- 91:07:23
      104700000 -- (-4564.285) [...7 remote chains...] -- 91:06:28
      104750000 -- (-4548.325) [...7 remote chains...] -- 91:05:31
      104800000 -- (-4558.311) [...7 remote chains...] -- 91:04:34
      104850000 -- (-4529.650) [...7 remote chains...] -- 91:03:40
      104900000 -- (-4509.023) [...7 remote chains...] -- 91:02:46
      104950000 -- (-4556.972) [...7 remote chains...] -- 91:01:52
      105000000 -- (-4529.837) [...7 remote chains...] -- 91:00:57

      Average standard deviation of split frequencies: 0.012472

      105050000 -- (-4537.723) [...7 remote chains...] -- 91:00:03
      105100000 -- (-4518.523) [...7 remote chains...] -- 90:59:12
      105150000 -- (-4525.327) [...7 remote chains...] -- 90:58:18
      105200000 -- (-4544.497) [...7 remote chains...] -- 90:57:26
      105250000 -- (-4565.810) [...7 remote chains...] -- 90:56:35
      105300000 -- (-4550.209) [...7 remote chains...] -- 90:55:43
      105350000 -- (-4540.665) [...7 remote chains...] -- 90:54:49
      105400000 -- (-4526.126) [...7 remote chains...] -- 90:53:55
      105450000 -- (-4525.229) [...7 remote chains...] -- 90:53:00
      105500000 -- (-4545.223) [...7 remote chains...] -- 90:52:06

      Average standard deviation of split frequencies: 0.012422

      105550000 -- (-4545.162) [...7 remote chains...] -- 90:51:15
      105600000 -- (-4540.712) [...7 remote chains...] -- 90:50:23
      105650000 -- (-4545.047) [...7 remote chains...] -- 90:49:32
      105700000 -- (-4546.825) [...7 remote chains...] -- 90:48:38
      105750000 -- (-4544.931) [...7 remote chains...] -- 90:47:43
      105800000 -- (-4529.398) [...7 remote chains...] -- 90:46:49
      105850000 -- (-4527.818) [...7 remote chains...] -- 90:45:57
      105900000 -- (-4545.075) [...7 remote chains...] -- 90:45:03
      105950000 -- (-4527.785) [...7 remote chains...] -- 90:44:06
      106000000 -- (-4547.189) [...7 remote chains...] -- 90:43:12

      Average standard deviation of split frequencies: 0.012211

      106050000 -- (-4538.220) [...7 remote chains...] -- 90:42:20
      106100000 -- (-4561.284) [...7 remote chains...] -- 90:41:23
      106150000 -- (-4555.470) [...7 remote chains...] -- 90:40:29
      106200000 -- (-4540.649) [...7 remote chains...] -- 90:39:38
      106250000 -- (-4548.099) [...7 remote chains...] -- 90:38:43
      106300000 -- (-4545.155) [...7 remote chains...] -- 90:37:49
      106350000 -- (-4506.661) [...7 remote chains...] -- 90:36:55
      106400000 -- (-4545.644) [...7 remote chains...] -- 90:36:03
      106450000 -- (-4538.079) [...7 remote chains...] -- 90:35:12
      106500000 -- (-4556.834) [...7 remote chains...] -- 90:34:15

      Average standard deviation of split frequencies: 0.012383

      106550000 -- (-4541.413) [...7 remote chains...] -- 90:33:20
      106600000 -- (-4538.905) [...7 remote chains...] -- 90:32:26
      106650000 -- (-4533.150) [...7 remote chains...] -- 90:31:32
      106700000 -- (-4543.262) [...7 remote chains...] -- 90:30:37
      106750000 -- (-4535.848) [...7 remote chains...] -- 90:29:43
      106800000 -- (-4574.018) [...7 remote chains...] -- 90:28:49
      106850000 -- (-4550.960) [...7 remote chains...] -- 90:27:57
      106900000 -- (-4536.859) [...7 remote chains...] -- 90:27:06
      106950000 -- (-4513.909) [...7 remote chains...] -- 90:26:14
      107000000 -- (-4528.743) [...7 remote chains...] -- 90:25:23

      Average standard deviation of split frequencies: 0.012480

      107050000 -- (-4528.821) [...7 remote chains...] -- 90:24:28
      107100000 -- (-4545.141) [...7 remote chains...] -- 90:23:37
      107150000 -- (-4529.902) [...7 remote chains...] -- 90:22:42
      107200000 -- (-4547.208) [...7 remote chains...] -- 90:21:51
      107250000 -- (-4548.731) [...7 remote chains...] -- 90:20:59
      107300000 -- (-4545.522) [...7 remote chains...] -- 90:20:07
      107350000 -- (-4536.690) [...7 remote chains...] -- 90:19:13
      107400000 -- (-4541.936) [...7 remote chains...] -- 90:18:19
      107450000 -- (-4530.983) [...7 remote chains...] -- 90:17:24
      107500000 -- (-4529.804) [...7 remote chains...] -- 90:16:30

      Average standard deviation of split frequencies: 0.012806

      107550000 -- (-4529.001) [...7 remote chains...] -- 90:15:36
      107600000 -- (-4534.557) [...7 remote chains...] -- 90:14:41
      107650000 -- (-4521.417) [...7 remote chains...] -- 90:13:50
      107700000 -- (-4540.761) [...7 remote chains...] -- 90:12:53
      107750000 -- (-4530.678) [...7 remote chains...] -- 90:11:58
      107800000 -- (-4523.782) [...7 remote chains...] -- 90:11:01
      107850000 -- (-4518.200) [...7 remote chains...] -- 90:10:07
      107900000 -- (-4524.134) [...7 remote chains...] -- 90:09:13
      107950000 -- (-4534.731) [...7 remote chains...] -- 90:08:18
      108000000 -- (-4531.609) [...7 remote chains...] -- 90:07:27

      Average standard deviation of split frequencies: 0.012596

      108050000 -- (-4544.854) [...7 remote chains...] -- 90:06:32
      108100000 -- (-4524.795) [...7 remote chains...] -- 90:05:41
      108150000 -- (-4546.336) [...7 remote chains...] -- 90:04:46
      108200000 -- (-4532.616) [...7 remote chains...] -- 90:03:52
      108250000 -- (-4524.486) [...7 remote chains...] -- 90:02:58
      108300000 -- (-4554.735) [...7 remote chains...] -- 90:02:03
      108350000 -- (-4523.297) [...7 remote chains...] -- 90:01:09
      108400000 -- (-4536.840) [...7 remote chains...] -- 90:00:17
      108450000 -- (-4556.794) [...7 remote chains...] -- 89:59:23
      108500000 -- (-4531.849) [...7 remote chains...] -- 89:58:28

      Average standard deviation of split frequencies: 0.012583

      108550000 -- (-4520.809) [...7 remote chains...] -- 89:57:34
      108600000 -- (-4513.426) [...7 remote chains...] -- 89:56:37
      108650000 -- (-4559.906) [...7 remote chains...] -- 89:55:45
      108700000 -- (-4517.945) [...7 remote chains...] -- 89:54:51
      108750000 -- (-4528.382) [...7 remote chains...] -- 89:53:57
      108800000 -- (-4537.088) [...7 remote chains...] -- 89:52:59
      108850000 -- (-4523.159) [...7 remote chains...] -- 89:52:08
      108900000 -- (-4535.841) [...7 remote chains...] -- 89:51:13
      108950000 -- (-4531.218) [...7 remote chains...] -- 89:50:19
      109000000 -- (-4515.430) [...7 remote chains...] -- 89:49:25

      Average standard deviation of split frequencies: 0.012267

      109050000 -- (-4509.479) [...7 remote chains...] -- 89:48:30
      109100000 -- (-4530.346) [...7 remote chains...] -- 89:47:33
      109150000 -- (-4532.150) [...7 remote chains...] -- 89:46:41
      109200000 -- (-4532.213) [...7 remote chains...] -- 89:45:44
      109250000 -- (-4532.260) [...7 remote chains...] -- 89:44:50
      109300000 -- (-4512.542) [...7 remote chains...] -- 89:43:56
      109350000 -- (-4517.751) [...7 remote chains...] -- 89:43:01
      109400000 -- (-4527.911) [...7 remote chains...] -- 89:42:07
      109450000 -- (-4533.331) [...7 remote chains...] -- 89:41:10
      109500000 -- (-4517.233) [...7 remote chains...] -- 89:40:13

      Average standard deviation of split frequencies: 0.012273

      109550000 -- (-4514.904) [...7 remote chains...] -- 89:39:16
      109600000 -- (-4545.562) [...7 remote chains...] -- 89:38:21
      109650000 -- (-4514.239) [...7 remote chains...] -- 89:37:27
      109700000 -- (-4525.144) [...7 remote chains...] -- 89:36:32
      109750000 -- (-4521.236) [...7 remote chains...] -- 89:35:38
      109800000 -- (-4513.780) [...7 remote chains...] -- 89:34:46
      109850000 -- (-4501.289) [...7 remote chains...] -- 89:33:52
      109900000 -- (-4533.324) [...7 remote chains...] -- 89:32:57
      109950000 -- (-4528.453) [...7 remote chains...] -- 89:32:03
      110000000 -- (-4506.558) [...7 remote chains...] -- 89:31:09

      Average standard deviation of split frequencies: 0.012054

      110050000 -- (-4504.651) [...7 remote chains...] -- 89:30:14
      110100000 -- (-4503.667) [...7 remote chains...] -- 89:29:20
      110150000 -- (-4537.610) [...7 remote chains...] -- 89:28:25
      110200000 -- (-4513.036) [...7 remote chains...] -- 89:27:31
      110250000 -- (-4508.634) [...7 remote chains...] -- 89:26:39
      110300000 -- (-4504.203) [...7 remote chains...] -- 89:25:45
      110350000 -- (-4525.953) [...7 remote chains...] -- 89:24:50
      110400000 -- (-4544.990) [...7 remote chains...] -- 89:23:53
      110450000 -- (-4528.090) [...7 remote chains...] -- 89:23:01
      110500000 -- (-4524.786) [...7 remote chains...] -- 89:22:07

      Average standard deviation of split frequencies: 0.011953

      110550000 -- (-4538.520) [...7 remote chains...] -- 89:21:10
      110600000 -- (-4527.043) [...7 remote chains...] -- 89:20:18
      110650000 -- (-4508.572) [...7 remote chains...] -- 89:19:24
      110700000 -- (-4535.327) [...7 remote chains...] -- 89:18:27
      110750000 -- (-4544.417) [...7 remote chains...] -- 89:17:32
      110800000 -- (-4525.541) [...7 remote chains...] -- 89:16:38
      110850000 -- (-4526.479) [...7 remote chains...] -- 89:15:43
      110900000 -- (-4558.781) [...7 remote chains...] -- 89:14:49
      110950000 -- (-4550.921) [...7 remote chains...] -- 89:13:57
      111000000 -- (-4513.056) [...7 remote chains...] -- 89:13:03

      Average standard deviation of split frequencies: 0.011890

      111050000 -- (-4518.311) [...7 remote chains...] -- 89:12:08
      111100000 -- (-4532.070) [...7 remote chains...] -- 89:11:16
      111150000 -- (-4534.529) [...7 remote chains...] -- 89:10:22
      111200000 -- (-4540.138) [...7 remote chains...] -- 89:09:27
      111250000 -- (-4499.869) [...7 remote chains...] -- 89:08:36
      111300000 -- (-4510.981) [...7 remote chains...] -- 89:07:41
      111350000 -- (-4509.089) [...7 remote chains...] -- 89:06:47
      111400000 -- (-4519.536) [...7 remote chains...] -- 89:05:52
      111450000 -- (-4509.402) [...7 remote chains...] -- 89:05:00
      111500000 -- (-4535.423) [...7 remote chains...] -- 89:04:06

      Average standard deviation of split frequencies: 0.011839

      111550000 -- (-4527.667) [...7 remote chains...] -- 89:03:11
      111600000 -- (-4524.148) [...7 remote chains...] -- 89:02:17
      111650000 -- (-4506.554) [...7 remote chains...] -- 89:01:23
      111700000 -- (-4538.194) [...7 remote chains...] -- 89:00:31
      111750000 -- (-4523.982) [...7 remote chains...] -- 88:59:36
      111800000 -- (-4528.431) [...7 remote chains...] -- 88:58:42
      111850000 -- (-4524.662) [...7 remote chains...] -- 88:57:45
      111900000 -- (-4531.381) [...7 remote chains...] -- 88:56:50
      111950000 -- (-4534.717) [...7 remote chains...] -- 88:55:56
      112000000 -- (-4538.645) [...7 remote chains...] -- 88:54:59

      Average standard deviation of split frequencies: 0.011877

      112050000 -- (-4519.442) [...7 remote chains...] -- 88:54:04
      112100000 -- (-4550.223) [...7 remote chains...] -- 88:53:07
      112150000 -- (-4528.547) [...7 remote chains...] -- 88:52:13
      112200000 -- (-4537.391) [...7 remote chains...] -- 88:51:18
      112250000 -- (-4526.088) [...7 remote chains...] -- 88:50:21
      112300000 -- (-4525.015) [...7 remote chains...] -- 88:49:27
      112350000 -- (-4537.804) [...7 remote chains...] -- 88:48:32
      112400000 -- (-4510.460) [...7 remote chains...] -- 88:47:38
      112450000 -- (-4509.160) [...7 remote chains...] -- 88:46:43
      112500000 -- (-4537.420) [...7 remote chains...] -- 88:45:49

      Average standard deviation of split frequencies: 0.011950

      112550000 -- (-4518.582) [...7 remote chains...] -- 88:44:54
      112600000 -- (-4516.838) [...7 remote chains...] -- 88:44:00
      112650000 -- (-4535.896) [...7 remote chains...] -- 88:43:08
      112700000 -- (-4515.625) [...7 remote chains...] -- 88:42:13
      112750000 -- (-4529.779) [...7 remote chains...] -- 88:41:19
      112800000 -- (-4519.872) [...7 remote chains...] -- 88:40:24
      112850000 -- (-4539.078) [...7 remote chains...] -- 88:39:30
      112900000 -- (-4502.926) [...7 remote chains...] -- 88:38:35
      112950000 -- (-4531.076) [...7 remote chains...] -- 88:37:38
      113000000 -- (-4533.410) [...7 remote chains...] -- 88:36:44

      Average standard deviation of split frequencies: 0.012159

      113050000 -- (-4525.831) [...7 remote chains...] -- 88:35:52
      113100000 -- (-4514.674) [...7 remote chains...] -- 88:34:57
      113150000 -- (-4542.430) [...7 remote chains...] -- 88:34:03
      113200000 -- (-4539.985) [...7 remote chains...] -- 88:33:06
      113250000 -- (-4530.659) [...7 remote chains...] -- 88:32:11
      113300000 -- (-4557.961) [...7 remote chains...] -- 88:31:17
      113350000 -- (-4536.437) [...7 remote chains...] -- 88:30:25
      113400000 -- (-4526.423) [...7 remote chains...] -- 88:29:30
      113450000 -- (-4523.354) [...7 remote chains...] -- 88:28:31
      113500000 -- (-4506.505) [...7 remote chains...] -- 88:27:36

      Average standard deviation of split frequencies: 0.012389

      113550000 -- (-4547.911) [...7 remote chains...] -- 88:26:44
      113600000 -- (-4513.751) [...7 remote chains...] -- 88:25:52
      113650000 -- (-4559.713) [...7 remote chains...] -- 88:24:58
      113700000 -- (-4549.202) [...7 remote chains...] -- 88:24:03
      113750000 -- (-4534.378) [...7 remote chains...] -- 88:23:09
      113800000 -- (-4532.141) [...7 remote chains...] -- 88:22:14
      113850000 -- (-4530.497) [...7 remote chains...] -- 88:21:20
      113900000 -- (-4521.640) [...7 remote chains...] -- 88:20:28
      113950000 -- (-4533.040) [...7 remote chains...] -- 88:19:33
      114000000 -- (-4547.548) [...7 remote chains...] -- 88:18:41

      Average standard deviation of split frequencies: 0.012398

      114050000 -- (-4526.025) [...7 remote chains...] -- 88:17:52
      114100000 -- (-4522.616) [...7 remote chains...] -- 88:17:00
      114150000 -- (-4511.810) [...7 remote chains...] -- 88:16:08
      114200000 -- (-4503.732) [...7 remote chains...] -- 88:15:16
      114250000 -- (-4503.544) [...7 remote chains...] -- 88:14:23
      114300000 -- (-4515.645) [...7 remote chains...] -- 88:13:29
      114350000 -- (-4558.398) [...7 remote chains...] -- 88:12:37
      114400000 -- (-4549.041) [...7 remote chains...] -- 88:11:42
      114450000 -- (-4519.153) [...7 remote chains...] -- 88:10:50
      114500000 -- (-4533.342) [...7 remote chains...] -- 88:09:56

      Average standard deviation of split frequencies: 0.012246

      114550000 -- (-4547.158) [...7 remote chains...] -- 88:09:01
      114600000 -- (-4560.891) [...7 remote chains...] -- 88:08:12
      114650000 -- (-4531.789) [...7 remote chains...] -- 88:07:17
      114700000 -- (-4501.553) [...7 remote chains...] -- 88:06:25
      114750000 -- (-4527.970) [...7 remote chains...] -- 88:05:33
      114800000 -- (-4516.918) [...7 remote chains...] -- 88:04:41
      114850000 -- (-4545.541) [...7 remote chains...] -- 88:03:49
      114900000 -- (-4519.467) [...7 remote chains...] -- 88:02:54
      114950000 -- (-4514.862) [...7 remote chains...] -- 88:02:00
      115000000 -- (-4537.465) [...7 remote chains...] -- 88:01:07

      Average standard deviation of split frequencies: 0.012018

      115050000 -- (-4519.653) [...7 remote chains...] -- 88:00:13
      115100000 -- (-4525.658) [...7 remote chains...] -- 87:59:21
      115150000 -- (-4525.209) [...7 remote chains...] -- 87:58:26
      115200000 -- (-4543.223) [...7 remote chains...] -- 87:57:32
      115250000 -- (-4529.144) [...7 remote chains...] -- 87:56:35
      115300000 -- (-4538.289) [...7 remote chains...] -- 87:55:40
      115350000 -- (-4509.263) [...7 remote chains...] -- 87:54:45
      115400000 -- (-4521.296) [...7 remote chains...] -- 87:53:48
      115450000 -- (-4516.986) [...7 remote chains...] -- 87:52:54
      115500000 -- (-4513.450) [...7 remote chains...] -- 87:51:59

      Average standard deviation of split frequencies: 0.012116

      115550000 -- (-4526.323) [...7 remote chains...] -- 87:51:05
      115600000 -- (-4513.873) [...7 remote chains...] -- 87:50:10
      115650000 -- (-4533.547) [...7 remote chains...] -- 87:49:18
      115700000 -- (-4516.001) [...7 remote chains...] -- 87:48:21
      115750000 -- (-4518.844) [...7 remote chains...] -- 87:47:26
      115800000 -- (-4519.716) [...7 remote chains...] -- 87:46:34
      115850000 -- (-4495.493) [...7 remote chains...] -- 87:45:39
      115900000 -- (-4525.194) [...7 remote chains...] -- 87:44:45
      115950000 -- (-4515.262) [...7 remote chains...] -- 87:43:53
      116000000 -- (-4504.318) [...7 remote chains...] -- 87:42:58

      Average standard deviation of split frequencies: 0.012377

      116050000 -- (-4521.373) [...7 remote chains...] -- 87:42:04
      116100000 -- (-4529.968) [...7 remote chains...] -- 87:41:09
      116150000 -- (-4555.275) [...7 remote chains...] -- 87:40:14
      116200000 -- (-4539.020) [...7 remote chains...] -- 87:39:17
      116250000 -- (-4545.260) [...7 remote chains...] -- 87:38:23
      116300000 -- (-4528.960) [...7 remote chains...] -- 87:37:30
      116350000 -- (-4545.004) [...7 remote chains...] -- 87:36:36
      116400000 -- (-4544.070) [...7 remote chains...] -- 87:35:41
      116450000 -- (-4525.937) [...7 remote chains...] -- 87:34:49
      116500000 -- (-4532.153) [...7 remote chains...] -- 87:33:54

      Average standard deviation of split frequencies: 0.012296

      116550000 -- (-4531.233) [...7 remote chains...] -- 87:33:02
      116600000 -- (-4549.177) [...7 remote chains...] -- 87:32:08
      116650000 -- (-4532.009) [...7 remote chains...] -- 87:31:15
      116700000 -- (-4499.646) [...7 remote chains...] -- 87:30:21
      116750000 -- (-4522.476) [...7 remote chains...] -- 87:29:29
      116800000 -- (-4515.696) [...7 remote chains...] -- 87:28:34
      116850000 -- (-4513.373) [...7 remote chains...] -- 87:27:42
      116900000 -- (-4530.175) [...7 remote chains...] -- 87:26:47
      116950000 -- (-4502.704) [...7 remote chains...] -- 87:25:55
      117000000 -- (-4505.754) [...7 remote chains...] -- 87:25:00

      Average standard deviation of split frequencies: 0.012057

      117050000 -- (-4512.069) [...7 remote chains...] -- 87:24:06
      117100000 -- (-4532.459) [...7 remote chains...] -- 87:23:13
      117150000 -- (-4511.236) [...7 remote chains...] -- 87:22:19
      117200000 -- (-4497.443) [...7 remote chains...] -- 87:21:24
      117250000 -- (-4519.175) [...7 remote chains...] -- 87:20:30
      117300000 -- (-4507.954) [...7 remote chains...] -- 87:19:35
      117350000 -- (-4513.196) [...7 remote chains...] -- 87:18:43
      117400000 -- (-4534.108) [...7 remote chains...] -- 87:17:46
      117450000 -- (-4521.136) [...7 remote chains...] -- 87:16:51
      117500000 -- (-4511.018) [...7 remote chains...] -- 87:15:56

      Average standard deviation of split frequencies: 0.011826

      117550000 -- (-4505.333) [...7 remote chains...] -- 87:15:02
      117600000 -- (-4514.360) [...7 remote chains...] -- 87:14:07
      117650000 -- (-4527.165) [...7 remote chains...] -- 87:13:10
      117700000 -- (-4517.621) [...7 remote chains...] -- 87:12:13
      117750000 -- (-4515.544) [...7 remote chains...] -- 87:11:18
      117800000 -- (-4513.864) [...7 remote chains...] -- 87:10:26
      117850000 -- (-4525.980) [...7 remote chains...] -- 87:09:31
      117900000 -- (-4517.479) [...7 remote chains...] -- 87:08:39
      117950000 -- (-4491.455) [...7 remote chains...] -- 87:07:47
      118000000 -- (-4525.715) [...7 remote chains...] -- 87:06:52

      Average standard deviation of split frequencies: 0.011758

      118050000 -- (-4535.327) [...7 remote chains...] -- 87:06:00
      118100000 -- (-4509.787) [...7 remote chains...] -- 87:05:05
      118150000 -- (-4525.320) [...7 remote chains...] -- 87:04:11
      118200000 -- (-4523.132) [...7 remote chains...] -- 87:03:18
      118250000 -- (-4512.448) [...7 remote chains...] -- 87:02:24
      118300000 -- (-4526.686) [...7 remote chains...] -- 87:01:29
      118350000 -- (-4537.664) [...7 remote chains...] -- 87:00:37
      118400000 -- (-4517.844) [...7 remote chains...] -- 86:59:44
      118450000 -- (-4523.244) [...7 remote chains...] -- 86:58:50
      118500000 -- (-4524.639) [...7 remote chains...] -- 86:57:55

      Average standard deviation of split frequencies: 0.011670

      118550000 -- (-4542.760) [...7 remote chains...] -- 86:57:00
      118600000 -- (-4544.539) [...7 remote chains...] -- 86:56:10
      118650000 -- (-4527.869) [...7 remote chains...] -- 86:55:16
      118700000 -- (-4521.441) [...7 remote chains...] -- 86:54:21
      118750000 -- (-4520.127) [...7 remote chains...] -- 86:53:29
      118800000 -- (-4517.542) [...7 remote chains...] -- 86:52:34
      118850000 -- (-4533.060) [...7 remote chains...] -- 86:51:42
      118900000 -- (-4546.065) [...7 remote chains...] -- 86:50:47
      118950000 -- (-4536.552) [...7 remote chains...] -- 86:49:52
      119000000 -- (-4541.417) [...7 remote chains...] -- 86:49:00

      Average standard deviation of split frequencies: 0.011637

      119050000 -- (-4511.740) [...7 remote chains...] -- 86:48:05
      119100000 -- (-4506.090) [...7 remote chains...] -- 86:47:08
      119150000 -- (-4532.313) [...7 remote chains...] -- 86:46:18
      119200000 -- (-4532.395) [...7 remote chains...] -- 86:45:24
      119250000 -- (-4523.253) [...7 remote chains...] -- 86:44:31
      119300000 -- (-4526.608) [...7 remote chains...] -- 86:43:36
      119350000 -- (-4534.922) [...7 remote chains...] -- 86:42:44
      119400000 -- (-4511.000) [...7 remote chains...] -- 86:41:52
      119450000 -- (-4526.399) [...7 remote chains...] -- 86:40:55
      119500000 -- (-4510.686) [...7 remote chains...] -- 86:40:00

      Average standard deviation of split frequencies: 0.011350

      119550000 -- (-4512.391) [...7 remote chains...] -- 86:39:08
      119600000 -- (-4507.533) [...7 remote chains...] -- 86:38:11
      119650000 -- (-4513.424) [...7 remote chains...] -- 86:37:16
      119700000 -- (-4518.162) [...7 remote chains...] -- 86:36:19
      119750000 -- (-4518.261) [...7 remote chains...] -- 86:35:26
      119800000 -- (-4498.499) [...7 remote chains...] -- 86:34:32
      119850000 -- (-4502.260) [...7 remote chains...] -- 86:33:37
      119900000 -- (-4523.205) [...7 remote chains...] -- 86:32:45
      119950000 -- (-4513.616) [...7 remote chains...] -- 86:31:55
      120000000 -- (-4507.294) [...7 remote chains...] -- 86:31:00

      Average standard deviation of split frequencies: 0.011156

      120050000 -- (-4519.100) [...7 remote chains...] -- 86:30:05
      120100000 -- (-4522.577) [...7 remote chains...] -- 86:29:10
      120150000 -- (-4541.656) [...7 remote chains...] -- 86:28:16
      120200000 -- (-4517.106) [...7 remote chains...] -- 86:27:23
      120250000 -- (-4504.907) [...7 remote chains...] -- 86:26:31
      120300000 -- (-4515.474) [...7 remote chains...] -- 86:25:38
      120350000 -- (-4501.756) [...7 remote chains...] -- 86:24:41
      120400000 -- (-4511.083) [...7 remote chains...] -- 86:23:49
      120450000 -- (-4504.533) [...7 remote chains...] -- 86:22:54
      120500000 -- (-4514.683) [...7 remote chains...] -- 86:22:02

      Average standard deviation of split frequencies: 0.011165

      120550000 -- (-4531.169) [...7 remote chains...] -- 86:21:07
      120600000 -- (-4522.266) [...7 remote chains...] -- 86:20:12
      120650000 -- (-4500.970) [...7 remote chains...] -- 86:19:20
      120700000 -- (-4506.197) [...7 remote chains...] -- 86:18:25
      120750000 -- (-4516.290) [...7 remote chains...] -- 86:17:30
      120800000 -- (-4514.469) [...7 remote chains...] -- 86:16:36
      120850000 -- (-4517.772) [...7 remote chains...] -- 86:15:41
      120900000 -- (-4515.845) [...7 remote chains...] -- 86:14:46
      120950000 -- (-4513.538) [...7 remote chains...] -- 86:13:51
      121000000 -- (-4530.307) [...7 remote chains...] -- 86:12:59

      Average standard deviation of split frequencies: 0.011236

      121050000 -- (-4521.359) [...7 remote chains...] -- 86:12:04
      121100000 -- (-4498.177) [...7 remote chains...] -- 86:11:12
      121150000 -- (-4501.666) [...7 remote chains...] -- 86:10:17
      121200000 -- (-4531.746) [...7 remote chains...] -- 86:09:25
      121250000 -- (-4513.841) [...7 remote chains...] -- 86:08:34
      121300000 -- (-4509.965) [...7 remote chains...] -- 86:07:40
      121350000 -- (-4522.481) [...7 remote chains...] -- 86:06:47
      121400000 -- (-4506.542) [...7 remote chains...] -- 86:05:55
      121450000 -- (-4511.379) [...7 remote chains...] -- 86:05:00
      121500000 -- (-4514.345) [...7 remote chains...] -- 86:04:07

      Average standard deviation of split frequencies: 0.011171

      121550000 -- (-4503.709) [...7 remote chains...] -- 86:03:13
      121600000 -- (-4512.229) [...7 remote chains...] -- 86:02:18
      121650000 -- (-4519.567) [...7 remote chains...] -- 86:01:23
      121700000 -- (-4534.403) [...7 remote chains...] -- 86:00:31
      121750000 -- (-4513.247) [...7 remote chains...] -- 85:59:36
      121800000 -- (-4531.134) [...7 remote chains...] -- 85:58:46
      121850000 -- (-4509.349) [...7 remote chains...] -- 85:57:53
      121900000 -- (-4504.725) [...7 remote chains...] -- 85:57:01
      121950000 -- (-4536.367) [...7 remote chains...] -- 85:56:06
      122000000 -- (-4522.050) [...7 remote chains...] -- 85:55:13

      Average standard deviation of split frequencies: 0.011287

      122050000 -- (-4533.493) [...7 remote chains...] -- 85:54:21
      122100000 -- (-4532.415) [...7 remote chains...] -- 85:53:28
      122150000 -- (-4522.293) [...7 remote chains...] -- 85:52:36
      122200000 -- (-4501.534) [...7 remote chains...] -- 85:51:43
      122250000 -- (-4507.530) [...7 remote chains...] -- 85:50:46
      122300000 -- (-4500.329) [...7 remote chains...] -- 85:49:56
      122350000 -- (-4527.384) [...7 remote chains...] -- 85:49:01
      122400000 -- (-4502.603) [...7 remote chains...] -- 85:48:08
      122450000 -- (-4527.407) [...7 remote chains...] -- 85:47:14
      122500000 -- (-4522.907) [...7 remote chains...] -- 85:46:19

      Average standard deviation of split frequencies: 0.011029

      122550000 -- (-4513.637) [...7 remote chains...] -- 85:45:26
      122600000 -- (-4530.066) [...7 remote chains...] -- 85:44:34
      122650000 -- (-4521.285) [...7 remote chains...] -- 85:43:41
      122700000 -- (-4523.940) [...7 remote chains...] -- 85:42:49
      122750000 -- (-4504.701) [...7 remote chains...] -- 85:41:54
      122800000 -- (-4491.143) [...7 remote chains...] -- 85:41:01
      122850000 -- (-4523.350) [...7 remote chains...] -- 85:40:13
      122900000 -- (-4512.582) [...7 remote chains...] -- 85:39:18
      122950000 -- (-4543.754) [...7 remote chains...] -- 85:38:26
      123000000 -- (-4528.788) [...7 remote chains...] -- 85:37:31

      Average standard deviation of split frequencies: 0.010909

      123050000 -- (-4527.032) [...7 remote chains...] -- 85:36:36
      123100000 -- (-4523.692) [...7 remote chains...] -- 85:35:44
      123150000 -- (-4517.038) [...7 remote chains...] -- 85:34:49
      123200000 -- (-4526.666) [...7 remote chains...] -- 85:33:54
      123250000 -- (-4505.460) [...7 remote chains...] -- 85:33:01
      123300000 -- (-4512.200) [...7 remote chains...] -- 85:32:06
      123350000 -- (-4509.849) [...7 remote chains...] -- 85:31:12
      123400000 -- (-4520.708) [...7 remote chains...] -- 85:30:21
      123450000 -- (-4503.709) [...7 remote chains...] -- 85:29:26
      123500000 -- (-4501.927) [...7 remote chains...] -- 85:28:36

      Average standard deviation of split frequencies: 0.010798

      123550000 -- (-4494.685) [...7 remote chains...] -- 85:27:39
      123600000 -- (-4537.153) [...7 remote chains...] -- 85:26:44
      123650000 -- (-4511.516) [...7 remote chains...] -- 85:25:51
      123700000 -- (-4508.222) [...7 remote chains...] -- 85:24:57
      123750000 -- (-4488.617) [...7 remote chains...] -- 85:24:02
      123800000 -- (-4504.932) [...7 remote chains...] -- 85:23:05
      123850000 -- (-4508.028) [...7 remote chains...] -- 85:22:12
      123900000 -- (-4494.746) [...7 remote chains...] -- 85:21:22
      123950000 -- (-4501.872) [...7 remote chains...] -- 85:20:27
      124000000 -- (-4498.153) [...7 remote chains...] -- 85:19:32

      Average standard deviation of split frequencies: 0.010718

      124050000 -- (-4509.686) [...7 remote chains...] -- 85:18:37
      124100000 -- (-4499.299) [...7 remote chains...] -- 85:17:42
      124150000 -- (-4495.970) [...7 remote chains...] -- 85:16:45
      124200000 -- (-4518.946) [...7 remote chains...] -- 85:15:50
      124250000 -- (-4531.759) [...7 remote chains...] -- 85:14:55
      124300000 -- (-4501.465) [...7 remote chains...] -- 85:13:58
      124350000 -- (-4498.023) [...7 remote chains...] -- 85:13:03
      124400000 -- (-4498.473) [...7 remote chains...] -- 85:12:09
      124450000 -- (-4525.681) [...7 remote chains...] -- 85:11:16
      124500000 -- (-4518.939) [...7 remote chains...] -- 85:10:23

      Average standard deviation of split frequencies: 0.010460

      124550000 -- (-4532.976) [...7 remote chains...] -- 85:09:28
      124600000 -- (-4499.133) [...7 remote chains...] -- 85:08:36
      124650000 -- (-4509.377) [...7 remote chains...] -- 85:07:43
      124700000 -- (-4507.322) [...7 remote chains...] -- 85:06:50
      124750000 -- (-4515.747) [...7 remote chains...] -- 85:05:56
      124800000 -- (-4552.235) [...7 remote chains...] -- 85:05:01
      124850000 -- (-4520.122) [...7 remote chains...] -- 85:04:06
      124900000 -- (-4532.013) [...7 remote chains...] -- 85:03:09
      124950000 -- (-4528.549) [...7 remote chains...] -- 85:02:14
      125000000 -- (-4544.893) [...7 remote chains...] -- 85:01:19

      Average standard deviation of split frequencies: 0.010301

      125050000 -- (-4514.510) [...7 remote chains...] -- 85:00:24
      125100000 -- (-4499.880) [...7 remote chains...] -- 84:59:29
      125150000 -- (-4516.329) [...7 remote chains...] -- 84:58:34
      125200000 -- (-4508.110) [...7 remote chains...] -- 84:57:39
      125250000 -- (-4527.805) [...7 remote chains...] -- 84:56:44
      125300000 -- (-4509.999) [...7 remote chains...] -- 84:55:50
      125350000 -- (-4501.224) [...7 remote chains...] -- 84:54:55
      125400000 -- (-4526.076) [...7 remote chains...] -- 84:54:00
      125450000 -- (-4523.689) [...7 remote chains...] -- 84:53:05
      125500000 -- (-4526.809) [...7 remote chains...] -- 84:52:12

      Average standard deviation of split frequencies: 0.010322

      125550000 -- (-4523.166) [...7 remote chains...] -- 84:51:17
      125600000 -- (-4508.793) [...7 remote chains...] -- 84:50:22
      125650000 -- (-4513.519) [...7 remote chains...] -- 84:49:28
      125700000 -- (-4516.326) [...7 remote chains...] -- 84:48:30
      125750000 -- (-4495.971) [...7 remote chains...] -- 84:47:36
      125800000 -- (-4530.583) [...7 remote chains...] -- 84:46:41
      125850000 -- (-4526.106) [...7 remote chains...] -- 84:45:46
      125900000 -- (-4529.687) [...7 remote chains...] -- 84:44:51
      125950000 -- (-4540.768) [...7 remote chains...] -- 84:43:56
      126000000 -- (-4514.794) [...7 remote chains...] -- 84:43:01

      Average standard deviation of split frequencies: 0.010313

      126050000 -- (-4517.470) [...7 remote chains...] -- 84:42:06
      126100000 -- (-4538.746) [...7 remote chains...] -- 84:41:09
      126150000 -- (-4533.260) [...7 remote chains...] -- 84:40:14
      126200000 -- (-4543.772) [...7 remote chains...] -- 84:39:19
      126250000 -- (-4555.116) [...7 remote chains...] -- 84:38:24
      126300000 -- (-4543.056) [...7 remote chains...] -- 84:37:34
      126350000 -- (-4529.140) [...7 remote chains...] -- 84:36:37
      126400000 -- (-4528.327) [...7 remote chains...] -- 84:35:44
      126450000 -- (-4519.841) [...7 remote chains...] -- 84:34:49
      126500000 -- (-4519.174) [...7 remote chains...] -- 84:33:54

      Average standard deviation of split frequencies: 0.010081

      126550000 -- (-4498.477) [...7 remote chains...] -- 84:32:59
      126600000 -- (-4519.053) [...7 remote chains...] -- 84:32:04
      126650000 -- (-4546.904) [...7 remote chains...] -- 84:31:07
      126700000 -- (-4515.545) [...7 remote chains...] -- 84:30:12
      126750000 -- (-4536.805) [...7 remote chains...] -- 84:29:17
      126800000 -- (-4520.648) [...7 remote chains...] -- 84:28:25
      126850000 -- (-4525.613) [...7 remote chains...] -- 84:27:32
      126900000 -- (-4528.484) [...7 remote chains...] -- 84:26:37
      126950000 -- (-4524.894) [...7 remote chains...] -- 84:25:44
      127000000 -- (-4520.503) [...7 remote chains...] -- 84:24:49

      Average standard deviation of split frequencies: 0.010169

      127050000 -- (-4514.261) [...7 remote chains...] -- 84:23:54
      127100000 -- (-4527.930) [...7 remote chains...] -- 84:23:02
      127150000 -- (-4506.321) [...7 remote chains...] -- 84:22:07
      127200000 -- (-4522.348) [...7 remote chains...] -- 84:21:12
      127250000 -- (-4546.195) [...7 remote chains...] -- 84:20:15
      127300000 -- (-4533.375) [...7 remote chains...] -- 84:19:20
      127350000 -- (-4512.338) [...7 remote chains...] -- 84:18:27
      127400000 -- (-4501.455) [...7 remote chains...] -- 84:17:36
      127450000 -- (-4492.342) [...7 remote chains...] -- 84:16:44
      127500000 -- (-4529.263) [...7 remote chains...] -- 84:15:51

      Average standard deviation of split frequencies: 0.009881

      127550000 -- (-4496.055) [...7 remote chains...] -- 84:14:58
      127600000 -- (-4512.764) [...7 remote chains...] -- 84:14:05
      127650000 -- (-4506.387) [...7 remote chains...] -- 84:13:12
      127700000 -- (-4509.437) [...7 remote chains...] -- 84:12:20
      127750000 -- (-4497.374) [...7 remote chains...] -- 84:11:25
      127800000 -- (-4498.514) [...7 remote chains...] -- 84:10:30
      127850000 -- (-4517.656) [...7 remote chains...] -- 84:09:35
      127900000 -- (-4514.518) [...7 remote chains...] -- 84:08:44
      127950000 -- (-4510.694) [...7 remote chains...] -- 84:07:49
      128000000 -- (-4529.718) [...7 remote chains...] -- 84:06:56

      Average standard deviation of split frequencies: 0.009922

      128050000 -- (-4521.887) [...7 remote chains...] -- 84:06:01
      128100000 -- (-4510.874) [...7 remote chains...] -- 84:05:08
      128150000 -- (-4509.135) [...7 remote chains...] -- 84:04:16
      128200000 -- (-4502.917) [...7 remote chains...] -- 84:03:21
      128250000 -- (-4506.744) [...7 remote chains...] -- 84:02:28
      128300000 -- (-4520.013) [...7 remote chains...] -- 84:01:35
      128350000 -- (-4506.909) [...7 remote chains...] -- 84:00:40
      128400000 -- (-4516.009) [...7 remote chains...] -- 83:59:47
      128450000 -- (-4528.509) [...7 remote chains...] -- 83:58:54
      128500000 -- (-4548.318) [...7 remote chains...] -- 83:58:01

      Average standard deviation of split frequencies: 0.009775

      128550000 -- (-4519.432) [...7 remote chains...] -- 83:57:09
      128600000 -- (-4515.752) [...7 remote chains...] -- 83:56:14
      128650000 -- (-4500.095) [...7 remote chains...] -- 83:55:21
      128700000 -- (-4520.095) [...7 remote chains...] -- 83:54:28
      128750000 -- (-4511.098) [...7 remote chains...] -- 83:53:35
      128800000 -- (-4506.238) [...7 remote chains...] -- 83:52:42
      128850000 -- (-4512.087) [...7 remote chains...] -- 83:51:47
      128900000 -- (-4526.530) [...7 remote chains...] -- 83:50:52
      128950000 -- (-4519.004) [...7 remote chains...] -- 83:49:59
      129000000 -- (-4526.983) [...7 remote chains...] -- 83:49:04

      Average standard deviation of split frequencies: 0.009547

      129050000 -- (-4499.805) [...7 remote chains...] -- 83:48:14
      129100000 -- (-4503.228) [...7 remote chains...] -- 83:47:19
      129150000 -- (-4499.740) [...7 remote chains...] -- 83:46:26
      129200000 -- (-4504.116) [...7 remote chains...] -- 83:45:33
      129250000 -- (-4522.334) [...7 remote chains...] -- 83:44:38
      129300000 -- (-4498.712) [...7 remote chains...] -- 83:43:47
      129350000 -- (-4536.823) [...7 remote chains...] -- 83:42:54
      129400000 -- (-4521.860) [...7 remote chains...] -- 83:42:01
      129450000 -- (-4519.002) [...7 remote chains...] -- 83:41:08
      129500000 -- (-4507.930) [...7 remote chains...] -- 83:40:15

      Average standard deviation of split frequencies: 0.009456

      129550000 -- (-4519.345) [...7 remote chains...] -- 83:39:22
      129600000 -- (-4504.022) [...7 remote chains...] -- 83:38:27
      129650000 -- (-4528.255) [...7 remote chains...] -- 83:37:35
      129700000 -- (-4524.196) [...7 remote chains...] -- 83:36:39
      129750000 -- (-4506.762) [...7 remote chains...] -- 83:35:49
      129800000 -- (-4528.616) [...7 remote chains...] -- 83:34:54
      129850000 -- (-4533.946) [...7 remote chains...] -- 83:33:57
      129900000 -- (-4500.702) [...7 remote chains...] -- 83:33:02
      129950000 -- (-4528.941) [...7 remote chains...] -- 83:32:07
      130000000 -- (-4520.202) [...7 remote chains...] -- 83:31:14

      Average standard deviation of split frequencies: 0.009149

      130050000 -- (-4516.349) [...7 remote chains...] -- 83:30:21
      130100000 -- (-4547.412) [...7 remote chains...] -- 83:29:28
      130150000 -- (-4546.726) [...7 remote chains...] -- 83:28:31
      130200000 -- (-4540.682) [...7 remote chains...] -- 83:27:36
      130250000 -- (-4526.904) [...7 remote chains...] -- 83:26:43
      130300000 -- (-4525.245) [...7 remote chains...] -- 83:25:50
      130350000 -- (-4547.661) [...7 remote chains...] -- 83:24:57
      130400000 -- (-4520.383) [...7 remote chains...] -- 83:24:02
      130450000 -- (-4525.529) [...7 remote chains...] -- 83:23:07
      130500000 -- (-4525.645) [...7 remote chains...] -- 83:22:14

      Average standard deviation of split frequencies: 0.009040

      130550000 -- (-4528.645) [...7 remote chains...] -- 83:21:23
      130600000 -- (-4520.404) [...7 remote chains...] -- 83:20:30
      130650000 -- (-4529.976) [...7 remote chains...] -- 83:19:35
      130700000 -- (-4519.252) [...7 remote chains...] -- 83:18:42
      130750000 -- (-4498.564) [...7 remote chains...] -- 83:17:47
      130800000 -- (-4543.568) [...7 remote chains...] -- 83:16:52
      130850000 -- (-4545.326) [...7 remote chains...] -- 83:15:59
      130900000 -- (-4529.778) [...7 remote chains...] -- 83:15:04
      130950000 -- (-4518.578) [...7 remote chains...] -- 83:14:11
      131000000 -- (-4513.022) [...7 remote chains...] -- 83:13:16

      Average standard deviation of split frequencies: 0.009046

      131050000 -- (-4512.648) [...7 remote chains...] -- 83:12:21
      131100000 -- (-4505.530) [...7 remote chains...] -- 83:11:26
      131150000 -- (-4539.173) [...7 remote chains...] -- 83:10:31
      131200000 -- (-4496.119) [...7 remote chains...] -- 83:09:36
      131250000 -- (-4494.779) [...7 remote chains...] -- 83:08:43
      131300000 -- (-4530.564) [...7 remote chains...] -- 83:07:49
      131350000 -- (-4504.415) [...7 remote chains...] -- 83:06:56
      131400000 -- (-4513.695) [...7 remote chains...] -- 83:06:03
      131450000 -- (-4498.482) [...7 remote chains...] -- 83:05:08
      131500000 -- (-4513.598) [...7 remote chains...] -- 83:04:15

      Average standard deviation of split frequencies: 0.009107

      131550000 -- (-4520.942) [...7 remote chains...] -- 83:03:20
      131600000 -- (-4507.491) [...7 remote chains...] -- 83:02:25
      131650000 -- (-4525.265) [...7 remote chains...] -- 83:01:32
      131700000 -- (-4501.022) [...7 remote chains...] -- 83:00:41
      131750000 -- (-4514.478) [...7 remote chains...] -- 82:59:46
      131800000 -- (-4522.557) [...7 remote chains...] -- 82:58:53
      131850000 -- (-4511.395) [...7 remote chains...] -- 82:58:02
      131900000 -- (-4514.748) [...7 remote chains...] -- 82:57:09
      131950000 -- (-4509.479) [...7 remote chains...] -- 82:56:14
      132000000 -- (-4521.223) [...7 remote chains...] -- 82:55:21

      Average standard deviation of split frequencies: 0.009226

      132050000 -- (-4534.599) [...7 remote chains...] -- 82:54:26
      132100000 -- (-4534.024) [...7 remote chains...] -- 82:53:33
      132150000 -- (-4524.048) [...7 remote chains...] -- 82:52:42
      132200000 -- (-4525.971) [...7 remote chains...] -- 82:51:49
      132250000 -- (-4532.531) [...7 remote chains...] -- 82:50:56
      132300000 -- (-4529.612) [...7 remote chains...] -- 82:50:03
      132350000 -- (-4509.912) [...7 remote chains...] -- 82:49:10
      132400000 -- (-4517.355) [...7 remote chains...] -- 82:48:21
      132450000 -- (-4508.659) [...7 remote chains...] -- 82:47:28
      132500000 -- (-4496.963) [...7 remote chains...] -- 82:46:35

      Average standard deviation of split frequencies: 0.009171

      132550000 -- (-4520.111) [...7 remote chains...] -- 82:45:43
      132600000 -- (-4529.457) [...7 remote chains...] -- 82:44:48
      132650000 -- (-4519.199) [...7 remote chains...] -- 82:43:57
      132700000 -- (-4516.215) [...7 remote chains...] -- 82:43:04
      132750000 -- (-4538.268) [...7 remote chains...] -- 82:42:11
      132800000 -- (-4497.236) [...7 remote chains...] -- 82:41:20
      132850000 -- (-4539.676) [...7 remote chains...] -- 82:40:29
      132900000 -- (-4511.202) [...7 remote chains...] -- 82:39:36
      132950000 -- (-4511.034) [...7 remote chains...] -- 82:38:43
      133000000 -- (-4506.548) [...7 remote chains...] -- 82:37:50

      Average standard deviation of split frequencies: 0.008909

      133050000 -- (-4523.841) [...7 remote chains...] -- 82:36:59
      133100000 -- (-4533.166) [...7 remote chains...] -- 82:36:05
      133150000 -- (-4525.008) [...7 remote chains...] -- 82:35:12
      133200000 -- (-4508.132) [...7 remote chains...] -- 82:34:19
      133250000 -- (-4524.151) [...7 remote chains...] -- 82:33:24
      133300000 -- (-4541.827) [...7 remote chains...] -- 82:32:31
      133350000 -- (-4513.708) [...7 remote chains...] -- 82:31:38
      133400000 -- (-4513.566) [...7 remote chains...] -- 82:30:45
      133450000 -- (-4537.379) [...7 remote chains...] -- 82:29:54
      133500000 -- (-4553.215) [...7 remote chains...] -- 82:29:02

      Average standard deviation of split frequencies: 0.008874

      133550000 -- (-4508.348) [...7 remote chains...] -- 82:28:11
      133600000 -- (-4506.486) [...7 remote chains...] -- 82:27:18
      133650000 -- (-4502.452) [...7 remote chains...] -- 82:26:23
      133700000 -- (-4504.144) [...7 remote chains...] -- 82:25:32
      133750000 -- (-4509.611) [...7 remote chains...] -- 82:24:39
      133800000 -- (-4499.803) [...7 remote chains...] -- 82:23:45
      133850000 -- (-4521.979) [...7 remote chains...] -- 82:22:52
      133900000 -- (-4522.905) [...7 remote chains...] -- 82:21:59
      133950000 -- (-4521.752) [...7 remote chains...] -- 82:21:06
      134000000 -- (-4541.334) [...7 remote chains...] -- 82:20:17

      Average standard deviation of split frequencies: 0.008927

      134050000 -- (-4525.156) [...7 remote chains...] -- 82:19:24
      134100000 -- (-4523.271) [...7 remote chains...] -- 82:18:30
      134150000 -- (-4511.090) [...7 remote chains...] -- 82:17:37
      134200000 -- (-4520.384) [...7 remote chains...] -- 82:16:42
      134250000 -- (-4536.322) [...7 remote chains...] -- 82:15:49
      134300000 -- (-4546.364) [...7 remote chains...] -- 82:14:56
      134350000 -- (-4546.757) [...7 remote chains...] -- 82:14:03
      134400000 -- (-4500.700) [...7 remote chains...] -- 82:13:07
      134450000 -- (-4531.724) [...7 remote chains...] -- 82:12:14
      134500000 -- (-4528.473) [...7 remote chains...] -- 82:11:23

      Average standard deviation of split frequencies: 0.009108

      134550000 -- (-4509.131) [...7 remote chains...] -- 82:10:30
      134600000 -- (-4499.708) [...7 remote chains...] -- 82:09:35
      134650000 -- (-4508.932) [...7 remote chains...] -- 82:08:41
      134700000 -- (-4529.260) [...7 remote chains...] -- 82:07:46
      134750000 -- (-4513.279) [...7 remote chains...] -- 82:06:51
      134800000 -- (-4534.482) [...7 remote chains...] -- 82:05:58
      134850000 -- (-4551.689) [...7 remote chains...] -- 82:05:07
      134900000 -- (-4517.612) [...7 remote chains...] -- 82:04:15
      134950000 -- (-4527.078) [...7 remote chains...] -- 82:03:22
      135000000 -- (-4516.960) [...7 remote chains...] -- 82:02:27

      Average standard deviation of split frequencies: 0.009346

      135050000 -- (-4531.545) [...7 remote chains...] -- 82:01:36
      135100000 -- (-4509.273) [...7 remote chains...] -- 82:00:42
      135150000 -- (-4510.078) [...7 remote chains...] -- 81:59:51
      135200000 -- (-4520.046) [...7 remote chains...] -- 81:59:00
      135250000 -- (-4518.741) [...7 remote chains...] -- 81:58:07
      135300000 -- (-4531.682) [...7 remote chains...] -- 81:57:17
      135350000 -- (-4509.216) [...7 remote chains...] -- 81:56:24
      135400000 -- (-4525.745) [...7 remote chains...] -- 81:55:33
      135450000 -- (-4559.911) [...7 remote chains...] -- 81:54:39
      135500000 -- (-4526.732) [...7 remote chains...] -- 81:53:46

      Average standard deviation of split frequencies: 0.009379

      135550000 -- (-4515.480) [...7 remote chains...] -- 81:52:57
      135600000 -- (-4532.964) [...7 remote chains...] -- 81:52:04
      135650000 -- (-4550.320) [...7 remote chains...] -- 81:51:12
      135700000 -- (-4514.207) [...7 remote chains...] -- 81:50:19
      135750000 -- (-4524.552) [...7 remote chains...] -- 81:49:24
      135800000 -- (-4533.410) [...7 remote chains...] -- 81:48:32
      135850000 -- (-4521.123) [...7 remote chains...] -- 81:47:37
      135900000 -- (-4515.748) [...7 remote chains...] -- 81:46:46
      135950000 -- (-4518.791) [...7 remote chains...] -- 81:45:53
      136000000 -- (-4509.023) [...7 remote chains...] -- 81:44:59

      Average standard deviation of split frequencies: 0.009343

      136050000 -- (-4499.420) [...7 remote chains...] -- 81:44:06
      136100000 -- (-4513.067) [...7 remote chains...] -- 81:43:15
      136150000 -- (-4505.856) [...7 remote chains...] -- 81:42:21
      136200000 -- (-4524.541) [...7 remote chains...] -- 81:41:28
      136250000 -- (-4501.917) [...7 remote chains...] -- 81:40:37
      136300000 -- (-4524.172) [...7 remote chains...] -- 81:39:43
      136350000 -- (-4517.805) [...7 remote chains...] -- 81:38:52
      136400000 -- (-4527.737) [...7 remote chains...] -- 81:37:59
      136450000 -- (-4539.123) [...7 remote chains...] -- 81:37:05
      136500000 -- (-4528.556) [...7 remote chains...] -- 81:36:12

      Average standard deviation of split frequencies: 0.009377

      136550000 -- (-4528.655) [...7 remote chains...] -- 81:35:21
      136600000 -- (-4544.638) [...7 remote chains...] -- 81:34:31
      136650000 -- (-4511.577) [...7 remote chains...] -- 81:33:38
      136700000 -- (-4514.431) [...7 remote chains...] -- 81:32:46
      136750000 -- (-4508.186) [...7 remote chains...] -- 81:31:53
      136800000 -- (-4528.996) [...7 remote chains...] -- 81:31:00
      136850000 -- (-4532.128) [...7 remote chains...] -- 81:30:08
      136900000 -- (-4517.354) [...7 remote chains...] -- 81:29:15
      136950000 -- (-4503.085) [...7 remote chains...] -- 81:28:24
      137000000 -- (-4520.306) [...7 remote chains...] -- 81:27:30

      Average standard deviation of split frequencies: 0.009381

      137050000 -- (-4547.145) [...7 remote chains...] -- 81:26:37
      137100000 -- (-4539.877) [...7 remote chains...] -- 81:25:45
      137150000 -- (-4519.192) [...7 remote chains...] -- 81:24:52
      137200000 -- (-4521.115) [...7 remote chains...] -- 81:24:01
      137250000 -- (-4542.030) [...7 remote chains...] -- 81:23:07
      137300000 -- (-4535.366) [...7 remote chains...] -- 81:22:14
      137350000 -- (-4520.693) [...7 remote chains...] -- 81:21:22
      137400000 -- (-4517.499) [...7 remote chains...] -- 81:20:31
      137450000 -- (-4505.815) [...7 remote chains...] -- 81:19:38
      137500000 -- (-4511.362) [...7 remote chains...] -- 81:18:46

      Average standard deviation of split frequencies: 0.009309

      137550000 -- (-4523.183) [...7 remote chains...] -- 81:17:51
      137600000 -- (-4512.670) [...7 remote chains...] -- 81:16:59
      137650000 -- (-4523.937) [...7 remote chains...] -- 81:16:10
      137700000 -- (-4524.289) [...7 remote chains...] -- 81:15:18
      137750000 -- (-4535.882) [...7 remote chains...] -- 81:14:25
      137800000 -- (-4514.297) [...7 remote chains...] -- 81:13:31
      137850000 -- (-4510.610) [...7 remote chains...] -- 81:12:38
      137900000 -- (-4518.204) [...7 remote chains...] -- 81:11:47
      137950000 -- (-4537.669) [...7 remote chains...] -- 81:10:51
      138000000 -- (-4509.797) [...7 remote chains...] -- 81:09:58

      Average standard deviation of split frequencies: 0.009484

      138050000 -- (-4526.276) [...7 remote chains...] -- 81:09:04
      138100000 -- (-4521.866) [...7 remote chains...] -- 81:08:11
      138150000 -- (-4523.881) [...7 remote chains...] -- 81:07:16
      138200000 -- (-4513.857) [...7 remote chains...] -- 81:06:22
      138250000 -- (-4526.343) [...7 remote chains...] -- 81:05:29
      138300000 -- (-4510.566) [...7 remote chains...] -- 81:04:37
      138350000 -- (-4534.677) [...7 remote chains...] -- 81:03:44
      138400000 -- (-4508.437) [...7 remote chains...] -- 81:02:52
      138450000 -- (-4514.388) [...7 remote chains...] -- 81:02:01
      138500000 -- (-4509.712) [...7 remote chains...] -- 81:01:07

      Average standard deviation of split frequencies: 0.009558

      138550000 -- (-4512.569) [...7 remote chains...] -- 81:00:16
      138600000 -- (-4526.950) [...7 remote chains...] -- 80:59:24
      138650000 -- (-4528.184) [...7 remote chains...] -- 80:58:33
      138700000 -- (-4500.641) [...7 remote chains...] -- 80:57:41
      138750000 -- (-4511.428) [...7 remote chains...] -- 80:56:48
      138800000 -- (-4515.651) [...7 remote chains...] -- 80:55:56
      138850000 -- (-4510.506) [...7 remote chains...] -- 80:55:03
      138900000 -- (-4519.355) [...7 remote chains...] -- 80:54:11
      138950000 -- (-4505.907) [...7 remote chains...] -- 80:53:18
      139000000 -- (-4510.124) [...7 remote chains...] -- 80:52:24

      Average standard deviation of split frequencies: 0.009643

      139050000 -- (-4512.284) [...7 remote chains...] -- 80:51:32
      139100000 -- (-4517.074) [...7 remote chains...] -- 80:50:39
      139150000 -- (-4518.549) [...7 remote chains...] -- 80:49:44
      139200000 -- (-4520.493) [...7 remote chains...] -- 80:48:50
      139250000 -- (-4518.636) [...7 remote chains...] -- 80:47:57
      139300000 -- (-4530.964) [...7 remote chains...] -- 80:47:01
      139350000 -- (-4511.944) [...7 remote chains...] -- 80:46:10
      139400000 -- (-4514.897) [...7 remote chains...] -- 80:45:18
      139450000 -- (-4506.869) [...7 remote chains...] -- 80:44:25
      139500000 -- (-4517.205) [...7 remote chains...] -- 80:43:33

      Average standard deviation of split frequencies: 0.009784

      139550000 -- (-4517.197) [...7 remote chains...] -- 80:42:39
      139600000 -- (-4515.641) [...7 remote chains...] -- 80:41:46
      139650000 -- (-4517.862) [...7 remote chains...] -- 80:40:52
      139700000 -- (-4554.405) [...7 remote chains...] -- 80:39:59
      139750000 -- (-4504.338) [...7 remote chains...] -- 80:39:07
      139800000 -- (-4522.743) [...7 remote chains...] -- 80:38:14
      139850000 -- (-4512.163) [...7 remote chains...] -- 80:37:22
      139900000 -- (-4537.049) [...7 remote chains...] -- 80:36:29
      139950000 -- (-4516.589) [...7 remote chains...] -- 80:35:37
      140000000 -- (-4513.185) [...7 remote chains...] -- 80:34:49

      Average standard deviation of split frequencies: 0.009696

      140050000 -- (-4532.313) [...7 remote chains...] -- 80:33:55
      140100000 -- (-4531.323) [...7 remote chains...] -- 80:33:04
      140150000 -- (-4531.569) [...7 remote chains...] -- 80:32:10
      140200000 -- (-4515.257) [...7 remote chains...] -- 80:31:18
      140250000 -- (-4519.979) [...7 remote chains...] -- 80:30:27
      140300000 -- (-4527.708) [...7 remote chains...] -- 80:29:35
      140350000 -- (-4529.012) [...7 remote chains...] -- 80:28:42
      140400000 -- (-4536.916) [...7 remote chains...] -- 80:27:48
      140450000 -- (-4517.001) [...7 remote chains...] -- 80:26:56
      140500000 -- (-4511.122) [...7 remote chains...] -- 80:26:05

      Average standard deviation of split frequencies: 0.009576

      140550000 -- (-4522.029) [...7 remote chains...] -- 80:25:11
      140600000 -- (-4514.525) [...7 remote chains...] -- 80:24:19
      140650000 -- (-4523.368) [...7 remote chains...] -- 80:23:24
      140700000 -- (-4518.834) [...7 remote chains...] -- 80:22:30
      140750000 -- (-4537.332) [...7 remote chains...] -- 80:21:37
      140800000 -- (-4543.519) [...7 remote chains...] -- 80:20:43
      140850000 -- (-4512.004) [...7 remote chains...] -- 80:19:50
      140900000 -- (-4530.977) [...7 remote chains...] -- 80:18:56
      140950000 -- (-4516.537) [...7 remote chains...] -- 80:18:01
      141000000 -- (-4509.087) [...7 remote chains...] -- 80:17:07

      Average standard deviation of split frequencies: 0.009407

      141050000 -- (-4516.285) [...7 remote chains...] -- 80:16:15
      141100000 -- (-4518.588) [...7 remote chains...] -- 80:15:23
      141150000 -- (-4511.644) [...7 remote chains...] -- 80:14:30
      141200000 -- (-4521.289) [...7 remote chains...] -- 80:13:38
      141250000 -- (-4536.536) [...7 remote chains...] -- 80:12:45
      141300000 -- (-4549.763) [...7 remote chains...] -- 80:11:51
      141350000 -- (-4522.338) [...7 remote chains...] -- 80:10:57
      141400000 -- (-4512.804) [...7 remote chains...] -- 80:10:06
      141450000 -- (-4508.341) [...7 remote chains...] -- 80:09:12
      141500000 -- (-4514.240) [...7 remote chains...] -- 80:08:20

      Average standard deviation of split frequencies: 0.009553

      141550000 -- (-4530.835) [...7 remote chains...] -- 80:07:28
      141600000 -- (-4510.450) [...7 remote chains...] -- 80:06:35
      141650000 -- (-4511.658) [...7 remote chains...] -- 80:05:41
      141700000 -- (-4510.619) [...7 remote chains...] -- 80:04:51
      141750000 -- (-4547.097) [...7 remote chains...] -- 80:03:59
      141800000 -- (-4523.637) [...7 remote chains...] -- 80:03:06
      141850000 -- (-4532.754) [...7 remote chains...] -- 80:02:16
      141900000 -- (-4522.345) [...7 remote chains...] -- 80:01:24
      141950000 -- (-4531.957) [...7 remote chains...] -- 80:00:30
      142000000 -- (-4520.551) [...7 remote chains...] -- 79:59:37

      Average standard deviation of split frequencies: 0.009710

      142050000 -- (-4518.061) [...7 remote chains...] -- 79:58:43
      142100000 -- (-4496.238) [...7 remote chains...] -- 79:57:53
      142150000 -- (-4510.460) [...7 remote chains...] -- 79:56:57
      142200000 -- (-4518.001) [...7 remote chains...] -- 79:56:04
      142250000 -- (-4495.705) [...7 remote chains...] -- 79:55:12
      142300000 -- (-4511.820) [...7 remote chains...] -- 79:54:18
      142350000 -- (-4501.286) [...7 remote chains...] -- 79:53:28
      142400000 -- (-4519.351) [...7 remote chains...] -- 79:52:36
      142450000 -- (-4508.669) [...7 remote chains...] -- 79:51:43
      142500000 -- (-4510.893) [...7 remote chains...] -- 79:50:49

      Average standard deviation of split frequencies: 0.009813

      142550000 -- (-4493.481) [...7 remote chains...] -- 79:49:59
      142600000 -- (-4512.587) [...7 remote chains...] -- 79:49:09
      142650000 -- (-4542.595) [...7 remote chains...] -- 79:48:17
      142700000 -- (-4506.929) [...7 remote chains...] -- 79:47:23
      142750000 -- (-4506.426) [...7 remote chains...] -- 79:46:30
      142800000 -- (-4521.114) [...7 remote chains...] -- 79:45:36
      142850000 -- (-4519.360) [...7 remote chains...] -- 79:44:44
      142900000 -- (-4518.653) [...7 remote chains...] -- 79:43:50
      142950000 -- (-4516.214) [...7 remote chains...] -- 79:42:57
      143000000 -- (-4540.118) [...7 remote chains...] -- 79:42:01

      Average standard deviation of split frequencies: 0.009906

      143050000 -- (-4535.686) [...7 remote chains...] -- 79:41:09
      143100000 -- (-4502.271) [...7 remote chains...] -- 79:40:16
      143150000 -- (-4543.791) [...7 remote chains...] -- 79:39:25
      143200000 -- (-4516.886) [...7 remote chains...] -- 79:38:33
      143250000 -- (-4506.507) [...7 remote chains...] -- 79:37:43
      143300000 -- (-4495.876) [...7 remote chains...] -- 79:36:51
      143350000 -- (-4533.968) [...7 remote chains...] -- 79:35:58
      143400000 -- (-4518.989) [...7 remote chains...] -- 79:35:08
      143450000 -- (-4522.290) [...7 remote chains...] -- 79:34:16
      143500000 -- (-4547.611) [...7 remote chains...] -- 79:33:24

      Average standard deviation of split frequencies: 0.009858

      143550000 -- (-4542.599) [...7 remote chains...] -- 79:32:30
      143600000 -- (-4537.148) [...7 remote chains...] -- 79:31:38
      143650000 -- (-4503.415) [...7 remote chains...] -- 79:30:48
      143700000 -- (-4520.678) [...7 remote chains...] -- 79:29:58
      143750000 -- (-4511.026) [...7 remote chains...] -- 79:29:06
      143800000 -- (-4540.291) [...7 remote chains...] -- 79:28:14
      143850000 -- (-4538.860) [...7 remote chains...] -- 79:27:22
      143900000 -- (-4526.955) [...7 remote chains...] -- 79:26:31
      143950000 -- (-4503.014) [...7 remote chains...] -- 79:25:39
      144000000 -- (-4521.057) [...7 remote chains...] -- 79:24:46

      Average standard deviation of split frequencies: 0.009743

      144050000 -- (-4530.131) [...7 remote chains...] -- 79:23:52
      144100000 -- (-4500.510) [...7 remote chains...] -- 79:23:00
      144150000 -- (-4515.386) [...7 remote chains...] -- 79:22:08
      144200000 -- (-4508.216) [...7 remote chains...] -- 79:21:14
      144250000 -- (-4516.771) [...7 remote chains...] -- 79:20:20
      144300000 -- (-4505.466) [...7 remote chains...] -- 79:19:27
      144350000 -- (-4531.607) [...7 remote chains...] -- 79:18:33
      144400000 -- (-4519.129) [...7 remote chains...] -- 79:17:37
      144450000 -- (-4515.115) [...7 remote chains...] -- 79:16:45
      144500000 -- (-4495.982) [...7 remote chains...] -- 79:15:51

      Average standard deviation of split frequencies: 0.009551

      144550000 -- (-4513.567) [...7 remote chains...] -- 79:14:58
      144600000 -- (-4515.838) [...7 remote chains...] -- 79:14:04
      144650000 -- (-4536.283) [...7 remote chains...] -- 79:13:08
      144700000 -- (-4538.036) [...7 remote chains...] -- 79:12:16
      144750000 -- (-4525.384) [...7 remote chains...] -- 79:11:24
      144800000 -- (-4517.554) [...7 remote chains...] -- 79:10:30
      144850000 -- (-4525.740) [...7 remote chains...] -- 79:09:37
      144900000 -- (-4522.654) [...7 remote chains...] -- 79:08:46
      144950000 -- (-4519.104) [...7 remote chains...] -- 79:07:54
      145000000 -- (-4524.151) [...7 remote chains...] -- 79:07:00

      Average standard deviation of split frequencies: 0.009383

      145050000 -- (-4510.427) [...7 remote chains...] -- 79:06:08
      145100000 -- (-4523.874) [...7 remote chains...] -- 79:05:16
      145150000 -- (-4514.082) [...7 remote chains...] -- 79:04:22
      145200000 -- (-4539.437) [...7 remote chains...] -- 79:03:32
      145250000 -- (-4513.118) [...7 remote chains...] -- 79:02:40
      145300000 -- (-4525.707) [...7 remote chains...] -- 79:01:46
      145350000 -- (-4511.979) [...7 remote chains...] -- 79:00:54
      145400000 -- (-4521.274) [...7 remote chains...] -- 79:00:02
      145450000 -- (-4509.310) [...7 remote chains...] -- 78:59:10
      145500000 -- (-4513.943) [...7 remote chains...] -- 78:58:16

      Average standard deviation of split frequencies: 0.009418

      145550000 -- (-4518.243) [...7 remote chains...] -- 78:57:24
      145600000 -- (-4527.792) [...7 remote chains...] -- 78:56:32
      145650000 -- (-4508.045) [...7 remote chains...] -- 78:55:38
      145700000 -- (-4538.299) [...7 remote chains...] -- 78:54:44
      145750000 -- (-4518.323) [...7 remote chains...] -- 78:53:52
      145800000 -- (-4515.792) [...7 remote chains...] -- 78:53:00
      145850000 -- (-4515.417) [...7 remote chains...] -- 78:52:08
      145900000 -- (-4509.989) [...7 remote chains...] -- 78:51:12
      145950000 -- (-4525.507) [...7 remote chains...] -- 78:50:20
      146000000 -- (-4511.564) [...7 remote chains...] -- 78:49:28

      Average standard deviation of split frequencies: 0.009561

      146050000 -- (-4506.365) [...7 remote chains...] -- 78:48:36
      146100000 -- (-4508.863) [...7 remote chains...] -- 78:47:42
      146150000 -- (-4526.913) [...7 remote chains...] -- 78:46:46
      146200000 -- (-4492.369) [...7 remote chains...] -- 78:45:52
      146250000 -- (-4503.471) [...7 remote chains...] -- 78:45:02
      146300000 -- (-4492.355) [...7 remote chains...] -- 78:44:08
      146350000 -- (-4495.970) [...7 remote chains...] -- 78:43:14
      146400000 -- (-4507.679) [...7 remote chains...] -- 78:42:20
      146450000 -- (-4523.817) [...7 remote chains...] -- 78:41:26
      146500000 -- (-4505.242) [...7 remote chains...] -- 78:40:36

      Average standard deviation of split frequencies: 0.009537

      146550000 -- (-4504.677) [...7 remote chains...] -- 78:39:42
      146600000 -- (-4514.229) [...7 remote chains...] -- 78:38:48
      146650000 -- (-4539.738) [...7 remote chains...] -- 78:37:53
      146700000 -- (-4528.382) [...7 remote chains...] -- 78:36:59
      146750000 -- (-4542.533) [...7 remote chains...] -- 78:36:05
      146800000 -- (-4521.965) [...7 remote chains...] -- 78:35:13
      146850000 -- (-4511.622) [...7 remote chains...] -- 78:34:19
      146900000 -- (-4513.828) [...7 remote chains...] -- 78:33:25
      146950000 -- (-4526.295) [...7 remote chains...] -- 78:32:33
      147000000 -- (-4520.220) [...7 remote chains...] -- 78:31:37

      Average standard deviation of split frequencies: 0.009537

      147050000 -- (-4509.783) [...7 remote chains...] -- 78:30:45
      147100000 -- (-4529.345) [...7 remote chains...] -- 78:29:54
      147150000 -- (-4529.446) [...7 remote chains...] -- 78:29:02
      147200000 -- (-4524.523) [...7 remote chains...] -- 78:28:08
      147250000 -- (-4525.775) [...7 remote chains...] -- 78:27:16
      147300000 -- (-4544.293) [...7 remote chains...] -- 78:26:24
      147350000 -- (-4525.274) [...7 remote chains...] -- 78:25:31
      147400000 -- (-4543.295) [...7 remote chains...] -- 78:24:41
      147450000 -- (-4529.810) [...7 remote chains...] -- 78:23:47
      147500000 -- (-4522.840) [...7 remote chains...] -- 78:22:53

      Average standard deviation of split frequencies: 0.009452

      147550000 -- (-4527.964) [...7 remote chains...] -- 78:22:01
      147600000 -- (-4536.749) [...7 remote chains...] -- 78:21:08
      147650000 -- (-4515.597) [...7 remote chains...] -- 78:20:16
      147700000 -- (-4541.519) [...7 remote chains...] -- 78:19:24
      147750000 -- (-4536.283) [...7 remote chains...] -- 78:18:33
      147800000 -- (-4525.049) [...7 remote chains...] -- 78:17:43
      147850000 -- (-4547.483) [...7 remote chains...] -- 78:16:49
      147900000 -- (-4537.881) [...7 remote chains...] -- 78:15:53
      147950000 -- (-4567.503) [...7 remote chains...] -- 78:14:59
      148000000 -- (-4521.805) [...7 remote chains...] -- 78:14:07

      Average standard deviation of split frequencies: 0.009273

      148050000 -- (-4547.725) [...7 remote chains...] -- 78:13:13
      148100000 -- (-4530.225) [...7 remote chains...] -- 78:12:21
      148150000 -- (-4531.858) [...7 remote chains...] -- 78:11:27
      148200000 -- (-4541.821) [...7 remote chains...] -- 78:10:34
      148250000 -- (-4509.660) [...7 remote chains...] -- 78:09:42
      148300000 -- (-4528.961) [...7 remote chains...] -- 78:08:50
      148350000 -- (-4542.832) [...7 remote chains...] -- 78:07:59
      148400000 -- (-4536.728) [...7 remote chains...] -- 78:07:07
      148450000 -- (-4548.370) [...7 remote chains...] -- 78:06:15
      148500000 -- (-4525.560) [...7 remote chains...] -- 78:05:22

      Average standard deviation of split frequencies: 0.009315

      148550000 -- (-4525.587) [...7 remote chains...] -- 78:04:30
      148600000 -- (-4539.791) [...7 remote chains...] -- 78:03:38
      148650000 -- (-4527.150) [...7 remote chains...] -- 78:02:45
      148700000 -- (-4538.229) [...7 remote chains...] -- 78:01:53
      148750000 -- (-4530.713) [...7 remote chains...] -- 78:01:01
      148800000 -- (-4533.897) [...7 remote chains...] -- 78:00:10
      148850000 -- (-4522.440) [...7 remote chains...] -- 77:59:18
      148900000 -- (-4528.534) [...7 remote chains...] -- 77:58:25
      148950000 -- (-4517.828) [...7 remote chains...] -- 77:57:33
      149000000 -- (-4514.976) [...7 remote chains...] -- 77:56:42

      Average standard deviation of split frequencies: 0.009223

      149050000 -- (-4500.984) [...7 remote chains...] -- 77:55:50
      149100000 -- (-4522.121) [...7 remote chains...] -- 77:55:01
      149150000 -- (-4507.334) [...7 remote chains...] -- 77:54:09
      149200000 -- (-4514.690) [...7 remote chains...] -- 77:53:16
      149250000 -- (-4505.158) [...7 remote chains...] -- 77:52:24
      149300000 -- (-4517.761) [...7 remote chains...] -- 77:51:32
      149350000 -- (-4533.877) [...7 remote chains...] -- 77:50:39
      149400000 -- (-4537.396) [...7 remote chains...] -- 77:49:48
      149450000 -- (-4519.479) [...7 remote chains...] -- 77:48:54
      149500000 -- (-4500.133) [...7 remote chains...] -- 77:48:02

      Average standard deviation of split frequencies: 0.009319

      149550000 -- (-4532.787) [...7 remote chains...] -- 77:47:10
      149600000 -- (-4540.278) [...7 remote chains...] -- 77:46:19
      149650000 -- (-4537.363) [...7 remote chains...] -- 77:45:28
      149700000 -- (-4510.175) [...7 remote chains...] -- 77:44:34
      149750000 -- (-4542.475) [...7 remote chains...] -- 77:43:42
      149800000 -- (-4527.298) [...7 remote chains...] -- 77:42:49
      149850000 -- (-4542.699) [...7 remote chains...] -- 77:41:57
      149900000 -- (-4515.116) [...7 remote chains...] -- 77:41:04
      149950000 -- (-4525.304) [...7 remote chains...] -- 77:40:12
      150000000 -- (-4526.307) [...7 remote chains...] -- 77:39:20

      Average standard deviation of split frequencies: 0.009221

      150050000 -- (-4528.467) [...7 remote chains...] -- 77:38:25
      150100000 -- (-4510.025) [...7 remote chains...] -- 77:37:33
      150150000 -- (-4536.047) [...7 remote chains...] -- 77:36:41
      150200000 -- (-4541.180) [...7 remote chains...] -- 77:35:46
      150250000 -- (-4509.342) [...7 remote chains...] -- 77:34:52
      150300000 -- (-4506.520) [...7 remote chains...] -- 77:34:00
      150350000 -- (-4511.783) [...7 remote chains...] -- 77:33:06
      150400000 -- (-4523.763) [...7 remote chains...] -- 77:32:15
      150450000 -- (-4520.331) [...7 remote chains...] -- 77:31:22
      150500000 -- (-4510.888) [...7 remote chains...] -- 77:30:28

      Average standard deviation of split frequencies: 0.009266

      150550000 -- (-4502.782) [...7 remote chains...] -- 77:29:36
      150600000 -- (-4532.765) [...7 remote chains...] -- 77:28:42
      150650000 -- (-4511.515) [...7 remote chains...] -- 77:27:51
      150700000 -- (-4542.685) [...7 remote chains...] -- 77:26:57
      150750000 -- (-4501.026) [...7 remote chains...] -- 77:26:04
      150800000 -- (-4521.790) [...7 remote chains...] -- 77:25:12
      150850000 -- (-4508.035) [...7 remote chains...] -- 77:24:19
      150900000 -- (-4517.819) [...7 remote chains...] -- 77:23:27
      150950000 -- (-4522.026) [...7 remote chains...] -- 77:22:34
      151000000 -- (-4518.322) [...7 remote chains...] -- 77:21:42

      Average standard deviation of split frequencies: 0.009131

      151050000 -- (-4549.387) [...7 remote chains...] -- 77:20:51
      151100000 -- (-4528.755) [...7 remote chains...] -- 77:19:59
      151150000 -- (-4531.678) [...7 remote chains...] -- 77:19:08
      151200000 -- (-4508.521) [...7 remote chains...] -- 77:18:18
      151250000 -- (-4510.452) [...7 remote chains...] -- 77:17:29
      151300000 -- (-4530.025) [...7 remote chains...] -- 77:16:37
      151350000 -- (-4523.712) [...7 remote chains...] -- 77:15:46
      151400000 -- (-4534.182) [...7 remote chains...] -- 77:14:53
      151450000 -- (-4526.594) [...7 remote chains...] -- 77:14:02
      151500000 -- (-4539.194) [...7 remote chains...] -- 77:13:10

      Average standard deviation of split frequencies: 0.009044

      151550000 -- (-4530.494) [...7 remote chains...] -- 77:12:17
      151600000 -- (-4510.364) [...7 remote chains...] -- 77:11:30
      151650000 -- (-4519.497) [...7 remote chains...] -- 77:10:37
      151700000 -- (-4523.241) [...7 remote chains...] -- 77:09:48
      151750000 -- (-4526.114) [...7 remote chains...] -- 77:08:55
      151800000 -- (-4519.826) [...7 remote chains...] -- 77:08:03
      151850000 -- (-4532.304) [...7 remote chains...] -- 77:07:10
      151900000 -- (-4520.708) [...7 remote chains...] -- 77:06:19
      151950000 -- (-4533.934) [...7 remote chains...] -- 77:05:27
      152000000 -- (-4569.660) [...7 remote chains...] -- 77:04:32

      Average standard deviation of split frequencies: 0.008941

      152050000 -- (-4549.339) [...7 remote chains...] -- 77:03:41
      152100000 -- (-4532.202) [...7 remote chains...] -- 77:02:49
      152150000 -- (-4540.799) [...7 remote chains...] -- 77:01:55
      152200000 -- (-4544.379) [...7 remote chains...] -- 77:01:02
      152250000 -- (-4552.361) [...7 remote chains...] -- 77:00:09
      152300000 -- (-4541.261) [...7 remote chains...] -- 76:59:17
      152350000 -- (-4516.597) [...7 remote chains...] -- 76:58:23
      152400000 -- (-4542.629) [...7 remote chains...] -- 76:57:28
      152450000 -- (-4545.864) [...7 remote chains...] -- 76:56:34
      152500000 -- (-4532.596) [...7 remote chains...] -- 76:55:40

      Average standard deviation of split frequencies: 0.008945

      152550000 -- (-4548.997) [...7 remote chains...] -- 76:54:46
      152600000 -- (-4557.418) [...7 remote chains...] -- 76:53:53
      152650000 -- (-4580.494) [...7 remote chains...] -- 76:52:59
      152700000 -- (-4560.215) [...7 remote chains...] -- 76:52:04
      152750000 -- (-4543.773) [...7 remote chains...] -- 76:51:10
      152800000 -- (-4557.588) [...7 remote chains...] -- 76:50:16
      152850000 -- (-4528.271) [...7 remote chains...] -- 76:49:22
      152900000 -- (-4545.591) [...7 remote chains...] -- 76:48:29
      152950000 -- (-4544.891) [...7 remote chains...] -- 76:47:35
      153000000 -- (-4530.677) [...7 remote chains...] -- 76:46:42

      Average standard deviation of split frequencies: 0.008623

      153050000 -- (-4550.277) [...7 remote chains...] -- 76:45:48
      153100000 -- (-4521.109) [...7 remote chains...] -- 76:44:54
      153150000 -- (-4562.528) [...7 remote chains...] -- 76:43:59
      153200000 -- (-4542.647) [...7 remote chains...] -- 76:43:07
      153250000 -- (-4528.679) [...7 remote chains...] -- 76:42:12
      153300000 -- (-4557.161) [...7 remote chains...] -- 76:41:18
      153350000 -- (-4543.210) [...7 remote chains...] -- 76:40:24
      153400000 -- (-4566.024) [...7 remote chains...] -- 76:39:30
      153450000 -- (-4562.509) [...7 remote chains...] -- 76:38:37
      153500000 -- (-4565.323) [...7 remote chains...] -- 76:37:43

      Average standard deviation of split frequencies: 0.008532

      153550000 -- (-4544.953) [...7 remote chains...] -- 76:36:50
      153600000 -- (-4555.782) [...7 remote chains...] -- 76:35:57
      153650000 -- (-4519.050) [...7 remote chains...] -- 76:35:03
      153700000 -- (-4559.755) [...7 remote chains...] -- 76:34:09
      153750000 -- (-4557.462) [...7 remote chains...] -- 76:33:14
      153800000 -- (-4563.595) [...7 remote chains...] -- 76:32:19
      153850000 -- (-4544.934) [...7 remote chains...] -- 76:31:24
      153900000 -- (-4534.128) [...7 remote chains...] -- 76:30:30
      153950000 -- (-4552.634) [...7 remote chains...] -- 76:29:37
      154000000 -- (-4578.069) [...7 remote chains...] -- 76:28:43

      Average standard deviation of split frequencies: 0.008621

      154050000 -- (-4556.904) [...7 remote chains...] -- 76:27:49
      154100000 -- (-4560.254) [...7 remote chains...] -- 76:26:56
      154150000 -- (-4524.268) [...7 remote chains...] -- 76:26:02
      154200000 -- (-4551.339) [...7 remote chains...] -- 76:25:09
      154250000 -- (-4570.966) [...7 remote chains...] -- 76:24:15
      154300000 -- (-4554.780) [...7 remote chains...] -- 76:23:19
      154350000 -- (-4532.989) [...7 remote chains...] -- 76:22:26
      154400000 -- (-4588.759) [...7 remote chains...] -- 76:21:30
      154450000 -- (-4555.325) [...7 remote chains...] -- 76:20:36
      154500000 -- (-4553.787) [...7 remote chains...] -- 76:19:42

      Average standard deviation of split frequencies: 0.008509

      154550000 -- (-4515.464) [...7 remote chains...] -- 76:18:47
      154600000 -- (-4537.999) [...7 remote chains...] -- 76:17:53
      154650000 -- (-4524.811) [...7 remote chains...] -- 76:16:59
      154700000 -- (-4559.216) [...7 remote chains...] -- 76:16:06
      154750000 -- (-4519.106) [...7 remote chains...] -- 76:15:12
      154800000 -- (-4516.173) [...7 remote chains...] -- 76:14:19
      154850000 -- (-4543.693) [...7 remote chains...] -- 76:13:26
      154900000 -- (-4530.089) [...7 remote chains...] -- 76:12:32
      154950000 -- (-4537.590) [...7 remote chains...] -- 76:11:39
      155000000 -- (-4538.946) [...7 remote chains...] -- 76:10:45

      Average standard deviation of split frequencies: 0.008418

      155050000 -- (-4517.843) [...7 remote chains...] -- 76:09:52
      155100000 -- (-4540.421) [...7 remote chains...] -- 76:08:57
      155150000 -- (-4570.918) [...7 remote chains...] -- 76:08:03
      155200000 -- (-4521.936) [...7 remote chains...] -- 76:07:09
      155250000 -- (-4534.674) [...7 remote chains...] -- 76:06:14
      155300000 -- (-4518.229) [...7 remote chains...] -- 76:05:20
      155350000 -- (-4551.387) [...7 remote chains...] -- 76:04:26
      155400000 -- (-4551.320) [...7 remote chains...] -- 76:03:30
      155450000 -- (-4526.602) [...7 remote chains...] -- 76:02:35
      155500000 -- (-4523.206) [...7 remote chains...] -- 76:01:41

      Average standard deviation of split frequencies: 0.008392

      155550000 -- (-4556.700) [...7 remote chains...] -- 76:00:47
      155600000 -- (-4557.875) [...7 remote chains...] -- 75:59:52
      155650000 -- (-4521.321) [...7 remote chains...] -- 75:58:58
      155700000 -- (-4539.016) [...7 remote chains...] -- 75:58:02
      155750000 -- (-4574.515) [...7 remote chains...] -- 75:57:09
      155800000 -- (-4529.724) [...7 remote chains...] -- 75:56:13
      155850000 -- (-4533.061) [...7 remote chains...] -- 75:55:19
      155900000 -- (-4528.471) [...7 remote chains...] -- 75:54:25
      155950000 -- (-4503.747) [...7 remote chains...] -- 75:53:30
      156000000 -- (-4531.017) [...7 remote chains...] -- 75:52:36

      Average standard deviation of split frequencies: 0.008329

      156050000 -- (-4514.914) [...7 remote chains...] -- 75:51:42
      156100000 -- (-4536.156) [...7 remote chains...] -- 75:50:47
      156150000 -- (-4508.081) [...7 remote chains...] -- 75:49:53
      156200000 -- (-4518.534) [...7 remote chains...] -- 75:48:58
      156250000 -- (-4521.176) [...7 remote chains...] -- 75:48:04
      156300000 -- (-4529.149) [...7 remote chains...] -- 75:47:10
      156350000 -- (-4520.325) [...7 remote chains...] -- 75:46:17
      156400000 -- (-4521.764) [...7 remote chains...] -- 75:45:24
      156450000 -- (-4523.649) [...7 remote chains...] -- 75:44:30
      156500000 -- (-4516.273) [...7 remote chains...] -- 75:43:35

      Average standard deviation of split frequencies: 0.008363

      156550000 -- (-4504.750) [...7 remote chains...] -- 75:42:42
      156600000 -- (-4539.171) [...7 remote chains...] -- 75:41:48
      156650000 -- (-4540.798) [...7 remote chains...] -- 75:40:54
      156700000 -- (-4515.039) [...7 remote chains...] -- 75:40:01
      156750000 -- (-4527.942) [...7 remote chains...] -- 75:39:08
      156800000 -- (-4530.022) [...7 remote chains...] -- 75:38:15
      156850000 -- (-4523.699) [...7 remote chains...] -- 75:37:21
      156900000 -- (-4528.574) [...7 remote chains...] -- 75:36:28
      156950000 -- (-4520.302) [...7 remote chains...] -- 75:35:33
      157000000 -- (-4529.998) [...7 remote chains...] -- 75:34:39

      Average standard deviation of split frequencies: 0.008304

      157050000 -- (-4526.008) [...7 remote chains...] -- 75:33:42
      157100000 -- (-4518.119) [...7 remote chains...] -- 75:32:46
      157150000 -- (-4526.662) [...7 remote chains...] -- 75:31:50
      157200000 -- (-4548.370) [...7 remote chains...] -- 75:30:52
      157250000 -- (-4538.168) [...7 remote chains...] -- 75:29:56
      157300000 -- (-4539.301) [...7 remote chains...] -- 75:28:59
      157350000 -- (-4546.956) [...7 remote chains...] -- 75:28:03
      157400000 -- (-4519.327) [...7 remote chains...] -- 75:27:05
      157450000 -- (-4525.152) [...7 remote chains...] -- 75:26:09
      157500000 -- (-4545.280) [...7 remote chains...] -- 75:25:12

      Average standard deviation of split frequencies: 0.008187

      157550000 -- (-4532.294) [...7 remote chains...] -- 75:24:16
      157600000 -- (-4501.110) [...7 remote chains...] -- 75:23:18
      157650000 -- (-4526.433) [...7 remote chains...] -- 75:22:19
      157700000 -- (-4551.096) [...7 remote chains...] -- 75:21:23
      157750000 -- (-4543.409) [...7 remote chains...] -- 75:20:26
      157800000 -- (-4525.595) [...7 remote chains...] -- 75:19:28
      157850000 -- (-4519.458) [...7 remote chains...] -- 75:18:32
      157900000 -- (-4512.464) [...7 remote chains...] -- 75:17:36
      157950000 -- (-4529.641) [...7 remote chains...] -- 75:16:39
      158000000 -- (-4529.233) [...7 remote chains...] -- 75:15:43

      Average standard deviation of split frequencies: 0.008205

      158050000 -- (-4545.165) [...7 remote chains...] -- 75:14:46
      158100000 -- (-4540.789) [...7 remote chains...] -- 75:13:50
      158150000 -- (-4535.796) [...7 remote chains...] -- 75:12:52
      158200000 -- (-4551.736) [...7 remote chains...] -- 75:11:55
      158250000 -- (-4519.536) [...7 remote chains...] -- 75:10:57
      158300000 -- (-4530.899) [...7 remote chains...] -- 75:10:00
      158350000 -- (-4523.366) [...7 remote chains...] -- 75:09:02
      158400000 -- (-4546.737) [...7 remote chains...] -- 75:08:05
      158450000 -- (-4532.350) [...7 remote chains...] -- 75:07:09
      158500000 -- (-4526.186) [...7 remote chains...] -- 75:06:13

      Average standard deviation of split frequencies: 0.008367

      158550000 -- (-4522.784) [...7 remote chains...] -- 75:05:15
      158600000 -- (-4538.142) [...7 remote chains...] -- 75:04:21
      158650000 -- (-4536.603) [...7 remote chains...] -- 75:03:25
      158700000 -- (-4527.293) [...7 remote chains...] -- 75:02:29
      158750000 -- (-4523.295) [...7 remote chains...] -- 75:01:35
      158800000 -- (-4521.406) [...7 remote chains...] -- 75:00:39
      158850000 -- (-4510.048) [...7 remote chains...] -- 74:59:44
      158900000 -- (-4516.315) [...7 remote chains...] -- 74:58:47
      158950000 -- (-4526.261) [...7 remote chains...] -- 74:57:51
      159000000 -- (-4520.591) [...7 remote chains...] -- 74:56:53

      Average standard deviation of split frequencies: 0.008413

      159050000 -- (-4512.231) [...7 remote chains...] -- 74:55:57
      159100000 -- (-4506.829) [...7 remote chains...] -- 74:55:00
      159150000 -- (-4520.926) [...7 remote chains...] -- 74:54:04
      159200000 -- (-4530.253) [...7 remote chains...] -- 74:53:07
      159250000 -- (-4515.027) [...7 remote chains...] -- 74:52:11
      159300000 -- (-4520.012) [...7 remote chains...] -- 74:51:13
      159350000 -- (-4520.824) [...7 remote chains...] -- 74:50:17
      159400000 -- (-4514.967) [...7 remote chains...] -- 74:49:20
      159450000 -- (-4508.205) [...7 remote chains...] -- 74:48:24
      159500000 -- (-4520.716) [...7 remote chains...] -- 74:47:28

      Average standard deviation of split frequencies: 0.008400

      159550000 -- (-4517.459) [...7 remote chains...] -- 74:46:32
      159600000 -- (-4502.900) [...7 remote chains...] -- 74:45:36
      159650000 -- (-4540.428) [...7 remote chains...] -- 74:44:40
      159700000 -- (-4513.026) [...7 remote chains...] -- 74:43:44
      159750000 -- (-4537.115) [...7 remote chains...] -- 74:42:48
      159800000 -- (-4514.537) [...7 remote chains...] -- 74:41:51
      159850000 -- (-4532.290) [...7 remote chains...] -- 74:40:55
      159900000 -- (-4530.200) [...7 remote chains...] -- 74:39:57
      159950000 -- (-4526.613) [...7 remote chains...] -- 74:39:00
      160000000 -- (-4540.958) [...7 remote chains...] -- 74:38:03

      Average standard deviation of split frequencies: 0.008399

      160050000 -- (-4531.106) [...7 remote chains...] -- 74:37:04
      160100000 -- (-4532.085) [...7 remote chains...] -- 74:36:06
      160150000 -- (-4529.121) [...7 remote chains...] -- 74:35:10
      160200000 -- (-4526.063) [...7 remote chains...] -- 74:34:13
      160250000 -- (-4532.787) [...7 remote chains...] -- 74:33:17
      160300000 -- (-4515.599) [...7 remote chains...] -- 74:32:19
      160350000 -- (-4524.785) [...7 remote chains...] -- 74:31:22
      160400000 -- (-4539.814) [...7 remote chains...] -- 74:30:25
      160450000 -- (-4523.203) [...7 remote chains...] -- 74:29:27
      160500000 -- (-4525.661) [...7 remote chains...] -- 74:28:30

      Average standard deviation of split frequencies: 0.008296

      160550000 -- (-4529.744) [...7 remote chains...] -- 74:27:32
      160600000 -- (-4543.967) [...7 remote chains...] -- 74:26:36
      160650000 -- (-4527.007) [...7 remote chains...] -- 74:25:39
      160700000 -- (-4549.765) [...7 remote chains...] -- 74:24:41
      160750000 -- (-4534.954) [...7 remote chains...] -- 74:23:44
      160800000 -- (-4513.343) [...7 remote chains...] -- 74:22:48
      160850000 -- (-4516.587) [...7 remote chains...] -- 74:21:51
      160900000 -- (-4539.705) [...7 remote chains...] -- 74:20:55
      160950000 -- (-4544.017) [...7 remote chains...] -- 74:19:59
      161000000 -- (-4542.153) [...7 remote chains...] -- 74:19:01

      Average standard deviation of split frequencies: 0.008177

      161050000 -- (-4524.402) [...7 remote chains...] -- 74:18:04
      161100000 -- (-4522.331) [...7 remote chains...] -- 74:17:08
      161150000 -- (-4521.177) [...7 remote chains...] -- 74:16:11
      161200000 -- (-4521.553) [...7 remote chains...] -- 74:15:13
      161250000 -- (-4519.717) [...7 remote chains...] -- 74:14:16
      161300000 -- (-4534.059) [...7 remote chains...] -- 74:13:18
      161350000 -- (-4518.697) [...7 remote chains...] -- 74:12:21
      161400000 -- (-4536.199) [...7 remote chains...] -- 74:11:24
      161450000 -- (-4546.381) [...7 remote chains...] -- 74:10:26
      161500000 -- (-4536.739) [...7 remote chains...] -- 74:09:30

      Average standard deviation of split frequencies: 0.008093

      161550000 -- (-4533.531) [...7 remote chains...] -- 74:08:34
      161600000 -- (-4531.439) [...7 remote chains...] -- 74:07:39
      161650000 -- (-4530.097) [...7 remote chains...] -- 74:06:41
      161700000 -- (-4540.109) [...7 remote chains...] -- 74:05:44
      161750000 -- (-4533.459) [...7 remote chains...] -- 74:04:46
      161800000 -- (-4551.913) [...7 remote chains...] -- 74:03:49
      161850000 -- (-4529.126) [...7 remote chains...] -- 74:02:53
      161900000 -- (-4520.664) [...7 remote chains...] -- 74:01:57
      161950000 -- (-4498.605) [...7 remote chains...] -- 74:01:00
      162000000 -- (-4519.134) [...7 remote chains...] -- 74:00:02

      Average standard deviation of split frequencies: 0.008029

      162050000 -- (-4533.163) [...7 remote chains...] -- 73:59:05
      162100000 -- (-4526.810) [...7 remote chains...] -- 73:58:09
      162150000 -- (-4517.481) [...7 remote chains...] -- 73:57:12
      162200000 -- (-4520.121) [...7 remote chains...] -- 73:56:14
      162250000 -- (-4530.583) [...7 remote chains...] -- 73:55:17
      162300000 -- (-4532.735) [...7 remote chains...] -- 73:54:21
      162350000 -- (-4549.100) [...7 remote chains...] -- 73:53:25
      162400000 -- (-4541.879) [...7 remote chains...] -- 73:52:29
      162450000 -- (-4546.540) [...7 remote chains...] -- 73:51:32
      162500000 -- (-4552.187) [...7 remote chains...] -- 73:50:34

      Average standard deviation of split frequencies: 0.008120

      162550000 -- (-4524.715) [...7 remote chains...] -- 73:49:37
      162600000 -- (-4556.926) [...7 remote chains...] -- 73:48:40
      162650000 -- (-4531.609) [...7 remote chains...] -- 73:47:41
      162700000 -- (-4536.852) [...7 remote chains...] -- 73:46:45
      162750000 -- (-4531.493) [...7 remote chains...] -- 73:45:46
      162800000 -- (-4539.567) [...7 remote chains...] -- 73:44:49
      162850000 -- (-4523.398) [...7 remote chains...] -- 73:43:53
      162900000 -- (-4520.696) [...7 remote chains...] -- 73:42:57
      162950000 -- (-4525.164) [...7 remote chains...] -- 73:42:01
      163000000 -- (-4538.405) [...7 remote chains...] -- 73:41:06

      Average standard deviation of split frequencies: 0.008261

      163050000 -- (-4540.354) [...7 remote chains...] -- 73:40:09
      163100000 -- (-4519.599) [...7 remote chains...] -- 73:39:13
      163150000 -- (-4531.924) [...7 remote chains...] -- 73:38:16
      163200000 -- (-4530.694) [...7 remote chains...] -- 73:37:20
      163250000 -- (-4535.220) [...7 remote chains...] -- 73:36:23
      163300000 -- (-4556.195) [...7 remote chains...] -- 73:35:25
      163350000 -- (-4545.303) [...7 remote chains...] -- 73:34:28
      163400000 -- (-4524.574) [...7 remote chains...] -- 73:33:31
      163450000 -- (-4508.575) [...7 remote chains...] -- 73:32:33
      163500000 -- (-4519.001) [...7 remote chains...] -- 73:31:37

      Average standard deviation of split frequencies: 0.008326

      163550000 -- (-4517.552) [...7 remote chains...] -- 73:30:41
      163600000 -- (-4564.921) [...7 remote chains...] -- 73:29:44
      163650000 -- (-4531.114) [...7 remote chains...] -- 73:28:48
      163700000 -- (-4544.875) [...7 remote chains...] -- 73:27:51
      163750000 -- (-4515.069) [...7 remote chains...] -- 73:26:55
      163800000 -- (-4545.168) [...7 remote chains...] -- 73:25:57
      163850000 -- (-4537.166) [...7 remote chains...] -- 73:25:00
      163900000 -- (-4545.339) [...7 remote chains...] -- 73:24:01
      163950000 -- (-4545.713) [...7 remote chains...] -- 73:23:05
      164000000 -- (-4538.051) [...7 remote chains...] -- 73:22:08

      Average standard deviation of split frequencies: 0.008337

      164050000 -- (-4552.254) [...7 remote chains...] -- 73:21:12
      164100000 -- (-4532.439) [...7 remote chains...] -- 73:20:15
      164150000 -- (-4529.742) [...7 remote chains...] -- 73:19:18
      164200000 -- (-4530.504) [...7 remote chains...] -- 73:18:20
      164250000 -- (-4517.488) [...7 remote chains...] -- 73:17:23
      164300000 -- (-4569.912) [...7 remote chains...] -- 73:16:27
      164350000 -- (-4540.362) [...7 remote chains...] -- 73:15:31
      164400000 -- (-4527.730) [...7 remote chains...] -- 73:14:34
      164450000 -- (-4523.266) [...7 remote chains...] -- 73:13:36
      164500000 -- (-4536.942) [...7 remote chains...] -- 73:12:41

      Average standard deviation of split frequencies: 0.008290

      164550000 -- (-4510.917) [...7 remote chains...] -- 73:11:42
      164600000 -- (-4524.512) [...7 remote chains...] -- 73:10:46
      164650000 -- (-4534.949) [...7 remote chains...] -- 73:09:50
      164700000 -- (-4521.791) [...7 remote chains...] -- 73:08:53
      164750000 -- (-4533.483) [...7 remote chains...] -- 73:07:57
      164800000 -- (-4528.324) [...7 remote chains...] -- 73:06:59
      164850000 -- (-4531.630) [...7 remote chains...] -- 73:06:04
      164900000 -- (-4524.573) [...7 remote chains...] -- 73:05:08
      164950000 -- (-4536.659) [...7 remote chains...] -- 73:04:12
      165000000 -- (-4529.441) [...7 remote chains...] -- 73:03:16

      Average standard deviation of split frequencies: 0.008331

      165050000 -- (-4532.183) [...7 remote chains...] -- 73:02:20
      165100000 -- (-4535.657) [...7 remote chains...] -- 73:01:24
      165150000 -- (-4547.924) [...7 remote chains...] -- 73:00:27
      165200000 -- (-4535.154) [...7 remote chains...] -- 72:59:32
      165250000 -- (-4521.288) [...7 remote chains...] -- 72:58:35
      165300000 -- (-4536.583) [...7 remote chains...] -- 72:57:38
      165350000 -- (-4565.097) [...7 remote chains...] -- 72:56:42
      165400000 -- (-4516.075) [...7 remote chains...] -- 72:55:44
      165450000 -- (-4517.480) [...7 remote chains...] -- 72:54:47
      165500000 -- (-4542.419) [...7 remote chains...] -- 72:53:51

      Average standard deviation of split frequencies: 0.008451

      165550000 -- (-4552.128) [...7 remote chains...] -- 72:52:54
      165600000 -- (-4543.171) [...7 remote chains...] -- 72:51:57
      165650000 -- (-4527.183) [...7 remote chains...] -- 72:50:59
      165700000 -- (-4529.828) [...7 remote chains...] -- 72:50:02
      165750000 -- (-4519.826) [...7 remote chains...] -- 72:49:05
      165800000 -- (-4556.796) [...7 remote chains...] -- 72:48:07
      165850000 -- (-4510.026) [...7 remote chains...] -- 72:47:10
      165900000 -- (-4528.116) [...7 remote chains...] -- 72:46:13
      165950000 -- (-4542.831) [...7 remote chains...] -- 72:45:15
      166000000 -- (-4521.484) [...7 remote chains...] -- 72:44:18

      Average standard deviation of split frequencies: 0.008600

      166050000 -- (-4555.049) [...7 remote chains...] -- 72:43:21
      166100000 -- (-4528.045) [...7 remote chains...] -- 72:42:24
      166150000 -- (-4544.780) [...7 remote chains...] -- 72:41:26
      166200000 -- (-4517.664) [...7 remote chains...] -- 72:40:30
      166250000 -- (-4540.934) [...7 remote chains...] -- 72:39:33
      166300000 -- (-4526.083) [...7 remote chains...] -- 72:38:37
      166350000 -- (-4543.407) [...7 remote chains...] -- 72:37:41
      166400000 -- (-4547.511) [...7 remote chains...] -- 72:36:45
      166450000 -- (-4549.844) [...7 remote chains...] -- 72:35:50
      166500000 -- (-4571.763) [...7 remote chains...] -- 72:34:52

      Average standard deviation of split frequencies: 0.008596

      166550000 -- (-4532.894) [...7 remote chains...] -- 72:33:58
      166600000 -- (-4553.157) [...7 remote chains...] -- 72:33:02
      166650000 -- (-4543.391) [...7 remote chains...] -- 72:32:06
      166700000 -- (-4518.001) [...7 remote chains...] -- 72:31:12
      166750000 -- (-4551.640) [...7 remote chains...] -- 72:30:16
      166800000 -- (-4551.917) [...7 remote chains...] -- 72:29:21
      166850000 -- (-4553.058) [...7 remote chains...] -- 72:28:28
      166900000 -- (-4542.148) [...7 remote chains...] -- 72:27:32
      166950000 -- (-4538.710) [...7 remote chains...] -- 72:26:38
      167000000 -- (-4533.198) [...7 remote chains...] -- 72:25:40

      Average standard deviation of split frequencies: 0.008478

      167050000 -- (-4533.525) [...7 remote chains...] -- 72:24:47
      167100000 -- (-4545.535) [...7 remote chains...] -- 72:23:51
      167150000 -- (-4547.076) [...7 remote chains...] -- 72:22:56
      167200000 -- (-4536.781) [...7 remote chains...] -- 72:22:00
      167250000 -- (-4543.708) [...7 remote chains...] -- 72:21:07
      167300000 -- (-4528.864) [...7 remote chains...] -- 72:20:11
      167350000 -- (-4557.507) [...7 remote chains...] -- 72:19:15
      167400000 -- (-4510.566) [...7 remote chains...] -- 72:18:19
      167450000 -- (-4537.628) [...7 remote chains...] -- 72:17:24
      167500000 -- (-4531.359) [...7 remote chains...] -- 72:16:29

      Average standard deviation of split frequencies: 0.008583

      167550000 -- (-4545.474) [...7 remote chains...] -- 72:15:33
      167600000 -- (-4555.297) [...7 remote chains...] -- 72:14:40
      167650000 -- (-4548.193) [...7 remote chains...] -- 72:13:44
      167700000 -- (-4561.367) [...7 remote chains...] -- 72:12:49
      167750000 -- (-4570.077) [...7 remote chains...] -- 72:11:53
      167800000 -- (-4548.714) [...7 remote chains...] -- 72:10:59
      167850000 -- (-4545.161) [...7 remote chains...] -- 72:10:03
      167900000 -- (-4581.378) [...7 remote chains...] -- 72:09:08
      167950000 -- (-4555.137) [...7 remote chains...] -- 72:08:14
      168000000 -- (-4525.974) [...7 remote chains...] -- 72:07:18

      Average standard deviation of split frequencies: 0.008602

      168050000 -- (-4509.850) [...7 remote chains...] -- 72:06:23
      168100000 -- (-4523.321) [...7 remote chains...] -- 72:05:26
      168150000 -- (-4516.098) [...7 remote chains...] -- 72:04:30
      168200000 -- (-4529.725) [...7 remote chains...] -- 72:03:34
      168250000 -- (-4529.391) [...7 remote chains...] -- 72:02:40
      168300000 -- (-4515.063) [...7 remote chains...] -- 72:01:45
      168350000 -- (-4553.386) [...7 remote chains...] -- 72:00:51
      168400000 -- (-4534.740) [...7 remote chains...] -- 71:59:56
      168450000 -- (-4531.118) [...7 remote chains...] -- 71:59:00
      168500000 -- (-4530.671) [...7 remote chains...] -- 71:58:04

      Average standard deviation of split frequencies: 0.008614

      168550000 -- (-4570.745) [...7 remote chains...] -- 71:57:07
      168600000 -- (-4548.116) [...7 remote chains...] -- 71:56:13
      168650000 -- (-4537.656) [...7 remote chains...] -- 71:55:17
      168700000 -- (-4540.630) [...7 remote chains...] -- 71:54:24
      168750000 -- (-4534.027) [...7 remote chains...] -- 71:53:28
      168800000 -- (-4543.288) [...7 remote chains...] -- 71:52:32
      168850000 -- (-4514.130) [...7 remote chains...] -- 71:51:36
      168900000 -- (-4546.145) [...7 remote chains...] -- 71:50:43
      168950000 -- (-4547.339) [...7 remote chains...] -- 71:49:47
      169000000 -- (-4601.610) [...7 remote chains...] -- 71:48:50

      Average standard deviation of split frequencies: 0.008553

      169050000 -- (-4545.323) [...7 remote chains...] -- 71:47:55
      169100000 -- (-4545.490) [...7 remote chains...] -- 71:46:58
      169150000 -- (-4564.223) [...7 remote chains...] -- 71:46:00
      169200000 -- (-4558.504) [...7 remote chains...] -- 71:45:05
      169250000 -- (-4559.227) [...7 remote chains...] -- 71:44:07
      169300000 -- (-4558.414) [...7 remote chains...] -- 71:43:11
      169350000 -- (-4555.356) [...7 remote chains...] -- 71:42:14
      169400000 -- (-4544.214) [...7 remote chains...] -- 71:41:18
      169450000 -- (-4594.379) [...7 remote chains...] -- 71:40:21
      169500000 -- (-4582.782) [...7 remote chains...] -- 71:39:24

      Average standard deviation of split frequencies: 0.008670

      169550000 -- (-4579.566) [...7 remote chains...] -- 71:38:28
      169600000 -- (-4583.136) [...7 remote chains...] -- 71:37:31
      169650000 -- (-4549.391) [...7 remote chains...] -- 71:36:35
      169700000 -- (-4556.966) [...7 remote chains...] -- 71:35:39
      169750000 -- (-4544.465) [...7 remote chains...] -- 71:34:41
      169800000 -- (-4574.691) [...7 remote chains...] -- 71:33:44
      169850000 -- (-4554.409) [...7 remote chains...] -- 71:32:47
      169900000 -- (-4555.228) [...7 remote chains...] -- 71:31:50
      169950000 -- (-4564.048) [...7 remote chains...] -- 71:30:54
      170000000 -- (-4560.510) [...7 remote chains...] -- 71:29:57

      Average standard deviation of split frequencies: 0.008702

      170050000 -- (-4541.310) [...7 remote chains...] -- 71:29:01
      170100000 -- (-4531.350) [...7 remote chains...] -- 71:28:05
      170150000 -- (-4546.208) [...7 remote chains...] -- 71:27:09
      170200000 -- (-4557.875) [...7 remote chains...] -- 71:26:13
      170250000 -- (-4547.158) [...7 remote chains...] -- 71:25:17
      170300000 -- (-4549.382) [...7 remote chains...] -- 71:24:21
      170350000 -- (-4562.888) [...7 remote chains...] -- 71:23:25
      170400000 -- (-4561.272) [...7 remote chains...] -- 71:22:29
      170450000 -- (-4525.845) [...7 remote chains...] -- 71:21:35
      170500000 -- (-4554.542) [...7 remote chains...] -- 71:20:39

      Average standard deviation of split frequencies: 0.008556

      170550000 -- (-4528.224) [...7 remote chains...] -- 71:19:42
      170600000 -- (-4512.947) [...7 remote chains...] -- 71:18:44
      170650000 -- (-4508.179) [...7 remote chains...] -- 71:17:49
      170700000 -- (-4544.474) [...7 remote chains...] -- 71:16:51
      170750000 -- (-4544.177) [...7 remote chains...] -- 71:15:55
      170800000 -- (-4539.909) [...7 remote chains...] -- 71:14:58
      170850000 -- (-4536.314) [...7 remote chains...] -- 71:14:01
      170900000 -- (-4535.752) [...7 remote chains...] -- 71:13:05
      170950000 -- (-4550.083) [...7 remote chains...] -- 71:12:06
      171000000 -- (-4548.151) [...7 remote chains...] -- 71:11:11

      Average standard deviation of split frequencies: 0.008467

      171050000 -- (-4529.536) [...7 remote chains...] -- 71:10:12
      171100000 -- (-4581.759) [...7 remote chains...] -- 71:09:16
      171150000 -- (-4544.946) [...7 remote chains...] -- 71:08:19
      171200000 -- (-4559.964) [...7 remote chains...] -- 71:07:23
      171250000 -- (-4553.006) [...7 remote chains...] -- 71:06:26
      171300000 -- (-4534.606) [...7 remote chains...] -- 71:05:29
      171350000 -- (-4542.179) [...7 remote chains...] -- 71:04:33
      171400000 -- (-4535.408) [...7 remote chains...] -- 71:03:37
      171450000 -- (-4504.258) [...7 remote chains...] -- 71:02:41
      171500000 -- (-4535.332) [...7 remote chains...] -- 71:01:45

      Average standard deviation of split frequencies: 0.008447

      171550000 -- (-4510.303) [...7 remote chains...] -- 71:00:50
      171600000 -- (-4533.196) [...7 remote chains...] -- 70:59:55
      171650000 -- (-4528.015) [...7 remote chains...] -- 70:58:59
      171700000 -- (-4544.135) [...7 remote chains...] -- 70:58:03
      171750000 -- (-4510.775) [...7 remote chains...] -- 70:57:10
      171800000 -- (-4508.633) [...7 remote chains...] -- 70:56:15
      171850000 -- (-4523.925) [...7 remote chains...] -- 70:55:20
      171900000 -- (-4527.794) [...7 remote chains...] -- 70:54:24
      171950000 -- (-4515.057) [...7 remote chains...] -- 70:53:30
      172000000 -- (-4518.417) [...7 remote chains...] -- 70:52:35

      Average standard deviation of split frequencies: 0.008422

      172050000 -- (-4516.771) [...7 remote chains...] -- 70:51:39
      172100000 -- (-4524.032) [...7 remote chains...] -- 70:50:42
      172150000 -- (-4530.507) [...7 remote chains...] -- 70:49:45
      172200000 -- (-4505.361) [...7 remote chains...] -- 70:48:48
      172250000 -- (-4529.202) [...7 remote chains...] -- 70:47:51
      172300000 -- (-4539.555) [...7 remote chains...] -- 70:46:55
      172350000 -- (-4526.588) [...7 remote chains...] -- 70:45:57
      172400000 -- (-4538.900) [...7 remote chains...] -- 70:45:02
      172450000 -- (-4525.389) [...7 remote chains...] -- 70:44:04
      172500000 -- (-4513.770) [...7 remote chains...] -- 70:43:07

      Average standard deviation of split frequencies: 0.008443

      172550000 -- (-4540.758) [...7 remote chains...] -- 70:42:11
      172600000 -- (-4496.566) [...7 remote chains...] -- 70:41:14
      172650000 -- (-4527.308) [...7 remote chains...] -- 70:40:18
      172700000 -- (-4519.949) [...7 remote chains...] -- 70:39:21
      172750000 -- (-4541.336) [...7 remote chains...] -- 70:38:24
      172800000 -- (-4527.052) [...7 remote chains...] -- 70:37:28
      172850000 -- (-4537.737) [...7 remote chains...] -- 70:36:31
      172900000 -- (-4509.706) [...7 remote chains...] -- 70:35:33
      172950000 -- (-4519.024) [...7 remote chains...] -- 70:34:36
      173000000 -- (-4514.292) [...7 remote chains...] -- 70:33:39

      Average standard deviation of split frequencies: 0.008468

      173050000 -- (-4519.694) [...7 remote chains...] -- 70:32:42
      173100000 -- (-4513.598) [...7 remote chains...] -- 70:31:45
      173150000 -- (-4513.269) [...7 remote chains...] -- 70:30:47
      173200000 -- (-4526.138) [...7 remote chains...] -- 70:29:50
      173250000 -- (-4517.771) [...7 remote chains...] -- 70:28:53
      173300000 -- (-4523.946) [...7 remote chains...] -- 70:27:56
      173350000 -- (-4547.674) [...7 remote chains...] -- 70:26:59
      173400000 -- (-4545.547) [...7 remote chains...] -- 70:26:03
      173450000 -- (-4528.693) [...7 remote chains...] -- 70:25:06
      173500000 -- (-4512.405) [...7 remote chains...] -- 70:24:08

      Average standard deviation of split frequencies: 0.008443

      173550000 -- (-4503.016) [...7 remote chains...] -- 70:23:13
      173600000 -- (-4514.632) [...7 remote chains...] -- 70:22:15
      173650000 -- (-4520.595) [...7 remote chains...] -- 70:21:18
      173700000 -- (-4513.388) [...7 remote chains...] -- 70:20:24
      173750000 -- (-4547.266) [...7 remote chains...] -- 70:19:26
      173800000 -- (-4557.002) [...7 remote chains...] -- 70:18:29
      173850000 -- (-4527.863) [...7 remote chains...] -- 70:17:33
      173900000 -- (-4520.151) [...7 remote chains...] -- 70:16:36
      173950000 -- (-4538.285) [...7 remote chains...] -- 70:15:39
      174000000 -- (-4509.230) [...7 remote chains...] -- 70:14:42

      Average standard deviation of split frequencies: 0.008535

      174050000 -- (-4516.678) [...7 remote chains...] -- 70:13:46
      174100000 -- (-4535.557) [...7 remote chains...] -- 70:12:49
      174150000 -- (-4531.310) [...7 remote chains...] -- 70:11:53
      174200000 -- (-4549.172) [...7 remote chains...] -- 70:10:56
      174250000 -- (-4521.940) [...7 remote chains...] -- 70:10:00
      174300000 -- (-4535.853) [...7 remote chains...] -- 70:09:04
      174350000 -- (-4506.832) [...7 remote chains...] -- 70:08:07
      174400000 -- (-4548.230) [...7 remote chains...] -- 70:07:11
      174450000 -- (-4520.357) [...7 remote chains...] -- 70:06:14
      174500000 -- (-4556.741) [...7 remote chains...] -- 70:05:17

      Average standard deviation of split frequencies: 0.008531

      174550000 -- (-4515.841) [...7 remote chains...] -- 70:04:21
      174600000 -- (-4500.389) [...7 remote chains...] -- 70:03:24
      174650000 -- (-4512.650) [...7 remote chains...] -- 70:02:26
      174700000 -- (-4506.586) [...7 remote chains...] -- 70:01:29
      174750000 -- (-4517.155) [...7 remote chains...] -- 70:00:33
      174800000 -- (-4508.321) [...7 remote chains...] -- 69:59:36
      174850000 -- (-4516.218) [...7 remote chains...] -- 69:58:39
      174900000 -- (-4524.556) [...7 remote chains...] -- 69:57:42
      174950000 -- (-4533.864) [...7 remote chains...] -- 69:56:45
      175000000 -- (-4529.434) [...7 remote chains...] -- 69:55:48

      Average standard deviation of split frequencies: 0.008495

      175050000 -- (-4545.657) [...7 remote chains...] -- 69:54:50
      175100000 -- (-4523.820) [...7 remote chains...] -- 69:53:53
      175150000 -- (-4538.083) [...7 remote chains...] -- 69:52:57
      175200000 -- (-4515.169) [...7 remote chains...] -- 69:52:00
      175250000 -- (-4520.573) [...7 remote chains...] -- 69:51:04
      175300000 -- (-4521.507) [...7 remote chains...] -- 69:50:07
      175350000 -- (-4541.693) [...7 remote chains...] -- 69:49:11
      175400000 -- (-4530.168) [...7 remote chains...] -- 69:48:14
      175450000 -- (-4543.985) [...7 remote chains...] -- 69:47:17
      175500000 -- (-4509.501) [...7 remote chains...] -- 69:46:21

      Average standard deviation of split frequencies: 0.008451

      175550000 -- (-4519.294) [...7 remote chains...] -- 69:45:24
      175600000 -- (-4529.564) [...7 remote chains...] -- 69:44:28
      175650000 -- (-4526.402) [...7 remote chains...] -- 69:43:32
      175700000 -- (-4534.354) [...7 remote chains...] -- 69:42:36
      175750000 -- (-4521.170) [...7 remote chains...] -- 69:41:39
      175800000 -- (-4539.936) [...7 remote chains...] -- 69:40:43
      175850000 -- (-4529.279) [...7 remote chains...] -- 69:39:49
      175900000 -- (-4526.560) [...7 remote chains...] -- 69:38:53
      175950000 -- (-4523.872) [...7 remote chains...] -- 69:37:57
      176000000 -- (-4508.140) [...7 remote chains...] -- 69:37:01

      Average standard deviation of split frequencies: 0.008415

      176050000 -- (-4513.749) [...7 remote chains...] -- 69:36:07
      176100000 -- (-4533.439) [...7 remote chains...] -- 69:35:11
      176150000 -- (-4528.663) [...7 remote chains...] -- 69:34:15
      176200000 -- (-4534.562) [...7 remote chains...] -- 69:33:19
      176250000 -- (-4498.817) [...7 remote chains...] -- 69:32:23
      176300000 -- (-4522.720) [...7 remote chains...] -- 69:31:27
      176350000 -- (-4523.078) [...7 remote chains...] -- 69:30:33
      176400000 -- (-4496.990) [...7 remote chains...] -- 69:29:38
      176450000 -- (-4524.418) [...7 remote chains...] -- 69:28:42
      176500000 -- (-4525.422) [...7 remote chains...] -- 69:27:46

      Average standard deviation of split frequencies: 0.008422

      176550000 -- (-4522.236) [...7 remote chains...] -- 69:26:50
      176600000 -- (-4507.991) [...7 remote chains...] -- 69:25:54
      176650000 -- (-4513.015) [...7 remote chains...] -- 69:25:00
      176700000 -- (-4514.351) [...7 remote chains...] -- 69:24:04
      176750000 -- (-4515.268) [...7 remote chains...] -- 69:23:08
      176800000 -- (-4521.532) [...7 remote chains...] -- 69:22:14
      176850000 -- (-4525.603) [...7 remote chains...] -- 69:21:19
      176900000 -- (-4530.225) [...7 remote chains...] -- 69:20:24
      176950000 -- (-4533.896) [...7 remote chains...] -- 69:19:30
      177000000 -- (-4557.559) [...7 remote chains...] -- 69:18:34

      Average standard deviation of split frequencies: 0.008337

      177050000 -- (-4509.995) [...7 remote chains...] -- 69:17:38
      177100000 -- (-4544.379) [...7 remote chains...] -- 69:16:42
      177150000 -- (-4538.072) [...7 remote chains...] -- 69:15:45
      177200000 -- (-4539.424) [...7 remote chains...] -- 69:14:48
      177250000 -- (-4565.403) [...7 remote chains...] -- 69:13:53
      177300000 -- (-4548.009) [...7 remote chains...] -- 69:12:57
      177350000 -- (-4539.726) [...7 remote chains...] -- 69:12:00
      177400000 -- (-4523.786) [...7 remote chains...] -- 69:11:04
      177450000 -- (-4537.544) [...7 remote chains...] -- 69:10:08
      177500000 -- (-4522.969) [...7 remote chains...] -- 69:09:11

      Average standard deviation of split frequencies: 0.008293

      177550000 -- (-4514.858) [...7 remote chains...] -- 69:08:14
      177600000 -- (-4533.754) [...7 remote chains...] -- 69:07:18
      177650000 -- (-4529.699) [...7 remote chains...] -- 69:06:22
      177700000 -- (-4531.044) [...7 remote chains...] -- 69:05:28
      177750000 -- (-4533.250) [...7 remote chains...] -- 69:04:33
      177800000 -- (-4503.547) [...7 remote chains...] -- 69:03:39
      177850000 -- (-4525.180) [...7 remote chains...] -- 69:02:43
      177900000 -- (-4551.053) [...7 remote chains...] -- 69:01:47
      177950000 -- (-4526.891) [...7 remote chains...] -- 69:00:52
      178000000 -- (-4541.063) [...7 remote chains...] -- 68:59:58

      Average standard deviation of split frequencies: 0.008249

      178050000 -- (-4537.337) [...7 remote chains...] -- 68:59:03
      178100000 -- (-4513.977) [...7 remote chains...] -- 68:58:07
      178150000 -- (-4521.468) [...7 remote chains...] -- 68:57:12
      178200000 -- (-4529.545) [...7 remote chains...] -- 68:56:18
      178250000 -- (-4501.357) [...7 remote chains...] -- 68:55:23
      178300000 -- (-4512.343) [...7 remote chains...] -- 68:54:28
      178350000 -- (-4524.470) [...7 remote chains...] -- 68:53:34
      178400000 -- (-4513.635) [...7 remote chains...] -- 68:52:39
      178450000 -- (-4543.601) [...7 remote chains...] -- 68:51:46
      178500000 -- (-4516.616) [...7 remote chains...] -- 68:50:51

      Average standard deviation of split frequencies: 0.008089

      178550000 -- (-4513.727) [...7 remote chains...] -- 68:49:57
      178600000 -- (-4510.402) [...7 remote chains...] -- 68:49:01
      178650000 -- (-4492.578) [...7 remote chains...] -- 68:48:06
      178700000 -- (-4508.930) [...7 remote chains...] -- 68:47:11
      178750000 -- (-4530.626) [...7 remote chains...] -- 68:46:17
      178800000 -- (-4513.494) [...7 remote chains...] -- 68:45:22
      178850000 -- (-4505.945) [...7 remote chains...] -- 68:44:27
      178900000 -- (-4498.608) [...7 remote chains...] -- 68:43:33
      178950000 -- (-4532.623) [...7 remote chains...] -- 68:42:38
      179000000 -- (-4516.257) [...7 remote chains...] -- 68:41:42

      Average standard deviation of split frequencies: 0.007970

      179050000 -- (-4520.576) [...7 remote chains...] -- 68:40:46
      179100000 -- (-4524.959) [...7 remote chains...] -- 68:39:50
      179150000 -- (-4517.066) [...7 remote chains...] -- 68:38:55
      179200000 -- (-4518.654) [...7 remote chains...] -- 68:38:00
      179250000 -- (-4516.914) [...7 remote chains...] -- 68:37:04
      179300000 -- (-4527.083) [...7 remote chains...] -- 68:36:09
      179350000 -- (-4535.471) [...7 remote chains...] -- 68:35:15
      179400000 -- (-4517.538) [...7 remote chains...] -- 68:34:20
      179450000 -- (-4531.754) [...7 remote chains...] -- 68:33:24
      179500000 -- (-4531.181) [...7 remote chains...] -- 68:32:29

      Average standard deviation of split frequencies: 0.008015

      179550000 -- (-4540.005) [...7 remote chains...] -- 68:31:35
      179600000 -- (-4526.396) [...7 remote chains...] -- 68:30:39
      179650000 -- (-4509.042) [...7 remote chains...] -- 68:29:43
      179700000 -- (-4517.060) [...7 remote chains...] -- 68:28:50
      179750000 -- (-4522.035) [...7 remote chains...] -- 68:27:55
      179800000 -- (-4518.894) [...7 remote chains...] -- 68:27:01
      179850000 -- (-4511.886) [...7 remote chains...] -- 68:26:06
      179900000 -- (-4521.720) [...7 remote chains...] -- 68:25:12
      179950000 -- (-4500.625) [...7 remote chains...] -- 68:24:19
      180000000 -- (-4499.029) [...7 remote chains...] -- 68:23:24

      Average standard deviation of split frequencies: 0.007933

      180050000 -- (-4501.081) [...7 remote chains...] -- 68:22:29
      180100000 -- (-4505.115) [...7 remote chains...] -- 68:21:35
      180150000 -- (-4531.137) [...7 remote chains...] -- 68:20:40
      180200000 -- (-4492.880) [...7 remote chains...] -- 68:19:46
      180250000 -- (-4502.150) [...7 remote chains...] -- 68:18:53
      180300000 -- (-4509.131) [...7 remote chains...] -- 68:17:58
      180350000 -- (-4528.053) [...7 remote chains...] -- 68:17:05
      180400000 -- (-4517.540) [...7 remote chains...] -- 68:16:09
      180450000 -- (-4513.228) [...7 remote chains...] -- 68:15:14
      180500000 -- (-4486.259) [...7 remote chains...] -- 68:14:21

      Average standard deviation of split frequencies: 0.007866

      180550000 -- (-4499.941) [...7 remote chains...] -- 68:13:26
      180600000 -- (-4515.100) [...7 remote chains...] -- 68:12:31
      180650000 -- (-4500.828) [...7 remote chains...] -- 68:11:37
      180700000 -- (-4495.565) [...7 remote chains...] -- 68:10:42
      180750000 -- (-4510.246) [...7 remote chains...] -- 68:09:47
      180800000 -- (-4500.344) [...7 remote chains...] -- 68:08:53
      180850000 -- (-4521.077) [...7 remote chains...] -- 68:07:58
      180900000 -- (-4537.962) [...7 remote chains...] -- 68:07:03
      180950000 -- (-4514.418) [...7 remote chains...] -- 68:06:08
      181000000 -- (-4504.100) [...7 remote chains...] -- 68:05:14

      Average standard deviation of split frequencies: 0.007884

      181050000 -- (-4513.293) [...7 remote chains...] -- 68:04:20
      181100000 -- (-4518.471) [...7 remote chains...] -- 68:03:26
      181150000 -- (-4508.731) [...7 remote chains...] -- 68:02:30
      181200000 -- (-4504.277) [...7 remote chains...] -- 68:01:36
      181250000 -- (-4514.252) [...7 remote chains...] -- 68:00:43
      181300000 -- (-4517.410) [...7 remote chains...] -- 67:59:49
      181350000 -- (-4508.969) [...7 remote chains...] -- 67:58:54
      181400000 -- (-4510.861) [...7 remote chains...] -- 67:58:01
      181450000 -- (-4519.581) [...7 remote chains...] -- 67:57:07
      181500000 -- (-4511.560) [...7 remote chains...] -- 67:56:13

      Average standard deviation of split frequencies: 0.007925

      181550000 -- (-4514.287) [...7 remote chains...] -- 67:55:19
      181600000 -- (-4509.085) [...7 remote chains...] -- 67:54:24
      181650000 -- (-4525.803) [...7 remote chains...] -- 67:53:31
      181700000 -- (-4530.629) [...7 remote chains...] -- 67:52:36
      181750000 -- (-4516.602) [...7 remote chains...] -- 67:51:43
      181800000 -- (-4507.604) [...7 remote chains...] -- 67:50:48
      181850000 -- (-4513.777) [...7 remote chains...] -- 67:49:53
      181900000 -- (-4518.316) [...7 remote chains...] -- 67:49:00
      181950000 -- (-4514.954) [...7 remote chains...] -- 67:48:06
      182000000 -- (-4530.312) [...7 remote chains...] -- 67:47:13

      Average standard deviation of split frequencies: 0.007802

      182050000 -- (-4525.129) [...7 remote chains...] -- 67:46:19
      182100000 -- (-4525.682) [...7 remote chains...] -- 67:45:25
      182150000 -- (-4517.529) [...7 remote chains...] -- 67:44:32
      182200000 -- (-4528.716) [...7 remote chains...] -- 67:43:37
      182250000 -- (-4517.681) [...7 remote chains...] -- 67:42:42
      182300000 -- (-4501.031) [...7 remote chains...] -- 67:41:48
      182350000 -- (-4536.556) [...7 remote chains...] -- 67:40:53
      182400000 -- (-4523.299) [...7 remote chains...] -- 67:39:58
      182450000 -- (-4536.129) [...7 remote chains...] -- 67:39:05
      182500000 -- (-4548.289) [...7 remote chains...] -- 67:38:10

      Average standard deviation of split frequencies: 0.007797

      182550000 -- (-4553.393) [...7 remote chains...] -- 67:37:14
      182600000 -- (-4520.492) [...7 remote chains...] -- 67:36:19
      182650000 -- (-4525.037) [...7 remote chains...] -- 67:35:24
      182700000 -- (-4526.483) [...7 remote chains...] -- 67:34:28
      182750000 -- (-4541.424) [...7 remote chains...] -- 67:33:33
      182800000 -- (-4537.646) [...7 remote chains...] -- 67:32:38
      182850000 -- (-4518.100) [...7 remote chains...] -- 67:31:43
      182900000 -- (-4527.311) [...7 remote chains...] -- 67:30:47
      182950000 -- (-4519.449) [...7 remote chains...] -- 67:29:52
      183000000 -- (-4507.574) [...7 remote chains...] -- 67:28:56

      Average standard deviation of split frequencies: 0.007909

      183050000 -- (-4506.221) [...7 remote chains...] -- 67:28:00
      183100000 -- (-4521.182) [...7 remote chains...] -- 67:27:04
      183150000 -- (-4534.335) [...7 remote chains...] -- 67:26:08
      183200000 -- (-4529.902) [...7 remote chains...] -- 67:25:14
      183250000 -- (-4530.719) [...7 remote chains...] -- 67:24:18
      183300000 -- (-4527.534) [...7 remote chains...] -- 67:23:23
      183350000 -- (-4521.749) [...7 remote chains...] -- 67:22:28
      183400000 -- (-4535.170) [...7 remote chains...] -- 67:21:35
      183450000 -- (-4520.544) [...7 remote chains...] -- 67:20:39
      183500000 -- (-4514.340) [...7 remote chains...] -- 67:19:44

      Average standard deviation of split frequencies: 0.008004

      183550000 -- (-4532.156) [...7 remote chains...] -- 67:18:50
      183600000 -- (-4535.626) [...7 remote chains...] -- 67:17:54
      183650000 -- (-4513.633) [...7 remote chains...] -- 67:17:00
      183700000 -- (-4521.158) [...7 remote chains...] -- 67:16:04
      183750000 -- (-4500.978) [...7 remote chains...] -- 67:15:09
      183800000 -- (-4491.181) [...7 remote chains...] -- 67:14:13
      183850000 -- (-4512.003) [...7 remote chains...] -- 67:13:18
      183900000 -- (-4522.097) [...7 remote chains...] -- 67:12:22
      183950000 -- (-4518.682) [...7 remote chains...] -- 67:11:27
      184000000 -- (-4494.849) [...7 remote chains...] -- 67:10:33

      Average standard deviation of split frequencies: 0.008036

      184050000 -- (-4509.836) [...7 remote chains...] -- 67:09:38
      184100000 -- (-4508.343) [...7 remote chains...] -- 67:08:43
      184150000 -- (-4528.927) [...7 remote chains...] -- 67:07:47
      184200000 -- (-4530.144) [...7 remote chains...] -- 67:06:52
      184250000 -- (-4528.052) [...7 remote chains...] -- 67:05:58
      184300000 -- (-4511.945) [...7 remote chains...] -- 67:05:03
      184350000 -- (-4514.723) [...7 remote chains...] -- 67:04:08
      184400000 -- (-4521.158) [...7 remote chains...] -- 67:03:13
      184450000 -- (-4506.780) [...7 remote chains...] -- 67:02:17
      184500000 -- (-4517.907) [...7 remote chains...] -- 67:01:22

      Average standard deviation of split frequencies: 0.008004

      184550000 -- (-4519.514) [...7 remote chains...] -- 67:00:28
      184600000 -- (-4518.014) [...7 remote chains...] -- 66:59:33
      184650000 -- (-4513.279) [...7 remote chains...] -- 66:58:38
      184700000 -- (-4510.157) [...7 remote chains...] -- 66:57:42
      184750000 -- (-4526.302) [...7 remote chains...] -- 66:56:47
      184800000 -- (-4520.042) [...7 remote chains...] -- 66:55:51
      184850000 -- (-4533.206) [...7 remote chains...] -- 66:54:57
      184900000 -- (-4526.435) [...7 remote chains...] -- 66:54:02
      184950000 -- (-4545.581) [...7 remote chains...] -- 66:53:08
      185000000 -- (-4518.793) [...7 remote chains...] -- 66:52:13

      Average standard deviation of split frequencies: 0.007949

      185050000 -- (-4507.912) [...7 remote chains...] -- 66:51:18
      185100000 -- (-4511.669) [...7 remote chains...] -- 66:50:24
      185150000 -- (-4498.096) [...7 remote chains...] -- 66:49:30
      185200000 -- (-4490.969) [...7 remote chains...] -- 66:48:35
      185250000 -- (-4523.856) [...7 remote chains...] -- 66:47:40
      185300000 -- (-4520.005) [...7 remote chains...] -- 66:46:47
      185350000 -- (-4533.984) [...7 remote chains...] -- 66:45:52
      185400000 -- (-4525.223) [...7 remote chains...] -- 66:44:57
      185450000 -- (-4520.598) [...7 remote chains...] -- 66:44:02
      185500000 -- (-4525.712) [...7 remote chains...] -- 66:43:09

      Average standard deviation of split frequencies: 0.007859

      185550000 -- (-4489.111) [...7 remote chains...] -- 66:42:15
      185600000 -- (-4492.122) [...7 remote chains...] -- 66:41:21
      185650000 -- (-4527.914) [...7 remote chains...] -- 66:40:26
      185700000 -- (-4515.246) [...7 remote chains...] -- 66:39:32
      185750000 -- (-4512.867) [...7 remote chains...] -- 66:38:37
      185800000 -- (-4519.095) [...7 remote chains...] -- 66:37:43
      185850000 -- (-4504.474) [...7 remote chains...] -- 66:36:48
      185900000 -- (-4510.670) [...7 remote chains...] -- 66:35:55
      185950000 -- (-4513.628) [...7 remote chains...] -- 66:35:00
      186000000 -- (-4499.085) [...7 remote chains...] -- 66:34:04

      Average standard deviation of split frequencies: 0.007811

      186050000 -- (-4519.443) [...7 remote chains...] -- 66:33:09
      186100000 -- (-4500.425) [...7 remote chains...] -- 66:32:14
      186150000 -- (-4502.650) [...7 remote chains...] -- 66:31:20
      186200000 -- (-4501.996) [...7 remote chains...] -- 66:30:26
      186250000 -- (-4495.408) [...7 remote chains...] -- 66:29:31
      186300000 -- (-4526.299) [...7 remote chains...] -- 66:28:37
      186350000 -- (-4510.417) [...7 remote chains...] -- 66:27:42
      186400000 -- (-4511.381) [...7 remote chains...] -- 66:26:49
      186450000 -- (-4492.922) [...7 remote chains...] -- 66:25:54
      186500000 -- (-4524.040) [...7 remote chains...] -- 66:24:59

      Average standard deviation of split frequencies: 0.007839

      186550000 -- (-4513.868) [...7 remote chains...] -- 66:24:04
      186600000 -- (-4513.196) [...7 remote chains...] -- 66:23:09
      186650000 -- (-4512.683) [...7 remote chains...] -- 66:22:13
      186700000 -- (-4493.036) [...7 remote chains...] -- 66:21:20
      186750000 -- (-4506.415) [...7 remote chains...] -- 66:20:25
      186800000 -- (-4504.803) [...7 remote chains...] -- 66:19:31
      186850000 -- (-4500.476) [...7 remote chains...] -- 66:18:35
      186900000 -- (-4514.762) [...7 remote chains...] -- 66:17:40
      186950000 -- (-4517.321) [...7 remote chains...] -- 66:16:46
      187000000 -- (-4510.368) [...7 remote chains...] -- 66:15:52

      Average standard deviation of split frequencies: 0.007834

      187050000 -- (-4498.904) [...7 remote chains...] -- 66:14:58
      187100000 -- (-4496.675) [...7 remote chains...] -- 66:14:03
      187150000 -- (-4484.755) [...7 remote chains...] -- 66:13:09
      187200000 -- (-4500.718) [...7 remote chains...] -- 66:12:14
      187250000 -- (-4523.620) [...7 remote chains...] -- 66:11:21
      187300000 -- (-4533.531) [...7 remote chains...] -- 66:10:25
      187350000 -- (-4509.600) [...7 remote chains...] -- 66:09:30
      187400000 -- (-4516.558) [...7 remote chains...] -- 66:08:36
      187450000 -- (-4530.706) [...7 remote chains...] -- 66:07:42
      187500000 -- (-4529.009) [...7 remote chains...] -- 66:06:47

      Average standard deviation of split frequencies: 0.007791

      187550000 -- (-4512.819) [...7 remote chains...] -- 66:05:53
      187600000 -- (-4517.070) [...7 remote chains...] -- 66:04:58
      187650000 -- (-4514.435) [...7 remote chains...] -- 66:04:02
      187700000 -- (-4532.510) [...7 remote chains...] -- 66:03:07
      187750000 -- (-4514.028) [...7 remote chains...] -- 66:02:11
      187800000 -- (-4517.639) [...7 remote chains...] -- 66:01:15
      187850000 -- (-4510.193) [...7 remote chains...] -- 66:00:20
      187900000 -- (-4518.665) [...7 remote chains...] -- 65:59:26
      187950000 -- (-4511.209) [...7 remote chains...] -- 65:58:31
      188000000 -- (-4514.774) [...7 remote chains...] -- 65:57:36

      Average standard deviation of split frequencies: 0.007764

      188050000 -- (-4539.907) [...7 remote chains...] -- 65:56:42
      188100000 -- (-4529.669) [...7 remote chains...] -- 65:55:46
      188150000 -- (-4532.132) [...7 remote chains...] -- 65:54:50
      188200000 -- (-4541.997) [...7 remote chains...] -- 65:53:55
      188250000 -- (-4520.855) [...7 remote chains...] -- 65:53:00
      188300000 -- (-4533.844) [...7 remote chains...] -- 65:52:05
      188350000 -- (-4516.111) [...7 remote chains...] -- 65:51:10
      188400000 -- (-4509.924) [...7 remote chains...] -- 65:50:15
      188450000 -- (-4519.541) [...7 remote chains...] -- 65:49:20
      188500000 -- (-4505.983) [...7 remote chains...] -- 65:48:26

      Average standard deviation of split frequencies: 0.007738

      188550000 -- (-4535.933) [...7 remote chains...] -- 65:47:32
      188600000 -- (-4495.456) [...7 remote chains...] -- 65:46:38
      188650000 -- (-4529.975) [...7 remote chains...] -- 65:45:43
      188700000 -- (-4516.975) [...7 remote chains...] -- 65:44:48
      188750000 -- (-4528.105) [...7 remote chains...] -- 65:43:54
      188800000 -- (-4526.636) [...7 remote chains...] -- 65:42:58
      188850000 -- (-4533.452) [...7 remote chains...] -- 65:42:03
      188900000 -- (-4544.378) [...7 remote chains...] -- 65:41:08
      188950000 -- (-4513.387) [...7 remote chains...] -- 65:40:13
      189000000 -- (-4517.051) [...7 remote chains...] -- 65:39:20

      Average standard deviation of split frequencies: 0.007884

      189050000 -- (-4516.670) [...7 remote chains...] -- 65:38:25
      189100000 -- (-4536.233) [...7 remote chains...] -- 65:37:31
      189150000 -- (-4547.806) [...7 remote chains...] -- 65:36:37
      189200000 -- (-4510.614) [...7 remote chains...] -- 65:35:43
      189250000 -- (-4521.248) [...7 remote chains...] -- 65:34:48
      189300000 -- (-4526.928) [...7 remote chains...] -- 65:33:55
      189350000 -- (-4529.091) [...7 remote chains...] -- 65:33:01
      189400000 -- (-4540.998) [...7 remote chains...] -- 65:32:07
      189450000 -- (-4522.610) [...7 remote chains...] -- 65:31:12
      189500000 -- (-4535.811) [...7 remote chains...] -- 65:30:17

      Average standard deviation of split frequencies: 0.007984

      189550000 -- (-4535.013) [...7 remote chains...] -- 65:29:22
      189600000 -- (-4527.732) [...7 remote chains...] -- 65:28:27
      189650000 -- (-4516.947) [...7 remote chains...] -- 65:27:33
      189700000 -- (-4508.376) [...7 remote chains...] -- 65:26:38
      189750000 -- (-4527.242) [...7 remote chains...] -- 65:25:44
      189800000 -- (-4550.482) [...7 remote chains...] -- 65:24:49
      189850000 -- (-4517.734) [...7 remote chains...] -- 65:23:53
      189900000 -- (-4499.540) [...7 remote chains...] -- 65:22:59
      189950000 -- (-4518.142) [...7 remote chains...] -- 65:22:04
      190000000 -- (-4530.708) [...7 remote chains...] -- 65:21:09

      Average standard deviation of split frequencies: 0.008086

      190050000 -- (-4543.574) [...7 remote chains...] -- 65:20:15
      190100000 -- (-4521.221) [...7 remote chains...] -- 65:19:21
      190150000 -- (-4530.814) [...7 remote chains...] -- 65:18:27
      190200000 -- (-4500.917) [...7 remote chains...] -- 65:17:32
      190250000 -- (-4508.575) [...7 remote chains...] -- 65:16:37
      190300000 -- (-4516.196) [...7 remote chains...] -- 65:15:41
      190350000 -- (-4519.086) [...7 remote chains...] -- 65:14:45
      190400000 -- (-4508.307) [...7 remote chains...] -- 65:13:49
      190450000 -- (-4532.972) [...7 remote chains...] -- 65:12:54
      190500000 -- (-4538.804) [...7 remote chains...] -- 65:11:58

      Average standard deviation of split frequencies: 0.008163

      190550000 -- (-4513.273) [...7 remote chains...] -- 65:11:03
      190600000 -- (-4517.961) [...7 remote chains...] -- 65:10:07
      190650000 -- (-4515.694) [...7 remote chains...] -- 65:09:13
      190700000 -- (-4533.299) [...7 remote chains...] -- 65:08:18
      190750000 -- (-4511.694) [...7 remote chains...] -- 65:07:22
      190800000 -- (-4498.254) [...7 remote chains...] -- 65:06:27
      190850000 -- (-4509.025) [...7 remote chains...] -- 65:05:31
      190900000 -- (-4507.123) [...7 remote chains...] -- 65:04:36
      190950000 -- (-4531.156) [...7 remote chains...] -- 65:03:41
      191000000 -- (-4515.104) [...7 remote chains...] -- 65:02:47

      Average standard deviation of split frequencies: 0.008216

      191050000 -- (-4508.747) [...7 remote chains...] -- 65:01:51
      191100000 -- (-4523.837) [...7 remote chains...] -- 65:00:57
      191150000 -- (-4536.872) [...7 remote chains...] -- 65:00:02
      191200000 -- (-4513.636) [...7 remote chains...] -- 64:59:06
      191250000 -- (-4522.153) [...7 remote chains...] -- 64:58:11
      191300000 -- (-4515.803) [...7 remote chains...] -- 64:57:17
      191350000 -- (-4525.578) [...7 remote chains...] -- 64:56:23
      191400000 -- (-4533.755) [...7 remote chains...] -- 64:55:27
      191450000 -- (-4511.962) [...7 remote chains...] -- 64:54:32
      191500000 -- (-4515.332) [...7 remote chains...] -- 64:53:37

      Average standard deviation of split frequencies: 0.008162

      191550000 -- (-4516.694) [...7 remote chains...] -- 64:52:43
      191600000 -- (-4503.977) [...7 remote chains...] -- 64:51:50
      191650000 -- (-4508.130) [...7 remote chains...] -- 64:50:55
      191700000 -- (-4530.649) [...7 remote chains...] -- 64:49:59
      191750000 -- (-4516.466) [...7 remote chains...] -- 64:49:04
      191800000 -- (-4536.085) [...7 remote chains...] -- 64:48:09
      191850000 -- (-4549.266) [...7 remote chains...] -- 64:47:13
      191900000 -- (-4534.290) [...7 remote chains...] -- 64:46:20
      191950000 -- (-4536.319) [...7 remote chains...] -- 64:45:25
      192000000 -- (-4519.835) [...7 remote chains...] -- 64:44:29

      Average standard deviation of split frequencies: 0.008199

      192050000 -- (-4537.469) [...7 remote chains...] -- 64:43:34
      192100000 -- (-4529.059) [...7 remote chains...] -- 64:42:38
      192150000 -- (-4543.614) [...7 remote chains...] -- 64:41:44
      192200000 -- (-4532.667) [...7 remote chains...] -- 64:40:49
      192250000 -- (-4537.780) [...7 remote chains...] -- 64:39:53
      192300000 -- (-4494.354) [...7 remote chains...] -- 64:38:58
      192350000 -- (-4529.906) [...7 remote chains...] -- 64:38:04
      192400000 -- (-4527.401) [...7 remote chains...] -- 64:37:11
      192450000 -- (-4526.706) [...7 remote chains...] -- 64:36:16
      192500000 -- (-4542.114) [...7 remote chains...] -- 64:35:21

      Average standard deviation of split frequencies: 0.008038

      192550000 -- (-4520.431) [...7 remote chains...] -- 64:34:27
      192600000 -- (-4537.870) [...7 remote chains...] -- 64:33:32
      192650000 -- (-4517.395) [...7 remote chains...] -- 64:32:40
      192700000 -- (-4543.979) [...7 remote chains...] -- 64:31:45
      192750000 -- (-4525.644) [...7 remote chains...] -- 64:30:51
      192800000 -- (-4509.833) [...7 remote chains...] -- 64:29:55
      192850000 -- (-4506.657) [...7 remote chains...] -- 64:29:00
      192900000 -- (-4520.696) [...7 remote chains...] -- 64:28:07
      192950000 -- (-4507.885) [...7 remote chains...] -- 64:27:13
      193000000 -- (-4533.477) [...7 remote chains...] -- 64:26:18

      Average standard deviation of split frequencies: 0.007903

      193050000 -- (-4526.371) [...7 remote chains...] -- 64:25:23
      193100000 -- (-4516.449) [...7 remote chains...] -- 64:24:28
      193150000 -- (-4518.087) [...7 remote chains...] -- 64:23:33
      193200000 -- (-4536.531) [...7 remote chains...] -- 64:22:40
      193250000 -- (-4516.454) [...7 remote chains...] -- 64:21:46
      193300000 -- (-4524.358) [...7 remote chains...] -- 64:20:51
      193350000 -- (-4525.581) [...7 remote chains...] -- 64:19:55
      193400000 -- (-4535.064) [...7 remote chains...] -- 64:19:01
      193450000 -- (-4530.359) [...7 remote chains...] -- 64:18:07
      193500000 -- (-4519.945) [...7 remote chains...] -- 64:17:12

      Average standard deviation of split frequencies: 0.007748

      193550000 -- (-4539.334) [...7 remote chains...] -- 64:16:17
      193600000 -- (-4513.459) [...7 remote chains...] -- 64:15:23
      193650000 -- (-4504.821) [...7 remote chains...] -- 64:14:29
      193700000 -- (-4519.630) [...7 remote chains...] -- 64:13:35
      193750000 -- (-4508.272) [...7 remote chains...] -- 64:12:40
      193800000 -- (-4546.206) [...7 remote chains...] -- 64:11:45
      193850000 -- (-4514.243) [...7 remote chains...] -- 64:10:51
      193900000 -- (-4518.426) [...7 remote chains...] -- 64:09:56
      193950000 -- (-4524.117) [...7 remote chains...] -- 64:09:02
      194000000 -- (-4539.848) [...7 remote chains...] -- 64:08:07

      Average standard deviation of split frequencies: 0.007685

      194050000 -- (-4496.041) [...7 remote chains...] -- 64:07:13
      194100000 -- (-4511.286) [...7 remote chains...] -- 64:06:19
      194150000 -- (-4517.594) [...7 remote chains...] -- 64:05:24
      194200000 -- (-4498.720) [...7 remote chains...] -- 64:04:29
      194250000 -- (-4507.774) [...7 remote chains...] -- 64:03:36
      194300000 -- (-4516.573) [...7 remote chains...] -- 64:02:40
      194350000 -- (-4511.812) [...7 remote chains...] -- 64:01:45
      194400000 -- (-4505.376) [...7 remote chains...] -- 64:00:50
      194450000 -- (-4500.893) [...7 remote chains...] -- 63:59:56
      194500000 -- (-4501.700) [...7 remote chains...] -- 63:59:03

      Average standard deviation of split frequencies: 0.007693

      194550000 -- (-4497.537) [...7 remote chains...] -- 63:58:08
      194600000 -- (-4513.464) [...7 remote chains...] -- 63:57:13
      194650000 -- (-4510.279) [...7 remote chains...] -- 63:56:18
      194700000 -- (-4518.983) [...7 remote chains...] -- 63:55:23
      194750000 -- (-4500.312) [...7 remote chains...] -- 63:54:29
      194800000 -- (-4508.909) [...7 remote chains...] -- 63:53:33
      194850000 -- (-4529.983) [...7 remote chains...] -- 63:52:38
      194900000 -- (-4522.027) [...7 remote chains...] -- 63:51:43
      194950000 -- (-4525.349) [...7 remote chains...] -- 63:50:48
      195000000 -- (-4500.852) [...7 remote chains...] -- 63:49:54

      Average standard deviation of split frequencies: 0.007714

      195050000 -- (-4511.460) [...7 remote chains...] -- 63:49:00
      195100000 -- (-4514.770) [...7 remote chains...] -- 63:48:06
      195150000 -- (-4536.002) [...7 remote chains...] -- 63:47:11
      195200000 -- (-4519.577) [...7 remote chains...] -- 63:46:17
      195250000 -- (-4520.831) [...7 remote chains...] -- 63:45:23
      195300000 -- (-4531.245) [...7 remote chains...] -- 63:44:29
      195350000 -- (-4514.903) [...7 remote chains...] -- 63:43:34
      195400000 -- (-4511.755) [...7 remote chains...] -- 63:42:39
      195450000 -- (-4513.605) [...7 remote chains...] -- 63:41:43
      195500000 -- (-4531.216) [...7 remote chains...] -- 63:40:48

      Average standard deviation of split frequencies: 0.007733

      195550000 -- (-4521.695) [...7 remote chains...] -- 63:39:54
      195600000 -- (-4517.543) [...7 remote chains...] -- 63:39:00
      195650000 -- (-4542.662) [...7 remote chains...] -- 63:38:04
      195700000 -- (-4496.290) [...7 remote chains...] -- 63:37:11
      195750000 -- (-4504.674) [...7 remote chains...] -- 63:36:17
      195800000 -- (-4497.777) [...7 remote chains...] -- 63:35:23
      195850000 -- (-4506.469) [...7 remote chains...] -- 63:34:28
      195900000 -- (-4487.725) [...7 remote chains...] -- 63:33:33
      195950000 -- (-4511.899) [...7 remote chains...] -- 63:32:39
      196000000 -- (-4525.137) [...7 remote chains...] -- 63:31:43

      Average standard deviation of split frequencies: 0.007738

      196050000 -- (-4525.651) [...7 remote chains...] -- 63:30:49
      196100000 -- (-4524.414) [...7 remote chains...] -- 63:29:54
      196150000 -- (-4524.952) [...7 remote chains...] -- 63:28:59
      196200000 -- (-4536.149) [...7 remote chains...] -- 63:28:04
      196250000 -- (-4513.673) [...7 remote chains...] -- 63:27:10
      196300000 -- (-4515.589) [...7 remote chains...] -- 63:26:17
      196350000 -- (-4534.466) [...7 remote chains...] -- 63:25:23
      196400000 -- (-4512.989) [...7 remote chains...] -- 63:24:28
      196450000 -- (-4496.876) [...7 remote chains...] -- 63:23:33
      196500000 -- (-4527.638) [...7 remote chains...] -- 63:22:39

      Average standard deviation of split frequencies: 0.007839

      196550000 -- (-4528.039) [...7 remote chains...] -- 63:21:44
      196600000 -- (-4530.912) [...7 remote chains...] -- 63:20:49
      196650000 -- (-4498.409) [...7 remote chains...] -- 63:19:55
      196700000 -- (-4506.842) [...7 remote chains...] -- 63:18:59
      196750000 -- (-4517.269) [...7 remote chains...] -- 63:18:04
      196800000 -- (-4528.185) [...7 remote chains...] -- 63:17:09
      196850000 -- (-4509.162) [...7 remote chains...] -- 63:16:16
      196900000 -- (-4524.172) [...7 remote chains...] -- 63:15:21
      196950000 -- (-4532.910) [...7 remote chains...] -- 63:14:27
      197000000 -- (-4514.375) [...7 remote chains...] -- 63:13:33

      Average standard deviation of split frequencies: 0.007886

      197050000 -- (-4503.065) [...7 remote chains...] -- 63:12:39
      197100000 -- (-4527.261) [...7 remote chains...] -- 63:11:44
      197150000 -- (-4539.058) [...7 remote chains...] -- 63:10:50
      197200000 -- (-4513.385) [...7 remote chains...] -- 63:09:56
      197250000 -- (-4554.132) [...7 remote chains...] -- 63:09:02
      197300000 -- (-4511.725) [...7 remote chains...] -- 63:08:08
      197350000 -- (-4522.305) [...7 remote chains...] -- 63:07:13
      197400000 -- (-4511.386) [...7 remote chains...] -- 63:06:19
      197450000 -- (-4508.705) [...7 remote chains...] -- 63:05:24
      197500000 -- (-4512.012) [...7 remote chains...] -- 63:04:28

      Average standard deviation of split frequencies: 0.007962

      197550000 -- (-4527.801) [...7 remote chains...] -- 63:03:32
      197600000 -- (-4502.143) [...7 remote chains...] -- 63:02:37
      197650000 -- (-4529.678) [...7 remote chains...] -- 63:01:43
      197700000 -- (-4515.042) [...7 remote chains...] -- 63:00:47
      197750000 -- (-4506.234) [...7 remote chains...] -- 62:59:51
      197800000 -- (-4516.066) [...7 remote chains...] -- 62:58:54
      197850000 -- (-4513.976) [...7 remote chains...] -- 62:57:59
      197900000 -- (-4520.873) [...7 remote chains...] -- 62:57:04
      197950000 -- (-4532.036) [...7 remote chains...] -- 62:56:09
      198000000 -- (-4527.423) [...7 remote chains...] -- 62:55:15

      Average standard deviation of split frequencies: 0.007977

      198050000 -- (-4510.463) [...7 remote chains...] -- 62:54:20
      198100000 -- (-4516.761) [...7 remote chains...] -- 62:53:25
      198150000 -- (-4507.400) [...7 remote chains...] -- 62:52:32
      198200000 -- (-4528.103) [...7 remote chains...] -- 62:51:37
      198250000 -- (-4533.072) [...7 remote chains...] -- 62:50:41
      198300000 -- (-4543.146) [...7 remote chains...] -- 62:49:46
      198350000 -- (-4523.618) [...7 remote chains...] -- 62:48:52
      198400000 -- (-4503.761) [...7 remote chains...] -- 62:48:01
      198450000 -- (-4521.242) [...7 remote chains...] -- 62:47:06
      198500000 -- (-4525.590) [...7 remote chains...] -- 62:46:12

      Average standard deviation of split frequencies: 0.008009

      198550000 -- (-4506.327) [...7 remote chains...] -- 62:45:16
      198600000 -- (-4486.237) [...7 remote chains...] -- 62:44:21
      198650000 -- (-4520.138) [...7 remote chains...] -- 62:43:26
      198700000 -- (-4512.600) [...7 remote chains...] -- 62:42:30
      198750000 -- (-4519.437) [...7 remote chains...] -- 62:41:34
      198800000 -- (-4508.213) [...7 remote chains...] -- 62:40:39
      198850000 -- (-4536.556) [...7 remote chains...] -- 62:39:44
      198900000 -- (-4509.458) [...7 remote chains...] -- 62:38:50
      198950000 -- (-4517.662) [...7 remote chains...] -- 62:37:57
      199000000 -- (-4536.123) [...7 remote chains...] -- 62:37:02

      Average standard deviation of split frequencies: 0.008028

      199050000 -- (-4536.304) [...7 remote chains...] -- 62:36:06
      199100000 -- (-4560.360) [...7 remote chains...] -- 62:35:11
      199150000 -- (-4528.444) [...7 remote chains...] -- 62:34:16
      199200000 -- (-4548.487) [...7 remote chains...] -- 62:33:22
      199250000 -- (-4548.371) [...7 remote chains...] -- 62:32:27
      199300000 -- (-4520.133) [...7 remote chains...] -- 62:31:32
      199350000 -- (-4524.100) [...7 remote chains...] -- 62:30:37
      199400000 -- (-4530.172) [...7 remote chains...] -- 62:29:41
      199450000 -- (-4506.326) [...7 remote chains...] -- 62:28:46
      199500000 -- (-4521.039) [...7 remote chains...] -- 62:27:52

      Average standard deviation of split frequencies: 0.008001

      199550000 -- (-4529.129) [...7 remote chains...] -- 62:26:58
      199600000 -- (-4514.766) [...7 remote chains...] -- 62:26:03
      199650000 -- (-4519.560) [...7 remote chains...] -- 62:25:10
      199700000 -- (-4507.101) [...7 remote chains...] -- 62:24:15
      199750000 -- (-4510.745) [...7 remote chains...] -- 62:23:20
      199800000 -- (-4525.116) [...7 remote chains...] -- 62:22:25
      199850000 -- (-4519.437) [...7 remote chains...] -- 62:21:31
      199900000 -- (-4522.081) [...7 remote chains...] -- 62:20:36
      199950000 -- (-4532.960) [...7 remote chains...] -- 62:19:41
      200000000 -- (-4545.348) [...7 remote chains...] -- 62:18:49

      Average standard deviation of split frequencies: 0.007990

      200050000 -- (-4539.837) [...7 remote chains...] -- 62:17:54
      200100000 -- (-4514.627) [...7 remote chains...] -- 62:16:59
      200150000 -- (-4536.403) [...7 remote chains...] -- 62:16:05
      200200000 -- (-4526.440) [...7 remote chains...] -- 62:15:11
      200250000 -- (-4519.627) [...7 remote chains...] -- 62:14:17
      200300000 -- (-4537.090) [...7 remote chains...] -- 62:13:20
      200350000 -- (-4538.636) [...7 remote chains...] -- 62:12:25
      200400000 -- (-4517.989) [...7 remote chains...] -- 62:11:30
      200450000 -- (-4502.770) [...7 remote chains...] -- 62:10:35
      200500000 -- (-4518.538) [...7 remote chains...] -- 62:09:42

      Average standard deviation of split frequencies: 0.007963

      200550000 -- (-4545.115) [...7 remote chains...] -- 62:08:47
      200600000 -- (-4529.895) [...7 remote chains...] -- 62:07:51
      200650000 -- (-4524.335) [...7 remote chains...] -- 62:06:57
      200700000 -- (-4526.311) [...7 remote chains...] -- 62:06:02
      200750000 -- (-4504.567) [...7 remote chains...] -- 62:05:10
      200800000 -- (-4515.621) [...7 remote chains...] -- 62:04:15
      200850000 -- (-4529.507) [...7 remote chains...] -- 62:03:19
      200900000 -- (-4505.120) [...7 remote chains...] -- 62:02:23
      200950000 -- (-4523.907) [...7 remote chains...] -- 62:01:29
      201000000 -- (-4525.885) [...7 remote chains...] -- 62:00:34

      Average standard deviation of split frequencies: 0.007879

      201050000 -- (-4509.516) [...7 remote chains...] -- 61:59:39
      201100000 -- (-4511.883) [...7 remote chains...] -- 61:58:45
      201150000 -- (-4512.897) [...7 remote chains...] -- 61:57:49
      201200000 -- (-4529.419) [...7 remote chains...] -- 61:56:53
      201250000 -- (-4524.503) [...7 remote chains...] -- 61:55:58
      201300000 -- (-4508.505) [...7 remote chains...] -- 61:55:05
      201350000 -- (-4524.769) [...7 remote chains...] -- 61:54:10
      201400000 -- (-4502.842) [...7 remote chains...] -- 61:53:14
      201450000 -- (-4521.433) [...7 remote chains...] -- 61:52:20
      201500000 -- (-4517.153) [...7 remote chains...] -- 61:51:26

      Average standard deviation of split frequencies: 0.007811

      201550000 -- (-4502.409) [...7 remote chains...] -- 61:50:33
      201600000 -- (-4513.215) [...7 remote chains...] -- 61:49:38
      201650000 -- (-4499.701) [...7 remote chains...] -- 61:48:41
      201700000 -- (-4514.962) [...7 remote chains...] -- 61:47:46
      201750000 -- (-4542.720) [...7 remote chains...] -- 61:46:51
      201800000 -- (-4530.579) [...7 remote chains...] -- 61:45:57
      201850000 -- (-4523.184) [...7 remote chains...] -- 61:45:01
      201900000 -- (-4507.303) [...7 remote chains...] -- 61:44:05
      201950000 -- (-4509.483) [...7 remote chains...] -- 61:43:10
      202000000 -- (-4506.979) [...7 remote chains...] -- 61:42:15

      Average standard deviation of split frequencies: 0.007883

      202050000 -- (-4490.440) [...7 remote chains...] -- 61:41:20
      202100000 -- (-4501.879) [...7 remote chains...] -- 61:40:24
      202150000 -- (-4511.949) [...7 remote chains...] -- 61:39:30
      202200000 -- (-4502.853) [...7 remote chains...] -- 61:38:35
      202250000 -- (-4523.743) [...7 remote chains...] -- 61:37:40
      202300000 -- (-4523.758) [...7 remote chains...] -- 61:36:46
      202350000 -- (-4524.974) [...7 remote chains...] -- 61:35:52
      202400000 -- (-4516.750) [...7 remote chains...] -- 61:34:58
      202450000 -- (-4520.376) [...7 remote chains...] -- 61:34:03
      202500000 -- (-4531.892) [...7 remote chains...] -- 61:33:08

      Average standard deviation of split frequencies: 0.008018

      202550000 -- (-4539.358) [...7 remote chains...] -- 61:32:13
      202600000 -- (-4536.124) [...7 remote chains...] -- 61:31:19
      202650000 -- (-4527.575) [...7 remote chains...] -- 61:30:25
      202700000 -- (-4544.418) [...7 remote chains...] -- 61:29:30
      202750000 -- (-4536.224) [...7 remote chains...] -- 61:28:34
      202800000 -- (-4540.216) [...7 remote chains...] -- 61:27:39
      202850000 -- (-4533.326) [...7 remote chains...] -- 61:26:45
      202900000 -- (-4507.987) [...7 remote chains...] -- 61:25:50
      202950000 -- (-4508.286) [...7 remote chains...] -- 61:24:56
      203000000 -- (-4508.811) [...7 remote chains...] -- 61:24:00

      Average standard deviation of split frequencies: 0.008028

      203050000 -- (-4510.720) [...7 remote chains...] -- 61:23:06
      203100000 -- (-4536.200) [...7 remote chains...] -- 61:22:13
      203150000 -- (-4522.088) [...7 remote chains...] -- 61:21:18
      203200000 -- (-4511.475) [...7 remote chains...] -- 61:20:23
      203250000 -- (-4522.522) [...7 remote chains...] -- 61:19:28
      203300000 -- (-4502.432) [...7 remote chains...] -- 61:18:33
      203350000 -- (-4508.526) [...7 remote chains...] -- 61:17:38
      203400000 -- (-4516.271) [...7 remote chains...] -- 61:16:42
      203450000 -- (-4521.304) [...7 remote chains...] -- 61:15:48
      203500000 -- (-4514.912) [...7 remote chains...] -- 61:14:52

      Average standard deviation of split frequencies: 0.008060

      203550000 -- (-4517.073) [...7 remote chains...] -- 61:13:57
      203600000 -- (-4521.467) [...7 remote chains...] -- 61:13:01
      203650000 -- (-4527.241) [...7 remote chains...] -- 61:12:06
      203700000 -- (-4512.546) [...7 remote chains...] -- 61:11:11
      203750000 -- (-4529.093) [...7 remote chains...] -- 61:10:16
      203800000 -- (-4534.366) [...7 remote chains...] -- 61:09:21
      203850000 -- (-4512.433) [...7 remote chains...] -- 61:08:26
      203900000 -- (-4521.635) [...7 remote chains...] -- 61:07:33
      203950000 -- (-4506.531) [...7 remote chains...] -- 61:06:37
      204000000 -- (-4515.551) [...7 remote chains...] -- 61:05:42

      Average standard deviation of split frequencies: 0.008022

      204050000 -- (-4519.203) [...7 remote chains...] -- 61:04:48
      204100000 -- (-4511.238) [...7 remote chains...] -- 61:03:54
      204150000 -- (-4514.575) [...7 remote chains...] -- 61:02:59
      204200000 -- (-4503.947) [...7 remote chains...] -- 61:02:05
      204250000 -- (-4522.967) [...7 remote chains...] -- 61:01:10
      204300000 -- (-4489.610) [...7 remote chains...] -- 61:00:14
      204350000 -- (-4526.536) [...7 remote chains...] -- 60:59:18
      204400000 -- (-4516.048) [...7 remote chains...] -- 60:58:25
      204450000 -- (-4538.722) [...7 remote chains...] -- 60:57:31
      204500000 -- (-4504.264) [...7 remote chains...] -- 60:56:35

      Average standard deviation of split frequencies: 0.007977

      204550000 -- (-4517.183) [...7 remote chains...] -- 60:55:41
      204600000 -- (-4497.901) [...7 remote chains...] -- 60:54:46
      204650000 -- (-4502.415) [...7 remote chains...] -- 60:53:52
      204700000 -- (-4486.313) [...7 remote chains...] -- 60:52:58
      204750000 -- (-4528.657) [...7 remote chains...] -- 60:52:04
      204800000 -- (-4502.891) [...7 remote chains...] -- 60:51:09
      204850000 -- (-4500.133) [...7 remote chains...] -- 60:50:13
      204900000 -- (-4519.508) [...7 remote chains...] -- 60:49:18
      204950000 -- (-4489.883) [...7 remote chains...] -- 60:48:23
      205000000 -- (-4506.783) [...7 remote chains...] -- 60:47:28

      Average standard deviation of split frequencies: 0.008049

      205050000 -- (-4486.088) [...7 remote chains...] -- 60:46:33
      205100000 -- (-4507.138) [...7 remote chains...] -- 60:45:38
      205150000 -- (-4512.294) [...7 remote chains...] -- 60:44:43
      205200000 -- (-4521.898) [...7 remote chains...] -- 60:43:48
      205250000 -- (-4500.038) [...7 remote chains...] -- 60:42:54
      205300000 -- (-4531.188) [...7 remote chains...] -- 60:41:59
      205350000 -- (-4549.337) [...7 remote chains...] -- 60:41:04
      205400000 -- (-4521.183) [...7 remote chains...] -- 60:40:10
      205450000 -- (-4535.764) [...7 remote chains...] -- 60:39:16
      205500000 -- (-4531.681) [...7 remote chains...] -- 60:38:21

      Average standard deviation of split frequencies: 0.007972

      205550000 -- (-4554.684) [...7 remote chains...] -- 60:37:26
      205600000 -- (-4523.979) [...7 remote chains...] -- 60:36:31
      205650000 -- (-4535.513) [...7 remote chains...] -- 60:35:36
      205700000 -- (-4518.471) [...7 remote chains...] -- 60:34:41
      205750000 -- (-4493.233) [...7 remote chains...] -- 60:33:46
      205800000 -- (-4550.146) [...7 remote chains...] -- 60:32:51
      205850000 -- (-4520.090) [...7 remote chains...] -- 60:31:55
      205900000 -- (-4506.094) [...7 remote chains...] -- 60:31:00
      205950000 -- (-4511.464) [...7 remote chains...] -- 60:30:05
      206000000 -- (-4521.230) [...7 remote chains...] -- 60:29:10

      Average standard deviation of split frequencies: 0.007910

      206050000 -- (-4501.922) [...7 remote chains...] -- 60:28:15
      206100000 -- (-4535.974) [...7 remote chains...] -- 60:27:20
      206150000 -- (-4514.789) [...7 remote chains...] -- 60:26:24
      206200000 -- (-4520.700) [...7 remote chains...] -- 60:25:28
      206250000 -- (-4516.624) [...7 remote chains...] -- 60:24:34
      206300000 -- (-4531.795) [...7 remote chains...] -- 60:23:38
      206350000 -- (-4504.483) [...7 remote chains...] -- 60:22:42
      206400000 -- (-4516.719) [...7 remote chains...] -- 60:21:47
      206450000 -- (-4527.428) [...7 remote chains...] -- 60:20:52
      206500000 -- (-4506.060) [...7 remote chains...] -- 60:19:57

      Average standard deviation of split frequencies: 0.007790

      206550000 -- (-4524.904) [...7 remote chains...] -- 60:19:01
      206600000 -- (-4536.676) [...7 remote chains...] -- 60:18:05
      206650000 -- (-4536.387) [...7 remote chains...] -- 60:17:11
      206700000 -- (-4509.088) [...7 remote chains...] -- 60:16:16
      206750000 -- (-4526.497) [...7 remote chains...] -- 60:15:21
      206800000 -- (-4517.635) [...7 remote chains...] -- 60:14:27
      206850000 -- (-4504.082) [...7 remote chains...] -- 60:13:31
      206900000 -- (-4503.656) [...7 remote chains...] -- 60:12:36
      206950000 -- (-4519.349) [...7 remote chains...] -- 60:11:41
      207000000 -- (-4534.092) [...7 remote chains...] -- 60:10:45

      Average standard deviation of split frequencies: 0.007720

      207050000 -- (-4512.350) [...7 remote chains...] -- 60:09:51
      207100000 -- (-4524.457) [...7 remote chains...] -- 60:08:55
      207150000 -- (-4531.185) [...7 remote chains...] -- 60:07:59
      207200000 -- (-4531.394) [...7 remote chains...] -- 60:07:03
      207250000 -- (-4542.550) [...7 remote chains...] -- 60:06:08
      207300000 -- (-4512.381) [...7 remote chains...] -- 60:05:13
      207350000 -- (-4521.221) [...7 remote chains...] -- 60:04:18
      207400000 -- (-4520.888) [...7 remote chains...] -- 60:03:24
      207450000 -- (-4533.808) [...7 remote chains...] -- 60:02:28
      207500000 -- (-4526.822) [...7 remote chains...] -- 60:01:32

      Average standard deviation of split frequencies: 0.007671

      207550000 -- (-4513.858) [...7 remote chains...] -- 60:00:37
      207600000 -- (-4522.302) [...7 remote chains...] -- 59:59:41
      207650000 -- (-4533.046) [...7 remote chains...] -- 59:58:46
      207700000 -- (-4519.896) [...7 remote chains...] -- 59:57:51
      207750000 -- (-4535.657) [...7 remote chains...] -- 59:56:55
      207800000 -- (-4517.179) [...7 remote chains...] -- 59:56:00
      207850000 -- (-4511.717) [...7 remote chains...] -- 59:55:05
      207900000 -- (-4523.440) [...7 remote chains...] -- 59:54:09
      207950000 -- (-4511.937) [...7 remote chains...] -- 59:53:13
      208000000 -- (-4513.288) [...7 remote chains...] -- 59:52:18

      Average standard deviation of split frequencies: 0.007626

      208050000 -- (-4512.757) [...7 remote chains...] -- 59:51:22
      208100000 -- (-4515.174) [...7 remote chains...] -- 59:50:27
      208150000 -- (-4510.925) [...7 remote chains...] -- 59:49:33
      208200000 -- (-4526.011) [...7 remote chains...] -- 59:48:38
      208250000 -- (-4513.798) [...7 remote chains...] -- 59:47:42
      208300000 -- (-4541.009) [...7 remote chains...] -- 59:46:48
      208350000 -- (-4509.532) [...7 remote chains...] -- 59:45:52
      208400000 -- (-4513.178) [...7 remote chains...] -- 59:44:57
      208450000 -- (-4501.653) [...7 remote chains...] -- 59:44:01
      208500000 -- (-4514.442) [...7 remote chains...] -- 59:43:06

      Average standard deviation of split frequencies: 0.007691

      208550000 -- (-4500.376) [...7 remote chains...] -- 59:42:10
      208600000 -- (-4535.148) [...7 remote chains...] -- 59:41:15
      208650000 -- (-4501.579) [...7 remote chains...] -- 59:40:20
      208700000 -- (-4508.208) [...7 remote chains...] -- 59:39:24
      208750000 -- (-4514.434) [...7 remote chains...] -- 59:38:29
      208800000 -- (-4518.681) [...7 remote chains...] -- 59:37:34
      208850000 -- (-4507.343) [...7 remote chains...] -- 59:36:38
      208900000 -- (-4523.840) [...7 remote chains...] -- 59:35:43
      208950000 -- (-4530.572) [...7 remote chains...] -- 59:34:48
      209000000 -- (-4508.149) [...7 remote chains...] -- 59:33:53

      Average standard deviation of split frequencies: 0.007674

      209050000 -- (-4545.432) [...7 remote chains...] -- 59:32:58
      209100000 -- (-4530.242) [...7 remote chains...] -- 59:32:02
      209150000 -- (-4526.641) [...7 remote chains...] -- 59:31:09
      209200000 -- (-4509.490) [...7 remote chains...] -- 59:30:14
      209250000 -- (-4510.262) [...7 remote chains...] -- 59:29:18
      209300000 -- (-4504.739) [...7 remote chains...] -- 59:28:24
      209350000 -- (-4530.621) [...7 remote chains...] -- 59:27:29
      209400000 -- (-4517.617) [...7 remote chains...] -- 59:26:34
      209450000 -- (-4536.368) [...7 remote chains...] -- 59:25:39
      209500000 -- (-4520.713) [...7 remote chains...] -- 59:24:43

      Average standard deviation of split frequencies: 0.007630

      209550000 -- (-4507.650) [...7 remote chains...] -- 59:23:49
      209600000 -- (-4520.435) [...7 remote chains...] -- 59:22:53
      209650000 -- (-4520.335) [...7 remote chains...] -- 59:21:59
      209700000 -- (-4506.037) [...7 remote chains...] -- 59:21:05
      209750000 -- (-4508.963) [...7 remote chains...] -- 59:20:10
      209800000 -- (-4528.977) [...7 remote chains...] -- 59:19:16
      209850000 -- (-4514.476) [...7 remote chains...] -- 59:18:19
      209900000 -- (-4500.582) [...7 remote chains...] -- 59:17:25
      209950000 -- (-4525.608) [...7 remote chains...] -- 59:16:30
      210000000 -- (-4513.798) [...7 remote chains...] -- 59:15:36

      Average standard deviation of split frequencies: 0.007524

      210050000 -- (-4516.512) [...7 remote chains...] -- 59:14:41
      210100000 -- (-4530.537) [...7 remote chains...] -- 59:13:45
      210150000 -- (-4513.405) [...7 remote chains...] -- 59:12:50
      210200000 -- (-4536.967) [...7 remote chains...] -- 59:11:56
      210250000 -- (-4526.300) [...7 remote chains...] -- 59:11:01
      210300000 -- (-4518.624) [...7 remote chains...] -- 59:10:07
      210350000 -- (-4523.065) [...7 remote chains...] -- 59:09:11
      210400000 -- (-4542.105) [...7 remote chains...] -- 59:08:17
      210450000 -- (-4522.434) [...7 remote chains...] -- 59:07:23
      210500000 -- (-4520.513) [...7 remote chains...] -- 59:06:27

      Average standard deviation of split frequencies: 0.007570

      210550000 -- (-4509.518) [...7 remote chains...] -- 59:05:31
      210600000 -- (-4535.492) [...7 remote chains...] -- 59:04:34
      210650000 -- (-4541.973) [...7 remote chains...] -- 59:03:38
      210700000 -- (-4534.314) [...7 remote chains...] -- 59:02:43
      210750000 -- (-4528.156) [...7 remote chains...] -- 59:01:47
      210800000 -- (-4541.567) [...7 remote chains...] -- 59:00:51
      210850000 -- (-4512.591) [...7 remote chains...] -- 58:59:56
      210900000 -- (-4517.408) [...7 remote chains...] -- 58:59:00
      210950000 -- (-4525.656) [...7 remote chains...] -- 58:58:05
      211000000 -- (-4532.889) [...7 remote chains...] -- 58:57:09

      Average standard deviation of split frequencies: 0.007607

      211050000 -- (-4542.440) [...7 remote chains...] -- 58:56:14
      211100000 -- (-4539.287) [...7 remote chains...] -- 58:55:19
      211150000 -- (-4507.219) [...7 remote chains...] -- 58:54:23
      211200000 -- (-4549.580) [...7 remote chains...] -- 58:53:28
      211250000 -- (-4522.285) [...7 remote chains...] -- 58:52:33
      211300000 -- (-4526.969) [...7 remote chains...] -- 58:51:38
      211350000 -- (-4536.355) [...7 remote chains...] -- 58:50:43
      211400000 -- (-4547.779) [...7 remote chains...] -- 58:49:47
      211450000 -- (-4528.226) [...7 remote chains...] -- 58:48:51
      211500000 -- (-4531.634) [...7 remote chains...] -- 58:47:57

      Average standard deviation of split frequencies: 0.007770

      211550000 -- (-4531.487) [...7 remote chains...] -- 58:47:01
      211600000 -- (-4532.214) [...7 remote chains...] -- 58:46:06
      211650000 -- (-4535.350) [...7 remote chains...] -- 58:45:11
      211700000 -- (-4533.467) [...7 remote chains...] -- 58:44:14
      211750000 -- (-4546.523) [...7 remote chains...] -- 58:43:17
      211800000 -- (-4518.526) [...7 remote chains...] -- 58:42:19
      211850000 -- (-4525.540) [...7 remote chains...] -- 58:41:22
      211900000 -- (-4511.939) [...7 remote chains...] -- 58:40:24
      211950000 -- (-4528.018) [...7 remote chains...] -- 58:39:27
      212000000 -- (-4527.047) [...7 remote chains...] -- 58:38:29

      Average standard deviation of split frequencies: 0.007873

      212050000 -- (-4528.983) [...7 remote chains...] -- 58:37:33
      212100000 -- (-4538.353) [...7 remote chains...] -- 58:36:36
      212150000 -- (-4503.888) [...7 remote chains...] -- 58:35:39
      212200000 -- (-4537.771) [...7 remote chains...] -- 58:34:42
      212250000 -- (-4515.501) [...7 remote chains...] -- 58:33:45
      212300000 -- (-4499.466) [...7 remote chains...] -- 58:32:48
      212350000 -- (-4523.071) [...7 remote chains...] -- 58:31:51
      212400000 -- (-4535.538) [...7 remote chains...] -- 58:30:56
      212450000 -- (-4501.245) [...7 remote chains...] -- 58:29:58
      212500000 -- (-4524.871) [...7 remote chains...] -- 58:29:02

      Average standard deviation of split frequencies: 0.007959

      212550000 -- (-4543.546) [...7 remote chains...] -- 58:28:04
      212600000 -- (-4531.500) [...7 remote chains...] -- 58:27:08
      212650000 -- (-4530.565) [...7 remote chains...] -- 58:26:12
      212700000 -- (-4521.503) [...7 remote chains...] -- 58:25:15
      212750000 -- (-4539.505) [...7 remote chains...] -- 58:24:19
      212800000 -- (-4543.538) [...7 remote chains...] -- 58:23:22
      212850000 -- (-4532.940) [...7 remote chains...] -- 58:22:26
      212900000 -- (-4543.843) [...7 remote chains...] -- 58:21:29
      212950000 -- (-4521.802) [...7 remote chains...] -- 58:20:33
      213000000 -- (-4562.169) [...7 remote chains...] -- 58:19:37

      Average standard deviation of split frequencies: 0.007984

      213050000 -- (-4512.830) [...7 remote chains...] -- 58:18:40
      213100000 -- (-4552.757) [...7 remote chains...] -- 58:17:44
      213150000 -- (-4531.848) [...7 remote chains...] -- 58:16:48
      213200000 -- (-4535.401) [...7 remote chains...] -- 58:15:52
      213250000 -- (-4535.119) [...7 remote chains...] -- 58:14:57
      213300000 -- (-4538.030) [...7 remote chains...] -- 58:14:01
      213350000 -- (-4560.480) [...7 remote chains...] -- 58:13:05
      213400000 -- (-4537.389) [...7 remote chains...] -- 58:12:10
      213450000 -- (-4517.933) [...7 remote chains...] -- 58:11:14
      213500000 -- (-4513.270) [...7 remote chains...] -- 58:10:18

      Average standard deviation of split frequencies: 0.007947

      213550000 -- (-4530.579) [...7 remote chains...] -- 58:09:23
      213600000 -- (-4505.367) [...7 remote chains...] -- 58:08:27
      213650000 -- (-4520.414) [...7 remote chains...] -- 58:07:31
      213700000 -- (-4497.704) [...7 remote chains...] -- 58:06:34
      213750000 -- (-4520.175) [...7 remote chains...] -- 58:05:38
      213800000 -- (-4498.071) [...7 remote chains...] -- 58:04:41
      213850000 -- (-4527.357) [...7 remote chains...] -- 58:03:45
      213900000 -- (-4516.541) [...7 remote chains...] -- 58:02:48
      213950000 -- (-4528.173) [...7 remote chains...] -- 58:01:51
      214000000 -- (-4528.539) [...7 remote chains...] -- 58:00:54

      Average standard deviation of split frequencies: 0.007859

      214050000 -- (-4529.231) [...7 remote chains...] -- 57:59:57
      214100000 -- (-4511.460) [...7 remote chains...] -- 57:59:00
      214150000 -- (-4523.995) [...7 remote chains...] -- 57:58:04
      214200000 -- (-4532.223) [...7 remote chains...] -- 57:57:08
      214250000 -- (-4538.271) [...7 remote chains...] -- 57:56:11
      214300000 -- (-4499.975) [...7 remote chains...] -- 57:55:14
      214350000 -- (-4536.613) [...7 remote chains...] -- 57:54:17
      214400000 -- (-4529.416) [...7 remote chains...] -- 57:53:20
      214450000 -- (-4519.285) [...7 remote chains...] -- 57:52:24
      214500000 -- (-4526.830) [...7 remote chains...] -- 57:51:27

      Average standard deviation of split frequencies: 0.007918

      214550000 -- (-4553.855) [...7 remote chains...] -- 57:50:30
      214600000 -- (-4551.308) [...7 remote chains...] -- 57:49:34
      214650000 -- (-4567.112) [...7 remote chains...] -- 57:48:37
      214700000 -- (-4554.927) [...7 remote chains...] -- 57:47:39
      214750000 -- (-4529.649) [...7 remote chains...] -- 57:46:44
      214800000 -- (-4545.047) [...7 remote chains...] -- 57:45:48
      214850000 -- (-4531.529) [...7 remote chains...] -- 57:44:52
      214900000 -- (-4536.052) [...7 remote chains...] -- 57:43:58
      214950000 -- (-4568.392) [...7 remote chains...] -- 57:43:02
      215000000 -- (-4545.424) [...7 remote chains...] -- 57:42:09

      Average standard deviation of split frequencies: 0.007837

      215050000 -- (-4542.769) [...7 remote chains...] -- 57:41:14
      215100000 -- (-4524.762) [...7 remote chains...] -- 57:40:21
      215150000 -- (-4511.816) [...7 remote chains...] -- 57:39:28
      215200000 -- (-4526.522) [...7 remote chains...] -- 57:38:33
      215250000 -- (-4527.577) [...7 remote chains...] -- 57:37:39
      215300000 -- (-4528.898) [...7 remote chains...] -- 57:36:44
      215350000 -- (-4537.438) [...7 remote chains...] -- 57:35:48
      215400000 -- (-4518.250) [...7 remote chains...] -- 57:34:52
      215450000 -- (-4540.186) [...7 remote chains...] -- 57:33:56
      215500000 -- (-4542.789) [...7 remote chains...] -- 57:33:00

      Average standard deviation of split frequencies: 0.007879

      215550000 -- (-4529.743) [...7 remote chains...] -- 57:32:05
      215600000 -- (-4568.337) [...7 remote chains...] -- 57:31:10
      215650000 -- (-4539.035) [...7 remote chains...] -- 57:30:16
      215700000 -- (-4541.110) [...7 remote chains...] -- 57:29:21
      215750000 -- (-4533.196) [...7 remote chains...] -- 57:28:24
      215800000 -- (-4552.865) [...7 remote chains...] -- 57:27:29
      215850000 -- (-4528.874) [...7 remote chains...] -- 57:26:33
      215900000 -- (-4532.992) [...7 remote chains...] -- 57:25:36
      215950000 -- (-4549.511) [...7 remote chains...] -- 57:24:40
      216000000 -- (-4539.489) [...7 remote chains...] -- 57:23:44

      Average standard deviation of split frequencies: 0.007875

      216050000 -- (-4556.753) [...7 remote chains...] -- 57:22:47
      216100000 -- (-4519.023) [...7 remote chains...] -- 57:21:50
      216150000 -- (-4530.395) [...7 remote chains...] -- 57:20:55
      216200000 -- (-4542.494) [...7 remote chains...] -- 57:19:59
      216250000 -- (-4520.390) [...7 remote chains...] -- 57:19:02
      216300000 -- (-4542.853) [...7 remote chains...] -- 57:18:08
      216350000 -- (-4534.431) [...7 remote chains...] -- 57:17:12
      216400000 -- (-4520.223) [...7 remote chains...] -- 57:16:17
      216450000 -- (-4542.096) [...7 remote chains...] -- 57:15:21
      216500000 -- (-4528.735) [...7 remote chains...] -- 57:14:25

      Average standard deviation of split frequencies: 0.007813

      216550000 -- (-4537.191) [...7 remote chains...] -- 57:13:30
      216600000 -- (-4551.328) [...7 remote chains...] -- 57:12:34
      216650000 -- (-4536.567) [...7 remote chains...] -- 57:11:38
      216700000 -- (-4532.416) [...7 remote chains...] -- 57:10:42
      216750000 -- (-4522.232) [...7 remote chains...] -- 57:09:47
      216800000 -- (-4521.788) [...7 remote chains...] -- 57:08:50
      216850000 -- (-4526.419) [...7 remote chains...] -- 57:07:55
      216900000 -- (-4528.338) [...7 remote chains...] -- 57:06:59
      216950000 -- (-4495.252) [...7 remote chains...] -- 57:06:03
      217000000 -- (-4520.394) [...7 remote chains...] -- 57:05:08

      Average standard deviation of split frequencies: 0.007798

      217050000 -- (-4510.222) [...7 remote chains...] -- 57:04:11
      217100000 -- (-4521.766) [...7 remote chains...] -- 57:03:15
      217150000 -- (-4518.604) [...7 remote chains...] -- 57:02:19
      217200000 -- (-4503.066) [...7 remote chains...] -- 57:01:23
      217250000 -- (-4550.009) [...7 remote chains...] -- 57:00:27
      217300000 -- (-4521.329) [...7 remote chains...] -- 56:59:31
      217350000 -- (-4551.612) [...7 remote chains...] -- 56:58:36
      217400000 -- (-4531.915) [...7 remote chains...] -- 56:57:40
      217450000 -- (-4549.598) [...7 remote chains...] -- 56:56:45
      217500000 -- (-4527.996) [...7 remote chains...] -- 56:55:49

      Average standard deviation of split frequencies: 0.007758

      217550000 -- (-4514.697) [...7 remote chains...] -- 56:54:53
      217600000 -- (-4558.431) [...7 remote chains...] -- 56:53:57
      217650000 -- (-4539.651) [...7 remote chains...] -- 56:53:02
      217700000 -- (-4575.780) [...7 remote chains...] -- 56:52:07
      217750000 -- (-4532.636) [...7 remote chains...] -- 56:51:11
      217800000 -- (-4538.364) [...7 remote chains...] -- 56:50:14
      217850000 -- (-4528.868) [...7 remote chains...] -- 56:49:18
      217900000 -- (-4546.919) [...7 remote chains...] -- 56:48:24
      217950000 -- (-4522.836) [...7 remote chains...] -- 56:47:28
      218000000 -- (-4533.629) [...7 remote chains...] -- 56:46:33

      Average standard deviation of split frequencies: 0.007872

      218050000 -- (-4550.866) [...7 remote chains...] -- 56:45:37
      218100000 -- (-4556.159) [...7 remote chains...] -- 56:44:41
      218150000 -- (-4570.114) [...7 remote chains...] -- 56:43:46
      218200000 -- (-4561.359) [...7 remote chains...] -- 56:42:50
      218250000 -- (-4565.142) [...7 remote chains...] -- 56:41:53
      218300000 -- (-4545.818) [...7 remote chains...] -- 56:40:56
      218350000 -- (-4562.054) [...7 remote chains...] -- 56:40:00
      218400000 -- (-4586.602) [...7 remote chains...] -- 56:39:04
      218450000 -- (-4580.222) [...7 remote chains...] -- 56:38:10
      218500000 -- (-4552.196) [...7 remote chains...] -- 56:37:14

      Average standard deviation of split frequencies: 0.007996

      218550000 -- (-4543.179) [...7 remote chains...] -- 56:36:19
      218600000 -- (-4565.771) [...7 remote chains...] -- 56:35:22
      218650000 -- (-4539.576) [...7 remote chains...] -- 56:34:26
      218700000 -- (-4572.211) [...7 remote chains...] -- 56:33:30
      218750000 -- (-4538.311) [...7 remote chains...] -- 56:32:33
      218800000 -- (-4577.327) [...7 remote chains...] -- 56:31:37
      218850000 -- (-4524.122) [...7 remote chains...] -- 56:30:40
      218900000 -- (-4535.479) [...7 remote chains...] -- 56:29:44
      218950000 -- (-4573.049) [...7 remote chains...] -- 56:28:50
      219000000 -- (-4579.852) [...7 remote chains...] -- 56:27:54

      Average standard deviation of split frequencies: 0.008131

      219050000 -- (-4547.860) [...7 remote chains...] -- 56:26:58
      219100000 -- (-4550.671) [...7 remote chains...] -- 56:26:02
      219150000 -- (-4520.456) [...7 remote chains...] -- 56:25:07
      219200000 -- (-4515.623) [...7 remote chains...] -- 56:24:12
      219250000 -- (-4535.619) [...7 remote chains...] -- 56:23:17
      219300000 -- (-4529.209) [...7 remote chains...] -- 56:22:22
      219350000 -- (-4536.303) [...7 remote chains...] -- 56:21:26
      219400000 -- (-4568.498) [...7 remote chains...] -- 56:20:30
      219450000 -- (-4532.791) [...7 remote chains...] -- 56:19:35
      219500000 -- (-4529.933) [...7 remote chains...] -- 56:18:39

      Average standard deviation of split frequencies: 0.008171

      219550000 -- (-4550.816) [...7 remote chains...] -- 56:17:44
      219600000 -- (-4537.410) [...7 remote chains...] -- 56:16:49
      219650000 -- (-4548.719) [...7 remote chains...] -- 56:15:53
      219700000 -- (-4542.621) [...7 remote chains...] -- 56:14:58
      219750000 -- (-4561.415) [...7 remote chains...] -- 56:14:02
      219800000 -- (-4538.291) [...7 remote chains...] -- 56:13:07
      219850000 -- (-4543.510) [...7 remote chains...] -- 56:12:10
      219900000 -- (-4575.190) [...7 remote chains...] -- 56:11:14
      219950000 -- (-4555.800) [...7 remote chains...] -- 56:10:19
      220000000 -- (-4541.736) [...7 remote chains...] -- 56:09:22

      Average standard deviation of split frequencies: 0.008116

      220050000 -- (-4549.486) [...7 remote chains...] -- 56:08:26
      220100000 -- (-4554.990) [...7 remote chains...] -- 56:07:30
      220150000 -- (-4548.956) [...7 remote chains...] -- 56:06:34
      220200000 -- (-4530.002) [...7 remote chains...] -- 56:05:39
      220250000 -- (-4556.039) [...7 remote chains...] -- 56:04:43
      220300000 -- (-4519.591) [...7 remote chains...] -- 56:03:49
      220350000 -- (-4517.374) [...7 remote chains...] -- 56:02:54
      220400000 -- (-4555.416) [...7 remote chains...] -- 56:02:00
      220450000 -- (-4544.382) [...7 remote chains...] -- 56:01:04
      220500000 -- (-4525.465) [...7 remote chains...] -- 56:00:09

      Average standard deviation of split frequencies: 0.008039

      220550000 -- (-4540.251) [...7 remote chains...] -- 55:59:13
      220600000 -- (-4529.443) [...7 remote chains...] -- 55:58:18
      220650000 -- (-4537.673) [...7 remote chains...] -- 55:57:21
      220700000 -- (-4528.774) [...7 remote chains...] -- 55:56:25
      220750000 -- (-4514.462) [...7 remote chains...] -- 55:55:30
      220800000 -- (-4534.554) [...7 remote chains...] -- 55:54:33
      220850000 -- (-4535.936) [...7 remote chains...] -- 55:53:38
      220900000 -- (-4554.235) [...7 remote chains...] -- 55:52:41
      220950000 -- (-4523.434) [...7 remote chains...] -- 55:51:45
      221000000 -- (-4526.868) [...7 remote chains...] -- 55:50:51

      Average standard deviation of split frequencies: 0.008023

      221050000 -- (-4537.175) [...7 remote chains...] -- 55:49:55
      221100000 -- (-4526.058) [...7 remote chains...] -- 55:48:59
      221150000 -- (-4525.278) [...7 remote chains...] -- 55:48:03
      221200000 -- (-4531.628) [...7 remote chains...] -- 55:47:08
      221250000 -- (-4539.590) [...7 remote chains...] -- 55:46:12
      221300000 -- (-4536.128) [...7 remote chains...] -- 55:45:15
      221350000 -- (-4541.672) [...7 remote chains...] -- 55:44:20
      221400000 -- (-4544.376) [...7 remote chains...] -- 55:43:23
      221450000 -- (-4544.177) [...7 remote chains...] -- 55:42:29
      221500000 -- (-4537.053) [...7 remote chains...] -- 55:41:32

      Average standard deviation of split frequencies: 0.008022

      221550000 -- (-4538.441) [...7 remote chains...] -- 55:40:36
      221600000 -- (-4534.670) [...7 remote chains...] -- 55:39:42
      221650000 -- (-4521.644) [...7 remote chains...] -- 55:38:45
      221700000 -- (-4523.276) [...7 remote chains...] -- 55:37:49
      221750000 -- (-4537.290) [...7 remote chains...] -- 55:36:53
      221800000 -- (-4526.663) [...7 remote chains...] -- 55:35:57
      221850000 -- (-4523.470) [...7 remote chains...] -- 55:35:03
      221900000 -- (-4506.608) [...7 remote chains...] -- 55:34:07
      221950000 -- (-4523.303) [...7 remote chains...] -- 55:33:11
      222000000 -- (-4530.894) [...7 remote chains...] -- 55:32:15

      Average standard deviation of split frequencies: 0.007929

      222050000 -- (-4547.366) [...7 remote chains...] -- 55:31:19
      222100000 -- (-4517.868) [...7 remote chains...] -- 55:30:23
      222150000 -- (-4509.299) [...7 remote chains...] -- 55:29:26
      222200000 -- (-4497.894) [...7 remote chains...] -- 55:28:31
      222250000 -- (-4527.454) [...7 remote chains...] -- 55:27:35
      222300000 -- (-4538.809) [...7 remote chains...] -- 55:26:38
      222350000 -- (-4503.854) [...7 remote chains...] -- 55:25:42
      222400000 -- (-4529.917) [...7 remote chains...] -- 55:24:46
      222450000 -- (-4517.244) [...7 remote chains...] -- 55:23:50
      222500000 -- (-4510.928) [...7 remote chains...] -- 55:22:53

      Average standard deviation of split frequencies: 0.008008

      222550000 -- (-4500.456) [...7 remote chains...] -- 55:21:58
      222600000 -- (-4518.639) [...7 remote chains...] -- 55:21:01
      222650000 -- (-4535.630) [...7 remote chains...] -- 55:20:06
      222700000 -- (-4543.852) [...7 remote chains...] -- 55:19:10
      222750000 -- (-4513.405) [...7 remote chains...] -- 55:18:14
      222800000 -- (-4511.232) [...7 remote chains...] -- 55:17:19
      222850000 -- (-4528.012) [...7 remote chains...] -- 55:16:21
      222900000 -- (-4518.250) [...7 remote chains...] -- 55:15:26
      222950000 -- (-4505.988) [...7 remote chains...] -- 55:14:32
      223000000 -- (-4521.457) [...7 remote chains...] -- 55:13:35

      Average standard deviation of split frequencies: 0.007972

      223050000 -- (-4513.144) [...7 remote chains...] -- 55:12:39
      223100000 -- (-4526.134) [...7 remote chains...] -- 55:11:42
      223150000 -- (-4520.700) [...7 remote chains...] -- 55:10:47
      223200000 -- (-4536.869) [...7 remote chains...] -- 55:09:54
      223250000 -- (-4513.555) [...7 remote chains...] -- 55:08:57
      223300000 -- (-4523.253) [...7 remote chains...] -- 55:08:03
      223350000 -- (-4522.203) [...7 remote chains...] -- 55:07:06
      223400000 -- (-4509.651) [...7 remote chains...] -- 55:06:12
      223450000 -- (-4554.353) [...7 remote chains...] -- 55:05:17
      223500000 -- (-4508.805) [...7 remote chains...] -- 55:04:22

      Average standard deviation of split frequencies: 0.007913

      223550000 -- (-4517.552) [...7 remote chains...] -- 55:03:26
      223600000 -- (-4553.642) [...7 remote chains...] -- 55:02:30
      223650000 -- (-4517.350) [...7 remote chains...] -- 55:01:33
      223700000 -- (-4510.770) [...7 remote chains...] -- 55:00:39
      223750000 -- (-4506.645) [...7 remote chains...] -- 54:59:43
      223800000 -- (-4539.299) [...7 remote chains...] -- 54:58:48
      223850000 -- (-4526.886) [...7 remote chains...] -- 54:57:51
      223900000 -- (-4525.934) [...7 remote chains...] -- 54:56:56
      223950000 -- (-4545.334) [...7 remote chains...] -- 54:56:00
      224000000 -- (-4524.067) [...7 remote chains...] -- 54:55:04

      Average standard deviation of split frequencies: 0.007905

      224050000 -- (-4522.054) [...7 remote chains...] -- 54:54:08
      224100000 -- (-4550.499) [...7 remote chains...] -- 54:53:12
      224150000 -- (-4519.973) [...7 remote chains...] -- 54:52:17
      224200000 -- (-4540.567) [...7 remote chains...] -- 54:51:20
      224250000 -- (-4533.953) [...7 remote chains...] -- 54:50:25
      224300000 -- (-4538.536) [...7 remote chains...] -- 54:49:29
      224350000 -- (-4531.231) [...7 remote chains...] -- 54:48:33
      224400000 -- (-4537.933) [...7 remote chains...] -- 54:47:38
      224450000 -- (-4527.196) [...7 remote chains...] -- 54:46:42
      224500000 -- (-4537.412) [...7 remote chains...] -- 54:45:47

      Average standard deviation of split frequencies: 0.007999

      224550000 -- (-4528.184) [...7 remote chains...] -- 54:44:51
      224600000 -- (-4516.175) [...7 remote chains...] -- 54:43:56
      224650000 -- (-4499.965) [...7 remote chains...] -- 54:43:00
      224700000 -- (-4538.713) [...7 remote chains...] -- 54:42:05
      224750000 -- (-4525.570) [...7 remote chains...] -- 54:41:09
      224800000 -- (-4506.818) [...7 remote chains...] -- 54:40:13
      224850000 -- (-4525.268) [...7 remote chains...] -- 54:39:18
      224900000 -- (-4519.328) [...7 remote chains...] -- 54:38:22
      224950000 -- (-4505.770) [...7 remote chains...] -- 54:37:26
      225000000 -- (-4515.190) [...7 remote chains...] -- 54:36:31

      Average standard deviation of split frequencies: 0.008053

      225050000 -- (-4550.340) [...7 remote chains...] -- 54:35:36
      225100000 -- (-4533.735) [...7 remote chains...] -- 54:34:40
      225150000 -- (-4525.570) [...7 remote chains...] -- 54:33:44
      225200000 -- (-4556.655) [...7 remote chains...] -- 54:32:49
      225250000 -- (-4516.309) [...7 remote chains...] -- 54:31:52
      225300000 -- (-4524.509) [...7 remote chains...] -- 54:30:56
      225350000 -- (-4525.973) [...7 remote chains...] -- 54:30:00
      225400000 -- (-4510.109) [...7 remote chains...] -- 54:29:03
      225450000 -- (-4529.316) [...7 remote chains...] -- 54:28:08
      225500000 -- (-4527.163) [...7 remote chains...] -- 54:27:12

      Average standard deviation of split frequencies: 0.007970

      225550000 -- (-4534.519) [...7 remote chains...] -- 54:26:18
      225600000 -- (-4529.972) [...7 remote chains...] -- 54:25:22
      225650000 -- (-4514.044) [...7 remote chains...] -- 54:24:26
      225700000 -- (-4516.507) [...7 remote chains...] -- 54:23:30
      225750000 -- (-4492.829) [...7 remote chains...] -- 54:22:35
      225800000 -- (-4542.367) [...7 remote chains...] -- 54:21:38
      225850000 -- (-4519.332) [...7 remote chains...] -- 54:20:44
      225900000 -- (-4538.471) [...7 remote chains...] -- 54:19:48
      225950000 -- (-4537.914) [...7 remote chains...] -- 54:18:52
      226000000 -- (-4543.539) [...7 remote chains...] -- 54:17:57

      Average standard deviation of split frequencies: 0.007984

      226050000 -- (-4547.421) [...7 remote chains...] -- 54:17:01
      226100000 -- (-4534.274) [...7 remote chains...] -- 54:16:07
      226150000 -- (-4503.152) [...7 remote chains...] -- 54:15:10
      226200000 -- (-4516.805) [...7 remote chains...] -- 54:14:13
      226250000 -- (-4550.571) [...7 remote chains...] -- 54:13:18
      226300000 -- (-4527.853) [...7 remote chains...] -- 54:12:21
      226350000 -- (-4543.470) [...7 remote chains...] -- 54:11:26
      226400000 -- (-4526.216) [...7 remote chains...] -- 54:10:30
      226450000 -- (-4576.307) [...7 remote chains...] -- 54:09:34
      226500000 -- (-4525.940) [...7 remote chains...] -- 54:08:39

      Average standard deviation of split frequencies: 0.008043

      226550000 -- (-4554.855) [...7 remote chains...] -- 54:07:42
      226600000 -- (-4520.998) [...7 remote chains...] -- 54:06:47
      226650000 -- (-4541.644) [...7 remote chains...] -- 54:05:50
      226700000 -- (-4522.429) [...7 remote chains...] -- 54:04:55
      226750000 -- (-4525.311) [...7 remote chains...] -- 54:03:59
      226800000 -- (-4533.299) [...7 remote chains...] -- 54:03:03
      226850000 -- (-4526.941) [...7 remote chains...] -- 54:02:07
      226900000 -- (-4549.094) [...7 remote chains...] -- 54:01:11
      226950000 -- (-4542.621) [...7 remote chains...] -- 54:00:16
      227000000 -- (-4528.007) [...7 remote chains...] -- 53:59:19

      Average standard deviation of split frequencies: 0.007894

      227050000 -- (-4512.147) [...7 remote chains...] -- 53:58:22
      227100000 -- (-4538.603) [...7 remote chains...] -- 53:57:25
      227150000 -- (-4539.080) [...7 remote chains...] -- 53:56:30
      227200000 -- (-4533.968) [...7 remote chains...] -- 53:55:33
      227250000 -- (-4518.423) [...7 remote chains...] -- 53:54:37
      227300000 -- (-4541.926) [...7 remote chains...] -- 53:53:41
      227350000 -- (-4549.023) [...7 remote chains...] -- 53:52:44
      227400000 -- (-4528.646) [...7 remote chains...] -- 53:51:48
      227450000 -- (-4519.125) [...7 remote chains...] -- 53:50:53
      227500000 -- (-4534.365) [...7 remote chains...] -- 53:49:55

      Average standard deviation of split frequencies: 0.007910

      227550000 -- (-4541.938) [...7 remote chains...] -- 53:49:00
      227600000 -- (-4553.214) [...7 remote chains...] -- 53:48:03
      227650000 -- (-4534.626) [...7 remote chains...] -- 53:47:07
      227700000 -- (-4532.992) [...7 remote chains...] -- 53:46:11
      227750000 -- (-4510.372) [...7 remote chains...] -- 53:45:15
      227800000 -- (-4524.501) [...7 remote chains...] -- 53:44:20
      227850000 -- (-4521.367) [...7 remote chains...] -- 53:43:24
      227900000 -- (-4540.753) [...7 remote chains...] -- 53:42:27
      227950000 -- (-4528.560) [...7 remote chains...] -- 53:41:31
      228000000 -- (-4529.145) [...7 remote chains...] -- 53:40:35

      Average standard deviation of split frequencies: 0.007986

      228050000 -- (-4529.619) [...7 remote chains...] -- 53:39:39
      228100000 -- (-4510.968) [...7 remote chains...] -- 53:38:42
      228150000 -- (-4537.534) [...7 remote chains...] -- 53:37:47
      228200000 -- (-4534.803) [...7 remote chains...] -- 53:36:51
      228250000 -- (-4529.215) [...7 remote chains...] -- 53:35:55
      228300000 -- (-4503.083) [...7 remote chains...] -- 53:34:58
      228350000 -- (-4514.512) [...7 remote chains...] -- 53:34:01
      228400000 -- (-4527.312) [...7 remote chains...] -- 53:33:05
      228450000 -- (-4526.450) [...7 remote chains...] -- 53:32:08
      228500000 -- (-4531.305) [...7 remote chains...] -- 53:31:13

      Average standard deviation of split frequencies: 0.008063

      228550000 -- (-4525.779) [...7 remote chains...] -- 53:30:16
      228600000 -- (-4524.179) [...7 remote chains...] -- 53:29:19
      228650000 -- (-4542.912) [...7 remote chains...] -- 53:28:24
      228700000 -- (-4539.356) [...7 remote chains...] -- 53:27:26
      228750000 -- (-4546.232) [...7 remote chains...] -- 53:26:30
      228800000 -- (-4536.769) [...7 remote chains...] -- 53:25:33
      228850000 -- (-4539.605) [...7 remote chains...] -- 53:24:37
      228900000 -- (-4529.210) [...7 remote chains...] -- 53:23:41
      228950000 -- (-4569.587) [...7 remote chains...] -- 53:22:44
      229000000 -- (-4533.946) [...7 remote chains...] -- 53:21:47

      Average standard deviation of split frequencies: 0.008061

      229050000 -- (-4526.308) [...7 remote chains...] -- 53:20:51
      229100000 -- (-4564.532) [...7 remote chains...] -- 53:19:55
      229150000 -- (-4540.538) [...7 remote chains...] -- 53:18:59
      229200000 -- (-4550.783) [...7 remote chains...] -- 53:18:03
      229250000 -- (-4534.960) [...7 remote chains...] -- 53:17:06
      229300000 -- (-4539.132) [...7 remote chains...] -- 53:16:10
      229350000 -- (-4519.685) [...7 remote chains...] -- 53:15:15
      229400000 -- (-4547.967) [...7 remote chains...] -- 53:14:18
      229450000 -- (-4546.942) [...7 remote chains...] -- 53:13:23
      229500000 -- (-4527.910) [...7 remote chains...] -- 53:12:26

      Average standard deviation of split frequencies: 0.008090

      229550000 -- (-4542.175) [...7 remote chains...] -- 53:11:30
      229600000 -- (-4536.238) [...7 remote chains...] -- 53:10:35
      229650000 -- (-4565.684) [...7 remote chains...] -- 53:09:38
      229700000 -- (-4552.770) [...7 remote chains...] -- 53:08:42
      229750000 -- (-4531.282) [...7 remote chains...] -- 53:07:45
      229800000 -- (-4545.145) [...7 remote chains...] -- 53:06:49
      229850000 -- (-4559.196) [...7 remote chains...] -- 53:05:52
      229900000 -- (-4534.937) [...7 remote chains...] -- 53:04:56
      229950000 -- (-4544.896) [...7 remote chains...] -- 53:04:01
      230000000 -- (-4561.652) [...7 remote chains...] -- 53:03:06

      Average standard deviation of split frequencies: 0.008050

      230050000 -- (-4558.854) [...7 remote chains...] -- 53:02:12
      230100000 -- (-4542.170) [...7 remote chains...] -- 53:01:17
      230150000 -- (-4556.085) [...7 remote chains...] -- 53:00:23
      230200000 -- (-4560.181) [...7 remote chains...] -- 52:59:28
      230250000 -- (-4558.950) [...7 remote chains...] -- 52:58:33
      230300000 -- (-4555.953) [...7 remote chains...] -- 52:57:38
      230350000 -- (-4532.710) [...7 remote chains...] -- 52:56:43
      230400000 -- (-4565.722) [...7 remote chains...] -- 52:55:48
      230450000 -- (-4533.426) [...7 remote chains...] -- 52:54:53
      230500000 -- (-4571.510) [...7 remote chains...] -- 52:53:57

      Average standard deviation of split frequencies: 0.008033

      230550000 -- (-4590.367) [...7 remote chains...] -- 52:53:03
      230600000 -- (-4519.305) [...7 remote chains...] -- 52:52:09
      230650000 -- (-4557.021) [...7 remote chains...] -- 52:51:14
      230700000 -- (-4529.063) [...7 remote chains...] -- 52:50:19
      230750000 -- (-4557.530) [...7 remote chains...] -- 52:49:23
      230800000 -- (-4542.255) [...7 remote chains...] -- 52:48:28
      230850000 -- (-4564.993) [...7 remote chains...] -- 52:47:34
      230900000 -- (-4556.163) [...7 remote chains...] -- 52:46:40
      230950000 -- (-4544.004) [...7 remote chains...] -- 52:45:45
      231000000 -- (-4571.824) [...7 remote chains...] -- 52:44:50

      Average standard deviation of split frequencies: 0.008121

      231050000 -- (-4559.396) [...7 remote chains...] -- 52:43:56
      231100000 -- (-4523.561) [...7 remote chains...] -- 52:43:01
      231150000 -- (-4561.738) [...7 remote chains...] -- 52:42:07
      231200000 -- (-4550.902) [...7 remote chains...] -- 52:41:13
      231250000 -- (-4536.560) [...7 remote chains...] -- 52:40:18
      231300000 -- (-4580.676) [...7 remote chains...] -- 52:39:23
      231350000 -- (-4543.497) [...7 remote chains...] -- 52:38:26
      231400000 -- (-4531.725) [...7 remote chains...] -- 52:37:31
      231450000 -- (-4545.628) [...7 remote chains...] -- 52:36:34
      231500000 -- (-4533.962) [...7 remote chains...] -- 52:35:37

      Average standard deviation of split frequencies: 0.008078

      231550000 -- (-4575.287) [...7 remote chains...] -- 52:34:41
      231600000 -- (-4545.058) [...7 remote chains...] -- 52:33:46
      231650000 -- (-4548.311) [...7 remote chains...] -- 52:32:49
      231700000 -- (-4536.815) [...7 remote chains...] -- 52:31:54
      231750000 -- (-4553.323) [...7 remote chains...] -- 52:30:57
      231800000 -- (-4548.126) [...7 remote chains...] -- 52:30:02
      231850000 -- (-4568.482) [...7 remote chains...] -- 52:29:05
      231900000 -- (-4547.932) [...7 remote chains...] -- 52:28:10
      231950000 -- (-4528.248) [...7 remote chains...] -- 52:27:14
      232000000 -- (-4556.588) [...7 remote chains...] -- 52:26:17

      Average standard deviation of split frequencies: 0.008004

      232050000 -- (-4560.942) [...7 remote chains...] -- 52:25:21
      232100000 -- (-4567.125) [...7 remote chains...] -- 52:24:25
      232150000 -- (-4544.088) [...7 remote chains...] -- 52:23:28
      232200000 -- (-4567.563) [...7 remote chains...] -- 52:22:32
      232250000 -- (-4541.776) [...7 remote chains...] -- 52:21:36
      232300000 -- (-4557.328) [...7 remote chains...] -- 52:20:40
      232350000 -- (-4555.930) [...7 remote chains...] -- 52:19:44
      232400000 -- (-4537.300) [...7 remote chains...] -- 52:18:47
      232450000 -- (-4540.146) [...7 remote chains...] -- 52:17:52
      232500000 -- (-4532.673) [...7 remote chains...] -- 52:16:55

      Average standard deviation of split frequencies: 0.007921

      232550000 -- (-4519.197) [...7 remote chains...] -- 52:15:58
      232600000 -- (-4530.794) [...7 remote chains...] -- 52:15:01
      232650000 -- (-4534.445) [...7 remote chains...] -- 52:14:06
      232700000 -- (-4547.541) [...7 remote chains...] -- 52:13:11
      232750000 -- (-4542.896) [...7 remote chains...] -- 52:12:15
      232800000 -- (-4546.558) [...7 remote chains...] -- 52:11:20
      232850000 -- (-4528.324) [...7 remote chains...] -- 52:10:23
      232900000 -- (-4545.549) [...7 remote chains...] -- 52:09:27
      232950000 -- (-4531.839) [...7 remote chains...] -- 52:08:31
      233000000 -- (-4547.589) [...7 remote chains...] -- 52:07:36

      Average standard deviation of split frequencies: 0.007902

      233050000 -- (-4551.279) [...7 remote chains...] -- 52:06:40
      233100000 -- (-4553.013) [...7 remote chains...] -- 52:05:43
      233150000 -- (-4546.466) [...7 remote chains...] -- 52:04:48
      233200000 -- (-4538.675) [...7 remote chains...] -- 52:03:52
      233250000 -- (-4526.740) [...7 remote chains...] -- 52:02:58
      233300000 -- (-4540.590) [...7 remote chains...] -- 52:02:02
      233350000 -- (-4551.874) [...7 remote chains...] -- 52:01:05
      233400000 -- (-4551.188) [...7 remote chains...] -- 52:00:10
      233450000 -- (-4547.340) [...7 remote chains...] -- 51:59:14
      233500000 -- (-4557.580) [...7 remote chains...] -- 51:58:18

      Average standard deviation of split frequencies: 0.008012

      233550000 -- (-4527.326) [...7 remote chains...] -- 51:57:22
      233600000 -- (-4531.284) [...7 remote chains...] -- 51:56:27
      233650000 -- (-4535.209) [...7 remote chains...] -- 51:55:30
      233700000 -- (-4547.682) [...7 remote chains...] -- 51:54:34
      233750000 -- (-4560.605) [...7 remote chains...] -- 51:53:38
      233800000 -- (-4538.009) [...7 remote chains...] -- 51:52:42
      233850000 -- (-4528.149) [...7 remote chains...] -- 51:51:46
      233900000 -- (-4548.559) [...7 remote chains...] -- 51:50:51
      233950000 -- (-4532.272) [...7 remote chains...] -- 51:49:54
      234000000 -- (-4530.141) [...7 remote chains...] -- 51:48:59

      Average standard deviation of split frequencies: 0.008001

      234050000 -- (-4538.271) [...7 remote chains...] -- 51:48:02
      234100000 -- (-4521.819) [...7 remote chains...] -- 51:47:06
      234150000 -- (-4555.756) [...7 remote chains...] -- 51:46:10
      234200000 -- (-4536.117) [...7 remote chains...] -- 51:45:14
      234250000 -- (-4543.084) [...7 remote chains...] -- 51:44:19
      234300000 -- (-4530.780) [...7 remote chains...] -- 51:43:23
      234350000 -- (-4547.505) [...7 remote chains...] -- 51:42:27
      234400000 -- (-4535.370) [...7 remote chains...] -- 51:41:31
      234450000 -- (-4561.884) [...7 remote chains...] -- 51:40:35
      234500000 -- (-4557.861) [...7 remote chains...] -- 51:39:39

      Average standard deviation of split frequencies: 0.007845

      234550000 -- (-4545.004) [...7 remote chains...] -- 51:38:42
      234600000 -- (-4529.187) [...7 remote chains...] -- 51:37:47
      234650000 -- (-4569.047) [...7 remote chains...] -- 51:36:50
      234700000 -- (-4552.566) [...7 remote chains...] -- 51:35:54
      234750000 -- (-4529.825) [...7 remote chains...] -- 51:34:58
      234800000 -- (-4522.978) [...7 remote chains...] -- 51:34:02
      234850000 -- (-4532.264) [...7 remote chains...] -- 51:33:08
      234900000 -- (-4528.261) [...7 remote chains...] -- 51:32:12
      234950000 -- (-4558.079) [...7 remote chains...] -- 51:31:17
      235000000 -- (-4530.112) [...7 remote chains...] -- 51:30:21

      Average standard deviation of split frequencies: 0.007742

      235050000 -- (-4526.820) [...7 remote chains...] -- 51:29:25
      235100000 -- (-4542.552) [...7 remote chains...] -- 51:28:29
      235150000 -- (-4519.708) [...7 remote chains...] -- 51:27:33
      235200000 -- (-4529.026) [...7 remote chains...] -- 51:26:36
      235250000 -- (-4530.970) [...7 remote chains...] -- 51:25:40
      235300000 -- (-4531.026) [...7 remote chains...] -- 51:24:44
      235350000 -- (-4515.533) [...7 remote chains...] -- 51:23:50
      235400000 -- (-4545.843) [...7 remote chains...] -- 51:22:53
      235450000 -- (-4528.307) [...7 remote chains...] -- 51:21:57
      235500000 -- (-4518.485) [...7 remote chains...] -- 51:21:01

      Average standard deviation of split frequencies: 0.007640

      235550000 -- (-4531.287) [...7 remote chains...] -- 51:20:06
      235600000 -- (-4522.214) [...7 remote chains...] -- 51:19:11
      235650000 -- (-4518.427) [...7 remote chains...] -- 51:18:14
      235700000 -- (-4537.958) [...7 remote chains...] -- 51:17:19
      235750000 -- (-4517.341) [...7 remote chains...] -- 51:16:22
      235800000 -- (-4545.519) [...7 remote chains...] -- 51:15:25
      235850000 -- (-4533.239) [...7 remote chains...] -- 51:14:28
      235900000 -- (-4538.637) [...7 remote chains...] -- 51:13:32
      235950000 -- (-4546.177) [...7 remote chains...] -- 51:12:36
      236000000 -- (-4510.809) [...7 remote chains...] -- 51:11:39

      Average standard deviation of split frequencies: 0.007640

      236050000 -- (-4540.905) [...7 remote chains...] -- 51:10:43
      236100000 -- (-4532.969) [...7 remote chains...] -- 51:09:47
      236150000 -- (-4526.669) [...7 remote chains...] -- 51:08:52
      236200000 -- (-4534.845) [...7 remote chains...] -- 51:07:56
      236250000 -- (-4537.835) [...7 remote chains...] -- 51:07:00
      236300000 -- (-4540.710) [...7 remote chains...] -- 51:06:04
      236350000 -- (-4532.265) [...7 remote chains...] -- 51:05:07
      236400000 -- (-4514.414) [...7 remote chains...] -- 51:04:12
      236450000 -- (-4519.998) [...7 remote chains...] -- 51:03:16
      236500000 -- (-4538.560) [...7 remote chains...] -- 51:02:20

      Average standard deviation of split frequencies: 0.007578

      236550000 -- (-4523.083) [...7 remote chains...] -- 51:01:25
      236600000 -- (-4538.854) [...7 remote chains...] -- 51:00:28
      236650000 -- (-4515.871) [...7 remote chains...] -- 50:59:32
      236700000 -- (-4533.080) [...7 remote chains...] -- 50:58:36
      236750000 -- (-4502.104) [...7 remote chains...] -- 50:57:40
      236800000 -- (-4528.026) [...7 remote chains...] -- 50:56:44
      236850000 -- (-4531.367) [...7 remote chains...] -- 50:55:47
      236900000 -- (-4503.595) [...7 remote chains...] -- 50:54:50
      236950000 -- (-4528.932) [...7 remote chains...] -- 50:53:55
      237000000 -- (-4523.196) [...7 remote chains...] -- 50:52:58

      Average standard deviation of split frequencies: 0.007480

      237050000 -- (-4508.846) [...7 remote chains...] -- 50:52:02
      237100000 -- (-4506.149) [...7 remote chains...] -- 50:51:06
      237150000 -- (-4512.091) [...7 remote chains...] -- 50:50:10
      237200000 -- (-4493.824) [...7 remote chains...] -- 50:49:14
      237250000 -- (-4511.207) [...7 remote chains...] -- 50:48:20
      237300000 -- (-4515.202) [...7 remote chains...] -- 50:47:23
      237350000 -- (-4528.024) [...7 remote chains...] -- 50:46:28
      237400000 -- (-4524.281) [...7 remote chains...] -- 50:45:32
      237450000 -- (-4518.180) [...7 remote chains...] -- 50:44:36
      237500000 -- (-4518.458) [...7 remote chains...] -- 50:43:40

      Average standard deviation of split frequencies: 0.007517

      237550000 -- (-4518.280) [...7 remote chains...] -- 50:42:44
      237600000 -- (-4511.366) [...7 remote chains...] -- 50:41:49
      237650000 -- (-4515.571) [...7 remote chains...] -- 50:40:54
      237700000 -- (-4506.900) [...7 remote chains...] -- 50:39:58
      237750000 -- (-4516.841) [...7 remote chains...] -- 50:39:03
      237800000 -- (-4523.835) [...7 remote chains...] -- 50:38:07
      237850000 -- (-4523.471) [...7 remote chains...] -- 50:37:11
      237900000 -- (-4519.530) [...7 remote chains...] -- 50:36:15
      237950000 -- (-4509.888) [...7 remote chains...] -- 50:35:19
      238000000 -- (-4534.328) [...7 remote chains...] -- 50:34:24

      Average standard deviation of split frequencies: 0.007589

      238050000 -- (-4537.714) [...7 remote chains...] -- 50:33:27
      238100000 -- (-4507.593) [...7 remote chains...] -- 50:32:31
      238150000 -- (-4503.380) [...7 remote chains...] -- 50:31:35
      238200000 -- (-4523.263) [...7 remote chains...] -- 50:30:39
      238250000 -- (-4523.722) [...7 remote chains...] -- 50:29:43
      238300000 -- (-4526.429) [...7 remote chains...] -- 50:28:48
      238350000 -- (-4535.189) [...7 remote chains...] -- 50:27:52
      238400000 -- (-4519.600) [...7 remote chains...] -- 50:26:56
      238450000 -- (-4493.352) [...7 remote chains...] -- 50:26:00
      238500000 -- (-4511.556) [...7 remote chains...] -- 50:25:04

      Average standard deviation of split frequencies: 0.007516

      238550000 -- (-4521.190) [...7 remote chains...] -- 50:24:08
      238600000 -- (-4509.896) [...7 remote chains...] -- 50:23:11
      238650000 -- (-4506.771) [...7 remote chains...] -- 50:22:15
      238700000 -- (-4502.100) [...7 remote chains...] -- 50:21:19
      238750000 -- (-4503.707) [...7 remote chains...] -- 50:20:23
      238800000 -- (-4541.794) [...7 remote chains...] -- 50:19:27
      238850000 -- (-4528.430) [...7 remote chains...] -- 50:18:31
      238900000 -- (-4530.806) [...7 remote chains...] -- 50:17:34
      238950000 -- (-4507.614) [...7 remote chains...] -- 50:16:37
      239000000 -- (-4524.528) [...7 remote chains...] -- 50:15:41

      Average standard deviation of split frequencies: 0.007500

      239050000 -- (-4532.071) [...7 remote chains...] -- 50:14:44
      239100000 -- (-4516.877) [...7 remote chains...] -- 50:13:49
      239150000 -- (-4519.992) [...7 remote chains...] -- 50:12:52
      239200000 -- (-4529.677) [...7 remote chains...] -- 50:11:55
      239250000 -- (-4520.031) [...7 remote chains...] -- 50:10:59
      239300000 -- (-4514.614) [...7 remote chains...] -- 50:10:03
      239350000 -- (-4527.659) [...7 remote chains...] -- 50:09:07
      239400000 -- (-4522.800) [...7 remote chains...] -- 50:08:11
      239450000 -- (-4518.209) [...7 remote chains...] -- 50:07:15
      239500000 -- (-4530.778) [...7 remote chains...] -- 50:06:18

      Average standard deviation of split frequencies: 0.007466

      239550000 -- (-4505.228) [...7 remote chains...] -- 50:05:21
      239600000 -- (-4538.158) [...7 remote chains...] -- 50:04:26
      239650000 -- (-4514.430) [...7 remote chains...] -- 50:03:30
      239700000 -- (-4515.169) [...7 remote chains...] -- 50:02:34
      239750000 -- (-4497.270) [...7 remote chains...] -- 50:01:38
      239800000 -- (-4511.482) [...7 remote chains...] -- 50:00:42
      239850000 -- (-4513.191) [...7 remote chains...] -- 49:59:46
      239900000 -- (-4527.841) [...7 remote chains...] -- 49:58:49
      239950000 -- (-4526.971) [...7 remote chains...] -- 49:57:53
      240000000 -- (-4511.946) [...7 remote chains...] -- 49:56:57

      Average standard deviation of split frequencies: 0.007512

      240050000 -- (-4509.241) [...7 remote chains...] -- 49:56:02
      240100000 -- (-4533.414) [...7 remote chains...] -- 49:55:05
      240150000 -- (-4533.093) [...7 remote chains...] -- 49:54:09
      240200000 -- (-4502.050) [...7 remote chains...] -- 49:53:12
      240250000 -- (-4516.712) [...7 remote chains...] -- 49:52:17
      240300000 -- (-4532.945) [...7 remote chains...] -- 49:51:21
      240350000 -- (-4512.349) [...7 remote chains...] -- 49:50:24
      240400000 -- (-4516.757) [...7 remote chains...] -- 49:49:28
      240450000 -- (-4511.247) [...7 remote chains...] -- 49:48:32
      240500000 -- (-4516.822) [...7 remote chains...] -- 49:47:36

      Average standard deviation of split frequencies: 0.007538

      240550000 -- (-4513.563) [...7 remote chains...] -- 49:46:40
      240600000 -- (-4511.638) [...7 remote chains...] -- 49:45:44
      240650000 -- (-4510.017) [...7 remote chains...] -- 49:44:47
      240700000 -- (-4491.496) [...7 remote chains...] -- 49:43:52
      240750000 -- (-4511.689) [...7 remote chains...] -- 49:42:56
      240800000 -- (-4509.189) [...7 remote chains...] -- 49:42:00
      240850000 -- (-4515.157) [...7 remote chains...] -- 49:41:04
      240900000 -- (-4508.941) [...7 remote chains...] -- 49:40:09
      240950000 -- (-4499.613) [...7 remote chains...] -- 49:39:14
      241000000 -- (-4519.170) [...7 remote chains...] -- 49:38:18

      Average standard deviation of split frequencies: 0.007545

      241050000 -- (-4524.105) [...7 remote chains...] -- 49:37:22
      241100000 -- (-4533.568) [...7 remote chains...] -- 49:36:25
      241150000 -- (-4536.494) [...7 remote chains...] -- 49:35:29
      241200000 -- (-4528.793) [...7 remote chains...] -- 49:34:34
      241250000 -- (-4528.421) [...7 remote chains...] -- 49:33:39
      241300000 -- (-4514.642) [...7 remote chains...] -- 49:32:42
      241350000 -- (-4507.682) [...7 remote chains...] -- 49:31:46
      241400000 -- (-4509.100) [...7 remote chains...] -- 49:30:50
      241450000 -- (-4485.642) [...7 remote chains...] -- 49:29:53
      241500000 -- (-4540.529) [...7 remote chains...] -- 49:28:58

      Average standard deviation of split frequencies: 0.007582

      241550000 -- (-4500.250) [...7 remote chains...] -- 49:28:02
      241600000 -- (-4536.677) [...7 remote chains...] -- 49:27:06
      241650000 -- (-4535.233) [...7 remote chains...] -- 49:26:10
      241700000 -- (-4526.197) [...7 remote chains...] -- 49:25:13
      241750000 -- (-4493.873) [...7 remote chains...] -- 49:24:17
      241800000 -- (-4509.111) [...7 remote chains...] -- 49:23:21
      241850000 -- (-4509.063) [...7 remote chains...] -- 49:22:25
      241900000 -- (-4510.962) [...7 remote chains...] -- 49:21:28
      241950000 -- (-4529.246) [...7 remote chains...] -- 49:20:31
      242000000 -- (-4520.220) [...7 remote chains...] -- 49:19:36

      Average standard deviation of split frequencies: 0.007502

      242050000 -- (-4556.978) [...7 remote chains...] -- 49:18:40
      242100000 -- (-4504.150) [...7 remote chains...] -- 49:17:44
      242150000 -- (-4514.291) [...7 remote chains...] -- 49:16:48
      242200000 -- (-4549.343) [...7 remote chains...] -- 49:15:51
      242250000 -- (-4501.991) [...7 remote chains...] -- 49:14:56
      242300000 -- (-4510.040) [...7 remote chains...] -- 49:14:00
      242350000 -- (-4501.136) [...7 remote chains...] -- 49:13:04
      242400000 -- (-4521.402) [...7 remote chains...] -- 49:12:08
      242450000 -- (-4507.510) [...7 remote chains...] -- 49:11:12
      242500000 -- (-4502.324) [...7 remote chains...] -- 49:10:15

      Average standard deviation of split frequencies: 0.007441

      242550000 -- (-4503.513) [...7 remote chains...] -- 49:09:20
      242600000 -- (-4498.184) [...7 remote chains...] -- 49:08:24
      242650000 -- (-4526.714) [...7 remote chains...] -- 49:07:27
      242700000 -- (-4513.084) [...7 remote chains...] -- 49:06:31
      242750000 -- (-4521.985) [...7 remote chains...] -- 49:05:35
      242800000 -- (-4512.629) [...7 remote chains...] -- 49:04:39
      242850000 -- (-4519.190) [...7 remote chains...] -- 49:03:44
      242900000 -- (-4504.502) [...7 remote chains...] -- 49:02:47
      242950000 -- (-4524.430) [...7 remote chains...] -- 49:01:52
      243000000 -- (-4523.171) [...7 remote chains...] -- 49:00:56

      Average standard deviation of split frequencies: 0.007440

      243050000 -- (-4510.847) [...7 remote chains...] -- 49:00:00
      243100000 -- (-4523.455) [...7 remote chains...] -- 48:59:05
      243150000 -- (-4538.311) [...7 remote chains...] -- 48:58:08
      243200000 -- (-4513.386) [...7 remote chains...] -- 48:57:12
      243250000 -- (-4539.252) [...7 remote chains...] -- 48:56:15
      243300000 -- (-4513.885) [...7 remote chains...] -- 48:55:19
      243350000 -- (-4526.743) [...7 remote chains...] -- 48:54:24
      243400000 -- (-4532.594) [...7 remote chains...] -- 48:53:28
      243450000 -- (-4535.285) [...7 remote chains...] -- 48:52:32
      243500000 -- (-4502.914) [...7 remote chains...] -- 48:51:36

      Average standard deviation of split frequencies: 0.007362

      243550000 -- (-4495.311) [...7 remote chains...] -- 48:50:40
      243600000 -- (-4516.922) [...7 remote chains...] -- 48:49:45
      243650000 -- (-4507.512) [...7 remote chains...] -- 48:48:49
      243700000 -- (-4535.544) [...7 remote chains...] -- 48:47:54
      243750000 -- (-4540.857) [...7 remote chains...] -- 48:46:57
      243800000 -- (-4529.251) [...7 remote chains...] -- 48:46:00
      243850000 -- (-4532.484) [...7 remote chains...] -- 48:45:05
      243900000 -- (-4519.519) [...7 remote chains...] -- 48:44:08
      243950000 -- (-4524.076) [...7 remote chains...] -- 48:43:13
      244000000 -- (-4531.240) [...7 remote chains...] -- 48:42:16

      Average standard deviation of split frequencies: 0.007394

      244050000 -- (-4524.954) [...7 remote chains...] -- 48:41:21
      244100000 -- (-4498.214) [...7 remote chains...] -- 48:40:24
      244150000 -- (-4521.975) [...7 remote chains...] -- 48:39:27
      244200000 -- (-4512.547) [...7 remote chains...] -- 48:38:31
      244250000 -- (-4517.187) [...7 remote chains...] -- 48:37:35
      244300000 -- (-4506.594) [...7 remote chains...] -- 48:36:39
      244350000 -- (-4531.361) [...7 remote chains...] -- 48:35:42
      244400000 -- (-4528.577) [...7 remote chains...] -- 48:34:47
      244450000 -- (-4508.289) [...7 remote chains...] -- 48:33:51
      244500000 -- (-4526.970) [...7 remote chains...] -- 48:32:55

      Average standard deviation of split frequencies: 0.007403

      244550000 -- (-4514.129) [...7 remote chains...] -- 48:31:59
      244600000 -- (-4514.074) [...7 remote chains...] -- 48:31:02
      244650000 -- (-4535.919) [...7 remote chains...] -- 48:30:06
      244700000 -- (-4541.347) [...7 remote chains...] -- 48:29:09
      244750000 -- (-4511.240) [...7 remote chains...] -- 48:28:13
      244800000 -- (-4503.161) [...7 remote chains...] -- 48:27:17
      244850000 -- (-4517.078) [...7 remote chains...] -- 48:26:21
      244900000 -- (-4532.207) [...7 remote chains...] -- 48:25:25
      244950000 -- (-4545.212) [...7 remote chains...] -- 48:24:29
      245000000 -- (-4519.515) [...7 remote chains...] -- 48:23:33

      Average standard deviation of split frequencies: 0.007328

      245050000 -- (-4533.230) [...7 remote chains...] -- 48:22:36
      245100000 -- (-4534.546) [...7 remote chains...] -- 48:21:39
      245150000 -- (-4521.927) [...7 remote chains...] -- 48:20:44
      245200000 -- (-4532.410) [...7 remote chains...] -- 48:19:48
      245250000 -- (-4537.953) [...7 remote chains...] -- 48:18:52
      245300000 -- (-4518.665) [...7 remote chains...] -- 48:17:56
      245350000 -- (-4524.373) [...7 remote chains...] -- 48:17:00
      245400000 -- (-4519.632) [...7 remote chains...] -- 48:16:04
      245450000 -- (-4507.615) [...7 remote chains...] -- 48:15:08
      245500000 -- (-4530.437) [...7 remote chains...] -- 48:14:12

      Average standard deviation of split frequencies: 0.007317

      245550000 -- (-4527.109) [...7 remote chains...] -- 48:13:16
      245600000 -- (-4518.644) [...7 remote chains...] -- 48:12:20
      245650000 -- (-4516.175) [...7 remote chains...] -- 48:11:24
      245700000 -- (-4510.346) [...7 remote chains...] -- 48:10:27
      245750000 -- (-4493.294) [...7 remote chains...] -- 48:09:33
      245800000 -- (-4513.804) [...7 remote chains...] -- 48:08:35
      245850000 -- (-4526.486) [...7 remote chains...] -- 48:07:39
      245900000 -- (-4518.056) [...7 remote chains...] -- 48:06:43
      245950000 -- (-4528.784) [...7 remote chains...] -- 48:05:47
      246000000 -- (-4527.000) [...7 remote chains...] -- 48:04:50

      Average standard deviation of split frequencies: 0.007244

      246050000 -- (-4508.442) [...7 remote chains...] -- 48:03:53
      246100000 -- (-4521.298) [...7 remote chains...] -- 48:02:57
      246150000 -- (-4531.158) [...7 remote chains...] -- 48:02:00
      246200000 -- (-4516.187) [...7 remote chains...] -- 48:01:04
      246250000 -- (-4497.901) [...7 remote chains...] -- 48:00:09
      246300000 -- (-4508.616) [...7 remote chains...] -- 47:59:13
      246350000 -- (-4514.945) [...7 remote chains...] -- 47:58:17
      246400000 -- (-4499.125) [...7 remote chains...] -- 47:57:20
      246450000 -- (-4518.642) [...7 remote chains...] -- 47:56:24
      246500000 -- (-4521.265) [...7 remote chains...] -- 47:55:27

      Average standard deviation of split frequencies: 0.007236

      246550000 -- (-4514.104) [...7 remote chains...] -- 47:54:30
      246600000 -- (-4489.181) [...7 remote chains...] -- 47:53:35
      246650000 -- (-4508.231) [...7 remote chains...] -- 47:52:38
      246700000 -- (-4498.270) [...7 remote chains...] -- 47:51:42
      246750000 -- (-4524.570) [...7 remote chains...] -- 47:50:46
      246800000 -- (-4495.684) [...7 remote chains...] -- 47:49:51
      246850000 -- (-4499.247) [...7 remote chains...] -- 47:48:56
      246900000 -- (-4508.235) [...7 remote chains...] -- 47:47:59
      246950000 -- (-4511.503) [...7 remote chains...] -- 47:47:03
      247000000 -- (-4545.877) [...7 remote chains...] -- 47:46:07

      Average standard deviation of split frequencies: 0.007160

      247050000 -- (-4534.253) [...7 remote chains...] -- 47:45:11
      247100000 -- (-4526.215) [...7 remote chains...] -- 47:44:16
      247150000 -- (-4500.835) [...7 remote chains...] -- 47:43:20
      247200000 -- (-4513.879) [...7 remote chains...] -- 47:42:24
      247250000 -- (-4536.461) [...7 remote chains...] -- 47:41:27
      247300000 -- (-4535.407) [...7 remote chains...] -- 47:40:32
      247350000 -- (-4512.856) [...7 remote chains...] -- 47:39:37
      247400000 -- (-4519.294) [...7 remote chains...] -- 47:38:41
      247450000 -- (-4512.148) [...7 remote chains...] -- 47:37:45
      247500000 -- (-4511.576) [...7 remote chains...] -- 47:36:50

      Average standard deviation of split frequencies: 0.007085

      247550000 -- (-4514.182) [...7 remote chains...] -- 47:35:54
      247600000 -- (-4512.153) [...7 remote chains...] -- 47:34:59
      247650000 -- (-4565.553) [...7 remote chains...] -- 47:34:03
      247700000 -- (-4540.839) [...7 remote chains...] -- 47:33:07
      247750000 -- (-4527.643) [...7 remote chains...] -- 47:32:11
      247800000 -- (-4511.045) [...7 remote chains...] -- 47:31:15
      247850000 -- (-4540.158) [...7 remote chains...] -- 47:30:20
      247900000 -- (-4519.965) [...7 remote chains...] -- 47:29:23
      247950000 -- (-4535.218) [...7 remote chains...] -- 47:28:27
      248000000 -- (-4510.634) [...7 remote chains...] -- 47:27:31

      Average standard deviation of split frequencies: 0.007090

      248050000 -- (-4510.845) [...7 remote chains...] -- 47:26:35
      248100000 -- (-4512.341) [...7 remote chains...] -- 47:25:40
      248150000 -- (-4524.869) [...7 remote chains...] -- 47:24:45
      248200000 -- (-4513.757) [...7 remote chains...] -- 47:23:50
      248250000 -- (-4519.252) [...7 remote chains...] -- 47:22:54
      248300000 -- (-4520.844) [...7 remote chains...] -- 47:21:58
      248350000 -- (-4525.790) [...7 remote chains...] -- 47:21:03
      248400000 -- (-4532.618) [...7 remote chains...] -- 47:20:08
      248450000 -- (-4532.309) [...7 remote chains...] -- 47:19:12
      248500000 -- (-4517.148) [...7 remote chains...] -- 47:18:16

      Average standard deviation of split frequencies: 0.007113

      248550000 -- (-4532.218) [...7 remote chains...] -- 47:17:21
      248600000 -- (-4523.464) [...7 remote chains...] -- 47:16:25
      248650000 -- (-4507.355) [...7 remote chains...] -- 47:15:29
      248700000 -- (-4512.302) [...7 remote chains...] -- 47:14:34
      248750000 -- (-4520.317) [...7 remote chains...] -- 47:13:38
      248800000 -- (-4526.278) [...7 remote chains...] -- 47:12:43
      248850000 -- (-4501.115) [...7 remote chains...] -- 47:11:47
      248900000 -- (-4526.594) [...7 remote chains...] -- 47:10:53
      248950000 -- (-4548.687) [...7 remote chains...] -- 47:09:57
      249000000 -- (-4513.825) [...7 remote chains...] -- 47:09:02

      Average standard deviation of split frequencies: 0.007125

      249050000 -- (-4535.693) [...7 remote chains...] -- 47:08:07
      249100000 -- (-4511.108) [...7 remote chains...] -- 47:07:11
      249150000 -- (-4499.310) [...7 remote chains...] -- 47:06:16
      249200000 -- (-4489.304) [...7 remote chains...] -- 47:05:21
      249250000 -- (-4525.960) [...7 remote chains...] -- 47:04:25
      249300000 -- (-4496.362) [...7 remote chains...] -- 47:03:30
      249350000 -- (-4513.713) [...7 remote chains...] -- 47:02:33
      249400000 -- (-4525.959) [...7 remote chains...] -- 47:01:38
      249450000 -- (-4514.411) [...7 remote chains...] -- 47:00:42
      249500000 -- (-4527.193) [...7 remote chains...] -- 46:59:46

      Average standard deviation of split frequencies: 0.007053

      249550000 -- (-4511.692) [...7 remote chains...] -- 46:58:51
      249600000 -- (-4536.700) [...7 remote chains...] -- 46:57:54
      249650000 -- (-4512.254) [...7 remote chains...] -- 46:56:58
      249700000 -- (-4514.531) [...7 remote chains...] -- 46:56:03
      249750000 -- (-4534.940) [...7 remote chains...] -- 46:55:08
      249800000 -- (-4533.652) [...7 remote chains...] -- 46:54:12
      249850000 -- (-4542.332) [...7 remote chains...] -- 46:53:15
      249900000 -- (-4517.827) [...7 remote chains...] -- 46:52:19
      249950000 -- (-4511.685) [...7 remote chains...] -- 46:51:25
      250000000 -- (-4498.701) [...7 remote chains...] -- 46:50:29

      Average standard deviation of split frequencies: 0.007062

      250050000 -- (-4515.978) [...7 remote chains...] -- 46:49:34
      250100000 -- (-4534.686) [...7 remote chains...] -- 46:48:38
      250150000 -- (-4506.152) [...7 remote chains...] -- 46:47:42
      250200000 -- (-4508.122) [...7 remote chains...] -- 46:46:47
      250250000 -- (-4502.483) [...7 remote chains...] -- 46:45:51
      250300000 -- (-4531.090) [...7 remote chains...] -- 46:44:55
      250350000 -- (-4525.500) [...7 remote chains...] -- 46:43:59
      250400000 -- (-4529.117) [...7 remote chains...] -- 46:43:03
      250450000 -- (-4538.718) [...7 remote chains...] -- 46:42:07
      250500000 -- (-4522.057) [...7 remote chains...] -- 46:41:13

      Average standard deviation of split frequencies: 0.007137

      250550000 -- (-4509.641) [...7 remote chains...] -- 46:40:16
      250600000 -- (-4539.572) [...7 remote chains...] -- 46:39:21
      250650000 -- (-4530.177) [...7 remote chains...] -- 46:38:25
      250700000 -- (-4515.528) [...7 remote chains...] -- 46:37:30
      250750000 -- (-4545.690) [...7 remote chains...] -- 46:36:35
      250800000 -- (-4564.957) [...7 remote chains...] -- 46:35:39
      250850000 -- (-4523.516) [...7 remote chains...] -- 46:34:43
      250900000 -- (-4531.840) [...7 remote chains...] -- 46:33:47
      250950000 -- (-4502.630) [...7 remote chains...] -- 46:32:50
      251000000 -- (-4510.303) [...7 remote chains...] -- 46:31:56

      Average standard deviation of split frequencies: 0.007171

      251050000 -- (-4520.858) [...7 remote chains...] -- 46:31:01
      251100000 -- (-4521.552) [...7 remote chains...] -- 46:30:05
      251150000 -- (-4503.021) [...7 remote chains...] -- 46:29:09
      251200000 -- (-4539.065) [...7 remote chains...] -- 46:28:14
      251250000 -- (-4519.400) [...7 remote chains...] -- 46:27:19
      251300000 -- (-4531.694) [...7 remote chains...] -- 46:26:23
      251350000 -- (-4529.875) [...7 remote chains...] -- 46:25:27
      251400000 -- (-4577.966) [...7 remote chains...] -- 46:24:30
      251450000 -- (-4557.524) [...7 remote chains...] -- 46:23:35
      251500000 -- (-4577.337) [...7 remote chains...] -- 46:22:39

      Average standard deviation of split frequencies: 0.007178

      251550000 -- (-4560.364) [...7 remote chains...] -- 46:21:44
      251600000 -- (-4546.724) [...7 remote chains...] -- 46:20:48
      251650000 -- (-4539.728) [...7 remote chains...] -- 46:19:52
      251700000 -- (-4553.506) [...7 remote chains...] -- 46:18:57
      251750000 -- (-4529.297) [...7 remote chains...] -- 46:18:02
      251800000 -- (-4538.886) [...7 remote chains...] -- 46:17:07
      251850000 -- (-4554.029) [...7 remote chains...] -- 46:16:12
      251900000 -- (-4548.789) [...7 remote chains...] -- 46:15:16
      251950000 -- (-4536.127) [...7 remote chains...] -- 46:14:21
      252000000 -- (-4551.543) [...7 remote chains...] -- 46:13:25

      Average standard deviation of split frequencies: 0.007112

      252050000 -- (-4552.274) [...7 remote chains...] -- 46:12:30
      252100000 -- (-4531.920) [...7 remote chains...] -- 46:11:35
      252150000 -- (-4537.876) [...7 remote chains...] -- 46:10:39
      252200000 -- (-4528.059) [...7 remote chains...] -- 46:09:44
      252250000 -- (-4544.436) [...7 remote chains...] -- 46:08:48
      252300000 -- (-4535.536) [...7 remote chains...] -- 46:07:54
      252350000 -- (-4530.037) [...7 remote chains...] -- 46:06:58
      252400000 -- (-4532.308) [...7 remote chains...] -- 46:06:03
      252450000 -- (-4523.089) [...7 remote chains...] -- 46:05:08
      252500000 -- (-4542.266) [...7 remote chains...] -- 46:04:12

      Average standard deviation of split frequencies: 0.007072

      252550000 -- (-4522.349) [...7 remote chains...] -- 46:03:16
      252600000 -- (-4552.207) [...7 remote chains...] -- 46:02:22
      252650000 -- (-4560.375) [...7 remote chains...] -- 46:01:26
      252700000 -- (-4525.172) [...7 remote chains...] -- 46:00:31
      252750000 -- (-4571.497) [...7 remote chains...] -- 45:59:35
      252800000 -- (-4525.508) [...7 remote chains...] -- 45:58:40
      252850000 -- (-4540.774) [...7 remote chains...] -- 45:57:45
      252900000 -- (-4520.282) [...7 remote chains...] -- 45:56:49
      252950000 -- (-4524.696) [...7 remote chains...] -- 45:55:54
      253000000 -- (-4528.697) [...7 remote chains...] -- 45:54:58

      Average standard deviation of split frequencies: 0.007012

      253050000 -- (-4533.212) [...7 remote chains...] -- 45:54:03
      253100000 -- (-4520.130) [...7 remote chains...] -- 45:53:09
[truncated: 427,542 more chars]
