# Supplementary material for: The rapid evolution of lungfish durophagy
Source: Nat Commun. 2022 May 2;13:2390. doi: 10.1038/s41467-022-30091-3 (PMC9061808; doi:10.1038/s41467-022-30091-3)
Supplement: Supplementary file 5 — Supplementary Software [file 41467_2022_30091_MOESM5_ESM.zip › Supplementary Software/MrBayes_tip_dating_analyses/unpartition_without_constraint_TK02_(not_converged∩╝ë/Cui_2021_5.trprobs]

#NEXUS
[ID: 9550805318]
[This file contains the trees that were found during the MCMC
search, sorted by posterior probability. "p" indicates the
posterior probability of the tree whereas "P" indicates the
cumulative posterior probability.]

begin trees;
   translate
    1 Guiyu_oneris,
    2 Adololopas_moyasmithae,
    3 Adelargo_schultzei,
    4 Amadeodipterus_kencampbelli,
    5 Andreyevichthys_epitomus,
    6 Archaeonectes_pertusus,
    7 Asthenorhynchus_meemannae,
    8 Barwickia_downunda,
    9 Chirodipterus_australis,
   10 Chirodipterus_onawayensis,
   11 Dipterus_valenciennesi,
   12 Chirodipterus_wildungensis,
   13 Chirodipterus_liangchengi,
   14 Dipnorhynchus_cathlesae,
   15 Dipnorhynchus_sussmilchi,
   16 Dipnorhynchus_kiandrensis,
   17 Dipnorhynchus_kurikae,
   18 Eoctenodus_microsoma,
   19 Fleurantia_denticulata,
   20 Gogodipterus_paddyensis,
   21 Griphognathus_minutidens,
   22 Griphognathus_sculpta,
   23 Griphognathus_whitei,
   24 Grossipterus_crassus,
   25 Holodipterus_elderae,
   26 Holodipterus_gogoensis,
   27 Howidipterus_donnae,
   28 Ichnomylax_kurnai,
   29 Iowadipterus_halli,
   30 Jarvikia_arctica,
   31 Jessenia_concentrica,
   32 Melanognathus_canadensis,
   33 Nielsenia_nordica,
   34 Oervigia_nordica,
   35 Orlovichthys_limnatis,
   36 Palaeodaphus_insignis,
   37 Pentlandia_macroptera,
   38 Phaneropleuron_andersoni,
   39 Pillararhynchus_longi,
   40 Robinsondipterus_longi,
   41 Scaumenacia_curta,
   42 Soederberghia_groenlandica,
   43 Sorbitorhynchus_deleaskitus,
   44 Speonesydrion_iani,
   45 Stomiahykus_thlaodus,
   46 Tarachomylax_oepiki,
   47 Uranolophus_wyomingensis,
   48 Conchopoma_gadiforme,
   49 Delatitia_breviceps,
   50 Uronemus_splendens,
   51 Gnathorhiza_serrata,
   52 Megapleuron_zangerli,
   53 Palaeophichthys_parvulus,
   54 Parasagenodus_sibiricus,
   55 Sagenodus_inaequalis,
   56 Straitonia_waterstoni,
   57 Tranodis_castrensis,
   58 Ctenodus,
   59 Xylognathus_macrustenus,
   60 Limanichthys_fraseri,
   61 Apatorhynchus_opistheretmus,
   62 Erikia_jarviki,
   63 Dipnotuberculus_gnathodus,
   64 Cathlorhynchus_trismodipterus,
   65 Harajicadipterus_youngi,
   66 Xeradipterus_hatcheri,
   67 Rhinodipterus_ulrichi,
   68 Rhinodipterus_kimberleyensis,
   69 Rhinodipterus_secans,
   70 Westollrhynchus_lehmanni,
   71 Rhynchodipterus_elginensis,
   72 Persephonichthys,
   73 Celsiodon,
   74 Sinodipterus_beibei,
   75 Porolepis,
   76 Durialepis,
   77 Glyptolepis,
   78 Holoptychius,
   79 Laccognathus,
   80 Nasogaluakus_chorni,
   81 Quebecius_quebecensis,
   82 Psarolepis,
   83 Youngolepis,
   84 Powichthys,
   85 Diabolepis_speratus,
   86 Meemannia,
   87 Raynerius_splendens,
   88 Cheirolepis;
   tree tree_1 [p = 0.000, P = 0.000] = [&W 0.000033] (1,(82,((((88,87),86),(83,(84,(80,(76,((((81,79),78),77),75)))))),(85,((70,((16,(17,(14,10))),((45,44),(64,(15,(62,(63,6))))))),(28,(47,(31,((46,(29,4)),(32,(43,(((74,((69,34),(67,(68,(35,30))))),(65,(37,((27,8),((61,59),((25,(19,18)),((((73,60),(49,(58,((57,56),(50,(55,(52,((72,51),(53,48))))))))),41),((33,5),(54,3))))))))),(((66,40),((((71,42),(23,22)),21),(26,(38,7)))),((39,11),((((36,24),20),(13,9)),(12,2))))))))))))))));
   tree tree_2 [p = 0.000, P = 0.000] = [&W 0.000033] (1,((((88,87),86),(82,(83,(84,(((80,((81,(79,78)),77)),76),75))))),(85,((70,(62,31)),((28,(((45,44),((64,63),15)),(17,(16,(14,(10,6)))))),(47,(32,(46,(43,(4,((65,(37,((27,8),(19,(61,(18,(33,((((73,49),(60,(58,((57,56),(50,(55,(52,(53,(72,(51,48)))))))))),((54,30),5)),(41,(59,3)))))))))),((74,(((25,(23,22)),((71,42),21)),((66,40),(26,7)))),(((67,(69,(68,35))),24),((((36,(34,29)),20),(39,11)),(38,(9,(12,(13,2))))))))))))))))));
   tree tree_3 [p = 0.000, P = 0.000] = [&W 0.000033] (1,(82,((((88,87),86),(83,(84,(76,((80,(((81,79),78),77)),75))))),(85,(70,((47,((28,((64,63),15)),(45,(44,(17,(16,(14,(10,6)))))))),(62,((31,29),((46,32),(4,(43,((34,(37,((27,8),(25,(((41,((73,(49,(60,(59,(58,(57,(56,(50,(55,(52,((53,(72,51)),48))))))))))),33)),(30,(54,5))),(19,3)))))),((((23,22),((61,(71,42)),21)),((66,40),(26,7))),(((69,67),(68,(35,18))),(65,(74,((38,(39,11)),(24,(((36,20),9),(12,(13,2)))))))))))))))))))));
   tree tree_4 [p = 0.000, P = 0.000] = [&W 0.000033] (1,(82,(((88,87),86),((83,(84,(((80,((81,(79,78)),77)),76),75))),(85,(70,((47,((((64,63),15),(28,(16,(17,(14,10))))),(44,(45,6)))),(31,((62,32),(46,((43,4),((65,((67,(69,(68,35))),(37,((27,8),(19,(18,((41,((54,30),5)),(33,((73,(49,((60,59),(58,(56,(57,(50,(55,(52,(53,(72,(51,48)))))))))))),(61,3)))))))))),(((((71,42),(23,22)),21),(25,((66,40),(26,7)))),(((74,(29,((36,34),20))),(39,11)),(24,((13,9),((38,12),2)))))))))))))))));
   tree tree_5 [p = 0.000, P = 0.000] = [&W 0.000033] (1,(82,((83,(84,(((80,(((81,79),78),77)),76),75))),(((88,87),86),(85,((47,((45,44),((62,28),((17,16),((64,63),15))))),(70,((31,(14,(10,6))),(32,(46,(4,((43,(65,(38,(34,29)))),((69,((67,(68,35)),((19,(27,8)),(18,(37,(41,((54,((((73,(59,(49,(60,(58,(56,(57,(50,(55,(52,(53,(72,(51,48))))))))))))),33),30),5)),3))))))),((((23,22),((71,42),21)),(((66,61),40),((26,25),7))),(74,((24,(36,20)),(11,(39,((13,9),(12,2))))))))))))))))))));
   tree tree_6 [p = 0.000, P = 0.000] = [&W 0.000033] (1,(82,((((88,87),86),(83,(84,(((80,(((81,79),78),77)),76),75)))),(85,(47,(70,((44,(28,(((63,17),(64,16)),15))),((14,(10,6)),(((62,45),31),((32,(46,4)),(43,((((69,67),(68,35)),(37,((27,8),(19,((54,18),(41,((73,(59,(49,(60,(58,(56,(57,(50,(55,((52,(53,(72,51))),48)))))))))),((30,5),3)))))))),(74,((65,((40,(((71,(61,42)),(23,22)),21)),((66,25),(26,7)))),((39,11),(((34,(38,33)),29),((24,(36,20)),((13,9),(12,2)))))))))))))))))));
   tree tree_7 [p = 0.000, P = 0.000] = [&W 0.000033] (1,(82,((((88,87),86),((85,83),(84,(((80,(((81,79),78),77)),76),75)))),(((70,47),((62,28),(44,((64,(63,(17,16))),15)))),((31,(14,(10,6))),(4,((46,45),(32,(43,(((67,(69,(68,35))),(((65,37),24),((27,8),(25,((((61,(71,42)),19),18),(41,(((54,((73,49),(60,(58,(56,(57,(55,(50,(52,(72,(53,(51,48)))))))))))),(30,5)),(59,3)))))))),(((33,((23,22),21)),((66,40),(26,7))),(74,((((38,34),(29,(36,20))),(39,11)),((13,9),(12,2)))))))))))))));
   tree tree_8 [p = 0.000, P = 0.000] = [&W 0.000033] (1,(82,(((88,87),86),((83,(84,((80,(((81,79),78),77)),(76,75)))),(85,(47,(70,((44,((64,((63,62),15)),(28,(17,(16,(14,(10,6))))))),((45,31),(32,((46,4),((43,(34,29)),(((69,(67,(68,(((73,38),35),18)))),(65,(37,((27,(59,8)),((61,19),((((49,(60,(58,(56,(57,(50,(52,(55,(53,(72,(51,48))))))))))),33),(30,(54,5))),(41,3))))))),((((23,22),((71,42),21)),((66,40),(25,(26,7)))),(74,((39,11),((24,(36,20)),(9,(12,(13,2))))))))))))))))))));
   tree tree_9 [p = 0.000, P = 0.000] = [&W 0.000033] (1,(82,(((((88,87),86),(85,83)),(84,(((80,(((81,79),78),77)),76),75))),(70,((47,(31,(62,((44,(28,(45,((64,63),15)))),(16,(17,(14,(10,6)))))))),(4,(46,(32,(43,((74,((68,(69,67)),(((65,(35,34)),((59,38),18)),(37,((27,8),(24,(19,((61,33),(41,(((73,(60,(49,(58,((57,56),(50,((55,52),((53,(72,51)),48)))))))),((54,30),5)),3)))))))))),(((((71,42),(23,22)),21),(40,(66,(25,(26,7))))),(((39,(36,(29,20))),11),(9,(12,(13,2)))))))))))))));
   tree tree_10 [p = 0.000, P = 0.000] = [&W 0.000033] (1,(82,(((88,87),86),((83,(84,(76,((80,(((81,79),78),77)),75)))),(85,(70,((47,((64,(63,15)),(28,((45,44),(17,(16,(14,(10,6)))))))),(62,(31,((46,(32,4)),(43,(((74,((69,67),(68,35))),(37,((27,8),(19,(18,(41,((30,5),((73,(59,(49,(60,(58,(57,(56,(50,(55,(52,(53,(72,(51,48))))))))))))),(33,3))))))))),((65,(((23,22),(((71,61),42),21)),(25,(40,(66,(26,7)))))),(11,(((54,38),((36,29),(24,(20,(34,9))))),((39,12),(13,2)))))))))))))))));
   tree tree_11 [p = 0.000, P = 0.000] = [&W 0.000033] (1,(82,((((88,87),86),(83,(84,(((80,(((81,79),78),77)),76),75)))),(85,(70,(47,(((28,(44,((64,63),15))),(17,(16,(14,(10,6))))),((62,(45,31)),(46,(32,((43,(29,4)),((65,(37,(18,((27,8),(19,((((60,49),(58,(57,(56,(50,(55,(52,((53,(72,51)),48)))))))),((54,30),5)),(61,(41,3)))))))),(24,((((23,22),((71,42),21)),(((66,40),33),((26,25),7))),((67,(69,(68,((59,(73,38)),35)))),(74,(39,(11,((20,9),(12,(((36,34),13),2)))))))))))))))))))));
   tree tree_12 [p = 0.000, P = 0.000] = [&W 0.000033] (1,((((88,87),86),82),((83,(84,(((80,(((81,79),78),77)),76),75))),(85,((70,(47,(62,(28,((17,16),(((64,63),15),(44,(14,(10,6))))))))),((45,(31,4)),(46,(32,(43,((((69,67),(68,35)),(65,(37,((27,8),(18,(19,((73,(61,((60,59),(49,(50,(58,((57,56),((55,52),(72,(53,(51,48))))))))))),(((54,30),5),(41,(33,3)))))))))),((25,(((23,22),((71,42),21)),((66,40),(26,(38,7))))),((74,11),((24,(29,(36,20))),(39,(9,(12,(13,(34,2))))))))))))))))));
   tree tree_13 [p = 0.000, P = 0.000] = [&W 0.000033] (1,(82,((83,(84,(76,((80,((79,(81,78)),77)),75)))),(((88,87),86),(85,(47,(70,((16,(44,((28,(((64,63),17),15)),(14,(10,6))))),((45,(62,(31,4))),(46,(32,(65,(43,(((69,(67,(68,35))),((38,18),(37,((27,8),(((61,(71,42)),19),(41,((30,((54,(73,((59,49),(60,(58,((57,56),(50,(55,(52,((72,53),(51,48))))))))))),5)),3))))))),((66,(40,(((23,22),21),(25,(26,7))))),(74,(((33,24),((34,29),(36,20))),(11,(39,(9,(12,(13,2))))))))))))))))))))));
   tree tree_14 [p = 0.000, P = 0.000] = [&W 0.000033] (1,(82,((83,(84,(((80,(((81,79),78),77)),76),75))),(((88,87),86),(85,(70,(((44,(28,((64,63),15))),(17,(16,(14,(10,6))))),(47,((62,31),(45,(32,(((34,29),(46,(43,4))),(((68,(69,67)),((((65,35),25),(38,18)),((27,8),(37,(((71,42),19),(41,(((61,((59,49),(73,(60,(58,(56,(57,(50,(55,(52,(53,(72,(51,48))))))))))))),(30,((54,33),5))),3))))))),((((66,40),((23,22),21)),(26,7)),(74,(11,((24,(36,20)),(39,(9,(12,(13,2)))))))))))))))))))));
   tree tree_15 [p = 0.000, P = 0.000] = [&W 0.000033] (1,(82,((((88,87),86),(83,(84,(((80,(((81,79),78),77)),76),75)))),(85,((47,((70,62),((45,44),(28,(((64,63),(17,16)),15))))),(31,(46,((14,(10,6)),(32,((43,4),((((67,(69,(68,35))),(((73,((59,54),38)),34),29)),(37,((27,8),(19,(18,((30,5),((((49,(60,(58,(56,(57,(50,(55,(52,(53,(72,(51,48))))))))))),41),(61,33)),3))))))),((((23,22),((71,42),21)),(40,(66,(25,(26,7))))),(65,(74,((24,(36,20)),(11,(39,((13,9),(12,2)))))))))))))))))));
   tree tree_16 [p = 0.000, P = 0.001] = [&W 0.000033] (1,(82,((((88,87),86),(83,(84,((80,((81,(79,78)),77)),(76,75))))),(85,(47,(((70,31),(((44,28),((64,(63,45)),15)),(16,(17,(14,(10,6)))))),((62,32),(4,(46,(43,((65,(((38,34),(54,33)),29)),(((67,(69,(68,35))),(37,((27,8),(18,(((61,59),19),(41,(((73,(49,(60,(58,((57,56),(50,(55,(52,(53,(72,(51,48))))))))))),(30,5)),3))))))),(((40,(((71,42),(23,22)),21)),((66,26),(25,7))),(74,(11,(39,((24,(36,20)),(9,(12,(13,2))))))))))))))))))));
   tree tree_17 [p = 0.000, P = 0.001] = [&W 0.000033] (1,(82,((((88,87),86),(83,(84,(80,(76,((((81,79),78),77),75)))))),(85,(70,(47,((((44,28),((64,63),15)),(16,((17,10),(14,6)))),((62,31),((46,((45,(38,29)),4)),(32,(43,(((69,(67,(68,35))),(37,((27,(18,8)),((34,25),(19,(41,((61,(73,(49,(60,(58,((57,56),(50,(55,(52,((53,(72,51)),48)))))))))),(33,((54,5),(30,(59,3))))))))))),((((66,40),(((71,42),(23,22)),21)),(26,7)),(65,(74,((39,11),((24,(36,20)),((13,9),(12,2)))))))))))))))))));
   tree tree_18 [p = 0.000, P = 0.001] = [&W 0.000033] (1,(82,((((88,87),86),(83,(84,(((80,(((81,79),78),77)),76),75)))),(85,(70,((47,(44,((28,16),((64,63),(17,15))))),(((31,14),(10,6)),(((62,32),4),((46,45),(43,((((69,67),(68,35)),(65,(37,((27,8),(19,(18,(((61,(73,49)),(60,(59,(58,((57,56),(50,(55,((53,(72,51)),(52,48))))))))),(41,((33,((54,30),5)),3))))))))),((((23,22),((71,42),21)),(((66,40),25),(26,7))),(74,((24,(((38,34),(36,29)),20)),(11,((13,9),((39,12),2)))))))))))))))));
   tree tree_19 [p = 0.000, P = 0.001] = [&W 0.000033] (1,(((85,83),(84,(((80,(((81,79),78),77)),76),75))),(82,(((88,87),86),(70,(47,((44,(((64,63),15),(17,(14,((28,16),(10,6)))))),((62,(45,31)),((32,(29,(46,4))),(43,((65,(((69,67),(68,35)),(37,((27,8),(19,(18,((41,(((61,(73,54)),((59,49),(60,(58,(56,(57,(50,(55,(52,((53,(72,51)),48)))))))))),(30,(33,5)))),3))))))),((66,(((23,22),((71,42),21)),(40,(((38,34),25),(26,7))))),(74,((39,11),(((36,20),9),(24,(12,(13,2))))))))))))))))));
   tree tree_20 [p = 0.000, P = 0.001] = [&W 0.000033] (1,(82,(((88,87),86),((83,(84,(((80,(((81,79),78),77)),76),75))),(85,((47,((70,45),(44,((28,(17,16)),(64,(63,15)))))),(62,(31,((14,((10,6),4)),(46,(32,(((65,(((66,(33,(34,29))),(38,25)),((((71,42),(23,22)),21),(40,(26,7))))),((69,(68,(67,(35,30)))),(37,((27,8),(18,(19,(41,((61,(60,(73,(49,(59,(58,(56,(57,(50,(55,(52,(72,(53,(51,48)))))))))))))),((54,5),3))))))))),(43,((24,(36,20)),(11,(39,(74,((13,9),(12,2)))))))))))))))))));
   tree tree_21 [p = 0.000, P = 0.001] = [&W 0.000033] (1,(82,((((88,87),86),(83,(84,(((80,(((81,79),78),77)),76),75)))),(85,((47,(28,((45,44),((17,16),((64,63),15))))),(70,((62,31),((46,4),((14,(10,6)),(32,(43,((((23,22),((71,42),21)),(40,((66,(((34,33),29),(38,25))),(26,7)))),((74,(65,(37,((27,8),(19,((41,(54,5)),(61,((60,(73,(59,(49,(58,((57,56),(50,(55,(52,(53,(72,(51,48)))))))))))),3)))))))),((67,((68,(35,30)),(69,18))),(11,((24,(36,20)),(39,((12,(13,9)),2))))))))))))))))));
   tree tree_22 [p = 0.000, P = 0.001] = [&W 0.000033] (1,(82,((((88,87),86),(83,(84,(76,((80,(((81,79),78),77)),75))))),(85,(47,((70,(44,(17,(28,(16,(64,(63,15))))))),((62,(45,((31,14),(10,6)))),(32,(46,(((38,34),29),(43,(4,((((69,68),67),((65,35),(37,((27,8),(19,((41,18),(((((59,54),33),30),5),((61,((60,(73,49)),(58,(56,(57,((55,50),(52,(53,((72,51),48))))))))),3)))))))),((((23,22),((71,42),21)),(40,(66,((26,25),7)))),((39,11),(74,((((36,24),20),9),(12,(13,2)))))))))))))))))));
   tree tree_23 [p = 0.000, P = 0.001] = [&W 0.000033] (1,((((88,87),86),82),((85,(83,(84,(76,((80,(((81,79),78),77)),75))))),(70,(47,(((28,((64,63),(45,15))),(44,((16,14),(17,(10,6))))),(62,(31,((32,((38,34),29)),(46,((43,4),(((67,(69,(68,35))),(37,((27,8),(25,((18,(41,((59,(73,(49,(60,(58,(56,(57,(50,(55,(52,(53,(72,(51,48))))))))))))),((54,30),5)))),(19,3)))))),((65,(((23,22),((71,42),21)),(((66,61),40),(26,7)))),((74,(24,((36,33),20))),(11,(39,((13,9),(12,2))))))))))))))))));
   tree tree_24 [p = 0.000, P = 0.001] = [&W 0.000033] (1,(82,((((88,87),86),(83,(84,(((80,(((81,79),78),77)),76),75)))),(85,(((70,47),(28,((45,44),((64,(63,(17,16))),15)))),((31,(14,(10,6))),((62,32),((46,4),(65,(43,(((69,(67,((68,35),((34,(38,(73,(59,33)))),18)))),(37,((19,(27,8)),(41,((49,(60,(58,((57,56),(50,(55,(52,(53,((72,51),48))))))))),(((54,30),5),3)))))),((29,(((23,22),((61,(71,42)),21)),(66,(40,(26,(25,7)))))),(74,(11,(39,((24,(36,20)),((13,9),(12,2))))))))))))))))));
   tree tree_25 [p = 0.000, P = 0.001] = [&W 0.000033] (1,(82,((((88,87),86),(83,(84,((80,(((81,79),78),77)),(76,75))))),(85,(70,((47,(45,(44,((17,16),(28,(63,(64,15))))))),((14,(10,6)),(31,(62,((46,4),((43,29),((((69,68),67),(((65,35),(38,(33,(34,18)))),(37,((27,8),(19,(41,((30,(54,5)),((73,(60,(59,(49,(58,(56,(57,(50,(55,((53,(72,51)),(52,48))))))))))),3)))))))),((32,(((61,(71,42)),21),((25,(23,22)),(40,(66,(26,7)))))),(74,(11,((24,(36,20)),((39,(13,9)),(12,2))))))))))))))))));
   tree tree_26 [p = 0.000, P = 0.001] = [&W 0.000033] (1,(82,((83,(84,(((80,(((81,79),78),77)),76),75))),(((88,87),86),(85,((70,(62,31)),(47,(((44,(28,((63,45),(64,15)))),(((17,16),14),(10,6))),(32,((29,(46,4)),(43,((((69,67),(68,((73,38),34))),((25,(65,(35,18))),(37,((27,8),(((61,59),19),(41,((33,(30,5)),((54,(49,(60,(58,(56,(57,(50,(55,(52,(53,(72,(51,48)))))))))))),3)))))))),((66,(40,((((71,42),(23,22)),21),(26,7)))),((74,((36,24),11)),((39,(20,(13,9))),(12,2))))))))))))))));
   tree tree_27 [p = 0.000, P = 0.001] = [&W 0.000033] (1,(82,((((88,87),86),((85,83),(84,(76,((80,(((81,79),78),77)),75))))),(70,((14,(44,((64,(63,15)),((28,17),(16,(10,6)))))),(47,(((62,45),31),(32,((46,4),(43,((24,((69,((68,67),35)),(65,(37,((27,8),(19,(18,(41,((54,(30,(33,5))),((59,((73,61),((60,49),(58,((57,56),(50,(55,(52,(53,(72,(51,48))))))))))),3)))))))))),((66,((40,(((71,42),(23,22)),21)),(25,(26,(38,7))))),(11,((74,(36,((34,29),20))),(39,((13,9),(12,2)))))))))))))))));
   tree tree_28 [p = 0.000, P = 0.001] = [&W 0.000033] (1,(82,((((88,87),86),((85,83),(84,(80,(76,((((81,79),78),77),75)))))),(70,(47,(((44,(28,((64,63),15))),((16,14),(17,(10,6)))),(62,((31,4),((46,45),((32,(38,(34,29))),(43,((((69,68),(67,35)),(74,(37,((27,8),(19,(((54,30),25),((41,18),((((61,(73,(49,(60,(58,(57,(56,(50,(55,(52,(53,(72,(51,48))))))))))))),33),5),(59,3))))))))),((65,(((23,22),((71,42),21)),(40,(66,(26,7))))),(11,((24,(36,20)),(39,((13,9),(12,2))))))))))))))))));
   tree tree_29 [p = 0.000, P = 0.001] = [&W 0.000033] (1,(82,((((88,87),86),(85,(83,(84,(76,((80,(((81,79),78),77)),75)))))),((70,47),((((64,63),15),(44,(28,((16,14),(17,(10,6)))))),(62,(31,(((46,45),4),(32,(43,((((68,35),(67,(69,18))),(37,((27,8),(19,(59,(((61,(73,(60,(49,(58,((57,56),(50,(55,((53,(72,51)),(52,48)))))))))),41),((54,5),(30,3)))))))),(((65,(34,29)),((((71,42),(23,22)),21),((66,25),(40,(26,7))))),(74,((36,24),((39,(38,11)),(20,((13,(33,9)),(12,2))))))))))))))))));
   tree tree_30 [p = 0.000, P = 0.001] = [&W 0.000033] (1,(82,(((88,87),86),((83,(84,(76,((80,((81,(79,78)),77)),75)))),(85,(70,((47,(44,((28,(64,(63,15))),(16,(17,(14,(10,6))))))),(((62,45),31),((46,(32,((29,(38,18)),4))),(43,((37,((27,8),((61,19),(41,((33,30),(((59,(60,54)),(73,(49,(58,((57,56),(50,(55,(52,(53,((72,51),48)))))))))),(5,3))))))),(((68,(69,(67,35))),34),((65,(((23,22),((71,42),21)),(((66,40),25),(26,7)))),(11,(((36,24),(20,9)),(74,((39,12),(13,2))))))))))))))))));
   tree tree_31 [p = 0.000, P = 0.001] = [&W 0.000033] (1,(82,((((88,87),86),(83,(84,(((80,(((81,79),78),77)),76),75)))),(85,((70,((44,(28,(64,(63,15)))),(16,(17,(14,(10,6)))))),(47,((62,31),(32,(45,(46,((29,(43,4)),((((69,68),67),(65,(37,((18,(27,8)),(((61,54),(41,(33,(30,(35,((73,((60,59),(49,(58,(57,(56,(50,(55,(52,(53,((72,51),48))))))))))),5)))))),(19,3)))))),(((((71,42),(23,22)),21),(25,((66,40),(26,(38,7))))),((74,(39,11)),((20,9),(24,((36,12),(13,(34,2)))))))))))))))))));
   tree tree_32 [p = 0.000, P = 0.001] = [&W 0.000033] (1,(82,(((88,87),86),((83,(84,(((80,((79,(81,78)),77)),76),75))),(85,(70,((62,31),((44,((64,(63,15)),(28,(16,(14,(17,(10,6))))))),(47,((46,45),(32,(4,(43,(((67,(69,(68,35))),(37,((27,8),(19,(41,((73,(59,(60,(49,(58,((57,56),(50,(55,(52,(53,(72,(51,48)))))))))))),(((54,30),5),((61,33),3)))))))),(((((38,34),29),18),(((23,22),((71,42),21)),(25,(40,(66,(26,7)))))),((74,((65,39),11)),((24,(36,20)),(9,(12,(13,2))))))))))))))))))));
   tree tree_33 [p = 0.000, P = 0.001] = [&W 0.000033] (1,(82,((((88,87),86),((85,83),(84,(((80,(((81,79),78),77)),76),75)))),((47,(70,((44,(28,(64,(63,15)))),(16,(17,(14,(10,6))))))),(62,(31,((46,45),((((38,34),29),4),(32,(43,((((69,67),(68,35)),(65,(37,((27,8),(18,(19,(((41,(61,(59,33))),((73,(49,(60,(58,(57,(56,(50,(55,(52,(53,(72,(51,48)))))))))))),((54,30),5))),3))))))),((74,(((66,40),((23,22),((71,42),21))),(25,(26,7)))),((39,11),(((24,(36,20)),9),(12,(13,2))))))))))))))));
   tree tree_34 [p = 0.000, P = 0.001] = [&W 0.000033] (1,(82,((((88,87),86),(83,(84,(((80,(((81,79),78),77)),76),75)))),(85,(70,(47,((44,(28,(((64,63),15),(16,(17,(14,(10,6))))))),(((62,45),31),((46,4),((32,29),(43,(65,((((69,67),(68,35)),(37,((27,8),((59,18),(25,((61,19),(41,((54,(30,(((73,49),(60,(58,((57,56),(50,(55,(52,(53,(72,(51,48)))))))))),5))),3)))))))),(((((71,42),(23,22)),21),(40,(66,(26,((38,33),7))))),(74,(11,(((24,(36,20)),9),((39,(34,12)),(13,2)))))))))))))))))));
   tree tree_35 [p = 0.000, P = 0.001] = [&W 0.000033] (1,(82,((((88,87),86),(83,(84,(76,((80,(((81,79),78),77)),75))))),(85,(70,(((44,((64,63),15)),(28,(16,(17,(14,(10,6)))))),(47,((62,(45,31)),(((46,32),(((38,34),29),4)),(43,(((67,(69,(68,35))),(65,(24,(37,((27,8),((41,18),(((33,25),(61,19)),(((73,(49,(60,(58,((57,56),(50,(52,(55,((72,(53,51)),48))))))))),(((59,54),30),5)),3)))))))),((((71,42),((23,22),21)),((66,40),(26,7))),(39,(11,(74,(((36,20),9),(12,(13,2))))))))))))))))));
   tree tree_36 [p = 0.000, P = 0.001] = [&W 0.000033] (1,(82,(((88,87),86),((83,(84,(((80,(((81,79),78),77)),76),75))),(85,(70,(47,(((31,((44,(62,(45,28))),((64,63),15))),(16,(17,(14,(10,6))))),((46,(((38,34),29),4)),(43,(32,((((68,(69,67)),35),((65,37),((27,8),(18,(19,(41,(((61,(49,(73,(60,(59,(58,(56,(57,(50,(55,(52,(53,(72,(51,48)))))))))))))),((54,30),5)),(33,3)))))))),((66,((40,((23,22),((71,42),21))),(26,(25,7)))),(74,(11,(((36,24),(20,9)),((39,12),(13,2))))))))))))))))));
   tree tree_37 [p = 0.000, P = 0.001] = [&W 0.000033] (1,(82,((((88,87),86),(83,(84,(((((81,79),78),77),76),(80,75))))),(85,(70,((44,(28,((64,(63,15)),((17,16),(14,(10,6)))))),(47,((62,(32,31)),((46,45),((43,4),((((67,(69,(68,35))),((38,34),29)),(65,(18,(37,((27,8),((25,19),(((61,((59,49),(73,(60,(58,((57,56),(50,(55,(52,(72,(53,(51,48)))))))))))),(33,(30,(54,5)))),(41,3)))))))),((((66,40),((23,22),((71,42),21))),(26,7)),(74,(11,(((36,20),9),(24,((39,12),(13,2))))))))))))))))));
   tree tree_38 [p = 0.000, P = 0.001] = [&W 0.000033] (1,(82,((((88,87),86),(85,(83,(84,(((80,(((81,79),78),77)),76),75))))),(70,(47,((44,(28,(((64,63),15),((17,16),(14,(10,6)))))),(31,((62,32),(45,(4,(46,((43,((((69,68),67),(29,(25,(35,(38,18))))),(65,(37,((27,8),((24,19),(41,(((54,30),5),((59,((61,(73,(49,(60,(58,((57,56),(50,(55,(52,(53,(72,(51,48)))))))))))),33)),3))))))))),((66,(((23,22),((71,42),21)),(40,(26,7)))),((74,11),(39,(((34,(36,20)),9),(12,(13,2))))))))))))))))));
   tree tree_39 [p = 0.000, P = 0.001] = [&W 0.000033] (1,(82,((((88,87),86),(83,(84,(((80,(((81,79),78),77)),76),75)))),(85,(47,((70,((64,(63,15)),((45,44),((28,(17,16)),(14,(10,6)))))),(31,(62,(32,((43,29),((46,4),((((68,35),((69,67),34)),(37,((27,8),(25,(18,(((61,19),(41,(33,((73,(60,(49,(58,((57,56),(50,(55,(52,((72,53),(51,48)))))))))),(30,5))))),((59,54),3))))))),((65,((((71,42),(23,22)),21),(40,(66,(26,7))))),((74,11),((24,((38,(36,20)),9)),(12,(39,(13,2))))))))))))))))));
   tree tree_40 [p = 0.000, P = 0.001] = [&W 0.000033] (1,((((88,87),86),(85,(83,(84,(((80,(((81,79),78),77)),76),75))))),(82,(70,((47,(44,(((64,((63,62),45)),15),(28,((17,16),(14,(10,6))))))),(31,((32,(46,4)),(43,((((69,67),29),((68,35),(18,(65,(37,((27,8),(((25,19),(41,(((59,54),(61,(73,(60,(49,(58,((57,56),(50,(55,((53,(72,51)),(52,48))))))))))),(30,5)))),3))))))),((((((71,42),34),(23,22)),21),(40,(66,((38,26),7)))),(74,((24,(36,(33,20))),((39,11),(9,(12,(13,2))))))))))))))));
   tree tree_41 [p = 0.000, P = 0.001] = [&W 0.000033] (1,((((88,87),86),82),((83,(84,(76,((80,((79,(81,78)),77)),75)))),(85,(47,(((44,28),(((63,45),(64,15)),(16,(14,(17,(10,6)))))),(70,((62,31),((29,(34,(38,18))),(46,((32,4),(43,(((67,(69,(68,35))),(37,((27,8),(((61,30),24),(((71,42),19),(((59,((73,49),(60,(58,(56,(57,((55,50),(52,((53,(72,51)),48))))))))),(41,(33,(54,5)))),3)))))),((65,(((23,22),21),(25,(40,(66,(26,7)))))),(74,((39,11),(((36,20),9),(12,(13,2)))))))))))))))))));
   tree tree_42 [p = 0.000, P = 0.001] = [&W 0.000033] (1,(82,((((88,87),86),(83,(84,(((80,(((81,79),78),77)),76),75)))),(85,(70,(47,(((28,(64,(63,15))),(44,(16,(14,(17,(10,6)))))),((62,(45,31)),(46,(32,((43,4),((65,((38,34),29)),((((69,67),(68,35)),(18,(37,((27,8),(((59,33),((71,42),19)),(41,(61,(30,((54,(49,(73,(60,(58,(56,(57,(50,(55,(52,(53,((72,51),48)))))))))))),(5,3)))))))))),((36,20),((66,(((23,22),21),(40,(26,(25,7))))),(74,(24,(11,(39,(9,(12,(13,2))))))))))))))))))))));
   tree tree_43 [p = 0.000, P = 0.001] = [&W 0.000033] (1,(82,((((88,87),86),((85,83),(84,(76,((80,((79,(81,78)),77)),75))))),(70,(47,((28,(44,(((64,63),15),(16,(14,(17,(10,6))))))),((62,31),(((45,(29,(38,18))),(46,4)),(32,(43,(((74,(67,(69,(68,35)))),(65,(37,((27,8),(19,(41,((((73,((60,(54,49)),(58,(56,(57,(50,(55,(52,(53,((72,51),48)))))))))),30),5),(59,3)))))))),((66,(((23,22),((71,42),21)),(40,(25,(26,(61,7)))))),((39,11),((24,((36,33),20)),(9,((34,12),(13,2)))))))))))))))));
   tree tree_44 [p = 0.000, P = 0.001] = [&W 0.000033] (1,(82,((((88,87),86),(83,(84,((((81,79),78),77),((80,76),75))))),(85,((47,(((44,28),((64,63),15)),(16,(17,(14,(10,6)))))),(70,(31,((46,(45,4)),(62,(32,(43,((74,((69,(67,(68,35))),(65,(24,(37,((59,27),(8,(((25,19),18),((((49,(73,(60,(58,(57,(56,((55,52),(50,(72,(53,(51,48))))))))))),41),(54,(30,5))),(33,(61,3))))))))))),(((((71,42),(23,22)),21),(40,(66,(26,7)))),((((38,34),(36,29)),20),((39,11),(9,(12,(13,2))))))))))))))))));
   tree tree_45 [p = 0.000, P = 0.001] = [&W 0.000033] (1,(82,((((88,87),86),(83,(84,(((80,(((81,79),78),77)),76),75)))),(85,((47,(((44,28),((64,(63,45)),15)),(70,(16,(17,(14,(10,6))))))),(31,((62,32),(46,((43,4),(((68,(69,67)),((((38,(59,34)),25),(65,(35,18))),((27,8),(37,(19,(41,(((73,(61,(49,(60,(58,((57,56),(50,(55,(52,(53,((72,51),48))))))))))),(33,((54,30),5))),3))))))),((((23,22),((71,42),21)),(40,((66,29),(26,7)))),((74,11),(((36,20),9),((39,12),(24,(13,2))))))))))))))));
   tree tree_46 [p = 0.000, P = 0.002] = [&W 0.000033] (1,(82,((85,(((88,87),86),(83,(84,((80,(((81,79),78),77)),(76,75)))))),(70,(47,(((62,31),(((44,28),((64,63),15)),(16,(17,(14,(10,6)))))),((29,(45,4)),((46,32),(43,((74,(((73,38),(69,(68,(67,(59,(61,34)))))),((65,(35,(25,18))),(37,((27,8),(19,(41,((33,(((54,(49,(60,(58,(56,(57,(50,(55,(52,(53,(72,(51,48)))))))))))),30),5)),3)))))))),(24,((((23,22),((71,42),21)),(40,(66,(26,7)))),(11,(((36,20),9),((39,12),(13,2))))))))))))))));
   tree tree_47 [p = 0.000, P = 0.002] = [&W 0.000033] (1,(82,((((88,87),86),(83,(84,(76,((80,(((81,79),78),77)),75))))),(85,(70,(47,((44,((28,((64,63),15)),(16,(17,(14,(10,6)))))),((31,((62,45),4)),((46,32),(43,((((69,68),67),((65,35),(37,((27,8),(((71,42),19),(18,(41,((54,(30,5)),((61,(73,(49,((60,59),(58,(56,(57,(50,(55,(52,(53,(72,(51,48))))))))))))),3))))))))),(((40,((23,22),21)),(66,((26,(38,25)),7))),(((39,(34,29)),11),(74,(9,((24,(36,(33,20))),(12,(13,2))))))))))))))))));
   tree tree_48 [p = 0.000, P = 0.002] = [&W 0.000033] (1,(82,((((88,87),86),(83,(84,(76,((80,(((81,79),78),77)),75))))),(85,(47,((28,((44,((64,63),15)),(16,(17,(14,(10,6)))))),(70,((62,31),((45,4),(46,(29,(32,(43,((((69,(73,38)),(67,(68,35))),((37,(27,8)),(((42,(71,30)),(61,19)),(18,((41,((49,(60,(58,(56,(57,(50,(55,(52,((72,51),(53,48)))))))))),((59,54),5))),3))))),((65,(((23,22),21),((66,40),((26,25),7)))),((39,11),(74,((33,(24,(36,20))),(9,((34,12),(13,2)))))))))))))))))))));
   tree tree_49 [p = 0.000, P = 0.002] = [&W 0.000033] (1,(82,(((88,87),86),((83,(84,(((80,(((81,79),78),77)),76),75))),(85,((47,(((62,45),31),(((44,28),(63,(64,15))),(17,(16,(14,(10,6))))))),(70,(46,(4,(((69,(68,67)),(37,((27,8),(19,((65,35),(((59,33),18),(41,(((73,(49,(60,(58,((57,56),(50,(55,(52,(53,((72,51),48)))))))))),((54,30),5)),3)))))))),((32,(((71,42),((61,(23,22)),21)),(40,(66,(26,(25,7)))))),(43,((74,((39,34),11)),((38,(24,(((36,29),20),9))),(12,(13,2))))))))))))))));
   tree tree_50 [p = 0.000, P = 0.002] = [&W 0.000033] (1,(82,((((88,87),86),(83,(84,(((80,(((81,79),78),77)),76),75)))),(85,(70,(47,(((62,31),((28,((45,44),((64,63),15))),(17,(16,(14,(10,6)))))),(32,((46,(18,4)),(43,((38,29),((74,(((67,(69,((68,35),34))),24),(65,(37,((27,8),(19,(41,((((61,59),(73,(49,(60,(58,(56,(57,(50,(55,((53,(72,51)),(52,48))))))))))),33),(5,(30,(54,3))))))))))),((((66,40),((23,22),((71,42),21))),(26,(25,7))),(11,(39,(((36,20),9),(12,(13,2))))))))))))))))));
   tree tree_51 [p = 0.000, P = 0.002] = [&W 0.000033] (1,(82,((83,(84,(((80,(((81,79),78),77)),76),75))),(((88,87),86),(85,((70,((44,(28,(64,(63,15)))),(16,(17,(14,(10,6)))))),(47,((62,31),((46,(45,4)),(32,(43,((((68,35),(67,(69,((73,38),18)))),((37,24),((27,8),(19,((41,(((49,(60,(58,(56,(57,(50,(55,(52,(72,(53,(51,48))))))))))),(59,33)),((54,30),5))),3))))),((((61,(71,42)),21),((40,(25,(23,22))),(66,(26,7)))),((65,(74,(39,11))),(((34,(36,29)),20),(9,(12,(13,2))))))))))))))))));
   tree tree_52 [p = 0.000, P = 0.002] = [&W 0.000033] (1,(82,((((88,87),86),(83,(84,(76,((80,(((81,79),78),77)),75))))),(85,(70,(47,(((28,(64,(((63,62),45),15))),(44,((17,16),(14,(10,6))))),(31,((46,((38,(34,33)),32)),(29,(4,(43,(((68,(69,67)),((25,(65,(35,18))),(37,((27,8),(24,(19,(41,(((54,30),5),((61,((73,49),((60,59),(58,((57,56),(50,(55,(52,((72,51),(53,48)))))))))),3))))))))),((((23,22),((71,42),21)),(66,(40,(26,7)))),((39,11),(74,(((36,20),9),(12,(13,2)))))))))))))))))));
   tree tree_53 [p = 0.000, P = 0.002] = [&W 0.000033] (1,(82,((((88,87),86),(83,(84,(((80,((81,(79,78)),77)),76),75)))),(85,(70,((44,(((64,45),(63,15)),((28,16),(17,(14,(10,6)))))),(47,(31,(62,(46,(32,(4,(43,((65,29),(((67,(69,(68,(59,35)))),((27,(19,8)),(37,(18,((54,(((73,(49,(60,(58,(56,(57,(50,(55,(52,(53,((72,51),48))))))))))),(61,33)),(30,5))),(41,3)))))),((66,((40,((23,22),((71,42),21))),(25,(26,(38,7))))),(74,((39,11),((34,((36,20),9)),(24,(12,(13,2))))))))))))))))))))));
   tree tree_54 [p = 0.000, P = 0.002] = [&W 0.000033] (1,(82,((((88,87),86),(83,(84,(76,((80,(((81,79),78),77)),75))))),(85,(70,(47,(62,((31,((44,(64,(63,15))),(16,(28,(17,(14,(10,6))))))),((45,24),((32,4),(46,(43,((74,((67,(69,(68,35))),((65,(38,34)),(37,((27,8),((19,18),(41,((61,(59,33)),(((((73,54),(49,(60,(58,((57,56),(50,(55,(52,(53,(72,(51,48))))))))))),30),5),3))))))))),((66,(((23,22),((71,42),21)),(40,(26,(25,7))))),(39,(11,((29,(36,20)),(9,(12,(13,2))))))))))))))))))));
   tree tree_55 [p = 0.000, P = 0.002] = [&W 0.000033] (1,(82,((85,(((88,87),86),(83,(84,(((80,(((81,79),78),77)),76),75))))),(70,((47,((28,((45,44),((64,63),15))),(16,(17,(14,(10,6)))))),((62,31),(32,((46,29),((43,(65,4)),(((68,((69,67),((35,30),24))),((37,(27,8)),(19,(((59,33),18),(41,((73,(61,(49,(60,(58,(56,(57,(50,(55,(52,((72,53),(51,48)))))))))))),((54,5),3))))))),(((40,(((71,42),(23,22)),21)),(66,((34,25),(26,7)))),((74,11),(39,(38,(((36,20),9),(12,(13,2)))))))))))))))));
   tree tree_56 [p = 0.000, P = 0.002] = [&W 0.000033] (1,(82,((((88,87),86),(83,(84,(76,((80,(((81,79),78),77)),75))))),(85,((70,47),(((28,(44,((64,63),15))),(16,(17,(14,(10,6))))),(62,(31,(32,(((45,(29,24)),(46,4)),(43,((((69,67),((68,35),((59,34),18))),(37,(((54,27),8),((61,19),(41,(((49,(73,(60,(58,((57,56),(50,(55,(52,(53,((72,51),48)))))))))),(30,5)),(33,3))))))),((((25,(23,22)),((71,42),21)),((66,40),(26,7))),(65,((74,11),(((36,20),(38,9)),((39,12),(13,2))))))))))))))))));
   tree tree_57 [p = 0.000, P = 0.002] = [&W 0.000033] (1,(82,((((88,87),86),(85,(83,(84,(((80,(((81,79),78),77)),76),75))))),(70,(47,(((44,(28,((64,(63,45)),15))),(16,(17,(14,(10,6))))),(31,((62,32),((46,4),(43,((65,(((69,(68,35)),(67,24)),(37,((27,8),((61,19),(41,(((73,(49,((60,59),(58,(56,(57,(50,((55,52),(53,(72,(51,48))))))))))),18),(((33,30),5),(54,3))))))))),((((23,22),((71,42),21)),((66,40),(26,(25,(38,7))))),(74,(11,((29,(36,(34,20))),(39,(9,(12,(13,2)))))))))))))))))));
   tree tree_58 [p = 0.000, P = 0.002] = [&W 0.000033] (1,(82,((83,(((88,87),86),(84,(76,((80,((81,(79,78)),77)),75))))),(85,(70,((47,((44,(45,28)),(((64,63),15),(16,(17,(14,(10,6))))))),(31,((62,32),((46,4),((74,((67,(69,(68,35))),(65,(37,(27,(8,(18,(19,((61,((49,(73,(60,(59,(58,(57,(56,(50,(55,(52,((53,(72,51)),48))))))))))),((54,30),5))),(41,3)))))))))),((((23,22),((42,(71,33)),21)),((40,25),(66,(26,(38,7))))),(43,((24,((36,34),(29,20))),((39,11),(9,(12,(13,2)))))))))))))))));
   tree tree_59 [p = 0.000, P = 0.002] = [&W 0.000033] (1,(82,(((88,87),86),((83,(84,(76,((80,((81,(79,78)),77)),75)))),(85,((70,(16,(17,(14,10)))),((47,((44,(64,(15,(63,6)))),(28,(62,(45,(31,4)))))),(46,(32,((((23,22),((71,42),21)),((66,40),(25,(26,7)))),(43,((((69,67),(68,(35,18))),(((61,19),(27,8)),((37,33),((54,(41,((59,(73,(49,(60,(58,(56,(57,(50,(55,(52,(53,(72,(51,48))))))))))))),(30,5)))),3)))),((65,(34,(38,29))),(24,(74,((39,11),(((36,20),9),(13,(12,2)))))))))))))))))));
   tree tree_60 [p = 0.000, P = 0.002] = [&W 0.000033] (1,(82,((((88,87),86),(83,(84,(((80,(((81,79),78),77)),76),75)))),(85,(47,(70,(((28,(((64,63),45),15)),(44,(17,((16,14),(10,6))))),((62,31),(46,(32,((43,4),((((29,(34,25)),(24,((67,(68,35)),(69,(38,18))))),((27,(19,8)),(37,((61,41),((73,((49,(60,(58,(56,(57,(50,(55,(52,(53,(72,(51,48))))))))))),(59,33))),(((54,30),5),3)))))),((65,(66,(((23,22),((71,42),21)),(40,(26,7))))),(74,((39,11),((36,20),((13,9),(12,2))))))))))))))))));
   tree tree_61 [p = 0.000, P = 0.002] = [&W 0.000033] (1,(82,(((88,87),86),((83,(84,(((80,(((81,79),78),77)),76),75))),(85,(70,(47,((62,31),((((45,44),(28,(64,(63,15)))),(16,(17,(14,(10,6))))),((46,(29,4)),(32,(43,(65,((((69,67),((68,35),(38,34))),(37,((27,8),(18,(19,((41,(((54,((73,49),(59,(60,(58,(56,(57,(50,(55,(52,(53,((72,51),48)))))))))))),33),(30,5))),(25,3))))))),((((23,22),((61,(71,42)),21)),((66,40),(26,7))),(74,((39,11),((36,(24,20)),((13,9),(12,2))))))))))))))))))));
   tree tree_62 [p = 0.000, P = 0.002] = [&W 0.000033] (1,(82,((83,(84,(80,(76,((((81,79),78),77),75))))),(((88,87),86),(85,(((44,(28,(64,(63,15)))),(16,(17,(14,(10,6))))),(47,((70,62),((45,31),(46,(32,((38,29),((43,4),((((69,67),(68,35)),(37,((27,8),(18,(19,((54,(30,5)),(41,((59,((73,(61,49)),(60,(58,(56,(57,(50,(55,((53,(72,51)),(52,48)))))))))),(33,3))))))))),(65,((((25,(23,22)),((71,42),21)),(34,((66,40),(26,7)))),(74,((39,11),((24,(36,20)),((13,9),(12,2)))))))))))))))))))));
   tree tree_63 [p = 0.000, P = 0.002] = [&W 0.000033] (1,(82,(((88,87),86),((83,(84,(80,(76,((((81,79),78),77),75))))),(85,((47,((44,14),((28,(17,16)),(15,((64,63),(10,6)))))),(70,(((62,32),31),((46,(45,4)),(43,((24,((67,(69,(68,35))),(65,(37,((27,8),((25,18),((33,19),(41,(((59,54),(((73,(49,(60,(58,(56,(57,((55,52),(50,(53,(72,(51,48))))))))))),30),5)),3))))))))),((((23,22),((71,(61,42)),21)),((66,40),(26,(38,7)))),(74,(11,(((36,34),(29,20)),(39,(9,((13,12),2))))))))))))))))));
   tree tree_64 [p = 0.000, P = 0.002] = [&W 0.000033] (1,(82,((((88,87),86),(85,(83,(84,(((80,(((81,79),78),77)),76),75))))),(70,((47,(28,((62,45),((63,(64,15)),(44,((16,14),(17,(10,6)))))))),(31,(46,((43,4),((24,(((69,67),(68,35)),(65,(37,(8,(27,(18,(19,(41,((30,(33,(54,5))),((61,((59,49),(73,(60,(58,((57,56),(50,(55,(52,(53,((72,51),48))))))))))),3))))))))))),((32,(((23,22),((71,42),21)),(40,(66,(25,(26,7)))))),((38,(36,((34,29),20))),(74,(11,(39,(9,((13,12),2))))))))))))))));
   tree tree_65 [p = 0.000, P = 0.002] = [&W 0.000033] (1,(82,(((85,83),(((88,87),86),(84,(76,((80,(((81,79),78),77)),75))))),(70,(((44,(28,((64,63),15))),((16,14),(17,(10,6)))),(47,(((62,45),31),(32,(46,(4,(((67,(69,(68,35))),(65,(37,((27,8),(19,(18,((73,(49,(60,(58,(57,(56,(50,(55,(52,(53,(72,(51,48)))))))))))),((41,((54,30),5)),(61,3))))))))),(43,((((29,(((59,38),34),25)),((((71,42),33),(23,22)),21)),((66,40),(26,7))),(74,(24,((39,11),(((36,20),9),((13,12),2))))))))))))))))));
   tree tree_66 [p = 0.000, P = 0.002] = [&W 0.000033] (1,(82,((((88,87),(85,83)),(86,(84,(76,((80,(((81,79),78),77)),75))))),(47,(31,((70,62),(((44,28),(45,(63,(64,15)))),((17,(16,(14,(10,6)))),(46,((32,4),(43,(((67,(69,(68,35))),((37,24),((27,8),(19,(18,(41,((33,((73,(49,(59,(58,(60,((57,56),(50,((55,52),(53,(72,(51,48))))))))))),((54,30),5))),3))))))),((((23,22),((71,42),21)),(25,(((66,61),40),(26,7)))),(65,((74,((39,38),11)),((29,((36,34),20)),(9,((13,12),2))))))))))))))))));
   tree tree_67 [p = 0.000, P = 0.002] = [&W 0.000033] (1,(82,((((88,87),86),(83,(84,(76,((80,(((81,79),78),77)),75))))),(85,(((44,(28,((64,(63,45)),15))),(17,(16,(14,(10,6))))),(47,(31,(70,(62,((46,32),(43,(((65,29),4),(((67,(69,((68,35),34))),(24,(37,((18,(27,8)),(19,((41,(((73,49),((60,59),(58,(56,(57,(50,(55,(52,(53,(72,(51,48))))))))))),(30,(54,5)))),(61,3))))))),(((((71,42),(23,22)),21),(((66,40),25),(26,((38,33),7)))),(74,((39,11),((13,((36,20),9)),(12,2))))))))))))))))));
   tree tree_68 [p = 0.000, P = 0.002] = [&W 0.000033] (1,(82,((((88,87),83),(84,(((80,(((81,79),78),77)),76),75))),(86,(85,((47,(44,((28,((64,63),15)),(17,(16,(14,(10,6))))))),(70,(((62,45),31),(32,(4,(46,(43,((((69,67),(68,35)),((25,((73,(59,38)),18)),(37,((27,8),(24,(19,(41,((61,(49,(60,(58,(56,(57,(50,(55,((53,(72,51)),(52,48)))))))))),(((54,(33,30)),5),3))))))))),((((23,22),((71,42),21)),((66,40),(26,7))),((29,(36,20)),((74,(39,11)),(65,((13,9),(12,(34,2))))))))))))))))))));
   tree tree_69 [p = 0.000, P = 0.002] = [&W 0.000033] (1,(82,((((88,87),86),(83,(84,(76,((80,(((81,79),78),77)),75))))),(85,(70,((47,((64,(63,15)),((44,28),(17,(16,(14,(10,6))))))),((62,31),(((46,45),4),(32,(43,(((67,(69,(68,35))),(65,((37,(27,8)),(24,(19,(18,(41,((54,(60,(61,((73,49),(59,(58,(57,(56,(50,(55,(52,(53,(72,(51,48)))))))))))))),((30,5),3))))))))),((66,(((23,22),(((71,42),33),21)),(40,(26,((38,25),7))))),(74,(((36,(29,(34,20))),11),(39,((13,9),(12,2)))))))))))))))));
   tree tree_70 [p = 0.000, P = 0.002] = [&W 0.000033] (1,(82,((((88,87),86),(83,(84,(((80,(((81,79),78),77)),76),75)))),(85,(70,((47,((44,28),(((63,17),16),(64,15)))),((14,(31,(10,6))),((62,32),((46,(45,4)),(43,((74,((68,(69,67)),(37,((27,8),(25,(((49,(73,(59,(60,(58,((57,56),(50,(55,(52,(53,(72,(51,48)))))))))))),41),(((35,18),((54,30),5)),((61,19),3)))))))),((65,((34,(38,33)),29)),((((23,22),((71,42),21)),(40,(66,(26,7)))),((39,11),(24,(((36,20),9),((13,12),2)))))))))))))))));
   tree tree_71 [p = 0.000, P = 0.002] = [&W 0.000033] (1,(((86,((88,87),82)),(83,(84,(76,((80,(((81,79),78),77)),75))))),(85,(47,((70,(44,((17,16),((28,(64,(63,15))),(14,(10,6)))))),((45,(31,(62,4))),(46,(32,(43,((((69,68),67),((25,((65,35),(34,18))),((37,(27,8)),((61,19),(59,(41,((30,((73,(54,(49,(60,(58,(56,(57,(50,(55,(52,(53,(72,(51,48))))))))))))),5)),3))))))),((24,((40,((23,22),((71,42),21))),((66,29),((33,26),7)))),((74,(38,(36,20))),(11,(39,((13,9),(12,2))))))))))))))));
   tree tree_72 [p = 0.000, P = 0.002] = [&W 0.000033] (1,(82,((83,(84,(76,((80,(((81,79),78),77)),75)))),(((88,87),86),(85,((47,(70,(44,(((28,17),16),(64,((62,(63,45)),15)))))),((14,(10,6)),(31,(32,((46,(43,4)),(((69,(67,(68,35))),(37,(27,(8,(19,((41,((73,(49,(60,(59,(58,((57,56),(50,(52,(55,(53,(72,(51,48)))))))))))),(30,(54,5)))),(61,3))))))),(((38,((34,29),(33,18))),(((23,22),((71,42),21)),(40,((66,25),(26,7))))),(65,(74,(39,(11,((24,(36,20)),(9,((13,12),2)))))))))))))))))));
   tree tree_73 [p = 0.000, P = 0.002] = [&W 0.000033] (1,(82,((((88,87),86),(85,(83,(84,(((80,(((81,79),78),77)),76),75))))),((47,(28,(45,(44,(63,(64,((17,16),15))))))),(70,((31,(14,(10,6))),(62,((46,(((38,34),29),4)),(32,((65,43),(((67,(69,(68,35))),(24,((27,((19,18),8)),(37,(5,(41,(((61,(49,(73,(54,(59,(60,(58,((57,56),(50,(55,(52,(53,(72,(51,48)))))))))))))),30),(33,3)))))))),(74,((25,(((66,40),((71,42),((23,22),21))),(26,7))),((39,11),(((36,20),9),((13,12),2))))))))))))))));
   tree tree_74 [p = 0.000, P = 0.002] = [&W 0.000033] (1,(82,((((88,87),86),(83,(84,(76,((80,((79,(81,78)),77)),75))))),(85,(70,(((62,31),((28,((17,16),((45,44),(64,(63,15))))),(14,(10,6)))),(47,(46,(32,(43,(4,(((69,(67,(68,35))),(65,(37,(8,((27,((59,54),18)),(((61,30),19),((((73,60),(49,(58,((57,56),(50,(55,(52,((72,53),(51,48))))))))),41),(5,3)))))))),((74,(34,(29,(((66,40),((23,22),((71,42),21))),(26,(25,7)))))),((38,11),((39,((24,(36,(33,20))),9)),((13,12),2))))))))))))))));
   tree tree_75 [p = 0.000, P = 0.002] = [&W 0.000033] (1,(82,((((88,87),86),(83,(84,(((80,(((81,79),78),77)),76),75)))),(85,(70,((((64,(17,(63,16))),15),(28,(44,(14,(10,6))))),(47,(((62,45),31),(46,(32,((43,4),((((38,34),33),29),((((69,67),(68,35)),(65,(37,((27,8),(18,(25,(19,(41,(((54,30),(((73,59),(61,(49,(60,(58,(56,(57,(50,(55,(52,(53,(72,(51,48))))))))))))),5)),3))))))))),((((23,22),((71,42),21)),((66,40),(26,7))),(74,((39,11),(24,(((36,20),9),((13,12),2)))))))))))))))))));
   tree tree_76 [p = 0.000, P = 0.003] = [&W 0.000033] (1,(82,((((88,87),86),(85,(83,(84,((80,((79,(81,78)),77)),(76,75)))))),(70,(((45,((17,((64,63),16)),15)),(44,(28,(14,(10,6))))),(47,((62,(31,4)),(32,(46,(43,((((69,(67,(68,35))),(65,24)),(37,((27,8),((33,(25,19)),(18,(41,(5,((54,(73,(49,(60,(58,(56,(57,(50,(55,(52,(53,(72,(51,48))))))))))))),(30,(59,3)))))))))),((74,((61,((23,22),((71,42),21))),((66,40),(26,7)))),(((39,38),11),(((34,((36,29),20)),9),((13,12),2)))))))))))))));
   tree tree_77 [p = 0.000, P = 0.003] = [&W 0.000033] (1,(82,((((88,87),86),(83,(84,(((80,(((81,79),78),77)),76),75)))),(85,(70,(((47,31),((16,(44,((64,63),15))),(17,(28,(14,(10,6)))))),((62,45),((24,18),(46,(32,((43,4),(((67,(69,(68,35))),(65,(37,((27,8),((33,(61,19)),(41,((54,(30,5)),((59,((73,49),(60,(58,(56,(57,(50,(55,(52,((53,(72,51)),48)))))))))),3)))))))),(((((71,42),(23,22)),21),((66,40),(26,(25,7)))),(74,((39,11),(((34,((38,36),(29,20))),9),((13,12),2)))))))))))))))));
   tree tree_78 [p = 0.000, P = 0.003] = [&W 0.000033] (1,((86,82),((83,((88,87),(84,(((80,(((81,79),78),77)),76),75)))),(85,(70,((47,((44,28),((64,15),((63,62),(14,(17,(16,(10,6)))))))),((46,45),((31,4),(32,(43,((65,(29,((38,34),18))),((33,((67,((73,69),(68,35))),(25,(37,(27,(8,(19,(41,(61,(59,(((49,(60,(58,(56,(57,(50,(55,(52,(53,(72,(51,48))))))))))),((54,30),5)),3))))))))))),(((((71,42),(23,22)),21),(40,(66,(26,7)))),((74,(24,(36,20))),((39,11),(9,((13,12),2)))))))))))))))));
   tree tree_79 [p = 0.000, P = 0.003] = [&W 0.000033] (1,(82,((86,((88,87),(85,(83,(84,(80,((((81,79),78),77),(76,75)))))))),(70,((47,((28,(44,((64,63),15))),(16,(14,(17,(10,6)))))),(((62,45),31),((46,(32,(24,4))),(43,(((65,((69,67),(68,35))),(37,((27,8),(19,(18,(41,(61,(54,(33,(((73,(49,(60,(58,(56,(57,(50,(55,(52,(53,((72,51),48))))))))))),5),(30,3))))))))))),((((23,22),((71,42),21)),((66,40),(25,(26,7)))),((74,((59,38),(34,29))),(11,(39,(((36,20),9),((13,12),2)))))))))))))));
   tree tree_80 [p = 0.000, P = 0.003] = [&W 0.000033] (1,(82,((83,(84,(76,((80,(((81,79),78),77)),75)))),(((88,87),86),(85,((47,(70,(44,((28,((64,63),15)),(45,((17,14),(16,(10,6)))))))),((62,31),(46,(32,(4,((43,(34,29)),((((69,(67,(68,35))),(24,(38,18))),(37,((25,(27,8)),(19,(41,((((54,33),30),5),((61,(73,(59,(49,(60,(((58,57),56),(50,(55,(52,(53,(72,(51,48)))))))))))),3))))))),((65,((((71,42),(23,22)),21),(40,(66,(26,7))))),(74,((39,11),(((36,20),9),((13,12),2)))))))))))))))));
   tree tree_81 [p = 0.000, P = 0.003] = [&W 0.000033] (1,(82,((((88,87),86),(83,(84,(76,((80,((79,(81,78)),77)),75))))),(85,((70,(47,(44,(28,(((64,63),15),((17,16),(14,(10,6)))))))),(((62,45),31),((46,(32,29)),((43,4),((((69,68),67),((65,35),(((61,19),(27,8)),(37,(((59,33),18),(((54,(73,(60,((58,49),(50,((57,56),(55,(52,((72,51),(53,48)))))))))),(30,5)),(41,3))))))),((38,24),((((71,42),21),((25,(23,22)),((66,40),(34,(26,7))))),(74,((39,11),((20,(36,9)),((13,12),2)))))))))))))));
   tree tree_82 [p = 0.000, P = 0.003] = [&W 0.000033] (1,(82,(((88,87),86),((83,(84,(((80,(((81,79),78),77)),76),75))),(85,(70,(47,((44,(28,((64,(63,15)),(17,((16,14),(10,6)))))),(((62,45),31),(32,(29,(46,(4,(43,(((67,(69,(68,35))),((36,24),((65,38),(37,(8,(27,((19,18),(61,((59,33),(41,((54,30),(5,(((73,49),(60,(58,((57,56),(50,(55,(52,(53,((72,51),48))))))))),3))))))))))))),((66,((40,((23,22),((71,42),21))),(26,(25,7)))),(74,((39,11),((20,(34,9)),((13,12),2))))))))))))))))))));
   tree tree_83 [p = 0.000, P = 0.003] = [&W 0.000033] (1,((((88,87),86),82),((83,(84,(((80,(((81,79),78),77)),76),75))),(85,(47,((44,((62,28),(((63,45),15),(64,(17,((16,14),(10,6))))))),(70,(31,(32,(46,(((38,29),4),(43,(((68,(69,67)),((25,(35,(65,18))),(37,((27,8),((61,19),(((73,(49,(60,(58,(56,(57,(50,(55,(52,(53,(72,(51,48)))))))))))),41),(30,(5,((59,54),3))))))))),((((23,22),((71,42),21)),(40,(66,(26,7)))),((39,11),((74,(36,(24,((34,33),20)))),(9,((13,12),2))))))))))))))))));
   tree tree_84 [p = 0.000, P = 0.003] = [&W 0.000033] (1,((82,(((88,87),86),((85,83),(84,(((80,((79,(81,78)),77)),76),75))))),(70,((47,((28,(63,(64,15))),(44,((17,(16,14)),(10,6))))),((62,31),(32,(45,((46,(((38,29),18),4)),(43,((((69,67),(68,35)),((65,34),((37,(27,8)),((61,19),(41,(((59,(49,(73,(60,(58,(56,(57,(50,(55,(52,(53,(72,(51,48))))))))))))),((54,30),5)),3)))))),((74,(((66,40),((23,22),((71,42),21))),(26,(25,7)))),(39,(11,((24,(33,(36,20))),(9,((13,12),2))))))))))))))));
   tree tree_85 [p = 0.000, P = 0.003] = [&W 0.000033] (1,(82,(((85,83),(84,(76,((80,(((81,79),78),77)),75)))),(((88,87),86),(47,((70,(((45,44),(28,((64,63),15))),((16,14),(17,(10,6))))),(31,(62,(46,(32,((29,(43,4)),((65,(((69,67),(68,35)),((38,25),((37,(27,8)),(18,(19,(41,(((((61,((73,(59,49)),(60,(58,(56,(57,(50,(55,(52,((53,(72,51)),48)))))))))),33),30),5),3)))))))),((((71,42),((23,22),21)),(34,((66,40),(26,7)))),((39,11),(74,((24,((54,(36,20)),9)),((13,12),2)))))))))))))))));
   tree tree_86 [p = 0.000, P = 0.003] = [&W 0.000033] (1,(82,((((88,87),86),(85,(83,(84,(76,((80,(((81,79),78),77)),75)))))),(70,(47,(((44,(64,(63,15))),(28,((17,14),(16,(10,6))))),((45,31),((62,32),((46,4),(43,((65,(38,(34,29))),(((74,(67,(69,(68,35)))),(37,((27,8),((19,18),((((60,59),((61,49),(73,(58,((57,56),(50,(55,(52,(72,(53,(51,48))))))))))),41),(((33,30),(54,5)),3)))))),((((23,22),((71,42),21)),(40,(66,(25,(26,7))))),((39,11),(9,((24,(36,20)),((13,12),2)))))))))))))))));
   tree tree_87 [p = 0.000, P = 0.003] = [&W 0.000033] (1,((82,(((88,87),86),(83,(84,((80,(((81,79),78),77)),(76,75)))))),(85,((44,(28,((63,(64,15)),(62,((17,14),(16,(10,6))))))),((70,47),((46,((31,29),(45,4))),(32,(43,(((69,(38,(67,(68,35)))),(65,(37,((27,8),((19,(33,18)),(41,((30,(54,5)),(((73,(59,49)),(60,(58,(56,(57,(50,(55,(52,(53,(72,(51,48))))))))))),(61,3))))))))),(((40,((23,22),((71,42),21))),((66,(34,25)),(26,7))),(74,(11,(((24,(36,20)),9),((13,(39,12)),2))))))))))))));
   tree tree_88 [p = 0.000, P = 0.003] = [&W 0.000033] (1,(82,((((88,87),86),(83,(84,(80,(76,((((81,79),78),77),75)))))),(85,((47,(62,((28,(44,((17,16),(64,(63,15))))),(14,(31,(10,6)))))),(70,((29,((46,45),4)),(32,(43,(((67,((69,68),(35,34))),(24,(37,((33,18),((27,8),(19,(41,(((((73,49),(59,(60,(58,(57,(56,(50,(55,(52,(53,((72,51),48))))))))))),(54,30)),5),3)))))))),(((65,38),(((23,22),((71,42),21)),(((66,61),40),(26,(25,7))))),((39,(74,11)),(9,((13,((36,20),12)),2))))))))))))));
   tree tree_89 [p = 0.000, P = 0.003] = [&W 0.000033] (1,(82,((((88,87),86),((85,83),(84,(76,((80,(((81,79),78),77)),75))))),(70,(47,((31,(((62,44),(28,((64,(63,45)),15))),(14,(17,(16,(10,6)))))),(46,(32,((43,4),(((69,(67,(68,35))),(65,(37,((18,(27,8)),(19,(41,((61,(73,(49,(60,(58,(56,(57,(50,(55,((53,(72,51)),(52,48))))))))))),(33,((30,5),3))))))))),(((24,((59,(23,22)),((71,42),21))),(40,(66,(26,(25,7))))),(74,(((36,((34,((54,38),29)),20)),(39,11)),((13,9),(12,2)))))))))))))));
   tree tree_90 [p = 0.000, P = 0.003] = [&W 0.000033] (1,(82,((83,(((88,87),86),(84,(((80,(((81,79),78),77)),76),75)))),(85,(70,(47,(((44,(28,((64,63),15))),(16,((17,14),(10,6)))),(62,(((45,31),4),((46,32),(43,(((65,(67,(69,(68,35)))),(25,(37,((27,8),((41,(((49,(73,((60,59),(58,(56,(57,(55,(50,((53,(72,51)),(52,48)))))))))),(54,18)),(33,(30,5)))),(((61,(71,42)),19),3)))))),((((23,22),21),(40,(66,(26,7)))),((74,(39,11)),(24,((38,(36,((34,29),20))),((13,9),(12,2))))))))))))))))));
   tree tree_91 [p = 0.000, P = 0.003] = [&W 0.000033] (1,(82,((((88,87),86),(83,(84,((80,(((81,79),78),77)),(76,75))))),(85,(70,((47,(44,((28,(16,(64,(63,15)))),(17,(14,(10,6)))))),((31,((62,45),4)),(32,(46,(43,(((69,(67,(68,35))),(65,(37,(18,((27,8),((61,19),(((73,(49,(60,(58,((57,56),(50,(55,(52,(72,(53,(51,48))))))))))),41),((54,(30,5)),(59,3))))))))),((((38,34),29),(((66,40),((23,22),((71,42),21))),(25,(26,7)))),(((24,(33,(36,20))),11),((74,39),((13,9),(12,2))))))))))))))));
   tree tree_92 [p = 0.000, P = 0.003] = [&W 0.000033] (1,(82,((((88,87),86),(83,(84,(((80,(((81,79),78),77)),76),75)))),(85,(70,((47,((44,(28,((64,63),15))),(16,(14,(17,(10,6)))))),(62,(31,(45,(29,((32,4),(46,(43,((65,((67,(69,(68,35))),((27,8),(37,(19,(((73,59),18),((61,(49,(60,(58,(56,(57,(50,(55,(52,(53,(72,(51,48)))))))))))),(41,(33,((30,(54,5)),3)))))))))),(((34,25),((((71,42),(23,22)),21),((66,40),(26,7)))),((74,11),((39,38),(((36,24),20),((13,9),(12,2))))))))))))))))))));
   tree tree_93 [p = 0.000, P = 0.003] = [&W 0.000033] (1,(82,((((88,87),86),(83,(84,(((80,((81,(79,78)),77)),76),75)))),(85,(47,((70,(44,(28,((64,(63,15)),((45,(17,16)),(14,(31,(10,6)))))))),((62,32),(4,(46,((43,((38,34),29)),((((69,68),67),((65,35),(37,((27,8),(((61,(71,42)),19),((59,25),(41,(18,(((73,(49,(60,(58,(56,(57,(50,(55,(52,(53,(72,(51,48)))))))))))),(33,5)),(54,(30,3))))))))))),(((40,((23,22),21)),(66,(26,7))),(74,((39,11),((13,((36,20),9)),(24,(12,2)))))))))))))))));
   tree tree_94 [p = 0.000, P = 0.003] = [&W 0.000033] (1,(82,(((88,87),86),(((85,83),(84,(76,((80,(((81,79),78),77)),75)))),(47,(70,((44,(((64,(63,45)),15),((28,(17,16)),(14,(10,6))))),((62,31),(46,(32,((43,4),((74,((65,(38,18)),((69,(68,(67,35))),(37,((27,8),((25,19),(41,((33,((73,(54,(49,(60,(58,((57,56),(50,(55,(52,(53,((72,51),48))))))))))),5)),((59,30),3))))))))),((((23,22),((71,42),21)),(40,(66,(61,(26,7))))),((((34,29),24),(36,20)),((39,11),((13,9),(12,2)))))))))))))))));
   tree tree_95 [p = 0.000, P = 0.003] = [&W 0.000033] (1,(82,((((88,87),86),(83,(84,(76,((80,((79,(81,78)),77)),75))))),(85,(70,(47,(((31,(45,(62,18))),(28,((44,((64,63),15)),((17,16),(14,(10,6)))))),((46,29),(4,(32,(43,(((67,(69,(68,35))),(37,((27,8),(((61,(71,42)),19),(41,((60,((73,49),(59,(58,(56,(57,(50,(55,(52,(53,((72,51),48))))))))))),((54,30),(5,3)))))))),(((40,((23,22),21)),((66,34),(((38,33),25),(26,7)))),((65,(39,11)),(74,(24,((36,20),((13,9),(12,2)))))))))))))))))));
   tree tree_96 [p = 0.000, P = 0.003] = [&W 0.000033] (1,((82,(((88,87),86),((85,83),(84,(((80,(((81,79),78),77)),76),75))))),(70,((47,(28,(((17,16),((64,63),15)),(44,(14,(10,6)))))),((62,45),(31,((46,((32,(29,(38,18))),4)),(43,(((65,(68,(69,(67,35)))),(37,((27,8),(19,(41,((59,(61,((73,49),(60,(58,(57,(56,(50,(72,((55,52),(53,(51,48)))))))))))),((((54,33),30),5),3))))))),((((23,22),((71,42),21)),((40,34),(66,((26,25),7)))),((24,(36,20)),(74,(11,(39,((13,9),(12,2))))))))))))))));
   tree tree_97 [p = 0.000, P = 0.003] = [&W 0.000033] (1,((((88,87),86),82),((83,(84,(((80,(((81,79),78),77)),76),75))),(85,(70,(((62,31),((28,((17,16),(64,(63,15)))),(44,(14,(10,6))))),(47,((46,4),(45,((43,(((69,67),(68,(35,33))),(65,(37,((27,8),((19,18),(41,((61,(73,(49,(59,(60,(58,((57,56),(50,(55,(52,(53,((72,51),48)))))))))))),(((54,30),5),3))))))))),((32,(((23,22),((71,42),21)),((66,40),(25,(26,7))))),((74,(((38,34),29),(36,(24,20)))),(11,(39,((13,9),(12,2))))))))))))))));
   tree tree_98 [p = 0.000, P = 0.003] = [&W 0.000033] (1,(82,((83,(84,(((80,(((81,79),78),77)),76),75))),(((88,87),86),(85,(70,((47,((((45,44),(28,(17,16))),((64,63),15)),(14,(31,(10,6))))),((62,32),(46,(29,(43,(((65,(38,33)),4),((((67,(69,(68,35))),24),(37,(27,(8,(18,((59,(61,19)),(41,((54,(((73,(49,(60,(58,(56,(57,(50,(55,((53,(72,51)),(52,48)))))))))),30),5)),3)))))))),((((23,22),((71,42),21)),(66,(40,((26,(34,25)),7)))),((36,20),(74,(11,(39,((13,9),(12,2))))))))))))))))))));
   tree tree_99 [p = 0.000, P = 0.003] = [&W 0.000033] (1,(82,((((88,87),86),(83,(84,(76,((80,(((81,79),78),77)),75))))),(85,(70,(47,(((44,(28,(64,(63,15)))),((17,(16,14)),(10,6))),(62,((31,(45,4)),(32,(46,(43,(((73,38),29),(((69,(68,67)),((25,(65,(35,18))),(37,((19,(27,8)),(41,((30,(((59,54),(49,(60,(58,(56,(57,(50,(55,(52,(53,(72,(51,48)))))))))))),5)),(34,3))))))),((74,(((23,22),(((71,42),(61,33)),21)),((66,40),(26,7)))),((39,11),((24,(36,20)),((13,9),(12,2)))))))))))))))))));
   tree tree_100 [p = 0.000, P = 0.003] = [&W 0.000033] (1,(82,((((88,87),86),(83,(84,(((80,((79,(81,78)),77)),76),75)))),(85,(70,(47,((44,((28,((64,(63,45)),15)),((17,14),(16,(10,6))))),((62,31),(32,(46,((43,4),(((69,67),((68,((65,35),25)),((37,24),((27,8),((19,18),(41,(((54,30),5),(((73,(61,(49,(60,(58,(56,(57,(50,(55,(52,(53,(72,(51,48))))))))))))),(59,33)),3)))))))),((((23,22),((71,42),21)),((66,40),(26,7))),((74,(((38,34),29),(36,20))),(11,(39,((13,9),(12,2))))))))))))))))));
   tree tree_101 [p = 0.000, P = 0.003] = [&W 0.000033] (1,(82,((((88,87),86),(83,(84,((80,(((81,79),78),77)),(76,75))))),(85,((47,((16,((44,28),((64,63),15))),(17,(14,(10,6))))),(62,(70,(31,(((46,((38,(34,33)),29)),(45,4)),(32,(43,(((65,((69,67),(68,35))),(37,((27,8),(19,(25,(18,(41,(((59,54),(30,5)),((61,(73,(60,(49,(58,((57,56),(50,(55,(52,((53,(72,51)),48)))))))))),3))))))))),(((40,((71,42),((23,22),21))),(66,(26,7))),(((74,39),11),(((36,24),20),((13,9),(12,2)))))))))))))))));
   tree tree_102 [p = 0.000, P = 0.003] = [&W 0.000033] (1,(82,((((88,87),86),((85,83),(84,(((80,((79,(81,78)),77)),76),75)))),((70,(((28,(17,16)),(44,((64,63),15))),(62,((31,14),(10,6))))),(47,((45,4),(46,((43,((68,(69,67)),((25,(35,(65,18))),(37,((27,8),((61,19),(41,(((73,(49,(59,(60,(58,((57,56),(50,(72,(55,(52,(53,(51,48)))))))))))),(30,5)),3)))))))),((32,(((23,22),((71,42),21)),(66,(40,(26,7))))),(((36,24),((38,33),((54,(34,29)),20))),((74,11),((13,9),(39,(12,2))))))))))))));
   tree tree_103 [p = 0.000, P = 0.003] = [&W 0.000033] (1,(82,(((88,87),86),((83,(84,(76,((80,(((81,79),78),77)),75)))),(85,(70,(47,(62,(((44,28),((64,((63,45),15)),(16,(17,(14,(10,6)))))),(31,(32,((46,(43,4)),((((69,68),(67,35)),(37,(((27,18),8),(59,(19,(41,((61,(73,(49,(60,(58,((57,56),(50,(55,(52,(53,(72,(51,48)))))))))))),(((54,33),5),(30,3))))))))),((((25,(23,22)),((71,42),21)),(40,(26,(66,7)))),((38,(24,(36,20))),(74,(((65,(34,29)),(39,11)),((13,9),(12,2)))))))))))))))))));
   tree tree_104 [p = 0.000, P = 0.003] = [&W 0.000033] (1,(82,((((88,87),86),(83,(84,(76,((80,(((81,79),78),77)),75))))),(85,(70,(47,(((64,(63,15)),((44,28),(17,(16,(14,(10,6)))))),(((62,45),31),(32,(46,((43,(29,4)),(((65,(67,(69,(68,35)))),(33,(37,((27,8),(18,(19,(41,((61,((73,49),((60,58),(59,((57,56),(50,(55,(52,(53,((72,51),48)))))))))),((30,(54,5)),3))))))))),((((23,22),((71,42),21)),((66,40),((26,25),7))),(74,((39,11),((24,((38,36),20)),((34,(13,9)),(12,2))))))))))))))))));
   tree tree_105 [p = 0.000, P = 0.003] = [&W 0.000033] (1,((82,(((88,87),86),(83,(84,(((80,(((81,79),78),77)),76),75))))),(85,(70,(47,(((28,(44,((64,63),15))),(17,(16,(14,(10,6))))),((62,31),((46,(45,4)),(29,(32,(43,(((65,(69,(67,(68,35)))),((73,38),(37,((27,8),((19,18),(41,(((61,((59,49),(60,(58,((57,56),(50,(55,(52,(53,(72,(51,48))))))))))),(34,((54,30),5))),(33,3)))))))),((((23,22),((71,42),21)),((66,40),(25,(26,7)))),(74,((24,(36,20)),(11,(39,((13,9),(12,2)))))))))))))))))));
   tree tree_106 [p = 0.000, P = 0.004] = [&W 0.000033] (1,(82,(((88,87),86),(((85,83),(84,((80,(((81,79),78),77)),(76,75)))),(70,(47,((44,((28,(64,(63,15))),(16,(17,(14,(10,6)))))),((62,31),((46,45),(32,(4,((((73,38),29),((69,(68,67)),((35,((65,25),18)),((27,8),(37,((41,19),((((49,(59,(60,(58,((57,56),(50,(55,(52,(53,(72,(51,48))))))))))),30),((54,34),5)),3))))))),(43,((((23,22),((61,((71,42),33)),21)),((66,40),(26,7))),(74,((39,11),((24,(36,20)),((13,9),(12,2)))))))))))))))))));
   tree tree_107 [p = 0.000, P = 0.004] = [&W 0.000033] (1,((82,(((88,87),86),((85,83),(84,(80,(76,((((81,79),78),77),75))))))),(70,(47,((((45,28),(64,(63,15))),(44,(17,(16,(14,(10,6)))))),(62,(31,(32,(4,(46,(43,(((67,(69,(68,35))),(65,(37,((27,8),((33,18),((61,((71,42),19)),(59,(41,((73,(49,(60,(58,(56,(57,(50,(55,((53,(72,51)),(52,48)))))))))),(5,((54,30),3))))))))))),(((40,((23,22),21)),(66,(26,(25,7)))),(((38,34),29),(74,((24,(36,20)),(39,(11,((13,9),(12,2))))))))))))))))))));
   tree tree_108 [p = 0.000, P = 0.004] = [&W 0.000033] (1,(82,((((88,87),86),(83,(84,(((80,(((81,79),78),77)),76),75)))),(85,((47,(44,((28,(64,((63,45),15))),(17,(16,(14,(10,6))))))),(70,((62,31),((46,((((54,38),34),29),4)),(32,(43,((((69,67),(68,35)),((65,25),(37,((27,8),(19,(((73,(49,(59,(60,(58,((57,56),(50,(55,(52,((53,(72,51)),48)))))))))),18),((30,5),((41,33),3)))))))),((((23,22),((61,(71,42)),21)),((66,40),(26,7))),(11,(((36,24),20),(74,((13,9),((39,12),2)))))))))))))))));
   tree tree_109 [p = 0.000, P = 0.004] = [&W 0.000033] (1,(82,(((85,83),(((88,87),86),(84,(((80,(((81,79),78),77)),76),75)))),(70,(31,((47,(44,(28,(((64,(63,45)),15),(17,(16,(14,(10,6)))))))),((62,32),(46,((43,4),(((74,(67,(69,(68,(73,35))))),(65,(37,((27,8),((24,19),(18,(41,(30,(5,(54,((59,(49,(60,(58,(56,(57,(50,(55,(52,(53,(72,(51,48)))))))))))),3))))))))))),((((38,34),29),(((23,22),((42,(61,(71,33))),21)),(25,((66,40),(26,7))))),((36,20),(11,(39,((13,9),(12,2))))))))))))))));
   tree tree_110 [p = 0.000, P = 0.004] = [&W 0.000033] (1,(82,(((88,87),86),((83,(84,(((80,((81,(79,78)),77)),76),75))),(85,((62,47),((70,(28,(44,((64,(63,15)),(17,(16,(14,(10,6)))))))),(31,((45,4),(((46,32),(38,29)),(43,(((65,34),((69,(67,(68,35))),((37,(27,8)),((19,18),(41,((((61,59),(73,(54,(49,(60,(58,(57,(56,(50,(55,(52,((72,51),(53,48))))))))))))),(30,5)),(33,3))))))),(((40,((23,22),((71,42),21))),(66,(25,(26,7)))),(74,((39,11),((24,(36,20)),((13,9),(12,2))))))))))))))))));
   tree tree_111 [p = 0.000, P = 0.004] = [&W 0.000033] (1,(82,(((88,87),86),((83,(84,(76,((80,(((81,79),78),77)),75)))),(85,(70,(47,(((44,(62,((17,(28,16)),(63,(64,15))))),(31,(14,(10,6)))),(((46,45),4),(32,(43,((74,((((68,(69,67)),(35,30)),(73,((59,38),18))),((37,24),((27,8),((61,19),((((54,(60,(49,(58,((57,56),(50,(55,(52,(53,(72,(51,48))))))))))),41),33),(5,3))))))),((25,((((71,42),(23,22)),21),((66,40),(26,7)))),((65,(29,(34,(36,20)))),((39,11),((13,9),(12,2)))))))))))))))));
   tree tree_112 [p = 0.000, P = 0.004] = [&W 0.000033] (1,(82,((83,(((88,87),86),(84,(76,((80,((79,(81,78)),77)),75))))),(85,((70,47),((44,(((64,63),15),(28,(16,(17,(14,(10,6))))))),((62,31),(((46,45),4),(32,(43,((((69,67),(68,35)),((27,8),(37,(18,(19,((41,33),((((61,((73,59),(49,(60,(58,((57,56),(50,(55,((52,(53,(72,51))),48))))))))),30),(54,5)),3))))))),((((23,22),((71,42),21)),(40,(66,(26,(25,7))))),((24,11),(74,(39,(((65,38),((34,(36,29)),20)),((13,9),(12,2))))))))))))))))));
   tree tree_113 [p = 0.000, P = 0.004] = [&W 0.000033] (1,(((((88,87),86),82),(83,(84,(76,((80,(((81,79),78),77)),75))))),(85,(70,(((44,((64,63),15)),(28,(16,((17,14),(10,6))))),(47,(45,((62,31),(32,(29,((46,4),(43,((((59,38),((34,25),((65,35),18))),((69,(68,67)),((37,(19,(27,8))),(41,(((73,(60,(49,(50,((57,(58,56)),(55,((53,(72,51)),(52,48)))))))),30),(54,(5,3))))))),((66,((((71,42),(23,22)),21),(40,(((61,33),26),7)))),(74,((39,11),((24,(13,(20,9))),(36,(12,2)))))))))))))))))));
   tree tree_114 [p = 0.000, P = 0.004] = [&W 0.000033] (1,(82,(((88,87),86),((85,(83,(84,(((80,(((81,79),78),77)),76),75)))),(70,(47,(((62,31),(((17,(63,16)),(64,15)),((45,28),(44,(14,(10,6)))))),(32,(46,(((43,(34,29)),4),(((67,(69,(68,35))),(37,((27,8),(19,(18,(41,((73,(49,(60,(58,(57,(56,(50,(55,(52,(53,(72,(51,48)))))))))))),(((54,33),(30,5)),(61,3))))))))),((74,(65,(66,((40,((23,22),((71,42),21))),((59,25),(26,(38,7))))))),((24,(36,20)),(39,(11,((13,9),(12,2)))))))))))))))));
   tree tree_115 [p = 0.000, P = 0.004] = [&W 0.000033] (1,(82,(((88,87),86),((83,(84,(((80,(((81,79),78),77)),76),75))),(85,(70,(47,((((64,63),15),(44,(28,(16,(17,(14,(10,6))))))),((62,(31,4)),((46,45),(32,(43,((((69,67),(68,(35,18))),(37,((27,8),(24,(19,(61,((30,5),(((73,(49,(60,(59,(58,(57,(56,(50,(55,(52,(53,(72,(51,48))))))))))))),41),3)))))))),((74,(((23,22),((71,42),21)),(40,(66,(26,(25,7)))))),((65,((54,38),(33,(34,((36,29),20))))),((39,11),((13,9),(12,2))))))))))))))))));
   tree tree_116 [p = 0.000, P = 0.004] = [&W 0.000033] (1,((((88,87),86),82),((83,(84,(((80,(((81,79),78),77)),76),75))),(85,(((70,62),(28,(((64,63),15),((45,44),(16,(17,(14,(10,6)))))))),(47,(31,(32,((46,4),((43,(34,29)),((((74,68),(69,67)),(((65,35),(25,(38,18))),((27,8),((59,19),(37,(((61,(73,(49,(60,(58,(56,(57,(50,(55,(52,((53,(72,51)),48))))))))))),33),(41,(5,((54,30),3))))))))),((((71,42),((23,22),21)),(40,(66,(26,7)))),((24,(36,20)),((39,11),((13,9),(12,2))))))))))))))));
   tree tree_117 [p = 0.000, P = 0.004] = [&W 0.000033] (1,(82,((((88,87),86),(85,(83,(84,(76,((80,((79,(81,78)),77)),75)))))),((((44,28),((64,63),15)),((17,(16,14)),(62,(10,6)))),((70,47),(31,(4,((34,29),(32,((46,45),(43,((65,(74,((69,((73,38),(67,(68,35)))),(37,((27,8),(19,(18,(41,((((60,59),(49,(58,((57,56),(((55,52),50),(53,(72,(51,48)))))))),(54,30)),(5,3)))))))))),((((23,22),(((71,61),42),21)),((66,40),(33,(25,(26,7))))),((39,11),((24,(36,20)),((13,9),(12,2)))))))))))))))));
   tree tree_118 [p = 0.000, P = 0.004] = [&W 0.000033] (1,((82,(((88,87),86),(85,(83,(84,(((79,(81,78)),77),(80,(76,75)))))))),(70,(47,((((64,(63,45)),15),(28,(44,(16,(14,(17,(10,6))))))),((62,31),(32,(46,((43,4),(29,(((74,((67,35),(68,(69,18)))),(37,((27,8),(34,(19,(41,(((61,33),((49,(73,(59,(60,(58,((57,56),(50,(55,(52,((72,51),(53,48))))))))))),((54,30),5))),3))))))),(((24,(39,11)),(((23,22),((71,42),21)),(40,(66,(26,((38,25),7)))))),(65,((12,((36,20),9)),(13,2)))))))))))))));
   tree tree_119 [p = 0.000, P = 0.004] = [&W 0.000033] (1,((((88,87),86),82),((85,(83,(84,(80,((((81,79),78),77),(76,75)))))),(70,(47,(((28,(44,((64,63),15))),(14,(16,(17,(10,6))))),(62,((45,31),(4,((46,32),(43,((74,(65,(37,((27,8),(((59,38),18),((61,19),((((73,(60,(49,(58,(56,(57,(50,(55,(52,(53,((72,51),48))))))))))),41),((54,30),5)),(25,3)))))))),((((23,22),((71,42),21)),((66,40),(26,(33,7)))),((69,(67,(68,35))),(((36,(29,20)),(24,9)),((13,(39,12)),(11,(34,2))))))))))))))))));
   tree tree_120 [p = 0.000, P = 0.004] = [&W 0.000033] (1,(82,((((88,87),86),(85,(83,(84,(((80,(((81,79),78),77)),76),75))))),(70,((47,(44,(28,(62,(((64,63),15),(17,((16,14),(10,6)))))))),((45,31),(46,(32,((29,4),(43,((74,((68,(69,67)),((65,35),(37,((27,8),((34,(59,(38,18))),(19,(41,((73,(61,(60,(49,(58,((57,56),(50,(55,(52,((72,51),(53,48))))))))))),((54,5),((33,30),3))))))))))),(((39,11),(((25,(23,22)),((71,42),21)),(40,(66,(26,7))))),(24,((13,9),(((36,20),12),2)))))))))))))));
   tree tree_121 [p = 0.000, P = 0.004] = [&W 0.000033] (1,(82,((((88,87),86),(83,(84,(((80,(((81,79),78),77)),76),75)))),(85,(70,((62,47),((((28,17),16),(44,((64,63),15))),((14,(31,(10,6))),(45,((46,32),((29,4),(43,((74,(65,((69,(67,(68,35))),(37,((27,8),(((73,59),18),(19,(41,((49,(60,(58,(56,(57,(50,(55,(52,(53,(72,(51,48))))))))))),((54,5),3)))))))))),((((39,24),11),((40,((23,22),((61,(71,42)),21))),(66,(26,((30,25),7))))),((38,(33,((36,34),20))),(12,(9,(13,2))))))))))))))))));
   tree tree_122 [p = 0.000, P = 0.004] = [&W 0.000033] (1,((((88,87),86),82),((83,(84,((80,(((81,79),78),77)),(76,75)))),(85,(47,((70,(44,(28,(((17,((64,63),16)),15),(14,(10,6)))))),((31,((62,45),4)),((46,32),((43,(((67,(69,(68,35))),24),(65,(37,((27,8),(19,(18,(41,(((54,30),((73,(49,(60,(58,(56,(57,(50,(55,(52,(53,(72,(51,48)))))))))))),5)),3))))))))),((74,(((23,22),((71,(61,42)),21)),((66,40),(26,(25,7))))),(12,(((36,20),9),(((34,((38,(59,33)),29)),(39,11)),(13,2))))))))))))));
   tree tree_123 [p = 0.000, P = 0.004] = [&W 0.000033] (1,(((((88,87),86),82),(83,(84,(((80,(((81,79),78),77)),76),75)))),(85,(70,(47,(((44,(28,(((64,63),45),15))),((17,16),(14,(10,6)))),((62,31),((46,4),(32,(((67,(69,((73,38),(68,35)))),(37,((18,(27,8)),(19,(((54,30),(33,5)),(41,((61,(49,((60,59),(58,((57,56),(50,(55,(52,((53,(72,51)),48))))))))),3))))))),(43,(((65,(66,34)),(((23,22),((71,42),21)),(40,(26,(25,7))))),(29,(74,(((24,(36,20)),9),((39,12),(11,(13,2))))))))))))))))));
   tree tree_124 [p = 0.000, P = 0.004] = [&W 0.000033] (1,(82,((85,(83,(84,(((80,(((81,79),78),77)),76),75)))),(((88,87),86),(70,(62,(47,(((44,(28,(63,(64,15)))),(16,(17,(14,(10,6))))),((45,31),(32,((46,(((38,34),29),4)),(43,(((69,67),(68,((65,35),((54,(27,8)),(37,((41,(((61,(59,33)),18),(((73,(60,(49,(58,((57,56),(50,(55,((53,(72,51)),(52,48))))))))),30),5))),(19,(25,3)))))))),(((39,11),(74,(66,(((23,22),((71,42),21)),(40,(26,7)))))),(((36,20),(24,9)),(13,(12,2)))))))))))))))));
   tree tree_125 [p = 0.000, P = 0.004] = [&W 0.000033] (1,(82,((83,(84,(((80,(((81,79),78),77)),76),75))),(((88,87),86),(85,((47,(62,(44,(((28,17),16),((64,63),15))))),(70,(45,((31,(14,(10,6))),(32,(((29,(38,18)),(46,4)),(65,(43,(((67,((69,68),35)),(37,((19,(27,8)),(41,((((61,(73,(49,(60,(58,(56,(57,(50,(55,(52,(53,(72,(51,48))))))))))))),(54,(59,30))),(33,5)),3))))),(((((71,42),(23,22)),21),(((66,40),25),(26,7))),(74,(12,(((36,20),9),((24,13),(11,(39,(34,2))))))))))))))))))))));
   tree tree_126 [p = 0.000, P = 0.004] = [&W 0.000033] (1,(82,(((88,87),86),((83,(84,(76,(80,((((81,79),78),77),75))))),(85,(70,(47,((44,((17,16),((28,(64,(63,15))),(14,(10,6))))),((62,31),(45,(46,(32,((43,4),((((69,67),(68,(((73,(59,38)),(65,35)),12))),(37,((27,8),(25,((19,18),(((54,30),(33,5)),(41,((49,(60,(58,((57,56),(50,(55,(52,((72,51),(53,48))))))))),(61,3))))))))),((66,((40,(((71,42),(23,22)),21)),(26,7))),(74,(((24,(36,20)),9),(((39,29),11),(13,(34,2))))))))))))))))))));
   tree tree_127 [p = 0.000, P = 0.004] = [&W 0.000033] (1,(82,((((88,87),86),(83,(84,(((80,(((81,79),78),77)),76),75)))),(85,((47,(70,(44,(((64,63),15),((28,17),(16,(14,(10,6)))))))),((62,31),(45,((29,(43,4)),(46,(32,((((68,35),(67,(69,((54,38),18)))),((25,12),((37,(27,8)),(((61,59),19),(41,(((33,30),5),((73,(60,(49,(58,(56,(57,(50,(55,(52,((53,(72,51)),48)))))))))),3))))))),((((23,22),(((71,42),34),21)),((66,40),(26,7))),(74,((((36,24),20),(13,9)),(65,(11,(39,2)))))))))))))))));
   tree tree_128 [p = 0.000, P = 0.004] = [&W 0.000033] (1,(82,((((88,87),86),(83,(84,((80,(((81,79),78),77)),(76,75))))),(85,((47,(44,((64,(63,15)),(28,(16,((17,14),(10,6))))))),((70,(62,45)),(46,(4,(31,(32,(43,((((69,67),(68,35)),(25,(65,(37,((27,8),((33,18),(19,(((61,(73,(54,((60,59),(49,(58,((57,56),(50,(55,((53,(72,51)),(52,48))))))))))),41),(5,(30,3)))))))))),((((23,22),((71,42),21)),((66,40),(26,7))),((74,12),((((38,36),24),(((34,29),20),9)),(11,(39,(13,2))))))))))))))))));
   tree tree_129 [p = 0.000, P = 0.004] = [&W 0.000033] (1,(82,((((88,87),86),((85,83),(84,(80,(76,((((81,79),78),77),75)))))),(70,(47,((31,((45,(44,((28,(17,(62,16))),((64,63),15)))),(14,(10,6)))),((46,32),((29,4),((65,43),(((24,(67,((68,(73,35)),(69,18)))),((27,(19,8)),(37,(((61,(59,(60,(49,(58,(57,(56,(50,(55,(52,((72,51),(53,48)))))))))))),41),(54,(((33,30),5),3)))))),(((40,((23,22),((71,42),21))),(66,(26,(25,7)))),((36,(((38,34),20),9)),(74,(12,(11,(39,(13,2)))))))))))))))));
   tree tree_130 [p = 0.000, P = 0.004] = [&W 0.000033] (1,(82,((83,(84,(((80,(((81,79),78),77)),76),75))),(((88,87),86),(85,((47,(((17,16),((44,28),((64,(62,(63,45))),15))),(14,(31,(10,6))))),(70,(46,(32,(((43,29),4),(65,(((69,(67,(68,35))),(37,((27,8),(19,((38,18),(41,((61,((59,49),((73,60),(58,(56,(57,(50,(55,(52,((53,(72,51)),48)))))))))),((54,(30,5)),3)))))))),((74,(34,((40,((23,22),((71,42),21))),(66,(25,((33,26),7)))))),((39,12),((36,(24,(20,9))),(11,(13,2)))))))))))))))));
   tree tree_131 [p = 0.000, P = 0.004] = [&W 0.000033] (1,((((88,87),86),(82,(83,(84,(((80,((81,(79,78)),77)),76),75))))),(85,((47,(44,(45,(28,((17,16),(64,(63,15))))))),(70,((31,(14,(10,6))),(62,(32,((46,4),(43,(((67,(69,(68,35))),(37,((27,8),(19,(((59,38),18),(33,(((60,(73,(49,(58,((57,56),(50,(55,((53,(72,51)),(52,48))))))))),41),(54,((30,5),3))))))))),(65,((((25,(23,22)),((71,(61,42)),21)),((66,40),(26,7))),(((34,(29,20)),(24,(36,9))),(74,(12,(11,(39,(13,2)))))))))))))))))));
   tree tree_132 [p = 0.000, P = 0.004] = [&W 0.000033] (1,(82,(((88,87),86),((83,(84,(76,((80,(((81,79),78),77)),75)))),(85,(70,(((62,47),(44,(28,((17,16),((63,(64,45)),15))))),((14,(31,(10,6))),(32,((46,(29,4)),(43,(65,((((67,(69,(73,(59,38)))),(68,35)),(37,((27,8),(18,((33,(61,19)),(41,((49,((60,58),((57,56),(50,(55,(52,(53,(72,(51,48))))))))),((54,5),(30,3))))))))),(((34,25),(((23,22),((71,42),21)),(40,(66,(26,7))))),(12,(74,((24,((36,20),9)),(11,(13,(39,2))))))))))))))))))));
   tree tree_133 [p = 0.000, P = 0.004] = [&W 0.000033] (1,(82,(((88,87),86),((83,(84,(76,((80,(((81,79),78),77)),75)))),(85,(70,((28,(44,((64,(17,16)),(63,15)))),(47,((62,(31,(14,(10,6)))),(((46,45),4),(32,(29,(43,((38,34),(((67,(69,(68,35))),(65,(37,((27,8),(54,((19,18),((33,((59,30),5)),(41,((49,(73,(60,(58,((57,56),(50,(55,(52,(53,((72,51),48)))))))))),(61,3)))))))))),((((23,22),((71,42),21)),(40,(66,((26,25),7)))),(74,((39,(11,(12,(24,((36,20),9))))),(13,2)))))))))))))))))));
   tree tree_134 [p = 0.000, P = 0.004] = [&W 0.000033] (1,(82,(((88,87),86),((83,(84,(76,((80,(((81,79),78),77)),75)))),(85,((70,((47,45),(44,(((28,17),16),((64,63),15))))),(((62,31),(14,(10,6))),(32,((29,4),(46,(43,((65,((67,(69,(68,(35,18)))),(37,((27,8),((61,19),((((60,59),(73,(49,(58,((57,56),(50,(55,(52,(53,(72,(51,48))))))))))),41),(((54,30),(33,5)),3))))))),((((23,22),((71,42),21)),((66,40),(25,(26,7)))),(74,((((39,(38,34)),11),(24,((36,20),(12,9)))),(13,2))))))))))))))));
   tree tree_135 [p = 0.000, P = 0.004] = [&W 0.000033] (1,(82,(((88,87),86),((83,(84,(((80,(((81,79),78),77)),76),75))),(85,((47,(70,((62,31),((28,((64,(63,17)),15)),(44,(45,(16,(14,(10,6))))))))),((46,32),(4,(43,((65,29),(((69,(67,(68,(35,34)))),(37,(((27,18),8),((61,((71,42),19)),(41,((33,5),(((49,(73,(60,(58,(56,(57,(50,(55,(52,(53,(72,(51,48)))))))))))),((59,54),30)),3))))))),((66,(((23,22),21),(40,(38,(26,(25,7)))))),((11,(24,((36,20),9))),(74,((39,12),(13,2))))))))))))))));
   tree tree_136 [p = 0.000, P = 0.005] = [&W 0.000033] (1,(82,((((88,87),86),(83,(84,(76,((80,(((81,79),78),77)),75))))),(85,(70,((44,((63,(64,15)),(28,((17,16),(14,(10,6)))))),(47,((62,(45,31)),((46,32),((43,4),((34,((59,38),29)),(((((69,67),(68,35)),12),(37,((27,8),((19,18),((61,(60,(73,(49,(58,(56,(57,(50,(55,(52,(72,(53,(51,48))))))))))))),(41,(((54,30),5),3))))))),((((23,22),((71,42),21)),((66,40),(((33,26),25),7))),(65,((11,(24,(20,(36,9)))),(74,(39,(13,2))))))))))))))))));
   tree tree_137 [p = 0.000, P = 0.005] = [&W 0.000033] (1,((82,((85,83),(84,(((80,(((81,79),78),77)),76),75)))),(((88,87),86),(70,((47,(45,(28,((44,((64,63),15)),(16,(14,(17,(10,6)))))))),(62,(31,(32,(46,(4,(65,(43,(((38,34),29),(((67,(69,(68,35))),(37,((27,8),((19,(25,(24,(54,(((61,59),33),18))))),(41,((73,(49,(60,(58,((57,56),(50,((55,52),(53,(72,(51,48)))))))))),((30,5),3))))))),((((23,22),((71,42),21)),(66,(40,(26,7)))),(((74,(39,11)),((36,20),9)),(13,(12,2))))))))))))))))));
   tree tree_138 [p = 0.000, P = 0.005] = [&W 0.000033] (1,(82,(((88,87),86),((83,(84,(((80,(((81,79),78),77)),76),75))),(85,((70,((28,((45,44),(((63,17),16),(64,15)))),(14,(31,(10,6))))),(47,(62,(32,(46,((29,(43,4)),(((74,(67,(69,(68,35)))),(65,(37,((27,8),((19,18),(41,((59,33),(((73,(60,(49,(58,((57,56),(50,(55,(52,(53,(72,(51,48))))))))))),30),(54,(5,3)))))))))),(((40,((23,22),((71,(61,42)),21))),(66,((26,25),7))),(((39,11),((38,12),(36,(24,(20,9))))),(13,(34,2))))))))))))))));
   tree tree_139 [p = 0.000, P = 0.005] = [&W 0.000033] (1,(82,((((88,87),86),(83,(84,((80,(((81,79),78),77)),(76,75))))),(85,(70,((62,47),(((44,28),(((63,(64,45)),15),(17,((16,14),(10,6))))),(31,(32,((46,(29,4)),(43,(((74,(69,(67,(68,35)))),(38,((65,12),(37,((27,8),(18,(19,((((61,54),(73,((60,59),(49,(58,((57,56),(50,(55,(52,((53,(72,51)),48)))))))))),(30,5)),(41,3))))))))),((((23,22),((71,42),21)),(66,((40,25),(26,7)))),(((39,11),(33,(24,(20,9)))),(36,((34,13),2))))))))))))))));
   tree tree_140 [p = 0.000, P = 0.005] = [&W 0.000033] (1,(82,((((88,87),86),(83,(84,(76,((80,(((81,79),78),77)),75))))),(85,((44,((28,(63,(64,15))),(16,((17,14),(10,6))))),(47,(70,((31,(62,((45,18),4))),(46,((32,29),((((68,35),(67,(69,((38,(73,34)),33)))),((27,8),(37,(19,(41,(30,((54,5),(((59,49),(60,(58,(56,(57,(50,(55,(52,(53,((72,51),48)))))))))),3)))))))),(43,((((23,22),(((71,61),42),21)),((66,40),(26,(25,7)))),((74,65),(24,((11,(20,(36,9))),(39,((13,12),2))))))))))))))))));
   tree tree_141 [p = 0.000, P = 0.005] = [&W 0.000033] (1,(82,((((88,87),86),(83,(84,(((80,((79,(81,78)),77)),76),75)))),(85,((47,(44,(((64,(63,45)),15),((28,(17,16)),(14,(10,6)))))),(70,(31,((62,32),(46,(29,((43,4),((((69,67),((68,35),18)),(65,(37,((27,8),(19,((59,33),(41,((((73,((61,49),(60,(58,(56,(57,(50,(55,(52,(53,(72,(51,48)))))))))))),(54,30)),5),3)))))))),((((23,22),((71,42),21)),(((66,40),25),(26,7))),(74,(24,((11,((38,34),((36,20),9))),(39,(12,(13,2)))))))))))))))))));
   tree tree_142 [p = 0.000, P = 0.005] = [&W 0.000033] (1,(82,(((88,87),86),((83,(84,(76,((80,(((81,79),78),77)),75)))),(85,(70,(47,((44,(28,((17,16),((63,45),(64,15))))),(((31,14),(10,6)),(62,((46,32),(29,((43,4),(74,(((((69,68),67),35),(37,(18,((27,8),(19,(41,((61,33),(((59,(73,(49,(60,(58,(56,(57,(50,(55,(52,(53,(72,(51,48))))))))))))),30),(5,3))))))))),(((25,(23,22)),(((71,42),21),((40,34),((66,(54,38)),(26,7))))),(65,((11,((24,20),(36,9))),((39,12),(13,2))))))))))))))))))));
   tree tree_143 [p = 0.000, P = 0.005] = [&W 0.000033] (1,((82,(((88,87),86),(83,(84,(76,((80,(((81,79),78),77)),75)))))),(85,(70,((16,(14,(17,(10,6)))),((47,(28,((45,44),(62,((64,63),15))))),(31,((46,32),(((43,29),4),((((69,67),((73,38),(68,35))),((65,34),(37,((27,8),(19,(((61,(49,(60,(58,(57,(56,(50,(55,(52,((53,(72,51)),48)))))))))),18),(41,((59,54),(25,((30,5),(33,3))))))))))),((((23,22),((71,42),21)),((66,40),(26,7))),(74,((11,(24,((36,20),9))),(39,(13,(12,2))))))))))))))));
   tree tree_144 [p = 0.000, P = 0.005] = [&W 0.000033] (1,(82,((83,(84,(80,(76,((((81,79),78),77),75))))),(((88,87),86),(85,(70,(47,((62,(((44,28),((64,63),15)),(16,(17,(14,(10,6)))))),(31,((46,(29,(45,4))),(32,(43,(((69,67),((68,((73,38),35)),(37,((27,8),(18,(19,(33,(((54,30),5),(41,((49,(60,(58,(56,(57,(50,(55,(52,(53,(72,(51,48))))))))))),(59,3))))))))))),((65,((((71,42),(23,22)),21),(40,(66,((61,26),(25,7)))))),(74,((11,((36,20),9)),(39,((24,12),((34,13),2)))))))))))))))))));
   tree tree_145 [p = 0.000, P = 0.005] = [&W 0.000033] (1,(82,((85,(83,(84,(76,((80,(((81,79),78),77)),75))))),(((88,87),86),(70,((44,(((62,((64,63),45)),15),(28,(17,(16,(14,(10,6))))))),(47,(31,((46,4),(32,((43,(34,29)),(((74,((69,67),(73,38))),((68,(65,35)),(37,((27,8),(18,(19,(41,(((61,((59,49),(60,(58,((57,56),(50,(55,(52,(53,(72,(51,48))))))))))),33),(5,(54,(30,3))))))))))),((((23,22),((71,42),21)),((66,40),(26,(25,7)))),((11,(36,(24,(20,9)))),(39,(12,(13,2)))))))))))))))));
   tree tree_146 [p = 0.000, P = 0.005] = [&W 0.000033] (1,(82,(((85,83),(((88,87),86),(84,(76,((80,(((81,79),78),77)),75))))),(70,((44,((28,(64,((63,45),15))),(17,(16,(14,(10,6)))))),(47,((62,31),(32,(((38,29),(46,4)),(43,((74,((67,(69,(68,(35,30)))),((27,8),(37,((19,18),((73,(61,(60,(49,(59,(58,(57,(56,(50,(55,(52,(53,(72,(51,48)))))))))))))),((41,5),(54,3)))))))),(((34,(25,(23,22))),(((71,42),21),(40,(26,(66,7))))),(((39,11),((24,(36,(33,20))),9)),(((65,13),12),2))))))))))))));
   tree tree_147 [p = 0.000, P = 0.005] = [&W 0.000033] (1,(82,((83,(84,(((80,(((81,79),78),77)),76),75))),(((88,87),86),(85,(70,(47,((44,(28,((64,(63,45)),15))),(31,((16,(17,(14,(10,6)))),((62,32),(4,((46,29),(43,(((65,24),(((69,67),(73,38)),((68,34),((35,12),(37,((27,8),((19,18),(41,(30,((33,((54,(49,(60,(59,(58,((57,56),(50,(55,(52,(53,(72,(51,48)))))))))))),5)),3)))))))))),((((23,22),((61,(71,42)),21)),(40,(66,(25,(26,7))))),(((36,20),9),(74,((39,11),(13,2))))))))))))))))))));
   tree tree_148 [p = 0.000, P = 0.005] = [&W 0.000033] (1,((((88,87),86),((85,83),(84,(76,((80,(((81,79),78),77)),75))))),(82,(70,(47,((44,(28,((64,(63,15)),((16,(17,14)),(10,6))))),((45,(62,31)),(46,(32,((43,4),((((68,(69,67)),(24,(((54,(59,(73,38))),33),12))),((35,(65,18)),(37,((27,8),(19,((61,((60,49),(58,((57,56),(50,(55,(52,(53,((72,51),48))))))))),(41,((30,5),3)))))))),((74,(((23,22),((71,42),21)),((66,40),(26,(25,7))))),(39,(((36,20),((34,29),9)),(11,(13,2))))))))))))))));
   tree tree_149 [p = 0.000, P = 0.005] = [&W 0.000033] (1,(82,((((88,87),86),(83,(84,(80,(76,(((79,(81,78)),77),75)))))),(85,(70,(47,(((64,(63,15)),(45,(44,(28,((17,(16,14)),(10,6)))))),(31,(62,(32,(46,(((65,43),4),((((69,67),((68,35),12)),(37,((27,8),(18,(((54,30),19),(5,(((49,(73,(60,(58,((57,56),(50,(55,(52,(53,(72,(51,48))))))))))),41),(59,3)))))))),(((((66,61),40),(((71,42),(23,22)),21)),(26,((38,25),7))),((((33,24),((36,(34,29)),20)),9),(11,(39,(74,(13,2)))))))))))))))))));
   tree tree_150 [p = 0.000, P = 0.005] = [&W 0.000033] (1,(82,(((85,83),(((88,87),86),(84,(76,((80,(((81,79),78),77)),75))))),(70,(47,(((44,((28,(17,16)),(45,((64,63),15)))),(62,(31,(14,(10,6))))),((46,4),((32,29),(43,((12,((68,(69,(67,38))),(65,(37,((27,8),(19,((30,(35,((59,54),5))),(((73,(60,(49,(58,((57,56),(50,(55,(52,((72,51),(53,48)))))))))),18),(41,3))))))))),((((66,40),((23,22),((61,(71,42)),21))),(25,(33,(26,7)))),(74,(((36,24),((34,20),9)),((39,11),(13,2)))))))))))))));
   tree tree_151 [p = 0.000, P = 0.005] = [&W 0.000033] (1,(82,((((88,87),86),(83,(84,(76,((80,(((81,79),78),77)),75))))),(85,(70,((47,(44,(((62,28),17),(((63,16),(64,15)),(14,(10,6)))))),((45,31),((46,((32,29),4)),(43,((65,(((69,(67,(68,(35,30)))),12),(37,((27,8),((24,19),(41,((18,5),(((59,(73,(60,(49,(58,((57,56),(50,(55,(52,((53,(72,51)),48)))))))))),33),3)))))))),((((23,22),((71,42),21)),((54,34),(40,(25,(66,((61,26),7)))))),(((36,20),9),(74,((39,(38,11)),(13,2)))))))))))))));
   tree tree_152 [p = 0.000, P = 0.005] = [&W 0.000033] (1,(82,((((88,87),86),(83,(84,(((80,(((81,79),78),77)),76),75)))),(85,(70,((47,((28,((64,63),15)),(44,((17,14),(16,(10,6)))))),((62,(45,31)),((32,(46,4)),((43,29),((65,(((68,35),(69,(67,34))),(12,((37,(27,8)),(25,(((54,38),18),(41,((33,((61,59),19)),((73,(49,(60,(58,((57,56),(50,(55,(52,((72,51),(53,48)))))))))),((30,5),3)))))))))),((((23,22),((71,42),21)),(40,(66,(26,7)))),(((36,(24,20)),9),(74,((39,11),(13,2)))))))))))))));
   tree tree_153 [p = 0.000, P = 0.005] = [&W 0.000033] (1,((86,82),(((88,87),(83,(84,(((80,(((81,79),78),77)),76),75)))),(85,(70,(47,(((28,(44,(64,(63,15)))),((17,14),(16,(10,6)))),(62,(31,(45,(46,(32,((29,(38,18)),((43,4),((65,(((68,35),(69,(67,12))),(37,((27,8),(((71,42),19),((41,(61,(33,((73,((59,49),(60,(58,((57,56),(50,(55,(52,(53,((72,51),48)))))))))),((54,30),5))))),3)))))),((21,((25,(23,22)),((66,40),(26,7)))),((36,((24,20),9)),(74,(11,(39,(13,(34,2))))))))))))))))))))));
   tree tree_154 [p = 0.000, P = 0.005] = [&W 0.000033] (1,(82,(((88,87),86),((83,(84,(76,((80,(((81,79),78),77)),75)))),(85,((47,(44,((45,28),((17,16),(63,(64,15)))))),(70,((31,(14,(10,6))),(62,(46,(32,(((65,(29,(34,(38,25)))),4),(43,((((69,67),(68,35)),(12,(37,((27,8),(19,(41,(18,((((61,49),((73,59),(60,(58,(56,(57,(50,(55,(52,((72,53),(51,48))))))))))),(54,30)),(5,3))))))))),((((23,22),((71,42),21)),((66,40),(26,7))),(((24,(36,(33,20))),9),(74,(11,(39,(13,2))))))))))))))))))));
   tree tree_155 [p = 0.000, P = 0.005] = [&W 0.000033] (1,((82,(((88,87),86),((85,83),(84,(80,(76,((((81,79),78),77),75))))))),((70,(44,((63,45),((64,(28,(17,16))),15)))),(47,(31,((14,(10,6)),((62,32),(46,((43,29),(4,((((68,(67,(69,38))),35),((65,12),(37,((27,8),(((25,19),((73,59),18)),(41,((33,((54,30),5)),((49,(60,(58,(56,(57,(50,(55,(52,(53,(72,(51,48))))))))))),3)))))))),(((((71,42),(23,22)),21),(((66,61),40),(26,7))),(74,(((24,(36,20)),9),((39,11),((34,13),2))))))))))))))));
   tree tree_156 [p = 0.000, P = 0.005] = [&W 0.000033] (1,(82,((83,(84,(76,((80,(((81,79),78),77)),75)))),(((88,87),86),(85,(70,((62,47),(((44,(28,(17,16))),(64,(63,15))),(((31,14),(10,6)),((46,45),((32,4),((65,43),((((69,(67,(68,35))),12),(37,((27,8),(18,((25,19),(41,((61,(59,(73,(49,(60,(58,((57,56),(50,(55,(52,(53,(72,(51,48))))))))))))),(5,((54,30),3))))))))),((((23,22),((71,42),21)),(40,(66,(26,7)))),(74,(((36,(24,(((38,33),(34,29)),20))),9),((39,11),(13,2))))))))))))))))));
   tree tree_157 [p = 0.000, P = 0.005] = [&W 0.000033] (1,(82,((((88,87),86),(83,(84,(((80,(((81,79),78),77)),76),75)))),(85,(((70,47),(44,((28,((64,(63,45)),15)),(17,(16,(14,(10,6))))))),((62,31),(46,(32,((43,4),(((67,(69,(68,(35,18)))),(65,(25,(37,((27,8),(19,(41,(((((73,54),49),(60,(58,((57,56),(50,((55,52),(53,(72,(51,48))))))))),30),(5,(59,3)))))))))),(29,((66,((40,((23,22),((61,(71,42)),21))),(26,((38,33),7)))),(74,(((36,20),(12,9)),(24,(11,(39,(13,(34,2)))))))))))))))))));
   tree tree_158 [p = 0.000, P = 0.005] = [&W 0.000033] (1,(82,((((88,87),86),((85,83),(84,((80,(((81,79),78),77)),(76,75))))),(70,((47,(62,(((64,63),15),((45,28),(44,(17,((16,14),(10,6)))))))),(31,((46,4),(32,(43,((65,((((69,67),(68,((73,(54,38)),(35,30)))),12),(37,((27,8),(((24,19),18),(41,((49,(60,(58,(56,(57,(50,(55,(52,((53,(72,51)),48))))))))),((59,5),3)))))))),((25,(((23,22),((61,(71,42)),21)),((66,40),(26,7)))),(((33,(29,(34,(36,20)))),9),(74,((39,11),(13,2)))))))))))))));
   tree tree_159 [p = 0.000, P = 0.005] = [&W 0.000033] (1,(82,((((88,87),86),(83,(84,(((80,(((81,79),78),77)),76),75)))),(85,(70,(47,((45,(44,(28,((64,(63,(17,16))),15)))),(((62,31),(14,(10,6))),((46,32),(29,((43,4),((((67,(68,35)),(69,12)),(37,((27,8),(19,(18,(41,(((54,30),5),((73,(49,(59,(60,(58,(56,(57,(50,((72,51),(55,(53,(52,48)))))))))))),3)))))))),((65,(((23,22),((71,42),21)),((33,25),(40,((66,61),(26,7)))))),(74,(((36,24),(20,9)),(11,(39,((34,13),(38,2)))))))))))))))))));
   tree tree_160 [p = 0.000, P = 0.005] = [&W 0.000033] (1,(82,((((88,87),86),(83,(84,(76,((80,(((81,79),78),77)),75))))),(85,(70,(47,(((28,(44,(45,((64,63),15)))),(14,(17,(16,(10,6))))),(31,(62,((46,4),(32,((43,((29,25),(38,(34,18)))),(65,(((69,(67,(68,35))),(24,(37,((27,8),(19,(41,((73,((60,59),(61,(49,(58,((57,56),((55,50),(52,(72,(53,(51,48))))))))))),(33,((54,30),(5,3)))))))))),((((23,22),((71,42),21)),((66,40),(26,7))),(74,(((36,20),(12,9)),(11,(39,(13,2))))))))))))))))))));
   tree tree_161 [p = 0.000, P = 0.005] = [&W 0.000033] (1,(82,(((85,83),(84,(80,(76,((((81,79),78),77),75))))),(((88,87),86),(70,((47,((44,((45,28),(64,(63,15)))),(16,((17,14),(10,6))))),((62,31),((46,(32,29)),((43,4),(((((69,68),(67,35)),(38,12)),(37,((27,8),((19,(33,18)),(41,((59,((54,30),5)),((61,(60,(49,(73,(58,(56,(57,(50,(55,(52,(53,(72,(51,48))))))))))))),3))))))),((65,(((25,(23,22)),((71,42),21)),((66,40),(26,7)))),((74,(20,(34,9))),((39,11),((36,24),(13,2)))))))))))))));
   tree tree_162 [p = 0.000, P = 0.005] = [&W 0.000033] (1,(82,(((88,87),86),((83,(84,(76,((80,(((81,79),78),77)),75)))),(85,(70,(47,((((45,44),(28,((64,63),15))),((17,(16,14)),(10,6))),((62,31),((46,32),((29,(43,4)),(38,((12,((67,((69,68),35)),(65,(25,(37,((27,8),(59,(18,((61,19),(((54,30),5),(((73,(49,(60,(58,(56,(57,(50,(55,(52,(53,(72,(51,48)))))))))))),41),3))))))))))),(((66,33),(((23,22),((71,42),21)),(40,(26,7)))),((74,(24,((34,(36,20)),9))),(11,(39,(13,2))))))))))))))))));
   tree tree_163 [p = 0.000, P = 0.005] = [&W 0.000033] (1,(82,((((88,87),86),(83,(84,(((80,(((81,79),78),77)),76),75)))),(85,(70,((47,((28,((45,44),((64,(17,(63,16))),(62,15)))),(14,(31,(10,6))))),(46,((32,4),(43,(((69,((68,67),24)),((25,(38,18)),(35,((65,12),((27,(19,8)),(37,(41,((((60,59),(73,(49,(58,(56,(57,(50,(55,(52,(53,((72,51),48))))))))))),(33,(54,5))),(30,3))))))))),((66,(((23,22),((61,(71,42)),21)),(40,(26,7)))),(74,((36,((34,29),(20,9))),((39,11),(13,2)))))))))))))));
   tree tree_164 [p = 0.000, P = 0.005] = [&W 0.000033] (1,(82,((((88,87),86),(85,(83,(84,(76,((80,(((81,79),78),77)),75)))))),(70,(47,(31,((44,(45,((64,((63,62),15)),(((28,17),16),(14,(10,6)))))),((46,4),(32,(43,((((65,38),12),(((69,67),(68,35)),(((27,((59,54),18)),8),(37,(19,(((60,(73,(49,(58,(57,(56,(50,(55,(52,(53,((72,51),48))))))))))),(30,5)),(41,(33,3)))))))),((74,(((23,22),((71,42),21)),((66,40),(((61,26),25),7)))),((24,(((36,(34,29)),20),9)),((39,11),(13,2)))))))))))))));
   tree tree_165 [p = 0.000, P = 0.005] = [&W 0.000033] (1,(82,((((88,87),86),((85,83),(84,(((80,((81,(79,78)),77)),76),75)))),(70,(47,((((44,28),((64,63),15)),(16,(17,(14,(10,6))))),(((62,31),(18,((45,29),4))),(46,(32,(43,(((69,(67,(68,35))),((65,12),(24,(37,((38,(34,33)),((27,8),(((71,42),19),(41,((61,((73,49),(60,(59,(58,(56,(57,(50,((55,52),(53,(72,(51,48)))))))))))),((54,5),(30,3))))))))))),((((23,22),21),((66,40),(26,(25,7)))),(74,(((36,20),9),(11,(39,(13,2)))))))))))))))));
   tree tree_166 [p = 0.000, P = 0.006] = [&W 0.000033] (1,((82,(((88,87),86),((85,83),(84,(76,((80,(((81,79),78),77)),75)))))),((47,(70,(44,((28,((64,63),15)),(17,(16,(14,(10,6)))))))),(62,((31,((46,45),4)),((12,((65,35),((68,(69,67)),(37,(((59,27),8),((19,(25,(61,18))),(41,((33,5),(((49,(73,(60,(58,((57,56),(50,(55,(52,(53,((72,51),48)))))))))),30),(54,3)))))))))),((43,29),((32,((66,40),(((23,22),((71,42),21)),(26,(38,7))))),((74,(24,(20,(36,9)))),((39,11),((34,13),2)))))))))));
   tree tree_167 [p = 0.000, P = 0.006] = [&W 0.000033] (1,(82,((((88,87),86),(83,(84,(80,(76,((((81,79),78),77),75)))))),(85,(70,((47,((28,(44,(64,(63,15)))),(16,(17,(14,(10,6)))))),(((62,(46,45)),31),(32,(43,(4,(((67,(69,(68,35))),(74,(12,(65,(((59,38),37),((27,8),((73,18),(19,((61,(49,(60,(58,(57,(56,(50,(55,(52,(53,(72,(51,48)))))))))))),((41,33),((54,30),(5,3)))))))))))),((((23,22),((71,42),21)),((66,40),(25,(26,7)))),(((24,((34,(36,29)),20)),9),((39,11),(13,2)))))))))))))));
   tree tree_168 [p = 0.000, P = 0.006] = [&W 0.000033] (1,(82,(((((88,87),86),83),(84,(((80,((79,(81,78)),77)),76),75))),(85,(70,(47,((((44,(45,28)),((64,63),15)),(16,(17,(14,(10,6))))),(62,(31,((32,(46,((29,(38,18)),4))),(43,(((65,12),(((69,67),(68,35)),(37,((27,(19,8)),(41,((((73,59),(61,(49,(60,(58,(56,(57,(50,(55,(52,(53,(72,(51,48))))))))))))),(30,(54,5))),3)))))),((((34,25),((23,22),((42,(71,33)),21))),(40,(66,(26,7)))),(((24,(36,20)),9),(74,(11,(39,(13,2))))))))))))))))));
   tree tree_169 [p = 0.000, P = 0.006] = [&W 0.000033] (1,(82,((((88,87),86),(83,(84,(((80,((81,(79,78)),77)),76),75)))),(85,(70,((47,((44,(28,(63,(64,15)))),((62,(17,16)),(14,(10,6))))),((45,31),((46,32),((43,29),(4,((((67,(69,(68,((38,34),(35,30))))),24),((25,12),((37,(27,8)),((33,(61,19)),((18,(((59,(60,54)),(73,(49,(58,((57,56),(50,(55,(52,(53,(72,(51,48))))))))))),(41,5))),3))))),((65,(((23,22),((71,42),21)),((66,40),(26,7)))),(((36,20),9),(74,(11,((39,13),2))))))))))))))));
   tree tree_170 [p = 0.000, P = 0.006] = [&W 0.000033] (1,(82,((83,(((88,87),86),(84,(((80,(((81,79),78),77)),76),75)))),(85,(70,(47,(((44,((64,63),15)),(28,(16,((17,14),(10,6))))),(((62,45),(18,(31,4))),(46,(32,(43,((74,(((69,(67,(68,35))),12),(65,((27,(19,8)),(37,(((54,30),(33,5)),(((61,((73,59),(49,(60,(58,(56,(57,(50,(55,(52,((53,(72,51)),48))))))))))),41),3))))))),(((40,((23,22),((71,42),21))),(66,(26,(((38,34),25),7)))),((24,((36,(29,20)),9)),((39,11),(13,2))))))))))))))));
   tree tree_171 [p = 0.000, P = 0.006] = [&W 0.000033] (1,(82,((((88,87),86),((85,83),(84,(76,((80,(((81,79),78),77)),75))))),(70,(47,(((44,(28,((64,63),15))),(16,((17,14),(10,6)))),(((62,45),31),((46,4),(32,(43,((65,((((73,38),24),(69,((68,35),(67,12)))),(37,((27,8),(((59,33),19),(18,(41,(61,(5,(((49,(60,(58,(57,(56,(50,((55,52),(53,(72,(51,48)))))))))),(54,30)),3)))))))))),(((((71,42),(23,22)),21),((66,40),(26,(25,7)))),(74,((((34,29),(36,20)),9),(11,(39,(13,2)))))))))))))))));
   tree tree_172 [p = 0.000, P = 0.006] = [&W 0.000033] (1,(82,((((88,87),86),(83,(84,((((79,(81,78)),77),(80,76)),75)))),(85,((70,47),(((44,(28,(64,(63,15)))),((17,16),(14,(10,6)))),(31,((62,32),(((46,(38,29)),(45,4)),(43,((((67,(68,35)),(69,12)),(37,((27,8),((19,18),(41,((59,25),(((54,30),((60,(73,(49,((58,(57,56)),(50,(55,(52,(53,(72,(51,48)))))))))),5)),3))))))),((((23,22),((71,(61,42)),21)),((66,40),(26,7))),(74,(((24,(36,20)),9),(((39,33),11),(65,(34,(13,2))))))))))))))))));
   tree tree_173 [p = 0.000, P = 0.006] = [&W 0.000033] (1,(82,((((88,87),86),(83,(84,(((80,(((81,79),78),77)),76),75)))),(85,(47,((70,(28,(44,((64,63),(15,((17,16),(14,(10,6)))))))),(((62,31),(45,4)),((43,(46,32)),((((68,(69,(67,38))),(65,35)),(12,((27,8),(37,((61,18),(19,(41,((49,(73,((60,59),(58,((57,56),(50,((55,52),(53,(72,(51,48)))))))))),(((54,33),5),(30,3)))))))))),((((23,22),((71,42),21)),(66,(40,(25,(26,7))))),(((24,(36,20)),9),(((34,29),(39,11)),(74,(13,2))))))))))))));
   tree tree_174 [p = 0.000, P = 0.006] = [&W 0.000033] (1,(82,(((88,87),86),((83,(84,(((80,(((81,79),78),77)),76),75))),(85,((70,(62,31)),((47,((28,((45,44),(64,(63,15)))),((17,16),(14,(10,6))))),((46,32),(((43,(34,29)),4),(((74,((73,38),12)),(((69,67),(30,(68,((59,35),18)))),(37,((27,8),(19,(41,((61,(49,(60,(58,((57,56),(50,((55,52),(72,(53,(51,48)))))))))),((54,5),3)))))))),((65,((40,((23,22),((71,42),21))),((66,25),(26,7)))),(((33,24),((36,20),9)),((39,11),(13,2))))))))))))));
   tree tree_175 [p = 0.000, P = 0.006] = [&W 0.000033] (1,(82,((((88,87),86),(83,(84,((80,(((81,79),78),77)),(76,75))))),(85,(70,(((62,31),(47,(((45,44),(28,((64,63),15))),((17,16),(14,(10,6)))))),(32,(46,(((43,29),4),(((67,(69,18)),(((68,(65,35)),12),(37,((27,(19,8)),(41,((49,(73,(60,(58,(56,(57,(50,(55,(52,((72,51),(53,48))))))))))),((((59,54),30),5),(61,3)))))))),((66,(((25,(23,22)),((71,42),21)),(40,((33,26),7)))),(74,((24,((36,20),9)),(38,(((39,34),11),(13,2))))))))))))))));
   tree tree_176 [p = 0.000, P = 0.006] = [&W 0.000033] (1,(82,((((88,87),86),(83,(84,(76,((80,(((81,79),78),77)),75))))),(85,(70,((47,(44,(((64,(63,62)),15),(28,(16,(14,(17,(10,6)))))))),((45,31),((18,4),(46,(32,(43,((((69,67),(68,35)),((65,38),(37,(25,((27,8),(19,(41,((61,59),((((73,(54,49)),(60,(58,(56,(57,(50,(55,(52,((72,51),(53,48)))))))))),(33,5)),(30,3)))))))))),((((23,22),((71,42),21)),(40,(66,(26,7)))),(74,((11,((24,(36,(29,(34,20)))),9)),(39,(13,(12,2))))))))))))))))));
   tree tree_177 [p = 0.000, P = 0.006] = [&W 0.000033] (1,(82,((((88,87),86),(83,(84,(76,((80,(((81,79),78),77)),75))))),(85,(70,(((44,(45,((28,(17,16)),(64,(63,15))))),((24,14),(10,6))),(47,(31,(32,((62,4),(46,((38,29),((43,(65,((69,(67,(35,(68,34)))),(37,((27,8),(18,((61,19),(41,((49,((60,59),(73,(58,(56,(57,(50,(55,((53,(72,51)),(52,48)))))))))),(54,(30,((33,5),3)))))))))))),((((25,(23,22)),((71,42),21)),((66,40),(26,7))),(11,((74,36),(39,((20,9),(12,(13,2))))))))))))))))))));
   tree tree_178 [p = 0.000, P = 0.006] = [&W 0.000033] (1,(82,((((88,87),86),(83,(84,(76,((80,(((81,79),78),77)),75))))),(85,(47,((70,(((44,((28,17),16)),(64,(63,15))),(31,(14,(10,6))))),(62,((46,((34,29),(45,4))),(32,(43,(((69,(67,(68,35))),(65,(37,((27,8),(18,(((59,33),19),((30,(54,5)),(((60,((73,49),(50,((57,(58,56)),((55,52),(53,(72,(51,48)))))))),41),(25,3))))))))),((((23,22),((71,(61,42)),21)),(66,(40,(26,7)))),(74,(11,(38,(((36,20),9),(24,((39,12),(13,2)))))))))))))))))));
   tree tree_179 [p = 0.000, P = 0.006] = [&W 0.000033] (1,(82,(((88,87),86),((83,(84,(((80,(((81,79),78),77)),76),75))),(85,((((44,28),(((64,63),(17,16)),15)),(62,((31,14),(10,6)))),(47,(70,((45,(46,(24,4))),((43,(65,(((69,67),(68,35)),((27,8),(37,(19,(((54,38),34),(18,(41,(33,(((73,((61,60),(49,(58,((57,56),(50,(55,(52,((72,51),(53,48)))))))))),(30,5)),(59,3)))))))))))),(32,((29,(((23,22),((71,42),21)),((40,25),(66,(26,7))))),(74,(11,(((36,20),9),(12,(39,(13,2))))))))))))))))));
   tree tree_180 [p = 0.000, P = 0.006] = [&W 0.000033] (1,(82,((83,(84,(76,((80,(((81,79),78),77)),75)))),(((88,87),86),(85,((47,(((17,(62,16)),(28,((45,44),(64,(63,15))))),(14,(31,(10,6))))),(70,(32,(46,(4,(43,((74,((((69,67),(68,35)),((38,34),(29,18))),(65,(37,((27,8),(19,(41,((54,(30,5)),(((61,59),(49,(73,(60,(58,(56,(57,(50,(55,(52,(53,(72,(51,48))))))))))))),3))))))))),((25,(((23,22),((71,42),21)),(40,((66,33),(26,7))))),((39,11),((24,(36,20)),(9,(12,(13,2))))))))))))))))));
   tree tree_181 [p = 0.000, P = 0.006] = [&W 0.000033] (1,(82,(((88,87),86),((83,(84,(((80,(((81,79),78),77)),76),75))),(85,((70,(((44,(28,(17,16))),(63,(64,15))),(62,(31,(14,(10,6)))))),(47,((29,((46,45),4)),(32,((43,(((69,(67,38)),(68,(35,34))),(65,(37,(33,((27,(24,8)),((61,19),(18,(41,((73,(49,(60,(58,(56,(57,(50,(55,(52,(53,((72,51),48))))))))))),((59,5),((54,30),3)))))))))))),(((66,40),(((25,(23,22)),((71,42),21)),(26,7))),(74,(11,((20,9),(((39,36),12),(13,2))))))))))))))));
   tree tree_182 [p = 0.000, P = 0.006] = [&W 0.000033] (1,(82,((((88,87),86),(85,(83,(84,(76,((80,(((81,79),78),77)),75)))))),(70,((((17,16),(44,(28,(64,(63,15))))),(31,(14,(10,6)))),(47,((62,32),(45,(46,((43,4),((65,(34,(38,29))),((37,((27,8),(19,((33,18),(41,(((61,((73,49),((60,59),(58,(56,(57,(50,(55,(52,(53,(72,(51,48)))))))))))),((54,30),5)),3)))))),((((23,22),((71,42),21)),(25,((66,40),(26,7)))),((67,(69,(68,35))),((74,11),((24,((36,20),9)),(39,(12,(13,2)))))))))))))))))));
   tree tree_183 [p = 0.000, P = 0.006] = [&W 0.000033] (1,(82,(((((88,87),86),(85,83)),(84,(((80,(((81,79),78),77)),76),75))),(70,((47,((28,((17,16),((64,63),15))),(44,(14,(10,6))))),((62,31),(32,(46,(45,((29,4),(43,(((((69,67),(68,35)),((38,(65,34)),18)),(37,((27,8),((61,19),((73,(54,((60,59),(49,(58,(56,(57,(50,(55,(52,((72,53),(51,48)))))))))))),((41,33),((30,5),3))))))),((66,(((40,(23,22)),((71,42),21)),(25,(26,7)))),((74,((24,(36,20)),11)),(39,(9,(12,(13,2))))))))))))))))));
   tree tree_184 [p = 0.000, P = 0.006] = [&W 0.000033] (1,(82,(((85,83),(84,(76,((80,((79,(81,78)),77)),75)))),(((88,87),86),(70,(47,((44,(((28,16),(64,((63,45),15))),((17,14),(10,6)))),(31,(46,((32,(62,4)),((34,29),(43,(((((69,68),35),(67,18)),(65,(37,((27,8),(19,(((61,(49,((73,60),(58,((57,56),(50,(55,(52,((53,(72,51)),48))))))))),(30,(54,5))),((59,41),(33,3)))))))),((((23,22),((71,42),21)),(40,(66,((26,25),(38,7))))),(74,((39,11),(((24,(36,20)),9),(12,(13,2)))))))))))))))))));
   tree tree_185 [p = 0.000, P = 0.006] = [&W 0.000033] (1,(82,((((88,87),86),(83,(84,((80,(((81,79),78),77)),(76,75))))),(85,((47,(70,((44,(28,((17,16),((64,63),15)))),(14,(10,6))))),((62,(45,31)),((46,32),((((29,(38,25)),18),4),(43,((65,((67,(69,(68,35))),((27,(19,8)),(37,(41,(((61,(54,49)),(60,(73,(58,(57,(56,(50,(55,(52,((53,(72,51)),48)))))))))),(5,((34,30),3)))))))),((66,((40,(((71,42),(23,22)),21)),(26,7))),(11,((74,((36,(24,(33,20))),9)),(39,((59,12),(13,2))))))))))))))));
   tree tree_186 [p = 0.000, P = 0.006] = [&W 0.000033] (1,((((88,87),86),82),((83,(84,((80,((81,(79,78)),77)),(76,75)))),(85,(70,((47,(((31,(62,28)),(44,((64,63),(45,15)))),((17,(16,14)),(10,6)))),(32,(46,(29,((43,4),((((69,67),(68,(35,18))),(24,(65,(37,((27,8),(19,(41,(5,(((73,(49,(59,(60,(58,((57,56),(50,(55,(52,(53,((72,51),48))))))))))),(54,30)),3))))))))),(((((71,42),(23,22)),21),(((66,61),40),((26,(38,((34,33),25))),7))),(74,(11,(((36,20),9),((39,12),(13,2)))))))))))))))));
   tree tree_187 [p = 0.000, P = 0.006] = [&W 0.000033] (1,(82,((((88,87),86),((85,83),(84,((80,(((81,79),78),77)),(76,75))))),(70,(47,(((62,31),((45,28),(44,(((64,63),15),(17,((16,14),(10,6))))))),((32,(46,4)),(43,(((65,((38,34),29)),((69,(67,(68,35))),(((37,24),(27,8)),(19,(((61,59),18),(41,((54,(30,(((73,(49,(60,(58,(57,(56,(50,(55,(52,((72,53),(51,48))))))))))),33),5))),3))))))),((((23,22),((71,42),21)),((66,40),(26,(25,7)))),(74,(11,(39,(((36,20),9),(12,(13,2))))))))))))))));
   tree tree_188 [p = 0.000, P = 0.006] = [&W 0.000033] (1,((((88,87),86),((85,83),(84,(76,((80,(((81,79),78),77)),75))))),(82,(70,((47,(((45,44),((17,16),(28,((64,63),15)))),(31,(14,(10,6))))),((62,32),(46,((43,4),((65,((74,((69,68),67)),(24,(37,((27,8),(25,((59,18),((41,((73,(60,(49,(58,((57,56),(50,(55,((53,(72,51)),(52,48))))))))),((35,30),5))),(19,3))))))))),((((23,22),((61,(71,42)),21)),(66,(40,(26,7)))),((39,11),(((33,29),(((54,38),(36,34)),20)),(9,(12,(13,2)))))))))))))));
   tree tree_189 [p = 0.000, P = 0.006] = [&W 0.000033] (1,(82,((((88,87),86),(83,(84,(((((81,79),78),77),(80,76)),75)))),(85,(((70,(47,(44,((28,((62,17),16)),((64,63),15))))),(31,(14,(10,6)))),(((46,45),32),((43,4),(((67,((69,68),35)),(65,(37,((27,8),((24,(25,19)),((18,(59,((54,30),((73,(49,(60,(58,(56,(57,(55,(50,(52,((72,51),(53,48))))))))))),5)))),(41,3))))))),(((34,29),((40,((23,22),((42,(71,33)),21))),((66,61),(26,7)))),(74,(38,((39,11),(((36,20),9),(12,(13,2)))))))))))))));
   tree tree_190 [p = 0.000, P = 0.006] = [&W 0.000033] (1,(82,(((88,87),86),((83,(84,(76,((80,((81,(79,78)),77)),75)))),(85,(70,((62,(44,((28,(63,(64,15))),(17,((16,14),(10,6)))))),(47,(31,((45,(46,4)),((74,(((69,67),(68,35)),(((36,(38,34)),29),(65,(25,((37,(27,8)),((19,18),((59,33),(41,((61,((((73,49),(60,(58,((57,56),(50,(55,(52,(53,(72,(51,48)))))))))),(54,30)),5)),3)))))))))),((32,(((23,22),((71,42),21)),(66,(40,(26,7))))),(43,((39,11),(((24,20),9),(12,(13,2)))))))))))))))));
   tree tree_191 [p = 0.000, P = 0.006] = [&W 0.000033] (1,(82,(((88,87),86),((83,(84,(76,((80,(((81,79),78),77)),75)))),(85,(70,((62,47),((((17,16),(64,(63,15))),(44,(28,(14,(10,6))))),((46,(45,31)),(32,((43,(29,4)),((((69,67),(68,35)),(37,((27,8),(((19,18),(41,((59,33),((73,(60,(49,((57,(58,56)),(50,(55,(52,((53,(72,51)),48)))))))),((54,30),5))))),3)))),(((38,(36,24)),(((23,22),((71,42),21)),((((66,61),40),(34,25)),(26,7)))),(65,(74,((39,11),((20,9),(12,(13,2)))))))))))))))))));
   tree tree_192 [p = 0.000, P = 0.006] = [&W 0.000033] (1,(82,((((88,87),86),(85,(83,(84,(((80,(((81,79),78),77)),76),75))))),(70,((47,(44,(((64,63),15),(28,(16,((17,14),(10,6))))))),((62,(45,31)),(46,(32,(4,(43,((65,(37,((27,8),(25,(18,(19,(41,(((54,30),(((59,(73,49)),(60,(58,(56,(57,(50,(55,(52,(53,((72,51),48)))))))))),(33,5))),3)))))))),((((23,22),((71,42),21)),(40,((66,61),(26,7)))),((74,(69,(67,(68,35)))),((39,11),(24,(((38,34),(29,(36,20))),(9,(12,(13,2)))))))))))))))))));
   tree tree_193 [p = 0.000, P = 0.006] = [&W 0.000033] (1,(82,(((85,83),(84,(((80,(((81,79),78),77)),76),75))),(((88,87),86),(70,((44,(28,(((63,62),(64,15)),((17,16),(14,(10,6)))))),(47,((46,(45,(31,4))),(32,(43,(((68,(69,67)),((65,35),(37,((27,8),(((71,42),19),((18,(41,(((73,49),(59,(60,(58,(56,(57,(50,(55,(52,((53,(72,51)),48)))))))))),(30,(54,5))))),3)))))),((((66,40),((23,22),(61,21))),(26,(25,7))),(74,(((39,((34,(38,33)),29)),11),((24,(36,20)),(9,(12,(13,2))))))))))))))))));
   tree tree_194 [p = 0.000, P = 0.006] = [&W 0.000033] (1,(82,(((88,87),86),((83,(84,(((80,(((81,79),78),77)),76),75))),(85,(70,((28,((((62,45),(64,(63,(17,16)))),15),(44,(14,(10,6))))),(47,(31,(32,(46,((43,4),(((38,34),29),(((69,(67,(68,35))),((65,37),((27,8),((((73,(49,(60,(58,(56,(57,(((55,52),50),(72,(53,(51,48)))))))))),(59,18)),(41,(33,(30,(54,5))))),(19,3))))),((((23,22),((71,42),21)),(40,(25,((66,61),(26,7))))),(24,((39,11),(74,(((36,20),9),(12,(13,2)))))))))))))))))))));
   tree tree_195 [p = 0.000, P = 0.006] = [&W 0.000033] (1,(82,((((88,87),86),(83,(84,(76,((80,((79,(81,78)),77)),75))))),(85,(70,((47,((28,(44,(64,(63,15)))),(16,((17,14),(10,6))))),(((62,45),31),(32,(46,(((43,((38,34),29)),4),(65,(((69,(67,(68,35))),(37,((27,8),(19,((41,((((59,54),(73,(61,(60,(49,(58,((57,56),(50,(55,(52,(53,(72,(51,48))))))))))))),18),(30,(33,5)))),3))))),((((23,22),((71,42),21)),(40,(25,(66,(26,7))))),(74,(11,(39,(24,(((36,20),9),(12,(13,2))))))))))))))))))));
   tree tree_196 [p = 0.000, P = 0.007] = [&W 0.000033] (1,((((88,87),86),82),((83,(84,(((80,((81,(79,78)),77)),76),75))),(85,(47,(70,((((44,28),(64,(63,15))),((17,16),(14,(10,6)))),((62,31),((45,4),(46,(32,(43,((65,((69,(67,(68,35))),(37,((27,8),((((59,54),25),19),((33,18),(41,((((73,61),(49,(60,(58,(56,(57,(50,(55,(52,((72,53),(51,48))))))))))),30),(5,3))))))))),((((66,40),((23,22),((71,42),21))),(26,7)),((74,((39,((38,34),29)),11)),(((36,20),9),((24,12),(13,2))))))))))))))))));
   tree tree_197 [p = 0.000, P = 0.007] = [&W 0.000033] (1,(82,((((88,87),86),(85,(83,(84,(((80,(((81,79),78),77)),76),75))))),(((28,(44,((64,63),15))),((17,16),(14,(10,6)))),(47,((70,((62,45),31)),(32,(46,(29,(43,(4,((((69,68),(35,(67,(34,(38,33))))),(65,(37,((27,8),(25,((61,19),((18,((59,54),(30,5))),(41,((73,(49,(60,(58,((57,56),(50,(55,(52,((72,51),(53,48)))))))))),3))))))))),((((23,22),((71,42),21)),((66,40),(26,7))),(74,((39,11),((24,(36,20)),(9,(12,(13,2)))))))))))))))))));
   tree tree_198 [p = 0.000, P = 0.007] = [&W 0.000033] (1,((((88,87),86),82),((85,(83,(84,(((80,(((81,79),78),77)),76),75)))),(70,((47,(((64,63),15),(((45,44),28),((17,16),(14,(10,6)))))),(31,(62,((46,(32,(34,29))),(4,(43,(((67,(69,(((73,59),38),(68,35)))),(37,(((27,18),8),(19,(41,(((61,(60,(49,((58,(57,56)),(50,((55,52),(53,(72,(51,48))))))))),((54,30),5)),(33,3))))))),((65,(((23,22),((71,42),21)),(40,(66,(25,(26,7)))))),(74,(11,(39,((24,(36,20)),(9,(12,(13,2)))))))))))))))))));
   tree tree_199 [p = 0.000, P = 0.007] = [&W 0.000033] (1,((((88,87),86),82),(((85,83),(84,(((80,(((81,79),78),77)),76),75))),(70,((47,((28,((64,(63,45)),15)),(44,((17,14),(16,(10,6)))))),(31,((62,32),((38,29),((46,4),(43,(65,((37,((18,(27,8)),(19,((61,59),(((((73,54),(49,(60,(58,((57,56),(50,(55,(52,((72,53),(51,48)))))))))),41),(30,(33,5))),3))))),((((23,22),((71,42),21)),((40,(66,34)),(26,(25,7)))),((69,(67,(68,35))),(74,((39,11),((24,(20,(36,9))),(12,(13,2)))))))))))))))))));
   tree tree_200 [p = 0.000, P = 0.007] = [&W 0.000033] (1,(82,(((85,83),(84,(76,((80,(((81,79),78),77)),75)))),(((88,87),86),(70,((47,((28,(45,(64,(63,15)))),(44,(62,((17,14),(16,(10,6))))))),(31,(32,(46,(43,(4,(65,(((67,(69,(68,35))),(37,((18,(27,8)),(19,(41,((73,(61,(49,(60,(58,(57,(56,(50,(55,(52,((72,51),(53,48)))))))))))),(30,((33,5),3)))))))),((((23,22),(((71,59),42),21)),(40,(25,(66,(26,7))))),((74,((38,34),(54,(29,(36,20))))),(11,(24,(39,(9,(12,(13,2)))))))))))))))))))));
   tree tree_201 [p = 0.000, P = 0.007] = [&W 0.000033] (1,(82,((((88,87),86),(83,(84,(76,((80,(((81,79),78),77)),75))))),(85,((70,(44,(28,((64,(63,15)),((17,14),(16,(10,6))))))),(47,(((62,(45,31)),4),(32,(46,(43,(((69,((67,38),(68,35))),(65,((27,8),(37,((18,(41,(33,(30,((73,(49,(60,(58,((57,56),(((55,52),50),(53,(72,(51,48))))))))),(54,5)))))),(19,(25,(59,3)))))))),(74,(((((71,42),(23,22)),21),(40,((66,61),(26,7)))),((39,11),((24,((36,29),(34,20))),(9,(12,(13,2))))))))))))))))));
   tree tree_202 [p = 0.000, P = 0.007] = [&W 0.000033] (1,((82,(((88,87),86),((85,83),(84,(((80,(((81,79),78),77)),76),75))))),(70,(47,((44,((28,((64,63),15)),(45,((17,14),(16,(10,6)))))),(62,(31,(46,(32,((43,4),((((69,67),(68,35)),(65,(37,((18,(19,(27,8))),((33,(((73,((60,59),(49,(58,(57,(56,(50,(55,(52,((72,51),(53,48))))))))))),(54,30)),5)),(41,(61,3))))))),(((66,25),((40,((23,22),((71,42),21))),(26,7))),(74,((39,11),(((24,((38,36),((34,29),20))),9),(12,(13,2)))))))))))))))));
   tree tree_203 [p = 0.000, P = 0.007] = [&W 0.000033] (1,((((88,87),86),82),((83,(84,(((80,(((81,79),78),77)),76),75))),(85,(70,((47,(28,((64,(((63,62),45),15)),(44,(14,(16,(17,(10,6)))))))),((31,4),(46,(29,(32,(43,((((67,(69,(73,38))),(68,35)),((34,18),(25,(37,(8,(27,(19,(41,(((59,49),(60,(58,(56,(57,(50,(55,(52,((53,(72,51)),48))))))))),(54,(30,(5,3)))))))))))),((((23,22),((71,42),21)),(40,(((66,61),33),(26,7)))),((65,(39,(74,11))),((24,(36,20)),(9,(12,(13,2))))))))))))))))));
   tree tree_204 [p = 0.000, P = 0.007] = [&W 0.000033] (1,(82,((((88,87),86),(83,(84,(((80,(((81,79),78),77)),76),75)))),(85,(47,((44,((28,(64,((63,45),15))),(14,(16,(17,(10,6)))))),(70,(31,((62,32),((46,4),((38,29),(43,(((68,(69,67)),((((65,35),25),18),(37,((27,8),(19,(((61,59),(73,(60,(49,(58,((57,56),(50,(55,(52,((53,(72,51)),48)))))))))),(41,(30,(5,(54,3)))))))))),((66,((40,((71,42),((23,22),21))),(26,7))),((39,11),(74,(((36,(34,33)),24),(20,(9,(12,(13,2)))))))))))))))))))));
   tree tree_205 [p = 0.000, P = 0.007] = [&W 0.000033] (1,(82,((((88,87),86),(83,(84,(76,((80,(((81,79),78),77)),75))))),(85,((70,62),(47,((((44,(45,18)),(28,((17,16),((64,63),15)))),(31,(14,(10,6)))),((32,(46,4)),((((38,((69,67),(68,(35,30)))),24),((27,8),(37,(19,(41,((54,(61,((73,49),(59,(60,(58,(57,(56,(50,(55,(52,(53,((72,51),48))))))))))))),(5,(33,3)))))))),(((((71,42),(23,22)),21),(40,((66,25),(26,7)))),((43,(65,(34,29))),(74,(11,(((36,20),9),((39,12),(13,2))))))))))))))));
   tree tree_206 [p = 0.000, P = 0.007] = [&W 0.000033] (1,(82,((83,(84,(((80,(((81,79),78),77)),76),75))),(((88,87),86),(85,((70,47),(((17,16),((62,28),(45,(44,(63,(64,15)))))),((31,(14,(10,6))),((32,(46,4)),(43,((((69,67),((68,(35,30)),(65,(25,(38,18))))),(24,((27,(19,8)),(37,((((73,54),(60,(49,(58,((57,56),(50,(55,(52,((53,(72,51)),48))))))))),41),(61,((33,(59,5)),3))))))),((74,(((66,40),((23,22),((71,42),21))),(26,7))),((39,11),((((34,29),(36,20)),9),(12,(13,2))))))))))))))));
   tree tree_207 [p = 0.000, P = 0.007] = [&W 0.000033] (1,(82,((((88,87),86),(85,(83,(84,(76,((80,(((81,79),78),77)),75)))))),(70,(14,(47,((44,(((64,63),15),(16,(17,(28,(10,6)))))),((62,31),((46,45),(32,((43,4),((74,(65,((37,(27,8)),(33,(18,(19,(41,((30,5),(54,((59,((73,(61,49)),(60,(58,(56,(57,(50,(55,(52,(53,(72,(51,48)))))))))))),3)))))))))),((((71,42),((23,22),21)),((66,40),(26,(25,7)))),((67,(69,(68,35))),(((38,34),29),((39,11),((20,9),(((36,24),12),(13,2)))))))))))))))))));
   tree tree_208 [p = 0.000, P = 0.007] = [&W 0.000033] (1,(82,((((88,87),86),(83,(84,(((80,(((81,79),78),77)),76),75)))),(85,(47,(70,((44,((17,(16,(14,10))),(((64,(63,45)),15),(28,6)))),(31,(62,((46,(38,29)),((32,4),(43,(((69,(67,(68,35))),(65,(37,((27,8),((((59,33),(61,19)),18),((41,(((73,49),(60,(58,((57,56),(50,(55,(52,(53,(72,(51,48)))))))))),((54,30),5))),(25,3))))))),((((23,22),((71,42),21)),((66,40),(26,7))),((74,(39,11)),(24,(((36,20),9),((34,12),(13,2)))))))))))))))))));
   tree tree_209 [p = 0.000, P = 0.007] = [&W 0.000033] (1,(82,((85,(83,(84,(80,(((((81,79),78),77),76),75))))),(((88,87),86),(70,(((45,44),(((28,(63,17)),(64,16)),15)),(47,((31,(14,(10,6))),(62,((46,(34,29)),((32,4),(43,(((65,35),((68,(69,67)),(37,((27,8),(((73,(61,19)),(25,18)),(41,((((59,(49,(60,(58,(56,(57,(50,(55,(52,(53,(72,(51,48)))))))))))),(54,30)),5),3))))))),((((23,22),((71,42),21)),(40,(66,(26,7)))),((39,((38,33),11)),((74,24),((36,20),(9,(12,(13,2))))))))))))))))))));
   tree tree_210 [p = 0.000, P = 0.007] = [&W 0.000033] (1,(82,((((88,87),86),(83,(84,(((80,(((81,79),78),77)),76),75)))),(85,(70,((44,(28,((17,16),(64,(63,15))))),(47,((62,(14,(10,6))),((31,(45,18)),((46,32),(43,(4,(((74,((69,(73,38)),(67,(68,35)))),(65,(37,((27,8),(19,((((61,49),(59,(60,(58,(56,(57,(50,(55,(52,(53,(72,(51,48)))))))))))),41),((33,5),(54,(30,3))))))))),(((((71,42),(23,22)),21),((66,40),(26,(25,7)))),(((39,(34,29)),11),(24,(((36,20),9),(12,(13,2)))))))))))))))))));
   tree tree_211 [p = 0.000, P = 0.007] = [&W 0.000033] (1,(82,((((88,87),86),(83,(84,((80,(((81,79),78),77)),(76,75))))),(85,((70,(47,((17,16),((62,28),(44,((64,63),15)))))),((31,(14,(10,6))),(45,(46,((43,(65,4)),((((69,67),(68,(35,18))),(37,((27,8),(19,(41,(((61,30),(33,5)),((54,(73,(49,(59,(60,(58,(56,(57,(50,(55,(52,(53,(72,(51,48)))))))))))))),3))))))),((32,(((23,22),((71,42),21)),(40,(66,(26,(25,7)))))),((24,((((38,36),34),29),20)),(11,((74,39),(9,(12,(13,2)))))))))))))))));
   tree tree_212 [p = 0.000, P = 0.007] = [&W 0.000033] (1,(82,(((88,87),86),((83,(84,(((80,(((81,79),78),77)),76),75))),(85,(70,(47,((45,(44,(((62,28),(17,16)),((64,63),15)))),((31,(14,(10,6))),(46,(32,((29,(43,4)),(65,(((67,(69,(38,18))),((68,35),((27,8),(37,(19,(41,((((54,33),30),5),(((73,49),(59,(60,(58,((57,56),(50,(55,(52,(53,(72,(51,48))))))))))),(34,(61,3)))))))))),((((23,22),((71,42),21)),(40,((66,25),(26,7)))),(74,((39,11),((24,(36,20)),(9,(12,(13,2)))))))))))))))))))));
   tree tree_213 [p = 0.000, P = 0.007] = [&W 0.000033] (1,(82,((83,(84,(76,((80,(((81,79),78),77)),75)))),(((88,87),86),(85,(70,((47,(45,(28,((44,((64,63),15)),((17,16),(14,(10,6))))))),((62,31),(46,((32,29),(4,(43,((((69,(67,(68,(((73,59),38),(35,30))))),12),(24,((27,8),(37,((61,19),(18,(41,(5,(((54,49),(60,(58,(56,(57,(50,(55,(52,((53,(72,51)),48))))))))),3))))))))),(74,((65,(((23,22),(((71,42),33),21)),(40,((66,25),(26,7))))),((11,(20,(36,9))),(39,(13,(34,2)))))))))))))))))));
   tree tree_214 [p = 0.000, P = 0.007] = [&W 0.000033] (1,(82,((((88,87),86),((85,83),(84,(((80,(((81,79),78),77)),76),75)))),(70,((47,(((17,16),(44,(28,((64,63),15)))),(14,(10,6)))),((62,31),((32,(((38,34),29),(45,(46,4)))),(43,(((((69,68),67),(65,35)),(37,((27,8),(18,((33,19),((41,((61,(59,(73,(49,(60,(58,(56,(57,(50,(55,(52,((72,51),(53,48))))))))))))),((54,30),5))),3)))))),((39,(74,11)),((((23,22),((71,42),21)),((66,40),(25,(26,7)))),((36,(24,20)),(9,(12,(13,2)))))))))))))));
   tree tree_215 [p = 0.000, P = 0.007] = [&W 0.000033] (1,(82,(((88,87),86),((83,(84,(((80,(((81,79),78),77)),76),75))),(85,(70,(47,((44,(((64,63),15),(28,(16,((17,14),(10,6)))))),((31,(62,(45,18))),(46,((32,(29,4)),(43,(((69,(67,(68,35))),(37,(((30,19),(27,8)),(41,(5,(33,(((59,49),(73,(60,(58,((57,56),(50,(55,(52,(53,(72,(51,48))))))))))),3))))))),((((65,39),11),(((23,22),((71,42),21)),(((66,61),40),(26,((38,25),7))))),(74,((24,((54,36),20)),(12,(9,(34,(13,2))))))))))))))))))));
   tree tree_216 [p = 0.000, P = 0.007] = [&W 0.000033] (1,(82,((((88,87),86),(83,(84,(76,((80,((81,(79,78)),77)),75))))),(85,(70,(47,((((44,28),((64,(63,45)),15)),(17,(16,(14,(10,6))))),(31,(62,(32,(46,((43,4),(((74,24),((69,(67,(68,35))),((65,12),(37,((27,8),((25,19),(((73,59),18),(41,(((49,(60,(58,(57,(56,(50,(55,(52,(53,(72,(51,48))))))))))),5),(30,(54,3))))))))))),((38,(((23,22),((61,(71,42)),21)),(40,((66,33),(26,7))))),(((29,(36,(34,20))),9),(11,(39,(13,2))))))))))))))))));
   tree tree_217 [p = 0.000, P = 0.007] = [&W 0.000033] (1,(82,((((88,87),86),(83,(84,(76,((80,(((81,79),78),77)),75))))),(85,(47,(70,(((17,(16,(14,10))),(28,(44,(45,(15,(64,(63,6))))))),(31,((62,32),(46,((29,4),(43,((((69,67),(68,35)),(65,((37,24),((27,8),(19,((33,18),((49,(73,(60,(58,((57,56),(50,(55,(52,((72,53),(51,48)))))))))),(41,(((59,54),5),3))))))))),((25,(((23,22),(((61,42),(71,30)),21)),((66,40),(26,((38,34),7))))),((39,11),(74,(((36,20),9),(12,(13,2)))))))))))))))))));
   tree tree_218 [p = 0.000, P = 0.007] = [&W 0.000033] (1,(82,((((88,87),86),(83,(84,((80,((((81,79),78),77),76)),75)))),(85,(70,((44,(((16,14),(17,10)),(28,((62,45),((64,63),(15,6)))))),(47,(31,(32,(46,((43,4),((((68,(69,67)),35),((65,37),((27,8),(19,(41,(18,((((49,(60,(58,((57,56),(50,(55,(52,(53,(72,(51,48)))))))))),(59,(73,33))),((54,30),5)),3))))))),((((61,(71,42)),((23,22),21)),((66,40),(25,((38,26),7)))),(74,(11,((((36,24),20),((34,29),9)),(39,(12,(13,2)))))))))))))))))));
   tree tree_219 [p = 0.000, P = 0.007] = [&W 0.000033] (1,(82,((((88,87),86),(85,(83,(84,(((80,(((81,79),78),77)),76),75))))),(70,(47,(((16,((17,14),10)),(28,(44,((64,(63,15)),6)))),((45,(62,31)),((38,29),((46,4),(32,((43,((69,(67,(68,35))),((37,24),((27,8),(18,(19,((((73,61),(49,(60,(58,(56,(57,(50,(55,(52,(53,(72,(51,48)))))))))))),41),(54,(30,((33,5),3)))))))))),((36,(34,20)),(((((59,(71,42)),(23,22)),21),(66,(25,(40,(26,7))))),((74,65),(11,(39,(9,(12,(13,2)))))))))))))))))));
   tree tree_220 [p = 0.000, P = 0.007] = [&W 0.000033] (1,(82,(((88,87),86),((83,(84,(76,((80,(((81,79),78),77)),75)))),(85,((47,((44,(28,(17,16))),(62,((64,(63,45)),15)))),(70,((14,(10,6)),(31,(46,(32,((43,(29,4)),(((69,(67,(68,35))),(65,(37,((18,(27,8)),(19,(41,((30,((59,(73,(49,(60,(58,((57,56),(50,((55,52),((53,(72,51)),48))))))))),(33,5))),(54,3)))))))),(((40,((((71,61),42),(23,22)),21)),((34,(38,25)),(66,(26,7)))),(74,((39,11),((36,20),(24,(9,(12,(13,2)))))))))))))))))))));
   tree tree_221 [p = 0.000, P = 0.007] = [&W 0.000033] (1,(82,(((88,87),86),((83,(84,(76,((80,((79,(81,78)),77)),75)))),(85,(70,((44,(14,((28,(17,16)),(((64,63),15),(10,6))))),(47,((62,(45,31)),(4,(46,(32,(43,(65,(((34,((38,29),(67,((68,35),(69,18))))),(24,(37,((27,8),((61,((71,(59,42)),19)),(41,(30,((54,(73,(49,(60,(58,(56,(57,(50,(55,(52,(53,(72,(51,48))))))))))))),(33,(5,3)))))))))),((((23,22),21),((66,40),(26,(25,7)))),(74,(11,(39,(((36,20),9),(12,(13,2))))))))))))))))))))));
   tree tree_222 [p = 0.000, P = 0.007] = [&W 0.000033] (1,(82,((((88,87),86),(83,(84,(80,(((((81,79),78),77),76),75))))),(85,((70,47),((44,((62,45),(((28,17),16),((64,63),15)))),((14,(31,(10,6))),(32,(29,(46,((65,(43,4)),((((69,68),(67,35)),(37,((27,8),(((61,(59,54)),25),(18,((33,30),(19,(41,((60,(73,(49,(58,((57,56),(50,((55,52),(53,(72,(51,48)))))))))),(5,3)))))))))),((((23,22),((71,42),21)),((66,40),(26,7))),(74,(((24,(36,20)),((38,34),9)),(11,(39,(13,(12,2)))))))))))))))))));
   tree tree_223 [p = 0.000, P = 0.007] = [&W 0.000033] (1,(82,((((88,87),86),(83,(84,(((80,(((81,79),78),77)),76),75)))),(85,(70,(47,((45,(44,(28,(((62,17),16),((64,63),15))))),((14,(10,6)),(31,(46,(32,(((((54,38),34),29),4),(43,((((68,35),(67,(69,12))),(37,((27,8),(19,(18,(41,((61,(73,((59,49),(58,(60,((57,56),(50,(55,(52,(53,((72,51),48))))))))))),((30,(33,5)),3)))))))),((((25,(23,22)),((71,42),21)),((66,40),(26,7))),(65,((24,(20,(36,9))),(11,(74,(39,(13,2)))))))))))))))))))));
   tree tree_224 [p = 0.000, P = 0.007] = [&W 0.000033] (1,(82,(((85,83),(((88,87),86),(84,(76,((80,(((81,79),78),77)),75))))),(70,(47,((44,((28,(64,(63,15))),((16,(17,14)),(10,6)))),((62,(31,(45,4))),(46,((32,29),(43,((((69,68),67),(65,(37,(8,(27,(18,(19,(41,((((73,(49,(60,(58,((57,56),(50,(55,(52,((72,51),(53,48)))))))))),35),((54,30),((59,33),5))),3))))))))),((74,(((23,22),((71,(61,42)),21)),((66,40),(38,(26,((34,25),7)))))),((24,(36,20)),(11,(39,(9,(12,(13,2))))))))))))))))));
   tree tree_225 [p = 0.000, P = 0.007] = [&W 0.000033] (1,(82,(((88,87),86),((83,(84,(80,(76,((((81,79),78),77),75))))),(85,(70,(47,(((44,(28,(64,(63,15)))),(17,((16,14),(10,6)))),(((62,45),31),(32,(46,((29,(43,4)),((((68,67),(69,((73,38),35))),(65,(37,((27,8),(18,(33,(19,(61,(41,((49,(59,(60,(58,((57,56),(50,(55,(52,(53,(72,(51,48))))))))))),((54,30),(5,3)))))))))))),((((23,22),((71,42),21)),((66,40),(26,(25,7)))),((74,39),(11,((20,9),(24,((36,12),(13,(34,2)))))))))))))))))))));
   tree tree_226 [p = 0.000, P = 0.008] = [&W 0.000033] (1,(82,((((88,87),86),(83,(84,(((80,(((81,79),78),77)),76),75)))),(85,(70,(47,((14,(44,(((64,63),15),(17,((28,16),(10,6)))))),(62,((45,31),((32,(46,((38,29),4))),(43,(((67,(69,(68,35))),((27,8),(37,(18,((41,((73,(59,(49,(60,(58,((57,56),(50,(55,(52,((53,(72,51)),48)))))))))),((33,(54,30)),5))),((71,42),(19,(61,3)))))))),((((23,22),21),((66,40),((26,25),7))),((65,(74,11)),((20,(36,9)),((24,((39,34),12)),(13,2)))))))))))))))));
   tree tree_227 [p = 0.000, P = 0.008] = [&W 0.000033] (1,(82,((((88,87),86),(83,(84,(76,((80,(((81,79),78),77)),75))))),(85,(70,((47,(28,(44,((64,(63,15)),((16,14),(17,(10,6))))))),(62,((45,31),((46,(34,29)),((32,4),(43,((((69,67),((68,(73,38)),(65,(35,18)))),((27,8),(37,((61,19),(41,((54,(59,(49,(60,(58,(56,(57,(50,(55,(52,(53,(72,(51,48))))))))))))),((33,(30,5)),3))))))),((((23,22),((71,42),21)),((66,40),(25,(26,7)))),(((74,(36,24)),11),((20,9),(12,(39,(13,2))))))))))))))))));
   tree tree_228 [p = 0.000, P = 0.008] = [&W 0.000033] (1,(82,((((88,87),86),(83,(84,(76,((80,(((81,79),78),77)),75))))),(85,((70,47),((44,(((28,17),16),(64,(63,15)))),(((45,18),(31,(14,(10,6)))),((62,32),(46,((29,4),(43,(65,(((69,(67,(68,35))),(37,((27,8),(19,(41,((30,(33,5)),((59,(49,(73,(60,(58,(56,(57,(50,(55,(52,(53,(72,(51,48))))))))))))),(25,3)))))))),((((23,22),((71,42),21)),(40,((66,61),(26,(38,7))))),(74,((39,11),((24,((54,36),20)),(9,(12,(13,(34,2)))))))))))))))))))));
   tree tree_229 [p = 0.000, P = 0.008] = [&W 0.000033] (1,((((88,87),86),82),((83,(84,((80,(((81,79),78),77)),(76,75)))),(85,((70,(47,(((44,(64,((63,45),15))),(16,(17,14))),(28,(31,(62,(10,6))))))),(46,(32,((43,(34,29)),(4,(((69,(68,67)),(25,(37,((27,8),(((61,(33,19)),(59,18)),(((35,30),5),(((73,(49,(60,(58,(56,(57,(50,(55,(52,(53,(72,(51,48)))))))))))),41),3))))))),((((23,22),((71,42),21)),(40,(66,(((54,38),26),7)))),((39,11),(74,(65,((24,(36,20)),(9,(12,(13,2))))))))))))))))));
   tree tree_230 [p = 0.000, P = 0.008] = [&W 0.000033] (1,(82,((83,(84,(((80,(((81,79),78),77)),76),75))),(((88,87),86),(85,((62,47),(70,(((((17,16),(28,(44,((64,63),15)))),14),(31,(10,6))),(((46,45),32),((43,4),(65,((((38,(34,33)),29),24),(((68,(69,67)),(37,((27,8),(((35,18),(25,(41,((61,(59,(73,(49,((60,58),(56,(57,(50,(55,(52,(53,(72,(51,48))))))))))))),(30,(54,5)))))),(19,3))))),((((23,22),((71,42),21)),((66,40),(26,7))),(74,((39,11),(((36,20),9),(12,(13,2)))))))))))))))))));
   tree tree_231 [p = 0.000, P = 0.008] = [&W 0.000033] (1,(82,((((88,87),86),(83,(84,(((80,(((81,79),78),77)),76),75)))),(85,(14,(70,(47,((44,((28,(17,16)),((64,(63,45)),15))),((31,(10,6)),(62,((32,4),(46,(43,(((67,(69,(68,35))),((65,38),(18,(37,((27,8),((61,19),(41,((((73,((60,59),(49,(58,((57,56),(50,(55,(52,((53,(72,51)),48))))))))),33),((54,30),5)),3)))))))),((25,((40,((23,22),((71,42),21))),(66,(26,7)))),(74,((39,11),((24,((36,29),(34,20))),(9,(12,(13,2)))))))))))))))))))));
   tree tree_232 [p = 0.000, P = 0.008] = [&W 0.000033] (1,(82,((83,(84,(80,(76,((((81,79),78),77),75))))),(((88,87),86),(85,(70,((44,(28,(((63,(64,62)),15),(16,(17,(14,(10,6))))))),(31,(47,((46,(45,4)),(32,((74,((65,((69,67),(68,35))),(12,((19,((27,(38,18)),8)),(37,(41,((((54,(59,33)),30),5),((60,(73,(49,(58,(57,(56,(50,(55,(52,(53,(72,(51,48)))))))))))),3)))))))),(43,((((23,22),((71,(61,42)),21)),(66,(40,(25,(26,7))))),(((34,29),((24,(36,20)),9)),(11,(39,(13,2))))))))))))))))));
   tree tree_233 [p = 0.000, P = 0.008] = [&W 0.000033] (1,(82,((((88,87),86),(83,(84,(76,((80,(((81,79),78),77)),75))))),(85,(70,(47,(((28,((64,63),15)),((45,44),(16,(17,(14,(10,6)))))),((62,31),(32,(46,(43,((65,4),(((69,(67,(68,35))),(24,(74,(12,(37,((27,8),(19,(((61,59),18),(41,(33,((73,(49,(60,(58,((57,56),(50,(55,(52,(53,(72,(51,48))))))))))),(((54,30),5),3)))))))))))),((25,(((23,22),((71,42),21)),((66,40),(26,(38,7))))),(((34,((36,29),20)),9),((39,11),(13,2)))))))))))))))));
   tree tree_234 [p = 0.000, P = 0.008] = [&W 0.000033] (1,(82,((((88,87),86),(83,(84,(76,((80,((81,(79,78)),77)),75))))),(85,((70,47),((44,(28,((14,(17,10)),(15,(((64,63),16),6))))),((62,31),((46,(45,4)),(32,(43,(((67,(69,(68,35))),(18,((54,30),((33,24),((27,8),(37,((61,19),((41,((73,(60,(49,(58,((57,56),(50,(55,((53,(72,51)),(52,48))))))))),5)),(59,3))))))))),((65,29),((74,(((34,(23,22)),((71,42),21)),(40,(66,(26,((38,25),7)))))),((39,11),((36,20),(9,(12,(13,2))))))))))))))))));
   tree tree_235 [p = 0.000, P = 0.008] = [&W 0.000033] (1,(82,(86,(((88,87),(83,(84,(((80,(((81,79),78),77)),76),75)))),(85,(31,(70,((47,((45,44),(28,(((64,63),15),(14,((17,16),(10,6))))))),((62,32),(46,((29,(43,4)),(((38,34),(18,(((67,(69,(68,35))),25),(37,((27,8),(24,(19,(33,(41,((61,((73,49),(59,(60,(58,(56,(57,(50,(55,(52,(53,(72,(51,48))))))))))))),(54,(30,(5,3))))))))))))),((65,(((23,22),((71,42),21)),(40,(66,(26,7))))),(74,(11,((39,(36,((20,12),9))),(13,2)))))))))))))))));
   tree tree_236 [p = 0.000, P = 0.008] = [&W 0.000033] (1,((((88,87),86),82),((83,(84,((80,((((81,79),78),77),76)),75))),(85,(70,(47,((((64,63),15),((44,28),(14,(16,(17,(10,6)))))),((45,(62,31)),(32,(46,((43,4),(((65,38),29),(((74,(69,(67,(68,(35,18))))),((27,((59,19),8)),(37,(41,(((54,30),5),(((73,49),(60,(58,((57,56),(50,(55,(52,(53,(72,(51,48)))))))))),((61,33),3))))))),(((40,(((71,42),(23,22)),21)),(66,(25,(26,7)))),((39,11),(24,((34,(36,20)),((12,9),(13,2)))))))))))))))))));
   tree tree_237 [p = 0.000, P = 0.008] = [&W 0.000033] (1,(82,((((88,87),86),(83,(84,(((80,(((81,79),78),77)),76),75)))),(85,((47,(70,(44,(28,(((64,63),15),(14,(16,(17,(10,6))))))))),(((62,31),(45,4)),((43,(32,29)),(46,((((65,35),18),((69,67),(68,(37,((27,8),(19,(33,(41,((54,(30,5)),((59,(49,(60,(73,(58,(57,(56,(50,(55,(52,((72,51),(53,48)))))))))))),(61,3))))))))))),((((23,22),((71,42),21)),(40,(66,(25,((38,26),7))))),(74,((39,11),(((24,(20,(36,12))),9),(34,(13,2)))))))))))))));
   tree tree_238 [p = 0.000, P = 0.008] = [&W 0.000033] (1,(82,(((88,87),86),((83,(84,(76,((80,((79,(81,78)),77)),75)))),(85,(70,((47,((44,(28,((64,(63,45)),15))),(17,(14,(16,(10,6)))))),(62,(31,((32,(46,4)),(43,((65,((38,34),29)),((((69,67),(68,35)),((37,(27,8)),(18,(24,(19,((41,(61,(((49,(73,(60,(58,(56,(57,(50,(55,(52,(53,(72,(51,48)))))))))))),30),(54,5)))),3)))))),((74,((59,25),(((23,22),((42,(71,33)),21)),((66,40),(26,7))))),((39,11),((12,((36,20),9)),(13,2)))))))))))))))));
   tree tree_239 [p = 0.000, P = 0.008] = [&W 0.000033] (1,(82,(((88,87),86),((83,(84,(((80,(((81,79),78),77)),76),75))),(85,(47,(70,((((44,28),((17,(63,(64,16))),15)),(14,(10,6))),(((62,45),31),(((46,32),(38,29)),(4,(65,(43,((((69,67),(68,35)),((37,(27,8)),(19,(18,((61,((73,60),(49,(58,((57,56),(50,(55,(52,(72,(53,(51,48))))))))))),(41,(((54,33),(30,5)),(59,3)))))))),(((25,((23,22),((71,42),21))),((66,40),(26,7))),(74,((39,11),((24,((36,20),((34,12),9))),(13,2)))))))))))))))))));
   tree tree_240 [p = 0.000, P = 0.008] = [&W 0.000033] (1,(82,((((88,87),86),(83,(84,(((80,(((81,79),78),77)),76),75)))),(85,(47,((62,(70,((((45,44),28),((64,63),15)),(17,(14,(16,(10,6))))))),(31,((46,32),((43,4),((34,((69,67),(68,((73,35),18)))),((65,((54,37),((27,8),((61,19),((41,((49,(60,(59,(58,(57,(56,(50,(55,(52,(53,(72,(51,48)))))))))))),(30,5))),3))))),(((66,29),((40,((23,22),((71,42),21))),((33,25),(26,7)))),((74,(38,11)),((39,24),((((36,20),12),9),(13,2))))))))))))))));
   tree tree_241 [p = 0.000, P = 0.008] = [&W 0.000033] (1,(82,((((88,87),86),(83,(84,(76,((80,(((81,79),78),77)),75))))),(85,(((47,(44,(28,(64,(63,15))))),(70,(17,(14,(16,(10,6)))))),((62,31),((46,(45,(29,4))),((((69,68),67),(((65,35),((38,34),25)),(24,((27,8),((37,18),(19,(33,((30,5),(41,(((73,49),(60,(58,((57,56),(50,(55,(52,(53,(72,(51,48)))))))))),((59,54),(61,3)))))))))))),(43,((32,(((23,22),((71,42),21)),(40,(66,(26,7))))),(74,((39,11),((12,((36,20),9)),(13,2))))))))))))));
   tree tree_242 [p = 0.000, P = 0.008] = [&W 0.000033] (1,(82,((85,(83,(84,(76,((80,(((81,79),78),77)),75))))),(((88,87),86),(70,((47,(44,((28,((63,45),(64,15))),((17,14),(16,(10,6)))))),((62,31),((46,4),(32,(29,(43,(((65,(67,((69,68),35))),(37,((27,8),(19,(25,(41,((61,(59,(73,(49,(60,(58,(56,(57,(50,(55,(52,(53,((72,51),48))))))))))))),(18,((54,(33,30)),(5,3)))))))))),((66,(((23,22),((71,42),21)),(40,(26,7)))),(((39,38),11),(74,((24,(20,((34,(36,12)),9))),(13,2)))))))))))))))));
   tree tree_243 [p = 0.000, P = 0.008] = [&W 0.000033] (1,(82,((((88,87),86),(83,(84,(((80,(((81,79),78),77)),76),75)))),(85,(70,(47,(((44,((28,(17,16)),((64,63),15))),(14,(10,6))),(((62,45),31),(32,((36,29),(46,(4,(43,(((65,24),(37,((27,8),((61,(25,19)),(41,(33,((73,(49,((60,59),(58,((57,56),(50,(55,(52,(53,((72,51),48)))))))))),(((54,30),5),3)))))))),((((23,22),((71,42),21)),(40,(66,(26,7)))),((67,((68,35),(69,18))),(74,(11,((39,(12,(38,((34,20),9)))),(13,2))))))))))))))))))));
   tree tree_244 [p = 0.000, P = 0.008] = [&W 0.000033] (1,(82,((((88,87),86),(85,(83,(84,((80,((79,(81,78)),77)),(76,75)))))),(70,(47,(((((45,44),((28,17),16)),(64,(63,15))),(14,(10,6))),((62,31),(32,(((46,29),4),(43,(((69,67),(24,((68,(65,(35,18))),(((73,59),38),((27,8),(37,((33,19),(41,((((49,(60,(58,((57,56),((55,52),(50,(53,(72,(51,48))))))))),(54,30)),5),3))))))))),((((23,22),(((71,61),42),21)),(40,(66,(26,((34,25),7))))),(74,((39,11),((36,20),((12,9),(13,2)))))))))))))))));
   tree tree_245 [p = 0.000, P = 0.008] = [&W 0.000033] (1,(82,((((88,87),86),(83,(84,(((80,(((81,79),78),77)),76),75)))),(85,((70,((44,(28,(64,(63,15)))),((17,14),(16,(10,6))))),(47,((45,31),(4,((62,32),(46,(((67,(69,(68,(35,34)))),(65,(37,((24,18),((27,8),((41,((59,33),(30,((73,(54,(49,(60,(58,(56,(57,(50,(55,((53,(72,51)),(52,48))))))))))),5)))),(19,3))))))),((((23,22),((71,42),21)),(40,(((66,61),29),(26,((38,25),7))))),(43,(11,(74,(39,((12,((36,20),9)),(13,2))))))))))))))))));
   tree tree_246 [p = 0.000, P = 0.008] = [&W 0.000033] (1,(82,((((88,87),86),(83,(84,(((80,((79,(81,78)),77)),76),75)))),(85,((47,(70,((45,44),(((28,(17,16)),((64,63),15)),(14,(10,6)))))),((62,31),(46,(32,((43,4),(((69,(67,(68,35))),((25,18),(65,((27,8),(37,(19,(41,(((61,((60,59),(73,(49,(58,(56,(57,(50,(55,((53,(72,51)),(52,48))))))))))),(((54,33),30),5)),3)))))))),((38,(74,(24,(66,((40,((23,22),((71,42),21))),(26,7)))))),((39,11),((((36,29),(34,20)),(12,9)),(13,2))))))))))))));
   tree tree_247 [p = 0.000, P = 0.008] = [&W 0.000033] (1,(82,((83,(84,(76,((80,((79,(81,78)),77)),75)))),(((88,87),86),(85,(70,(47,((45,(62,31)),(((28,(44,(16,(64,(63,15))))),(17,(14,(10,6)))),((46,4),(32,(43,(((69,(67,(68,35))),((18,(27,8)),(37,(19,(41,(((61,(73,(49,((60,59),(58,(56,(57,(50,(55,(52,(53,(72,(51,48))))))))))))),(30,(33,(54,5)))),3)))))),((65,((38,34),29)),((((25,(23,22)),((71,42),21)),((66,40),(26,7))),((74,24),(11,(39,((((36,20),12),9),(13,2))))))))))))))))))));
   tree tree_248 [p = 0.000, P = 0.008] = [&W 0.000033] (1,(82,((((88,87),86),(83,(84,(((80,(((81,79),78),77)),76),75)))),(85,(47,(70,(((44,(28,(16,((64,63),15)))),(17,(14,(10,6)))),(((62,45),(31,4)),((46,(29,(38,18))),((((69,67),(68,35)),((37,(27,8)),(24,(((73,33),19),(25,(41,(((49,(60,(58,((57,56),(50,(55,(52,(53,(72,(51,48)))))))))),(54,(30,5))),(59,3)))))))),((32,(((23,22),((71,(61,42)),21)),((66,40),(34,(26,7))))),(43,((74,(65,39)),(11,((12,(20,9)),(36,(13,2)))))))))))))))));
   tree tree_249 [p = 0.000, P = 0.008] = [&W 0.000033] (1,(82,((((88,87),86),((85,83),(84,(80,(76,((((81,79),78),77),75)))))),(70,((31,(47,(28,((44,(64,((63,45),15))),(17,(14,(16,(10,6)))))))),(62,(32,((46,((38,(34,33)),29)),((43,4),(((67,(69,(68,35))),(37,((27,8),((19,18),((41,((73,(49,(60,(58,((57,56),(50,(55,(52,(53,(72,(51,48))))))))))),(30,5))),(59,(61,3))))))),((65,(25,(((23,22),((71,42),21)),(40,(66,(26,7)))))),(74,(((24,(36,(54,20))),11),(39,(9,(13,(12,2)))))))))))))))));
   tree tree_250 [p = 0.000, P = 0.008] = [&W 0.000033] (1,(82,(((88,87),86),((83,(84,(((80,(((81,79),78),77)),76),75))),(85,(70,(47,(((62,31),(((45,44),(64,(63,15))),(28,((17,16),(14,(10,6)))))),(32,(46,((43,4),((37,((27,8),(((59,33),(61,19)),((((49,(73,(60,(58,(56,(57,(50,(55,(52,((53,(72,51)),48)))))))))),41),(54,5)),(18,(30,3)))))),((((65,38),(69,(67,(68,35)))),(((71,42),21),(((66,40),(25,(23,22))),(26,7)))),((74,11),(((24,12),((36,(34,29)),(20,9))),(39,(13,2)))))))))))))))));
   tree tree_251 [p = 0.000, P = 0.008] = [&W 0.000033] (1,(82,((83,(84,(((((81,79),78),77),(80,76)),75))),(((88,87),86),(85,(((28,(44,(64,(63,15)))),((17,16),(14,(10,6)))),(47,(70,((62,31),(((46,45),4),(32,(43,(((67,((69,68),35)),(37,((27,8),(19,((41,((33,18),((59,(54,30)),5))),((61,(73,(49,(60,(58,(56,(57,(50,((55,52),(53,(72,(51,48)))))))))))),3)))))),((((23,22),((71,42),21)),((66,40),(25,(26,7)))),(((65,((38,34),29)),((74,39),11)),((24,(36,20)),((12,9),(13,2))))))))))))))))));
   tree tree_252 [p = 0.000, P = 0.008] = [&W 0.000033] (1,(82,((85,(83,(84,(76,((80,(((81,79),78),77)),75))))),(((88,87),86),(70,(47,(((44,(45,((64,63),15))),(28,((17,16),(14,(10,6))))),((62,31),(32,(46,((43,((38,34),29)),(4,((65,(((69,67),(68,35)),((27,(18,8)),(37,(24,(19,((41,((73,(61,(49,(60,(58,(57,(56,(50,((55,52),(53,(72,(51,48)))))))))))),33)),((30,5),((59,54),3))))))))),((((23,22),((71,42),21)),(40,(66,(26,(25,7))))),(74,((39,11),(((36,20),(12,9)),(13,2))))))))))))))))));
   tree tree_253 [p = 0.000, P = 0.008] = [&W 0.000033] (1,(82,((((88,87),86),(83,(84,(76,((80,(((81,79),78),77)),75))))),(85,((70,(47,(44,((28,(64,(63,15))),((17,16),(14,(10,6))))))),((45,(62,31)),((46,4),(32,((34,29),(43,(((68,(69,67)),(74,(((65,35),((38,(59,33)),25)),(((30,19),((54,27),8)),(37,((61,(73,(49,(60,(58,(56,(57,(50,(55,(52,(53,((72,51),48)))))))))))),(18,(41,(5,3))))))))),((66,(((23,22),((71,42),21)),(40,(26,7)))),((39,11),(((36,24),20),((12,9),(13,2))))))))))))))));
   tree tree_254 [p = 0.000, P = 0.008] = [&W 0.000033] (1,((((88,87),86),(85,(83,(84,(76,((80,(((81,79),78),77)),75)))))),(82,((70,(47,(44,(28,(((64,63),15),((17,16),(14,(10,6)))))))),((62,31),(((46,45),32),(4,(43,((34,29),((((69,67),(68,35)),(65,(37,((27,8),(19,(((61,(54,30)),18),((41,(59,(33,5))),((73,(49,(60,(58,((57,56),(50,(55,(52,(53,((72,51),48)))))))))),3)))))))),(((((71,42),(23,22)),21),((66,40),(25,(26,(38,7))))),(74,((39,11),((12,(36,(20,9))),((24,13),2)))))))))))))));
   tree tree_255 [p = 0.000, P = 0.008] = [&W 0.000033] (1,(82,((86,(83,((88,87),(84,(((80,(((81,79),78),77)),76),75))))),(85,(70,((47,((45,(64,(63,15))),(44,(28,((17,16),(14,(10,6))))))),(62,(31,(32,(46,(29,((43,4),(65,(((67,(35,(69,(68,34)))),((27,8),(37,(18,((41,((73,(49,(60,(58,(56,(57,(50,(55,(52,(53,(72,(51,48)))))))))))),(30,(54,((59,33),5))))),(((71,42),19),(61,3))))))),((38,(((25,(23,22)),21),(66,(40,(26,7))))),(74,((39,11),((12,((36,20),9)),(13,(24,2))))))))))))))))))));
   tree tree_256 [p = 0.000, P = 0.009] = [&W 0.000033] (1,(82,(((88,87),86),((83,(84,(76,(((80,((81,79),78)),77),75)))),(85,(70,(47,((31,((28,(44,(64,(63,15)))),((17,16),(14,(10,6))))),((62,45),((46,32),((29,4),(((67,(69,(68,35))),(((37,27),8),((19,(((61,59),33),18)),(24,((54,(30,5)),(((73,(49,(58,(60,(57,(56,(50,(55,(52,(53,((72,51),48))))))))))),41),3)))))),((43,(((23,22),((71,42),21)),((34,25),(40,(66,(26,7)))))),(74,(65,(11,(39,((12,((38,(36,20)),9)),(13,2)))))))))))))))))));
   tree tree_257 [p = 0.000, P = 0.009] = [&W 0.000033] (1,(82,(((88,87),86),((83,(84,(((80,(((81,79),78),77)),76),75))),(85,(70,((47,(44,((62,28),((63,(64,15)),(16,((17,14),(10,6))))))),(31,((46,(45,24)),(32,(4,(43,((65,(34,29)),(((69,(67,(68,35))),((59,38),((27,8),(37,(18,((33,19),(61,(41,((30,(54,5)),(((73,49),(60,(58,((57,56),(50,((55,52),(53,(72,(51,48))))))))),3)))))))))),((74,(((23,22),((71,42),21)),(40,(66,(25,(26,7)))))),((39,11),(((36,20),(12,9)),(13,2))))))))))))))))));
   tree tree_258 [p = 0.000, P = 0.009] = [&W 0.000033] (1,(82,((((88,87),86),(83,(84,(((80,(((81,79),78),77)),76),75)))),(85,(70,((47,(((44,28),((64,(63,45)),15)),(16,((17,14),(10,6))))),((62,31),((46,4),(32,(43,((((38,34),29),(65,24)),((((69,67),(68,(35,30))),((27,8),((61,37),((33,25),((19,18),((41,((73,(60,(49,(58,((57,56),(50,(55,(52,((53,(72,51)),48))))))))),5)),((59,54),3))))))),((((23,22),((71,42),21)),(40,(66,(26,7)))),(74,((39,11),((12,((36,20),9)),(13,2)))))))))))))))));
   tree tree_259 [p = 0.000, P = 0.009] = [&W 0.000033] (1,(82,((((88,87),86),(83,(84,(((80,(((81,79),78),77)),76),75)))),(85,(47,(70,((((45,44),(28,(63,(64,15)))),(16,((17,14),(10,6)))),((62,31),(32,(46,((43,4),((((69,68),67),(35,(25,((27,(19,8)),(65,(37,((((59,54),33),18),(41,((30,5),(((73,60),(49,(58,(56,(57,(50,(55,(52,(53,(72,(51,48))))))))))),3)))))))))),((74,(24,(((23,22),((61,(71,42)),21)),((66,40),(26,7))))),((39,11),(((38,34),((36,29),20)),((12,9),(13,2)))))))))))))))));
   tree tree_260 [p = 0.000, P = 0.009] = [&W 0.000033] (1,(82,((((88,87),86),(83,(84,(((80,(((81,79),78),77)),76),75)))),(85,((70,47),(((62,31),((28,(44,((64,63),15))),(16,((17,14),(10,6))))),((46,(45,4)),(43,((((69,68),67),((65,35),(37,((27,8),(19,(18,(25,(41,((30,5),((59,((73,49),(60,(58,(57,(56,(50,(55,(52,(72,(53,(51,48)))))))))))),3)))))))))),((32,(((23,22),(((71,61),42),21)),(40,(66,(26,7))))),(74,(11,((12,((((34,(54,33)),(38,29)),20),(36,9))),(24,(39,(13,2))))))))))))))));
   tree tree_261 [p = 0.000, P = 0.009] = [&W 0.000033] (1,(82,((83,(84,(76,((80,(((81,79),78),77)),75)))),(((88,87),86),(85,(70,(((28,((64,(63,45)),15)),(44,(16,((17,14),(10,6))))),(47,(((62,31),4),(32,(46,(43,(((54,38),29),((65,((69,(67,(68,35))),(37,((27,8),(24,((((71,42),19),18),((41,((33,((59,(49,(73,(60,(58,((57,56),(50,(55,(52,(53,(72,(51,48)))))))))))),30)),(34,5))),(25,(61,3))))))))),((74,(((23,22),21),((66,40),(26,7)))),(11,((12,(20,(36,9))),(39,(13,2)))))))))))))))))));
   tree tree_262 [p = 0.000, P = 0.009] = [&W 0.000033] (1,(82,(((85,83),(((88,87),86),(84,(((80,(((81,79),78),77)),76),75)))),(70,(47,((44,((28,(64,(63,15))),(16,((17,14),(10,6))))),((62,(45,31)),((46,32),(((38,29),4),(43,((65,((74,((69,67),(68,35))),(37,(8,(27,(25,(19,((41,(((73,49),(59,(60,(58,(56,(57,(50,(55,(52,((53,(72,51)),48)))))))))),((61,33),18))),(30,((54,5),3)))))))))),((((71,42),((23,22),21)),(66,(40,(26,7)))),((39,11),(24,((36,((20,12),9)),(13,(34,2)))))))))))))))));
   tree tree_263 [p = 0.000, P = 0.009] = [&W 0.000033] (1,(82,((((88,87),86),(83,(84,(76,((80,(((81,79),78),77)),75))))),(85,((47,(28,(44,((64,((63,45),15)),(16,((17,14),(10,6))))))),((70,62),(31,(32,(46,(43,(65,(((38,34),29),(4,(((67,((69,68),(35,18))),(37,((27,8),(19,(61,(33,(41,((73,(49,(59,(60,(58,(56,(57,(50,(55,((53,(72,51)),(52,48))))))))))),(30,(5,(54,3))))))))))),((((23,22),((71,42),21)),(25,((66,40),(26,7)))),(74,((24,(36,20)),(11,((12,9),((39,13),2))))))))))))))))))));
   tree tree_264 [p = 0.000, P = 0.009] = [&W 0.000033] (1,(82,((((88,87),86),((85,83),(84,(76,((80,(((81,79),78),77)),75))))),(47,(70,((44,((28,(64,(63,15))),((16,14),(17,(10,6))))),((62,(45,31)),((46,((54,38),4)),(32,((43,29),(((69,(67,(68,(35,30)))),(65,(37,((27,8),(18,(19,((33,25),((61,(73,(49,(60,(59,(58,(57,(56,(50,(55,(52,((72,53),(51,48))))))))))))),(41,(5,3)))))))))),((34,((((71,42),(23,22)),21),((66,40),(26,7)))),(74,(11,(39,(((24,(36,12)),(20,9)),(13,2)))))))))))))))));
   tree tree_265 [p = 0.000, P = 0.009] = [&W 0.000033] (1,(82,(((88,87),86),((83,(84,(76,((80,(((81,79),78),77)),75)))),(85,(70,(47,((62,(((45,44),(28,(64,(63,15)))),((16,14),(17,(10,6))))),(31,((46,4),(32,(43,(((69,(67,(68,35))),(65,(37,(24,((27,8),(19,(33,(((61,59),18),((41,((49,(73,(60,(58,(56,(57,(50,(55,(52,((53,(72,51)),48)))))))))),(30,(54,5)))),3))))))))),((((25,(23,22)),((71,42),21)),((66,40),(26,7))),(74,(11,((39,(12,(38,(((34,29),20),(36,9))))),(13,2))))))))))))))))));
   tree tree_266 [p = 0.000, P = 0.009] = [&W 0.000033] (1,(82,((83,(84,(((80,(((81,79),78),77)),76),75))),(((88,87),86),(85,((70,47),(((62,31),((44,(28,((64,(63,45)),15))),(17,((16,14),(10,6))))),((32,4),(46,((43,((68,(69,67)),((38,(34,29)),((27,8),(((65,37),(59,(35,18))),(19,(41,((54,5),((((73,(49,(60,(58,((57,56),(50,(55,(52,(53,((72,51),48)))))))))),33),30),3))))))))),((((66,40),((61,(71,42)),((23,22),21))),(25,(26,7))),((39,11),(74,(((24,(36,20)),(12,9)),(13,2)))))))))))))));
   tree tree_267 [p = 0.000, P = 0.009] = [&W 0.000033] (1,(82,((((88,87),86),(83,(84,(((80,(((81,79),78),77)),76),75)))),(85,(70,(47,(((44,(28,(45,(64,(63,15))))),((17,(16,14)),(62,(31,(10,6))))),(((32,29),4),(46,(43,((((69,67),(68,35)),(37,((27,8),((59,18),(19,(41,((34,(33,(30,(54,5)))),((49,(73,(60,(58,(56,(57,(50,(55,(52,((72,53),(51,48))))))))))),(61,3))))))))),((74,(((71,42),((23,22),21)),((66,25),(40,(38,(26,7)))))),((24,(36,20)),(((65,39),11),((12,9),(13,2))))))))))))))));
   tree tree_268 [p = 0.000, P = 0.009] = [&W 0.000033] (1,(82,(((85,83),(84,(((80,((81,(79,78)),77)),76),75))),(((88,87),86),((47,(70,(44,(((17,16),(28,((64,63),15))),(14,(10,6)))))),(31,((62,32),((46,(45,4)),(43,(((69,((68,35),(67,(34,29)))),(37,((27,8),((24,(19,18)),(41,(((61,59),(60,(73,(49,(58,((57,56),(50,(55,(52,(53,(72,(51,48)))))))))))),(((54,30),(33,5)),3))))))),((65,((((71,42),(23,22)),21),(40,(66,(25,(26,7)))))),(((39,38),11),(74,((12,((36,20),9)),(13,2)))))))))))))));
   tree tree_269 [p = 0.000, P = 0.009] = [&W 0.000033] (1,((((88,87),86),(82,(83,(84,((80,76),((((81,79),78),77),75)))))),(85,(70,((47,(45,(44,((64,(63,15)),(28,((17,(16,14)),(10,6))))))),((62,31),(46,((29,4),(32,(43,(((69,(67,(68,(35,18)))),((65,(38,34)),(37,((27,8),(19,((((73,49),(60,(58,((57,56),(50,(55,(52,((53,(72,51)),48)))))))),41),(59,((30,(33,5)),(54,(61,3)))))))))),((((23,22),((71,42),21)),((66,40),(25,(26,7)))),(74,((39,11),((36,(24,20)),((12,9),(13,2)))))))))))))))));
   tree tree_270 [p = 0.000, P = 0.009] = [&W 0.000033] (1,(82,(((85,83),(84,(((80,(((81,79),78),77)),76),75))),(((88,87),86),(70,(47,(((((45,44),28),(64,(((63,62),(17,16)),15))),(14,(31,(10,6)))),((29,(46,4)),(32,(43,((((69,67),(68,35)),(24,(37,((27,8),((19,(41,((33,((73,(49,(60,(58,(56,(57,(50,(55,(52,(72,(53,(51,48)))))))))))),18)),((54,(59,30)),5)))),(38,(34,(25,3)))))))),((65,(((23,22),((61,(71,42)),21)),(40,(66,(26,7))))),(74,((39,11),((12,((36,20),9)),(13,2))))))))))))))));
   tree tree_271 [p = 0.000, P = 0.009] = [&W 0.000033] (1,(82,((((88,87),86),(85,(83,(84,(((80,(((81,79),78),77)),76),75))))),(70,((47,((44,28),(((63,45),(17,16)),(64,15)))),((31,(14,(10,6))),(62,(32,(46,((43,29),(4,((65,(37,((27,8),(19,((59,54),(18,(41,(((60,(49,(58,(56,(57,(50,(55,(52,(53,(72,(51,48))))))))))),33),((30,5),3))))))))),((67,((69,(68,(73,38))),35)),((((40,(66,34)),(61,((25,(23,22)),((71,42),21)))),(26,7)),(74,(11,(39,((12,((36,24),(20,9))),(13,2)))))))))))))))))));
   tree tree_272 [p = 0.000, P = 0.009] = [&W 0.000033] (1,(82,((((88,87),86),(85,(83,(84,(((80,(((81,79),78),77)),76),75))))),(70,((47,(44,(28,((17,16),((64,(63,45)),15))))),((31,(14,(10,6))),(62,((46,(29,4)),(32,((65,43),((((69,67),(68,35)),(37,(24,((27,8),(19,(((54,((61,(73,49)),(60,(59,(58,(56,(57,(((55,52),50),((72,51),(53,48)))))))))),18),(41,((30,5),3)))))))),((((23,22),((71,42),21)),((66,40),(26,((34,((38,33),25)),7)))),(74,((39,11),((36,((20,12),9)),(13,2))))))))))))))));
   tree tree_273 [p = 0.000, P = 0.009] = [&W 0.000033] (1,(82,((83,(84,((80,(((81,79),78),77)),(76,75)))),(((88,87),86),(85,((47,((44,(17,(28,16))),(64,((63,45),15)))),(70,((62,(14,(10,6))),(31,((46,4),(32,((43,(65,((54,38),29))),(((69,(67,(68,35))),(37,((27,8),(((71,42),19),(((61,(73,(49,(60,(58,((57,56),(50,((52,(53,(72,51))),(55,48))))))))),((59,33),18)),(41,(5,(30,3)))))))),((((25,(23,22)),21),((40,(66,34)),(26,7))),(74,((36,(24,20)),((39,11),((12,9),(13,2)))))))))))))))))));
   tree tree_274 [p = 0.000, P = 0.009] = [&W 0.000033] (1,(82,((((88,87),86),(85,(83,(84,(80,(((((81,79),78),77),76),75)))))),(70,((47,(62,(17,(16,((44,(45,28)),((64,63),15)))))),((31,(14,(10,6))),(32,(46,(((43,29),4),((74,(37,((27,8),((61,19),(41,(18,((30,((54,(49,(60,(59,(58,(57,(56,(50,(55,(52,((53,(72,51)),48))))))))))),5)),3))))))),((67,(68,(69,35))),(((((71,42),(23,22)),21),((66,40),(25,(26,7)))),(((((73,38),34),33),24),(65,(39,(11,((((36,20),12),9),(13,2))))))))))))))))));
   tree tree_275 [p = 0.000, P = 0.009] = [&W 0.000033] (1,(82,((((88,87),86),(83,(84,(((80,(((81,79),78),77)),76),75)))),(85,((70,((44,((64,63),15)),(28,((16,14),(17,(10,6)))))),(47,(((62,45),31),((46,((38,29),4)),(32,((((69,68),67),(((65,35),25),((24,(27,8)),((37,18),(((61,(((73,59),49),(60,(58,((57,56),(50,(55,(52,(53,((72,51),48)))))))))),(41,(30,(54,(33,5))))),(19,3)))))),(43,((((23,22),((71,42),21)),(40,(66,(26,7)))),(74,(11,((12,((36,20),9)),(39,(13,(34,2))))))))))))))))));
   tree tree_276 [p = 0.000, P = 0.009] = [&W 0.000033] (1,(82,((((88,87),86),(83,(84,(((80,((79,(81,78)),77)),76),75)))),(85,(((28,(44,(62,((64,63),15)))),((16,(17,14)),(10,6))),(47,(70,(31,((46,(45,4)),(32,(43,((74,((((69,(73,38)),((68,35),30)),(67,24)),((27,8),(37,(19,(18,(41,(33,(((49,(59,(60,(58,(56,(57,(50,(55,(52,(53,(72,(51,48)))))))))))),5),(54,3)))))))))),(((((71,42),(23,22)),21),(40,(66,((61,26),(25,7))))),(65,(11,(((36,34),(29,20)),(39,((12,9),(13,2)))))))))))))))))));
   tree tree_277 [p = 0.000, P = 0.009] = [&W 0.000033] (1,(82,((((88,87),86),(83,(84,(((80,(((81,79),78),77)),76),75)))),(85,(70,(47,(((44,(28,(45,(64,(63,15))))),(((17,16),14),(10,6))),((62,31),(32,((((38,34),29),(46,4)),((65,43),(((68,(69,(67,35))),(37,((27,(18,8)),((33,19),(41,((61,(73,((59,49),(60,(58,(56,(57,((55,52),(50,(53,(72,(51,48)))))))))))),((54,(30,5)),3))))))),(((40,((23,22),((71,42),21))),(66,((26,25),7))),(74,((39,11),(((36,20),(12,9)),(24,(13,2))))))))))))))))));
   tree tree_278 [p = 0.000, P = 0.009] = [&W 0.000033] (1,((82,(((88,87),86),(83,(84,(80,(76,((((81,79),78),77),75))))))),(85,(70,((47,((62,44),(((28,(17,16)),(45,((64,63),15))),(14,(10,6))))),(31,((46,32),((43,(38,29)),(4,((74,((65,34),((67,(69,(68,35))),((27,8),((37,24),((33,((61,59),18)),(19,(41,((73,(49,(60,(58,((57,56),(50,(55,(52,(53,(72,(51,48))))))))))),((54,5),(30,3))))))))))),((((23,22),((71,42),21)),(40,((66,25),(26,7)))),((39,11),((12,((36,20),9)),(13,2))))))))))))));
   tree tree_279 [p = 0.000, P = 0.009] = [&W 0.000033] (1,(82,(((88,87),86),((83,(84,(((80,(((81,79),78),77)),76),75))),(85,((70,47),(((62,31),((44,(28,((64,(63,45)),15))),((17,(16,14)),(10,6)))),((46,4),(32,(43,((((69,67),(68,35)),((65,((59,38),18)),(37,((27,8),((41,(((49,(60,(58,(56,(57,(50,(55,(52,(53,(72,(51,48))))))))))),(73,33)),((54,30),5))),(19,3)))))),((24,(((23,22),((71,(61,42)),21)),((66,40),(26,(25,7))))),(74,(11,(39,((12,((36,((34,29),20)),9)),(13,2)))))))))))))))));
   tree tree_280 [p = 0.000, P = 0.009] = [&W 0.000033] (1,(82,((((88,87),86),((85,83),(84,(((80,(((81,79),78),77)),76),75)))),(70,(47,((((28,(44,(17,16))),(64,(63,15))),(14,(10,6))),(((62,45),31),(((46,29),(32,4)),(43,((((68,(69,67)),(65,35)),(24,((37,(27,8)),((19,(41,((((73,(49,(60,(58,((57,56),(50,(55,(52,((72,53),(51,48)))))))))),(54,38)),18),(30,(33,5))))),(25,((61,59),3)))))),(((((71,42),(23,22)),21),(40,(66,(26,7)))),((74,(39,11)),(((36,34),20),((12,9),(13,2)))))))))))))));
   tree tree_281 [p = 0.000, P = 0.009] = [&W 0.000033] (1,(82,((83,(84,(((80,(((81,79),78),77)),76),75))),(((88,87),86),(85,(70,(47,((((44,(17,16)),(28,(64,((45,(63,18)),15)))),((62,31),(14,(10,6)))),(32,(46,((43,4),(29,(((((69,67),(68,((38,35),30))),24),(37,((27,8),(((59,33),19),(41,((73,(61,(49,(60,(58,(56,(57,(50,(55,(52,(53,(72,(51,48))))))))))))),((54,5),3))))))),((((23,22),((71,42),21)),((66,40),(34,(25,(26,7))))),(((74,65),39),(11,(((36,20),(12,9)),(13,2))))))))))))))))));
   tree tree_282 [p = 0.000, P = 0.009] = [&W 0.000033] (1,(82,((((88,87),86),(83,(84,(76,((80,(((81,79),78),77)),75))))),(85,((47,((44,((64,63),15)),(28,(45,((16,(17,14)),(10,6)))))),(70,(31,(62,(46,((((59,38),34),29),(4,(32,(43,(((69,(67,(68,35))),((37,24),((27,8),(18,(19,(41,(33,(30,(((54,(73,(49,(60,(58,((57,56),(50,(55,(52,(53,(72,(51,48)))))))))))),5),3))))))))),((65,(((23,22),((61,(71,42)),21)),(25,((66,40),(26,7))))),((39,11),(74,((((36,20),12),9),(13,2)))))))))))))))))));
   tree tree_283 [p = 0.000, P = 0.009] = [&W 0.000033] (1,(82,((((88,87),86),(83,(84,(76,((80,(((81,79),78),77)),75))))),(85,(70,(47,((44,((28,(63,(64,15))),((17,16),(14,(10,6))))),((62,(45,31)),(4,(46,(((((68,35),(67,34)),(24,(69,18))),(37,((27,8),(19,((61,59),(41,(5,(30,((73,(49,(54,((60,58),((57,56),(50,(55,((53,(72,51)),(52,48))))))))),3))))))))),((32,(((23,22),((71,42),21)),((66,40),(((38,33),25),(26,7))))),(43,(74,(11,(((29,(36,20)),9),((39,(65,13)),(12,2))))))))))))))))));
   tree tree_284 [p = 0.000, P = 0.009] = [&W 0.000033] (1,(82,((((88,87),86),(83,(84,(80,(76,((((81,79),78),77),75)))))),(85,(47,(70,(((28,(44,((62,45),(64,((17,(63,16)),15))))),(14,(31,(10,6)))),(32,(((34,29),(43,4)),(46,((74,(((69,68),67),((65,(35,18)),(37,((27,8),(19,(41,(30,(((59,33),5),((54,(73,(60,(49,(58,(56,(57,(50,(55,((53,(72,51)),(52,48))))))))))),3)))))))))),(((38,12),((40,((25,(23,22)),(((71,61),42),21))),(66,(26,7)))),((36,(24,20)),(11,(39,(9,(13,2)))))))))))))))));
   tree tree_285 [p = 0.000, P = 0.009] = [&W 0.000033] (1,(82,(86,((83,((88,87),(84,(76,((80,(((81,79),78),77)),75))))),(85,(70,(47,((44,(28,(((64,63),(17,16)),15))),((62,((31,14),(10,6))),((46,32),(45,(((65,29),4),(43,(((69,(67,(68,35))),(37,((27,8),((19,18),(41,((33,25),((61,(59,(49,(73,(60,(58,(56,(57,(50,(55,(52,((53,(72,51)),48)))))))))))),((54,5),(30,3))))))))),((((71,42),((23,22),21)),((66,(40,34)),(26,7))),(74,((24,(36,20)),(11,((39,38),((12,9),(13,2)))))))))))))))))))));
   tree tree_286 [p = 0.000, P = 0.010] = [&W 0.000033] (1,((((88,87),86),82),(((85,83),(84,(((80,(((81,79),78),77)),76),75))),(((47,(44,((45,(28,(17,16))),((64,63),15)))),(70,(31,(14,(10,6))))),((62,32),(46,((43,4),((((69,68),67),(37,((27,8),(25,(18,(19,(41,(((59,(73,(49,(60,(58,((57,56),(50,(55,((53,(72,51)),(52,48)))))))))),((35,30),5)),3)))))))),((((66,40),((23,22),((71,(61,42)),21))),(26,7)),((74,(39,11)),((65,((54,38),((34,29),((36,33),20)))),(((24,12),9),(13,2)))))))))))));
   tree tree_287 [p = 0.000, P = 0.010] = [&W 0.000033] (1,(82,((((88,87),86),(83,(84,(76,((80,(((81,79),78),77)),75))))),(85,(70,(47,(((28,((17,16),((64,(63,45)),15))),(44,(14,(10,6)))),((62,31),((32,(46,4)),(43,(29,(((69,(67,(68,(35,30)))),(65,(37,((27,8),(18,((61,19),((((73,49),(59,(60,(58,((57,56),(50,(55,(52,(53,(72,(51,48))))))))))),41),((54,5),3)))))))),(((((71,42),(23,22)),21),((66,(40,34)),(26,(25,7)))),(74,((24,(39,11)),(((38,12),(((36,33),20),9)),(13,2)))))))))))))))));
   tree tree_288 [p = 0.000, P = 0.010] = [&W 0.000033] (1,(82,((((88,87),86),((85,83),(84,(80,(76,((((81,79),78),77),75)))))),((70,((62,47),((44,((17,(28,16)),((64,(63,45)),15))),(14,(10,6))))),(31,(46,(4,(32,(43,(((69,(67,(68,35))),(37,((27,8),(18,(19,((73,(60,(49,((58,(57,56)),(50,((53,(72,51)),(55,(52,48)))))))),(41,((33,30),(5,3))))))))),((((23,22),((61,((71,59),42)),21)),((66,40),(25,(26,7)))),(65,(74,((39,11),((24,(12,(((54,38),36),((34,(29,20)),9)))),(13,2))))))))))))))));
   tree tree_289 [p = 0.000, P = 0.010] = [&W 0.000033] (1,(82,((83,(((88,87),86),(84,(((80,(((81,79),78),77)),76),75)))),(85,(70,(47,((44,(((62,(45,28)),(64,((17,(63,16)),15))),(14,(10,6)))),(31,(32,(46,((43,4),(((69,(67,(68,35))),(74,(65,(37,((27,8),((59,18),(19,(61,(41,((((54,(73,49)),(60,(58,((57,56),(50,(55,(52,(53,(72,(51,48)))))))))),(30,5)),3)))))))))),((((23,22),((71,42),21)),(40,((66,((38,29),(34,25))),((33,26),7)))),((39,11),((((24,(36,20)),12),9),(13,2))))))))))))))));
   tree tree_290 [p = 0.000, P = 0.010] = [&W 0.000033] (1,(82,((((88,87),86),(83,(84,(80,((((81,79),78),77),(76,75)))))),(85,(70,(47,(((44,((17,16),(28,(63,(64,15))))),(14,(10,6))),(62,((46,(31,(45,4))),(32,((43,(65,((67,(69,(68,35))),(37,((27,8),(18,((61,19),(41,((30,((54,(73,(49,(59,(60,(58,(56,(57,(50,(55,(52,((53,(72,51)),48)))))))))))),5)),3))))))))),((((23,22),((71,42),21)),(40,(66,((26,25),7)))),(74,((39,11),(((24,(34,((38,(33,(36,29))),20))),(12,9)),(13,2))))))))))))))));
   tree tree_291 [p = 0.000, P = 0.010] = [&W 0.000033] (1,((82,(((88,87),86),((85,83),(84,(((80,(((81,79),78),77)),76),75))))),(70,(47,(((44,(28,((17,16),((63,45),((64,62),15))))),(31,(14,(10,6)))),(46,((32,29),(4,(43,((((69,(67,(68,35))),24),(37,((27,8),(19,(41,(18,(((54,30),((61,(73,(49,((60,59),(58,((57,56),(50,(55,(52,(53,(72,(51,48)))))))))))),5)),3))))))),(65,(((40,(66,34)),(((71,42),((23,22),21)),(26,((38,25),(33,7))))),(74,(11,(39,(((20,12),9),(36,(13,2))))))))))))))))));
   tree tree_292 [p = 0.000, P = 0.010] = [&W 0.000033] (1,(82,((((88,87),86),((85,83),(84,(76,((80,((79,(81,78)),77)),75))))),(31,(70,(47,(((((28,17),16),((45,44),(64,((63,62),15)))),(14,(10,6))),((46,32),(((((59,38),34),29),4),((43,((69,(67,(68,35))),(65,(37,(24,((27,8),(19,(18,(41,(((61,33),((54,30),(((73,(60,49)),(58,((57,56),(50,(55,(52,((72,53),(51,48)))))))),5))),3)))))))))),((25,(66,(((23,22),((71,42),21)),(40,(26,7))))),(74,(11,(39,(((36,20),(12,9)),(13,2))))))))))))))));
   tree tree_293 [p = 0.000, P = 0.010] = [&W 0.000033] (1,(82,((83,(84,(((80,(((81,79),78),77)),76),75))),(((88,87),86),(85,(70,((47,((44,(31,28)),((64,((62,(63,45)),15)),((17,16),(14,(10,6)))))),((46,32),((43,4),((65,(34,29)),(((68,(69,67)),(37,((27,8),(25,((61,18),(19,(33,(41,((((59,(73,(49,(60,(58,(57,(56,(50,(55,(52,(53,(72,(51,48))))))))))))),35),(30,5)),3))))))))),((((23,22),((71,42),21)),((66,40),(((54,38),26),7))),((39,11),(74,((((36,24),20),(12,9)),(13,2))))))))))))))));
   tree tree_294 [p = 0.000, P = 0.010] = [&W 0.000033] (1,(82,((((88,87),86),(83,(84,(76,((80,(((81,79),78),77)),75))))),(85,(70,(47,(((44,(64,(63,15))),(28,(17,(16,(14,(10,6)))))),((62,(45,31)),(4,(32,(46,(43,(24,(65,((((69,(73,38)),(67,(68,35))),((27,8),(37,(18,(((33,25),19),(41,((54,(30,5)),((49,(61,(60,(58,((57,56),(50,(55,(52,(53,(72,(51,48))))))))))),(59,3))))))))),(((40,((23,22),((71,42),21))),(66,(26,7))),(74,(11,(39,((12,(((34,(36,29)),20),9)),(13,2)))))))))))))))))))));
   tree tree_295 [p = 0.000, P = 0.010] = [&W 0.000033] (1,(82,((83,(((88,87),86),(84,(((80,(((81,79),78),77)),76),75)))),(85,((70,62),(47,(((28,((45,44),((64,63),15))),(16,(17,(14,(10,6))))),(31,(32,(4,(46,(43,((74,(((73,38),((69,67),(68,35))),(((59,33),24),(37,((27,8),(18,((61,19),(41,((30,(54,((49,(60,(58,(56,(57,(50,(55,(52,(53,(72,(51,48))))))))))),5))),3))))))))),((((66,40),((23,22),((71,42),21))),(25,(26,7))),((65,(39,29)),(11,((12,((36,20),9)),((34,13),2))))))))))))))))));
   tree tree_296 [p = 0.000, P = 0.010] = [&W 0.000033] (1,(82,((((88,87),86),(83,(84,(((80,(((81,79),78),77)),76),75)))),(85,(70,((47,((28,((45,44),((64,63),15))),(31,(17,(16,(14,(10,6))))))),((62,32),(46,(4,(43,(29,((65,(24,(((69,67),(68,35)),((37,(27,8)),(41,((61,19),((((73,(49,(60,(59,(58,((57,56),(50,(55,(52,((72,51),(53,48))))))))))),18),(30,5)),3))))))),((74,((((71,42),(23,22)),21),((66,40),(25,(26,7))))),(38,(11,((39,34),((12,(((36,(54,33)),20),9)),(13,2))))))))))))))))));
   tree tree_297 [p = 0.000, P = 0.010] = [&W 0.000033] (1,(82,((((88,87),86),((85,83),(84,((80,(((81,79),78),77)),(76,75))))),(70,(47,((((44,28),(64,(63,15))),(17,(16,(14,(10,6))))),(62,((45,31),((46,4),(32,(((65,(34,29)),((69,67),(((38,(68,35)),24),((27,8),(37,(18,(19,(41,((61,(73,(54,(49,(60,(58,(57,(56,(50,((55,52),((72,51),(53,48)))))))))))),((33,((59,30),5)),3)))))))))),(43,((((23,22),((71,42),21)),((66,40),(26,(25,7)))),(74,(11,(39,(((36,20),(12,9)),(13,2))))))))))))))))));
   tree tree_298 [p = 0.000, P = 0.010] = [&W 0.000033] (1,(82,(((88,87),86),((83,(84,(((80,(((81,79),78),77)),76),75))),(85,(47,(((44,(64,(63,15))),(17,((28,16),(14,(10,6))))),(70,((62,(45,31)),((32,(46,(38,29))),((43,4),(65,((((68,35),(69,(67,34))),(37,((27,8),(19,(18,(41,(((73,49),(59,(60,(58,(56,(57,(55,(50,((72,51),(52,(53,48))))))))))),(5,((54,30),3))))))))),(((((71,42),(23,22)),21),(40,((33,25),((66,61),(26,7))))),((74,(39,11)),((24,(36,20)),((12,9),(13,2))))))))))))))))));
   tree tree_299 [p = 0.000, P = 0.010] = [&W 0.000033] (1,(82,((((88,87),86),(83,(84,(76,((80,(((81,79),78),77)),75))))),(85,(70,(47,((44,((64,(63,15)),(28,(17,(16,(14,(10,6))))))),(31,((62,32),((46,45),(((43,29),4),(((38,34),(((69,68),67),(37,((27,8),(((61,(71,42)),19),(30,(41,(18,(((54,(73,(49,(60,(58,(56,(57,(50,(55,(52,(53,(72,(51,48))))))))))))),33),((59,5),3)))))))))),(((65,35),((40,((23,22),21)),(25,(66,(26,7))))),(74,((39,11),(((20,((36,24),12)),9),(13,2)))))))))))))))));
   tree tree_300 [p = 0.000, P = 0.010] = [&W 0.000033] (1,(82,((((88,87),86),(83,(84,(((80,(((81,79),78),77)),76),75)))),(85,((47,(70,((45,44),(((64,63),15),(28,(17,(16,(14,(10,6))))))))),((62,31),((46,4),(32,(43,(((67,((69,68),35)),((27,8),(37,(18,(((61,33),19),(((73,54),(49,(60,(59,(58,((57,56),(50,(55,(52,((53,(72,51)),48)))))))))),(41,(30,(5,3))))))))),(((((71,42),(23,22)),21),((66,40),(25,(26,7)))),((38,29),((74,65),((39,11),((24,(36,20)),(34,((12,9),(13,2))))))))))))))))));
   tree tree_301 [p = 0.000, P = 0.010] = [&W 0.000033] (1,(82,((((88,87),86),(83,(84,(80,(76,((((81,79),78),77),75)))))),(85,(70,(((44,((64,(63,45)),15)),(28,(16,(17,(14,(10,6)))))),(47,(62,(31,(32,((46,4),((65,43),(29,((((69,68),67),(37,((27,8),(19,(18,(41,((((73,49),(60,(58,(56,(57,(50,(55,(52,(53,(72,(51,48))))))))))),((35,(54,30)),5)),(59,(33,(61,3)))))))))),((66,((40,((((71,42),34),(23,22)),21)),(25,(26,7)))),(74,(11,((39,38),(24,((36,20),((12,9),(13,2))))))))))))))))))))));
   tree tree_302 [p = 0.000, P = 0.010] = [&W 0.000033] (1,(82,((((88,87),86),(83,(84,(((80,(((81,79),78),77)),76),75)))),(85,((70,47),((44,((28,((64,63),15)),(16,(17,(14,(10,6)))))),((62,31),((46,(45,4)),(32,(29,(43,((((68,(69,(73,38))),(67,(59,34))),((25,((65,35),18)),((37,((61,24),(27,8))),(19,(41,(33,(((54,30),((49,(60,(58,(56,(57,(50,(55,(52,(53,(72,(51,48))))))))))),5)),3))))))),((((23,22),((71,42),21)),(40,(66,(26,7)))),(74,(11,((12,((36,20),9)),(39,(13,2))))))))))))))))));
   tree tree_303 [p = 0.000, P = 0.010] = [&W 0.000033] (1,(82,(((85,83),(84,((80,(((81,79),78),77)),(76,75)))),(((88,87),86),(70,(47,(((45,31),((28,(44,((64,63),15))),(17,(16,(14,(10,6)))))),(62,(((46,(29,(38,18))),4),(32,(43,(((65,(34,25)),((69,(67,(68,35))),(37,((27,(61,8)),((19,(41,(((49,(60,(59,(58,((57,56),(50,(55,(52,(53,(72,(51,48))))))))))),33),(54,((73,30),5))))),3))))),((((23,22),((71,42),21)),(40,(66,(26,7)))),(11,(74,((36,(24,20)),((39,(12,9)),(13,2))))))))))))))))));
   tree tree_304 [p = 0.000, P = 0.010] = [&W 0.000033] (1,(82,((((88,87),86),(83,(84,(((80,((81,(79,78)),77)),76),75)))),(85,(47,(70,((44,((28,((64,63),15)),(16,(17,(14,(10,6)))))),((62,(45,31)),(32,((46,(((38,34),29),4)),((65,43),(24,(((69,(67,(68,(73,35)))),(37,(25,((27,8),(19,(41,(59,(18,((54,(49,(60,(58,(57,(56,(50,(55,(52,(53,(72,(51,48)))))))))))),((33,5),(30,3))))))))))),((((23,22),((71,(61,42)),21)),(40,(66,(26,7)))),(74,((39,11),(((36,(20,12)),9),(13,2))))))))))))))))));
   tree tree_305 [p = 0.000, P = 0.010] = [&W 0.000033] (1,(82,((((88,87),86),(83,(84,(((80,(((81,79),78),77)),76),75)))),(85,(47,((70,((28,(44,((64,63),15))),(17,(16,(14,(10,6)))))),((62,31),(((46,32),(45,4)),(43,(65,((((69,68),67),(((24,(33,(61,(25,19)))),(27,8)),(37,(18,((41,(((73,49),(60,(58,(56,(57,(50,(55,((72,51),(52,(53,48)))))))))),((35,30),5))),(59,3)))))),(((((54,38),34),29),(((23,22),((71,42),21)),((66,40),(26,7)))),(74,(11,(39,((12,((36,20),9)),(13,2)))))))))))))))));
   tree tree_306 [p = 0.000, P = 0.010] = [&W 0.000033] (1,(82,((((88,87),86),(83,(84,(76,((80,(((81,79),78),77)),75))))),(85,((70,62),(((28,(44,((64,63),15))),(17,(16,(14,(10,6))))),(47,(31,(32,(46,((45,(29,4)),(43,(((69,67),((65,(68,35)),(37,((18,((27,24),8)),(19,(41,(((73,((61,59),(49,(60,(58,((57,56),(50,((55,52),(53,(72,(51,48))))))))))),33),((54,(30,5)),3)))))))),(((40,((23,22),((71,42),21))),(((66,34),25),((38,26),7))),(74,((39,11),((((36,20),12),9),(13,2))))))))))))))))));
   tree tree_307 [p = 0.000, P = 0.010] = [&W 0.000033] (1,(82,((((88,87),86),(85,(83,(84,(((80,(((81,79),78),77)),76),75))))),(70,((47,((44,(28,((64,63),15))),(16,(17,(14,(10,6)))))),((62,31),((46,45),(4,(32,(43,(((65,29),(((69,67),(68,((73,38),(59,35)))),((27,8),(37,(24,(19,(18,(((61,(49,(60,(58,(56,(57,(50,(55,(52,(53,((72,51),48))))))))))),41),(33,((54,30),(5,3))))))))))),((((40,((34,25),(23,22))),((71,42),21)),(66,(26,7))),(74,(11,(39,((12,(20,(36,9))),(13,2)))))))))))))))));
   tree tree_308 [p = 0.000, P = 0.010] = [&W 0.000033] (1,(82,((((88,87),86),(83,(84,(((80,(((81,79),78),77)),76),75)))),(85,(70,((47,(44,(((45,28),(64,(63,15))),(17,(16,(14,(10,6))))))),((62,31),(4,(32,(46,(65,(43,(((36,34),(29,20)),((69,(67,(68,35))),(((37,(27,8)),((61,(24,19)),((41,18),(((((73,(60,49)),(54,(59,(58,(56,(57,(50,(55,((72,53),(52,(51,48))))))))))),30),(33,5)),3)))),(((40,((23,22),((71,42),21))),(66,(26,((38,25),7)))),(74,(11,(39,((12,9),(13,2)))))))))))))))))))));
   tree tree_309 [p = 0.000, P = 0.010] = [&W 0.000033] (1,((((88,87),86),82),((83,(84,(((80,(((81,79),78),77)),76),75))),(85,(70,(47,(((45,44),(28,((17,16),((64,63),15)))),(((62,31),(14,(10,6))),((32,29),(46,(4,(43,((65,(37,((27,8),(19,((61,59),(((33,((73,(49,(60,(58,(56,(57,(50,(55,((52,(53,(72,51))),48))))))))),30)),(54,5)),(41,3))))))),((((66,40),25),(((23,22),((71,42),21)),(26,7))),((67,(69,((68,35),((38,34),18)))),(74,(39,(11,((36,(24,20)),((12,(13,9)),2))))))))))))))))))));
   tree tree_310 [p = 0.000, P = 0.010] = [&W 0.000033] (1,(82,(((88,87),86),(((85,83),(84,(76,((80,(((81,79),78),77)),75)))),(70,(47,((28,(44,((17,16),((64,63),15)))),(62,(((45,31),(14,(10,6))),((32,(((38,34),29),4)),(43,(46,(((65,((69,67),(68,35))),(37,((27,8),((61,19),(18,(41,(33,((((59,(73,49)),(60,(58,(56,(57,((55,52),(50,(53,(72,(51,48)))))))))),((54,30),5)),3)))))))),((((23,22),((71,42),21)),(25,((66,40),(26,7)))),((39,11),(74,((24,(36,20)),((12,(13,9)),2))))))))))))))))));
   tree tree_311 [p = 0.000, P = 0.010] = [&W 0.000033] (1,(82,((((88,87),86),(83,(84,(((80,(((81,79),78),77)),76),75)))),(85,(((44,28),(((62,(63,17)),(64,16)),15)),((70,47),(31,((14,(10,6)),(45,((46,32),((43,4),((65,((38,33),(34,29))),(((67,(69,(68,35))),(37,((27,8),(18,(19,(41,(((73,(59,49)),(60,(58,((57,56),(50,(55,(52,((53,(72,51)),48)))))))),(5,((54,30),3))))))))),(74,(((40,((23,22),((61,(71,42)),21))),(66,((26,25),7))),((39,11),(((36,24),20),((12,(13,9)),2))))))))))))))))));
   tree tree_312 [p = 0.000, P = 0.010] = [&W 0.000033] (1,(82,((((88,87),86),(83,(84,(((80,(((81,79),78),77)),76),75)))),(85,((44,(((28,17),16),(64,(63,15)))),((70,47),((14,(10,6)),((62,31),(45,(32,(46,((43,4),((65,((69,67),((68,35),((73,38),(37,((27,8),((25,19),(((59,33),18),(41,((30,((54,(49,(60,(58,((57,56),(50,((55,52),(53,((72,51),48))))))))),5)),3)))))))))),((((23,22),((61,(71,42)),21)),(40,(66,(26,7)))),((74,(24,((34,29),(36,20)))),(11,(39,((12,(13,9)),2))))))))))))))))));
   tree tree_313 [p = 0.000, P = 0.010] = [&W 0.000033] (1,(82,(((88,87),86),((83,(84,(((80,(((81,79),78),77)),76),75))),(85,((70,(47,((28,((45,44),((64,63),15))),((16,14),(17,(10,6)))))),((62,31),(32,((46,29),(4,(43,(((65,38),((67,(69,(68,35))),(34,((37,(27,8)),((61,19),((41,18),((54,33),((30,5),((73,(59,(60,(49,(58,((57,56),(50,(55,(52,(53,(72,(51,48)))))))))))),3))))))))),((((23,22),((71,42),21)),((66,40),(25,(26,7)))),(74,((39,11),(36,(24,(20,((12,(13,9)),2)))))))))))))))))));
   tree tree_314 [p = 0.000, P = 0.010] = [&W 0.000033] (1,(82,((((88,87),86),(83,(84,(((80,(((81,79),78),77)),76),75)))),(85,((47,((45,44),((28,(17,16)),((64,63),15)))),(70,((31,(62,(14,(10,6)))),(46,(32,((29,(43,4)),((65,((69,(67,(68,35))),((38,34),(37,((27,8),(18,(19,(41,(((73,(59,49)),(60,(58,((57,56),(50,(55,(52,(53,((72,51),48))))))))),((33,5),(54,(30,3)))))))))))),((((66,40),((23,22),((61,(71,42)),21))),(26,(25,7))),(74,((24,(36,20)),(11,(39,((12,(13,9)),2)))))))))))))))));
   tree tree_315 [p = 0.000, P = 0.010] = [&W 0.000033] (1,(82,((((88,87),86),(83,(84,(76,((80,(((81,79),78),77)),75))))),(85,(70,((47,(28,((44,((64,63),15)),((16,14),(17,(10,6)))))),((62,31),((46,45),(29,(4,(32,((43,(((69,67),(68,(73,38))),(65,((35,25),(37,((27,8),(((33,19),(41,((54,((49,(60,(58,(56,(57,(50,(55,(52,(53,(72,(51,48))))))))))),30)),5))),(((61,59),18),3)))))))),((((23,22),((71,42),21)),(66,(40,(26,7)))),(((39,34),11),(74,((24,(36,20)),((12,(13,9)),2)))))))))))))))));
   tree tree_316 [p = 0.000, P = 0.011] = [&W 0.000033] (1,(82,((((88,87),86),(83,(84,(80,(76,((((81,79),78),77),75)))))),(85,(47,((70,62),(((45,28),((44,(64,(63,15))),(17,(16,(14,(10,6)))))),((31,4),(32,((46,29),(43,((74,(24,((65,(67,(69,(68,35)))),(37,((27,8),(19,((41,18),(33,((61,((54,((73,49),(59,(60,(58,(50,(56,(57,(55,(52,((53,(72,51)),48))))))))))),5)),3))))))))),((((23,22),(((71,42),30),21)),(66,(40,(26,(((38,34),25),7))))),(11,(39,((12,((36,20),9)),(13,2)))))))))))))))));
   tree tree_317 [p = 0.000, P = 0.011] = [&W 0.000033] (1,(82,((((88,87),86),(83,(84,(((80,((79,(81,78)),77)),76),75)))),(85,(70,((47,(62,((28,((45,44),(64,(63,15)))),(17,(16,(14,(10,6))))))),(31,(32,(46,((29,4),(43,(((65,((67,(68,(35,34))),(69,(38,18)))),(37,((27,8),(25,((41,(30,(((73,(49,(60,(58,(57,(56,(50,((55,52),(53,(72,(51,48))))))))))),(59,33)),(54,5)))),(19,3)))))),(((((61,(71,42)),(23,22)),21),((66,40),(26,7))),(24,((74,(39,11)),((12,((36,20),9)),(13,2)))))))))))))))));
   tree tree_318 [p = 0.000, P = 0.011] = [&W 0.000033] (1,(82,((((88,87),86),(83,(84,(80,(76,((((81,79),78),77),75)))))),(85,(((62,31),((45,44),(((64,63),15),(28,(17,(16,(14,(10,6)))))))),(70,(47,((32,4),(46,(65,(43,(((69,(67,(68,(35,18)))),(37,((33,(27,8)),((25,(41,(61,((59,49),((73,(60,(58,(56,(57,(50,(55,(52,((53,(72,51)),48))))))))),((54,30),5)))))),(19,3))))),((74,(29,(((66,40),((23,22),((71,42),21))),(26,(38,7))))),((39,11),((12,(24,(((36,34),20),9))),(13,2))))))))))))))));
   tree tree_319 [p = 0.000, P = 0.011] = [&W 0.000033] (1,(82,(((85,83),(84,(76,((80,(((81,79),78),77)),75)))),(((88,87),86),(70,(47,(((17,16),((44,(28,((64,(63,45)),15))),(14,(10,6)))),((62,31),(46,(32,(43,((29,4),((((69,67),(38,(68,35))),(37,((27,8),(19,(18,(41,((((73,49),(60,(58,(57,(56,(50,(55,(52,(53,((72,51),48)))))))))),(61,(59,(30,(54,5))))),3))))))),(((34,25),(((66,40),((71,42),((23,22),21))),(26,7))),(74,(65,((39,11),(((36,(24,(33,20))),(12,9)),(13,2)))))))))))))))))));
   tree tree_320 [p = 0.000, P = 0.011] = [&W 0.000033] (1,(82,((((88,87),86),(85,(83,(84,((80,((79,(81,78)),77)),(76,75)))))),(70,(((45,(62,31)),(47,(44,(28,(((64,63),15),(17,(16,(14,(10,6))))))))),((46,4),((32,29),(43,(((69,(68,((67,(73,38)),34))),((((65,35),25),18),(37,((27,8),(19,(41,((30,(((49,(60,(59,(58,((57,56),(50,(55,(52,(53,(72,(51,48))))))))))),(54,33)),5)),3))))))),(((((71,42),(23,22)),21),((66,40),((61,26),7))),(74,((39,11),((12,(24,((36,20),9))),(13,2))))))))))))));
   tree tree_321 [p = 0.000, P = 0.011] = [&W 0.000033] (1,(82,(((88,87),86),((83,(84,(76,((80,(((81,79),78),77)),75)))),(85,((70,62),(47,((44,(28,((((64,63),45),15),(17,(16,(14,(10,6))))))),(31,(32,(46,(43,((65,4),(((67,((69,(68,35)),33)),(18,(37,((27,8),(19,((((73,(59,49)),(61,(60,(58,(56,(57,(50,(55,(52,(53,(72,(51,48)))))))))))),41),((54,30),(5,3)))))))),((66,(((40,(25,(23,22))),((71,42),21)),(26,(38,7)))),((39,11),(74,((24,((36,(34,29)),20)),((12,9),(13,2))))))))))))))))))));
   tree tree_322 [p = 0.000, P = 0.011] = [&W 0.000033] (1,((82,(((88,87),86),(85,(83,(84,(((80,(((81,79),78),77)),76),75)))))),((47,(70,(44,(((64,(63,45)),15),(28,(17,(16,(14,(10,6))))))))),(31,((62,32),(((46,29),4),(43,(((36,24),(37,(8,(27,(19,(41,(((54,30),5),((59,(73,(49,(60,(58,((57,56),(50,(55,(52,(53,(72,(51,48)))))))))))),3)))))))),((((23,22),((61,(71,42)),21)),(40,(66,(25,(26,(((38,34),33),7)))))),((67,((69,68),(35,18))),(11,(74,((65,39),((12,(20,9)),(13,2)))))))))))))));
   tree tree_323 [p = 0.000, P = 0.011] = [&W 0.000033] (1,(82,(((88,87),86),((83,(84,(((80,(((81,79),78),77)),76),75))),(85,(70,((62,(47,((28,(45,(44,(64,(63,15))))),((17,16),(14,(10,6)))))),(31,((46,4),((32,(43,29)),((((69,67),(68,(38,35))),((25,(65,18)),(37,((27,8),(((71,(61,42)),19),(41,(((54,((73,59),(49,(60,(58,(56,(57,(50,(55,(52,(53,((72,51),48)))))))))))),(30,5)),(33,3)))))))),(((66,40),(((23,22),21),(26,7))),((39,(34,11)),(74,(36,(20,(24,((12,9),(13,2)))))))))))))))))));
   tree tree_324 [p = 0.000, P = 0.011] = [&W 0.000033] (1,(82,((((88,87),86),(83,(84,((80,(((81,79),78),77)),(76,75))))),(85,(62,((47,(31,(45,(28,((44,((64,63),15)),(16,(14,(17,(10,6))))))))),(70,(32,(4,((46,(29,(((38,34),33),18))),(43,((74,((69,(68,(67,35))),(65,(37,((27,8),(19,(41,((61,(73,(59,(49,(60,(58,((57,56),(50,(55,(52,((72,51),(53,48)))))))))))),(5,((54,30),3)))))))))),(((((71,42),(23,22)),21),(25,((66,40),(26,7)))),(24,((39,11),((12,((36,20),9)),(13,2)))))))))))))))));
   tree tree_325 [p = 0.000, P = 0.011] = [&W 0.000033] (1,(82,((((88,87),86),(83,(84,(((80,(((81,79),78),77)),76),75)))),(85,(((44,(64,(63,15))),(28,(16,(14,(17,(10,6)))))),((70,47),(((62,45),31),((46,32),(29,(4,(43,(((69,(67,(68,35))),(38,((27,8),(37,((19,(61,18)),((41,33),(((((59,(73,49)),(60,(58,(56,(57,(50,(55,((53,(72,51)),(52,48))))))))),(54,30)),5),3))))))),((65,(((23,22),((71,42),21)),((66,40),(25,(26,7))))),(24,(74,((36,20),(11,((39,34),((12,9),(13,2))))))))))))))))))));
   tree tree_326 [p = 0.000, P = 0.011] = [&W 0.000033] (1,(82,((((88,87),86),(83,(84,(((80,(((81,79),78),77)),76),75)))),(85,(47,(70,((31,(45,((44,(28,(64,(63,15)))),((17,16),(14,(10,6)))))),(62,(32,((46,(29,4)),(43,((((69,(68,67)),24),(65,(((59,38),18),((27,8),(37,(35,(19,((73,61),(41,((54,5),((33,30),((49,(60,(58,(57,(56,(50,(55,(52,(72,(53,(51,48))))))))))),3)))))))))))),((((23,22),((71,42),21)),((40,25),(26,(66,7)))),(74,((39,11),(((20,12),9),(36,(13,(34,2)))))))))))))))))));
   tree tree_327 [p = 0.000, P = 0.011] = [&W 0.000033] (1,(((88,87),86),(82,((83,(84,(76,((80,(((81,79),78),77)),75)))),(85,(70,(47,(((64,63),(((44,28),15),(16,(17,(14,(10,6)))))),((62,31),((45,4),((46,32),(43,((65,(((69,(67,(68,35))),24),((27,8),(37,(((61,19),(41,(18,(((59,((54,(73,(49,(60,(58,((57,56),(50,(55,(52,(53,(72,(51,48)))))))))))),38)),33),(30,5))))),(25,3)))))),((66,((((71,42),(23,22)),21),(40,(26,7)))),((74,((36,34),(29,20))),((39,11),((12,9),(13,2))))))))))))))))));
   tree tree_328 [p = 0.000, P = 0.011] = [&W 0.000033] (1,(82,((((88,87),86),(83,(84,(((80,(((81,79),78),77)),76),75)))),(85,(70,((47,(44,((28,((64,63),15)),(16,(17,(14,(10,6))))))),(31,((62,32),((46,45),(4,(43,(((67,(69,(68,35))),((38,34),(37,((27,8),((24,19),((61,(73,(49,(59,(60,(58,(56,(57,(50,(55,(52,((53,(72,51)),48)))))))))))),((18,((54,30),5)),(41,(25,3))))))))),((65,(29,((40,((71,42),((23,22),21))),(66,(26,7))))),(74,((39,(33,11)),((12,9),((36,20),(13,2))))))))))))))))));
   tree tree_329 [p = 0.000, P = 0.011] = [&W 0.000033] (1,(((88,87),(86,82)),((83,(84,(((80,(((81,79),78),77)),76),75))),(85,(47,(70,((44,(28,((64,((63,45),15)),(16,(17,(14,(10,6))))))),((62,31),((46,(((34,29),(38,18)),4)),(32,(43,((((68,(69,67)),(65,35)),((37,(27,8)),((24,((61,30),((71,42),19))),(41,((33,5),(((59,54),((73,60),(49,(58,(57,(56,(50,(55,(52,((72,51),(53,48))))))))))),3)))))),((((23,22),21),((66,40),(25,(26,7)))),((74,11),(39,((((36,20),12),9),(13,2)))))))))))))))));
   tree tree_330 [p = 0.000, P = 0.011] = [&W 0.000033] (1,(82,((((88,87),86),(83,(84,(76,((80,(((81,79),78),77)),75))))),(85,((47,(44,((28,(17,((64,63),15))),(16,(14,(10,6)))))),(70,((62,31),((46,(45,4)),((43,(74,(((69,67),(68,((73,38),(35,29)))),(65,(37,(18,((27,8),(((33,25),19),(34,(41,((30,(54,5)),((61,(49,(60,(58,(57,(56,(50,(55,(52,(53,((72,51),48))))))))))),(59,3))))))))))))),((32,(((23,22),((71,42),21)),((66,40),(26,7)))),((24,(36,20)),(11,((39,(12,9)),(13,2))))))))))))));
   tree tree_331 [p = 0.000, P = 0.011] = [&W 0.000033] (1,(82,(((88,87),86),((83,(84,(80,(76,(((79,(81,78)),77),75))))),(85,((((62,31),(44,((45,28),((64,63),15)))),((17,16),(14,(10,6)))),(70,(47,(32,((43,(29,4)),(46,((((68,(69,67)),35),((65,(38,34)),(37,((27,8),((61,19),(18,(((73,((60,59),(49,(58,((57,56),(50,(55,(52,(53,(72,(51,48))))))))))),41),(((54,30),5),(33,3))))))))),(((((71,42),(23,22)),21),(25,((66,40),(26,7)))),(74,((39,11),(((20,(36,12)),9),(24,(13,2))))))))))))))))));
   tree tree_332 [p = 0.000, P = 0.011] = [&W 0.000033] (1,((((88,87),86),82),((83,(84,(76,((80,(((81,79),78),77)),75)))),(85,((47,(70,(44,(28,(((64,(63,45)),15),((17,16),(14,(10,6)))))))),(62,(31,((32,(46,(29,4))),(43,((65,((67,(69,(68,(35,30)))),(37,((27,8),(19,((61,18),(41,(5,((54,((73,49),(59,(60,(58,(56,(57,(50,(55,(52,(53,(72,(51,48))))))))))))),3))))))))),(((74,24),(((71,42),((23,22),21)),(40,(66,(26,(25,7)))))),(((38,(39,33)),11),(((36,20),(12,9)),(34,(13,2)))))))))))))));
   tree tree_333 [p = 0.000, P = 0.011] = [&W 0.000033] (1,(82,(((88,87),86),((83,(84,(((80,(((81,79),78),77)),76),75))),(85,(70,((45,(28,(44,(((64,63),15),((17,16),(14,(10,6))))))),(47,(31,((62,32),(46,(((38,29),4),((((69,67),(68,35)),(18,(25,((65,34),(24,(37,(8,(27,(19,(41,(33,(((59,(61,(73,(49,(60,(58,(56,(57,(50,(55,(52,(53,((72,51),48))))))))))))),30),((54,5),3))))))))))))),(43,((((23,22),((71,42),21)),((66,40),(26,7))),(74,(11,((12,((36,20),9)),((39,13),2)))))))))))))))))));
   tree tree_334 [p = 0.000, P = 0.011] = [&W 0.000033] (1,(82,((((88,87),86),(83,(84,(76,((80,(((81,79),78),77)),75))))),(85,(70,((47,(((44,28),((64,(62,(63,45))),15)),((17,16),(14,(10,6))))),(31,((46,32),(((38,29),(43,4)),((65,(37,(27,(8,(19,((((73,(59,(49,(60,(58,(56,(57,(50,(55,(52,(53,(72,(51,48))))))))))))),33),(30,(54,5))),(41,(61,3)))))))),((((((71,42),34),(23,22)),21),(25,((66,40),(26,7)))),(74,((67,(69,(68,(35,18)))),(39,(11,(((24,(36,20)),(12,9)),(13,2)))))))))))))))));
   tree tree_335 [p = 0.000, P = 0.011] = [&W 0.000033] (1,(82,((83,(((88,87),86),(84,((80,(((81,79),78),77)),(76,75))))),(85,((47,((28,(44,((64,(63,45)),15))),(16,(14,(17,(10,6)))))),(70,(31,(62,(32,(((29,(38,18)),4),(46,(43,((65,((67,(69,(68,35))),((27,8),(37,(19,(41,(((49,(73,(60,(58,((57,56),(50,(55,(52,((53,(72,51)),48))))))))),(30,(54,5))),(59,3)))))))),((((23,22),((71,42),21)),(40,((66,(61,33)),(25,(26,7))))),(74,(11,(39,(((34,(20,12)),((36,24),9)),(13,2)))))))))))))))))));
   tree tree_336 [p = 0.000, P = 0.011] = [&W 0.000033] (1,(82,(((85,83),(84,((80,((79,(81,78)),77)),(76,75)))),(((88,87),86),(47,((70,((28,(44,(((64,63),45),15))),(16,(14,(17,(10,6)))))),((62,31),(4,((32,(46,29)),(43,(((68,(69,67)),((65,35),(37,((18,(27,(((71,42),19),8))),(41,((61,(((73,59),49),(60,(58,((57,56),(50,(55,(52,((53,(72,51)),48))))))))),(30,(5,3)))))))),(((40,((23,22),21)),(((66,34),25),((((54,38),33),26),7))),(((24,(36,20)),11),(74,(39,((12,9),(13,2)))))))))))))))));
   tree tree_337 [p = 0.000, P = 0.011] = [&W 0.000033] (1,(((((88,87),86),82),((85,83),(84,(((80,((79,(81,78)),77)),76),75)))),(70,(47,((44,((64,((63,45),15)),(28,(16,(17,(14,(10,6))))))),((62,31),(((36,29),4),(46,(32,(43,(((38,(65,(35,34))),(((69,68),67),(24,((18,(27,8)),(37,((61,((71,42),19)),((59,25),(41,((33,(30,((49,(73,(60,(58,((57,56),(50,(55,(52,(53,(72,(51,48))))))))))),(54,5)))),3))))))))),((((23,22),21),(66,(40,(26,7)))),(74,(11,(((39,12),(20,9)),(13,2))))))))))))))));
   tree tree_338 [p = 0.000, P = 0.011] = [&W 0.000033] (1,(82,((83,(((88,87),86),(84,(76,((80,(((81,79),78),77)),75))))),(85,((47,(70,((44,(28,((63,45),(64,15)))),(16,(17,(14,(10,6))))))),((62,31),(32,(46,((65,29),((43,4),((((69,67),(68,35)),((37,34),(27,(8,(18,(19,(((61,(49,(73,(59,(60,(58,(56,(57,(50,((52,(53,(72,51))),(55,48))))))))))),41),(((54,30),(33,5)),3)))))))),((((66,25),(40,((23,22),((71,42),21)))),(26,(38,7))),((74,(39,11)),(((36,(24,12)),(20,9)),(13,2)))))))))))))));
   tree tree_339 [p = 0.000, P = 0.011] = [&W 0.000033] (1,(82,((((88,87),86),(83,(84,(((80,(((81,79),78),77)),76),75)))),(85,((70,47),(((45,44),(((64,63),15),(28,((17,16),(14,(10,6)))))),((62,31),((29,(32,(46,4))),(43,(((((69,68),67),(35,18)),(65,(37,((27,8),((24,(25,19)),(41,((54,((73,61),(60,(49,(58,(57,(56,(50,(55,(52,(53,(72,(51,48))))))))))))),((30,5),3)))))))),((((23,22),((71,42),21)),((66,40),(26,7))),((74,(39,11)),(((((59,38),34),33),(((36,20),12),9)),(13,2))))))))))))));
   tree tree_340 [p = 0.000, P = 0.011] = [&W 0.000033] (1,(82,((((88,87),86),(83,(84,(((80,(((81,79),78),77)),76),75)))),(85,((70,47),((44,(((64,63),15),((28,16),(17,(14,(10,6)))))),(62,(31,(((46,(45,29)),4),(32,(((65,43),((69,(67,((73,38),(68,35)))),(37,(((27,19),8),(18,(((61,49),(59,(60,(58,((57,56),(50,(55,(52,((53,(72,51)),48))))))))),(41,(25,((30,5),(54,3)))))))))),((((23,22),((42,(71,33)),21)),((66,40),(26,7))),(11,(74,(39,(((36,20),(12,9)),(24,(13,(34,2)))))))))))))))))));
   tree tree_341 [p = 0.000, P = 0.011] = [&W 0.000033] (1,(82,((((88,87),86),((85,83),(84,(76,((80,(((81,79),78),77)),75))))),(70,((47,((((62,31),28),(44,((64,63),15))),(16,(17,(14,(10,6)))))),(((46,45),4),(32,(43,(((69,(67,(68,35))),(74,(37,((27,8),((73,18),(19,((((61,59),(49,(60,(58,((57,56),(50,(55,((53,(72,51)),(52,48))))))))),(41,33)),(((54,30),5),3)))))))),((((23,22),((71,42),21)),(40,(66,(26,(25,7))))),((65,((38,34),29)),(((24,(36,20)),(39,11)),((12,9),(13,2))))))))))))));
   tree tree_342 [p = 0.000, P = 0.011] = [&W 0.000033] (1,((((88,87),86),82),((85,(83,(84,((80,(((81,79),78),77)),(76,75))))),(70,(47,(((62,31),(44,(((64,63),15),(28,(16,(17,(14,(10,6)))))))),((32,(45,(46,(29,4)))),(43,(((74,(69,(67,((68,(65,35)),18)))),(37,((27,8),(19,(41,(((54,(59,30)),((61,(73,(49,(60,(58,(56,(57,(((55,52),50),(53,(72,(51,48))))))))))),5)),3)))))),((((23,22),((71,42),21)),((66,40),(33,(25,(26,(38,7)))))),((24,(36,20)),((39,11),((12,9),(34,(13,2)))))))))))))));
   tree tree_343 [p = 0.000, P = 0.011] = [&W 0.000033] (1,(82,(((85,83),(84,(76,((80,(((81,79),78),77)),75)))),(((88,87),86),((70,62),(47,((44,(((64,63),15),(28,(16,(17,(14,(10,6))))))),((45,31),(46,(32,((29,4),(43,(65,(((67,(69,(68,35))),(34,(37,((27,8),((61,19),((59,18),(41,(((73,(49,(60,(58,((57,56),(50,(55,(52,(53,(72,(51,48))))))))))),33),(((54,30),5),3))))))))),((66,((40,((23,22),((71,42),21))),(25,(26,7)))),(74,((38,(39,11)),(24,(((20,(36,12)),9),(13,2))))))))))))))))))));
   tree tree_344 [p = 0.000, P = 0.011] = [&W 0.000033] (1,(82,(((88,87),86),((83,(84,(76,((80,((81,(79,78)),77)),75)))),(85,(70,((((64,(45,(63,24))),15),(44,(28,(16,(17,(14,(10,6))))))),(47,((62,31),(32,(46,((43,4),((74,(((69,67),(68,(35,30))),(65,(37,(8,(27,(((59,33),18),(19,((((73,(61,((60,49),(58,(56,(57,(50,(55,(52,((72,51),(53,48))))))))))),41),(54,5)),3))))))))),((((25,(23,22)),((71,42),21)),((66,40),(26,7))),((39,(38,11)),(((36,29),(34,20)),((12,9),(13,2))))))))))))))))));
   tree tree_345 [p = 0.000, P = 0.011] = [&W 0.000033] (1,(82,((((88,87),86),(83,(84,(76,((80,(((81,79),78),77)),75))))),(85,(47,((70,(45,((44,(28,(64,(63,15)))),(16,(17,(14,(10,6))))))),(62,(31,(32,((46,29),(4,(43,((74,((65,38),((69,(67,(68,35))),(37,((27,8),((19,18),((41,(33,((73,(49,(60,(58,(56,(57,(50,(55,(52,((53,(72,51)),48)))))))))),(30,5)))),(54,((61,59),3))))))))),((66,((34,25),((40,((23,22),((71,42),21))),(26,7)))),((36,(24,20)),((39,11),((12,9),(13,2))))))))))))))))));
   tree tree_346 [p = 0.000, P = 0.012] = [&W 0.000033] (1,(82,((((88,87),86),(83,(84,(((80,(((81,79),78),77)),76),75)))),(85,(70,((47,(((44,28),((64,63),15)),(16,(14,(17,(10,6)))))),(31,(62,(((46,45),32),(4,(43,(((38,34),(65,29)),(((69,(67,(68,35))),(37,((27,8),((61,30),((24,18),(19,((33,25),(41,(5,(((73,(59,54)),(60,(49,(58,((57,56),(50,(55,(52,(53,(72,(51,48))))))))))),3)))))))))),(((66,40),(((23,22),((71,42),21)),(26,7))),(74,((39,11),((12,9),((36,20),(13,2)))))))))))))))))));
   tree tree_347 [p = 0.000, P = 0.012] = [&W 0.000033] (1,(82,((((88,87),86),(83,(84,(76,((80,(((81,79),78),77)),75))))),(85,(70,(47,((44,((28,((64,63),15)),(16,(14,(17,(10,6)))))),((62,(45,31)),(46,((32,4),(43,((((69,67),(68,(35,18))),(65,(37,((27,8),(19,(((49,(73,(59,(60,(58,((57,56),(50,(55,(52,(53,(72,(51,48)))))))))))),(30,5)),(41,3))))))),(((((71,(61,42)),(23,22)),21),(40,(66,(25,(26,7))))),(74,((39,11),((((36,((54,38),33)),24),(34,(29,20))),((12,9),(13,2))))))))))))))))));
   tree tree_348 [p = 0.000, P = 0.012] = [&W 0.000033] (1,(82,((((88,87),86),(83,(84,(((80,(((81,79),78),77)),76),75)))),(85,(((47,31),(45,(44,((64,(63,15)),((28,16),(17,(14,(62,(10,6))))))))),(70,(46,(32,(43,((29,4),(((((69,68),67),35),(37,((27,8),((19,18),(41,(30,(((73,(59,(49,(60,(58,((57,56),(50,(55,(52,(72,(53,(51,48)))))))))))),5),3))))))),((((40,(66,34)),(((61,(71,42)),(23,22)),21)),(25,(((54,38),33),(26,7)))),((24,(36,20)),((65,(74,(39,11))),((12,9),(13,2))))))))))))))));
   tree tree_349 [p = 0.000, P = 0.012] = [&W 0.000033] (1,(((85,83),(84,(((80,(((81,79),78),77)),76),75))),(82,(((88,87),86),(70,(47,(((44,(28,((64,63),15))),(16,(17,(14,(10,6))))),(62,(31,((45,4),(46,((32,29),(43,((((67,(69,(68,35))),(65,(38,34))),(25,((37,24),(((33,27),8),((19,18),((61,(73,(49,(60,(58,((57,56),(50,(55,((52,(53,(72,51))),48))))))))),(41,(5,((59,(54,30)),3))))))))),(((((71,42),(23,22)),21),(40,(66,(26,7)))),(74,(11,((12,((36,20),9)),(39,(13,2))))))))))))))))))));
   tree tree_350 [p = 0.000, P = 0.012] = [&W 0.000033] (1,(82,((((88,87),86),(83,(84,(((80,(((81,79),78),77)),76),75)))),(85,((((44,28),(((64,63),45),15)),(16,(17,(14,(10,6))))),(70,(47,(31,((32,(62,29)),((65,4),(43,(46,((((69,67),(68,35)),(24,(37,(27,(8,(((30,((71,42),19)),(33,18)),(((61,(73,49)),((60,59),(58,(57,(56,(50,(55,(52,((53,(72,51)),48))))))))),((41,(54,5)),3)))))))),((((23,22),21),((38,34),((66,40),(26,(25,7))))),(74,((39,11),((((36,20),12),9),(13,2))))))))))))))))));
   tree tree_351 [p = 0.000, P = 0.012] = [&W 0.000033] (1,(82,((((88,87),86),(83,(84,((80,(((81,79),78),77)),(76,75))))),(85,(((28,(44,(64,(63,15)))),(16,(17,(14,(10,6))))),(70,(47,((62,31),((46,45),(32,((43,4),(((34,(38,33)),29),(((69,(67,(68,35))),((37,24),((27,8),((19,18),(41,(((61,59),(73,(49,(60,(58,(56,(57,(50,(55,(52,(53,(72,(51,48))))))))))))),(54,(30,(5,3))))))))),((65,(((23,22),((71,42),21)),(40,((66,25),(26,7))))),((36,20),(74,(39,(11,((12,9),(13,2))))))))))))))))))));
   tree tree_352 [p = 0.000, P = 0.012] = [&W 0.000033] (1,(82,(((88,87),86),((83,(84,(((80,(((81,79),78),77)),76),75))),(85,((70,((28,(44,(64,((63,45),15)))),((16,(17,14)),(62,(31,(10,6)))))),(47,(46,((32,29),(4,(43,(((69,67),((65,38),((68,35),(37,((27,8),(19,((59,18),(41,(34,((((73,(61,(49,(60,(58,(56,(57,(50,(55,(52,((72,51),(53,48)))))))))))),30),((54,33),5)),3)))))))))),((((66,40),((23,22),((71,42),21))),(25,(26,7))),(74,((39,11),((24,(36,20)),(9,(13,(12,2)))))))))))))))))));
   tree tree_353 [p = 0.000, P = 0.012] = [&W 0.000033] (1,(82,((((88,87),86),(83,(84,(((80,((81,(79,78)),77)),76),75)))),(85,((47,(70,((62,31),(44,((64,(63,15)),((45,28),((16,14),(17,(10,6))))))))),((46,(32,((38,34),29))),((43,4),(((67,(69,(68,35))),(65,((37,24),((18,(27,8)),(19,(((61,59),((73,49),(60,(58,((57,56),(50,(55,(52,((53,(72,51)),48))))))))),(41,(30,(54,(5,(33,3))))))))))),((((66,40),((23,22),((71,42),21))),(26,(25,7))),(74,(11,(((36,20),9),(39,(13,(12,2)))))))))))))));
   tree tree_354 [p = 0.000, P = 0.012] = [&W 0.000033] (1,(82,((((88,87),86),((85,83),(84,(((80,(((81,79),78),77)),76),75)))),(70,((47,(44,((28,(64,(63,15))),((17,(16,14)),(10,6))))),((62,(45,31)),(32,(46,(4,((43,29),((((69,67),(68,35)),((65,38),(37,((27,((24,(19,18)),8)),((((73,(61,(60,(49,(59,(58,(56,(57,(50,((55,52),(53,(72,(51,48))))))))))))),41),((54,30),5)),3))))),(((66,40),(((23,22),((71,42),21)),(25,(26,((34,33),7))))),(74,((39,11),(((36,20),9),(13,(12,2)))))))))))))))));
   tree tree_355 [p = 0.000, P = 0.012] = [&W 0.000033] (1,(82,((((88,87),86),(83,(84,(((80,(((81,79),78),77)),76),75)))),(85,(70,((44,(28,((64,(63,45)),((17,16),(62,15))))),(47,((31,(14,(10,6))),(46,(32,(43,((65,4),(((74,(67,(69,(68,35)))),(37,(8,((27,18),((33,19),((41,((54,((60,(59,49)),(73,(58,(56,(57,(50,(55,((52,(53,(72,51))),48))))))))),(30,5))),(61,3))))))),(((24,((25,(23,22)),((71,42),21))),(40,(66,((38,26),7)))),(((39,29),11),((36,20),(9,(13,(34,(12,2))))))))))))))))))));
   tree tree_356 [p = 0.000, P = 0.012] = [&W 0.000033] (1,((82,(((88,87),86),(83,(84,(76,((80,((79,(81,78)),77)),75)))))),(85,(70,(((((44,(45,28)),16),(64,(63,15))),((17,14),(10,6))),(47,((62,31),(46,((32,4),((65,43),((((69,(68,67)),35),(74,(37,((((73,59),27),8),(19,(((61,(49,(60,(50,(((58,57),56),(55,(52,(53,(72,(51,48)))))))))),((54,38),18)),(41,(33,(5,(30,3)))))))))),((24,(((23,22),((71,42),21)),(66,(40,(26,(25,7)))))),((36,((34,29),20)),((39,11),(9,(13,(12,2)))))))))))))))));
   tree tree_357 [p = 0.000, P = 0.012] = [&W 0.000033] (1,(82,((((88,87),86),(83,(84,(((80,(((81,79),78),77)),76),75)))),(85,((62,31),((47,(28,(44,(((64,(63,(17,16))),15),(45,(14,(10,6))))))),(70,(32,((46,4),(43,(((((69,67),(68,35)),24),(65,(37,((18,(27,8)),(19,(25,(41,(((33,((59,((73,49),(54,(60,(58,(56,(57,(50,(55,(52,(53,(72,(51,48))))))))))))),30)),5),3)))))))),(((66,40),((((71,(61,42)),(23,22)),21),(26,7))),((74,(36,((38,(34,29)),20))),(11,(39,(9,(13,(12,2))))))))))))))))));
   tree tree_358 [p = 0.000, P = 0.012] = [&W 0.000033] (1,(82,((((88,87),86),(83,(84,(((80,(((81,79),78),77)),76),75)))),(85,(70,((47,(44,((64,((63,45),(62,15))),(28,((17,(16,14)),(10,6)))))),(31,(46,((32,29),((43,4),(((67,(69,(68,35))),(37,((38,18),((27,8),((61,19),(41,((((49,(73,(60,(59,(58,((57,56),(50,(55,(52,((72,51),(53,48))))))))))),33),(54,(30,5))),3))))))),(65,((((23,22),((71,42),21)),((66,40),((34,25),(26,7)))),((74,((24,(36,20)),(39,11))),(9,(13,(12,2)))))))))))))))));
   tree tree_359 [p = 0.000, P = 0.012] = [&W 0.000033] (1,((82,(((88,87),86),((85,83),(84,(76,((80,(((81,79),78),77)),75)))))),((47,(70,(44,((62,28),(45,(((64,63),(17,16)),15)))))),(31,((14,(10,6)),(32,((46,4),(43,((((69,67),(68,(((73,59),38),33))),(((65,35),25),((37,(27,8)),(18,(19,(61,(41,(((54,30),((60,(49,((58,(57,56)),(50,(55,(52,((53,(72,51)),48))))))),5)),3)))))))),((((23,22),((71,42),21)),((66,40),(26,7))),((74,(34,29)),(39,(11,(20,((36,24),(9,(13,(12,2))))))))))))))))));
   tree tree_360 [p = 0.000, P = 0.012] = [&W 0.000033] (1,(82,(((88,87),86),((83,(84,(76,((80,(((81,79),78),77)),75)))),(85,(((70,47),((45,44),((28,(17,16)),((64,63),15)))),((31,(62,(14,(10,6)))),((43,32),((46,4),((65,(38,29)),(((69,(67,(68,35))),(24,(37,((27,8),((19,18),(41,(((33,(73,30)),(54,5)),((49,((60,59),(58,(57,(56,(50,(55,(52,((53,(72,51)),48))))))))),3)))))))),((((23,22),((71,42),21)),((40,25),((66,61),(26,7)))),((74,11),(39,(((36,20),9),(13,((34,12),2)))))))))))))))));
   tree tree_361 [p = 0.000, P = 0.012] = [&W 0.000033] (1,(82,((((88,87),86),(83,(84,(76,((80,(((81,79),78),77)),75))))),(85,(47,(70,((44,((17,(62,(28,16))),(45,((64,63),15)))),((31,(14,(10,6))),((32,(46,4)),(43,(((67,(69,((68,35),24))),((18,(27,8)),((59,37),(19,((41,(30,((54,((73,(60,(49,(58,(57,(56,(50,(55,(52,(53,((72,51),48))))))))))),38)),(33,5)))),3))))),(65,((((25,(23,22)),((61,(71,42)),21)),((66,40),(26,7))),(74,((39,11),(((36,((34,29),20)),9),(13,(12,2))))))))))))))))));
   tree tree_362 [p = 0.000, P = 0.012] = [&W 0.000033] (1,(82,(((88,87),86),((83,(84,(76,((80,(((81,79),78),77)),75)))),(85,((70,(47,((44,28),((64,((63,17),16)),15)))),((14,(62,(31,(10,6)))),(32,(((45,29),4),(46,((((67,(69,(73,38))),(68,35)),(65,(37,((27,((61,19),8)),(18,(41,((54,5),(30,(((49,(60,(58,(56,(57,(50,(55,(52,((72,53),(51,48)))))))))),33),(59,3)))))))))),(((24,(36,20)),(((71,42),((23,22),21)),(25,((66,40),(26,7))))),(43,(74,((39,34),(11,(9,(13,(12,2)))))))))))))))))));
   tree tree_363 [p = 0.000, P = 0.012] = [&W 0.000033] (1,(82,(((88,87),86),((83,(84,(((80,(((81,79),78),77)),76),75))),(85,(((70,47),(44,(28,((45,(64,(17,16))),(63,15))))),((14,(62,(10,6))),(31,(46,(32,(((43,29),4),((((69,(68,35)),(67,34)),(65,(37,((27,8),((((61,33),25),19),(18,(41,((30,5),((54,(59,(73,(49,(60,(58,(56,(57,(50,(55,(52,((53,(72,51)),48)))))))))))),3))))))))),(((40,((23,22),((71,42),21))),(66,(26,7))),(74,((38,(39,11)),((24,(36,20)),(9,(13,(12,2)))))))))))))))))));
   tree tree_364 [p = 0.000, P = 0.012] = [&W 0.000033] (1,(82,((((88,87),86),(83,(84,(((80,(((81,79),78),77)),76),75)))),(85,(70,((47,(28,(44,((17,16),((64,63),((62,45),15)))))),(31,((14,(10,6)),((32,(46,4)),(43,(((65,(67,((68,35),(69,(38,33))))),(37,(18,((27,8),(19,((41,(((59,54),(73,(49,(60,(58,((57,56),(50,(55,((72,51),(52,(53,48))))))))))),(30,5))),3)))))),((((71,(61,42)),((23,22),21)),((66,40),(26,7))),(25,(74,(((24,(36,((34,29),20))),11),(39,(9,(13,(12,2)))))))))))))))))));
   tree tree_365 [p = 0.000, P = 0.012] = [&W 0.000033] (1,(82,(((88,87),86),((83,(84,(((80,((81,(79,78)),77)),76),75))),(85,(70,(47,((44,(28,((17,16),((64,45),(63,15))))),(((31,14),(10,6)),((62,32),(46,((43,4),((65,29),(((67,(69,(68,35))),((37,(27,8)),(19,(25,(((60,59),(61,((73,49),(58,((57,56),(50,(55,((53,(72,51)),(52,48))))))))),(18,(41,((33,(30,5)),3)))))))),((((23,22),((71,42),21)),((40,34),(66,(26,7)))),((74,(39,(38,11))),((54,36),((24,20),(9,(13,(12,2)))))))))))))))))))));
   tree tree_366 [p = 0.000, P = 0.012] = [&W 0.000033] (1,(82,((((88,87),86),(83,(84,(((80,((81,(79,78)),77)),76),75)))),(85,(70,(47,((44,(((62,28),((17,16),(((64,63),45),15))),(14,(31,(10,6))))),((46,4),(32,(43,(((69,(67,(68,35))),(65,(37,((25,((27,24),8)),((19,18),(41,((54,30),(33,((61,((73,59),(49,(60,(58,(56,(57,(50,(55,(52,(53,(72,(51,48))))))))))))),(5,3)))))))))),((((23,22),((71,42),21)),(40,(66,(26,7)))),(74,(((39,(38,29)),11),(((36,20),9),(13,((34,12),2)))))))))))))))));
   tree tree_367 [p = 0.000, P = 0.012] = [&W 0.000033] (1,(82,((83,(84,(76,((80,(((81,79),78),77)),75)))),(((88,87),86),(85,(((62,44),((28,((64,(63,45)),15)),(16,((17,14),(10,6))))),(70,(47,(31,((46,4),(32,((43,((33,(34,(38,29))),((67,(69,(68,((73,35),30)))),(65,((37,(27,8)),(24,((59,18),(19,(41,(5,((49,(60,(58,((57,56),(50,(55,((52,(53,(72,51))),48))))))),(54,3)))))))))))),((((23,22),((61,(71,42)),21)),(40,(66,(25,(26,7))))),(11,(39,(74,(((36,20),9),(13,(12,2)))))))))))))))))));
   tree tree_368 [p = 0.000, P = 0.012] = [&W 0.000033] (1,(82,((((88,87),86),(83,(84,(((80,(((81,79),78),77)),76),75)))),(85,((70,47),((((17,16),(28,((64,63),15))),(44,14)),(((62,(31,(45,18))),(10,6)),((46,32),((43,(((38,34),29),4)),((((69,68),(67,(65,35))),(37,((27,8),(19,(41,(((59,(73,(60,(49,(58,(57,(56,(50,(55,(52,((53,(72,51)),48))))))))))),(30,5)),(33,(54,3)))))))),((74,((40,((23,22),((71,(61,42)),21))),(66,(26,(25,7))))),((39,11),(((36,20),9),(24,(13,(12,2))))))))))))))));
   tree tree_369 [p = 0.000, P = 0.012] = [&W 0.000033] (1,(((88,87),86),(82,((83,(84,((80,(((81,79),78),77)),(76,75)))),(85,(((44,((64,63),15)),(28,((17,(16,14)),(10,6)))),(70,(47,(31,((62,32),((45,(46,4)),(43,(((69,(67,(68,35))),(37,((27,8),(18,(19,(41,(((73,(59,(49,(60,(58,((57,56),(50,(55,(52,(53,((72,51),48))))))))))),(30,5)),3))))))),((65,(((25,(23,22)),((61,(71,42)),21)),(66,(40,(26,7))))),(74,((39,11),((24,((38,(54,33)),((34,29),(36,20)))),(9,(13,(12,2))))))))))))))))))));
   tree tree_370 [p = 0.000, P = 0.012] = [&W 0.000033] (1,(82,((((88,87),86),(83,(84,(((80,(((81,79),78),77)),76),75)))),(85,((47,(70,((45,44),((28,((64,63),15)),(16,((17,14),(10,6))))))),(31,(62,(32,(46,(((38,29),(43,4)),((37,((27,8),(18,(19,((41,33),((59,(60,(73,(49,(58,((57,56),(50,(55,(52,((72,53),(51,48))))))))))),((54,30),(5,3)))))))),((24,(65,(((23,22),((61,(71,42)),21)),((34,25),(40,(66,(26,7))))))),((67,(69,(68,35))),((74,(39,11)),(((36,20),9),(13,(12,2)))))))))))))))));
   tree tree_371 [p = 0.000, P = 0.012] = [&W 0.000033] (1,(82,((((88,87),86),(85,(83,(84,(((80,(((81,79),78),77)),76),75))))),((70,(47,(44,((17,((64,63),15)),(28,(16,(14,(10,6)))))))),(62,((45,31),((46,4),(32,((43,29),((34,(((69,67),(68,35)),(37,(54,((27,8),((59,18),(19,(25,(33,(41,((61,(73,(49,(60,(58,(56,(57,(50,(55,(52,(53,((72,51),48)))))))))))),((30,5),3)))))))))))),((((23,22),((71,42),21)),((66,40),(26,(38,7)))),(65,((74,11),((24,(36,20)),(39,(9,(13,(12,2))))))))))))))))));
   tree tree_372 [p = 0.000, P = 0.012] = [&W 0.000033] (1,(82,((((88,87),86),(85,(83,(84,(((80,(((81,79),78),77)),76),75))))),(70,(((((64,63),28),15),(44,(16,((17,14),(10,6))))),(47,(((62,45),31),(32,(46,(((29,(((59,38),34),25)),(43,4)),((24,(36,20)),(((67,(69,(68,35))),(65,(37,(54,((27,8),(19,(18,((41,((((73,49),(60,((58,(57,56)),(50,(55,(52,(53,(72,(51,48))))))))),33),5)),3)))))))),((66,(((23,22),(30,(((71,61),42),21))),(40,(26,7)))),(74,(11,(39,(9,(13,(12,2)))))))))))))))))));
   tree tree_373 [p = 0.000, P = 0.012] = [&W 0.000033] (1,(82,((((88,87),86),(83,(84,(76,((80,(((81,79),78),77)),75))))),(85,(70,((47,((((45,44),28),((64,63),15)),(16,((17,14),(10,6))))),(((62,31),4),((46,32),((43,((38,34),29)),((((69,67),(68,35)),(65,(37,((27,8),(18,(19,((73,((61,60),(59,(49,(58,((57,56),(50,(55,(52,(53,((72,51),48))))))))))),(41,((54,30),((33,5),3)))))))))),((66,(((23,22),((71,42),21)),((40,25),(26,7)))),(74,(11,(39,(((24,(36,20)),9),(13,(12,2)))))))))))))))));
   tree tree_374 [p = 0.000, P = 0.012] = [&W 0.000033] (1,(82,(((85,83),(((88,87),86),(84,(76,((80,(((81,79),78),77)),75))))),(70,(47,(((45,(28,((63,(17,(64,16))),15))),(44,(14,(10,6)))),(62,(31,(46,(((43,32),4),(29,(((67,((69,68),34)),((65,(35,((38,25),18))),(37,((27,8),(19,(41,((((73,49),(60,(58,(57,(56,(50,(55,(52,((53,(72,51)),48))))))))),((54,30),5)),(33,3)))))))),((74,((40,((23,22),(((71,59),42),21))),((66,61),(26,7)))),(11,(39,((24,(36,20)),(9,(13,(12,2)))))))))))))))))));
   tree tree_375 [p = 0.000, P = 0.012] = [&W 0.000033] (1,(82,((((88,87),86),((85,83),(84,(76,((80,(((81,79),78),77)),75))))),(70,((47,(28,(((64,63),15),(44,((17,14),(16,(10,6))))))),((62,31),(32,((46,(45,4)),(43,(((65,(67,(69,(68,35)))),(37,((27,8),((((71,42),19),18),(41,(((59,54),(30,((73,(60,(49,(58,(56,(57,(50,(55,(52,((53,(72,51)),48)))))))))),5))),3)))))),((((23,22),(61,21)),((66,40),(25,(26,7)))),(74,(((39,((38,33),(34,29))),11),(((36,20),9),(24,(13,(12,2)))))))))))))))));
   tree tree_376 [p = 0.000, P = 0.013] = [&W 0.000033] (1,(82,((83,(84,(76,((80,(((81,79),78),77)),75)))),(((88,87),86),(85,((47,(28,((44,(45,((64,63),15))),(((62,17),(16,14)),(10,6))))),(70,(31,(46,((32,(29,4)),(43,(((68,(69,67)),((25,(65,(35,18))),((19,(27,8)),(37,(41,((30,(54,5)),(((59,49),(61,(73,(60,(58,((57,56),(50,(55,(52,(53,(72,(51,48)))))))))))),3))))))),(((((71,42),(23,22)),21),(66,(40,(26,7)))),(74,(24,((39,11),((36,20),((38,33),(9,(34,(13,(12,2))))))))))))))))))))));
   tree tree_377 [p = 0.000, P = 0.013] = [&W 0.000033] (1,(82,((((88,87),86),(83,(84,(76,((80,((79,(81,78)),77)),75))))),(85,(70,((47,((((28,17),16),(64,(63,15))),(44,(14,(31,(10,6)))))),(62,(45,((29,4),(46,(32,(43,((((68,(69,67)),(38,35)),((65,34),((37,24),((27,8),(19,(((73,(61,(49,(60,(58,(56,(57,(50,(55,(52,((53,(72,51)),48))))))))))),18),(41,((33,30),(5,((59,54),3)))))))))),((((25,(23,22)),((71,42),21)),(66,(40,(26,7)))),(74,((39,11),((36,20),(9,(13,(12,2))))))))))))))))))));
   tree tree_378 [p = 0.000, P = 0.013] = [&W 0.000033] (1,(82,((((88,87),86),(83,(84,((80,(((81,79),78),77)),(76,75))))),(85,(70,((47,((45,(44,(28,(64,(63,15))))),(14,((17,16),(10,6))))),(62,(31,(32,((46,(38,29)),(4,(43,(((67,(69,(68,35))),(37,((27,8),(((61,19),18),(41,((73,(49,(60,(59,(58,(56,(57,(50,(55,(52,(72,(53,(51,48))))))))))))),(33,(54,((30,5),3))))))))),((65,(((23,22),((71,42),21)),((34,25),(40,(66,(26,7)))))),(74,((39,11),((24,(36,20)),(9,(13,(12,2))))))))))))))))))));
   tree tree_379 [p = 0.000, P = 0.013] = [&W 0.000033] (1,(82,((((88,87),86),(85,(83,(84,(((80,(((81,79),78),77)),76),75))))),(70,((28,(44,(((64,63),15),(17,(14,(16,(10,6))))))),(47,((62,31),((46,(45,4)),(32,(43,((((69,(67,(68,35))),(65,((34,(38,33)),29))),(37,((27,8),(30,((25,19),(((54,18),(41,((73,(61,(60,((59,49),(58,((57,56),(50,(55,(52,((53,(72,51)),48)))))))))),5))),3)))))),((((66,40),((71,42),((23,22),21))),(26,7)),((24,(36,20)),((39,11),(74,(9,(13,(12,2))))))))))))))))));
   tree tree_380 [p = 0.000, P = 0.013] = [&W 0.000033] (1,(82,(((88,87),86),((83,(84,(((80,(((81,79),78),77)),76),75))),(85,(70,(47,((44,((28,(64,(63,15))),(14,(16,(17,(10,6)))))),(62,(((45,38),(31,4)),(46,((32,29),(43,((24,((67,(69,(68,35))),(37,((27,8),(19,(18,(41,((33,(((73,59),(54,(60,(49,(58,((57,56),(55,(50,(52,(72,(53,(51,48)))))))))))),(30,5))),3)))))))),((65,(((66,61),40),((((71,42),(23,22)),21),(26,(25,7))))),(74,(11,(((36,20),9),(13,(39,((34,12),2)))))))))))))))))))));
   tree tree_381 [p = 0.000, P = 0.013] = [&W 0.000033] (1,(82,((((88,87),86),(83,(84,(((80,(((81,79),78),77)),76),75)))),(85,(70,(47,(((28,((16,14),(17,10))),(44,(15,(64,(63,6))))),((62,31),((45,4),(46,(((38,33),29),(32,(43,(((65,((69,(68,35)),(67,34))),(37,((27,8),(((71,42),19),((41,18),(((61,(59,(73,((60,54),(49,(58,(56,(57,(50,(55,(52,((53,(72,51)),48)))))))))))),(30,5)),3)))))),((((23,22),21),(40,(66,(26,(25,7))))),((39,11),(74,((24,20),((36,13),(9,(12,2)))))))))))))))))))));
   tree tree_382 [p = 0.000, P = 0.013] = [&W 0.000033] (1,(82,((((88,87),86),(83,(84,(80,(76,(((81,(79,78)),77),75)))))),(85,(70,(47,(((28,(44,((64,63),(45,15)))),(16,(17,14))),((31,(62,(10,6))),(32,(46,(((43,(65,29)),4),(((69,(67,(68,((73,38),35)))),(74,(37,((27,8),((24,19),(18,(((59,54),30),(61,(((49,(60,(58,(56,(57,((55,52),(50,(53,((72,51),48))))))))),(33,5)),(41,3)))))))))),((66,(((40,(23,22)),((71,42),21)),(26,(25,7)))),((39,11),((34,(36,20)),(13,(9,(12,2))))))))))))))))));
   tree tree_383 [p = 0.000, P = 0.013] = [&W 0.000033] (1,(82,(((88,87),86),((83,(84,(((80,(((81,79),78),77)),76),75))),(85,(47,((70,(44,((28,(17,16)),(15,((64,((63,62),45)),(14,(10,6))))))),(31,((46,4),(32,(43,(((68,(67,(69,35))),(65,(37,((27,8),((41,((54,(73,(59,(60,(49,(58,((57,56),(50,(55,(52,(53,(72,(51,48))))))))))))),(30,5))),(19,(18,(61,3)))))))),((66,((40,((23,22),((71,42),21))),(25,(26,7)))),(((34,(38,33)),29),(74,((39,11),((24,((36,20),9)),((13,12),2))))))))))))))))));
   tree tree_384 [p = 0.000, P = 0.013] = [&W 0.000033] (1,(82,(((88,87),86),((83,(84,(80,(76,((((81,79),78),77),75))))),(85,(62,(((44,((64,63),15)),(28,(17,(16,(14,(10,6)))))),(31,(47,(70,((46,45),((32,29),((43,4),(65,(((69,(67,(68,35))),((73,38),(37,((27,8),(18,(59,(19,(41,((49,(60,(58,(57,(56,(50,(55,((53,(72,51)),(52,48))))))))),(5,((33,(54,30)),3))))))))))),((25,(((23,22),((71,42),21)),((66,40),(26,((61,34),7))))),(39,(74,(11,(24,((20,(36,9)),((13,12),2))))))))))))))))))))));
   tree tree_385 [p = 0.000, P = 0.013] = [&W 0.000033] (1,(82,((((88,87),86),(83,(84,(76,((80,(((81,79),78),77)),75))))),(85,(70,(((45,44),(28,((64,63),15))),(47,(((17,16),(14,(10,6))),((62,31),(46,(32,((38,29),((43,4),((37,(24,((27,8),((19,(61,(33,18))),(41,(((73,(49,(60,(58,((57,56),(50,(55,(52,(53,(72,(51,48))))))))))),((54,(59,30)),5)),3)))))),((65,(67,(69,(68,35)))),((66,((40,((23,22),((71,42),21))),(25,(26,7)))),(74,((39,11),(13,(9,((34,(36,20)),(12,2))))))))))))))))))))));
   tree tree_386 [p = 0.000, P = 0.013] = [&W 0.000033] (1,(82,(((88,87),86),((83,(84,((80,(((81,79),78),77)),(76,75)))),(85,(31,(47,((44,((28,((64,(63,45)),15)),((16,14),(17,(10,6))))),(70,((62,32),(46,((29,(43,4)),((((68,(69,(73,38))),(67,35)),(65,(37,((27,8),(19,(18,(41,((61,(60,(49,(59,(58,((57,56),(50,(55,(52,(53,(72,(51,48)))))))))))),(33,(5,(54,(30,3)))))))))))),((74,(((66,40),((71,42),((23,22),21))),(25,(26,7)))),((39,11),(((24,(36,20)),13),(9,(12,(34,2)))))))))))))))))));
   tree tree_387 [p = 0.000, P = 0.013] = [&W 0.000033] (1,(82,((((88,87),86),(85,(83,(84,(80,(((((81,79),78),77),76),75)))))),(((70,47),(44,(28,(((64,63),15),(((17,16),14),(10,6)))))),((62,(45,31)),((46,4),(32,(43,(((65,(38,29)),(((69,(67,34)),(68,(35,18))),(37,((27,8),(19,((((73,61),(60,(49,(58,((57,56),(50,(55,(52,((53,(72,51)),48))))))))),41),((30,5),((59,33),(54,3))))))))),((((23,22),((71,42),21)),((66,40),(25,(26,7)))),(11,(74,((24,(36,20)),(39,(13,(9,(12,2)))))))))))))))));
   tree tree_388 [p = 0.000, P = 0.013] = [&W 0.000033] (1,(82,((((88,87),86),((85,83),(84,(76,((80,(((81,79),78),77)),75))))),(70,((47,(((44,28),(62,((64,63),15))),(16,(17,(14,(10,6)))))),((45,31),((46,4),(((67,(69,(68,35))),((37,(27,8)),(((65,25),((59,33),18)),(24,(19,((49,((73,60),(58,(56,(57,(50,(55,(52,((53,(72,51)),48))))))))),(41,(30,(5,(54,3)))))))))),((32,(((61,(71,42)),((23,22),21)),(40,((66,(38,(34,29))),(26,7))))),(43,((39,11),(74,(((36,20),9),((13,12),2))))))))))))));
   tree tree_389 [p = 0.000, P = 0.013] = [&W 0.000033] (1,(82,((((88,87),86),(83,(84,((80,(((81,79),78),77)),(76,75))))),(85,(70,(((28,(44,(64,(63,15)))),(16,(17,(14,(10,6))))),((62,47),(31,(46,(45,(4,((65,(((69,67),(68,35)),((18,(19,(27,8))),(37,(41,(((61,(73,(49,(54,(59,(60,(58,((57,56),(50,(55,(52,((53,(72,51)),48)))))))))))),33),(30,(5,3)))))))),((43,((32,(38,29)),(((23,22),((71,42),21)),((66,40),((34,25),(26,7)))))),(((74,(24,(36,20))),(39,11)),(9,((13,12),2))))))))))))))));
   tree tree_390 [p = 0.000, P = 0.013] = [&W 0.000033] (1,(82,((((88,87),86),(83,(84,(76,((80,(((81,79),78),77)),75))))),(85,((70,(47,(44,(28,((64,((45,(63,18)),15)),(16,(17,(14,(10,6))))))))),((62,31),(46,(32,(43,(4,(((67,(69,((68,((73,54),38)),35))),(65,(37,(24,((27,8),(19,(30,(41,(((59,33),5),((49,(60,(58,(56,(57,(50,(55,(52,(72,(53,(51,48))))))))))),3)))))))))),((((25,(23,22)),((71,(61,42)),21)),((66,40),(26,7))),(74,(((29,((36,34),20)),11),(39,(9,((13,12),2)))))))))))))))));
   tree tree_391 [p = 0.000, P = 0.013] = [&W 0.000033] (1,(82,(((88,87),86),((83,(84,(((80,((79,(81,78)),77)),76),75))),(85,((28,(44,((64,((63,45),15)),(16,(17,(14,(10,6))))))),(70,(47,(31,(62,((46,(32,4)),((43,29),((65,((69,67),((68,(35,18)),(37,((27,8),(19,(41,(33,((54,(61,(73,(59,(49,(60,(58,((57,56),(50,(55,(52,(53,(72,(51,48)))))))))))))),(30,(5,3))))))))))),((((23,22),((71,42),21)),(25,((66,40),(26,7)))),(74,((39,11),((20,(24,((36,(38,34)),9))),((13,12),2))))))))))))))))));
   tree tree_392 [p = 0.000, P = 0.013] = [&W 0.000033] (1,(82,((((88,87),86),(83,(84,((80,(((81,79),78),77)),(76,75))))),(85,(((70,47),((64,(63,15)),((44,28),(17,(16,(14,(10,6))))))),(((62,45),31),(46,(32,((43,4),((((74,(69,(67,(68,35)))),24),(65,(37,((27,8),(19,(41,((33,18),((30,5),((61,(73,(49,(60,(59,(58,((57,56),(50,(55,(52,(53,(72,(51,48))))))))))))),(54,3)))))))))),((((25,(23,22)),((71,42),21)),((66,40),(26,7))),((39,11),((((38,34),29),(36,20)),(9,((13,12),2)))))))))))))));
   tree tree_393 [p = 0.000, P = 0.013] = [&W 0.000033] (1,(82,((((88,87),86),(83,(84,(76,(80,((((81,79),78),77),75)))))),(85,(70,((47,(44,(28,(((64,63),15),(16,(17,(14,(10,6)))))))),(((62,45),31),((46,4),(32,(43,(29,(((33,((67,(69,(73,38))),((68,35),30))),(37,((27,8),(18,(19,(25,(54,(41,(((60,(49,(58,((57,56),(50,(55,(52,(53,((72,51),48))))))))),5),(61,(59,3))))))))))),(65,((((71,42),21),(((66,40),(23,22)),(26,7))),(74,((39,11),(((36,(24,20)),9),(34,((13,12),2)))))))))))))))))));
   tree tree_394 [p = 0.000, P = 0.013] = [&W 0.000033] (1,(82,((((88,87),86),((85,83),(84,(76,((80,(((81,79),78),77)),75))))),(70,((47,(((44,28),(64,((63,45),15))),(16,(17,(14,(10,6)))))),((62,31),(32,((46,(29,4)),(43,(((74,(69,(67,(68,(35,30))))),((65,18),(38,((37,(27,8)),(19,(41,(((60,(61,((73,49),(59,(58,(56,(57,(50,((55,52),(72,(53,(51,48)))))))))))),(33,(54,5))),3))))))),((((25,(23,22)),((71,42),21)),((66,40),(26,7))),((39,11),(((24,(36,20)),9),((13,12),(34,2)))))))))))))));
   tree tree_395 [p = 0.000, P = 0.013] = [&W 0.000033] (1,((((88,87),86),82),((83,(84,((80,(((81,79),78),77)),(76,75)))),(85,(70,((47,(44,((28,(45,(63,(64,15)))),(16,(17,(14,(62,(10,6)))))))),(31,(46,((32,4),(43,(((68,(69,67)),((((65,59),35),(25,(29,(34,(38,18))))),(37,((33,(27,8)),(19,(61,(41,(((73,(49,(60,(58,(56,(57,(50,(55,(52,(53,(72,(51,48)))))))))))),((54,30),5)),3)))))))),((66,((40,((23,22),((71,42),21))),(26,7))),(74,(11,(((36,20),9),(24,(39,((13,12),2))))))))))))))))));
   tree tree_396 [p = 0.000, P = 0.013] = [&W 0.000033] (1,((((88,87),86),((85,83),(84,(((80,(((81,79),78),77)),76),75)))),(82,((70,(31,(47,(28,(((64,63),15),(44,(16,(14,(17,(10,6)))))))))),((62,45),(46,((32,(38,(34,29))),((43,4),(((67,(68,(69,18))),(65,((37,24),((27,8),((25,19),(33,(41,((61,(73,(49,(59,(60,(58,(56,(57,(50,(55,(52,((72,53),(51,48))))))))))))),((30,(54,(35,5))),3))))))))),((((23,22),((71,42),21)),(40,(66,(26,7)))),(74,(11,(39,((36,20),(13,(9,(12,2)))))))))))))))));
   tree tree_397 [p = 0.000, P = 0.013] = [&W 0.000033] (1,(82,(((88,87),86),((83,(84,(((80,(((81,79),78),77)),76),75))),(85,((47,(44,(28,((17,(16,(14,10))),((64,((63,45),15)),6))))),((70,62),(31,(46,((32,4),(43,(29,((((69,67),((59,(73,38)),(68,34))),(((65,35),18),(37,((27,(19,8)),(41,((33,((49,(60,(58,((57,56),(50,(55,(52,((72,51),(53,48))))))))),((54,30),5))),3)))))),((((25,(23,22)),((61,(71,42)),21)),((66,40),(26,7))),(74,((39,11),((24,(36,20)),(9,(13,(12,2))))))))))))))))))));
   tree tree_398 [p = 0.000, P = 0.013] = [&W 0.000033] (1,(82,(((88,87),86),((85,(83,(84,(((80,(((81,79),78),77)),76),75)))),(70,((47,((28,(44,(45,(64,(63,15))))),(16,(17,(14,(10,6)))))),(31,(62,(32,(46,(43,(4,((((69,68),67),(((65,35),25),((27,((54,19),8)),(37,(41,(((30,((73,((61,59),(49,(60,(58,((57,56),(50,(55,(52,(53,((72,51),48))))))))))),18)),(33,5)),3)))))),((((23,22),((71,42),21)),((66,40),(26,7))),(((38,34),(29,(36,20))),((24,11),(74,((39,13),(9,(12,2))))))))))))))))))));
   tree tree_399 [p = 0.000, P = 0.013] = [&W 0.000033] (1,((((88,87),86),(85,(83,(84,(76,((80,(((81,79),78),77)),75)))))),(82,((47,((28,(44,((64,63),15))),((17,(16,14)),(10,6)))),(70,(62,(((46,45),31),(((38,29),(43,4)),((((69,67),(68,35)),(((65,(34,25)),18),(37,((27,8),(((71,42),19),((41,(30,5)),((61,59),((54,((60,58),(73,(49,(50,((57,56),(55,(52,((53,(72,51)),48))))))))),3)))))))),((32,(((23,22),21),((66,40),(26,7)))),(74,((39,11),((24,((36,33),20)),(13,(9,(12,2))))))))))))))));
   tree tree_400 [p = 0.000, P = 0.013] = [&W 0.000033] (1,(82,((((88,87),86),((85,83),(84,(76,((80,((79,(81,78)),77)),75))))),(70,(((44,28),((15,(17,(64,(16,14)))),((45,(63,18)),(10,6)))),(47,((62,31),((32,(46,4)),(43,((65,29),(((69,(67,(68,35))),(37,(8,(27,(19,(34,(41,(((61,30),(33,((73,((59,49),(60,(58,(56,(57,(50,(55,(52,(53,(72,(51,48)))))))))))),(54,5)))),3)))))))),((((23,22),((71,42),21)),(40,(66,(25,(26,(38,7)))))),(24,((39,11),(74,((36,20),(9,(13,(12,2)))))))))))))))))));
   tree tree_401 [p = 0.000, P = 0.013] = [&W 0.000033] (1,(((((88,87),86),82),((85,83),(84,(((80,(((81,79),78),77)),76),75)))),(70,(47,(((44,28),((17,16),((64,63),15))),((62,((31,14),(10,6))),(((46,45),4),(32,(43,(74,((65,(37,((27,8),(((61,33),19),(18,(41,((73,(49,(59,(60,(58,(56,(57,(50,(55,(52,(72,(53,(51,48))))))))))))),(54,(30,(5,3)))))))))),((((25,(23,22)),((71,42),21)),(40,(66,(26,7)))),((67,(69,(68,35))),((39,11),(((36,20),(24,9)),((38,(34,29)),((13,12),2)))))))))))))))));
   tree tree_402 [p = 0.000, P = 0.013] = [&W 0.000033] (1,((((88,87),86),82),((83,(84,(((80,(((81,79),78),77)),76),75))),(85,(70,(((44,(28,(45,((64,63),15)))),((17,16),(14,(10,6)))),(47,((62,31),(46,((32,4),(43,((65,(((69,(67,34)),(68,((73,35),18))),((37,(27,8)),((41,(59,(((54,(49,(60,(58,((57,56),(50,(55,(52,(53,(72,(51,48))))))))))),30),5))),(25,((61,19),3)))))),((((23,22),((71,42),21)),((66,(33,29)),(40,(26,7)))),(74,(((39,38),11),((24,(36,20)),(9,((13,12),2))))))))))))))))));
   tree tree_403 [p = 0.000, P = 0.013] = [&W 0.000033] (1,(82,(((88,87),86),((83,(84,((80,(((81,79),78),77)),(76,75)))),(85,((70,47),(62,((44,(28,(((63,45),(64,15)),(14,((17,16),(10,6)))))),(31,((46,4),(32,(((38,(34,33)),29),(43,((74,(65,((67,(69,(68,35))),(37,((27,8),(((((61,(73,49)),(59,(60,(58,((57,56),(50,(55,(52,((72,53),(51,48)))))))))),18),(19,(41,((54,30),5)))),3)))))),(((((66,40),25),((23,22),((71,42),21))),(26,7)),((39,(24,11)),(13,((36,20),(9,(12,2))))))))))))))))))));
   tree tree_404 [p = 0.000, P = 0.013] = [&W 0.000033] (1,(82,((((88,87),86),(83,(84,(((80,(((81,79),78),77)),76),75)))),(85,(70,((47,(44,((28,((64,63),15)),(14,(16,(17,(10,6))))))),(((62,45),31),(46,((32,((43,29),4)),((((69,(73,38)),(67,(68,(35,34)))),(65,(37,(27,(8,(19,(18,(41,((((61,49),(59,(60,(58,((57,56),(50,(55,(52,(53,(72,(51,48))))))))))),((54,30),5)),3))))))))),((40,((((71,42),(25,(23,22))),21),(66,(26,7)))),((74,11),(((24,((36,33),20)),(39,13)),(9,(12,2)))))))))))))));
   tree tree_405 [p = 0.000, P = 0.013] = [&W 0.000033] (1,(82,((((88,87),86),(83,(84,(76,((80,(((81,79),78),77)),75))))),(85,((70,47),((62,31),(((44,(28,((64,(63,45)),15))),(16,((17,14),(10,6)))),(32,((46,29),((43,4),(((68,(69,67)),(37,(8,(27,(19,(((61,((73,49),(59,(60,(58,(56,(57,(50,(55,(52,((72,53),(51,48)))))))))))),18),(41,(33,(((54,30),(35,5)),3))))))))),((65,((((71,42),(23,22)),21),((34,25),(66,(40,(26,7)))))),((74,38),(11,((39,((36,24),20)),(13,(9,(12,2))))))))))))))))));
   tree tree_406 [p = 0.000, P = 0.014] = [&W 0.000033] (1,(82,(((88,87),86),((83,(84,(80,(76,((((81,79),78),77),75))))),(85,(70,(47,(62,((28,((64,(63,15)),(44,(16,(14,(17,(10,6))))))),((31,4),(45,(46,((32,29),(43,(((67,(68,(69,35))),(37,((27,8),(19,((61,((59,33),18)),(41,((30,((54,((73,49),(60,(58,((57,56),(50,(55,(52,(53,(72,(51,48))))))))))),5)),3))))))),((((23,22),((71,42),21)),(((66,40),25),(26,7))),((74,((65,(38,34)),((36,24),11))),(39,(13,((20,9),(12,2)))))))))))))))))))));
   tree tree_407 [p = 0.000, P = 0.014] = [&W 0.000033] (1,(82,((((88,87),86),((85,83),(84,(((80,(((81,79),78),77)),76),75)))),(70,(((16,((45,44),(64,(63,15)))),(28,((17,14),(10,6)))),(47,((62,31),(32,(46,(4,(43,(((((69,68),67),(38,(34,29))),((65,35),(37,((27,8),(19,(41,(((59,33),18),(((73,((60,49),(58,(56,(57,(50,(55,(52,((53,(72,51)),48))))))))),((54,30),5)),(61,3))))))))),((((23,22),((71,42),21)),((40,25),(66,(26,7)))),(74,((39,11),((24,(36,20)),(13,(9,(12,2)))))))))))))))))));
   tree tree_408 [p = 0.000, P = 0.014] = [&W 0.000033] (1,(82,((((88,87),86),(83,(84,(76,((80,(((81,79),78),77)),75))))),(85,(47,(((((45,44),28),((64,63),15)),((17,16),(14,(10,6)))),(70,((62,31),((46,32),((43,4),(((67,(69,(68,35))),((37,(27,8)),(19,((33,25),(41,(((59,(73,(49,(60,(58,((57,56),(50,(55,(52,((72,51),(53,48))))))))))),18),(((54,30),5),3))))))),((65,((34,29),(((23,22),((71,(61,42)),21)),(40,(66,(26,7)))))),(74,(((39,38),11),(13,((24,(20,(36,9))),(12,2)))))))))))))))));
   tree tree_409 [p = 0.000, P = 0.014] = [&W 0.000033] (1,(82,((((88,87),86),(83,(84,(76,((80,(((81,79),78),77)),75))))),(85,(70,((47,(44,((28,(45,((64,63),15))),((17,16),((62,14),(10,6)))))),(31,((46,32),((65,(((38,34),29),(43,4))),((((69,67),(68,35)),(37,((27,8),(19,(((61,(59,(49,(73,(60,(58,(56,(57,(50,(55,(52,(53,((72,51),48))))))))))))),18),((41,33),((54,(30,5)),3))))))),((((25,(23,22)),((71,42),21)),(40,(66,(26,7)))),(74,((39,11),(24,(20,((36,13),(9,(12,2))))))))))))))))));
   tree tree_410 [p = 0.000, P = 0.014] = [&W 0.000033] (1,(82,(((88,87),86),(((85,83),(84,(((80,(((81,79),78),77)),76),75))),((44,((28,(63,(64,15))),((17,16),(14,(10,6))))),(70,(47,(((62,45),31),(46,(32,((43,4),((((69,67),(68,35)),((65,(38,29)),(37,((27,8),((41,(61,((((73,(59,49)),(60,(58,((57,56),(50,(55,(52,(53,(72,(51,48)))))))))),34),(54,(30,5))))),(18,(33,(19,3)))))))),(((40,((71,42),((23,22),21))),(66,(26,(25,7)))),((74,24),(11,(39,(((36,20),9),(13,(12,2)))))))))))))))))));
   tree tree_411 [p = 0.000, P = 0.014] = [&W 0.000033] (1,(82,((((88,87),86),(83,(84,(((80,((79,(81,78)),77)),76),75)))),(85,(70,(47,((31,(14,(10,6))),((44,(28,((17,16),((64,63),15)))),((45,4),(46,((62,32),(43,(((38,(69,(67,(68,35)))),(65,(37,(((27,18),8),(((61,(71,42)),19),(25,(41,(33,((30,(54,((73,(49,(59,(60,(58,((57,56),(50,(55,(52,((53,(72,51)),48)))))))))),5))),3))))))))),((74,(((23,22),21),(40,(66,(26,7))))),((24,(34,((36,29),20))),(11,(39,((12,9),(13,2)))))))))))))))))));
   tree tree_412 [p = 0.000, P = 0.014] = [&W 0.000033] (1,(82,(((((88,87),86),83),(84,(76,((80,(((81,79),78),77)),75)))),(85,(70,(47,((((44,(28,(64,(63,15)))),(((62,17),16),14)),(31,(10,6))),(46,((45,((29,18),4)),(32,(43,(((67,(69,(68,35))),(74,(24,(37,((27,8),(19,((41,((54,(61,(73,(49,(60,(58,(56,(57,(50,(55,(52,(53,((72,51),48))))))))))))),(30,5))),((59,33),3)))))))),(((65,25),(((40,(66,34)),((23,22),((71,42),21))),(26,(38,7)))),((39,11),(((36,20),(12,9)),(13,2))))))))))))))));
   tree tree_413 [p = 0.000, P = 0.014] = [&W 0.000033] (1,(82,((((88,87),86),(83,(84,(76,((80,(((81,79),78),77)),75))))),(85,(70,(47,((((17,16),(14,10)),(45,(44,(28,(15,(64,(63,6))))))),(31,(62,(4,(32,(43,(46,(((65,((68,35),30)),((69,67),(37,((27,8),((41,((73,33),((49,(60,(58,((57,56),((55,52),(50,(53,(72,(51,48))))))))),5))),(18,(((61,25),(59,19)),3))))))),((((23,22),((71,42),21)),((66,40),(26,7))),(74,((39,11),((54,(24,((36,34),(29,20)))),(((38,12),9),(13,2))))))))))))))))))));
   tree tree_414 [p = 0.000, P = 0.014] = [&W 0.000033] (1,(82,((((88,87),86),(83,(84,(((80,((79,(81,78)),77)),76),75)))),(85,(((62,31),(17,(14,(16,(10,6))))),((47,(70,(44,(28,((64,63),15))))),(29,((45,4),(46,(32,(43,(((69,(68,(67,35))),((65,24),(37,((27,8),(18,(19,(41,(61,(5,((((59,(73,49)),(60,(58,(56,(57,(50,(55,(52,(53,(72,(51,48))))))))))),33),((54,30),3))))))))))),((66,(((71,42),((23,22),21)),(40,(26,(25,((38,34),7)))))),(74,(11,(39,((((36,20),12),9),(13,2))))))))))))))))));
   tree tree_415 [p = 0.000, P = 0.014] = [&W 0.000033] (1,(82,((((88,87),86),(83,(84,(76,((80,(((81,79),78),77)),75))))),(85,((70,62),((44,(28,((16,(14,(17,10))),(64,(15,(63,6)))))),((47,31),((46,(45,4)),(32,(43,((65,((69,(67,(68,35))),((27,8),(37,((19,(41,((33,30),((49,(73,(60,(58,(56,(57,(50,(55,(52,(53,(72,(51,48)))))))))))),(54,5))))),(18,((61,59),3))))))),((29,(66,(25,((40,((23,22),((71,42),21))),(34,(26,7)))))),(74,((39,11),((12,((36,(24,20)),(38,9))),(13,2))))))))))))))));
   tree tree_416 [p = 0.000, P = 0.014] = [&W 0.000033] (1,(82,((((88,87),86),(83,(84,((80,(((81,79),78),77)),(76,75))))),(85,(47,(70,((16,(17,(14,(10,6)))),((28,(44,((64,63),15))),((62,(31,(45,4))),(46,((((69,67),(68,35)),(65,(37,((27,8),(((33,24),19),(18,(41,((73,(61,(59,(49,(60,(58,((57,56),(50,(55,(52,(53,(72,(51,48))))))))))))),((54,30),(5,3)))))))))),((32,((((71,42),(23,22)),21),((66,40),(((34,29),(38,25)),(26,7))))),(43,(74,((39,11),((12,((36,20),9)),(13,2)))))))))))))))));
   tree tree_417 [p = 0.000, P = 0.014] = [&W 0.000033] (1,(82,((((88,87),86),(83,(84,(((80,(((81,79),78),77)),76),75)))),(85,(((70,(62,47)),(((17,16),((45,44),(64,(63,15)))),(28,(10,6)))),(14,(31,(46,((32,4),(43,((65,(37,((27,8),(18,(19,(41,(((((73,49),(60,(58,((57,56),(50,(55,(52,((72,51),(53,48))))))))),33),(54,5)),(61,(59,3))))))))),((66,((30,25),((40,((23,22),((71,42),21))),(26,7)))),((67,(69,(68,35))),(((38,(34,29)),11),((12,(24,((36,20),9))),(39,(74,(13,2))))))))))))))))));
   tree tree_418 [p = 0.000, P = 0.014] = [&W 0.000033] (1,(82,((((88,87),86),(83,(84,(((80,(((81,79),78),77)),76),75)))),(85,(70,((47,((16,(17,(14,10))),(44,(28,(64,(15,((63,45),6))))))),(31,((62,32),(((38,34),29),(46,(((65,43),4),((((69,68),67),(37,((27,8),(18,((25,19),(41,((33,((73,(54,(60,(49,(59,(58,(56,(57,(50,(55,(52,((72,51),(53,48))))))))))))),(30,(35,5)))),3))))))),((((23,22),(((71,61),42),21)),((66,40),(26,7))),(74,((39,11),(((36,(24,20)),(12,9)),(13,2)))))))))))))))));
   tree tree_419 [p = 0.000, P = 0.014] = [&W 0.000033] (1,(82,((((88,87),86),(83,(84,((80,(((81,79),78),77)),(76,75))))),(85,(70,(47,(((16,(17,(14,10))),(44,(28,(15,((64,63),(45,6)))))),((62,31),(4,(32,((46,29),(43,(((69,(67,(68,35))),(74,((65,38),(37,((27,(18,8)),(34,((33,19),(41,(((54,(49,(73,(59,(60,(58,(56,(57,(50,(55,(52,(53,(72,(51,48)))))))))))))),(30,5)),3))))))))),((25,(((23,22),((61,(71,42)),21)),((66,40),(26,7)))),(39,(11,(((24,(20,(36,12))),9),(13,2))))))))))))))))));
   tree tree_420 [p = 0.000, P = 0.014] = [&W 0.000033] (1,(82,((((88,87),86),(83,(84,(((80,((79,(81,78)),77)),76),75)))),(85,(47,(70,((((44,(62,28)),((64,63),15)),((17,16),(14,(10,6)))),((45,(31,4)),((46,29),(32,(43,(((68,(69,(67,(38,35)))),(65,(37,(18,((27,8),(19,(41,(((61,(73,(49,(60,(58,(56,(57,(50,(55,(52,((53,(72,51)),48))))))))))),(59,33)),(((54,30),5),3))))))))),((12,(66,(((23,22),((71,42),21)),((34,25),(40,(26,7)))))),(((74,24),(39,11)),((36,20),((13,9),2))))))))))))))));
   tree tree_421 [p = 0.000, P = 0.014] = [&W 0.000033] (1,(82,(((((88,87),86),83),(84,(((80,(((81,79),78),77)),76),75))),(85,((47,((17,(16,(14,10))),(44,(28,(15,(64,(63,6))))))),(70,((62,31),((46,45),(32,((34,29),(4,(43,(((68,(69,67)),((25,(35,(65,18))),(37,((27,8),(((61,33),19),(41,((((59,54),(73,49)),(60,(58,((57,56),(50,(55,(52,(53,((72,51),48))))))))),((30,5),3)))))))),((74,(((23,22),((71,42),21)),((66,40),(26,7)))),((39,(38,11)),((12,9),(24,((36,20),(13,2)))))))))))))))))));
   tree tree_422 [p = 0.000, P = 0.014] = [&W 0.000033] (1,(82,((85,(83,(84,(((80,(((81,79),78),77)),76),75)))),(((88,87),86),(70,(47,((44,(28,(((17,16),(14,10)),(64,(15,(63,6)))))),(((62,(45,31)),(18,4)),((46,29),(32,(43,((((69,67),(68,(35,34))),(65,(37,((27,8),((33,19),((41,(30,((54,(73,(49,(60,(58,(56,(57,(50,(55,(52,(53,((72,51),48)))))))))))),5))),(25,(59,3)))))))),(38,((((23,22),((61,(71,42)),21)),((66,40),(26,7))),((24,(36,20)),(74,((39,11),((12,9),(13,2)))))))))))))))))));
   tree tree_423 [p = 0.000, P = 0.014] = [&W 0.000033] (1,((((88,87),86),82),((83,(84,(((80,(((81,79),78),77)),76),75))),(85,(70,(47,((44,((28,((17,16),(14,10))),(64,(15,(63,6))))),(((62,45),31),((46,32),((43,4),((65,29),(((24,((69,(68,67)),(35,(38,18)))),(37,((27,8),(19,(25,(41,((33,5),((54,(((73,(49,(60,(58,(56,(57,(50,(55,(52,((53,(72,51)),48)))))))))),34),30)),3)))))))),(74,((66,((40,((23,22),(((71,59),(61,42)),21))),(26,7))),((39,11),((((36,20),12),9),(13,2)))))))))))))))));
   tree tree_424 [p = 0.000, P = 0.014] = [&W 0.000033] (1,(82,(((88,87),86),((83,(84,(76,((80,(((81,79),78),77)),75)))),(85,(70,(47,(((44,(14,10)),(17,((28,16),(64,(15,(63,6)))))),(62,(31,((46,45),((32,29),((43,4),(65,(((35,(68,(67,(69,(38,18))))),(37,((27,8),(25,(19,(41,(54,(((((61,(49,(73,(60,(58,((57,56),(50,(55,(52,(53,(72,(51,48)))))))))))),(59,33)),30),5),(34,3))))))))),((74,(((66,40),((23,22),((71,42),21))),(26,7))),((39,11),(24,((((36,20),12),9),(13,2))))))))))))))))))));
   tree tree_425 [p = 0.000, P = 0.014] = [&W 0.000033] (1,(82,(((88,87),86),((83,(84,(((80,(((81,79),78),77)),76),75))),(85,((47,(70,(28,(44,(64,(((63,17),16),((62,(45,18)),15))))))),(31,((14,(10,6)),((32,(46,4)),(43,(((67,(69,(68,35))),(37,(27,(8,(19,(41,(59,(((33,((73,(49,(54,(60,(58,(56,(57,(50,(55,(52,(53,(72,(51,48))))))))))))),30)),5),3)))))))),(((74,24),(65,(((66,40),((23,22),(((71,61),42),21))),(26,(25,7))))),((34,(38,29)),(11,(39,((36,(12,(20,9))),(13,2)))))))))))))))));
   tree tree_426 [p = 0.000, P = 0.014] = [&W 0.000033] (1,(82,((((88,87),86),((85,83),(84,(((80,(((81,79),78),77)),76),75)))),((70,(47,(((62,44),(28,(17,16))),((64,(63,45)),15)))),((31,(14,(10,6))),((46,4),(32,((43,29),((65,(((69,(73,38)),(67,(68,35))),(37,((27,8),(19,(18,(41,((33,((54,30),5)),((59,(49,(60,(58,(56,(57,(50,(55,(52,((53,(72,51)),48)))))))))),3))))))))),(((61,25),(((23,22),((71,42),21)),((66,40),(34,(26,7))))),((74,11),((39,(24,(12,((36,20),9)))),(13,2)))))))))))));
   tree tree_427 [p = 0.000, P = 0.014] = [&W 0.000033] (1,(82,((((88,87),86),(83,(84,(((80,(((81,79),78),77)),76),75)))),(85,(47,((44,((17,(28,16)),((64,63),15))),(70,(62,(((31,14),(10,6)),((46,45),(4,(32,(43,(((67,(69,(68,35))),((37,(27,8)),(19,(((61,54),18),((((73,49),(60,(58,((57,56),(50,(55,(52,(72,(53,(51,48)))))))))),41),(((59,33),(30,5)),3)))))),((38,25),((34,29),((65,(((23,22),((71,42),21)),((66,40),(26,7)))),(74,(11,((12,(24,((36,20),9))),(39,(13,2))))))))))))))))))))));
   tree tree_428 [p = 0.000, P = 0.014] = [&W 0.000033] (1,(82,(((88,87),86),((83,(84,(76,((80,((79,(81,78)),77)),75)))),(85,(((70,47),(44,(((28,17),16),((64,63),15)))),(((62,(45,31)),(14,(10,6))),(32,(46,(((38,34),29),((43,4),(((65,24),(37,((27,8),(18,(19,(41,(((49,(60,(58,((57,56),(50,(55,(52,(72,(53,(51,48)))))))))),33),(30,(54,(5,3)))))))))),(((67,(69,(68,(73,35)))),(74,(((23,22),((71,((61,59),42)),21)),((66,40),(25,(26,7)))))),((39,11),((12,((36,20),9)),(13,2))))))))))))))));
   tree tree_429 [p = 0.000, P = 0.014] = [&W 0.000033] (1,(82,((((88,87),86),(83,(84,(80,(76,((((81,79),78),77),75)))))),(85,(47,((70,(44,(28,(45,((17,((64,63),16)),15))))),((62,(31,(14,(10,6)))),(32,((46,4),(43,(((67,(69,(68,35))),(37,((27,8),(19,((61,59),(18,(33,(41,((73,(49,(60,(58,(56,(57,(50,(55,(52,(53,(72,(51,48)))))))))))),(((54,30),5),3)))))))))),((((71,42),21),((66,40),(((38,34),(25,(23,22))),(26,7)))),(65,(((39,29),(74,11)),(((24,(36,20)),(12,9)),(13,2))))))))))))))));
   tree tree_430 [p = 0.000, P = 0.014] = [&W 0.000033] (1,(82,(((88,87),86),((83,(84,(((80,(((81,79),78),77)),76),75))),(85,(70,(47,((44,((28,(17,16)),(63,(64,15)))),((62,((31,14),(10,6))),(((46,45),4),(32,(43,((65,((33,((34,29),(38,18))),(((69,67),(68,35)),(37,((27,8),(19,(61,(41,(((54,30),5),(((60,59),(73,(49,(58,((57,56),(50,(55,(52,(53,(72,(51,48))))))))))),3)))))))))),((((23,22),((71,42),21)),((66,40),(25,(26,7)))),((39,11),(74,((((24,(36,20)),12),9),(13,2))))))))))))))))));
   tree tree_431 [p = 0.000, P = 0.014] = [&W 0.000033] (1,((85,(83,(84,(((80,(((81,79),78),77)),76),75)))),((((88,87),86),82),(70,(47,(((44,28),(64,((17,16),((62,(63,45)),15)))),((31,(14,(10,6))),(46,(32,((43,(65,4)),((37,(8,(27,(19,((41,((61,59),33)),((73,(49,(60,(58,(57,(56,(50,(55,(52,(53,((72,51),48))))))))))),(5,3))))))),((67,((68,35),(69,18))),((29,(((23,22),(((71,42),30),21)),((66,40),((54,38),(26,(25,7)))))),(74,(11,(39,(24,(((36,12),(20,9)),(13,(34,2))))))))))))))))))));
   tree tree_432 [p = 0.000, P = 0.014] = [&W 0.000033] (1,(82,((((88,87),86),(83,(84,(((80,((81,(79,78)),77)),76),75)))),(85,((47,((44,28),(64,(63,((17,16),15))))),(70,(((62,31),(14,(10,6))),(((46,45),4),(32,(43,(((67,((68,35),(69,18))),(24,(65,((19,(27,8)),(37,(41,((73,(49,((60,59),(58,(56,(57,(50,(55,((52,(53,(72,51))),48))))))))),((54,30),(5,3))))))))),(((((71,42),33),21),((25,(23,22)),(((66,61),40),(26,7)))),(39,((74,11),((12,(((36,(38,34)),(29,20)),9)),(13,2))))))))))))))));
   tree tree_433 [p = 0.000, P = 0.014] = [&W 0.000033] (1,(82,((((88,87),86),(83,(84,(((80,((81,(79,78)),77)),76),75)))),(85,(((70,47),((28,(44,16)),((64,17),((62,(63,45)),15)))),((31,(14,(10,6))),(32,((46,29),((43,4),((24,(65,(37,((27,8),(19,(((33,25),((38,18),((59,34),((54,(((73,49),(60,(58,(57,(56,(50,((55,52),(53,(72,(51,48)))))))))),30)),5)))),(41,3))))))),((74,(66,((40,((23,22),((61,(71,42)),21))),(26,7)))),(((69,(68,67)),35),((39,11),((12,9),(13,((36,20),2))))))))))))))));
   tree tree_434 [p = 0.000, P = 0.014] = [&W 0.000033] (1,(82,((((88,87),86),(83,(84,(((80,(((81,79),78),77)),76),75)))),(85,((70,62),(47,((44,(((45,28),(17,16)),(64,(63,15)))),((31,(14,(10,6))),(((46,32),(((38,34),29),4)),(65,(43,((((67,(69,(68,35))),24),(37,((27,8),(18,((41,(54,((61,(60,(73,(49,(58,((57,56),(50,(55,(52,(53,(72,(51,48)))))))))))),(33,((59,30),5))))),(19,(25,3))))))),((((23,22),((71,42),21)),((66,40),(26,7))),(11,(74,(((36,12),(20,9)),((39,13),2)))))))))))))))));
   tree tree_435 [p = 0.000, P = 0.014] = [&W 0.000033] (1,(82,(((88,87),86),((83,(84,(76,((80,(((81,79),78),77)),75)))),(85,(70,((62,47),((((28,17),16),(44,((64,63),15))),(((31,14),(10,6)),((((38,34),29),4),((46,45),(32,(43,((65,(((69,67),(68,35)),((27,8),(37,(18,((41,(((73,49),(61,(60,(58,((57,56),(50,(55,(52,((53,(72,51)),48))))))))),((59,33),((54,30),5)))),(19,(25,3)))))))),((((23,22),((71,42),21)),(40,(26,(66,7)))),((24,(36,20)),((74,39),(11,((12,9),(13,2))))))))))))))))))));
   tree tree_436 [p = 0.000, P = 0.015] = [&W 0.000033] (1,(82,(((88,87),86),((83,(84,(((80,(((81,79),78),77)),76),75))),(85,(70,(47,(((45,28),(44,((17,16),(64,(63,15))))),((62,(31,(14,(10,6)))),(32,(46,(((43,((38,34),29)),4),(65,(((67,(69,(68,35))),(37,((27,8),(24,((19,(25,18)),((41,33),((30,(((60,(59,54)),(73,(49,(58,((57,56),(50,(55,(52,(53,(72,(51,48))))))))))),5)),3))))))),((((23,22),((71,42),21)),((66,40),(26,(61,7)))),(74,(11,((36,20),((12,9),(39,(13,2)))))))))))))))))))));
   tree tree_437 [p = 0.000, P = 0.015] = [&W 0.000033] (1,(82,((((88,87),86),(83,(84,(((80,((79,(81,78)),77)),76),75)))),(85,((70,(47,(44,(28,(45,((64,63),15)))))),((31,((16,(17,14)),(10,6))),((62,32),(46,(4,((43,29),((65,(((69,67),(68,35)),((37,24),((27,8),((61,19),((59,18),(41,(((54,(73,(49,(60,((58,(57,56)),(50,(55,(52,(53,(72,(51,48))))))))))),(30,5)),3)))))))),(((34,25),((((71,42),33),((23,22),21)),((66,40),(26,7)))),(74,((39,11),((((36,20),12),(38,9)),(13,2))))))))))))))));
   tree tree_438 [p = 0.000, P = 0.015] = [&W 0.000033] (1,(82,((((88,87),86),(83,(84,(76,((80,((79,(81,78)),77)),75))))),(85,(70,(47,(((45,31),(44,(28,((64,63),15)))),(((17,(16,14)),(10,6)),((62,32),(46,((43,4),((74,(((69,67),((65,(68,35)),25)),(37,(24,((27,(19,8)),(18,(((61,(73,(49,(60,(58,(56,(57,(50,(55,(52,(53,(72,(51,48))))))))))))),33),(41,(((54,(59,30)),5),3))))))))),(((38,29),(((23,22),((71,42),21)),(40,(66,(34,(26,7)))))),((39,11),(((36,20),(12,9)),(13,2))))))))))))))));
   tree tree_439 [p = 0.000, P = 0.015] = [&W 0.000033] (1,((((88,87),86),82),((83,(84,(80,(76,((((81,79),78),77),75))))),(85,(((70,47),(62,31)),((28,(44,(45,((64,63),15)))),(((17,(16,14)),(10,6)),(32,(46,(4,((43,((38,34),29)),(65,(((69,((68,67),(35,30))),((27,8),(37,((61,19),(25,(((59,54),18),(((73,(60,(49,(58,((57,56),(50,(55,(52,((53,(72,51)),48))))))))),41),((33,5),3)))))))),((((23,22),((71,42),21)),(40,(66,(26,7)))),(74,((39,11),(((20,12),9),((36,24),(13,2)))))))))))))))))));
   tree tree_440 [p = 0.000, P = 0.015] = [&W 0.000033] (1,(82,((((88,87),86),(85,(83,(84,(((80,(((81,79),78),77)),76),75))))),(70,((47,((44,(28,((64,63),15))),(16,(14,(17,(10,6)))))),(((62,45),(31,4)),(46,(32,(43,((24,((69,(67,(34,29))),(65,((68,35),(38,(37,((27,8),(18,(19,(41,(((73,(49,(59,(60,(58,((57,56),(50,(55,(52,(53,(72,(51,48)))))))))))),33),(61,((54,(30,5)),3))))))))))))),((((23,22),((71,42),21)),((66,40),(26,(25,7)))),(74,(11,(39,(((36,20),9),(13,(12,2)))))))))))))))));
   tree tree_441 [p = 0.000, P = 0.015] = [&W 0.000033] (1,(82,(((((88,87),86),85),(83,(84,((80,((81,(79,78)),77)),(76,75))))),(31,((47,((28,(44,((63,45),(64,15)))),(16,(14,(17,(10,6)))))),(70,(62,(32,(46,(((65,((38,34),29)),4),(43,(((67,(69,(68,35))),(37,((27,8),(24,(18,((59,19),(61,(33,(41,(((73,49),(60,(58,((57,56),(50,((55,52),(53,(72,(51,48))))))))),((54,(30,5)),3))))))))))),((((23,22),((71,42),21)),((66,40),(26,(25,7)))),(74,((39,11),(((36,20),9),(13,(12,2))))))))))))))))));
   tree tree_442 [p = 0.000, P = 0.015] = [&W 0.000033] (1,(82,((((88,87),86),(83,(84,(76,((80,(((81,79),78),77)),75))))),(85,(((44,28),((62,(63,(64,15))),((17,16),(14,(10,6))))),(47,(70,(31,((46,(45,(29,4))),(32,(43,(((67,((69,(73,38)),(68,(65,35)))),((37,18),((27,8),((61,25),(19,(41,((33,(54,30)),(5,((59,(60,(49,((58,(57,56)),(50,(55,(52,(53,(72,(51,48)))))))))),3))))))))),(((((71,42),(23,22)),21),(40,(66,(26,7)))),(74,(39,(11,((24,(36,20)),(34,(9,(13,(12,2)))))))))))))))))))));
   tree tree_443 [p = 0.000, P = 0.015] = [&W 0.000033] (1,((82,(((88,87),86),((85,83),(84,(76,((80,((81,(79,78)),77)),75)))))),((70,47),(((44,(28,(63,(64,15)))),(16,(14,(17,(10,6))))),(((62,45),31),((46,((34,29),4)),(32,(43,((65,(((68,(73,38)),(67,(69,35))),(37,((27,(19,8)),((59,33),(25,(18,(41,(((49,(60,(58,(56,(57,(((55,52),50),(72,(53,(51,48))))))))),(54,30)),(5,3)))))))))),((66,((40,((23,22),((61,(71,42)),21))),(26,7))),(74,((39,11),((24,(36,20)),(9,(13,(12,2))))))))))))))));
   tree tree_444 [p = 0.000, P = 0.015] = [&W 0.000033] (1,(82,((((88,87),86),((85,83),(84,(76,((80,((79,(81,78)),77)),75))))),(70,(47,((62,(45,31)),(((44,28),(((64,63),15),(16,(17,(14,(10,6)))))),(46,(32,((43,4),((65,(34,(38,29))),((((69,67),(68,35)),(37,((27,8),(((19,18),(((73,(60,(61,((59,49),(58,(56,(57,(50,(55,(52,(53,(72,(51,48))))))))))))),41),(54,5))),((33,30),3))))),((74,(((23,22),((71,42),21)),((66,40),(26,(25,7))))),(24,((39,11),(((36,20),9),(13,(12,2))))))))))))))))));
   tree tree_445 [p = 0.000, P = 0.015] = [&W 0.000033] (1,(82,((((88,87),86),(85,(83,(84,(((80,(((81,79),78),77)),76),75))))),(70,(47,(((44,((45,(62,28)),((64,63),15))),(16,(17,(14,(10,6))))),(31,(32,(46,(((43,((38,34),29)),4),(((67,(69,(68,35))),(25,(65,(37,((27,8),(54,(19,((41,((59,(73,(49,(60,(58,(56,(57,(50,(55,(52,((72,53),(51,48)))))))))))),(30,5))),(18,(61,3)))))))))),((74,(((23,22),((71,42),21)),((66,40),(26,7)))),(11,(39,(((24,((36,33),20)),9),(13,(12,2)))))))))))))))));
   tree tree_446 [p = 0.000, P = 0.015] = [&W 0.000033] (1,(82,(((85,83),(84,(76,((80,((79,(81,78)),77)),75)))),(((88,87),86),(70,(47,((44,(28,(62,((64,(63,15)),(16,(17,(14,(10,6)))))))),((45,31),(32,(46,((43,(29,4)),(((67,((69,68),35)),(65,(37,((27,8),(19,((41,((33,30),(54,5))),(18,((61,(73,(49,(60,(58,((57,56),(50,(55,(52,(72,(53,(51,48)))))))))))),3)))))))),((66,((((38,(59,34)),25),(((71,42),(23,22)),21)),(40,(26,7)))),((39,11),((74,9),((24,(36,20)),(13,(12,2))))))))))))))))));
   tree tree_447 [p = 0.000, P = 0.015] = [&W 0.000033] (1,(((((88,87),86),82),(85,(83,(84,(((80,(((81,79),78),77)),76),75))))),(70,(47,(((44,((64,63),15)),(28,((17,16),(14,(10,6))))),(((62,45),31),(32,(46,((65,29),((43,4),(((69,(67,(68,35))),(37,((27,8),((((59,25),19),18),((((49,(73,(60,(58,((57,56),(50,((55,52),(72,(53,(51,48)))))))))),41),((54,30),5)),3))))),((((23,22),((71,42),21)),(((66,61),40),(34,(26,7)))),((33,(24,(36,20))),(11,(39,(74,((38,9),(13,(12,2)))))))))))))))))));
   tree tree_448 [p = 0.000, P = 0.015] = [&W 0.000033] (1,(82,(((88,87),86),((83,(84,(76,((80,(((81,79),78),77)),75)))),(85,((70,(44,((62,28),(((64,63),15),(14,(17,(16,(10,6)))))))),(47,((45,31),(46,(32,((43,4),(((65,25),(((69,67),(68,35)),(37,((27,8),(18,(((61,59),19),(41,((73,(49,(60,(58,((57,56),(50,(55,((53,(72,51)),(52,48))))))))),((((54,33),30),5),3))))))))),((66,((40,((23,22),((71,42),21))),(26,7))),(38,(74,((24,(36,(34,(29,20)))),((39,11),(9,(13,(12,2))))))))))))))))))));
   tree tree_449 [p = 0.000, P = 0.015] = [&W 0.000033] (1,(82,((((88,87),86),(83,(84,(76,((80,(((81,79),78),77)),75))))),(85,(70,(47,((44,(((64,63),15),((28,16),((17,14),(10,6))))),((62,31),((32,4),((46,45),(29,(43,(((69,(67,(68,35))),(65,(37,((27,8),(19,(38,(18,(((61,((73,(59,54)),(49,(60,(58,(56,(57,(50,(55,(52,(53,(72,(51,48))))))))))))),33),(41,(5,3)))))))))),((74,(25,(66,(((23,22),(((71,42),30),21)),(40,(26,7)))))),((36,(24,20)),((39,11),(9,(34,(13,(12,2))))))))))))))))))));
   tree tree_450 [p = 0.000, P = 0.015] = [&W 0.000033] (1,(82,(((88,87),86),((83,(84,(((80,(((81,79),78),77)),76),75))),(85,(70,((47,((45,31),(44,((28,((64,63),15)),((17,16),(14,(10,6))))))),((62,32),(46,((((38,34),29),4),(43,((((69,67),(68,35)),(37,((27,8),(19,(((33,25),((61,59),(54,18))),(41,((((73,49),(60,(58,(56,(57,(50,(55,(52,(53,(72,(51,48))))))))))),(30,5)),3))))))),((((23,22),((71,42),21)),(66,(40,(26,7)))),(65,((36,11),((20,(24,9)),(39,(74,(13,(12,2))))))))))))))))))));
   tree tree_451 [p = 0.000, P = 0.015] = [&W 0.000033] (1,(82,((((88,87),86),(83,(84,(76,((80,(((81,79),78),77)),75))))),(85,(70,(47,(((44,((64,63),15)),(28,((17,16),(14,(10,6))))),(62,((45,31),((46,32),((43,4),((38,29),((((69,68),(35,(67,(34,24)))),(65,(37,(18,((27,8),(19,(41,(((61,(73,((59,49),(60,(58,((57,56),(50,(55,(52,(53,(72,(51,48)))))))))))),(33,(30,(54,5)))),3)))))))),((((25,(23,22)),((71,42),21)),((66,40),(26,7))),(74,(11,(39,(((36,20),9),(13,(12,2))))))))))))))))))));
   tree tree_452 [p = 0.000, P = 0.015] = [&W 0.000033] (1,(82,((((88,87),86),(83,(84,(76,((80,(((81,79),78),77)),75))))),(85,(70,(47,(((44,(63,(64,15))),(28,((17,16),(14,(10,6))))),(31,((62,45),((32,(46,29)),((43,4),(((68,(69,(67,((73,59),38)))),(((35,25),(65,18)),(37,((27,8),(19,(((54,30),5),(41,((60,(49,(58,((57,56),(50,(55,(52,(53,(72,(51,48)))))))))),3)))))))),((66,(((23,22),(((61,42),(71,33)),21)),(40,(26,7)))),(74,((39,11),((24,((36,(34,20)),9)),(13,(12,2))))))))))))))))));
   tree tree_453 [p = 0.000, P = 0.015] = [&W 0.000033] (1,(82,((85,(83,(84,(((80,(((81,79),78),77)),76),75)))),(((88,87),86),(70,(((62,31),(((64,63),15),(44,(28,((17,16),(14,(10,6))))))),(47,((45,(46,((29,18),4))),(32,(43,((((69,(68,67)),35),((65,((38,34),25)),(37,((27,8),((61,19),(41,(((54,30),5),(((73,(60,(49,(58,(56,(57,(50,(55,(52,(53,(72,(51,48)))))))))))),(59,33)),3)))))))),(((((71,42),(23,22)),21),((66,40),(26,7))),(74,((39,11),((24,(20,9)),((36,13),(12,2)))))))))))))))));
   tree tree_454 [p = 0.000, P = 0.015] = [&W 0.000033] (1,(82,(((88,87),86),((83,(84,(80,(76,((((81,79),78),77),75))))),(85,(47,((((44,28),((64,63),15)),(16,(14,(17,(10,6))))),(70,((62,31),((46,(29,(45,4))),(32,((65,(((68,35),(67,(69,24))),(37,((27,8),((34,19),(41,(18,(((33,(54,30)),5),(((73,61),(59,(49,(60,(58,(56,(57,(50,(55,(52,(53,(72,(51,48))))))))))))),3))))))))),(43,((((23,22),((71,42),21)),(40,(66,((38,25),(26,7))))),(74,((39,11),(((36,20),9),(13,(12,2)))))))))))))))))));
   tree tree_455 [p = 0.000, P = 0.015] = [&W 0.000033] (1,(82,(((88,87),86),((83,(84,(((80,(((81,79),78),77)),76),75))),(85,((70,47),(28,(((17,16),(((45,44),(63,(64,15))),(62,(31,(14,(10,6)))))),((46,32),(((65,(38,29)),4),(43,((((69,67),(68,(35,34))),((27,8),(37,(18,((25,((61,59),19)),(41,((73,((60,49),(58,(57,(56,(50,(55,(52,(53,(72,(51,48))))))))))),(5,((54,30),3))))))))),((66,((40,((((71,42),33),(23,22)),21)),(26,7))),(74,((39,11),(((36,(24,20)),9),(13,(12,2))))))))))))))))));
   tree tree_456 [p = 0.000, P = 0.015] = [&W 0.000033] (1,(82,((((88,87),86),(83,(84,(76,((80,((79,(81,78)),77)),75))))),(85,(47,(70,(((44,(45,(64,(63,15)))),((28,17),(16,(14,(10,6))))),(31,(62,((32,4),((38,29),(46,(43,((74,((69,(67,(68,35))),(65,(37,((27,8),(18,((61,19),(41,((73,(49,(60,(58,(56,(57,(50,(55,(52,(53,(72,(51,48)))))))))))),((((59,54),30),5),3)))))))))),((((23,22),(((71,42),33),21)),((66,(40,34)),(25,(26,7)))),(39,(11,(((24,(36,20)),9),(13,(12,2))))))))))))))))))));
   tree tree_457 [p = 0.000, P = 0.015] = [&W 0.000033] (1,(82,((((88,87),86),(83,(84,((80,(((81,79),78),77)),(76,75))))),(85,(70,(47,(((62,31),(44,((28,(64,(63,15))),(45,(16,(17,(14,(10,6)))))))),(46,(32,(4,(43,(((38,34),29),(((74,(69,67)),((65,(68,35)),(37,((27,8),(18,(19,(((54,30),((73,(49,(59,(60,(58,(56,(57,(50,(55,(52,(53,(72,(51,48))))))))))))),5)),(41,(61,3))))))))),((((71,42),((23,22),21)),((66,40),((33,26),(25,7)))),((39,11),(((36,24),20),(9,(13,(12,2)))))))))))))))))));
   tree tree_458 [p = 0.000, P = 0.015] = [&W 0.000033] (1,(82,((((88,87),86),((85,83),(84,(76,((80,(((81,79),78),77)),75))))),(70,(47,(((31,28),(((45,44),(64,(63,15))),(17,(16,(14,(10,6)))))),((62,32),(46,(29,((43,4),((((69,68),67),((65,35),(37,((27,8),(18,((25,19),((41,(((61,(73,(49,(60,(58,(56,(57,(50,((55,52),((72,51),(53,48))))))))))),(59,33)),(38,(30,5)))),3))))))),(24,((((23,22),((71,42),21)),(40,(66,(26,(34,7))))),(74,(11,(39,(((36,(54,20)),9),(13,(12,2)))))))))))))))))));
   tree tree_459 [p = 0.000, P = 0.015] = [&W 0.000033] (1,(82,((85,(83,(84,(76,((80,(((81,79),78),77)),75))))),(((88,87),86),(70,(47,(((44,(45,(28,((64,63),15)))),(16,(14,(17,(10,6))))),((62,31),(32,(46,(4,(43,(((38,(67,(69,(68,35)))),(74,(65,(37,((27,8),(18,(19,(41,((((59,(73,(49,(60,(58,(57,(56,(50,(55,(52,((53,(72,51)),48))))))))))),(54,30)),5),(61,3)))))))))),((12,(25,((40,((23,22),((71,42),21))),(66,(26,7))))),((39,11),(((36,24),20),(((34,33),29),(9,(13,2)))))))))))))))))));
   tree tree_460 [p = 0.000, P = 0.015] = [&W 0.000033] (1,(82,((((88,87),86),(83,(84,(76,((80,(((81,79),78),77)),75))))),(85,(70,(47,((((44,28),((64,63),15)),(16,(14,(17,(10,6))))),(31,(62,(32,((46,45),(4,((43,(34,29)),(65,((((73,38),((69,67),(68,35))),(37,((27,8),(25,(19,(18,(41,(((49,(60,(58,((57,56),(50,(55,(52,(53,((72,51),48))))))))),(33,((54,30),5))),(59,3))))))))),((((23,22),((61,(71,42)),21)),((66,40),(26,7))),(74,((39,11),(((24,(36,20)),9),(13,(12,2)))))))))))))))))))));
   tree tree_461 [p = 0.000, P = 0.015] = [&W 0.000033] (1,(82,((((88,87),86),(83,(84,(76,((80,(((81,79),78),77)),75))))),(85,(47,(((44,(28,((63,45),(64,15)))),(17,(16,(14,(10,6))))),(70,((62,31),(32,((43,29),(4,(46,((65,((69,((67,38),(68,35))),(37,((27,8),((25,18),((41,(((73,49),(59,(60,(58,((57,56),(50,(55,(52,(53,((72,51),48)))))))))),((33,(54,30)),5))),(19,3))))))),((((23,22),((71,(61,42)),21)),((66,40),(26,7))),(74,((39,11),(((36,24),(34,(20,9))),(13,(12,2)))))))))))))))))));
   tree tree_462 [p = 0.000, P = 0.015] = [&W 0.000033] (1,((82,(((88,87),86),(85,(83,(84,(76,((80,((79,(81,78)),77)),75))))))),(70,((44,(((64,63),15),(28,(17,(16,(14,(10,6))))))),(47,((62,31),((46,(45,4)),(32,(43,((74,(((69,67),(68,35)),(65,(37,((27,8),(((54,30),((61,(59,33)),19)),((18,5),((41,25),((49,(73,(60,(58,((57,56),(50,(55,((52,(53,(72,51))),48)))))))),3))))))))),((24,(((23,22),((71,42),21)),((66,40),(26,7)))),(11,(39,(((36,((34,29),20)),9),((38,13),(12,2))))))))))))))));
   tree tree_463 [p = 0.000, P = 0.015] = [&W 0.000033] (1,(82,((((88,87),86),(85,(83,(84,(76,((80,(((81,79),78),77)),75)))))),(70,((28,(44,(((64,63),15),(16,(17,(14,(10,6))))))),((47,(62,31)),(45,(32,(46,((43,4),(((69,(67,(68,35))),(37,((27,8),(19,(((73,(61,(((60,59),49),(58,(56,(57,(50,(55,(52,((72,53),(51,48))))))))))),18),(41,((54,30),(33,(5,3))))))))),(((65,((38,34),29)),(((23,22),((71,42),21)),(40,(66,(26,(25,7)))))),(74,(11,((24,((36,20),9)),(13,(39,(12,2))))))))))))))))));
   tree tree_464 [p = 0.000, P = 0.015] = [&W 0.000033] (1,(82,((((88,87),86),(83,(84,(76,((80,(((81,79),78),77)),75))))),(85,(47,((70,(44,((28,((64,63),15)),(16,(17,(14,(10,6))))))),(62,(31,(4,((46,45),(32,((43,29),(((68,((69,67),(65,(35,34)))),(37,((27,8),((24,19),(59,((61,18),(41,((((73,(49,(60,(58,((57,56),(50,(55,(52,(53,(72,(51,48))))))))))),30),(33,5)),(54,3))))))))),((((23,22),((71,42),21)),((66,40),(26,((38,25),7)))),(74,(11,(39,(((36,20),9),(13,(12,2))))))))))))))))))));
   tree tree_465 [p = 0.000, P = 0.015] = [&W 0.000033] (1,(82,((((88,87),86),(83,(84,(80,(76,((((81,79),78),77),75)))))),(85,((70,47),((44,(((64,63),15),(28,(17,(16,(14,(10,6))))))),((62,(31,(45,4))),(46,(32,(43,(((((69,67),(68,35)),24),(65,((37,(((25,19),18),(27,8))),(41,(33,((59,((61,49),(73,(60,(58,(56,(57,(50,((55,52),(53,(72,(51,48)))))))))))),((30,5),(54,3)))))))),((((23,22),((71,42),21)),((66,40),(26,7))),((74,(38,(34,29))),((39,11),(((36,20),9),(13,(12,2)))))))))))))))));
   tree tree_466 [p = 0.000, P = 0.016] = [&W 0.000033] (1,(82,((((88,87),86),((85,83),(84,(((80,((79,(81,78)),77)),76),75)))),(70,((28,(((45,44),(64,(63,15))),(16,(17,(14,(10,6)))))),(47,((62,31),((32,29),((46,4),(43,(((67,(69,(35,(68,((59,38),18))))),(65,(37,((27,8),(25,(61,(19,((73,(49,(60,(58,(56,(57,(50,(55,(52,(53,((72,51),48))))))))))),(41,(33,(30,((54,5),3)))))))))))),((((23,22),((71,42),21)),(40,(66,(26,7)))),((24,(36,20)),(74,(11,(39,(9,((34,13),(12,2)))))))))))))))))));
   tree tree_467 [p = 0.000, P = 0.016] = [&W 0.000033] (1,(82,(((88,87),86),((83,(84,(((80,(((81,79),78),77)),76),75))),(85,((47,(((44,28),((64,63),15)),(17,(16,(14,(10,6)))))),(70,(62,(31,((32,((38,29),((46,45),4))),(43,((((69,67),(68,35)),(((24,((59,54),18)),(27,8)),((65,37),(19,(41,((((73,61),(49,(60,(58,(56,(57,(50,(55,((53,(72,51)),(52,48)))))))))),(30,5)),3)))))),((((25,(23,22)),((42,(71,33)),21)),(40,(66,(26,7)))),(74,(((39,34),11),(((36,20),9),(13,(12,2))))))))))))))))));
   tree tree_468 [p = 0.000, P = 0.016] = [&W 0.000033] (1,(82,((((88,87),86),(85,(83,(84,(76,((80,(((81,79),78),77)),75)))))),(70,(47,((44,(((63,45),(64,15)),(28,(17,(16,(14,(10,6))))))),((62,31),((46,4),((32,29),(43,(((69,(68,67)),((19,(27,8)),((54,37),((41,((60,(73,(49,(58,(56,(57,(50,((55,52),(53,((72,51),48)))))))))),(18,((35,30),5)))),(59,3))))),(((65,34),((25,((23,22),((71,42),21))),(((66,61),33),(40,(26,7))))),(38,((74,11),(39,(24,(((36,20),9),(13,(12,2)))))))))))))))))));
   tree tree_469 [p = 0.000, P = 0.016] = [&W 0.000033] (1,(82,((((88,87),86),(83,(84,(76,((80,(((81,79),78),77)),75))))),(85,((70,47),((44,(28,((17,16),(62,((64,63),15))))),((14,(31,(10,6))),((46,(45,4)),(32,(43,(((65,(74,12)),(24,((69,(67,((68,38),35))),(37,((27,8),((19,18),(41,(((((59,(73,49)),(60,(58,(56,(57,(50,(55,(52,(53,(72,(51,48))))))))))),(61,33)),(54,(30,5))),3)))))))),((((23,22),((71,42),21)),(40,(66,(25,(26,7))))),((((34,29),(36,20)),9),((39,11),(13,2)))))))))))))));
   tree tree_470 [p = 0.000, P = 0.016] = [&W 0.000033] (1,((((88,87),86),82),((83,(84,(((80,(((81,79),78),77)),76),75))),(85,((70,47),(((62,31),(45,4)),(((17,(28,((63,16),(64,15)))),(44,(14,(10,6)))),(46,(32,((((71,42),21),((23,22),(66,(40,(26,7))))),(43,((65,(((69,((68,67),35)),(38,(34,29))),(((27,18),8),((37,24),((61,(59,33)),(19,(41,((((73,49),(60,(58,(56,(57,(50,(55,(52,(53,((72,51),48)))))))))),5),((54,30),(25,3)))))))))),((74,(39,11)),(((36,20),9),(12,(13,2))))))))))))))));
   tree tree_471 [p = 0.000, P = 0.016] = [&W 0.000033] (1,(82,((((88,87),86),(83,(84,(76,((80,((81,(79,78)),77)),75))))),(85,(47,((70,(((62,45),31),4)),(((((64,63),(17,16)),15),((44,28),(14,(10,6)))),(46,((32,(((23,22),((71,42),21)),((40,25),(66,(26,7))))),(43,((((69,67),(((73,38),(34,33)),29)),((65,(68,35)),((37,(27,8)),((61,(19,18)),(41,(59,(((49,(60,(58,((57,56),(50,((55,52),(53,(72,(51,48))))))))),((54,30),5)),3))))))),((24,(36,20)),((74,11),(39,(9,(12,(13,2)))))))))))))))));
   tree tree_472 [p = 0.000, P = 0.016] = [&W 0.000033] (1,(82,(((88,87),86),((83,(84,(76,((80,((79,(81,78)),77)),75)))),(85,(70,((47,(44,((45,28),((64,63),15)))),((62,(31,4)),((16,(14,(17,(10,6)))),(32,(46,(43,(((40,(((71,42),(23,22)),21)),((66,61),(26,(25,(33,7))))),((((69,68),(67,35)),((37,((19,(59,18)),(27,8))),(41,((73,(49,(60,(58,((57,56),(50,((55,52),((72,51),(53,48))))))))),((30,(54,5)),3))))),((38,(65,(34,29))),(74,((39,11),((24,(36,20)),(9,(12,(13,2)))))))))))))))))))));
   tree tree_473 [p = 0.000, P = 0.016] = [&W 0.000033] (1,(82,((((88,87),86),(83,(84,(((80,(((81,79),78),77)),76),75)))),(85,((31,(45,(62,4))),((70,(((17,16),(44,(28,((64,63),15)))),(14,(10,6)))),(47,(46,((29,(36,(24,20))),((32,((((71,42),(23,22)),21),(40,(66,(54,(26,7)))))),(43,((((67,(73,38)),(69,(68,35))),((19,(27,8)),(37,(((59,33),(34,25)),((65,18),((30,5),(41,(((61,49),(60,(58,((57,56),(50,(55,(52,((53,(72,51)),48)))))))),3)))))))),(74,(11,(39,(9,(12,(13,2))))))))))))))))));
   tree tree_474 [p = 0.000, P = 0.016] = [&W 0.000033] (1,((82,(((88,87),86),(83,(84,(((80,(((81,79),78),77)),76),75))))),(85,((47,((44,(28,(17,16))),((64,(63,45)),15))),(70,(31,(((62,32),(46,4)),((14,(10,6)),(((((71,42),(23,22)),21),((40,(66,34)),(25,(26,7)))),(43,(((38,29),((67,(69,(68,35))),(65,(37,((27,8),(19,(((((61,59),33),18),((54,30),5)),(41,((60,(73,(49,(58,((57,56),(50,(55,(52,((72,51),(53,48)))))))))),3))))))))),(39,(11,((24,(36,20)),(74,((13,9),(12,2)))))))))))))))));
   tree tree_475 [p = 0.000, P = 0.016] = [&W 0.000033] (1,(82,((83,(84,(((80,(((81,79),78),77)),76),75))),(((88,87),86),(85,((47,((70,31),(62,(28,(16,(17,(44,((64,45),(63,15))))))))),((46,4),((14,(10,6)),((32,((66,34),(40,(((23,22),((61,(71,42)),21)),(26,7))))),(43,(((65,24),((74,(67,(69,(68,35)))),((73,(59,38)),(37,((25,(27,8)),((19,(33,18)),(41,(((54,(49,(60,(58,(56,(57,(50,(55,(52,((53,(72,51)),48)))))))))),30),(5,3))))))))),(((39,29),11),((36,20),((13,9),(12,2)))))))))))))));
   tree tree_476 [p = 0.000, P = 0.016] = [&W 0.000033] (1,(82,((((88,87),86),((85,83),(84,(76,((80,(((81,79),78),77)),75))))),(70,((31,(45,(62,4))),((44,(28,(((64,63),15),(16,(17,(14,(10,6))))))),(47,((46,((38,34),29)),((32,(((71,42),((23,22),21)),(40,((66,61),(26,(25,7)))))),(43,((74,((((69,68),67),(65,35)),(37,((27,8),(19,(18,((54,(30,5)),(41,(((73,(49,(59,(60,(58,((57,56),(50,(55,(52,(53,(72,(51,48)))))))))))),33),3))))))))),(((36,24),20),((39,11),(9,(12,(13,2))))))))))))))));
   tree tree_477 [p = 0.000, P = 0.016] = [&W 0.000033] (1,(82,(((88,87),86),((83,(84,(((80,(((81,79),78),77)),76),75))),(85,((44,(28,(((64,63),(17,16)),15))),(47,(70,(4,((62,31),((14,(10,6)),((46,45),((32,(((23,22),((71,42),21)),((66,40),(26,7)))),((43,((65,((29,(38,25)),18)),(((69,(67,(68,35))),(34,24)),(37,((27,8),(19,((61,((73,(49,(60,(58,((57,56),(50,(55,(52,((53,(72,51)),48))))))))),33)),(41,(30,((54,5),(59,3))))))))))),(74,((39,11),(((36,20),9),(12,(13,2)))))))))))))))))));
   tree tree_478 [p = 0.000, P = 0.016] = [&W 0.000033] (1,(82,((((88,87),86),(83,(84,(76,((80,(((81,79),78),77)),75))))),(85,(70,((28,(44,(64,((17,16),((63,45),15))))),(47,((62,31),(4,((14,(10,6)),(46,((32,(29,(((23,22),21),(40,(66,(26,(((38,34),25),7))))))),(43,((((69,67),(68,(35,18))),(37,((27,((61,(54,33)),8)),(((71,42),19),(41,(((73,((59,49),(60,(58,((57,56),(50,(55,(52,(53,(72,(51,48))))))))))),(30,5)),3)))))),(65,(74,((39,11),(((36,20),(24,9)),(12,(13,2))))))))))))))))))));
   tree tree_479 [p = 0.000, P = 0.016] = [&W 0.000033] (1,(82,(((88,87),86),(((85,83),(84,(76,((80,(((81,79),78),77)),75)))),(70,(47,((44,(28,(63,((64,(17,16)),15)))),((62,31),((46,(45,4)),((14,(10,6)),((32,(((23,22),((61,(71,42)),21)),((66,40),(26,7)))),(43,(((67,(69,(68,(73,38)))),((25,(35,(65,18))),(37,(24,((27,8),(19,(((49,(59,(60,((58,(57,56)),(50,(55,(52,((53,(72,51)),48)))))))),41),((33,((54,30),5)),3)))))))),(74,((39,11),(((36,(34,(29,20))),9),(12,(13,2))))))))))))))))));
   tree tree_480 [p = 0.000, P = 0.016] = [&W 0.000033] (1,(82,((((88,87),86),(83,(84,(((80,(((81,79),78),77)),76),75)))),(85,((70,((17,(28,16)),(44,((64,63),15)))),(47,((31,(62,(45,4))),((14,(10,6)),(46,(((34,(29,(36,20))),(32,(((23,22),((61,(71,42)),21)),(40,(66,(25,(26,7))))))),(43,(((69,((68,67),35)),((65,(38,18)),((37,(24,(19,(27,8)))),(41,(((73,59),(49,(60,(58,((57,56),(50,(55,(52,((53,(72,51)),48))))))))),(33,(((54,30),5),3))))))),(74,(11,(39,(9,(12,(13,2))))))))))))))))));
   tree tree_481 [p = 0.000, P = 0.016] = [&W 0.000033] (1,(82,((((88,87),86),((85,83),(84,((80,(((81,79),78),77)),(76,75))))),(70,(47,((62,4),(((28,((45,44),((64,63),15))),(((17,16),14),(10,6))),(31,(46,((32,(((23,22),((71,42),21)),(66,((40,33),(26,7))))),(43,((((73,38),((69,67),(68,35))),(65,(37,((27,8),(18,((25,19),(41,((61,(49,(60,(58,((57,56),(50,(55,(52,(53,((72,51),48)))))))))),(59,(((54,30),5),3)))))))))),(11,(((36,(29,(34,20))),(24,9)),(74,(39,(12,(13,2))))))))))))))))));
   tree tree_482 [p = 0.000, P = 0.016] = [&W 0.000033] (1,(82,((((88,87),86),(83,(84,(76,((80,(((81,79),78),77)),75))))),(85,(70,(47,((44,(((28,17),16),(64,(63,15)))),((62,31),(((46,45),4),((14,(10,6)),((32,(((23,22),((71,42),21)),(66,(40,(26,(25,7)))))),(43,((74,(((69,(67,(68,(35,(30,18))))),12),(37,((27,8),(19,(61,((41,33),((73,(59,(49,(60,(58,(57,(56,(50,(55,(52,((53,(72,51)),48))))))))))),(5,(54,3)))))))))),(((((39,38),(34,29)),11),((24,(36,20)),9)),(65,(13,2))))))))))))))));
   tree tree_483 [p = 0.000, P = 0.016] = [&W 0.000033] (1,(82,((((88,87),86),(83,(84,(((80,((81,(79,78)),77)),76),75)))),(85,(70,(47,((45,(44,(16,(28,(17,((64,63),15)))))),((31,4),((62,(14,(10,6))),(32,(((((71,42),(23,22)),21),((66,40),(26,7))),(46,((65,((38,34),29)),(43,(((67,((69,(68,35)),24)),(37,(8,(27,((61,19),((33,18),(41,(25,(5,((((59,49),((73,60),(58,((57,56),(50,(55,(52,((53,(72,51)),48)))))))),(54,30)),3)))))))))),(74,(11,(39,(((36,20),9),(12,(13,2)))))))))))))))))))));
   tree tree_484 [p = 0.000, P = 0.016] = [&W 0.000033] (1,(82,((((88,87),86),((85,83),(84,(76,((80,(((81,79),78),77)),75))))),(70,((47,(62,(45,(31,4)))),((44,((28,((64,63),15)),(16,(17,(14,(10,6)))))),(46,(32,((((23,22),((71,42),21)),(66,(40,(26,7)))),(43,(((((68,67),(69,((73,38),35))),24),(37,((27,8),(18,((61,19),(25,(41,((30,5),(((59,49),(54,(60,(58,(56,(57,(50,(55,(52,(53,(72,(51,48)))))))))))),3))))))))),(((39,(65,(33,(34,29)))),11),((74,((36,20),9)),(12,(13,2)))))))))))))));
   tree tree_485 [p = 0.000, P = 0.016] = [&W 0.000033] (1,(82,((86,((88,87),(83,(84,(((80,((79,(81,78)),77)),76),75))))),(85,(70,((47,(62,((44,28),((17,((64,63),16)),15)))),((45,(46,4)),((14,(31,(10,6))),((29,(32,(((23,22),((71,42),21)),((66,40),((38,34),(25,(26,7))))))),(43,((((69,67),((68,35),18)),(37,((27,(19,8)),(41,((((61,((59,49),(73,(60,(58,((57,56),(50,(55,(52,(53,(72,(51,48)))))))))))),33),(54,(30,5))),3))))),(((74,(39,11)),((24,(36,20)),9)),(65,(13,(12,2)))))))))))))));
   tree tree_486 [p = 0.000, P = 0.016] = [&W 0.000033] (1,(82,(((85,83),(((88,87),86),(84,(76,((80,(((81,79),78),77)),75))))),(47,((70,(44,((28,(17,16)),((64,63),15)))),((62,(45,31)),(4,(46,((14,(10,6)),((32,((66,40),(((23,22),((61,(71,42)),21)),(25,(26,7))))),((43,(74,(((69,(67,(68,35))),(29,(34,(65,((59,38),18))))),(37,((27,8),(19,((41,((54,((73,49),(60,(58,(56,(57,(50,(55,(52,((72,53),(51,48))))))))))),(30,(33,5)))),3))))))),((39,11),(((36,24),(20,9)),(12,(13,2)))))))))))))));
   tree tree_487 [p = 0.000, P = 0.016] = [&W 0.000033] (1,(82,(((88,87),86),((83,(84,(76,((80,(((81,79),78),77)),75)))),(85,((47,(((28,17),16),(44,((64,63),15)))),(70,((46,(45,4)),((62,(14,(10,6))),(31,(32,(43,(((38,34),29),((((23,22),((71,42),21)),(40,(66,(26,(25,7))))),(((67,(69,(68,(65,35)))),(37,((27,8),((59,18),(19,((41,(33,((54,(61,(73,(49,(60,(58,(56,(57,(50,((53,(72,51)),(55,(52,48)))))))))))),(30,5)))),3)))))),(74,((39,11),((36,(24,20)),((13,9),(12,2))))))))))))))))))));
   tree tree_488 [p = 0.000, P = 0.016] = [&W 0.000033] (1,(82,((83,(84,(((80,(((81,79),78),77)),76),75))),(((88,87),86),(85,((70,(44,(28,(62,((17,16),((64,63),15)))))),(47,((46,(45,4)),((14,(31,(10,6))),((32,(((23,22),((71,42),21)),(40,(((66,33),25),((38,26),7))))),(65,(43,((74,((69,(67,(68,35))),(37,(24,((27,8),(18,(19,(41,(((73,(61,(49,(59,(60,(58,(57,(56,(50,(55,(52,(53,(72,(51,48)))))))))))))),(34,((54,30),5))),3))))))))),((((36,29),20),9),(11,(39,(12,(13,2))))))))))))))))));
   tree tree_489 [p = 0.000, P = 0.016] = [&W 0.000033] (1,(82,((((88,87),86),(83,(84,(((80,((79,(81,78)),77)),76),75)))),(85,((47,(70,(31,(62,(45,4))))),((((44,28),(63,(64,15))),((17,16),(14,(10,6)))),(46,((32,(((25,(23,22)),((71,42),21)),(40,(66,(26,7))))),(43,((74,((((73,38),34),((69,67),(68,(35,30)))),(29,((27,8),(37,(18,(((61,59),19),(41,((54,(33,5)),((60,(49,((58,(57,56)),(50,(55,(52,((53,(72,51)),48))))))),3)))))))))),(65,((24,(36,20)),(11,(39,((13,9),(12,2))))))))))))))));
   tree tree_490 [p = 0.000, P = 0.016] = [&W 0.000033] (1,(82,((((88,87),86),(83,(84,(((80,((81,(79,78)),77)),76),75)))),(85,((47,(31,(62,(45,4)))),((70,((44,(28,((64,63),15))),(17,(14,(16,(10,6)))))),(46,(32,((((23,22),((61,(71,42)),21)),((66,40),(25,(26,7)))),(43,((((69,((68,35),(67,(34,(73,(38,33)))))),29),(65,(37,((27,8),((19,18),(41,(59,((((49,(60,(58,(56,(57,(50,(55,(52,(53,((72,51),48)))))))))),30),(54,5)),3)))))))),(((36,24),20),(11,(74,(39,((13,9),(12,2)))))))))))))))));
   tree tree_491 [p = 0.000, P = 0.016] = [&W 0.000033] (1,(82,(((88,87),86),((83,(84,(((80,(((81,79),78),77)),76),75))),(85,((70,62),((47,(44,((28,(17,16)),((64,63),15)))),(((46,45),4),((31,(14,(10,6))),(43,((29,(32,(((23,22),((71,42),21)),(40,(66,(26,7)))))),(((69,((68,67),35)),(((65,37),18),((27,8),(19,((61,((73,59),((60,49),(58,(57,(56,(50,(55,(52,((53,(72,51)),48)))))))))),((41,25),(((54,33),30),(5,3)))))))),((74,(39,11)),((24,(36,20)),((38,34),((13,9),(12,2)))))))))))))))));
   tree tree_492 [p = 0.000, P = 0.016] = [&W 0.000033] (1,(82,(((88,87),86),((83,(84,((((81,79),78),77),((80,76),75)))),(85,(47,((70,((62,31),4)),((28,((44,((64,63),15)),(14,((17,16),(10,6))))),(45,(46,((32,(((23,22),((71,42),21)),(40,(66,(26,7))))),(43,(((69,(68,(67,(65,35)))),((27,8),(37,(((61,19),((59,33),18)),(((((73,60),49),(58,(56,(57,(50,(55,(52,(53,(72,(51,48)))))))))),25),(41,((54,30),(5,3)))))))),(74,(11,((24,((38,36),(29,(34,20)))),(9,((39,12),(13,2)))))))))))))))))));
   tree tree_493 [p = 0.000, P = 0.016] = [&W 0.000033] (1,(82,((((88,87),86),(83,(84,(76,((80,(((81,79),78),77)),75))))),(85,((70,(62,4)),(47,(((44,((45,28),(64,(63,15)))),(16,((17,14),(10,6)))),(31,(32,((46,((38,34),29)),(43,((((71,42),21),(((66,40),(25,(23,22))),(26,7))),((74,(((69,(67,(68,35))),(36,24)),(65,(37,((27,8),((61,19),(41,((((73,(49,(59,(60,(58,(56,(57,(50,(55,(52,((72,53),(51,48)))))))))))),33),18),(((54,30),5),3))))))))),((39,11),((20,9),(12,(13,2)))))))))))))))));
   tree tree_494 [p = 0.000, P = 0.016] = [&W 0.000033] (1,(82,((((88,87),86),(83,(84,(((80,(((81,79),78),77)),76),75)))),(85,((47,((62,28),(44,(63,(64,((17,16),15)))))),(70,((46,(45,4)),((14,(10,6)),(31,((32,((((71,42),(23,22)),21),((61,25),((66,40),(26,7))))),(43,((((69,67),(68,35)),((73,38),(37,((27,8),(18,(19,(((54,(59,(49,(60,(58,(56,(57,(50,(55,(52,(53,(72,(51,48))))))))))))),(33,(30,5))),(41,3)))))))),((((74,(65,(34,29))),(24,(36,20))),(39,11)),((13,9),(12,2)))))))))))))));
   tree tree_495 [p = 0.000, P = 0.016] = [&W 0.000033] (1,(82,((((88,87),86),(83,(84,(((80,(((81,79),78),77)),76),75)))),(85,((47,((17,(28,16)),(44,((64,(63,45)),15)))),((70,62),((31,4),((14,(10,6)),(32,((((23,22),21),(40,((66,(34,29)),(25,(26,(38,7)))))),(46,(43,(((65,((69,67),(68,35))),(37,((27,8),(((71,42),19),(41,(((((73,61),(49,(60,(58,(56,(57,(50,(55,(52,(72,(53,(51,48)))))))))))),(59,33)),18),(((54,30),5),3))))))),(((74,(24,(36,20))),(39,11)),((13,9),(12,2))))))))))))))));
   tree tree_496 [p = 0.000, P = 0.017] = [&W 0.000033] (1,(82,(((88,87),86),((83,(84,(((80,((79,(81,78)),77)),76),75))),(85,(47,(70,((31,(44,((17,((62,28),16)),(64,(63,15))))),((46,(45,4)),((14,(10,6)),((43,32),(((((71,61),42),((23,22),21)),((66,40),(26,7))),((24,(36,20)),((74,((((69,68),67),((65,35),((38,34),29))),(37,((27,8),(25,(19,((33,18),(41,(((54,30),((73,((59,(60,49)),(58,((57,56),(50,(55,((53,(72,51)),(52,48)))))))),5)),3))))))))),((39,11),((13,9),(12,2)))))))))))))))));
   tree tree_497 [p = 0.000, P = 0.017] = [&W 0.000033] (1,(((((88,87),86),82),(83,(84,(76,((80,(((81,79),78),77)),75))))),(85,(70,((47,(62,(28,((17,16),(44,(64,(63,15))))))),(31,((46,45),(4,((14,(10,6)),((32,(((23,22),((71,42),21)),((40,33),(25,(66,(26,7)))))),(74,(43,(((((59,54),(73,38)),29),((((69,68),67),(35,30)),(65,(37,((27,8),(19,(18,(((61,(60,(49,(((58,57),56),(50,((55,52),((72,53),(51,48)))))))),5),(41,3))))))))),((39,11),((34,(24,(36,20))),((13,9),(12,2)))))))))))))))));
   tree tree_498 [p = 0.000, P = 0.017] = [&W 0.000033] (1,(82,((((88,87),86),(83,(84,(((80,((79,(81,78)),77)),76),75)))),(85,((70,(47,((44,((28,17),16)),((64,(63,45)),15)))),((62,31),(4,(46,(((34,29),(14,(10,6))),((32,(((23,22),((71,42),21)),(66,(40,(25,(26,7)))))),(43,(((69,(67,(68,35))),((27,8),(((59,54),37),(19,((61,((73,38),33)),(((((60,(49,(50,((57,(58,56)),(55,(52,(53,(72,(51,48))))))))),41),30),18),(5,3))))))),(65,((74,(39,11)),(((36,24),20),((13,9),(12,2)))))))))))))))));
   tree tree_499 [p = 0.000, P = 0.017] = [&W 0.000033] (1,(82,((((88,87),86),(83,(84,((80,(((81,79),78),77)),(76,75))))),(85,((44,(28,((17,(63,16)),(64,15)))),(70,(47,((62,31),((46,(45,4)),((14,(10,6)),(32,(43,((((71,42),((23,22),21)),(40,((66,34),(25,(26,7))))),(((74,((39,(65,29)),11)),((67,((68,35),(69,(38,18)))),(37,((27,8),(19,(41,((61,((73,49),((60,59),(58,(56,(57,(50,((55,52),(72,(53,(51,48))))))))))),(((54,30),(33,5)),3)))))))),((24,(36,20)),((12,9),(13,2)))))))))))))))));
   tree tree_500 [p = 0.000, P = 0.017] = [&W 0.000033] (1,(82,((((88,87),86),(85,(83,(84,(((80,(((81,79),78),77)),76),75))))),(((70,47),(31,(45,(62,(18,4))))),(((17,(16,(14,10))),(44,(28,(64,(15,(63,6)))))),(46,((32,(((23,22),((71,42),21)),((66,40),((38,26),(25,7))))),(43,((65,(74,((67,(69,(68,35))),((37,((24,19),(27,8))),(41,(((54,30),((73,(49,(61,(59,(60,(58,(56,(57,(50,(55,(52,(53,(72,(51,48)))))))))))))),5)),(33,3))))))),((39,11),(((29,((36,34),20)),9),(12,(13,2)))))))))))));
   tree tree_501 [p = 0.000, P = 0.017] = [&W 0.000033] (1,(82,((((88,87),86),(83,(84,(((80,(((81,79),78),77)),76),75)))),(85,(70,(((62,31),(45,4)),((44,((64,(63,15)),(28,(16,(17,(14,(10,6))))))),(47,(32,((((40,(66,34)),((23,22),((71,42),21))),(26,7)),(46,(43,(11,(((69,(67,((68,35),((38,33),29)))),(65,(37,((27,8),((61,19),(41,(25,(((((59,49),(73,(60,(58,((57,56),(50,(55,(52,((53,(72,51)),48))))))))),18),5),((54,30),3))))))))),((36,(20,(24,9))),(74,(39,(12,(13,2)))))))))))))))))));
   tree tree_502 [p = 0.000, P = 0.017] = [&W 0.000033] (1,(82,((((88,87),86),(83,(84,((80,(((81,79),78),77)),(76,75))))),(85,(70,(47,((((17,16),((45,44),(64,(63,15)))),(28,(62,4))),((31,(14,(10,6))),(46,((32,(((23,22),((71,42),21)),((66,40),(26,7)))),((65,(43,(((38,34),29),(24,(((69,68),(67,35)),(37,((27,8),(25,((61,19),(18,(41,((((73,59),(49,(60,(58,((57,56),(50,(55,(52,((72,51),(53,48)))))))))),33),((30,(54,5)),3))))))))))))),(74,(39,(11,(((36,20),9),(12,(13,2)))))))))))))))));
   tree tree_503 [p = 0.000, P = 0.017] = [&W 0.000033] (1,(82,((((88,87),86),(83,(84,(76,((80,((79,(81,78)),77)),75))))),(85,((47,(70,((44,28),((64,45),((17,(63,16)),15))))),((62,31),((46,4),((14,(10,6)),(32,((((23,22),((71,42),21)),(40,((66,25),(26,7)))),(43,((((65,39),11),(74,((67,(68,(69,35))),(((37,18),(27,8)),((24,19),(41,(5,(((59,54),30),(((73,61),((49,(60,(58,((57,56),(50,(55,(52,(53,(72,(51,48)))))))))),33)),3))))))))),((((36,(38,34)),(29,20)),9),(12,(13,2)))))))))))))));
   tree tree_504 [p = 0.000, P = 0.017] = [&W 0.000033] (1,(82,((((88,87),86),(83,(84,(((80,(((81,79),78),77)),76),75)))),(85,(70,(47,((44,((28,((64,63),15)),(17,(16,14)))),(62,((46,(45,4)),((31,(10,6)),((32,(((23,22),((71,42),21)),(66,(40,(25,(26,7)))))),(43,((74,(((69,67),(68,35)),((65,37),((27,8),((33,19),((41,18),(61,((30,5),((73,(49,((60,59),(58,((57,56),(50,(55,((53,(72,51)),(52,48))))))))),3))))))))),((39,11),(((24,(((54,38),36),((34,29),20))),9),(12,(13,2)))))))))))))))));
   tree tree_505 [p = 0.000, P = 0.017] = [&W 0.000033] (1,(82,((((88,87),86),((85,83),(84,(((80,(((81,79),78),77)),76),75)))),((70,(47,(44,(28,(16,(17,((64,63),15))))))),((62,(31,(45,(18,4)))),(46,((14,(10,6)),((32,(((23,22),((71,42),21)),((40,(66,25)),(26,7)))),(43,((74,((65,((34,((73,59),(38,33))),29)),((67,(69,(68,35))),((27,8),(37,((61,19),(41,(((54,(60,(49,((58,(57,56)),(50,(55,(52,(53,(72,(51,48)))))))))),(30,5)),3)))))))),(((36,24),20),(11,(39,(9,(12,(13,2))))))))))))))));
   tree tree_506 [p = 0.000, P = 0.017] = [&W 0.000033] (1,(82,((((88,87),86),(83,(84,(((80,(((81,79),78),77)),76),75)))),(85,(70,((((28,(62,17)),16),(44,((64,63),15))),(47,((46,(45,4)),((31,(14,(10,6))),(((32,29),(((23,22),((71,42),21)),(40,(66,(38,(26,(25,7))))))),(43,((((67,(69,(68,35))),34),((19,(27,(18,8))),(37,(41,((((73,61),(49,(59,(60,(58,((57,56),(50,(55,(52,((72,53),(51,48))))))))))),33),(54,((30,5),3))))))),((74,((24,(36,20)),9)),(11,(39,(65,(13,(12,2))))))))))))))))));
   tree tree_507 [p = 0.000, P = 0.017] = [&W 0.000033] (1,(82,((83,(((88,87),86),(84,(76,((80,(((81,79),78),77)),75))))),(85,((70,(47,(62,((28,(17,16)),(44,(64,(63,15))))))),((46,((45,18),4)),((31,(14,(10,6))),(32,((((23,22),((71,42),21)),((66,40),(26,7))),(43,(((25,12),(((67,((73,38),35)),((69,68),24)),(74,(65,(37,((27,8),(19,(((61,59),33),((41,((60,(49,((58,(57,56)),(50,(55,(52,((72,53),(51,48)))))))),((54,30),5))),3))))))))),((((34,29),(36,20)),9),((39,11),(13,2))))))))))))));
   tree tree_508 [p = 0.000, P = 0.017] = [&W 0.000033] (1,(82,((((88,87),86),(83,(84,(76,((80,((79,(81,78)),77)),75))))),(85,((47,(70,(44,(28,(64,(63,((17,16),15))))))),(((46,45),4),((31,(14,(10,6))),(62,((32,((((61,(71,42)),(23,22)),21),(40,(66,(25,(26,7)))))),(43,((74,(65,(38,(34,29)))),((((67,(69,(68,35))),12),((37,18),((27,8),(19,(41,(((73,(49,(60,(59,(58,(56,(57,(50,(55,(52,(53,(72,(51,48))))))))))))),(30,(54,5))),3)))))),(((24,(36,(33,20))),9),(11,(39,(13,2))))))))))))))));
   tree tree_509 [p = 0.000, P = 0.017] = [&W 0.000033] (1,(82,(((88,87),86),((83,(84,(76,((80,(((81,79),78),77)),75)))),(85,(47,((((45,44),(64,(63,15))),(28,(16,(17,(62,14))))),(70,(31,((46,4),(29,((10,6),(32,((((23,22),((42,(71,33)),21)),(40,((66,34),(26,(((54,38),25),7))))),(43,(((65,(67,(69,(68,35)))),(37,((27,8),(19,(18,(41,((((73,49),(60,(59,(58,((57,56),(50,(55,((53,(72,51)),(52,48))))))))),30),(5,(61,3))))))))),(((39,11),(74,(24,((36,20),(12,9))))),(13,2))))))))))))))))));
   tree tree_510 [p = 0.000, P = 0.017] = [&W 0.000033] (1,(82,((((88,87),86),(83,(84,(((80,(((81,79),78),77)),76),75)))),(85,((47,(44,((17,16),(28,(63,(64,15)))))),(70,(62,(31,((46,45),(4,((14,(10,6)),((32,((40,((23,22),((71,(61,42)),21))),((66,(34,29)),(25,(26,7))))),(43,((((67,(69,(68,35))),((59,38),18)),(37,((27,8),(65,(19,(41,((((73,49),(54,(60,(58,(56,(57,(50,((55,52),(53,(72,(51,48))))))))))),(30,(33,5))),3))))))),(12,(74,(((39,11),(24,((36,20),9))),(13,2))))))))))))))))));
   tree tree_511 [p = 0.000, P = 0.017] = [&W 0.000033] (1,(82,((((88,87),86),(83,(84,(76,((80,(((81,79),78),77)),75))))),(85,(70,(47,((62,(45,4)),(((44,(28,(64,(63,15)))),(14,(17,(16,(10,6))))),(31,((46,29),((32,(((23,22),((71,42),21)),(40,(66,(26,7))))),(43,(((69,(67,(68,35))),(65,(((34,(38,33)),18),(24,(37,((27,8),(((59,25),(61,19)),(((73,(49,(60,(58,((57,56),(50,(55,(52,(53,(72,(51,48))))))))))),41),(5,((54,30),3)))))))))),(74,(39,((11,(12,((36,20),9))),(13,2)))))))))))))))));
   tree tree_512 [p = 0.000, P = 0.017] = [&W 0.000033] (1,(82,((((88,87),86),(83,(84,(76,((80,(((81,79),78),77)),75))))),(85,((44,((62,28),((17,16),((64,63),15)))),((70,47),((31,(45,4)),((46,(14,(10,6))),((32,(((23,22),((71,42),21)),(((66,40),25),(26,7)))),(43,(24,((((69,68),(67,(73,38))),((35,(65,18)),(37,((27,8),(59,(19,(41,(((61,(60,(49,(50,((57,56),(58,(55,(52,(53,((72,51),48)))))))))),33),(5,(30,(54,3))))))))))),((11,((36,((34,29),20)),9)),(74,(39,(13,(12,2)))))))))))))))));
   tree tree_513 [p = 0.000, P = 0.017] = [&W 0.000033] (1,(((88,87),86),((82,(83,(84,(((80,(((81,79),78),77)),76),75)))),(85,(70,((44,((17,(28,16)),((64,63),15))),(47,((45,(62,31)),((46,4),((14,(10,6)),((32,(((23,22),((61,(71,42)),21)),((66,40),(25,(26,(38,7)))))),(43,((65,((68,(69,67)),(37,((27,8),((24,19),((41,(((73,(59,(49,(60,(58,((57,56),(50,(55,(52,(53,(72,(51,48)))))))))))),33),((54,30),(35,5)))),(18,3))))))),((74,(39,11)),((34,((36,29),20)),(9,(12,(13,2))))))))))))))))));
   tree tree_514 [p = 0.000, P = 0.017] = [&W 0.000033] (1,(82,((((88,87),86),(83,(84,(((80,(((81,79),78),77)),76),75)))),(85,((47,(44,(28,((17,16),(64,(63,15)))))),(70,(4,(62,(31,((14,(10,6)),((46,45),((29,(32,(((25,(23,22)),((71,42),21)),(40,(66,(26,7)))))),(43,(74,(((((69,67),(68,35)),(((73,59),38),24)),(37,((27,8),(18,(19,(41,(33,((54,30),((61,(49,(60,(58,(57,(56,(50,(55,(52,(53,(72,(51,48)))))))))))),(5,3)))))))))),((39,11),(((36,20),9),(65,(12,(13,(34,2)))))))))))))))))))));
   tree tree_515 [p = 0.000, P = 0.017] = [&W 0.000033] (1,((((88,87),86),82),((83,(84,(((80,(((81,79),78),77)),76),75))),(85,(70,(47,((28,(44,((17,((64,63),16)),15))),((62,31),((45,4),((46,(14,(10,6))),((38,29),((32,((((71,(61,42)),(23,22)),21),(40,(66,(25,(26,7)))))),(43,((74,(65,(((69,68),67),(24,((27,8),(37,(19,(41,(((73,(49,(60,(58,(56,(57,(50,(55,(52,(53,(72,(51,48)))))))))))),(59,18)),((54,30),(33,(5,(35,3))))))))))))),((39,11),(((34,(36,20)),9),(12,(13,2))))))))))))))))));
   tree tree_516 [p = 0.000, P = 0.017] = [&W 0.000033] (1,(82,((((88,87),86),(83,(84,(76,((80,(((81,79),78),77)),75))))),(85,(((45,44),(28,((17,16),(64,((63,62),15))))),(70,(47,((31,4),((14,(10,6)),((46,43),(32,((((23,22),((71,42),21)),(40,(66,(26,7)))),(((68,(69,67)),((65,24),(37,((27,8),(((25,19),(59,18)),((54,(((61,(73,(49,(60,(58,((57,56),(50,(55,(52,(53,(72,(51,48)))))))))))),41),33)),(((35,30),5),3))))))),(((39,((38,34),29)),11),(74,((36,20),(9,(12,(13,2)))))))))))))))))));
   tree tree_517 [p = 0.000, P = 0.017] = [&W 0.000033] (1,((((88,87),86),82),((85,(83,(84,(((80,(((81,79),78),77)),76),75)))),(70,(((44,28),((17,((64,63),16)),15)),(47,(((46,45),4),(62,(((31,14),(10,6)),(32,((((25,(23,22)),((71,42),21)),(66,(40,(26,(38,7))))),(43,(29,(((67,(69,(68,35))),((37,(33,24)),((27,8),((19,18),(30,(54,(41,((49,(61,(((73,60),59),(58,((57,56),(50,(55,(52,((72,51),(53,48)))))))))),(5,3))))))))),(65,(74,(((39,34),11),(((36,20),9),(12,(13,2))))))))))))))))))));
   tree tree_518 [p = 0.000, P = 0.017] = [&W 0.000033] (1,(82,(((88,87),86),((83,(84,(((80,(((81,79),78),77)),76),75))),(85,((70,62),((28,(44,((63,(64,(17,16))),15))),(47,(31,((46,(45,4)),((14,(10,6)),((32,((((71,42),(25,(23,22))),21),(40,((66,61),(26,7))))),(43,((74,(((69,67),(68,(35,((((59,(73,38)),34),29),18)))),(65,((19,(27,8)),(37,(41,(33,((54,30),(((49,(60,(58,(56,(57,(50,(55,(52,((72,51),(53,48)))))))))),5),3))))))))),(((24,(36,20)),(39,11)),(9,(12,(13,2))))))))))))))))));
   tree tree_519 [p = 0.000, P = 0.017] = [&W 0.000033] (1,(82,((((88,87),86),(83,(84,(((80,(((81,79),78),77)),76),75)))),(85,(47,(70,((44,((62,28),((64,(63,(17,16))),15))),((46,(45,4)),((31,(14,(10,6))),(((32,29),(66,(((23,22),((71,42),21)),(40,(25,(26,7)))))),(43,(((69,(67,(68,35))),(65,(37,((27,8),(24,((61,(33,19)),(18,(41,(((73,(49,(60,(58,((57,56),(50,(55,(52,((72,51),(53,48)))))))))),30),(59,((54,5),3))))))))))),((38,20),(74,(11,((39,36),(9,(12,(13,(34,2))))))))))))))))))));
   tree tree_520 [p = 0.000, P = 0.017] = [&W 0.000033] (1,(82,(((88,87),86),((83,(84,(((80,((81,(79,78)),77)),76),75))),(85,(70,((47,((28,(44,(17,16))),(62,(64,(63,15))))),(((31,29),(45,4)),((46,(14,(10,6))),((32,(((25,(23,22)),((71,42),21)),(40,(66,(26,7))))),(43,(((74,((73,38),(69,(67,(68,35))))),((65,(36,34)),(37,((54,(27,8)),((18,(((61,(60,(49,(58,((57,56),(50,((55,52),(53,((72,51),48))))))))),41),((59,30),5))),((33,24),(19,3))))))),((39,11),(20,(9,(12,(13,2)))))))))))))))));
   tree tree_521 [p = 0.000, P = 0.017] = [&W 0.000033] (1,(((85,83),(84,(((80,(((81,79),78),77)),76),75))),(82,(((88,87),86),(((70,47),(44,(28,((((64,63),17),16),15)))),(((62,31),((46,45),4)),((14,(10,6)),((32,(29,(((23,22),((71,42),21)),(40,((66,25),(26,7)))))),(43,(((67,(69,(38,34))),((68,35),(37,((27,8),(19,((41,(18,(33,(30,(54,5))))),(61,((49,(73,((60,59),(58,((57,56),(50,((55,52),((53,(72,51)),48)))))))),3)))))))),(74,((39,11),((65,(24,((36,20),9))),(12,(13,2)))))))))))))));
   tree tree_522 [p = 0.000, P = 0.017] = [&W 0.000033] (1,(82,((((88,87),86),(83,(84,(76,((80,(((81,79),78),77)),75))))),(85,((47,(70,(44,(((28,17),16),(63,(64,15)))))),(((62,45),31),((46,4),((14,(10,6)),((32,(((71,42),21),((25,(23,22)),((66,40),(26,7))))),(43,((((69,67),(68,35)),(37,(8,(27,(19,((41,(30,(54,5))),(((61,(59,((73,49),(60,(58,((57,56),((55,50),(52,((53,(72,51)),48))))))))),18),3))))))),(65,((((38,(34,33)),29),(39,11)),((74,(24,(36,20))),(9,(12,(13,2)))))))))))))))));
   tree tree_523 [p = 0.000, P = 0.017] = [&W 0.000033] (1,(82,((((88,87),86),(83,(84,(((80,(((81,79),78),77)),76),75)))),(85,(70,((47,(44,(28,((17,16),((64,(63,45)),15))))),(62,(31,(((29,(38,18)),(46,4)),((14,(10,6)),(32,((((23,22),((71,42),21)),(40,(66,((26,25),7)))),(43,(((69,(67,(68,(35,34)))),(65,(24,(37,(8,(27,((61,19),(41,((54,(73,(49,(60,(58,(56,(57,(50,(55,(52,((53,(72,51)),48))))))))))),((30,(33,5)),(59,3))))))))))),(74,((39,11),(((36,20),9),(12,(13,2)))))))))))))))))));
   tree tree_524 [p = 0.000, P = 0.017] = [&W 0.000033] (1,((((88,87),86),82),((83,(84,(((80,(((81,79),78),77)),76),75))),(85,(70,(((47,(62,31)),(44,((17,(28,16)),((64,63),15)))),((46,(45,4)),((14,(10,6)),((32,(((23,22),((71,42),21)),((66,40),(26,7)))),(43,((65,(((69,67),(68,35)),(24,(37,((27,8),((((61,54),19),(((59,33),(41,(((73,49),(60,(58,(56,(57,(((55,52),50),(53,(72,(51,48))))))))),18))),(30,5))),(25,3))))))),(74,(11,(((38,34),((29,(36,20)),9)),((39,12),(13,2))))))))))))))));
   tree tree_525 [p = 0.000, P = 0.017] = [&W 0.000033] (1,(82,(((88,87),86),((83,(84,(76,((80,(((81,79),78),77)),75)))),(85,((70,((62,44),(28,(((63,17),16),(64,15))))),(47,((45,4),(46,((14,(10,6)),(31,((32,(((23,22),((42,(71,30)),21)),(40,(66,(25,(26,7)))))),(43,((74,((67,(68,(69,(73,38)))),((65,35),(33,(24,(37,((27,8),(18,(19,((61,59),((41,((49,(60,(58,(56,(57,(50,(55,((53,(72,51)),(52,48))))))))),(54,5))),3))))))))))),(11,(((34,(36,(29,20))),9),((39,12),(13,2))))))))))))))))));
   tree tree_526 [p = 0.000, P = 0.018] = [&W 0.000033] (1,((((88,87),86),82),((83,(84,(80,(76,((((81,79),78),77),75))))),(85,(70,(47,(((28,(17,16)),(44,(64,((63,62),15)))),((31,4),(((46,(45,29)),(14,(10,6))),((32,(((71,42),((23,22),21)),(40,(66,(25,(26,7)))))),(43,((((73,38),((69,67),(68,35))),(37,((27,8),((19,18),(41,((((61,60),(49,(58,((57,56),(50,(55,(52,(53,((72,51),48))))))))),(54,(30,5))),((59,33),3))))))),(74,(((65,34),11),(((24,(36,20)),9),((39,12),(13,2)))))))))))))))));
   tree tree_527 [p = 0.000, P = 0.018] = [&W 0.000033] (1,(82,((((88,87),86),(83,(84,(80,(76,((((81,79),78),77),75)))))),(85,(47,(70,((28,(44,(62,((17,16),((64,63),15))))),(46,((45,4),(31,((14,(10,6)),(43,((32,((((71,42),(23,22)),21),(40,(66,(26,7))))),((74,(((68,(69,67)),((36,34),(38,29))),(((65,35),25),((18,(27,8)),(37,(19,(((54,(60,(73,(49,(58,(56,(57,(50,(55,((53,(72,51)),(52,48))))))))))),(61,(59,30))),(41,((33,5),3))))))))),((24,20),(11,(39,(9,(12,(13,2))))))))))))))))))));
   tree tree_528 [p = 0.000, P = 0.018] = [&W 0.000033] (1,(82,((((88,87),86),(83,(84,(76,((80,(((81,79),78),77)),75))))),(85,((44,(28,(63,(64,((17,16),15))))),(47,((70,62),((46,(45,4)),((31,(14,(10,6))),((32,(((23,22),((61,(71,42)),21)),((66,(34,29)),(40,(26,7))))),(43,(((67,(69,(68,35))),(24,(((27,19),8),(37,(41,((33,25),((((54,38),18),((((73,59),(49,(60,(58,((57,56),(50,(55,(52,(53,(72,(51,48))))))))))),30),5)),3))))))),(65,(11,(74,(39,(((36,20),9),((13,12),2))))))))))))))))));
   tree tree_529 [p = 0.000, P = 0.018] = [&W 0.000033] (1,(82,((((88,87),86),(83,(84,(((80,(((81,79),78),77)),76),75)))),(85,((47,(70,(28,(44,((17,16),((64,63),15)))))),((62,31),(4,((46,45),((14,(10,6)),(((32,29),((40,((71,42),((23,22),21))),(66,(26,(38,(25,7)))))),(((69,(67,(68,35))),(65,((24,(27,8)),(37,(19,(18,(41,((33,((61,((59,49),(73,(60,(58,(56,(57,(50,((53,(72,51)),(55,(52,48))))))))))),(30,(54,5)))),3)))))))),(43,(74,(11,(39,((12,((36,20),9)),(34,(13,2))))))))))))))))));
   tree tree_530 [p = 0.000, P = 0.018] = [&W 0.000033] (1,(82,(((88,87),86),((85,(83,(84,(80,(((((81,79),78),77),76),75))))),(70,((47,(44,((28,(64,(17,(63,16)))),15))),((62,31),((46,(45,((((38,34),29),18),4))),((14,(10,6)),((32,(((23,22),((71,42),21)),(40,(66,(26,7))))),(43,((74,((69,(67,(68,35))),(37,((27,8),((((54,(59,33)),25),19),(((73,(49,(61,(60,(58,(56,(57,(50,(55,(52,(53,((72,51),48)))))))))))),41),((30,5),3))))))),(65,((39,11),(24,(((36,12),(20,9)),(13,2)))))))))))))))));
   tree tree_531 [p = 0.000, P = 0.018] = [&W 0.000033] (1,(82,((((88,87),86),(83,(84,(76,((80,(((81,79),78),77)),75))))),(85,((47,(70,((45,44),((28,(17,16)),(64,(63,15)))))),(62,((46,4),((14,(10,6)),(31,((32,(((23,22),((42,(71,(34,33))),21)),((66,40),(26,7)))),(43,((((67,(69,(68,35))),(38,29)),(65,((37,24),((27,8),(18,(19,((59,25),(41,((61,(49,(73,(60,(58,((57,56),(50,((55,52),((72,53),(51,48)))))))))),((54,30),(5,3))))))))))),((74,(39,11)),((12,((36,20),9)),(13,2)))))))))))))));
   tree tree_532 [p = 0.000, P = 0.018] = [&W 0.000033] (1,(82,((((88,87),86),(85,(83,(84,(((80,(((81,79),78),77)),76),75))))),(70,((47,(44,(28,((64,(17,(63,16))),15)))),((45,(62,4)),(31,((46,(14,(10,6))),((32,(((23,22),((71,42),21)),((66,40),(25,(61,(26,7)))))),((38,29),(43,(65,((((69,68),67),((37,24),((27,8),(19,(41,((35,18),(5,(((73,(49,(60,(58,(56,(57,(50,(55,((53,(72,51)),(52,48)))))))))),33),(((59,54),30),3))))))))),(74,((39,11),((12,((34,(36,20)),9)),(13,2)))))))))))))))));
   tree tree_533 [p = 0.000, P = 0.018] = [&W 0.000033] (1,(82,((((88,87),86),(83,(84,(76,((80,((79,(81,78)),77)),75))))),(85,(47,(70,(((45,44),(28,((17,16),((64,63),15)))),(62,((31,4),((14,(10,6)),(46,((32,(((23,22),((71,42),21)),(40,(66,(25,(26,7)))))),((43,((65,(38,(34,29))),((67,(69,(68,35))),(37,(27,(8,(19,(((61,((59,54),(73,(49,(60,(58,((57,56),(50,(55,(52,(53,(72,(51,48))))))))))))),18),(41,((33,30),(5,3))))))))))),((39,11),(74,(((36,12),(20,9)),(24,(13,2))))))))))))))))));
   tree tree_534 [p = 0.000, P = 0.018] = [&W 0.000033] (1,(82,((((88,87),86),((85,83),(84,(76,(80,((((81,79),78),77),75)))))),(70,((47,((62,28),(44,(64,((63,(17,16)),15))))),((31,(45,4)),((46,(14,(10,6))),((32,((((59,(71,42)),(23,22)),21),(40,(66,(26,7))))),(43,((((34,33),29),(65,((69,(67,(38,(68,35)))),((27,8),(37,(24,(19,(18,(41,(25,((30,(54,5)),((61,((73,49),(60,(58,((57,56),(50,((55,52),(53,((72,51),48))))))))),3)))))))))))),(74,(11,(39,((12,((36,20),9)),(13,2)))))))))))))));
   tree tree_535 [p = 0.000, P = 0.018] = [&W 0.000033] (1,(82,((((88,87),86),(83,(84,((80,76),((((81,79),78),77),75))))),(85,(70,((47,((45,28),(44,((64,63),((17,16),15))))),(62,(31,((46,4),((14,(10,6)),(43,(((34,29),(32,(((23,22),((71,42),21)),(40,((66,25),(26,7)))))),((((69,(67,(73,38))),(68,35)),(37,((27,8),(19,((59,18),(((54,30),(33,5)),(41,((61,(60,(49,(58,((57,56),(50,(55,(52,((53,(72,51)),48))))))))),3)))))))),(65,(74,((39,11),((12,((24,(36,20)),9)),(13,2))))))))))))))))));
   tree tree_536 [p = 0.000, P = 0.018] = [&W 0.000033] (1,(((((88,87),86),82),(83,(84,(((80,((81,(79,78)),77)),76),75)))),(85,((44,(28,((64,(63,(17,16))),15))),(70,(47,((46,(45,(18,4))),(62,((31,(14,(10,6))),(32,(43,((((23,22),((71,(61,42)),21)),((66,40),(25,(26,7)))),(((65,(38,(34,29))),((68,(67,(69,35))),((37,(27,8)),(19,(33,(41,((((73,(59,49)),(58,(60,((57,56),(50,((55,52),(53,(72,(51,48))))))))),((54,30),5)),3))))))),(74,((39,11),((24,(36,20)),((12,9),(13,2))))))))))))))))));
   tree tree_537 [p = 0.000, P = 0.018] = [&W 0.000033] (1,(82,((((88,87),86),(83,(84,(80,(76,((((81,79),78),77),75)))))),(85,(70,((47,(((44,28),(64,((17,(63,16)),15))),(62,(45,(31,4))))),((14,(10,6)),(46,(32,((((23,22),21),(40,(66,(26,7)))),(43,((((74,(69,67)),(68,35)),(25,((65,18),((54,38),((27,8),(37,(((61,(71,42)),(59,19)),(41,((33,(((73,(49,(60,(58,((57,56),(50,(55,(52,(53,((72,51),48)))))))))),30),5)),3))))))))),((39,11),(((34,29),(24,(36,20))),((12,9),(13,2))))))))))))))));
   tree tree_538 [p = 0.000, P = 0.018] = [&W 0.000033] (1,((86,82),(((85,83),((88,87),(84,(((80,(((81,79),78),77)),76),75)))),(70,((47,(((45,(44,28)),(((63,17),16),(64,15))),(62,4))),((31,(14,(10,6))),(46,((32,(((23,22),((61,(71,42)),21)),(40,(66,(26,7))))),(((74,(65,(68,35))),((69,67),(25,((37,18),((27,8),(19,((54,((73,38),33)),(41,(30,((59,(((60,49),(58,((57,56),(50,(55,(52,(53,(72,(51,48))))))))),5)),3)))))))))),(43,((39,11),(((24,(36,20)),(12,9)),((34,29),(13,2))))))))))))));
   tree tree_539 [p = 0.000, P = 0.018] = [&W 0.000033] (1,(82,((((88,87),86),(83,(84,((80,(((81,79),78),77)),(76,75))))),(85,(47,(70,((44,(28,(64,((17,(63,16)),15)))),((62,(45,31)),((46,4),(32,((14,(10,6)),((((23,22),((71,42),21)),(40,(66,(26,(25,7))))),(43,(((74,((65,38),29)),((69,(67,(68,35))),((37,(27,8)),((19,18),(41,(54,((33,(30,5)),(((59,(61,49)),(73,(60,(58,(56,(57,(50,(55,(52,(53,(72,(51,48)))))))))))),3)))))))),(11,(39,((12,(((36,24),20),(34,9))),(13,2))))))))))))))))));
   tree tree_540 [p = 0.000, P = 0.018] = [&W 0.000033] (1,((((88,87),86),82),((83,(84,(76,((80,(((81,79),78),77)),75)))),(85,((47,(70,(28,(44,(64,((17,16),((63,45),15))))))),((31,4),((62,(14,(10,6))),(32,(46,(((((71,42),(23,22)),21),(40,(66,(33,(26,7))))),((43,((65,38),(((69,67),(68,35)),(37,((27,8),(25,(18,(((61,59),19),(41,(((49,(73,(60,(58,((57,56),(50,(55,(52,(53,(72,(51,48))))))))))),(54,30)),(5,3))))))))))),((74,24),(11,((12,(((36,(34,29)),20),9)),(39,(13,2))))))))))))))));
   tree tree_541 [p = 0.000, P = 0.018] = [&W 0.000033] (1,(82,((((88,87),86),((85,83),(84,(76,((80,(((81,79),78),77)),75))))),(70,((47,((62,45),((44,28),((17,16),((64,63),15))))),(31,((29,(46,4)),((14,(10,6)),(32,((((23,22),((71,42),21)),(66,(40,(26,(25,7))))),(43,((65,(((73,38),(69,(67,(68,35)))),(37,((27,8),(18,(19,(41,(((33,30),5),((61,(54,(49,(60,(58,(56,(57,(50,((55,52),(72,(53,(51,48)))))))))))),(59,3)))))))))),(74,(((39,34),11),((24,(12,((36,20),9))),(13,2))))))))))))))));
   tree tree_542 [p = 0.000, P = 0.018] = [&W 0.000033] (1,(82,((83,(84,(76,((80,(((81,79),78),77)),75)))),(((88,87),86),(85,((47,((44,(17,16)),(28,((64,63),15)))),(70,(4,(((62,45),(31,(14,(10,6)))),((46,(38,29)),((32,((((71,42),(23,22)),21),(40,(66,(((61,26),25),7))))),(43,((74,((65,35),((68,(69,67)),(24,((27,8),(37,((41,(19,18)),(((33,30),5),((54,(73,(((60,59),49),(58,(56,(57,(50,((55,52),(53,(72,(51,48))))))))))),3))))))))),(11,(39,(((36,20),(12,9)),(34,(13,2))))))))))))))))));
   tree tree_543 [p = 0.000, P = 0.018] = [&W 0.000033] (1,(82,((83,(((88,87),86),(84,(80,((((81,79),78),77),(76,75)))))),(85,(70,(47,((28,(44,((63,(64,(17,16))),15))),(62,((31,(45,4)),((14,(10,6)),(46,((32,((((71,42),(23,22)),21),(40,(66,(25,(61,(26,(33,7)))))))),(43,(((65,((69,(67,(68,35))),(36,24))),(37,((27,8),(19,(18,(41,(((54,(59,((73,49),(60,(58,((57,56),(50,((55,52),(53,(72,(51,48))))))))))),(30,5)),3))))))),(74,((39,11),((((38,34),(29,20)),(12,9)),(13,2))))))))))))))))));
   tree tree_544 [p = 0.000, P = 0.018] = [&W 0.000033] (1,((82,(((88,87),86),(85,(83,(84,(76,((80,(((81,79),78),77)),75))))))),(70,((31,(45,(62,4))),((47,((64,(63,15)),((44,28),((17,14),(16,(10,6)))))),(46,(32,((((38,34),29),(((23,22),((71,42),21)),(40,(66,(33,(26,7)))))),(43,((((67,(69,(68,35))),24),(65,(37,((27,8),((61,19),(((41,18),((49,((60,59),(73,(58,(56,(57,(50,(55,(52,((72,53),(51,48))))))))))),((54,30),5))),(25,3))))))),(74,(11,(39,((12,((36,20),9)),(13,2)))))))))))))));
   tree tree_545 [p = 0.000, P = 0.018] = [&W 0.000033] (1,(82,((((88,87),86),(83,(84,(((80,((79,(81,78)),77)),76),75)))),(85,(47,((28,(44,(45,((64,(17,16)),((63,62),15))))),(70,(31,(4,((46,(14,(10,6))),((32,(((71,42),((23,22),21)),((66,40),(26,7)))),((((69,67),(68,(35,18))),(37,(24,((27,8),((25,(61,(59,19))),(41,((33,((54,((73,(60,(49,(58,((57,56),(50,(55,(52,(53,(72,(51,48))))))))))),30)),5)),3))))))),((65,43),((74,((36,(39,(38,(34,29)))),11)),((20,(12,9)),(13,2))))))))))))))));
   tree tree_546 [p = 0.000, P = 0.018] = [&W 0.000033] (1,(82,(((((88,87),86),83),(84,((80,(((81,79),78),77)),(76,75)))),(85,(70,((47,(44,((28,17),((63,(64,16)),15)))),((62,31),((46,(45,4)),((14,(10,6)),(43,(32,((((23,22),((42,(71,30)),21)),(66,(40,(25,(26,7))))),(74,(((65,29),((67,(69,((68,(73,38)),35))),(37,(27,(8,((19,(61,18)),(41,((((59,49),(60,(58,(57,(56,(50,(55,(52,((53,(72,51)),48))))))))),((54,33),5)),3)))))))),(11,((((36,24),20),(12,9)),(39,(13,(34,2)))))))))))))))))));
   tree tree_547 [p = 0.000, P = 0.018] = [&W 0.000033] (1,(82,((((88,87),86),((85,83),(84,(76,((80,(((81,79),78),77)),75))))),(70,((47,(62,(31,4))),(((64,(63,15)),(44,(28,(16,(17,(14,(10,6))))))),((46,45),((32,(((25,(23,22)),21),(40,((66,61),(26,7))))),(43,(24,((74,((69,(67,(68,35))),(65,(37,((27,8),((((71,42),19),18),(41,((30,((54,((73,60),(49,(58,(56,(57,(50,(55,(52,(53,(72,(51,48)))))))))))),5)),(59,3))))))))),(((39,((38,34),(33,29))),11),(((36,20),(12,9)),(13,2))))))))))))));
   tree tree_548 [p = 0.000, P = 0.018] = [&W 0.000033] (1,(82,((((88,87),86),(83,(84,(80,((((81,79),78),77),(76,75)))))),(85,(70,(((62,28),(31,4)),((((45,44),((64,63),15)),(16,(17,((14,10),6)))),(47,(46,(32,(43,((((23,22),((61,(71,42)),21)),(40,(66,(26,7)))),(((69,67),(68,((27,8),(37,(41,((25,((35,30),(((73,(49,(60,(58,((57,56),(((55,52),50),(72,(53,(51,48))))))))),(59,33)),(54,5)))),(18,(19,3)))))))),(((39,((65,34),(38,29))),11),(74,(((20,12),(24,(13,(36,9)))),2))))))))))))))));
   tree tree_549 [p = 0.000, P = 0.018] = [&W 0.000033] (1,(82,((((88,87),86),(83,(84,(((80,(((81,79),78),77)),76),75)))),(85,(70,(47,(((62,31),(45,4)),(((28,(64,(63,15))),(44,(17,(14,(16,(10,6)))))),((32,(((23,22),((71,42),21)),((66,40),(26,(25,7))))),(46,((43,29),(((67,(69,(68,35))),((38,24),((27,8),(37,((18,(((61,(60,59)),(73,(49,(58,((57,56),(50,(55,(52,((53,(72,51)),48))))))))),(41,(30,(33,(54,5)))))),(19,3)))))),(((65,34),(74,(39,11))),((12,((36,20),9)),(13,2)))))))))))))));
   tree tree_550 [p = 0.000, P = 0.018] = [&W 0.000033] (1,(82,((((88,87),86),((85,83),(84,(((80,((81,(79,78)),77)),76),75)))),(70,(47,(((62,45),(31,4)),(((44,(28,((64,63),15))),(17,(16,(14,(10,6))))),(32,(46,(43,((((23,22),((71,42),21)),(40,(((34,29),(38,25)),(66,(26,7))))),((65,(((69,67),(68,35)),((((73,61),33),(37,24)),((18,(27,(19,8))),(41,((60,((59,49),(58,((57,56),(50,(55,(52,((53,(72,51)),48)))))))),(54,(30,(5,3))))))))),((39,11),(74,(((36,20),(12,9)),(13,2))))))))))))))));
   tree tree_551 [p = 0.000, P = 0.018] = [&W 0.000033] (1,(82,((((88,87),86),(83,(84,(((80,(((81,79),78),77)),76),75)))),(85,((47,(70,((62,((28,17),16)),(44,((64,63),15))))),(((46,45),4),((31,(14,(10,6))),(32,((((71,42),((23,22),21)),((66,40),(26,(25,7)))),(43,(((69,(67,(68,(35,18)))),(65,((27,8),(37,((61,19),(33,(41,((30,(((73,49),(60,(54,(58,(56,(57,(50,(55,(52,(53,(72,(51,48)))))))))))),5)),(59,3))))))))),(74,(39,(11,((12,((24,(((36,34),(38,29)),20)),9)),(13,2))))))))))))))));
   tree tree_552 [p = 0.000, P = 0.018] = [&W 0.000033] (1,(82,((((88,87),86),(83,(84,((80,(((81,79),78),77)),(76,75))))),(85,(47,((70,(44,(28,((17,16),((64,63),15))))),((62,31),((46,45),(4,((29,(14,(10,6))),((32,(((25,(23,22)),((71,(59,42)),21)),(40,(26,7)))),(43,(((65,(66,34)),((67,(69,(68,35))),((38,18),(37,((27,8),(19,((((73,49),(60,(58,(57,(56,(50,((53,(72,51)),(55,(52,48))))))))),33),(41,((30,(54,5)),(61,3)))))))))),(11,((74,39),((12,(24,((36,20),9))),(13,2)))))))))))))))));
   tree tree_553 [p = 0.000, P = 0.018] = [&W 0.000033] (1,(82,(((88,87),86),((83,(84,(76,((80,(((81,79),78),77)),75)))),(85,((62,47),((70,(28,(44,(64,((63,(17,16)),15))))),(31,((45,4),(((46,29),(14,(10,6))),((32,(((23,22),((71,42),21)),(40,(25,(66,(26,7)))))),(43,(((69,(67,(68,35))),(37,((24,(27,8)),(19,(18,(41,((61,(73,(49,(60,(58,(56,(57,(50,(55,(52,(53,((72,51),48)))))))))))),((54,(30,((59,33),5))),3)))))))),((39,11),((65,(38,34)),(74,(((36,20),(12,9)),(13,2))))))))))))))))));
   tree tree_554 [p = 0.000, P = 0.018] = [&W 0.000033] (1,(82,(((88,87),86),((83,(84,(((80,((79,(81,78)),77)),76),75))),(85,((70,31),((44,((62,28),((17,16),((64,63),15)))),(47,(((46,45),4),((14,(10,6)),((32,(((23,22),((71,42),21)),(40,(66,(26,(61,7)))))),(43,(((67,(69,(68,35))),((38,34),29)),(((65,25),(37,((27,8),(19,(18,(41,((59,((54,30),5)),(((73,(49,(60,(56,(58,(57,(50,(55,(52,(53,(72,(51,48)))))))))))),33),3)))))))),(74,(11,(((39,12),(24,((36,20),9))),(13,2))))))))))))))))));
   tree tree_555 [p = 0.000, P = 0.018] = [&W 0.000033] (1,(82,((((88,87),86),(83,(84,(80,(76,((((81,79),78),77),75)))))),(85,(70,(47,(((44,28),((64,(63,45)),15)),(((62,31),4),(((17,14),(16,(10,6))),(32,((38,(34,29)),((46,(((23,22),((61,(71,42)),21)),(((66,40),25),(26,7)))),((65,((67,(69,(68,35))),((37,(27,8)),((24,19),(33,(18,(41,(((54,(73,(49,((60,59),(58,((57,56),(50,(55,(52,(53,((72,51),48))))))))))),(30,5)),3)))))))),(43,(74,((39,11),((12,((36,20),9)),(13,2))))))))))))))))));
   tree tree_556 [p = 0.000, P = 0.019] = [&W 0.000033] (1,((82,(((88,87),86),((85,83),(84,((80,((79,(81,78)),77)),(76,75)))))),(47,(((44,(28,((17,(63,16)),(64,15)))),(31,(45,(62,4)))),(70,((14,(10,6)),((46,43),((32,(((34,(23,22)),((71,(61,42)),21)),(40,((66,25),(26,7))))),(((((69,67),(68,35)),(65,((73,38),29))),((27,8),(37,(19,(18,(41,((33,5),(((49,(60,(58,((57,56),(50,(55,((52,(53,(72,51))),48))))))),(59,30)),(54,3))))))))),(74,(11,(39,(((36,12),(20,9)),(24,(13,2)))))))))))))));
   tree tree_557 [p = 0.000, P = 0.019] = [&W 0.000033] (1,(82,((83,(84,(76,((80,((81,(79,78)),77)),75)))),(((88,87),86),(85,(70,((47,((44,28),((17,((64,63),16)),15))),((62,(31,(45,4))),(((46,14),(10,6)),((32,(((23,22),((71,42),21)),((66,40),((26,25),7)))),(43,((((38,34),29),((67,(69,(68,35))),((27,8),((37,18),(24,((61,19),(41,((33,(54,(30,((73,(49,(60,(59,(58,(56,(57,(50,(55,(52,(53,(72,(51,48))))))))))))),5)))),3)))))))),(74,(65,(11,(39,((12,((36,20),9)),(13,2))))))))))))))))));
   tree tree_558 [p = 0.000, P = 0.019] = [&W 0.000033] (1,(82,((((88,87),86),(85,(83,(84,(((80,(((81,79),78),77)),76),75))))),(70,(47,((62,(31,4)),(((28,(44,(64,(63,15)))),(17,(16,(14,(10,6))))),(32,((46,45),((((23,22),((71,(61,42)),21)),(40,(66,(26,7)))),(43,(65,((((69,67),(68,(35,18))),(((27,(25,19)),8),(37,(41,(((49,(73,(59,(60,(58,(56,(57,(50,(55,(52,(53,(72,(51,48))))))))))))),(30,(54,(33,5)))),3))))),(74,((24,(36,20)),(11,((38,29),(39,(13,(9,((34,12),2)))))))))))))))))))));
   tree tree_559 [p = 0.000, P = 0.019] = [&W 0.000033] (1,(82,(((88,87),86),((83,(84,(((80,(((81,79),78),77)),76),75))),(85,((62,47),((70,(44,((17,(28,16)),((64,63),15)))),(((46,45),4),((31,(14,(10,6))),(32,((((25,(23,22)),((71,42),21)),((66,40),(26,7))),((43,29),(((67,((69,68),35)),(74,((38,(33,(34,18))),(37,((27,8),((59,19),(((61,((73,49),(60,(58,((57,56),((55,52),(50,(53,(72,(51,48)))))))))),41),(54,((30,5),3))))))))),((39,11),(65,((24,(36,20)),((13,9),(12,2))))))))))))))))));
   tree tree_560 [p = 0.000, P = 0.019] = [&W 0.000033] (1,(82,(((85,83),(((88,87),86),(84,(80,(76,((((81,79),78),77),75)))))),(70,(47,((44,((62,28),((64,(17,(63,16))),15))),(((46,18),(45,(((38,34),29),4))),(((31,14),(10,6)),(32,((40,(66,(((23,22),((71,42),21)),(26,7)))),(43,(((69,(67,(68,35))),(65,(37,((25,19),((27,8),(41,(((61,(73,(49,((60,59),(58,(56,(57,(50,(55,(52,(53,(72,(51,48))))))))))))),((33,(54,30)),5)),3))))))),(74,(((36,24),20),((39,11),(9,((13,12),2)))))))))))))))));
   tree tree_561 [p = 0.000, P = 0.019] = [&W 0.000033] (1,(82,((((88,87),86),(83,(84,(((80,(((81,79),78),77)),76),75)))),(85,((70,(47,(31,(45,4)))),((62,(28,((44,((64,63),15)),((17,16),(14,(10,6)))))),(46,((32,((66,(34,29)),(((23,22),((71,42),21)),(25,(40,(26,7)))))),(43,((((69,67),(68,((65,35),18))),(37,((27,8),(19,(((59,41),(((61,(49,(73,(60,(58,((57,56),(50,(55,(52,((53,(72,51)),48)))))))))),33),(54,(30,5)))),3))))),((74,(39,(38,11))),(13,((24,(36,20)),(9,(12,2)))))))))))))));
   tree tree_562 [p = 0.000, P = 0.019] = [&W 0.000033] (1,(82,((((88,87),86),(83,(84,((80,(((81,79),78),77)),(76,75))))),(85,(70,(47,((44,(28,((64,(17,16)),(63,15)))),((62,4),((31,(14,(10,6))),((46,45),((32,((((71,42),(23,22)),21),((66,40),(26,(25,(33,7)))))),((74,(65,((69,(67,(68,35))),((27,8),((37,18),(19,(41,((59,((73,54),(61,(60,(49,(58,(57,(56,(50,(55,(52,(53,(72,(51,48)))))))))))))),((30,5),3))))))))),(43,((24,(((38,34),29),(36,20))),(11,(39,(9,(13,(12,2)))))))))))))))))));
   tree tree_563 [p = 0.000, P = 0.019] = [&W 0.000033] (1,(82,((((88,87),86),(83,(84,(76,((80,(((81,79),78),77)),75))))),(85,(70,((47,(44,(28,(((63,45),(64,(17,16))),15)))),((62,31),(4,((14,(10,6)),((46,(65,29)),((32,(((23,22),((71,42),21)),((66,40),(25,(26,7))))),(74,(43,(((67,(69,(68,35))),(24,(37,((27,8),((19,(33,(38,18))),(41,(((54,((73,61),(49,(59,(60,(58,((57,56),(50,(55,((52,(53,(72,51))),48)))))))))),(30,5)),3))))))),(((39,34),11),(((36,20),9),(13,(12,2))))))))))))))))));
   tree tree_564 [p = 0.000, P = 0.019] = [&W 0.000033] (1,(82,((((88,87),86),(83,(84,(((80,(((81,79),78),77)),76),75)))),(85,((70,(47,((45,28),(44,((64,(17,(63,16))),15))))),((62,31),((46,4),((14,(10,6)),((32,(((23,22),((71,(61,42)),21)),(40,(66,(26,7))))),((((68,(69,67)),24),((27,8),(37,(19,(((((73,49),(60,(58,((57,56),(50,(55,(52,(53,(72,(51,48)))))))))),41),((35,18),((54,30),((59,33),5)))),(25,3)))))),((43,(65,(38,(34,29)))),((74,(39,11)),(((36,20),9),(13,(12,2)))))))))))))));
   tree tree_565 [p = 0.000, P = 0.019] = [&W 0.000033] (1,(82,((83,(84,(76,((80,(((81,79),78),77)),75)))),(((88,87),86),(85,(70,(47,((44,(28,((17,(63,(64,16))),15))),((62,31),(4,((46,45),((14,(10,6)),(((38,34),29),((32,(((23,22),((71,42),21)),(40,(66,(26,7))))),(43,((((69,67),(68,35)),(37,((27,8),(19,((61,25),(18,(41,(((59,(49,(73,(60,(58,(57,(56,(50,(55,(52,(53,((72,51),48)))))))))))),((33,30),(54,5))),3)))))))),(65,(74,(11,((36,(20,9)),((39,(13,12)),(24,2))))))))))))))))))))));
   tree tree_566 [p = 0.000, P = 0.019] = [&W 0.000033] (1,((82,(((88,87),86),((85,83),(84,(((80,((79,(81,78)),77)),76),75))))),(70,((47,((62,28),((17,16),(44,((64,63),15))))),((45,(31,4)),(46,((14,(10,6)),((32,(((25,(23,22)),((71,42),21)),(40,(66,(26,7))))),((43,((69,(67,(68,35))),(37,((27,8),((19,18),(41,(((((61,59),(73,(49,(60,(58,(57,(56,(50,(55,(52,(72,(53,(51,48))))))))))))),30),(54,5)),(33,3)))))))),((65,34),((74,((39,38),11)),(((36,24),(29,(20,9))),((13,12),2)))))))))))));
   tree tree_567 [p = 0.000, P = 0.019] = [&W 0.000033] (1,(82,((((88,87),86),(83,(84,(76,((80,(((81,79),78),77)),75))))),(85,((70,(44,((17,(28,16)),((64,63),15)))),((62,47),((46,((45,31),4)),((14,(10,6)),(43,((29,(32,(((25,(23,22)),(61,((71,42),21))),(34,(66,(40,(26,7))))))),(((67,(69,(68,35))),(65,((19,(27,8)),(37,(41,(((73,49),(60,(58,(56,(57,(50,(55,(52,(53,((72,51),48)))))))))),((33,18),((30,5),((59,54),3))))))))),((74,((39,38),11)),((24,(36,20)),(9,((13,12),2)))))))))))))));
   tree tree_568 [p = 0.000, P = 0.019] = [&W 0.000033] (1,(82,((((88,87),86),(85,(83,(84,(((80,(((81,79),78),77)),76),75))))),(((70,47),(((44,28),((63,17),16)),(64,15))),((62,(31,(45,4))),((14,(10,6)),(46,((32,(((23,22),((71,42),21)),(40,(66,(26,7))))),(43,((74,(((69,(67,(68,35))),24),((37,(27,8)),((19,(41,(((61,(59,(73,(49,(60,(58,((57,56),(50,(55,(52,((72,51),(53,48)))))))))))),(54,30)),5))),(25,3))))),(((65,(29,(38,18))),(39,11)),(13,(((33,((36,34),20)),9),(12,2))))))))))))));
   tree tree_569 [p = 0.000, P = 0.019] = [&W 0.000033] (1,(82,((((88,87),86),(83,(84,(76,((80,(((81,79),78),77)),75))))),(85,(70,((47,((44,28),(63,((64,(17,16)),15)))),(62,((45,(31,4)),((46,(14,(10,6))),(32,(43,((((23,22),((61,(71,42)),21)),(40,(66,(26,7)))),(74,(((65,(69,(67,(68,35)))),(37,(8,(27,(19,((33,(18,(41,((54,30),((49,(73,((60,59),(58,(56,(57,(50,(55,(52,(53,(72,(51,48)))))))))))),5))))),(25,3))))))),(24,((39,11),((38,((34,((36,29),20)),9)),((13,12),2))))))))))))))))));
   tree tree_570 [p = 0.000, P = 0.019] = [&W 0.000033] (1,((((88,87),86),82),((83,(84,(((80,((81,(79,78)),77)),76),75))),(85,(70,((47,(44,(64,(63,((17,(28,16)),15))))),(62,(31,(((46,45),4),((14,(10,6)),((32,(29,(((71,42),21),((25,(23,22)),((66,40),(((38,34),26),7)))))),(43,(65,(((69,(67,(68,35))),(((61,24),18),(37,((27,(19,8)),(41,((73,((59,49),(60,(58,(56,(57,(50,(55,(52,((53,(72,51)),48)))))))))),((33,(54,30)),(5,3)))))))),((74,11),(((36,20),9),((13,12),(39,2))))))))))))))))));
   tree tree_571 [p = 0.000, P = 0.019] = [&W 0.000033] (1,((82,(((88,87),86),((85,83),(84,(76,((80,(((81,79),78),77)),75)))))),(47,((70,(31,(45,(62,4)))),(((28,(44,(64,(63,15)))),((17,14),(16,(10,6)))),(46,((32,((29,25),(((23,22),((71,42),21)),(40,(66,(26,7)))))),(43,(((69,((68,67),35)),((65,38),(37,((27,(19,8)),(41,((73,(49,(60,(58,(56,(57,(50,(55,(52,((72,53),(51,48))))))))))),(18,((61,(59,33)),((54,(30,5)),3))))))))),(11,(74,((24,(((36,34),20),9)),(((39,13),12),2)))))))))))));
   tree tree_572 [p = 0.000, P = 0.019] = [&W 0.000033] (1,((86,82),((83,((88,87),(84,(80,(76,((((81,79),78),77),75)))))),(85,(47,((70,(44,(28,((17,16),((64,63),15))))),((62,(45,31)),((46,4),((14,(10,6)),((32,(((23,22),((71,42),21)),(40,(66,(25,(26,7)))))),(43,(((65,(((38,34),33),29)),((67,(69,(68,35))),(37,((27,8),(18,(19,(((54,30),((73,(49,(60,(58,(56,(57,(50,(55,(52,((72,51),(53,48))))))))))),5)),(41,(61,(59,3)))))))))),(74,((39,11),(((36,(24,20)),9),(13,(12,2)))))))))))))))));
   tree tree_573 [p = 0.000, P = 0.019] = [&W 0.000033] (1,(82,((((88,87),86),(83,(84,(((80,(((81,79),78),77)),76),75)))),(85,((70,(31,(62,(45,4)))),((44,(28,(64,(63,15)))),(47,(((17,14),(16,(10,6))),(46,((32,(((23,22),((71,42),21)),(40,((66,29),(26,7))))),(43,(74,((((67,(73,38)),(69,(68,35))),(24,(65,(37,((18,(27,8)),((25,(59,19)),(33,((((61,(49,(60,(58,((57,56),(50,(55,((53,(72,51)),(52,48))))))))),(34,(54,30))),5),(41,3))))))))),((39,11),(((36,20),9),(13,(12,2)))))))))))))))));
   tree tree_574 [p = 0.000, P = 0.019] = [&W 0.000033] (1,((((88,87),86),82),((83,(84,(76,((80,(((81,79),78),77)),75)))),(85,((31,((62,45),4)),((70,(((44,28),(64,(63,15))),((17,16),(14,(10,6))))),(47,((46,((32,29),(((23,22),((71,42),21)),(40,(66,(26,((38,25),7))))))),(43,((74,(65,((67,(69,(68,(35,18)))),((24,(27,8)),((54,37),(((41,(((73,49),((60,59),(58,((57,56),(50,(55,(52,(53,(72,(51,48)))))))))),33)),(30,5)),((61,19),3))))))),((36,(39,11)),((20,9),(34,(13,(12,2)))))))))))))));
   tree tree_575 [p = 0.000, P = 0.019] = [&W 0.000033] (1,(82,((((88,87),86),(83,(84,(76,((80,(((81,79),78),77)),75))))),(85,(47,((44,((45,28),(63,(64,15)))),(70,(4,(((62,31),(14,(17,(16,(10,6))))),(46,((32,(29,(((71,42),21),((23,22),((66,40),(25,(26,7))))))),(43,((65,((35,(68,((69,67),(38,34)))),(37,((27,8),(24,(18,(19,(41,((((73,(49,(59,(60,(58,(56,(57,(50,(55,(52,(53,(72,(51,48))))))))))))),(61,33)),((54,30),5)),3))))))))),(74,(11,(((36,20),9),(39,(13,(12,2)))))))))))))))))));
   tree tree_576 [p = 0.000, P = 0.019] = [&W 0.000033] (1,(82,((85,(83,(84,(((80,((79,(81,78)),77)),76),75)))),(((88,87),86),(70,((31,((28,(63,(64,15))),((44,((62,17),16)),14))),(47,((46,(45,4)),((10,(12,6)),((32,(((23,22),((71,42),21)),((66,40),(26,7)))),(43,(((67,(69,(68,35))),(((73,38),24),(37,((27,8),(25,(19,(((61,(59,33)),18),(41,((54,((49,(60,(58,((57,56),(50,(55,((52,(53,(72,51))),48))))))),5)),(30,3)))))))))),((74,11),((65,(39,((36,29),(34,20)))),(9,(13,2))))))))))))))));
   tree tree_577 [p = 0.000, P = 0.019] = [&W 0.000033] (1,(82,((((88,87),86),(83,(84,(76,((80,(((81,79),78),77)),75))))),(85,((70,(47,((28,((17,16),((64,(63,45)),15))),(44,14)))),(62,((31,4),((46,(10,6)),((32,(((23,22),((71,42),21)),(25,(40,(66,(26,7)))))),(43,(((69,(67,(68,35))),(65,(37,((27,8),(18,(19,(41,(((33,(54,30)),5),((59,(73,(60,(49,(58,(56,(57,((55,50),(52,(53,(72,(51,48)))))))))))),(61,3)))))))))),(74,(11,((24,(36,((34,29),20))),((39,38),((12,9),(13,2)))))))))))))))));
   tree tree_578 [p = 0.000, P = 0.019] = [&W 0.000033] (1,(82,((((88,87),86),((85,83),(84,(76,((80,(((81,79),78),77)),75))))),((31,(47,((44,(28,(((64,63),(17,16)),15))),(45,(62,4))))),(70,((46,(14,(10,6))),((32,(29,(((23,22),((71,42),21)),(40,(66,(26,7)))))),(43,(((65,38),((67,(69,(68,35))),(37,((27,8),(((61,19),((41,18),(((59,(73,(49,(60,(58,(56,(57,(50,(55,(52,(53,(72,(51,48))))))))))))),(54,30)),5))),(25,3)))))),(74,(24,(11,(((39,12),((36,(34,(33,20))),9)),(13,2))))))))))))));
   tree tree_579 [p = 0.000, P = 0.019] = [&W 0.000033] (1,(82,((((88,87),86),((85,83),(84,(76,(80,((((81,79),78),77),75)))))),((62,(31,4)),((70,(47,(44,((28,(64,(63,15))),(16,(14,(17,(10,6)))))))),((46,45),((32,(((23,22),((71,(61,42)),21)),((66,40),(25,(26,7))))),(43,((74,((65,(34,(38,29))),((67,((68,35),(69,18))),(37,((27,((59,19),8)),(41,((73,(49,(60,(58,(56,(57,(((55,52),50),((72,51),(53,48))))))))),(((54,30),(33,5)),3)))))))),((24,(36,20)),((39,11),(9,(13,(12,2))))))))))))));
   tree tree_580 [p = 0.000, P = 0.019] = [&W 0.000033] (1,(82,((((88,87),86),((85,83),(84,(((80,((79,(81,78)),77)),76),75)))),(70,(47,((62,(45,(31,4))),(((28,(44,(64,(63,15)))),((17,16),(14,(10,6)))),((46,29),(32,((((23,22),((71,42),21)),(40,(66,(26,7)))),(((67,(69,(68,35))),((27,8),(37,((33,18),((30,(24,19)),(((61,(73,(60,(49,(58,((57,56),(50,(55,((53,(72,51)),(52,48)))))))))),41),(((59,38),5),(25,((54,34),3))))))))),(43,(65,(74,((39,11),(13,(((36,20),9),(12,2))))))))))))))))));
   tree tree_581 [p = 0.000, P = 0.019] = [&W 0.000033] (1,(82,((83,(84,((80,(((81,79),78),77)),(76,75)))),(((88,87),86),(85,((47,((44,((28,17),16)),((64,(63,45)),15))),(70,(62,(31,(4,((46,(14,(10,6))),((32,((29,((38,34),25)),(((23,22),((71,42),21)),((66,40),(26,7))))),(((65,(69,(67,(68,35)))),(37,((27,8),((19,18),(41,(((59,((61,(73,(49,(60,(58,((57,56),(50,(55,(52,(53,(72,(51,48)))))))))))),(54,30))),5),3)))))),(43,(74,((39,11),(((24,((36,33),20)),9),(13,(12,2)))))))))))))))))));
   tree tree_582 [p = 0.000, P = 0.019] = [&W 0.000033] (1,(82,(((88,87),86),((83,(84,(((80,(((81,79),78),77)),76),75))),(85,((70,(47,(44,(((64,63),(17,(28,16))),15)))),(62,((45,31),(4,(46,((14,(10,6)),((32,(((23,22),((71,42),21)),(40,(66,(26,((38,25),7)))))),((74,(((69,67),(68,35)),(37,((27,8),((24,((61,59),18)),(19,((41,((73,(49,(58,(60,((57,56),(50,(55,(52,((72,51),(53,48)))))))))),((54,30),5))),3))))))),(43,(65,(((39,29),11),(((33,(34,(36,20))),9),(13,(12,2)))))))))))))))))));
   tree tree_583 [p = 0.000, P = 0.019] = [&W 0.000033] (1,(82,((((88,87),86),(85,(83,(84,(((80,(((81,79),78),77)),76),75))))),(70,(47,((44,((62,28),((63,(64,(17,16))),15))),((31,(45,4)),((14,(10,6)),(46,((32,(((23,22),((71,42),21)),((40,(66,(33,(34,(38,29))))),(25,(26,7))))),(((69,(67,(68,35))),(37,((27,8),(19,(18,(41,((((61,49),((73,(60,59)),(58,((57,56),(50,(55,((53,(72,51)),(52,48)))))))),(30,(54,5))),3))))))),(43,(39,((74,11),(((65,36),(24,20)),((13,9),(12,2)))))))))))))))));
   tree tree_584 [p = 0.000, P = 0.019] = [&W 0.000033] (1,(82,((((88,87),86),(83,(84,(76,((80,((81,(79,78)),77)),75))))),(85,(70,((47,((17,16),(28,(44,(64,(63,15)))))),((62,31),(((46,45),4),((14,(10,6)),((32,(29,(((23,22),((71,42),21)),(40,(66,(25,(26,7))))))),(43,(((65,34),(((69,68),67),((27,8),(37,(19,((38,18),(41,(((((61,59),((73,49),(60,(58,(57,(56,(50,(55,((52,(53,(72,51))),48))))))))),33),((35,30),(54,5))),3)))))))),((74,(39,11)),((36,(24,20)),(9,(13,(12,2)))))))))))))))));
   tree tree_585 [p = 0.000, P = 0.019] = [&W 0.000033] (1,(82,((85,(83,(84,(76,((80,(((81,79),78),77)),75))))),(((88,87),86),(70,((47,(44,(28,((63,(64,(17,16))),15)))),((62,(31,(45,4))),((14,(10,6)),(46,((32,(((23,22),((71,42),21)),(40,(66,(25,(26,7)))))),((43,(74,(((67,(68,35)),(69,18)),(37,((27,((33,19),8)),(41,((54,(30,5)),((61,(59,(49,(73,(60,(58,(56,(57,(50,(55,((53,(72,51)),(52,48)))))))))))),3)))))))),(((65,(38,(34,29))),(39,11)),((24,(36,20)),(9,(13,(12,2))))))))))))))));
   tree tree_586 [p = 0.000, P = 0.020] = [&W 0.000033] (1,(82,((((88,87),86),(83,(84,(76,((80,(((81,79),78),77)),75))))),(85,((47,(44,((17,(28,16)),((64,63),15)))),(70,((62,31),((46,(45,4)),((14,(10,6)),((32,(((23,22),(((71,42),33),21)),(40,(66,(26,7))))),(43,((74,(((68,(69,67)),(65,35)),((37,(27,8)),((25,19),(41,(18,(((73,59),(60,(61,(49,(58,((57,56),(50,(55,(52,(53,((72,51),48))))))))))),(((54,30),5),3)))))))),((39,11),((24,(38,(((36,34),29),20))),(9,(13,(12,2)))))))))))))))));
   tree tree_587 [p = 0.000, P = 0.020] = [&W 0.000033] (1,((((88,87),86),((85,83),(84,(((80,((79,(81,78)),77)),76),75)))),(82,(70,((62,(44,(((64,63),15),(28,(17,(16,14)))))),(47,(31,(46,(45,(((32,(((23,22),((71,42),21)),((66,40),(26,7)))),(((12,10),6),4)),(43,((((69,67),((73,38),(68,35))),(37,((27,8),((25,19),((61,59),(41,((((49,(60,(((58,57),56),(50,(55,(52,(53,((72,51),48)))))))),18),((54,30),5)),(33,3)))))))),(65,(((24,((34,(36,29)),20)),9),(74,((39,11),(13,2)))))))))))))))));
   tree tree_588 [p = 0.000, P = 0.020] = [&W 0.000033] (1,(82,((((88,87),86),(83,(84,(((80,(((81,79),78),77)),76),75)))),(85,(31,(70,(47,((44,((28,(64,((62,(63,45)),15))),(16,(17,14)))),(46,(32,((((34,29),(((71,42),((23,22),21)),((66,40),((38,26),7)))),((10,6),4)),(43,((((69,67),24),((68,(65,35)),(37,((27,8),(19,(((41,18),(((59,54),33),((61,(49,(73,(60,(58,((57,56),(50,(55,(52,(53,(72,(51,48)))))))))))),(30,5)))),(25,3))))))),((74,(39,11)),(((36,20),9),(12,(13,2)))))))))))))))));
   tree tree_589 [p = 0.000, P = 0.020] = [&W 0.000033] (1,(82,(((88,87),86),((83,(84,(((80,((79,(81,78)),77)),76),75))),(85,((47,(44,(45,((28,(64,((17,16),(63,15)))),(14,(31,10)))))),((70,62),((46,32),((43,((34,29),(6,4))),(((65,((33,(25,(23,22))),(((61,(71,42)),21),(40,(66,(26,7)))))),((67,(68,(69,(((73,38),35),18)))),(37,((19,(27,8)),(41,(((49,((60,59),(58,((57,56),((55,52),(50,(53,(72,(51,48))))))))),(54,5)),(30,3))))))),((74,(39,11)),((12,((24,(36,20)),9)),(13,2)))))))))))));
   tree tree_590 [p = 0.000, P = 0.020] = [&W 0.000033] (1,((((88,87),86),82),((83,(84,(((80,(((81,79),78),77)),76),75))),(85,(47,(70,((44,((45,(28,((64,63),15))),((17,16),14))),(31,(62,(32,(((((25,(23,22)),((71,42),21)),(40,(66,(26,7)))),((10,6),4)),(46,((43,(65,(((67,(68,35)),(69,18)),((27,(19,8)),(37,(((61,((73,49),(60,(58,(57,(56,(((55,52),50),(53,(72,(51,48)))))))))),41),((30,(33,5)),(59,3)))))))),((24,((54,20),((36,(38,(34,29))),9))),(74,(11,(39,(13,(12,2)))))))))))))))))));
   tree tree_591 [p = 0.000, P = 0.020] = [&W 0.000033] (1,(82,((83,(84,(76,(80,((((81,79),78),77),75))))),(((88,87),86),(85,(47,((((45,44),((64,63),(((62,17),(28,16)),15))),(70,(31,14))),(46,(((32,(((71,42),((23,22),21)),(40,(66,(26,7))))),(29,((10,6),4))),(24,(43,(((67,(69,(68,35))),(((61,19),(27,8)),(37,(18,((65,34),((33,25),(((73,(49,(60,(58,((57,56),(50,(55,(52,(53,(72,(51,48))))))))))),((54,30),5)),(41,(59,3))))))))),(74,((38,11),(((36,20),9),((39,12),(13,2)))))))))))))))));
   tree tree_592 [p = 0.000, P = 0.020] = [&W 0.000033] (1,(82,((((88,87),86),((85,83),(84,(76,((80,(((81,79),78),77)),75))))),(70,(47,((62,(((64,63),15),(44,(45,(28,(16,(17,14))))))),(31,(46,(((32,((((71,42),(23,22)),21),((66,40),(25,((33,26),7))))),((10,6),4)),(43,((29,(36,20)),((65,((67,(69,((((73,59),38),(68,34)),(35,18)))),(37,((27,8),(19,(61,(41,(54,(((49,(60,(58,((57,56),(50,(55,(53,((72,51),(52,48))))))))),30),(5,3)))))))))),((74,24),((39,11),(9,(12,(13,2)))))))))))))))));
   tree tree_593 [p = 0.000, P = 0.020] = [&W 0.000033] (1,(82,(((88,87),86),((83,(84,(((80,(((81,79),78),77)),76),75))),(85,(62,(70,((44,(28,((17,16),((64,(63,45)),15)))),(47,((((38,34),29),((46,31),(14,((10,6),4)))),(32,(43,(((74,((40,((23,22),21)),(66,(26,7)))),(24,((69,(67,(68,35))),(65,(25,((27,8),(37,(((61,((71,42),19)),18),(41,(((54,((59,49),(73,(60,(58,((57,56),(50,(55,(52,(53,(72,(51,48)))))))))))),33),(30,(5,3)))))))))))),(12,(11,(39,((13,((36,20),9)),2)))))))))))))))));
   tree tree_594 [p = 0.000, P = 0.020] = [&W 0.000033] (1,(82,((((88,87),86),(83,(84,(((80,(((81,79),78),77)),76),75)))),(85,(70,((47,(44,((28,(17,16)),((64,(63,45)),15)))),((62,31),((46,((14,(10,6)),4)),(32,((34,29),(43,(((((23,22),((71,42),21)),((66,40),(26,7))),((68,(69,67)),((((65,35),25),((59,38),18)),((37,(27,8)),(19,(33,(41,((54,30),(((61,(49,((73,60),(58,((57,56),(50,(55,(52,(53,(72,(51,48))))))))))),5),3))))))))),((24,(36,20)),(74,(11,((39,12),((13,9),2)))))))))))))))));
   tree tree_595 [p = 0.000, P = 0.020] = [&W 0.000033] (1,(82,((((88,87),86),(85,(83,(84,(((80,(((81,79),78),77)),76),75))))),((70,(47,(45,((44,28),((64,((63,17),16)),15))))),(((31,(14,(10,6))),4),((62,32),(46,(65,(43,(((38,34),29),((((69,(68,(67,35))),(((23,22),((71,42),21)),(40,(66,((26,25),7))))),(37,((27,8),(((24,19),(61,(33,18))),(41,(((54,(((73,59),49),(60,(58,((57,56),(50,(55,(52,(53,(72,(51,48))))))))))),(30,5)),3)))))),(74,(11,((36,20),(39,(12,((13,9),2)))))))))))))))));
   tree tree_596 [p = 0.000, P = 0.020] = [&W 0.000033] (1,(((((88,87),86),82),(83,(84,((80,76),((((81,79),78),77),75))))),(85,((70,62),((47,((44,(17,(28,16))),(64,(63,15)))),(((31,14),((10,6),4)),(32,((46,(45,29)),(43,(((((66,40),((23,22),((71,(61,42)),21))),(26,((33,25),7))),(65,(((69,(67,(73,(59,38)))),((68,35),34)),(37,((27,8),((19,18),(((54,30),(41,((49,(60,(58,((57,56),(50,(55,((53,(72,51)),(52,48)))))))),5))),3))))))),((39,11),(74,((24,(20,(36,12))),((13,9),2))))))))))))));
   tree tree_597 [p = 0.000, P = 0.020] = [&W 0.000033] (1,(82,((((88,87),86),(85,(83,(84,(((80,(((81,79),78),77)),76),75))))),(70,(47,(((44,(45,(64,(63,15)))),(28,(16,(17,14)))),((62,31),((46,((10,6),4)),(32,((65,43),(((((23,22),((71,42),21)),((66,40),(25,(26,(38,7))))),(24,(((69,67),(68,35)),((73,37),((27,8),(((41,18),(30,5)),(((59,54),(49,(60,(58,(56,(57,(50,(55,(52,((53,(72,51)),48)))))))))),((61,19),3)))))))),(12,(74,(((39,(33,(34,((36,29),20)))),11),((13,9),2)))))))))))))));
   tree tree_598 [p = 0.000, P = 0.020] = [&W 0.000033] (1,(82,((((88,87),86),(83,(84,(76,((80,(((81,79),78),77)),75))))),(85,(70,((47,(44,((64,(63,15)),(28,(14,(17,(16,10))))))),((45,(62,(31,(6,4)))),(32,(46,(43,(((((25,(23,22)),((71,42),21)),((66,40),(26,7))),(65,(((69,67),(68,35)),(37,((27,8),(19,(((33,18),((61,((73,49),(59,(60,(58,((57,56),(50,(55,(52,((53,(72,51)),48)))))))))),((54,30),5))),(41,3)))))))),((74,11),(12,((((34,29),(36,20)),9),(24,((39,13),(38,2)))))))))))))))));
   tree tree_599 [p = 0.000, P = 0.020] = [&W 0.000033] (1,(82,(((88,87),86),((83,(84,((80,(((81,79),78),77)),(76,75)))),(85,((47,(70,((44,28),((17,16),(((64,63),45),15))))),((62,31),((32,((14,(10,6)),4)),(46,((38,29),(43,(((65,(((25,(23,22)),((71,42),21)),((40,(66,34)),(26,7)))),(((67,((69,68),35)),24),(37,((27,8),((19,18),(((49,(73,(59,(60,(58,((57,56),(50,(55,(52,(53,(72,(51,48)))))))))))),(41,(33,(30,(54,5))))),(61,3))))))),(74,((13,(39,12)),(11,((36,20),(9,2)))))))))))))))));
   tree tree_600 [p = 0.000, P = 0.020] = [&W 0.000033] (1,(82,((((88,87),86),(83,(84,((80,((79,(81,78)),77)),(76,75))))),(85,(70,((47,((45,18),(44,(((28,17),16),((64,63),15))))),(31,(62,((14,((10,6),4)),((46,32),((43,29),(((((23,22),((42,(71,34)),21)),(66,(40,(25,(26,7))))),((65,(69,(67,((68,35),30)))),(37,(27,(8,(19,((41,(33,5)),((73,(49,(60,(58,((57,56),(50,(55,(52,((72,53),(51,48)))))))))),(61,(59,(54,3))))))))))),(38,(74,(24,((39,11),(12,((13,((36,20),9)),2))))))))))))))))));
   tree tree_601 [p = 0.000, P = 0.020] = [&W 0.000033] (1,(82,(((88,87),86),((83,(84,(((80,((81,(79,78)),77)),76),75))),(85,((47,(45,((28,((63,(64,16)),15)),(44,(17,14))))),((70,62),(31,(((32,(((23,22),((71,42),21)),(40,(66,(26,(25,7)))))),((10,6),4)),(46,((34,(38,29)),(43,(24,(((69,(67,(68,35))),(65,(37,((27,8),(19,(18,(41,(((54,30),5),(61,((73,(49,((60,59),(58,((57,56),(50,(55,((52,(53,(72,51))),48)))))))),3)))))))))),(11,((74,((36,(33,20)),9)),((39,12),(13,2))))))))))))))))));
   tree tree_602 [p = 0.000, P = 0.020] = [&W 0.000033] (1,(((((88,87),86),82),(83,(84,(76,((80,(((81,79),78),77)),75))))),(85,(70,(47,((44,(((45,28),(64,(63,15))),((17,16),14))),((62,31),((((34,29),(32,(((23,22),((71,42),21)),((66,40),(25,(26,7)))))),((10,6),4)),(43,(46,((38,(((69,67),(68,(35,30))),(37,((27,(19,8)),(18,(41,(((59,(60,(49,(73,(58,((57,56),(50,(55,(52,(53,(72,(51,48)))))))))))),(54,5)),((61,33),3)))))))),(74,(11,((65,39),((24,(36,20)),(9,(13,(12,2))))))))))))))))));
   tree tree_603 [p = 0.000, P = 0.020] = [&W 0.000033] (1,((((88,87),86),82),((83,(84,((80,((79,(81,78)),77)),(76,75)))),(85,(70,((47,(((62,28),((64,63),15)),((45,(17,16)),(44,14)))),(31,(46,(((32,(((23,22),((71,42),21)),(((66,((38,34),29)),(33,25)),(40,(26,7))))),((10,6),4)),((43,(((69,68),67),(65,(37,((27,8),((19,18),((61,41),(((49,(73,((60,59),(58,(56,(57,(50,(55,(52,(53,(72,(51,48)))))))))))),((35,30),(54,5))),3)))))))),(74,((39,11),(20,(24,(((36,13),9),(12,2))))))))))))))));
   tree tree_604 [p = 0.000, P = 0.020] = [&W 0.000033] (1,((86,82),((83,((88,87),(84,(((80,(((81,79),78),77)),76),75)))),(85,((47,(45,((44,28),(64,((63,(17,16)),15))))),((70,(62,31)),(46,(((32,(((23,22),((71,42),21)),((66,40),(((38,34),(29,25)),(26,7))))),(14,((10,6),4))),(43,(((69,(68,67)),(((65,35),18),(37,(8,(27,(19,((41,33),(61,(((60,((73,(59,49)),(58,(56,(57,(50,((55,52),(72,(53,(51,48)))))))))),((54,30),5)),3))))))))),(74,(11,((24,((36,13),(20,9))),(39,(12,2)))))))))))))));
   tree tree_605 [p = 0.000, P = 0.020] = [&W 0.000033] (1,(82,((((88,87),86),(83,(84,(76,((80,(((81,79),78),77)),75))))),(85,(47,((70,((45,28),(44,(((64,63),((17,16),15)),14)))),((62,31),(((29,(32,(((23,22),((71,42),21)),(25,((66,40),(26,(61,7))))))),(46,((10,6),4))),(43,(((67,(69,(68,35))),(24,(37,((27,8),(((59,33),18),(19,(41,(((49,(73,(60,(58,(56,(57,(50,(55,(52,((72,51),(53,48))))))))))),(54,30)),(5,3))))))))),(65,(74,((39,((38,34),11)),((12,((36,20),9)),(13,2)))))))))))))));
   tree tree_606 [p = 0.000, P = 0.020] = [&W 0.000033] (1,(82,((((88,87),86),(83,(84,(76,((80,(((81,79),78),77)),75))))),(85,((70,(44,((64,((63,45),15)),((17,16),(62,(28,14)))))),(47,(31,(32,(46,(((((23,22),(((71,61),42),21)),(40,((66,25),(26,7)))),((10,6),(65,4))),(43,(((69,(67,(68,35))),((27,8),((37,(54,18)),(24,(19,((41,(((60,(59,(73,(49,(((58,57),56),(50,((55,52),((53,(72,51)),48)))))))),30),5)),3)))))),(11,(74,(39,((((34,29),(38,20)),(33,(36,9))),(13,(12,2))))))))))))))))));
   tree tree_607 [p = 0.000, P = 0.020] = [&W 0.000033] (1,(82,((((88,87),86),(83,(84,(76,((80,(((81,79),78),77)),75))))),(85,(70,((47,(28,(((64,(17,16)),(63,15)),(44,14)))),((45,(62,31)),(46,(((32,(((23,22),((71,42),21)),(40,(25,(66,(26,7)))))),(29,((10,6),4))),(43,(((38,(69,(67,((68,35),34)))),(65,(37,((27,8),(18,(19,(61,(41,((33,(((73,(49,(60,(58,(56,(57,(50,((55,52),(53,(72,(51,48))))))))))),((59,54),30)),5)),3))))))))),(74,(11,((24,(36,(20,(12,9)))),(39,(13,2))))))))))))))));
   tree tree_608 [p = 0.000, P = 0.020] = [&W 0.000033] (1,(82,((((88,87),86),(83,(84,(((80,(((81,79),78),77)),76),75)))),(85,(70,(47,((44,(((63,45),(64,15)),((28,17),(16,14)))),((62,31),(((((23,22),((71,42),21)),(40,(66,(26,7)))),(43,(29,(32,((10,6),4))))),(46,((24,((69,(67,(68,35))),((27,8),(37,((41,(18,((59,33),(((73,(49,(60,(58,((57,56),(50,(55,(52,(53,(72,(51,48))))))))))),19),(61,(30,(54,5))))))),(25,3)))))),(65,(74,((39,(38,11)),((12,((36,20),9)),(13,(34,2)))))))))))))))));
   tree tree_609 [p = 0.000, P = 0.020] = [&W 0.000033] (1,(82,((((88,87),86),(83,(84,(((80,((79,(81,78)),77)),76),75)))),(85,(70,((47,((28,((17,16),((64,(63,45)),15))),(44,14))),((62,(31,((10,6),4))),(46,(32,((43,29),(((((23,22),((71,42),21)),(((66,61),40),(26,7))),((69,(67,(68,35))),(65,(37,((27,8),((25,19),(18,(41,((((73,(49,((60,59),(58,(56,(57,(50,(55,((52,(53,(72,51))),48))))))))),(54,(38,33))),(34,(30,5))),3))))))))),((24,(36,20)),((39,11),(74,((13,(12,9)),2)))))))))))))));
   tree tree_610 [p = 0.000, P = 0.020] = [&W 0.000033] (1,(82,((83,(84,(80,(76,((((81,79),78),77),75))))),(((88,87),86),(85,((47,(44,((62,28),(((64,63),(17,16)),15)))),(70,((31,(14,((10,6),4))),((45,(46,(34,29))),(32,((((40,((23,22),((61,(71,42)),21))),(66,(26,(25,7)))),(74,((69,67),(((68,(35,(65,18))),((59,38),12)),(37,((27,8),(19,(41,(((73,(49,(60,(58,((57,56),(50,(55,(52,((53,(72,51)),48))))))))),((54,33),(30,5))),3))))))))),(43,((36,(24,20)),((39,11),(9,(13,2))))))))))))))));
   tree tree_611 [p = 0.000, P = 0.020] = [&W 0.000033] (1,(82,((83,(84,(((80,(((81,79),78),77)),76),75))),(((88,87),86),(85,((70,(28,(44,(45,(((64,63),(17,16)),15))))),(47,((62,31),((32,14),((46,24),(((10,6),4),(43,(((29,((40,((23,22),((71,42),21))),((66,(38,34)),(26,7)))),(65,(37,((27,8),((19,(33,((41,18),(((73,49),((60,59),(58,((57,56),(50,(55,(52,(53,(72,(51,48)))))))))),((54,30),5))))),(25,(61,3))))))),((67,(69,(68,35))),(74,(11,(39,(((36,20),12),((13,9),2)))))))))))))))))));
   tree tree_612 [p = 0.000, P = 0.020] = [&W 0.000033] (1,(82,(((((88,87),86),85),(83,(84,(80,(((79,(81,78)),77),(76,75)))))),(70,(47,(((44,(28,((17,16),((64,63),15)))),14),((62,31),((46,(45,((10,6),4))),(32,(43,((((((71,42),(23,22)),21),(40,(66,(25,(26,7))))),(((69,38),(67,(68,35))),(74,(65,((37,24),(27,(8,((19,18),((41,33),((((54,49),(73,((60,59),(58,(57,(56,(50,(55,((53,(72,51)),(52,48)))))))))),(30,5)),(61,3))))))))))),(11,((34,(36,(29,20))),(39,((12,(13,9)),2)))))))))))))));
   tree tree_613 [p = 0.000, P = 0.020] = [&W 0.000033] (1,(82,((((88,87),86),((85,83),(84,(76,((80,(((81,79),78),77)),75))))),((70,(47,(((28,(17,16)),(45,((64,63),15))),(44,14)))),(62,(31,((29,(36,20)),(46,(((32,(((23,22),((61,(71,42)),21)),((66,40),(26,7)))),((10,6),4)),(43,(((69,(68,67)),((24,(((65,(35,34)),25),(38,18))),(37,((27,8),((41,((73,(49,(54,(60,(58,(56,(57,(50,(55,(52,((53,(72,51)),48))))))))))),(30,5))),(19,(33,(59,3)))))))),(11,(74,(39,((13,9),(12,2))))))))))))))));
   tree tree_614 [p = 0.000, P = 0.020] = [&W 0.000033] (1,(82,(86,((83,(84,((88,87),(76,((80,((81,(79,78)),77)),75))))),(85,((70,((17,(28,16)),(44,((64,63),15)))),(47,(((62,45),(31,((10,6),4))),(14,(46,(32,(43,(((38,34),29),(((65,(((23,22),((71,42),21)),(66,(40,(26,(25,7)))))),(37,((27,8),((54,18),(19,(41,(((61,(73,(49,(60,(58,((57,56),(50,(55,(52,(53,(72,(51,48)))))))))))),33),((59,30),(5,3))))))))),((69,(67,(68,35))),(74,((39,11),(24,((36,13),((20,9),(12,2)))))))))))))))))))));
   tree tree_615 [p = 0.000, P = 0.020] = [&W 0.000033] (1,(82,((85,(((88,87),86),(83,(84,(76,((80,(((81,79),78),77)),75)))))),(((70,47),(((45,44),(63,(64,15))),((28,17),(16,14)))),(62,(((31,(10,6)),4),(46,(32,(43,(((((23,22),((61,(71,42)),21)),(40,(66,(26,7)))),((67,(69,(68,35))),(74,(37,(((27,18),8),(19,(((73,((60,59),(49,(58,(56,(57,(50,(55,(52,((53,(72,51)),48)))))))))),((54,30),5)),(41,((33,25),3))))))))),((65,24),(38,((36,(34,(29,20))),((39,11),((12,(13,9)),2)))))))))))))));
   tree tree_616 [p = 0.000, P = 0.021] = [&W 0.000033] (1,(82,((((88,87),86),(83,(84,(((80,((79,(81,78)),77)),76),75)))),(85,(47,((70,(44,(28,((17,16),(64,(63,15)))))),((62,(45,31)),(((10,6),4),(14,(46,(32,(43,((((((71,42),(23,22)),21),((66,40),(26,(25,7)))),(((69,(67,(68,(35,34)))),(38,18)),(65,(37,((27,8),(19,(((54,30),5),(((73,(61,(49,(60,(58,((57,56),(50,(55,(52,(53,((72,51),48))))))))))),41),(59,3))))))))),((39,11),(((33,24),(36,(29,20))),(74,((13,(12,9)),2)))))))))))))))));
   tree tree_617 [p = 0.000, P = 0.021] = [&W 0.000033] (1,(82,((((88,87),86),(83,(84,(((80,((79,(81,78)),77)),76),75)))),(85,(((70,47),(44,((17,16),(28,(64,(63,15)))))),((62,(45,(31,(14,((10,6),4))))),(46,(32,((43,29),(((((66,40),((23,22),21)),(25,(26,7))),((74,((69,(67,(59,(73,38)))),(68,35))),(65,(37,((27,8),(((61,(71,42)),19),(41,(18,(33,(((((54,49),(60,(58,(56,(57,(50,(55,((53,(72,51)),(52,48))))))))),34),(30,5)),3)))))))))),(11,((24,(36,20)),(39,((12,(13,9)),2))))))))))))));
   tree tree_618 [p = 0.000, P = 0.021] = [&W 0.000033] (1,(82,((83,(84,((80,76),((((81,79),78),77),75)))),(((88,87),86),(85,(47,(((70,(44,(28,(45,(63,(17,(16,(64,15)))))))),14),((62,31),(32,(46,((34,29),((43,((10,6),4)),(((((23,22),(((71,61),42),21)),(40,(66,(26,7)))),((69,67),((68,(65,35)),(37,(((38,27),8),(24,(18,(19,(25,(41,((((73,59),(49,(58,(60,(50,((57,56),(55,(52,(53,(72,(51,48))))))))))),((54,30),5)),(33,3)))))))))))),(74,(11,(39,((12,((36,20),9)),(13,2))))))))))))))))));
   tree tree_619 [p = 0.000, P = 0.021] = [&W 0.000033] (1,(82,((((88,87),86),(83,(84,(((80,(((81,79),78),77)),76),75)))),(85,(47,((44,((62,28),((17,16),((64,63),15)))),((70,14),(31,((46,45),((32,((10,6),4)),(43,(((((71,42),((23,22),21)),(40,(66,(26,7)))),((74,((69,67),(68,35))),(65,((37,(27,8)),(19,((25,(18,(30,(41,((73,(59,(49,(60,(58,(56,(57,(50,(55,(52,((72,51),(53,48)))))))))))),(54,5)))))),(61,3))))))),((((38,33),29),((39,34),11)),((13,(12,9)),((24,(36,20)),2)))))))))))))));
   tree tree_620 [p = 0.000, P = 0.021] = [&W 0.000033] (1,(82,((((88,87),86),(83,(85,(84,(76,((80,(((81,79),78),77)),75)))))),(70,(47,((44,(((64,63),15),(28,(16,(17,14))))),((62,31),((((46,45),29),((10,6),4)),(32,(43,(((((23,22),((71,42),21)),((66,40),(26,7))),(24,(((74,(69,67)),((65,(68,(35,34))),(((73,38),36),12))),(37,((27,8),((19,18),(25,(41,(61,((((54,(60,(49,(58,(56,(57,(50,(55,(52,(53,(72,(51,48)))))))))))),(59,30)),(33,5)),3)))))))))),(20,((39,11),(9,(13,2)))))))))))))));
   tree tree_621 [p = 0.000, P = 0.021] = [&W 0.000033] (1,((((88,87),86),82),((83,(84,(((80,(((81,79),78),77)),76),75))),(85,((70,(47,(44,(((28,(17,16)),((64,63),15)),14)))),((62,((31,(10,6)),4)),((46,45),(29,(32,(43,(((24,(((23,22),((71,42),21)),(40,((66,33),(26,7))))),((68,(69,67)),((38,(25,(65,(35,(34,18))))),((37,(27,8)),((41,(((73,(54,(49,(60,(58,(56,(57,(50,(55,(52,(53,(72,(51,48))))))))))))),30),5)),((59,19),(61,3))))))),((39,11),(74,((36,20),((13,(12,9)),2)))))))))))))));
   tree tree_622 [p = 0.000, P = 0.021] = [&W 0.000033] (1,(82,((((88,87),86),(83,(84,(80,(76,((((81,79),78),77),75)))))),(85,(47,(70,((45,(44,(((28,17),16),((64,63),15)))),((62,(31,((14,(10,6)),4))),(46,(32,(43,(65,(((74,((66,(40,((23,22),21))),(25,(26,7)))),((69,(67,(68,35))),(((38,18),(27,8)),(37,(((71,42),(61,19)),(41,((54,((59,(73,49)),(60,(58,((57,56),(50,(55,(52,((53,(72,51)),48))))))))),((30,5),3)))))))),((24,(36,(34,(33,(29,20))))),(11,(39,((13,(12,9)),2)))))))))))))))));
   tree tree_623 [p = 0.000, P = 0.021] = [&W 0.000033] (1,(82,((((88,87),86),(83,(84,(((80,(((81,79),78),77)),76),75)))),(85,((47,(70,(44,((28,(17,16)),(64,((63,45),15)))))),((62,31),(((46,(14,(10,6))),4),(32,(43,((((66,(34,29)),(((23,22),21),(40,(26,((54,38),(25,7)))))),((69,(67,(68,35))),(65,(37,(8,(27,(18,(((71,42),19),(41,(((49,(73,(61,(60,(58,(56,(57,(50,(55,(52,(53,(72,(51,48))))))))))))),(30,5)),((59,33),3))))))))))),(74,((39,11),((24,(36,20)),((12,9),(13,2)))))))))))))));
   tree tree_624 [p = 0.000, P = 0.021] = [&W 0.000033] (1,((((88,87),86),82),((83,(84,(76,((80,(((81,79),78),77)),75)))),(85,(70,(47,(((44,28),((64,((63,17),16)),15)),(((62,31),(14,((10,6),4))),((46,45),(32,((43,(65,29)),(((((23,22),((71,42),21)),(40,(66,(25,(26,7))))),(74,(((38,34),((67,(68,35)),(69,18))),(37,((27,8),(19,(59,((30,(((61,(73,(49,(60,(58,((57,56),(50,(55,(52,((72,53),(51,48))))))))))),33),5)),(41,(54,3)))))))))),(11,((12,((24,(36,20)),9)),(39,(13,2))))))))))))))));
   tree tree_625 [p = 0.000, P = 0.021] = [&W 0.000033] (1,(82,((((88,87),86),((85,83),(84,(76,((80,((79,(81,78)),77)),75))))),((47,(28,(45,(44,(((64,63),(17,16)),15))))),(70,(((31,14),((10,6),4)),(46,((62,32),(43,(((65,(29,(((23,22),((71,42),21)),(25,(40,(66,(26,7))))))),((67,((69,68),((73,38),((35,30),18)))),(37,((27,8),(19,((61,(49,(60,(59,(58,((57,56),(50,(55,(52,(53,((72,51),48))))))))))),(41,((33,(54,5)),3)))))))),(74,((39,11),(((36,12),(24,(20,9))),(13,(34,2)))))))))))))));
   tree tree_626 [p = 0.000, P = 0.021] = [&W 0.000033] (1,(82,((((88,87),86),(83,(84,(76,((80,(((81,79),78),77)),75))))),(85,((44,((45,28),((64,(63,(17,16))),15))),(47,(70,(((62,31),((14,(10,6)),4)),(46,(32,(43,(((((69,68),67),24),(((((66,40),(25,(23,22))),((71,42),21)),(26,7)),(65,(37,((27,8),((73,18),((61,19),(41,(35,((((49,((60,59),(58,(56,(57,(50,((53,(72,51)),(55,(52,48))))))))),33),((54,30),5)),3)))))))))),(74,(11,((36,(((38,34),29),20)),(39,((12,9),(13,2))))))))))))))))));
   tree tree_627 [p = 0.000, P = 0.021] = [&W 0.000033] (1,(82,((((88,87),86),(83,(84,(((80,(((81,79),78),77)),76),75)))),(85,(47,(((70,(44,((45,28),((17,(64,(63,16))),15)))),(14,(62,(31,((10,6),4))))),(46,(32,(43,((((((71,42),(23,22)),21),((66,40),(26,(30,7)))),(((69,68),(67,35)),((27,8),((37,24),(18,((61,(33,25)),(19,((54,5),(41,((73,((59,49),(60,(58,(57,(56,(50,(55,(52,((72,53),(51,48))))))))))),3)))))))))),(74,(((65,((38,34),29)),11),((12,((36,20),9)),(39,(13,2)))))))))))))));
   tree tree_628 [p = 0.000, P = 0.021] = [&W 0.000033] (1,(82,((((88,87),86),(83,(84,(((80,((79,(81,78)),77)),76),75)))),(85,(70,(47,((44,(28,((17,16),((64,(63,45)),15)))),((62,31),(32,((46,((14,(10,6)),4)),((43,29),(((((23,22),((71,42),21)),(40,(66,(26,7)))),((67,(69,(68,35))),((65,(59,(38,18))),(25,((27,8),((37,24),((33,19),(41,((34,(30,(54,5))),(((60,(73,(61,49))),(58,(57,(56,(50,(55,(52,(53,((72,51),48))))))))),3)))))))))),((74,(39,11)),((12,((36,20),9)),(13,2)))))))))))))));
   tree tree_629 [p = 0.000, P = 0.021] = [&W 0.000033] (1,(82,((83,(((88,87),86),(84,(76,((80,(((81,79),78),77)),75))))),(85,(70,((47,(28,((17,16),((45,44),(64,(63,15)))))),(((14,(10,6)),(31,4)),(62,(46,(32,(43,(((((71,42),((23,22),21)),((66,40),(26,7))),(((69,(67,(68,35))),(((38,33),(34,29)),24)),((37,(27,8)),((((59,54),30),5),(((41,19),(((73,61),(49,(60,(58,((57,56),(50,(55,(52,(53,(72,(51,48))))))))))),18)),(25,3)))))),((65,(39,11)),(74,(((36,20),(12,9)),(13,2))))))))))))))));
   tree tree_630 [p = 0.000, P = 0.021] = [&W 0.000033] (1,(82,((((88,87),86),(83,(84,(((80,(((81,79),78),77)),76),75)))),(85,(70,((((45,44),28),((64,((63,16),15)),(17,14))),(47,((31,(62,((10,6),4))),(32,(46,(43,(((65,((((71,42),(23,22)),21),((66,25),(40,(26,7))))),(37,(24,((27,8),(19,(((41,33),((59,54),(61,((73,(49,(60,(58,((57,56),(50,((55,52),((72,51),(53,48))))))))),(30,5))))),3)))))),((67,(69,((68,35),18))),(38,(((74,(39,12)),11),((13,9),(((34,29),(36,20)),2)))))))))))))))));
   tree tree_631 [p = 0.000, P = 0.021] = [&W 0.000033] (1,((82,(((88,87),86),(83,(84,(((80,(((81,79),78),77)),76),75))))),(85,((47,(64,((63,45),((44,28),((17,16),15))))),(70,(62,(31,((46,((14,(10,6)),4)),(32,(((((23,22),((71,42),21)),((66,40),(26,7))),(((65,38),(35,((29,25),(34,18)))),(((69,68),67),((37,24),((27,8),(19,(41,(((73,((61,(60,59)),(49,(58,(57,(56,(50,(55,(52,((72,51),(53,48))))))))))),(33,(54,(30,5)))),3)))))))),(43,((39,11),(74,(((36,20),12),(9,(13,2))))))))))))))));
   tree tree_632 [p = 0.000, P = 0.021] = [&W 0.000033] (1,(82,((((88,87),86),(83,(84,(76,((80,((81,(79,78)),77)),75))))),(85,(((70,((17,(28,16)),(44,(((64,63),45),15)))),(47,14)),((62,((31,(10,6)),4)),(46,(32,(43,((69,(67,(68,35))),(((((65,((38,34),33)),29),(((25,(23,22)),((71,42),21)),(66,(40,(26,7))))),(37,((27,8),(41,(((61,19),(((60,59),(73,(54,(49,(58,(56,(57,(50,(55,(52,(53,((72,51),48)))))))))))),18)),((30,5),3)))))),(74,(11,((24,(36,20)),((39,12),((13,9),2))))))))))))))));
   tree tree_633 [p = 0.000, P = 0.021] = [&W 0.000033] (1,(82,(((88,87),86),((83,(84,(((80,(((81,79),78),77)),76),75))),(85,(70,((47,(44,((17,(28,16)),((64,((63,62),45)),15)))),((31,((14,(10,6)),4)),(46,(32,((43,((38,34),29)),(65,(((((71,42),((23,22),21)),((40,(66,25)),(26,(33,7)))),(74,((67,(69,(68,35))),((27,(19,8)),((37,24),(18,(41,((30,(54,5)),((((73,60),59),(49,(58,((57,56),(50,(55,(52,(53,(72,(51,48)))))))))),(61,3)))))))))),((39,11),(12,(((36,20),9),(13,2)))))))))))))))));
   tree tree_634 [p = 0.000, P = 0.021] = [&W 0.000033] (1,(82,((((88,87),86),(83,(84,(((80,(((81,79),78),77)),76),75)))),(85,(70,((47,((45,44),(28,((17,(64,16)),(63,15))))),(31,(62,(32,(((14,(10,6)),4),(46,(43,(((((23,22),((71,42),21)),(25,((66,40),(26,7)))),((65,(69,(67,(68,35)))),((((54,38),34),29),(37,(((27,19),8),((41,18),(33,(61,((30,5),((73,(49,(59,(60,(58,(56,(57,(50,(55,(52,(53,(72,(51,48))))))))))))),3)))))))))),(11,((24,(36,20)),(74,(39,(12,(9,(13,2))))))))))))))))))));
   tree tree_635 [p = 0.000, P = 0.021] = [&W 0.000033] (1,(82,((((88,87),86),(83,(84,(76,((80,(((81,79),78),77)),75))))),(85,(70,(47,((44,((17,(28,16)),(64,(63,15)))),(((62,45),31),((14,((10,6),4)),((46,32),(43,((38,(34,29)),((((25,((23,22),((71,42),21))),((66,40),(26,7))),(65,(37,((27,8),(19,(((73,(61,(49,(60,(58,((57,56),(50,((55,52),((72,53),(51,48)))))))))),41),((33,18),(((59,54),(30,5)),3)))))))),((67,((69,68),35)),((39,11),(74,((24,(36,20)),(12,((13,9),2)))))))))))))))))));
   tree tree_636 [p = 0.000, P = 0.021] = [&W 0.000033] (1,(82,((((88,87),86),(85,(83,(84,(((80,(((81,79),78),77)),76),75))))),(70,(47,((44,((28,(17,16)),(((64,63),45),15))),((31,(14,((10,6),4))),((62,32),((46,29),(43,(((((23,22),((61,(71,42)),21)),((66,40),(26,7))),(((69,38),(67,(68,35))),(65,(12,(37,((27,8),(19,(((73,59),25),(41,(18,((((54,(49,(60,(58,(56,(57,(50,(55,(52,((72,53),(51,48))))))))))),30),(33,5)),3))))))))))),((39,11),(((24,(36,20)),9),(74,((34,13),2)))))))))))))));
   tree tree_637 [p = 0.000, P = 0.021] = [&W 0.000033] (1,(82,(86,((83,(84,((88,87),(76,((80,(((81,79),78),77)),75))))),(85,(70,((28,(((64,15),(((63,45),44),((17,16),14))),(31,(62,((10,6),4))))),(47,((46,32),(43,(((66,(40,(((23,22),((71,42),21)),(26,(((38,33),25),7))))),(74,((65,(67,(69,(68,35)))),(37,((27,8),(18,(19,(41,(((((73,60),59),(49,(58,((57,56),(50,(55,(52,(53,(72,(51,48)))))))))),(61,(30,(54,5)))),3))))))))),((39,11),(24,(12,((((34,29),(36,20)),9),(13,2))))))))))))))));
   tree tree_638 [p = 0.000, P = 0.021] = [&W 0.000033] (1,(82,((((88,87),86),(83,(84,((80,(((81,79),78),77)),(76,75))))),(85,((70,14),((44,(28,((17,16),((64,(63,45)),15)))),(47,((62,31),(32,((46,((10,6),4)),(43,((((69,68),67),((65,((66,40),(((23,22),((71,42),21)),(26,((38,33),7))))),(37,((27,8),(25,((19,18),(54,(41,(((((60,59),(73,49)),(61,(58,((57,56),(50,(55,(52,(53,(72,(51,48)))))))))),5),(35,(30,3))))))))))),(74,(11,((39,12),((24,((34,(36,(29,20))),9)),(13,2)))))))))))))))));
   tree tree_639 [p = 0.000, P = 0.021] = [&W 0.000033] (1,(82,((((88,87),86),(83,(84,(((80,(((81,79),78),77)),76),75)))),(85,((28,((44,(45,(64,(63,15)))),(16,(17,14)))),(47,(70,((62,31),(46,((32,((10,6),4)),(((38,34),29),(43,((((69,67),(54,(68,35))),((65,(((23,22),(((71,61),42),21)),((66,40),(26,7)))),(37,((27,8),((19,(41,((((73,(49,(59,(60,(58,(56,(57,(50,((55,52),(53,(72,(51,48)))))))))))),33),30),5))),(18,(25,3))))))),((74,11),(39,((24,(36,12)),((20,9),(13,2))))))))))))))))));
   tree tree_640 [p = 0.000, P = 0.021] = [&W 0.000033] (1,(82,((83,(84,(76,((80,(((81,79),78),77)),75)))),(((88,87),86),(85,((47,(70,(44,((17,(28,16)),((64,(63,45)),15))))),(62,(31,((14,((10,6),4)),(32,(46,(29,(43,(((((23,22),((71,42),21)),(40,(66,(25,(26,7))))),((69,((73,38),(67,(68,35)))),(37,((27,8),(((33,(61,19)),18),(41,((49,((60,59),(58,(56,(57,(50,(55,(52,((72,51),(53,48)))))))))),((30,5),(54,3))))))))),(65,(((39,12),11),(74,(((24,(36,20)),(34,9)),(13,2)))))))))))))))))));
   tree tree_641 [p = 0.000, P = 0.021] = [&W 0.000033] (1,(82,((((88,87),86),(83,(84,(((80,(((81,79),78),77)),76),75)))),(85,((70,47),((((17,16),(((45,44),28),(64,(63,15)))),14),((62,31),((46,(((38,34),29),((10,6),4))),(32,(43,(((((23,22),((71,42),21)),((66,40),(26,7))),(((68,(69,67)),(65,35)),(37,((27,8),(((33,25),19),(18,(41,((30,(54,5)),(59,(((61,(73,49)),(60,(58,(56,(57,(50,(55,(52,(53,(72,(51,48))))))))))),3)))))))))),(74,((39,11),(24,(((36,20),12),(9,(13,2)))))))))))))))));
   tree tree_642 [p = 0.000, P = 0.021] = [&W 0.000033] (1,(82,(((88,87),86),((83,(84,(((80,(((81,79),78),77)),76),75))),(85,(70,(47,(62,((44,((28,(17,16)),((64,63),15))),((31,(14,((10,6),4))),(45,(46,(32,(((((23,22),((71,42),21)),((66,(34,29)),(40,(26,(25,7))))),(74,((69,(68,67)),((65,38),(37,((27,8),(((54,18),(41,((61,((60,59),(73,(49,(58,((57,56),(50,(55,(52,(53,(72,(51,48)))))))))))),(33,((35,30),5))))),(19,3)))))))),(43,((39,11),(12,(((24,(36,20)),9),(13,2)))))))))))))))))));
   tree tree_643 [p = 0.000, P = 0.021] = [&W 0.000033] (1,(82,(((88,87),86),((83,(84,(76,((80,(((81,79),78),77)),75)))),(85,(47,((70,(44,(28,((64,63),((17,16),15))))),(((46,45),14),((31,((10,6),4)),((62,32),(43,(((((25,(23,22)),21),(40,(66,(26,7)))),((69,(67,(68,35))),(37,((27,8),((24,((71,42),19)),(41,((((73,61),((59,49),(60,(58,((57,56),(50,(55,(52,(53,(72,(51,48))))))))))),18),(5,((54,30),3))))))))),((65,(38,33)),((36,((34,29),20)),((39,11),(74,(12,(9,(13,2)))))))))))))))))));
   tree tree_644 [p = 0.000, P = 0.021] = [&W 0.000033] (1,(82,((((88,87),86),(83,(84,(76,((80,(((81,79),78),77)),75))))),(85,(70,(((62,31),(47,(((28,17),16),((45,44),(64,(63,15)))))),(14,(((10,6),4),(((46,32),((38,(34,33)),29)),(43,(65,(((((23,22),((71,42),21)),((66,40),((61,26),(25,7)))),((69,(68,67)),((35,18),(((37,19),(27,8)),(((59,49),(73,(58,(60,((57,56),((55,50),((52,(53,(72,51))),48))))))),((30,(54,5)),(41,3))))))),(74,(((36,24),20),(11,((39,12),(9,(13,2))))))))))))))))));
   tree tree_645 [p = 0.000, P = 0.021] = [&W 0.000033] (1,(82,((((88,87),86),(83,(84,(((80,(((81,79),78),77)),76),75)))),(85,((47,(70,((45,28),(44,((64,((63,17),16)),15))))),(31,((62,14),(46,(((32,(((25,(23,22)),((71,42),21)),(66,(40,(26,7))))),((10,6),4)),(29,(43,(65,((((69,(67,(68,35))),24),(19,((27,8),(37,(41,((61,18),(59,(((54,33),(((73,49),(60,(58,((57,56),(50,(55,(52,(53,(72,(51,48)))))))))),30)),(5,3))))))))),(74,(11,((39,(36,20)),((38,12),(9,(13,(34,2))))))))))))))))))));
   tree tree_646 [p = 0.000, P = 0.022] = [&W 0.000033] (1,(82,((((88,87),86),(83,(84,((80,(((81,79),78),77)),(76,75))))),(85,((47,(70,(44,(((62,45),(28,(17,16))),((64,63),15))))),(31,((46,(29,4)),(32,((43,(14,(10,6))),((((23,22),(((71,42),33),21)),(40,(66,(26,7)))),(((65,(35,(((69,68),67),(38,34)))),(37,(18,((27,8),((41,(((59,(73,(49,(60,(58,(56,(57,(50,(55,(52,(53,(72,(51,48))))))))))))),(54,30)),5)),((61,19),(25,3))))))),(74,((12,((36,20),(24,9))),(11,((39,13),2)))))))))))))));
   tree tree_647 [p = 0.000, P = 0.022] = [&W 0.000033] (1,(82,((((88,87),86),(85,(83,(84,(((80,(((81,79),78),77)),76),75))))),(70,((44,(28,(62,(((64,(63,17)),16),15)))),(47,((31,(45,4)),((14,(10,6)),(46,((32,(((23,22),((71,42),21)),(40,(66,(26,7))))),((43,(((67,(69,(68,(35,34)))),(65,29)),(37,((27,8),(((33,25),19),(18,((((73,(61,(49,(60,(59,((57,(58,56)),(50,(55,(52,(53,(72,(51,48)))))))))))),41),((54,30),5)),3))))))),(((24,(36,20)),((38,12),9)),(74,(11,(39,(13,2))))))))))))))));
   tree tree_648 [p = 0.000, P = 0.022] = [&W 0.000033] (1,(82,((((88,87),86),((85,83),(84,(76,((80,(((81,79),78),77)),75))))),(70,(47,((45,(44,(28,((17,16),((64,63),15))))),(31,(62,((46,4),((14,(10,6)),((32,(((23,22),((61,(71,42)),21)),((66,40),(26,7)))),(43,(((69,(67,(68,35))),(37,((27,8),(18,(25,(19,(33,(41,(((54,30),5),(((73,(59,49)),(60,(58,((57,56),(50,(55,(52,(72,(53,(51,48)))))))))),3)))))))))),(65,((74,(34,(38,29))),(((24,(36,20)),(12,9)),((39,11),(13,2))))))))))))))))));
   tree tree_649 [p = 0.000, P = 0.022] = [&W 0.000033] (1,(82,((((88,87),86),(85,(83,(84,(76,((80,(((81,79),78),77)),75)))))),(70,((62,(31,(45,4))),((47,((44,(63,(64,15))),(28,(17,(16,(14,(10,6))))))),(46,(32,((66,((40,(((71,42),(23,22)),21)),(26,7))),(43,((24,(74,(((69,67),(68,(65,35))),(37,((27,8),(18,(((33,25),19),(41,(((59,54),(49,((73,61),(60,(58,((57,56),(50,(55,(52,((53,(72,51)),48)))))))))),(30,(5,3))))))))))),(((36,20),9),((39,(38,29)),((34,11),(13,(12,2))))))))))))))));
   tree tree_650 [p = 0.000, P = 0.022] = [&W 0.000033] (1,(82,((((88,87),86),(83,(84,(((80,(((81,79),78),77)),76),75)))),(85,((70,(47,(62,4))),((31,((44,(28,(64,(63,15)))),(17,(16,(14,(10,6)))))),((46,45),((32,(((23,22),((71,42),21)),((40,(66,25)),(26,7)))),(43,((65,((((69,67),(73,(59,38))),(68,35)),(37,((27,8),((19,(30,18)),(41,(((61,(60,(49,(50,((58,(57,56)),(55,(52,((53,(72,51)),48)))))))),(54,5)),3))))))),(74,((12,(((34,29),24),(33,((36,20),9)))),(11,(39,(13,2)))))))))))))));
   tree tree_651 [p = 0.000, P = 0.022] = [&W 0.000033] (1,(82,((83,(84,(76,((80,(((81,79),78),77)),75)))),(((88,87),86),(85,(70,((47,(16,(44,(((62,28),17),((64,63),15))))),((46,(45,4)),((31,(14,(10,6))),((43,29),((32,(((23,22),((71,42),21)),(40,(66,(26,7))))),((((69,67),(68,(38,35))),((27,8),(37,(18,(25,((33,(61,19)),(41,((49,(73,((60,59),(58,(57,(56,(50,(55,(52,(53,(51,(72,48)))))))))))),((54,30),(5,3)))))))))),(74,((65,((34,24),(13,(12,((36,20),9))))),((39,11),2)))))))))))))));
   tree tree_652 [p = 0.000, P = 0.022] = [&W 0.000033] (1,(82,((83,(84,((80,(((81,79),78),77)),(76,75)))),(((88,87),86),(85,(70,(47,(((45,44),(28,((63,((64,17),16)),15))),(62,((31,4),((46,(14,(10,6))),((32,((((71,42),(23,22)),21),(40,(66,(26,7))))),(43,(((((69,67),(68,35)),(29,(38,25))),(65,(37,((27,8),((19,18),(41,((33,(34,((54,30),5))),(((60,59),(61,(73,(49,(58,((57,56),(50,(55,(52,(53,((72,51),48))))))))))),3)))))))),(74,((36,(20,(24,9))),(11,(39,(13,(12,2))))))))))))))))))));
   tree tree_653 [p = 0.000, P = 0.022] = [&W 0.000033] (1,(82,(((88,87),86),((83,(84,((80,(((81,79),78),77)),(76,75)))),(85,((47,((70,(45,28)),(44,((17,16),((64,63),15))))),(62,((31,4),((32,(46,(14,(10,6)))),(43,((((23,22),((71,42),21)),(40,(66,(26,7)))),(65,(((((68,(73,38)),35),((69,67),24)),((19,(27,8)),((((61,33),30),25),(37,(18,((54,5),(41,((59,(49,(60,(58,((57,56),(50,(55,(52,(53,(72,(51,48))))))))))),3)))))))),((((36,(34,29)),20),9),(74,((39,11),(13,(12,2))))))))))))))))));
   tree tree_654 [p = 0.000, P = 0.022] = [&W 0.000033] (1,(82,((((88,87),86),((85,83),(84,(((80,(((81,79),78),77)),76),75)))),(70,((47,(44,((17,(28,16)),((64,63),15)))),(62,(((46,45),4),((31,(14,(10,6))),(32,(43,((((23,22),((71,42),21)),((66,40),(26,7))),(65,((((69,(67,((68,35),34))),29),(37,(((27,18),8),((25,19),((61,33),((41,(((59,54),(73,(49,(60,(58,(56,(57,(50,(55,(52,(53,(72,(51,48))))))))))))),(30,5))),3)))))),(38,(((24,(36,20)),9),((39,11),(74,(13,(12,2)))))))))))))))))));
   tree tree_655 [p = 0.000, P = 0.022] = [&W 0.000033] (1,(82,(((88,87),86),((83,(84,(76,((80,(((81,79),78),77)),75)))),(85,((70,(62,(31,(45,4)))),((47,(44,(28,(64,((17,(63,16)),15))))),(((46,24),(14,(10,6))),((32,(40,(((25,(23,22)),((71,42),21)),(66,(26,7))))),(43,((74,(65,((67,(69,(68,35))),(37,(8,(27,((41,((((73,59),(49,(60,(58,((57,56),(50,(55,(53,((52,(72,51)),48))))))))),33),(30,5))),(18,(61,(19,3)))))))))),(39,(((34,((36,29),20)),9),(11,(12,(((54,38),13),2))))))))))))))));
   tree tree_656 [p = 0.000, P = 0.022] = [&W 0.000033] (1,(82,((((88,87),86),(83,(84,(((80,(((81,79),78),77)),76),75)))),(85,(70,(47,(((17,16),((44,28),((64,63),15))),((62,31),((45,(46,(29,4))),((32,(14,(10,6))),(43,((((23,22),((61,(71,42)),21)),(40,((38,(66,(34,25))),(26,7)))),(((68,(69,67)),(65,(37,((27,8),(18,(19,((41,((73,(49,(60,(58,((57,56),(50,(55,(52,(53,((72,51),48)))))))))),(33,(30,(35,5))))),((59,54),3)))))))),((24,((36,20),9)),(11,(74,((39,13),(12,2))))))))))))))))));
   tree tree_657 [p = 0.000, P = 0.022] = [&W 0.000033] (1,(82,((((88,87),86),(83,(84,(((80,(((81,79),78),77)),76),75)))),(85,((47,(28,((45,44),((17,(63,16)),(64,15))))),(70,((62,31),((46,4),((14,(10,6)),(32,((((23,22),21),((66,40),((34,25),(26,7)))),(43,((((69,67),(68,35)),(37,((27,8),((((71,42),19),18),(41,((59,33),((60,(73,(61,(49,(58,((57,56),(50,(55,(52,(53,(72,(51,48)))))))))))),(((54,30),5),3)))))))),((65,(38,29)),(24,(74,((12,((36,20),9)),((39,11),(13,2)))))))))))))))))));
   tree tree_658 [p = 0.000, P = 0.022] = [&W 0.000033] (1,(82,((((88,87),86),((85,83),(84,(80,(76,((((81,79),78),77),75)))))),(70,((47,((44,(17,(28,16))),(45,((64,63),15)))),((62,(31,4)),(46,(((38,29),(14,(10,6))),(32,(43,(((23,22),(((71,42),21),((66,40),(26,7)))),(((69,(67,(68,35))),(24,(37,((27,8),(((61,30),((33,19),18)),((41,(((73,49),(60,(58,(57,(56,(50,(55,((52,(53,(72,51))),48)))))))),(54,5))),(25,(59,3)))))))),(65,(74,(((36,20),(12,9)),(((39,34),11),(13,2)))))))))))))))));
   tree tree_659 [p = 0.000, P = 0.022] = [&W 0.000033] (1,(82,(((((88,87),86),(85,83)),(84,(80,(((((81,79),78),77),76),75)))),((70,62),((47,(44,((28,(17,16)),((64,63),15)))),(31,(4,((14,(10,6)),((46,(45,29)),((32,(((23,22),((71,42),21)),((66,40),(26,(25,7))))),(43,(((65,(69,((67,(73,38)),(68,35)))),(37,(8,(27,((59,18),(19,(((49,(60,(58,(56,(57,(50,(55,(52,((53,(72,51)),48))))))))),(41,(54,(30,(33,5))))),(61,3)))))))),(74,((12,((24,(36,20)),9)),(39,(11,((34,13),2)))))))))))))))));
   tree tree_660 [p = 0.000, P = 0.022] = [&W 0.000033] (1,(82,((((88,87),86),(85,(83,(84,(76,((80,(((81,79),78),77)),75)))))),(47,(70,((45,(62,(31,4))),((28,(44,((64,(63,15)),(14,(16,(17,(10,6))))))),(46,((32,(((23,22),((71,42),21)),(40,(66,(26,7))))),(43,(((68,(69,67)),(74,(((65,(35,25)),(34,(29,(38,18)))),((37,(27,8)),(19,(41,((54,((73,(59,(49,(60,(58,((57,56),(50,(55,(52,((72,51),(53,48))))))))))),(30,(33,5)))),(61,3)))))))),(((36,12),(24,(20,9))),((39,11),(13,2))))))))))))));
   tree tree_661 [p = 0.000, P = 0.022] = [&W 0.000033] (1,(82,(((85,83),(((88,87),86),(84,(((80,(((81,79),78),77)),76),75)))),((47,(44,((17,(28,16)),((64,63),15)))),(70,(62,(((46,(45,((38,34),29))),4),((14,(31,(10,6))),((43,32),((((23,22),((71,(61,42)),21)),((66,40),(25,(26,7)))),((((69,67),(68,(65,35))),((27,8),(18,(37,(19,(((73,(49,(59,(60,(58,((57,56),(50,(55,(52,((72,53),(51,48))))))))))),41),((33,(30,5)),(54,3)))))))),(((39,11),(74,((24,(36,20)),9))),(12,(13,2))))))))))))));
   tree tree_662 [p = 0.000, P = 0.022] = [&W 0.000033] (1,(82,((((88,87),86),(83,(84,(((80,(((81,79),78),77)),76),75)))),(85,((47,((62,45),(44,(28,((17,16),((64,63),15)))))),(70,((46,((29,(38,18)),4)),((31,(14,(10,6))),((32,(((23,22),((71,42),21)),(40,(66,(26,(25,7)))))),(43,(((68,(69,67)),((65,35),(((27,19),8),(37,((41,((73,(61,((59,49),(60,(58,(56,(57,(50,(55,(52,((72,53),(51,48)))))))))))),33)),((30,5),(54,3))))))),(((74,34),((24,(36,20)),(13,9))),(12,((39,11),2))))))))))))));
   tree tree_663 [p = 0.000, P = 0.022] = [&W 0.000033] (1,(82,(((88,87),86),((83,(84,(76,(80,((((81,79),78),77),75))))),(85,((70,(45,(44,(28,(64,((63,(17,16)),15)))))),((62,47),(31,(4,((14,(10,6)),(46,((32,(((23,22),((61,(71,42)),21)),(40,(66,(26,7))))),(43,(((69,(67,(68,35))),((25,12),(37,((27,8),(19,(((59,54),18),(((73,((60,49),(58,((57,56),(50,(55,(52,((53,(72,51)),48)))))))),(41,(33,(30,5)))),3))))))),(24,(((36,20),9),((74,65),((38,(34,29)),((39,13),(11,2))))))))))))))))))));
   tree tree_664 [p = 0.000, P = 0.022] = [&W 0.000033] (1,(82,(((88,87),86),((83,(84,(((80,((79,(81,78)),77)),76),75))),(85,(70,((47,(44,((28,(17,16)),(63,(64,15))))),((31,(62,4)),((14,(10,6)),((46,45),((32,(((23,22),((71,42),21)),(40,((66,25),(26,7))))),(43,(((68,35),(67,(69,(38,(73,33))))),(24,((65,(37,(8,(27,(18,(19,(41,(((54,30),5),((61,(49,(59,(60,(58,(56,(57,(50,(55,((53,(72,51)),(52,48))))))))))),3))))))))),(74,((11,((36,((34,29),20)),9)),((39,12),(13,2)))))))))))))))))));
   tree tree_665 [p = 0.000, P = 0.022] = [&W 0.000033] (1,(82,((83,(84,(80,(76,((((81,79),78),77),75))))),(((88,87),86),(85,(70,((47,(44,(28,((17,16),((64,63),15))))),((62,31),(4,(((46,45),(14,(10,6))),((32,((((71,42),(23,22)),21),((66,40),((54,25),(26,7))))),(43,(((74,((65,(59,38)),(34,29))),(12,((67,(69,(68,35))),((37,18),((27,8),((61,19),(41,(((73,(49,(60,(58,((57,56),(50,(55,(52,(53,(72,(51,48))))))))))),30),((33,5),3))))))))),(((24,(36,20)),9),((39,11),(13,2))))))))))))))));
   tree tree_666 [p = 0.000, P = 0.022] = [&W 0.000033] (1,(82,((83,(84,(((80,(((81,79),78),77)),76),75))),(((88,87),86),(85,(70,((47,(62,(28,(44,((17,16),((64,63),15)))))),(31,((46,(45,4)),((14,(10,6)),((32,(((25,(23,22)),((71,42),21)),(40,((66,61),(26,7))))),(43,(((74,24),(65,((69,((68,35),(67,((38,(34,33)),29)))),(((27,18),8),(37,(19,(((73,(59,(49,(60,(58,((57,56),(50,(55,(52,(53,(72,(51,48)))))))))))),41),(30,(54,(5,3)))))))))),((11,((36,20),9)),((13,(39,12)),2)))))))))))))));
   tree tree_667 [p = 0.000, P = 0.022] = [&W 0.000033] (1,(82,((83,(84,(((80,((79,(81,78)),77)),76),75))),(((88,87),86),(85,(70,(47,((44,((17,16),(28,(62,((64,63),15))))),((46,(45,4)),((31,(14,(10,6))),((32,(((23,22),((71,42),21)),(33,(40,(66,((26,25),7)))))),(((((73,59),38),((69,67),(68,35))),((65,24),(54,(30,((27,((61,19),8)),(37,(18,((41,((49,(60,(58,((57,56),(50,(55,(52,(53,(72,(51,48)))))))))),5)),3)))))))),(43,(74,((11,(((34,(36,29)),20),9)),(12,(39,(13,2))))))))))))))))));
   tree tree_668 [p = 0.000, P = 0.022] = [&W 0.000033] (1,(82,((((88,87),86),(83,(84,(((80,(((81,79),78),77)),76),75)))),(85,(70,(47,((28,(44,((17,16),(64,(63,15))))),((62,31),(((46,45),(29,4)),(14,((10,6),((32,(((34,25),(23,22)),(((71,42),21),((66,40),(26,7))))),(43,((74,(((69,67),(68,(65,35))),(37,((27,8),(19,((61,((73,((60,49),(58,(56,(57,(50,(55,(52,(72,(53,(51,48))))))))))),41)),(18,((59,54),(33,((30,5),3)))))))))),((((36,24),20),9),(((38,(39,12)),11),(13,2)))))))))))))))));
   tree tree_669 [p = 0.000, P = 0.022] = [&W 0.000033] (1,(82,((((88,87),86),(83,(84,(((80,(((81,79),78),77)),76),75)))),(85,((((70,47),(44,((17,(28,16)),((64,63),15)))),(31,(62,4))),((14,(10,6)),((46,45),((32,(((23,22),((71,42),21)),(40,((66,61),(26,7))))),(43,(((74,24),((67,((69,38),(68,35))),((65,12),(37,((27,8),(18,(19,(((73,(49,(60,(58,((57,56),(50,(55,(52,(53,(72,(51,48))))))))))),41),(((59,33),((54,30),5)),(25,3)))))))))),((((34,29),(36,20)),9),(11,(39,(13,2))))))))))))));
   tree tree_670 [p = 0.000, P = 0.022] = [&W 0.000033] (1,(82,((((88,87),86),(83,(84,(((80,(((81,79),78),77)),76),75)))),(85,(4,((47,(70,((44,(28,((64,63),15))),(16,(17,(14,(10,6))))))),(62,(31,((46,45),((32,(((23,22),((71,42),21)),(40,((66,25),(26,7))))),(43,((65,((69,(67,(68,35))),(37,(18,((27,8),(24,(19,(41,(33,((((73,49),(59,(60,(58,(56,(57,(50,(55,(52,(53,(72,(51,48)))))))))))),(30,(54,5))),(61,3))))))))))),(74,(((29,(36,(38,(34,20)))),(13,(12,9))),((39,11),2)))))))))))))));
   tree tree_671 [p = 0.000, P = 0.022] = [&W 0.000033] (1,((86,82),((((88,87),83),(84,(((80,(((81,79),78),77)),76),75))),(85,((47,(70,(44,(28,((63,17),(16,(64,15))))))),((62,31),(4,((45,(46,(14,(10,6)))),((32,(((23,22),((71,42),21)),(40,(66,(26,7))))),(((69,(67,(68,35))),((74,(38,29)),(65,(37,((27,8),(18,(((61,19),(41,(34,((54,30),((73,(49,(60,(58,((57,56),(50,((55,52),(53,((72,51),48))))))))),5))))),(33,(25,(59,3)))))))))),(43,(((24,(36,20)),(12,9)),((39,11),(13,2))))))))))))));
   tree tree_672 [p = 0.000, P = 0.022] = [&W 0.000033] (1,(82,((((88,87),86),(83,(84,(76,((80,(((81,79),78),77)),75))))),(85,((70,47),(((45,44),(28,((62,(17,16)),((64,63),15)))),((31,4),((14,(10,6)),((46,(32,(((23,22),((71,42),21)),(40,(66,(25,(26,7))))))),(43,((74,(((69,(67,(68,35))),(34,((38,33),29))),(65,(37,(8,(27,(18,(19,(61,((73,(49,(60,(58,((57,56),(50,(55,(52,(53,(72,(51,48))))))))))),(41,(((59,54),(30,5)),3)))))))))))),(12,((36,((24,20),9)),((39,11),(13,2)))))))))))))));
   tree tree_673 [p = 0.000, P = 0.022] = [&W 0.000033] (1,(82,((((88,87),86),((85,83),(84,(((80,(((81,79),78),77)),76),75)))),(70,((47,((45,28),(44,(62,((17,16),((64,63),15)))))),((31,(46,4)),((14,(10,6)),((32,(((71,42),21),((25,(38,(23,22))),(40,(66,(26,7)))))),(43,(((68,(67,(69,35))),(37,((19,(27,8)),(18,(((73,49),(60,(58,((57,56),(50,(55,(52,((53,(72,51)),48)))))))),((59,(61,33)),(41,(5,((54,30),3))))))))),((74,65),(12,((24,(((34,29),(36,20)),9)),((39,11),(13,2)))))))))))))));
   tree tree_674 [p = 0.000, P = 0.022] = [&W 0.000033] (1,(82,((((88,87),86),(83,(84,(((80,(((81,79),78),77)),76),75)))),(85,(70,(47,((44,((17,(28,16)),((64,63),15))),((62,31),(((46,45),4),((14,(10,6)),(((29,25),(32,(((66,40),((71,42),((23,22),21))),(26,7)))),(43,((12,((68,(69,(67,35))),(37,((27,8),(18,((61,19),((41,(33,(30,(54,(((73,59),(60,(49,(58,((57,56),(50,(55,(52,((53,(72,51)),48))))))))),5))))),3))))))),(65,(74,((24,(((36,(38,34)),20),9)),((39,11),(13,2))))))))))))))))));
   tree tree_675 [p = 0.000, P = 0.022] = [&W 0.000033] (1,(82,(((88,87),86),((83,(84,((80,(((81,79),78),77)),(76,75)))),(85,(70,((47,(28,(((64,63),15),((45,44),(17,(16,14)))))),(31,(62,(46,(((32,(29,((34,25),(((23,22),((71,42),21)),((66,40),(26,7)))))),((10,6),4)),(43,(((67,(69,(((73,59),38),(68,35)))),(65,(37,(8,(27,(18,(((61,33),19),(41,(((54,(49,(60,(58,(57,(56,(50,(55,((53,(72,51)),(52,48)))))))))),(30,5)),3))))))))),(74,(11,((36,(24,20)),((39,12),((13,9),2))))))))))))))))));
   tree tree_676 [p = 0.000, P = 0.023] = [&W 0.000033] (1,((((88,87),86),82),((83,(84,(((80,(((81,79),78),77)),76),75))),(85,(47,((70,(44,(28,((17,((64,63),16)),15)))),(62,((46,(45,4)),((14,(10,6)),(31,(32,(43,(((69,(67,(68,35))),((((38,34),33),29),(37,((27,8),(19,(((61,((60,59),(73,(49,(50,((57,(58,56)),(55,(52,((72,53),(51,48)))))))))),18),(41,((54,(30,5)),3)))))))),((65,((((71,42),(23,22)),21),(25,(40,(66,(26,7)))))),(74,((39,11),((24,(36,20)),(9,((13,12),2)))))))))))))))))));
   tree tree_677 [p = 0.000, P = 0.023] = [&W 0.000033] (1,(82,(((88,87),86),((83,(84,(76,((80,(((81,79),78),77)),75)))),(85,(70,((44,((17,(28,16)),(64,(63,15)))),(47,((62,31),(4,((14,(10,6)),(32,(45,(46,(43,(((34,(38,29)),((65,(69,(68,(67,35)))),(37,(8,(27,((61,19),((59,18),(41,((30,(54,5)),(((73,49),(60,(58,(57,(56,(((55,52),50),(53,(72,(51,48))))))))),3)))))))))),((((25,(23,22)),((71,42),21)),((66,40),(26,7))),(11,((74,(24,(33,(36,20)))),(39,((13,9),(12,2))))))))))))))))))))));
   tree tree_678 [p = 0.000, P = 0.023] = [&W 0.000033] (1,(82,(86,((83,(84,((88,87),(((80,(((81,79),78),77)),76),75)))),(85,(70,(47,((44,(28,((17,16),((64,63),15)))),((62,(45,31)),((46,4),(32,((14,(10,6)),(43,(29,((((68,(73,38)),(69,(67,35))),(((25,19),(27,8)),(((65,34),18),(37,(41,(5,(((61,(49,(59,(60,(58,(56,(57,(50,(55,(52,(53,((72,51),48)))))))))))),(54,30)),3))))))),((74,((((71,42),(33,(23,22))),21),((66,40),(26,7)))),((39,11),(12,(((24,(36,20)),9),(13,2))))))))))))))))))));
   tree tree_679 [p = 0.000, P = 0.023] = [&W 0.000033] (1,(82,((((88,87),86),(83,(84,(76,((80,(((81,79),78),77)),75))))),(85,(70,((44,((28,(17,16)),(64,((63,45),15)))),(47,(62,(31,(4,((46,(14,(10,6))),(32,(43,(((67,(69,(68,35))),(65,(24,(37,((27,8),(19,((41,((54,30),5)),(((73,(49,(60,(59,(58,((57,56),(50,(55,(52,((53,(72,51)),48)))))))))),(61,18)),3)))))))),((40,(((23,22),((71,42),21)),((66,((38,34),(33,29))),(25,(26,7))))),(74,(11,((((36,20),12),(13,9)),(39,2)))))))))))))))))));
   tree tree_680 [p = 0.000, P = 0.023] = [&W 0.000033] (1,(82,((((88,87),86),((85,83),(84,(76,((80,((81,(79,78)),77)),75))))),(70,((31,4),((((62,(63,45)),(64,15)),(44,(28,(17,((16,14),(10,6)))))),(47,(46,(32,(43,((74,((67,(69,(68,35))),(65,(37,((27,8),(24,(19,(18,((41,(((73,49),(60,(58,(56,(57,(50,(55,((53,(72,51)),(52,48))))))))),(30,((54,33),5)))),((61,59),3)))))))))),((((23,22),((71,42),21)),(40,(66,(25,(26,7))))),((36,((34,(38,29)),20)),((39,11),(12,(9,(13,2)))))))))))))))));
   tree tree_681 [p = 0.000, P = 0.023] = [&W 0.000033] (1,(82,((((88,87),86),(83,(84,(((80,(((81,79),78),77)),76),75)))),(85,((70,(62,4)),(47,(((44,(28,((64,63),15))),(17,(14,(16,(10,6))))),((45,31),(46,(32,(43,(((74,(((69,68),67),(65,35))),((37,24),((27,8),((59,19),(((73,54),(38,18)),(41,(5,(30,((49,(58,(60,((57,56),(50,((55,52),(53,(72,(51,48))))))))),3))))))))),((((23,22),((71,(61,42)),21)),((66,40),((33,25),(26,7)))),((39,11),(12,(9,((36,((34,29),20)),(13,2))))))))))))))))));
   tree tree_682 [p = 0.000, P = 0.023] = [&W 0.000033] (1,((82,(((88,87),86),(83,(84,(76,((80,(((81,79),78),77)),75)))))),(85,((70,((44,28),((17,16),(64,((63,45),15))))),(47,(62,(31,(4,((46,(14,(10,6))),(43,(((65,(69,(67,(68,35)))),(24,(37,((27,8),((61,19),(18,(41,(((73,(49,((60,59),(58,(57,(56,(((55,52),50),(53,(72,(51,48)))))))))),(33,((54,30),5))),3)))))))),((32,(((23,22),((71,42),21)),((66,40),(26,(25,7))))),(((((38,36),(34,29)),20),9),(74,(11,((39,12),(13,2)))))))))))))))));
   tree tree_683 [p = 0.000, P = 0.023] = [&W 0.000033] (1,(82,((83,(((88,87),86),(84,(((80,((79,(81,78)),77)),76),75)))),(85,(70,(47,((28,((44,(64,(63,15))),(16,(17,14)))),((62,31),((46,45),(((32,(((71,42),((23,22),21)),(66,(40,(26,7))))),((10,6),4)),(43,((((68,((65,35),((34,25),((((73,59),38),29),18)))),12),((69,67),(37,((27,8),(19,(61,(33,((54,(30,5)),(41,((49,(60,(58,(57,(56,(50,(55,(52,((53,(72,51)),48))))))))),3)))))))))),(74,((39,11),(((24,(36,20)),9),(13,2))))))))))))))));
   tree tree_684 [p = 0.000, P = 0.023] = [&W 0.000033] (1,(82,((((88,87),86),(83,(84,(((80,(((81,79),78),77)),76),75)))),(85,(70,((44,(((64,63),15),((62,16),((28,17),14)))),(47,(31,((46,45),(((32,(((38,34),29),(((23,22),((71,42),21)),(40,(66,(26,(25,7))))))),((10,6),4)),(((74,(68,(69,(67,(35,30))))),(65,(37,(8,(27,(19,((18,5),((41,33),(61,((73,((59,54),(60,(49,(58,((57,56),(50,((55,52),(53,(72,(51,48))))))))))),3)))))))))),(43,(11,((39,12),((24,(36,20)),(9,(13,2)))))))))))))))));
   tree tree_685 [p = 0.000, P = 0.023] = [&W 0.000033] (1,(82,((((88,87),86),((85,83),(84,(76,((80,(((81,79),78),77)),75))))),(70,((62,(31,(45,4))),(47,((44,(28,(((64,63),15),(17,(14,(16,(10,6))))))),(32,(46,(43,(((69,(67,(68,35))),((37,(27,(19,8))),(41,((18,(30,5)),((61,(73,((60,((59,54),49)),(58,((57,56),(50,(55,(52,(53,(72,(51,48))))))))))),(33,3)))))),((65,(((25,(23,22)),((71,42),21)),(40,(66,(26,7))))),((74,11),((39,((38,34),29)),(24,((20,(36,9)),(12,(13,2))))))))))))))))));
   tree tree_686 [p = 0.000, P = 0.023] = [&W 0.000033] (1,(82,((((88,87),86),(83,(84,(76,((80,(((81,79),78),77)),75))))),(85,(((70,47),((44,((17,16),(28,((64,63),15)))),14)),((45,31),(62,(46,(29,(((32,(((23,22),((71,42),21)),((66,40),((34,26),7)))),((10,6),4)),(43,(((65,35),((68,(67,(69,38))),(37,((27,8),(18,((41,((59,(73,((60,49),(58,(56,(57,(50,(55,(52,(72,(53,(51,48)))))))))))),(30,(54,5)))),(25,((61,19),3)))))))),(74,((39,11),(12,((24,(33,(36,20))),((13,9),2)))))))))))))))));
   tree tree_687 [p = 0.000, P = 0.023] = [&W 0.000033] (1,(82,((83,(84,(((80,(((81,79),78),77)),76),75))),(((88,87),86),(85,(70,(47,(((44,(28,((17,((64,63),16)),15))),((62,45),4)),((31,(14,(10,6))),((46,32),(43,((((69,67),(68,35)),(24,(37,((27,8),(18,(41,((19,((61,(73,(49,(60,(58,(56,(57,(50,(55,(52,(53,(72,(51,48))))))))))))),(54,(30,5)))),3))))))),((65,(74,((((71,42),(23,22)),21),((66,40),(25,(26,7)))))),(((33,((38,34),(59,29))),11),(((36,20),9),((39,12),(13,2)))))))))))))))));
   tree tree_688 [p = 0.000, P = 0.023] = [&W 0.000033] (1,(82,((((88,87),86),(83,(84,(80,(76,((((81,79),78),77),75)))))),(85,(47,((44,((45,28),((17,16),((64,63),15)))),(70,((62,31),(4,((14,(10,6)),(32,((43,(34,29)),(46,(((68,(35,18)),((69,67),(65,((27,8),(37,(((61,(71,42)),19),(41,(((54,30),(((73,(49,(60,(58,(56,(57,(50,(55,(52,(53,((72,51),48))))))))))),33),5)),(59,3))))))))),((((23,22),21),((66,40),(25,(26,7)))),(74,((39,(38,11)),((24,((36,20),9)),(12,(13,2))))))))))))))))))));
   tree tree_689 [p = 0.000, P = 0.023] = [&W 0.000033] (1,(82,((((88,87),86),(85,(83,(84,(80,(76,((((81,79),78),77),75))))))),((70,47),(((62,44),(28,((64,(63,15)),(16,(17,14))))),((31,(45,4)),((10,6),((46,32),(43,((74,(((69,67),((68,(54,38)),30)),(65,(37,((27,8),((35,5),(41,(19,(25,((((73,61),(49,(60,(58,(56,(57,(50,(55,(52,((72,51),(53,48))))))))))),18),(59,3))))))))))),(((((71,42),(23,22)),21),((66,40),(26,7))),((39,12),(11,((36,(29,20)),((33,24),(9,(34,(13,2))))))))))))))))));
   tree tree_690 [p = 0.000, P = 0.023] = [&W 0.000033] (1,(82,((((88,87),86),((85,83),(84,(80,(((((81,79),78),77),76),75))))),(70,((47,(44,((28,(17,16)),((64,63),15)))),((62,(45,4)),((31,(14,(10,6))),(46,((32,(29,(((25,(23,22)),((71,42),21)),(40,(66,(26,7)))))),((74,(((67,(69,(73,38))),(68,(35,34))),(37,((27,8),((61,19),(18,(41,((30,(((60,59),(49,(58,(56,(57,(50,(55,(52,(53,(72,(51,48))))))))))),(54,5))),(33,3))))))))),(43,(65,((24,((36,20),9)),((39,11),(12,(13,2))))))))))))))));
   tree tree_691 [p = 0.000, P = 0.023] = [&W 0.000033] (1,(82,((((88,87),86),((85,83),(84,(76,((80,(((81,79),78),77)),75))))),(70,(((62,47),((45,44),((28,17),((64,(63,15)),(16,14))))),(31,((32,(46,4)),((10,6),((43,(34,29)),((((23,22),((61,(71,42)),21)),((66,40),(26,7))),((74,(((69,67),((73,38),(68,(65,35)))),(37,((27,8),(19,((25,(33,18)),((49,(60,(58,(57,(56,(50,(55,((53,(72,51)),(52,48))))))))),(41,((59,(54,30)),(5,3)))))))))),((24,(36,(20,9))),(11,(39,(12,(13,2))))))))))))))));
   tree tree_692 [p = 0.000, P = 0.023] = [&W 0.000033] (1,((((88,87),86),82),((83,(84,((((80,((81,79),78)),77),76),75))),(85,((47,(70,(44,(28,(((64,63),(17,16)),15))))),((62,(31,(45,4))),((14,(10,6)),(46,((32,((((71,42),(23,22)),21),(40,(66,(25,(26,7)))))),(43,((65,((69,(67,(68,(59,(73,35))))),((27,((61,19),8)),((37,24),(18,(((33,30),(54,5)),(41,((60,(49,(58,(56,(57,(50,(55,(52,(72,(53,(51,48))))))))))),3)))))))),(((36,(29,(34,20))),9),(74,(11,((39,38),(12,(13,2)))))))))))))))));
   tree tree_693 [p = 0.000, P = 0.023] = [&W 0.000033] (1,(82,((((88,87),86),(83,(84,(76,((80,(((81,79),78),77)),75))))),(85,((28,(44,(17,(((64,63),16),15)))),(70,(47,(((45,18),(62,(31,4))),((46,(14,(10,6))),(32,(((((71,42),(23,22)),21),((66,40),(25,(26,7)))),(43,((((65,38),(69,(67,(68,35)))),(24,(37,(8,(27,((61,19),((30,(54,5)),(((59,((73,49),(60,(58,(57,(56,(50,(55,(52,((53,(72,51)),48)))))))))),41),3)))))))),(74,(((36,(29,20)),((34,33),9)),((39,11),(12,(13,2))))))))))))))))));
   tree tree_694 [p = 0.000, P = 0.023] = [&W 0.000033] (1,(82,((((88,87),86),((85,83),(84,(((80,((79,(81,78)),77)),76),75)))),((47,(45,(44,(28,((17,16),(63,(64,15))))))),(70,(62,(31,((46,4),((14,(10,6)),((32,(29,(((25,(23,22)),((71,42),21)),((66,40),(26,7))))),(43,(((69,(67,(68,(65,35)))),(((24,19),(27,8)),(37,(18,(41,((59,((61,(73,(60,(49,(58,((57,56),(50,(55,((53,52),((72,51),48)))))))))),34)),(33,(5,((54,30),3))))))))),(74,(((36,20),9),(11,((13,(39,(38,12))),2))))))))))))))));
   tree tree_695 [p = 0.000, P = 0.023] = [&W 0.000033] (1,(82,((((88,87),86),(83,(84,(76,((80,(((81,79),78),77)),75))))),(85,((47,(62,4)),(70,((44,(((64,(63,45)),15),(28,((17,(16,14)),(10,6))))),(31,(46,(32,((((25,(23,22)),21),(40,(66,(26,7)))),(43,((((69,67),(68,35)),((18,(27,(((71,42),19),8))),(37,(41,(((73,(((60,54),49),(59,(58,(56,(57,(50,(55,(52,(53,((72,51),48))))))))))),(30,5)),(61,3)))))),(74,((((36,(34,29)),20),(24,9)),(((65,38),11),(((33,13),(39,12)),2)))))))))))))))));
   tree tree_696 [p = 0.000, P = 0.023] = [&W 0.000033] (1,(82,((((88,87),86),(83,(84,(((80,((79,(81,78)),77)),76),75)))),(85,((62,47),(70,((45,(44,((17,16),(28,((64,63),15))))),(4,(31,((14,(10,6)),(46,((32,(((23,22),((71,42),21)),(40,(66,(26,7))))),(43,((38,(34,29)),(((74,(68,(69,67))),((65,(35,18)),(37,((27,8),((25,(41,((73,((60,54),(49,(58,((57,56),(50,(55,(52,(53,(72,(51,48))))))))))),((61,(59,33)),(30,5))))),(19,3)))))),((((36,24),20),9),(11,(39,(12,(13,2))))))))))))))))))));
   tree tree_697 [p = 0.000, P = 0.023] = [&W 0.000033] (1,(82,(((85,83),(84,(((80,((79,(81,78)),77)),76),75))),(((88,87),86),(70,((28,((44,((64,63),15)),((17,16),14))),((62,47),(31,((46,(45,4)),(((32,(((23,22),((71,42),21)),((66,40),(26,7)))),(12,(10,6))),(43,((74,(((69,(67,((73,38),(68,35)))),24),(65,(37,((27,8),((((61,(59,33)),25),19),(18,(41,(((60,(58,(56,(57,(50,(55,((53,(72,51)),(52,48)))))))),(30,((54,49),5))),3))))))))),(((36,(34,(29,20))),9),(11,(39,(13,2))))))))))))))));
   tree tree_698 [p = 0.000, P = 0.023] = [&W 0.000033] (1,(82,((((88,87),86),(83,(84,(((((81,79),78),77),(80,76)),75)))),(85,((70,(47,((44,(28,(((63,62),45),(64,15)))),((17,16),14)))),(31,(4,((10,6),(46,((32,(((23,22),((71,42),21)),((29,(((38,34),33),25)),((66,40),(26,7))))),(43,(((74,65),((69,(67,(68,(35,30)))),((37,(27,8)),((19,18),(41,((54,5),((61,(73,(59,(49,(60,(58,(56,(57,(50,(55,(52,(53,(72,(51,48)))))))))))))),3))))))),((((36,24),20),9),(11,((39,12),(13,2))))))))))))))));
   tree tree_699 [p = 0.000, P = 0.023] = [&W 0.000033] (1,(82,((83,(((88,87),86),(84,(((80,(((81,79),78),77)),76),75)))),(85,(47,(70,(((44,28),((64,(63,45)),(15,((17,16),(62,14))))),(31,((46,29),(4,(((32,(((23,22),((71,42),21)),((40,34),(26,((66,(38,25)),7))))),(12,(10,6))),((74,((69,(67,(68,35))),(65,(37,((27,8),((19,18),(41,(((54,(59,(73,(49,(61,(60,(58,(56,(57,(50,(55,(52,(53,(72,(51,48))))))))))))))),(30,(33,5))),3)))))))),(43,((39,11),(((24,20),9),(36,(13,2)))))))))))))))));
   tree tree_700 [p = 0.000, P = 0.023] = [&W 0.000033] (1,(((((88,87),86),82),(83,(84,(76,((80,(((81,79),78),77)),75))))),(85,((((64,63),15),(44,(28,(17,(16,14))))),(47,((70,(62,31)),((45,(46,4)),(((32,(((25,(23,22)),((71,(61,42)),21)),((66,40),(26,7)))),(10,6)),((((67,(68,35)),(69,24)),(74,(65,(37,((27,8),(19,(18,(41,((54,33),(30,((((73,49),(60,(59,(58,(56,(57,(50,(55,(52,(72,(53,(51,48)))))))))))),5),3))))))))))),(43,(((34,(29,(36,20))),9),((39,11),((38,13),(12,2))))))))))))));
   tree tree_701 [p = 0.000, P = 0.023] = [&W 0.000033] (1,((((88,87),86),82),((83,(84,(((80,(((81,79),78),77)),76),75))),(85,((70,(47,(44,((28,(17,16)),((64,63),15))))),((62,31),((46,(45,4)),(29,((14,(10,6)),((32,(66,(((23,22),((71,42),21)),(40,(25,(26,7)))))),(43,((38,(((69,67),(68,35)),((27,8),(37,(18,(19,((73,((61,(49,(60,(58,(57,(56,(50,(55,(52,((53,(72,51)),48)))))))))),(59,34))),(33,(41,(5,(30,(54,3)))))))))))),((65,(74,((36,(24,20)),9))),(11,(39,(12,(13,2)))))))))))))))));
   tree tree_702 [p = 0.000, P = 0.023] = [&W 0.000033] (1,(82,((((88,87),86),(83,(84,(((80,(((81,79),78),77)),76),75)))),(85,((47,(44,(16,(((62,28),17),((64,63),15))))),(70,((46,(31,(45,4))),((14,(10,6)),((32,(((23,22),((71,(61,42)),21)),(40,(66,(25,(26,7)))))),(43,(((69,(67,(68,35))),(37,((27,8),(19,(((73,(38,34)),((59,(49,(60,(58,((57,56),(50,(55,(52,(53,(72,(51,48))))))))))),18)),((41,(33,(30,5))),(54,3))))))),(65,(((24,((36,29),20)),9),(11,(74,((39,12),(13,2)))))))))))))))));
   tree tree_703 [p = 0.000, P = 0.023] = [&W 0.000033] (1,(82,((((88,87),86),(83,(84,(((80,(((81,79),78),77)),76),75)))),(85,(70,((44,(28,((17,16),((64,63),15)))),(47,(31,((62,45),(32,(((43,29),4),((14,(10,6)),(46,((((69,67),(68,35)),((27,8),(37,((19,18),((73,((38,34),33)),(41,((61,((59,54),(49,(60,(58,((57,56),((55,50),(52,((53,(72,51)),48))))))))),(5,(30,3))))))))),((((23,22),((71,42),21)),((40,25),(66,(26,7)))),((65,(74,(24,(36,20)))),(11,((39,12),((13,9),2)))))))))))))))))));
   tree tree_704 [p = 0.000, P = 0.023] = [&W 0.000033] (1,(82,((((((88,87),86),85),83),(84,(80,(76,((((81,79),78),77),75))))),(70,((47,(44,((64,(63,15)),((28,17),(16,(14,(10,6))))))),((45,31),(46,((62,32),(4,(43,((38,(((69,68),67),(((65,35),18),(37,(8,(27,(19,(61,(41,((73,((59,49),(60,(58,(56,(57,(50,(55,(52,((72,51),(53,48))))))))))),((30,(54,5)),3))))))))))),(((40,((23,22),((71,42),21))),(66,(26,(25,7)))),(((24,((34,29),((36,33),20))),9),(74,(11,(39,((13,12),2)))))))))))))))));
   tree tree_705 [p = 0.000, P = 0.023] = [&W 0.000033] (1,(82,((((88,87),86),(83,(84,(76,((80,(((81,79),78),77)),75))))),(85,((70,(47,(((45,44),28),((64,(63,15)),(17,(16,(14,(10,6)))))))),((62,31),(46,(((32,29),4),(43,((((69,67),(68,(35,18))),(37,((27,8),((61,19),(25,(((49,((73,60),(58,((57,56),(50,(55,(52,((53,(72,51)),48)))))))),41),((54,(((59,33),30),5)),3))))))),(((40,((23,22),((71,42),21))),(66,(26,7))),((74,65),((24,(20,(36,(34,9)))),(11,((13,(38,12)),(39,2))))))))))))))));
   tree tree_706 [p = 0.000, P = 0.024] = [&W 0.000033] (1,(82,((((88,87),86),(83,(84,((80,(((81,79),78),77)),(76,75))))),(85,((47,((28,(44,(64,(63,15)))),(16,(17,(14,(10,6)))))),((62,(31,(45,4))),(70,(46,(32,(43,(((67,(69,(68,35))),((27,8),(37,((54,25),(19,((((73,60),59),(61,(49,(50,(((58,57),56),(55,(52,((72,51),(53,48))))))))),((18,(30,5)),(41,3)))))))),((((23,22),((71,42),21)),((66,40),(26,((38,33),7)))),(65,(((24,(36,((34,29),20))),9),((74,11),(39,((13,12),2)))))))))))))))));
   tree tree_707 [p = 0.000, P = 0.024] = [&W 0.000033] (1,(82,((((88,87),86),(83,(84,(76,((80,(((81,79),78),77)),75))))),(85,(70,((47,(((64,(63,62)),15),(((45,44),28),(16,((17,14),(10,6)))))),(31,(46,((29,4),(32,(43,(((((69,68),67),(73,38)),(((65,25),(35,18)),((37,(27,8)),(((61,59),19),(41,(33,((49,(60,(58,(56,(57,(50,(55,(52,((53,(72,51)),48))))))))),((54,5),(30,3))))))))),((66,((40,((23,22),((71,42),21))),(26,7))),(74,(((24,((36,34),20)),9),(13,(11,(39,(12,2)))))))))))))))))));
   tree tree_708 [p = 0.000, P = 0.024] = [&W 0.000033] (1,(82,((((88,87),86),((85,83),(84,(80,(76,((((81,79),78),77),75)))))),(70,(47,((((44,28),((63,45),(64,15))),(14,((17,16),(10,6)))),((62,31),(32,(((46,29),4),(43,((65,((69,67),((68,(35,18)),(37,((27,8),(19,(41,((((73,61),((54,49),(60,(58,(56,(57,(50,(55,(52,(53,((72,51),48))))))))))),5),(59,3))))))))),((((23,22),((71,42),21)),((40,(66,33)),(26,(38,((30,25),7))))),((74,(24,((36,20),9))),((39,11),(34,((13,12),2))))))))))))))));
   tree tree_709 [p = 0.000, P = 0.024] = [&W 0.000033] (1,(82,((((88,87),86),((85,83),(84,(76,((80,(((81,79),78),77)),75))))),(70,(((44,(28,(16,(17,(14,10))))),(15,(64,(63,6)))),(47,((62,(45,31)),(32,((46,(29,4)),(43,((65,(((69,67),(68,(35,18))),((37,(27,8)),(19,(33,(41,((61,(((60,59),(73,49)),(58,((57,56),(50,((55,52),(53,((72,51),48)))))))),(5,((54,30),3))))))))),((66,(((23,22),((71,42),21)),(25,(40,(26,(38,7)))))),((74,((24,(36,20)),(34,9))),(39,(11,(13,(12,2)))))))))))))))));
   tree tree_710 [p = 0.000, P = 0.024] = [&W 0.000033] (1,(82,(((88,87),86),((83,(84,(76,((80,(((81,79),78),77)),75)))),(85,((70,62),(((44,(28,(64,(63,15)))),(31,((17,(14,(16,10))),6))),(47,((46,((45,((54,38),29)),4)),(32,((43,((69,67),((68,((65,35),(34,18))),((27,8),(37,((41,((73,((60,59),((61,49),(50,(58,(56,(57,(55,(52,((53,(72,51)),48)))))))))),(30,5))),(19,3))))))),((((66,40),25),(((23,22),(((71,42),33),21)),(26,7))),(74,(((24,(36,20)),9),((39,11),(13,(12,2)))))))))))))))));
   tree tree_711 [p = 0.000, P = 0.024] = [&W 0.000033] (1,((((88,87),86),(82,(83,(84,(76,((80,(((81,79),78),77)),75)))))),(85,(((28,(44,(((64,63),45),15))),((17,16),(14,(10,6)))),(47,(70,((62,(31,4)),((46,32),(43,(((74,((67,(69,(68,(73,38)))),24)),((25,(35,(65,18))),(37,((27,8),((59,19),(41,(((49,(60,(58,((57,(72,51)),(56,(50,(53,((55,52),48)))))))),33),(((54,30),5),3)))))))),((((23,22),((71,(61,42)),21)),(40,(66,(26,7)))),(((29,(36,(34,20))),9),((39,11),((13,12),2))))))))))))));
   tree tree_712 [p = 0.000, P = 0.024] = [&W 0.000033] (1,(82,((((88,87),86),(83,(84,(76,((80,(((81,79),78),77)),75))))),(85,(70,((44,(28,((64,((63,45),15)),(62,(17,((16,14),(10,6))))))),(47,(31,((46,4),(32,(43,(((67,(69,(68,35))),((65,(59,(73,38))),(18,(37,((27,8),(19,(25,(41,((((49,(60,(58,(56,(57,(50,(55,(52,(53,(72,(51,48))))))))))),(33,(54,30))),5),3))))))))),((((66,40),((23,22),((61,(71,42)),21))),(26,7)),(24,(((36,(34,(29,20))),9),(11,(74,(39,((13,12),2)))))))))))))))))));
   tree tree_713 [p = 0.000, P = 0.024] = [&W 0.000033] (1,(82,((((88,87),86),(83,(84,((80,(((81,79),78),77)),(76,75))))),(85,(70,((44,(((64,16),((63,62),15)),(28,(14,(17,(10,6)))))),(47,((31,(45,18)),(46,(32,((43,(65,4)),((38,((69,(67,(68,35))),(37,((27,8),(19,(41,(25,((30,(54,5)),((61,(73,((59,49),(60,(58,(56,(57,(50,(55,(52,((72,51),(53,48)))))))))))),3))))))))),((((23,22),((42,(71,33)),21)),((66,40),(26,7))),(74,((24,((34,((36,29),20)),9)),(11,(39,((13,12),2))))))))))))))))));
   tree tree_714 [p = 0.000, P = 0.024] = [&W 0.000033] (1,(82,((((88,87),86),(83,(84,(80,(((((81,79),78),77),76),75))))),(85,((70,47),(((28,(64,((62,(63,45)),15))),(44,((17,16),(31,(14,(10,6)))))),((46,32),((43,4),(((((69,67),(73,38)),(68,35)),(37,((27,8),(19,((33,((61,(59,49)),18)),(41,(5,((54,(60,(58,(56,(57,(50,(55,(52,(53,(72,(51,48))))))))))),(30,3))))))))),(65,(((((71,42),(23,22)),21),(25,((66,40),(26,7)))),((24,(((36,(34,29)),20),9)),(74,(11,(39,((13,12),2))))))))))))))));
   tree tree_715 [p = 0.000, P = 0.024] = [&W 0.000033] (1,(82,(((85,83),(((88,87),86),(84,(76,((80,((81,(79,78)),77)),75))))),((47,((64,(63,15)),(28,(44,(17,(16,(14,(10,6)))))))),(70,((45,31),((62,32),(4,(46,((65,29),(43,((((69,67),(68,35)),(37,((27,8),(18,(19,(41,(((73,(61,59)),(49,(60,(58,((57,56),(50,(55,((52,(53,(72,51))),48)))))))),(((54,30),5),3)))))))),((((25,(23,22)),((71,42),21)),(33,((66,40),(26,7)))),(((38,24),(36,(20,9))),(74,(11,(39,(((34,13),12),2))))))))))))))))));
   tree tree_716 [p = 0.000, P = 0.024] = [&W 0.000033] (1,(82,((((88,87),86),(83,(84,(76,((80,(((81,79),78),77)),75))))),(85,(70,((47,((45,44),((64,(63,15)),(28,(16,((17,14),(10,6))))))),(31,((62,32),(((46,29),4),(43,(65,((((68,35),(67,(69,(38,34)))),((27,8),(37,(((54,19),18),(25,((41,(((73,(49,(60,(58,(56,(57,(50,(55,(52,(53,((72,51),48))))))))))),33),(30,5))),(59,3))))))),((((23,22),((61,(71,42)),21)),((66,40),(26,7))),((74,((24,(36,20)),9)),(11,(39,((13,12),2)))))))))))))))));
   tree tree_717 [p = 0.000, P = 0.024] = [&W 0.000033] (1,(82,((((88,87),86),(83,(84,(((80,(((81,79),78),77)),76),75)))),(85,((70,(47,((44,((45,28),((64,63),15))),(16,((17,14),(10,6)))))),(31,(62,(46,(32,(((43,29),4),((((67,(69,(73,38))),(68,35)),(65,(37,((27,8),((25,18),(19,((54,33),(41,(((60,(49,((58,(57,56)),(50,(55,(52,((53,(72,51)),48))))))),(30,(59,5))),(61,3)))))))))),((((23,22),((71,42),21)),(40,(66,(26,7)))),((24,((34,(36,20)),9)),(74,(11,(39,((13,12),2)))))))))))))))));
   tree tree_718 [p = 0.000, P = 0.024] = [&W 0.000033] (1,(82,(((88,87),86),((83,(84,(((80,(((81,79),78),77)),76),75))),(85,((70,(28,(44,(((64,(63,45)),15),(17,(16,14)))))),(47,(62,(31,(32,((10,6),((46,4),(43,(((69,(67,(68,35))),((27,8),(37,((19,18),(41,(33,((30,((73,((59,49),(54,(60,(58,(57,(56,(50,(55,(52,(53,(72,(51,48))))))))))))),5)),3))))))),((((25,(23,22)),((61,(71,42)),21)),((66,40),(26,7))),(((36,20),(24,9)),((65,((38,34),29)),(39,(11,(74,(13,(12,2))))))))))))))))))))));
   tree tree_719 [p = 0.000, P = 0.024] = [&W 0.000033] (1,((82,(((88,87),86),((85,83),(84,(76,((80,(((81,79),78),77)),75)))))),(70,(47,(31,((((44,28),((64,(63,45)),15)),(62,(17,(14,(16,(10,6)))))),(46,(32,(43,(4,((((67,(73,38)),(69,(68,35))),(37,((27,8),((61,59),(19,((33,18),(41,(((49,(60,(58,((57,56),(50,(55,(52,(72,(53,(51,48)))))))))),((54,30),5)),3)))))))),((((23,22),((71,42),21)),((66,40),(25,(26,7)))),((65,(74,(29,((36,34),(24,(20,9)))))),((39,11),(13,(12,2))))))))))))))));
   tree tree_720 [p = 0.000, P = 0.024] = [&W 0.000033] (1,(82,((((88,87),86),((85,83),(84,(76,((80,(((81,79),78),77)),75))))),(70,(47,(((28,(44,(63,(64,15)))),(16,((17,14),(10,6)))),((45,(62,31)),(32,(29,((46,4),(43,(((67,(69,((73,(59,38)),(68,35)))),(24,(37,((18,(27,8)),(19,(41,(((60,(61,(49,(50,((58,(57,56)),(55,((53,(72,51)),(52,48)))))))),((54,30),5)),(33,3)))))))),((((25,(40,(23,22))),((71,42),21)),(66,(26,7))),(74,(((36,20),9),(11,(39,(((65,34),13),(12,2)))))))))))))))))));
   tree tree_721 [p = 0.000, P = 0.024] = [&W 0.000033] (1,(82,(((88,87),86),((83,(84,(((((81,79),78),77),(80,76)),75))),(85,((70,(47,(((17,16),(28,(64,(63,15)))),(44,(14,(10,6)))))),(31,((62,32),((46,45),((65,((38,(34,33)),29)),((43,4),(((67,(69,(68,35))),(37,((27,8),(18,(19,(41,(30,((54,5),((73,((59,49),(60,(58,(56,(57,(50,(55,(52,(53,(72,(51,48)))))))))))),(61,3)))))))))),(((((66,40),25),((23,22),((71,42),21))),(26,7)),((24,((36,20),9)),(74,(11,(39,(13,(12,2)))))))))))))))))));
   tree tree_722 [p = 0.000, P = 0.024] = [&W 0.000033] (1,((((88,87),86),82),((83,(84,((80,((81,(79,78)),77)),(76,75)))),(85,(70,((47,(44,(28,(63,(15,(64,(16,((17,14),(10,6))))))))),(((62,45),31),((46,4),(32,(65,(43,((((67,(69,38)),(68,35)),(37,((27,8),(19,((61,18),(41,((((73,59),30),((54,(49,(60,(58,((57,56),(50,(55,((53,(72,51)),(52,48))))))))),(33,5))),3))))))),(((((71,42),(23,22)),21),(25,((66,40),(26,7)))),((74,((((36,34),29),20),9)),(((39,24),11),(13,(12,2)))))))))))))))));
   tree tree_723 [p = 0.000, P = 0.024] = [&W 0.000033] (1,(82,((((88,87),86),(83,(84,(76,((80,(((81,79),78),77)),75))))),(85,(70,(47,((28,(44,(((64,63),15),(16,((17,14),(10,6)))))),((62,31),((45,(46,4)),(32,((43,29),((74,((68,(69,(67,(73,38)))),((25,(35,(65,18))),(37,((27,8),(19,(((60,(49,(((58,57),56),(50,(52,(55,(53,(72,(51,48))))))))),41),((54,(59,30)),(5,3))))))))),((((23,22),(((71,42),(61,33)),21)),((66,40),(26,7))),((24,((34,20),(36,9))),(11,(39,(13,(12,2))))))))))))))))));
   tree tree_724 [p = 0.000, P = 0.024] = [&W 0.000033] (1,((((88,87),86),82),((83,(84,(((80,(((81,79),78),77)),76),75))),(85,((47,((28,(44,((64,63),15))),((17,16),(14,(10,6))))),(70,(31,((62,32),((46,45),((((54,38),29),4),(43,(((65,(34,((69,68),(67,(35,30))))),(37,(24,(25,((27,8),(18,(19,((41,((73,((61,49),(60,(58,((57,56),(50,(55,(52,(53,(72,(51,48))))))))))),5)),(33,(59,3)))))))))),((((23,22),((71,42),21)),((66,40),(26,7))),(((36,20),9),(74,(11,(13,(12,(39,2)))))))))))))))))));
   tree tree_725 [p = 0.000, P = 0.024] = [&W 0.000033] (1,(82,((((88,87),86),(85,(83,(84,(((80,(((81,79),78),77)),76),75))))),(70,((47,(44,(((64,63),15),((17,(28,16)),(14,(10,6)))))),(62,(31,((29,((46,45),4)),((43,32),((((69,68),67),(65,(37,((27,8),(18,(19,((41,((35,30),((73,(49,(60,(58,(56,(57,(50,(55,(52,(53,(72,(51,48)))))))))))),(33,((59,54),5))))),3))))))),((((23,22),(((71,61),42),21)),((66,40),(((38,34),26),(25,7)))),(((24,(36,20)),9),((74,(39,11)),(13,(12,2)))))))))))))));
   tree tree_726 [p = 0.000, P = 0.024] = [&W 0.000033] (1,((((88,87),86),82),((83,(84,(((80,(((81,79),78),77)),76),75))),(85,(70,((47,((44,((64,63),15)),(28,(16,(17,(14,(10,6))))))),((45,(62,31)),(32,(46,((43,(29,4)),(65,(((67,(69,(68,(35,18)))),(37,((27,((24,19),8)),(54,((59,33),(((38,34),25),(41,((61,30),(((60,(73,(49,(58,((57,56),(50,(55,(52,((72,53),(51,48)))))))))),5),3))))))))),(((((71,42),(23,22)),21),((66,40),(26,7))),(((36,20),9),(11,(39,(74,(12,(13,2)))))))))))))))))));
   tree tree_727 [p = 0.000, P = 0.024] = [&W 0.000033] (1,(82,((((88,87),86),(83,(84,(((80,(((81,79),78),77)),76),75)))),(85,((70,(47,(((62,31),((45,44),((64,(63,15)),(28,(16,(17,(14,10))))))),6))),((46,4),(32,(43,(((67,(69,(68,35))),(65,(37,((18,(27,8)),(19,(33,(41,(((61,(73,(49,(60,(59,(58,(56,(57,(50,(55,(52,(53,((72,51),48))))))))))))),30),((54,5),3))))))))),(((((71,42),(23,22)),21),(40,(66,(26,((38,25),7))))),(((34,29),((36,24),(20,9))),(74,(11,(39,(13,(12,2))))))))))))))));
   tree tree_728 [p = 0.000, P = 0.024] = [&W 0.000033] (1,(82,((((88,87),86),((85,83),(84,(((80,(((81,79),78),77)),76),75)))),(70,((47,(((44,28),((64,63),15)),(16,(17,14)))),(31,(62,(32,((10,6),(((46,45),4),(43,(((68,(69,67)),((25,(35,(65,18))),(37,((27,8),(24,(19,(41,(((49,(54,(60,(58,((57,56),(50,(55,(52,(53,(72,(51,48))))))))))),((73,59),33)),(30,(5,3)))))))))),((((23,22),((71,42),21)),(40,((66,61),(26,7)))),(((36,((34,29),20)),(38,9)),(74,(11,(39,(13,(12,2)))))))))))))))))));
   tree tree_729 [p = 0.000, P = 0.024] = [&W 0.000033] (1,(82,((((88,87),86),((85,83),(84,((80,(((81,79),78),77)),(76,75))))),(70,((62,(31,(29,(45,4)))),((47,((64,(63,15)),((44,28),(17,(16,(14,(10,6))))))),(46,((32,((((34,25),(23,22)),((71,42),21)),(40,(66,(26,7))))),(43,(((74,(69,(67,(68,35)))),(65,(37,((27,8),((18,(41,(((61,59),(73,(49,(60,(58,(56,(57,(((55,52),50),(72,(53,(51,48))))))))))),((33,30),(54,5))))),(19,3)))))),(((36,24),20),((39,(38,11)),(12,((13,9),2))))))))))))));
   tree tree_730 [p = 0.000, P = 0.024] = [&W 0.000033] (1,(82,((((88,87),86),(83,(84,(((80,(((81,79),78),77)),76),75)))),(85,((70,((44,(28,(((64,63),(17,16)),15))),(14,(10,6)))),(47,((45,31),(62,((46,32),(4,((43,29),((65,(37,((27,8),(((71,42),19),((((54,(73,(49,(59,(60,(58,(56,(57,(50,(55,(52,((72,53),(51,48))))))))))))),33),(61,(30,5))),(41,3)))))),(((68,(69,(67,35))),(((23,22),21),((66,40),(26,(25,(34,7)))))),((38,18),(74,(24,(((36,20),9),(11,(13,((39,12),2))))))))))))))))))));
   tree tree_731 [p = 0.000, P = 0.024] = [&W 0.000033] (1,(82,((((88,87),86),(83,(84,(((80,((81,(79,78)),77)),76),75)))),(85,((70,47),(((64,((63,45),15)),(28,(62,(44,(17,((16,14),(10,6))))))),(31,((46,32),((((38,34),29),4),(43,(((69,(67,(68,35))),(37,((27,8),(18,(19,(41,(((54,30),5),((61,(73,(60,(49,(58,((57,56),(50,(55,(52,((72,51),(53,48))))))))))),(59,3))))))))),(((65,25),(((23,22),((71,42),21)),(40,(66,(26,7))))),((24,(20,(36,9))),(74,(11,((39,33),(13,(12,2))))))))))))))))));
   tree tree_732 [p = 0.000, P = 0.024] = [&W 0.000033] (1,(82,((((88,87),86),(83,(84,(76,((80,((79,(81,78)),77)),75))))),(85,((47,((17,(28,16)),(44,((64,63),15)))),(70,(62,(((31,(45,((38,29),18))),4),((14,(10,6)),(46,((32,(66,(((23,22),((71,(61,42)),21)),(40,((26,25),7))))),(((65,59),(((69,67),(68,35)),(37,((27,8),(19,(41,(33,((54,(((73,(49,(60,(58,((57,56),(50,(55,(52,((53,(72,51)),48))))))))),30),5)),3)))))))),(43,(11,(24,(74,((36,20),((39,12),(9,(34,(13,2)))))))))))))))))))));
   tree tree_733 [p = 0.000, P = 0.024] = [&W 0.000033] (1,(82,(((85,83),(((88,87),86),(84,(((80,(((81,79),78),77)),76),75)))),(70,(47,((44,(((64,63),15),(28,((17,16),(14,(10,6)))))),(62,((45,31),(46,(32,((43,4),(65,((((67,(69,(73,38))),(68,35)),(37,((18,(27,8)),(19,(41,((59,(49,(60,(58,((57,56),(50,(55,((52,(53,(72,51))),48)))))))),(((33,30),(54,5)),3))))))),(((((61,(71,42)),(23,22)),21),(66,(40,(25,(26,7))))),((24,((((36,34),29),20),9)),(74,(11,((39,12),(13,2)))))))))))))))))));
   tree tree_734 [p = 0.000, P = 0.024] = [&W 0.000033] (1,(82,((((88,87),86),(85,(83,(84,(76,((80,(((81,79),78),77)),75)))))),(70,(47,((62,31),(((28,(44,(63,(64,15)))),((17,16),(14,(10,6)))),((46,(45,29)),(4,(32,(43,(((69,(67,(68,35))),(65,(37,((27,8),(19,(25,(18,(41,(33,((73,(49,(60,(58,(57,(56,(50,(55,(52,(53,(72,(51,48)))))))))))),((30,((59,54),5)),3))))))))))),((((23,22),((71,42),21)),(40,(66,(26,(61,7))))),((38,34),(((24,(36,20)),9),(74,(11,((39,12),(13,2)))))))))))))))))));
   tree tree_735 [p = 0.000, P = 0.024] = [&W 0.000033] (1,(82,((((88,87),86),((85,83),(84,((80,((79,(81,78)),77)),(76,75))))),(70,((47,((28,(44,((63,45),(64,15)))),((17,16),(14,(10,6))))),(31,((62,32),(46,(29,(4,(43,(((69,(67,(68,35))),(65,(37,((19,(27,8)),(18,((41,((54,(((61,59),(73,49)),(60,(58,(57,(56,((72,53),(50,(55,(52,(51,48))))))))))),33)),(5,(30,3)))))))),((((66,40),((23,22),((71,42),21))),(26,((38,25),7))),(74,((36,(24,(20,9))),(11,(12,((34,13),(39,2)))))))))))))))))));
   tree tree_736 [p = 0.000, P = 0.025] = [&W 0.000033] (1,(82,((((88,87),86),(85,(83,(84,((80,(((81,79),78),77)),(76,75)))))),(70,((47,(62,31)),((44,((28,(64,(63,15))),((17,16),(14,(10,6))))),(((46,45),(29,4)),(32,(43,(((67,(68,(38,34))),(69,24)),(((((65,35),25),18),(37,((27,8),((19,(((73,(60,(61,(49,(58,((57,56),(50,(55,(52,(53,((72,51),48))))))))))),41),(30,(33,(59,5))))),(54,3))))),((((66,40),((23,22),((71,42),21))),(26,7)),(74,(((36,20),9),(11,(12,(39,(13,2))))))))))))))))));
   tree tree_737 [p = 0.000, P = 0.025] = [&W 0.000033] (1,((((88,87),86),82),((83,(84,(((80,(((81,79),78),77)),76),75))),(85,(70,(((44,(64,(((63,45),(62,28)),15))),(16,(14,(17,(10,6))))),(47,(31,(46,(32,(43,(4,((((68,(69,67)),(65,34)),(37,((27,8),((19,18),((41,(((73,(59,49)),(60,(58,(56,(57,(50,(55,(52,(72,(53,(51,48))))))))))),(35,(30,5)))),(61,3)))))),((29,(((71,42),((23,22),21)),((66,40),(26,(25,((54,38),(33,7))))))),(((36,(24,20)),9),(74,(11,((39,12),(13,2)))))))))))))))))));
   tree tree_738 [p = 0.000, P = 0.025] = [&W 0.000033] (1,(82,(((88,87),86),((85,(83,(84,(((80,(((81,79),78),77)),76),75)))),(70,((47,31),((62,(44,(((64,63),15),(28,(16,(14,(17,(10,6)))))))),(45,(32,(46,(43,(4,(((65,37),((27,8),(25,(19,((41,18),((((73,(60,49)),(58,(57,(56,(50,(55,(52,((53,(72,51)),48)))))))),(54,5)),(59,3))))))),((67,((69,68),35)),((((23,22),(((71,42),(61,30)),21)),(40,(66,(26,(38,7))))),(74,((((33,24),(29,((36,34),20))),9),(11,((39,12),(13,2))))))))))))))))))));
   tree tree_739 [p = 0.000, P = 0.025] = [&W 0.000033] (1,(82,((83,(84,(76,((80,(((81,79),78),77)),75)))),(((88,87),86),(85,(70,((47,((45,(28,(44,(64,(63,15))))),(16,(14,(17,(10,6)))))),(31,(32,(62,((46,((65,43),4)),(((69,(67,(68,35))),((27,8),(37,((24,(61,19)),(18,(41,(33,((49,(60,(58,(57,(56,(50,(55,((53,(72,51)),(52,48))))))))),(((59,54),(73,30)),(5,3)))))))))),((((23,22),((71,42),21)),(40,(66,(25,(26,7))))),(((29,(38,((36,34),20))),9),(74,(11,(39,(12,(13,2)))))))))))))))))));
   tree tree_740 [p = 0.000, P = 0.025] = [&W 0.000033] (1,(82,((((88,87),86),(83,(84,(((80,((81,(79,78)),77)),76),75)))),(85,(70,((47,(28,((((64,63),45),15),(44,(17,(14,(16,(10,6)))))))),(31,((62,32),(46,((29,4),(43,(65,((((68,(69,67)),35),(37,((27,8),(((59,33),18),(19,(41,((73,(49,(58,(60,((57,56),(50,(55,(52,((72,51),(53,48)))))))))),((61,54),((30,5),3))))))))),((((23,22),((71,42),21)),(25,((66,40),(26,7)))),(74,((34,((36,(24,20)),(38,9))),(11,(39,(12,(13,2))))))))))))))))))));
   tree tree_741 [p = 0.000, P = 0.025] = [&W 0.000033] (1,(82,((83,(84,(80,(76,((((81,79),78),77),75))))),(((88,87),86),(85,(70,(47,(((44,(62,28)),((64,((63,45),15)),(17,(14,(16,(10,6)))))),(31,(46,(32,(4,(29,(43,(((67,(68,(69,((73,38),34)))),((65,((59,35),25)),(18,(37,((27,8),(19,(30,(41,(5,(((61,(49,(60,(58,((57,56),(50,(55,(52,((72,51),(53,48)))))))))),(54,33)),3)))))))))),(((23,22),(((71,42),21),((66,40),(26,7)))),((((36,24),20),9),(74,((39,11),(12,(13,2)))))))))))))))))))));
   tree tree_742 [p = 0.000, P = 0.025] = [&W 0.000033] (1,(82,((((88,87),86),(83,(84,(((80,(((81,79),78),77)),76),75)))),(85,(70,(((44,(28,(63,(64,15)))),(14,(17,(16,(10,6))))),(47,(31,(62,(((46,45),4),(32,(43,((((69,68),67),(((65,35),((34,25),(38,18))),(37,(((61,19),(27,8)),(41,(((73,(60,(59,(49,(58,((57,56),(50,(55,((53,(72,51)),(52,48)))))))))),(54,30)),(33,(5,3)))))))),(((66,29),(((23,22),((71,42),21)),(40,(26,7)))),((36,(24,(20,9))),(74,(11,(39,(12,(13,2))))))))))))))))))));
   tree tree_743 [p = 0.000, P = 0.025] = [&W 0.000033] (1,(82,((((88,87),86),((85,83),(84,(((80,((81,(79,78)),77)),76),75)))),(70,(47,(((44,(28,(63,(64,15)))),(14,(16,(17,(10,6))))),(62,(32,((45,31),(46,((43,4),(((65,(((59,38),34),29)),((67,(69,(68,35))),((27,8),(37,(19,(18,(41,((49,(73,(60,(58,((57,56),(50,(55,(52,(53,(72,(51,48))))))))))),((33,(30,(54,5))),3))))))))),((((25,(23,22)),((71,42),21)),(40,(66,((61,26),7)))),((24,((36,20),9)),(74,(11,((39,12),(13,2))))))))))))))))));
   tree tree_744 [p = 0.000, P = 0.025] = [&W 0.000033] (1,(82,((((88,87),86),(83,(84,(((80,((81,(79,78)),77)),76),75)))),(85,(70,(47,(((28,(44,((64,63),15))),((17,(16,14)),(10,6))),(((62,45),31),((46,32),((43,4),((65,((38,34),29)),((((69,67),(68,35)),(37,((27,8),(18,((33,19),(41,(((61,59),((73,49),(60,(58,(56,(57,(50,(55,(52,(53,((72,51),48))))))))))),((54,30),(5,3))))))))),(((((71,42),(25,(23,22))),21),((66,40),(26,7))),(74,((((36,24),20),9),(11,(39,(12,(13,2)))))))))))))))))));
   tree tree_745 [p = 0.000, P = 0.025] = [&W 0.000033] (1,((((88,87),86),82),((83,(84,(76,((80,((79,(81,78)),77)),75)))),(85,(47,((70,(44,(28,(((64,63),15),(16,((17,14),(10,6))))))),((45,(62,31)),(46,(32,((43,4),((24,((65,((67,(69,(68,35))),(34,(((59,(54,38)),33),29)))),(37,((27,8),(19,(18,(41,((30,5),((73,(60,(61,(49,(58,(57,(56,(50,((55,52),(53,(72,(51,48)))))))))))),3))))))))),((((23,22),((71,42),21)),((66,40),(25,(26,7)))),(74,(((36,20),9),(11,(39,(12,(13,2))))))))))))))))));
   tree tree_746 [p = 0.000, P = 0.025] = [&W 0.000033] (1,(((((88,87),86),82),(83,(84,((80,(((81,79),78),77)),(76,75))))),(85,((70,(62,31)),(47,((((44,28),(63,(64,15))),(16,((17,14),(10,6)))),(45,((46,32),(((38,34),29),(4,(43,(65,(((36,24),((69,(67,(68,35))),(37,((27,8),(19,(18,(41,(30,(((54,33),5),(((61,(60,49)),(73,(59,(58,(56,(57,(50,(55,(52,((53,(72,51)),48)))))))))),3)))))))))),((((25,(23,22)),((71,42),21)),((66,40),(26,7))),((74,(20,9)),((39,11),(12,(13,2))))))))))))))))));
   tree tree_747 [p = 0.000, P = 0.025] = [&W 0.000033] (1,(82,((((88,87),86),(83,(84,(76,((80,((81,(79,78)),77)),75))))),(85,((70,((28,((64,(63,45)),15)),(44,(16,((17,14),(10,6)))))),(47,((62,31),((29,4),(46,(32,(43,((65,((67,(69,((68,(73,((59,38),34))),(35,18)))),(37,((27,8),(19,(41,(((49,(60,(58,((57,56),(50,(55,(52,((53,(72,51)),48)))))))),(54,30)),((33,5),3)))))))),((((71,42),((23,22),21)),(((66,61),40),(26,(25,7)))),((24,((36,20),9)),(74,(11,(39,(12,(13,2)))))))))))))))))));
   tree tree_748 [p = 0.000, P = 0.025] = [&W 0.000033] (1,(82,((((88,87),86),(83,(84,(80,(76,((((81,79),78),77),75)))))),(85,(47,((((28,17),16),(((64,63),15),(44,(14,(10,6))))),((70,(62,31)),(46,(32,((45,4),(43,((((68,(69,67)),35),(65,(37,((27,8),(18,((((61,59),33),19),(30,(41,((73,((60,49),(54,(58,((57,56),(50,(55,(52,((72,53),(51,48)))))))))),(5,3)))))))))),((40,(((23,22),((71,42),21)),((66,(38,25)),(26,7)))),((24,(((34,(36,29)),20),9)),(74,(11,((39,12),(13,2))))))))))))))))));
   tree tree_749 [p = 0.000, P = 0.025] = [&W 0.000033] (1,(82,(((88,87),86),((83,(84,(((80,(((81,79),78),77)),76),75))),(85,((47,((28,(44,((64,63),15))),(17,(16,(14,(10,6)))))),(70,((62,(45,31)),((46,32),((43,4),(29,((((67,(69,(73,38))),(68,35)),(65,(37,((18,(27,8)),(((71,42),19),((41,33),((49,(60,(58,(57,(56,(50,(55,(52,(53,(72,(51,48))))))))))),((30,5),((59,54),(61,3)))))))))),(((25,(23,22)),(21,(40,(66,(26,7))))),(((24,(36,20)),9),(74,(11,((39,12),(13,(34,2)))))))))))))))))));
   tree tree_750 [p = 0.000, P = 0.025] = [&W 0.000033] (1,((82,(((88,87),86),((85,83),(84,(((80,(((81,79),78),77)),76),75))))),(70,(47,(((28,((64,(63,45)),15)),(44,(17,(16,(14,(10,6)))))),((62,31),(32,(46,(29,((43,(65,4)),((37,((27,8),(19,((41,25),(18,((33,5),((54,30),((61,(59,(73,(49,(60,(58,(56,(57,(50,(55,(52,(53,(72,(51,48)))))))))))))),3)))))))),((((23,22),(((71,42),34),21)),((66,40),(26,7))),((67,(69,(68,35))),(((36,20),(24,9)),((39,11),((74,38),(12,(13,2))))))))))))))))));
   tree tree_751 [p = 0.000, P = 0.025] = [&W 0.000033] (1,(82,((((88,87),86),(83,(84,(80,(76,((((81,79),78),77),75)))))),(85,(70,((47,(44,((17,(28,16)),(15,((64,63),(14,(10,6))))))),((62,31),((46,(45,4)),(32,(43,((24,(((68,(69,67)),35),(65,(37,((27,8),(18,(((59,(61,30)),19),((41,((49,(73,(60,(58,((57,56),(50,(55,(52,((53,(72,51)),48))))))))),(54,5))),(33,3))))))))),(74,(((40,(66,(((71,42),(23,22)),21))),(26,((38,25),7))),((((36,(34,29)),20),9),(11,(39,(12,(13,2))))))))))))))))));
   tree tree_752 [p = 0.000, P = 0.025] = [&W 0.000033] (1,(82,((83,(84,(80,(76,((((81,79),78),77),75))))),(((88,87),86),(85,(((70,47),(31,((28,(44,(62,((64,(63,45)),15)))),((17,(16,14)),(10,6))))),(32,(46,((29,(34,(38,25))),((43,4),(((67,(69,(68,35))),(65,(37,(18,((27,8),(19,(59,((61,((60,54),(49,(73,(58,(57,(56,(50,(55,(52,(53,(72,(51,48))))))))))))),(41,(33,((30,5),3))))))))))),((((23,22),((71,42),21)),(40,(66,(26,7)))),(74,(((24,(36,20)),9),(11,((13,(39,12)),2))))))))))))))));
   tree tree_753 [p = 0.000, P = 0.025] = [&W 0.000033] (1,(82,((((88,87),86),(85,(83,(84,((80,76),((((81,79),78),77),75)))))),(70,((47,(28,(44,(((17,16),(62,((64,63),15))),(14,(10,6)))))),(31,((46,(45,4)),(32,(43,((74,(((54,38),24),((68,(69,67)),((65,(35,25)),((27,(19,8)),(37,((41,((73,(60,(59,(49,(58,(57,(56,(50,(55,(52,(53,(72,(51,48))))))))))))),(18,(30,(33,5))))),3))))))),((((23,22),((61,(71,42)),21)),((66,40),(26,7))),(((((36,34),29),20),9),(11,(39,((13,12),2)))))))))))))));
   tree tree_754 [p = 0.000, P = 0.025] = [&W 0.000033] (1,((((88,87),86),82),((83,(84,(80,(76,((((81,79),78),77),75))))),(85,((70,47),(((44,(28,(64,(63,15)))),(17,(16,(14,(10,6))))),(62,((45,31),((46,32),(((43,29),4),((((68,(65,35)),((73,38),(69,(67,34)))),(24,(37,((27,8),(19,(((((49,(60,(58,(56,(57,(50,(55,(52,(72,(53,(51,48))))))))))),41),18),((54,30),(33,5))),((59,25),3))))))),(((66,(40,((23,22),((71,42),21)))),(26,(61,7))),((74,((36,20),9)),(11,(12,(13,(39,2)))))))))))))))));
   tree tree_755 [p = 0.000, P = 0.025] = [&W 0.000033] (1,(82,((((88,87),86),(83,(84,(((80,((79,(81,78)),77)),76),75)))),(85,(70,((47,((45,44),(28,(((64,63),15),(16,(17,(14,(10,6)))))))),((62,31),(32,(46,(4,((43,29),((65,(((69,67),(68,(35,30))),((73,38),((37,25),((27,8),((33,(19,(61,(59,18)))),(41,((54,(49,(60,(58,(57,(56,(50,(55,(52,(53,((72,51),48))))))))))),(5,3))))))))),((66,((40,((23,22),((71,42),21))),(26,7))),(74,((24,(20,(36,9))),(11,(((39,34),12),(13,2))))))))))))))))));
   tree tree_756 [p = 0.000, P = 0.025] = [&W 0.000033] (1,(82,(((88,87),86),((83,(84,(((80,(((81,79),78),77)),76),75))),(85,(47,((70,(((44,28),((64,(63,45)),15)),(16,(17,(14,(10,6)))))),((62,31),(32,(46,((43,4),((((69,67),(68,35)),(37,((27,8),((24,18),(19,(41,((((73,49),((60,59),(58,(56,(57,(50,(55,(52,((53,(72,51)),48))))))))),((54,30),5)),((61,33),3)))))))),(65,((((23,22),((71,42),21)),((40,(66,34)),(26,(25,7)))),(((38,29),(74,((36,20),9))),(11,((39,12),(13,2))))))))))))))))));
   tree tree_757 [p = 0.000, P = 0.025] = [&W 0.000033] (1,(82,((((88,87),86),(83,(84,(76,((80,(((81,79),78),77)),75))))),(85,((47,(70,(44,((28,((64,63),15)),(17,((16,14),(10,6))))))),(((62,45),31),(32,((29,(43,4)),(46,(65,((((68,35),(69,(67,(34,(38,(73,33)))))),((37,(27,8)),(18,((61,19),(41,(((59,49),(60,(58,(56,(57,(50,(55,((53,(72,51)),(52,48))))))))),((54,5),(30,3)))))))),((((25,(23,22)),((71,42),21)),((66,40),(26,7))),(74,(((36,(24,20)),9),((39,11),(12,(13,2)))))))))))))))));
   tree tree_758 [p = 0.000, P = 0.025] = [&W 0.000033] (1,(82,(((85,83),(((88,87),86),(84,(76,((80,(((81,79),78),77)),75))))),(70,(47,((28,(44,(((64,63),15),(16,(17,(14,(10,6))))))),((62,31),(((46,(45,29)),4),(32,(43,(((65,24),((69,(67,(68,35))),(((((61,59),19),18),(27,8)),(37,(41,(((73,33),(30,((49,(60,(58,(56,(57,(50,(55,(52,(53,(72,(51,48))))))))))),5))),(54,3))))))),((((23,22),((71,42),21)),((66,40),(25,(26,7)))),(74,(((36,20),9),(11,((39,(38,12)),(13,(34,2))))))))))))))))));
   tree tree_759 [p = 0.000, P = 0.025] = [&W 0.000033] (1,(82,((83,(((88,87),86),(84,(((80,(((81,79),78),77)),76),75)))),(85,(70,((47,(44,((64,((63,45),15)),(28,(17,(16,(14,(10,6)))))))),(31,(62,((46,4),(32,(43,((65,(37,((27,8),(19,(41,(((54,((73,59),(49,(60,(58,((57,56),(50,(55,(52,(53,(72,(51,48)))))))))))),18),(33,(5,(30,3))))))))),((((23,22),((71,(61,42)),21)),(25,((66,40),(26,7)))),((67,(69,(68,35))),(74,((((38,34),(36,29)),(24,(20,9))),(11,(39,(12,(13,2))))))))))))))))))));
   tree tree_760 [p = 0.000, P = 0.025] = [&W 0.000033] (1,(82,((((88,87),86),(83,(84,(((80,(((81,79),78),77)),76),75)))),(85,((70,((28,(44,(63,(64,15)))),(16,(17,(14,(10,6)))))),(47,((62,(31,(45,4))),(46,(32,(43,((65,(25,(37,((27,8),((61,19),(41,((49,(73,(59,(60,(58,((57,56),((55,52),(50,(53,((72,51),48)))))))))),((54,30),(5,3))))))))),((((23,22),((71,42),21)),(66,(40,(26,7)))),((74,(67,((68,35),(69,18)))),(((33,24),((36,(34,(38,29))),(20,9))),(11,((39,12),(13,2)))))))))))))))));
   tree tree_761 [p = 0.000, P = 0.025] = [&W 0.000033] (1,(82,((((88,87),86),(83,(84,(((80,(((81,79),78),77)),76),75)))),(85,((47,((28,(16,(17,(14,10)))),(44,(45,(15,(64,(63,6))))))),(70,((62,31),(32,(46,((43,4),(((69,(68,(67,35))),(37,((27,8),(18,(19,((41,(((73,(60,(49,(59,(58,((57,56),(50,(55,(52,(72,(53,(51,48)))))))))))),33),(30,(54,5)))),3)))))),(74,((((23,22),((61,(71,42)),21)),((66,40),(25,(26,7)))),(((36,(24,20)),((38,(34,29)),9)),(11,(((65,39),12),(13,2)))))))))))))))));
   tree tree_762 [p = 0.000, P = 0.025] = [&W 0.000033] (1,(82,((((88,87),86),(85,(83,(84,(((80,(((81,79),78),77)),76),75))))),(70,((47,((44,(28,(64,(63,15)))),(16,((17,14),(10,6))))),((62,31),((45,(46,4)),(32,(43,(((65,(69,(67,(68,35)))),(37,((27,8),((25,(24,(59,18))),(19,(((41,33),((54,30),5)),((73,(49,(60,(58,((57,56),(50,((55,52),(53,(72,(51,48)))))))))),3))))))),((66,((40,((23,22),((61,(71,42)),21))),(26,7))),(((36,20),9),((39,(38,29)),((74,34),(11,(13,(12,2)))))))))))))))));
   tree tree_763 [p = 0.000, P = 0.025] = [&W 0.000033] (1,(82,((((88,87),86),(83,(84,(80,(76,((((81,79),78),77),75)))))),(85,(47,(70,(((45,31),((44,(28,((64,63),15))),(16,((17,14),(10,6))))),(62,(46,((32,4),(43,(((67,(69,(68,35))),((65,24),(37,((27,8),((25,18),(19,(41,(((73,54),(49,(60,(58,(56,(57,(55,(50,(52,(53,(72,(51,48)))))))))))),(((59,33),5),(30,3)))))))))),(((((61,(71,42)),(23,22)),21),(40,((66,38),(26,7)))),(74,((12,(((36,(34,29)),20),9)),((39,11),(13,2)))))))))))))))));
   tree tree_764 [p = 0.000, P = 0.025] = [&W 0.000033] (1,((((88,87),86),82),((83,(84,(((80,(((81,79),78),77)),76),75))),(85,((70,(47,(((44,(45,18)),(28,(64,(63,15)))),(16,(14,(17,(10,6))))))),(31,((62,32),((46,4),(43,(65,(((69,(67,((68,(73,(59,38))),35))),((27,(19,8)),(37,((41,(((49,(60,(58,((57,56),(50,(55,(52,((72,51),(53,48))))))))),33),((54,30),5))),3)))),(((25,12),(((23,22),((61,(71,42)),21)),((66,40),(26,7)))),(74,(24,((((36,(34,29)),20),9),(11,(39,(13,2))))))))))))))))));
   tree tree_765 [p = 0.000, P = 0.025] = [&W 0.000033] (1,(82,((((88,87),86),(83,(84,(80,(76,((((81,79),78),77),75)))))),(85,(70,(((44,((45,28),((64,63),15))),(((17,16),14),(10,6))),(47,((62,31),((46,4),(32,(29,(43,(65,(((67,(69,(68,35))),(37,((18,((27,(61,19)),8)),((((((59,54),(73,(49,(60,(58,((57,56),(50,(55,((53,(72,51)),(52,48)))))))))),33),30),5),(41,((38,34),3)))))),((74,(25,((40,(((71,42),(23,22)),21)),(66,(26,7))))),((24,((36,(20,12)),9)),((39,11),(13,2))))))))))))))))));
   tree tree_766 [p = 0.000, P = 0.026] = [&W 0.000033] (1,(82,(((88,87),86),((83,(84,(((80,((79,(81,78)),77)),76),75))),(85,((70,(28,((44,(((64,63),(62,45)),15)),((17,16),(14,(10,6)))))),(47,(31,(46,(32,(4,(43,(((67,(69,(68,35))),(65,(37,((27,8),((19,18),(41,(((54,30),5),((61,((73,(59,49)),(60,(58,(56,(57,(50,(55,(52,(53,((72,51),48))))))))))),3)))))))),(((66,25),((40,((23,22),((71,42),21))),(26,7))),(74,((39,(38,33)),((12,(24,((34,(29,20)),(36,9)))),(11,(13,2)))))))))))))))))));
   tree tree_767 [p = 0.000, P = 0.026] = [&W 0.000033] (1,(82,((((88,87),86),(83,(84,(((80,(((81,79),78),77)),76),75)))),(85,(70,((47,(28,(((45,44),((64,63),15)),(16,(17,(14,(10,6))))))),((62,31),(46,(32,(65,((29,(43,4)),(((67,(69,(68,35))),((38,33),((37,24),((25,(27,8)),((19,18),((30,5),(41,(((73,61),(54,((59,49),(60,(58,(57,(56,(50,(55,(52,(53,((72,51),48)))))))))))),3)))))))),((74,((40,((23,22),(((71,42),34),21))),(66,(26,7)))),(((36,20),(12,9)),((39,11),(13,2))))))))))))))));
   tree tree_768 [p = 0.000, P = 0.026] = [&W 0.000033] (1,(((((88,87),86),82),(83,(84,(((80,(((81,79),78),77)),76),75)))),(85,((47,((44,(28,(45,((64,63),15)))),(16,(17,(14,(10,6)))))),(62,(70,(31,(32,((43,(38,(34,29))),((46,4),((37,((27,8),(((25,(59,19)),18),((41,(((61,(73,(60,(49,(58,((57,56),(50,(55,(52,(53,(72,(51,48)))))))))))),33),(54,5))),3)))),((65,((69,67),(68,(35,30)))),((((23,22),((71,42),21)),((66,40),(26,7))),(((24,(36,20)),(12,9)),(74,((39,11),(13,2)))))))))))))))));
   tree tree_769 [p = 0.000, P = 0.026] = [&W 0.000033] (1,(82,((((88,87),86),((85,83),(84,(80,(76,((((81,79),78),77),75)))))),(((70,47),((28,(44,((64,63),15))),(16,(17,(14,(10,6)))))),(31,((62,45),(32,(((46,29),4),(43,(65,((((69,67),(68,35)),(37,((27,(18,8)),(((33,(59,25)),(41,((54,((73,60),(49,(58,(57,(56,(50,(55,(52,(53,(72,(51,48)))))))))))),(61,(30,5))))),(19,3))))),((66,(((23,22),((71,42),21)),(40,(26,(38,7))))),((74,(((36,24),20),(12,9))),((39,11),((34,13),2)))))))))))))));
   tree tree_770 [p = 0.000, P = 0.026] = [&W 0.000033] (1,(82,(((88,87),86),((83,(84,(((80,(((81,79),78),77)),76),75))),(85,(70,(47,(((28,((44,(45,18)),(64,(63,15)))),(14,(17,(16,(10,6))))),(62,(31,(32,((46,4),((43,(38,29)),(((((69,68),67),35),(65,(37,((27,8),(19,(41,((61,(30,((73,((60,59),(49,(58,((57,56),(50,(55,(52,((72,53),(51,48)))))))))),(54,5)))),(33,3)))))))),((((25,(23,22)),((66,40),((71,42),21))),(26,7)),((74,(24,((36,20),(12,9)))),((39,11),((34,13),2))))))))))))))))));
   tree tree_771 [p = 0.000, P = 0.026] = [&W 0.000033] (1,(82,(((85,83),(84,(76,((80,(((81,79),78),77)),75)))),(((88,87),86),(70,((45,(28,(((64,63),15),(44,((17,14),(16,(10,6))))))),(47,((62,31),(32,(46,((29,(43,4)),(65,(((67,(69,(68,35))),(33,(37,((27,8),((25,18),(19,(((54,30),5),(41,(((73,(59,49)),(60,(58,(56,(57,(((53,(72,51)),50),(55,(52,48)))))))),3))))))))),((34,((66,40),(((23,22),((71,42),21)),((61,26),7)))),(74,(((24,(38,(36,12))),(20,9)),((39,11),(13,2))))))))))))))))));
   tree tree_772 [p = 0.000, P = 0.026] = [&W 0.000033] (1,(82,(((88,87),86),((83,(84,(((80,((79,(81,78)),77)),76),75))),(85,(70,(47,(((44,(28,(45,((17,16),(64,(63,15)))))),(31,(14,(10,6)))),(62,(32,(46,(29,(43,(4,(((65,(69,((68,67),(35,18)))),((19,(27,8)),(37,((41,(54,((73,(61,((59,49),(60,(58,((57,56),(50,((53,(72,51)),(55,(52,48)))))))))),5))),3)))),((74,((40,(((71,42),(23,22)),21)),((66,34),((33,(30,25)),(26,(38,7)))))),(((24,(36,20)),(12,9)),((39,11),(13,2)))))))))))))))))));
   tree tree_773 [p = 0.000, P = 0.026] = [&W 0.000033] (1,(82,((((88,87),86),(83,(84,(76,((80,(((81,79),78),77)),75))))),(85,((47,((45,44),(((64,63),15),(28,((17,14),(16,(10,6))))))),(70,((62,31),(32,(46,((43,4),(((38,34),29),((((69,67),(68,(35,18))),(65,((27,8),(37,(41,(((61,33),19),((30,((49,((73,(60,59)),(54,(58,((57,56),(50,(55,(52,(53,(72,(51,48))))))))))),5)),3))))))),(((40,((23,22),((71,42),21))),(25,(66,(26,7)))),((12,((36,20),9)),(74,(24,(39,(11,(13,2)))))))))))))))))));
   tree tree_774 [p = 0.000, P = 0.026] = [&W 0.000033] (1,(82,(((88,87),86),((83,(84,(((80,(((81,79),78),77)),76),75))),(85,(70,(47,((((62,45),31),(((17,16),(44,(28,((64,63),15)))),(14,(10,6)))),(((46,32),29),((43,4),((((69,(67,(38,34))),(68,(35,18))),(65,((27,(19,8)),(37,(41,(33,((((49,(61,(73,(60,(58,(57,(56,(50,(55,(52,(53,(72,(51,48))))))))))))),(54,30)),5),(59,3)))))))),((((23,22),((71,42),21)),(40,(66,(25,(26,7))))),(74,(((24,((36,20),12)),9),((39,11),(13,2))))))))))))))));
   tree tree_775 [p = 0.000, P = 0.026] = [&W 0.000033] (1,(82,((((88,87),86),((85,83),(84,(((80,(((81,79),78),77)),76),75)))),(70,(((45,44),(28,(((63,16),(64,15)),(17,(14,(10,6)))))),(47,(31,((62,32),((46,((38,34),29)),(4,(43,(((67,(69,(68,35))),(65,(37,((27,8),(19,(18,(((59,(61,(49,(73,(60,(58,(56,(57,(50,(55,(52,((72,51),(53,48))))))))))))),41),((30,(33,5)),(54,3))))))))),(((40,(((71,42),(23,22)),21)),(66,(26,(25,7)))),(39,((12,(74,((24,20),(36,9)))),(11,(13,2)))))))))))))))));
   tree tree_776 [p = 0.000, P = 0.026] = [&W 0.000033] (1,(82,((((88,87),86),((85,83),(84,(((80,(((81,79),78),77)),76),75)))),(70,(47,(((44,28),((62,((64,63),15)),((17,14),(16,(10,6))))),(31,((46,(45,4)),(32,(43,(((69,(68,67)),(74,((((65,35),25),((54,38),18)),((37,(27,((61,19),8))),(41,((73,(49,(59,(60,(58,((57,56),(50,(55,(52,(53,(72,(51,48)))))))))))),(((33,30),5),3))))))),((((23,22),((71,42),21)),((66,40),(26,7))),(((34,(29,(36,20))),(24,(12,9))),((39,11),(13,2)))))))))))))));
   tree tree_777 [p = 0.000, P = 0.026] = [&W 0.000033] (1,(82,(((88,87),86),((83,(84,(76,((80,(((81,79),78),77)),75)))),(85,((70,47),(((62,31),(((45,28),(44,(64,(63,15)))),((17,16),(14,(10,6))))),((46,4),(32,(43,(((69,(67,(68,35))),(38,(37,(8,(27,(19,(18,(41,(((61,59),(73,(49,(60,(58,((57,56),(50,(55,(52,((72,53),(51,48))))))))))),((30,(54,5)),3)))))))))),((((23,22),((71,(42,33)),21)),((66,40),(26,(25,7)))),(65,(74,(((24,(36,12)),(39,(((34,29),20),9))),(11,(13,2)))))))))))))))));
   tree tree_778 [p = 0.000, P = 0.026] = [&W 0.000033] (1,(82,((((88,87),86),(83,(84,(80,(((79,(81,78)),77),(76,75)))))),(85,(70,((47,((16,(17,(14,10))),((45,44),(28,(64,(63,(15,6))))))),((62,31),(32,(46,((43,4),(65,((((69,(68,(67,35))),((73,38),12)),(37,((27,8),((59,18),(19,(41,((((54,(49,(60,(58,((57,56),(50,(55,(52,((53,(72,51)),48))))))))),30),5),(33,3)))))))),((((25,(23,22)),((71,(61,42)),21)),((66,40),(26,7))),((24,((36,((34,29),20)),9)),(74,(11,(39,(13,2))))))))))))))))));
   tree tree_779 [p = 0.000, P = 0.026] = [&W 0.000033] (1,(82,((((88,87),86),((85,83),(84,(76,((80,(((81,79),78),77)),75))))),(70,(47,(((44,28),(((64,(62,(63,45))),15),(17,(16,(14,(10,6)))))),(31,((46,(29,4)),(32,((43,(65,12)),(((69,(67,(68,35))),((37,(27,8)),((41,(18,(((73,(49,((60,59),(58,(56,(57,(50,((52,(53,(72,51))),(55,48))))))))),33),((54,30),5)))),((61,19),3)))),(((((71,42),(23,22)),21),((66,40),((26,25),7))),((74,((38,34),(24,((36,20),9)))),(39,(11,(13,2))))))))))))))));
   tree tree_780 [p = 0.000, P = 0.026] = [&W 0.000033] (1,((((88,87),86),82),((83,(84,(76,((80,(((81,79),78),77)),75)))),(85,(70,((44,(28,(((64,63),15),((16,14),(17,(10,6)))))),(47,(((62,31),(45,4)),(46,(32,((((69,67),(73,38)),(74,((68,((35,(65,25)),(59,18))),(37,((27,8),(19,(41,((((49,(60,(58,(56,(57,(50,(55,(52,(53,((72,51),48)))))))))),(54,33)),(30,5)),(61,3))))))))),((((23,22),((71,42),21)),((66,40),(26,7))),(43,(((24,((36,(34,29)),20)),9),((12,(39,11)),(13,2))))))))))))))));
   tree tree_781 [p = 0.000, P = 0.026] = [&W 0.000033] (1,(82,(((85,83),(((88,87),86),(84,(((80,((79,(81,78)),77)),76),75)))),(70,((47,((44,(((64,63),45),15)),(28,(16,(17,(14,(10,6))))))),(31,((62,32),(46,(4,(43,((65,((37,24),((19,((27,18),8)),((33,25),(41,((54,(((59,49),(73,(60,(58,((57,56),(50,(55,((53,(72,51)),(52,48))))))))),30)),(5,3))))))),((((23,22),((71,42),21)),(40,(66,(26,(61,7))))),(((68,(69,67)),35),(29,(((36,20),9),(38,((74,((39,12),11)),(34,(13,2)))))))))))))))))));
   tree tree_782 [p = 0.000, P = 0.026] = [&W 0.000033] (1,(82,((83,(84,(((80,(((81,79),78),77)),76),75))),(((88,87),86),(85,((70,47),(31,((44,(62,((45,28),(64,(63,15))))),(((17,14),(16,(10,6))),((46,32),((43,4),(29,((((69,67),(68,(35,18))),(38,(34,((27,(((61,30),19),8)),(37,(((73,(54,((59,49),(60,(58,((57,56),(50,(55,(52,((53,(72,51)),48)))))))))),5),(41,3))))))),((((23,22),((42,(71,33)),21)),(((66,40),25),(26,7))),(((24,(36,20)),9),(74,(((65,(39,12)),11),(13,2))))))))))))))))));
   tree tree_783 [p = 0.000, P = 0.026] = [&W 0.000033] (1,(82,((((88,87),86),(83,(84,(((80,(((81,79),78),77)),76),75)))),(85,(70,(47,(((44,(28,((64,((63,45),18)),15))),(14,(17,(16,(10,6))))),((62,31),(32,(46,(43,(4,((((69,67),(68,35)),(37,((27,8),((33,19),(41,(((73,(54,((60,59),(49,(58,((57,56),(50,(55,(52,(53,(72,(51,48)))))))))))),(30,5)),3)))))),((((66,40),(((71,(61,42)),(25,(23,22))),21)),(26,7)),(((24,((34,(36,29)),20)),9),(74,(((39,12),11),((65,38),(13,2)))))))))))))))))));
   tree tree_784 [p = 0.000, P = 0.026] = [&W 0.000033] (1,(82,((((88,87),86),(83,(84,(76,((80,(((81,79),78),77)),75))))),(85,(70,(47,(((44,28),((17,16),(64,(63,15)))),((62,(31,(14,(10,6)))),(32,((46,45),(((34,29),4),(43,(((68,(69,67)),(((65,(35,18)),12),(37,((27,8),(19,(41,((30,(54,5)),((59,(60,((73,49),(58,((57,56),(50,(55,(52,((72,(53,51)),48))))))))),3)))))))),((((23,22),((71,(61,42)),21)),(40,(66,(26,((38,25),7))))),((24,((36,(33,20)),9)),((74,(39,11)),(13,2)))))))))))))))));
   tree tree_785 [p = 0.000, P = 0.026] = [&W 0.000033] (1,(82,((((88,87),86),(85,(83,(84,(76,((80,((79,(81,78)),77)),75)))))),(70,(47,(((28,((64,(63,45)),15)),(44,(16,(17,(14,(10,6)))))),(62,(31,((46,32),((43,4),((((69,67),(68,35)),(65,(37,((27,8),(((61,59),18),(19,(25,(41,((((54,(73,(49,(60,(58,(56,(57,(50,((55,52),(53,(72,(51,48)))))))))))),33),(30,5)),3))))))))),(((38,29),((40,(((71,42),(23,22)),21)),(66,(26,7)))),(74,((((24,(36,20)),12),9),((39,11),((34,13),2))))))))))))))));
   tree tree_786 [p = 0.000, P = 0.026] = [&W 0.000033] (1,(82,(((88,87),86),((83,(84,(80,(((((81,79),78),77),76),75)))),(85,(70,(47,(((62,31),((28,(44,(64,(63,15)))),(17,(16,(14,(10,6)))))),(45,((32,(46,(29,4))),(43,(((67,((69,65),((68,(73,38)),35))),((27,(18,8)),(37,(19,(41,(30,(((54,(49,(59,(60,(58,(56,(57,(50,((55,52),(53,(72,(51,48)))))))))))),5),3))))))),((((33,(23,22)),(((71,61),42),21)),(66,(40,(26,(25,7))))),((((24,(36,20)),12),9),(74,((39,11),(34,(13,2))))))))))))))))));
   tree tree_787 [p = 0.000, P = 0.026] = [&W 0.000033] (1,(82,((85,(83,(84,(((80,(((81,79),78),77)),76),75)))),(((88,87),86),(70,((47,(44,(28,((64,(63,15)),(17,(16,(14,(10,6)))))))),((62,(45,31)),((46,((32,((38,34),29)),4)),(43,(((69,(67,(68,35))),(37,((27,8),(19,(18,(41,(((61,(73,(((60,59),49),(58,((57,56),(50,(55,(52,(53,(72,(51,48))))))))))),(30,(54,5))),3))))))),((((23,22),((71,42),21)),(40,((66,25),(26,7)))),(74,((65,((36,20),((33,24),(12,9)))),(11,(39,(13,2))))))))))))))));
   tree tree_788 [p = 0.000, P = 0.026] = [&W 0.000033] (1,(82,(((85,83),(84,((80,(((81,79),78),77)),(76,75)))),(((88,87),86),(70,((47,((28,(44,((64,63),15))),(16,(17,(14,(10,6)))))),(62,((45,31),((46,((38,29),4)),((43,32),(((68,(69,67)),(65,(37,((27,8),((61,19),((41,((73,(60,(49,(58,(56,(57,(50,(55,(52,((53,(72,51)),48)))))))))),((54,(35,30)),(59,5)))),(18,3))))))),((((71,42),((23,22),21)),((66,(40,34)),(25,(26,7)))),((24,(12,(33,((36,20),(13,9))))),(74,(11,(39,2))))))))))))))));
   tree tree_789 [p = 0.000, P = 0.026] = [&W 0.000033] (1,(82,((((88,87),86),(83,(84,(76,((80,(((81,79),78),77)),75))))),(85,(70,((47,((16,(44,(64,((63,45),15)))),((28,17),(14,(10,6))))),(31,((62,32),(43,((46,4),(((67,(69,(68,(((73,59),38),35)))),(37,((27,8),((61,19),((41,((33,18),((49,(60,(58,((57,56),(50,(55,((52,(53,(72,51))),48))))))),(30,5)))),3))))),(65,((((23,22),((71,42),21)),(66,(40,(25,(26,7))))),(74,((24,(((54,(34,29)),(36,20)),9)),(((39,12),11),(13,2)))))))))))))))));
   tree tree_790 [p = 0.000, P = 0.026] = [&W 0.000033] (1,((((88,87),86),82),((83,(84,(76,((80,(((81,79),78),77)),75)))),(85,(70,(47,((((45,44),28),((64,63),((17,16),15))),((62,31),((14,(10,6)),(32,((43,(46,4)),(((67,(69,(68,35))),(65,((19,(18,(27,8))),(37,((59,(73,(49,(60,(58,(56,(57,(50,(55,(52,((72,51),(53,48)))))))))))),(41,((30,(54,5)),(61,3)))))))),((((71,42),((23,22),21)),((66,40),((38,25),(26,(33,7))))),((24,((36,(34,(29,20))),9)),(74,(((39,12),11),(13,2)))))))))))))))));
   tree tree_791 [p = 0.000, P = 0.026] = [&W 0.000033] (1,(82,((((88,87),86),(83,(84,(((80,(((81,79),78),77)),76),75)))),(85,((47,(44,(28,((63,45),((17,16),(64,15)))))),((70,62),(31,((14,(10,6)),(32,(46,(((43,29),4),((65,(((69,67),(68,35)),((37,(27,8)),((19,18),(41,((61,(49,(73,(60,(59,(58,(57,(56,((53,(72,51)),(50,((55,52),48))))))))))),(30,(5,3)))))))),(((40,(((71,42),(23,22)),21)),((66,(34,33)),(((54,38),25),(26,7)))),((24,(20,((36,12),(13,9)))),(74,((39,11),2))))))))))))))));
   tree tree_792 [p = 0.000, P = 0.026] = [&W 0.000033] (1,(82,((((88,87),86),(83,(84,(((80,((81,(79,78)),77)),76),75)))),(85,((70,(47,((64,((63,45),15)),(28,(44,(17,(16,(14,(10,6))))))))),((62,31),((46,32),(((38,(34,29)),4),(43,(65,((((69,67),(68,35)),((27,8),(37,(((25,19),18),(41,(((73,(49,(60,(58,(57,(56,(50,(55,(52,((72,51),(53,48))))))))))),(59,33)),(5,(30,(54,3))))))))),((((23,22),((71,(61,42)),21)),((66,40),(26,7))),((24,((36,20),9)),(11,(74,(13,(39,(12,2))))))))))))))))));
   tree tree_793 [p = 0.000, P = 0.026] = [&W 0.000033] (1,(82,((((88,87),86),(83,(84,(((80,(((81,79),78),77)),76),75)))),(85,((47,((44,((64,(63,45)),15)),(16,(17,(28,(14,(10,6))))))),(70,(62,(31,((43,32),((46,4),(29,((65,(37,((27,8),(19,(41,(((54,((73,59),(49,(61,(60,(58,((57,56),(50,(55,(52,(53,((72,51),48)))))))))))),(30,5)),(33,3))))))),((25,(((23,22),((71,42),21)),((66,40),(26,7)))),(38,((69,(67,((68,35),18))),((24,((34,(36,20)),9)),(74,((39,11),(13,(12,2))))))))))))))))))));
   tree tree_794 [p = 0.000, P = 0.026] = [&W 0.000033] (1,(82,((((88,87),86),(83,(84,(((80,(((81,79),78),77)),76),75)))),(85,((70,(47,((28,(64,(63,15))),(44,(17,(16,(14,(10,6)))))))),((46,45),(31,((62,32),((43,4),(((38,34),29),((((69,67),(68,35)),(65,(37,((27,8),(19,((25,(30,(33,5))),(((73,((59,54),(58,(60,(49,((57,56),(50,(55,(52,((72,51),(53,48))))))))))),41),(18,3)))))))),((((23,22),((71,42),21)),(((66,61),40),(26,7))),((74,(24,(20,(36,9)))),(11,(39,(13,(12,2)))))))))))))))));
   tree tree_795 [p = 0.000, P = 0.026] = [&W 0.000033] (1,(82,(((88,87),86),((83,(84,((80,(((81,79),78),77)),(76,75)))),(85,(47,((70,((44,(28,(64,((63,45),15)))),(17,(16,(14,(10,6)))))),((62,31),(46,(32,((43,4),((65,(37,(((24,19),(27,8)),(18,(41,((30,(54,5)),(((59,(73,(49,(60,(58,(56,(57,(50,((55,52),(53,(72,(51,48)))))))))))),33),3))))))),(((38,25),(((23,22),((61,(71,42)),21)),((66,40),(26,7)))),((67,(69,(68,35))),(74,((((36,(34,29)),20),9),(11,(39,(13,(12,2))))))))))))))))))));
   tree tree_796 [p = 0.000, P = 0.027] = [&W 0.000033] (1,(82,(((85,83),(((88,87),86),(84,(((80,(((81,79),78),77)),76),75)))),(70,((47,((64,(63,15)),(44,(28,(17,(16,(14,(10,6)))))))),(((62,45),31),(46,(32,((43,4),(65,((((69,(73,38)),(67,(68,35))),(25,(37,((27,8),((54,(61,30)),(19,((41,((49,((60,59),(58,(56,(57,(50,((55,52),(53,(72,(51,48)))))))))),33)),(18,(5,3))))))))),((((23,22),((71,42),21)),(40,(66,(26,7)))),(((24,(((36,34),29),20)),9),(74,(11,((39,13),(12,2)))))))))))))))));
   tree tree_797 [p = 0.000, P = 0.027] = [&W 0.000033] (1,((((88,87),86),82),(((85,83),(84,(80,(76,((((81,79),78),77),75))))),(70,(47,(((62,(28,(44,(64,(63,15))))),(16,(17,(14,(10,6))))),(31,(45,((46,32),(((38,34),29),((43,4),((((69,(68,67)),(65,35)),((37,18),((27,8),(((61,(71,42)),19),(41,((33,5),(((73,54),((60,59),(49,(58,((57,56),(50,((55,52),((72,53),(51,48))))))))),(30,3)))))))),((66,((40,((23,22),21)),(25,(26,7)))),(((24,(36,20)),9),(11,(74,(39,(13,(12,2)))))))))))))))))));
   tree tree_798 [p = 0.000, P = 0.027] = [&W 0.000033] (1,(82,((((88,87),86),((85,83),(84,(76,((80,(((81,79),78),77)),75))))),((70,(44,(((64,63),15),(28,(17,(16,(14,(10,6)))))))),((62,31),(47,((46,45),(4,(32,(43,(((65,38),29),(((67,(69,(68,35))),((18,(27,8)),(37,(19,((41,(33,(30,5))),(25,((54,(61,(49,(59,(73,(60,(58,(56,(57,(50,(55,(52,(53,(72,(51,48))))))))))))))),3))))))),((((23,22),((71,42),21)),(40,(66,(26,7)))),(74,((24,((36,20),(34,9))),(11,(13,(39,(12,2)))))))))))))))))));
   tree tree_799 [p = 0.000, P = 0.027] = [&W 0.000033] (1,((82,(((88,87),86),(83,(84,(((80,(((81,79),78),77)),76),75))))),(85,((47,((44,28),(((63,(62,45)),15),(64,(16,(17,(14,(10,6)))))))),(70,(31,(32,(46,(4,(43,((65,((67,(69,(68,35))),((37,(27,8)),((((71,42),(61,19)),(59,18)),(41,((((73,(49,(60,(58,(56,(57,(55,(50,(52,(53,(72,(51,48)))))))))))),30),5),(54,3))))))),((((23,22),21),(25,((66,40),(26,7)))),(74,((38,29),((36,((33,(24,20)),(34,9))),(39,(11,(13,(12,2)))))))))))))))))));
   tree tree_800 [p = 0.000, P = 0.027] = [&W 0.000033] (1,(82,((((88,87),86),(83,(84,(76,((80,(((81,79),78),77)),75))))),(85,(70,(47,((((64,63),((17,16),15)),(28,(44,(14,(10,6))))),((62,(45,31)),(4,((46,(36,29)),(32,((43,(74,((((69,68),67),(65,(35,34))),(38,(24,((37,(((71,42),19),(27,8))),(((25,18),(((54,(73,(60,(49,(58,((57,56),(50,((55,52),(72,(53,(51,48))))))))))),30),(33,5))),(41,((61,59),3))))))))),((((23,22),21),(66,(40,(26,7)))),((20,9),(11,((39,13),(12,2)))))))))))))))));
   tree tree_801 [p = 0.000, P = 0.027] = [&W 0.000033] (1,(82,((85,(83,(84,((80,76),(((81,(79,78)),77),75))))),(((88,87),86),(70,(47,((62,(45,31)),(((44,(28,((64,63),15))),((17,14),(16,(10,6)))),((29,(38,4)),(46,(32,(43,(((69,(67,(68,35))),(65,(37,((27,8),(18,(((59,33),(61,19)),((73,(54,30)),(41,(((49,(60,(58,((57,56),(50,(55,(52,(53,((72,51),48))))))))),5),(34,3)))))))))),(((40,((23,22),((71,42),21))),((66,25),(26,7))),(74,(((24,(36,20)),9),(11,(13,((39,12),2)))))))))))))))))));
   tree tree_802 [p = 0.000, P = 0.027] = [&W 0.000033] (1,(82,((83,(((88,87),86),(84,(76,((80,(((81,79),78),77)),75))))),(85,(70,(47,(((((45,44),28),(64,(63,15))),(16,(17,(14,(10,6))))),(62,(31,((46,32),((43,4),((65,(37,((27,8),(25,((61,19),(18,(41,((30,5),((54,((59,49),(60,(58,(56,(57,(50,(55,(52,(53,(72,(51,48)))))))))))),3))))))))),((67,((69,(73,38)),(68,35))),((((23,22),((71,42),21)),((66,40),(26,(33,7)))),(((24,((34,29),(36,20))),9),(74,(11,(39,(13,(12,2))))))))))))))))))));
   tree tree_803 [p = 0.000, P = 0.027] = [&W 0.000033] (1,(82,((((88,87),86),((85,83),(84,(((80,(((81,79),78),77)),76),75)))),(70,((47,(((44,28),(64,(63,15))),(17,(16,(14,(10,6)))))),((45,(62,31)),(32,(46,(((29,(38,18)),4),(43,((69,(67,(68,35))),((65,(37,((27,8),(25,(34,((19,((61,((73,49),(60,(59,(58,(57,(56,(50,(55,(52,(53,(72,(51,48))))))))))))),(41,(33,(54,(30,5)))))),3)))))),(((((71,42),(23,22)),21),(66,(40,(26,7)))),(74,(((24,(36,20)),9),(11,((39,13),(12,2))))))))))))))))));
   tree tree_804 [p = 0.000, P = 0.027] = [&W 0.000033] (1,(82,((((88,87),86),(83,(84,((80,(((81,79),78),77)),(76,75))))),(85,(47,((70,(((44,28),(64,(63,15))),(16,(17,(14,(10,6)))))),((62,31),(4,((46,45),(29,((65,(((69,67),((68,(59,35)),(38,18))),((27,8),(37,(19,(41,(((61,(73,(49,((60,58),((57,56),(50,(55,(52,(53,(72,(51,48))))))))))),33),(30,((54,5),3))))))))),((32,(((25,(23,22)),((71,42),21)),((40,34),(66,(26,7))))),(43,((((36,24),20),9),(74,(11,(39,(13,(12,2)))))))))))))))))));
   tree tree_805 [p = 0.000, P = 0.027] = [&W 0.000033] (1,(82,((((88,87),86),(83,(84,(76,((80,(((81,79),78),77)),75))))),(85,(70,(47,((28,(45,(44,(((64,63),15),(16,(14,(17,(10,6)))))))),((62,31),(32,((46,4),(43,((65,(38,29)),(((67,(69,(68,35))),(37,((27,8),((((61,59),19),18),((41,(33,((54,30),((60,(73,(49,(58,((57,56),(50,((55,52),(53,(72,(51,48)))))))))),5)))),3))))),((((66,40),((23,22),((71,42),21))),(25,(26,7))),(74,((((36,24),20),9),((39,11),((34,13),(12,2)))))))))))))))))));
   tree tree_806 [p = 0.000, P = 0.027] = [&W 0.000033] (1,(82,((((88,87),86),(83,(84,(80,(76,((((81,79),78),77),75)))))),(85,(70,(47,((((62,45),31),(((44,28),((64,63),15)),(17,(16,(14,(10,6)))))),(((46,29),4),(32,((43,(((69,67),(68,(35,18))),(65,(37,((27,8),((61,19),(41,((73,(59,(49,(60,(58,((57,56),(50,((55,52),((53,(72,51)),48))))))))),(5,((54,30),3)))))))))),((((40,(66,34)),((23,22),((71,42),21))),((26,(33,25)),7)),((74,((36,24),(20,9))),((38,11),(39,(13,(12,2))))))))))))))));
   tree tree_807 [p = 0.000, P = 0.027] = [&W 0.000033] (1,(82,(((((88,87),86),83),(84,(((80,(((81,79),78),77)),76),75))),(85,(70,((47,((44,28),(((64,(63,45)),15),(17,((16,14),(10,6)))))),(62,(31,(32,((((38,34),29),(46,4)),(43,(((67,(69,(68,35))),(65,(37,((27,8),(54,(33,((25,((71,42),19)),(18,(41,(5,((((73,61),(60,(49,(58,((57,56),(50,(55,(52,(53,(72,(51,48))))))))))),30),(59,3)))))))))))),((74,(((23,22),21),(66,(40,(26,7))))),(((24,(20,(36,12))),9),(39,(11,(13,2)))))))))))))))));
   tree tree_808 [p = 0.000, P = 0.027] = [&W 0.000033] (1,(82,((((88,87),86),((85,83),(84,(80,((((81,79),78),77),(76,75)))))),(70,((47,(((44,28),14),(15,(64,((63,17),(16,(10,6))))))),(62,((45,31),(46,(4,((32,29),(43,((((67,38),(69,(68,35))),(37,((27,8),((18,(41,(((59,(61,(73,(49,((60,58),((57,56),(50,(55,(52,(53,(72,(51,48)))))))))))),(54,30)),5))),(19,(25,3)))))),(((65,34),(((23,22),((42,(71,33)),21)),(40,(66,(26,7))))),(((24,(36,20)),(12,9)),((39,11),(74,(13,2)))))))))))))))));
   tree tree_809 [p = 0.000, P = 0.027] = [&W 0.000033] (1,(82,((((88,87),86),(83,(84,(((80,(((81,79),78),77)),76),75)))),(85,((70,(44,(((62,28),(17,16)),(((64,63),45),15)))),(47,(((31,14),(10,6)),((46,32),(4,(43,(29,((65,((67,(69,((68,(73,38)),35))),(37,((27,8),(19,(18,((61,33),(41,(((54,30),5),((((60,59),49),(58,((57,56),(50,(55,(52,(72,(53,(51,48))))))))),3)))))))))),(((40,((23,22),((71,42),21))),((66,25),(26,7))),((24,(20,((36,12),9))),(11,(74,((39,34),(13,2))))))))))))))))));
   tree tree_810 [p = 0.000, P = 0.027] = [&W 0.000033] (1,(82,((((88,87),86),(83,(84,(76,((80,(((81,79),78),77)),75))))),(85,(((((28,17),16),((45,44),(64,(63,15)))),(14,(10,6))),(47,(70,(31,(62,((32,(43,4)),(46,(29,(((68,(69,(67,35))),(65,(37,((27,8),(54,(18,(19,(41,((33,(30,((59,(73,(60,(49,(58,(56,(57,(((55,52),50),(53,(72,(51,48))))))))))),5))),(61,3)))))))))),((((25,(23,22)),((71,42),21)),(66,(40,(26,7)))),(36,(74,(24,((12,(((38,34),20),9)),((39,11),(13,2))))))))))))))))))));
   tree tree_811 [p = 0.000, P = 0.027] = [&W 0.000033] (1,(82,(((88,87),86),((83,(84,((80,((79,(81,78)),77)),(76,75)))),(85,(47,(70,(((16,(17,(28,(44,(64,(63,15)))))),(14,(10,6))),((62,31),(45,(46,(32,(((34,(38,29)),4),(43,(((67,(69,(68,35))),(65,(37,((27,8),(19,(41,(25,(18,((30,((54,(73,(59,(49,(60,(58,(56,(57,(50,(55,(52,(53,((72,51),48))))))))))))),5)),(33,3)))))))))),((((23,22),((71,(61,42)),21)),(40,(66,(26,7)))),(74,(((36,20),((24,12),9)),(11,(39,(13,2)))))))))))))))))))));
   tree tree_812 [p = 0.000, P = 0.027] = [&W 0.000033] (1,(82,((((88,87),86),(83,(84,(((80,(((81,79),78),77)),76),75)))),(85,(70,((44,((28,((17,16),((64,63),15))),(14,(10,6)))),(47,(((62,45),31),(((46,29),4),(32,(43,(((69,(67,(68,35))),(65,(37,(((27,18),8),((33,19),(25,((61,(((73,(60,59)),(49,(58,((57,56),(50,(55,(52,(72,(53,(51,48)))))))))),41)),(54,((30,5),3))))))))),((((23,22),((71,42),21)),((66,40),(26,7))),((74,((24,(36,20)),(12,9))),((39,((38,34),11)),(13,2))))))))))))))));
   tree tree_813 [p = 0.000, P = 0.027] = [&W 0.000033] (1,(82,((((88,87),86),(85,(83,(84,(((80,(((81,79),78),77)),76),75))))),(70,(47,(((45,44),(((17,(28,16)),((63,62),(64,15))),(14,(10,6)))),(31,(32,((46,4),(43,(((65,(((38,34),29),(35,18))),(((69,68),67),(37,((27,8),((41,((73,(49,((60,59),(58,(56,(57,(50,(55,(52,(53,((72,51),48))))))))))),((33,(54,30)),5))),(19,3)))))),(((((71,42),(23,22)),21),(((66,61),40),(25,(26,7)))),(74,((39,(24,((36,20),(12,9)))),(11,(13,2))))))))))))))));
   tree tree_814 [p = 0.000, P = 0.027] = [&W 0.000033] (1,(82,((((88,87),86),(83,(84,(76,((80,(((81,79),78),77)),75))))),(85,((70,(47,((16,(17,(14,10))),((45,44),(28,(64,(15,(63,6)))))))),((62,31),((32,4),(46,(43,((65,((67,(69,(68,35))),(37,(27,(8,(((71,42),19),(((61,33),18),(41,(((54,30),5),((60,(((73,59),49),(58,((57,56),(50,(55,(52,((72,51),(53,48))))))))),3)))))))))),((((66,40),((23,22),21)),(26,(25,7))),(74,((((24,(36,20)),12),9),(((39,(34,(38,29))),11),(13,2)))))))))))))));
   tree tree_815 [p = 0.000, P = 0.027] = [&W 0.000033] (1,(82,((((88,87),86),(83,(84,(((80,(((81,79),78),77)),76),75)))),(85,(47,((((16,(17,14)),10),(44,((62,28),((64,15),(63,6))))),(70,((31,(45,4)),((46,32),(43,(((37,33),((27,8),((61,19),(41,((73,(49,(60,(59,(58,((57,56),(50,(55,(52,(53,((72,51),48))))))))))),(((54,30),5),3)))))),(65,((((74,38),((((69,68),67),(35,(34,29))),18)),(((23,22),((71,42),21)),(66,((40,25),(26,7))))),((20,((24,(36,12)),9)),(11,(39,(13,2)))))))))))))))));
   tree tree_816 [p = 0.000, P = 0.027] = [&W 0.000033] (1,(82,((((88,87),86),(83,(84,(((80,(((81,79),78),77)),76),75)))),(85,((70,47),((44,((28,((64,63),15)),(16,((17,14),(10,6))))),((62,31),(32,(46,(((29,(38,18)),4),(45,(43,((65,(((67,(69,59)),(68,35)),((27,8),(37,(19,((((73,(60,(49,(58,((57,56),(50,(55,(52,(53,(72,(51,48))))))))))),41),(30,(54,(33,5)))),(61,3))))))),((12,(((23,22),((71,42),21)),((34,25),((66,40),(26,7))))),(74,(((24,(36,20)),9),(11,(39,(13,2)))))))))))))))))));
   tree tree_817 [p = 0.000, P = 0.027] = [&W 0.000033] (1,(82,((((88,87),86),(83,(84,(((80,((81,(79,78)),77)),76),75)))),(85,(((70,47),((45,28),(44,((63,(64,(17,16))),15)))),((14,(31,(10,6))),(62,(32,((38,29),(46,((43,4),(((67,(69,(68,35))),(37,((27,8),((33,25),((54,18),(19,(((61,((73,49),(60,(59,(58,((57,56),(50,(55,(52,((53,(72,51)),48)))))))))),41),(5,(30,3))))))))),((((23,22),((71,42),21)),((66,40),(26,7))),(74,((24,(20,((36,12),9))),(11,(39,(65,(13,(34,2))))))))))))))))))));
[truncated: 14,232,922 more chars]
