# Supplementary material for: The rapid evolution of lungfish durophagy
Source: Nat Commun. 2022 May 2;13:2390. doi: 10.1038/s41467-022-30091-3 (PMC9061808; doi:10.1038/s41467-022-30091-3)
Supplement: Supplementary file 5 — Supplementary Software [file 41467_2022_30091_MOESM5_ESM.zip › Supplementary Software/MrBayes_tip_dating_analyses/unpartition_without_constraint_TK02_(not_converged∩╝ë/Cui_2021_5.mcmc]

[ID: 9550805318]
[ Gen -- Generation]
[ <name1>(<name2>)$acc_run2 -- Acceptance rate of move <name1> changing parameter 1 in run 2]
[ Swap(1<>2)$acc_run3 -- Acceptance rate of swaps between chains 1 and 2 in run 3]
[ StdDev(s) -- Average standard deviation of split frequencies]
Gen	Multiplier(Alpha)$acc_run1	Multiplier(Alpha)$lambda_run1	ExtSPRClock(Tau)$acc_run1	NNIClock(Tau)$acc_run1	ParsSPRClock(Tau)$acc_run1	AddBranch(V)$acc_run1	DelBranch(V)$acc_run1	NodesliderClock(V)$acc_run1	NodesliderClock(V)$delta_run1	TreeStretch(V)$acc_run1	TreeStretch(V)$lambda_run1	Multiplier(Net_speciation)$acc_run1	Multiplier(Net_speciation)$lambda_run1	Slider(Relative_extinction)$acc_run1	Slider(Relative_extinction)$delta_run1	Slider(Relative_fossilization)$acc_run1	Slider(Relative_fossilization)$delta_run1	Multiplier(TK02var)$acc_run1	Multiplier(TK02var)$lambda_run1	Multiplier(TK02Brlens)$acc_run1	Multiplier(TK02Brlens)$lambda_run1	Multiplier(Clockrate)$acc_run1	Multiplier(Clockrate)$lambda_run1	Swap(1<>2)$acc(1)	Swap(1<>3)$acc(1)	Swap(1<>4)$acc(1)	Swap(2<>3)$acc(1)	Swap(2<>4)$acc(1)	Swap(3<>4)$acc(1)	Multiplier(Alpha)$acc_run2	Multiplier(Alpha)$lambda_run2	ExtSPRClock(Tau)$acc_run2	NNIClock(Tau)$acc_run2	ParsSPRClock(Tau)$acc_run2	AddBranch(V)$acc_run2	DelBranch(V)$acc_run2	NodesliderClock(V)$acc_run2	NodesliderClock(V)$delta_run2	TreeStretch(V)$acc_run2	TreeStretch(V)$lambda_run2	Multiplier(Net_speciation)$acc_run2	Multiplier(Net_speciation)$lambda_run2	Slider(Relative_extinction)$acc_run2	Slider(Relative_extinction)$delta_run2	Slider(Relative_fossilization)$acc_run2	Slider(Relative_fossilization)$delta_run2	Multiplier(TK02var)$acc_run2	Multiplier(TK02var)$lambda_run2	Multiplier(TK02Brlens)$acc_run2
500000	0.489000	8.356267e-01	0.102000	0.318000	0.008000	0.063000	0.062000	0.624000	1.579096e-01	0.075000	1.782769e-02	0.742000	2.127853e-01	0.032000	8.958341e-02	0.054000	8.958341e-02	0.805000	2.044419e-01	0.234000	3.303933e-01	0.212000	6.979741e-01	0.116678	0.010343	0.000024	0.070904	0.001446	0.257431	0.465000	8.356267e-01	0.098000	0.277000	0.024000	0.063000	0.067000	0.606000	1.579096e-01	0.063000	1.782769e-02	0.724000	2.127853e-01	0.096000	8.958341e-02	0.048000	8.958341e-02	0.801000	2.044419e-01	0.220000
1000000	0.449000	8.697293e-01	0.070000	0.333000	0.016000	0.060000	0.063000	0.580000	4.987091e-01	0.097000	1.581174e-02	0.707000	2.399148e-01	0.051000	7.945336e-02	0.047000	7.945336e-02	0.816000	2.214693e-01	0.242000	1.690651e-01	0.217000	6.128879e-01	0.058396	0.005166	0.000012	0.035638	0.000723	0.273509	0.499000	8.697293e-01	0.082000	0.334000	0.008000	0.046000	0.048000	0.566000	5.037212e-01	0.128000	1.597066e-02	0.700000	2.399148e-01	0.085000	7.945336e-02	0.035000	7.945336e-02	0.796000	2.214693e-01	0.235000
1500000	0.470000	9.052236e-01	0.097000	0.381000	0.013000	0.097000	0.089000	0.594000	9.942841e-01	0.103000	1.416470e-02	0.692000	2.678116e-01	0.072000	7.117703e-02	0.047000	7.117703e-02	0.789000	2.399148e-01	0.220000	1.499473e-01	0.273000	5.888562e-01	0.038953	0.003445	0.000008	0.025211	0.000501	0.274667	0.465000	9.052236e-01	0.094000	0.296000	0.019000	0.056000	0.054000	0.612000	9.942841e-01	0.078000	1.416470e-02	0.685000	2.678116e-01	0.073000	7.117703e-02	0.032000	7.117703e-02	0.790000	2.375276e-01	0.228000
2000000	0.474000	9.421665e-01	0.074000	0.339000	0.018000	0.033000	0.041000	0.551000	9.942841e-01	0.105000	1.268922e-02	0.631000	3.019568e-01	0.101000	6.312836e-02	0.044000	6.376282e-02	0.780000	2.573106e-01	0.204000	8.914674e-02	0.279000	5.829970e-01	0.029181	0.002590	0.000006	0.046132	0.000375	0.206756	0.434000	9.421665e-01	0.069000	0.303000	0.017000	0.064000	0.060000	0.607000	9.942841e-01	0.097000	1.256296e-02	0.658000	3.019568e-01	0.041000	6.312836e-02	0.063000	6.312836e-02	0.734000	2.573106e-01	0.221000
2500000	0.431000	9.806170e-01	0.087000	0.315000	0.012000	0.050000	0.037000	0.587000	9.942841e-01	0.161000	1.125433e-02	0.586000	3.370677e-01	0.096000	5.655254e-02	0.066000	5.655254e-02	0.752000	2.787412e-01	0.209000	9.852239e-02	0.246000	5.771961e-01	0.023339	0.002073	0.000005	0.097484	0.000300	0.165308	0.451000	9.806170e-01	0.091000	0.341000	0.016000	0.039000	0.046000	0.614000	9.942841e-01	0.147000	1.125433e-02	0.613000	3.370677e-01	0.110000	5.655254e-02	0.106000	5.598984e-02	0.766000	2.787412e-01	0.255000
3000000	0.400000	1.010481e+00	0.096000	0.366000	0.023000	0.023000	0.033000	0.597000	9.942841e-01	0.167000	1.008201e-02	0.538000	3.800428e-01	0.073000	5.015761e-02	0.084000	5.066170e-02	0.737000	3.019568e-01	0.205000	9.278489e-02	0.260000	5.771961e-01	0.019434	0.001728	0.000004	0.125593	0.000250	0.137976	0.390000	1.010481e+00	0.089000	0.352000	0.010000	0.026000	0.025000	0.584000	9.942841e-01	0.150000	9.981696e-03	0.551000	3.800428e-01	0.029000	5.015761e-02	0.007000	5.015761e-02	0.750000	3.019568e-01	0.260000
3500000	0.401000	1.051720e+00	0.099000	0.337000	0.025000	0.043000	0.045000	0.591000	9.942841e-01	0.159000	8.941944e-03	0.528000	4.242334e-01	0.079000	4.493290e-02	0.072000	4.493290e-02	0.708000	3.238511e-01	0.261000	7.827935e-02	0.256000	5.829970e-01	0.016651	0.001481	0.000003	0.135330	0.000214	0.118927	0.407000	1.051720e+00	0.098000	0.370000	0.016000	0.023000	0.025000	0.599000	9.942841e-01	0.146000	8.941944e-03	0.527000	4.284970e-01	0.100000	4.493290e-02	0.038000	4.448581e-02	0.709000	3.238511e-01	0.227000
4000000	0.373000	1.094641e+00	0.102000	0.345000	0.021000	0.021000	0.020000	0.618000	9.942841e-01	0.166000	8.172321e-03	0.483000	4.783218e-01	0.034000	3.985190e-02	0.053000	4.025242e-02	0.709000	3.508237e-01	0.239000	6.035741e-02	0.243000	5.545639e-01	0.014559	0.001296	0.000003	0.124904	0.000188	0.104137	0.408000	1.094641e+00	0.105000	0.327000	0.020000	0.056000	0.047000	0.558000	9.942841e-01	0.132000	7.930793e-03	0.505000	4.783218e-01	0.075000	3.985190e-02	0.088000	3.985190e-02	0.694000	3.508237e-01	0.265000
4500000	0.351000	1.139314e+00	0.087000	0.324000	0.016000	0.048000	0.047000	0.572000	9.942841e-01	0.200000	7.248199e-03	0.398000	5.339402e-01	0.099000	3.534547e-02	0.102000	3.570070e-02	0.672000	3.800428e-01	0.217000	6.670526e-02	0.236000	5.888562e-01	0.012934	0.001152	0.000003	0.111267	0.000167	0.092887	0.370000	1.139314e+00	0.082000	0.359000	0.015000	0.038000	0.042000	0.646000	9.942841e-01	0.257000	7.248199e-03	0.438000	5.393064e-01	0.082000	3.534547e-02	0.070000	3.534547e-02	0.709000	3.762613e-01	0.294000
5000000	0.348000	1.185811e+00	0.087000	0.264000	0.011000	0.055000	0.059000	0.600000	9.942841e-01	0.234000	6.428576e-03	0.403000	6.020159e-01	0.113000	3.166368e-02	0.121000	3.198190e-02	0.655000	4.075990e-01	0.276000	8.311987e-02	0.238000	5.888562e-01	0.011641	0.001036	0.000002	0.100187	0.000150	0.084060	0.361000	1.185811e+00	0.107000	0.324000	0.015000	0.052000	0.049000	0.594000	9.942841e-01	0.227000	6.690931e-03	0.403000	6.020159e-01	0.083000	3.166368e-02	0.057000	3.134862e-02	0.648000	4.075990e-01	0.274000
5500000	0.359000	1.221924e+00	0.099000	0.376000	0.017000	0.013000	0.009000	0.583000	9.942841e-01	0.222000	5.875276e-03	0.389000	6.787710e-01	0.027000	2.808316e-02	0.019000	2.836540e-02	0.616000	4.415467e-01	0.235000	7.986069e-02	0.228000	5.829970e-01	0.010583	0.000942	0.000002	0.091103	0.000137	0.077315	0.341000	1.234205e+00	0.092000	0.321000	0.020000	0.057000	0.054000	0.560000	9.942841e-01	0.181000	6.115050e-03	0.340000	6.720171e-01	0.150000	2.836540e-02	0.148000	2.808316e-02	0.647000	4.415467e-01	0.260000
6000000	0.334000	1.271792e+00	0.101000	0.306000	0.013000	0.031000	0.029000	0.619000	9.942841e-01	0.243000	5.644903e-03	0.330000	7.576972e-01	0.124000	2.515786e-02	0.146000	2.541070e-02	0.587000	4.783218e-01	0.260000	6.670526e-02	0.265000	5.947743e-01	0.009698	0.000864	0.000002	0.083472	0.000125	0.071650	0.354000	1.284573e+00	0.110000	0.334000	0.017000	0.043000	0.041000	0.595000	9.942841e-01	0.252000	5.993964e-03	0.332000	7.576972e-01	0.089000	2.515786e-02	0.099000	2.490753e-02	0.610000	4.783218e-01	0.225000
6500000	0.315000	1.323695e+00	0.101000	0.304000	0.012000	0.016000	0.019000	0.567000	9.942841e-01	0.244000	5.588735e-03	0.276000	8.543012e-01	0.080000	2.231302e-02	0.086000	2.253727e-02	0.608000	5.130041e-01	0.274000	5.353222e-02	0.256000	6.007519e-01	0.008951	0.000798	0.000002	0.077170	0.000116	0.066379	0.317000	1.323695e+00	0.091000	0.333000	0.015000	0.020000	0.035000	0.589000	9.942841e-01	0.220000	5.934323e-03	0.302000	8.543012e-01	0.142000	2.253727e-02	0.112000	2.231302e-02	0.584000	5.130041e-01	0.251000
7000000	0.325000	1.377716e+00	0.109000	0.321000	0.015000	0.042000	0.043000	0.564000	9.942841e-01	0.184000	5.588735e-03	0.247000	9.347544e-01	0.196000	1.998876e-02	0.171000	2.018965e-02	0.519000	5.557307e-01	0.207000	5.461365e-02	0.271000	5.888562e-01	0.008311	0.000741	0.000002	0.078882	0.000107	0.061958	0.322000	1.377716e+00	0.096000	0.359000	0.015000	0.032000	0.035000	0.569000	9.942841e-01	0.160000	5.934323e-03	0.253000	9.536377e-01	0.180000	1.998876e-02	0.158000	1.978987e-02	0.545000	5.557307e-01	0.192000
7500000	0.304000	1.433941e+00	0.096000	0.340000	0.010000	0.032000	0.033000	0.572000	9.942841e-01	0.239000	5.533126e-03	0.258000	9.536377e-01	0.128000	1.772844e-02	0.122000	1.790661e-02	0.527000	6.020159e-01	0.276000	4.382848e-02	0.272000	5.947743e-01	0.007755	0.000692	0.000002	0.084785	0.000115	0.058834	0.293000	1.433941e+00	0.101000	0.330000	0.016000	0.019000	0.015000	0.586000	9.942841e-01	0.217000	5.588735e-03	0.236000	9.729024e-01	0.082000	1.772844e-02	0.028000	1.772844e-02	0.508000	6.020159e-01	0.262000
8000000	0.278000	1.492461e+00	0.103000	0.343000	0.020000	0.033000	0.031000	0.600000	9.942841e-01	0.216000	5.533126e-03	0.262000	9.826803e-01	0.119000	1.572372e-02	0.172000	1.604136e-02	0.506000	6.456669e-01	0.268000	4.700640e-02	0.278000	5.771961e-01	0.007273	0.000649	0.000001	0.088742	0.000112	0.055583	0.298000	1.492461e+00	0.094000	0.361000	0.019000	0.036000	0.014000	0.604000	9.942841e-01	0.228000	5.644903e-03	0.255000	1.002532e+00	0.160000	1.588174e-02	0.085000	1.572372e-02	0.506000	6.456669e-01	0.256000
8500000	0.241000	1.522611e+00	0.082000	0.314000	0.025000	0.010000	0.015000	0.630000	9.942841e-01	0.253000	5.588735e-03	0.314000	9.632219e-01	0.260000	1.495686e-02	0.165000	1.422741e-02	0.497000	6.994427e-01	0.281000	4.169094e-02	0.247000	5.771961e-01	0.006844	0.000610	0.000001	0.095246	0.000106	0.052334	0.293000	1.553370e+00	0.108000	0.338000	0.019000	0.026000	0.023000	0.584000	9.942841e-01	0.145000	5.644903e-03	0.256000	9.826803e-01	0.181000	1.408584e-02	0.169000	1.408584e-02	0.462000	6.994427e-01	0.264000
9000000	0.277000	1.584750e+00	0.105000	0.316000	0.013000	0.017000	0.018000	0.648000	9.942841e-01	0.184000	5.588735e-03	0.244000	9.347544e-01	0.082000	1.466070e-02	0.102000	1.287349e-02	0.404000	7.576972e-01	0.239000	4.516325e-02	0.241000	5.714529e-01	0.006464	0.000576	0.000001	0.092789	0.000100	0.049721	0.283000	1.616764e+00	0.093000	0.307000	0.019000	0.031000	0.033000	0.605000	9.942841e-01	0.284000	5.816816e-03	0.239000	9.826803e-01	0.112000	1.287349e-02	0.136000	1.249302e-02	0.450000	7.576972e-01	0.255000
9500000	0.274000	1.649425e+00	0.098000	0.314000	0.021000	0.026000	0.020000	0.597000	9.942841e-01	0.255000	5.588735e-03	0.253000	9.536377e-01	0.076000	1.394569e-02	0.100000	1.176548e-02	0.394000	8.126364e-01	0.196000	4.607561e-02	0.267000	5.888562e-01	0.006123	0.000546	0.000001	0.088130	0.000095	0.047948	0.242000	1.649425e+00	0.115000	0.309000	0.019000	0.037000	0.023000	0.618000	9.942841e-01	0.250000	5.701635e-03	0.238000	9.536377e-01	0.153000	1.188373e-02	0.145000	1.141776e-02	0.410000	8.126364e-01	0.224000
10000000	0.255000	1.666002e+00	0.108000	0.364000	0.014000	0.018000	0.020000	0.602000	9.942841e-01	0.244000	5.758937e-03	0.226000	9.632219e-01	0.233000	1.261858e-02	0.207000	1.043505e-02	0.387000	8.803185e-01	0.244000	4.516325e-02	0.256000	5.771961e-01	0.005817	0.000519	0.000001	0.083892	0.000090	0.053624	0.238000	1.666002e+00	0.100000	0.377000	0.021000	0.035000	0.044000	0.594000	9.942841e-01	0.267000	5.644903e-03	0.248000	9.925564e-01	0.442000	1.164842e-02	0.277000	1.053992e-02	0.390000	8.803185e-01	0.281000
10500000	0.262000	1.733993e+00	0.084000	0.346000	0.017000	0.009000	0.018000	0.599000	9.942841e-01	0.260000	5.875276e-03	0.234000	9.826803e-01	0.074000	1.274540e-02	0.126000	1.033122e-02	0.369000	9.536377e-01	0.215000	4.653868e-02	0.261000	6.067895e-01	0.005540	0.000494	0.000001	0.080457	0.000086	0.052511	0.265000	1.699657e+00	0.119000	0.333000	0.019000	0.011000	0.006000	0.599000	9.942841e-01	0.294000	5.644903e-03	0.220000	9.826803e-01	0.098000	1.130415e-02	0.047000	9.348073e-03	0.356000	9.536377e-01	0.231000
11000000	0.229000	1.699657e+00	0.085000	0.287000	0.018000	0.044000	0.042000	0.586000	9.942841e-01	0.412000	5.588735e-03	0.250000	9.536377e-01	0.182000	1.176548e-02	0.294000	9.536916e-03	0.332000	1.033063e+00	0.314000	6.282065e-02	0.261000	5.829970e-01	0.005287	0.000471	0.000001	0.077937	0.000082	0.051180	0.276000	1.699657e+00	0.111000	0.340000	0.019000	0.026000	0.028000	0.571000	9.942841e-01	0.255000	5.934323e-03	0.254000	9.632219e-01	0.303000	1.064585e-02	0.367000	8.892162e-03	0.328000	1.033063e+00	0.243000
11500000	0.228000	1.666002e+00	0.102000	0.350000	0.011000	0.031000	0.030000	0.587000	9.942841e-01	0.268000	5.369598e-03	0.279000	9.347544e-01	0.240000	1.141776e-02	0.289000	8.981529e-03	0.306000	1.107969e+00	0.184000	5.799077e-02	0.282000	6.007519e-01	0.005058	0.000451	0.000001	0.074559	0.000079	0.050208	0.209000	1.699657e+00	0.102000	0.328000	0.031000	0.034000	0.036000	0.597000	9.942841e-01	0.202000	5.934323e-03	0.276000	9.925564e-01	0.291000	1.033122e-02	0.278000	8.543495e-03	0.336000	1.119104e+00	0.262000
12000000	0.256000	1.733993e+00	0.075000	0.345000	0.018000	0.018000	0.019000	0.583000	9.942841e-01	0.300000	5.701635e-03	0.249000	9.441488e-01	0.128000	1.053992e-02	0.082000	8.374323e-03	0.304000	1.200248e+00	0.211000	3.660862e-02	0.226000	5.829970e-01	0.004847	0.000432	0.000001	0.072053	0.000075	0.048246	0.248000	1.666002e+00	0.074000	0.300000	0.013000	0.027000	0.022000	0.607000	9.942841e-01	0.257000	6.115050e-03	0.227000	9.729024e-01	0.271000	9.729575e-03	0.234000	7.730474e-03	0.294000	1.200248e+00	0.198000
12500000	0.258000	1.699657e+00	0.098000	0.370000	0.017000	0.013000	0.029000	0.566000	9.942841e-01	0.328000	5.533126e-03	0.233000	9.826803e-01	0.361000	1.043505e-02	0.326000	8.374323e-03	0.278000	1.300214e+00	0.220000	4.169094e-02	0.266000	5.947743e-01	0.004652	0.000415	0.000001	0.069216	0.000072	0.046357	0.251000	1.699657e+00	0.092000	0.353000	0.016000	0.019000	0.016000	0.593000	9.942841e-01	0.290000	6.115050e-03	0.246000	9.441488e-01	0.076000	9.071795e-03	0.133000	7.353454e-03	0.255000	1.300214e+00	0.280000
13000000	0.261000	1.682746e+00	0.101000	0.345000	0.017000	0.014000	0.016000	0.617000	9.942841e-01	0.208000	5.758937e-03	0.268000	9.347544e-01	0.068000	9.442022e-03	0.135000	7.808167e-03	0.264000	1.366877e+00	0.298000	5.741375e-02	0.264000	5.888562e-01	0.004473	0.000399	0.000001	0.066570	0.000070	0.044771	0.270000	1.699657e+00	0.087000	0.344000	0.010000	0.028000	0.032000	0.594000	9.942841e-01	0.260000	6.238582e-03	0.254000	9.632219e-01	0.343000	9.632764e-03	0.271000	7.653555e-03	0.236000	1.300214e+00	0.280000
13500000	0.241000	1.716739e+00	0.104000	0.275000	0.009000	0.022000	0.019000	0.570000	9.942841e-01	0.265000	5.934323e-03	0.236000	9.729024e-01	0.093000	8.981529e-03	0.160000	7.502004e-03	0.264000	1.394490e+00	0.241000	5.461365e-02	0.257000	6.007519e-01	0.004307	0.000384	0.000001	0.065619	0.000067	0.043246	0.243000	1.682746e+00	0.103000	0.384000	0.013000	0.018000	0.020000	0.568000	9.942841e-01	0.183000	6.054204e-03	0.265000	9.826803e-01	0.413000	9.729575e-03	0.276000	7.577400e-03	0.255000	1.408505e+00	0.246000
14000000	0.237000	1.716739e+00	0.110000	0.339000	0.013000	0.017000	0.019000	0.588000	9.942841e-01	0.220000	5.701635e-03	0.248000	9.632219e-01	0.306000	8.803683e-03	0.235000	7.280286e-03	0.262000	1.394490e+00	0.242000	3.182601e-02	0.233000	5.947743e-01	0.004154	0.000370	0.000001	0.067701	0.000065	0.041707	0.269000	1.751420e+00	0.108000	0.337000	0.022000	0.021000	0.016000	0.620000	9.942841e-01	0.247000	5.816816e-03	0.234000	9.729024e-01	0.199000	9.926125e-03	0.223000	7.730474e-03	0.259000	1.422660e+00	0.283000
14500000	0.246000	1.716739e+00	0.084000	0.294000	0.022000	0.011000	0.006000	0.628000	9.942841e-01	0.250000	5.423563e-03	0.235000	9.632219e-01	0.210000	9.071795e-03	0.123000	7.136127e-03	0.279000	1.394490e+00	0.310000	4.045879e-02	0.252000	5.888562e-01	0.004010	0.000358	0.000001	0.068649	0.000062	0.040271	0.240000	1.716739e+00	0.101000	0.376000	0.013000	0.042000	0.046000	0.598000	9.942841e-01	0.307000	5.758937e-03	0.273000	9.536377e-01	0.210000	9.536916e-03	0.234000	7.207846e-03	0.230000	1.422660e+00	0.235000
15000000	0.254000	1.751420e+00	0.091000	0.283000	0.015000	0.025000	0.028000	0.595000	9.942841e-01	0.293000	5.533126e-03	0.246000	9.925564e-01	0.086000	9.071795e-03	0.059000	6.925223e-03	0.256000	1.380614e+00	0.251000	4.795599e-02	0.242000	5.657668e-01	0.003876	0.000346	0.000001	0.066433	0.000060	0.038980	0.281000	1.716739e+00	0.102000	0.350000	0.015000	0.031000	0.024000	0.618000	9.942841e-01	0.210000	5.533126e-03	0.243000	9.441488e-01	0.379000	9.632764e-03	0.220000	7.207846e-03	0.218000	1.380614e+00	0.260000
15500000	0.235000	1.716739e+00	0.096000	0.366000	0.022000	0.023000	0.013000	0.576000	9.942841e-01	0.305000	5.478071e-03	0.245000	9.925564e-01	0.383000	8.981529e-03	0.383000	6.788094e-03	0.254000	1.380614e+00	0.184000	4.426896e-02	0.240000	5.947743e-01	0.003752	0.000335	0.000001	0.064339	0.000058	0.037912	0.283000	1.716739e+00	0.093000	0.322000	0.019000	0.029000	0.028000	0.636000	9.942841e-01	0.217000	5.701635e-03	0.259000	9.826803e-01	0.276000	1.002588e-02	0.181000	6.856315e-03	0.256000	1.408505e+00	0.278000
16000000	0.267000	1.733993e+00	0.103000	0.334000	0.029000	0.005000	0.010000	0.620000	9.942841e-01	0.241000	5.701635e-03	0.250000	9.729024e-01	0.085000	8.981529e-03	0.128000	6.457035e-03	0.230000	1.326480e+00	0.222000	4.516325e-02	0.261000	5.947743e-01	0.003635	0.000324	0.000001	0.062355	0.000057	0.036950	0.256000	1.733993e+00	0.100000	0.401000	0.027000	0.024000	0.019000	0.620000	9.942841e-01	0.280000	5.701635e-03	0.280000	9.729024e-01	0.431000	1.012665e-02	0.413000	7.136127e-03	0.263000	1.380614e+00	0.274000
16500000	0.243000	1.733993e+00	0.105000	0.353000	0.016000	0.018000	0.019000	0.624000	9.942841e-01	0.228000	5.993964e-03	0.269000	9.826803e-01	0.354000	8.543495e-03	0.186000	6.203851e-03	0.255000	1.366877e+00	0.203000	4.005621e-02	0.238000	5.771961e-01	0.003525	0.000314	0.000001	0.060619	0.000055	0.035963	0.240000	1.699657e+00	0.087000	0.331000	0.017000	0.012000	0.011000	0.614000	9.942841e-01	0.236000	5.758937e-03	0.237000	9.729024e-01	0.152000	9.729575e-03	0.138000	6.925223e-03	0.246000	1.380614e+00	0.233000
17000000	0.223000	1.769022e+00	0.100000	0.399000	0.014000	0.012000	0.021000	0.596000	9.942841e-01	0.273000	6.238582e-03	0.264000	9.632219e-01	0.195000	8.543495e-03	0.199000	6.521929e-03	0.256000	1.394490e+00	0.219000	3.413365e-02	0.256000	5.714529e-01	0.003421	0.000305	0.000001	0.063155	0.000056	0.035278	0.243000	1.733993e+00	0.068000	0.374000	0.012000	0.009000	0.013000	0.622000	9.942841e-01	0.233000	5.875276e-03	0.275000	9.536377e-01	0.238000	9.442022e-03	0.258000	6.925223e-03	0.231000	1.366877e+00	0.196000
17500000	0.215000	1.733993e+00	0.119000	0.382000	0.017000	0.024000	0.014000	0.605000	9.942841e-01	0.225000	6.054204e-03	0.239000	9.536377e-01	0.100000	7.886640e-03	0.167000	6.081006e-03	0.245000	1.339811e+00	0.224000	4.607561e-02	0.233000	5.947743e-01	0.003323	0.000296	0.000001	0.068023	0.000054	0.034289	0.257000	1.699657e+00	0.097000	0.319000	0.012000	0.013000	0.015000	0.593000	9.942841e-01	0.328000	6.238582e-03	0.286000	9.632219e-01	0.278000	9.255058e-03	0.248000	6.788094e-03	0.250000	1.366877e+00	0.243000
18000000	0.253000	1.733993e+00	0.064000	0.339000	0.014000	0.009000	0.011000	0.605000	9.942841e-01	0.190000	6.054204e-03	0.248000	9.925564e-01	0.562000	7.653555e-03	0.383000	6.081006e-03	0.268000	1.380614e+00	0.220000	3.848559e-02	0.268000	5.771961e-01	0.003231	0.000288	0.000001	0.067716	0.000053	0.033638	0.252000	1.733993e+00	0.101000	0.364000	0.016000	0.016000	0.013000	0.611000	9.942841e-01	0.266000	5.816816e-03	0.271000	9.826803e-01	0.228000	8.803683e-03	0.272000	6.994822e-03	0.262000	1.422660e+00	0.236000
18500000	0.262000	1.733993e+00	0.076000	0.381000	0.014000	0.010000	0.010000	0.575000	9.942841e-01	0.205000	5.993964e-03	0.263000	9.729024e-01	0.165000	7.653555e-03	0.201000	5.960594e-03	0.243000	1.353276e+00	0.224000	2.658332e-02	0.240000	5.771961e-01	0.003143	0.000280	0.000001	0.066328	0.000052	0.032867	0.266000	1.716739e+00	0.087000	0.363000	0.017000	0.023000	0.017000	0.619000	9.942841e-01	0.246000	5.816816e-03	0.269000	9.729024e-01	0.131000	8.629359e-03	0.416000	7.280286e-03	0.250000	1.353276e+00	0.265000
19000000	0.249000	1.769022e+00	0.118000	0.332000	0.032000	0.027000	0.024000	0.611000	9.942841e-01	0.346000	5.644903e-03	0.256000	9.826803e-01	0.343000	7.730474e-03	0.326000	6.266200e-03	0.259000	1.380614e+00	0.208000	2.879736e-02	0.242000	5.829970e-01	0.003060	0.000273	0.000001	0.064586	0.000050	0.032950	0.276000	1.751420e+00	0.074000	0.292000	0.023000	0.002000	0.006000	0.623000	9.942841e-01	0.196000	5.875276e-03	0.248000	9.536377e-01	0.304000	8.290997e-03	0.230000	6.788094e-03	0.239000	1.380614e+00	0.234000
19500000	0.253000	1.733993e+00	0.113000	0.386000	0.023000	0.015000	0.015000	0.596000	9.942841e-01	0.369000	5.588735e-03	0.233000	9.632219e-01	0.105000	7.730474e-03	0.264000	6.521929e-03	0.257000	1.422660e+00	0.271000	2.766820e-02	0.249000	5.771961e-01	0.002982	0.000266	0.000001	0.062966	0.000049	0.032860	0.272000	1.716739e+00	0.086000	0.367000	0.016000	0.016000	0.018000	0.580000	9.942841e-01	0.164000	5.758937e-03	0.238000	9.632219e-01	0.117000	8.716085e-03	0.266000	7.207846e-03	0.235000	1.408505e+00	0.244000
20000000	0.221000	1.751420e+00	0.100000	0.363000	0.016000	0.023000	0.013000	0.609000	9.942841e-01	0.304000	5.369598e-03	0.241000	9.925564e-01	0.311000	7.653555e-03	0.354000	6.587475e-03	0.213000	1.339811e+00	0.286000	2.405358e-02	0.298000	5.771961e-01	0.002907	0.000259	0.000001	0.061422	0.000048	0.032103	0.260000	1.751420e+00	0.091000	0.291000	0.014000	0.027000	0.027000	0.585000	9.942841e-01	0.201000	5.758937e-03	0.234000	9.632219e-01	0.457000	9.071795e-03	0.186000	7.136127e-03	0.265000	1.394490e+00	0.261000
20500000	0.241000	1.682746e+00	0.087000	0.292000	0.023000	0.012000	0.015000	0.575000	9.942841e-01	0.248000	5.588735e-03	0.260000	9.536377e-01	0.194000	8.126824e-03	0.227000	6.720551e-03	0.231000	1.366877e+00	0.220000	1.854655e-02	0.258000	5.714529e-01	0.002836	0.000253	0.000001	0.062089	0.000047	0.031383	0.247000	1.716739e+00	0.088000	0.334000	0.011000	0.028000	0.028000	0.603000	9.942841e-01	0.251000	5.934323e-03	0.255000	9.925564e-01	0.256000	9.729575e-03	0.277000	7.280286e-03	0.253000	1.394490e+00	0.241000
21000000	0.277000	1.682746e+00	0.114000	0.304000	0.017000	0.014000	0.012000	0.597000	9.942841e-01	0.274000	5.875276e-03	0.250000	9.441488e-01	0.087000	7.886640e-03	0.140000	6.521929e-03	0.259000	1.408505e+00	0.253000	1.817930e-02	0.245000	5.714529e-01	0.002769	0.000247	0.000001	0.065000	0.000050	0.031034	0.241000	1.716739e+00	0.083000	0.320000	0.016000	0.019000	0.024000	0.602000	9.942841e-01	0.261000	5.934323e-03	0.253000	9.729024e-01	0.247000	9.729575e-03	0.278000	7.502004e-03	0.246000	1.394490e+00	0.215000
21500000	0.258000	1.716739e+00	0.085000	0.353000	0.011000	0.008000	0.005000	0.607000	9.942841e-01	0.291000	5.758937e-03	0.222000	9.632219e-01	0.132000	7.886640e-03	0.172000	6.521929e-03	0.244000	1.380614e+00	0.274000	2.049711e-02	0.266000	5.888562e-01	0.002704	0.000241	0.000001	0.068331	0.000210	0.034075	0.273000	1.716739e+00	0.095000	0.268000	0.010000	0.008000	0.010000	0.597000	9.942841e-01	0.245000	5.993964e-03	0.243000	9.632219e-01	0.135000	1.043505e-02	0.231000	7.808167e-03	0.229000	1.353276e+00	0.269000
22000000	0.274000	1.751420e+00	0.092000	0.346000	0.010000	0.006000	0.006000	0.584000	9.942841e-01	0.257000	5.816816e-03	0.252000	9.632219e-01	0.318000	8.126824e-03	0.115000	6.521929e-03	0.238000	1.366877e+00	0.290000	2.405358e-02	0.227000	5.947743e-01	0.002643	0.000236	0.000001	0.073017	0.000246	0.034835	0.253000	1.716739e+00	0.090000	0.325000	0.019000	0.008000	0.007000	0.585000	9.942841e-01	0.195000	5.875276e-03	0.251000	9.826803e-01	0.203000	1.022842e-02	0.183000	7.730474e-03	0.235000	1.326480e+00	0.213000
22500000	0.237000	1.716739e+00	0.096000	0.331000	0.017000	0.024000	0.020000	0.605000	9.942841e-01	0.218000	5.934323e-03	0.246000	9.729024e-01	0.333000	8.803683e-03	0.233000	6.720551e-03	0.273000	1.366877e+00	0.223000	2.605693e-02	0.308000	5.829970e-01	0.002584	0.000230	0.000001	0.072645	0.000241	0.038197	0.225000	1.716739e+00	0.116000	0.356000	0.022000	0.009000	0.010000	0.606000	9.942841e-01	0.264000	5.533126e-03	0.252000	9.536377e-01	0.250000	1.043505e-02	0.323000	7.886640e-03	0.268000	1.380614e+00	0.203000
23000000	0.255000	1.733993e+00	0.093000	0.324000	0.022000	0.015000	0.016000	0.606000	9.942841e-01	0.213000	6.054204e-03	0.259000	9.632219e-01	0.285000	8.208500e-03	0.205000	6.392786e-03	0.262000	1.394490e+00	0.194000	2.851082e-02	0.260000	5.771961e-01	0.002528	0.000225	0.000001	0.076116	0.000286	0.040256	0.254000	1.769022e+00	0.098000	0.314000	0.021000	0.004000	0.004000	0.595000	9.942841e-01	0.256000	5.588735e-03	0.255000	9.729024e-01	0.112000	1.022842e-02	0.078000	7.808167e-03	0.239000	1.366877e+00	0.247000
23500000	0.252000	1.733993e+00	0.082000	0.355000	0.008000	0.009000	0.021000	0.602000	9.942841e-01	0.295000	5.875276e-03	0.252000	9.826803e-01	0.219000	8.374323e-03	0.310000	6.266200e-03	0.237000	1.353276e+00	0.315000	1.989133e-02	0.264000	6.067895e-01	0.002475	0.000221	0.000001	0.076937	0.000281	0.040441	0.260000	1.733993e+00	0.079000	0.355000	0.014000	0.005000	0.005000	0.575000	9.942841e-01	0.206000	5.758937e-03	0.254000	1.002532e+00	0.493000	1.033122e-02	0.383000	7.965902e-03	0.221000	1.366877e+00	0.193000
24000000	0.234000	1.699657e+00	0.115000	0.284000	0.016000	0.021000	0.017000	0.612000	9.942841e-01	0.219000	5.533126e-03	0.236000	9.729024e-01	0.413000	8.374323e-03	0.456000	6.081006e-03	0.275000	1.380614e+00	0.221000	3.027383e-02	0.228000	5.714529e-01	0.002423	0.000216	0.000001	0.075495	0.000276	0.039898	0.224000	1.733993e+00	0.078000	0.399000	0.018000	0.000000	0.001000	0.582000	9.942841e-01	0.207000	5.423563e-03	0.261000	9.826803e-01	0.290000	1.141776e-02	0.236000	8.045961e-03	0.245000	1.366877e+00	0.219000
24500000	0.250000	1.699657e+00	0.089000	0.322000	0.014000	0.009000	0.008000	0.587000	9.942841e-01	0.236000	5.701635e-03	0.253000	9.729024e-01	0.186000	8.629359e-03	0.216000	6.203851e-03	0.224000	1.408505e+00	0.225000	2.528683e-02	0.247000	6.007519e-01	0.002373	0.000212	0.000000	0.074412	0.000270	0.039126	0.236000	1.733993e+00	0.087000	0.320000	0.017000	0.006000	0.005000	0.604000	9.942841e-01	0.245000	5.316169e-03	0.231000	9.826803e-01	0.268000	1.108032e-02	0.320000	7.730474e-03	0.240000	1.366877e+00	0.223000
25000000	0.240000	1.699657e+00	0.098000	0.298000	0.017000	0.011000	0.013000	0.590000	9.942841e-01	0.366000	5.588735e-03	0.226000	9.632219e-01	0.162000	8.458486e-03	0.202000	6.392786e-03	0.252000	1.380614e+00	0.238000	2.429532e-02	0.244000	6.128879e-01	0.002326	0.000207	0.000000	0.072977	0.000264	0.040517	0.263000	1.733993e+00	0.091000	0.308000	0.022000	0.006000	0.004000	0.591000	9.942841e-01	0.275000	5.478071e-03	0.235000	9.729024e-01	0.092000	1.075284e-02	0.307000	7.427358e-03	0.287000	1.380614e+00	0.328000
25500000	0.238000	1.733993e+00	0.089000	0.276000	0.016000	0.008000	0.007000	0.603000	9.942841e-01	0.241000	5.875276e-03	0.232000	9.632219e-01	0.359000	8.543495e-03	0.469000	6.392786e-03	0.232000	1.394490e+00	0.218000	1.628564e-02	0.225000	5.947743e-01	0.002280	0.000203	0.000000	0.071551	0.000259	0.043027	0.252000	1.769022e+00	0.103000	0.331000	0.017000	0.000000	0.002000	0.602000	9.942841e-01	0.227000	5.263273e-03	0.237000	9.536377e-01	0.112000	9.926125e-03	0.268000	7.065121e-03	0.247000	1.353276e+00	0.294000
26000000	0.246000	1.699657e+00	0.078000	0.328000	0.014000	0.007000	0.006000	0.629000	9.942841e-01	0.232000	5.758937e-03	0.247000	9.826803e-01	0.072000	9.255058e-03	0.137000	6.856315e-03	0.246000	1.394490e+00	0.242000	9.395998e-03	0.255000	6.007519e-01	0.002236	0.000199	0.000000	0.070762	0.000254	0.042210	0.242000	1.751420e+00	0.104000	0.313000	0.013000	0.002000	0.005000	0.584000	9.942841e-01	0.264000	5.006580e-03	0.245000	9.826803e-01	0.297000	9.729575e-03	0.231000	7.207846e-03	0.240000	1.408505e+00	0.223000
26500000	0.232000	1.716739e+00	0.115000	0.330000	0.013000	0.004000	0.007000	0.609000	9.942841e-01	0.218000	5.701635e-03	0.234000	9.536377e-01	0.158000	8.981529e-03	0.208000	6.587475e-03	0.235000	1.366877e+00	0.251000	9.027575e-03	0.239000	5.714529e-01	0.002194	0.000196	0.000000	0.069439	0.000250	0.042063	0.211000	1.786801e+00	0.109000	0.425000	0.023000	0.000000	0.000000	0.585000	9.942841e-01	0.237000	5.107719e-03	0.250000	9.826803e-01	0.191000	9.827359e-03	0.263000	7.577400e-03	0.240000	1.353276e+00	0.291000
27000000	0.260000	1.716739e+00	0.103000	0.341000	0.017000	0.002000	0.002000	0.574000	9.942841e-01	0.242000	5.588735e-03	0.247000	9.826803e-01	0.143000	9.348073e-03	0.195000	7.136127e-03	0.256000	1.353276e+00	0.209000	6.621248e-03	0.243000	6.067895e-01	0.002153	0.000192	0.000000	0.068175	0.000245	0.041434	0.224000	1.751420e+00	0.100000	0.384000	0.023000	0.004000	0.006000	0.605000	9.942841e-01	0.217000	5.316169e-03	0.262000	9.729024e-01	0.173000	9.348073e-03	0.200000	7.427358e-03	0.288000	1.339811e+00	0.317000
27500000	0.269000	1.716739e+00	0.100000	0.360000	0.015000	0.006000	0.006000	0.619000	9.942841e-01	0.298000	5.758937e-03	0.248000	9.632219e-01	0.355000	9.255058e-03	0.343000	7.065121e-03	0.238000	1.380614e+00	0.254000	1.070043e-02	0.232000	5.888562e-01	0.002114	0.000189	0.000000	0.066935	0.000240	0.042080	0.269000	1.786801e+00	0.110000	0.395000	0.012000	0.006000	0.004000	0.566000	9.942841e-01	0.258000	5.478071e-03	0.257000	9.632219e-01	0.211000	9.729575e-03	0.113000	7.886640e-03	0.255000	1.394490e+00	0.238000
28000000	0.258000	1.716739e+00	0.094000	0.331000	0.019000	0.009000	0.008000	0.601000	9.942841e-01	0.229000	5.644903e-03	0.240000	9.632219e-01	0.357000	9.071795e-03	0.253000	6.925223e-03	0.230000	1.380614e+00	0.213000	9.490429e-03	0.252000	5.829970e-01	0.002077	0.000185	0.000000	0.065744	0.000236	0.046063	0.239000	1.786801e+00	0.113000	0.383000	0.028000	0.004000	0.005000	0.614000	9.942841e-01	0.271000	5.701635e-03	0.248000	9.441488e-01	0.075000	9.071795e-03	0.167000	7.808167e-03	0.220000	1.339811e+00	0.307000
28500000	0.263000	1.751420e+00	0.067000	0.276000	0.015000	0.011000	0.010000	0.585000	9.942841e-01	0.305000	5.816816e-03	0.247000	9.729024e-01	0.342000	9.632764e-03	0.456000	7.136127e-03	0.265000	1.436958e+00	0.294000	9.118304e-03	0.261000	5.947743e-01	0.002040	0.000182	0.000000	0.064617	0.000232	0.048583	0.250000	1.733993e+00	0.063000	0.295000	0.014000	0.006000	0.005000	0.604000	9.942841e-01	0.301000	5.934323e-03	0.238000	9.347544e-01	0.077000	9.255058e-03	0.266000	7.653555e-03	0.265000	1.366877e+00	0.182000
29000000	0.256000	1.751420e+00	0.103000	0.355000	0.015000	0.005000	0.004000	0.596000	9.942841e-01	0.270000	6.054204e-03	0.262000	9.536377e-01	0.081000	8.981529e-03	0.164000	6.587475e-03	0.235000	1.422660e+00	0.235000	8.417255e-03	0.249000	5.657668e-01	0.002005	0.000179	0.000000	0.063512	0.000228	0.049471	0.256000	1.769022e+00	0.087000	0.343000	0.021000	0.001000	0.005000	0.630000	9.942841e-01	0.243000	5.758937e-03	0.235000	9.536377e-01	0.337000	9.255058e-03	0.220000	7.427358e-03	0.254000	1.353276e+00	0.189000
29500000	0.254000	1.716739e+00	0.087000	0.349000	0.025000	0.008000	0.007000	0.623000	9.942841e-01	0.248000	6.115050e-03	0.264000	9.632219e-01	0.395000	9.162968e-03	0.269000	6.521929e-03	0.242000	1.394490e+00	0.222000	8.587295e-03	0.268000	5.947743e-01	0.001971	0.000176	0.000000	0.062440	0.000224	0.049091	0.272000	1.769022e+00	0.121000	0.365000	0.015000	0.005000	0.006000	0.629000	9.942841e-01	0.245000	6.115050e-03	0.238000	9.826803e-01	0.255000	9.536916e-03	0.350000	7.577400e-03	0.257000	1.380614e+00	0.291000
30000000	0.253000	1.733993e+00	0.119000	0.354000	0.024000	0.003000	0.002000	0.591000	9.942841e-01	0.242000	6.238582e-03	0.253000	9.632219e-01	0.319000	9.255058e-03	0.170000	6.653681e-03	0.241000	1.366877e+00	0.267000	7.317610e-03	0.248000	5.829970e-01	0.001938	0.000173	0.000000	0.061401	0.000220	0.048967	0.258000	1.769022e+00	0.107000	0.358000	0.012000	0.003000	0.002000	0.593000	9.942841e-01	0.242000	5.934323e-03	0.259000	9.632219e-01	0.139000	9.348073e-03	0.194000	7.207846e-03	0.243000	1.380614e+00	0.261000
30500000	0.272000	1.733993e+00	0.080000	0.295000	0.026000	0.005000	0.005000	0.602000	9.942841e-01	0.220000	5.993964e-03	0.273000	9.536377e-01	0.178000	8.374323e-03	0.279000	6.329177e-03	0.239000	1.394490e+00	0.233000	6.960726e-03	0.240000	5.888562e-01	0.001906	0.000170	0.000000	0.060409	0.000217	0.049307	0.262000	1.769022e+00	0.105000	0.335000	0.022000	0.005000	0.009000	0.589000	9.942841e-01	0.235000	6.054204e-03	0.242000	9.729024e-01	0.185000	9.071795e-03	0.424000	7.065121e-03	0.243000	1.394490e+00	0.282000
31000000	0.248000	1.733993e+00	0.112000	0.337000	0.018000	0.006000	0.007000	0.598000	9.942841e-01	0.246000	5.701635e-03	0.256000	9.729024e-01	0.358000	8.629359e-03	0.147000	6.457035e-03	0.251000	1.380614e+00	0.226000	6.687792e-03	0.223000	5.771961e-01	0.001876	0.000167	0.000000	0.059485	0.000213	0.049097	0.242000	1.699657e+00	0.092000	0.312000	0.016000	0.004000	0.004000	0.582000	9.942841e-01	0.181000	5.993964e-03	0.244000	9.925564e-01	0.221000	9.827359e-03	0.290000	7.427358e-03	0.253000	1.394490e+00	0.263000
31500000	0.251000	1.769022e+00	0.093000	0.392000	0.019000	0.005000	0.004000	0.624000	9.942841e-01	0.321000	5.934323e-03	0.242000	9.632219e-01	0.412000	8.629359e-03	0.366000	6.653681e-03	0.257000	1.380614e+00	0.251000	8.006741e-03	0.247000	5.714529e-01	0.001846	0.000165	0.000000	0.058697	0.000210	0.049526	0.234000	1.682746e+00	0.077000	0.278000	0.015000	0.003000	0.005000	0.590000	9.942841e-01	0.225000	5.875276e-03	0.252000	9.826803e-01	0.288000	1.033122e-02	0.339000	7.577400e-03	0.240000	1.366877e+00	0.221000
32000000	0.262000	1.733993e+00	0.086000	0.324000	0.021000	0.010000	0.007000	0.620000	9.942841e-01	0.348000	5.993964e-03	0.233000	9.826803e-01	0.339000	8.981529e-03	0.260000	6.925223e-03	0.253000	1.339811e+00	0.177000	5.421019e-03	0.243000	5.545639e-01	0.001817	0.000162	0.000000	0.057787	0.000207	0.049162	0.239000	1.716739e+00	0.083000	0.294000	0.016000	0.008000	0.008000	0.568000	9.942841e-01	0.239000	5.644903e-03	0.224000	9.254534e-01	0.230000	9.729575e-03	0.241000	7.353454e-03	0.260000	1.422660e+00	0.247000
32500000	0.237000	1.699657e+00	0.097000	0.286000	0.009000	0.005000	0.003000	0.609000	9.942841e-01	0.304000	5.644903e-03	0.273000	9.925564e-01	0.307000	8.892162e-03	0.340000	6.788094e-03	0.235000	1.394490e+00	0.294000	4.905141e-03	0.221000	5.771961e-01	0.001789	0.000160	0.000000	0.056987	0.000204	0.050799	0.256000	1.716739e+00	0.086000	0.356000	0.020000	0.010000	0.011000	0.591000	9.942841e-01	0.164000	5.934323e-03	0.292000	9.441488e-01	0.223000	9.255058e-03	0.358000	7.502004e-03	0.237000	1.380614e+00	0.265000
33000000	0.262000	1.751420e+00	0.101000	0.293000	0.024000	0.014000	0.008000	0.627000	9.942841e-01	0.264000	5.701635e-03	0.265000	9.729024e-01	0.179000	9.255058e-03	0.256000	7.136127e-03	0.254000	1.394490e+00	0.199000	5.421019e-03	0.249000	5.829970e-01	0.001762	0.000157	0.000000	0.056128	0.000201	0.050733	0.249000	1.716739e+00	0.109000	0.352000	0.011000	0.005000	0.005000	0.591000	9.942841e-01	0.297000	6.176508e-03	0.250000	9.536377e-01	0.456000	8.803683e-03	0.238000	7.065121e-03	0.259000	1.408505e+00	0.262000
33500000	0.261000	1.751420e+00	0.112000	0.299000	0.020000	0.004000	0.007000	0.589000	9.942841e-01	0.334000	5.701635e-03	0.260000	9.826803e-01	0.185000	9.162968e-03	0.280000	7.136127e-03	0.252000	1.394490e+00	0.246000	5.156633e-03	0.258000	5.714529e-01	0.001736	0.000155	0.000000	0.055320	0.000198	0.050113	0.252000	1.751420e+00	0.110000	0.348000	0.013000	0.007000	0.005000	0.582000	9.942841e-01	0.224000	5.758937e-03	0.264000	9.729024e-01	0.208000	9.162968e-03	0.162000	6.994822e-03	0.230000	1.380614e+00	0.250000
34000000	0.263000	1.786801e+00	0.108000	0.321000	0.015000	0.005000	0.007000	0.616000	9.942841e-01	0.260000	5.758937e-03	0.260000	9.632219e-01	0.359000	9.536916e-03	0.270000	7.353454e-03	0.236000	1.408505e+00	0.241000	4.394193e-03	0.235000	5.771961e-01	0.001710	0.000153	0.000000	0.054843	0.000195	0.050170	0.248000	1.716739e+00	0.115000	0.355000	0.021000	0.001000	0.001000	0.604000	9.942841e-01	0.257000	5.993964e-03	0.243000	9.826803e-01	0.187000	9.926125e-03	0.317000	7.207846e-03	0.294000	1.353276e+00	0.261000
34500000	0.218000	1.751420e+00	0.083000	0.330000	0.019000	0.001000	0.001000	0.581000	9.942841e-01	0.259000	5.758937e-03	0.246000	9.632219e-01	0.257000	9.827359e-03	0.213000	7.065121e-03	0.247000	1.380614e+00	0.277000	5.260804e-03	0.235000	5.829970e-01	0.001686	0.000150	0.000000	0.054140	0.000193	0.050006	0.249000	1.682746e+00	0.085000	0.300000	0.012000	0.004000	0.004000	0.602000	9.942841e-01	0.208000	5.934323e-03	0.239000	9.632219e-01	0.171000	9.255058e-03	0.153000	7.065121e-03	0.256000	1.380614e+00	0.339000
35000000	0.234000	1.751420e+00	0.090000	0.331000	0.015000	0.011000	0.012000	0.585000	9.942841e-01	0.312000	5.934323e-03	0.238000	9.729024e-01	0.282000	9.632764e-03	0.213000	6.856315e-03	0.234000	1.380614e+00	0.286000	5.931540e-03	0.207000	5.714529e-01	0.001661	0.000148	0.000000	0.053608	0.000190	0.049446	0.260000	1.699657e+00	0.126000	0.394000	0.013000	0.002000	0.002000	0.586000	9.942841e-01	0.317000	5.934323e-03	0.228000	9.536377e-01	0.086000	9.255058e-03	0.192000	7.136127e-03	0.268000	1.394490e+00	0.216000
35500000	0.215000	1.716739e+00	0.081000	0.304000	0.008000	0.010000	0.015000	0.621000	9.942841e-01	0.268000	5.816816e-03	0.270000	9.925564e-01	0.187000	9.536916e-03	0.257000	7.280286e-03	0.233000	1.380614e+00	0.349000	8.333502e-03	0.250000	5.545639e-01	0.001638	0.000146	0.000000	0.053113	0.000187	0.048811	0.251000	1.666002e+00	0.074000	0.345000	0.021000	0.008000	0.008000	0.586000	9.942841e-01	0.222000	5.758937e-03	0.260000	9.925564e-01	0.283000	9.536916e-03	0.291000	7.280286e-03	0.268000	1.422660e+00	0.225000
36000000	0.260000	1.769022e+00	0.112000	0.407000	0.015000	0.004000	0.005000	0.606000	9.942841e-01	0.258000	5.875276e-03	0.271000	9.826803e-01	0.167000	8.629359e-03	0.152000	6.720551e-03	0.261000	1.394490e+00	0.202000	7.244799e-03	0.253000	6.007519e-01	0.001615	0.000144	0.000000	0.052437	0.000185	0.049302	0.257000	1.666002e+00	0.105000	0.345000	0.013000	0.002000	0.006000	0.601000	9.942841e-01	0.287000	5.644903e-03	0.273000	9.729024e-01	0.112000	9.162968e-03	0.153000	7.207846e-03	0.291000	1.451400e+00	0.320000
36500000	0.261000	1.769022e+00	0.089000	0.325000	0.018000	0.009000	0.010000	0.613000	9.942841e-01	0.309000	5.993964e-03	0.252000	9.632219e-01	0.371000	8.543495e-03	0.326000	6.653681e-03	0.258000	1.366877e+00	0.295000	6.687792e-03	0.263000	5.829970e-01	0.001593	0.000142	0.000000	0.051720	0.000182	0.053427	0.247000	1.699657e+00	0.082000	0.323000	0.020000	0.002000	0.000000	0.584000	9.942841e-01	0.186000	5.533126e-03	0.244000	9.632219e-01	0.371000	8.716085e-03	0.257000	7.207846e-03	0.240000	1.353276e+00	0.250000
37000000	0.249000	1.733993e+00	0.090000	0.323000	0.025000	0.005000	0.005000	0.611000	9.942841e-01	0.259000	6.054204e-03	0.247000	9.347544e-01	0.391000	8.892162e-03	0.389000	6.653681e-03	0.256000	1.366877e+00	0.247000	4.573523e-03	0.249000	5.714529e-01	0.001572	0.000140	0.000000	0.051359	0.000183	0.056698	0.243000	1.666002e+00	0.109000	0.311000	0.017000	0.005000	0.004000	0.598000	9.942841e-01	0.255000	5.588735e-03	0.242000	9.826803e-01	0.317000	9.255058e-03	0.268000	7.280286e-03	0.262000	1.380614e+00	0.271000
37500000	0.254000	1.769022e+00	0.107000	0.344000	0.025000	0.000000	0.000000	0.580000	9.942841e-01	0.272000	5.934323e-03	0.260000	9.536377e-01	0.097000	8.458486e-03	0.200000	6.457035e-03	0.305000	1.422660e+00	0.224000	3.222907e-03	0.229000	5.888562e-01	0.001551	0.000138	0.000000	0.050717	0.000182	0.059497	0.289000	1.682746e+00	0.089000	0.307000	0.014000	0.005000	0.003000	0.625000	9.942841e-01	0.231000	5.369598e-03	0.238000	9.925564e-01	0.170000	9.162968e-03	0.350000	7.136127e-03	0.267000	1.380614e+00	0.201000
38000000	0.246000	1.733993e+00	0.109000	0.358000	0.015000	0.005000	0.002000	0.597000	9.942841e-01	0.303000	5.758937e-03	0.247000	9.347544e-01	0.321000	8.290997e-03	0.230000	6.081006e-03	0.348000	1.525815e+00	0.258000	2.801861e-03	0.252000	5.888562e-01	0.001531	0.000136	0.000000	0.050069	0.000180	0.059501	0.245000	1.682746e+00	0.102000	0.366000	0.018000	0.001000	0.003000	0.601000	9.942841e-01	0.232000	5.423563e-03	0.257000	9.729024e-01	0.095000	8.981529e-03	0.156000	6.788094e-03	0.315000	1.495602e+00	0.263000
38500000	0.237000	1.733993e+00	0.094000	0.316000	0.013000	0.002000	0.002000	0.599000	9.942841e-01	0.227000	5.644903e-03	0.233000	9.441488e-01	0.188000	7.886640e-03	0.114000	5.784432e-03	0.221000	1.556638e+00	0.320000	4.350470e-03	0.227000	5.829970e-01	0.001511	0.000135	0.000000	0.049450	0.000177	0.059038	0.236000	1.716739e+00	0.079000	0.339000	0.025000	0.005000	0.006000	0.586000	9.942841e-01	0.273000	5.758937e-03	0.251000	9.632219e-01	0.112000	8.629359e-03	0.192000	6.653681e-03	0.352000	1.541149e+00	0.294000
39000000	0.251000	1.733993e+00	0.094000	0.333000	0.019000	0.004000	0.007000	0.560000	9.942841e-01	0.268000	5.758937e-03	0.265000	9.826803e-01	0.253000	8.208500e-03	0.320000	5.901285e-03	0.228000	1.451400e+00	0.244000	4.015990e-03	0.235000	5.829970e-01	0.001491	0.000133	0.000000	0.048854	0.000175	0.058517	0.254000	1.751420e+00	0.098000	0.313000	0.019000	0.001000	0.001000	0.597000	9.942841e-01	0.215000	5.369598e-03	0.254000	9.441488e-01	0.092000	8.543495e-03	0.034000	6.788094e-03	0.318000	1.604045e+00	0.205000
39500000	0.276000	1.769022e+00	0.107000	0.348000	0.014000	0.003000	0.001000	0.598000	9.942841e-01	0.230000	5.816816e-03	0.235000	9.536377e-01	0.120000	8.458486e-03	0.356000	5.784432e-03	0.269000	1.422660e+00	0.216000	3.096535e-03	0.250000	5.888562e-01	0.001472	0.000131	0.000000	0.048538	0.000173	0.058713	0.247000	1.716739e+00	0.107000	0.319000	0.025000	0.002000	0.000000	0.612000	9.942841e-01	0.236000	5.263273e-03	0.246000	9.925564e-01	0.089000	8.543495e-03	0.066000	6.856315e-03	0.316000	1.720351e+00	0.252000
40000000	0.262000	1.751420e+00	0.071000	0.287000	0.012000	0.003000	0.002000	0.594000	9.942841e-01	0.263000	5.934323e-03	0.236000	9.536377e-01	0.343000	8.629359e-03	0.348000	6.081006e-03	0.232000	1.510633e+00	0.218000	3.422201e-03	0.273000	5.714529e-01	0.001454	0.000130	0.000000	0.048003	0.000171	0.058305	0.245000	1.716739e+00	0.079000	0.329000	0.019000	0.002000	0.006000	0.606000	9.942841e-01	0.227000	5.533126e-03	0.261000	9.536377e-01	0.274000	8.629359e-03	0.255000	6.720551e-03	0.252000	1.826732e+00	0.305000
40500000	0.262000	1.751420e+00	0.105000	0.337000	0.033000	0.001000	0.001000	0.625000	9.942841e-01	0.298000	6.115050e-03	0.251000	9.441488e-01	0.163000	8.126824e-03	0.173000	5.960594e-03	0.242000	1.451400e+00	0.226000	4.015990e-03	0.258000	5.829970e-01	0.001436	0.000128	0.000000	0.048338	0.000169	0.057594	0.239000	1.751420e+00	0.100000	0.364000	0.016000	0.006000	0.006000	0.610000	9.942841e-01	0.256000	5.644903e-03	0.229000	9.632219e-01	0.403000	8.458486e-03	0.338000	6.788094e-03	0.205000	1.686286e+00	0.247000
41000000	0.255000	1.786801e+00	0.123000	0.408000	0.016000	0.002000	0.002000	0.592000	9.942841e-01	0.182000	6.493184e-03	0.240000	9.925564e-01	0.273000	8.716085e-03	0.222000	5.901285e-03	0.358000	1.436958e+00	0.317000	3.190839e-03	0.245000	5.771961e-01	0.001419	0.000126	0.000000	0.047921	0.000167	0.056914	0.203000	1.751420e+00	0.083000	0.261000	0.012000	0.000000	0.001000	0.608000	9.942841e-01	0.200000	5.644903e-03	0.286000	9.632219e-01	0.153000	8.892162e-03	0.159000	7.065121e-03	0.201000	1.572283e+00	0.250000
41500000	0.246000	1.751420e+00	0.093000	0.334000	0.016000	0.000000	0.000000	0.574000	9.942841e-01	0.248000	6.176508e-03	0.234000	9.729024e-01	0.191000	8.374323e-03	0.250000	5.557621e-03	0.296000	1.525815e+00	0.265000	2.945515e-03	0.249000	5.771961e-01	0.001401	0.000125	0.000000	0.047359	0.000165	0.056461	0.255000	1.786801e+00	0.127000	0.336000	0.024000	0.003000	0.001000	0.607000	9.942841e-01	0.236000	5.369598e-03	0.247000	9.441488e-01	0.130000	9.255058e-03	0.310000	7.577400e-03	0.232000	1.451400e+00	0.257000
42000000	0.251000	1.751420e+00	0.100000	0.285000	0.015000	0.002000	0.003000	0.575000	9.942841e-01	0.301000	6.054204e-03	0.263000	9.632219e-01	0.186000	8.458486e-03	0.285000	6.020499e-03	0.267000	1.620166e+00	0.193000	2.858462e-03	0.245000	5.947743e-01	0.001385	0.000123	0.000000	0.046798	0.000163	0.057860	0.243000	1.769022e+00	0.076000	0.326000	0.013000	0.007000	0.007000	0.607000	9.942841e-01	0.235000	5.263273e-03	0.243000	9.536377e-01	0.148000	8.803683e-03	0.262000	7.136127e-03	0.243000	1.394490e+00	0.275000
42500000	0.261000	1.751420e+00	0.080000	0.321000	0.017000	0.002000	0.001000	0.628000	9.942841e-01	0.241000	6.054204e-03	0.234000	9.632219e-01	0.435000	8.803683e-03	0.361000	6.587475e-03	0.306000	1.737641e+00	0.277000	2.691998e-03	0.264000	5.771961e-01	0.001369	0.000122	0.000000	0.046401	0.000161	0.057376	0.251000	1.769022e+00	0.102000	0.335000	0.022000	0.007000	0.008000	0.610000	9.942841e-01	0.283000	5.701635e-03	0.239000	9.536377e-01	0.156000	8.803683e-03	0.215000	6.788094e-03	0.231000	1.394490e+00	0.215000
43000000	0.264000	1.769022e+00	0.088000	0.331000	0.022000	0.002000	0.001000	0.604000	9.942841e-01	0.275000	6.115050e-03	0.267000	9.729024e-01	0.381000	8.716085e-03	0.263000	6.587475e-03	0.281000	1.669507e+00	0.285000	3.491334e-03	0.236000	5.771961e-01	0.001353	0.000121	0.000000	0.047181	0.000159	0.057232	0.240000	1.699657e+00	0.082000	0.279000	0.016000	0.001000	0.001000	0.582000	9.942841e-01	0.268000	5.758937e-03	0.265000	9.826803e-01	0.017000	8.629359e-03	0.098000	6.653681e-03	0.238000	1.353276e+00	0.273000
43500000	0.252000	1.804758e+00	0.094000	0.366000	0.015000	0.001000	0.002000	0.609000	9.942841e-01	0.194000	5.875276e-03	0.226000	9.729024e-01	0.177000	8.892162e-03	0.223000	6.925223e-03	0.328000	1.636449e+00	0.198000	2.975118e-03	0.243000	5.771961e-01	0.001337	0.000119	0.000000	0.046641	0.000157	0.058539	0.227000	1.699657e+00	0.070000	0.290000	0.013000	0.005000	0.008000	0.584000	9.942841e-01	0.316000	5.875276e-03	0.252000	9.632219e-01	0.225000	7.886640e-03	0.229000	5.960594e-03	0.250000	1.380614e+00	0.214000
44000000	0.221000	1.769022e+00	0.102000	0.375000	0.025000	0.001000	0.004000	0.627000	9.942841e-01	0.248000	5.816816e-03	0.281000	9.632219e-01	0.126000	8.803683e-03	0.326000	7.065121e-03	0.317000	1.737641e+00	0.206000	2.612438e-03	0.255000	5.601373e-01	0.001322	0.000118	0.000000	0.046121	0.000155	0.060018	0.250000	1.733993e+00	0.077000	0.302000	0.018000	0.005000	0.004000	0.609000	9.942841e-01	0.224000	6.054204e-03	0.249000	9.536377e-01	0.387000	8.374323e-03	0.272000	6.329177e-03	0.225000	1.353276e+00	0.274000
44500000	0.245000	1.733993e+00	0.080000	0.331000	0.015000	0.001000	0.003000	0.576000	9.942841e-01	0.216000	5.701635e-03	0.258000	9.826803e-01	0.262000	8.981529e-03	0.237000	6.720551e-03	0.313000	1.790560e+00	0.229000	2.773982e-03	0.246000	5.771961e-01	0.001307	0.000117	0.000000	0.045652	0.000153	0.059602	0.266000	1.733993e+00	0.095000	0.327000	0.019000	0.012000	0.005000	0.623000	9.942841e-01	0.214000	5.934323e-03	0.266000	9.347544e-01	0.253000	8.126824e-03	0.267000	6.142121e-03	0.260000	1.394490e+00	0.275000
45000000	0.258000	1.699657e+00	0.085000	0.369000	0.014000	0.007000	0.005000	0.606000	9.942841e-01	0.189000	5.875276e-03	0.233000	9.729024e-01	0.534000	9.255058e-03	0.364000	7.427358e-03	0.278000	1.755105e+00	0.254000	3.422201e-03	0.249000	5.888562e-01	0.001293	0.000115	0.000000	0.045189	0.000152	0.058993	0.237000	1.751420e+00	0.091000	0.346000	0.016000	0.000000	0.002000	0.605000	9.942841e-01	0.190000	5.993964e-03	0.253000	9.632219e-01	0.089000	8.803683e-03	0.129000	6.521929e-03	0.273000	1.366877e+00	0.148000
45500000	0.247000	1.699657e+00	0.092000	0.360000	0.019000	0.005000	0.005000	0.582000	9.942841e-01	0.315000	5.701635e-03	0.249000	9.347544e-01	0.254000	9.442022e-03	0.283000	7.502004e-03	0.203000	1.720351e+00	0.248000	3.491334e-03	0.240000	5.829970e-01	0.001278	0.000114	0.000000	0.045917	0.000150	0.058354	0.235000	1.751420e+00	0.111000	0.356000	0.023000	0.011000	0.010000	0.634000	9.942841e-01	0.204000	5.875276e-03	0.254000	9.632219e-01	0.380000	8.981529e-03	0.218000	6.329177e-03	0.246000	1.313281e+00	0.302000
46000000	0.250000	1.649425e+00	0.110000	0.335000	0.019000	0.002000	0.002000	0.599000	9.942841e-01	0.251000	5.478071e-03	0.250000	9.632219e-01	0.306000	9.348073e-03	0.329000	7.502004e-03	0.253000	1.737641e+00	0.250000	2.560708e-03	0.237000	5.888562e-01	0.001264	0.000113	0.000000	0.046542	0.000148	0.058167	0.237000	1.716739e+00	0.092000	0.288000	0.017000	0.004000	0.003000	0.582000	9.942841e-01	0.256000	5.701635e-03	0.281000	9.729024e-01	0.335000	9.255058e-03	0.370000	6.457035e-03	0.250000	1.339811e+00	0.267000
46500000	0.267000	1.716739e+00	0.077000	0.291000	0.009000	0.002000	0.002000	0.589000	9.942841e-01	0.261000	5.533126e-03	0.247000	9.441488e-01	0.284000	8.803683e-03	0.234000	7.136127e-03	0.180000	1.669507e+00	0.263000	5.156633e-03	0.258000	5.888562e-01	0.001251	0.000111	0.000000	0.046299	0.000149	0.059784	0.233000	1.716739e+00	0.094000	0.325000	0.021000	0.007000	0.007000	0.619000	9.942841e-01	0.210000	5.588735e-03	0.257000	9.925564e-01	0.315000	9.632764e-03	0.241000	6.720551e-03	0.234000	1.326480e+00	0.266000
47000000	0.263000	1.716739e+00	0.097000	0.366000	0.012000	0.008000	0.006000	0.619000	9.942841e-01	0.340000	5.644903e-03	0.225000	9.536377e-01	0.398000	8.892162e-03	0.382000	7.280286e-03	0.212000	1.541149e+00	0.262000	5.156633e-03	0.262000	5.947743e-01	0.001237	0.000110	0.000000	0.045900	0.000147	0.060113	0.263000	1.716739e+00	0.110000	0.299000	0.018000	0.007000	0.009000	0.588000	9.942841e-01	0.237000	5.644903e-03	0.274000	9.826803e-01	0.186000	9.348073e-03	0.273000	6.266200e-03	0.238000	1.353276e+00	0.292000
47500000	0.232000	1.682746e+00	0.109000	0.398000	0.014000	0.002000	0.004000	0.588000	9.942841e-01	0.295000	5.701635e-03	0.257000	9.925564e-01	0.284000	9.071795e-03	0.251000	7.353454e-03	0.205000	1.495602e+00	0.245000	3.820128e-03	0.221000	5.771961e-01	0.001224	0.000109	0.000000	0.045429	0.000146	0.059509	0.278000	1.733993e+00	0.086000	0.348000	0.017000	0.001000	0.004000	0.596000	9.942841e-01	0.226000	5.875276e-03	0.262000	9.826803e-01	0.076000	8.981529e-03	0.105000	6.521929e-03	0.228000	1.353276e+00	0.225000
48000000	0.277000	1.716739e+00	0.097000	0.311000	0.015000	0.002000	0.003000	0.633000	9.942841e-01	0.259000	5.701635e-03	0.269000	9.925564e-01	0.339000	8.981529e-03	0.265000	7.207846e-03	0.267000	1.436958e+00	0.272000	4.221894e-03	0.258000	5.771961e-01	0.001212	0.000108	0.000000	0.045011	0.000144	0.059097	0.248000	1.733993e+00	0.078000	0.361000	0.010000	0.001000	0.002000	0.584000	9.942841e-01	0.314000	5.701635e-03	0.247000	9.925564e-01	0.306000	9.071795e-03	0.281000	6.457035e-03	0.259000	1.394490e+00	0.300000
48500000	0.256000	1.733993e+00	0.088000	0.348000	0.017000	0.004000	0.002000	0.627000	9.942841e-01	0.268000	5.875276e-03	0.228000	9.826803e-01	0.029000	8.126824e-03	0.114000	7.136127e-03	0.235000	1.380614e+00	0.347000	4.394193e-03	0.255000	5.714529e-01	0.001199	0.000107	0.000000	0.045075	0.000143	0.058534	0.255000	1.733993e+00	0.097000	0.348000	0.024000	0.003000	0.004000	0.569000	9.942841e-01	0.231000	5.816816e-03	0.240000	9.925564e-01	0.325000	9.071795e-03	0.183000	6.142121e-03	0.232000	1.366877e+00	0.219000
49000000	0.234000	1.699657e+00	0.088000	0.301000	0.014000	0.001000	0.001000	0.595000	9.942841e-01	0.208000	5.644903e-03	0.230000	9.632219e-01	0.286000	8.045961e-03	0.332000	6.994822e-03	0.235000	1.366877e+00	0.252000	4.954438e-03	0.256000	6.007519e-01	0.001187	0.000106	0.000000	0.044615	0.000141	0.058295	0.261000	1.769022e+00	0.095000	0.312000	0.020000	0.003000	0.002000	0.585000	9.942841e-01	0.279000	5.875276e-03	0.266000	1.002532e+00	0.034000	8.629359e-03	0.168000	6.020499e-03	0.244000	1.366877e+00	0.252000
49500000	0.255000	1.699657e+00	0.099000	0.308000	0.019000	0.002000	0.002000	0.607000	9.942841e-01	0.252000	5.478071e-03	0.289000	9.536377e-01	0.375000	8.208500e-03	0.247000	6.788094e-03	0.271000	1.394490e+00	0.256000	3.491334e-03	0.239000	5.888562e-01	0.001175	0.000105	0.000000	0.044288	0.000140	0.058258	0.226000	1.751420e+00	0.079000	0.308000	0.023000	0.002000	0.002000	0.624000	9.942841e-01	0.234000	5.758937e-03	0.263000	9.826803e-01	0.271000	8.629359e-03	0.247000	5.842567e-03	0.249000	1.394490e+00	0.188000
50000000	0.265000	1.769022e+00	0.101000	0.354000	0.025000	0.005000	0.005000	0.603000	9.942841e-01	0.250000	5.263273e-03	0.276000	9.826803e-01	0.235000	8.290997e-03	0.261000	6.925223e-03	0.217000	1.394490e+00	0.221000	4.097118e-03	0.262000	5.947743e-01	0.001163	0.000104	0.000000	0.044285	0.000139	0.057999	0.231000	1.716739e+00	0.086000	0.293000	0.018000	0.005000	0.002000	0.589000	9.942841e-01	0.238000	5.701635e-03	0.273000	9.729024e-01	0.303000	8.892162e-03	0.242000	5.842567e-03	0.320000	1.480720e+00	0.247000
50500000	0.239000	1.699657e+00	0.095000	0.345000	0.020000	0.004000	0.004000	0.558000	9.942841e-01	0.297000	5.875276e-03	0.228000	9.441488e-01	0.453000	8.629359e-03	0.243000	6.994822e-03	0.317000	1.422660e+00	0.279000	3.159089e-03	0.240000	5.714529e-01	0.001152	0.000103	0.000000	0.044179	0.000137	0.057432	0.228000	1.716739e+00	0.109000	0.348000	0.024000	0.002000	0.004000	0.603000	9.942841e-01	0.301000	5.588735e-03	0.262000	9.729024e-01	0.288000	8.374323e-03	0.218000	5.669893e-03	0.287000	1.556638e+00	0.239000
51000000	0.253000	1.716739e+00	0.089000	0.333000	0.015000	0.005000	0.004000	0.602000	9.942841e-01	0.221000	5.644903e-03	0.258000	9.632219e-01	0.180000	8.543495e-03	0.163000	6.856315e-03	0.244000	1.436958e+00	0.370000	4.138295e-03	0.241000	6.007519e-01	0.001140	0.000102	0.000000	0.044964	0.000136	0.056916	0.251000	1.786801e+00	0.106000	0.328000	0.019000	0.003000	0.000000	0.569000	9.942841e-01	0.323000	5.875276e-03	0.249000	9.632219e-01	0.406000	8.290997e-03	0.328000	5.784432e-03	0.343000	1.556638e+00	0.195000
51500000	0.231000	1.751420e+00	0.098000	0.378000	0.010000	0.002000	0.001000	0.598000	9.942841e-01	0.308000	5.816816e-03	0.253000	9.536377e-01	0.123000	9.071795e-03	0.241000	6.653681e-03	0.248000	1.436958e+00	0.263000	3.744484e-03	0.259000	5.947743e-01	0.001129	0.000101	0.000000	0.044542	0.000135	0.056498	0.253000	1.751420e+00	0.108000	0.316000	0.016000	0.001000	0.002000	0.583000	9.942841e-01	0.250000	5.644903e-03	0.266000	9.632219e-01	0.207000	8.458486e-03	0.221000	6.142121e-03	0.224000	1.620166e+00	0.249000
52000000	0.265000	1.716739e+00	0.097000	0.335000	0.019000	0.003000	0.003000	0.581000	9.942841e-01	0.233000	5.934323e-03	0.265000	9.441488e-01	0.180000	8.981529e-03	0.280000	6.653681e-03	0.293000	1.495602e+00	0.259000	3.321059e-03	0.240000	5.714529e-01	0.001119	0.000100	0.000000	0.044141	0.000133	0.056177	0.221000	1.716739e+00	0.081000	0.353000	0.015000	0.004000	0.004000	0.595000	9.942841e-01	0.191000	5.701635e-03	0.237000	9.536377e-01	0.269000	8.716085e-03	0.184000	6.203851e-03	0.252000	1.572283e+00	0.254000
52500000	0.236000	1.716739e+00	0.093000	0.345000	0.020000	0.004000	0.005000	0.610000	9.942841e-01	0.270000	5.993964e-03	0.261000	1.002532e+00	0.296000	9.536916e-03	0.204000	7.065121e-03	0.255000	1.510633e+00	0.254000	3.321059e-03	0.268000	5.771961e-01	0.001108	0.000099	0.000000	0.043881	0.000132	0.055949	0.280000	1.733993e+00	0.102000	0.355000	0.025000	0.006000	0.006000	0.605000	9.942841e-01	0.309000	5.701635e-03	0.266000	9.729024e-01	0.230000	8.716085e-03	0.303000	6.329177e-03	0.213000	1.510633e+00	0.349000
53000000	0.263000	1.786801e+00	0.104000	0.384000	0.011000	0.003000	0.005000	0.572000	9.942841e-01	0.230000	5.758937e-03	0.245000	9.729024e-01	0.230000	9.071795e-03	0.278000	6.856315e-03	0.288000	1.541149e+00	0.211000	3.321059e-03	0.235000	5.490459e-01	0.001097	0.000098	0.000000	0.043488	0.000131	0.056155	0.252000	1.733993e+00	0.101000	0.337000	0.018000	0.006000	0.007000	0.621000	9.942841e-01	0.256000	5.875276e-03	0.263000	9.347544e-01	0.293000	9.729575e-03	0.274000	6.925223e-03	0.286000	1.541149e+00	0.276000
53500000	0.231000	1.751420e+00	0.086000	0.336000	0.024000	0.002000	0.000000	0.621000	9.942841e-01	0.268000	5.934323e-03	0.246000	9.536377e-01	0.196000	9.632764e-03	0.155000	7.136127e-03	0.258000	1.572283e+00	0.218000	3.321059e-03	0.235000	5.601373e-01	0.001087	0.000097	0.000000	0.043221	0.000130	0.055799	0.251000	1.733993e+00	0.106000	0.320000	0.019000	0.004000	0.004000	0.609000	9.942841e-01	0.232000	5.533126e-03	0.269000	9.826803e-01	0.271000	9.926125e-03	0.170000	7.065121e-03	0.227000	1.451400e+00	0.279000
54000000	0.260000	1.769022e+00	0.107000	0.333000	0.024000	0.005000	0.002000	0.601000	9.942841e-01	0.183000	6.176508e-03	0.242000	9.347544e-01	0.351000	9.348073e-03	0.332000	7.207846e-03	0.341000	1.669507e+00	0.197000	3.321059e-03	0.255000	5.657668e-01	0.001077	0.000096	0.000000	0.044166	0.000128	0.055383	0.261000	1.733993e+00	0.100000	0.361000	0.011000	0.001000	0.005000	0.599000	9.942841e-01	0.204000	5.316169e-03	0.216000	9.632219e-01	0.287000	1.002588e-02	0.190000	7.136127e-03	0.230000	1.525815e+00	0.230000
54500000	0.256000	1.769022e+00	0.071000	0.322000	0.015000	0.001000	0.001000	0.609000	9.942841e-01	0.294000	6.238582e-03	0.254000	9.632219e-01	0.187000	9.348073e-03	0.186000	7.136127e-03	0.230000	1.652895e+00	0.273000	3.321059e-03	0.275000	5.714529e-01	0.001067	0.000095	0.000000	0.044944	0.000128	0.055156	0.252000	1.699657e+00	0.086000	0.338000	0.026000	0.000000	0.000000	0.569000	9.942841e-01	0.226000	5.588735e-03	0.246000	9.536377e-01	0.056000	9.071795e-03	0.116000	6.392786e-03	0.269000	1.652895e+00	0.212000
55000000	0.262000	1.769022e+00	0.085000	0.405000	0.015000	0.005000	0.003000	0.607000	9.942841e-01	0.220000	6.115050e-03	0.246000	9.826803e-01	0.094000	9.071795e-03	0.200000	6.994822e-03	0.212000	1.620166e+00	0.210000	3.321059e-03	0.265000	5.947743e-01	0.001057	0.000094	0.000000	0.045515	0.000127	0.054817	0.234000	1.666002e+00	0.084000	0.381000	0.017000	0.007000	0.008000	0.595000	9.942841e-01	0.194000	5.701635e-03	0.273000	9.729024e-01	0.322000	9.442022e-03	0.355000	6.521929e-03	0.203000	1.556638e+00	0.272000
55500000	0.233000	1.733993e+00	0.110000	0.334000	0.021000	0.003000	0.003000	0.568000	9.942841e-01	0.179000	5.816816e-03	0.245000	9.536377e-01	0.133000	8.543495e-03	0.272000	6.788094e-03	0.252000	1.686286e+00	0.254000	3.321059e-03	0.263000	5.888562e-01	0.001048	0.000093	0.000000	0.046154	0.000126	0.054341	0.266000	1.699657e+00	0.071000	0.261000	0.012000	0.001000	0.002000	0.599000	9.942841e-01	0.204000	5.758937e-03	0.236000	9.632219e-01	0.306000	9.926125e-03	0.389000	6.720551e-03	0.330000	1.495602e+00	0.209000
56000000	0.247000	1.733993e+00	0.078000	0.295000	0.024000	0.005000	0.004000	0.600000	9.942841e-01	0.248000	5.588735e-03	0.253000	9.729024e-01	0.286000	8.803683e-03	0.203000	6.653681e-03	0.221000	1.572283e+00	0.350000	3.321059e-03	0.262000	6.007519e-01	0.001039	0.000093	0.000000	0.045748	0.000125	0.054576	0.260000	1.682746e+00	0.072000	0.259000	0.017000	0.006000	0.006000	0.609000	9.942841e-01	0.272000	5.758937e-03	0.252000	9.347544e-01	0.132000	9.926125e-03	0.238000	6.720551e-03	0.211000	1.510633e+00	0.483000
56500000	0.233000	1.666002e+00	0.106000	0.361000	0.018000	0.003000	0.004000	0.585000	9.942841e-01	0.253000	5.875276e-03	0.234000	9.729024e-01	0.147000	8.290997e-03	0.092000	6.457035e-03	0.249000	1.451400e+00	0.409000	3.321059e-03	0.234000	5.829970e-01	0.001029	0.000092	0.000000	0.045349	0.000124	0.056567	0.258000	1.751420e+00	0.108000	0.348000	0.019000	0.001000	0.006000	0.602000	9.942841e-01	0.264000	5.816816e-03	0.272000	9.536377e-01	0.325000	9.632764e-03	0.237000	6.587475e-03	0.299000	1.451400e+00	0.229000
57000000	0.264000	1.733993e+00	0.082000	0.331000	0.018000	0.001000	0.001000	0.630000	9.942841e-01	0.274000	5.758937e-03	0.255000	9.632219e-01	0.441000	8.208500e-03	0.288000	6.457035e-03	0.311000	1.422660e+00	0.222000	3.321059e-03	0.250000	5.771961e-01	0.001020	0.000091	0.000000	0.044956	0.000123	0.057924	0.232000	1.716739e+00	0.100000	0.361000	0.012000	0.004000	0.003000	0.601000	9.942841e-01	0.286000	5.816816e-03	0.249000	9.632219e-01	0.430000	9.827359e-03	0.519000	6.653681e-03	0.330000	1.510633e+00	0.188000
57500000	0.260000	1.769022e+00	0.093000	0.278000	0.012000	0.002000	0.006000	0.577000	9.942841e-01	0.230000	5.701635e-03	0.266000	9.632219e-01	0.369000	8.892162e-03	0.212000	6.856315e-03	0.248000	1.380614e+00	0.277000	3.321059e-03	0.242000	5.771961e-01	0.001011	0.000090	0.000000	0.044829	0.000136	0.059748	0.201000	1.716739e+00	0.079000	0.256000	0.024000	0.002000	0.003000	0.600000	9.942841e-01	0.265000	6.115050e-03	0.247000	9.632219e-01	0.222000	9.071795e-03	0.215000	6.266200e-03	0.242000	1.495602e+00	0.295000
58000000	0.277000	1.786801e+00	0.095000	0.312000	0.018000	0.003000	0.003000	0.618000	9.942841e-01	0.281000	5.701635e-03	0.275000	9.925564e-01	0.401000	8.892162e-03	0.286000	6.653681e-03	0.265000	1.408505e+00	0.507000	3.321059e-03	0.272000	5.829970e-01	0.001003	0.000089	0.000000	0.045278	0.000137	0.060336	0.242000	1.682746e+00	0.069000	0.340000	0.010000	0.005000	0.005000	0.615000	9.942841e-01	0.300000	5.993964e-03	0.272000	9.536377e-01	0.263000	8.981529e-03	0.258000	6.457035e-03	0.226000	1.436958e+00	0.358000
58500000	0.228000	1.716739e+00	0.080000	0.328000	0.014000	0.006000	0.002000	0.583000	9.942841e-01	0.228000	5.423563e-03	0.236000	9.925564e-01	0.170000	8.126824e-03	0.278000	6.142121e-03	0.228000	1.380614e+00	0.279000	3.321059e-03	0.252000	5.829970e-01	0.000994	0.000089	0.000000	0.045099	0.000135	0.059881	0.251000	1.751420e+00	0.097000	0.388000	0.022000	0.003000	0.003000	0.612000	9.942841e-01	0.257000	5.816816e-03	0.260000	9.925564e-01	0.089000	8.290997e-03	0.150000	6.203851e-03	0.266000	1.408505e+00	0.374000
59000000	0.265000	1.751420e+00	0.101000	0.322000	0.022000	0.002000	0.009000	0.595000	9.942841e-01	0.249000	5.423563e-03	0.255000	1.002532e+00	0.365000	8.126824e-03	0.250000	5.960594e-03	0.251000	1.451400e+00	0.295000	3.321059e-03	0.252000	6.007519e-01	0.000986	0.000088	0.000000	0.045568	0.000136	0.059718	0.253000	1.786801e+00	0.081000	0.314000	0.011000	0.003000	0.004000	0.612000	9.942841e-01	0.303000	5.588735e-03	0.265000	1.002532e+00	0.187000	8.045961e-03	0.261000	5.901285e-03	0.243000	1.380614e+00	0.318000
59500000	0.261000	1.751420e+00	0.107000	0.321000	0.022000	0.006000	0.003000	0.624000	9.942841e-01	0.305000	5.588735e-03	0.249000	9.632219e-01	0.355000	8.374323e-03	0.336000	6.081006e-03	0.322000	1.541149e+00	0.280000	3.321059e-03	0.251000	6.067895e-01	0.000977	0.000087	0.000000	0.045474	0.000135	0.059766	0.271000	1.786801e+00	0.111000	0.303000	0.009000	0.004000	0.003000	0.599000	9.942841e-01	0.310000	5.701635e-03	0.260000	9.826803e-01	0.307000	8.374323e-03	0.317000	6.142121e-03	0.235000	1.451400e+00	0.313000
60000000	0.266000	1.716739e+00	0.110000	0.325000	0.021000	0.001000	0.002000	0.614000	9.942841e-01	0.254000	5.478071e-03	0.264000	9.729024e-01	0.247000	8.716085e-03	0.445000	6.142121e-03	0.250000	1.451400e+00	0.342000	3.321059e-03	0.274000	5.947743e-01	0.000969	0.000086	0.000000	0.046591	0.000134	0.059391	0.284000	1.804758e+00	0.112000	0.363000	0.011000	0.002000	0.002000	0.597000	9.942841e-01	0.335000	5.644903e-03	0.285000	9.441488e-01	0.129000	8.374323e-03	0.199000	6.266200e-03	0.338000	1.480720e+00	0.211000
60500000	0.271000	1.716739e+00	0.094000	0.308000	0.019000	0.002000	0.002000	0.590000	9.942841e-01	0.210000	5.644903e-03	0.259000	9.729024e-01	0.232000	8.290997e-03	0.281000	5.901285e-03	0.252000	1.451400e+00	0.197000	3.321059e-03	0.268000	6.007519e-01	0.000961	0.000086	0.000000	0.048473	0.000140	0.059403	0.264000	1.804758e+00	0.092000	0.321000	0.021000	0.002000	0.002000	0.599000	9.942841e-01	0.331000	5.478071e-03	0.245000	9.729024e-01	0.194000	8.458486e-03	0.167000	6.457035e-03	0.225000	1.422660e+00	0.342000
61000000	0.263000	1.716739e+00	0.113000	0.382000	0.018000	0.000000	0.000000	0.571000	9.942841e-01	0.170000	5.758937e-03	0.237000	9.632219e-01	0.264000	8.629359e-03	0.165000	5.726876e-03	0.315000	1.465987e+00	0.233000	3.321059e-03	0.236000	5.888562e-01	0.000953	0.000085	0.000000	0.050015	0.000144	0.059160	0.256000	1.804758e+00	0.108000	0.307000	0.014000	0.005000	0.003000	0.632000	9.942841e-01	0.192000	5.701635e-03	0.222000	9.925564e-01	0.413000	9.536916e-03	0.362000	6.856315e-03	0.275000	1.451400e+00	0.300000
61500000	0.276000	1.733993e+00	0.091000	0.334000	0.016000	0.001000	0.000000	0.615000	9.942841e-01	0.201000	5.644903e-03	0.240000	9.632219e-01	0.322000	8.716085e-03	0.232000	6.203851e-03	0.240000	1.408505e+00	0.279000	3.321059e-03	0.226000	5.829970e-01	0.000946	0.000084	0.000000	0.050187	0.000144	0.059573	0.241000	1.769022e+00	0.108000	0.293000	0.013000	0.001000	0.002000	0.597000	9.942841e-01	0.191000	5.423563e-03	0.235000	9.826803e-01	0.352000	9.071795e-03	0.192000	6.266200e-03	0.252000	1.436958e+00	0.343000
62000000	0.259000	1.733993e+00	0.104000	0.344000	0.016000	0.004000	0.003000	0.605000	9.942841e-01	0.321000	5.369598e-03	0.245000	9.536377e-01	0.389000	8.208500e-03	0.372000	5.669893e-03	0.235000	1.380614e+00	0.256000	3.321059e-03	0.270000	5.657668e-01	0.000938	0.000084	0.000000	0.049799	0.000143	0.061175	0.229000	1.769022e+00	0.101000	0.329000	0.016000	0.008000	0.008000	0.597000	9.942841e-01	0.300000	5.533126e-03	0.237000	9.729024e-01	0.272000	9.442022e-03	0.334000	6.788094e-03	0.257000	1.408505e+00	0.493000
62500000	0.276000	1.733993e+00	0.111000	0.320000	0.011000	0.012000	0.011000	0.582000	9.942841e-01	0.293000	5.533126e-03	0.251000	9.729024e-01	0.241000	8.290997e-03	0.324000	5.960594e-03	0.227000	1.380614e+00	0.410000	3.321059e-03	0.254000	6.007519e-01	0.000931	0.000083	0.000000	0.049430	0.000142	0.061239	0.249000	1.733993e+00	0.127000	0.314000	0.014000	0.011000	0.011000	0.615000	9.942841e-01	0.272000	5.644903e-03	0.267000	9.536377e-01	0.309000	9.162968e-03	0.278000	6.521929e-03	0.238000	1.380614e+00	0.624000
63000000	0.246000	1.699657e+00	0.101000	0.327000	0.018000	0.010000	0.004000	0.595000	9.942841e-01	0.260000	5.758937e-03	0.252000	1.002532e+00	0.432000	8.290997e-03	0.363000	5.960594e-03	0.257000	1.366877e+00	0.377000	3.321059e-03	0.256000	5.829970e-01	0.000923	0.000082	0.000000	0.049376	0.000142	0.061822	0.261000	1.751420e+00	0.117000	0.313000	0.016000	0.005000	0.007000	0.617000	9.942841e-01	0.210000	5.588735e-03	0.268000	9.632219e-01	0.227000	9.536916e-03	0.400000	6.856315e-03	0.226000	1.339811e+00	0.565000
63500000	0.265000	1.733993e+00	0.105000	0.273000	0.014000	0.004000	0.004000	0.596000	9.942841e-01	0.238000	5.644903e-03	0.254000	9.632219e-01	0.368000	8.374323e-03	0.290000	6.020499e-03	0.248000	1.339811e+00	0.212000	3.321059e-03	0.261000	6.007519e-01	0.000916	0.000082	0.000000	0.050514	0.000143	0.061568	0.244000	1.716739e+00	0.094000	0.350000	0.022000	0.008000	0.013000	0.558000	9.942841e-01	0.271000	5.701635e-03	0.247000	9.632219e-01	0.247000	9.827359e-03	0.276000	7.280286e-03	0.244000	1.366877e+00	0.635000
64000000	0.238000	1.699657e+00	0.086000	0.333000	0.018000	0.004000	0.002000	0.611000	9.942841e-01	0.232000	5.369598e-03	0.265000	9.729024e-01	0.527000	8.543495e-03	0.445000	6.266200e-03	0.259000	1.353276e+00	0.333000	3.321059e-03	0.261000	5.714529e-01	0.000909	0.000081	0.000000	0.052580	0.000142	0.061092	0.239000	1.716739e+00	0.110000	0.411000	0.015000	0.005000	0.006000	0.583000	9.942841e-01	0.256000	5.993964e-03	0.241000	9.729024e-01	0.075000	9.827359e-03	0.135000	7.207846e-03	0.254000	1.380614e+00	0.702000
64500000	0.294000	1.751420e+00	0.095000	0.307000	0.028000	0.002000	0.003000	0.611000	9.942841e-01	0.226000	5.263273e-03	0.230000	9.729024e-01	0.418000	8.803683e-03	0.288000	6.720551e-03	0.291000	1.408505e+00	0.244000	3.321059e-03	0.259000	5.829970e-01	0.000902	0.000080	0.000000	0.052621	0.000141	0.061139	0.250000	1.649425e+00	0.106000	0.358000	0.016000	0.011000	0.014000	0.581000	9.942841e-01	0.295000	6.364610e-03	0.254000	9.536377e-01	0.248000	1.012665e-02	0.310000	7.207846e-03	0.229000	1.380614e+00	0.630000
65000000	0.218000	1.751420e+00	0.094000	0.337000	0.022000	0.003000	0.001000	0.600000	9.942841e-01	0.195000	5.316169e-03	0.260000	9.632219e-01	0.193000	8.458486e-03	0.326000	6.720551e-03	0.257000	1.436958e+00	0.260000	3.321059e-03	0.241000	6.007519e-01	0.000895	0.000080	0.000000	0.052218	0.000140	0.060793	0.262000	1.682746e+00	0.105000	0.307000	0.012000	0.008000	0.010000	0.618000	9.942841e-01	0.280000	6.493184e-03	0.273000	9.729024e-01	0.114000	1.012665e-02	0.112000	7.280286e-03	0.256000	1.408505e+00	0.781000
65500000	0.258000	1.786801e+00	0.101000	0.331000	0.015000	0.009000	0.010000	0.601000	9.942841e-01	0.327000	5.644903e-03	0.266000	9.632219e-01	0.255000	8.543495e-03	0.323000	6.266200e-03	0.257000	1.394490e+00	0.340000	3.321059e-03	0.213000	6.007519e-01	0.000888	0.000079	0.000000	0.051820	0.000139	0.061863	0.239000	1.682746e+00	0.089000	0.340000	0.019000	0.007000	0.009000	0.613000	9.942841e-01	0.233000	6.301281e-03	0.243000	9.826803e-01	0.010000	9.632764e-03	0.147000	6.994822e-03	0.267000	1.380614e+00	0.658000
66000000	0.239000	1.716739e+00	0.095000	0.322000	0.019000	0.010000	0.003000	0.554000	9.942841e-01	0.306000	5.701635e-03	0.235000	9.632219e-01	0.400000	8.892162e-03	0.293000	6.521929e-03	0.253000	1.394490e+00	0.386000	3.321059e-03	0.266000	5.829970e-01	0.000881	0.000079	0.000000	0.051426	0.000137	0.063095	0.256000	1.682746e+00	0.109000	0.346000	0.022000	0.006000	0.005000	0.611000	9.942841e-01	0.138000	5.993964e-03	0.247000	9.632219e-01	0.169000	9.442022e-03	0.196000	6.521929e-03	0.271000	1.394490e+00	0.538000
66500000	0.236000	1.716739e+00	0.107000	0.380000	0.022000	0.006000	0.003000	0.607000	9.942841e-01	0.258000	5.701635e-03	0.259000	9.925564e-01	0.216000	9.162968e-03	0.221000	6.720551e-03	0.252000	1.394490e+00	0.409000	3.321059e-03	0.261000	5.947743e-01	0.000875	0.000078	0.000000	0.051040	0.000136	0.062903	0.238000	1.716739e+00	0.099000	0.321000	0.010000	0.011000	0.013000	0.598000	9.942841e-01	0.305000	5.993964e-03	0.246000	9.536377e-01	0.329000	9.162968e-03	0.318000	6.266200e-03	0.231000	1.394490e+00	0.593000
67000000	0.238000	1.682746e+00	0.097000	0.396000	0.019000	0.003000	0.005000	0.592000	9.942841e-01	0.309000	5.316169e-03	0.218000	9.536377e-01	0.182000	9.729575e-03	0.184000	6.994822e-03	0.236000	1.394490e+00	0.315000	3.321059e-03	0.237000	5.771961e-01	0.000868	0.000077	0.000000	0.050662	0.000135	0.062602	0.253000	1.733993e+00	0.099000	0.333000	0.015000	0.012000	0.012000	0.618000	9.942841e-01	0.210000	5.934323e-03	0.234000	9.729024e-01	0.352000	8.981529e-03	0.387000	6.266200e-03	0.259000	1.422660e+00	0.604000
67500000	0.260000	1.699657e+00	0.085000	0.329000	0.009000	0.003000	0.007000	0.584000	9.942841e-01	0.304000	5.423563e-03	0.255000	9.632219e-01	0.331000	9.536916e-03	0.425000	6.720551e-03	0.257000	1.408505e+00	0.448000	3.321059e-03	0.244000	5.601373e-01	0.000862	0.000077	0.000000	0.050307	0.000134	0.062149	0.230000	1.733993e+00	0.098000	0.335000	0.017000	0.017000	0.012000	0.599000	9.942841e-01	0.245000	5.588735e-03	0.255000	9.632219e-01	0.205000	8.981529e-03	0.330000	6.457035e-03	0.259000	1.353276e+00	0.709000
68000000	0.268000	1.733993e+00	0.104000	0.335000	0.023000	0.001000	0.001000	0.615000	9.942841e-01	0.309000	5.816816e-03	0.256000	9.826803e-01	0.144000	9.071795e-03	0.180000	6.266200e-03	0.269000	1.380614e+00	0.249000	3.321059e-03	0.273000	5.714529e-01	0.000855	0.000076	0.000000	0.050033	0.000133	0.061722	0.291000	1.769022e+00	0.095000	0.370000	0.008000	0.016000	0.015000	0.598000	9.942841e-01	0.209000	5.210902e-03	0.277000	9.632219e-01	0.152000	9.071795e-03	0.328000	6.587475e-03	0.248000	1.380614e+00	0.775000
68500000	0.242000	1.666002e+00	0.098000	0.333000	0.015000	0.003000	0.003000	0.595000	9.942841e-01	0.225000	5.816816e-03	0.259000	9.536377e-01	0.091000	8.892162e-03	0.138000	6.142121e-03	0.230000	1.436958e+00	0.344000	3.321059e-03	0.257000	6.007519e-01	0.000849	0.000076	0.000000	0.049683	0.000132	0.061396	0.239000	1.733993e+00	0.088000	0.334000	0.010000	0.010000	0.009000	0.612000	9.942841e-01	0.243000	5.644903e-03	0.250000	9.536377e-01	0.143000	9.255058e-03	0.244000	6.788094e-03	0.247000	1.353276e+00	0.748000
69000000	0.268000	1.699657e+00	0.103000	0.366000	0.013000	0.002000	0.003000	0.610000	9.942841e-01	0.269000	6.115050e-03	0.271000	9.925564e-01	0.239000	9.162968e-03	0.321000	6.329177e-03	0.253000	1.394490e+00	0.174000	3.321059e-03	0.271000	5.771961e-01	0.000843	0.000075	0.000000	0.049324	0.000131	0.061415	0.263000	1.786801e+00	0.082000	0.308000	0.012000	0.009000	0.009000	0.633000	9.942841e-01	0.186000	5.369598e-03	0.238000	9.536377e-01	0.152000	8.981529e-03	0.274000	7.065121e-03	0.233000	1.380614e+00	0.633000
69500000	0.225000	1.733993e+00	0.086000	0.336000	0.016000	0.006000	0.007000	0.611000	9.942841e-01	0.255000	5.993964e-03	0.251000	9.826803e-01	0.120000	9.536916e-03	0.185000	6.329177e-03	0.242000	1.394490e+00	0.443000	3.321059e-03	0.240000	5.714529e-01	0.000837	0.000075	0.000000	0.048971	0.000131	0.061681	0.249000	1.716739e+00	0.079000	0.322000	0.010000	0.010000	0.010000	0.612000	9.942841e-01	0.294000	5.588735e-03	0.272000	9.826803e-01	0.292000	8.981529e-03	0.350000	6.856315e-03	0.269000	1.366877e+00	0.752000
70000000	0.274000	1.804758e+00	0.087000	0.339000	0.016000	0.011000	0.014000	0.582000	9.942841e-01	0.194000	5.934323e-03	0.233000	9.729024e-01	0.175000	8.892162e-03	0.276000	6.203851e-03	0.254000	1.394490e+00	0.533000	3.321059e-03	0.248000	5.888562e-01	0.000831	0.000074	0.000000	0.048621	0.000130	0.061252	0.253000	1.751420e+00	0.097000	0.355000	0.020000	0.016000	0.014000	0.625000	9.942841e-01	0.211000	5.478071e-03	0.242000	9.826803e-01	0.175000	8.716085e-03	0.330000	6.994822e-03	0.247000	1.339811e+00	0.616000
70500000	0.213000	1.751420e+00	0.091000	0.321000	0.014000	0.007000	0.005000	0.613000	9.942841e-01	0.272000	5.934323e-03	0.271000	9.729024e-01	0.267000	9.536916e-03	0.311000	6.653681e-03	0.247000	1.366877e+00	0.504000	3.321059e-03	0.261000	5.888562e-01	0.000825	0.000074	0.000000	0.048306	0.000129	0.060826	0.230000	1.716739e+00	0.098000	0.371000	0.017000	0.007000	0.007000	0.594000	9.942841e-01	0.230000	5.533126e-03	0.250000	9.347544e-01	0.074000	9.255058e-03	0.171000	6.925223e-03	0.261000	1.394490e+00	0.597000
71000000	0.255000	1.786801e+00	0.089000	0.313000	0.011000	0.003000	0.005000	0.615000	9.942841e-01	0.225000	5.758937e-03	0.237000	9.536377e-01	0.287000	9.729575e-03	0.141000	6.653681e-03	0.269000	1.408505e+00	0.453000	3.321059e-03	0.279000	5.947743e-01	0.000819	0.000073	0.000000	0.047998	0.000128	0.061074	0.256000	1.751420e+00	0.091000	0.341000	0.017000	0.009000	0.009000	0.615000	9.942841e-01	0.212000	5.644903e-03	0.242000	9.729024e-01	0.085000	8.290997e-03	0.100000	6.392786e-03	0.213000	1.380614e+00	0.636000
71500000	0.245000	1.716739e+00	0.094000	0.350000	0.026000	0.001000	0.003000	0.610000	9.942841e-01	0.253000	5.644903e-03	0.263000	1.002532e+00	0.309000	9.827359e-03	0.296000	6.720551e-03	0.251000	1.380614e+00	0.291000	3.321059e-03	0.228000	5.771961e-01	0.000813	0.000073	0.000000	0.047679	0.000127	0.061952	0.263000	1.786801e+00	0.111000	0.327000	0.017000	0.007000	0.009000	0.597000	9.942841e-01	0.275000	5.875276e-03	0.250000	9.536377e-01	0.237000	8.629359e-03	0.229000	6.788094e-03	0.261000	1.380614e+00	0.572000
72000000	0.247000	1.682746e+00	0.100000	0.292000	0.013000	0.003000	0.004000	0.614000	9.942841e-01	0.322000	5.588735e-03	0.242000	9.632219e-01	0.243000	9.827359e-03	0.185000	6.720551e-03	0.267000	1.436958e+00	0.270000	3.321059e-03	0.261000	5.888562e-01	0.000808	0.000072	0.000000	0.047369	0.000126	0.062838	0.258000	1.804758e+00	0.098000	0.393000	0.023000	0.007000	0.006000	0.579000	9.942841e-01	0.138000	5.934323e-03	0.258000	9.826803e-01	0.311000	9.255058e-03	0.241000	6.994822e-03	0.239000	1.353276e+00	0.484000
72500000	0.274000	1.682746e+00	0.105000	0.352000	0.015000	0.002000	0.002000	0.574000	9.942841e-01	0.202000	5.423563e-03	0.245000	9.925564e-01	0.280000	9.536916e-03	0.278000	6.653681e-03	0.260000	1.422660e+00	0.325000	3.321059e-03	0.233000	5.714529e-01	0.000802	0.000072	0.000000	0.047061	0.000125	0.064215	0.247000	1.733993e+00	0.094000	0.352000	0.015000	0.006000	0.005000	0.598000	9.942841e-01	0.204000	5.934323e-03	0.257000	9.826803e-01	0.210000	9.632764e-03	0.157000	6.994822e-03	0.261000	1.394490e+00	0.649000
73000000	0.272000	1.699657e+00	0.086000	0.326000	0.010000	0.000000	0.000000	0.577000	9.942841e-01	0.301000	5.644903e-03	0.238000	9.729024e-01	0.270000	9.442022e-03	0.145000	6.521929e-03	0.346000	1.451400e+00	0.194000	3.321059e-03	0.238000	5.771961e-01	0.000797	0.000071	0.000000	0.048024	0.000125	0.063790	0.243000	1.699657e+00	0.111000	0.353000	0.016000	0.009000	0.012000	0.584000	9.942841e-01	0.250000	5.758937e-03	0.236000	9.729024e-01	0.403000	9.926125e-03	0.422000	7.065121e-03	0.237000	1.339811e+00	0.512000
73500000	0.256000	1.769022e+00	0.080000	0.342000	0.017000	0.003000	0.004000	0.608000	9.942841e-01	0.257000	5.533126e-03	0.272000	9.826803e-01	0.464000	1.002588e-02	0.259000	6.788094e-03	0.235000	1.422660e+00	0.324000	3.321059e-03	0.280000	5.657668e-01	0.000791	0.000071	0.000000	0.048650	0.000124	0.063377	0.260000	1.733993e+00	0.078000	0.327000	0.012000	0.007000	0.006000	0.614000	9.942841e-01	0.267000	5.875276e-03	0.242000	9.536377e-01	0.144000	9.827359e-03	0.154000	7.065121e-03	0.229000	1.339811e+00	0.494000
74000000	0.261000	1.804758e+00	0.088000	0.315000	0.024000	0.002000	0.004000	0.579000	9.942841e-01	0.253000	5.588735e-03	0.252000	9.826803e-01	0.140000	1.075284e-02	0.221000	6.994822e-03	0.213000	1.451400e+00	0.259000	3.321059e-03	0.209000	5.771961e-01	0.000786	0.000070	0.000000	0.048353	0.000123	0.062983	0.245000	1.733993e+00	0.094000	0.341000	0.013000	0.008000	0.009000	0.589000	9.942841e-01	0.280000	5.934323e-03	0.270000	1.002532e+00	0.063000	9.442022e-03	0.113000	6.994822e-03	0.231000	1.353276e+00	0.460000
74500000	0.236000	1.733993e+00	0.081000	0.349000	0.019000	0.006000	0.009000	0.588000	9.942841e-01	0.247000	5.423563e-03	0.264000	9.729024e-01	0.315000	1.053992e-02	0.300000	6.925223e-03	0.246000	1.408505e+00	0.322000	3.321059e-03	0.232000	5.947743e-01	0.000781	0.000070	0.000000	0.048239	0.000122	0.062573	0.233000	1.733993e+00	0.097000	0.296000	0.013000	0.008000	0.011000	0.605000	9.942841e-01	0.204000	5.758937e-03	0.250000	9.632219e-01	0.164000	9.632764e-03	0.218000	6.994822e-03	0.260000	1.408505e+00	0.566000
75000000	0.262000	1.733993e+00	0.086000	0.334000	0.021000	0.007000	0.007000	0.574000	9.942841e-01	0.184000	5.533126e-03	0.255000	9.536377e-01	0.264000	9.632764e-03	0.267000	6.521929e-03	0.249000	1.300214e+00	0.399000	3.321059e-03	0.284000	6.128879e-01	0.000775	0.000069	0.000000	0.047919	0.000121	0.062214	0.264000	1.769022e+00	0.083000	0.339000	0.016000	0.005000	0.004000	0.630000	9.942841e-01	0.271000	5.644903e-03	0.250000	9.536377e-01	0.328000	1.012665e-02	0.215000	7.207846e-03	0.287000	1.353276e+00	0.496000
75500000	0.250000	1.716739e+00	0.108000	0.379000	0.016000	0.008000	0.006000	0.563000	9.942841e-01	0.279000	5.588735e-03	0.266000	9.632219e-01	0.374000	9.827359e-03	0.408000	6.587475e-03	0.267000	1.326480e+00	0.485000	3.321059e-03	0.238000	5.771961e-01	0.000770	0.000069	0.000000	0.047648	0.000120	0.061805	0.233000	1.751420e+00	0.098000	0.393000	0.015000	0.004000	0.004000	0.596000	9.942841e-01	0.284000	5.478071e-03	0.240000	9.536377e-01	0.192000	1.053992e-02	0.199000	7.502004e-03	0.260000	1.353276e+00	0.516000
76000000	0.251000	1.786801e+00	0.096000	0.334000	0.015000	0.010000	0.011000	0.626000	9.942841e-01	0.270000	5.701635e-03	0.244000	9.632219e-01	0.328000	9.632764e-03	0.372000	6.720551e-03	0.244000	1.394490e+00	0.332000	3.321059e-03	0.231000	5.829970e-01	0.000765	0.000068	0.000000	0.047362	0.000120	0.061415	0.274000	1.716739e+00	0.093000	0.321000	0.019000	0.011000	0.012000	0.613000	9.942841e-01	0.239000	5.478071e-03	0.249000	9.826803e-01	0.175000	1.002588e-02	0.265000	7.280286e-03	0.243000	1.366877e+00	0.469000
76500000	0.242000	1.822897e+00	0.104000	0.285000	0.026000	0.008000	0.008000	0.629000	9.942841e-01	0.202000	5.369598e-03	0.258000	9.729024e-01	0.114000	9.536916e-03	0.064000	6.521929e-03	0.229000	1.339811e+00	0.462000	3.321059e-03	0.241000	5.829970e-01	0.000760	0.000068	0.000000	0.047069	0.000119	0.061059	0.247000	1.716739e+00	0.106000	0.374000	0.018000	0.015000	0.012000	0.595000	9.942841e-01	0.307000	5.701635e-03	0.261000	9.632219e-01	0.305000	9.442022e-03	0.231000	7.065121e-03	0.249000	1.366877e+00	0.626000
77000000	0.232000	1.786801e+00	0.116000	0.367000	0.019000	0.003000	0.008000	0.621000	9.942841e-01	0.236000	5.210902e-03	0.250000	9.729024e-01	0.251000	9.536916e-03	0.300000	6.521929e-03	0.262000	1.366877e+00	0.344000	3.321059e-03	0.257000	5.888562e-01	0.000755	0.000067	0.000000	0.046771	0.000118	0.061530	0.253000	1.716739e+00	0.080000	0.320000	0.024000	0.002000	0.003000	0.610000	9.942841e-01	0.186000	5.644903e-03	0.251000	9.729024e-01	0.296000	9.536916e-03	0.173000	7.353454e-03	0.243000	1.366877e+00	0.356000
77500000	0.237000	1.751420e+00	0.102000	0.387000	0.021000	0.000000	0.001000	0.630000	9.942841e-01	0.281000	5.369598e-03	0.251000	9.729024e-01	0.277000	9.827359e-03	0.228000	6.720551e-03	0.311000	1.394490e+00	0.231000	3.321059e-03	0.254000	6.007519e-01	0.000750	0.000067	0.000000	0.046530	0.000117	0.061893	0.234000	1.716739e+00	0.103000	0.352000	0.018000	0.001000	0.002000	0.624000	9.942841e-01	0.213000	5.875276e-03	0.255000	9.925564e-01	0.269000	1.053992e-02	0.298000	7.577400e-03	0.260000	1.380614e+00	0.445000
78000000	0.243000	1.786801e+00	0.087000	0.307000	0.011000	0.002000	0.006000	0.587000	9.942841e-01	0.137000	5.701635e-03	0.242000	9.441488e-01	0.214000	9.632764e-03	0.244000	6.788094e-03	0.238000	1.380614e+00	0.409000	3.321059e-03	0.210000	5.947743e-01	0.000746	0.000066	0.000000	0.046426	0.000117	0.062489	0.274000	1.716739e+00	0.105000	0.329000	0.012000	0.005000	0.009000	0.573000	9.942841e-01	0.244000	5.934323e-03	0.231000	9.632219e-01	0.259000	1.043505e-02	0.202000	7.280286e-03	0.240000	1.353276e+00	0.447000
78500000	0.252000	1.822897e+00	0.073000	0.317000	0.032000	0.008000	0.011000	0.601000	9.942841e-01	0.203000	5.758937e-03	0.277000	9.826803e-01	0.163000	9.162968e-03	0.221000	6.521929e-03	0.243000	1.408505e+00	0.415000	3.321059e-03	0.258000	5.888562e-01	0.000741	0.000066	0.000000	0.046131	0.000116	0.063992	0.260000	1.751420e+00	0.137000	0.400000	0.030000	0.007000	0.012000	0.617000	9.942841e-01	0.264000	6.054204e-03	0.239000	9.441488e-01	0.287000	9.632764e-03	0.234000	6.856315e-03	0.244000	1.353276e+00	0.530000
79000000	0.271000	1.841217e+00	0.079000	0.325000	0.007000	0.008000	0.009000	0.622000	9.942841e-01	0.290000	5.644903e-03	0.266000	9.925564e-01	0.238000	8.803683e-03	0.371000	6.266200e-03	0.236000	1.408505e+00	0.264000	3.321059e-03	0.248000	5.771961e-01	0.000736	0.000066	0.000000	0.045997	0.000115	0.063729	0.288000	1.733993e+00	0.081000	0.321000	0.012000	0.006000	0.003000	0.589000	9.942841e-01	0.180000	6.054204e-03	0.256000	9.729024e-01	0.327000	9.729575e-03	0.276000	6.925223e-03	0.245000	1.394490e+00	0.347000
79500000	0.233000	1.769022e+00	0.101000	0.378000	0.017000	0.006000	0.005000	0.613000	9.942841e-01	0.333000	5.701635e-03	0.241000	9.536377e-01	0.065000	8.892162e-03	0.080000	6.457035e-03	0.243000	1.380614e+00	0.342000	3.321059e-03	0.273000	5.947743e-01	0.000731	0.000065	0.000000	0.045834	0.000115	0.063523	0.245000	1.733993e+00	0.080000	0.319000	0.018000	0.001000	0.001000	0.599000	9.942841e-01	0.260000	6.238582e-03	0.263000	9.925564e-01	0.105000	9.926125e-03	0.236000	7.207846e-03	0.235000	1.394490e+00	0.326000
80000000	0.226000	1.804758e+00	0.111000	0.343000	0.025000	0.001000	0.001000	0.603000	9.942841e-01	0.245000	5.701635e-03	0.228000	9.632219e-01	0.172000	8.716085e-03	0.281000	6.720551e-03	0.242000	1.366877e+00	0.324000	3.321059e-03	0.240000	6.007519e-01	0.000727	0.000065	0.000000	0.046969	0.000119	0.063441	0.252000	1.804758e+00	0.094000	0.352000	0.030000	0.007000	0.008000	0.629000	9.942841e-01	0.341000	5.816816e-03	0.254000	9.826803e-01	0.248000	9.827359e-03	0.269000	7.136127e-03	0.256000	1.366877e+00	0.346000
80500000	0.221000	1.733993e+00	0.115000	0.370000	0.016000	0.001000	0.000000	0.622000	9.942841e-01	0.193000	5.758937e-03	0.259000	1.002532e+00	0.253000	8.803683e-03	0.237000	6.925223e-03	0.334000	1.451400e+00	0.215000	3.321059e-03	0.228000	5.771961e-01	0.000722	0.000064	0.000000	0.047291	0.000118	0.063278	0.248000	1.769022e+00	0.108000	0.339000	0.021000	0.008000	0.009000	0.589000	9.942841e-01	0.285000	5.816816e-03	0.230000	9.826803e-01	0.302000	1.022842e-02	0.266000	7.280286e-03	0.256000	1.380614e+00	0.440000
81000000	0.248000	1.733993e+00	0.079000	0.357000	0.021000	0.000000	0.000000	0.576000	9.942841e-01	0.315000	5.758937e-03	0.248000	9.536377e-01	0.174000	8.458486e-03	0.203000	6.653681e-03	0.243000	1.525815e+00	0.182000	3.321059e-03	0.249000	5.714529e-01	0.000718	0.000064	0.000000	0.047921	0.000120	0.063032	0.239000	1.699657e+00	0.094000	0.384000	0.022000	0.004000	0.001000	0.605000	9.942841e-01	0.231000	5.644903e-03	0.257000	9.729024e-01	0.216000	1.033122e-02	0.351000	7.353454e-03	0.245000	1.380614e+00	0.362000
81500000	0.231000	1.716739e+00	0.089000	0.313000	0.023000	0.003000	0.001000	0.603000	9.942841e-01	0.253000	5.993964e-03	0.231000	9.729024e-01	0.435000	8.374323e-03	0.235000	6.521929e-03	0.288000	1.495602e+00	0.198000	3.321059e-03	0.236000	5.601373e-01	0.000714	0.000064	0.000000	0.047661	0.000119	0.063861	0.269000	1.733993e+00	0.122000	0.298000	0.013000	0.010000	0.010000	0.595000	9.942841e-01	0.239000	5.875276e-03	0.246000	9.729024e-01	0.356000	9.729575e-03	0.285000	6.925223e-03	0.253000	1.380614e+00	0.497000
82000000	0.265000	1.716739e+00	0.093000	0.325000	0.015000	0.002000	0.001000	0.576000	9.942841e-01	0.229000	5.701635e-03	0.286000	9.826803e-01	0.096000	8.374323e-03	0.034000	6.329177e-03	0.305000	1.556638e+00	0.218000	3.321059e-03	0.249000	6.007519e-01	0.000709	0.000063	0.000000	0.047383	0.000119	0.064859	0.254000	1.699657e+00	0.083000	0.333000	0.014000	0.007000	0.006000	0.587000	9.942841e-01	0.282000	5.934323e-03	0.253000	9.925564e-01	0.215000	9.255058e-03	0.350000	7.065121e-03	0.233000	1.394490e+00	0.499000
82500000	0.245000	1.716739e+00	0.092000	0.341000	0.018000	0.002000	0.001000	0.604000	9.942841e-01	0.360000	5.588735e-03	0.250000	9.826803e-01	0.219000	8.629359e-03	0.304000	6.587475e-03	0.225000	1.541149e+00	0.347000	3.321059e-03	0.239000	5.771961e-01	0.000705	0.000063	0.000000	0.047122	0.000118	0.065575	0.254000	1.716739e+00	0.087000	0.352000	0.016000	0.004000	0.006000	0.606000	9.942841e-01	0.231000	5.701635e-03	0.239000	9.826803e-01	0.215000	9.442022e-03	0.220000	7.136127e-03	0.237000	1.394490e+00	0.509000
83000000	0.238000	1.751420e+00	0.098000	0.341000	0.026000	0.009000	0.009000	0.606000	9.942841e-01	0.216000	5.644903e-03	0.258000	1.012607e+00	0.223000	8.981529e-03	0.327000	6.788094e-03	0.238000	1.422660e+00	0.453000	3.321059e-03	0.261000	5.947743e-01	0.000701	0.000062	0.000000	0.046839	0.000117	0.066404	0.259000	1.786801e+00	0.114000	0.388000	0.020000	0.006000	0.005000	0.597000	9.942841e-01	0.316000	5.758937e-03	0.243000	9.632219e-01	0.409000	9.162968e-03	0.341000	6.653681e-03	0.273000	1.366877e+00	0.383000
83500000	0.232000	1.751420e+00	0.085000	0.304000	0.014000	0.004000	0.006000	0.605000	9.942841e-01	0.306000	5.758937e-03	0.282000	9.536377e-01	0.158000	8.716085e-03	0.370000	6.653681e-03	0.230000	1.394490e+00	0.325000	3.321059e-03	0.268000	5.888562e-01	0.000696	0.000062	0.000000	0.046677	0.000121	0.066887	0.250000	1.786801e+00	0.099000	0.347000	0.030000	0.003000	0.002000	0.599000	9.942841e-01	0.201000	5.423563e-03	0.235000	9.536377e-01	0.090000	9.348073e-03	0.080000	6.925223e-03	0.260000	1.380614e+00	0.295000
84000000	0.243000	1.716739e+00	0.097000	0.341000	0.022000	0.008000	0.008000	0.614000	9.942841e-01	0.254000	6.054204e-03	0.260000	9.826803e-01	0.441000	8.543495e-03	0.348000	6.457035e-03	0.257000	1.408505e+00	0.436000	3.321059e-03	0.243000	5.601373e-01	0.000692	0.000062	0.000000	0.046540	0.000121	0.066798	0.258000	1.786801e+00	0.097000	0.367000	0.019000	0.003000	0.005000	0.605000	9.942841e-01	0.194000	5.588735e-03	0.289000	9.536377e-01	0.355000	8.892162e-03	0.313000	6.521929e-03	0.239000	1.326480e+00	0.329000
84500000	0.255000	1.733993e+00	0.114000	0.340000	0.023000	0.003000	0.004000	0.606000	9.942841e-01	0.233000	5.701635e-03	0.269000	9.632219e-01	0.078000	9.071795e-03	0.194000	6.720551e-03	0.250000	1.380614e+00	0.249000	3.321059e-03	0.230000	5.714529e-01	0.000688	0.000061	0.000000	0.046337	0.000120	0.066476	0.241000	1.751420e+00	0.120000	0.363000	0.024000	0.003000	0.003000	0.588000	9.942841e-01	0.218000	5.758937e-03	0.240000	9.441488e-01	0.322000	9.632764e-03	0.295000	6.720551e-03	0.295000	1.353276e+00	0.483000
85000000	0.238000	1.699657e+00	0.091000	0.330000	0.008000	0.003000	0.002000	0.597000	9.942841e-01	0.267000	5.816816e-03	0.281000	9.536377e-01	0.245000	8.803683e-03	0.316000	6.653681e-03	0.314000	1.465987e+00	0.195000	3.321059e-03	0.241000	5.657668e-01	0.000684	0.000061	0.000000	0.046155	0.000119	0.066778	0.242000	1.751420e+00	0.116000	0.360000	0.017000	0.006000	0.006000	0.614000	9.942841e-01	0.263000	5.758937e-03	0.240000	9.441488e-01	0.293000	9.827359e-03	0.224000	6.587475e-03	0.258000	1.366877e+00	0.499000
85500000	0.250000	1.733993e+00	0.102000	0.361000	0.021000	0.006000	0.007000	0.575000	9.942841e-01	0.303000	5.758937e-03	0.262000	9.536377e-01	0.207000	9.162968e-03	0.095000	6.788094e-03	0.207000	1.541149e+00	0.227000	3.321059e-03	0.240000	5.771961e-01	0.000680	0.000061	0.000000	0.045972	0.000119	0.066412	0.251000	1.822897e+00	0.107000	0.401000	0.018000	0.009000	0.008000	0.628000	9.942841e-01	0.224000	5.758937e-03	0.244000	9.729024e-01	0.358000	9.162968e-03	0.333000	6.392786e-03	0.251000	1.422660e+00	0.438000
86000000	0.265000	1.733993e+00	0.085000	0.330000	0.007000	0.003000	0.003000	0.584000	9.942841e-01	0.161000	5.644903e-03	0.270000	9.632219e-01	0.138000	9.071795e-03	0.324000	6.788094e-03	0.309000	1.604045e+00	0.180000	3.321059e-03	0.261000	5.947743e-01	0.000676	0.000060	0.000000	0.045717	0.000118	0.066050	0.251000	1.804758e+00	0.098000	0.354000	0.011000	0.001000	0.004000	0.599000	9.942841e-01	0.310000	5.701635e-03	0.299000	9.347544e-01	0.229000	9.162968e-03	0.214000	6.653681e-03	0.271000	1.394490e+00	0.401000
86500000	0.242000	1.769022e+00	0.099000	0.370000	0.020000	0.004000	0.003000	0.586000	9.942841e-01	0.226000	5.816816e-03	0.257000	9.632219e-01	0.392000	9.255058e-03	0.293000	6.720551e-03	0.239000	1.669507e+00	0.198000	3.321059e-03	0.263000	5.771961e-01	0.000672	0.000060	0.000000	0.045544	0.000117	0.065698	0.226000	1.769022e+00	0.125000	0.351000	0.020000	0.002000	0.003000	0.612000	9.942841e-01	0.167000	5.588735e-03	0.249000	9.441488e-01	0.291000	9.632764e-03	0.339000	6.994822e-03	0.263000	1.436958e+00	0.248000
87000000	0.241000	1.733993e+00	0.107000	0.337000	0.020000	0.001000	0.001000	0.635000	9.942841e-01	0.236000	5.701635e-03	0.208000	9.729024e-01	0.081000	9.162968e-03	0.141000	6.720551e-03	0.248000	1.720351e+00	0.189000	3.321059e-03	0.246000	5.771961e-01	0.000668	0.000060	0.000000	0.045409	0.000116	0.065332	0.230000	1.733993e+00	0.095000	0.319000	0.020000	0.004000	0.000000	0.588000	9.942841e-01	0.257000	5.644903e-03	0.228000	9.632219e-01	0.185000	9.071795e-03	0.132000	6.994822e-03	0.250000	1.380614e+00	0.314000
87500000	0.241000	1.751420e+00	0.117000	0.319000	0.017000	0.006000	0.003000	0.591000	9.942841e-01	0.156000	5.644903e-03	0.264000	9.925564e-01	0.457000	8.981529e-03	0.310000	6.587475e-03	0.304000	1.863634e+00	0.234000	3.321059e-03	0.228000	5.829970e-01	0.000665	0.000059	0.000000	0.045248	0.000116	0.065076	0.230000	1.733993e+00	0.077000	0.297000	0.010000	0.008000	0.007000	0.601000	9.942841e-01	0.262000	5.533126e-03	0.223000	9.925564e-01	0.163000	9.162968e-03	0.218000	7.065121e-03	0.271000	1.436958e+00	0.274000
88000000	0.289000	1.751420e+00	0.081000	0.358000	0.022000	0.006000	0.006000	0.606000	9.942841e-01	0.304000	5.758937e-03	0.260000	9.826803e-01	0.455000	9.255058e-03	0.326000	6.788094e-03	0.170000	1.939691e+00	0.315000	3.321059e-03	0.270000	5.947743e-01	0.000661	0.000059	0.000000	0.045084	0.000115	0.064724	0.234000	1.733993e+00	0.099000	0.328000	0.022000	0.002000	0.002000	0.650000	9.942841e-01	0.370000	5.478071e-03	0.240000	9.729024e-01	0.365000	9.348073e-03	0.261000	7.353454e-03	0.276000	1.525815e+00	0.201000
88500000	0.226000	1.751420e+00	0.072000	0.288000	0.014000	0.001000	0.004000	0.579000	9.942841e-01	0.276000	5.701635e-03	0.257000	9.826803e-01	0.309000	9.255058e-03	0.277000	6.925223e-03	0.197000	1.901282e+00	0.404000	3.321059e-03	0.252000	6.007519e-01	0.000657	0.000059	0.000000	0.044830	0.000115	0.064505	0.228000	1.769022e+00	0.091000	0.325000	0.024000	0.000000	0.000000	0.612000	9.942841e-01	0.150000	5.478071e-03	0.221000	9.536377e-01	0.181000	9.827359e-03	0.248000	7.136127e-03	0.335000	1.541149e+00	0.213000
89000000	0.236000	1.716739e+00	0.119000	0.315000	0.013000	0.002000	0.002000	0.588000	9.942841e-01	0.261000	5.758937e-03	0.231000	9.536377e-01	0.311000	9.255058e-03	0.325000	6.856315e-03	0.274000	1.845091e+00	0.292000	3.321059e-03	0.253000	5.888562e-01	0.000653	0.000058	0.000000	0.045569	0.000114	0.064150	0.230000	1.769022e+00	0.113000	0.333000	0.015000	0.002000	0.002000	0.564000	9.942841e-01	0.229000	5.478071e-03	0.259000	9.632219e-01	0.307000	9.632764e-03	0.323000	6.856315e-03	0.218000	1.510633e+00	0.301000
89500000	0.237000	1.751420e+00	0.071000	0.330000	0.018000	0.004000	0.004000	0.597000	9.942841e-01	0.260000	5.875276e-03	0.263000	9.729024e-01	0.114000	8.803683e-03	0.193000	6.457035e-03	0.269000	1.737641e+00	0.228000	3.321059e-03	0.267000	5.947743e-01	0.000650	0.000058	0.000000	0.045408	0.000113	0.063793	0.249000	1.699657e+00	0.080000	0.302000	0.008000	0.002000	0.006000	0.595000	9.942841e-01	0.246000	5.644903e-03	0.252000	9.826803e-01	0.098000	9.926125e-03	0.179000	6.925223e-03	0.258000	1.480720e+00	0.269000
90000000	0.261000	1.769022e+00	0.123000	0.385000	0.019000	0.002000	0.001000	0.606000	9.942841e-01	0.199000	5.816816e-03	0.242000	9.826803e-01	0.247000	8.981529e-03	0.322000	6.653681e-03	0.270000	1.737641e+00	0.220000	3.321059e-03	0.249000	5.714529e-01	0.000646	0.000058	0.000000	0.045161	0.000113	0.063442	0.269000	1.682746e+00	0.081000	0.358000	0.011000	0.006000	0.007000	0.614000	9.942841e-01	0.319000	5.533126e-03	0.256000	9.925564e-01	0.101000	9.162968e-03	0.187000	6.788094e-03	0.249000	1.408505e+00	0.388000
90500000	0.256000	1.804758e+00	0.085000	0.325000	0.012000	0.001000	0.001000	0.594000	9.942841e-01	0.222000	5.934323e-03	0.278000	9.632219e-01	0.297000	9.255058e-03	0.343000	6.788094e-03	0.327000	1.882364e+00	0.202000	3.321059e-03	0.260000	5.888562e-01	0.000643	0.000057	0.000000	0.044915	0.000112	0.063093	0.255000	1.716739e+00	0.117000	0.363000	0.012000	0.002000	0.002000	0.601000	9.942841e-01	0.260000	5.934323e-03	0.253000	9.925564e-01	0.178000	8.892162e-03	0.341000	6.994822e-03	0.228000	1.326480e+00	0.381000
91000000	0.255000	1.841217e+00	0.106000	0.335000	0.018000	0.003000	0.005000	0.614000	9.942841e-01	0.234000	5.993964e-03	0.249000	9.536377e-01	0.405000	9.442022e-03	0.324000	7.136127e-03	0.224000	1.901282e+00	0.196000	3.321059e-03	0.230000	5.947743e-01	0.000639	0.000057	0.000000	0.044669	0.000111	0.062748	0.249000	1.716739e+00	0.101000	0.355000	0.023000	0.006000	0.010000	0.594000	9.942841e-01	0.168000	5.875276e-03	0.239000	9.632219e-01	0.387000	8.892162e-03	0.325000	6.994822e-03	0.247000	1.353276e+00	0.306000
91500000	0.243000	1.804758e+00	0.085000	0.345000	0.017000	0.001000	0.001000	0.607000	9.942841e-01	0.267000	5.875276e-03	0.263000	9.536377e-01	0.303000	9.729575e-03	0.308000	7.136127e-03	0.303000	1.901282e+00	0.193000	3.321059e-03	0.245000	5.829970e-01	0.000636	0.000057	0.000000	0.044424	0.000111	0.062424	0.259000	1.716739e+00	0.115000	0.320000	0.018000	0.006000	0.004000	0.593000	9.942841e-01	0.269000	5.993964e-03	0.241000	9.632219e-01	0.333000	9.632764e-03	0.233000	6.720551e-03	0.240000	1.313281e+00	0.303000
92000000	0.227000	1.769022e+00	0.081000	0.291000	0.018000	0.006000	0.007000	0.611000	9.942841e-01	0.261000	5.701635e-03	0.244000	9.632219e-01	0.168000	9.348073e-03	0.219000	6.994822e-03	0.290000	1.920390e+00	0.202000	3.321059e-03	0.237000	5.888562e-01	0.000632	0.000056	0.000000	0.044183	0.000110	0.062107	0.273000	1.716739e+00	0.114000	0.343000	0.017000	0.001000	0.001000	0.594000	9.942841e-01	0.317000	6.054204e-03	0.244000	9.826803e-01	0.286000	1.012665e-02	0.159000	6.788094e-03	0.255000	1.394490e+00	0.197000
92500000	0.263000	1.733993e+00	0.080000	0.342000	0.017000	0.001000	0.001000	0.575000	9.942841e-01	0.206000	5.478071e-03	0.244000	9.441488e-01	0.150000	9.162968e-03	0.157000	6.653681e-03	0.297000	1.959185e+00	0.233000	3.321059e-03	0.234000	5.888562e-01	0.000629	0.000056	0.000000	0.043943	0.000110	0.061775	0.245000	1.682746e+00	0.075000	0.311000	0.012000	0.004000	0.004000	0.594000	9.942841e-01	0.206000	6.176508e-03	0.251000	9.536377e-01	0.084000	9.348073e-03	0.296000	6.788094e-03	0.310000	1.480720e+00	0.193000
93000000	0.239000	1.716739e+00	0.089000	0.340000	0.016000	0.004000	0.004000	0.609000	9.942841e-01	0.241000	5.588735e-03	0.237000	9.347544e-01	0.230000	9.255058e-03	0.216000	6.521929e-03	0.294000	1.959185e+00	0.265000	3.321059e-03	0.250000	5.714529e-01	0.000625	0.000056	0.000000	0.043706	0.000109	0.061451	0.234000	1.682746e+00	0.103000	0.361000	0.018000	0.005000	0.003000	0.627000	9.942841e-01	0.163000	5.875276e-03	0.294000	9.826803e-01	0.362000	9.071795e-03	0.337000	6.457035e-03	0.282000	1.465987e+00	0.213000
93500000	0.276000	1.751420e+00	0.095000	0.310000	0.018000	0.002000	0.001000	0.624000	9.942841e-01	0.223000	5.875276e-03	0.258000	9.729024e-01	0.183000	9.071795e-03	0.185000	6.329177e-03	0.191000	1.845091e+00	0.310000	3.321059e-03	0.292000	5.657668e-01	0.000622	0.000055	0.000000	0.043473	0.000108	0.061159	0.277000	1.716739e+00	0.093000	0.308000	0.011000	0.004000	0.002000	0.584000	9.942841e-01	0.252000	5.875276e-03	0.236000	9.632219e-01	0.077000	9.071795e-03	0.139000	6.457035e-03	0.227000	1.465987e+00	0.371000
94000000	0.234000	1.716739e+00	0.109000	0.366000	0.011000	0.000000	0.001000	0.627000	9.942841e-01	0.259000	5.993964e-03	0.258000	9.925564e-01	0.303000	8.629359e-03	0.261000	6.203851e-03	0.296000	1.826732e+00	0.192000	3.321059e-03	0.261000	5.771961e-01	0.000619	0.000055	0.000000	0.043278	0.000108	0.060844	0.265000	1.769022e+00	0.108000	0.313000	0.020000	0.007000	0.004000	0.603000	9.942841e-01	0.257000	6.054204e-03	0.254000	9.729024e-01	0.255000	9.071795e-03	0.455000	6.266200e-03	0.211000	1.408505e+00	0.474000
94500000	0.244000	1.682746e+00	0.101000	0.350000	0.008000	0.001000	0.004000	0.601000	9.942841e-01	0.166000	6.301281e-03	0.235000	9.826803e-01	0.339000	8.803683e-03	0.283000	6.266200e-03	0.340000	1.826732e+00	0.220000	3.321059e-03	0.248000	5.714529e-01	0.000615	0.000055	0.000000	0.043116	0.000107	0.060523	0.236000	1.769022e+00	0.093000	0.317000	0.014000	0.003000	0.005000	0.624000	9.942841e-01	0.255000	5.934323e-03	0.246000	9.729024e-01	0.111000	9.162968e-03	0.283000	6.392786e-03	0.232000	1.353276e+00	0.337000
95000000	0.272000	1.751420e+00	0.095000	0.335000	0.027000	0.006000	0.007000	0.601000	9.942841e-01	0.234000	6.054204e-03	0.213000	9.536377e-01	0.359000	8.803683e-03	0.324000	6.020499e-03	0.201000	1.772744e+00	0.269000	3.321059e-03	0.272000	5.714529e-01	0.000612	0.000055	0.000000	0.043289	0.000107	0.060205	0.249000	1.733993e+00	0.101000	0.323000	0.013000	0.006000	0.006000	0.572000	9.942841e-01	0.224000	5.816816e-03	0.248000	9.729024e-01	0.377000	1.012665e-02	0.328000	6.994822e-03	0.288000	1.422660e+00	0.315000
95500000	0.272000	1.751420e+00	0.092000	0.316000	0.014000	0.002000	0.001000	0.601000	9.942841e-01	0.196000	6.176508e-03	0.254000	9.729024e-01	0.226000	9.632764e-03	0.257000	6.587475e-03	0.318000	1.808556e+00	0.232000	3.321059e-03	0.257000	6.007519e-01	0.000609	0.000054	0.000000	0.043879	0.000106	0.059890	0.252000	1.769022e+00	0.105000	0.354000	0.017000	0.000000	0.000000	0.605000	9.942841e-01	0.207000	5.875276e-03	0.277000	9.632219e-01	0.234000	9.827359e-03	0.214000	7.136127e-03	0.390000	1.451400e+00	0.254000
96000000	0.249000	1.682746e+00	0.101000	0.273000	0.020000	0.002000	0.003000	0.643000	9.942841e-01	0.246000	5.993964e-03	0.245000	9.632219e-01	0.450000	9.442022e-03	0.302000	6.587475e-03	0.237000	1.863634e+00	0.270000	3.321059e-03	0.226000	5.829970e-01	0.000606	0.000054	0.000000	0.044074	0.000106	0.059580	0.269000	1.769022e+00	0.086000	0.315000	0.013000	0.002000	0.002000	0.563000	9.942841e-01	0.252000	5.875276e-03	0.273000	9.632219e-01	0.156000	9.255058e-03	0.127000	6.521929e-03	0.253000	1.451400e+00	0.201000
96500000	0.270000	1.699657e+00	0.097000	0.317000	0.019000	0.003000	0.003000	0.591000	9.942841e-01	0.267000	6.238582e-03	0.260000	9.632219e-01	0.334000	9.536916e-03	0.246000	6.521929e-03	0.243000	1.901282e+00	0.208000	3.321059e-03	0.272000	5.714529e-01	0.000603	0.000054	0.000000	0.043847	0.000105	0.059367	0.247000	1.733993e+00	0.115000	0.322000	0.022000	0.003000	0.003000	0.602000	9.942841e-01	0.249000	5.934323e-03	0.260000	9.536377e-01	0.342000	9.162968e-03	0.334000	6.392786e-03	0.339000	1.495602e+00	0.197000
97000000	0.236000	1.699657e+00	0.111000	0.360000	0.017000	0.005000	0.006000	0.587000	9.942841e-01	0.201000	6.176508e-03	0.261000	9.826803e-01	0.330000	9.926125e-03	0.268000	6.457035e-03	0.325000	1.901282e+00	0.248000	3.321059e-03	0.254000	6.128879e-01	0.000600	0.000053	0.000000	0.043622	0.000104	0.059358	0.258000	1.769022e+00	0.113000	0.336000	0.014000	0.000000	0.000000	0.588000	9.942841e-01	0.188000	5.934323e-03	0.256000	9.729024e-01	0.282000	9.348073e-03	0.360000	6.457035e-03	0.270000	1.620166e+00	0.199000
97500000	0.273000	1.699657e+00	0.087000	0.309000	0.014000	0.006000	0.003000	0.603000	9.942841e-01	0.191000	5.934323e-03	0.230000	9.536377e-01	0.266000	9.827359e-03	0.276000	6.457035e-03	0.189000	1.901282e+00	0.378000	3.321059e-03	0.280000	5.888562e-01	0.000596	0.000053	0.000000	0.043400	0.000104	0.059381	0.249000	1.786801e+00	0.093000	0.314000	0.018000	0.006000	0.008000	0.644000	9.942841e-01	0.207000	6.115050e-03	0.256000	9.632219e-01	0.251000	8.892162e-03	0.304000	6.081006e-03	0.245000	1.556638e+00	0.414000
98000000	0.253000	1.733993e+00	0.101000	0.331000	0.016000	0.003000	0.005000	0.589000	9.942841e-01	0.309000	5.875276e-03	0.254000	9.729024e-01	0.082000	9.442022e-03	0.249000	6.720551e-03	0.226000	1.808556e+00	0.265000	3.321059e-03	0.240000	6.067895e-01	0.000593	0.000053	0.000000	0.043179	0.000103	0.059634	0.245000	1.716739e+00	0.095000	0.388000	0.011000	0.003000	0.005000	0.612000	9.942841e-01	0.271000	5.993964e-03	0.257000	9.632219e-01	0.409000	9.071795e-03	0.328000	6.392786e-03	0.244000	1.436958e+00	0.243000
98500000	0.234000	1.699657e+00	0.099000	0.312000	0.021000	0.006000	0.006000	0.594000	9.942841e-01	0.225000	5.758937e-03	0.253000	9.826803e-01	0.466000	9.536916e-03	0.487000	6.925223e-03	0.197000	1.703234e+00	0.298000	3.321059e-03	0.252000	6.007519e-01	0.000590	0.000053	0.000000	0.042967	0.000103	0.060162	0.269000	1.716739e+00	0.077000	0.350000	0.020000	0.009000	0.005000	0.614000	9.942841e-01	0.270000	6.054204e-03	0.269000	9.729024e-01	0.333000	8.629359e-03	0.478000	6.392786e-03	0.231000	1.366877e+00	0.293000
99000000	0.257000	1.733993e+00	0.098000	0.361000	0.018000	0.012000	0.010000	0.595000	9.942841e-01	0.214000	5.934323e-03	0.254000	9.826803e-01	0.298000	9.926125e-03	0.308000	7.207846e-03	0.197000	1.572283e+00	0.330000	3.321059e-03	0.258000	6.007519e-01	0.000587	0.000052	0.000000	0.042806	0.000102	0.059887	0.251000	1.751420e+00	0.085000	0.332000	0.012000	0.001000	0.000000	0.592000	9.942841e-01	0.235000	5.701635e-03	0.268000	9.729024e-01	0.154000	8.981529e-03	0.161000	6.587475e-03	0.322000	1.422660e+00	0.181000
99500000	0.294000	1.786801e+00	0.113000	0.400000	0.029000	0.000000	0.003000	0.587000	9.942841e-01	0.175000	6.054204e-03	0.239000	9.729024e-01	0.120000	1.002588e-02	0.121000	7.136127e-03	0.355000	1.525815e+00	0.184000	3.321059e-03	0.243000	5.829970e-01	0.000584	0.000052	0.000000	0.042677	0.000102	0.059627	0.247000	1.786801e+00	0.102000	0.417000	0.031000	0.002000	0.003000	0.592000	9.942841e-01	0.233000	5.758937e-03	0.241000	9.826803e-01	0.298000	9.071795e-03	0.360000	6.329177e-03	0.248000	1.480720e+00	0.225000
100000000	0.254000	1.751420e+00	0.094000	0.378000	0.025000	0.007000	0.009000	0.608000	9.942841e-01	0.269000	5.875276e-03	0.242000	9.536377e-01	0.163000	9.827359e-03	0.281000	6.994822e-03	0.336000	1.588084e+00	0.286000	3.321059e-03	0.260000	5.947743e-01	0.000582	0.000052	0.000000	0.042470	0.000101	0.059358	0.237000	1.751420e+00	0.076000	0.328000	0.020000	0.007000	0.003000	0.604000	9.942841e-01	0.315000	5.533126e-03	0.255000	9.632219e-01	0.370000	9.827359e-03	0.320000	6.720551e-03	0.209000	1.465987e+00	0.317000
100500000	0.237000	1.751420e+00	0.093000	0.367000	0.017000	0.005000	0.005000	0.580000	9.942841e-01	0.234000	5.875276e-03	0.248000	9.632219e-01	0.339000	9.926125e-03	0.472000	6.994822e-03	0.240000	1.620166e+00	0.273000	3.321059e-03	0.245000	5.771961e-01	0.000579	0.000052	0.000000	0.042346	0.000101	0.059140	0.264000	1.769022e+00	0.109000	0.330000	0.021000	0.008000	0.011000	0.588000	9.942841e-01	0.226000	5.588735e-03	0.264000	9.632219e-01	0.204000	9.926125e-03	0.346000	6.521929e-03	0.266000	1.436958e+00	0.299000
101000000	0.265000	1.751420e+00	0.080000	0.281000	0.015000	0.006000	0.007000	0.630000	9.942841e-01	0.248000	5.816816e-03	0.250000	9.254534e-01	0.317000	1.053992e-02	0.304000	7.353454e-03	0.253000	1.620166e+00	0.243000	3.321059e-03	0.258000	5.888562e-01	0.000576	0.000051	0.000000	0.042157	0.000101	0.059219	0.256000	1.769022e+00	0.081000	0.315000	0.021000	0.009000	0.007000	0.584000	9.942841e-01	0.267000	5.644903e-03	0.226000	9.925564e-01	0.121000	9.926125e-03	0.294000	6.266200e-03	0.240000	1.394490e+00	0.304000
101500000	0.257000	1.751420e+00	0.078000	0.304000	0.017000	0.003000	0.003000	0.616000	9.942841e-01	0.263000	5.701635e-03	0.253000	9.729024e-01	0.245000	1.086091e-02	0.218000	7.353454e-03	0.283000	1.703234e+00	0.191000	3.321059e-03	0.232000	5.947743e-01	0.000573	0.000051	0.000000	0.042043	0.000100	0.058933	0.251000	1.769022e+00	0.098000	0.390000	0.019000	0.007000	0.006000	0.625000	9.942841e-01	0.291000	5.533126e-03	0.266000	1.012607e+00	0.302000	9.536916e-03	0.343000	6.020499e-03	0.244000	1.366877e+00	0.564000
102000000	0.249000	1.716739e+00	0.122000	0.344000	0.018000	0.005000	0.003000	0.590000	9.942841e-01	0.289000	5.816816e-03	0.244000	9.536377e-01	0.134000	1.064585e-02	0.154000	7.136127e-03	0.205000	1.772744e+00	0.247000	3.321059e-03	0.238000	5.601373e-01	0.000570	0.000051	0.000000	0.041837	0.000100	0.058762	0.255000	1.769022e+00	0.105000	0.350000	0.018000	0.002000	0.004000	0.610000	9.942841e-01	0.276000	5.588735e-03	0.254000	9.826803e-01	0.296000	9.442022e-03	0.331000	5.960594e-03	0.284000	1.339811e+00	0.294000
102500000	0.244000	1.666002e+00	0.096000	0.316000	0.016000	0.006000	0.007000	0.597000	9.942841e-01	0.175000	5.533126e-03	0.247000	9.729024e-01	0.275000	9.926125e-03	0.319000	6.856315e-03	0.210000	1.737641e+00	0.245000	3.321059e-03	0.260000	6.007519e-01	0.000567	0.000051	0.000000	0.041728	0.000099	0.058639	0.263000	1.769022e+00	0.079000	0.302000	0.015000	0.002000	0.004000	0.619000	9.942841e-01	0.269000	5.816816e-03	0.273000	9.632219e-01	0.316000	9.632764e-03	0.311000	6.329177e-03	0.251000	1.380614e+00	0.415000
103000000	0.249000	1.666002e+00	0.105000	0.359000	0.013000	0.003000	0.003000	0.590000	9.942841e-01	0.322000	5.875276e-03	0.246000	9.632219e-01	0.227000	9.348073e-03	0.150000	6.653681e-03	0.186000	1.720351e+00	0.192000	3.321059e-03	0.231000	5.829970e-01	0.000565	0.000050	0.000000	0.042828	0.000099	0.058378	0.249000	1.751420e+00	0.088000	0.325000	0.013000	0.003000	0.001000	0.611000	9.942841e-01	0.256000	5.993964e-03	0.261000	1.002532e+00	0.017000	9.729575e-03	0.183000	6.266200e-03	0.253000	1.408505e+00	0.512000
103500000	0.258000	1.733993e+00	0.084000	0.319000	0.019000	0.008000	0.007000	0.665000	9.942841e-01	0.331000	5.875276e-03	0.272000	9.826803e-01	0.243000	9.255058e-03	0.360000	6.788094e-03	0.215000	1.686286e+00	0.305000	3.321059e-03	0.218000	5.829970e-01	0.000562	0.000050	0.000000	0.042942	0.000099	0.058149	0.216000	1.716739e+00	0.068000	0.337000	0.013000	0.008000	0.013000	0.603000	9.942841e-01	0.194000	5.993964e-03	0.253000	1.012607e+00	0.296000	9.162968e-03	0.313000	6.142121e-03	0.232000	1.436958e+00	0.513000
104000000	0.234000	1.733993e+00	0.090000	0.385000	0.017000	0.003000	0.003000	0.618000	9.942841e-01	0.286000	6.176508e-03	0.248000	9.536377e-01	0.257000	9.255058e-03	0.264000	6.457035e-03	0.202000	1.720351e+00	0.233000	3.321059e-03	0.265000	5.888562e-01	0.000559	0.000050	0.000000	0.042739	0.000098	0.058038	0.242000	1.682746e+00	0.082000	0.355000	0.019000	0.006000	0.005000	0.585000	9.942841e-01	0.137000	5.588735e-03	0.247000	9.347544e-01	0.184000	8.803683e-03	0.183000	6.329177e-03	0.240000	1.394490e+00	0.364000
104500000	0.239000	1.733993e+00	0.100000	0.292000	0.014000	0.002000	0.003000	0.612000	9.942841e-01	0.224000	6.054204e-03	0.254000	9.729024e-01	0.236000	8.543495e-03	0.170000	5.960594e-03	0.285000	1.737641e+00	0.182000	3.321059e-03	0.262000	5.947743e-01	0.000556	0.000050	0.000000	0.042542	0.000098	0.057785	0.279000	1.716739e+00	0.101000	0.329000	0.011000	0.010000	0.011000	0.628000	9.942841e-01	0.306000	5.816816e-03	0.254000	9.925564e-01	0.383000	8.543495e-03	0.284000	6.587475e-03	0.254000	1.394490e+00	0.337000
105000000	0.228000	1.733993e+00	0.120000	0.414000	0.030000	0.003000	0.001000	0.604000	9.942841e-01	0.226000	5.993964e-03	0.261000	9.632219e-01	0.079000	8.126824e-03	0.141000	5.669893e-03	0.296000	1.845091e+00	0.215000	3.321059e-03	0.233000	6.067895e-01	0.000554	0.000049	0.000000	0.042341	0.000097	0.057535	0.243000	1.716739e+00	0.085000	0.341000	0.008000	0.009000	0.005000	0.589000	9.942841e-01	0.272000	5.758937e-03	0.262000	9.441488e-01	0.387000	9.071795e-03	0.301000	6.788094e-03	0.261000	1.394490e+00	0.416000
105500000	0.256000	1.751420e+00	0.098000	0.340000	0.026000	0.004000	0.005000	0.581000	9.942841e-01	0.282000	6.115050e-03	0.239000	9.254534e-01	0.092000	7.886640e-03	0.334000	5.784432e-03	0.185000	1.737641e+00	0.293000	3.321059e-03	0.273000	5.771961e-01	0.000551	0.000049	0.000000	0.042140	0.000097	0.057590	0.224000	1.716739e+00	0.091000	0.300000	0.011000	0.005000	0.006000	0.591000	9.942841e-01	0.242000	5.423563e-03	0.243000	9.632219e-01	0.245000	8.629359e-03	0.317000	6.653681e-03	0.252000	1.380614e+00	0.482000
106000000	0.253000	1.786801e+00	0.094000	0.296000	0.011000	0.004000	0.002000	0.595000	9.942841e-01	0.221000	5.934323e-03	0.234000	9.536377e-01	0.204000	7.886640e-03	0.282000	6.203851e-03	0.234000	1.636449e+00	0.359000	3.321059e-03	0.231000	5.771961e-01	0.000549	0.000049	0.000000	0.041946	0.000096	0.057394	0.269000	1.682746e+00	0.109000	0.350000	0.015000	0.008000	0.006000	0.593000	9.942841e-01	0.335000	5.701635e-03	0.240000	9.536377e-01	0.274000	8.803683e-03	0.272000	6.856315e-03	0.241000	1.380614e+00	0.419000
106500000	0.216000	1.751420e+00	0.079000	0.348000	0.023000	0.006000	0.009000	0.583000	9.942841e-01	0.224000	5.816816e-03	0.239000	9.347544e-01	0.542000	8.716085e-03	0.424000	6.720551e-03	0.229000	1.556638e+00	0.291000	3.321059e-03	0.243000	5.714529e-01	0.000546	0.000049	0.000000	0.041750	0.000096	0.057375	0.259000	1.716739e+00	0.105000	0.338000	0.014000	0.005000	0.004000	0.595000	9.942841e-01	0.265000	5.701635e-03	0.259000	9.729024e-01	0.132000	8.892162e-03	0.214000	6.856315e-03	0.255000	1.408505e+00	0.403000
107000000	0.247000	1.751420e+00	0.086000	0.369000	0.018000	0.001000	0.000000	0.591000	9.942841e-01	0.285000	6.176508e-03	0.281000	9.632219e-01	0.175000	8.629359e-03	0.212000	6.653681e-03	0.236000	1.465987e+00	0.290000	3.321059e-03	0.247000	5.657668e-01	0.000543	0.000048	0.000000	0.041556	0.000095	0.057871	0.265000	1.733993e+00	0.082000	0.289000	0.015000	0.007000	0.006000	0.565000	9.942841e-01	0.212000	5.758937e-03	0.250000	9.826803e-01	0.327000	8.803683e-03	0.389000	6.720551e-03	0.230000	1.394490e+00	0.533000
107500000	0.251000	1.751420e+00	0.125000	0.395000	0.024000	0.003000	0.005000	0.600000	9.942841e-01	0.258000	5.875276e-03	0.243000	9.441488e-01	0.161000	8.629359e-03	0.274000	6.653681e-03	0.348000	1.495602e+00	0.214000	3.321059e-03	0.264000	5.888562e-01	0.000541	0.000048	0.000000	0.041362	0.000095	0.057939	0.231000	1.699657e+00	0.083000	0.319000	0.014000	0.006000	0.006000	0.599000	9.942841e-01	0.267000	5.758937e-03	0.269000	9.632219e-01	0.273000	9.162968e-03	0.294000	6.653681e-03	0.230000	1.366877e+00	0.481000
108000000	0.271000	1.716739e+00	0.091000	0.376000	0.018000	0.004000	0.004000	0.598000	9.942841e-01	0.227000	5.816816e-03	0.269000	9.925564e-01	0.251000	8.716085e-03	0.224000	6.587475e-03	0.221000	1.572283e+00	0.223000	3.321059e-03	0.241000	5.714529e-01	0.000538	0.000048	0.000000	0.041222	0.000095	0.058446	0.255000	1.699657e+00	0.098000	0.371000	0.013000	0.003000	0.002000	0.597000	9.942841e-01	0.288000	6.115050e-03	0.253000	1.012607e+00	0.176000	9.348073e-03	0.178000	6.653681e-03	0.248000	1.339811e+00	0.350000
108500000	0.245000	1.716739e+00	0.109000	0.365000	0.026000	0.005000	0.006000	0.626000	9.942841e-01	0.240000	5.701635e-03	0.262000	9.347544e-01	0.255000	9.162968e-03	0.184000	6.994822e-03	0.270000	1.604045e+00	0.221000	3.321059e-03	0.219000	6.128879e-01	0.000536	0.000048	0.000000	0.041033	0.000094	0.059574	0.247000	1.666002e+00	0.111000	0.372000	0.020000	0.002000	0.005000	0.602000	9.942841e-01	0.213000	6.054204e-03	0.236000	9.729024e-01	0.221000	8.892162e-03	0.189000	6.587475e-03	0.255000	1.380614e+00	0.336000
109000000	0.278000	1.733993e+00	0.114000	0.381000	0.009000	0.004000	0.005000	0.613000	9.942841e-01	0.197000	5.758937e-03	0.250000	9.536377e-01	0.353000	9.729575e-03	0.308000	6.925223e-03	0.188000	1.686286e+00	0.319000	3.321059e-03	0.222000	5.888562e-01	0.000534	0.000048	0.000000	0.040966	0.000094	0.059787	0.270000	1.733993e+00	0.073000	0.345000	0.020000	0.007000	0.007000	0.637000	9.942841e-01	0.220000	6.054204e-03	0.243000	9.632219e-01	0.103000	8.458486e-03	0.294000	6.329177e-03	0.256000	1.380614e+00	0.323000
109500000	0.264000	1.699657e+00	0.118000	0.356000	0.020000	0.001000	0.001000	0.630000	9.942841e-01	0.202000	5.644903e-03	0.253000	9.632219e-01	0.266000	9.827359e-03	0.192000	7.065121e-03	0.220000	1.556638e+00	0.361000	3.321059e-03	0.244000	5.829970e-01	0.000531	0.000047	0.000000	0.040940	0.000094	0.060503	0.263000	1.733993e+00	0.097000	0.323000	0.016000	0.007000	0.009000	0.571000	9.942841e-01	0.270000	6.115050e-03	0.258000	9.632219e-01	0.334000	8.629359e-03	0.313000	5.901285e-03	0.252000	1.353276e+00	0.399000
110000000	0.247000	1.666002e+00	0.079000	0.324000	0.013000	0.005000	0.005000	0.616000	9.942841e-01	0.257000	5.816816e-03	0.235000	9.632219e-01	0.318000	9.255058e-03	0.340000	6.994822e-03	0.260000	1.465987e+00	0.276000	3.321059e-03	0.299000	5.714529e-01	0.000529	0.000047	0.000000	0.041587	0.000093	0.060244	0.219000	1.733993e+00	0.087000	0.341000	0.025000	0.008000	0.010000	0.585000	9.942841e-01	0.249000	5.993964e-03	0.251000	9.536377e-01	0.309000	8.892162e-03	0.457000	5.901285e-03	0.254000	1.366877e+00	0.476000
110500000	0.257000	1.699657e+00	0.090000	0.374000	0.022000	0.004000	0.004000	0.622000	9.942841e-01	0.247000	5.816816e-03	0.243000	9.536377e-01	0.226000	9.162968e-03	0.211000	6.720551e-03	0.255000	1.436958e+00	0.415000	3.321059e-03	0.254000	6.007519e-01	0.000526	0.000047	0.000000	0.041463	0.000093	0.060313	0.250000	1.716739e+00	0.085000	0.339000	0.025000	0.004000	0.004000	0.620000	9.942841e-01	0.258000	5.934323e-03	0.237000	9.536377e-01	0.334000	8.716085e-03	0.348000	6.081006e-03	0.226000	1.394490e+00	0.395000
111000000	0.278000	1.699657e+00	0.108000	0.344000	0.023000	0.006000	0.006000	0.582000	9.942841e-01	0.224000	5.875276e-03	0.246000	9.162450e-01	0.107000	8.629359e-03	0.139000	6.266200e-03	0.251000	1.422660e+00	0.509000	3.321059e-03	0.241000	5.829970e-01	0.000524	0.000047	0.000000	0.041281	0.000093	0.060106	0.246000	1.751420e+00	0.069000	0.308000	0.009000	0.009000	0.009000	0.609000	9.942841e-01	0.250000	5.701635e-03	0.250000	9.536377e-01	0.248000	8.803683e-03	0.267000	6.329177e-03	0.215000	1.394490e+00	0.253000
111500000	0.230000	1.633013e+00	0.112000	0.320000	0.018000	0.002000	0.003000	0.632000	9.942841e-01	0.234000	5.875276e-03	0.254000	9.925564e-01	0.252000	8.543495e-03	0.216000	6.142121e-03	0.278000	1.366877e+00	0.235000	3.321059e-03	0.243000	5.657668e-01	0.000522	0.000047	0.000000	0.041107	0.000092	0.059874	0.228000	1.716739e+00	0.107000	0.404000	0.021000	0.004000	0.003000	0.588000	9.942841e-01	0.275000	5.533126e-03	0.240000	9.441488e-01	0.199000	9.162968e-03	0.218000	6.856315e-03	0.279000	1.380614e+00	0.275000
112000000	0.254000	1.649425e+00	0.100000	0.341000	0.021000	0.001000	0.001000	0.598000	9.942841e-01	0.254000	6.558441e-03	0.257000	9.826803e-01	0.224000	8.716085e-03	0.179000	6.266200e-03	0.270000	1.451400e+00	0.312000	3.321059e-03	0.273000	5.771961e-01	0.000519	0.000046	0.000000	0.040930	0.000092	0.059731	0.245000	1.716739e+00	0.079000	0.324000	0.009000	0.009000	0.009000	0.591000	9.942841e-01	0.206000	5.533126e-03	0.253000	9.729024e-01	0.122000	9.255058e-03	0.228000	6.788094e-03	0.253000	1.408505e+00	0.459000
112500000	0.241000	1.682746e+00	0.091000	0.308000	0.021000	0.006000	0.006000	0.598000	9.942841e-01	0.239000	6.054204e-03	0.229000	9.347544e-01	0.167000	7.886640e-03	0.166000	5.842567e-03	0.211000	1.436958e+00	0.333000	3.321059e-03	0.268000	5.829970e-01	0.000517	0.000046	0.000000	0.040753	0.000091	0.059602	0.241000	1.716739e+00	0.089000	0.364000	0.012000	0.000000	0.002000	0.612000	9.942841e-01	0.254000	5.816816e-03	0.254000	9.925564e-01	0.201000	9.071795e-03	0.175000	6.720551e-03	0.237000	1.380614e+00	0.544000
113000000	0.225000	1.716739e+00	0.106000	0.294000	0.024000	0.004000	0.002000	0.592000	9.942841e-01	0.206000	5.993964e-03	0.275000	9.729024e-01	0.268000	8.458486e-03	0.205000	6.203851e-03	0.238000	1.380614e+00	0.389000	3.321059e-03	0.265000	5.714529e-01	0.000515	0.000046	0.000000	0.040576	0.000091	0.060618	0.278000	1.716739e+00	0.088000	0.311000	0.012000	0.005000	0.003000	0.593000	9.942841e-01	0.275000	6.054204e-03	0.253000	9.729024e-01	0.011000	8.290997e-03	0.222000	6.081006e-03	0.241000	1.339811e+00	0.296000
113500000	0.270000	1.716739e+00	0.100000	0.329000	0.020000	0.004000	0.004000	0.595000	9.942841e-01	0.226000	6.115050e-03	0.230000	1.012607e+00	0.195000	8.803683e-03	0.141000	6.266200e-03	0.257000	1.495602e+00	0.305000	3.321059e-03	0.265000	6.128879e-01	0.000512	0.000046	0.000000	0.040398	0.000091	0.061606	0.269000	1.751420e+00	0.089000	0.341000	0.021000	0.003000	0.004000	0.569000	9.942841e-01	0.227000	6.115050e-03	0.246000	9.441488e-01	0.099000	7.353454e-03	0.406000	5.557621e-03	0.233000	1.339811e+00	0.481000
114000000	0.249000	1.682746e+00	0.092000	0.366000	0.014000	0.002000	0.001000	0.594000	9.942841e-01	0.269000	6.176508e-03	0.234000	9.632219e-01	0.372000	8.892162e-03	0.119000	6.266200e-03	0.286000	1.451400e+00	0.243000	3.321059e-03	0.244000	5.947743e-01	0.000510	0.000045	0.000000	0.040221	0.000090	0.062503	0.255000	1.769022e+00	0.100000	0.308000	0.017000	0.002000	0.002000	0.604000	9.942841e-01	0.272000	5.993964e-03	0.265000	9.729024e-01	0.421000	7.808167e-03	0.414000	5.669893e-03	0.239000	1.394490e+00	0.225000
114500000	0.254000	1.716739e+00	0.095000	0.393000	0.023000	0.010000	0.009000	0.590000	9.942841e-01	0.258000	5.934323e-03	0.238000	9.441488e-01	0.301000	9.071795e-03	0.291000	6.329177e-03	0.233000	1.451400e+00	0.282000	3.321059e-03	0.255000	5.829970e-01	0.000508	0.000045	0.000000	0.040046	0.000090	0.062243	0.239000	1.699657e+00	0.101000	0.343000	0.022000	0.003000	0.001000	0.596000	9.942841e-01	0.288000	5.934323e-03	0.227000	9.729024e-01	0.096000	7.886640e-03	0.118000	5.784432e-03	0.252000	1.495602e+00	0.215000
115000000	0.250000	1.733993e+00	0.105000	0.329000	0.011000	0.003000	0.003000	0.585000	9.942841e-01	0.218000	5.758937e-03	0.241000	9.729024e-01	0.059000	8.803683e-03	0.322000	6.081006e-03	0.235000	1.451400e+00	0.323000	3.321059e-03	0.236000	5.771961e-01	0.000506	0.000045	0.000000	0.039873	0.000089	0.062240	0.260000	1.699657e+00	0.099000	0.289000	0.019000	0.001000	0.002000	0.615000	9.942841e-01	0.238000	5.701635e-03	0.221000	9.632219e-01	0.403000	8.126824e-03	0.296000	6.392786e-03	0.220000	1.525815e+00	0.311000
115500000	0.245000	1.733993e+00	0.089000	0.346000	0.014000	0.001000	0.000000	0.614000	9.942841e-01	0.307000	5.993964e-03	0.247000	9.729024e-01	0.340000	8.803683e-03	0.390000	6.142121e-03	0.231000	1.408505e+00	0.398000	3.321059e-03	0.252000	6.067895e-01	0.000504	0.000045	0.000000	0.039719	0.000089	0.062401	0.241000	1.733993e+00	0.093000	0.326000	0.028000	0.003000	0.001000	0.576000	9.942841e-01	0.321000	5.644903e-03	0.233000	9.632219e-01	0.416000	8.458486e-03	0.311000	6.587475e-03	0.217000	1.436958e+00	0.327000
116000000	0.240000	1.733993e+00	0.079000	0.325000	0.016000	0.005000	0.006000	0.605000	9.942841e-01	0.257000	5.875276e-03	0.241000	9.925564e-01	0.367000	8.543495e-03	0.262000	6.142121e-03	0.241000	1.408505e+00	0.462000	3.321059e-03	0.241000	5.888562e-01	0.000501	0.000045	0.000000	0.039693	0.000089	0.062435	0.257000	1.733993e+00	0.087000	0.362000	0.021000	0.003000	0.003000	0.630000	9.942841e-01	0.309000	5.875276e-03	0.253000	9.729024e-01	0.219000	8.716085e-03	0.225000	6.587475e-03	0.265000	1.451400e+00	0.467000
116500000	0.248000	1.699657e+00	0.109000	0.346000	0.016000	0.004000	0.004000	0.584000	9.942841e-01	0.209000	5.816816e-03	0.258000	9.632219e-01	0.167000	8.716085e-03	0.185000	6.457035e-03	0.266000	1.408505e+00	0.370000	3.321059e-03	0.256000	6.007519e-01	0.000499	0.000045	0.000000	0.039567	0.000088	0.062262	0.281000	1.733993e+00	0.120000	0.331000	0.012000	0.010000	0.009000	0.605000	9.942841e-01	0.194000	5.816816e-03	0.253000	9.925564e-01	0.272000	8.374323e-03	0.358000	6.392786e-03	0.258000	1.394490e+00	0.578000
117000000	0.262000	1.769022e+00	0.105000	0.324000	0.013000	0.009000	0.005000	0.585000	9.942841e-01	0.264000	6.054204e-03	0.244000	9.632219e-01	0.137000	8.629359e-03	0.181000	6.457035e-03	0.248000	1.339811e+00	0.450000	3.321059e-03	0.260000	5.888562e-01	0.000497	0.000044	0.000000	0.039414	0.000088	0.062045	0.251000	1.751420e+00	0.087000	0.322000	0.032000	0.007000	0.007000	0.586000	9.942841e-01	0.161000	5.369598e-03	0.262000	9.729024e-01	0.200000	8.290997e-03	0.354000	6.392786e-03	0.247000	1.366877e+00	0.527000
117500000	0.240000	1.733993e+00	0.072000	0.295000	0.017000	0.002000	0.002000	0.611000	9.942841e-01	0.317000	6.364610e-03	0.250000	9.729024e-01	0.391000	8.803683e-03	0.291000	6.653681e-03	0.246000	1.394490e+00	0.410000	3.321059e-03	0.259000	5.947743e-01	0.000495	0.000044	0.000000	0.039404	0.000087	0.061783	0.257000	1.751420e+00	0.086000	0.331000	0.018000	0.005000	0.005000	0.612000	9.942841e-01	0.306000	5.316169e-03	0.254000	1.002532e+00	0.365000	8.629359e-03	0.266000	6.457035e-03	0.244000	1.380614e+00	0.480000
118000000	0.256000	1.769022e+00	0.103000	0.356000	0.015000	0.003000	0.007000	0.604000	9.942841e-01	0.273000	5.993964e-03	0.257000	9.925564e-01	0.212000	8.543495e-03	0.240000	6.521929e-03	0.245000	1.339811e+00	0.530000	3.321059e-03	0.244000	5.888562e-01	0.000493	0.000044	0.000000	0.039289	0.000087	0.061582	0.235000	1.751420e+00	0.099000	0.308000	0.021000	0.007000	0.006000	0.589000	9.942841e-01	0.291000	5.644903e-03	0.250000	9.729024e-01	0.192000	9.162968e-03	0.268000	7.280286e-03	0.250000	1.380614e+00	0.398000
118500000	0.254000	1.751420e+00	0.089000	0.308000	0.020000	0.001000	0.001000	0.601000	9.942841e-01	0.272000	6.238582e-03	0.260000	1.002532e+00	0.193000	8.374323e-03	0.198000	6.081006e-03	0.258000	1.366877e+00	0.434000	3.321059e-03	0.242000	5.888562e-01	0.000491	0.000044	0.000000	0.039745	0.000087	0.061365	0.228000	1.716739e+00	0.095000	0.371000	0.014000	0.008000	0.008000	0.580000	9.942841e-01	0.343000	5.701635e-03	0.255000	9.925564e-01	0.246000	8.543495e-03	0.219000	6.788094e-03	0.232000	1.436958e+00	0.561000
119000000	0.250000	1.716739e+00	0.091000	0.336000	0.025000	0.004000	0.005000	0.612000	9.942841e-01	0.218000	5.934323e-03	0.237000	1.022784e+00	0.478000	8.629359e-03	0.314000	6.081006e-03	0.261000	1.380614e+00	0.371000	3.321059e-03	0.249000	5.829970e-01	0.000489	0.000044	0.000000	0.040038	0.000086	0.061107	0.252000	1.786801e+00	0.086000	0.351000	0.017000	0.005000	0.005000	0.583000	9.942841e-01	0.243000	5.816816e-03	0.246000	9.729024e-01	0.204000	8.716085e-03	0.178000	6.788094e-03	0.239000	1.422660e+00	0.574000
119500000	0.257000	1.716739e+00	0.076000	0.329000	0.014000	0.002000	0.002000	0.573000	9.942841e-01	0.300000	6.054204e-03	0.226000	9.826803e-01	0.321000	9.162968e-03	0.315000	6.329177e-03	0.222000	1.408505e+00	0.241000	3.321059e-03	0.279000	5.888562e-01	0.000487	0.000043	0.000000	0.040429	0.000086	0.060857	0.255000	1.822897e+00	0.086000	0.337000	0.012000	0.007000	0.007000	0.591000	9.942841e-01	0.278000	6.054204e-03	0.254000	9.826803e-01	0.255000	8.458486e-03	0.240000	6.653681e-03	0.241000	1.394490e+00	0.510000
120000000	0.261000	1.682746e+00	0.118000	0.300000	0.025000	0.001000	0.000000	0.591000	9.942841e-01	0.268000	5.993964e-03	0.257000	9.729024e-01	0.132000	9.255058e-03	0.146000	6.521929e-03	0.224000	1.408505e+00	0.297000	3.321059e-03	0.256000	6.007519e-01	0.000485	0.000043	0.000000	0.040942	0.000086	0.060782	0.251000	1.804758e+00	0.113000	0.348000	0.019000	0.007000	0.006000	0.611000	9.942841e-01	0.305000	5.993964e-03	0.252000	9.441488e-01	0.179000	8.543495e-03	0.169000	6.587475e-03	0.243000	1.394490e+00	0.403000
120500000	0.280000	1.716739e+00	0.092000	0.340000	0.016000	0.003000	0.001000	0.574000	9.942841e-01	0.210000	5.875276e-03	0.267000	9.729024e-01	0.370000	9.632764e-03	0.281000	6.653681e-03	0.280000	1.394490e+00	0.252000	3.321059e-03	0.250000	5.947743e-01	0.000483	0.000043	0.000000	0.040773	0.000085	0.061191	0.217000	1.769022e+00	0.106000	0.388000	0.011000	0.002000	0.002000	0.564000	9.942841e-01	0.274000	5.875276e-03	0.239000	9.729024e-01	0.291000	8.892162e-03	0.218000	6.856315e-03	0.251000	1.380614e+00	0.373000
121000000	0.224000	1.716739e+00	0.088000	0.343000	0.010000	0.004000	0.005000	0.587000	9.942841e-01	0.241000	5.701635e-03	0.239000	9.441488e-01	0.281000	9.926125e-03	0.256000	6.720551e-03	0.231000	1.422660e+00	0.317000	3.321059e-03	0.241000	5.714529e-01	0.000481	0.000043	0.000000	0.040610	0.000085	0.061876	0.229000	1.769022e+00	0.100000	0.329000	0.015000	0.002000	0.002000	0.580000	9.942841e-01	0.293000	5.934323e-03	0.270000	9.925564e-01	0.196000	8.716085e-03	0.208000	6.788094e-03	0.214000	1.353276e+00	0.330000
121500000	0.239000	1.699657e+00	0.114000	0.318000	0.016000	0.001000	0.000000	0.608000	9.942841e-01	0.243000	5.588735e-03	0.274000	9.826803e-01	0.074000	1.012665e-02	0.153000	6.994822e-03	0.316000	1.422660e+00	0.231000	3.321059e-03	0.240000	5.771961e-01	0.000479	0.000043	0.000000	0.040562	0.000085	0.062055	0.242000	1.769022e+00	0.106000	0.364000	0.023000	0.000000	0.002000	0.610000	9.942841e-01	0.238000	5.934323e-03	0.246000	9.632219e-01	0.216000	8.126824e-03	0.168000	6.392786e-03	0.262000	1.380614e+00	0.364000
122000000	0.263000	1.733993e+00	0.118000	0.281000	0.014000	0.004000	0.004000	0.591000	9.942841e-01	0.252000	5.875276e-03	0.246000	9.536377e-01	0.359000	9.827359e-03	0.303000	6.788094e-03	0.297000	1.465987e+00	0.238000	3.321059e-03	0.233000	6.128879e-01	0.000477	0.000043	0.000000	0.040398	0.000084	0.062825	0.256000	1.804758e+00	0.082000	0.367000	0.015000	0.002000	0.004000	0.595000	9.942841e-01	0.216000	5.588735e-03	0.246000	9.632219e-01	0.292000	8.290997e-03	0.212000	6.203851e-03	0.266000	1.422660e+00	0.334000
122500000	0.254000	1.699657e+00	0.101000	0.350000	0.015000	0.001000	0.001000	0.573000	9.942841e-01	0.309000	6.115050e-03	0.271000	9.925564e-01	0.076000	9.442022e-03	0.195000	6.653681e-03	0.294000	1.525815e+00	0.203000	3.321059e-03	0.250000	5.829970e-01	0.000475	0.000042	0.000000	0.040259	0.000084	0.062976	0.236000	1.769022e+00	0.097000	0.368000	0.018000	0.001000	0.001000	0.614000	9.942841e-01	0.242000	5.644903e-03	0.251000	9.536377e-01	0.315000	8.374323e-03	0.242000	6.457035e-03	0.212000	1.394490e+00	0.242000
123000000	0.246000	1.666002e+00	0.095000	0.349000	0.019000	0.001000	0.001000	0.591000	9.942841e-01	0.222000	5.816816e-03	0.255000	9.254534e-01	0.270000	8.803683e-03	0.211000	6.329177e-03	0.220000	1.588084e+00	0.243000	3.321059e-03	0.221000	5.601373e-01	0.000473	0.000042	0.000000	0.040111	0.000084	0.063135	0.252000	1.733993e+00	0.083000	0.334000	0.019000	0.005000	0.005000	0.571000	9.942841e-01	0.161000	5.423563e-03	0.234000	9.347544e-01	0.220000	8.045961e-03	0.256000	6.266200e-03	0.262000	1.394490e+00	0.367000
123500000	0.247000	1.699657e+00	0.116000	0.368000	0.016000	0.003000	0.003000	0.592000	9.942841e-01	0.166000	5.934323e-03	0.256000	9.632219e-01	0.230000	8.458486e-03	0.232000	6.329177e-03	0.294000	1.703234e+00	0.202000	3.321059e-03	0.263000	5.771961e-01	0.000471	0.000042	0.000000	0.039956	0.000083	0.063194	0.232000	1.751420e+00	0.130000	0.327000	0.022000	0.004000	0.004000	0.607000	9.942841e-01	0.275000	5.588735e-03	0.280000	9.729024e-01	0.283000	7.965902e-03	0.134000	6.142121e-03	0.246000	1.366877e+00	0.429000
124000000	0.253000	1.733993e+00	0.097000	0.329000	0.009000	0.003000	0.001000	0.610000	9.942841e-01	0.263000	6.115050e-03	0.253000	9.729024e-01	0.335000	8.716085e-03	0.291000	6.720551e-03	0.302000	1.845091e+00	0.202000	3.321059e-03	0.236000	6.128879e-01	0.000469	0.000042	0.000000	0.039820	0.000084	0.064066	0.233000	1.716739e+00	0.105000	0.313000	0.020000	0.005000	0.004000	0.584000	9.942841e-01	0.265000	5.701635e-03	0.253000	9.632219e-01	0.264000	8.126824e-03	0.254000	6.266200e-03	0.269000	1.353276e+00	0.360000
124500000	0.247000	1.769022e+00	0.081000	0.391000	0.017000	0.009000	0.004000	0.593000	9.942841e-01	0.240000	6.115050e-03	0.244000	9.347544e-01	0.322000	9.071795e-03	0.245000	6.925223e-03	0.185000	1.808556e+00	0.292000	3.321059e-03	0.239000	5.829970e-01	0.000467	0.000042	0.000000	0.039784	0.000083	0.064092	0.254000	1.786801e+00	0.115000	0.331000	0.017000	0.002000	0.001000	0.629000	9.942841e-01	0.241000	5.758937e-03	0.247000	9.347544e-01	0.081000	7.730474e-03	0.163000	5.960594e-03	0.271000	1.380614e+00	0.533000
125000000	0.230000	1.751420e+00	0.085000	0.313000	0.021000	0.001000	0.000000	0.595000	9.942841e-01	0.241000	5.816816e-03	0.236000	9.254534e-01	0.312000	8.981529e-03	0.262000	6.521929e-03	0.197000	1.686286e+00	0.226000	3.321059e-03	0.243000	5.888562e-01	0.000465	0.000041	0.000000	0.039639	0.000083	0.063892	0.249000	1.716739e+00	0.114000	0.398000	0.022000	0.002000	0.003000	0.604000	9.942841e-01	0.239000	5.644903e-03	0.233000	9.925564e-01	0.176000	7.577400e-03	0.273000	5.726876e-03	0.254000	1.380614e+00	0.501000
125500000	0.238000	1.751420e+00	0.087000	0.315000	0.019000	0.001000	0.000000	0.594000	9.942841e-01	0.251000	6.115050e-03	0.252000	9.826803e-01	0.201000	8.126824e-03	0.210000	6.081006e-03	0.210000	1.620166e+00	0.312000	3.321059e-03	0.243000	5.771961e-01	0.000463	0.000041	0.000000	0.039495	0.000083	0.063656	0.252000	1.751420e+00	0.093000	0.335000	0.018000	0.012000	0.006000	0.604000	9.942841e-01	0.218000	5.816816e-03	0.243000	9.632219e-01	0.291000	8.045961e-03	0.220000	5.726876e-03	0.260000	1.353276e+00	0.617000
126000000	0.244000	1.751420e+00	0.079000	0.305000	0.015000	0.007000	0.006000	0.621000	9.942841e-01	0.293000	6.115050e-03	0.262000	9.729024e-01	0.263000	8.126824e-03	0.310000	6.203851e-03	0.204000	1.525815e+00	0.351000	3.321059e-03	0.255000	6.067895e-01	0.000462	0.000041	0.000000	0.039354	0.000082	0.063412	0.243000	1.699657e+00	0.096000	0.330000	0.017000	0.004000	0.008000	0.589000	9.942841e-01	0.299000	6.176508e-03	0.269000	9.632219e-01	0.127000	8.458486e-03	0.196000	6.020499e-03	0.238000	1.394490e+00	0.504000
126500000	0.229000	1.751420e+00	0.090000	0.300000	0.019000	0.007000	0.006000	0.612000	9.942841e-01	0.246000	6.115050e-03	0.248000	9.729024e-01	0.176000	8.208500e-03	0.192000	6.266200e-03	0.240000	1.422660e+00	0.372000	3.321059e-03	0.224000	5.829970e-01	0.000460	0.000041	0.000000	0.039198	0.000082	0.063197	0.267000	1.733993e+00	0.096000	0.338000	0.018000	0.011000	0.012000	0.599000	9.942841e-01	0.246000	6.115050e-03	0.251000	9.632219e-01	0.439000	8.892162e-03	0.335000	6.392786e-03	0.238000	1.366877e+00	0.548000
127000000	0.281000	1.751420e+00	0.103000	0.317000	0.016000	0.001000	0.003000	0.563000	9.942841e-01	0.234000	5.816816e-03	0.245000	9.441488e-01	0.100000	8.045961e-03	0.068000	6.392786e-03	0.251000	1.394490e+00	0.317000	3.321059e-03	0.253000	5.771961e-01	0.000458	0.000041	0.000000	0.039044	0.000082	0.063003	0.256000	1.769022e+00	0.099000	0.359000	0.024000	0.008000	0.007000	0.615000	9.942841e-01	0.249000	5.875276e-03	0.250000	9.536377e-01	0.346000	9.255058e-03	0.263000	6.653681e-03	0.236000	1.366877e+00	0.585000
127500000	0.235000	1.716739e+00	0.096000	0.372000	0.020000	0.001000	0.003000	0.581000	9.942841e-01	0.312000	5.758937e-03	0.248000	9.441488e-01	0.224000	7.808167e-03	0.252000	6.203851e-03	0.245000	1.366877e+00	0.318000	3.321059e-03	0.260000	5.601373e-01	0.000456	0.000041	0.000000	0.038892	0.000081	0.063414	0.262000	1.769022e+00	0.105000	0.325000	0.017000	0.015000	0.009000	0.611000	9.942841e-01	0.209000	5.588735e-03	0.269000	9.632219e-01	0.181000	9.162968e-03	0.279000	6.329177e-03	0.237000	1.380614e+00	0.639000
128000000	0.249000	1.699657e+00	0.102000	0.348000	0.019000	0.002000	0.004000	0.603000	9.942841e-01	0.241000	5.423563e-03	0.245000	9.536377e-01	0.265000	8.290997e-03	0.286000	6.587475e-03	0.246000	1.353276e+00	0.247000	3.321059e-03	0.258000	5.947743e-01	0.000454	0.000041	0.000000	0.038790	0.000081	0.063252	0.210000	1.733993e+00	0.102000	0.334000	0.015000	0.004000	0.003000	0.642000	9.942841e-01	0.307000	5.934323e-03	0.234000	9.441488e-01	0.138000	8.803683e-03	0.266000	6.329177e-03	0.238000	1.353276e+00	0.505000
128500000	0.261000	1.699657e+00	0.109000	0.360000	0.008000	0.004000	0.007000	0.619000	9.942841e-01	0.229000	5.369598e-03	0.254000	9.925564e-01	0.405000	8.208500e-03	0.299000	6.521929e-03	0.237000	1.436958e+00	0.368000	3.321059e-03	0.240000	5.771961e-01	0.000453	0.000040	0.000000	0.038669	0.000081	0.063183	0.238000	1.751420e+00	0.124000	0.385000	0.021000	0.004000	0.008000	0.606000	9.942841e-01	0.194000	6.115050e-03	0.232000	1.012607e+00	0.288000	8.803683e-03	0.196000	6.653681e-03	0.267000	1.380614e+00	0.562000
129000000	0.269000	1.699657e+00	0.099000	0.352000	0.021000	0.002000	0.003000	0.589000	9.942841e-01	0.259000	5.478071e-03	0.241000	9.441488e-01	0.240000	8.374323e-03	0.254000	6.521929e-03	0.246000	1.408505e+00	0.247000	3.321059e-03	0.229000	5.657668e-01	0.000451	0.000040	0.000000	0.038531	0.000080	0.063113	0.275000	1.786801e+00	0.099000	0.355000	0.014000	0.006000	0.004000	0.572000	9.942841e-01	0.242000	5.993964e-03	0.247000	9.729024e-01	0.333000	8.892162e-03	0.364000	6.653681e-03	0.246000	1.313281e+00	0.440000
129500000	0.269000	1.733993e+00	0.086000	0.364000	0.010000	0.005000	0.009000	0.564000	9.942841e-01	0.271000	5.423563e-03	0.248000	9.826803e-01	0.414000	8.458486e-03	0.273000	6.720551e-03	0.214000	1.394490e+00	0.542000	3.321059e-03	0.242000	5.714529e-01	0.000449	0.000040	0.000000	0.038391	0.000080	0.062913	0.234000	1.751420e+00	0.099000	0.367000	0.017000	0.000000	0.006000	0.573000	9.942841e-01	0.173000	5.816816e-03	0.249000	9.826803e-01	0.123000	8.892162e-03	0.353000	6.720551e-03	0.244000	1.339811e+00	0.274000
130000000	0.273000	1.699657e+00	0.117000	0.363000	0.010000	0.004000	0.005000	0.600000	9.942841e-01	0.321000	5.644903e-03	0.266000	1.002532e+00	0.364000	8.126824e-03	0.335000	6.720551e-03	0.238000	1.366877e+00	0.256000	3.321059e-03	0.259000	5.714529e-01	0.000447	0.000040	0.000000	0.038340	0.000080	0.062684	0.255000	1.716739e+00	0.105000	0.336000	0.012000	0.008000	0.008000	0.614000	9.942841e-01	0.229000	5.478071e-03	0.241000	9.632219e-01	0.241000	8.981529e-03	0.226000	6.720551e-03	0.253000	1.394490e+00	0.362000
130500000	0.236000	1.716739e+00	0.089000	0.354000	0.011000	0.006000	0.003000	0.595000	9.942841e-01	0.246000	5.934323e-03	0.247000	9.925564e-01	0.256000	8.208500e-03	0.172000	6.788094e-03	0.267000	1.422660e+00	0.314000	3.321059e-03	0.230000	5.771961e-01	0.000446	0.000040	0.000000	0.038194	0.000079	0.063110	0.252000	1.751420e+00	0.080000	0.336000	0.018000	0.010000	0.009000	0.583000	9.942841e-01	0.272000	5.478071e-03	0.254000	9.925564e-01	0.155000	8.458486e-03	0.202000	6.720551e-03	0.230000	1.380614e+00	0.389000
131000000	0.267000	1.751420e+00	0.083000	0.290000	0.010000	0.005000	0.002000	0.600000	9.942841e-01	0.239000	5.816816e-03	0.264000	1.012607e+00	0.081000	8.045961e-03	0.084000	6.521929e-03	0.238000	1.394490e+00	0.320000	3.321059e-03	0.217000	5.947743e-01	0.000444	0.000040	0.000000	0.038048	0.000079	0.063019	0.251000	1.786801e+00	0.085000	0.343000	0.018000	0.005000	0.006000	0.616000	9.942841e-01	0.296000	5.816816e-03	0.262000	9.536377e-01	0.256000	8.629359e-03	0.245000	7.065121e-03	0.253000	1.353276e+00	0.324000
131500000	0.227000	1.716739e+00	0.109000	0.355000	0.011000	0.002000	0.003000	0.610000	9.942841e-01	0.292000	5.993964e-03	0.253000	1.002532e+00	0.134000	8.126824e-03	0.307000	6.653681e-03	0.240000	1.326480e+00	0.272000	3.321059e-03	0.267000	6.067895e-01	0.000442	0.000039	0.000000	0.038476	0.000079	0.062781	0.213000	1.769022e+00	0.092000	0.304000	0.012000	0.000000	0.002000	0.624000	9.942841e-01	0.248000	5.758937e-03	0.232000	9.632219e-01	0.349000	8.716085e-03	0.288000	6.788094e-03	0.225000	1.380614e+00	0.299000
132000000	0.246000	1.682746e+00	0.102000	0.363000	0.016000	0.001000	0.001000	0.593000	9.942841e-01	0.253000	6.115050e-03	0.250000	9.632219e-01	0.309000	8.803683e-03	0.280000	7.136127e-03	0.316000	1.436958e+00	0.273000	3.321059e-03	0.249000	5.771961e-01	0.000441	0.000039	0.000000	0.038354	0.000079	0.062622	0.235000	1.769022e+00	0.085000	0.281000	0.022000	0.007000	0.007000	0.600000	9.942841e-01	0.257000	5.758937e-03	0.246000	9.826803e-01	0.371000	8.208500e-03	0.282000	6.521929e-03	0.246000	1.353276e+00	0.483000
132500000	0.254000	1.682746e+00	0.091000	0.339000	0.015000	0.009000	0.006000	0.618000	9.942841e-01	0.310000	5.816816e-03	0.280000	9.729024e-01	0.320000	8.892162e-03	0.184000	6.856315e-03	0.248000	1.380614e+00	0.295000	3.321059e-03	0.256000	5.947743e-01	0.000439	0.000039	0.000000	0.038225	0.000078	0.062428	0.248000	1.733993e+00	0.098000	0.353000	0.017000	0.002000	0.002000	0.587000	9.942841e-01	0.222000	5.816816e-03	0.250000	9.729024e-01	0.167000	7.653555e-03	0.159000	6.081006e-03	0.258000	1.366877e+00	0.371000
133000000	0.275000	1.682746e+00	0.084000	0.317000	0.010000	0.001000	0.004000	0.591000	9.942841e-01	0.270000	5.816816e-03	0.269000	9.925564e-01	0.436000	8.892162e-03	0.261000	6.788094e-03	0.228000	1.422660e+00	0.215000	3.321059e-03	0.256000	5.829970e-01	0.000437	0.000039	0.000000	0.038083	0.000078	0.063360	0.247000	1.733993e+00	0.098000	0.347000	0.013000	0.001000	0.002000	0.602000	9.942841e-01	0.334000	5.478071e-03	0.254000	9.925564e-01	0.229000	8.126824e-03	0.317000	6.521929e-03	0.352000	1.451400e+00	0.259000
133500000	0.255000	1.733993e+00	0.108000	0.334000	0.021000	0.004000	0.002000	0.592000	9.942841e-01	0.293000	5.758937e-03	0.247000	9.441488e-01	0.127000	9.348073e-03	0.112000	7.207846e-03	0.260000	1.451400e+00	0.266000	3.321059e-03	0.247000	5.771961e-01	0.000436	0.000039	0.000000	0.037943	0.000078	0.063810	0.268000	1.733993e+00	0.110000	0.343000	0.007000	0.003000	0.009000	0.585000	9.942841e-01	0.281000	5.533126e-03	0.259000	1.002532e+00	0.370000	7.965902e-03	0.306000	6.392786e-03	0.203000	1.541149e+00	0.273000
134000000	0.248000	1.733993e+00	0.096000	0.351000	0.025000	0.004000	0.004000	0.594000	9.942841e-01	0.242000	5.875276e-03	0.241000	9.632219e-01	0.448000	9.348073e-03	0.381000	7.280286e-03	0.326000	1.451400e+00	0.162000	3.321059e-03	0.224000	5.947743e-01	0.000434	0.000039	0.000000	0.037803	0.000077	0.064232	0.274000	1.733993e+00	0.068000	0.370000	0.016000	0.004000	0.003000	0.580000	9.942841e-01	0.280000	5.316169e-03	0.213000	9.826803e-01	0.128000	8.045961e-03	0.202000	6.142121e-03	0.212000	1.510633e+00	0.246000
134500000	0.259000	1.733993e+00	0.101000	0.351000	0.017000	0.001000	0.004000	0.616000	9.942841e-01	0.290000	5.701635e-03	0.256000	1.012607e+00	0.098000	9.071795e-03	0.270000	7.577400e-03	0.252000	1.408505e+00	0.323000	3.321059e-03	0.270000	5.829970e-01	0.000432	0.000039	0.000000	0.037743	0.000077	0.064081	0.245000	1.751420e+00	0.103000	0.352000	0.016000	0.001000	0.001000	0.615000	9.942841e-01	0.266000	5.369598e-03	0.258000	9.925564e-01	0.044000	8.208500e-03	0.085000	6.457035e-03	0.244000	1.436958e+00	0.329000
135000000	0.241000	1.769022e+00	0.111000	0.331000	0.013000	0.004000	0.005000	0.593000	9.942841e-01	0.241000	5.701635e-03	0.247000	9.729024e-01	0.365000	8.892162e-03	0.284000	7.353454e-03	0.289000	1.408505e+00	0.282000	3.321059e-03	0.264000	5.771961e-01	0.000431	0.000038	0.000000	0.037643	0.000077	0.064149	0.238000	1.751420e+00	0.102000	0.380000	0.024000	0.004000	0.005000	0.594000	9.942841e-01	0.288000	5.758937e-03	0.268000	1.012607e+00	0.429000	7.808167e-03	0.365000	5.960594e-03	0.240000	1.495602e+00	0.260000
135500000	0.275000	1.804758e+00	0.092000	0.380000	0.018000	0.005000	0.005000	0.587000	9.942841e-01	0.274000	5.758937e-03	0.259000	9.632219e-01	0.130000	8.803683e-03	0.244000	7.207846e-03	0.305000	1.495602e+00	0.205000	3.321059e-03	0.268000	5.888562e-01	0.000429	0.000038	0.000000	0.038063	0.000078	0.064031	0.248000	1.751420e+00	0.110000	0.342000	0.021000	0.006000	0.005000	0.596000	9.942841e-01	0.256000	5.644903e-03	0.242000	9.826803e-01	0.221000	7.653555e-03	0.179000	5.613476e-03	0.212000	1.495602e+00	0.232000
136000000	0.222000	1.804758e+00	0.100000	0.329000	0.011000	0.004000	0.004000	0.613000	9.942841e-01	0.263000	5.644903e-03	0.233000	9.632219e-01	0.347000	9.162968e-03	0.346000	6.994822e-03	0.341000	1.572283e+00	0.215000	3.321059e-03	0.225000	5.947743e-01	0.000428	0.000038	0.000000	0.038813	0.000091	0.063918	0.249000	1.751420e+00	0.085000	0.358000	0.021000	0.004000	0.002000	0.600000	9.942841e-01	0.305000	5.644903e-03	0.252000	1.002532e+00	0.268000	8.045961e-03	0.262000	6.020499e-03	0.294000	1.604045e+00	0.212000
136500000	0.255000	1.822897e+00	0.106000	0.333000	0.018000	0.003000	0.003000	0.593000	9.942841e-01	0.238000	5.758937e-03	0.260000	9.536377e-01	0.224000	9.442022e-03	0.159000	6.856315e-03	0.272000	1.703234e+00	0.238000	3.321059e-03	0.243000	5.829970e-01	0.000426	0.000038	0.000000	0.039242	0.000093	0.063844	0.251000	1.751420e+00	0.081000	0.357000	0.013000	0.001000	0.006000	0.581000	9.942841e-01	0.222000	5.588735e-03	0.274000	9.729024e-01	0.248000	7.577400e-03	0.183000	5.784432e-03	0.349000	1.636449e+00	0.224000
137000000	0.240000	1.786801e+00	0.094000	0.297000	0.018000	0.003000	0.003000	0.582000	9.942841e-01	0.292000	5.816816e-03	0.225000	9.925564e-01	0.108000	8.716085e-03	0.224000	6.653681e-03	0.259000	1.772744e+00	0.213000	3.321059e-03	0.239000	5.888562e-01	0.000425	0.000038	0.000000	0.039372	0.000093	0.063666	0.260000	1.751420e+00	0.109000	0.354000	0.020000	0.002000	0.001000	0.611000	9.942841e-01	0.158000	5.588735e-03	0.235000	9.729024e-01	0.424000	7.808167e-03	0.290000	5.842567e-03	0.207000	1.636449e+00	0.274000
137500000	0.253000	1.786801e+00	0.097000	0.335000	0.018000	0.002000	0.001000	0.617000	9.942841e-01	0.242000	5.701635e-03	0.265000	1.002532e+00	0.164000	8.629359e-03	0.345000	6.653681e-03	0.209000	1.652895e+00	0.193000	3.321059e-03	0.246000	5.829970e-01	0.000423	0.000038	0.000000	0.039351	0.000092	0.063450	0.254000	1.769022e+00	0.081000	0.305000	0.013000	0.007000	0.009000	0.575000	9.942841e-01	0.315000	5.644903e-03	0.238000	9.632219e-01	0.534000	8.126824e-03	0.413000	6.203851e-03	0.243000	1.620166e+00	0.270000
138000000	0.254000	1.786801e+00	0.102000	0.372000	0.024000	0.001000	0.001000	0.593000	9.942841e-01	0.202000	5.875276e-03	0.249000	9.826803e-01	0.268000	9.162968e-03	0.260000	6.994822e-03	0.313000	1.686286e+00	0.223000	3.321059e-03	0.242000	6.067895e-01	0.000421	0.000038	0.000000	0.039570	0.000092	0.063225	0.237000	1.769022e+00	0.090000	0.357000	0.023000	0.003000	0.001000	0.600000	9.942841e-01	0.245000	5.533126e-03	0.248000	9.826803e-01	0.335000	8.716085e-03	0.235000	6.142121e-03	0.213000	1.525815e+00	0.279000
138500000	0.247000	1.716739e+00	0.072000	0.262000	0.014000	0.002000	0.002000	0.615000	9.942841e-01	0.210000	5.758937e-03	0.238000	9.729024e-01	0.298000	8.803683e-03	0.260000	6.994822e-03	0.212000	1.686286e+00	0.373000	3.321059e-03	0.235000	5.771961e-01	0.000420	0.000037	0.000000	0.039819	0.000092	0.063010	0.254000	1.769022e+00	0.061000	0.336000	0.023000	0.001000	0.002000	0.594000	9.942841e-01	0.254000	5.934323e-03	0.256000	9.632219e-01	0.449000	8.543495e-03	0.398000	6.392786e-03	0.227000	1.495602e+00	0.316000
139000000	0.263000	1.682746e+00	0.082000	0.328000	0.017000	0.004000	0.005000	0.613000	9.942841e-01	0.235000	5.816816e-03	0.240000	9.729024e-01	0.365000	8.716085e-03	0.375000	6.788094e-03	0.185000	1.604045e+00	0.337000	3.321059e-03	0.240000	5.601373e-01	0.000418	0.000037	0.000000	0.039683	0.000091	0.063104	0.220000	1.733993e+00	0.080000	0.325000	0.020000	0.002000	0.002000	0.591000	9.942841e-01	0.241000	6.054204e-03	0.253000	9.536377e-01	0.213000	8.458486e-03	0.148000	6.392786e-03	0.222000	1.436958e+00	0.248000
139500000	0.229000	1.666002e+00	0.078000	0.302000	0.017000	0.005000	0.005000	0.612000	9.942841e-01	0.183000	5.588735e-03	0.259000	9.729024e-01	0.438000	8.892162e-03	0.392000	6.788094e-03	0.292000	1.572283e+00	0.235000	3.321059e-03	0.262000	5.829970e-01	0.000417	0.000037	0.000000	0.039542	0.000091	0.063921	0.258000	1.769022e+00	0.099000	0.342000	0.019000	0.003000	0.003000	0.608000	9.942841e-01	0.280000	6.176508e-03	0.251000	9.925564e-01	0.332000	8.458486e-03	0.342000	6.587475e-03	0.255000	1.451400e+00	0.298000
140000000	0.270000	1.699657e+00	0.097000	0.372000	0.020000	0.003000	0.002000	0.597000	9.942841e-01	0.262000	5.758937e-03	0.273000	9.826803e-01	0.106000	8.629359e-03	0.197000	6.653681e-03	0.335000	1.669507e+00	0.217000	3.321059e-03	0.252000	5.888562e-01	0.000415	0.000037	0.000000	0.039415	0.000091	0.063828	0.259000	1.769022e+00	0.104000	0.331000	0.014000	0.004000	0.006000	0.594000	9.942841e-01	0.240000	5.875276e-03	0.246000	9.826803e-01	0.181000	8.045961e-03	0.221000	6.203851e-03	0.275000	1.422660e+00	0.310000
140500000	0.263000	1.769022e+00	0.090000	0.380000	0.019000	0.008000	0.009000	0.623000	9.942841e-01	0.306000	5.644903e-03	0.243000	9.347544e-01	0.352000	9.162968e-03	0.422000	6.856315e-03	0.286000	1.790560e+00	0.352000	3.321059e-03	0.255000	6.007519e-01	0.000414	0.000037	0.000000	0.039280	0.000091	0.063975	0.263000	1.733993e+00	0.095000	0.346000	0.018000	0.002000	0.005000	0.581000	9.942841e-01	0.243000	5.533126e-03	0.243000	9.826803e-01	0.102000	8.208500e-03	0.308000	6.392786e-03	0.250000	1.394490e+00	0.474000
141000000	0.268000	1.769022e+00	0.104000	0.287000	0.024000	0.004000	0.002000	0.601000	9.942841e-01	0.256000	5.816816e-03	0.264000	9.347544e-01	0.364000	9.926125e-03	0.275000	7.427358e-03	0.286000	1.863634e+00	0.219000	3.321059e-03	0.256000	5.829970e-01	0.000412	0.000037	0.000000	0.039150	0.000090	0.064498	0.252000	1.751420e+00	0.104000	0.363000	0.007000	0.005000	0.004000	0.612000	9.942841e-01	0.182000	5.758937e-03	0.233000	9.632219e-01	0.306000	8.290997e-03	0.193000	6.653681e-03	0.245000	1.366877e+00	0.467000
141500000	0.259000	1.769022e+00	0.096000	0.335000	0.011000	0.001000	0.001000	0.608000	9.942841e-01	0.213000	5.816816e-03	0.261000	9.632219e-01	0.260000	9.632764e-03	0.134000	7.136127e-03	0.276000	1.978875e+00	0.197000	3.321059e-03	0.251000	5.829970e-01	0.000411	0.000037	0.000000	0.039058	0.000090	0.064426	0.250000	1.716739e+00	0.091000	0.341000	0.021000	0.007000	0.004000	0.575000	9.942841e-01	0.299000	5.934323e-03	0.233000	9.536377e-01	0.373000	7.653555e-03	0.326000	6.587475e-03	0.247000	1.353276e+00	0.449000
142000000	0.245000	1.751420e+00	0.081000	0.347000	0.017000	0.000000	0.005000	0.592000	9.942841e-01	0.291000	5.644903e-03	0.266000	9.826803e-01	0.099000	9.827359e-03	0.172000	7.065121e-03	0.226000	1.939691e+00	0.191000	3.321059e-03	0.251000	5.888562e-01	0.000410	0.000037	0.000000	0.038927	0.000090	0.064938	0.277000	1.716739e+00	0.077000	0.299000	0.016000	0.005000	0.006000	0.580000	9.942841e-01	0.281000	5.875276e-03	0.243000	9.536377e-01	0.263000	7.965902e-03	0.214000	6.457035e-03	0.242000	1.380614e+00	0.337000
142500000	0.238000	1.716739e+00	0.104000	0.321000	0.013000	0.001000	0.002000	0.600000	9.942841e-01	0.288000	5.423563e-03	0.243000	9.347544e-01	0.296000	1.053992e-02	0.210000	7.207846e-03	0.264000	1.959185e+00	0.249000	3.321059e-03	0.220000	6.007519e-01	0.000408	0.000036	0.000000	0.038791	0.000089	0.065390	0.227000	1.751420e+00	0.103000	0.272000	0.017000	0.004000	0.005000	0.577000	9.942841e-01	0.233000	5.533126e-03	0.236000	9.441488e-01	0.417000	8.374323e-03	0.354000	6.720551e-03	0.272000	1.380614e+00	0.313000
143000000	0.260000	1.716739e+00	0.099000	0.374000	0.014000	0.002000	0.003000	0.583000	9.942841e-01	0.300000	5.816816e-03	0.246000	9.347544e-01	0.268000	1.097006e-02	0.249000	7.280286e-03	0.185000	1.920390e+00	0.355000	3.321059e-03	0.252000	5.947743e-01	0.000407	0.000036	0.000000	0.038655	0.000089	0.065602	0.259000	1.786801e+00	0.110000	0.352000	0.027000	0.008000	0.007000	0.615000	9.942841e-01	0.239000	5.533126e-03	0.253000	9.441488e-01	0.439000	8.208500e-03	0.232000	6.392786e-03	0.267000	1.394490e+00	0.331000
143500000	0.250000	1.682746e+00	0.086000	0.269000	0.011000	0.001000	0.001000	0.595000	9.942841e-01	0.297000	5.934323e-03	0.252000	9.826803e-01	0.220000	1.002588e-02	0.307000	7.427358e-03	0.174000	1.772744e+00	0.249000	3.321059e-03	0.254000	6.007519e-01	0.000405	0.000036	0.000000	0.038520	0.000089	0.065829	0.234000	1.769022e+00	0.088000	0.244000	0.020000	0.004000	0.000000	0.631000	9.942841e-01	0.258000	5.701635e-03	0.249000	9.729024e-01	0.172000	7.808167e-03	0.339000	6.392786e-03	0.257000	1.366877e+00	0.302000
144000000	0.239000	1.682746e+00	0.126000	0.315000	0.019000	0.005000	0.004000	0.640000	9.942841e-01	0.296000	5.875276e-03	0.233000	9.632219e-01	0.406000	9.442022e-03	0.292000	7.427358e-03	0.216000	1.636449e+00	0.229000	3.321059e-03	0.253000	5.888562e-01	0.000404	0.000036	0.000000	0.038386	0.000088	0.065886	0.240000	1.733993e+00	0.099000	0.334000	0.015000	0.004000	0.004000	0.584000	9.942841e-01	0.289000	5.758937e-03	0.234000	9.536377e-01	0.415000	8.290997e-03	0.241000	6.457035e-03	0.259000	1.394490e+00	0.262000
144500000	0.234000	1.716739e+00	0.102000	0.299000	0.016000	0.001000	0.003000	0.605000	9.942841e-01	0.300000	5.758937e-03	0.255000	9.729024e-01	0.143000	9.729575e-03	0.184000	7.502004e-03	0.222000	1.588084e+00	0.236000	3.321059e-03	0.234000	5.947743e-01	0.000402	0.000036	0.000000	0.038256	0.000088	0.065973	0.258000	1.769022e+00	0.099000	0.389000	0.015000	0.002000	0.002000	0.595000	9.942841e-01	0.313000	5.758937e-03	0.225000	9.441488e-01	0.128000	7.577400e-03	0.234000	6.020499e-03	0.320000	1.495602e+00	0.252000
145000000	0.251000	1.751420e+00	0.114000	0.379000	0.016000	0.000000	0.000000	0.641000	9.942841e-01	0.305000	6.054204e-03	0.232000	9.729024e-01	0.398000	9.536916e-03	0.329000	7.427358e-03	0.200000	1.495602e+00	0.293000	3.321059e-03	0.246000	5.829970e-01	0.000401	0.000036	0.000000	0.038125	0.000088	0.065909	0.244000	1.769022e+00	0.081000	0.331000	0.016000	0.005000	0.006000	0.625000	9.942841e-01	0.263000	5.816816e-03	0.238000	9.826803e-01	0.479000	7.965902e-03	0.298000	6.142121e-03	0.298000	1.525815e+00	0.193000
145500000	0.268000	1.769022e+00	0.084000	0.289000	0.017000	0.007000	0.003000	0.609000	9.942841e-01	0.256000	6.176508e-03	0.250000	9.925564e-01	0.181000	9.071795e-03	0.181000	7.427358e-03	0.258000	1.436958e+00	0.434000	3.321059e-03	0.241000	5.888562e-01	0.000400	0.000036	0.000000	0.037994	0.000087	0.066942	0.240000	1.769022e+00	0.104000	0.337000	0.015000	0.004000	0.005000	0.562000	9.942841e-01	0.277000	5.934323e-03	0.212000	9.632219e-01	0.344000	7.808167e-03	0.310000	6.457035e-03	0.254000	1.588084e+00	0.198000
146000000	0.233000	1.769022e+00	0.107000	0.345000	0.016000	0.003000	0.003000	0.614000	9.942841e-01	0.118000	6.115050e-03	0.256000	9.826803e-01	0.264000	9.255058e-03	0.263000	7.577400e-03	0.249000	1.408505e+00	0.378000	3.321059e-03	0.220000	5.888562e-01	0.000398	0.000036	0.000000	0.037865	0.000087	0.067718	0.267000	1.804758e+00	0.093000	0.318000	0.018000	0.005000	0.003000	0.588000	9.942841e-01	0.256000	6.054204e-03	0.267000	9.729024e-01	0.278000	7.886640e-03	0.174000	6.329177e-03	0.238000	1.495602e+00	0.291000
146500000	0.262000	1.804758e+00	0.116000	0.327000	0.021000	0.006000	0.005000	0.611000	9.942841e-01	0.176000	5.993964e-03	0.268000	9.925564e-01	0.274000	9.729575e-03	0.317000	7.808167e-03	0.243000	1.394490e+00	0.378000	3.321059e-03	0.233000	5.829970e-01	0.000397	0.000035	0.000000	0.038010	0.000087	0.067594	0.263000	1.769022e+00	0.094000	0.309000	0.015000	0.004000	0.003000	0.609000	9.942841e-01	0.158000	5.758937e-03	0.243000	9.632219e-01	0.187000	7.427358e-03	0.119000	5.669893e-03	0.280000	1.422660e+00	0.351000
147000000	0.239000	1.769022e+00	0.121000	0.361000	0.012000	0.003000	0.003000	0.617000	9.942841e-01	0.224000	5.588735e-03	0.251000	9.536377e-01	0.304000	1.012665e-02	0.223000	7.808167e-03	0.280000	1.422660e+00	0.441000	3.321059e-03	0.241000	5.657668e-01	0.000396	0.000035	0.000000	0.038113	0.000087	0.067379	0.235000	1.716739e+00	0.093000	0.356000	0.015000	0.007000	0.008000	0.591000	9.942841e-01	0.212000	5.758937e-03	0.256000	9.632219e-01	0.452000	7.577400e-03	0.385000	5.901285e-03	0.256000	1.366877e+00	0.448000
147500000	0.239000	1.769022e+00	0.091000	0.347000	0.019000	0.007000	0.007000	0.581000	9.942841e-01	0.196000	5.478071e-03	0.276000	9.729024e-01	0.232000	9.827359e-03	0.198000	7.427358e-03	0.253000	1.366877e+00	0.363000	3.321059e-03	0.250000	5.829970e-01	0.000394	0.000035	0.000000	0.037986	0.000086	0.067303	0.252000	1.716739e+00	0.112000	0.411000	0.016000	0.006000	0.006000	0.586000	9.942841e-01	0.201000	5.588735e-03	0.270000	9.632219e-01	0.328000	8.126824e-03	0.346000	6.457035e-03	0.268000	1.366877e+00	0.402000
148000000	0.248000	1.733993e+00	0.121000	0.369000	0.021000	0.005000	0.004000	0.598000	9.942841e-01	0.242000	5.423563e-03	0.270000	9.632219e-01	0.256000	9.255058e-03	0.168000	7.136127e-03	0.235000	1.339811e+00	0.438000	3.321059e-03	0.273000	5.947743e-01	0.000393	0.000035	0.000000	0.037860	0.000086	0.067467	0.241000	1.716739e+00	0.091000	0.350000	0.021000	0.004000	0.007000	0.627000	9.942841e-01	0.194000	5.588735e-03	0.250000	9.729024e-01	0.333000	8.981529e-03	0.307000	6.587475e-03	0.261000	1.380614e+00	0.406000
148500000	0.244000	1.733993e+00	0.117000	0.364000	0.014000	0.007000	0.007000	0.594000	9.942841e-01	0.255000	5.316169e-03	0.262000	1.002532e+00	0.338000	8.981529e-03	0.340000	6.856315e-03	0.228000	1.353276e+00	0.467000	3.321059e-03	0.241000	6.007519e-01	0.000392	0.000035	0.000000	0.037733	0.000086	0.068338	0.237000	1.682746e+00	0.090000	0.387000	0.020000	0.007000	0.005000	0.602000	9.942841e-01	0.334000	5.934323e-03	0.290000	9.536377e-01	0.253000	9.442022e-03	0.301000	6.856315e-03	0.271000	1.408505e+00	0.431000
149000000	0.229000	1.716739e+00	0.097000	0.363000	0.012000	0.008000	0.010000	0.603000	9.942841e-01	0.305000	5.263273e-03	0.250000	9.729024e-01	0.099000	9.729575e-03	0.165000	7.353454e-03	0.259000	1.380614e+00	0.514000	3.321059e-03	0.247000	5.771961e-01	0.000390	0.000035	0.000000	0.037608	0.000085	0.068751	0.236000	1.716739e+00	0.101000	0.309000	0.027000	0.004000	0.003000	0.609000	9.942841e-01	0.312000	5.875276e-03	0.247000	9.441488e-01	0.301000	9.255058e-03	0.289000	6.521929e-03	0.263000	1.408505e+00	0.512000
149500000	0.252000	1.751420e+00	0.098000	0.364000	0.018000	0.006000	0.002000	0.621000	9.942841e-01	0.221000	5.056897e-03	0.270000	9.347544e-01	0.215000	9.536916e-03	0.203000	6.994822e-03	0.253000	1.436958e+00	0.419000	3.321059e-03	0.227000	5.714529e-01	0.000389	0.000035	0.000000	0.037676	0.000085	0.068758	0.268000	1.682746e+00	0.096000	0.323000	0.011000	0.008000	0.004000	0.607000	9.942841e-01	0.232000	5.993964e-03	0.270000	9.826803e-01	0.318000	9.536916e-03	0.270000	6.142121e-03	0.259000	1.394490e+00	0.417000
150000000	0.252000	1.786801e+00	0.086000	0.289000	0.021000	0.001000	0.003000	0.555000	9.942841e-01	0.253000	5.423563e-03	0.238000	9.632219e-01	0.364000	1.022842e-02	0.214000	7.280286e-03	0.247000	1.353276e+00	0.443000	3.321059e-03	0.252000	6.007519e-01	0.000388	0.000035	0.000000	0.037607	0.000085	0.068544	0.252000	1.733993e+00	0.106000	0.357000	0.014000	0.010000	0.014000	0.588000	9.942841e-01	0.236000	5.934323e-03	0.254000	9.925564e-01	0.136000	8.803683e-03	0.256000	5.726876e-03	0.250000	1.366877e+00	0.545000
150500000	0.268000	1.751420e+00	0.089000	0.318000	0.022000	0.004000	0.004000	0.596000	9.942841e-01	0.243000	5.423563e-03	0.244000	9.826803e-01	0.359000	9.632764e-03	0.294000	7.502004e-03	0.239000	1.339811e+00	0.336000	3.321059e-03	0.279000	5.829970e-01	0.000386	0.000034	0.000000	0.037566	0.000085	0.068326	0.249000	1.699657e+00	0.103000	0.355000	0.016000	0.003000	0.001000	0.605000	9.942841e-01	0.217000	5.816816e-03	0.262000	9.729024e-01	0.399000	9.255058e-03	0.370000	6.203851e-03	0.258000	1.366877e+00	0.312000
151000000	0.237000	1.716739e+00	0.104000	0.382000	0.015000	0.004000	0.008000	0.584000	9.942841e-01	0.280000	5.588735e-03	0.253000	9.826803e-01	0.300000	9.729575e-03	0.243000	7.207846e-03	0.254000	1.394490e+00	0.361000	3.321059e-03	0.255000	5.947743e-01	0.000385	0.000034	0.000000	0.037454	0.000084	0.068267	0.258000	1.733993e+00	0.107000	0.337000	0.017000	0.001000	0.001000	0.610000	9.942841e-01	0.271000	5.644903e-03	0.252000	9.632219e-01	0.263000	9.632764e-03	0.438000	6.521929e-03	0.257000	1.380614e+00	0.354000
151500000	0.235000	1.716739e+00	0.096000	0.328000	0.026000	0.002000	0.003000	0.563000	9.942841e-01	0.253000	5.816816e-03	0.263000	9.729024e-01	0.083000	9.729575e-03	0.230000	7.136127e-03	0.235000	1.366877e+00	0.352000	3.321059e-03	0.270000	5.771961e-01	0.000384	0.000034	0.000000	0.037340	0.000084	0.068147	0.227000	1.769022e+00	0.091000	0.383000	0.013000	0.003000	0.007000	0.623000	9.942841e-01	0.322000	5.644903e-03	0.279000	9.441488e-01	0.300000	9.536916e-03	0.210000	6.653681e-03	0.236000	1.353276e+00	0.506000
152000000	0.249000	1.682746e+00	0.110000	0.349000	0.015000	0.012000	0.011000	0.598000	9.942841e-01	0.272000	5.875276e-03	0.215000	9.254534e-01	0.371000	9.071795e-03	0.385000	6.856315e-03	0.249000	1.353276e+00	0.433000	3.321059e-03	0.251000	5.888562e-01	0.000383	0.000034	0.000000	0.037226	0.000084	0.068023	0.255000	1.804758e+00	0.102000	0.350000	0.016000	0.005000	0.005000	0.613000	9.942841e-01	0.230000	5.758937e-03	0.266000	9.729024e-01	0.397000	9.926125e-03	0.198000	6.856315e-03	0.256000	1.408505e+00	0.470000
152500000	0.251000	1.716739e+00	0.084000	0.343000	0.016000	0.003000	0.002000	0.612000	9.942841e-01	0.284000	5.993964e-03	0.293000	9.441488e-01	0.320000	9.071795e-03	0.345000	6.925223e-03	0.284000	1.380614e+00	0.313000	3.321059e-03	0.270000	6.067895e-01	0.000381	0.000034	0.000000	0.037148	0.000084	0.068536	0.261000	1.804758e+00	0.091000	0.320000	0.023000	0.005000	0.007000	0.621000	9.942841e-01	0.270000	5.934323e-03	0.241000	9.347544e-01	0.175000	9.632764e-03	0.364000	6.994822e-03	0.236000	1.353276e+00	0.387000
153000000	0.249000	1.699657e+00	0.081000	0.330000	0.014000	0.009000	0.011000	0.600000	9.942841e-01	0.289000	6.054204e-03	0.263000	9.925564e-01	0.342000	8.892162e-03	0.240000	6.925223e-03	0.230000	1.408505e+00	0.331000	3.321059e-03	0.258000	5.888562e-01	0.000380	0.000034	0.000000	0.037041	0.000084	0.068356	0.231000	1.786801e+00	0.103000	0.352000	0.020000	0.003000	0.008000	0.603000	9.942841e-01	0.208000	5.588735e-03	0.261000	9.729024e-01	0.197000	9.827359e-03	0.181000	7.065121e-03	0.272000	1.366877e+00	0.460000
153500000	0.223000	1.699657e+00	0.109000	0.340000	0.011000	0.002000	0.004000	0.598000	9.942841e-01	0.259000	6.176508e-03	0.233000	9.925564e-01	0.233000	8.803683e-03	0.220000	6.720551e-03	0.220000	1.353276e+00	0.402000	3.321059e-03	0.267000	6.128879e-01	0.000379	0.000034	0.000000	0.036924	0.000083	0.068163	0.239000	1.751420e+00	0.106000	0.363000	0.019000	0.008000	0.006000	0.612000	9.942841e-01	0.299000	5.533126e-03	0.272000	9.441488e-01	0.182000	9.632764e-03	0.232000	6.925223e-03	0.224000	1.366877e+00	0.530000
154000000	0.272000	1.699657e+00	0.105000	0.349000	0.020000	0.010000	0.010000	0.606000	9.942841e-01	0.308000	5.875276e-03	0.221000	9.826803e-01	0.399000	8.981529e-03	0.370000	6.856315e-03	0.242000	1.353276e+00	0.359000	3.321059e-03	0.206000	6.067895e-01	0.000378	0.000034	0.000000	0.036804	0.000083	0.068085	0.232000	1.751420e+00	0.100000	0.312000	0.012000	0.004000	0.003000	0.603000	9.942841e-01	0.242000	5.875276e-03	0.248000	9.441488e-01	0.103000	9.536916e-03	0.250000	6.203851e-03	0.282000	1.366877e+00	0.415000
154500000	0.268000	1.699657e+00	0.107000	0.313000	0.011000	0.005000	0.005000	0.598000	9.942841e-01	0.218000	6.115050e-03	0.241000	9.632219e-01	0.259000	9.255058e-03	0.291000	7.427358e-03	0.236000	1.366877e+00	0.318000	3.321059e-03	0.226000	5.714529e-01	0.000376	0.000034	0.000000	0.036685	0.000083	0.068372	0.218000	1.751420e+00	0.110000	0.339000	0.022000	0.006000	0.005000	0.612000	9.942841e-01	0.240000	5.816816e-03	0.272000	9.729024e-01	0.318000	9.632764e-03	0.283000	6.203851e-03	0.237000	1.366877e+00	0.396000
155000000	0.240000	1.666002e+00	0.078000	0.357000	0.017000	0.007000	0.009000	0.615000	9.942841e-01	0.288000	6.115050e-03	0.266000	9.729024e-01	0.290000	9.255058e-03	0.291000	7.207846e-03	0.232000	1.366877e+00	0.504000	3.321059e-03	0.263000	5.771961e-01	0.000375	0.000033	0.000000	0.036567	0.000082	0.068852	0.217000	1.751420e+00	0.091000	0.404000	0.011000	0.004000	0.006000	0.622000	9.942841e-01	0.172000	5.934323e-03	0.257000	9.536377e-01	0.201000	9.827359e-03	0.238000	6.203851e-03	0.239000	1.408505e+00	0.397000
155500000	0.270000	1.699657e+00	0.102000	0.357000	0.016000	0.004000	0.005000	0.596000	9.942841e-01	0.282000	6.301281e-03	0.252000	9.729024e-01	0.086000	8.803683e-03	0.231000	6.925223e-03	0.243000	1.313281e+00	0.537000	3.321059e-03	0.265000	5.829970e-01	0.000374	0.000033	0.000000	0.036450	0.000082	0.069245	0.251000	1.786801e+00	0.097000	0.330000	0.018000	0.004000	0.002000	0.606000	9.942841e-01	0.263000	5.993964e-03	0.240000	9.925564e-01	0.209000	9.442022e-03	0.203000	6.142121e-03	0.240000	1.380614e+00	0.425000
156000000	0.243000	1.682746e+00	0.084000	0.318000	0.018000	0.008000	0.007000	0.601000	9.942841e-01	0.323000	5.934323e-03	0.259000	9.632219e-01	0.102000	8.803683e-03	0.126000	6.994822e-03	0.220000	1.380614e+00	0.623000	3.321059e-03	0.223000	5.947743e-01	0.000373	0.000033	0.000000	0.036333	0.000082	0.069221	0.260000	1.769022e+00	0.105000	0.379000	0.026000	0.007000	0.011000	0.604000	9.942841e-01	0.212000	5.875276e-03	0.250000	9.826803e-01	0.254000	8.981529e-03	0.327000	6.266200e-03	0.228000	1.436958e+00	0.367000
156500000	0.235000	1.682746e+00	0.113000	0.341000	0.013000	0.005000	0.007000	0.575000	9.942841e-01	0.314000	5.816816e-03	0.258000	9.632219e-01	0.332000	8.892162e-03	0.233000	6.653681e-03	0.252000	1.380614e+00	0.462000	3.321059e-03	0.249000	5.888562e-01	0.000372	0.000033	0.000000	0.036220	0.000082	0.069007	0.259000	1.769022e+00	0.085000	0.350000	0.012000	0.001000	0.006000	0.609000	9.942841e-01	0.263000	6.115050e-03	0.265000	1.002532e+00	0.178000	9.348073e-03	0.294000	6.457035e-03	0.230000	1.394490e+00	0.292000
157000000	0.252000	1.751420e+00	0.120000	0.358000	0.023000	0.001000	0.001000	0.632000	9.942841e-01	0.205000	5.533126e-03	0.260000	9.729024e-01	0.366000	9.255058e-03	0.258000	6.788094e-03	0.256000	1.408505e+00	0.381000	3.321059e-03	0.257000	5.714529e-01	0.000370	0.000033	0.000000	0.036106	0.000081	0.068809	0.253000	1.769022e+00	0.126000	0.335000	0.012000	0.000000	0.000000	0.624000	9.942841e-01	0.230000	5.934323e-03	0.246000	9.729024e-01	0.066000	9.442022e-03	0.067000	6.457035e-03	0.250000	1.313281e+00	0.320000
157500000	0.279000	1.716739e+00	0.095000	0.302000	0.019000	0.007000	0.007000	0.596000	9.942841e-01	0.242000	5.533126e-03	0.246000	9.729024e-01	0.394000	9.348073e-03	0.301000	7.065121e-03	0.272000	1.394490e+00	0.576000	3.321059e-03	0.258000	5.947743e-01	0.000369	0.000033	0.000000	0.035991	0.000081	0.068693	0.244000	1.733993e+00	0.107000	0.336000	0.020000	0.005000	0.006000	0.613000	9.942841e-01	0.298000	5.934323e-03	0.268000	9.729024e-01	0.124000	9.348073e-03	0.207000	6.392786e-03	0.273000	1.366877e+00	0.364000
158000000	0.246000	1.682746e+00	0.083000	0.311000	0.013000	0.012000	0.011000	0.555000	9.942841e-01	0.273000	5.478071e-03	0.226000	9.254534e-01	0.367000	9.536916e-03	0.201000	6.856315e-03	0.295000	1.394490e+00	0.413000	3.321059e-03	0.279000	5.771961e-01	0.000368	0.000033	0.000000	0.035877	0.000081	0.069144	0.265000	1.733993e+00	0.086000	0.373000	0.015000	0.007000	0.006000	0.627000	9.942841e-01	0.309000	5.644903e-03	0.240000	1.002532e+00	0.236000	9.348073e-03	0.220000	6.266200e-03	0.242000	1.339811e+00	0.379000
158500000	0.270000	1.716739e+00	0.123000	0.375000	0.020000	0.012000	0.007000	0.603000	9.942841e-01	0.370000	5.369598e-03	0.262000	9.441488e-01	0.098000	9.632764e-03	0.274000	7.280286e-03	0.242000	1.366877e+00	0.506000	3.321059e-03	0.261000	5.829970e-01	0.000367	0.000033	0.000000	0.035765	0.000081	0.069058	0.259000	1.716739e+00	0.095000	0.361000	0.015000	0.002000	0.003000	0.543000	9.942841e-01	0.176000	5.423563e-03	0.254000	9.826803e-01	0.310000	9.442022e-03	0.290000	6.081006e-03	0.270000	1.380614e+00	0.365000
159000000	0.254000	1.786801e+00	0.084000	0.316000	0.012000	0.003000	0.003000	0.599000	9.942841e-01	0.238000	5.423563e-03	0.258000	9.826803e-01	0.137000	9.071795e-03	0.173000	6.653681e-03	0.249000	1.408505e+00	0.322000	3.321059e-03	0.282000	5.829970e-01	0.000366	0.000033	0.000000	0.035686	0.000080	0.068851	0.259000	1.751420e+00	0.093000	0.363000	0.013000	0.009000	0.006000	0.576000	9.942841e-01	0.290000	5.533126e-03	0.260000	9.826803e-01	0.367000	9.442022e-03	0.342000	6.081006e-03	0.260000	1.408505e+00	0.460000
159500000	0.251000	1.786801e+00	0.092000	0.350000	0.019000	0.003000	0.005000	0.612000	9.942841e-01	0.339000	5.423563e-03	0.245000	9.536377e-01	0.269000	9.536916e-03	0.354000	7.136127e-03	0.238000	1.353276e+00	0.303000	3.321059e-03	0.269000	5.888562e-01	0.000365	0.000033	0.000000	0.035600	0.000080	0.068637	0.248000	1.716739e+00	0.075000	0.331000	0.013000	0.005000	0.003000	0.579000	9.942841e-01	0.217000	5.369598e-03	0.260000	9.729024e-01	0.096000	9.536916e-03	0.220000	6.020499e-03	0.236000	1.380614e+00	0.548000
160000000	0.227000	1.769022e+00	0.105000	0.297000	0.017000	0.004000	0.001000	0.598000	9.942841e-01	0.212000	5.369598e-03	0.221000	9.826803e-01	0.367000	9.162968e-03	0.315000	6.994822e-03	0.254000	1.380614e+00	0.203000	3.321059e-03	0.268000	5.888562e-01	0.000363	0.000032	0.000000	0.035545	0.000080	0.068458	0.219000	1.751420e+00	0.085000	0.281000	0.008000	0.006000	0.009000	0.588000	9.942841e-01	0.212000	5.369598e-03	0.261000	9.729024e-01	0.266000	9.536916e-03	0.273000	6.020499e-03	0.286000	1.339811e+00	0.448000
160500000	0.232000	1.699657e+00	0.104000	0.333000	0.016000	0.000000	0.002000	0.617000	9.942841e-01	0.270000	5.701635e-03	0.211000	9.826803e-01	0.252000	9.442022e-03	0.170000	7.136127e-03	0.360000	1.380614e+00	0.195000	3.321059e-03	0.244000	5.829970e-01	0.000362	0.000032	0.000000	0.035467	0.000080	0.068255	0.271000	1.716739e+00	0.096000	0.325000	0.025000	0.011000	0.011000	0.588000	9.942841e-01	0.266000	5.644903e-03	0.233000	9.632219e-01	0.295000	1.002588e-02	0.423000	6.081006e-03	0.266000	1.394490e+00	0.589000
161000000	0.241000	1.733993e+00	0.119000	0.371000	0.021000	0.003000	0.003000	0.575000	9.942841e-01	0.262000	5.993964e-03	0.251000	9.925564e-01	0.068000	9.255058e-03	0.131000	7.207846e-03	0.233000	1.366877e+00	0.250000	3.321059e-03	0.234000	5.888562e-01	0.000361	0.000032	0.000000	0.035526	0.000079	0.068050	0.264000	1.751420e+00	0.074000	0.259000	0.023000	0.016000	0.015000	0.602000	9.942841e-01	0.269000	5.758937e-03	0.229000	9.826803e-01	0.252000	9.632764e-03	0.415000	6.203851e-03	0.245000	1.394490e+00	0.515000
161500000	0.254000	1.769022e+00	0.117000	0.289000	0.015000	0.009000	0.004000	0.614000	9.942841e-01	0.213000	5.875276e-03	0.245000	9.925564e-01	0.346000	8.981529e-03	0.190000	6.925223e-03	0.332000	1.480720e+00	0.304000	3.321059e-03	0.273000	5.771961e-01	0.000360	0.000032	0.000000	0.035496	0.000079	0.068058	0.268000	1.733993e+00	0.093000	0.337000	0.023000	0.013000	0.010000	0.606000	9.942841e-01	0.287000	6.054204e-03	0.248000	8.981021e-01	0.106000	9.348073e-03	0.195000	6.020499e-03	0.227000	1.408505e+00	0.552000
162000000	0.239000	1.733993e+00	0.106000	0.311000	0.013000	0.005000	0.005000	0.627000	9.942841e-01	0.190000	6.054204e-03	0.233000	9.925564e-01	0.464000	9.348073e-03	0.320000	7.136127e-03	0.240000	1.451400e+00	0.332000	3.321059e-03	0.266000	5.714529e-01	0.000359	0.000032	0.000000	0.035395	0.000079	0.067965	0.280000	1.769022e+00	0.089000	0.297000	0.016000	0.004000	0.021000	0.578000	9.942841e-01	0.266000	6.054204e-03	0.269000	9.536377e-01	0.318000	9.348073e-03	0.376000	6.020499e-03	0.236000	1.380614e+00	0.537000
162500000	0.282000	1.733993e+00	0.106000	0.334000	0.019000	0.005000	0.006000	0.617000	9.942841e-01	0.247000	5.934323e-03	0.251000	1.002532e+00	0.257000	9.827359e-03	0.245000	7.280286e-03	0.244000	1.380614e+00	0.594000	3.321059e-03	0.257000	5.771961e-01	0.000358	0.000032	0.000000	0.035297	0.000079	0.068259	0.257000	1.804758e+00	0.090000	0.288000	0.021000	0.004000	0.005000	0.545000	9.942841e-01	0.254000	6.115050e-03	0.227000	9.441488e-01	0.093000	8.892162e-03	0.109000	5.842567e-03	0.237000	1.326480e+00	0.609000
163000000	0.231000	1.666002e+00	0.114000	0.328000	0.011000	0.004000	0.005000	0.606000	9.942841e-01	0.206000	5.588735e-03	0.241000	9.729024e-01	0.198000	8.892162e-03	0.147000	6.994822e-03	0.271000	1.408505e+00	0.576000	3.321059e-03	0.279000	5.888562e-01	0.000357	0.000032	0.000000	0.035190	0.000078	0.069044	0.261000	1.804758e+00	0.083000	0.351000	0.012000	0.013000	0.013000	0.603000	9.942841e-01	0.262000	5.993964e-03	0.247000	9.441488e-01	0.265000	9.442022e-03	0.279000	6.329177e-03	0.234000	1.339811e+00	0.594000
163500000	0.260000	1.716739e+00	0.091000	0.311000	0.014000	0.014000	0.016000	0.631000	9.942841e-01	0.283000	5.533126e-03	0.252000	9.925564e-01	0.369000	9.162968e-03	0.264000	6.925223e-03	0.248000	1.353276e+00	0.454000	3.321059e-03	0.265000	5.947743e-01	0.000356	0.000032	0.000000	0.035083	0.000078	0.069595	0.234000	1.733993e+00	0.089000	0.374000	0.016000	0.008000	0.009000	0.607000	9.942841e-01	0.274000	5.934323e-03	0.272000	9.441488e-01	0.136000	9.071795e-03	0.154000	6.329177e-03	0.249000	1.366877e+00	0.640000
164000000	0.250000	1.682746e+00	0.080000	0.309000	0.014000	0.007000	0.008000	0.585000	9.942841e-01	0.243000	5.993964e-03	0.258000	9.632219e-01	0.474000	8.981529e-03	0.423000	6.925223e-03	0.258000	1.394490e+00	0.384000	3.321059e-03	0.264000	5.947743e-01	0.000355	0.000032	0.000000	0.034976	0.000078	0.070185	0.255000	1.769022e+00	0.084000	0.328000	0.010000	0.008000	0.006000	0.618000	9.942841e-01	0.226000	5.588735e-03	0.246000	9.925564e-01	0.338000	9.729575e-03	0.291000	6.521929e-03	0.246000	1.339811e+00	0.577000
164500000	0.246000	1.716739e+00	0.087000	0.314000	0.024000	0.004000	0.005000	0.577000	9.942841e-01	0.351000	5.816816e-03	0.253000	9.826803e-01	0.089000	8.543495e-03	0.102000	6.587475e-03	0.252000	1.394490e+00	0.403000	3.321059e-03	0.240000	5.771961e-01	0.000354	0.000032	0.000000	0.034870	0.000078	0.070856	0.252000	1.822897e+00	0.106000	0.335000	0.021000	0.005000	0.008000	0.598000	9.942841e-01	0.348000	5.588735e-03	0.248000	9.347544e-01	0.143000	9.536916e-03	0.339000	6.266200e-03	0.245000	1.339811e+00	0.575000
165000000	0.259000	1.751420e+00	0.097000	0.331000	0.029000	0.002000	0.003000	0.601000	9.942841e-01	0.210000	5.934323e-03	0.231000	9.729024e-01	0.107000	8.543495e-03	0.155000	6.457035e-03	0.248000	1.366877e+00	0.531000	3.321059e-03	0.249000	5.601373e-01	0.000352	0.000031	0.000000	0.034765	0.000077	0.070812	0.230000	1.786801e+00	0.105000	0.360000	0.018000	0.010000	0.011000	0.569000	9.942841e-01	0.205000	5.875276e-03	0.248000	9.441488e-01	0.187000	9.632764e-03	0.324000	6.329177e-03	0.265000	1.353276e+00	0.515000
165500000	0.264000	1.751420e+00	0.088000	0.343000	0.012000	0.008000	0.006000	0.602000	9.942841e-01	0.312000	5.934323e-03	0.279000	9.925564e-01	0.186000	8.458486e-03	0.178000	6.521929e-03	0.223000	1.366877e+00	0.321000	3.321059e-03	0.279000	5.829970e-01	0.000351	0.000031	0.000000	0.034659	0.000077	0.071036	0.259000	1.786801e+00	0.099000	0.312000	0.008000	0.005000	0.005000	0.611000	9.942841e-01	0.223000	5.993964e-03	0.253000	9.729024e-01	0.241000	9.255058e-03	0.273000	6.457035e-03	0.258000	1.380614e+00	0.644000
166000000	0.248000	1.716739e+00	0.110000	0.361000	0.020000	0.001000	0.000000	0.573000	9.942841e-01	0.269000	5.758937e-03	0.241000	9.536377e-01	0.149000	8.629359e-03	0.147000	6.266200e-03	0.254000	1.380614e+00	0.303000	3.321059e-03	0.240000	5.888562e-01	0.000350	0.000031	0.000000	0.034555	0.000077	0.071077	0.218000	1.786801e+00	0.084000	0.335000	0.008000	0.010000	0.011000	0.614000	9.942841e-01	0.233000	5.701635e-03	0.246000	9.162450e-01	0.169000	9.162968e-03	0.200000	6.521929e-03	0.248000	1.353276e+00	0.606000
166500000	0.281000	1.716739e+00	0.106000	0.359000	0.014000	0.004000	0.003000	0.564000	9.942841e-01	0.318000	5.875276e-03	0.276000	9.441488e-01	0.166000	8.543495e-03	0.323000	6.392786e-03	0.285000	1.380614e+00	0.271000	3.321059e-03	0.250000	5.829970e-01	0.000349	0.000031	0.000000	0.034452	0.000077	0.071747	0.256000	1.786801e+00	0.097000	0.343000	0.019000	0.011000	0.011000	0.619000	9.942841e-01	0.205000	5.588735e-03	0.250000	9.536377e-01	0.197000	8.716085e-03	0.210000	6.392786e-03	0.272000	1.353276e+00	0.740000
167000000	0.226000	1.699657e+00	0.086000	0.291000	0.014000	0.007000	0.006000	0.584000	9.942841e-01	0.246000	6.054204e-03	0.235000	9.441488e-01	0.377000	8.892162e-03	0.259000	7.136127e-03	0.276000	1.408505e+00	0.304000	3.321059e-03	0.252000	5.947743e-01	0.000348	0.000031	0.000000	0.034349	0.000077	0.072028	0.220000	1.786801e+00	0.123000	0.343000	0.023000	0.014000	0.010000	0.556000	9.942841e-01	0.244000	5.533126e-03	0.257000	9.632219e-01	0.398000	9.255058e-03	0.322000	6.457035e-03	0.220000	1.366877e+00	0.786000
167500000	0.239000	1.699657e+00	0.094000	0.377000	0.018000	0.010000	0.012000	0.621000	9.942841e-01	0.339000	6.054204e-03	0.248000	9.729024e-01	0.328000	9.348073e-03	0.190000	6.925223e-03	0.275000	1.408505e+00	0.312000	3.321059e-03	0.212000	5.888562e-01	0.000347	0.000031	0.000000	0.034247	0.000076	0.072678	0.235000	1.769022e+00	0.135000	0.360000	0.021000	0.004000	0.008000	0.587000	9.942841e-01	0.279000	5.875276e-03	0.244000	9.441488e-01	0.277000	9.162968e-03	0.238000	6.457035e-03	0.280000	1.394490e+00	0.599000
168000000	0.243000	1.699657e+00	0.081000	0.291000	0.021000	0.006000	0.006000	0.570000	9.942841e-01	0.248000	5.993964e-03	0.232000	9.925564e-01	0.260000	9.162968e-03	0.257000	6.788094e-03	0.281000	1.451400e+00	0.212000	3.321059e-03	0.262000	6.007519e-01	0.000346	0.000031	0.000000	0.034145	0.000076	0.072656	0.249000	1.769022e+00	0.099000	0.358000	0.024000	0.013000	0.008000	0.602000	9.942841e-01	0.258000	5.701635e-03	0.238000	9.441488e-01	0.173000	8.803683e-03	0.275000	6.329177e-03	0.276000	1.394490e+00	0.593000
168500000	0.254000	1.699657e+00	0.102000	0.294000	0.025000	0.009000	0.004000	0.590000	9.942841e-01	0.261000	5.875276e-03	0.234000	9.632219e-01	0.352000	9.442022e-03	0.339000	7.280286e-03	0.247000	1.394490e+00	0.461000	3.321059e-03	0.242000	5.601373e-01	0.000345	0.000031	0.000000	0.034044	0.000076	0.073018	0.234000	1.733993e+00	0.110000	0.321000	0.014000	0.007000	0.010000	0.627000	9.942841e-01	0.297000	5.934323e-03	0.276000	9.536377e-01	0.112000	8.981529e-03	0.278000	6.521929e-03	0.261000	1.380614e+00	0.579000
169000000	0.236000	1.699657e+00	0.105000	0.368000	0.026000	0.003000	0.004000	0.584000	9.942841e-01	0.310000	5.934323e-03	0.249000	9.441488e-01	0.298000	9.255058e-03	0.307000	7.280286e-03	0.271000	1.366877e+00	0.448000	3.321059e-03	0.245000	5.829970e-01	0.000344	0.000031	0.000000	0.033944	0.000076	0.072951	0.244000	1.733993e+00	0.085000	0.326000	0.016000	0.007000	0.006000	0.604000	9.942841e-01	0.288000	5.758937e-03	0.267000	9.729024e-01	0.252000	9.071795e-03	0.200000	6.142121e-03	0.251000	1.380614e+00	0.375000
169500000	0.231000	1.682746e+00	0.080000	0.260000	0.026000	0.008000	0.008000	0.565000	9.942841e-01	0.193000	6.054204e-03	0.246000	9.632219e-01	0.302000	9.348073e-03	0.299000	6.994822e-03	0.250000	1.353276e+00	0.447000	3.321059e-03	0.258000	5.771961e-01	0.000343	0.000031	0.000000	0.033844	0.000075	0.072810	0.248000	1.733993e+00	0.121000	0.293000	0.020000	0.003000	0.004000	0.605000	9.942841e-01	0.228000	5.758937e-03	0.237000	9.632219e-01	0.390000	8.981529e-03	0.330000	6.203851e-03	0.267000	1.436958e+00	0.577000
170000000	0.262000	1.682746e+00	0.076000	0.358000	0.016000	0.006000	0.008000	0.622000	9.942841e-01	0.253000	5.758937e-03	0.272000	9.536377e-01	0.202000	9.536916e-03	0.230000	7.207846e-03	0.244000	1.380614e+00	0.479000	3.321059e-03	0.235000	5.947743e-01	0.000342	0.000030	0.000000	0.033747	0.000075	0.072613	0.268000	1.699657e+00	0.107000	0.359000	0.018000	0.003000	0.004000	0.628000	9.942841e-01	0.245000	5.816816e-03	0.232000	9.441488e-01	0.262000	8.981529e-03	0.251000	6.329177e-03	0.283000	1.366877e+00	0.441000
170500000	0.241000	1.716739e+00	0.091000	0.308000	0.013000	0.009000	0.006000	0.643000	9.942841e-01	0.314000	5.993964e-03	0.265000	9.925564e-01	0.196000	9.162968e-03	0.252000	7.280286e-03	0.258000	1.380614e+00	0.626000	3.321059e-03	0.243000	5.947743e-01	0.000341	0.000030	0.000000	0.033666	0.000075	0.072517	0.223000	1.733993e+00	0.094000	0.434000	0.021000	0.003000	0.004000	0.576000	9.942841e-01	0.231000	5.588735e-03	0.270000	9.925564e-01	0.179000	9.348073e-03	0.223000	6.788094e-03	0.266000	1.394490e+00	0.429000
171000000	0.257000	1.751420e+00	0.095000	0.286000	0.019000	0.010000	0.003000	0.595000	9.942841e-01	0.240000	5.758937e-03	0.251000	1.002532e+00	0.071000	8.892162e-03	0.146000	6.587475e-03	0.245000	1.422660e+00	0.576000	3.321059e-03	0.234000	5.771961e-01	0.000340	0.000030	0.000000	0.033570	0.000075	0.073100	0.268000	1.751420e+00	0.075000	0.342000	0.017000	0.005000	0.004000	0.602000	9.942841e-01	0.294000	5.816816e-03	0.244000	9.729024e-01	0.318000	9.071795e-03	0.324000	6.653681e-03	0.245000	1.366877e+00	0.465000
171500000	0.243000	1.716739e+00	0.105000	0.400000	0.021000	0.004000	0.001000	0.624000	9.942841e-01	0.328000	5.934323e-03	0.248000	9.826803e-01	0.096000	8.208500e-03	0.296000	6.653681e-03	0.260000	1.422660e+00	0.528000	3.321059e-03	0.254000	6.007519e-01	0.000339	0.000030	0.000000	0.033472	0.000075	0.073655	0.266000	1.751420e+00	0.079000	0.341000	0.020000	0.009000	0.010000	0.582000	9.942841e-01	0.284000	5.993964e-03	0.274000	9.632219e-01	0.134000	8.892162e-03	0.217000	6.521929e-03	0.274000	1.380614e+00	0.585000
172000000	0.249000	1.716739e+00	0.102000	0.408000	0.022000	0.009000	0.007000	0.593000	9.942841e-01	0.335000	6.054204e-03	0.243000	9.347544e-01	0.347000	8.290997e-03	0.253000	6.788094e-03	0.237000	1.394490e+00	0.409000	3.321059e-03	0.245000	5.947743e-01	0.000338	0.000030	0.000000	0.033375	0.000074	0.074061	0.237000	1.716739e+00	0.088000	0.323000	0.016000	0.003000	0.003000	0.628000	9.942841e-01	0.178000	5.816816e-03	0.260000	9.632219e-01	0.231000	8.981529e-03	0.136000	6.587475e-03	0.263000	1.408505e+00	0.482000
172500000	0.263000	1.751420e+00	0.108000	0.331000	0.019000	0.004000	0.002000	0.575000	9.942841e-01	0.251000	5.993964e-03	0.252000	9.729024e-01	0.281000	8.290997e-03	0.169000	6.720551e-03	0.253000	1.394490e+00	0.426000	3.321059e-03	0.241000	5.888562e-01	0.000337	0.000030	0.000000	0.033278	0.000074	0.073873	0.253000	1.786801e+00	0.099000	0.316000	0.014000	0.010000	0.011000	0.560000	9.942841e-01	0.223000	5.816816e-03	0.242000	9.826803e-01	0.291000	8.716085e-03	0.346000	6.392786e-03	0.240000	1.353276e+00	0.577000
173000000	0.247000	1.699657e+00	0.120000	0.337000	0.022000	0.006000	0.005000	0.628000	9.942841e-01	0.292000	5.875276e-03	0.231000	9.632219e-01	0.293000	8.045961e-03	0.231000	6.457035e-03	0.263000	1.380614e+00	0.372000	3.321059e-03	0.250000	5.888562e-01	0.000336	0.000030	0.000000	0.033186	0.000074	0.073664	0.249000	1.751420e+00	0.093000	0.322000	0.013000	0.006000	0.007000	0.584000	9.942841e-01	0.231000	5.875276e-03	0.266000	1.012607e+00	0.279000	9.255058e-03	0.299000	6.521929e-03	0.276000	1.394490e+00	0.315000
173500000	0.260000	1.769022e+00	0.112000	0.358000	0.018000	0.005000	0.004000	0.604000	9.942841e-01	0.265000	5.934323e-03	0.277000	9.441488e-01	0.436000	8.374323e-03	0.292000	6.788094e-03	0.228000	1.408505e+00	0.296000	3.321059e-03	0.240000	6.067895e-01	0.000335	0.000030	0.000000	0.033120	0.000074	0.073457	0.254000	1.751420e+00	0.087000	0.295000	0.017000	0.003000	0.007000	0.628000	9.942841e-01	0.169000	5.644903e-03	0.241000	9.729024e-01	0.264000	9.442022e-03	0.259000	6.994822e-03	0.243000	1.339811e+00	0.389000
174000000	0.244000	1.804758e+00	0.105000	0.348000	0.015000	0.003000	0.008000	0.573000	9.942841e-01	0.257000	5.934323e-03	0.244000	9.536377e-01	0.219000	8.458486e-03	0.281000	6.788094e-03	0.278000	1.380614e+00	0.375000	3.321059e-03	0.247000	5.657668e-01	0.000334	0.000030	0.000000	0.033027	0.000074	0.073264	0.264000	1.769022e+00	0.104000	0.364000	0.022000	0.003000	0.002000	0.627000	9.942841e-01	0.313000	5.875276e-03	0.244000	9.632219e-01	0.120000	9.729575e-03	0.170000	6.994822e-03	0.251000	1.366877e+00	0.292000
174500000	0.260000	1.804758e+00	0.116000	0.331000	0.018000	0.002000	0.002000	0.582000	9.942841e-01	0.293000	5.758937e-03	0.260000	9.536377e-01	0.104000	8.126824e-03	0.334000	6.788094e-03	0.248000	1.366877e+00	0.325000	3.321059e-03	0.231000	5.888562e-01	0.000333	0.000030	0.000000	0.032933	0.000073	0.073067	0.256000	1.804758e+00	0.083000	0.340000	0.023000	0.004000	0.002000	0.625000	9.942841e-01	0.197000	5.934323e-03	0.260000	1.002532e+00	0.284000	9.729575e-03	0.260000	7.136127e-03	0.293000	1.366877e+00	0.232000
175000000	0.226000	1.769022e+00	0.090000	0.390000	0.019000	0.008000	0.006000	0.580000	9.942841e-01	0.177000	5.644903e-03	0.260000	9.347544e-01	0.323000	8.458486e-03	0.237000	6.521929e-03	0.252000	1.394490e+00	0.546000	3.321059e-03	0.234000	5.947743e-01	0.000332	0.000030	0.000000	0.032839	0.000073	0.072945	0.227000	1.733993e+00	0.103000	0.354000	0.018000	0.001000	0.001000	0.622000	9.942841e-01	0.246000	5.875276e-03	0.255000	9.729024e-01	0.238000	9.255058e-03	0.210000	6.925223e-03	0.321000	1.480720e+00	0.181000
175500000	0.242000	1.769022e+00	0.099000	0.284000	0.019000	0.011000	0.011000	0.602000	9.942841e-01	0.211000	5.478071e-03	0.262000	9.826803e-01	0.271000	8.374323e-03	0.261000	6.587475e-03	0.253000	1.394490e+00	0.612000	3.321059e-03	0.252000	6.007519e-01	0.000331	0.000030	0.000000	0.032749	0.000073	0.072812	0.242000	1.733993e+00	0.094000	0.354000	0.016000	0.003000	0.006000	0.587000	9.942841e-01	0.260000	6.115050e-03	0.248000	9.536377e-01	0.381000	9.442022e-03	0.348000	6.925223e-03	0.204000	1.436958e+00	0.301000
176000000	0.217000	1.716739e+00	0.093000	0.323000	0.024000	0.011000	0.010000	0.606000	9.942841e-01	0.182000	5.478071e-03	0.259000	9.826803e-01	0.198000	8.543495e-03	0.221000	6.653681e-03	0.255000	1.408505e+00	0.539000	3.321059e-03	0.235000	5.888562e-01	0.000330	0.000029	0.000000	0.032666	0.000073	0.072631	0.235000	1.666002e+00	0.096000	0.393000	0.020000	0.006000	0.004000	0.606000	9.942841e-01	0.242000	5.758937e-03	0.263000	9.729024e-01	0.137000	9.255058e-03	0.162000	6.856315e-03	0.295000	1.495602e+00	0.268000
176500000	0.249000	1.682746e+00	0.089000	0.334000	0.019000	0.006000	0.006000	0.621000	9.942841e-01	0.282000	5.758937e-03	0.241000	9.826803e-01	0.386000	9.162968e-03	0.324000	6.925223e-03	0.228000	1.380614e+00	0.564000	3.321059e-03	0.237000	5.829970e-01	0.000329	0.000029	0.000000	0.032768	0.000072	0.072450	0.252000	1.699657e+00	0.109000	0.352000	0.012000	0.006000	0.007000	0.590000	9.942841e-01	0.243000	5.701635e-03	0.244000	9.632219e-01	0.366000	9.536916e-03	0.336000	6.720551e-03	0.242000	1.408505e+00	0.374000
177000000	0.223000	1.716739e+00	0.102000	0.375000	0.012000	0.009000	0.006000	0.620000	9.942841e-01	0.196000	5.588735e-03	0.246000	9.347544e-01	0.239000	9.162968e-03	0.246000	6.856315e-03	0.233000	1.353276e+00	0.595000	3.321059e-03	0.253000	5.829970e-01	0.000329	0.000029	0.000000	0.032829	0.000072	0.072252	0.240000	1.682746e+00	0.118000	0.368000	0.014000	0.002000	0.000000	0.578000	9.942841e-01	0.230000	5.934323e-03	0.247000	9.254534e-01	0.308000	9.926125e-03	0.401000	6.788094e-03	0.219000	1.436958e+00	0.317000
177500000	0.265000	1.716739e+00	0.094000	0.313000	0.013000	0.008000	0.010000	0.581000	9.942841e-01	0.224000	5.588735e-03	0.236000	9.536377e-01	0.203000	8.892162e-03	0.239000	6.457035e-03	0.243000	1.380614e+00	0.520000	3.321059e-03	0.238000	5.771961e-01	0.000328	0.000029	0.000000	0.032819	0.000072	0.072064	0.257000	1.716739e+00	0.114000	0.335000	0.025000	0.003000	0.002000	0.575000	9.942841e-01	0.252000	5.993964e-03	0.257000	9.347544e-01	0.088000	9.926125e-03	0.119000	6.925223e-03	0.258000	1.422660e+00	0.339000
178000000	0.229000	1.682746e+00	0.102000	0.368000	0.013000	0.011000	0.011000	0.589000	9.942841e-01	0.193000	5.588735e-03	0.305000	9.826803e-01	0.350000	9.442022e-03	0.392000	6.788094e-03	0.251000	1.394490e+00	0.709000	3.321059e-03	0.264000	5.829970e-01	0.000327	0.000029	0.000000	0.033206	0.000072	0.071876	0.238000	1.751420e+00	0.075000	0.312000	0.012000	0.008000	0.008000	0.581000	9.942841e-01	0.213000	5.875276e-03	0.242000	9.536377e-01	0.295000	9.632764e-03	0.287000	6.925223e-03	0.249000	1.422660e+00	0.437000
178500000	0.254000	1.716739e+00	0.105000	0.368000	0.020000	0.010000	0.006000	0.618000	9.942841e-01	0.244000	5.758937e-03	0.256000	9.826803e-01	0.388000	9.162968e-03	0.256000	6.521929e-03	0.246000	1.339811e+00	0.750000	3.321059e-03	0.252000	5.947743e-01	0.000326	0.000029	0.000000	0.033473	0.000072	0.071700	0.232000	1.751420e+00	0.101000	0.371000	0.018000	0.004000	0.003000	0.609000	9.942841e-01	0.278000	5.816816e-03	0.248000	9.536377e-01	0.075000	9.442022e-03	0.046000	6.856315e-03	0.236000	1.380614e+00	0.423000
179000000	0.250000	1.716739e+00	0.095000	0.327000	0.017000	0.007000	0.015000	0.604000	9.942841e-01	0.262000	5.875276e-03	0.246000	9.536377e-01	0.266000	9.162968e-03	0.239000	6.457035e-03	0.233000	1.366877e+00	0.774000	3.321059e-03	0.242000	5.771961e-01	0.000325	0.000029	0.000000	0.033384	0.000072	0.071532	0.234000	1.751420e+00	0.105000	0.356000	0.014000	0.012000	0.008000	0.620000	9.942841e-01	0.209000	5.588735e-03	0.237000	9.632219e-01	0.232000	9.536916e-03	0.243000	6.587475e-03	0.267000	1.408505e+00	0.486000
179500000	0.193000	1.699657e+00	0.102000	0.377000	0.018000	0.014000	0.014000	0.628000	9.942841e-01	0.271000	5.875276e-03	0.276000	9.729024e-01	0.092000	9.255058e-03	0.200000	6.329177e-03	0.257000	1.408505e+00	0.583000	3.321059e-03	0.242000	6.007519e-01	0.000324	0.000029	0.000000	0.033291	0.000072	0.071351	0.255000	1.733993e+00	0.088000	0.298000	0.019000	0.010000	0.009000	0.588000	9.942841e-01	0.295000	5.816816e-03	0.256000	9.826803e-01	0.198000	8.981529e-03	0.289000	6.653681e-03	0.262000	1.408505e+00	0.563000
180000000	0.251000	1.733993e+00	0.097000	0.378000	0.019000	0.014000	0.013000	0.605000	9.942841e-01	0.301000	5.934323e-03	0.252000	9.632219e-01	0.463000	9.071795e-03	0.427000	6.329177e-03	0.265000	1.408505e+00	0.727000	3.321059e-03	0.214000	6.190475e-01	0.000323	0.000029	0.000000	0.033201	0.000072	0.071276	0.240000	1.733993e+00	0.098000	0.379000	0.021000	0.005000	0.006000	0.616000	9.942841e-01	0.226000	5.816816e-03	0.273000	9.729024e-01	0.266000	8.892162e-03	0.423000	6.521929e-03	0.245000	1.366877e+00	0.528000
180500000	0.262000	1.769022e+00	0.092000	0.283000	0.026000	0.015000	0.015000	0.611000	9.942841e-01	0.224000	5.816816e-03	0.243000	9.729024e-01	0.313000	9.255058e-03	0.278000	6.392786e-03	0.267000	1.408505e+00	0.685000	3.321059e-03	0.230000	5.771961e-01	0.000322	0.000029	0.000000	0.033110	0.000071	0.072093	0.252000	1.769022e+00	0.078000	0.306000	0.024000	0.005000	0.008000	0.594000	9.942841e-01	0.258000	5.644903e-03	0.236000	9.925564e-01	0.109000	8.543495e-03	0.128000	6.587475e-03	0.239000	1.394490e+00	0.562000
181000000	0.270000	1.733993e+00	0.109000	0.361000	0.014000	0.016000	0.014000	0.614000	9.942841e-01	0.253000	5.993964e-03	0.246000	9.925564e-01	0.237000	9.729575e-03	0.433000	6.788094e-03	0.264000	1.339811e+00	0.632000	3.321059e-03	0.269000	5.771961e-01	0.000321	0.000029	0.000000	0.033021	0.000071	0.072069	0.252000	1.769022e+00	0.110000	0.367000	0.016000	0.007000	0.007000	0.596000	9.942841e-01	0.241000	5.758937e-03	0.225000	9.632219e-01	0.369000	8.629359e-03	0.216000	6.329177e-03	0.276000	1.366877e+00	0.507000
181500000	0.234000	1.666002e+00	0.102000	0.364000	0.027000	0.003000	0.004000	0.592000	9.942841e-01	0.170000	5.875276e-03	0.246000	9.729024e-01	0.111000	9.536916e-03	0.120000	6.720551e-03	0.262000	1.366877e+00	0.790000	3.321059e-03	0.248000	5.714529e-01	0.000320	0.000029	0.000000	0.032931	0.000071	0.072111	0.255000	1.733993e+00	0.087000	0.362000	0.028000	0.008000	0.010000	0.608000	9.942841e-01	0.258000	5.701635e-03	0.238000	9.441488e-01	0.338000	8.981529e-03	0.147000	6.266200e-03	0.242000	1.380614e+00	0.455000
182000000	0.243000	1.666002e+00	0.076000	0.280000	0.017000	0.015000	0.020000	0.596000	9.942841e-01	0.214000	5.816816e-03	0.244000	9.632219e-01	0.357000	9.255058e-03	0.232000	6.587475e-03	0.294000	1.366877e+00	0.631000	3.321059e-03	0.249000	6.067895e-01	0.000320	0.000028	0.000000	0.032845	0.000071	0.072210	0.245000	1.769022e+00	0.115000	0.354000	0.017000	0.004000	0.006000	0.586000	9.942841e-01	0.195000	5.478071e-03	0.247000	9.536377e-01	0.223000	9.255058e-03	0.203000	6.266200e-03	0.258000	1.408505e+00	0.496000
182500000	0.277000	1.699657e+00	0.091000	0.342000	0.016000	0.015000	0.017000	0.620000	9.942841e-01	0.245000	6.054204e-03	0.240000	9.826803e-01	0.130000	9.255058e-03	0.212000	6.788094e-03	0.254000	1.394490e+00	0.764000	3.321059e-03	0.239000	5.888562e-01	0.000319	0.000028	0.000000	0.032755	0.000071	0.072923	0.254000	1.751420e+00	0.072000	0.304000	0.014000	0.007000	0.006000	0.609000	9.942841e-01	0.279000	5.533126e-03	0.260000	9.536377e-01	0.091000	8.892162e-03	0.227000	6.081006e-03	0.239000	1.422660e+00	0.285000
183000000	0.276000	1.751420e+00	0.074000	0.344000	0.020000	0.004000	0.005000	0.597000	9.942841e-01	0.295000	6.238582e-03	0.229000	9.729024e-01	0.135000	8.981529e-03	0.131000	6.392786e-03	0.249000	1.353276e+00	0.669000	3.321059e-03	0.257000	5.714529e-01	0.000318	0.000028	0.000000	0.032666	0.000071	0.073328	0.237000	1.682746e+00	0.088000	0.366000	0.014000	0.003000	0.000000	0.589000	9.942841e-01	0.209000	5.875276e-03	0.242000	9.826803e-01	0.073000	8.629359e-03	0.138000	5.960594e-03	0.252000	1.394490e+00	0.276000
183500000	0.258000	1.716739e+00	0.093000	0.334000	0.024000	0.007000	0.008000	0.621000	9.942841e-01	0.308000	6.238582e-03	0.251000	1.012607e+00	0.364000	8.981529e-03	0.438000	6.203851e-03	0.217000	1.380614e+00	0.666000	3.321059e-03	0.250000	5.714529e-01	0.000317	0.000028	0.000000	0.032577	0.000070	0.073793	0.276000	1.649425e+00	0.119000	0.370000	0.023000	0.000000	0.008000	0.619000	9.942841e-01	0.253000	5.816816e-03	0.269000	9.632219e-01	0.339000	8.803683e-03	0.282000	6.142121e-03	0.230000	1.394490e+00	0.414000
184000000	0.259000	1.716739e+00	0.085000	0.329000	0.015000	0.013000	0.012000	0.581000	9.942841e-01	0.259000	6.428576e-03	0.260000	9.925564e-01	0.279000	8.458486e-03	0.307000	5.842567e-03	0.263000	1.380614e+00	0.650000	3.321059e-03	0.252000	5.888562e-01	0.000316	0.000028	0.000000	0.032489	0.000070	0.073744	0.247000	1.649425e+00	0.086000	0.324000	0.016000	0.002000	0.002000	0.608000	9.942841e-01	0.282000	5.934323e-03	0.246000	9.729024e-01	0.089000	8.290997e-03	0.318000	5.901285e-03	0.274000	1.339811e+00	0.376000
184500000	0.271000	1.716739e+00	0.091000	0.354000	0.015000	0.010000	0.008000	0.592000	9.942841e-01	0.211000	6.054204e-03	0.244000	9.441488e-01	0.328000	8.892162e-03	0.381000	6.081006e-03	0.253000	1.366877e+00	0.552000	3.321059e-03	0.254000	5.829970e-01	0.000315	0.000028	0.000000	0.032403	0.000070	0.074191	0.287000	1.716739e+00	0.095000	0.397000	0.013000	0.005000	0.005000	0.593000	9.942841e-01	0.270000	5.875276e-03	0.231000	9.729024e-01	0.220000	8.208500e-03	0.254000	5.901285e-03	0.248000	1.380614e+00	0.393000
185000000	0.258000	1.751420e+00	0.099000	0.332000	0.021000	0.010000	0.008000	0.648000	9.942841e-01	0.227000	5.758937e-03	0.270000	9.632219e-01	0.237000	8.716085e-03	0.181000	5.784432e-03	0.276000	1.366877e+00	0.529000	3.321059e-03	0.276000	5.947743e-01	0.000314	0.000028	0.000000	0.032316	0.000070	0.074420	0.262000	1.716739e+00	0.105000	0.329000	0.016000	0.004000	0.003000	0.589000	9.942841e-01	0.263000	5.533126e-03	0.222000	9.632219e-01	0.309000	7.730474e-03	0.262000	5.726876e-03	0.263000	1.408505e+00	0.405000
185500000	0.235000	1.716739e+00	0.099000	0.356000	0.024000	0.005000	0.012000	0.597000	9.942841e-01	0.242000	5.644903e-03	0.245000	9.729024e-01	0.313000	8.803683e-03	0.281000	5.784432e-03	0.263000	1.366877e+00	0.325000	3.321059e-03	0.270000	5.657668e-01	0.000314	0.000028	0.000000	0.032229	0.000070	0.074871	0.271000	1.699657e+00	0.078000	0.345000	0.016000	0.002000	0.003000	0.585000	9.942841e-01	0.198000	5.478071e-03	0.276000	9.632219e-01	0.350000	7.653555e-03	0.300000	5.613476e-03	0.253000	1.339811e+00	0.398000
186000000	0.253000	1.733993e+00	0.119000	0.302000	0.017000	0.007000	0.010000	0.615000	9.942841e-01	0.315000	5.644903e-03	0.267000	1.012607e+00	0.226000	8.803683e-03	0.214000	5.842567e-03	0.238000	1.366877e+00	0.335000	3.321059e-03	0.263000	5.545639e-01	0.000313	0.000028	0.000000	0.032142	0.000069	0.074896	0.246000	1.699657e+00	0.095000	0.375000	0.012000	0.005000	0.007000	0.590000	9.942841e-01	0.263000	5.816816e-03	0.250000	9.347544e-01	0.323000	7.808167e-03	0.316000	5.901285e-03	0.232000	1.366877e+00	0.464000
186500000	0.246000	1.699657e+00	0.087000	0.333000	0.025000	0.014000	0.009000	0.553000	9.942841e-01	0.247000	5.701635e-03	0.257000	9.826803e-01	0.110000	8.045961e-03	0.246000	5.726876e-03	0.255000	1.408505e+00	0.332000	3.321059e-03	0.254000	5.829970e-01	0.000312	0.000028	0.000000	0.032057	0.000069	0.074705	0.251000	1.733993e+00	0.098000	0.322000	0.012000	0.005000	0.005000	0.617000	9.942841e-01	0.282000	5.816816e-03	0.279000	9.729024e-01	0.362000	8.290997e-03	0.338000	6.392786e-03	0.254000	1.366877e+00	0.324000
187000000	0.250000	1.733993e+00	0.098000	0.331000	0.016000	0.007000	0.006000	0.587000	9.942841e-01	0.230000	5.588735e-03	0.262000	1.002532e+00	0.235000	8.208500e-03	0.294000	5.960594e-03	0.252000	1.436958e+00	0.512000	3.321059e-03	0.260000	5.947743e-01	0.000311	0.000028	0.000000	0.032059	0.000069	0.074691	0.248000	1.733993e+00	0.092000	0.370000	0.032000	0.004000	0.004000	0.600000	9.942841e-01	0.254000	5.758937e-03	0.236000	9.347544e-01	0.107000	8.208500e-03	0.136000	6.329177e-03	0.240000	1.366877e+00	0.398000
187500000	0.226000	1.733993e+00	0.087000	0.257000	0.019000	0.014000	0.013000	0.591000	9.942841e-01	0.271000	5.644903e-03	0.250000	9.826803e-01	0.173000	8.458486e-03	0.246000	6.142121e-03	0.234000	1.380614e+00	0.567000	3.321059e-03	0.254000	5.888562e-01	0.000310	0.000028	0.000000	0.031975	0.000069	0.074613	0.286000	1.733993e+00	0.097000	0.293000	0.022000	0.010000	0.008000	0.613000	9.942841e-01	0.295000	5.533126e-03	0.247000	9.441488e-01	0.367000	8.126824e-03	0.290000	6.457035e-03	0.250000	1.326480e+00	0.479000
188000000	0.241000	1.733993e+00	0.130000	0.375000	0.019000	0.008000	0.009000	0.620000	9.942841e-01	0.246000	5.875276e-03	0.244000	9.347544e-01	0.369000	8.803683e-03	0.365000	6.142121e-03	0.235000	1.394490e+00	0.603000	3.321059e-03	0.269000	5.888562e-01	0.000309	0.000028	0.000000	0.031893	0.000069	0.075006	0.229000	1.699657e+00	0.085000	0.314000	0.013000	0.005000	0.000000	0.618000	9.942841e-01	0.254000	5.701635e-03	0.258000	9.441488e-01	0.401000	8.458486e-03	0.351000	6.653681e-03	0.248000	1.380614e+00	0.389000
188500000	0.237000	1.769022e+00	0.087000	0.346000	0.010000	0.008000	0.002000	0.591000	9.942841e-01	0.245000	5.533126e-03	0.246000	9.925564e-01	0.394000	8.716085e-03	0.252000	5.960594e-03	0.250000	1.339811e+00	0.521000	3.321059e-03	0.247000	5.829970e-01	0.000309	0.000028	0.000000	0.031984	0.000069	0.075132	0.256000	1.733993e+00	0.085000	0.292000	0.026000	0.005000	0.005000	0.610000	9.942841e-01	0.294000	5.993964e-03	0.273000	9.536377e-01	0.334000	8.290997e-03	0.289000	6.521929e-03	0.226000	1.380614e+00	0.220000
189000000	0.240000	1.751420e+00	0.085000	0.335000	0.011000	0.005000	0.004000	0.593000	9.942841e-01	0.275000	5.478071e-03	0.244000	9.441488e-01	0.161000	9.071795e-03	0.189000	6.203851e-03	0.269000	1.366877e+00	0.376000	3.321059e-03	0.251000	6.007519e-01	0.000308	0.000027	0.000000	0.031900	0.000069	0.075566	0.250000	1.716739e+00	0.093000	0.342000	0.016000	0.006000	0.006000	0.564000	9.942841e-01	0.258000	5.758937e-03	0.241000	9.729024e-01	0.362000	8.208500e-03	0.333000	6.521929e-03	0.262000	1.380614e+00	0.308000
189500000	0.257000	1.786801e+00	0.102000	0.370000	0.012000	0.001000	0.001000	0.599000	9.942841e-01	0.246000	5.369598e-03	0.236000	9.632219e-01	0.200000	8.803683e-03	0.240000	6.266200e-03	0.256000	1.353276e+00	0.395000	3.321059e-03	0.229000	6.007519e-01	0.000307	0.000027	0.000000	0.031830	0.000068	0.075942	0.270000	1.716739e+00	0.091000	0.329000	0.024000	0.004000	0.006000	0.607000	9.942841e-01	0.201000	5.533126e-03	0.259000	9.536377e-01	0.240000	8.716085e-03	0.185000	6.720551e-03	0.256000	1.394490e+00	0.384000
190000000	0.237000	1.786801e+00	0.115000	0.350000	0.023000	0.004000	0.006000	0.603000	9.942841e-01	0.323000	5.210902e-03	0.231000	9.925564e-01	0.227000	8.803683e-03	0.414000	6.203851e-03	0.240000	1.380614e+00	0.327000	3.321059e-03	0.244000	5.829970e-01	0.000306	0.000027	0.000000	0.031748	0.000068	0.076380	0.278000	1.682746e+00	0.075000	0.357000	0.008000	0.006000	0.007000	0.599000	9.942841e-01	0.267000	5.701635e-03	0.262000	9.826803e-01	0.138000	8.629359e-03	0.213000	6.457035e-03	0.275000	1.422660e+00	0.270000
190500000	0.248000	1.716739e+00	0.101000	0.346000	0.025000	0.002000	0.004000	0.594000	9.942841e-01	0.339000	5.533126e-03	0.262000	1.012607e+00	0.341000	8.892162e-03	0.255000	6.081006e-03	0.247000	1.353276e+00	0.270000	3.321059e-03	0.269000	5.888562e-01	0.000305	0.000027	0.000000	0.031664	0.000068	0.076728	0.242000	1.649425e+00	0.093000	0.324000	0.025000	0.002000	0.003000	0.621000	9.942841e-01	0.256000	5.701635e-03	0.253000	9.826803e-01	0.373000	8.803683e-03	0.250000	6.392786e-03	0.226000	1.451400e+00	0.289000
191000000	0.265000	1.751420e+00	0.086000	0.334000	0.020000	0.003000	0.005000	0.566000	9.942841e-01	0.282000	5.588735e-03	0.251000	9.925564e-01	0.207000	9.255058e-03	0.243000	6.081006e-03	0.228000	1.326480e+00	0.361000	3.321059e-03	0.254000	6.128879e-01	0.000304	0.000027	0.000000	0.031581	0.000068	0.077158	0.257000	1.716739e+00	0.085000	0.331000	0.021000	0.001000	0.001000	0.625000	9.942841e-01	0.217000	5.758937e-03	0.266000	9.925564e-01	0.176000	9.255058e-03	0.140000	6.788094e-03	0.287000	1.465987e+00	0.323000
191500000	0.257000	1.716739e+00	0.084000	0.360000	0.019000	0.004000	0.003000	0.635000	9.942841e-01	0.272000	5.369598e-03	0.266000	9.729024e-01	0.346000	9.162968e-03	0.378000	6.142121e-03	0.240000	1.366877e+00	0.314000	3.321059e-03	0.215000	6.067895e-01	0.000304	0.000027	0.000000	0.031499	0.000068	0.077420	0.258000	1.716739e+00	0.103000	0.348000	0.024000	0.000000	0.001000	0.616000	9.942841e-01	0.204000	5.644903e-03	0.241000	9.536377e-01	0.251000	9.632764e-03	0.302000	6.994822e-03	0.270000	1.436958e+00	0.271000
192000000	0.252000	1.751420e+00	0.103000	0.346000	0.023000	0.002000	0.005000	0.613000	9.942841e-01	0.306000	5.533126e-03	0.243000	9.826803e-01	0.268000	9.162968e-03	0.261000	6.392786e-03	0.274000	1.451400e+00	0.223000	3.321059e-03	0.243000	5.947743e-01	0.000303	0.000027	0.000000	0.031417	0.000068	0.077467	0.288000	1.716739e+00	0.109000	0.353000	0.020000	0.004000	0.007000	0.583000	9.942841e-01	0.264000	5.816816e-03	0.256000	9.536377e-01	0.141000	9.162968e-03	0.189000	6.587475e-03	0.231000	1.451400e+00	0.265000
192500000	0.218000	1.716739e+00	0.095000	0.299000	0.016000	0.000000	0.000000	0.573000	9.942841e-01	0.259000	5.993964e-03	0.261000	9.826803e-01	0.223000	9.255058e-03	0.340000	6.457035e-03	0.196000	1.541149e+00	0.266000	3.321059e-03	0.244000	5.888562e-01	0.000302	0.000027	0.000000	0.031335	0.000068	0.078133	0.260000	1.733993e+00	0.088000	0.343000	0.022000	0.003000	0.005000	0.620000	9.942841e-01	0.215000	5.701635e-03	0.262000	9.826803e-01	0.306000	9.536916e-03	0.179000	6.856315e-03	0.250000	1.422660e+00	0.363000
193000000	0.243000	1.733993e+00	0.115000	0.347000	0.018000	0.003000	0.003000	0.580000	9.942841e-01	0.232000	5.934323e-03	0.242000	9.536377e-01	0.197000	9.071795e-03	0.237000	6.587475e-03	0.189000	1.588084e+00	0.345000	3.321059e-03	0.256000	5.888562e-01	0.000301	0.000027	0.000000	0.031254	0.000067	0.078293	0.242000	1.733993e+00	0.098000	0.296000	0.015000	0.004000	0.002000	0.623000	9.942841e-01	0.239000	5.644903e-03	0.263000	1.002532e+00	0.103000	9.442022e-03	0.153000	6.521929e-03	0.249000	1.394490e+00	0.485000
193500000	0.263000	1.769022e+00	0.114000	0.327000	0.022000	0.005000	0.005000	0.585000	9.942841e-01	0.271000	6.054204e-03	0.257000	9.729024e-01	0.375000	9.071795e-03	0.257000	6.856315e-03	0.227000	1.465987e+00	0.397000	3.321059e-03	0.244000	5.829970e-01	0.000301	0.000027	0.000000	0.031174	0.000067	0.078230	0.230000	1.733993e+00	0.116000	0.319000	0.014000	0.006000	0.004000	0.628000	9.942841e-01	0.274000	5.993964e-03	0.251000	9.925564e-01	0.288000	9.632764e-03	0.245000	6.653681e-03	0.264000	1.422660e+00	0.370000
194000000	0.267000	1.733993e+00	0.085000	0.366000	0.019000	0.009000	0.009000	0.617000	9.942841e-01	0.303000	6.054204e-03	0.235000	9.441488e-01	0.210000	8.803683e-03	0.319000	6.788094e-03	0.250000	1.408505e+00	0.424000	3.321059e-03	0.240000	5.657668e-01	0.000300	0.000027	0.000000	0.031108	0.000067	0.078810	0.244000	1.733993e+00	0.118000	0.366000	0.017000	0.015000	0.008000	0.606000	9.942841e-01	0.251000	5.758937e-03	0.257000	9.729024e-01	0.309000	1.053992e-02	0.253000	7.427358e-03	0.237000	1.436958e+00	0.501000
194500000	0.246000	1.733993e+00	0.089000	0.323000	0.016000	0.007000	0.007000	0.618000	9.942841e-01	0.151000	6.115050e-03	0.255000	9.632219e-01	0.277000	8.981529e-03	0.392000	6.587475e-03	0.255000	1.394490e+00	0.379000	3.321059e-03	0.273000	5.888562e-01	0.000299	0.000027	0.000000	0.031243	0.000067	0.079150	0.233000	1.699657e+00	0.124000	0.380000	0.014000	0.001000	0.001000	0.581000	9.942841e-01	0.206000	5.588735e-03	0.239000	1.002532e+00	0.277000	1.053992e-02	0.366000	7.427358e-03	0.208000	1.436958e+00	0.329000
195000000	0.232000	1.699657e+00	0.110000	0.357000	0.022000	0.001000	0.001000	0.614000	9.942841e-01	0.200000	5.993964e-03	0.249000	9.925564e-01	0.233000	8.892162e-03	0.334000	6.856315e-03	0.373000	1.422660e+00	0.232000	3.321059e-03	0.263000	5.714529e-01	0.000298	0.000027	0.000000	0.031164	0.000067	0.079880	0.254000	1.716739e+00	0.115000	0.340000	0.019000	0.002000	0.002000	0.606000	9.942841e-01	0.253000	5.588735e-03	0.242000	1.002532e+00	0.239000	9.827359e-03	0.232000	7.065121e-03	0.264000	1.422660e+00	0.277000
195500000	0.245000	1.649425e+00	0.091000	0.349000	0.016000	0.005000	0.008000	0.582000	9.942841e-01	0.310000	5.758937e-03	0.270000	9.536377e-01	0.280000	9.255058e-03	0.277000	7.136127e-03	0.240000	1.394490e+00	0.276000	3.321059e-03	0.243000	5.888562e-01	0.000297	0.000027	0.000000	0.031086	0.000067	0.080273	0.240000	1.716739e+00	0.092000	0.338000	0.020000	0.003000	0.002000	0.602000	9.942841e-01	0.255000	5.875276e-03	0.241000	9.826803e-01	0.230000	1.002588e-02	0.214000	6.925223e-03	0.240000	1.422660e+00	0.258000
196000000	0.268000	1.682746e+00	0.106000	0.367000	0.010000	0.004000	0.005000	0.618000	9.942841e-01	0.242000	5.369598e-03	0.249000	9.441488e-01	0.212000	9.255058e-03	0.209000	6.788094e-03	0.313000	1.436958e+00	0.189000	3.321059e-03	0.253000	5.771961e-01	0.000297	0.000026	0.000000	0.031008	0.000067	0.080838	0.275000	1.716739e+00	0.094000	0.396000	0.007000	0.001000	0.001000	0.602000	9.942841e-01	0.167000	5.758937e-03	0.267000	9.925564e-01	0.118000	9.729575e-03	0.190000	6.788094e-03	0.237000	1.422660e+00	0.311000
196500000	0.276000	1.682746e+00	0.089000	0.305000	0.014000	0.002000	0.003000	0.599000	9.942841e-01	0.153000	5.263273e-03	0.249000	9.254534e-01	0.204000	9.162968e-03	0.181000	6.720551e-03	0.243000	1.436958e+00	0.298000	3.321059e-03	0.230000	5.829970e-01	0.000296	0.000026	0.000000	0.030930	0.000067	0.080772	0.266000	1.786801e+00	0.110000	0.282000	0.012000	0.004000	0.005000	0.618000	9.942841e-01	0.260000	5.816816e-03	0.294000	9.925564e-01	0.385000	8.803683e-03	0.314000	6.203851e-03	0.268000	1.380614e+00	0.345000
197000000	0.262000	1.682746e+00	0.092000	0.283000	0.017000	0.005000	0.002000	0.572000	9.942841e-01	0.241000	5.107719e-03	0.242000	9.347544e-01	0.251000	8.803683e-03	0.270000	6.720551e-03	0.338000	1.465987e+00	0.252000	3.321059e-03	0.234000	5.947743e-01	0.000295	0.000026	0.000000	0.030855	0.000067	0.080631	0.245000	1.716739e+00	0.092000	0.343000	0.018000	0.001000	0.001000	0.579000	9.942841e-01	0.237000	5.588735e-03	0.257000	9.632219e-01	0.175000	9.071795e-03	0.214000	6.203851e-03	0.233000	1.380614e+00	0.413000
197500000	0.238000	1.682746e+00	0.094000	0.344000	0.018000	0.002000	0.002000	0.611000	9.942841e-01	0.265000	5.316169e-03	0.249000	9.536377e-01	0.505000	8.374323e-03	0.217000	6.457035e-03	0.352000	1.556638e+00	0.195000	3.321059e-03	0.283000	5.771961e-01	0.000294	0.000026	0.000000	0.030865	0.000066	0.080526	0.287000	1.716739e+00	0.099000	0.345000	0.017000	0.009000	0.009000	0.637000	9.942841e-01	0.256000	5.875276e-03	0.235000	9.826803e-01	0.424000	1.002588e-02	0.371000	6.653681e-03	0.236000	1.380614e+00	0.236000
198000000	0.243000	1.716739e+00	0.090000	0.307000	0.015000	0.002000	0.001000	0.600000	9.942841e-01	0.202000	5.369598e-03	0.244000	9.347544e-01	0.223000	9.071795e-03	0.442000	6.788094e-03	0.342000	1.669507e+00	0.263000	3.321059e-03	0.260000	5.947743e-01	0.000294	0.000026	0.000000	0.030808	0.000066	0.080331	0.241000	1.733993e+00	0.110000	0.342000	0.019000	0.002000	0.002000	0.615000	9.942841e-01	0.238000	5.644903e-03	0.241000	9.441488e-01	0.365000	1.033122e-02	0.088000	6.925223e-03	0.269000	1.436958e+00	0.325000
198500000	0.262000	1.733993e+00	0.109000	0.332000	0.022000	0.003000	0.004000	0.605000	9.942841e-01	0.330000	5.369598e-03	0.250000	9.441488e-01	0.290000	8.803683e-03	0.347000	6.653681e-03	0.345000	1.669507e+00	0.259000	3.321059e-03	0.276000	5.829970e-01	0.000293	0.000026	0.000000	0.030734	0.000066	0.080134	0.235000	1.733993e+00	0.106000	0.351000	0.021000	0.000000	0.000000	0.599000	9.942841e-01	0.274000	5.478071e-03	0.257000	9.925564e-01	0.101000	9.926125e-03	0.254000	7.280286e-03	0.240000	1.366877e+00	0.246000
199000000	0.239000	1.733993e+00	0.103000	0.284000	0.019000	0.004000	0.003000	0.604000	9.942841e-01	0.216000	5.316169e-03	0.268000	9.441488e-01	0.361000	8.803683e-03	0.208000	6.392786e-03	0.239000	1.703234e+00	0.268000	3.321059e-03	0.252000	5.888562e-01	0.000292	0.000026	0.000000	0.030659	0.000066	0.079964	0.227000	1.699657e+00	0.081000	0.324000	0.014000	0.003000	0.002000	0.618000	9.942841e-01	0.272000	5.478071e-03	0.267000	1.012607e+00	0.334000	1.043505e-02	0.395000	7.577400e-03	0.279000	1.480720e+00	0.249000
199500000	0.255000	1.804758e+00	0.094000	0.314000	0.021000	0.002000	0.002000	0.596000	9.942841e-01	0.267000	5.533126e-03	0.237000	9.729024e-01	0.345000	8.543495e-03	0.282000	6.856315e-03	0.211000	1.636449e+00	0.246000	3.321059e-03	0.233000	5.771961e-01	0.000292	0.000026	0.000000	0.030584	0.000066	0.079824	0.276000	1.666002e+00	0.096000	0.311000	0.017000	0.006000	0.003000	0.577000	9.942841e-01	0.181000	5.423563e-03	0.234000	9.925564e-01	0.236000	9.442022e-03	0.319000	7.136127e-03	0.246000	1.436958e+00	0.285000
200000000	0.223000	1.769022e+00	0.100000	0.303000	0.018000	0.003000	0.003000	0.581000	9.942841e-01	0.285000	5.934323e-03	0.247000	9.536377e-01	0.221000	8.208500e-03	0.254000	6.587475e-03	0.216000	1.556638e+00	0.397000	3.321059e-03	0.259000	5.947743e-01	0.000291	0.000026	0.000000	0.030510	0.000066	0.079675	0.270000	1.733993e+00	0.095000	0.331000	0.025000	0.005000	0.006000	0.577000	9.942841e-01	0.214000	5.533126e-03	0.239000	9.632219e-01	0.409000	1.002588e-02	0.293000	7.353454e-03	0.279000	1.495602e+00	0.215000
200500000	0.246000	1.769022e+00	0.110000	0.395000	0.015000	0.004000	0.007000	0.589000	9.942841e-01	0.196000	5.816816e-03	0.248000	9.441488e-01	0.275000	8.290997e-03	0.237000	6.521929e-03	0.250000	1.465987e+00	0.306000	3.321059e-03	0.224000	5.888562e-01	0.000290	0.000026	0.000000	0.030441	0.000065	0.080064	0.255000	1.769022e+00	0.073000	0.342000	0.022000	0.001000	0.002000	0.574000	9.942841e-01	0.214000	5.588735e-03	0.265000	9.826803e-01	0.193000	9.348073e-03	0.306000	7.065121e-03	0.264000	1.588084e+00	0.229000
201000000	0.234000	1.769022e+00	0.086000	0.340000	0.012000	0.006000	0.004000	0.579000	9.942841e-01	0.264000	5.875276e-03	0.237000	9.632219e-01	0.320000	8.458486e-03	0.219000	6.392786e-03	0.241000	1.408505e+00	0.333000	3.321059e-03	0.278000	5.888562e-01	0.000289	0.000026	0.000000	0.030366	0.000065	0.080454	0.228000	1.733993e+00	0.101000	0.339000	0.020000	0.001000	0.001000	0.633000	9.942841e-01	0.264000	5.934323e-03	0.260000	9.925564e-01	0.165000	8.803683e-03	0.318000	6.994822e-03	0.278000	1.669507e+00	0.189000
201500000	0.234000	1.716739e+00	0.092000	0.344000	0.028000	0.004000	0.005000	0.621000	9.942841e-01	0.287000	5.875276e-03	0.274000	9.925564e-01	0.372000	8.803683e-03	0.284000	6.329177e-03	0.270000	1.394490e+00	0.230000	3.321059e-03	0.310000	5.490459e-01	0.000289	0.000026	0.000000	0.030290	0.000065	0.080733	0.259000	1.751420e+00	0.094000	0.303000	0.015000	0.005000	0.006000	0.586000	9.942841e-01	0.217000	5.644903e-03	0.268000	9.729024e-01	0.426000	9.071795e-03	0.241000	6.856315e-03	0.260000	1.808556e+00	0.196000
202000000	0.255000	1.751420e+00	0.103000	0.375000	0.022000	0.000000	0.001000	0.619000	9.942841e-01	0.211000	5.533126e-03	0.243000	9.729024e-01	0.218000	8.716085e-03	0.295000	6.720551e-03	0.311000	1.451400e+00	0.256000	3.321059e-03	0.258000	6.007519e-01	0.000288	0.000026	0.000000	0.030215	0.000065	0.080702	0.255000	1.751420e+00	0.106000	0.324000	0.024000	0.002000	0.000000	0.616000	9.942841e-01	0.151000	5.423563e-03	0.263000	9.826803e-01	0.158000	9.071795e-03	0.305000	7.065121e-03	0.264000	1.845091e+00	0.266000
202500000	0.228000	1.716739e+00	0.098000	0.317000	0.025000	0.002000	0.002000	0.616000	9.942841e-01	0.240000	5.263273e-03	0.253000	9.536377e-01	0.339000	8.892162e-03	0.367000	6.788094e-03	0.372000	1.422660e+00	0.252000	3.321059e-03	0.280000	5.888562e-01	0.000287	0.000026	0.000000	0.030141	0.000065	0.080509	0.259000	1.716739e+00	0.086000	0.373000	0.018000	0.003000	0.002000	0.592000	9.942841e-01	0.226000	5.644903e-03	0.253000	9.441488e-01	0.130000	8.716085e-03	0.170000	6.925223e-03	0.292000	1.939691e+00	0.214000
203000000	0.256000	1.716739e+00	0.090000	0.319000	0.009000	0.005000	0.003000	0.596000	9.942841e-01	0.244000	5.159053e-03	0.261000	9.632219e-01	0.361000	9.632764e-03	0.340000	6.925223e-03	0.334000	1.451400e+00	0.188000	3.321059e-03	0.257000	5.947743e-01	0.000286	0.000026	0.000000	0.030067	0.000065	0.080319	0.273000	1.751420e+00	0.102000	0.333000	0.026000	0.000000	0.000000	0.597000	9.942841e-01	0.278000	5.701635e-03	0.233000	9.925564e-01	0.313000	8.458486e-03	0.268000	6.856315e-03	0.241000	1.939691e+00	0.241000
203500000	0.266000	1.716739e+00	0.095000	0.356000	0.006000	0.005000	0.005000	0.564000	9.942841e-01	0.311000	5.423563e-03	0.270000	9.826803e-01	0.286000	9.348073e-03	0.354000	6.587475e-03	0.302000	1.495602e+00	0.169000	3.321059e-03	0.249000	5.714529e-01	0.000286	0.000025	0.000000	0.029993	0.000064	0.080121	0.262000	1.786801e+00	0.091000	0.310000	0.016000	0.001000	0.002000	0.581000	9.942841e-01	0.318000	5.934323e-03	0.262000	1.012607e+00	0.393000	8.290997e-03	0.362000	6.457035e-03	0.181000	1.978875e+00	0.225000
204000000	0.262000	1.716739e+00	0.102000	0.365000	0.015000	0.000000	0.000000	0.593000	9.942841e-01	0.251000	5.533126e-03	0.220000	9.536377e-01	0.088000	8.981529e-03	0.042000	6.457035e-03	0.271000	1.620166e+00	0.179000	3.321059e-03	0.258000	5.888562e-01	0.000285	0.000025	0.000000	0.029928	0.000064	0.079927	0.232000	1.751420e+00	0.102000	0.359000	0.021000	0.001000	0.001000	0.608000	9.942841e-01	0.207000	5.875276e-03	0.238000	9.632219e-01	0.289000	8.543495e-03	0.226000	6.266200e-03	0.293000	1.939691e+00	0.171000
204500000	0.248000	1.682746e+00	0.087000	0.343000	0.015000	0.000000	0.001000	0.609000	9.942841e-01	0.294000	5.588735e-03	0.260000	9.925564e-01	0.355000	8.543495e-03	0.344000	6.020499e-03	0.304000	1.620166e+00	0.185000	3.321059e-03	0.276000	5.601373e-01	0.000284	0.000025	0.000000	0.029858	0.000064	0.079755	0.238000	1.769022e+00	0.088000	0.344000	0.016000	0.003000	0.004000	0.578000	9.942841e-01	0.273000	5.993964e-03	0.225000	9.632219e-01	0.313000	8.543495e-03	0.276000	6.266200e-03	0.312000	2.059634e+00	0.248000
205000000	0.224000	1.666002e+00	0.103000	0.331000	0.014000	0.003000	0.002000	0.603000	9.942841e-01	0.343000	5.816816e-03	0.252000	9.729024e-01	0.291000	8.716085e-03	0.486000	6.142121e-03	0.309000	1.737641e+00	0.210000	3.321059e-03	0.269000	5.714529e-01	0.000284	0.000025	0.000000	0.029786	0.000064	0.079991	0.243000	1.699657e+00	0.081000	0.316000	0.017000	0.000000	0.000000	0.593000	9.942841e-01	0.236000	5.816816e-03	0.262000	9.632219e-01	0.214000	8.290997e-03	0.205000	6.329177e-03	0.222000	1.920390e+00	0.241000
205500000	0.241000	1.666002e+00	0.113000	0.355000	0.019000	0.004000	0.005000	0.618000	9.942841e-01	0.343000	6.364610e-03	0.247000	9.441488e-01	0.171000	8.458486e-03	0.308000	6.081006e-03	0.340000	1.845091e+00	0.211000	3.321059e-03	0.244000	5.771961e-01	0.000283	0.000025	0.000000	0.029713	0.000064	0.080368	0.251000	1.699657e+00	0.114000	0.277000	0.022000	0.001000	0.001000	0.582000	9.942841e-01	0.276000	5.934323e-03	0.231000	9.729024e-01	0.368000	8.981529e-03	0.249000	6.329177e-03	0.284000	1.998763e+00	0.243000
206000000	0.268000	1.733993e+00	0.087000	0.317000	0.021000	0.006000	0.007000	0.605000	9.942841e-01	0.201000	5.875276e-03	0.249000	9.254534e-01	0.143000	7.965902e-03	0.247000	5.842567e-03	0.282000	1.920390e+00	0.198000	3.321059e-03	0.258000	5.771961e-01	0.000282	0.000025	0.000000	0.029642	0.000064	0.080567	0.260000	1.733993e+00	0.076000	0.288000	0.012000	0.003000	0.006000	0.574000	9.942841e-01	0.206000	5.875276e-03	0.241000	9.536377e-01	0.162000	8.981529e-03	0.214000	5.901285e-03	0.297000	1.920390e+00	0.218000
206500000	0.270000	1.769022e+00	0.117000	0.320000	0.021000	0.001000	0.001000	0.628000	9.942841e-01	0.256000	5.934323e-03	0.247000	9.536377e-01	0.117000	8.126824e-03	0.142000	6.020499e-03	0.286000	2.018851e+00	0.180000	3.321059e-03	0.245000	5.829970e-01	0.000282	0.000025	0.000000	0.029574	0.000064	0.080428	0.258000	1.804758e+00	0.109000	0.322000	0.018000	0.004000	0.004000	0.621000	9.942841e-01	0.319000	5.875276e-03	0.242000	9.536377e-01	0.437000	8.716085e-03	0.490000	5.784432e-03	0.191000	1.790560e+00	0.381000
207000000	0.240000	1.733993e+00	0.101000	0.319000	0.024000	0.000000	0.000000	0.584000	9.942841e-01	0.200000	5.816816e-03	0.255000	9.925564e-01	0.129000	8.374323e-03	0.163000	5.901285e-03	0.283000	2.059634e+00	0.187000	3.321059e-03	0.226000	5.714529e-01	0.000281	0.000025	0.000000	0.029504	0.000063	0.080438	0.228000	1.751420e+00	0.091000	0.332000	0.018000	0.001000	0.001000	0.619000	9.942841e-01	0.287000	5.934323e-03	0.254000	9.632219e-01	0.375000	8.892162e-03	0.239000	5.842567e-03	0.212000	1.652895e+00	0.339000
207500000	0.257000	1.769022e+00	0.090000	0.305000	0.018000	0.005000	0.006000	0.614000	9.942841e-01	0.175000	5.875276e-03	0.223000	9.729024e-01	0.314000	8.892162e-03	0.321000	6.081006e-03	0.313000	2.018851e+00	0.187000	3.321059e-03	0.263000	5.888562e-01	0.000280	0.000025	0.000000	0.029434	0.000063	0.080578	0.224000	1.751420e+00	0.092000	0.297000	0.017000	0.004000	0.003000	0.616000	9.942841e-01	0.309000	6.054204e-03	0.263000	9.632219e-01	0.084000	8.629359e-03	0.261000	5.613476e-03	0.203000	1.525815e+00	0.391000
208000000	0.255000	1.804758e+00	0.087000	0.330000	0.013000	0.003000	0.002000	0.604000	9.942841e-01	0.210000	5.533126e-03	0.249000	9.632219e-01	0.379000	8.803683e-03	0.256000	6.203851e-03	0.172000	1.978875e+00	0.265000	3.321059e-03	0.264000	5.947743e-01	0.000280	0.000025	0.000000	0.029465	0.000063	0.080475	0.211000	1.751420e+00	0.093000	0.343000	0.023000	0.005000	0.006000	0.606000	9.942841e-01	0.238000	6.115050e-03	0.217000	9.925564e-01	0.276000	9.348073e-03	0.403000	6.081006e-03	0.243000	1.422660e+00	0.417000
208500000	0.264000	1.786801e+00	0.095000	0.306000	0.009000	0.000000	0.000000	0.564000	9.942841e-01	0.193000	5.701635e-03	0.275000	9.826803e-01	0.378000	9.536916e-03	0.356000	6.653681e-03	0.295000	1.939691e+00	0.165000	3.321059e-03	0.267000	5.947743e-01	0.000279	0.000025	0.000000	0.029514	0.000063	0.080295	0.249000	1.716739e+00	0.110000	0.345000	0.021000	0.002000	0.005000	0.626000	9.942841e-01	0.246000	5.993964e-03	0.260000	9.729024e-01	0.258000	8.892162e-03	0.345000	5.784432e-03	0.236000	1.394490e+00	0.494000
209000000	0.250000	1.751420e+00	0.089000	0.271000	0.010000	0.002000	0.001000	0.616000	9.942841e-01	0.283000	5.934323e-03	0.258000	9.826803e-01	0.195000	9.442022e-03	0.235000	6.521929e-03	0.314000	1.998763e+00	0.240000	3.321059e-03	0.251000	6.007519e-01	0.000278	0.000025	0.000000	0.029459	0.000063	0.080115	0.252000	1.716739e+00	0.100000	0.354000	0.022000	0.001000	0.002000	0.604000	9.942841e-01	0.267000	5.934323e-03	0.269000	9.632219e-01	0.097000	8.208500e-03	0.133000	5.557621e-03	0.248000	1.380614e+00	0.503000
209500000	0.233000	1.716739e+00	0.097000	0.298000	0.022000	0.000000	0.001000	0.590000	9.942841e-01	0.269000	6.054204e-03	0.266000	9.729024e-01	0.127000	8.892162e-03	0.422000	6.457035e-03	0.191000	1.920390e+00	0.256000	3.321059e-03	0.231000	5.888562e-01	0.000278	0.000025	0.000000	0.029517	0.000063	0.080018	0.248000	1.716739e+00	0.105000	0.316000	0.015000	0.012000	0.014000	0.582000	9.942841e-01	0.262000	5.934323e-03	0.254000	9.826803e-01	0.316000	7.808167e-03	0.331000	5.726876e-03	0.262000	1.380614e+00	0.529000
210000000	0.236000	1.682746e+00	0.079000	0.308000	0.014000	0.010000	0.012000	0.575000	9.942841e-01	0.236000	5.993964e-03	0.245000	9.536377e-01	0.299000	9.632764e-03	0.453000	6.720551e-03	0.203000	1.772744e+00	0.442000	3.321059e-03	0.266000	5.714529e-01	0.000277	0.000025	0.000000	0.029573	0.000063	0.079845	0.255000	1.733993e+00	0.070000	0.293000	0.018000	0.009000	0.010000	0.604000	9.942841e-01	0.204000	5.758937e-03	0.251000	9.826803e-01	0.379000	8.290997e-03	0.495000	6.081006e-03	0.251000	1.353276e+00	0.520000
210500000	0.235000	1.716739e+00	0.095000	0.367000	0.020000	0.004000	0.004000	0.610000	9.942841e-01	0.221000	5.644903e-03	0.245000	9.632219e-01	0.094000	9.348073e-03	0.193000	6.653681e-03	0.222000	1.652895e+00	0.356000	3.321059e-03	0.264000	5.888562e-01	0.000276	0.000025	0.000000	0.029677	0.000062	0.079672	0.273000	1.733993e+00	0.093000	0.345000	0.017000	0.005000	0.004000	0.598000	9.942841e-01	0.307000	5.758937e-03	0.249000	9.729024e-01	0.335000	8.208500e-03	0.142000	5.669893e-03	0.261000	1.394490e+00	0.484000
211000000	0.234000	1.733993e+00	0.108000	0.293000	0.014000	0.000000	0.001000	0.596000	9.942841e-01	0.284000	5.478071e-03	0.238000	9.441488e-01	0.290000	8.981529e-03	0.311000	6.266200e-03	0.348000	1.556638e+00	0.309000	3.321059e-03	0.240000	5.771961e-01	0.000276	0.000025	0.000000	0.029606	0.000062	0.079593	0.256000	1.733993e+00	0.085000	0.343000	0.012000	0.008000	0.007000	0.555000	9.942841e-01	0.302000	5.934323e-03	0.249000	9.925564e-01	0.214000	8.543495e-03	0.366000	5.784432e-03	0.231000	1.366877e+00	0.572000
211500000	0.259000	1.733993e+00	0.089000	0.315000	0.013000	0.004000	0.004000	0.654000	9.942841e-01	0.231000	5.588735e-03	0.253000	9.729024e-01	0.232000	8.208500e-03	0.343000	6.142121e-03	0.233000	1.436958e+00	0.371000	3.321059e-03	0.247000	5.829970e-01	0.000275	0.000025	0.000000	0.029537	0.000062	0.079599	0.283000	1.699657e+00	0.095000	0.314000	0.023000	0.008000	0.004000	0.614000	9.942841e-01	0.262000	5.816816e-03	0.237000	9.826803e-01	0.401000	8.045961e-03	0.376000	5.502322e-03	0.256000	1.422660e+00	0.659000
212000000	0.232000	1.733993e+00	0.099000	0.274000	0.020000	0.003000	0.004000	0.587000	9.942841e-01	0.280000	5.758937e-03	0.262000	9.536377e-01	0.280000	8.981529e-03	0.257000	6.329177e-03	0.242000	1.394490e+00	0.353000	3.321059e-03	0.245000	5.714529e-01	0.000274	0.000024	0.000000	0.029469	0.000062	0.079458	0.237000	1.699657e+00	0.081000	0.302000	0.009000	0.006000	0.001000	0.613000	9.942841e-01	0.239000	5.701635e-03	0.244000	9.441488e-01	0.282000	7.808167e-03	0.276000	5.502322e-03	0.274000	1.380614e+00	0.601000
212500000	0.266000	1.733993e+00	0.086000	0.343000	0.021000	0.008000	0.009000	0.602000	9.942841e-01	0.227000	5.533126e-03	0.243000	9.632219e-01	0.174000	9.162968e-03	0.170000	6.457035e-03	0.250000	1.394490e+00	0.360000	3.321059e-03	0.257000	6.128879e-01	0.000274	0.000024	0.000000	0.029400	0.000062	0.079600	0.269000	1.666002e+00	0.098000	0.336000	0.018000	0.013000	0.018000	0.625000	9.942841e-01	0.326000	5.875276e-03	0.259000	9.826803e-01	0.487000	8.126824e-03	0.493000	5.726876e-03	0.243000	1.353276e+00	0.640000
213000000	0.264000	1.699657e+00	0.103000	0.336000	0.011000	0.003000	0.002000	0.599000	9.942841e-01	0.272000	5.701635e-03	0.245000	9.254534e-01	0.199000	8.892162e-03	0.205000	6.392786e-03	0.235000	1.394490e+00	0.430000	3.321059e-03	0.241000	5.829970e-01	0.000273	0.000024	0.000000	0.029331	0.000062	0.079451	0.251000	1.699657e+00	0.119000	0.372000	0.036000	0.009000	0.013000	0.588000	9.942841e-01	0.252000	6.115050e-03	0.232000	9.536377e-01	0.429000	8.374323e-03	0.315000	5.784432e-03	0.269000	1.353276e+00	0.578000
213500000	0.280000	1.733993e+00	0.085000	0.351000	0.015000	0.007000	0.008000	0.629000	9.942841e-01	0.194000	5.701635e-03	0.253000	9.729024e-01	0.152000	8.045961e-03	0.183000	6.142121e-03	0.256000	1.422660e+00	0.432000	3.321059e-03	0.239000	5.714529e-01	0.000272	0.000024	0.000000	0.029262	0.000062	0.079311	0.254000	1.733993e+00	0.088000	0.316000	0.012000	0.005000	0.005000	0.611000	9.942841e-01	0.240000	5.816816e-03	0.243000	9.729024e-01	0.316000	8.543495e-03	0.254000	5.784432e-03	0.250000	1.353276e+00	0.520000
214000000	0.241000	1.716739e+00	0.114000	0.323000	0.019000	0.016000	0.009000	0.610000	9.942841e-01	0.259000	5.875276e-03	0.247000	9.729024e-01	0.232000	7.965902e-03	0.280000	6.266200e-03	0.262000	1.380614e+00	0.490000	3.321059e-03	0.230000	5.888562e-01	0.000272	0.000024	0.000000	0.029194	0.000061	0.079160	0.278000	1.751420e+00	0.097000	0.355000	0.010000	0.012000	0.013000	0.612000	9.942841e-01	0.300000	5.701635e-03	0.255000	9.536377e-01	0.322000	8.981529e-03	0.231000	5.960594e-03	0.273000	1.366877e+00	0.604000
214500000	0.230000	1.716739e+00	0.086000	0.338000	0.023000	0.005000	0.002000	0.582000	9.942841e-01	0.265000	5.993964e-03	0.270000	9.632219e-01	0.281000	8.126824e-03	0.268000	6.329177e-03	0.285000	1.380614e+00	0.347000	3.321059e-03	0.250000	5.829970e-01	0.000271	0.000024	0.000000	0.029126	0.000061	0.079020	0.254000	1.786801e+00	0.127000	0.354000	0.020000	0.004000	0.001000	0.629000	9.942841e-01	0.208000	5.644903e-03	0.253000	9.826803e-01	0.384000	9.348073e-03	0.269000	6.329177e-03	0.281000	1.339811e+00	0.482000
215000000	0.250000	1.751420e+00	0.084000	0.310000	0.017000	0.003000	0.006000	0.588000	9.942841e-01	0.217000	6.176508e-03	0.252000	9.826803e-01	0.383000	8.543495e-03	0.339000	6.720551e-03	0.253000	1.380614e+00	0.500000	3.321059e-03	0.255000	5.947743e-01	0.000270	0.000024	0.000000	0.029059	0.000061	0.079066	0.244000	1.786801e+00	0.083000	0.337000	0.016000	0.006000	0.005000	0.603000	9.942841e-01	0.218000	5.758937e-03	0.250000	9.441488e-01	0.254000	9.255058e-03	0.278000	6.653681e-03	0.230000	1.339811e+00	0.350000
215500000	0.255000	1.751420e+00	0.097000	0.372000	0.027000	0.011000	0.007000	0.633000	9.942841e-01	0.252000	5.816816e-03	0.223000	9.729024e-01	0.372000	9.255058e-03	0.257000	6.925223e-03	0.258000	1.394490e+00	0.331000	3.321059e-03	0.262000	5.888562e-01	0.000270	0.000024	0.000000	0.028991	0.000061	0.078981	0.221000	1.751420e+00	0.108000	0.339000	0.021000	0.004000	0.004000	0.600000	9.942841e-01	0.333000	5.758937e-03	0.242000	9.536377e-01	0.530000	9.071795e-03	0.413000	6.392786e-03	0.271000	1.394490e+00	0.605000
216000000	0.223000	1.751420e+00	0.093000	0.324000	0.021000	0.002000	0.003000	0.605000	9.942841e-01	0.247000	5.644903e-03	0.256000	9.925564e-01	0.226000	8.716085e-03	0.274000	7.065121e-03	0.267000	1.394490e+00	0.256000	3.321059e-03	0.264000	6.007519e-01	0.000269	0.000024	0.000000	0.028924	0.000061	0.078987	0.254000	1.822897e+00	0.104000	0.297000	0.009000	0.011000	0.006000	0.637000	9.942841e-01	0.233000	5.701635e-03	0.261000	9.536377e-01	0.387000	8.892162e-03	0.273000	6.266200e-03	0.258000	1.408505e+00	0.448000
216500000	0.267000	1.769022e+00	0.113000	0.343000	0.013000	0.004000	0.003000	0.599000	9.942841e-01	0.246000	5.533126e-03	0.248000	9.729024e-01	0.304000	8.290997e-03	0.218000	6.720551e-03	0.250000	1.366877e+00	0.352000	3.321059e-03	0.279000	5.829970e-01	0.000269	0.000024	0.000000	0.028866	0.000061	0.078870	0.242000	1.786801e+00	0.089000	0.370000	0.012000	0.003000	0.003000	0.591000	9.942841e-01	0.289000	5.588735e-03	0.251000	9.632219e-01	0.212000	8.981529e-03	0.240000	6.329177e-03	0.258000	1.408505e+00	0.438000
217000000	0.245000	1.733993e+00	0.092000	0.329000	0.013000	0.006000	0.004000	0.599000	9.942841e-01	0.274000	5.478071e-03	0.266000	9.632219e-01	0.431000	8.126824e-03	0.410000	6.457035e-03	0.251000	1.353276e+00	0.301000	3.321059e-03	0.241000	5.829970e-01	0.000268	0.000024	0.000000	0.028805	0.000061	0.078714	0.253000	1.769022e+00	0.063000	0.319000	0.021000	0.010000	0.012000	0.620000	9.942841e-01	0.151000	5.533126e-03	0.233000	9.632219e-01	0.278000	8.543495e-03	0.197000	5.842567e-03	0.241000	1.366877e+00	0.409000
217500000	0.242000	1.769022e+00	0.080000	0.310000	0.018000	0.008000	0.007000	0.579000	9.942841e-01	0.251000	5.588735e-03	0.263000	9.536377e-01	0.473000	7.808167e-03	0.427000	6.392786e-03	0.257000	1.353276e+00	0.469000	3.321059e-03	0.256000	5.888562e-01	0.000267	0.000024	0.000000	0.028741	0.000060	0.078799	0.249000	1.733993e+00	0.114000	0.301000	0.017000	0.013000	0.012000	0.640000	9.942841e-01	0.283000	5.423563e-03	0.258000	9.925564e-01	0.533000	9.255058e-03	0.433000	6.329177e-03	0.234000	1.394490e+00	0.542000
218000000	0.229000	1.769022e+00	0.103000	0.312000	0.023000	0.011000	0.007000	0.602000	9.942841e-01	0.320000	5.816816e-03	0.262000	9.729024e-01	0.368000	8.374323e-03	0.221000	6.653681e-03	0.250000	1.380614e+00	0.438000	3.321059e-03	0.239000	5.947743e-01	0.000267	0.000024	0.000000	0.028682	0.000060	0.079072	0.242000	1.699657e+00	0.102000	0.360000	0.014000	0.008000	0.009000	0.583000	9.942841e-01	0.305000	5.701635e-03	0.261000	9.925564e-01	0.467000	9.442022e-03	0.360000	6.392786e-03	0.254000	1.394490e+00	0.377000
218500000	0.235000	1.733993e+00	0.101000	0.358000	0.013000	0.004000	0.007000	0.579000	9.942841e-01	0.289000	5.993964e-03	0.252000	9.632219e-01	0.365000	8.045961e-03	0.316000	6.457035e-03	0.260000	1.394490e+00	0.450000	3.321059e-03	0.256000	5.947743e-01	0.000266	0.000024	0.000000	0.028618	0.000060	0.079100	0.240000	1.699657e+00	0.104000	0.314000	0.019000	0.009000	0.008000	0.609000	9.942841e-01	0.283000	6.176508e-03	0.246000	9.632219e-01	0.391000	9.729575e-03	0.292000	6.788094e-03	0.242000	1.366877e+00	0.483000
219000000	0.267000	1.733993e+00	0.102000	0.327000	0.017000	0.004000	0.008000	0.584000	9.942841e-01	0.267000	6.176508e-03	0.233000	9.632219e-01	0.199000	7.965902e-03	0.114000	5.960594e-03	0.256000	1.394490e+00	0.440000	3.321059e-03	0.271000	5.888562e-01	0.000266	0.000024	0.000000	0.028553	0.000060	0.078936	0.250000	1.699657e+00	0.089000	0.341000	0.012000	0.005000	0.005000	0.590000	9.942841e-01	0.213000	5.816816e-03	0.256000	9.632219e-01	0.367000	9.729575e-03	0.198000	6.457035e-03	0.288000	1.380614e+00	0.271000
219500000	0.266000	1.716739e+00	0.083000	0.329000	0.014000	0.009000	0.010000	0.601000	9.942841e-01	0.200000	5.701635e-03	0.254000	9.536377e-01	0.390000	8.629359e-03	0.329000	6.329177e-03	0.260000	1.422660e+00	0.423000	3.321059e-03	0.258000	5.947743e-01	0.000265	0.000024	0.000000	0.028488	0.000060	0.078931	0.248000	1.733993e+00	0.105000	0.352000	0.010000	0.005000	0.006000	0.599000	9.942841e-01	0.258000	5.993964e-03	0.242000	9.441488e-01	0.329000	9.536916e-03	0.358000	6.587475e-03	0.232000	1.380614e+00	0.307000
220000000	0.272000	1.751420e+00	0.109000	0.323000	0.015000	0.001000	0.004000	0.605000	9.942841e-01	0.229000	5.644903e-03	0.250000	9.536377e-01	0.133000	8.126824e-03	0.138000	6.020499e-03	0.253000	1.451400e+00	0.373000	3.321059e-03	0.269000	5.947743e-01	0.000264	0.000024	0.000000	0.028423	0.000060	0.078785	0.243000	1.716739e+00	0.075000	0.296000	0.022000	0.002000	0.002000	0.598000	9.942841e-01	0.264000	6.115050e-03	0.260000	9.729024e-01	0.307000	8.716085e-03	0.358000	6.142121e-03	0.330000	1.380614e+00	0.252000
220500000	0.226000	1.716739e+00	0.093000	0.337000	0.014000	0.018000	0.016000	0.606000	9.942841e-01	0.237000	5.644903e-03	0.252000	9.826803e-01	0.064000	8.374323e-03	0.297000	6.142121e-03	0.248000	1.408505e+00	0.421000	3.321059e-03	0.241000	5.771961e-01	0.000264	0.000024	0.000000	0.028360	0.000060	0.078677	0.274000	1.716739e+00	0.112000	0.390000	0.027000	0.002000	0.004000	0.605000	9.942841e-01	0.226000	6.176508e-03	0.251000	9.729024e-01	0.123000	8.374323e-03	0.112000	5.901285e-03	0.310000	1.451400e+00	0.188000
221000000	0.278000	1.716739e+00	0.111000	0.315000	0.016000	0.010000	0.010000	0.575000	9.942841e-01	0.183000	5.816816e-03	0.245000	9.632219e-01	0.378000	8.543495e-03	0.462000	6.329177e-03	0.238000	1.380614e+00	0.676000	3.321059e-03	0.260000	5.829970e-01	0.000263	0.000023	0.000000	0.028295	0.000059	0.079011	0.263000	1.716739e+00	0.090000	0.337000	0.019000	0.003000	0.005000	0.589000	9.942841e-01	0.218000	5.934323e-03	0.246000	9.632219e-01	0.486000	8.290997e-03	0.325000	6.020499e-03	0.334000	1.572283e+00	0.204000
221500000	0.255000	1.786801e+00	0.095000	0.361000	0.027000	0.011000	0.012000	0.591000	9.942841e-01	0.277000	5.816816e-03	0.247000	9.536377e-01	0.122000	8.126824e-03	0.307000	6.203851e-03	0.264000	1.380614e+00	0.472000	3.321059e-03	0.230000	5.714529e-01	0.000263	0.000023	0.000000	0.028232	0.000059	0.079356	0.238000	1.733993e+00	0.092000	0.336000	0.011000	0.005000	0.005000	0.602000	9.942841e-01	0.201000	5.644903e-03	0.243000	9.441488e-01	0.271000	8.458486e-03	0.475000	6.081006e-03	0.213000	1.572283e+00	0.237000
222000000	0.265000	1.769022e+00	0.102000	0.313000	0.006000	0.006000	0.007000	0.577000	9.942841e-01	0.207000	5.993964e-03	0.248000	9.729024e-01	0.208000	8.126824e-03	0.222000	6.020499e-03	0.248000	1.353276e+00	0.576000	3.321059e-03	0.274000	5.888562e-01	0.000262	0.000023	0.000000	0.028168	0.000059	0.079761	0.253000	1.733993e+00	0.083000	0.299000	0.017000	0.001000	0.000000	0.571000	9.942841e-01	0.215000	5.533126e-03	0.224000	9.347544e-01	0.463000	9.071795e-03	0.220000	6.587475e-03	0.333000	1.652895e+00	0.198000
222500000	0.261000	1.769022e+00	0.111000	0.340000	0.014000	0.005000	0.004000	0.584000	9.942841e-01	0.249000	5.533126e-03	0.258000	9.826803e-01	0.352000	8.126824e-03	0.323000	6.020499e-03	0.241000	1.394490e+00	0.329000	3.321059e-03	0.252000	5.829970e-01	0.000261	0.000023	0.000000	0.028105	0.000059	0.079587	0.256000	1.699657e+00	0.110000	0.341000	0.022000	0.006000	0.005000	0.595000	9.942841e-01	0.299000	5.758937e-03	0.269000	9.536377e-01	0.303000	9.442022e-03	0.197000	6.521929e-03	0.326000	1.686286e+00	0.221000
223000000	0.240000	1.733993e+00	0.098000	0.352000	0.021000	0.006000	0.010000	0.596000	9.942841e-01	0.246000	5.588735e-03	0.265000	1.002532e+00	0.181000	7.577400e-03	0.255000	5.842567e-03	0.247000	1.366877e+00	0.326000	3.321059e-03	0.274000	5.947743e-01	0.000261	0.000023	0.000000	0.028043	0.000059	0.079504	0.264000	1.769022e+00	0.089000	0.348000	0.019000	0.005000	0.005000	0.560000	9.942841e-01	0.277000	5.816816e-03	0.271000	9.826803e-01	0.230000	9.162968e-03	0.205000	6.521929e-03	0.236000	1.755105e+00	0.241000
223500000	0.268000	1.769022e+00	0.093000	0.284000	0.017000	0.004000	0.003000	0.629000	9.942841e-01	0.258000	6.176508e-03	0.242000	9.729024e-01	0.101000	7.280286e-03	0.155000	5.726876e-03	0.240000	1.394490e+00	0.232000	3.321059e-03	0.262000	5.888562e-01	0.000260	0.000023	0.000000	0.027980	0.000059	0.079382	0.248000	1.733993e+00	0.088000	0.326000	0.013000	0.001000	0.000000	0.594000	9.942841e-01	0.214000	5.758937e-03	0.236000	9.632219e-01	0.263000	9.348073e-03	0.132000	6.720551e-03	0.217000	1.845091e+00	0.257000
224000000	0.242000	1.769022e+00	0.097000	0.304000	0.013000	0.004000	0.005000	0.621000	9.942841e-01	0.210000	6.238582e-03	0.260000	9.729024e-01	0.296000	7.653555e-03	0.235000	5.901285e-03	0.317000	1.465987e+00	0.294000	3.321059e-03	0.224000	5.888562e-01	0.000260	0.000023	0.000000	0.027918	0.000059	0.079928	0.248000	1.733993e+00	0.097000	0.360000	0.016000	0.013000	0.006000	0.597000	9.942841e-01	0.282000	5.758937e-03	0.264000	9.729024e-01	0.251000	9.729575e-03	0.182000	6.587475e-03	0.195000	1.703234e+00	0.473000
224500000	0.232000	1.699657e+00	0.096000	0.368000	0.018000	0.009000	0.006000	0.612000	9.942841e-01	0.265000	5.875276e-03	0.266000	9.441488e-01	0.409000	8.458486e-03	0.395000	6.266200e-03	0.241000	1.525815e+00	0.194000	3.321059e-03	0.246000	5.947743e-01	0.000259	0.000023	0.000000	0.027856	0.000059	0.079974	0.265000	1.716739e+00	0.086000	0.351000	0.024000	0.005000	0.004000	0.601000	9.942841e-01	0.212000	5.816816e-03	0.244000	9.536377e-01	0.355000	9.255058e-03	0.353000	6.392786e-03	0.243000	1.572283e+00	0.369000
225000000	0.275000	1.716739e+00	0.104000	0.364000	0.016000	0.002000	0.003000	0.602000	9.942841e-01	0.220000	5.875276e-03	0.233000	9.826803e-01	0.299000	8.374323e-03	0.319000	5.960594e-03	0.234000	1.495602e+00	0.456000	3.321059e-03	0.239000	5.947743e-01	0.000258	0.000023	0.000000	0.027802	0.000058	0.079888	0.269000	1.786801e+00	0.091000	0.339000	0.016000	0.008000	0.011000	0.610000	9.942841e-01	0.295000	6.054204e-03	0.237000	9.632219e-01	0.279000	9.255058e-03	0.313000	6.521929e-03	0.207000	1.465987e+00	0.450000
225500000	0.249000	1.716739e+00	0.089000	0.334000	0.014000	0.008000	0.008000	0.602000	9.942841e-01	0.308000	5.816816e-03	0.236000	9.536377e-01	0.124000	8.045961e-03	0.344000	6.203851e-03	0.246000	1.408505e+00	0.629000	3.321059e-03	0.238000	5.657668e-01	0.000258	0.000023	0.000000	0.027744	0.000058	0.079713	0.260000	1.786801e+00	0.108000	0.374000	0.017000	0.003000	0.003000	0.575000	9.942841e-01	0.162000	5.934323e-03	0.253000	9.632219e-01	0.211000	8.981529e-03	0.420000	6.329177e-03	0.294000	1.408505e+00	0.197000
226000000	0.241000	1.682746e+00	0.108000	0.389000	0.025000	0.007000	0.002000	0.589000	9.942841e-01	0.228000	5.588735e-03	0.235000	9.536377e-01	0.424000	7.965902e-03	0.200000	6.329177e-03	0.253000	1.394490e+00	0.517000	3.321059e-03	0.237000	5.771961e-01	0.000257	0.000023	0.000000	0.027684	0.000058	0.079547	0.237000	1.786801e+00	0.100000	0.327000	0.015000	0.002000	0.003000	0.583000	9.942841e-01	0.278000	5.875276e-03	0.258000	9.925564e-01	0.184000	8.803683e-03	0.210000	6.720551e-03	0.317000	1.525815e+00	0.171000
226500000	0.264000	1.751420e+00	0.101000	0.277000	0.022000	0.007000	0.014000	0.610000	9.942841e-01	0.254000	5.758937e-03	0.249000	9.729024e-01	0.119000	7.965902e-03	0.107000	6.521929e-03	0.234000	1.422660e+00	0.683000	3.321059e-03	0.237000	5.829970e-01	0.000257	0.000023	0.000000	0.027624	0.000058	0.079906	0.248000	1.751420e+00	0.075000	0.332000	0.019000	0.001000	0.001000	0.590000	9.942841e-01	0.272000	6.054204e-03	0.236000	9.536377e-01	0.127000	9.442022e-03	0.135000	6.994822e-03	0.213000	1.604045e+00	0.217000
227000000	0.247000	1.716739e+00	0.100000	0.334000	0.026000	0.008000	0.005000	0.606000	9.942841e-01	0.261000	5.758937e-03	0.262000	9.632219e-01	0.403000	7.886640e-03	0.345000	6.203851e-03	0.259000	1.366877e+00	0.642000	3.321059e-03	0.246000	5.490459e-01	0.000256	0.000023	0.000000	0.027563	0.000058	0.080281	0.268000	1.751420e+00	0.096000	0.306000	0.016000	0.003000	0.003000	0.616000	9.942841e-01	0.284000	5.816816e-03	0.256000	9.729024e-01	0.362000	9.442022e-03	0.286000	7.065121e-03	0.280000	1.737641e+00	0.167000
227500000	0.254000	1.751420e+00	0.089000	0.308000	0.022000	0.004000	0.005000	0.620000	9.942841e-01	0.306000	5.934323e-03	0.271000	9.826803e-01	0.283000	7.730474e-03	0.263000	6.203851e-03	0.248000	1.339811e+00	0.358000	3.321059e-03	0.229000	5.657668e-01	0.000256	0.000023	0.000000	0.027505	0.000058	0.080623	0.257000	1.769022e+00	0.096000	0.323000	0.010000	0.002000	0.002000	0.607000	9.942841e-01	0.306000	5.758937e-03	0.248000	9.632219e-01	0.218000	9.348073e-03	0.241000	6.994822e-03	0.267000	1.845091e+00	0.181000
228000000	0.265000	1.786801e+00	0.098000	0.397000	0.020000	0.001000	0.002000	0.600000	9.942841e-01	0.215000	5.934323e-03	0.248000	9.729024e-01	0.274000	7.502004e-03	0.206000	5.960594e-03	0.240000	1.326480e+00	0.491000	3.321059e-03	0.261000	5.829970e-01	0.000255	0.000023	0.000000	0.027495	0.000058	0.080655	0.232000	1.733993e+00	0.085000	0.273000	0.020000	0.000000	0.002000	0.608000	9.942841e-01	0.254000	5.993964e-03	0.255000	9.826803e-01	0.388000	8.981529e-03	0.362000	6.856315e-03	0.274000	1.901282e+00	0.255000
228500000	0.271000	1.751420e+00	0.107000	0.341000	0.017000	0.009000	0.010000	0.592000	9.942841e-01	0.239000	5.875276e-03	0.230000	9.729024e-01	0.427000	7.965902e-03	0.369000	6.266200e-03	0.246000	1.380614e+00	0.440000	3.321059e-03	0.250000	5.714529e-01	0.000255	0.000023	0.000000	0.027660	0.000058	0.080687	0.263000	1.699657e+00	0.101000	0.329000	0.010000	0.007000	0.007000	0.600000	9.942841e-01	0.274000	5.758937e-03	0.284000	9.536377e-01	0.083000	9.442022e-03	0.140000	7.065121e-03	0.208000	1.790560e+00	0.327000
229000000	0.253000	1.769022e+00	0.096000	0.324000	0.026000	0.007000	0.011000	0.582000	9.942841e-01	0.265000	6.115050e-03	0.262000	9.826803e-01	0.171000	7.965902e-03	0.313000	6.142121e-03	0.251000	1.380614e+00	0.592000	3.321059e-03	0.255000	6.128879e-01	0.000254	0.000023	0.000000	0.027647	0.000059	0.081015	0.260000	1.733993e+00	0.093000	0.379000	0.019000	0.005000	0.008000	0.578000	9.942841e-01	0.261000	5.816816e-03	0.234000	9.729024e-01	0.258000	9.442022e-03	0.201000	7.065121e-03	0.246000	1.686286e+00	0.222000
229500000	0.234000	1.733993e+00	0.096000	0.326000	0.014000	0.013000	0.011000	0.591000	9.942841e-01	0.247000	5.816816e-03	0.269000	9.632219e-01	0.336000	8.045961e-03	0.411000	6.266200e-03	0.230000	1.366877e+00	0.663000	3.321059e-03	0.242000	5.947743e-01	0.000253	0.000023	0.000000	0.027700	0.000059	0.080867	0.238000	1.699657e+00	0.089000	0.288000	0.018000	0.003000	0.004000	0.590000	9.942841e-01	0.184000	5.369598e-03	0.268000	9.826803e-01	0.196000	9.162968e-03	0.229000	6.521929e-03	0.272000	1.808556e+00	0.216000
230000000	0.256000	1.769022e+00	0.103000	0.329000	0.020000	0.013000	0.014000	0.593000	9.942841e-01	0.204000	5.701635e-03	0.263000	9.729024e-01	0.446000	8.374323e-03	0.284000	6.457035e-03	0.244000	1.394490e+00	0.647000	3.321059e-03	0.250000	5.714529e-01	0.000253	0.000023	0.000000	0.027640	0.000059	0.080884	0.251000	1.751420e+00	0.111000	0.367000	0.017000	0.001000	0.000000	0.618000	9.942841e-01	0.290000	5.875276e-03	0.247000	9.632219e-01	0.332000	8.981529e-03	0.296000	6.329177e-03	0.285000	1.845091e+00	0.285000
230500000	0.229000	1.769022e+00	0.097000	0.403000	0.017000	0.013000	0.012000	0.586000	9.942841e-01	0.269000	5.758937e-03	0.275000	9.536377e-01	0.283000	8.629359e-03	0.341000	6.457035e-03	0.230000	1.339811e+00	0.579000	3.321059e-03	0.251000	6.067895e-01	0.000252	0.000022	0.000000	0.027581	0.000059	0.080901	0.254000	1.751420e+00	0.111000	0.363000	0.024000	0.009000	0.005000	0.605000	9.942841e-01	0.286000	6.054204e-03	0.261000	9.925564e-01	0.212000	8.716085e-03	0.255000	6.720551e-03	0.201000	1.737641e+00	0.318000
231000000	0.258000	1.733993e+00	0.104000	0.332000	0.023000	0.007000	0.004000	0.588000	9.942841e-01	0.227000	5.644903e-03	0.260000	9.441488e-01	0.338000	8.458486e-03	0.183000	6.392786e-03	0.248000	1.394490e+00	0.587000	3.321059e-03	0.252000	6.007519e-01	0.000252	0.000022	0.000000	0.027522	0.000059	0.080762	0.231000	1.716739e+00	0.095000	0.350000	0.012000	0.002000	0.001000	0.591000	9.942841e-01	0.241000	6.176508e-03	0.223000	9.925564e-01	0.371000	8.892162e-03	0.307000	6.788094e-03	0.208000	1.604045e+00	0.352000
231500000	0.254000	1.733993e+00	0.086000	0.335000	0.016000	0.002000	0.004000	0.599000	9.942841e-01	0.256000	5.934323e-03	0.259000	9.632219e-01	0.160000	8.892162e-03	0.140000	6.521929e-03	0.243000	1.380614e+00	0.548000	3.321059e-03	0.236000	5.714529e-01	0.000251	0.000022	0.000000	0.027463	0.000059	0.080670	0.251000	1.786801e+00	0.091000	0.295000	0.023000	0.003000	0.002000	0.604000	9.942841e-01	0.224000	5.758937e-03	0.266000	1.002532e+00	0.187000	8.458486e-03	0.256000	6.521929e-03	0.221000	1.495602e+00	0.382000
232000000	0.224000	1.751420e+00	0.105000	0.379000	0.025000	0.006000	0.008000	0.610000	9.942841e-01	0.205000	5.934323e-03	0.224000	9.729024e-01	0.219000	8.543495e-03	0.137000	6.329177e-03	0.247000	1.408505e+00	0.573000	3.321059e-03	0.259000	6.190475e-01	0.000251	0.000022	0.000000	0.027406	0.000058	0.080529	0.233000	1.786801e+00	0.084000	0.269000	0.010000	0.003000	0.003000	0.598000	9.942841e-01	0.248000	5.875276e-03	0.234000	9.826803e-01	0.323000	8.126824e-03	0.294000	6.587475e-03	0.225000	1.408505e+00	0.289000
232500000	0.258000	1.822897e+00	0.098000	0.346000	0.023000	0.007000	0.011000	0.613000	9.942841e-01	0.202000	5.758937e-03	0.259000	9.925564e-01	0.351000	8.629359e-03	0.403000	6.203851e-03	0.264000	1.380614e+00	0.551000	3.321059e-03	0.249000	5.888562e-01	0.000250	0.000022	0.000000	0.027347	0.000058	0.080464	0.242000	1.716739e+00	0.090000	0.332000	0.014000	0.003000	0.003000	0.584000	9.942841e-01	0.197000	5.875276e-03	0.253000	1.002532e+00	0.083000	7.886640e-03	0.105000	6.457035e-03	0.383000	1.465987e+00	0.210000
233000000	0.254000	1.822897e+00	0.089000	0.347000	0.005000	0.004000	0.006000	0.620000	9.942841e-01	0.345000	5.875276e-03	0.273000	1.002532e+00	0.080000	8.629359e-03	0.251000	6.457035e-03	0.263000	1.408505e+00	0.296000	3.321059e-03	0.234000	6.007519e-01	0.000250	0.000022	0.000000	0.027288	0.000058	0.080789	0.249000	1.699657e+00	0.112000	0.397000	0.016000	0.002000	0.002000	0.593000	9.942841e-01	0.243000	5.701635e-03	0.236000	9.536377e-01	0.282000	8.045961e-03	0.330000	6.653681e-03	0.252000	1.572283e+00	0.233000
233500000	0.257000	1.822897e+00	0.077000	0.353000	0.009000	0.004000	0.002000	0.599000	9.942841e-01	0.198000	5.816816e-03	0.250000	9.632219e-01	0.088000	8.543495e-03	0.284000	6.392786e-03	0.261000	1.394490e+00	0.283000	3.321059e-03	0.254000	5.714529e-01	0.000249	0.000022	0.000000	0.027231	0.000058	0.080782	0.249000	1.666002e+00	0.075000	0.354000	0.013000	0.005000	0.005000	0.611000	9.942841e-01	0.267000	5.588735e-03	0.271000	9.536377e-01	0.409000	8.290997e-03	0.258000	6.925223e-03	0.321000	1.636449e+00	0.193000
234000000	0.242000	1.786801e+00	0.098000	0.394000	0.018000	0.001000	0.001000	0.627000	9.942841e-01	0.215000	6.054204e-03	0.255000	1.012607e+00	0.318000	8.374323e-03	0.209000	6.142121e-03	0.360000	1.480720e+00	0.192000	3.321059e-03	0.268000	5.771961e-01	0.000249	0.000022	0.000000	0.027203	0.000058	0.080700	0.233000	1.666002e+00	0.120000	0.313000	0.027000	0.006000	0.006000	0.608000	9.942841e-01	0.275000	5.316169e-03	0.225000	9.826803e-01	0.070000	8.458486e-03	0.160000	6.856315e-03	0.227000	1.737641e+00	0.248000
234500000	0.241000	1.716739e+00	0.095000	0.358000	0.016000	0.000000	0.001000	0.631000	9.942841e-01	0.303000	6.238582e-03	0.252000	1.012607e+00	0.380000	8.629359e-03	0.293000	6.457035e-03	0.380000	1.541149e+00	0.219000	3.321059e-03	0.245000	5.657668e-01	0.000248	0.000022	0.000000	0.027387	0.000058	0.080642	0.260000	1.699657e+00	0.114000	0.344000	0.020000	0.003000	0.003000	0.626000	9.942841e-01	0.229000	5.533126e-03	0.232000	9.826803e-01	0.267000	8.543495e-03	0.262000	6.856315e-03	0.197000	1.826732e+00	0.210000
235000000	0.255000	1.716739e+00	0.097000	0.356000	0.021000	0.003000	0.001000	0.596000	9.942841e-01	0.274000	6.238582e-03	0.270000	9.826803e-01	0.101000	8.458486e-03	0.177000	6.203851e-03	0.199000	1.588084e+00	0.296000	3.321059e-03	0.256000	5.829970e-01	0.000247	0.000022	0.000000	0.027692	0.000059	0.080538	0.278000	1.699657e+00	0.095000	0.354000	0.013000	0.003000	0.002000	0.629000	9.942841e-01	0.317000	5.701635e-03	0.241000	9.729024e-01	0.360000	9.442022e-03	0.331000	7.280286e-03	0.249000	1.939691e+00	0.216000
235500000	0.289000	1.733993e+00	0.099000	0.334000	0.016000	0.004000	0.006000	0.616000	9.942841e-01	0.308000	6.301281e-03	0.251000	1.022784e+00	0.183000	8.374323e-03	0.324000	6.329177e-03	0.297000	1.652895e+00	0.244000	3.321059e-03	0.245000	5.714529e-01	0.000247	0.000022	0.000000	0.028274	0.000060	0.080436	0.300000	1.699657e+00	0.094000	0.301000	0.014000	0.002000	0.002000	0.584000	9.942841e-01	0.242000	6.054204e-03	0.261000	9.729024e-01	0.268000	8.981529e-03	0.293000	7.065121e-03	0.286000	2.018851e+00	0.231000
236000000	0.268000	1.769022e+00	0.086000	0.338000	0.025000	0.001000	0.001000	0.589000	9.942841e-01	0.206000	6.176508e-03	0.251000	9.826803e-01	0.214000	8.208500e-03	0.136000	6.266200e-03	0.201000	1.755105e+00	0.274000	3.321059e-03	0.229000	5.888562e-01	0.000246	0.000022	0.000000	0.028657	0.000061	0.080356	0.257000	1.699657e+00	0.087000	0.335000	0.019000	0.002000	0.002000	0.599000	9.942841e-01	0.326000	5.993964e-03	0.259000	9.536377e-01	0.086000	8.629359e-03	0.120000	6.653681e-03	0.176000	1.920390e+00	0.264000
236500000	0.252000	1.733993e+00	0.091000	0.305000	0.021000	0.002000	0.002000	0.639000	9.942841e-01	0.303000	5.758937e-03	0.268000	9.536377e-01	0.486000	8.126824e-03	0.249000	6.020499e-03	0.328000	1.772744e+00	0.212000	3.321059e-03	0.258000	5.771961e-01	0.000246	0.000022	0.000000	0.028608	0.000061	0.080533	0.250000	1.699657e+00	0.074000	0.275000	0.024000	0.004000	0.006000	0.607000	9.942841e-01	0.218000	5.758937e-03	0.256000	1.002532e+00	0.117000	8.543495e-03	0.159000	6.720551e-03	0.191000	1.808556e+00	0.272000
237000000	0.259000	1.699657e+00	0.099000	0.380000	0.020000	0.012000	0.011000	0.620000	9.942841e-01	0.265000	5.644903e-03	0.263000	9.536377e-01	0.250000	8.458486e-03	0.244000	6.081006e-03	0.283000	1.920390e+00	0.334000	3.321059e-03	0.266000	5.829970e-01	0.000245	0.000022	0.000000	0.028721	0.000061	0.080619	0.246000	1.716739e+00	0.106000	0.411000	0.015000	0.006000	0.004000	0.591000	9.942841e-01	0.334000	5.588735e-03	0.229000	9.632219e-01	0.201000	8.543495e-03	0.290000	6.856315e-03	0.190000	1.703234e+00	0.233000
237500000	0.248000	1.666002e+00	0.095000	0.403000	0.014000	0.001000	0.002000	0.622000	9.942841e-01	0.249000	5.316169e-03	0.221000	9.632219e-01	0.266000	8.716085e-03	0.219000	6.081006e-03	0.289000	1.882364e+00	0.235000	3.321059e-03	0.241000	5.888562e-01	0.000245	0.000022	0.000000	0.028893	0.000063	0.080734	0.279000	1.751420e+00	0.106000	0.306000	0.014000	0.000000	0.000000	0.569000	9.942841e-01	0.239000	5.478071e-03	0.257000	9.729024e-01	0.304000	8.290997e-03	0.273000	6.587475e-03	0.335000	1.652895e+00	0.191000
238000000	0.256000	1.699657e+00	0.106000	0.344000	0.016000	0.005000	0.005000	0.583000	9.942841e-01	0.324000	5.588735e-03	0.265000	9.632219e-01	0.443000	8.374323e-03	0.427000	6.142121e-03	0.263000	1.998763e+00	0.241000	3.321059e-03	0.276000	5.829970e-01	0.000244	0.000022	0.000000	0.028907	0.000063	0.080721	0.242000	1.751420e+00	0.091000	0.344000	0.014000	0.004000	0.005000	0.567000	9.942841e-01	0.237000	5.533126e-03	0.243000	9.925564e-01	0.211000	8.458486e-03	0.237000	6.653681e-03	0.249000	1.652895e+00	0.202000
238500000	0.258000	1.733993e+00	0.083000	0.263000	0.017000	0.005000	0.007000	0.616000	9.942841e-01	0.307000	5.533126e-03	0.246000	9.536377e-01	0.210000	7.965902e-03	0.452000	5.901285e-03	0.256000	2.101242e+00	0.193000	3.321059e-03	0.232000	5.714529e-01	0.000244	0.000022	0.000000	0.028901	0.000063	0.080597	0.256000	1.716739e+00	0.118000	0.319000	0.024000	0.002000	0.002000	0.605000	9.942841e-01	0.251000	5.369598e-03	0.255000	9.826803e-01	0.454000	8.208500e-03	0.278000	6.392786e-03	0.296000	1.755105e+00	0.220000
239000000	0.244000	1.716739e+00	0.106000	0.306000	0.019000	0.010000	0.005000	0.584000	9.942841e-01	0.253000	5.875276e-03	0.269000	9.536377e-01	0.119000	8.290997e-03	0.080000	6.203851e-03	0.159000	2.018851e+00	0.403000	3.321059e-03	0.247000	5.888562e-01	0.000243	0.000022	0.000000	0.028841	0.000063	0.080714	0.260000	1.716739e+00	0.081000	0.316000	0.017000	0.006000	0.007000	0.607000	9.942841e-01	0.192000	5.263273e-03	0.257000	9.632219e-01	0.285000	8.045961e-03	0.277000	6.203851e-03	0.238000	1.772744e+00	0.251000
239500000	0.259000	1.751420e+00	0.107000	0.312000	0.013000	0.001000	0.002000	0.606000	9.942841e-01	0.272000	5.934323e-03	0.288000	9.441488e-01	0.257000	8.126824e-03	0.187000	5.726876e-03	0.315000	1.901282e+00	0.191000	3.321059e-03	0.268000	5.947743e-01	0.000243	0.000022	0.000000	0.028780	0.000063	0.081086	0.237000	1.682746e+00	0.099000	0.352000	0.013000	0.000000	0.000000	0.579000	9.942841e-01	0.292000	5.533126e-03	0.249000	9.729024e-01	0.174000	8.458486e-03	0.185000	6.329177e-03	0.217000	1.737641e+00	0.311000
240000000	0.250000	1.716739e+00	0.118000	0.363000	0.027000	0.002000	0.000000	0.587000	9.942841e-01	0.229000	5.701635e-03	0.268000	9.632219e-01	0.330000	8.543495e-03	0.252000	5.960594e-03	0.306000	1.998763e+00	0.188000	3.321059e-03	0.230000	5.829970e-01	0.000242	0.000022	0.000000	0.028813	0.000063	0.081374	0.257000	1.716739e+00	0.122000	0.375000	0.018000	0.000000	0.000000	0.590000	9.942841e-01	0.270000	5.644903e-03	0.270000	9.536377e-01	0.138000	8.629359e-03	0.160000	6.142121e-03	0.253000	1.636449e+00	0.246000
240500000	0.234000	1.682746e+00	0.122000	0.361000	0.017000	0.004000	0.004000	0.592000	9.942841e-01	0.318000	5.816816e-03	0.262000	9.729024e-01	0.335000	8.716085e-03	0.282000	5.901285e-03	0.281000	2.039141e+00	0.249000	3.321059e-03	0.250000	5.888562e-01	0.000242	0.000022	0.000000	0.028755	0.000063	0.082048	0.264000	1.751420e+00	0.070000	0.324000	0.010000	0.002000	0.003000	0.547000	9.942841e-01	0.288000	5.701635e-03	0.267000	9.632219e-01	0.370000	8.543495e-03	0.378000	6.142121e-03	0.278000	1.755105e+00	0.223000
241000000	0.281000	1.716739e+00	0.092000	0.308000	0.017000	0.010000	0.009000	0.635000	9.942841e-01	0.292000	5.993964e-03	0.224000	9.729024e-01	0.078000	8.290997e-03	0.090000	5.784432e-03	0.185000	1.882364e+00	0.440000	3.321059e-03	0.248000	5.657668e-01	0.000241	0.000022	0.000000	0.028699	0.000063	0.082440	0.224000	1.716739e+00	0.101000	0.426000	0.022000	0.007000	0.007000	0.605000	9.942841e-01	0.211000	5.263273e-03	0.268000	9.826803e-01	0.307000	8.892162e-03	0.251000	6.457035e-03	0.193000	1.686286e+00	0.351000
241500000	0.256000	1.733993e+00	0.086000	0.318000	0.017000	0.005000	0.004000	0.627000	9.942841e-01	0.314000	6.115050e-03	0.250000	9.632219e-01	0.472000	8.290997e-03	0.340000	6.020499e-03	0.232000	1.790560e+00	0.251000	3.321059e-03	0.276000	5.829970e-01	0.000241	0.000021	0.000000	0.028640	0.000063	0.082813	0.262000	1.733993e+00	0.111000	0.340000	0.021000	0.010000	0.006000	0.573000	9.942841e-01	0.298000	5.478071e-03	0.219000	1.002532e+00	0.049000	8.892162e-03	0.308000	6.587475e-03	0.221000	1.556638e+00	0.389000
242000000	0.249000	1.733993e+00	0.106000	0.329000	0.018000	0.004000	0.005000	0.615000	9.942841e-01	0.295000	5.934323e-03	0.218000	9.826803e-01	0.243000	8.374323e-03	0.190000	6.329177e-03	0.214000	1.652895e+00	0.281000	3.321059e-03	0.257000	5.947743e-01	0.000240	0.000021	0.000000	0.028582	0.000063	0.083142	0.242000	1.733993e+00	0.095000	0.330000	0.015000	0.002000	0.002000	0.604000	9.942841e-01	0.305000	5.644903e-03	0.243000	9.729024e-01	0.183000	8.629359e-03	0.209000	6.392786e-03	0.211000	1.525815e+00	0.291000
242500000	0.234000	1.699657e+00	0.114000	0.338000	0.014000	0.000000	0.001000	0.609000	9.942841e-01	0.294000	5.701635e-03	0.246000	9.826803e-01	0.199000	7.886640e-03	0.220000	5.842567e-03	0.319000	1.703234e+00	0.198000	3.321059e-03	0.236000	5.771961e-01	0.000240	0.000021	0.000000	0.028524	0.000063	0.083630	0.229000	1.699657e+00	0.100000	0.324000	0.021000	0.000000	0.000000	0.606000	9.942841e-01	0.324000	5.533126e-03	0.239000	9.536377e-01	0.126000	8.803683e-03	0.172000	6.653681e-03	0.254000	1.451400e+00	0.236000
243000000	0.269000	1.699657e+00	0.103000	0.327000	0.018000	0.003000	0.003000	0.585000	9.942841e-01	0.305000	5.816816e-03	0.234000	9.729024e-01	0.339000	7.653555e-03	0.298000	5.784432e-03	0.198000	1.669507e+00	0.239000	3.321059e-03	0.234000	5.888562e-01	0.000239	0.000021	0.000000	0.028467	0.000063	0.083662	0.266000	1.733993e+00	0.102000	0.313000	0.012000	0.002000	0.002000	0.587000	9.942841e-01	0.245000	5.478071e-03	0.268000	9.632219e-01	0.391000	9.071795e-03	0.251000	6.587475e-03	0.365000	1.480720e+00	0.225000
243500000	0.281000	1.699657e+00	0.108000	0.318000	0.025000	0.002000	0.005000	0.582000	9.942841e-01	0.305000	5.644903e-03	0.248000	9.347544e-01	0.350000	7.886640e-03	0.373000	6.020499e-03	0.257000	1.737641e+00	0.247000	3.321059e-03	0.261000	5.947743e-01	0.000239	0.000021	0.000000	0.028720	0.000067	0.083726	0.268000	1.769022e+00	0.107000	0.332000	0.018000	0.000000	0.000000	0.605000	9.942841e-01	0.200000	5.369598e-03	0.253000	9.826803e-01	0.065000	9.632764e-03	0.227000	6.925223e-03	0.214000	1.541149e+00	0.275000
244000000	0.236000	1.699657e+00	0.096000	0.349000	0.022000	0.003000	0.002000	0.601000	9.942841e-01	0.190000	5.875276e-03	0.264000	9.826803e-01	0.164000	8.208500e-03	0.202000	5.960594e-03	0.196000	1.755105e+00	0.251000	3.321059e-03	0.269000	6.007519e-01	0.000238	0.000021	0.000000	0.028709	0.000067	0.083709	0.267000	1.733993e+00	0.096000	0.321000	0.018000	0.004000	0.006000	0.583000	9.942841e-01	0.290000	5.644903e-03	0.240000	9.826803e-01	0.076000	8.803683e-03	0.133000	6.521929e-03	0.230000	1.451400e+00	0.340000
244500000	0.241000	1.733993e+00	0.096000	0.272000	0.011000	0.006000	0.006000	0.596000	9.942841e-01	0.308000	5.934323e-03	0.222000	9.632219e-01	0.296000	8.126824e-03	0.348000	6.081006e-03	0.252000	1.755105e+00	0.213000	3.321059e-03	0.254000	6.007519e-01	0.000238	0.000021	0.000000	0.028661	0.000067	0.083609	0.254000	1.751420e+00	0.100000	0.352000	0.019000	0.000000	0.000000	0.604000	9.942841e-01	0.245000	5.644903e-03	0.251000	9.925564e-01	0.356000	8.458486e-03	0.368000	6.587475e-03	0.237000	1.380614e+00	0.388000
245000000	0.276000	1.716739e+00	0.093000	0.305000	0.019000	0.002000	0.001000	0.605000	9.942841e-01	0.260000	6.054204e-03	0.254000	9.729024e-01	0.476000	8.126824e-03	0.446000	5.901285e-03	0.298000	1.863634e+00	0.228000	3.321059e-03	0.259000	5.947743e-01	0.000237	0.000021	0.000000	0.028607	0.000067	0.083895	0.249000	1.716739e+00	0.122000	0.304000	0.027000	0.001000	0.000000	0.598000	9.942841e-01	0.258000	5.934323e-03	0.225000	9.826803e-01	0.122000	8.045961e-03	0.144000	6.081006e-03	0.264000	1.353276e+00	0.306000
245500000	0.259000	1.751420e+00	0.085000	0.267000	0.018000	0.005000	0.003000	0.615000	9.942841e-01	0.296000	5.816816e-03	0.241000	9.729024e-01	0.281000	8.458486e-03	0.275000	6.020499e-03	0.162000	1.845091e+00	0.305000	3.321059e-03	0.230000	5.888562e-01	0.000237	0.000021	0.000000	0.028557	0.000067	0.083941	0.222000	1.716739e+00	0.144000	0.343000	0.021000	0.002000	0.002000	0.605000	9.942841e-01	0.218000	5.644903e-03	0.235000	9.826803e-01	0.172000	8.045961e-03	0.228000	5.669893e-03	0.257000	1.465987e+00	0.247000
246000000	0.235000	1.716739e+00	0.105000	0.356000	0.022000	0.007000	0.005000	0.584000	9.942841e-01	0.252000	5.875276e-03	0.275000	9.632219e-01	0.491000	8.543495e-03	0.276000	6.020499e-03	0.322000	1.772744e+00	0.232000	3.321059e-03	0.243000	6.007519e-01	0.000236	0.000021	0.000000	0.028502	0.000067	0.084088	0.255000	1.786801e+00	0.104000	0.343000	0.020000	0.001000	0.000000	0.617000	9.942841e-01	0.227000	5.533126e-03	0.251000	1.002532e+00	0.186000	7.965902e-03	0.206000	5.669893e-03	0.238000	1.408505e+00	0.298000
246500000	0.273000	1.751420e+00	0.121000	0.348000	0.014000	0.003000	0.004000	0.609000	9.942841e-01	0.221000	5.993964e-03	0.287000	9.632219e-01	0.073000	7.730474e-03	0.162000	6.203851e-03	0.245000	1.772744e+00	0.224000	3.321059e-03	0.256000	5.829970e-01	0.000236	0.000021	0.000000	0.028444	0.000067	0.084026	0.251000	1.786801e+00	0.091000	0.318000	0.018000	0.003000	0.001000	0.602000	9.942841e-01	0.165000	5.533126e-03	0.268000	9.729024e-01	0.244000	8.290997e-03	0.294000	5.726876e-03	0.261000	1.480720e+00	0.237000
247000000	0.243000	1.751420e+00	0.095000	0.329000	0.023000	0.001000	0.002000	0.591000	9.942841e-01	0.227000	5.816816e-03	0.263000	9.729024e-01	0.236000	7.808167e-03	0.192000	6.203851e-03	0.293000	1.808556e+00	0.192000	3.321059e-03	0.243000	5.829970e-01	0.000235	0.000021	0.000000	0.028390	0.000067	0.083874	0.258000	1.804758e+00	0.095000	0.395000	0.018000	0.000000	0.003000	0.557000	9.942841e-01	0.233000	5.588735e-03	0.235000	9.536377e-01	0.426000	8.716085e-03	0.249000	5.842567e-03	0.259000	1.572283e+00	0.228000
247500000	0.223000	1.751420e+00	0.116000	0.360000	0.016000	0.003000	0.002000	0.586000	9.942841e-01	0.327000	5.816816e-03	0.242000	9.729024e-01	0.138000	7.808167e-03	0.234000	6.142121e-03	0.200000	1.826732e+00	0.331000	3.321059e-03	0.255000	6.007519e-01	0.000235	0.000021	0.000000	0.028339	0.000066	0.083810	0.248000	1.769022e+00	0.081000	0.311000	0.018000	0.001000	0.002000	0.572000	9.942841e-01	0.273000	5.701635e-03	0.253000	9.826803e-01	0.294000	9.442022e-03	0.206000	5.960594e-03	0.241000	1.636449e+00	0.250000
248000000	0.249000	1.716739e+00	0.096000	0.315000	0.019000	0.001000	0.001000	0.610000	9.942841e-01	0.244000	5.875276e-03	0.245000	9.729024e-01	0.089000	7.577400e-03	0.144000	5.901285e-03	0.204000	1.686286e+00	0.301000	3.321059e-03	0.241000	5.888562e-01	0.000235	0.000021	0.000000	0.028348	0.000066	0.083772	0.238000	1.769022e+00	0.078000	0.326000	0.019000	0.006000	0.005000	0.604000	9.942841e-01	0.192000	5.758937e-03	0.236000	9.632219e-01	0.224000	1.002588e-02	0.379000	6.653681e-03	0.330000	1.737641e+00	0.208000
248500000	0.254000	1.769022e+00	0.087000	0.301000	0.019000	0.005000	0.005000	0.613000	9.942841e-01	0.225000	5.758937e-03	0.245000	9.826803e-01	0.298000	8.045961e-03	0.198000	6.081006e-03	0.235000	1.556638e+00	0.526000	3.321059e-03	0.230000	5.947743e-01	0.000234	0.000021	0.000000	0.028292	0.000066	0.083796	0.240000	1.733993e+00	0.094000	0.353000	0.017000	0.001000	0.001000	0.606000	9.942841e-01	0.256000	6.115050e-03	0.260000	9.729024e-01	0.288000	1.012665e-02	0.384000	6.925223e-03	0.324000	1.826732e+00	0.213000
249000000	0.217000	1.769022e+00	0.089000	0.334000	0.016000	0.010000	0.009000	0.599000	9.942841e-01	0.242000	5.816816e-03	0.237000	9.632219e-01	0.307000	8.629359e-03	0.229000	6.457035e-03	0.247000	1.465987e+00	0.470000	3.321059e-03	0.270000	5.771961e-01	0.000234	0.000021	0.000000	0.028630	0.000067	0.083639	0.254000	1.733993e+00	0.086000	0.313000	0.016000	0.000000	0.000000	0.576000	9.942841e-01	0.171000	5.816816e-03	0.271000	9.729024e-01	0.064000	9.536916e-03	0.047000	6.457035e-03	0.203000	1.863634e+00	0.382000
249500000	0.251000	1.769022e+00	0.104000	0.314000	0.024000	0.008000	0.010000	0.587000	9.942841e-01	0.168000	6.054204e-03	0.260000	9.536377e-01	0.341000	8.981529e-03	0.252000	6.788094e-03	0.241000	1.394490e+00	0.456000	3.321059e-03	0.249000	5.545639e-01	0.000233	0.000021	0.000000	0.029297	0.000067	0.083475	0.263000	1.769022e+00	0.085000	0.280000	0.012000	0.007000	0.007000	0.614000	9.942841e-01	0.259000	5.588735e-03	0.255000	9.729024e-01	0.282000	9.071795e-03	0.218000	5.960594e-03	0.202000	1.720351e+00	0.359000
250000000	0.266000	1.733993e+00	0.091000	0.291000	0.013000	0.007000	0.010000	0.578000	9.942841e-01	0.262000	6.115050e-03	0.242000	9.729024e-01	0.231000	8.374323e-03	0.176000	6.521929e-03	0.266000	1.394490e+00	0.503000	3.321059e-03	0.249000	5.714529e-01	0.000233	0.000021	0.000000	0.029357	0.000066	0.083323	0.267000	1.769022e+00	0.088000	0.316000	0.018000	0.005000	0.003000	0.624000	9.942841e-01	0.237000	5.758937e-03	0.227000	9.632219e-01	0.249000	9.255058e-03	0.316000	6.392786e-03	0.206000	1.737641e+00	0.248000
250500000	0.282000	1.733993e+00	0.107000	0.368000	0.025000	0.007000	0.011000	0.583000	9.942841e-01	0.225000	5.993964e-03	0.264000	9.536377e-01	0.114000	8.374323e-03	0.237000	6.457035e-03	0.268000	1.422660e+00	0.579000	3.321059e-03	0.244000	6.067895e-01	0.000232	0.000021	0.000000	0.029560	0.000066	0.083159	0.223000	1.751420e+00	0.084000	0.347000	0.018000	0.004000	0.007000	0.614000	9.942841e-01	0.265000	5.875276e-03	0.245000	9.632219e-01	0.104000	9.162968e-03	0.151000	6.521929e-03	0.204000	1.636449e+00	0.276000
251000000	0.266000	1.733993e+00	0.086000	0.283000	0.015000	0.002000	0.000000	0.614000	9.942841e-01	0.269000	5.993964e-03	0.244000	9.632219e-01	0.294000	8.629359e-03	0.302000	6.457035e-03	0.248000	1.394490e+00	0.299000	3.321059e-03	0.243000	5.771961e-01	0.000232	0.000021	0.000000	0.029509	0.000066	0.083077	0.273000	1.716739e+00	0.089000	0.356000	0.013000	0.006000	0.004000	0.593000	9.942841e-01	0.230000	5.816816e-03	0.242000	9.162450e-01	0.274000	8.803683e-03	0.280000	6.457035e-03	0.309000	1.703234e+00	0.221000
251500000	0.256000	1.751420e+00	0.110000	0.373000	0.021000	0.007000	0.004000	0.614000	9.942841e-01	0.244000	5.816816e-03	0.246000	9.632219e-01	0.241000	8.629359e-03	0.444000	6.521929e-03	0.260000	1.353276e+00	0.481000	3.321059e-03	0.257000	6.067895e-01	0.000231	0.000021	0.000000	0.029452	0.000066	0.083216	0.229000	1.716739e+00	0.088000	0.312000	0.015000	0.003000	0.003000	0.617000	9.942841e-01	0.203000	5.588735e-03	0.241000	9.347544e-01	0.135000	8.892162e-03	0.135000	6.203851e-03	0.327000	1.826732e+00	0.232000
252000000	0.250000	1.716739e+00	0.091000	0.280000	0.015000	0.006000	0.005000	0.598000	9.942841e-01	0.217000	5.816816e-03	0.254000	9.729024e-01	0.363000	8.208500e-03	0.300000	6.521929e-03	0.246000	1.380614e+00	0.473000	3.321059e-03	0.259000	5.829970e-01	0.000231	0.000021	0.000000	0.029397	0.000066	0.083133	0.237000	1.716739e+00	0.094000	0.321000	0.013000	0.005000	0.006000	0.600000	9.942841e-01	0.244000	5.210902e-03	0.247000	9.632219e-01	0.440000	8.374323e-03	0.229000	6.081006e-03	0.199000	1.790560e+00	0.399000
252500000	0.264000	1.751420e+00	0.090000	0.312000	0.018000	0.013000	0.013000	0.621000	9.942841e-01	0.301000	5.758937e-03	0.271000	9.729024e-01	0.352000	7.965902e-03	0.332000	6.521929e-03	0.251000	1.380614e+00	0.429000	3.321059e-03	0.253000	5.888562e-01	0.000230	0.000021	0.000000	0.029351	0.000066	0.083019	0.261000	1.716739e+00	0.099000	0.355000	0.015000	0.005000	0.003000	0.603000	9.942841e-01	0.293000	5.316169e-03	0.255000	9.632219e-01	0.117000	9.255058e-03	0.286000	6.392786e-03	0.222000	1.652895e+00	0.393000
253000000	0.247000	1.751420e+00	0.080000	0.317000	0.021000	0.007000	0.003000	0.609000	9.942841e-01	0.279000	5.644903e-03	0.256000	1.002532e+00	0.388000	8.629359e-03	0.386000	6.587475e-03	0.281000	1.339811e+00	0.516000	3.321059e-03	0.243000	5.888562e-01	0.000230	0.000020	0.000000	0.029305	0.000066	0.083138	0.267000	1.751420e+00	0.108000	0.334000	0.020000	0.003000	0.003000	0.589000	9.942841e-01	0.319000	5.533126e-03	0.252000	9.441488e-01	0.217000	8.629359e-03	0.219000	6.266200e-03	0.256000	1.604045e+00	0.425000
253500000	0.237000	1.751420e+00	0.093000	0.331000	0.017000	0.001000	0.001000	0.625000	9.942841e-01	0.169000	5.701635e-03	0.249000	9.632219e-01	0.110000	8.543495e-03	0.131000	6.457035e-03	0.279000	1.366877e+00	0.596000	3.321059e-03	0.229000	5.714529e-01	0.000229	0.000020	0.000000	0.029255	0.000066	0.083070	0.204000	1.786801e+00	0.083000	0.307000	0.019000	0.008000	0.003000	0.585000	9.942841e-01	0.207000	5.701635e-03	0.268000	9.729024e-01	0.354000	9.071795e-03	0.289000	6.457035e-03	0.223000	1.510633e+00	0.481000
254000000	0.221000	1.716739e+00	0.081000	0.331000	0.018000	0.006000	0.007000	0.576000	9.942841e-01	0.307000	5.533126e-03	0.264000	9.729024e-01	0.163000	8.374323e-03	0.136000	6.266200e-03	0.246000	1.366877e+00	0.471000	3.321059e-03	0.226000	5.771961e-01	0.000229	0.000020	0.000000	0.029200	0.000066	0.082925	0.224000	1.769022e+00	0.084000	0.304000	0.024000	0.004000	0.005000	0.621000	9.942841e-01	0.291000	5.588735e-03	0.235000	9.729024e-01	0.202000	8.892162e-03	0.241000	6.457035e-03	0.229000	1.451400e+00	0.289000
254500000	0.258000	1.751420e+00	0.108000	0.357000	0.024000	0.004000	0.005000	0.596000	9.942841e-01	0.248000	5.758937e-03	0.264000	9.925564e-01	0.215000	8.374323e-03	0.099000	6.266200e-03	0.236000	1.366877e+00	0.531000	3.321059e-03	0.262000	5.829970e-01	0.000229	0.000020	0.000000	0.029144	0.000065	0.082878	0.256000	1.733993e+00	0.089000	0.295000	0.020000	0.001000	0.002000	0.578000	9.942841e-01	0.270000	5.758937e-03	0.258000	9.632219e-01	0.290000	8.892162e-03	0.299000	6.653681e-03	0.267000	1.436958e+00	0.273000
255000000	0.225000	1.716739e+00	0.080000	0.315000	0.014000	0.002000	0.004000	0.593000	9.942841e-01	0.278000	5.816816e-03	0.257000	9.536377e-01	0.235000	8.458486e-03	0.205000	6.203851e-03	0.246000	1.353276e+00	0.592000	3.321059e-03	0.216000	5.829970e-01	0.000228	0.000020	0.000000	0.029370	0.000065	0.082733	0.264000	1.769022e+00	0.105000	0.325000	0.020000	0.004000	0.003000	0.626000	9.942841e-01	0.277000	5.644903e-03	0.251000	9.441488e-01	0.108000	8.629359e-03	0.160000	6.653681e-03	0.358000	1.465987e+00	0.234000
255500000	0.256000	1.733993e+00	0.095000	0.357000	0.011000	0.007000	0.006000	0.598000	9.942841e-01	0.217000	5.701635e-03	0.254000	9.632219e-01	0.338000	8.981529e-03	0.284000	6.203851e-03	0.238000	1.380614e+00	0.594000	3.321059e-03	0.243000	5.657668e-01	0.000228	0.000020	0.000000	0.029918	0.000065	0.082577	0.268000	1.804758e+00	0.071000	0.306000	0.013000	0.003000	0.004000	0.595000	9.942841e-01	0.222000	5.478071e-03	0.267000	9.536377e-01	0.090000	8.458486e-03	0.180000	6.457035e-03	0.244000	1.436958e+00	0.340000
256000000	0.260000	1.699657e+00	0.089000	0.369000	0.020000	0.002000	0.003000	0.605000	9.942841e-01	0.352000	5.934323e-03	0.242000	9.826803e-01	0.109000	8.892162e-03	0.173000	6.142121e-03	0.247000	1.366877e+00	0.491000	3.321059e-03	0.271000	5.601373e-01	0.000227	0.000020	0.000000	0.029940	0.000066	0.082528	0.239000	1.769022e+00	0.098000	0.261000	0.020000	0.003000	0.002000	0.636000	9.942841e-01	0.269000	5.644903e-03	0.230000	9.925564e-01	0.068000	8.208500e-03	0.073000	6.329177e-03	0.280000	1.451400e+00	0.278000
256500000	0.271000	1.733993e+00	0.096000	0.297000	0.014000	0.010000	0.010000	0.596000	9.942841e-01	0.215000	5.644903e-03	0.247000	9.536377e-01	0.385000	8.543495e-03	0.379000	6.020499e-03	0.255000	1.394490e+00	0.399000	3.321059e-03	0.258000	5.947743e-01	0.000227	0.000020	0.000000	0.029881	0.000066	0.082932	0.222000	1.733993e+00	0.106000	0.370000	0.020000	0.000000	0.000000	0.603000	9.942841e-01	0.253000	5.758937e-03	0.253000	9.826803e-01	0.359000	8.045961e-03	0.261000	6.081006e-03	0.341000	1.541149e+00	0.254000
257000000	0.246000	1.769022e+00	0.094000	0.344000	0.021000	0.010000	0.009000	0.607000	9.942841e-01	0.272000	5.758937e-03	0.263000	9.729024e-01	0.204000	8.803683e-03	0.231000	6.266200e-03	0.289000	1.380614e+00	0.510000	3.321059e-03	0.228000	5.888562e-01	0.000226	0.000020	0.000000	0.029829	0.000065	0.083084	0.252000	1.751420e+00	0.125000	0.319000	0.012000	0.002000	0.003000	0.593000	9.942841e-01	0.228000	5.701635e-03	0.262000	9.632219e-01	0.374000	8.126824e-03	0.325000	6.142121e-03	0.217000	1.604045e+00	0.232000
257500000	0.260000	1.804758e+00	0.103000	0.341000	0.017000	0.002000	0.005000	0.633000	9.942841e-01	0.264000	5.588735e-03	0.267000	9.632219e-01	0.324000	8.981529e-03	0.477000	6.457035e-03	0.249000	1.380614e+00	0.429000	3.321059e-03	0.242000	5.771961e-01	0.000226	0.000020	0.000000	0.029774	0.000066	0.083474	0.250000	1.716739e+00	0.100000	0.335000	0.019000	0.005000	0.006000	0.618000	9.942841e-01	0.171000	5.701635e-03	0.263000	9.347544e-01	0.229000	7.808167e-03	0.234000	6.266200e-03	0.264000	1.620166e+00	0.272000
258000000	0.236000	1.751420e+00	0.096000	0.337000	0.017000	0.008000	0.008000	0.609000	9.942841e-01	0.286000	5.701635e-03	0.244000	9.632219e-01	0.445000	8.716085e-03	0.322000	6.329177e-03	0.257000	1.380614e+00	0.540000	3.321059e-03	0.245000	5.714529e-01	0.000225	0.000020	0.000000	0.029797	0.000066	0.083669	0.240000	1.716739e+00	0.104000	0.336000	0.020000	0.004000	0.005000	0.601000	9.942841e-01	0.201000	5.875276e-03	0.252000	9.729024e-01	0.435000	8.374323e-03	0.342000	6.329177e-03	0.222000	1.620166e+00	0.308000
258500000	0.224000	1.716739e+00	0.119000	0.354000	0.021000	0.012000	0.010000	0.612000	9.942841e-01	0.202000	5.758937e-03	0.259000	9.536377e-01	0.353000	8.892162e-03	0.242000	6.521929e-03	0.216000	1.408505e+00	0.710000	3.321059e-03	0.216000	5.888562e-01	0.000225	0.000020	0.000000	0.029791	0.000066	0.083597	0.267000	1.716739e+00	0.106000	0.336000	0.012000	0.005000	0.007000	0.614000	9.942841e-01	0.278000	5.644903e-03	0.260000	9.826803e-01	0.443000	8.892162e-03	0.370000	6.587475e-03	0.193000	1.588084e+00	0.320000
259000000	0.225000	1.682746e+00	0.082000	0.388000	0.019000	0.012000	0.013000	0.604000	9.942841e-01	0.204000	5.758937e-03	0.231000	9.729024e-01	0.284000	9.162968e-03	0.240000	6.788094e-03	0.279000	1.339811e+00	0.751000	3.321059e-03	0.242000	5.657668e-01	0.000225	0.000020	0.000000	0.029983	0.000066	0.083446	0.245000	1.682746e+00	0.109000	0.391000	0.026000	0.007000	0.006000	0.605000	9.942841e-01	0.234000	5.816816e-03	0.259000	9.441488e-01	0.336000	9.442022e-03	0.240000	6.788094e-03	0.226000	1.480720e+00	0.432000
259500000	0.268000	1.716739e+00	0.091000	0.313000	0.006000	0.010000	0.008000	0.626000	9.942841e-01	0.286000	5.934323e-03	0.250000	9.441488e-01	0.256000	9.536916e-03	0.236000	7.065121e-03	0.257000	1.339811e+00	0.593000	3.321059e-03	0.256000	6.067895e-01	0.000224	0.000020	0.000000	0.030131	0.000066	0.083303	0.253000	1.682746e+00	0.090000	0.268000	0.024000	0.006000	0.003000	0.595000	9.942841e-01	0.249000	5.588735e-03	0.238000	9.536377e-01	0.281000	9.729575e-03	0.230000	6.788094e-03	0.239000	1.394490e+00	0.349000
260000000	0.247000	1.682746e+00	0.102000	0.299000	0.016000	0.005000	0.005000	0.600000	9.942841e-01	0.276000	6.054204e-03	0.269000	9.632219e-01	0.370000	9.442022e-03	0.318000	7.280286e-03	0.266000	1.394490e+00	0.710000	3.321059e-03	0.276000	5.888562e-01	0.000224	0.000020	0.000000	0.030074	0.000066	0.083143	0.234000	1.682746e+00	0.091000	0.332000	0.024000	0.004000	0.002000	0.606000	9.942841e-01	0.257000	5.758937e-03	0.240000	9.729024e-01	0.226000	9.926125e-03	0.173000	6.994822e-03	0.265000	1.394490e+00	0.268000
260500000	0.245000	1.716739e+00	0.112000	0.368000	0.017000	0.014000	0.014000	0.616000	9.942841e-01	0.240000	6.054204e-03	0.230000	9.729024e-01	0.188000	9.442022e-03	0.190000	6.587475e-03	0.245000	1.422660e+00	0.683000	3.321059e-03	0.271000	5.657668e-01	0.000223	0.000020	0.000000	0.030017	0.000066	0.082987	0.266000	1.716739e+00	0.102000	0.350000	0.012000	0.002000	0.003000	0.628000	9.942841e-01	0.336000	5.644903e-03	0.227000	1.002532e+00	0.263000	1.064585e-02	0.239000	6.994822e-03	0.259000	1.422660e+00	0.264000
261000000	0.268000	1.699657e+00	0.097000	0.359000	0.020000	0.007000	0.006000	0.584000	9.942841e-01	0.226000	5.875276e-03	0.223000	9.536377e-01	0.398000	8.981529e-03	0.357000	6.521929e-03	0.248000	1.380614e+00	0.596000	3.321059e-03	0.249000	5.601373e-01	0.000223	0.000020	0.000000	0.029959	0.000065	0.083052	0.234000	1.716739e+00	0.106000	0.329000	0.018000	0.001000	0.001000	0.643000	9.942841e-01	0.272000	5.758937e-03	0.251000	9.632219e-01	0.077000	1.043505e-02	0.216000	7.065121e-03	0.228000	1.380614e+00	0.278000
261500000	0.272000	1.733993e+00	0.086000	0.322000	0.020000	0.006000	0.004000	0.598000	9.942841e-01	0.278000	5.644903e-03	0.246000	1.002532e+00	0.181000	8.803683e-03	0.246000	6.266200e-03	0.245000	1.353276e+00	0.527000	3.321059e-03	0.237000	5.888562e-01	0.000222	0.000020	0.000000	0.029902	0.000065	0.083253	0.251000	1.733993e+00	0.080000	0.273000	0.020000	0.002000	0.002000	0.603000	9.942841e-01	0.278000	5.934323e-03	0.250000	9.632219e-01	0.127000	9.536916e-03	0.270000	6.653681e-03	0.259000	1.408505e+00	0.254000
262000000	0.250000	1.733993e+00	0.124000	0.342000	0.021000	0.012000	0.007000	0.623000	9.942841e-01	0.280000	5.816816e-03	0.243000	9.632219e-01	0.382000	8.716085e-03	0.479000	6.142121e-03	0.261000	1.380614e+00	0.504000	3.321059e-03	0.242000	5.545639e-01	0.000222	0.000020	0.000000	0.029845	0.000065	0.083112	0.259000	1.733993e+00	0.105000	0.379000	0.011000	0.002000	0.001000	0.587000	9.942841e-01	0.244000	5.934323e-03	0.222000	9.729024e-01	0.440000	9.729575e-03	0.338000	6.925223e-03	0.279000	1.465987e+00	0.213000
262500000	0.252000	1.733993e+00	0.111000	0.364000	0.022000	0.003000	0.014000	0.619000	9.942841e-01	0.246000	5.588735e-03	0.233000	9.536377e-01	0.275000	9.255058e-03	0.309000	6.457035e-03	0.251000	1.422660e+00	0.584000	3.321059e-03	0.266000	6.067895e-01	0.000222	0.000020	0.000000	0.029882	0.000065	0.082988	0.234000	1.699657e+00	0.116000	0.343000	0.019000	0.003000	0.001000	0.607000	9.942841e-01	0.230000	6.054204e-03	0.260000	9.729024e-01	0.230000	9.926125e-03	0.403000	6.856315e-03	0.289000	1.572283e+00	0.210000
263000000	0.262000	1.699657e+00	0.090000	0.330000	0.018000	0.010000	0.010000	0.608000	9.942841e-01	0.257000	5.758937e-03	0.233000	9.729024e-01	0.114000	9.162968e-03	0.263000	6.788094e-03	0.242000	1.394490e+00	0.541000	3.321059e-03	0.245000	5.947743e-01	0.000221	0.000020	0.000000	0.029873	0.000065	0.082871	0.226000	1.666002e+00	0.099000	0.320000	0.022000	0.000000	0.000000	0.594000	9.942841e-01	0.295000	5.875276e-03	0.248000	9.826803e-01	0.213000	1.043505e-02	0.167000	7.280286e-03	0.215000	1.572283e+00	0.294000
263500000	0.265000	1.733993e+00	0.090000	0.343000	0.011000	0.009000	0.008000	0.575000	9.942841e-01	0.184000	5.758937e-03	0.230000	9.729024e-01	0.373000	8.981529e-03	0.302000	6.653681e-03	0.268000	1.366877e+00	0.536000	3.321059e-03	0.246000	5.657668e-01	0.000221	0.000020	0.000000	0.029865	0.000065	0.082723	0.284000	1.666002e+00	0.085000	0.368000	0.017000	0.004000	0.003000	0.597000	9.942841e-01	0.268000	5.993964e-03	0.260000	9.826803e-01	0.284000	1.043505e-02	0.287000	7.207846e-03	0.236000	1.604045e+00	0.219000
264000000	0.238000	1.733993e+00	0.099000	0.350000	0.020000	0.012000	0.014000	0.586000	9.942841e-01	0.256000	5.934323e-03	0.265000	9.632219e-01	0.253000	8.892162e-03	0.289000	6.788094e-03	0.244000	1.422660e+00	0.572000	3.321059e-03	0.258000	5.771961e-01	0.000220	0.000020	0.000000	0.029813	0.000065	0.082569	0.260000	1.699657e+00	0.084000	0.371000	0.021000	0.003000	0.001000	0.590000	9.942841e-01	0.209000	5.816816e-03	0.269000	9.729024e-01	0.227000	1.033122e-02	0.237000	6.925223e-03	0.315000	1.652895e+00	0.203000
264500000	0.256000	1.751420e+00	0.085000	0.299000	0.016000	0.006000	0.006000	0.606000	9.942841e-01	0.238000	5.934323e-03	0.242000	9.441488e-01	0.270000	9.255058e-03	0.286000	7.136127e-03	0.257000	1.408505e+00	0.650000	3.321059e-03	0.261000	5.947743e-01	0.000220	0.000020	0.000000	0.029760	0.000065	0.082437	0.277000	1.751420e+00	0.119000	0.383000	0.020000	0.003000	0.001000	0.599000	9.942841e-01	0.223000	5.588735e-03	0.243000	9.729024e-01	0.160000	9.729575e-03	0.201000	6.587475e-03	0.286000	1.755105e+00	0.188000
265000000	0.259000	1.822897e+00	0.099000	0.298000	0.022000	0.008000	0.009000	0.595000	9.942841e-01	0.327000	6.238582e-03	0.277000	9.536377e-01	0.276000	9.536916e-03	0.220000	6.720551e-03	0.261000	1.436958e+00	0.716000	3.321059e-03	0.271000	6.007519e-01	0.000219	0.000020	0.000000	0.029704	0.000065	0.082354	0.258000	1.751420e+00	0.092000	0.281000	0.023000	0.003000	0.005000	0.569000	9.942841e-01	0.290000	5.644903e-03	0.290000	9.441488e-01	0.146000	9.442022e-03	0.327000	6.587475e-03	0.238000	1.790560e+00	0.216000
265500000	0.256000	1.786801e+00	0.090000	0.348000	0.016000	0.006000	0.003000	0.583000	9.942841e-01	0.155000	5.993964e-03	0.254000	9.826803e-01	0.084000	9.536916e-03	0.156000	6.788094e-03	0.229000	1.366877e+00	0.619000	3.321059e-03	0.228000	5.888562e-01	0.000219	0.000020	0.000000	0.029648	0.000064	0.082259	0.226000	1.716739e+00	0.086000	0.392000	0.019000	0.003000	0.002000	0.598000	9.942841e-01	0.245000	5.644903e-03	0.229000	9.826803e-01	0.333000	9.442022e-03	0.271000	6.653681e-03	0.264000	1.755105e+00	0.285000
266000000	0.244000	1.751420e+00	0.097000	0.336000	0.010000	0.001000	0.001000	0.622000	9.942841e-01	0.200000	5.478071e-03	0.271000	9.632219e-01	0.111000	9.255058e-03	0.169000	6.653681e-03	0.252000	1.366877e+00	0.466000	3.321059e-03	0.258000	5.947743e-01	0.000219	0.000019	0.000000	0.029592	0.000064	0.082195	0.267000	1.682746e+00	0.087000	0.284000	0.024000	0.001000	0.003000	0.560000	9.942841e-01	0.286000	5.478071e-03	0.249000	9.536377e-01	0.241000	9.442022e-03	0.164000	6.788094e-03	0.249000	1.737641e+00	0.262000
266500000	0.269000	1.751420e+00	0.117000	0.330000	0.025000	0.003000	0.004000	0.608000	9.942841e-01	0.248000	5.816816e-03	0.263000	9.729024e-01	0.252000	8.892162e-03	0.148000	6.266200e-03	0.251000	1.394490e+00	0.425000	3.321059e-03	0.248000	5.771961e-01	0.000218	0.000019	0.000000	0.029538	0.000064	0.082079	0.257000	1.716739e+00	0.090000	0.317000	0.010000	0.003000	0.004000	0.591000	9.942841e-01	0.259000	5.588735e-03	0.258000	9.536377e-01	0.186000	9.536916e-03	0.191000	6.994822e-03	0.216000	1.604045e+00	0.375000
267000000	0.253000	1.786801e+00	0.088000	0.308000	0.017000	0.003000	0.007000	0.592000	9.942841e-01	0.257000	5.644903e-03	0.280000	9.925564e-01	0.271000	8.981529e-03	0.339000	6.457035e-03	0.235000	1.366877e+00	0.553000	3.321059e-03	0.267000	5.657668e-01	0.000218	0.000019	0.000000	0.029483	0.000064	0.082048	0.233000	1.733993e+00	0.086000	0.342000	0.018000	0.006000	0.006000	0.574000	9.942841e-01	0.220000	5.701635e-03	0.282000	9.729024e-01	0.373000	9.348073e-03	0.273000	6.720551e-03	0.225000	1.495602e+00	0.426000
267500000	0.254000	1.804758e+00	0.109000	0.317000	0.021000	0.004000	0.006000	0.607000	9.942841e-01	0.279000	5.644903e-03	0.280000	9.826803e-01	0.268000	8.629359e-03	0.296000	6.457035e-03	0.221000	1.353276e+00	0.395000	3.321059e-03	0.236000	5.714529e-01	0.000217	0.000019	0.000000	0.029428	0.000064	0.082170	0.255000	1.804758e+00	0.075000	0.319000	0.020000	0.010000	0.009000	0.610000	9.942841e-01	0.236000	5.533126e-03	0.272000	9.632219e-01	0.141000	9.162968e-03	0.222000	6.788094e-03	0.239000	1.436958e+00	0.268000
268000000	0.272000	1.769022e+00	0.086000	0.272000	0.014000	0.005000	0.003000	0.627000	9.942841e-01	0.169000	5.533126e-03	0.269000	9.632219e-01	0.140000	8.458486e-03	0.182000	6.266200e-03	0.265000	1.380614e+00	0.543000	3.321059e-03	0.249000	5.657668e-01	0.000217	0.000019	0.000000	0.029374	0.000064	0.082164	0.266000	1.804758e+00	0.102000	0.342000	0.019000	0.008000	0.005000	0.619000	9.942841e-01	0.275000	5.758937e-03	0.236000	9.729024e-01	0.191000	8.543495e-03	0.261000	6.392786e-03	0.257000	1.408505e+00	0.546000
268500000	0.254000	1.804758e+00	0.085000	0.318000	0.012000	0.008000	0.008000	0.580000	9.942841e-01	0.171000	5.478071e-03	0.242000	9.536377e-01	0.338000	7.886640e-03	0.335000	6.020499e-03	0.270000	1.366877e+00	0.466000	3.321059e-03	0.255000	5.657668e-01	0.000217	0.000019	0.000000	0.029319	0.000064	0.082278	0.240000	1.733993e+00	0.107000	0.318000	0.021000	0.004000	0.004000	0.596000	9.942841e-01	0.236000	5.701635e-03	0.271000	9.729024e-01	0.097000	8.716085e-03	0.277000	6.587475e-03	0.282000	1.380614e+00	0.557000
269000000	0.244000	1.769022e+00	0.115000	0.359000	0.018000	0.002000	0.002000	0.617000	9.942841e-01	0.187000	5.588735e-03	0.255000	9.536377e-01	0.345000	8.208500e-03	0.217000	6.081006e-03	0.264000	1.394490e+00	0.324000	3.321059e-03	0.276000	5.947743e-01	0.000216	0.000019	0.000000	0.029264	0.000064	0.082723	0.224000	1.769022e+00	0.086000	0.326000	0.019000	0.004000	0.003000	0.584000	9.942841e-01	0.318000	6.054204e-03	0.242000	9.536377e-01	0.189000	7.965902e-03	0.132000	6.720551e-03	0.259000	1.422660e+00	0.490000
269500000	0.206000	1.733993e+00	0.090000	0.354000	0.020000	0.005000	0.005000	0.610000	9.942841e-01	0.305000	5.758937e-03	0.262000	9.729024e-01	0.340000	8.126824e-03	0.271000	5.960594e-03	0.239000	1.394490e+00	0.267000	3.321059e-03	0.252000	6.007519e-01	0.000216	0.000019	0.000000	0.029210	0.000063	0.083051	0.255000	1.769022e+00	0.124000	0.375000	0.023000	0.003000	0.005000	0.581000	9.942841e-01	0.266000	5.875276e-03	0.253000	9.826803e-01	0.304000	8.126824e-03	0.174000	6.457035e-03	0.253000	1.394490e+00	0.455000
270000000	0.227000	1.733993e+00	0.114000	0.348000	0.023000	0.006000	0.007000	0.629000	9.942841e-01	0.302000	5.533126e-03	0.260000	9.632219e-01	0.329000	8.803683e-03	0.341000	6.020499e-03	0.298000	1.495602e+00	0.230000	3.321059e-03	0.252000	5.888562e-01	0.000215	0.000019	0.000000	0.029156	0.000063	0.083217	0.250000	1.716739e+00	0.110000	0.327000	0.024000	0.004000	0.001000	0.605000	9.942841e-01	0.279000	5.644903e-03	0.244000	9.632219e-01	0.330000	8.045961e-03	0.337000	6.521929e-03	0.262000	1.339811e+00	0.219000
270500000	0.252000	1.804758e+00	0.099000	0.373000	0.017000	0.003000	0.003000	0.618000	9.942841e-01	0.271000	5.644903e-03	0.254000	9.826803e-01	0.205000	8.803683e-03	0.216000	6.142121e-03	0.236000	1.588084e+00	0.237000	3.321059e-03	0.251000	6.067895e-01	0.000215	0.000019	0.000000	0.029103	0.000063	0.083495	0.256000	1.751420e+00	0.092000	0.314000	0.014000	0.002000	0.003000	0.615000	9.942841e-01	0.186000	5.588735e-03	0.241000	9.536377e-01	0.211000	8.045961e-03	0.269000	6.653681e-03	0.266000	1.408505e+00	0.300000
271000000	0.262000	1.804758e+00	0.080000	0.326000	0.023000	0.003000	0.000000	0.600000	9.942841e-01	0.258000	5.934323e-03	0.240000	9.729024e-01	0.094000	8.716085e-03	0.130000	5.960594e-03	0.218000	1.652895e+00	0.231000	3.321059e-03	0.251000	5.888562e-01	0.000215	0.000019	0.000000	0.029049	0.000063	0.083729	0.250000	1.682746e+00	0.089000	0.339000	0.024000	0.003000	0.003000	0.601000	9.942841e-01	0.273000	5.701635e-03	0.251000	9.441488e-01	0.251000	8.290997e-03	0.239000	6.587475e-03	0.332000	1.408505e+00	0.265000
271500000	0.202000	1.822897e+00	0.116000	0.384000	0.011000	0.004000	0.005000	0.596000	9.942841e-01	0.277000	5.816816e-03	0.260000	9.536377e-01	0.432000	9.071795e-03	0.372000	6.329177e-03	0.340000	1.755105e+00	0.211000	3.321059e-03	0.241000	5.771961e-01	0.000214	0.000019	0.000000	0.028996	0.000063	0.083659	0.261000	1.716739e+00	0.094000	0.322000	0.022000	0.004000	0.005000	0.574000	9.942841e-01	0.312000	5.875276e-03	0.242000	9.632219e-01	0.329000	8.458486e-03	0.236000	6.203851e-03	0.273000	1.436958e+00	0.451000
272000000	0.244000	1.822897e+00	0.122000	0.350000	0.020000	0.004000	0.004000	0.600000	9.942841e-01	0.203000	5.644903e-03	0.242000	9.729024e-01	0.091000	8.981529e-03	0.145000	6.203851e-03	0.265000	1.882364e+00	0.264000	3.321059e-03	0.257000	5.829970e-01	0.000214	0.000019	0.000000	0.028943	0.000063	0.083560	0.208000	1.682746e+00	0.106000	0.319000	0.019000	0.004000	0.004000	0.592000	9.942841e-01	0.239000	5.758937e-03	0.246000	9.254534e-01	0.143000	8.374323e-03	0.270000	6.521929e-03	0.259000	1.380614e+00	0.288000
272500000	0.229000	1.822897e+00	0.103000	0.337000	0.027000	0.007000	0.003000	0.647000	9.942841e-01	0.237000	5.758937e-03	0.246000	9.826803e-01	0.187000	9.348073e-03	0.162000	6.392786e-03	0.253000	1.959185e+00	0.203000	3.321059e-03	0.252000	6.007519e-01	0.000213	0.000019	0.000000	0.028892	0.000063	0.083418	0.261000	1.716739e+00	0.095000	0.328000	0.015000	0.001000	0.001000	0.621000	9.942841e-01	0.201000	5.701635e-03	0.238000	9.536377e-01	0.435000	8.290997e-03	0.261000	6.788094e-03	0.369000	1.480720e+00	0.302000
273000000	0.240000	1.786801e+00	0.107000	0.310000	0.018000	0.007000	0.005000	0.599000	9.942841e-01	0.308000	5.934323e-03	0.246000	9.441488e-01	0.166000	9.632764e-03	0.115000	6.266200e-03	0.211000	2.039141e+00	0.255000	3.321059e-03	0.264000	6.067895e-01	0.000213	0.000019	0.000000	0.028840	0.000063	0.083313	0.242000	1.716739e+00	0.103000	0.309000	0.013000	0.002000	0.002000	0.593000	9.942841e-01	0.213000	5.701635e-03	0.236000	9.925564e-01	0.206000	8.126824e-03	0.201000	6.925223e-03	0.279000	1.572283e+00	0.194000
273500000	0.281000	1.751420e+00	0.122000	0.400000	0.023000	0.002000	0.003000	0.619000	9.942841e-01	0.254000	5.816816e-03	0.293000	9.729024e-01	0.269000	9.827359e-03	0.268000	6.720551e-03	0.283000	2.080334e+00	0.247000	3.321059e-03	0.243000	5.714529e-01	0.000213	0.000019	0.000000	0.028789	0.000063	0.083186	0.244000	1.733993e+00	0.095000	0.322000	0.021000	0.003000	0.003000	0.570000	9.942841e-01	0.184000	5.816816e-03	0.251000	9.632219e-01	0.233000	7.965902e-03	0.114000	6.856315e-03	0.271000	1.669507e+00	0.243000
274000000	0.245000	1.751420e+00	0.103000	0.316000	0.020000	0.001000	0.001000	0.615000	9.942841e-01	0.227000	5.758937e-03	0.234000	9.925564e-01	0.090000	9.926125e-03	0.268000	6.856315e-03	0.266000	2.101242e+00	0.177000	3.321059e-03	0.246000	5.771961e-01	0.000212	0.000019	0.000000	0.028898	0.000062	0.083037	0.249000	1.699657e+00	0.097000	0.333000	0.022000	0.003000	0.003000	0.606000	9.942841e-01	0.248000	5.644903e-03	0.252000	9.826803e-01	0.382000	8.543495e-03	0.230000	6.856315e-03	0.298000	1.808556e+00	0.206000
274500000	0.231000	1.786801e+00	0.093000	0.302000	0.024000	0.007000	0.005000	0.645000	9.942841e-01	0.222000	5.875276e-03	0.265000	9.826803e-01	0.183000	9.255058e-03	0.267000	6.653681e-03	0.251000	2.143690e+00	0.244000	3.321059e-03	0.263000	5.888562e-01	0.000212	0.000019	0.000000	0.029150	0.000062	0.082889	0.255000	1.733993e+00	0.101000	0.336000	0.022000	0.002000	0.003000	0.598000	9.942841e-01	0.230000	5.644903e-03	0.254000	9.729024e-01	0.215000	8.374323e-03	0.274000	6.788094e-03	0.335000	1.790560e+00	0.215000
275000000	0.237000	1.751420e+00	0.110000	0.376000	0.031000	0.007000	0.008000	0.562000	9.942841e-01	0.240000	6.054204e-03	0.254000	9.826803e-01	0.292000	9.255058e-03	0.403000	6.925223e-03	0.217000	2.186995e+00	0.154000	3.321059e-03	0.265000	6.067895e-01	0.000211	0.000019	0.000000	0.029218	0.000062	0.082869	0.253000	1.769022e+00	0.103000	0.307000	0.013000	0.005000	0.005000	0.596000	9.942841e-01	0.265000	5.816816e-03	0.237000	9.536377e-01	0.263000	8.290997e-03	0.233000	6.653681e-03	0.267000	1.720351e+00	0.313000
275500000	0.279000	1.769022e+00	0.090000	0.314000	0.016000	0.004000	0.004000	0.635000	9.942841e-01	0.233000	5.701635e-03	0.252000	9.925564e-01	0.188000	9.255058e-03	0.146000	6.925223e-03	0.278000	2.208975e+00	0.259000	3.321059e-03	0.250000	5.888562e-01	0.000211	0.000019	0.000000	0.029165	0.000062	0.083086	0.231000	1.733993e+00	0.109000	0.362000	0.014000	0.004000	0.004000	0.611000	9.942841e-01	0.219000	5.934323e-03	0.258000	9.254534e-01	0.181000	8.458486e-03	0.118000	6.653681e-03	0.314000	1.790560e+00	0.244000
276000000	0.233000	1.733993e+00	0.101000	0.330000	0.022000	0.001000	0.002000	0.591000	9.942841e-01	0.252000	5.644903e-03	0.292000	9.729024e-01	0.127000	9.729575e-03	0.176000	7.136127e-03	0.229000	2.039141e+00	0.197000	3.321059e-03	0.227000	5.771961e-01	0.000211	0.000019	0.000000	0.029112	0.000062	0.083190	0.239000	1.733993e+00	0.094000	0.292000	0.028000	0.000000	0.000000	0.619000	9.942841e-01	0.205000	5.875276e-03	0.258000	9.632219e-01	0.252000	8.892162e-03	0.192000	6.720551e-03	0.286000	1.939691e+00	0.200000
276500000	0.247000	1.699657e+00	0.118000	0.324000	0.022000	0.003000	0.005000	0.587000	9.942841e-01	0.273000	5.816816e-03	0.263000	9.632219e-01	0.289000	9.162968e-03	0.208000	6.587475e-03	0.298000	2.080334e+00	0.242000	3.321059e-03	0.256000	5.829970e-01	0.000210	0.000019	0.000000	0.029060	0.000062	0.083224	0.229000	1.716739e+00	0.092000	0.289000	0.017000	0.001000	0.003000	0.613000	9.942841e-01	0.315000	5.758937e-03	0.272000	1.012607e+00	0.202000	9.255058e-03	0.174000	6.994822e-03	0.165000	1.882364e+00	0.290000
277000000	0.265000	1.733993e+00	0.087000	0.321000	0.020000	0.002000	0.004000	0.617000	9.942841e-01	0.236000	5.934323e-03	0.252000	9.632219e-01	0.240000	9.255058e-03	0.323000	6.653681e-03	0.193000	2.080334e+00	0.194000	3.321059e-03	0.230000	6.007519e-01	0.000210	0.000019	0.000000	0.029007	0.000062	0.083471	0.236000	1.716739e+00	0.098000	0.303000	0.022000	0.006000	0.006000	0.632000	9.942841e-01	0.264000	5.701635e-03	0.263000	9.536377e-01	0.060000	8.981529e-03	0.141000	6.788094e-03	0.254000	1.998763e+00	0.243000
277500000	0.241000	1.769022e+00	0.105000	0.363000	0.017000	0.002000	0.003000	0.606000	9.942841e-01	0.235000	6.115050e-03	0.262000	9.536377e-01	0.225000	8.716085e-03	0.165000	6.392786e-03	0.236000	2.059634e+00	0.194000	3.321059e-03	0.247000	5.771961e-01	0.000210	0.000019	0.000000	0.028955	0.000062	0.083859	0.253000	1.751420e+00	0.097000	0.345000	0.017000	0.006000	0.007000	0.606000	9.942841e-01	0.295000	5.934323e-03	0.242000	9.441488e-01	0.390000	8.290997e-03	0.282000	6.720551e-03	0.164000	1.845091e+00	0.263000
278000000	0.244000	1.751420e+00	0.106000	0.322000	0.010000	0.002000	0.002000	0.618000	9.942841e-01	0.222000	5.993964e-03	0.242000	9.729024e-01	0.462000	8.981529e-03	0.188000	6.392786e-03	0.309000	2.059634e+00	0.211000	3.321059e-03	0.257000	5.829970e-01	0.000209	0.000019	0.000000	0.028904	0.000062	0.083922	0.253000	1.786801e+00	0.116000	0.386000	0.021000	0.002000	0.001000	0.607000	9.942841e-01	0.205000	5.875276e-03	0.257000	9.632219e-01	0.268000	8.208500e-03	0.304000	6.720551e-03	0.190000	1.755105e+00	0.226000
278500000	0.244000	1.751420e+00	0.094000	0.289000	0.028000	0.002000	0.002000	0.615000	9.942841e-01	0.205000	5.758937e-03	0.227000	9.632219e-01	0.407000	9.255058e-03	0.302000	6.720551e-03	0.277000	2.059634e+00	0.216000	3.321059e-03	0.247000	5.771961e-01	0.000209	0.000019	0.000000	0.028854	0.000061	0.083833	0.239000	1.751420e+00	0.070000	0.337000	0.013000	0.006000	0.006000	0.602000	9.942841e-01	0.195000	5.993964e-03	0.271000	9.536377e-01	0.237000	8.374323e-03	0.193000	7.065121e-03	0.248000	1.826732e+00	0.264000
279000000	0.210000	1.751420e+00	0.082000	0.358000	0.008000	0.003000	0.003000	0.612000	9.942841e-01	0.231000	5.478071e-03	0.260000	9.632219e-01	0.258000	9.255058e-03	0.181000	6.587475e-03	0.180000	1.959185e+00	0.242000	3.321059e-03	0.255000	5.771961e-01	0.000208	0.000019	0.000000	0.028824	0.000061	0.083685	0.250000	1.751420e+00	0.116000	0.330000	0.018000	0.006000	0.004000	0.606000	9.942841e-01	0.296000	5.816816e-03	0.277000	9.536377e-01	0.293000	8.716085e-03	0.295000	7.207846e-03	0.186000	1.755105e+00	0.240000
279500000	0.243000	1.751420e+00	0.072000	0.322000	0.013000	0.002000	0.002000	0.599000	9.942841e-01	0.212000	5.533126e-03	0.249000	9.826803e-01	0.016000	8.716085e-03	0.191000	6.392786e-03	0.204000	1.845091e+00	0.256000	3.321059e-03	0.266000	6.067895e-01	0.000208	0.000019	0.000000	0.028774	0.000061	0.083666	0.243000	1.733993e+00	0.085000	0.352000	0.018000	0.009000	0.005000	0.587000	9.942841e-01	0.183000	5.701635e-03	0.241000	9.441488e-01	0.320000	9.162968e-03	0.250000	6.925223e-03	0.219000	1.720351e+00	0.271000
280000000	0.245000	1.682746e+00	0.110000	0.365000	0.016000	0.005000	0.008000	0.614000	9.942841e-01	0.236000	5.423563e-03	0.245000	9.729024e-01	0.334000	8.981529e-03	0.247000	6.457035e-03	0.202000	1.737641e+00	0.323000	3.321059e-03	0.247000	5.771961e-01	0.000208	0.000019	0.000000	0.028734	0.000061	0.083534	0.248000	1.769022e+00	0.105000	0.374000	0.011000	0.001000	0.002000	0.620000	9.942841e-01	0.191000	5.701635e-03	0.266000	9.441488e-01	0.353000	9.162968e-03	0.337000	6.856315e-03	0.231000	1.604045e+00	0.474000
280500000	0.215000	1.716739e+00	0.099000	0.336000	0.017000	0.004000	0.005000	0.605000	9.942841e-01	0.298000	5.588735e-03	0.256000	9.826803e-01	0.190000	9.348073e-03	0.215000	6.720551e-03	0.217000	1.604045e+00	0.293000	3.321059e-03	0.256000	5.947743e-01	0.000207	0.000018	0.000000	0.028684	0.000061	0.083416	0.259000	1.769022e+00	0.111000	0.379000	0.026000	0.005000	0.005000	0.575000	9.942841e-01	0.221000	5.758937e-03	0.260000	9.254534e-01	0.279000	9.162968e-03	0.174000	6.457035e-03	0.248000	1.480720e+00	0.473000
281000000	0.254000	1.751420e+00	0.101000	0.303000	0.021000	0.004000	0.006000	0.582000	9.942841e-01	0.295000	5.701635e-03	0.230000	9.826803e-01	0.264000	1.022842e-02	0.181000	7.065121e-03	0.264000	1.588084e+00	0.258000	3.321059e-03	0.254000	5.829970e-01	0.000207	0.000018	0.000000	0.028636	0.000061	0.083605	0.252000	1.769022e+00	0.120000	0.357000	0.021000	0.007000	0.007000	0.583000	9.942841e-01	0.268000	5.993964e-03	0.270000	9.536377e-01	0.230000	9.255058e-03	0.223000	6.392786e-03	0.245000	1.394490e+00	0.370000
281500000	0.243000	1.786801e+00	0.106000	0.360000	0.012000	0.001000	0.001000	0.615000	9.942841e-01	0.273000	5.993964e-03	0.214000	9.729024e-01	0.198000	9.632764e-03	0.324000	7.353454e-03	0.350000	1.525815e+00	0.194000	3.321059e-03	0.258000	5.771961e-01	0.000207	0.000018	0.000000	0.028601	0.000061	0.083745	0.250000	1.733993e+00	0.099000	0.285000	0.014000	0.003000	0.002000	0.588000	9.942841e-01	0.232000	5.816816e-03	0.254000	9.925564e-01	0.389000	9.632764e-03	0.311000	6.392786e-03	0.255000	1.436958e+00	0.518000
282000000	0.244000	1.751420e+00	0.087000	0.367000	0.021000	0.002000	0.003000	0.587000	9.942841e-01	0.321000	6.115050e-03	0.218000	9.536377e-01	0.447000	9.632764e-03	0.318000	7.577400e-03	0.256000	1.525815e+00	0.219000	3.321059e-03	0.262000	5.888562e-01	0.000206	0.000018	0.000000	0.028583	0.000061	0.083663	0.261000	1.733993e+00	0.089000	0.328000	0.021000	0.003000	0.005000	0.599000	9.942841e-01	0.155000	5.701635e-03	0.238000	9.826803e-01	0.081000	9.162968e-03	0.145000	6.142121e-03	0.269000	1.408505e+00	0.474000
282500000	0.243000	1.699657e+00	0.081000	0.344000	0.023000	0.002000	0.002000	0.607000	9.942841e-01	0.170000	6.054204e-03	0.247000	9.536377e-01	0.119000	9.536916e-03	0.160000	7.280286e-03	0.273000	1.451400e+00	0.401000	3.321059e-03	0.243000	5.947743e-01	0.000206	0.000018	0.000000	0.028642	0.000061	0.083702	0.232000	1.751420e+00	0.082000	0.322000	0.016000	0.002000	0.006000	0.617000	9.942841e-01	0.204000	5.875276e-03	0.252000	9.826803e-01	0.314000	8.803683e-03	0.225000	6.203851e-03	0.246000	1.353276e+00	0.358000
283000000	0.273000	1.769022e+00	0.095000	0.324000	0.022000	0.000000	0.000000	0.609000	9.942841e-01	0.281000	6.054204e-03	0.245000	9.441488e-01	0.224000	8.716085e-03	0.158000	6.994822e-03	0.369000	1.510633e+00	0.185000	3.321059e-03	0.238000	5.947743e-01	0.000206	0.000018	0.000000	0.028592	0.000061	0.083926	0.246000	1.682746e+00	0.110000	0.378000	0.014000	0.005000	0.001000	0.597000	9.942841e-01	0.253000	5.875276e-03	0.278000	9.826803e-01	0.272000	8.892162e-03	0.184000	5.960594e-03	0.274000	1.326480e+00	0.559000
283500000	0.252000	1.733993e+00	0.083000	0.353000	0.018000	0.006000	0.007000	0.583000	9.942841e-01	0.237000	5.875276e-03	0.226000	9.826803e-01	0.297000	8.543495e-03	0.332000	6.788094e-03	0.272000	1.510633e+00	0.245000	3.321059e-03	0.255000	6.007519e-01	0.000205	0.000018	0.000000	0.028587	0.000061	0.083950	0.239000	1.682746e+00	0.098000	0.327000	0.028000	0.002000	0.000000	0.607000	9.942841e-01	0.262000	5.758937e-03	0.245000	9.536377e-01	0.262000	8.543495e-03	0.161000	5.901285e-03	0.266000	1.339811e+00	0.569000
284000000	0.249000	1.769022e+00	0.085000	0.337000	0.018000	0.001000	0.002000	0.607000	9.942841e-01	0.261000	5.644903e-03	0.256000	9.826803e-01	0.190000	8.629359e-03	0.246000	6.925223e-03	0.350000	1.556638e+00	0.191000	3.321059e-03	0.256000	6.067895e-01	0.000205	0.000018	0.000000	0.028868	0.000074	0.083891	0.263000	1.682746e+00	0.090000	0.332000	0.017000	0.014000	0.016000	0.625000	9.942841e-01	0.313000	6.054204e-03	0.285000	9.729024e-01	0.413000	8.208500e-03	0.412000	5.784432e-03	0.241000	1.366877e+00	0.745000
284500000	0.242000	1.733993e+00	0.084000	0.338000	0.018000	0.003000	0.002000	0.602000	9.942841e-01	0.233000	5.423563e-03	0.267000	9.729024e-01	0.449000	8.458486e-03	0.274000	6.856315e-03	0.331000	1.686286e+00	0.254000	3.321059e-03	0.268000	5.714529e-01	0.000204	0.000018	0.000000	0.029116	0.000074	0.083780	0.255000	1.716739e+00	0.083000	0.347000	0.019000	0.015000	0.013000	0.589000	9.942841e-01	0.344000	6.176508e-03	0.278000	1.002532e+00	0.131000	8.126824e-03	0.306000	5.842567e-03	0.234000	1.353276e+00	0.699000
285000000	0.252000	1.769022e+00	0.099000	0.312000	0.018000	0.008000	0.010000	0.611000	9.942841e-01	0.304000	5.588735e-03	0.265000	9.441488e-01	0.506000	8.290997e-03	0.574000	6.720551e-03	0.223000	1.588084e+00	0.316000	3.321059e-03	0.271000	5.771961e-01	0.000204	0.000018	0.000000	0.029068	0.000074	0.083652	0.261000	1.716739e+00	0.086000	0.308000	0.023000	0.007000	0.010000	0.614000	9.942841e-01	0.177000	5.816816e-03	0.255000	9.826803e-01	0.334000	8.803683e-03	0.271000	5.901285e-03	0.257000	1.380614e+00	0.633000
285500000	0.242000	1.786801e+00	0.094000	0.336000	0.015000	0.000000	0.002000	0.605000	9.942841e-01	0.256000	5.701635e-03	0.252000	9.826803e-01	0.477000	8.543495e-03	0.247000	6.925223e-03	0.230000	1.510633e+00	0.245000	3.321059e-03	0.254000	6.007519e-01	0.000204	0.000018	0.000000	0.029069	0.000074	0.083564	0.258000	1.751420e+00	0.083000	0.305000	0.021000	0.018000	0.016000	0.606000	9.942841e-01	0.172000	5.875276e-03	0.249000	9.536377e-01	0.123000	8.716085e-03	0.266000	6.142121e-03	0.256000	1.408505e+00	0.705000
286000000	0.261000	1.751420e+00	0.116000	0.357000	0.019000	0.007000	0.003000	0.572000	9.942841e-01	0.269000	5.934323e-03	0.226000	1.012607e+00	0.364000	8.045961e-03	0.368000	6.521929e-03	0.339000	1.541149e+00	0.214000	3.321059e-03	0.270000	5.947743e-01	0.000203	0.000018	0.000000	0.029019	0.000074	0.083422	0.248000	1.751420e+00	0.096000	0.251000	0.013000	0.014000	0.012000	0.625000	9.942841e-01	0.211000	5.644903e-03	0.257000	9.729024e-01	0.456000	8.892162e-03	0.464000	6.266200e-03	0.245000	1.366877e+00	0.748000
286500000	0.226000	1.751420e+00	0.102000	0.372000	0.025000	0.007000	0.005000	0.583000	9.942841e-01	0.206000	5.875276e-03	0.242000	9.729024e-01	0.285000	8.290997e-03	0.289000	6.457035e-03	0.219000	1.541149e+00	0.294000	3.321059e-03	0.230000	6.067895e-01	0.000203	0.000018	0.000000	0.029050	0.000074	0.083460	0.253000	1.769022e+00	0.096000	0.361000	0.012000	0.010000	0.007000	0.613000	9.942841e-01	0.213000	5.369598e-03	0.279000	9.632219e-01	0.368000	9.162968e-03	0.285000	6.203851e-03	0.252000	1.422660e+00	0.651000
287000000	0.260000	1.751420e+00	0.103000	0.337000	0.015000	0.010000	0.007000	0.629000	9.942841e-01	0.290000	6.238582e-03	0.241000	9.826803e-01	0.233000	7.653555e-03	0.204000	5.960594e-03	0.228000	1.495602e+00	0.440000	3.321059e-03	0.201000	5.888562e-01	0.000203	0.000018	0.000000	0.029097	0.000074	0.083567	0.249000	1.769022e+00	0.126000	0.385000	0.021000	0.012000	0.010000	0.591000	9.942841e-01	0.294000	5.369598e-03	0.264000	9.826803e-01	0.368000	9.348073e-03	0.329000	6.203851e-03	0.246000	1.394490e+00	0.634000
287500000	0.248000	1.716739e+00	0.110000	0.314000	0.014000	0.009000	0.007000	0.598000	9.942841e-01	0.235000	6.054204e-03	0.238000	9.632219e-01	0.154000	8.045961e-03	0.272000	6.329177e-03	0.245000	1.408505e+00	0.474000	3.321059e-03	0.249000	5.714529e-01	0.000202	0.000018	0.000000	0.029286	0.000076	0.083616	0.230000	1.699657e+00	0.101000	0.350000	0.016000	0.005000	0.006000	0.608000	9.942841e-01	0.250000	5.369598e-03	0.264000	9.826803e-01	0.101000	9.926125e-03	0.423000	6.653681e-03	0.261000	1.394490e+00	0.705000
288000000	0.261000	1.716739e+00	0.075000	0.296000	0.010000	0.009000	0.012000	0.605000	9.942841e-01	0.331000	6.054204e-03	0.259000	9.536377e-01	0.298000	8.716085e-03	0.326000	6.521929e-03	0.271000	1.408505e+00	0.515000	3.321059e-03	0.244000	5.829970e-01	0.000202	0.000018	0.000000	0.029468	0.000077	0.083702	0.260000	1.733993e+00	0.081000	0.329000	0.008000	0.008000	0.012000	0.602000	9.942841e-01	0.228000	5.423563e-03	0.241000	9.729024e-01	0.142000	9.632764e-03	0.155000	6.392786e-03	0.253000	1.408505e+00	0.552000
288500000	0.257000	1.769022e+00	0.105000	0.315000	0.025000	0.004000	0.004000	0.630000	9.942841e-01	0.195000	6.115050e-03	0.263000	9.925564e-01	0.430000	8.981529e-03	0.266000	6.788094e-03	0.237000	1.366877e+00	0.328000	3.321059e-03	0.268000	5.888562e-01	0.000202	0.000018	0.000000	0.029459	0.000077	0.083762	0.242000	1.733993e+00	0.094000	0.283000	0.018000	0.007000	0.006000	0.604000	9.942841e-01	0.271000	5.369598e-03	0.255000	9.729024e-01	0.257000	9.071795e-03	0.146000	6.081006e-03	0.246000	1.408505e+00	0.617000
289000000	0.224000	1.769022e+00	0.081000	0.376000	0.022000	0.003000	0.003000	0.574000	9.942841e-01	0.251000	5.993964e-03	0.273000	9.729024e-01	0.371000	9.255058e-03	0.343000	6.994822e-03	0.342000	1.422660e+00	0.246000	3.321059e-03	0.238000	6.067895e-01	0.000201	0.000018	0.000000	0.029410	0.000076	0.083982	0.237000	1.699657e+00	0.096000	0.295000	0.028000	0.009000	0.012000	0.630000	9.942841e-01	0.318000	5.588735e-03	0.230000	9.632219e-01	0.259000	9.162968e-03	0.284000	5.960594e-03	0.221000	1.380614e+00	0.579000
289500000	0.262000	1.769022e+00	0.107000	0.365000	0.018000	0.008000	0.011000	0.609000	9.942841e-01	0.258000	5.701635e-03	0.236000	9.632219e-01	0.195000	8.543495e-03	0.204000	6.329177e-03	0.221000	1.394490e+00	0.474000	3.321059e-03	0.250000	5.714529e-01	0.000201	0.000018	0.000000	0.029360	0.000076	0.084117	0.271000	1.682746e+00	0.099000	0.321000	0.012000	0.007000	0.007000	0.596000	9.942841e-01	0.295000	5.816816e-03	0.247000	9.441488e-01	0.293000	8.803683e-03	0.334000	6.081006e-03	0.247000	1.394490e+00	0.607000
290000000	0.234000	1.733993e+00	0.087000	0.321000	0.023000	0.011000	0.003000	0.629000	9.942841e-01	0.277000	5.816816e-03	0.261000	9.826803e-01	0.385000	8.208500e-03	0.253000	6.392786e-03	0.258000	1.394490e+00	0.361000	3.321059e-03	0.231000	5.657668e-01	0.000201	0.000018	0.000000	0.029312	0.000076	0.084432	0.234000	1.716739e+00	0.085000	0.317000	0.016000	0.008000	0.010000	0.610000	9.942841e-01	0.235000	5.758937e-03	0.236000	9.536377e-01	0.237000	8.629359e-03	0.105000	5.901285e-03	0.258000	1.394490e+00	0.637000
290500000	0.242000	1.682746e+00	0.093000	0.294000	0.016000	0.000000	0.000000	0.605000	9.942841e-01	0.299000	5.875276e-03	0.261000	9.925564e-01	0.070000	7.808167e-03	0.242000	6.020499e-03	0.281000	1.380614e+00	0.257000	3.321059e-03	0.266000	5.888562e-01	0.000200	0.000018	0.000000	0.029393	0.000076	0.084307	0.249000	1.682746e+00	0.088000	0.353000	0.023000	0.005000	0.011000	0.592000	9.942841e-01	0.259000	5.993964e-03	0.248000	9.347544e-01	0.311000	8.543495e-03	0.263000	5.901285e-03	0.235000	1.339811e+00	0.552000
291000000	0.262000	1.751420e+00	0.092000	0.311000	0.016000	0.006000	0.005000	0.639000	9.942841e-01	0.288000	5.934323e-03	0.228000	9.729024e-01	0.361000	7.808167e-03	0.183000	6.081006e-03	0.260000	1.380614e+00	0.356000	3.321059e-03	0.238000	5.947743e-01	0.000200	0.000018	0.000000	0.029449	0.000076	0.084167	0.273000	1.682746e+00	0.059000	0.302000	0.018000	0.007000	0.009000	0.604000	9.942841e-01	0.228000	5.934323e-03	0.258000	9.826803e-01	0.236000	8.045961e-03	0.342000	5.613476e-03	0.244000	1.353276e+00	0.519000
291500000	0.253000	1.751420e+00	0.090000	0.301000	0.013000	0.001000	0.001000	0.584000	9.942841e-01	0.248000	5.934323e-03	0.248000	9.632219e-01	0.036000	7.730474e-03	0.070000	6.203851e-03	0.252000	1.408505e+00	0.291000	3.321059e-03	0.232000	5.829970e-01	0.000199	0.000018	0.000000	0.029403	0.000076	0.084075	0.249000	1.682746e+00	0.096000	0.316000	0.016000	0.004000	0.001000	0.587000	9.942841e-01	0.230000	5.934323e-03	0.225000	9.826803e-01	0.161000	7.653555e-03	0.061000	5.502322e-03	0.253000	1.380614e+00	0.447000
292000000	0.267000	1.786801e+00	0.095000	0.324000	0.021000	0.007000	0.005000	0.605000	9.942841e-01	0.192000	5.816816e-03	0.261000	9.826803e-01	0.297000	7.730474e-03	0.201000	5.901285e-03	0.264000	1.394490e+00	0.514000	3.321059e-03	0.262000	6.007519e-01	0.000199	0.000018	0.000000	0.029353	0.000076	0.084426	0.260000	1.733993e+00	0.091000	0.319000	0.019000	0.006000	0.006000	0.634000	9.942841e-01	0.292000	6.364610e-03	0.253000	9.925564e-01	0.116000	7.653555e-03	0.272000	5.447573e-03	0.263000	1.380614e+00	0.484000
292500000	0.233000	1.751420e+00	0.086000	0.347000	0.016000	0.002000	0.002000	0.603000	9.942841e-01	0.221000	5.533126e-03	0.238000	9.826803e-01	0.211000	7.653555e-03	0.211000	5.784432e-03	0.259000	1.394490e+00	0.294000	3.321059e-03	0.278000	5.947743e-01	0.000199	0.000018	0.000000	0.029303	0.000076	0.084723	0.239000	1.733993e+00	0.087000	0.347000	0.018000	0.004000	0.004000	0.618000	9.942841e-01	0.274000	5.993964e-03	0.238000	9.536377e-01	0.404000	8.045961e-03	0.244000	5.557621e-03	0.234000	1.408505e+00	0.388000
293000000	0.221000	1.733993e+00	0.107000	0.352000	0.023000	0.002000	0.002000	0.590000	9.942841e-01	0.215000	5.993964e-03	0.251000	9.729024e-01	0.127000	7.965902e-03	0.139000	6.203851e-03	0.253000	1.380614e+00	0.472000	3.321059e-03	0.239000	5.888562e-01	0.000198	0.000018	0.000000	0.029281	0.000076	0.084760	0.267000	1.733993e+00	0.097000	0.376000	0.022000	0.007000	0.006000	0.586000	9.942841e-01	0.254000	5.701635e-03	0.247000	9.441488e-01	0.071000	8.374323e-03	0.200000	5.669893e-03	0.246000	1.339811e+00	0.471000
293500000	0.267000	1.733993e+00	0.079000	0.319000	0.012000	0.004000	0.004000	0.606000	9.942841e-01	0.303000	6.428576e-03	0.238000	9.729024e-01	0.131000	7.280286e-03	0.163000	5.726876e-03	0.233000	1.353276e+00	0.395000	3.321059e-03	0.263000	5.888562e-01	0.000198	0.000018	0.000000	0.029234	0.000075	0.084620	0.233000	1.733993e+00	0.105000	0.354000	0.013000	0.006000	0.006000	0.609000	9.942841e-01	0.164000	5.588735e-03	0.232000	9.441488e-01	0.210000	8.374323e-03	0.122000	5.842567e-03	0.246000	1.366877e+00	0.478000
294000000	0.236000	1.733993e+00	0.091000	0.374000	0.014000	0.010000	0.009000	0.585000	9.942841e-01	0.258000	6.054204e-03	0.238000	9.632219e-01	0.263000	7.136127e-03	0.178000	5.613476e-03	0.233000	1.353276e+00	0.523000	3.321059e-03	0.274000	5.829970e-01	0.000198	0.000018	0.000000	0.029188	0.000075	0.084514	0.264000	1.804758e+00	0.099000	0.360000	0.016000	0.005000	0.008000	0.613000	9.942841e-01	0.338000	5.758937e-03	0.267000	1.002532e+00	0.059000	8.290997e-03	0.172000	5.726876e-03	0.238000	1.394490e+00	0.480000
294500000	0.233000	1.733993e+00	0.117000	0.376000	0.021000	0.003000	0.002000	0.602000	9.942841e-01	0.304000	6.054204e-03	0.226000	9.632219e-01	0.084000	6.925223e-03	0.197000	5.557621e-03	0.251000	1.408505e+00	0.380000	3.321059e-03	0.218000	5.829970e-01	0.000197	0.000018	0.000000	0.029150	0.000075	0.084504	0.233000	1.769022e+00	0.111000	0.401000	0.020000	0.001000	0.002000	0.580000	9.942841e-01	0.273000	5.644903e-03	0.263000	9.729024e-01	0.207000	7.886640e-03	0.264000	5.557621e-03	0.259000	1.408505e+00	0.316000
295000000	0.253000	1.769022e+00	0.099000	0.313000	0.012000	0.001000	0.003000	0.598000	9.942841e-01	0.335000	5.875276e-03	0.253000	1.012607e+00	0.386000	7.207846e-03	0.358000	5.784432e-03	0.263000	1.366877e+00	0.240000	3.321059e-03	0.238000	5.888562e-01	0.000197	0.000018	0.000000	0.029127	0.000075	0.084574	0.222000	1.716739e+00	0.116000	0.332000	0.014000	0.005000	0.004000	0.639000	9.942841e-01	0.200000	5.816816e-03	0.252000	9.729024e-01	0.264000	8.045961e-03	0.447000	6.020499e-03	0.249000	1.380614e+00	0.333000
295500000	0.257000	1.769022e+00	0.121000	0.327000	0.021000	0.003000	0.004000	0.581000	9.942841e-01	0.216000	5.875276e-03	0.263000	9.925564e-01	0.314000	7.886640e-03	0.321000	6.203851e-03	0.241000	1.394490e+00	0.304000	3.321059e-03	0.252000	5.947743e-01	0.000197	0.000018	0.000000	0.029141	0.000075	0.084596	0.249000	1.682746e+00	0.114000	0.336000	0.019000	0.008000	0.005000	0.645000	9.942841e-01	0.250000	5.816816e-03	0.246000	9.536377e-01	0.268000	8.208500e-03	0.389000	6.081006e-03	0.262000	1.394490e+00	0.467000
296000000	0.254000	1.786801e+00	0.118000	0.365000	0.012000	0.011000	0.011000	0.614000	9.942841e-01	0.182000	6.115050e-03	0.274000	1.002532e+00	0.283000	7.577400e-03	0.267000	6.142121e-03	0.259000	1.366877e+00	0.325000	3.321059e-03	0.244000	5.947743e-01	0.000196	0.000018	0.000000	0.029107	0.000075	0.084770	0.248000	1.682746e+00	0.100000	0.327000	0.028000	0.005000	0.005000	0.597000	9.942841e-01	0.221000	5.533126e-03	0.286000	9.826803e-01	0.050000	8.126824e-03	0.179000	5.960594e-03	0.254000	1.394490e+00	0.417000
296500000	0.240000	1.751420e+00	0.079000	0.406000	0.018000	0.006000	0.006000	0.620000	9.942841e-01	0.162000	5.816816e-03	0.239000	9.632219e-01	0.158000	7.886640e-03	0.187000	6.392786e-03	0.247000	1.326480e+00	0.363000	3.321059e-03	0.232000	5.888562e-01	0.000196	0.000017	0.000000	0.029181	0.000075	0.084642	0.257000	1.716739e+00	0.088000	0.318000	0.008000	0.008000	0.009000	0.595000	9.942841e-01	0.261000	5.875276e-03	0.265000	9.441488e-01	0.267000	7.965902e-03	0.284000	6.020499e-03	0.231000	1.394490e+00	0.406000
297000000	0.254000	1.716739e+00	0.101000	0.320000	0.027000	0.004000	0.003000	0.624000	9.942841e-01	0.321000	5.533126e-03	0.223000	9.729024e-01	0.340000	8.458486e-03	0.287000	6.457035e-03	0.293000	1.380614e+00	0.295000	3.321059e-03	0.228000	5.947743e-01	0.000196	0.000017	0.000000	0.029148	0.000075	0.084623	0.246000	1.716739e+00	0.100000	0.293000	0.021000	0.005000	0.008000	0.607000	9.942841e-01	0.227000	5.478071e-03	0.233000	9.925564e-01	0.304000	7.730474e-03	0.341000	6.020499e-03	0.243000	1.353276e+00	0.464000
297500000	0.280000	1.716739e+00	0.094000	0.387000	0.021000	0.006000	0.004000	0.624000	9.942841e-01	0.298000	5.533126e-03	0.252000	9.925564e-01	0.347000	8.290997e-03	0.345000	6.203851e-03	0.244000	1.380614e+00	0.343000	3.321059e-03	0.271000	5.829970e-01	0.000195	0.000017	0.000000	0.029098	0.000075	0.084834	0.233000	1.716739e+00	0.093000	0.315000	0.015000	0.002000	0.001000	0.597000	9.942841e-01	0.232000	5.478071e-03	0.241000	9.729024e-01	0.168000	7.577400e-03	0.083000	6.142121e-03	0.239000	1.353276e+00	0.401000
298000000	0.222000	1.716739e+00	0.091000	0.342000	0.013000	0.008000	0.009000	0.593000	9.942841e-01	0.295000	5.533126e-03	0.257000	9.826803e-01	0.551000	8.716085e-03	0.247000	6.329177e-03	0.237000	1.366877e+00	0.315000	3.321059e-03	0.235000	5.771961e-01	0.000195	0.000017	0.000000	0.029066	0.000075	0.084759	0.284000	1.751420e+00	0.084000	0.261000	0.017000	0.002000	0.002000	0.603000	9.942841e-01	0.363000	5.533126e-03	0.248000	9.536377e-01	0.199000	7.808167e-03	0.215000	6.203851e-03	0.257000	1.380614e+00	0.394000
298500000	0.254000	1.769022e+00	0.119000	0.354000	0.015000	0.007000	0.005000	0.619000	9.942841e-01	0.221000	5.588735e-03	0.261000	9.632219e-01	0.127000	8.716085e-03	0.284000	6.392786e-03	0.258000	1.422660e+00	0.434000	3.321059e-03	0.260000	5.888562e-01	0.000195	0.000017	0.000000	0.029025	0.000074	0.084785	0.234000	1.733993e+00	0.111000	0.368000	0.012000	0.005000	0.005000	0.570000	9.942841e-01	0.227000	5.423563e-03	0.237000	1.002532e+00	0.282000	8.126824e-03	0.293000	6.457035e-03	0.262000	1.380614e+00	0.447000
299000000	0.210000	1.769022e+00	0.073000	0.317000	0.012000	0.007000	0.008000	0.568000	9.942841e-01	0.226000	5.533126e-03	0.232000	9.536377e-01	0.333000	9.255058e-03	0.280000	6.788094e-03	0.266000	1.394490e+00	0.542000	3.321059e-03	0.255000	6.067895e-01	0.000194	0.000017	0.000000	0.029127	0.000074	0.084678	0.242000	1.699657e+00	0.094000	0.373000	0.015000	0.007000	0.007000	0.598000	9.942841e-01	0.326000	5.816816e-03	0.247000	9.826803e-01	0.072000	8.290997e-03	0.194000	6.653681e-03	0.250000	1.366877e+00	0.520000
299500000	0.254000	1.769022e+00	0.089000	0.303000	0.018000	0.011000	0.009000	0.600000	9.942841e-01	0.233000	5.533126e-03	0.237000	9.536377e-01	0.291000	9.348073e-03	0.243000	6.856315e-03	0.243000	1.366877e+00	0.458000	3.321059e-03	0.247000	5.657668e-01	0.000194	0.000017	0.000000	0.029315	0.000075	0.084564	0.244000	1.699657e+00	0.105000	0.284000	0.011000	0.005000	0.006000	0.615000	9.942841e-01	0.205000	5.934323e-03	0.248000	9.536377e-01	0.218000	8.374323e-03	0.222000	6.788094e-03	0.272000	1.394490e+00	0.488000
300000000	0.248000	1.733993e+00	0.116000	0.315000	0.017000	0.007000	0.008000	0.606000	9.942841e-01	0.223000	5.478071e-03	0.266000	9.441488e-01	0.287000	1.012665e-02	0.262000	7.136127e-03	0.254000	1.380614e+00	0.453000	3.321059e-03	0.252000	6.007519e-01	0.000194	0.000017	0.000000	0.029602	0.000076	0.084524	0.253000	1.733993e+00	0.097000	0.357000	0.017000	0.006000	0.003000	0.589000	9.942841e-01	0.315000	5.758937e-03	0.255000	9.347544e-01	0.255000	8.716085e-03	0.120000	6.587475e-03	0.264000	1.394490e+00	0.258000
300500000	0.274000	1.733993e+00	0.091000	0.311000	0.019000	0.001000	0.001000	0.585000	9.942841e-01	0.248000	5.701635e-03	0.217000	9.826803e-01	0.135000	9.827359e-03	0.152000	7.065121e-03	0.248000	1.380614e+00	0.455000	3.321059e-03	0.265000	5.947743e-01	0.000194	0.000017	0.000000	0.029594	0.000076	0.084591	0.233000	1.733993e+00	0.075000	0.311000	0.010000	0.003000	0.003000	0.620000	9.942841e-01	0.314000	5.758937e-03	0.273000	9.826803e-01	0.125000	8.981529e-03	0.202000	6.457035e-03	0.238000	1.380614e+00	0.409000
301000000	0.241000	1.733993e+00	0.095000	0.343000	0.021000	0.011000	0.009000	0.614000	9.942841e-01	0.240000	5.758937e-03	0.254000	9.729024e-01	0.492000	9.442022e-03	0.461000	6.788094e-03	0.271000	1.380614e+00	0.409000	3.321059e-03	0.248000	5.829970e-01	0.000193	0.000017	0.000000	0.029549	0.000076	0.084751	0.236000	1.699657e+00	0.091000	0.295000	0.018000	0.004000	0.009000	0.596000	9.942841e-01	0.182000	5.701635e-03	0.240000	9.826803e-01	0.078000	8.803683e-03	0.179000	6.142121e-03	0.250000	1.326480e+00	0.393000
301500000	0.246000	1.716739e+00	0.106000	0.326000	0.017000	0.015000	0.014000	0.602000	9.942841e-01	0.224000	6.115050e-03	0.256000	9.826803e-01	0.256000	9.536916e-03	0.385000	6.856315e-03	0.282000	1.339811e+00	0.604000	3.321059e-03	0.260000	6.128879e-01	0.000193	0.000017	0.000000	0.029560	0.000076	0.084802	0.273000	1.733993e+00	0.103000	0.355000	0.016000	0.007000	0.009000	0.597000	9.942841e-01	0.241000	6.054204e-03	0.241000	9.925564e-01	0.277000	8.629359e-03	0.423000	6.266200e-03	0.242000	1.326480e+00	0.326000
302000000	0.252000	1.751420e+00	0.106000	0.300000	0.013000	0.007000	0.007000	0.567000	9.942841e-01	0.254000	6.428576e-03	0.242000	9.632219e-01	0.365000	9.729575e-03	0.348000	7.136127e-03	0.269000	1.366877e+00	0.550000	3.321059e-03	0.252000	6.067895e-01	0.000193	0.000017	0.000000	0.029681	0.000075	0.084681	0.253000	1.716739e+00	0.103000	0.325000	0.025000	0.000000	0.001000	0.595000	9.942841e-01	0.200000	5.875276e-03	0.262000	9.729024e-01	0.353000	9.255058e-03	0.261000	6.788094e-03	0.267000	1.380614e+00	0.476000
302500000	0.244000	1.716739e+00	0.079000	0.349000	0.015000	0.022000	0.022000	0.589000	9.942841e-01	0.313000	6.301281e-03	0.233000	9.632219e-01	0.292000	9.536916e-03	0.232000	6.788094e-03	0.246000	1.366877e+00	0.698000	3.321059e-03	0.225000	5.829970e-01	0.000192	0.000017	0.000000	0.029808	0.000075	0.084570	0.255000	1.682746e+00	0.099000	0.319000	0.015000	0.012000	0.008000	0.624000	9.942841e-01	0.270000	5.644903e-03	0.239000	9.632219e-01	0.400000	9.255058e-03	0.362000	6.720551e-03	0.246000	1.366877e+00	0.665000
303000000	0.274000	1.716739e+00	0.104000	0.386000	0.013000	0.005000	0.007000	0.606000	9.942841e-01	0.292000	6.115050e-03	0.266000	9.925564e-01	0.144000	9.632764e-03	0.109000	6.788094e-03	0.267000	1.380614e+00	0.704000	3.321059e-03	0.254000	5.771961e-01	0.000192	0.000017	0.000000	0.029921	0.000075	0.084432	0.245000	1.649425e+00	0.128000	0.347000	0.015000	0.006000	0.011000	0.631000	9.942841e-01	0.180000	5.758937e-03	0.230000	9.632219e-01	0.145000	9.536916e-03	0.169000	6.521929e-03	0.251000	1.394490e+00	0.600000
303500000	0.259000	1.786801e+00	0.099000	0.325000	0.012000	0.002000	0.002000	0.584000	9.942841e-01	0.225000	5.993964e-03	0.249000	9.347544e-01	0.032000	9.255058e-03	0.082000	6.587475e-03	0.245000	1.353276e+00	0.609000	3.321059e-03	0.232000	5.947743e-01	0.000192	0.000017	0.000000	0.030076	0.000075	0.084299	0.223000	1.682746e+00	0.096000	0.302000	0.020000	0.009000	0.006000	0.603000	9.942841e-01	0.239000	5.816816e-03	0.261000	9.826803e-01	0.136000	9.536916e-03	0.330000	6.788094e-03	0.251000	1.366877e+00	0.454000
304000000	0.252000	1.786801e+00	0.085000	0.308000	0.016000	0.012000	0.020000	0.621000	9.942841e-01	0.175000	5.644903e-03	0.224000	9.632219e-01	0.197000	8.290997e-03	0.200000	5.960594e-03	0.262000	1.353276e+00	0.704000	3.321059e-03	0.258000	5.888562e-01	0.000191	0.000017	0.000000	0.030134	0.000075	0.084165	0.254000	1.716739e+00	0.090000	0.294000	0.012000	0.005000	0.005000	0.587000	9.942841e-01	0.263000	5.934323e-03	0.231000	9.729024e-01	0.162000	8.892162e-03	0.189000	6.457035e-03	0.238000	1.380614e+00	0.491000
304500000	0.222000	1.751420e+00	0.090000	0.336000	0.023000	0.008000	0.007000	0.637000	9.942841e-01	0.204000	5.701635e-03	0.257000	1.022784e+00	0.145000	8.126824e-03	0.205000	6.081006e-03	0.252000	1.380614e+00	0.447000	3.321059e-03	0.262000	5.888562e-01	0.000191	0.000017	0.000000	0.030295	0.000075	0.084030	0.219000	1.716739e+00	0.105000	0.329000	0.024000	0.011000	0.015000	0.624000	9.942841e-01	0.243000	5.993964e-03	0.240000	9.347544e-01	0.288000	8.892162e-03	0.331000	6.587475e-03	0.245000	1.353276e+00	0.632000
305000000	0.260000	1.769022e+00	0.109000	0.335000	0.015000	0.005000	0.004000	0.602000	9.942841e-01	0.300000	5.701635e-03	0.234000	9.729024e-01	0.336000	8.208500e-03	0.312000	6.142121e-03	0.241000	1.366877e+00	0.551000	3.321059e-03	0.251000	6.128879e-01	0.000191	0.000017	0.000000	0.030262	0.000075	0.084131	0.225000	1.716739e+00	0.089000	0.368000	0.016000	0.016000	0.006000	0.619000	9.942841e-01	0.265000	6.115050e-03	0.236000	9.441488e-01	0.201000	8.981529e-03	0.155000	6.788094e-03	0.234000	1.380614e+00	0.542000
305500000	0.266000	1.769022e+00	0.092000	0.351000	0.014000	0.008000	0.009000	0.577000	9.942841e-01	0.315000	5.758937e-03	0.253000	9.729024e-01	0.428000	8.716085e-03	0.275000	6.392786e-03	0.234000	1.366877e+00	0.535000	3.321059e-03	0.253000	6.190475e-01	0.000190	0.000017	0.000000	0.030229	0.000075	0.084372	0.283000	1.733993e+00	0.104000	0.299000	0.020000	0.007000	0.009000	0.620000	9.942841e-01	0.233000	5.644903e-03	0.254000	9.441488e-01	0.434000	8.458486e-03	0.390000	6.788094e-03	0.251000	1.366877e+00	0.574000
306000000	0.220000	1.733993e+00	0.081000	0.306000	0.013000	0.001000	0.004000	0.588000	9.942841e-01	0.265000	6.115050e-03	0.245000	9.441488e-01	0.068000	8.629359e-03	0.153000	6.081006e-03	0.215000	1.366877e+00	0.514000	3.321059e-03	0.256000	5.888562e-01	0.000190	0.000017	0.000000	0.030219	0.000075	0.084535	0.268000	1.733993e+00	0.088000	0.335000	0.016000	0.014000	0.006000	0.645000	9.942841e-01	0.236000	5.588735e-03	0.279000	9.536377e-01	0.163000	8.045961e-03	0.145000	6.587475e-03	0.274000	1.339811e+00	0.536000
306500000	0.258000	1.733993e+00	0.094000	0.346000	0.011000	0.008000	0.010000	0.590000	9.942841e-01	0.200000	6.054204e-03	0.260000	9.729024e-01	0.399000	8.458486e-03	0.300000	6.457035e-03	0.239000	1.366877e+00	0.435000	3.321059e-03	0.236000	5.888562e-01	0.000190	0.000017	0.000000	0.030184	0.000075	0.084402	0.257000	1.733993e+00	0.090000	0.370000	0.024000	0.015000	0.011000	0.602000	9.942841e-01	0.250000	5.478071e-03	0.293000	9.536377e-01	0.346000	8.716085e-03	0.428000	6.994822e-03	0.249000	1.287276e+00	0.644000
307000000	0.239000	1.699657e+00	0.087000	0.324000	0.015000	0.003000	0.003000	0.577000	9.942841e-01	0.263000	6.301281e-03	0.282000	9.729024e-01	0.368000	8.716085e-03	0.320000	6.653681e-03	0.245000	1.380614e+00	0.366000	3.321059e-03	0.249000	5.829970e-01	0.000189	0.000017	0.000000	0.030138	0.000074	0.084424	0.257000	1.699657e+00	0.092000	0.335000	0.009000	0.010000	0.007000	0.597000	9.942841e-01	0.209000	5.758937e-03	0.255000	9.826803e-01	0.151000	8.543495e-03	0.089000	7.065121e-03	0.285000	1.326480e+00	0.570000
307500000	0.254000	1.733993e+00	0.097000	0.344000	0.021000	0.003000	0.000000	0.636000	9.942841e-01	0.229000	5.875276e-03	0.255000	9.632219e-01	0.268000	8.374323e-03	0.269000	7.065121e-03	0.311000	1.380614e+00	0.174000	3.321059e-03	0.240000	5.771961e-01	0.000189	0.000017	0.000000	0.030095	0.000074	0.084432	0.237000	1.666002e+00	0.067000	0.327000	0.012000	0.005000	0.006000	0.584000	9.942841e-01	0.260000	6.115050e-03	0.248000	1.002532e+00	0.405000	8.290997e-03	0.297000	6.925223e-03	0.223000	1.380614e+00	0.365000
308000000	0.271000	1.733993e+00	0.091000	0.274000	0.018000	0.001000	0.002000	0.576000	9.942841e-01	0.288000	5.644903e-03	0.225000	9.632219e-01	0.234000	8.126824e-03	0.300000	6.994822e-03	0.233000	1.451400e+00	0.211000	3.321059e-03	0.263000	5.947743e-01	0.000189	0.000017	0.000000	0.030047	0.000074	0.084502	0.247000	1.682746e+00	0.111000	0.337000	0.022000	0.009000	0.009000	0.608000	9.942841e-01	0.293000	5.816816e-03	0.261000	9.925564e-01	0.335000	8.629359e-03	0.271000	6.925223e-03	0.235000	1.380614e+00	0.513000
308500000	0.276000	1.733993e+00	0.079000	0.309000	0.014000	0.004000	0.004000	0.574000	9.942841e-01	0.341000	5.588735e-03	0.255000	9.632219e-01	0.086000	8.126824e-03	0.104000	6.994822e-03	0.346000	1.541149e+00	0.196000	3.321059e-03	0.248000	5.829970e-01	0.000188	0.000017	0.000000	0.029998	0.000074	0.085030	0.270000	1.716739e+00	0.116000	0.389000	0.022000	0.008000	0.008000	0.611000	9.942841e-01	0.236000	5.701635e-03	0.238000	9.729024e-01	0.093000	8.629359e-03	0.186000	6.994822e-03	0.252000	1.394490e+00	0.564000
309000000	0.258000	1.751420e+00	0.114000	0.298000	0.025000	0.005000	0.005000	0.580000	9.942841e-01	0.356000	5.588735e-03	0.229000	9.729024e-01	0.444000	8.045961e-03	0.376000	7.136127e-03	0.188000	1.636449e+00	0.198000	3.321059e-03	0.268000	5.888562e-01	0.000188	0.000017	0.000000	0.029950	0.000074	0.085016	0.252000	1.682746e+00	0.107000	0.377000	0.022000	0.006000	0.004000	0.590000	9.942841e-01	0.242000	5.758937e-03	0.265000	9.826803e-01	0.095000	8.208500e-03	0.047000	6.457035e-03	0.252000	1.394490e+00	0.543000
309500000	0.248000	1.716739e+00	0.107000	0.264000	0.021000	0.002000	0.002000	0.624000	9.942841e-01	0.277000	5.758937e-03	0.265000	9.729024e-01	0.269000	8.543495e-03	0.319000	7.065121e-03	0.216000	1.604045e+00	0.209000	3.321059e-03	0.220000	5.947743e-01	0.000188	0.000017	0.000000	0.029906	0.000074	0.084970	0.237000	1.716739e+00	0.105000	0.320000	0.015000	0.013000	0.012000	0.594000	9.942841e-01	0.300000	5.758937e-03	0.241000	9.632219e-01	0.236000	7.577400e-03	0.237000	6.266200e-03	0.240000	1.366877e+00	0.774000
310000000	0.251000	1.716739e+00	0.091000	0.306000	0.015000	0.001000	0.002000	0.586000	9.942841e-01	0.214000	5.758937e-03	0.258000	9.441488e-01	0.466000	9.348073e-03	0.375000	6.788094e-03	0.199000	1.652895e+00	0.251000	3.321059e-03	0.278000	5.829970e-01	0.000188	0.000017	0.000000	0.029879	0.000074	0.084865	0.227000	1.682746e+00	0.113000	0.380000	0.019000	0.017000	0.018000	0.614000	9.942841e-01	0.208000	5.588735e-03	0.265000	9.826803e-01	0.274000	7.965902e-03	0.282000	6.653681e-03	0.253000	1.436958e+00	0.619000
310500000	0.262000	1.751420e+00	0.109000	0.399000	0.025000	0.001000	0.002000	0.561000	9.942841e-01	0.259000	6.115050e-03	0.288000	9.632219e-01	0.231000	8.981529e-03	0.283000	6.587475e-03	0.259000	1.686286e+00	0.176000	3.321059e-03	0.219000	5.771961e-01	0.000187	0.000017	0.000000	0.029836	0.000074	0.084799	0.246000	1.682746e+00	0.094000	0.335000	0.024000	0.017000	0.017000	0.600000	9.942841e-01	0.290000	5.478071e-03	0.251000	9.536377e-01	0.401000	8.458486e-03	0.261000	6.720551e-03	0.252000	1.436958e+00	0.709000
311000000	0.254000	1.751420e+00	0.093000	0.348000	0.016000	0.001000	0.001000	0.632000	9.942841e-01	0.237000	6.054204e-03	0.272000	9.925564e-01	0.344000	8.716085e-03	0.317000	6.856315e-03	0.315000	1.720351e+00	0.230000	3.321059e-03	0.265000	5.888562e-01	0.000187	0.000017	0.000000	0.029789	0.000074	0.085097	0.245000	1.649425e+00	0.103000	0.366000	0.010000	0.012000	0.017000	0.586000	9.942841e-01	0.311000	5.588735e-03	0.245000	9.729024e-01	0.344000	8.892162e-03	0.215000	6.720551e-03	0.250000	1.380614e+00	0.660000
311500000	0.236000	1.733993e+00	0.106000	0.349000	0.021000	0.002000	0.001000	0.616000	9.942841e-01	0.189000	5.934323e-03	0.258000	9.536377e-01	0.359000	8.892162e-03	0.285000	6.994822e-03	0.292000	1.772744e+00	0.232000	3.321059e-03	0.241000	5.714529e-01	0.000187	0.000017	0.000000	0.029761	0.000074	0.085363	0.270000	1.666002e+00	0.105000	0.333000	0.020000	0.018000	0.017000	0.588000	9.942841e-01	0.256000	5.993964e-03	0.267000	9.632219e-01	0.247000	9.071795e-03	0.202000	6.788094e-03	0.265000	1.353276e+00	0.605000
312000000	0.252000	1.769022e+00	0.104000	0.297000	0.018000	0.003000	0.004000	0.563000	9.942841e-01	0.191000	5.758937e-03	0.239000	9.729024e-01	0.308000	8.629359e-03	0.199000	6.788094e-03	0.325000	1.737641e+00	0.226000	3.321059e-03	0.243000	5.657668e-01	0.000186	0.000017	0.000000	0.029731	0.000074	0.085807	0.246000	1.633013e+00	0.102000	0.331000	0.020000	0.006000	0.004000	0.601000	9.942841e-01	0.222000	5.758937e-03	0.251000	9.729024e-01	0.101000	8.543495e-03	0.128000	6.521929e-03	0.282000	1.366877e+00	0.604000
312500000	0.262000	1.769022e+00	0.099000	0.369000	0.014000	0.002000	0.002000	0.624000	9.942841e-01	0.235000	5.644903e-03	0.275000	9.826803e-01	0.435000	7.965902e-03	0.253000	6.521929e-03	0.284000	1.808556e+00	0.216000	3.321059e-03	0.253000	6.007519e-01	0.000186	0.000017	0.000000	0.029700	0.000074	0.085830	0.253000	1.666002e+00	0.092000	0.301000	0.021000	0.018000	0.018000	0.584000	9.942841e-01	0.262000	5.875276e-03	0.293000	9.536377e-01	0.266000	8.981529e-03	0.197000	6.457035e-03	0.264000	1.366877e+00	0.717000
313000000	0.272000	1.733993e+00	0.091000	0.362000	0.013000	0.003000	0.002000	0.609000	9.942841e-01	0.225000	5.423563e-03	0.259000	9.441488e-01	0.144000	8.045961e-03	0.201000	6.653681e-03	0.209000	1.808556e+00	0.287000	3.321059e-03	0.262000	6.067895e-01	0.000186	0.000017	0.000000	0.029654	0.000074	0.085946	0.279000	1.733993e+00	0.097000	0.345000	0.023000	0.013000	0.011000	0.597000	9.942841e-01	0.220000	5.934323e-03	0.258000	9.729024e-01	0.233000	9.348073e-03	0.222000	6.457035e-03	0.228000	1.366877e+00	0.718000
313500000	0.234000	1.699657e+00	0.105000	0.376000	0.019000	0.002000	0.003000	0.599000	9.942841e-01	0.265000	5.588735e-03	0.249000	9.729024e-01	0.090000	8.045961e-03	0.205000	6.587475e-03	0.344000	1.790560e+00	0.310000	3.321059e-03	0.227000	5.771961e-01	0.000185	0.000017	0.000000	0.029607	0.000074	0.085908	0.258000	1.733993e+00	0.109000	0.361000	0.021000	0.012000	0.010000	0.575000	9.942841e-01	0.289000	5.816816e-03	0.267000	9.826803e-01	0.276000	9.255058e-03	0.289000	6.653681e-03	0.241000	1.394490e+00	0.673000
314000000	0.256000	1.716739e+00	0.101000	0.358000	0.014000	0.003000	0.002000	0.574000	9.942841e-01	0.227000	5.369598e-03	0.237000	9.536377e-01	0.366000	8.458486e-03	0.284000	6.856315e-03	0.200000	1.652895e+00	0.320000	3.321059e-03	0.263000	6.007519e-01	0.000185	0.000017	0.000000	0.029561	0.000074	0.085916	0.239000	1.666002e+00	0.083000	0.316000	0.017000	0.008000	0.007000	0.617000	9.942841e-01	0.260000	6.054204e-03	0.237000	9.729024e-01	0.338000	9.255058e-03	0.346000	6.788094e-03	0.245000	1.408505e+00	0.544000
314500000	0.247000	1.716739e+00	0.093000	0.288000	0.011000	0.002000	0.002000	0.624000	9.942841e-01	0.204000	5.533126e-03	0.248000	9.254534e-01	0.266000	8.458486e-03	0.246000	6.856315e-03	0.333000	1.588084e+00	0.200000	3.321059e-03	0.243000	5.829970e-01	0.000185	0.000016	0.000000	0.029558	0.000074	0.085907	0.243000	1.699657e+00	0.096000	0.265000	0.017000	0.013000	0.011000	0.622000	9.942841e-01	0.267000	6.115050e-03	0.268000	9.925564e-01	0.275000	9.162968e-03	0.282000	6.856315e-03	0.238000	1.436958e+00	0.534000
315000000	0.233000	1.716739e+00	0.105000	0.345000	0.018000	0.004000	0.000000	0.609000	9.942841e-01	0.235000	5.478071e-03	0.230000	9.254534e-01	0.326000	8.892162e-03	0.169000	6.653681e-03	0.279000	1.720351e+00	0.229000	3.321059e-03	0.232000	5.947743e-01	0.000185	0.000016	0.000000	0.029516	0.000073	0.085932	0.249000	1.716739e+00	0.093000	0.367000	0.019000	0.006000	0.011000	0.607000	9.942841e-01	0.288000	5.993964e-03	0.273000	9.925564e-01	0.378000	9.162968e-03	0.374000	6.856315e-03	0.242000	1.408505e+00	0.710000
315500000	0.259000	1.751420e+00	0.114000	0.368000	0.016000	0.006000	0.007000	0.594000	9.942841e-01	0.177000	5.588735e-03	0.260000	9.536377e-01	0.111000	8.892162e-03	0.263000	6.653681e-03	0.198000	1.669507e+00	0.453000	3.321059e-03	0.234000	5.771961e-01	0.000184	0.000016	0.000000	0.029553	0.000073	0.085854	0.235000	1.716739e+00	0.079000	0.313000	0.015000	0.008000	0.006000	0.575000	9.942841e-01	0.155000	5.816816e-03	0.247000	9.632219e-01	0.330000	9.442022e-03	0.358000	7.065121e-03	0.279000	1.353276e+00	0.761000
316000000	0.247000	1.716739e+00	0.094000	0.310000	0.013000	0.008000	0.006000	0.606000	9.942841e-01	0.210000	5.478071e-03	0.248000	9.536377e-01	0.276000	8.981529e-03	0.319000	7.136127e-03	0.222000	1.541149e+00	0.469000	3.321059e-03	0.240000	5.771961e-01	0.000184	0.000016	0.000000	0.029594	0.000075	0.085833	0.239000	1.751420e+00	0.082000	0.315000	0.013000	0.017000	0.016000	0.588000	9.942841e-01	0.309000	5.588735e-03	0.209000	9.826803e-01	0.161000	9.632764e-03	0.369000	7.065121e-03	0.237000	1.366877e+00	0.733000
316500000	0.261000	1.733993e+00	0.095000	0.359000	0.010000	0.005000	0.004000	0.601000	9.942841e-01	0.237000	5.533126e-03	0.266000	1.002532e+00	0.465000	8.458486e-03	0.330000	6.994822e-03	0.229000	1.422660e+00	0.435000	3.321059e-03	0.274000	5.947743e-01	0.000184	0.000016	0.000000	0.029846	0.000075	0.085713	0.249000	1.751420e+00	0.088000	0.334000	0.018000	0.010000	0.016000	0.585000	9.942841e-01	0.233000	5.875276e-03	0.289000	9.729024e-01	0.146000	9.255058e-03	0.231000	6.856315e-03	0.267000	1.394490e+00	0.657000
317000000	0.268000	1.733993e+00	0.081000	0.333000	0.013000	0.014000	0.016000	0.577000	9.942841e-01	0.173000	5.423563e-03	0.244000	9.441488e-01	0.278000	8.208500e-03	0.203000	6.788094e-03	0.246000	1.380614e+00	0.631000	3.321059e-03	0.232000	5.771961e-01	0.000183	0.000016	0.000000	0.030214	0.000076	0.085636	0.268000	1.716739e+00	0.096000	0.368000	0.023000	0.023000	0.023000	0.596000	9.942841e-01	0.199000	5.758937e-03	0.233000	9.536377e-01	0.318000	8.803683e-03	0.257000	6.856315e-03	0.243000	1.366877e+00	0.668000
317500000	0.238000	1.733993e+00	0.099000	0.336000	0.016000	0.009000	0.009000	0.622000	9.942841e-01	0.264000	5.701635e-03	0.237000	9.347544e-01	0.176000	8.716085e-03	0.181000	6.925223e-03	0.254000	1.436958e+00	0.517000	3.321059e-03	0.232000	5.947743e-01	0.000183	0.000016	0.000000	0.030239	0.000075	0.085537	0.248000	1.682746e+00	0.110000	0.358000	0.009000	0.009000	0.010000	0.610000	9.942841e-01	0.284000	5.816816e-03	0.246000	9.441488e-01	0.282000	8.892162e-03	0.327000	7.136127e-03	0.244000	1.353276e+00	0.628000
318000000	0.268000	1.733993e+00	0.097000	0.278000	0.017000	0.007000	0.005000	0.628000	9.942841e-01	0.280000	5.934323e-03	0.257000	9.536377e-01	0.421000	8.981529e-03	0.353000	7.136127e-03	0.275000	1.380614e+00	0.456000	3.321059e-03	0.242000	5.714529e-01	0.000183	0.000016	0.000000	0.030191	0.000075	0.085441	0.264000	1.682746e+00	0.100000	0.289000	0.019000	0.005000	0.004000	0.562000	9.942841e-01	0.201000	5.478071e-03	0.269000	9.632219e-01	0.385000	8.892162e-03	0.249000	6.788094e-03	0.256000	1.326480e+00	0.406000
318500000	0.250000	1.733993e+00	0.107000	0.358000	0.014000	0.003000	0.005000	0.578000	9.942841e-01	0.266000	6.115050e-03	0.256000	9.536377e-01	0.364000	8.981529e-03	0.433000	6.720551e-03	0.284000	1.366877e+00	0.316000	3.321059e-03	0.229000	5.657668e-01	0.000183	0.000016	0.000000	0.030145	0.000075	0.085422	0.256000	1.699657e+00	0.105000	0.300000	0.022000	0.005000	0.005000	0.636000	9.942841e-01	0.196000	5.478071e-03	0.282000	9.632219e-01	0.061000	8.629359e-03	0.094000	6.521929e-03	0.265000	1.353276e+00	0.617000
319000000	0.241000	1.699657e+00	0.101000	0.361000	0.023000	0.002000	0.002000	0.628000	9.942841e-01	0.305000	6.054204e-03	0.242000	9.826803e-01	0.263000	8.716085e-03	0.252000	6.788094e-03	0.244000	1.366877e+00	0.388000	3.321059e-03	0.249000	5.771961e-01	0.000182	0.000016	0.000000	0.030110	0.000075	0.085422	0.283000	1.699657e+00	0.088000	0.338000	0.017000	0.002000	0.002000	0.630000	9.942841e-01	0.242000	5.423563e-03	0.261000	9.729024e-01	0.190000	8.290997e-03	0.179000	6.457035e-03	0.256000	1.380614e+00	0.415000
319500000	0.275000	1.699657e+00	0.099000	0.343000	0.015000	0.007000	0.004000	0.606000	9.942841e-01	0.220000	6.054204e-03	0.250000	9.632219e-01	0.318000	9.071795e-03	0.169000	6.653681e-03	0.252000	1.422660e+00	0.356000	3.321059e-03	0.242000	5.714529e-01	0.000182	0.000016	0.000000	0.030068	0.000075	0.085402	0.247000	1.733993e+00	0.086000	0.320000	0.017000	0.005000	0.007000	0.570000	9.942841e-01	0.282000	5.644903e-03	0.243000	9.925564e-01	0.174000	8.629359e-03	0.179000	6.720551e-03	0.228000	1.366877e+00	0.449000
320000000	0.220000	1.699657e+00	0.093000	0.300000	0.011000	0.005000	0.007000	0.602000	9.942841e-01	0.228000	5.934323e-03	0.259000	9.925564e-01	0.261000	9.536916e-03	0.312000	6.925223e-03	0.262000	1.380614e+00	0.352000	3.321059e-03	0.258000	5.947743e-01	0.000182	0.000016	0.000000	0.030026	0.000075	0.085317	0.228000	1.699657e+00	0.094000	0.366000	0.010000	0.003000	0.006000	0.606000	9.942841e-01	0.255000	5.816816e-03	0.253000	9.632219e-01	0.039000	8.374323e-03	0.197000	6.266200e-03	0.268000	1.366877e+00	0.597000
320500000	0.297000	1.682746e+00	0.080000	0.313000	0.010000	0.000000	0.002000	0.632000	9.942841e-01	0.168000	5.644903e-03	0.242000	9.729024e-01	0.242000	1.012665e-02	0.272000	7.427358e-03	0.348000	1.465987e+00	0.222000	3.321059e-03	0.261000	5.888562e-01	0.000181	0.000016	0.000000	0.029983	0.000075	0.085286	0.260000	1.733993e+00	0.088000	0.341000	0.015000	0.010000	0.010000	0.618000	9.942841e-01	0.280000	6.054204e-03	0.259000	9.441488e-01	0.336000	8.716085e-03	0.304000	6.392786e-03	0.247000	1.366877e+00	0.484000
321000000	0.249000	1.682746e+00	0.096000	0.296000	0.015000	0.005000	0.003000	0.603000	9.942841e-01	0.301000	5.644903e-03	0.254000	9.632219e-01	0.100000	9.536916e-03	0.325000	7.577400e-03	0.253000	1.588084e+00	0.205000	3.321059e-03	0.216000	5.888562e-01	0.000181	0.000016	0.000000	0.029938	0.000075	0.085404	0.234000	1.716739e+00	0.084000	0.274000	0.018000	0.002000	0.003000	0.632000	9.942841e-01	0.212000	5.875276e-03	0.234000	9.925564e-01	0.190000	8.458486e-03	0.166000	6.203851e-03	0.270000	1.353276e+00	0.518000
321500000	0.255000	1.751420e+00	0.077000	0.343000	0.018000	0.006000	0.003000	0.595000	9.942841e-01	0.259000	5.701635e-03	0.271000	9.826803e-01	0.187000	9.071795e-03	0.209000	7.207846e-03	0.217000	1.636449e+00	0.354000	3.321059e-03	0.256000	5.829970e-01	0.000181	0.000016	0.000000	0.029891	0.000074	0.085664	0.259000	1.716739e+00	0.107000	0.326000	0.019000	0.011000	0.010000	0.599000	9.942841e-01	0.225000	5.875276e-03	0.272000	9.729024e-01	0.251000	8.290997e-03	0.294000	6.203851e-03	0.259000	1.408505e+00	0.447000
322000000	0.253000	1.786801e+00	0.098000	0.359000	0.021000	0.009000	0.008000	0.569000	9.942841e-01	0.331000	5.588735e-03	0.251000	9.826803e-01	0.391000	8.716085e-03	0.309000	6.925223e-03	0.241000	1.510633e+00	0.422000	3.321059e-03	0.239000	5.947743e-01	0.000181	0.000016	0.000000	0.029845	0.000074	0.085669	0.243000	1.716739e+00	0.101000	0.341000	0.016000	0.006000	0.009000	0.617000	9.942841e-01	0.224000	5.701635e-03	0.244000	9.729024e-01	0.094000	8.716085e-03	0.277000	6.587475e-03	0.254000	1.353276e+00	0.457000
322500000	0.220000	1.716739e+00	0.112000	0.300000	0.019000	0.006000	0.006000	0.603000	9.942841e-01	0.304000	5.875276e-03	0.224000	9.925564e-01	0.407000	8.803683e-03	0.338000	7.136127e-03	0.257000	1.422660e+00	0.354000	3.321059e-03	0.253000	6.007519e-01	0.000180	0.000016	0.000000	0.029798	0.000074	0.085833	0.258000	1.751420e+00	0.092000	0.349000	0.021000	0.002000	0.003000	0.589000	9.942841e-01	0.185000	5.588735e-03	0.225000	9.632219e-01	0.140000	8.716085e-03	0.321000	6.521929e-03	0.284000	1.339811e+00	0.307000
323000000	0.274000	1.716739e+00	0.105000	0.345000	0.017000	0.010000	0.009000	0.606000	9.942841e-01	0.111000	5.758937e-03	0.219000	9.536377e-01	0.359000	8.290997e-03	0.260000	7.280286e-03	0.250000	1.408505e+00	0.416000	3.321059e-03	0.241000	5.888562e-01	0.000180	0.000016	0.000000	0.029752	0.000074	0.086107	0.228000	1.751420e+00	0.093000	0.302000	0.023000	0.005000	0.004000	0.587000	9.942841e-01	0.216000	5.533126e-03	0.215000	9.632219e-01	0.274000	8.208500e-03	0.376000	6.329177e-03	0.252000	1.394490e+00	0.260000
323500000	0.239000	1.699657e+00	0.109000	0.320000	0.017000	0.008000	0.005000	0.605000	9.942841e-01	0.285000	5.478071e-03	0.229000	9.632219e-01	0.123000	7.886640e-03	0.112000	6.856315e-03	0.203000	1.436958e+00	0.506000	3.321059e-03	0.278000	5.829970e-01	0.000180	0.000016	0.000000	0.029707	0.000074	0.086076	0.232000	1.751420e+00	0.090000	0.357000	0.018000	0.007000	0.010000	0.602000	9.942841e-01	0.260000	5.758937e-03	0.234000	9.536377e-01	0.269000	7.965902e-03	0.265000	6.203851e-03	0.243000	1.353276e+00	0.376000
324000000	0.274000	1.699657e+00	0.067000	0.324000	0.019000	0.003000	0.002000	0.610000	9.942841e-01	0.216000	5.159053e-03	0.239000	9.826803e-01	0.366000	7.886640e-03	0.239000	6.788094e-03	0.243000	1.380614e+00	0.324000	3.321059e-03	0.259000	5.829970e-01	0.000179	0.000016	0.000000	0.029661	0.000074	0.086055	0.252000	1.733993e+00	0.076000	0.297000	0.022000	0.006000	0.005000	0.614000	9.942841e-01	0.239000	5.934323e-03	0.243000	9.729024e-01	0.170000	7.965902e-03	0.387000	6.521929e-03	0.252000	1.380614e+00	0.548000
324500000	0.270000	1.733993e+00	0.091000	0.300000	0.019000	0.003000	0.005000	0.593000	9.942841e-01	0.232000	5.107719e-03	0.263000	9.826803e-01	0.310000	7.653555e-03	0.226000	6.392786e-03	0.254000	1.394490e+00	0.465000	3.321059e-03	0.270000	5.771961e-01	0.000179	0.000016	0.000000	0.029619	0.000074	0.086127	0.270000	1.769022e+00	0.082000	0.315000	0.015000	0.010000	0.013000	0.594000	9.942841e-01	0.228000	5.816816e-03	0.252000	9.826803e-01	0.310000	7.886640e-03	0.279000	6.392786e-03	0.233000	1.353276e+00	0.442000
325000000	0.241000	1.699657e+00	0.114000	0.322000	0.019000	0.002000	0.002000	0.600000	9.942841e-01	0.243000	5.316169e-03	0.251000	9.925564e-01	0.344000	8.290997e-03	0.153000	6.081006e-03	0.262000	1.394490e+00	0.244000	3.321059e-03	0.266000	5.829970e-01	0.000179	0.000016	0.000000	0.029615	0.000074	0.086127	0.262000	1.769022e+00	0.081000	0.330000	0.017000	0.005000	0.005000	0.592000	9.942841e-01	0.231000	5.533126e-03	0.237000	1.002532e+00	0.172000	8.208500e-03	0.249000	6.329177e-03	0.228000	1.366877e+00	0.324000
325500000	0.271000	1.666002e+00	0.103000	0.365000	0.031000	0.002000	0.001000	0.618000	9.942841e-01	0.250000	5.369598e-03	0.250000	9.925564e-01	0.191000	8.629359e-03	0.292000	6.587475e-03	0.344000	1.510633e+00	0.207000	3.321059e-03	0.254000	5.829970e-01	0.000179	0.000016	0.000000	0.029817	0.000074	0.086019	0.256000	1.733993e+00	0.092000	0.330000	0.013000	0.001000	0.001000	0.601000	9.942841e-01	0.275000	5.875276e-03	0.266000	9.632219e-01	0.264000	8.290997e-03	0.145000	6.203851e-03	0.247000	1.366877e+00	0.295000
326000000	0.276000	1.699657e+00	0.092000	0.308000	0.024000	0.004000	0.001000	0.633000	9.942841e-01	0.365000	5.478071e-03	0.245000	9.441488e-01	0.445000	8.543495e-03	0.317000	6.392786e-03	0.285000	1.636449e+00	0.261000	3.321059e-03	0.248000	5.829970e-01	0.000178	0.000016	0.000000	0.029899	0.000074	0.085967	0.234000	1.666002e+00	0.123000	0.349000	0.016000	0.000000	0.000000	0.584000	9.942841e-01	0.236000	5.875276e-03	0.264000	9.729024e-01	0.259000	7.965902e-03	0.201000	6.203851e-03	0.323000	1.422660e+00	0.220000
326500000	0.246000	1.682746e+00	0.104000	0.344000	0.014000	0.004000	0.004000	0.625000	9.942841e-01	0.226000	5.644903e-03	0.225000	9.632219e-01	0.380000	9.071795e-03	0.315000	6.653681e-03	0.209000	1.525815e+00	0.320000	3.321059e-03	0.258000	5.829970e-01	0.000178	0.000016	0.000000	0.029858	0.000073	0.086029	0.247000	1.666002e+00	0.087000	0.285000	0.016000	0.005000	0.004000	0.630000	9.942841e-01	0.217000	5.816816e-03	0.252000	9.925564e-01	0.350000	7.730474e-03	0.284000	6.020499e-03	0.242000	1.451400e+00	0.282000
327000000	0.242000	1.682746e+00	0.107000	0.306000	0.012000	0.001000	0.001000	0.615000	9.942841e-01	0.193000	5.875276e-03	0.257000	1.002532e+00	0.082000	8.629359e-03	0.172000	6.587475e-03	0.269000	1.525815e+00	0.238000	3.321059e-03	0.239000	5.829970e-01	0.000178	0.000016	0.000000	0.029828	0.000073	0.086033	0.274000	1.666002e+00	0.096000	0.286000	0.017000	0.008000	0.013000	0.603000	9.942841e-01	0.220000	5.478071e-03	0.246000	9.826803e-01	0.249000	7.577400e-03	0.133000	6.020499e-03	0.247000	1.408505e+00	0.429000
327500000	0.267000	1.716739e+00	0.117000	0.344000	0.019000	0.001000	0.001000	0.571000	9.942841e-01	0.201000	5.875276e-03	0.240000	9.729024e-01	0.152000	8.629359e-03	0.129000	6.457035e-03	0.299000	1.588084e+00	0.298000	3.321059e-03	0.281000	5.829970e-01	0.000178	0.000016	0.000000	0.029782	0.000073	0.086117	0.244000	1.616764e+00	0.072000	0.388000	0.019000	0.005000	0.006000	0.599000	9.942841e-01	0.268000	5.533126e-03	0.229000	9.826803e-01	0.299000	8.126824e-03	0.323000	6.020499e-03	0.241000	1.408505e+00	0.342000
328000000	0.231000	1.682746e+00	0.096000	0.372000	0.018000	0.005000	0.005000	0.621000	9.942841e-01	0.198000	5.701635e-03	0.268000	1.012607e+00	0.292000	8.716085e-03	0.289000	6.587475e-03	0.248000	1.510633e+00	0.235000	3.321059e-03	0.259000	5.829970e-01	0.000177	0.000016	0.000000	0.029736	0.000073	0.086215	0.266000	1.682746e+00	0.103000	0.346000	0.019000	0.002000	0.002000	0.600000	9.942841e-01	0.305000	5.533126e-03	0.234000	9.925564e-01	0.401000	8.458486e-03	0.359000	6.329177e-03	0.242000	1.380614e+00	0.317000
328500000	0.245000	1.649425e+00	0.107000	0.319000	0.015000	0.002000	0.000000	0.604000	9.942841e-01	0.334000	5.478071e-03	0.230000	1.002532e+00	0.114000	8.716085e-03	0.224000	6.266200e-03	0.345000	1.480720e+00	0.288000	3.321059e-03	0.269000	5.829970e-01	0.000177	0.000016	0.000000	0.029705	0.000073	0.086161	0.236000	1.716739e+00	0.098000	0.361000	0.017000	0.007000	0.006000	0.573000	9.942841e-01	0.238000	5.875276e-03	0.262000	9.729024e-01	0.304000	8.374323e-03	0.195000	6.203851e-03	0.276000	1.339811e+00	0.375000
329000000	0.270000	1.666002e+00	0.106000	0.335000	0.027000	0.003000	0.003000	0.594000	9.942841e-01	0.277000	5.644903e-03	0.258000	1.002532e+00	0.092000	8.458486e-03	0.277000	6.521929e-03	0.254000	1.480720e+00	0.420000	3.321059e-03	0.241000	5.829970e-01	0.000177	0.000016	0.000000	0.029667	0.000073	0.086128	0.260000	1.716739e+00	0.108000	0.373000	0.016000	0.005000	0.005000	0.578000	9.942841e-01	0.264000	5.816816e-03	0.226000	9.632219e-01	0.294000	8.208500e-03	0.390000	5.726876e-03	0.256000	1.366877e+00	0.239000
329500000	0.275000	1.699657e+00	0.103000	0.359000	0.011000	0.003000	0.004000	0.597000	9.942841e-01	0.259000	5.644903e-03	0.278000	9.925564e-01	0.410000	8.458486e-03	0.228000	6.587475e-03	0.261000	1.436958e+00	0.340000	3.321059e-03	0.248000	5.829970e-01	0.000176	0.000016	0.000000	0.029645	0.000073	0.086041	0.239000	1.716739e+00	0.098000	0.329000	0.023000	0.002000	0.000000	0.617000	9.942841e-01	0.254000	6.054204e-03	0.252000	9.632219e-01	0.147000	8.629359e-03	0.123000	6.020499e-03	0.278000	1.366877e+00	0.383000
330000000	0.280000	1.699657e+00	0.117000	0.375000	0.011000	0.000000	0.001000	0.593000	9.942841e-01	0.178000	5.758937e-03	0.266000	9.925564e-01	0.319000	8.290997e-03	0.295000	6.587475e-03	0.346000	1.495602e+00	0.199000	3.321059e-03	0.241000	5.829970e-01	0.000176	0.000016	0.000000	0.029600	0.000073	0.086255	0.258000	1.751420e+00	0.086000	0.383000	0.021000	0.004000	0.005000	0.586000	9.942841e-01	0.343000	6.115050e-03	0.240000	9.925564e-01	0.205000	7.653555e-03	0.236000	5.901285e-03	0.258000	1.380614e+00	0.386000
330500000	0.242000	1.699657e+00	0.089000	0.392000	0.021000	0.002000	0.003000	0.621000	9.942841e-01	0.225000	5.478071e-03	0.254000	9.632219e-01	0.225000	8.208500e-03	0.259000	6.653681e-03	0.227000	1.495602e+00	0.303000	3.321059e-03	0.242000	5.829970e-01	0.000176	0.000016	0.000000	0.029556	0.000073	0.086176	0.286000	1.769022e+00	0.090000	0.273000	0.016000	0.001000	0.003000	0.597000	9.942841e-01	0.283000	6.238582e-03	0.240000	9.729024e-01	0.220000	8.126824e-03	0.271000	5.960594e-03	0.248000	1.408505e+00	0.418000
331000000	0.255000	1.699657e+00	0.104000	0.345000	0.010000	0.009000	0.004000	0.627000	9.942841e-01	0.266000	5.056897e-03	0.244000	9.441488e-01	0.232000	7.965902e-03	0.276000	6.392786e-03	0.250000	1.422660e+00	0.525000	3.321059e-03	0.236000	5.829970e-01	0.000176	0.000016	0.000000	0.029515	0.000073	0.086072	0.219000	1.769022e+00	0.071000	0.364000	0.018000	0.007000	0.010000	0.616000	9.942841e-01	0.251000	6.054204e-03	0.253000	9.632219e-01	0.203000	8.208500e-03	0.235000	5.842567e-03	0.234000	1.436958e+00	0.464000
331500000	0.257000	1.733993e+00	0.102000	0.421000	0.015000	0.008000	0.004000	0.611000	9.942841e-01	0.235000	5.316169e-03	0.222000	9.826803e-01	0.228000	7.965902e-03	0.144000	6.329177e-03	0.261000	1.394490e+00	0.365000	3.321059e-03	0.241000	5.829970e-01	0.000175	0.000016	0.000000	0.029475	0.000072	0.086234	0.249000	1.733993e+00	0.085000	0.299000	0.012000	0.011000	0.010000	0.600000	9.942841e-01	0.235000	5.816816e-03	0.239000	9.826803e-01	0.306000	8.208500e-03	0.171000	6.020499e-03	0.249000	1.394490e+00	0.594000
332000000	0.236000	1.733993e+00	0.083000	0.302000	0.012000	0.008000	0.014000	0.602000	9.942841e-01	0.304000	5.316169e-03	0.271000	9.729024e-01	0.227000	8.045961e-03	0.236000	6.329177e-03	0.248000	1.353276e+00	0.549000	3.321059e-03	0.246000	5.829970e-01	0.000175	0.000016	0.000000	0.029452	0.000072	0.086199	0.280000	1.699657e+00	0.089000	0.295000	0.014000	0.005000	0.007000	0.557000	9.942841e-01	0.324000	6.115050e-03	0.213000	9.729024e-01	0.432000	8.290997e-03	0.356000	6.142121e-03	0.223000	1.422660e+00	0.553000
332500000	0.258000	1.769022e+00	0.097000	0.309000	0.023000	0.008000	0.011000	0.633000	9.942841e-01	0.222000	5.369598e-03	0.273000	9.729024e-01	0.280000	8.543495e-03	0.239000	6.392786e-03	0.245000	1.353276e+00	0.470000	3.321059e-03	0.255000	5.829970e-01	0.000175	0.000016	0.000000	0.029417	0.000073	0.086307	0.265000	1.769022e+00	0.098000	0.328000	0.018000	0.007000	0.007000	0.597000	9.942841e-01	0.215000	5.875276e-03	0.247000	9.536377e-01	0.217000	8.629359e-03	0.328000	6.329177e-03	0.250000	1.366877e+00	0.381000
333000000	0.248000	1.751420e+00	0.076000	0.344000	0.020000	0.009000	0.004000	0.596000	9.942841e-01	0.209000	5.263273e-03	0.263000	9.632219e-01	0.230000	8.716085e-03	0.226000	6.392786e-03	0.287000	1.408505e+00	0.343000	3.321059e-03	0.270000	5.829970e-01	0.000175	0.000016	0.000000	0.029411	0.000073	0.086671	0.256000	1.804758e+00	0.102000	0.349000	0.019000	0.002000	0.003000	0.615000	9.942841e-01	0.220000	5.588735e-03	0.240000	9.536377e-01	0.223000	8.045961e-03	0.323000	6.081006e-03	0.261000	1.380614e+00	0.204000
333500000	0.248000	1.716739e+00	0.099000	0.333000	0.018000	0.002000	0.001000	0.601000	9.942841e-01	0.262000	5.478071e-03	0.241000	1.002532e+00	0.176000	9.162968e-03	0.068000	6.653681e-03	0.236000	1.380614e+00	0.372000	3.321059e-03	0.224000	5.829970e-01	0.000174	0.000016	0.000000	0.029371	0.000073	0.086683	0.232000	1.822897e+00	0.081000	0.263000	0.019000	0.001000	0.002000	0.588000	9.942841e-01	0.185000	5.701635e-03	0.259000	1.002532e+00	0.108000	8.208500e-03	0.133000	6.081006e-03	0.246000	1.380614e+00	0.435000
334000000	0.248000	1.649425e+00	0.093000	0.309000	0.015000	0.006000	0.007000	0.563000	9.942841e-01	0.314000	5.758937e-03	0.276000	9.925564e-01	0.432000	8.543495e-03	0.335000	6.720551e-03	0.272000	1.422660e+00	0.171000	3.321059e-03	0.256000	5.829970e-01	0.000174	0.000016	0.000000	0.029330	0.000073	0.086698	0.250000	1.786801e+00	0.088000	0.346000	0.010000	0.003000	0.002000	0.593000	9.942841e-01	0.266000	5.758937e-03	0.246000	9.632219e-01	0.182000	7.808167e-03	0.254000	6.020499e-03	0.250000	1.326480e+00	0.220000
334500000	0.287000	1.649425e+00	0.097000	0.302000	0.011000	0.006000	0.009000	0.578000	9.942841e-01	0.231000	5.993964e-03	0.240000	9.536377e-01	0.444000	8.892162e-03	0.323000	6.720551e-03	0.259000	1.480720e+00	0.276000	3.321059e-03	0.232000	5.829970e-01	0.000174	0.000015	0.000000	0.029290	0.000073	0.086761	0.263000	1.751420e+00	0.074000	0.357000	0.011000	0.004000	0.001000	0.601000	9.942841e-01	0.301000	5.758937e-03	0.266000	9.925564e-01	0.251000	8.126824e-03	0.209000	6.020499e-03	0.244000	1.366877e+00	0.275000
335000000	0.306000	1.682746e+00	0.096000	0.327000	0.018000	0.004000	0.003000	0.615000	9.942841e-01	0.247000	5.993964e-03	0.270000	9.441488e-01	0.261000	8.629359e-03	0.391000	6.521929e-03	0.265000	1.422660e+00	0.241000	3.321059e-03	0.245000	5.829970e-01	0.000174	0.000015	0.000000	0.029247	0.000073	0.086875	0.266000	1.786801e+00	0.101000	0.306000	0.013000	0.004000	0.002000	0.580000	9.942841e-01	0.256000	5.934323e-03	0.281000	9.536377e-01	0.429000	7.886640e-03	0.311000	5.960594e-03	0.266000	1.422660e+00	0.337000
335500000	0.245000	1.716739e+00	0.097000	0.292000	0.023000	0.003000	0.005000	0.610000	9.942841e-01	0.255000	5.816816e-03	0.246000	9.441488e-01	0.105000	8.981529e-03	0.217000	6.653681e-03	0.258000	1.525815e+00	0.180000	3.321059e-03	0.270000	5.829970e-01	0.000173	0.000015	0.000000	0.029206	0.000072	0.086821	0.248000	1.751420e+00	0.097000	0.373000	0.017000	0.005000	0.005000	0.576000	9.942841e-01	0.265000	5.934323e-03	0.243000	9.441488e-01	0.425000	8.543495e-03	0.343000	6.329177e-03	0.230000	1.366877e+00	0.450000
336000000	0.236000	1.699657e+00	0.081000	0.292000	0.027000	0.002000	0.001000	0.562000	9.942841e-01	0.209000	5.875276e-03	0.233000	9.441488e-01	0.398000	9.071795e-03	0.336000	6.587475e-03	0.332000	1.620166e+00	0.170000	3.321059e-03	0.262000	5.829970e-01	0.000173	0.000015	0.000000	0.029163	0.000072	0.086908	0.268000	1.786801e+00	0.087000	0.347000	0.012000	0.003000	0.001000	0.606000	9.942841e-01	0.307000	5.993964e-03	0.218000	9.632219e-01	0.175000	8.981529e-03	0.311000	6.521929e-03	0.234000	1.380614e+00	0.373000
336500000	0.237000	1.666002e+00	0.086000	0.301000	0.018000	0.000000	0.001000	0.581000	9.942841e-01	0.189000	5.758937e-03	0.269000	9.536377e-01	0.231000	8.892162e-03	0.198000	6.329177e-03	0.232000	1.620166e+00	0.255000	3.321059e-03	0.249000	5.829970e-01	0.000173	0.000015	0.000000	0.029120	0.000072	0.086839	0.256000	1.751420e+00	0.093000	0.288000	0.020000	0.003000	0.002000	0.565000	9.942841e-01	0.214000	5.758937e-03	0.245000	9.925564e-01	0.163000	8.629359e-03	0.297000	6.653681e-03	0.257000	1.408505e+00	0.284000
337000000	0.267000	1.666002e+00	0.118000	0.347000	0.022000	0.003000	0.005000	0.591000	9.942841e-01	0.281000	5.875276e-03	0.261000	9.347544e-01	0.228000	9.442022e-03	0.247000	6.457035e-03	0.218000	1.510633e+00	0.258000	3.321059e-03	0.252000	5.829970e-01	0.000173	0.000015	0.000000	0.029077	0.000072	0.086912	0.258000	1.733993e+00	0.081000	0.319000	0.016000	0.006000	0.005000	0.582000	9.942841e-01	0.203000	5.875276e-03	0.241000	9.536377e-01	0.179000	8.629359e-03	0.234000	6.720551e-03	0.250000	1.353276e+00	0.433000
337500000	0.274000	1.733993e+00	0.099000	0.320000	0.022000	0.005000	0.004000	0.628000	9.942841e-01	0.285000	5.816816e-03	0.244000	9.632219e-01	0.397000	9.926125e-03	0.375000	6.788094e-03	0.238000	1.422660e+00	0.372000	3.321059e-03	0.245000	5.829970e-01	0.000172	0.000015	0.000000	0.029036	0.000072	0.086889	0.244000	1.666002e+00	0.089000	0.316000	0.022000	0.002000	0.002000	0.613000	9.942841e-01	0.322000	5.816816e-03	0.267000	1.002532e+00	0.236000	8.716085e-03	0.204000	6.587475e-03	0.230000	1.380614e+00	0.302000
338000000	0.259000	1.733993e+00	0.106000	0.371000	0.034000	0.005000	0.003000	0.615000	9.942841e-01	0.264000	5.993964e-03	0.206000	9.632219e-01	0.138000	1.012665e-02	0.196000	6.788094e-03	0.252000	1.422660e+00	0.410000	3.321059e-03	0.230000	5.829970e-01	0.000172	0.000015	0.000000	0.028994	0.000072	0.086857	0.257000	1.699657e+00	0.087000	0.338000	0.017000	0.002000	0.002000	0.584000	9.942841e-01	0.269000	6.054204e-03	0.258000	1.002532e+00	0.355000	8.803683e-03	0.337000	6.653681e-03	0.212000	1.394490e+00	0.280000
338500000	0.267000	1.733993e+00	0.085000	0.354000	0.019000	0.006000	0.001000	0.603000	9.942841e-01	0.229000	5.993964e-03	0.241000	9.536377e-01	0.207000	9.632764e-03	0.281000	6.457035e-03	0.238000	1.380614e+00	0.326000	3.321059e-03	0.265000	5.829970e-01	0.000172	0.000015	0.000000	0.028951	0.000072	0.086827	0.267000	1.699657e+00	0.099000	0.340000	0.016000	0.003000	0.003000	0.608000	9.942841e-01	0.302000	5.758937e-03	0.243000	9.729024e-01	0.091000	8.290997e-03	0.239000	6.266200e-03	0.373000	1.422660e+00	0.218000
339000000	0.262000	1.751420e+00	0.109000	0.295000	0.020000	0.008000	0.006000	0.602000	9.942841e-01	0.248000	5.701635e-03	0.234000	9.536377e-01	0.370000	9.827359e-03	0.278000	6.457035e-03	0.253000	1.380614e+00	0.447000	3.321059e-03	0.249000	5.829970e-01	0.000172	0.000015	0.000000	0.028914	0.000072	0.086785	0.238000	1.666002e+00	0.082000	0.312000	0.018000	0.002000	0.002000	0.589000	9.942841e-01	0.282000	5.758937e-03	0.254000	9.536377e-01	0.280000	9.162968e-03	0.265000	6.788094e-03	0.406000	1.480720e+00	0.192000
339500000	0.272000	1.716739e+00	0.114000	0.354000	0.018000	0.005000	0.005000	0.614000	9.942841e-01	0.221000	5.588735e-03	0.241000	9.632219e-01	0.328000	1.012665e-02	0.328000	6.521929e-03	0.270000	1.353276e+00	0.380000	3.321059e-03	0.249000	5.829970e-01	0.000171	0.000015	0.000000	0.028879	0.000072	0.086665	0.252000	1.699657e+00	0.109000	0.345000	0.020000	0.005000	0.005000	0.590000	9.942841e-01	0.285000	5.934323e-03	0.273000	9.254534e-01	0.192000	9.255058e-03	0.244000	6.720551e-03	0.224000	1.572283e+00	0.266000
340000000	0.245000	1.751420e+00	0.089000	0.306000	0.020000	0.005000	0.008000	0.583000	9.942841e-01	0.221000	5.758937e-03	0.250000	9.254534e-01	0.318000	1.012665e-02	0.327000	6.788094e-03	0.239000	1.380614e+00	0.498000	3.321059e-03	0.253000	5.829970e-01	0.000171	0.000015	0.000000	0.028837	0.000071	0.086703	0.254000	1.733993e+00	0.097000	0.311000	0.012000	0.001000	0.000000	0.585000	9.942841e-01	0.280000	6.054204e-03	0.240000	9.632219e-01	0.226000	9.071795e-03	0.260000	6.587475e-03	0.305000	1.620166e+00	0.205000
340500000	0.215000	1.751420e+00	0.101000	0.350000	0.019000	0.003000	0.004000	0.628000	9.942841e-01	0.212000	5.533126e-03	0.243000	9.441488e-01	0.232000	9.632764e-03	0.174000	6.994822e-03	0.255000	1.422660e+00	0.499000	3.321059e-03	0.261000	5.829970e-01	0.000171	0.000015	0.000000	0.028795	0.000071	0.086795	0.237000	1.716739e+00	0.090000	0.353000	0.017000	0.005000	0.003000	0.571000	9.942841e-01	0.335000	5.875276e-03	0.271000	9.826803e-01	0.291000	8.981529e-03	0.203000	6.521929e-03	0.310000	1.652895e+00	0.205000
341000000	0.248000	1.751420e+00	0.091000	0.346000	0.015000	0.006000	0.007000	0.606000	9.942841e-01	0.155000	5.644903e-03	0.246000	9.536377e-01	0.116000	9.442022e-03	0.185000	6.994822e-03	0.258000	1.394490e+00	0.439000	3.321059e-03	0.276000	5.829970e-01	0.000171	0.000015	0.000000	0.028755	0.000071	0.086993	0.258000	1.751420e+00	0.116000	0.333000	0.012000	0.006000	0.004000	0.636000	9.942841e-01	0.210000	5.875276e-03	0.224000	9.536377e-01	0.166000	8.629359e-03	0.225000	6.266200e-03	0.274000	1.620166e+00	0.297000
341500000	0.244000	1.716739e+00	0.109000	0.343000	0.019000	0.008000	0.005000	0.619000	9.942841e-01	0.207000	5.701635e-03	0.242000	9.536377e-01	0.454000	9.926125e-03	0.390000	7.353454e-03	0.333000	1.394490e+00	0.202000	3.321059e-03	0.250000	5.829970e-01	0.000170	0.000015	0.000000	0.028713	0.000071	0.087027	0.247000	1.751420e+00	0.104000	0.370000	0.018000	0.000000	0.003000	0.571000	9.942841e-01	0.245000	5.816816e-03	0.262000	9.536377e-01	0.276000	8.629359e-03	0.113000	6.329177e-03	0.305000	1.737641e+00	0.182000
342000000	0.244000	1.751420e+00	0.072000	0.298000	0.018000	0.001000	0.001000	0.610000	9.942841e-01	0.312000	5.816816e-03	0.272000	9.632219e-01	0.158000	9.729575e-03	0.156000	6.925223e-03	0.261000	1.436958e+00	0.234000	3.321059e-03	0.269000	5.829970e-01	0.000170	0.000015	0.000000	0.028671	0.000071	0.087165	0.272000	1.786801e+00	0.092000	0.343000	0.018000	0.002000	0.001000	0.581000	9.942841e-01	0.261000	5.701635e-03	0.264000	9.826803e-01	0.122000	8.374323e-03	0.171000	6.457035e-03	0.289000	1.737641e+00	0.194000
342500000	0.245000	1.733993e+00	0.117000	0.317000	0.023000	0.002000	0.002000	0.614000	9.942841e-01	0.230000	5.875276e-03	0.254000	9.254534e-01	0.394000	1.012665e-02	0.238000	6.994822e-03	0.345000	1.465987e+00	0.242000	3.321059e-03	0.267000	5.829970e-01	0.000170	0.000015	0.000000	0.028630	0.000071	0.087259	0.229000	1.786801e+00	0.094000	0.358000	0.015000	0.001000	0.001000	0.577000	9.942841e-01	0.280000	5.758937e-03	0.274000	9.826803e-01	0.228000	7.886640e-03	0.327000	6.521929e-03	0.249000	1.737641e+00	0.190000
343000000	0.265000	1.733993e+00	0.079000	0.300000	0.021000	0.004000	0.002000	0.630000	9.942841e-01	0.226000	5.533126e-03	0.258000	9.826803e-01	0.220000	1.022842e-02	0.282000	7.136127e-03	0.253000	1.510633e+00	0.383000	3.321059e-03	0.254000	5.829970e-01	0.000170	0.000015	0.000000	0.028588	0.000071	0.087574	0.262000	1.786801e+00	0.097000	0.290000	0.015000	0.000000	0.000000	0.583000	9.942841e-01	0.344000	5.644903e-03	0.237000	9.925564e-01	0.329000	8.126824e-03	0.316000	6.521929e-03	0.254000	1.863634e+00	0.195000
343500000	0.265000	1.769022e+00	0.114000	0.366000	0.010000	0.004000	0.003000	0.598000	9.942841e-01	0.239000	5.263273e-03	0.262000	9.925564e-01	0.298000	1.033122e-02	0.236000	6.925223e-03	0.345000	1.572283e+00	0.171000	3.321059e-03	0.264000	5.829970e-01	0.000169	0.000015	0.000000	0.028547	0.000071	0.087606	0.279000	1.786801e+00	0.089000	0.294000	0.013000	0.005000	0.005000	0.589000	9.942841e-01	0.167000	5.533126e-03	0.250000	9.536377e-01	0.305000	8.290997e-03	0.265000	6.457035e-03	0.267000	1.978875e+00	0.200000
344000000	0.288000	1.733993e+00	0.088000	0.272000	0.020000	0.004000	0.002000	0.608000	9.942841e-01	0.283000	5.107719e-03	0.271000	9.925564e-01	0.076000	9.729575e-03	0.137000	6.587475e-03	0.232000	1.604045e+00	0.211000	3.321059e-03	0.253000	5.829970e-01	0.000169	0.000015	0.000000	0.028506	0.000071	0.087839	0.269000	1.822897e+00	0.103000	0.366000	0.015000	0.007000	0.004000	0.573000	9.942841e-01	0.218000	5.701635e-03	0.274000	9.826803e-01	0.379000	7.886640e-03	0.319000	6.457035e-03	0.185000	1.863634e+00	0.392000
344500000	0.260000	1.733993e+00	0.104000	0.331000	0.013000	0.000000	0.000000	0.587000	9.942841e-01	0.270000	5.533126e-03	0.236000	9.632219e-01	0.299000	9.536916e-03	0.253000	6.457035e-03	0.223000	1.620166e+00	0.254000	3.321059e-03	0.234000	5.829970e-01	0.000169	0.000015	0.000000	0.028475	0.000071	0.088086	0.268000	1.804758e+00	0.092000	0.326000	0.020000	0.004000	0.004000	0.595000	9.942841e-01	0.240000	5.701635e-03	0.235000	9.632219e-01	0.370000	7.965902e-03	0.323000	6.720551e-03	0.190000	1.755105e+00	0.365000
345000000	0.275000	1.733993e+00	0.109000	0.384000	0.015000	0.007000	0.008000	0.609000	9.942841e-01	0.318000	5.758937e-03	0.236000	9.441488e-01	0.498000	9.442022e-03	0.305000	6.521929e-03	0.289000	1.652895e+00	0.240000	3.321059e-03	0.241000	5.829970e-01	0.000169	0.000015	0.000000	0.028495	0.000072	0.088132	0.218000	1.804758e+00	0.077000	0.342000	0.016000	0.002000	0.001000	0.599000	9.942841e-01	0.266000	5.875276e-03	0.251000	9.632219e-01	0.434000	7.808167e-03	0.323000	6.392786e-03	0.226000	1.636449e+00	0.304000
345500000	0.235000	1.733993e+00	0.090000	0.334000	0.017000	0.002000	0.002000	0.625000	9.942841e-01	0.186000	5.369598e-03	0.288000	9.347544e-01	0.114000	9.442022e-03	0.186000	6.788094e-03	0.332000	1.686286e+00	0.225000	3.321059e-03	0.242000	5.829970e-01	0.000168	0.000015	0.000000	0.028454	0.000071	0.088045	0.234000	1.769022e+00	0.102000	0.346000	0.010000	0.004000	0.002000	0.620000	9.942841e-01	0.278000	5.993964e-03	0.237000	9.347544e-01	0.177000	8.045961e-03	0.334000	6.392786e-03	0.271000	1.541149e+00	0.230000
346000000	0.247000	1.733993e+00	0.090000	0.328000	0.016000	0.002000	0.002000	0.580000	9.942841e-01	0.262000	5.816816e-03	0.255000	9.729024e-01	0.323000	9.162968e-03	0.307000	6.587475e-03	0.225000	1.703234e+00	0.296000	3.321059e-03	0.259000	5.829970e-01	0.000168	0.000015	0.000000	0.028441	0.000071	0.087933	0.264000	1.769022e+00	0.089000	0.294000	0.016000	0.006000	0.007000	0.626000	9.942841e-01	0.254000	5.816816e-03	0.258000	9.729024e-01	0.217000	8.374323e-03	0.237000	6.720551e-03	0.254000	1.652895e+00	0.203000
346500000	0.238000	1.716739e+00	0.108000	0.315000	0.015000	0.006000	0.007000	0.592000	9.942841e-01	0.316000	5.875276e-03	0.251000	9.632219e-01	0.362000	9.348073e-03	0.449000	6.457035e-03	0.236000	1.572283e+00	0.268000	3.321059e-03	0.256000	5.829970e-01	0.000168	0.000015	0.000000	0.028402	0.000071	0.087834	0.224000	1.769022e+00	0.084000	0.319000	0.011000	0.001000	0.002000	0.601000	9.942841e-01	0.238000	5.478071e-03	0.247000	9.441488e-01	0.402000	8.374323e-03	0.330000	6.457035e-03	0.342000	1.755105e+00	0.164000
347000000	0.265000	1.751420e+00	0.086000	0.340000	0.016000	0.003000	0.001000	0.557000	9.942841e-01	0.268000	5.758937e-03	0.259000	9.826803e-01	0.445000	9.442022e-03	0.480000	6.653681e-03	0.241000	1.451400e+00	0.289000	3.321059e-03	0.229000	5.829970e-01	0.000168	0.000015	0.000000	0.028364	0.000071	0.087767	0.266000	1.769022e+00	0.071000	0.288000	0.019000	0.006000	0.006000	0.593000	9.942841e-01	0.266000	5.758937e-03	0.248000	9.254534e-01	0.446000	8.629359e-03	0.526000	6.720551e-03	0.266000	1.755105e+00	0.311000
347500000	0.245000	1.751420e+00	0.104000	0.350000	0.026000	0.001000	0.000000	0.607000	9.942841e-01	0.272000	5.701635e-03	0.256000	9.729024e-01	0.184000	9.827359e-03	0.209000	6.788094e-03	0.254000	1.366877e+00	0.414000	3.321059e-03	0.267000	5.829970e-01	0.000167	0.000015	0.000000	0.028325	0.000071	0.087885	0.263000	1.769022e+00	0.086000	0.330000	0.018000	0.004000	0.004000	0.595000	9.942841e-01	0.243000	5.993964e-03	0.271000	9.536377e-01	0.216000	8.803683e-03	0.206000	7.065121e-03	0.271000	1.652895e+00	0.202000
348000000	0.232000	1.716739e+00	0.109000	0.327000	0.016000	0.006000	0.006000	0.600000	9.942841e-01	0.317000	5.478071e-03	0.236000	9.729024e-01	0.137000	9.536916e-03	0.212000	6.587475e-03	0.232000	1.408505e+00	0.373000	3.321059e-03	0.233000	5.829970e-01	0.000167	0.000015	0.000000	0.028284	0.000071	0.087908	0.279000	1.769022e+00	0.095000	0.410000	0.010000	0.005000	0.004000	0.605000	9.942841e-01	0.220000	5.758937e-03	0.254000	9.536377e-01	0.128000	8.045961e-03	0.151000	6.856315e-03	0.217000	1.572283e+00	0.464000
348500000	0.252000	1.682746e+00	0.109000	0.366000	0.018000	0.002000	0.002000	0.614000	9.942841e-01	0.278000	5.875276e-03	0.257000	9.536377e-01	0.435000	9.348073e-03	0.345000	6.720551e-03	0.282000	1.436958e+00	0.262000	3.321059e-03	0.265000	5.829970e-01	0.000167	0.000015	0.000000	0.028243	0.000071	0.088119	0.236000	1.751420e+00	0.086000	0.292000	0.010000	0.001000	0.002000	0.592000	9.942841e-01	0.273000	5.816816e-03	0.247000	9.632219e-01	0.239000	7.577400e-03	0.226000	6.203851e-03	0.246000	1.451400e+00	0.284000
349000000	0.257000	1.751420e+00	0.110000	0.315000	0.022000	0.005000	0.004000	0.609000	9.942841e-01	0.259000	5.644903e-03	0.254000	1.002532e+00	0.309000	9.442022e-03	0.364000	7.136127e-03	0.266000	1.380614e+00	0.350000	3.321059e-03	0.251000	5.829970e-01	0.000167	0.000015	0.000000	0.028203	0.000071	0.088067	0.250000	1.751420e+00	0.110000	0.319000	0.010000	0.000000	0.001000	0.614000	9.942841e-01	0.177000	6.054204e-03	0.247000	9.826803e-01	0.222000	7.808167e-03	0.254000	6.457035e-03	0.236000	1.380614e+00	0.425000
349500000	0.274000	1.751420e+00	0.084000	0.321000	0.020000	0.014000	0.013000	0.620000	9.942841e-01	0.251000	5.588735e-03	0.264000	1.002532e+00	0.215000	9.442022e-03	0.248000	6.788094e-03	0.231000	1.394490e+00	0.624000	3.321059e-03	0.267000	5.829970e-01	0.000166	0.000015	0.000000	0.028196	0.000071	0.087966	0.244000	1.751420e+00	0.087000	0.370000	0.024000	0.002000	0.002000	0.588000	9.942841e-01	0.257000	5.993964e-03	0.248000	9.729024e-01	0.315000	7.653555e-03	0.265000	6.392786e-03	0.230000	1.353276e+00	0.442000
350000000	0.224000	1.733993e+00	0.096000	0.316000	0.019000	0.017000	0.013000	0.582000	9.942841e-01	0.241000	5.758937e-03	0.211000	9.925564e-01	0.251000	9.536916e-03	0.264000	6.653681e-03	0.282000	1.394490e+00	0.615000	3.321059e-03	0.241000	5.829970e-01	0.000166	0.000015	0.000000	0.028156	0.000071	0.087932	0.245000	1.751420e+00	0.099000	0.323000	0.016000	0.009000	0.009000	0.593000	9.942841e-01	0.193000	5.934323e-03	0.248000	9.536377e-01	0.107000	7.808167e-03	0.218000	6.653681e-03	0.274000	1.326480e+00	0.372000
350500000	0.238000	1.699657e+00	0.110000	0.317000	0.014000	0.016000	0.017000	0.590000	9.942841e-01	0.257000	5.644903e-03	0.230000	9.536377e-01	0.313000	9.536916e-03	0.177000	6.994822e-03	0.260000	1.339811e+00	0.649000	3.321059e-03	0.266000	5.829970e-01	0.000166	0.000015	0.000000	0.028118	0.000070	0.088099	0.229000	1.751420e+00	0.089000	0.378000	0.016000	0.000000	0.000000	0.593000	9.942841e-01	0.285000	5.588735e-03	0.246000	9.441488e-01	0.130000	7.730474e-03	0.159000	6.587475e-03	0.251000	1.394490e+00	0.367000
351000000	0.263000	1.733993e+00	0.107000	0.373000	0.018000	0.004000	0.002000	0.607000	9.942841e-01	0.275000	5.478071e-03	0.249000	9.536377e-01	0.399000	1.022842e-02	0.397000	7.427358e-03	0.265000	1.353276e+00	0.387000	3.321059e-03	0.265000	5.829970e-01	0.000166	0.000015	0.000000	0.028118	0.000071	0.088389	0.253000	1.716739e+00	0.109000	0.345000	0.013000	0.005000	0.004000	0.645000	9.942841e-01	0.304000	5.533126e-03	0.213000	9.826803e-01	0.232000	8.045961e-03	0.190000	6.720551e-03	0.243000	1.366877e+00	0.295000
351500000	0.248000	1.733993e+00	0.076000	0.287000	0.015000	0.007000	0.008000	0.641000	9.942841e-01	0.289000	5.478071e-03	0.243000	9.441488e-01	0.052000	1.002588e-02	0.296000	6.994822e-03	0.271000	1.380614e+00	0.402000	3.321059e-03	0.263000	5.829970e-01	0.000165	0.000015	0.000000	0.028207	0.000072	0.088339	0.258000	1.733993e+00	0.085000	0.301000	0.023000	0.001000	0.003000	0.620000	9.942841e-01	0.285000	5.423563e-03	0.258000	9.536377e-01	0.197000	8.629359e-03	0.175000	7.207846e-03	0.345000	1.422660e+00	0.208000
352000000	0.263000	1.769022e+00	0.088000	0.295000	0.018000	0.006000	0.006000	0.602000	9.942841e-01	0.290000	5.478071e-03	0.241000	9.632219e-01	0.287000	9.926125e-03	0.207000	6.653681e-03	0.235000	1.353276e+00	0.425000	3.321059e-03	0.221000	5.829970e-01	0.000165	0.000015	0.000000	0.028564	0.000072	0.088254	0.232000	1.733993e+00	0.106000	0.341000	0.020000	0.001000	0.000000	0.618000	9.942841e-01	0.317000	5.758937e-03	0.265000	9.729024e-01	0.189000	8.458486e-03	0.246000	7.207846e-03	0.345000	1.510633e+00	0.235000
352500000	0.217000	1.751420e+00	0.116000	0.360000	0.014000	0.007000	0.006000	0.606000	9.942841e-01	0.215000	5.533126e-03	0.277000	9.729024e-01	0.368000	1.022842e-02	0.363000	6.788094e-03	0.255000	1.394490e+00	0.577000	3.321059e-03	0.262000	5.829970e-01	0.000165	0.000015	0.000000	0.028708	0.000073	0.088189	0.230000	1.666002e+00	0.106000	0.364000	0.019000	0.003000	0.002000	0.632000	9.942841e-01	0.198000	5.588735e-03	0.234000	9.729024e-01	0.330000	7.965902e-03	0.237000	6.720551e-03	0.286000	1.556638e+00	0.189000
353000000	0.249000	1.699657e+00	0.092000	0.364000	0.013000	0.012000	0.012000	0.589000	9.942841e-01	0.276000	5.644903e-03	0.251000	9.925564e-01	0.272000	1.043505e-02	0.395000	6.587475e-03	0.224000	1.394490e+00	0.553000	3.321059e-03	0.235000	5.829970e-01	0.000165	0.000015	0.000000	0.028676	0.000073	0.088392	0.257000	1.699657e+00	0.083000	0.345000	0.012000	0.001000	0.000000	0.599000	9.942841e-01	0.258000	5.588735e-03	0.275000	9.632219e-01	0.355000	7.730474e-03	0.283000	6.203851e-03	0.291000	1.588084e+00	0.228000
353500000	0.232000	1.716739e+00	0.114000	0.366000	0.015000	0.005000	0.004000	0.600000	9.942841e-01	0.304000	5.588735e-03	0.242000	9.826803e-01	0.167000	1.064585e-02	0.237000	6.856315e-03	0.250000	1.366877e+00	0.538000	3.321059e-03	0.252000	5.829970e-01	0.000165	0.000015	0.000000	0.028638	0.000073	0.088701	0.250000	1.699657e+00	0.099000	0.299000	0.011000	0.003000	0.005000	0.583000	9.942841e-01	0.260000	5.644903e-03	0.248000	9.632219e-01	0.151000	8.208500e-03	0.150000	6.457035e-03	0.272000	1.720351e+00	0.192000
354000000	0.257000	1.751420e+00	0.095000	0.379000	0.017000	0.008000	0.008000	0.611000	9.942841e-01	0.189000	5.588735e-03	0.249000	9.441488e-01	0.133000	9.536916e-03	0.202000	6.653681e-03	0.260000	1.380614e+00	0.619000	3.321059e-03	0.258000	5.829970e-01	0.000164	0.000015	0.000000	0.028600	0.000072	0.088629	0.258000	1.733993e+00	0.114000	0.360000	0.017000	0.000000	0.001000	0.617000	9.942841e-01	0.312000	5.533126e-03	0.266000	9.925564e-01	0.254000	8.126824e-03	0.217000	6.266200e-03	0.221000	1.755105e+00	0.234000
354500000	0.243000	1.716739e+00	0.072000	0.327000	0.012000	0.005000	0.005000	0.591000	9.942841e-01	0.288000	5.644903e-03	0.257000	9.826803e-01	0.177000	9.162968e-03	0.213000	6.587475e-03	0.253000	1.380614e+00	0.597000	3.321059e-03	0.255000	5.829970e-01	0.000164	0.000015	0.000000	0.028567	0.000072	0.088794	0.272000	1.716739e+00	0.101000	0.333000	0.009000	0.000000	0.000000	0.622000	9.942841e-01	0.306000	5.816816e-03	0.272000	9.925564e-01	0.031000	7.280286e-03	0.016000	5.557621e-03	0.324000	1.737641e+00	0.241000
355000000	0.250000	1.716739e+00	0.082000	0.384000	0.013000	0.013000	0.013000	0.586000	9.942841e-01	0.267000	5.758937e-03	0.271000	9.729024e-01	0.289000	9.442022e-03	0.365000	6.587475e-03	0.246000	1.300214e+00	0.693000	3.321059e-03	0.223000	5.829970e-01	0.000164	0.000015	0.000000	0.028528	0.000072	0.088847	0.252000	1.751420e+00	0.085000	0.328000	0.016000	0.004000	0.002000	0.613000	9.942841e-01	0.264000	6.054204e-03	0.269000	9.441488e-01	0.503000	6.994822e-03	0.401000	5.393369e-03	0.303000	1.808556e+00	0.220000
355500000	0.254000	1.716739e+00	0.097000	0.346000	0.016000	0.012000	0.009000	0.620000	9.942841e-01	0.222000	5.701635e-03	0.259000	9.729024e-01	0.181000	9.632764e-03	0.209000	6.994822e-03	0.263000	1.366877e+00	0.724000	3.321059e-03	0.255000	5.829970e-01	0.000164	0.000015	0.000000	0.028502	0.000072	0.088835	0.226000	1.716739e+00	0.090000	0.297000	0.027000	0.003000	0.003000	0.576000	9.942841e-01	0.233000	5.875276e-03	0.277000	9.632219e-01	0.216000	6.788094e-03	0.130000	5.393369e-03	0.321000	1.920390e+00	0.263000
356000000	0.262000	1.716739e+00	0.098000	0.324000	0.017000	0.020000	0.021000	0.614000	9.942841e-01	0.281000	5.701635e-03	0.249000	9.826803e-01	0.490000	9.926125e-03	0.386000	7.207846e-03	0.247000	1.339811e+00	0.620000	3.321059e-03	0.266000	5.829970e-01	0.000163	0.000015	0.000000	0.028473	0.000072	0.088752	0.252000	1.751420e+00	0.091000	0.340000	0.027000	0.009000	0.011000	0.590000	9.942841e-01	0.238000	5.758937e-03	0.269000	9.729024e-01	0.471000	7.353454e-03	0.489000	5.901285e-03	0.214000	1.901282e+00	0.351000
356500000	0.242000	1.682746e+00	0.096000	0.343000	0.016000	0.010000	0.007000	0.615000	9.942841e-01	0.214000	5.533126e-03	0.250000	9.826803e-01	0.268000	9.536916e-03	0.281000	7.065121e-03	0.248000	1.339811e+00	0.628000	3.321059e-03	0.235000	5.829970e-01	0.000163	0.000015	0.000000	0.028731	0.000072	0.088632	0.248000	1.716739e+00	0.114000	0.347000	0.019000	0.005000	0.001000	0.607000	9.942841e-01	0.297000	5.369598e-03	0.238000	9.729024e-01	0.251000	7.965902e-03	0.188000	5.901285e-03	0.240000	1.901282e+00	0.253000
357000000	0.266000	1.716739e+00	0.097000	0.394000	0.019000	0.013000	0.014000	0.606000	9.942841e-01	0.391000	5.644903e-03	0.267000	9.536377e-01	0.132000	9.071795e-03	0.267000	6.856315e-03	0.247000	1.353276e+00	0.562000	3.321059e-03	0.272000	5.829970e-01	0.000163	0.000015	0.000000	0.028830	0.000072	0.088508	0.270000	1.786801e+00	0.109000	0.389000	0.018000	0.001000	0.001000	0.609000	9.942841e-01	0.251000	5.369598e-03	0.250000	9.441488e-01	0.482000	8.374323e-03	0.510000	5.960594e-03	0.206000	1.755105e+00	0.300000
357500000	0.248000	1.699657e+00	0.100000	0.308000	0.019000	0.005000	0.004000	0.597000	9.942841e-01	0.318000	5.758937e-03	0.241000	9.729024e-01	0.105000	9.255058e-03	0.183000	6.587475e-03	0.256000	1.380614e+00	0.629000	3.321059e-03	0.249000	5.829970e-01	0.000163	0.000015	0.000000	0.028796	0.000072	0.088388	0.250000	1.751420e+00	0.122000	0.362000	0.018000	0.002000	0.002000	0.644000	9.942841e-01	0.310000	5.588735e-03	0.261000	9.826803e-01	0.435000	9.442022e-03	0.423000	6.587475e-03	0.311000	1.720351e+00	0.207000
358000000	0.254000	1.699657e+00	0.102000	0.367000	0.018000	0.010000	0.008000	0.594000	9.942841e-01	0.334000	5.478071e-03	0.276000	9.826803e-01	0.407000	9.729575e-03	0.371000	7.280286e-03	0.265000	1.353276e+00	0.558000	3.321059e-03	0.247000	5.829970e-01	0.000162	0.000014	0.000000	0.028756	0.000072	0.088353	0.263000	1.716739e+00	0.083000	0.297000	0.016000	0.003000	0.002000	0.594000	9.942841e-01	0.249000	5.533126e-03	0.231000	9.632219e-01	0.381000	9.926125e-03	0.321000	6.653681e-03	0.255000	1.772744e+00	0.162000
358500000	0.243000	1.699657e+00	0.107000	0.310000	0.023000	0.015000	0.013000	0.598000	9.942841e-01	0.351000	5.369598e-03	0.241000	9.826803e-01	0.316000	9.729575e-03	0.295000	7.065121e-03	0.237000	1.366877e+00	0.471000	3.321059e-03	0.257000	5.829970e-01	0.000162	0.000014	0.000000	0.028718	0.000072	0.088255	0.220000	1.733993e+00	0.115000	0.298000	0.023000	0.003000	0.002000	0.561000	9.942841e-01	0.291000	5.423563e-03	0.236000	9.536377e-01	0.208000	9.162968e-03	0.180000	6.653681e-03	0.281000	1.882364e+00	0.265000
359000000	0.268000	1.769022e+00	0.109000	0.367000	0.025000	0.007000	0.008000	0.594000	9.942841e-01	0.274000	5.423563e-03	0.247000	9.826803e-01	0.261000	9.827359e-03	0.233000	7.502004e-03	0.253000	1.394490e+00	0.541000	3.321059e-03	0.260000	5.829970e-01	0.000162	0.000014	0.000000	0.028689	0.000072	0.088141	0.260000	1.769022e+00	0.112000	0.314000	0.018000	0.006000	0.005000	0.589000	9.942841e-01	0.284000	5.533126e-03	0.241000	9.632219e-01	0.043000	8.716085e-03	0.079000	6.457035e-03	0.296000	2.039141e+00	0.228000
359500000	0.248000	1.699657e+00	0.095000	0.323000	0.021000	0.009000	0.006000	0.566000	9.942841e-01	0.331000	5.758937e-03	0.239000	9.729024e-01	0.201000	9.827359e-03	0.251000	7.730474e-03	0.271000	1.394490e+00	0.596000	3.321059e-03	0.261000	5.829970e-01	0.000162	0.000014	0.000000	0.028658	0.000072	0.088051	0.250000	1.699657e+00	0.120000	0.341000	0.015000	0.004000	0.002000	0.607000	9.942841e-01	0.268000	5.478071e-03	0.258000	9.826803e-01	0.293000	8.716085e-03	0.306000	6.329177e-03	0.251000	2.101242e+00	0.175000
360000000	0.269000	1.699657e+00	0.100000	0.366000	0.020000	0.003000	0.004000	0.607000	9.942841e-01	0.229000	5.934323e-03	0.240000	9.536377e-01	0.263000	1.002588e-02	0.277000	7.577400e-03	0.253000	1.422660e+00	0.371000	3.321059e-03	0.240000	5.829970e-01	0.000162	0.000014	0.000000	0.028754	0.000072	0.087937	0.254000	1.733993e+00	0.130000	0.400000	0.025000	0.000000	0.001000	0.647000	9.942841e-01	0.249000	5.588735e-03	0.273000	9.632219e-01	0.240000	8.981529e-03	0.222000	6.142121e-03	0.241000	2.143690e+00	0.183000
360500000	0.270000	1.682746e+00	0.091000	0.304000	0.015000	0.004000	0.005000	0.612000	9.942841e-01	0.234000	5.934323e-03	0.237000	9.441488e-01	0.334000	1.097006e-02	0.294000	8.126824e-03	0.247000	1.353276e+00	0.324000	3.321059e-03	0.226000	5.829970e-01	0.000161	0.000014	0.000000	0.029056	0.000071	0.087816	0.243000	1.733993e+00	0.115000	0.375000	0.019000	0.000000	0.000000	0.600000	9.942841e-01	0.194000	5.758937e-03	0.266000	9.925564e-01	0.125000	9.348073e-03	0.149000	6.266200e-03	0.294000	2.186995e+00	0.239000
361000000	0.268000	1.716739e+00	0.111000	0.386000	0.014000	0.005000	0.005000	0.576000	9.942841e-01	0.274000	6.115050e-03	0.264000	9.632219e-01	0.215000	1.012665e-02	0.238000	7.502004e-03	0.248000	1.380614e+00	0.267000	3.321059e-03	0.262000	5.829970e-01	0.000161	0.000014	0.000000	0.029128	0.000071	0.087705	0.242000	1.733993e+00	0.077000	0.330000	0.017000	0.002000	0.002000	0.592000	9.942841e-01	0.268000	5.644903e-03	0.237000	1.012607e+00	0.157000	9.255058e-03	0.368000	6.521929e-03	0.274000	2.208975e+00	0.179000
361500000	0.264000	1.682746e+00	0.127000	0.342000	0.022000	0.003000	0.003000	0.574000	9.942841e-01	0.229000	5.993964e-03	0.242000	9.729024e-01	0.414000	9.632764e-03	0.356000	7.207846e-03	0.276000	1.408505e+00	0.248000	3.321059e-03	0.248000	5.829970e-01	0.000161	0.000014	0.000000	0.029094	0.000071	0.087599	0.250000	1.733993e+00	0.102000	0.319000	0.019000	0.001000	0.001000	0.610000	9.942841e-01	0.254000	5.478071e-03	0.265000	9.826803e-01	0.197000	9.827359e-03	0.242000	6.587475e-03	0.279000	2.208975e+00	0.182000
362000000	0.258000	1.751420e+00	0.108000	0.277000	0.012000	0.003000	0.003000	0.607000	9.942841e-01	0.296000	5.816816e-03	0.234000	9.925564e-01	0.179000	9.442022e-03	0.166000	7.136127e-03	0.252000	1.422660e+00	0.295000	3.321059e-03	0.244000	5.829970e-01	0.000161	0.000014	0.000000	0.029192	0.000071	0.087488	0.248000	1.699657e+00	0.080000	0.296000	0.014000	0.001000	0.002000	0.568000	9.942841e-01	0.218000	5.533126e-03	0.244000	9.441488e-01	0.100000	9.348073e-03	0.181000	6.203851e-03	0.238000	2.299125e+00	0.237000
362500000	0.257000	1.786801e+00	0.108000	0.337000	0.020000	0.003000	0.003000	0.595000	9.942841e-01	0.276000	5.816816e-03	0.246000	9.826803e-01	0.256000	9.729575e-03	0.298000	7.136127e-03	0.284000	1.480720e+00	0.224000	3.321059e-03	0.270000	5.829970e-01	0.000160	0.000014	0.000000	0.029211	0.000071	0.087415	0.246000	1.716739e+00	0.105000	0.348000	0.026000	0.000000	0.000000	0.606000	9.942841e-01	0.261000	5.644903e-03	0.240000	9.536377e-01	0.098000	8.803683e-03	0.067000	5.901285e-03	0.163000	2.208975e+00	0.272000
363000000	0.269000	1.751420e+00	0.103000	0.324000	0.013000	0.004000	0.001000	0.618000	9.942841e-01	0.204000	5.701635e-03	0.236000	9.826803e-01	0.121000	9.348073e-03	0.164000	6.788094e-03	0.228000	1.541149e+00	0.305000	3.321059e-03	0.232000	5.829970e-01	0.000160	0.000014	0.000000	0.029238	0.000071	0.087302	0.259000	1.751420e+00	0.088000	0.323000	0.019000	0.004000	0.004000	0.607000	9.942841e-01	0.220000	5.533126e-03	0.255000	9.729024e-01	0.118000	8.374323e-03	0.105000	5.502322e-03	0.172000	2.122360e+00	0.264000
363500000	0.269000	1.786801e+00	0.103000	0.374000	0.012000	0.005000	0.006000	0.646000	9.942841e-01	0.208000	5.758937e-03	0.255000	1.002532e+00	0.126000	9.071795e-03	0.175000	6.788094e-03	0.308000	1.620166e+00	0.208000	3.321059e-03	0.255000	5.829970e-01	0.000160	0.000014	0.000000	0.029316	0.000071	0.087182	0.241000	1.751420e+00	0.087000	0.330000	0.022000	0.001000	0.001000	0.598000	9.942841e-01	0.248000	5.263273e-03	0.223000	1.002532e+00	0.250000	8.208500e-03	0.181000	5.726876e-03	0.185000	1.978875e+00	0.250000
364000000	0.265000	1.769022e+00	0.082000	0.287000	0.021000	0.004000	0.006000	0.602000	9.942841e-01	0.282000	5.758937e-03	0.272000	9.729024e-01	0.146000	9.071795e-03	0.224000	6.856315e-03	0.200000	1.652895e+00	0.257000	3.321059e-03	0.260000	5.829970e-01	0.000160	0.000014	0.000000	0.029277	0.000071	0.087063	0.239000	1.751420e+00	0.093000	0.331000	0.017000	0.003000	0.003000	0.601000	9.942841e-01	0.301000	5.263273e-03	0.240000	9.632219e-01	0.190000	8.208500e-03	0.358000	5.901285e-03	0.266000	1.939691e+00	0.197000
364500000	0.243000	1.699657e+00	0.116000	0.319000	0.013000	0.003000	0.002000	0.560000	9.942841e-01	0.314000	5.758937e-03	0.273000	9.536377e-01	0.248000	8.803683e-03	0.192000	6.788094e-03	0.232000	1.588084e+00	0.256000	3.321059e-03	0.267000	5.829970e-01	0.000160	0.000014	0.000000	0.029238	0.000071	0.086954	0.240000	1.733993e+00	0.107000	0.373000	0.021000	0.000000	0.001000	0.597000	9.942841e-01	0.213000	5.701635e-03	0.268000	9.632219e-01	0.245000	8.458486e-03	0.191000	6.020499e-03	0.261000	1.939691e+00	0.298000
365000000	0.230000	1.666002e+00	0.086000	0.371000	0.012000	0.003000	0.003000	0.593000	9.942841e-01	0.334000	5.701635e-03	0.283000	9.632219e-01	0.376000	8.629359e-03	0.291000	6.653681e-03	0.259000	1.652895e+00	0.244000	3.321059e-03	0.271000	5.829970e-01	0.000159	0.000014	0.000000	0.029198	0.000071	0.086945	0.279000	1.699657e+00	0.100000	0.324000	0.025000	0.001000	0.000000	0.594000	9.942841e-01	0.261000	5.758937e-03	0.264000	9.729024e-01	0.338000	8.458486e-03	0.405000	6.203851e-03	0.268000	1.959185e+00	0.220000
365500000	0.263000	1.699657e+00	0.094000	0.352000	0.016000	0.005000	0.005000	0.548000	9.942841e-01	0.248000	5.588735e-03	0.247000	9.347544e-01	0.347000	8.892162e-03	0.256000	6.856315e-03	0.327000	1.636449e+00	0.266000	3.321059e-03	0.253000	5.829970e-01	0.000159	0.000014	0.000000	0.029161	0.000071	0.086852	0.235000	1.699657e+00	0.107000	0.330000	0.021000	0.001000	0.001000	0.589000	9.942841e-01	0.264000	5.644903e-03	0.248000	9.536377e-01	0.338000	9.071795e-03	0.219000	6.329177e-03	0.202000	1.920390e+00	0.239000
366000000	0.266000	1.699657e+00	0.103000	0.319000	0.014000	0.007000	0.007000	0.603000	9.942841e-01	0.269000	5.875276e-03	0.235000	9.536377e-01	0.200000	8.892162e-03	0.229000	6.720551e-03	0.318000	1.636449e+00	0.192000	3.321059e-03	0.250000	5.829970e-01	0.000159	0.000014	0.000000	0.029121	0.000071	0.086744	0.240000	1.666002e+00	0.086000	0.349000	0.020000	0.005000	0.002000	0.573000	9.942841e-01	0.282000	5.816816e-03	0.256000	9.632219e-01	0.201000	9.255058e-03	0.264000	6.788094e-03	0.202000	1.808556e+00	0.306000
366500000	0.243000	1.699657e+00	0.107000	0.410000	0.018000	0.001000	0.000000	0.618000	9.942841e-01	0.276000	5.993964e-03	0.242000	9.536377e-01	0.270000	8.716085e-03	0.253000	7.136127e-03	0.232000	1.620166e+00	0.229000	3.321059e-03	0.276000	5.829970e-01	0.000159	0.000014	0.000000	0.029082	0.000070	0.086666	0.247000	1.633013e+00	0.117000	0.367000	0.017000	0.003000	0.003000	0.580000	9.942841e-01	0.128000	5.644903e-03	0.232000	9.632219e-01	0.359000	9.162968e-03	0.272000	6.653681e-03	0.194000	1.669507e+00	0.349000
367000000	0.265000	1.733993e+00	0.090000	0.318000	0.011000	0.004000	0.008000	0.592000	9.942841e-01	0.268000	5.993964e-03	0.238000	9.632219e-01	0.158000	8.981529e-03	0.263000	7.065121e-03	0.221000	1.495602e+00	0.310000	3.321059e-03	0.244000	5.829970e-01	0.000158	0.000014	0.000000	0.029047	0.000070	0.086800	0.283000	1.699657e+00	0.098000	0.337000	0.015000	0.005000	0.007000	0.586000	9.942841e-01	0.250000	5.533126e-03	0.267000	9.729024e-01	0.326000	9.729575e-03	0.348000	7.136127e-03	0.233000	1.556638e+00	0.265000
367500000	0.234000	1.699657e+00	0.090000	0.315000	0.016000	0.009000	0.010000	0.599000	9.942841e-01	0.235000	6.054204e-03	0.244000	9.632219e-01	0.409000	9.348073e-03	0.335000	7.502004e-03	0.245000	1.436958e+00	0.394000	3.321059e-03	0.271000	5.829970e-01	0.000158	0.000014	0.000000	0.029017	0.000071	0.087230	0.257000	1.751420e+00	0.079000	0.319000	0.017000	0.003000	0.005000	0.583000	9.942841e-01	0.184000	5.644903e-03	0.276000	9.347544e-01	0.098000	9.442022e-03	0.182000	6.856315e-03	0.247000	1.495602e+00	0.238000
368000000	0.252000	1.682746e+00	0.103000	0.343000	0.021000	0.003000	0.003000	0.605000	9.942841e-01	0.224000	5.934323e-03	0.256000	9.925564e-01	0.194000	8.892162e-03	0.198000	7.136127e-03	0.236000	1.408505e+00	0.401000	3.321059e-03	0.268000	5.829970e-01	0.000158	0.000014	0.000000	0.028986	0.000071	0.087293	0.265000	1.751420e+00	0.082000	0.287000	0.019000	0.002000	0.002000	0.605000	9.942841e-01	0.267000	5.478071e-03	0.251000	9.826803e-01	0.298000	9.632764e-03	0.276000	6.925223e-03	0.361000	1.495602e+00	0.206000
368500000	0.255000	1.716739e+00	0.094000	0.279000	0.016000	0.004000	0.004000	0.597000	9.942841e-01	0.243000	5.934323e-03	0.270000	9.729024e-01	0.259000	9.255058e-03	0.240000	7.065121e-03	0.266000	1.394490e+00	0.509000	3.321059e-03	0.251000	5.829970e-01	0.000158	0.000014	0.000000	0.028948	0.000071	0.087229	0.243000	1.716739e+00	0.114000	0.325000	0.019000	0.004000	0.001000	0.594000	9.942841e-01	0.291000	5.644903e-03	0.247000	9.826803e-01	0.106000	9.071795e-03	0.202000	6.653681e-03	0.271000	1.620166e+00	0.330000
369000000	0.271000	1.716739e+00	0.099000	0.377000	0.017000	0.009000	0.009000	0.644000	9.942841e-01	0.267000	5.758937e-03	0.259000	9.441488e-01	0.305000	9.729575e-03	0.279000	6.925223e-03	0.229000	1.394490e+00	0.612000	3.321059e-03	0.294000	5.829970e-01	0.000158	0.000014	0.000000	0.028909	0.000071	0.087369	0.261000	1.682746e+00	0.095000	0.336000	0.019000	0.003000	0.003000	0.601000	9.942841e-01	0.231000	5.533126e-03	0.276000	9.632219e-01	0.304000	9.162968e-03	0.286000	6.720551e-03	0.192000	1.669507e+00	0.257000
369500000	0.260000	1.716739e+00	0.095000	0.326000	0.014000	0.002000	0.008000	0.643000	9.942841e-01	0.266000	5.644903e-03	0.249000	9.632219e-01	0.438000	9.827359e-03	0.305000	7.353454e-03	0.244000	1.394490e+00	0.569000	3.321059e-03	0.233000	5.829970e-01	0.000157	0.000014	0.000000	0.028870	0.000071	0.087588	0.268000	1.751420e+00	0.109000	0.362000	0.017000	0.003000	0.004000	0.612000	9.942841e-01	0.163000	5.701635e-03	0.221000	1.012607e+00	0.137000	8.803683e-03	0.209000	6.720551e-03	0.252000	1.772744e+00	0.255000
370000000	0.253000	1.751420e+00	0.108000	0.349000	0.031000	0.003000	0.003000	0.603000	9.942841e-01	0.241000	5.934323e-03	0.266000	9.925564e-01	0.092000	9.442022e-03	0.178000	6.994822e-03	0.260000	1.353276e+00	0.645000	3.321059e-03	0.226000	5.829970e-01	0.000157	0.000014	0.000000	0.028831	0.000071	0.087773	0.227000	1.733993e+00	0.101000	0.351000	0.029000	0.003000	0.001000	0.635000	9.942841e-01	0.271000	5.701635e-03	0.246000	9.729024e-01	0.130000	8.892162e-03	0.081000	6.788094e-03	0.273000	1.703234e+00	0.206000
370500000	0.246000	1.751420e+00	0.095000	0.304000	0.021000	0.000000	0.000000	0.613000	9.942841e-01	0.266000	5.816816e-03	0.252000	9.729024e-01	0.256000	1.012665e-02	0.061000	6.994822e-03	0.273000	1.353276e+00	0.303000	3.321059e-03	0.255000	5.829970e-01	0.000157	0.000014	0.000000	0.028792	0.000070	0.087741	0.243000	1.733993e+00	0.092000	0.344000	0.018000	0.005000	0.005000	0.594000	9.942841e-01	0.340000	5.533126e-03	0.255000	9.826803e-01	0.090000	8.208500e-03	0.306000	6.521929e-03	0.240000	1.755105e+00	0.196000
371000000	0.234000	1.716739e+00	0.115000	0.316000	0.017000	0.004000	0.004000	0.617000	9.942841e-01	0.258000	5.993964e-03	0.253000	9.729024e-01	0.257000	1.033122e-02	0.155000	6.788094e-03	0.253000	1.353276e+00	0.386000	3.321059e-03	0.251000	5.829970e-01	0.000157	0.000014	0.000000	0.028753	0.000070	0.087775	0.266000	1.733993e+00	0.082000	0.339000	0.020000	0.004000	0.003000	0.616000	9.942841e-01	0.220000	5.533126e-03	0.257000	9.826803e-01	0.258000	8.290997e-03	0.202000	6.457035e-03	0.279000	1.790560e+00	0.180000
371500000	0.249000	1.733993e+00	0.104000	0.341000	0.019000	0.003000	0.003000	0.623000	9.942841e-01	0.227000	5.533126e-03	0.270000	9.632219e-01	0.080000	9.632764e-03	0.312000	6.788094e-03	0.278000	1.380614e+00	0.211000	3.321059e-03	0.252000	5.829970e-01	0.000157	0.000014	0.000000	0.028717	0.000070	0.088076	0.236000	1.733993e+00	0.112000	0.346000	0.017000	0.000000	0.001000	0.611000	9.942841e-01	0.232000	5.758937e-03	0.263000	9.925564e-01	0.084000	8.803683e-03	0.070000	6.856315e-03	0.304000	1.863634e+00	0.196000
372000000	0.241000	1.733993e+00	0.085000	0.318000	0.010000	0.003000	0.001000	0.601000	9.942841e-01	0.221000	5.934323e-03	0.252000	9.632219e-01	0.170000	9.827359e-03	0.210000	6.994822e-03	0.244000	1.451400e+00	0.248000	3.321059e-03	0.280000	5.829970e-01	0.000156	0.000014	0.000000	0.028680	0.000070	0.088090	0.269000	1.699657e+00	0.111000	0.343000	0.024000	0.000000	0.001000	0.612000	9.942841e-01	0.315000	6.301281e-03	0.255000	9.925564e-01	0.314000	8.716085e-03	0.214000	6.788094e-03	0.295000	1.920390e+00	0.234000
372500000	0.227000	1.699657e+00	0.086000	0.350000	0.023000	0.004000	0.004000	0.581000	9.942841e-01	0.212000	5.993964e-03	0.265000	9.925564e-01	0.395000	1.043505e-02	0.290000	7.280286e-03	0.277000	1.572283e+00	0.200000	3.321059e-03	0.244000	5.829970e-01	0.000156	0.000014	0.000000	0.028641	0.000070	0.088092	0.255000	1.733993e+00	0.092000	0.346000	0.020000	0.000000	0.000000	0.631000	9.942841e-01	0.208000	6.301281e-03	0.237000	9.826803e-01	0.322000	9.632764e-03	0.266000	6.788094e-03	0.292000	1.959185e+00	0.230000
373000000	0.279000	1.769022e+00	0.110000	0.341000	0.019000	0.002000	0.002000	0.585000	9.942841e-01	0.261000	6.238582e-03	0.237000	1.012607e+00	0.105000	9.729575e-03	0.017000	6.720551e-03	0.272000	1.686286e+00	0.178000	3.321059e-03	0.235000	5.829970e-01	0.000156	0.000014	0.000000	0.028608	0.000070	0.088014	0.256000	1.786801e+00	0.098000	0.319000	0.014000	0.000000	0.001000	0.593000	9.942841e-01	0.318000	6.364610e-03	0.280000	9.826803e-01	0.126000	8.803683e-03	0.173000	6.329177e-03	0.231000	1.920390e+00	0.238000
373500000	0.248000	1.733993e+00	0.106000	0.333000	0.015000	0.006000	0.009000	0.577000	9.942841e-01	0.351000	6.176508e-03	0.264000	9.826803e-01	0.262000	9.348073e-03	0.304000	6.653681e-03	0.196000	1.790560e+00	0.216000	3.321059e-03	0.254000	5.829970e-01	0.000156	0.000014	0.000000	0.028576	0.000070	0.087942	0.248000	1.716739e+00	0.097000	0.337000	0.018000	0.005000	0.003000	0.575000	9.942841e-01	0.223000	5.934323e-03	0.253000	9.729024e-01	0.287000	8.126824e-03	0.181000	5.960594e-03	0.252000	2.018851e+00	0.283000
374000000	0.238000	1.733993e+00	0.095000	0.275000	0.020000	0.001000	0.001000	0.603000	9.942841e-01	0.203000	6.301281e-03	0.237000	9.826803e-01	0.301000	9.632764e-03	0.217000	6.788094e-03	0.327000	1.755105e+00	0.214000	3.321059e-03	0.236000	5.829970e-01	0.000155	0.000014	0.000000	0.028542	0.000070	0.087857	0.255000	1.751420e+00	0.095000	0.336000	0.015000	0.001000	0.001000	0.575000	9.942841e-01	0.238000	5.701635e-03	0.254000	9.729024e-01	0.440000	8.208500e-03	0.356000	6.142121e-03	0.291000	2.101242e+00	0.235000
374500000	0.231000	1.716739e+00	0.096000	0.364000	0.012000	0.002000	0.002000	0.583000	9.942841e-01	0.244000	6.054204e-03	0.233000	9.347544e-01	0.225000	9.442022e-03	0.237000	6.856315e-03	0.284000	1.882364e+00	0.224000	3.321059e-03	0.266000	5.829970e-01	0.000155	0.000014	0.000000	0.028505	0.000070	0.087810	0.250000	1.751420e+00	0.090000	0.352000	0.023000	0.000000	0.001000	0.594000	9.942841e-01	0.183000	5.533126e-03	0.258000	1.002532e+00	0.249000	8.543495e-03	0.246000	6.266200e-03	0.268000	2.186995e+00	0.231000
375000000	0.264000	1.751420e+00	0.092000	0.355000	0.016000	0.002000	0.002000	0.616000	9.942841e-01	0.236000	5.758937e-03	0.265000	9.536377e-01	0.309000	9.162968e-03	0.225000	6.457035e-03	0.185000	1.920390e+00	0.237000	3.321059e-03	0.261000	5.829970e-01	0.000155	0.000014	0.000000	0.028467	0.000070	0.087697	0.261000	1.751420e+00	0.089000	0.316000	0.017000	0.004000	0.005000	0.608000	9.942841e-01	0.188000	5.644903e-03	0.275000	9.632219e-01	0.276000	9.162968e-03	0.206000	6.521929e-03	0.268000	2.122360e+00	0.208000
375500000	0.259000	1.751420e+00	0.092000	0.325000	0.017000	0.002000	0.003000	0.598000	9.942841e-01	0.299000	5.875276e-03	0.238000	9.071282e-01	0.327000	8.458486e-03	0.307000	6.142121e-03	0.276000	1.920390e+00	0.185000	3.321059e-03	0.241000	5.829970e-01	0.000155	0.000014	0.000000	0.028429	0.000070	0.087586	0.264000	1.751420e+00	0.108000	0.349000	0.012000	0.002000	0.003000	0.587000	9.942841e-01	0.240000	5.533126e-03	0.269000	9.826803e-01	0.486000	8.629359e-03	0.321000	6.720551e-03	0.269000	2.208975e+00	0.200000
376000000	0.257000	1.751420e+00	0.104000	0.308000	0.019000	0.005000	0.007000	0.630000	9.942841e-01	0.202000	5.934323e-03	0.269000	9.536377e-01	0.205000	8.208500e-03	0.262000	6.392786e-03	0.175000	1.882364e+00	0.319000	3.321059e-03	0.252000	5.829970e-01	0.000155	0.000014	0.000000	0.028393	0.000070	0.087502	0.269000	1.751420e+00	0.102000	0.361000	0.020000	0.005000	0.003000	0.640000	9.942841e-01	0.227000	5.478071e-03	0.258000	9.729024e-01	0.378000	8.892162e-03	0.238000	6.457035e-03	0.161000	2.101242e+00	0.270000
376500000	0.221000	1.751420e+00	0.109000	0.380000	0.020000	0.008000	0.011000	0.590000	9.942841e-01	0.173000	6.054204e-03	0.248000	9.925564e-01	0.264000	9.071795e-03	0.229000	6.329177e-03	0.188000	1.755105e+00	0.489000	3.321059e-03	0.246000	5.829970e-01	0.000154	0.000014	0.000000	0.028366	0.000069	0.087410	0.227000	1.733993e+00	0.084000	0.311000	0.017000	0.003000	0.004000	0.596000	9.942841e-01	0.236000	5.478071e-03	0.261000	9.729024e-01	0.320000	9.442022e-03	0.282000	6.925223e-03	0.288000	2.018851e+00	0.191000
377000000	0.247000	1.769022e+00	0.087000	0.346000	0.022000	0.004000	0.004000	0.608000	9.942841e-01	0.241000	6.238582e-03	0.215000	9.925564e-01	0.261000	8.981529e-03	0.276000	6.587475e-03	0.226000	1.620166e+00	0.292000	3.321059e-03	0.255000	5.829970e-01	0.000154	0.000014	0.000000	0.028329	0.000069	0.087370	0.253000	1.733993e+00	0.115000	0.335000	0.015000	0.002000	0.002000	0.603000	9.942841e-01	0.291000	5.758937e-03	0.252000	9.632219e-01	0.110000	8.981529e-03	0.088000	6.788094e-03	0.253000	2.059634e+00	0.205000
377500000	0.241000	1.733993e+00	0.078000	0.342000	0.016000	0.008000	0.008000	0.591000	9.942841e-01	0.194000	5.875276e-03	0.230000	9.826803e-01	0.258000	8.803683e-03	0.248000	6.392786e-03	0.199000	1.556638e+00	0.363000	3.321059e-03	0.278000	5.829970e-01	0.000154	0.000014	0.000000	0.028292	0.000069	0.087342	0.226000	1.699657e+00	0.078000	0.325000	0.017000	0.004000	0.005000	0.607000	9.942841e-01	0.226000	5.533126e-03	0.255000	9.632219e-01	0.380000	9.348073e-03	0.289000	6.587475e-03	0.250000	2.080334e+00	0.178000
378000000	0.237000	1.733993e+00	0.099000	0.312000	0.020000	0.002000	0.003000	0.604000	9.942841e-01	0.215000	5.701635e-03	0.258000	9.441488e-01	0.304000	8.981529e-03	0.226000	6.142121e-03	0.248000	1.480720e+00	0.241000	3.321059e-03	0.227000	5.829970e-01	0.000154	0.000014	0.000000	0.028258	0.000069	0.087353	0.274000	1.769022e+00	0.085000	0.321000	0.011000	0.004000	0.005000	0.611000	9.942841e-01	0.243000	5.533126e-03	0.247000	9.536377e-01	0.269000	9.071795e-03	0.206000	6.203851e-03	0.258000	2.080334e+00	0.207000
378500000	0.251000	1.769022e+00	0.091000	0.369000	0.012000	0.004000	0.003000	0.598000	9.942841e-01	0.179000	5.934323e-03	0.262000	9.632219e-01	0.150000	8.716085e-03	0.287000	6.457035e-03	0.226000	1.451400e+00	0.228000	3.321059e-03	0.249000	5.829970e-01	0.000154	0.000014	0.000000	0.028223	0.000069	0.087377	0.267000	1.769022e+00	0.092000	0.289000	0.019000	0.003000	0.002000	0.633000	9.942841e-01	0.257000	5.701635e-03	0.236000	9.729024e-01	0.323000	8.716085e-03	0.296000	6.392786e-03	0.268000	2.122360e+00	0.224000
379000000	0.266000	1.769022e+00	0.086000	0.316000	0.017000	0.002000	0.002000	0.592000	9.942841e-01	0.242000	5.644903e-03	0.264000	9.536377e-01	0.271000	8.290997e-03	0.301000	6.329177e-03	0.245000	1.451400e+00	0.208000	3.321059e-03	0.236000	5.829970e-01	0.000153	0.000014	0.000000	0.028186	0.000069	0.087532	0.281000	1.804758e+00	0.100000	0.348000	0.014000	0.004000	0.002000	0.603000	9.942841e-01	0.354000	5.816816e-03	0.242000	9.441488e-01	0.236000	8.981529e-03	0.166000	6.521929e-03	0.258000	2.143690e+00	0.234000
379500000	0.270000	1.841217e+00	0.120000	0.403000	0.022000	0.001000	0.001000	0.597000	9.942841e-01	0.254000	5.423563e-03	0.231000	9.536377e-01	0.093000	7.965902e-03	0.127000	6.203851e-03	0.301000	1.556638e+00	0.267000	3.321059e-03	0.253000	5.829970e-01	0.000153	0.000014	0.000000	0.028149	0.000069	0.087684	0.214000	1.733993e+00	0.088000	0.345000	0.020000	0.003000	0.002000	0.602000	9.942841e-01	0.308000	5.644903e-03	0.241000	9.441488e-01	0.380000	8.803683e-03	0.306000	6.203851e-03	0.210000	2.186995e+00	0.272000
380000000	0.253000	1.822897e+00	0.113000	0.297000	0.014000	0.000000	0.000000	0.598000	9.942841e-01	0.227000	5.316169e-03	0.262000	9.441488e-01	0.093000	7.730474e-03	0.016000	5.901285e-03	0.239000	1.588084e+00	0.179000	3.321059e-03	0.208000	5.829970e-01	0.000153	0.000014	0.000000	0.028112	0.000069	0.087872	0.248000	1.682746e+00	0.100000	0.349000	0.023000	0.000000	0.000000	0.596000	9.942841e-01	0.285000	5.316169e-03	0.252000	9.536377e-01	0.070000	8.374323e-03	0.287000	6.203851e-03	0.142000	2.059634e+00	0.260000
380500000	0.249000	1.751420e+00	0.078000	0.354000	0.021000	0.003000	0.004000	0.605000	9.942841e-01	0.253000	5.369598e-03	0.250000	9.441488e-01	0.444000	7.577400e-03	0.505000	6.020499e-03	0.217000	1.652895e+00	0.257000	3.321059e-03	0.229000	5.829970e-01	0.000153	0.000014	0.000000	0.028075	0.000069	0.088118	0.242000	1.716739e+00	0.100000	0.303000	0.019000	0.004000	0.002000	0.616000	9.942841e-01	0.275000	5.478071e-03	0.233000	9.925564e-01	0.232000	8.543495e-03	0.153000	6.142121e-03	0.311000	1.998763e+00	0.231000
381000000	0.246000	1.751420e+00	0.123000	0.364000	0.019000	0.003000	0.002000	0.617000	9.942841e-01	0.235000	5.701635e-03	0.266000	9.536377e-01	0.186000	7.207846e-03	0.275000	5.960594e-03	0.287000	1.636449e+00	0.338000	3.321059e-03	0.241000	5.829970e-01	0.000153	0.000014	0.000000	0.028060	0.000069	0.088050	0.277000	1.751420e+00	0.098000	0.325000	0.016000	0.006000	0.004000	0.613000	9.942841e-01	0.184000	5.263273e-03	0.259000	9.925564e-01	0.187000	8.290997e-03	0.215000	5.901285e-03	0.303000	2.122360e+00	0.221000
381500000	0.250000	1.751420e+00	0.082000	0.319000	0.020000	0.003000	0.005000	0.586000	9.942841e-01	0.246000	5.758937e-03	0.235000	9.536377e-01	0.234000	7.065121e-03	0.309000	5.726876e-03	0.211000	1.510633e+00	0.385000	3.321059e-03	0.273000	5.829970e-01	0.000152	0.000014	0.000000	0.028165	0.000069	0.087947	0.220000	1.786801e+00	0.091000	0.325000	0.018000	0.000000	0.000000	0.590000	9.942841e-01	0.321000	5.588735e-03	0.266000	9.632219e-01	0.095000	8.458486e-03	0.173000	5.960594e-03	0.217000	2.080334e+00	0.267000
382000000	0.255000	1.751420e+00	0.106000	0.306000	0.013000	0.007000	0.006000	0.573000	9.942841e-01	0.228000	5.644903e-03	0.245000	9.729024e-01	0.314000	7.136127e-03	0.250000	5.726876e-03	0.218000	1.422660e+00	0.422000	3.321059e-03	0.250000	5.829970e-01	0.000152	0.000014	0.000000	0.028250	0.000068	0.087832	0.293000	1.786801e+00	0.091000	0.365000	0.020000	0.003000	0.003000	0.611000	9.942841e-01	0.256000	5.644903e-03	0.239000	9.536377e-01	0.325000	9.071795e-03	0.251000	6.203851e-03	0.250000	1.998763e+00	0.227000
382500000	0.254000	1.751420e+00	0.099000	0.375000	0.010000	0.006000	0.006000	0.615000	9.942841e-01	0.151000	5.369598e-03	0.283000	9.826803e-01	0.239000	7.136127e-03	0.173000	5.784432e-03	0.238000	1.353276e+00	0.319000	3.321059e-03	0.224000	5.829970e-01	0.000152	0.000014	0.000000	0.028281	0.000068	0.087718	0.241000	1.751420e+00	0.098000	0.318000	0.023000	0.002000	0.003000	0.615000	9.942841e-01	0.212000	5.478071e-03	0.249000	9.347544e-01	0.132000	9.255058e-03	0.051000	6.266200e-03	0.198000	1.939691e+00	0.197000
[truncated: 35 more rows]
[truncated: 10 more columns]
