# Supplementary material for: The rapid evolution of lungfish durophagy
Source: Nat Commun. 2022 May 2;13:2390. doi: 10.1038/s41467-022-30091-3 (PMC9061808; doi:10.1038/s41467-022-30091-3)
Supplement: Supplementary file 5 — Supplementary Software [file 41467_2022_30091_MOESM5_ESM.zip › Supplementary Software/MrBayes_tip_dating_analyses/unpartition_without_constraint_TK02_(not_converged∩╝ë/Cui_2021_5.lstat]

[ID: 9550805318]
run	arithmetic_mean	harmonic_mean	values_discarded
1	-4.580583e+03	-4.640806e+03	no
2	-4.580093e+03	-4.637432e+03	no
all	-4.580308e+03	-4.640147e+03	no
