# Supplementary material for: The rapid evolution of lungfish durophagy
Source: Nat Commun. 2022 May 2;13:2390. doi: 10.1038/s41467-022-30091-3 (PMC9061808; doi:10.1038/s41467-022-30091-3)
Supplement: Supplementary file 5 — Supplementary Software [file 41467_2022_30091_MOESM5_ESM.zip › Supplementary Software/MrBayes_tip_dating_analyses/unpartition_without_constraint_TK02_(not_converged∩╝ë/Cui_2021_5.ckp~]

#NEXUS
[ID: 9550805318]
[generation: 399999000]

begin trees;
	translate
       1 Guiyu_oneris,
       2 Adololopas_moyasmithae,
       3 Adelargo_schultzei,
       4 Amadeodipterus_kencampbelli,
       5 Andreyevichthys_epitomus,
       6 Archaeonectes_pertusus,
       7 Asthenorhynchus_meemannae,
       8 Barwickia_downunda,
       9 Chirodipterus_australis,
      10 Chirodipterus_onawayensis,
      11 Dipterus_valenciennesi,
      12 Chirodipterus_wildungensis,
      13 Chirodipterus_liangchengi,
      14 Dipnorhynchus_cathlesae,
      15 Dipnorhynchus_sussmilchi,
      16 Dipnorhynchus_kiandrensis,
      17 Dipnorhynchus_kurikae,
      18 Eoctenodus_microsoma,
      19 Fleurantia_denticulata,
      20 Gogodipterus_paddyensis,
      21 Griphognathus_minutidens,
      22 Griphognathus_sculpta,
      23 Griphognathus_whitei,
      24 Grossipterus_crassus,
      25 Holodipterus_elderae,
      26 Holodipterus_gogoensis,
      27 Howidipterus_donnae,
      28 Ichnomylax_kurnai,
      29 Iowadipterus_halli,
      30 Jarvikia_arctica,
      31 Jessenia_concentrica,
      32 Melanognathus_canadensis,
      33 Nielsenia_nordica,
      34 Oervigia_nordica,
      35 Orlovichthys_limnatis,
      36 Palaeodaphus_insignis,
      37 Pentlandia_macroptera,
      38 Phaneropleuron_andersoni,
      39 Pillararhynchus_longi,
      40 Robinsondipterus_longi,
      41 Scaumenacia_curta,
      42 Soederberghia_groenlandica,
      43 Sorbitorhynchus_deleaskitus,
      44 Speonesydrion_iani,
      45 Stomiahykus_thlaodus,
      46 Tarachomylax_oepiki,
      47 Uranolophus_wyomingensis,
      48 Conchopoma_gadiforme,
      49 Delatitia_breviceps,
      50 Uronemus_splendens,
      51 Gnathorhiza_serrata,
      52 Megapleuron_zangerli,
      53 Palaeophichthys_parvulus,
      54 Parasagenodus_sibiricus,
      55 Sagenodus_inaequalis,
      56 Straitonia_waterstoni,
      57 Tranodis_castrensis,
      58 Ctenodus,
      59 Xylognathus_macrustenus,
      60 Limanichthys_fraseri,
      61 Apatorhynchus_opistheretmus,
      62 Erikia_jarviki,
      63 Dipnotuberculus_gnathodus,
      64 Cathlorhynchus_trismodipterus,
      65 Harajicadipterus_youngi,
      66 Xeradipterus_hatcheri,
      67 Rhinodipterus_ulrichi,
      68 Rhinodipterus_kimberleyensis,
      69 Rhinodipterus_secans,
      70 Westollrhynchus_lehmanni,
      71 Rhynchodipterus_elginensis,
      72 Persephonichthys,
      73 Celsiodon,
      74 Sinodipterus_beibei,
      75 Porolepis,
      76 Durialepis,
      77 Glyptolepis,
      78 Holoptychius,
      79 Laccognathus,
      80 Nasogaluakus_chorni,
      81 Quebecius_quebecensis,
      82 Psarolepis,
      83 Youngolepis,
      84 Powichthys,
      85 Diabolepis_speratus,
      86 Meemannia,
      87 Raynerius_splendens,
      88 Cheirolepis;
	tree mcmc.tree_1 [&B TK02Brlens] = [&R] [&clockrate = 9.198771707646313e-03] (((((84:2.664617054373886e-02[&B TK02Brlens 4.269869278707378e-02],((80:2.750188976153876e-02[&B TK02Brlens 3.118502255018202e-02],(77:9.082719884888180e-03[&B TK02Brlens 6.326236242741332e-03],(78:5.126289069851512e-02[&B TK02Brlens 3.231431801193186e-02],(79:0.000000000000000e+00[&B TK02Brlens 0.000000000000000e+00],81:8.276354355220923e-02[&B TK02Brlens 1.466680430860019e-01]):1.477973421784682e-02[&B TK02Brlens 1.541628684415164e-02]):6.278375926060507e-02[&B TK02Brlens 4.777245006508108e-02]):9.074487999421206e-02[&B TK02Brlens 7.863936429831994e-02]):2.044986495826124e-02[&B TK02Brlens 1.953968387272233e-02],(75:1.141668243369210e-02[&B TK02Brlens 9.947526736574747e-03],76:1.059725007942543e-02[&B TK02Brlens 8.540387330927865e-03]):2.588487434065468e-02[&B TK02Brlens 2.255387947173274e-02]):1.275497631015878e-01[&B TK02Brlens 1.579533827849997e-01]):4.136316290558484e-02[&B TK02Brlens 1.050170701372461e-01],(83:1.661020621412268e-03[&B TK02Brlens 8.835521933632443e-03],(85:6.811022245813269e-04[&B TK02Brlens 5.180439628359566e-03],(((((31:3.244677375779514e-02[&B TK02Brlens 1.346780563193008e-01],((46:2.044585754741973e-02[&B TK02Brlens 7.327453553279026e-02],((((((((((34:6.605242466832467e-02[&B TK02Brlens 1.294062705622477e-01],35:5.099451836521429e-02[&B TK02Brlens 1.082481091379181e-01]):7.253269254421639e-02[&B TK02Brlens 1.574676046443132e-01],(((54:1.342030636957205e-01[&B TK02Brlens 7.146814915899042e-01],38:1.895829405740437e-02[&B TK02Brlens 1.062106308709129e-01]):6.727122341599842e-02[&B TK02Brlens 3.359137150177635e-01],29:4.853334353569494e-03[&B TK02Brlens 2.127952511091823e-02]):7.120988023596164e-02[&B TK02Brlens 2.366445524412694e-01],(((23:1.272927831934778e-03[&B TK02Brlens 7.168204261304892e-03],22:1.403896404701642e-02[&B TK02Brlens 8.688467224747633e-02]):3.583570206351643e-02[&B TK02Brlens 1.609528457720596e-01],25:0.000000000000000e+00[&B TK02Brlens 0.000000000000000e+00]):1.022571714660547e-02[&B TK02Brlens 3.249073779217011e-02],18:5.962173608844767e-02[&B TK02Brlens 1.660997440017328e-01]):1.503197943955586e-02[&B TK02Brlens 3.957200955509980e-02]):9.077701485956470e-04[&B TK02Brlens 2.045928510454503e-03]):2.384447302914165e-02[&B TK02Brlens 4.732897148930220e-02],65:0.000000000000000e+00[&B TK02Brlens 0.000000000000000e+00]):5.467228531194522e-02[&B TK02Brlens 1.286351519099625e-01],(37:1.542199097617531e-02[&B TK02Brlens 4.918392404951322e-02],((27:0.000000000000000e+00[&B TK02Brlens 0.000000000000000e+00],((((30:8.809708180969586e-02[&B TK02Brlens 1.944155562995334e-01],5:3.862858421491271e-02[&B TK02Brlens 7.595384614173555e-02]):1.931212305425748e-02[&B TK02Brlens 3.429179944380101e-02],3:7.880683617811463e-02[&B TK02Brlens 1.296186323096180e-01]):3.182753980069716e-02[&B TK02Brlens 6.003361298999540e-02],(41:3.011147030310653e-02[&B TK02Brlens 5.860710413455444e-02],((60:7.825819899697604e-02[&B TK02Brlens 8.543878612152586e-02],((50:1.368077227987603e-01[&B TK02Brlens 7.730342658658403e-02],(((52:6.678744625077514e-02[&B TK02Brlens 5.976244252018072e-02],(((51:1.611870072557822e-01[&B TK02Brlens 2.706186506519667e-01],48:1.611870072557822e-01[&B TK02Brlens 3.474405364225910e-01]):1.356548528762013e-01[&B TK02Brlens 2.374373385796891e-01],72:9.170935957584608e-02[&B TK02Brlens 2.876387061430526e-01]):4.061272813924613e-02[&B TK02Brlens 5.253073863947662e-02],53:1.176035186098018e-02[&B TK02Brlens 1.359745051707933e-02]):1.157083647953358e-01[&B TK02Brlens 1.229976242808434e-01]):5.231426395187772e-02[&B TK02Brlens 4.824467162567993e-02],55:6.754077061790953e-02[&B TK02Brlens 4.262285459912381e-02]):1.154170686087165e-01[&B TK02Brlens 1.037065817110326e-01],(58:1.046072826989495e-01[&B TK02Brlens 1.535924077621507e-01],(56:6.986869311482219e-03[&B TK02Brlens 5.811000878220020e-03],57:1.059784812545850e-01[&B TK02Brlens 7.478436229248976e-02]):2.426894675258558e-02[&B TK02Brlens 2.375452286834373e-02]):1.017729734979386e-02[&B TK02Brlens 1.042330080960754e-02]):4.461910309068825e-02[&B TK02Brlens 3.700651717023937e-02]):1.721924565744722e-01[&B TK02Brlens 1.423600671195541e-01],49:7.302079173488152e-02[&B TK02Brlens 4.801973080009675e-02]):3.050563093105263e-02[&B TK02Brlens 3.142190141953981e-02]):5.163813455957236e-02[&B TK02Brlens 5.839917798045632e-02],(61:5.105110503773090e-02[&B TK02Brlens 8.015259740578355e-02],73:6.795744959662574e-03[&B TK02Brlens 1.135270917552593e-02]):1.732552664658003e-02[&B TK02Brlens 2.416492323413845e-02]):3.604609023585655e-02[&B TK02Brlens 5.757419744012902e-02]):3.728278335741042e-03[&B TK02Brlens 8.097101670225582e-03]):1.522005668194729e-02[&B TK02Brlens 3.547115625946200e-02],(((71:3.128598008951160e-02[&B TK02Brlens 7.342775666007392e-02],42:2.321327280208177e-02[&B TK02Brlens 5.118113512754190e-02]):7.139117360400631e-02[&B TK02Brlens 1.833675859381996e-01],59:1.896845996008069e-01[&B TK02Brlens 4.565034547852996e-01]):4.198754543676003e-02[&B TK02Brlens 1.019943080195627e-01],19:1.827915278110483e-05[&B TK02Brlens 3.765233689514173e-05]):3.268806669587403e-02[&B TK02Brlens 7.277777867674651e-02]):4.155848610913589e-02[&B TK02Brlens 1.051374880011734e-01]):8.100235662364478e-03[&B TK02Brlens 1.994373505774813e-02],8:1.127725254444546e-02[&B TK02Brlens 2.687256314914539e-02]):1.593024575028586e-02[&B TK02Brlens 4.240616272049093e-02]):4.113041862725364e-02[&B TK02Brlens 1.243794753721195e-01]):4.924598906463906e-05[&B TK02Brlens 1.486220560864015e-04],(((69:0.000000000000000e+00[&B TK02Brlens 0.000000000000000e+00],68:3.841545268994415e-02[&B TK02Brlens 2.131330958106172e-01]):3.605353243839661e-02[&B TK02Brlens 1.598346530696430e-01],67:8.833610277605619e-03[&B TK02Brlens 3.507292009338453e-02]):2.035722706680843e-02[&B TK02Brlens 7.293362448500534e-02],24:2.413790223917789e-02[&B TK02Brlens 7.340308415721010e-02]):8.606137277636927e-03[&B TK02Brlens 2.689118312467961e-02]):1.409717224023765e-02[&B TK02Brlens 4.100053982450053e-02],12:1.102313955581229e-01[&B TK02Brlens 2.852605217093370e-01]):1.662902815375718e-02[&B TK02Brlens 4.629987657447156e-02],((26:1.334818038840493e-02[&B TK02Brlens 2.795258567741108e-02],7:1.365182769495281e-02[&B TK02Brlens 2.818513142729522e-02]):3.712090425955505e-02[&B TK02Brlens 9.396988906656925e-02],(21:3.647696989610175e-02[&B TK02Brlens 1.814876583539130e-01],(40:0.000000000000000e+00[&B TK02Brlens 0.000000000000000e+00],66:7.310421062975611e-02[&B TK02Brlens 1.923954183096538e-01]):4.029804031468337e-02[&B TK02Brlens 1.224001511418707e-01]):1.895490122714975e-03[&B TK02Brlens 5.742743184342139e-03]):6.330508260880054e-02[&B TK02Brlens 1.817397917056435e-01]):6.163684415677828e-03[&B TK02Brlens 1.652533604971789e-02],((((13:2.447048985247770e-03[&B TK02Brlens 5.114473741420921e-03],2:2.960071854839110e-02[&B TK02Brlens 5.338425146070762e-02]):5.822509356493843e-02[&B TK02Brlens 1.030040470300048e-01],9:5.036897816262509e-02[&B TK02Brlens 6.414750666243675e-02]):1.819734954157504e-02[&B TK02Brlens 3.172869217313234e-02],(20:1.931438436477528e-02[&B TK02Brlens 2.468838250547750e-02],36:8.219904617306378e-03[&B TK02Brlens 1.122305539763430e-02]):9.205962545983637e-02[&B TK02Brlens 1.615566274579147e-01]):1.373927926584750e-03[&B TK02Brlens 2.828128722391740e-03],(39:9.382696403613290e-02[&B TK02Brlens 1.873051710809596e-01],11:3.712107859426528e-02[&B TK02Brlens 8.661931129456842e-02]):9.936002390592034e-03[&B TK02Brlens 2.023086057783643e-02]):3.908572996618531e-02[&B TK02Brlens 9.055922171310200e-02]):3.916812798343881e-04[&B TK02Brlens 9.968889304905369e-04],(74:0.000000000000000e+00[&B TK02Brlens 0.000000000000000e+00],33:1.984508671047247e-01[&B TK02Brlens 2.754821699618972e-01]):1.398532640210370e-02[&B TK02Brlens 3.189015633271410e-02]):2.307078572007182e-02[&B TK02Brlens 8.144363698898391e-02],(4:4.890370515450652e-02[&B TK02Brlens 2.929143466314988e-01],43:2.145003718464840e-02[&B TK02Brlens 1.008597034732087e-01]):6.075808790135615e-03[&B TK02Brlens 2.803445870514334e-02]):2.006407003790400e-02[&B TK02Brlens 8.754689839444144e-02]):3.981774884805561e-02[&B TK02Brlens 1.733551096789158e-01],32:9.817402689659792e-03[&B TK02Brlens 4.424548408302943e-02]):2.351084643694001e-02[&B TK02Brlens 1.014911555490845e-01]):5.763378093463611e-03[&B TK02Brlens 2.377547303685265e-02],62:0.000000000000000e+00[&B TK02Brlens 0.000000000000000e+00]):3.364811411861202e-02[&B TK02Brlens 1.566850087052782e-01],((((15:0.000000000000000e+00[&B TK02Brlens 0.000000000000000e+00],((16:2.560008459744186e-02[&B TK02Brlens 3.798909827193683e-02],17:1.340607932621718e-02[&B TK02Brlens 1.899267469753358e-02]):6.394879703712716e-03[&B TK02Brlens 9.489644949291786e-03],(63:7.006031423208459e-02[&B TK02Brlens 7.277264087001921e-02],64:0.000000000000000e+00[&B TK02Brlens 0.000000000000000e+00]):2.735328718528129e-02[&B TK02Brlens 3.718261927013556e-02]):2.100358861886100e-02[&B TK02Brlens 3.152598124220204e-02]):2.662502717322329e-02[&B TK02Brlens 4.965637726983858e-02],(45:1.144970101424481e-01[&B TK02Brlens 2.368514992862505e-01],28:0.000000000000000e+00[&B TK02Brlens 0.000000000000000e+00]):1.878975424767360e-02[&B TK02Brlens 4.285090654986339e-02]):2.639818963289797e-02[&B TK02Brlens 6.423380656464131e-02],(14:1.345030255989758e-02[&B TK02Brlens 3.921347205546849e-02],(10:0.000000000000000e+00[&B TK02Brlens 0.000000000000000e+00],6:1.151904453166847e-03[&B TK02Brlens 1.723796397621046e-03]):1.329170886404322e-01[&B TK02Brlens 2.932090734132353e-01]):7.445804991865534e-02[&B TK02Brlens 2.093186342521519e-01]):1.149040762495224e-03[&B TK02Brlens 3.062298762595554e-03],44:1.652309083426155e-02[&B TK02Brlens 3.834169351037308e-02]):4.079830252886629e-02[&B TK02Brlens 1.593682850298682e-01]):4.303150942532197e-03[&B TK02Brlens 2.520253235615375e-02],70:2.606828670277128e-02[&B TK02Brlens 1.665349252025957e-01]):7.078657658854283e-03[&B TK02Brlens 4.407567406448641e-02],47:1.697463503370729e-02[&B TK02Brlens 1.017050507676237e-01]):4.254922999880643e-02[&B TK02Brlens 2.879496487794805e-01]):2.452799662736211e-02[&B TK02Brlens 1.585158328659673e-01]):2.559861549772748e-02[&B TK02Brlens 1.125661618216444e-01]):3.829649724869340e-02[&B TK02Brlens 9.917283756365292e-02],(86:1.976999391393794e-03[&B TK02Brlens 1.610308254963376e-03],(87:2.469625911068916e-02[&B TK02Brlens 1.488866103235136e-02],88:1.680664509674444e-02[&B TK02Brlens 8.355983497066675e-03]):3.453334912497038e-01[&B TK02Brlens 2.355585186734761e-01]):6.738873431364240e-02[&B TK02Brlens 8.485452429870667e-02]):6.846628426049746e-02[&B TK02Brlens 9.379203863713093e-02],82:8.342087430748879e-02[&B TK02Brlens 6.839509368856168e-02]):7.855390142910503e-03[&B TK02Brlens 7.996646727915613e-03],1:9.392768582973354e-02[&B TK02Brlens 7.495789969840144e-02]);
	tree mcmc.tree_2 [&B TK02Brlens] = [&R] [&clockrate = 2.405635664864242e-03] (1:2.591482057170025e-02[&B TK02Brlens 3.589923529023129e-02],(((((((((79:0.000000000000000e+00[&B TK02Brlens 0.000000000000000e+00],81:1.875442914703243e-02[&B TK02Brlens 1.268774154044778e-01]):5.605305071661182e-03[&B TK02Brlens 3.035624981834836e-02],78:3.128074554970883e-03[&B TK02Brlens 1.708686326871959e-02]):1.872215505196584e-02[&B TK02Brlens 8.145565863854569e-02],77:9.956454827710626e-03[&B TK02Brlens 3.224999175651982e-02]):3.831656445380155e-02[&B TK02Brlens 1.692775992660050e-01],(76:3.174732040967743e-03[&B TK02Brlens 1.847622346668897e-02],80:2.289617268883842e-02[&B TK02Brlens 1.383595631105759e-01]):3.521166245502139e-03[&B TK02Brlens 2.049239229507645e-02]):1.398061075064794e-03[&B TK02Brlens 6.895384468745794e-03],75:0.000000000000000e+00[&B TK02Brlens 0.000000000000000e+00]):3.019598745916346e-02[&B TK02Brlens 1.996963802296002e-01],84:2.050843909093936e-03[&B TK02Brlens 1.837373328464142e-02]):3.583744654618359e-03[&B TK02Brlens 3.205284522150898e-02],(83:0.000000000000000e+00[&B TK02Brlens 0.000000000000000e+00],(85:0.000000000000000e+00[&B TK02Brlens 0.000000000000000e+00],((((((17:3.114119580977126e-03[&B TK02Brlens 6.158743647805611e-02],(16:0.000000000000000e+00[&B TK02Brlens 0.000000000000000e+00],28:3.050106291338950e-03[&B TK02Brlens 6.674828705620971e-02]):1.770450401014867e-03[&B TK02Brlens 3.295959560197546e-02]):6.491746178419633e-03[&B TK02Brlens 9.475972701607188e-02],(45:3.521647006432416e-02[&B TK02Brlens 4.700860370360233e-01],(15:0.000000000000000e+00[&B TK02Brlens 0.000000000000000e+00],(64:3.860535358743977e-04[&B TK02Brlens 2.312030480720017e-03],63:3.453407400172154e-02[&B TK02Brlens 1.374391602648657e-01]):1.058331830597087e-02[&B TK02Brlens 9.537108227158711e-02]):3.231052722377670e-03[&B TK02Brlens 4.049676890566836e-02]):4.609986321869042e-04[&B TK02Brlens 5.797435092307777e-03]):5.115086531066793e-03[&B TK02Brlens 8.626679833109824e-02],44:5.643225299908350e-03[&B TK02Brlens 1.348708376033753e-01]):2.860824326204381e-03[&B TK02Brlens 8.976594151959182e-02],47:1.867339933053436e-03[&B TK02Brlens 7.822461745389937e-02]):4.024976958889592e-04[&B TK02Brlens 1.641548001905339e-02],(62:0.000000000000000e+00[&B TK02Brlens 0.000000000000000e+00],(31:1.359506418176409e-02[&B TK02Brlens 3.037587448495802e-01],(32:3.567995264234236e-03[&B TK02Brlens 1.226281154868057e-01],(46:0.000000000000000e+00[&B TK02Brlens 0.000000000000000e+00],(((4:0.000000000000000e+00[&B TK02Brlens 0.000000000000000e+00],(10:2.495920394215367e-03[&B TK02Brlens 3.232468494401396e-02],6:0.000000000000000e+00[&B TK02Brlens 0.000000000000000e+00]):5.362224548205119e-03[&B TK02Brlens 6.971571952049475e-02]):1.766083269896573e-02[&B TK02Brlens 3.677794704737932e-01],43:2.996717937342075e-03[&B TK02Brlens 8.425091285329202e-02]):7.386061594951476e-03[&B TK02Brlens 1.571842525341580e-01],(((74:0.000000000000000e+00[&B TK02Brlens 0.000000000000000e+00],(21:6.733281408885516e-03[&B TK02Brlens 1.908020988590951e-01],((((25:0.000000000000000e+00[&B TK02Brlens 0.000000000000000e+00],33:8.795665858741752e-03[&B TK02Brlens 2.876661296923698e-01]):1.401630144556668e-02[&B TK02Brlens 3.918955556905068e-01],(22:4.089246504393296e-03[&B TK02Brlens 8.952272790249124e-02],23:0.000000000000000e+00[&B TK02Brlens 0.000000000000000e+00]):7.751469954736079e-03[&B TK02Brlens 1.977008286717042e-01]):5.480738929044160e-03[&B TK02Brlens 1.192507941337422e-01],(40:1.568803877405323e-05[&B TK02Brlens 3.285270178849906e-04],66:1.679252532457365e-02[&B TK02Brlens 2.871630071414724e-01]):2.072317607389962e-03[&B TK02Brlens 3.873224203642473e-02]):2.950498213981967e-03[&B TK02Brlens 4.725602882069178e-02],(7:1.046845996665749e-02[&B TK02Brlens 9.348152153809609e-02],(26:0.000000000000000e+00[&B TK02Brlens 0.000000000000000e+00],(34:1.664767126166392e-02[&B TK02Brlens 3.257575102932039e-01],38:0.000000000000000e+00[&B TK02Brlens 0.000000000000000e+00]):1.769645306429954e-02[&B TK02Brlens 3.079652877231588e-01]):2.903748646886917e-03[&B TK02Brlens 2.924630152085359e-02]):1.034419026101818e-02[&B TK02Brlens 1.258819206716950e-01]):5.112068446311291e-03[&B TK02Brlens 1.166361977962585e-01]):1.491238170910675e-02[&B TK02Brlens 3.073508166756929e-01]):5.326648044661764e-03[&B TK02Brlens 6.095963829621904e-02],(((11:5.701973888420753e-03[&B TK02Brlens 5.486517424229689e-02],39:2.039281674612425e-02[&B TK02Brlens 1.671789180688354e-01]):8.218987953501622e-03[&B TK02Brlens 7.034319312274538e-02],(13:1.696225291936859e-02[&B TK02Brlens 5.780281991396369e-02],2:1.858381870801784e-04[&B TK02Brlens 8.079153443234496e-04]):2.475182933387404e-02[&B TK02Brlens 1.418946066128330e-01]):1.571284579825305e-03[&B TK02Brlens 1.143045784302185e-02],(((9:1.136073994827685e-02[&B TK02Brlens 5.567940446394343e-02],36:8.728854978378053e-03[&B TK02Brlens 5.798578123990365e-02]):8.644312182677971e-03[&B TK02Brlens 8.061912584675729e-02],(20:9.593368036213135e-04[&B TK02Brlens 7.817776800171471e-03],29:1.299182640235308e-02[&B TK02Brlens 1.288049469382146e-01]):2.335881239614290e-02[&B TK02Brlens 2.286484954390282e-01]):2.570336935696083e-03[&B TK02Brlens 2.774326204598596e-02],24:1.098403621637267e-02[&B TK02Brlens 1.321596881880871e-01]):5.136751409795082e-03[&B TK02Brlens 4.517915991690238e-02]):6.786166131447668e-03[&B TK02Brlens 6.493470133304906e-02]):1.735658497127701e-03[&B TK02Brlens 2.137294913402416e-02],(((((((19:0.000000000000000e+00[&B TK02Brlens 0.000000000000000e+00],(59:3.765952754485047e-02[&B TK02Brlens 4.115468078563561e-01],(71:9.237512476999332e-03[&B TK02Brlens 2.468357810591180e-01],42:0.000000000000000e+00[&B TK02Brlens 0.000000000000000e+00]):4.942047657176485e-03[&B TK02Brlens 1.089611400672510e-01]):1.110418285608203e-02[&B TK02Brlens 1.609209290371696e-01]):1.706490830268476e-02[&B TK02Brlens 1.594079565764071e-01],(41:0.000000000000000e+00[&B TK02Brlens 0.000000000000000e+00],((61:1.540389992902336e-02[&B TK02Brlens 8.758283256095042e-02],((60:1.779532741130480e-02[&B TK02Brlens 8.867045403826558e-02],73:0.000000000000000e+00[&B TK02Brlens 0.000000000000000e+00]):1.622377060786137e-02[&B TK02Brlens 7.440113723828827e-02],(49:0.000000000000000e+00[&B TK02Brlens 0.000000000000000e+00],((50:6.634990501128341e-03[&B TK02Brlens 5.645530834166752e-02],((((72:1.743486796576605e-02[&B TK02Brlens 1.327682828237796e-01],51:7.038770229386482e-02[&B TK02Brlens 2.954989741725505e-01]):2.856297515978481e-02[&B TK02Brlens 2.202350884179801e-01],53:0.000000000000000e+00[&B TK02Brlens 0.000000000000000e+00]):1.790858016113127e-02[&B TK02Brlens 1.218137489353789e-01],52:1.894008350230485e-02[&B TK02Brlens 7.689364108196993e-02]):1.173968122008760e-02[&B TK02Brlens 5.264992662309840e-02],55:1.658785527945354e-02[&B TK02Brlens 4.410471192403299e-02]):2.502663111134121e-02[&B TK02Brlens 1.590011371275767e-01]):8.522529679308805e-03[&B TK02Brlens 5.936239740635855e-02],(56:1.467456280588614e-03[&B TK02Brlens 1.445743584313993e-02],(57:0.000000000000000e+00[&B TK02Brlens 0.000000000000000e+00],(58:7.449163966641595e-03[&B TK02Brlens 1.141678833186719e-01],48:1.211382997009147e-01[&B TK02Brlens 1.121548299308866e+00]):1.380847408253241e-02[&B TK02Brlens 1.483159523760340e-01]):1.144915696017720e-02[&B TK02Brlens 9.163701931660122e-02]):1.575216888189418e-02[&B TK02Brlens 1.153678965052370e-01]):2.717579108043225e-02[&B TK02Brlens 9.492552509365058e-02]):3.998647593592511e-02[&B TK02Brlens 1.436722619484176e-01]):6.335382181487242e-03[&B TK02Brlens 3.602144387898566e-02]):1.090239953006192e-02[&B TK02Brlens 7.947872746248863e-02],(5:7.956113381084789e-03[&B TK02Brlens 1.501688825547490e-01],(3:1.230405576369803e-02[&B TK02Brlens 1.066289458321968e-01],(54:2.116309355873200e-02[&B TK02Brlens 1.047585229729543e+00],30:0.000000000000000e+00[&B TK02Brlens 0.000000000000000e+00]):2.447889225193534e-02[&B TK02Brlens 7.829698417526241e-01]):1.850128424801700e-03[&B TK02Brlens 2.635129581842318e-02]):5.699665378550850e-03[&B TK02Brlens 7.602344462415209e-02]):3.517441940410815e-03[&B TK02Brlens 2.648179587454185e-02]):1.323355275130900e-02[&B TK02Brlens 9.856127239944780e-02]):1.132012810434618e-02[&B TK02Brlens 1.331107240730240e-01],(8:4.890050714245975e-03[&B TK02Brlens 8.691163490453496e-02],27:2.092469417052822e-03[&B TK02Brlens 3.173701379902825e-02]):1.479481018412554e-03[&B TK02Brlens 2.357172523544948e-02]):1.004274363993141e-03[&B TK02Brlens 1.493431132120589e-02],37:1.911189643291067e-03[&B TK02Brlens 2.634245741135971e-02]):8.600536976081596e-03[&B TK02Brlens 1.098864564355033e-01],(18:6.852981016518045e-03[&B TK02Brlens 3.280856306418733e-02],65:9.465718954627667e-04[&B TK02Brlens 3.846789466566839e-03]):1.567932318627796e-02[&B TK02Brlens 1.184317464292643e-01]):3.392019305017091e-03[&B TK02Brlens 3.972716106431631e-02],((68:4.177931430082604e-03[&B TK02Brlens 2.612244357093929e-02],35:6.013865858633577e-02[&B TK02Brlens 3.148499769763562e-01]):9.344633409757941e-03[&B TK02Brlens 6.636890177526189e-02],(67:9.872748426635547e-03[&B TK02Brlens 8.203395223474533e-02],69:5.022914774261478e-03[&B TK02Brlens 8.315423483161713e-02]):7.087702392671869e-03[&B TK02Brlens 7.060184360180678e-02]):1.034157255152468e-02[&B TK02Brlens 1.064266604172917e-01]):2.446927032285773e-04[&B TK02Brlens 2.921579897587319e-03],12:4.703500998632482e-02[&B TK02Brlens 2.989639694134207e-01]):6.724427860959004e-03[&B TK02Brlens 8.292697067844033e-02]):8.840505149867284e-03[&B TK02Brlens 1.209818973925479e-01]):5.244269163861448e-03[&B TK02Brlens 1.069277430862236e-01]):6.467365298652272e-03[&B TK02Brlens 1.962838896926883e-01]):4.774180295869013e-03[&B TK02Brlens 1.535455381507797e-01]):3.778042520013458e-04[&B TK02Brlens 1.065459622384076e-02]):6.079417893776473e-03[&B TK02Brlens 2.032745037823479e-01]):5.022176876793627e-03[&B TK02Brlens 2.042914101643196e-01],(70:0.000000000000000e+00[&B TK02Brlens 0.000000000000000e+00],14:1.877825635833630e-02[&B TK02Brlens 1.042086609881572e+00]):4.651149976066582e-03[&B TK02Brlens 2.253362073294804e-01]):7.758338226030281e-03[&B TK02Brlens 3.255779576072251e-01]):9.409242261763429e-03[&B TK02Brlens 3.336610649559684e-01]):8.186278105680178e-03[&B TK02Brlens 1.508403831281812e-01]):1.017265932586225e-02[&B TK02Brlens 8.599412188851120e-02],82:2.972781707480376e-02[&B TK02Brlens 1.546481638516457e-01]):6.832503066317552e-03[&B TK02Brlens 4.043878345856757e-02],(86:0.000000000000000e+00[&B TK02Brlens 0.000000000000000e+00],(87:2.429253549837140e-03[&B TK02Brlens 5.074392559379101e-03],88:7.528531641704528e-03[&B TK02Brlens 1.639660576387930e-02]):8.048454611490080e-02[&B TK02Brlens 1.550745010962097e-01]):3.116608290279416e-02[&B TK02Brlens 8.763467025296108e-02]):1.514774859155071e-02[&B TK02Brlens 3.680196400661360e-02]);
	tree mcmc.tree_3 [&B TK02Brlens] = [&R] [&clockrate = 1.674076206535034e-02] (1:1.379450945102279e-01[&B TK02Brlens 1.379740069414562e-01],(((((88:2.435157800803389e-02[&B TK02Brlens 2.438391520768733e-02],87:3.137551372749181e-03[&B TK02Brlens 3.141542703936336e-03]):5.105580557100302e-01[&B TK02Brlens 5.109485822476330e-01],86:1.703243024115508e-03[&B TK02Brlens 1.703625716419265e-03]):3.140912054364056e-01[&B TK02Brlens 3.141801376663410e-01],((84:1.599699716968761e-02[&B TK02Brlens 1.599775913883453e-02],(75:1.007591143562525e-03[&B TK02Brlens 1.007124271850002e-03],((80:3.314432713561022e-02[&B TK02Brlens 3.313449434055167e-02],(((79:3.236552538973947e-02[&B TK02Brlens 3.233239152215988e-02],81:1.324007501498559e-01[&B TK02Brlens 1.323355528510026e-01]):4.382259661053656e-03[&B TK02Brlens 4.378828301421426e-03],78:4.515190112258205e-02[&B TK02Brlens 4.512048743335297e-02]):1.317338148093170e-01[&B TK02Brlens 1.316735504531487e-01],77:9.463710209558274e-03[&B TK02Brlens 9.463004840016503e-03]):4.841528774963999e-02[&B TK02Brlens 4.840598709247492e-02]):4.128014012675152e-02[&B TK02Brlens 4.126632767070973e-02],76:2.661270780360159e-02[&B TK02Brlens 2.659718265257796e-02]):7.558582711704176e-03[&B TK02Brlens 7.555143838519863e-03]):2.801441109524339e-01[&B TK02Brlens 2.800854024026622e-01]):1.293630050785848e-01[&B TK02Brlens 1.294042127469738e-01],83:1.266829063072628e-01[&B TK02Brlens 1.266823043125372e-01]):1.453939029655089e-01[&B TK02Brlens 1.454634607666747e-01]):1.301394505010611e-02[&B TK02Brlens 1.301861626902627e-02],(85:1.869492463341991e-01[&B TK02Brlens 1.870369060317144e-01],((31:3.072954522930722e-01[&B TK02Brlens 3.076140763260036e-01],(((14:4.034128261421932e-02[&B TK02Brlens 4.037755228604629e-02],(16:1.613759381574464e-02[&B TK02Brlens 1.615083129033370e-02],(10:1.629531558385167e-02[&B TK02Brlens 1.631306734540774e-02],6:6.100812767451558e-03[&B TK02Brlens 6.106828561596588e-03]):1.943727188622004e-01[&B TK02Brlens 1.945576315501169e-01]):3.292759259672984e-03[&B TK02Brlens 3.295694291035344e-03]):4.066169671707964e-02[&B TK02Brlens 4.069727401291065e-02],17:3.949054273586627e-02[&B TK02Brlens 3.952820969324157e-02]):1.332643819310046e-01[&B TK02Brlens 1.334065477072090e-01],(((64:5.615784941917390e-03[&B TK02Brlens 5.624311936485632e-03],(15:5.945580782596327e-03[&B TK02Brlens 5.954136549575014e-03],(63:1.673839237325807e-01[&B TK02Brlens 1.676786171145683e-01],45:1.499407939119288e-01[&B TK02Brlens 1.502160296747801e-01]):1.119649249612218e-01[&B TK02Brlens 1.121441003919794e-01]):2.859963415178690e-03[&B TK02Brlens 2.864130134804191e-03]):7.671017451105167e-02[&B TK02Brlens 7.682221251203804e-02],44:9.830662934144341e-02[&B TK02Brlens 9.842464527346692e-02]):5.947708849091793e-03[&B TK02Brlens 5.955992489228708e-03],(28:1.726346269852774e-02[&B TK02Brlens 1.728870323654627e-02],62:8.474877461876584e-02[&B TK02Brlens 8.487830332662670e-02]):1.215219323195078e-01[&B TK02Brlens 1.216936024621160e-01]):8.081168360398738e-03[&B TK02Brlens 8.091776502121685e-03]):6.241176977772511e-02[&B TK02Brlens 6.246954568922748e-02]):9.776155415751742e-02[&B TK02Brlens 9.781607375289109e-02],((47:1.679074963147276e-01[&B TK02Brlens 1.679434439527488e-01],((((((22:3.042621094252018e-02[&B TK02Brlens 3.042007934312550e-02],23:4.618311933680874e-02[&B TK02Brlens 4.617620392534148e-02]):1.694099225577772e-01[&B TK02Brlens 1.694598779618185e-01],(21:1.842371005878585e-02[&B TK02Brlens 1.843847676126797e-02],(71:1.258993300781979e-01[&B TK02Brlens 1.259473038985535e-01],(42:6.389580700759567e-02[&B TK02Brlens 6.392707745440029e-02],61:1.706039080981006e-01[&B TK02Brlens 1.707666148340949e-01]):1.625858650084511e-02[&B TK02Brlens 1.626622162896876e-02]):2.502333376057650e-01[&B TK02Brlens 2.503835573814821e-01]):1.654557944491075e-02[&B TK02Brlens 1.655773398347979e-02]):1.364445277344930e-01[&B TK02Brlens 1.364913224878895e-01],(66:1.758852885060340e-01[&B TK02Brlens 1.759025898318944e-01],((26:1.324409069316301e-02[&B TK02Brlens 1.324438488347456e-02],7:7.380470428698671e-02[&B TK02Brlens 7.376925251901534e-02]):1.157644593187122e-01[&B TK02Brlens 1.157426901821718e-01],40:5.946885494556753e-02[&B TK02Brlens 5.945737560550511e-02]):1.207645984179682e-01[&B TK02Brlens 1.207348842190606e-01]):1.994225493352353e-02[&B TK02Brlens 1.994035144304616e-02]):9.300881379372905e-02[&B TK02Brlens 9.300163559333319e-02],32:1.062894078075640e-01[&B TK02Brlens 1.062736823336616e-01]):6.929424043523857e-02[&B TK02Brlens 6.928692716483444e-02],((((((37:6.352017262246701e-02[&B TK02Brlens 6.350973875154962e-02],((41:2.821978526267110e-02[&B TK02Brlens 2.822404752195821e-02],(((54:2.436072406042593e-01[&B TK02Brlens 2.439383505911567e-01],33:1.115052524986759e-01[&B TK02Brlens 1.115933255525825e-01]):5.144446471082631e-02[&B TK02Brlens 5.147656164076272e-02],3:7.702720535619090e-02[&B TK02Brlens 7.708093697182425e-02]):4.668649976501116e-02[&B TK02Brlens 4.671610708302885e-02],(((73:4.992205489325574e-02[&B TK02Brlens 4.994490964139152e-02],(49:3.725352639304980e-02[&B TK02Brlens 3.729833592426977e-02],(60:9.198424183657772e-02[&B TK02Brlens 9.212963045301083e-02],((57:1.340969382071956e-01[&B TK02Brlens 1.341355586289118e-01],(56:1.890141580641125e-02[&B TK02Brlens 1.890027549038421e-02],(50:3.964288277189865e-02[&B TK02Brlens 3.963610897774219e-02],(55:1.138263171475555e-01[&B TK02Brlens 1.137906710590532e-01],(((48:6.287886227337762e-01[&B TK02Brlens 6.287054470581739e-01],(72:1.053993217954350e-01[&B TK02Brlens 1.053321048165184e-01],51:4.948022019670721e-01[&B TK02Brlens 4.942534913399483e-01]):1.339864207667041e-01[&B TK02Brlens 1.338876904553171e-01]):8.784468175606330e-02[&B TK02Brlens 8.779872461339423e-02],53:5.398284322138491e-02[&B TK02Brlens 5.395564202803132e-02]):8.918496736176285e-02[&B TK02Brlens 8.914843426935104e-02],52:1.106559283070008e-01[&B TK02Brlens 1.106397309749867e-01]):4.801351877042814e-02[&B TK02Brlens 4.799622186798930e-02]):2.872905968296435e-02[&B TK02Brlens 2.872310059791402e-02]):1.325093070738343e-01[&B TK02Brlens 1.324957160340682e-01]):8.568830766771729e-03[&B TK02Brlens 8.568879244980961e-03]):1.932668861423923e-01[&B TK02Brlens 1.933569307919442e-01],58:8.147457863870966e-02[&B TK02Brlens 8.155711223272967e-02]):1.226756600860834e-01[&B TK02Brlens 1.228161629379236e-01]):9.050312234319735e-02[&B TK02Brlens 9.062204127837262e-02]):1.305796660383760e-01[&B TK02Brlens 1.306971890567615e-01]):1.512139337869680e-01[&B TK02Brlens 1.512983605832666e-01],5:7.243009798577926e-02[&B TK02Brlens 7.247139849981882e-02]):3.128808482018641e-02[&B TK02Brlens 3.130880792428520e-02],30:2.349569604587276e-01[&B TK02Brlens 2.352642347370305e-01]):3.473787401568362e-02[&B TK02Brlens 3.476275427555299e-02]):3.779341232036226e-02[&B TK02Brlens 3.780982315338213e-02]):6.347623524059642e-02[&B TK02Brlens 6.349560749251790e-02],19:1.815391672891224e-01[&B TK02Brlens 1.815437185461943e-01]):4.641991336823437e-02[&B TK02Brlens 4.642589341895562e-02]):6.404634316755642e-03[&B TK02Brlens 6.404044434250785e-03],(27:2.981777467956936e-02[&B TK02Brlens 2.980254636235780e-02],8:3.662228519805488e-02[&B TK02Brlens 3.660509609243093e-02]):5.611397812777330e-02[&B TK02Brlens 5.609787306423188e-02]):7.932407998960489e-02[&B TK02Brlens 7.932068863877788e-02],((25:2.025782342679074e-01[&B TK02Brlens 2.025256244206453e-01],((34:1.686826926433924e-01[&B TK02Brlens 1.685576150738823e-01],(59:2.771136900340463e-01[&B TK02Brlens 2.768637836120597e-01],38:2.213755733434941e-02[&B TK02Brlens 2.211594554929141e-02]):8.408962197785930e-02[&B TK02Brlens 8.400880508977743e-02]):1.726333386538297e-01[&B TK02Brlens 1.725308416587470e-01],(65:5.717156812059621e-02[&B TK02Brlens 5.716806274738696e-02],35:1.571949627449782e-01[&B TK02Brlens 1.572471449828860e-01]):8.526849013011972e-02[&B TK02Brlens 8.525240788475530e-02]):8.003696775468883e-02[&B TK02Brlens 8.001530620883268e-02]):1.367581165599852e-02[&B TK02Brlens 1.367259170328121e-02],18:1.162612790668747e-01[&B TK02Brlens 1.162355176599653e-01]):1.831430918966115e-02[&B TK02Brlens 1.831184515761031e-02]):2.820546063552865e-02[&B TK02Brlens 2.820771901948586e-02],(29:2.384313641401195e-01[&B TK02Brlens 2.384052426994749e-01],((69:1.008559167410130e-01[&B TK02Brlens 1.008796598824350e-01],67:4.405101776282971e-02[&B TK02Brlens 4.406948418436703e-02]):3.049827179489006e-02[&B TK02Brlens 3.050589363912439e-02],68:1.423476068135197e-01[&B TK02Brlens 1.424048459674798e-01]):5.952592812264323e-02[&B TK02Brlens 5.953992320142124e-02]):9.487887631756120e-03[&B TK02Brlens 9.489718536398210e-03]):1.311805874768832e-01[&B TK02Brlens 1.311940978857930e-01],43:1.300007267266170e-01[&B TK02Brlens 1.299749394608134e-01]):3.589946223087725e-03[&B TK02Brlens 3.590274464425513e-03],((24:1.627171276139205e-02[&B TK02Brlens 1.627334745266506e-02],(36:1.239582276521480e-01[&B TK02Brlens 1.239670972017802e-01],20:2.583261340684651e-02[&B TK02Brlens 2.583375783376861e-02]):7.464894057832727e-02[&B TK02Brlens 7.464270635783642e-02]):2.359427552836593e-01[&B TK02Brlens 2.359722371806957e-01],((11:8.012249411440941e-02[&B TK02Brlens 8.008008249253892e-02],74:2.580328211966210e-02[&B TK02Brlens 2.579642758524554e-02]):1.535284165996909e-02[&B TK02Brlens 1.534767937186464e-02],(((13:3.266545027095513e-02[&B TK02Brlens 3.265847971557165e-02],2:1.044412710015949e-01[&B TK02Brlens 1.043779804621965e-01]):6.817669152489803e-02[&B TK02Brlens 6.815050961442887e-02],(12:5.732321544862318e-02[&B TK02Brlens 5.729751024297193e-02],9:1.065738932682541e-01[&B TK02Brlens 1.065221566127220e-01]):2.040235008835212e-02[&B TK02Brlens 2.039348087071510e-02]):9.482603891190156e-02[&B TK02Brlens 9.478976354124492e-02],39:1.728301633779088e-01[&B TK02Brlens 1.727748215614875e-01]):2.126191174730163e-02[&B TK02Brlens 2.125468461794586e-02]):1.021905803323158e-01[&B TK02Brlens 1.021817831550940e-01]):6.300052177201998e-02[&B TK02Brlens 6.301138601593277e-02]):1.932575987306651e-02[&B TK02Brlens 1.932608210784694e-02]):7.016780829790603e-02[&B TK02Brlens 7.016368354720035e-02],(4:2.233939052314189e-01[&B TK02Brlens 2.233337883462470e-01],46:3.630362131576792e-02[&B TK02Brlens 3.629782437042079e-02]):6.683327707255193e-02[&B TK02Brlens 6.682794434933050e-02]):1.683278533441612e-01[&B TK02Brlens 1.683833765403215e-01]):2.287278335638021e-03[&B TK02Brlens 2.288777020609557e-03],70:1.629078813170617e-01[&B TK02Brlens 1.629624757432014e-01]):9.218830785719945e-03[&B TK02Brlens 9.224308762721369e-03]):1.324643902746381e-01[&B TK02Brlens 1.325329142709019e-01]):9.177649562187939e-02[&B TK02Brlens 9.181515225753155e-02]):1.244321737713561e-02[&B TK02Brlens 1.244702548945485e-02],82:1.532214203130411e-01[&B TK02Brlens 1.533078010121916e-01]):3.231126835747400e-02[&B TK02Brlens 3.231547186820858e-02]);
	tree mcmc.tree_4 [&B TK02Brlens] = [&R] [&clockrate = 2.903417199466984e-03] (1:6.075492895213370e-02[&B TK02Brlens 4.528758963704733e-02],(82:4.874555807132672e-02[&B TK02Brlens 4.185217599028659e-02],(((((70:8.160363579823289e-03[&B TK02Brlens 1.442571440833048e-01],((((45:3.749489425560325e-02[&B TK02Brlens 1.727327581026969e-01],14:2.417415950800614e-02[&B TK02Brlens 1.367831895354706e-01]):9.966104632019135e-03[&B TK02Brlens 6.545301377251986e-02],(((64:1.555266283666047e-02[&B TK02Brlens 4.838849819987490e-02],(16:2.333213249462819e-04[&B TK02Brlens 3.259880375065022e-04],63:3.635359471263016e-02[&B TK02Brlens 4.254202063279884e-02]):9.255874272390772e-03[&B TK02Brlens 1.937799147320283e-02]):1.016306795996904e-02[&B TK02Brlens 3.214803385889952e-02],15:3.061382969257561e-03[&B TK02Brlens 1.260133652748167e-02]):7.382462681267546e-03[&B TK02Brlens 2.892200471142174e-02],(44:2.600012366027166e-02[&B TK02Brlens 9.886509855723628e-02],(17:0.000000000000000e+00[&B TK02Brlens 0.000000000000000e+00],28:7.497963793117159e-03[&B TK02Brlens 5.880219492848984e-02]):2.006328183071656e-02[&B TK02Brlens 1.299115662304908e-01]):2.083703251290066e-04[&B TK02Brlens 8.865935800241994e-04]):5.189110549561120e-03[&B TK02Brlens 3.153977467619411e-02]):9.281583308469064e-03[&B TK02Brlens 1.021809980671677e-01],(((32:1.338924887715126e-02[&B TK02Brlens 1.486470707825182e-01],(24:4.618980715276466e-02[&B TK02Brlens 9.694116596406400e-01],((10:2.504971699922270e-03[&B TK02Brlens 3.264260961633157e-02],6:0.000000000000000e+00[&B TK02Brlens 0.000000000000000e+00]):1.379934011812882e-02[&B TK02Brlens 2.447204038816583e-01],4:0.000000000000000e+00[&B TK02Brlens 0.000000000000000e+00]):1.981105851402004e-02[&B TK02Brlens 4.273546360776883e-01]):8.591966596826373e-03[&B TK02Brlens 1.444366540444438e-01]):7.089591989529298e-03[&B TK02Brlens 9.436135560887327e-02],(46:0.000000000000000e+00[&B TK02Brlens 0.000000000000000e+00],(43:9.170960265238455e-03[&B TK02Brlens 1.345079158069060e-01],(((11:2.043646355169471e-02[&B TK02Brlens 1.370255221347949e-01],(39:2.328027333759732e-02[&B TK02Brlens 1.636821739019825e-01],65:1.109395441464868e-02[&B TK02Brlens 1.050140971338132e-01]):1.052814042146827e-02[&B TK02Brlens 7.261379736452747e-02]):3.258490880599929e-04[&B TK02Brlens 2.376905160003693e-03],(12:3.390276671961365e-02[&B TK02Brlens 1.210716457893872e-01],((20:9.111047062735671e-03[&B TK02Brlens 9.137783062062860e-02],9:5.332159873950068e-03[&B TK02Brlens 4.871126754399283e-02]):9.134286163773663e-03[&B TK02Brlens 6.283689849152281e-02],(13:1.980275521983641e-02[&B TK02Brlens 9.794011994008744e-02],2:1.191314649238215e-02[&B TK02Brlens 7.534795657948973e-02]):7.569122833254984e-03[&B TK02Brlens 3.749322125278239e-02]):1.365404477085581e-02[&B TK02Brlens 5.995019939040015e-02]):1.190619076681143e-02[&B TK02Brlens 6.964822544245768e-02]):4.772280850202018e-03[&B TK02Brlens 4.416031151136494e-02],(((((37:2.424470786829447e-03[&B TK02Brlens 3.229302482039827e-02],(((30:4.117661301264985e-02[&B TK02Brlens 3.852049722078468e-01],(41:1.181948564017622e-03[&B TK02Brlens 6.539475121016598e-03],((49:1.368466083076573e-02[&B TK02Brlens 3.067135340374193e-02],(60:6.710825033586498e-03[&B TK02Brlens 1.320461509401544e-02],(50:3.405537187134114e-02[&B TK02Brlens 1.137503518633226e-01],((58:2.955801934681625e-02[&B TK02Brlens 1.185733155149158e-01],(56:0.000000000000000e+00[&B TK02Brlens 0.000000000000000e+00],57:1.998283017056085e-02[&B TK02Brlens 1.018300880249934e-01]):1.777531556770710e-03[&B TK02Brlens 9.973552247582874e-03]):2.179090765516912e-02[&B TK02Brlens 1.040015502460441e-01],(55:7.563315817066816e-03[&B TK02Brlens 2.257877142345665e-02],(52:1.028750717362365e-02[&B TK02Brlens 6.056088414803946e-02],(48:1.100925140527415e-01[&B TK02Brlens 4.590335295926198e-01],(53:5.403123363228107e-03[&B TK02Brlens 3.579369455207091e-02],(51:8.057742241579595e-02[&B TK02Brlens 3.604650693283442e-01],72:1.308125814272153e-02[&B TK02Brlens 9.621348443243875e-02]):2.442611972255809e-02[&B TK02Brlens 1.607761827722453e-01]):5.088971914387452e-03[&B TK02Brlens 3.381997806689149e-02]):7.144775029039332e-03[&B TK02Brlens 4.221094604911797e-02]):1.946235832944629e-02[&B TK02Brlens 7.915677423067527e-02]):5.704438726165552e-02[&B TK02Brlens 1.982019067756072e-01]):1.742351337971447e-02[&B TK02Brlens 6.327624517931321e-02]):2.100423500757255e-02[&B TK02Brlens 5.858282531119582e-02]):2.194471943092934e-02[&B TK02Brlens 4.918457631765319e-02]):3.727872379154275e-02[&B TK02Brlens 1.392573588905934e-01],5:3.524187896828015e-02[&B TK02Brlens 2.255694551489161e-01]):4.827896864841035e-04[&B TK02Brlens 2.579980921751845e-03]):4.061119192079175e-05[&B TK02Brlens 2.206348219081087e-04]):1.714895739920316e-03[&B TK02Brlens 9.653010698985491e-03],3:1.868468764510837e-02[&B TK02Brlens 1.080832292456672e-01]):1.968062045635273e-02[&B TK02Brlens 9.840853667575201e-02],(61:1.426373554361643e-02[&B TK02Brlens 4.945091706066545e-02],(18:8.506869564961123e-03[&B TK02Brlens 2.949244957721183e-02],((73:0.000000000000000e+00[&B TK02Brlens 0.000000000000000e+00],59:2.383842871138223e-02[&B TK02Brlens 1.279984483314944e-01]):2.019509633007621e-03[&B TK02Brlens 7.547231883948345e-03],33:6.387725784250731e-03[&B TK02Brlens 2.575988883927286e-02]):2.957206852982264e-02[&B TK02Brlens 1.096728046772303e-01]):1.069508483813028e-03[&B TK02Brlens 3.707876885896527e-03]):1.399283484143529e-02[&B TK02Brlens 5.413116732267243e-02]):1.585464389245389e-02[&B TK02Brlens 1.427483010414457e-01]):1.131314726261656e-03[&B TK02Brlens 1.628601924792037e-02],(27:6.335555718557214e-04[&B TK02Brlens 1.006019223246576e-02],(19:1.156343526148593e-02[&B TK02Brlens 1.752534018620691e-01],8:2.618315315845670e-03[&B TK02Brlens 3.363565231997611e-02]):1.385965335879846e-03[&B TK02Brlens 1.990609179413752e-02]):3.249330529746378e-03[&B TK02Brlens 5.012242394199943e-02]):1.026764980093386e-02[&B TK02Brlens 1.350014436689902e-01],((34:5.613928911551145e-02[&B TK02Brlens 4.167142608040566e-01],((68:1.078441885195274e-02[&B TK02Brlens 8.104480811849611e-02],35:3.614922345210985e-02[&B TK02Brlens 1.557450361123979e-01]):8.183016922663721e-03[&B TK02Brlens 7.902478123649442e-02],69:3.380566784704961e-03[&B TK02Brlens 4.715812825379694e-02]):3.241309649184637e-03[&B TK02Brlens 3.966920945008467e-02]):1.952065229020250e-03[&B TK02Brlens 2.424790034792603e-02],67:0.000000000000000e+00[&B TK02Brlens 0.000000000000000e+00]):8.038646277069406e-03[&B TK02Brlens 9.851906053385863e-02]):8.318858292050202e-03[&B TK02Brlens 1.043086853521489e-01],((29:0.000000000000000e+00[&B TK02Brlens 0.000000000000000e+00],(36:3.027513408959930e-03[&B TK02Brlens 2.446260905854875e-02],(38:6.479319786010484e-03[&B TK02Brlens 5.192025568505027e-02],54:4.179737154020926e-02[&B TK02Brlens 2.825962020401214e-01]):2.564014603096925e-02[&B TK02Brlens 2.071749266917955e-01]):1.150071507073347e-02[&B TK02Brlens 1.079316949907212e-01]):2.462198637683355e-02[&B TK02Brlens 2.677174078396927e-01],((26:1.451156515341308e-04[&B TK02Brlens 1.241472919395705e-03],7:1.315923407960731e-02[&B TK02Brlens 1.157746238715254e-01]):1.016932007361489e-02[&B TK02Brlens 9.640236411064282e-02],((21:5.268242130136134e-04[&B TK02Brlens 5.715878226191596e-03],(42:1.480047461105054e-02[&B TK02Brlens 1.887300608849730e-01],71:2.547970699367907e-02[&B TK02Brlens 2.977129997346964e-01]):2.176435952482063e-02[&B TK02Brlens 2.307516969502836e-01]):9.523579107664760e-03[&B TK02Brlens 1.035872314686753e-01],((((23:0.000000000000000e+00[&B TK02Brlens 0.000000000000000e+00],22:5.835615780173049e-03[&B TK02Brlens 4.186213359106097e-02]):6.404190366047951e-03[&B TK02Brlens 4.759616203931246e-02],25:8.086012647088636e-03[&B TK02Brlens 6.007167183251189e-02]):1.734841123050257e-02[&B TK02Brlens 1.428839136627063e-01],40:0.000000000000000e+00[&B TK02Brlens 0.000000000000000e+00]):2.148709795925442e-03[&B TK02Brlens 1.915296748985326e-02],66:2.264644796930815e-02[&B TK02Brlens 2.485421849666073e-01]):8.143144313668046e-03[&B TK02Brlens 8.097947833742444e-02]):6.732852851274444e-05[&B TK02Brlens 7.181596479987004e-04]):9.723588404933092e-03[&B TK02Brlens 1.047836098650285e-01]):1.029152024843966e-02[&B TK02Brlens 1.280099353895581e-01]):3.551857179000357e-03[&B TK02Brlens 4.116570326060980e-02],74:9.167319594652459e-03[&B TK02Brlens 7.685458822976320e-02]):1.067495659445905e-03[&B TK02Brlens 1.099159703994798e-02]):8.894778286663770e-03[&B TK02Brlens 1.193190745028709e-01]):9.387220694501557e-03[&B TK02Brlens 1.691359995891566e-01]):9.706689450017000e-03[&B TK02Brlens 1.652270145047642e-01]):8.332382506728409e-03[&B TK02Brlens 1.119921207382883e-01],(31:1.017374638124023e-02[&B TK02Brlens 1.779612157837878e-01],62:7.011737234071443e-03[&B TK02Brlens 1.212348166315829e-01]):5.884532920083545e-03[&B TK02Brlens 8.974040916637800e-02]):9.650729986684980e-03[&B TK02Brlens 1.320747589145251e-01]):2.100958482822783e-03[&B TK02Brlens 3.356950080052434e-02],47:6.339230796239505e-03[&B TK02Brlens 1.099734862832148e-01]):1.030988353516741e-03[&B TK02Brlens 1.725389869842509e-02]):1.257807826761369e-02[&B TK02Brlens 2.991629317131745e-01],85:0.000000000000000e+00[&B TK02Brlens 0.000000000000000e+00]):8.873148483213361e-03[&B TK02Brlens 2.199286953773681e-01],83:0.000000000000000e+00[&B TK02Brlens 0.000000000000000e+00]):8.345794202022267e-03[&B TK02Brlens 1.096070175526644e-01],((76:6.869783952537751e-03[&B TK02Brlens 3.944692936150211e-02],(75:0.000000000000000e+00[&B TK02Brlens 0.000000000000000e+00],(((78:1.290665360333957e-02[&B TK02Brlens 3.099846541732176e-02],(81:1.285454597812577e-02[&B TK02Brlens 9.621627657564451e-02],79:1.047454599133599e-03[&B TK02Brlens 6.509341614148939e-03]):1.079970292012713e-02[&B TK02Brlens 5.155156879923030e-02]):1.889238657693332e-02[&B TK02Brlens 4.873384948065086e-02],77:9.631450057714420e-03[&B TK02Brlens 1.759365289695261e-02]):3.145996140562132e-02[&B TK02Brlens 7.148917004788841e-02],80:2.569936000841054e-02[&B TK02Brlens 5.920373821914812e-02]):7.378364111354212e-03[&B TK02Brlens 2.310785589458581e-02]):3.271854080814481e-03[&B TK02Brlens 1.463120399764066e-02]):2.998617870380038e-02[&B TK02Brlens 2.437121923981682e-01],84:2.466927963146237e-03[&B TK02Brlens 2.678315807058670e-02]):1.195119129812605e-02[&B TK02Brlens 1.161984342512193e-01]):1.552269382849314e-02[&B TK02Brlens 1.044863670354695e-01],(86:2.417918525796798e-03[&B TK02Brlens 1.119916440497800e-02],(88:1.057796516231674e-02[&B TK02Brlens 1.140542941205820e-02],87:1.936825338155064e-02[&B TK02Brlens 1.585576055702171e-02]):7.615541900468134e-02[&B TK02Brlens 2.056783281150544e-01]):3.591683978374194e-02[&B TK02Brlens 1.707042603051969e-01]):4.256772009291232e-02[&B TK02Brlens 1.220413022710746e-01]):1.431922216855376e-02[&B TK02Brlens 1.331826099765242e-02]);
	tree mcmc.tree_5 [&B TK02Brlens] = [&R] [&clockrate = 3.843101729417585e-03] (1:4.408390912341097e-02[&B TK02Brlens 4.342302930608224e-02],(((((76:1.668179660825693e-02[&B TK02Brlens 4.693862718119162e-02],(75:1.842516225833011e-04[&B TK02Brlens 4.585568288227251e-04],(80:7.229078981163236e-03[&B TK02Brlens 1.579012384097488e-02],(77:4.786810123226508e-03[&B TK02Brlens 9.668823302203420e-03],((79:0.000000000000000e+00[&B TK02Brlens 0.000000000000000e+00],81:3.679721710166790e-02[&B TK02Brlens 1.488854108478910e-01]):6.001996696995020e-03[&B TK02Brlens 1.723234442277172e-02],78:2.983861652654286e-02[&B TK02Brlens 8.038379006260940e-02]):2.280143382945961e-02[&B TK02Brlens 5.130162309234641e-02]):2.337918954810828e-02[&B TK02Brlens 4.935298892120445e-02]):1.368822639541225e-02[&B TK02Brlens 3.230009116008873e-02]):1.061122399433303e-02[&B TK02Brlens 2.640871845005918e-02]):5.451741442581798e-02[&B TK02Brlens 1.716112156889975e-01],84:8.720795544591828e-03[&B TK02Brlens 3.344833537605506e-02]):1.566703791298465e-02[&B TK02Brlens 7.465246163501674e-02],(83:0.000000000000000e+00[&B TK02Brlens 0.000000000000000e+00],(85:0.000000000000000e+00[&B TK02Brlens 0.000000000000000e+00],(((((14:0.000000000000000e+00[&B TK02Brlens 0.000000000000000e+00],(6:1.185820921085762e-02[&B TK02Brlens 3.082026777181890e-02],10:0.000000000000000e+00[&B TK02Brlens 0.000000000000000e+00]):5.773360458978050e-02[&B TK02Brlens 3.284067472210919e-01]):1.579532452842767e-02[&B TK02Brlens 1.215329697536419e-01],((28:2.190718606510841e-02[&B TK02Brlens 1.882020539423217e-01],16:0.000000000000000e+00[&B TK02Brlens 0.000000000000000e+00]):7.602042157801257e-03[&B TK02Brlens 5.765260093838562e-02],17:0.000000000000000e+00[&B TK02Brlens 0.000000000000000e+00]):1.224948290329807e-03[&B TK02Brlens 8.527391245743641e-03]):1.219219022634666e-02[&B TK02Brlens 8.773240757187487e-02],((64:0.000000000000000e+00[&B TK02Brlens 0.000000000000000e+00],63:6.050457436175684e-02[&B TK02Brlens 9.128632644820094e-02]):1.886853384932738e-02[&B TK02Brlens 4.423808156295000e-02],15:1.291432805825776e-02[&B TK02Brlens 3.789018398515494e-02]):1.306421430958127e-02[&B TK02Brlens 6.465663875381264e-02]):3.943091308057378e-03[&B TK02Brlens 2.964688393541718e-02],(45:4.426469389863532e-02[&B TK02Brlens 2.079027173243541e-01],44:6.483481503703813e-04[&B TK02Brlens 3.020777527428692e-03]):2.119595899967877e-02[&B TK02Brlens 1.316083460534917e-01]):7.641949915045632e-03[&B TK02Brlens 8.766368562340142e-02],((47:4.726610298719162e-03[&B TK02Brlens 6.460989211691942e-02],((((46:6.610511589408511e-03[&B TK02Brlens 6.303785794606215e-02],((((((39:4.206560391542911e-02[&B TK02Brlens 2.229807435998637e-01],11:1.765989617883797e-02[&B TK02Brlens 6.792253344439497e-02]):2.616397904817765e-03[&B TK02Brlens 1.294149029211132e-02],((9:2.526238152731096e-02[&B TK02Brlens 1.422812039929029e-01],12:2.841348940539422e-02[&B TK02Brlens 1.547100363207034e-01]):3.385426903979969e-03[&B TK02Brlens 1.823648645696525e-02],(13:1.842566803032257e-02[&B TK02Brlens 6.601212808451533e-02],2:0.000000000000000e+00[&B TK02Brlens 0.000000000000000e+00]):1.697443141997103e-02[&B TK02Brlens 7.968443651513786e-02]):1.815254566255499e-02[&B TK02Brlens 9.386086601854324e-02]):9.132294578495731e-03[&B TK02Brlens 4.164193157007141e-02],((36:0.000000000000000e+00[&B TK02Brlens 0.000000000000000e+00],(20:0.000000000000000e+00[&B TK02Brlens 0.000000000000000e+00],29:1.701158954029604e-02[&B TK02Brlens 3.541470628667058e-02]):9.653321743170662e-03[&B TK02Brlens 2.478708594959191e-02]):4.739080187011138e-02[&B TK02Brlens 1.455422597087397e-01],74:0.000000000000000e+00[&B TK02Brlens 0.000000000000000e+00]):3.053432986158806e-03[&B TK02Brlens 1.240512661479923e-02]):5.843548642771033e-03[&B TK02Brlens 3.314822140055471e-02],((((38:5.099188701126903e-02[&B TK02Brlens 4.315657345726448e-01],(66:0.000000000000000e+00[&B TK02Brlens 0.000000000000000e+00],34:2.752735542479055e-02[&B TK02Brlens 4.792327204934025e-01]):2.697326611049925e-02[&B TK02Brlens 2.273922947018522e-01]):3.631948413005444e-03[&B TK02Brlens 1.314331199856581e-02],40:1.022997136777338e-02[&B TK02Brlens 2.984204625374149e-02]):1.581582904940286e-02[&B TK02Brlens 7.404977967397140e-02],((22:7.057267864981693e-03[&B TK02Brlens 4.487835580071250e-02],23:2.559902401424096e-03[&B TK02Brlens 1.388932806751688e-02]):2.692007606681402e-02[&B TK02Brlens 1.572327793189821e-01],((42:2.462489829366537e-03[&B TK02Brlens 9.708448171539227e-03],(71:0.000000000000000e+00[&B TK02Brlens 0.000000000000000e+00],33:2.993723991930912e-02[&B TK02Brlens 2.772469001952128e-01]):1.218616899846866e-02[&B TK02Brlens 7.798317962425012e-02]):4.428073111893454e-02[&B TK02Brlens 2.175197939703209e-01],21:1.287806546868246e-03[&B TK02Brlens 7.355143525006699e-03]):9.238462373729498e-03[&B TK02Brlens 5.407532193022738e-02]):1.078655005609395e-02[&B TK02Brlens 6.778807310226266e-02]):1.880659638550785e-03[&B TK02Brlens 1.267912432464878e-02],(7:1.323081088087480e-02[&B TK02Brlens 4.337626559946060e-02],26:2.011467015682720e-03[&B TK02Brlens 7.293027153365718e-03]):2.562826669964980e-02[&B TK02Brlens 1.315513131100321e-01]):1.950917052801914e-02[&B TK02Brlens 1.356847765609102e-01]):5.069625718998060e-03[&B TK02Brlens 3.893954484883815e-02],(((69:1.788456031918793e-02[&B TK02Brlens 8.890753946895276e-02],67:1.300255325644179e-02[&B TK02Brlens 7.522288726098657e-02]):4.071187080167460e-03[&B TK02Brlens 2.396992033134554e-02],(35:5.944946412948862e-02[&B TK02Brlens 1.960903303703149e-01],68:1.829569147190768e-02[&B TK02Brlens 8.390924059580619e-02]):4.815372135219376e-03[&B TK02Brlens 2.586258748355957e-02]):7.631720466785452e-03[&B TK02Brlens 5.760787090087006e-02],(65:2.112240888075462e-02[&B TK02Brlens 2.364247351453197e-01],((37:1.209069678999446e-02[&B TK02Brlens 8.669450401554527e-02],(((19:1.299548067870501e-02[&B TK02Brlens 7.045299704974731e-02],(25:3.444759874180775e-02[&B TK02Brlens 2.070708271108802e-01],30:5.739147271361744e-02[&B TK02Brlens 4.007801600079481e-01]):8.304314022791415e-03[&B TK02Brlens 4.397814133110240e-02]):2.573360040315152e-04[&B TK02Brlens 1.258714994013188e-03],24:0.000000000000000e+00[&B TK02Brlens 0.000000000000000e+00]):2.340258502356530e-03[&B TK02Brlens 1.360929622011417e-02],((18:0.000000000000000e+00[&B TK02Brlens 0.000000000000000e+00],61:1.345742178740533e-02[&B TK02Brlens 1.060560947018142e-01]):1.320305923996268e-02[&B TK02Brlens 1.101322658159633e-01],(((3:2.749160046340768e-02[&B TK02Brlens 1.710499671608990e-01],(54:6.097325010900967e-02[&B TK02Brlens 6.616647926188386e-01],5:0.000000000000000e+00[&B TK02Brlens 0.000000000000000e+00]):2.047364176586883e-02[&B TK02Brlens 1.245451095501837e-01]):2.628505887381927e-02[&B TK02Brlens 1.624730666629652e-01],(73:0.000000000000000e+00[&B TK02Brlens 0.000000000000000e+00],((((50:7.215741558753523e-02[&B TK02Brlens 1.096797142102764e-01],((56:1.103193683075481e-03[&B TK02Brlens 3.994327547969187e-03],(57:2.338341163918447e-02[&B TK02Brlens 9.472956530592376e-02],58:4.063534994891999e-02[&B TK02Brlens 1.044428186801174e-01]):1.613085343532603e-02[&B TK02Brlens 5.354153754405284e-02]):2.439739162592254e-02[&B TK02Brlens 6.647055318646651e-02],((((53:1.058436077716869e-03[&B TK02Brlens 7.042469023485916e-03],(72:7.953938785886559e-04[&B TK02Brlens 2.766108986744136e-03],51:8.771962760667579e-02[&B TK02Brlens 4.816040975479142e-01]):6.429489840559030e-02[&B TK02Brlens 3.239736105138692e-01]):1.359283181715861e-02[&B TK02Brlens 6.534454729559390e-02],48:1.656073578294247e-01[&B TK02Brlens 2.904141632805295e-01]):2.832956898554723e-03[&B TK02Brlens 8.407377470610943e-03],52:8.222126858784245e-03[&B TK02Brlens 2.165065715373937e-02]):2.606811758285222e-02[&B TK02Brlens 7.631271797309018e-02],55:3.229948185770148e-03[&B TK02Brlens 8.325442292352207e-03]):9.005610824290708e-02[&B TK02Brlens 2.120217969966249e-01]):4.348526071576900e-03[&B TK02Brlens 8.829870242051676e-03]):2.725929609497367e-02[&B TK02Brlens 7.732130366422120e-02],49:0.000000000000000e+00[&B TK02Brlens 0.000000000000000e+00]):2.567275093413613e-02[&B TK02Brlens 7.383145914042751e-02],59:1.238233201964568e-02[&B TK02Brlens 3.337000992429390e-02]):1.320911777315798e-02[&B TK02Brlens 3.813716273683133e-02],60:3.488541626554191e-02[&B TK02Brlens 1.007206400994183e-01]):1.013774468628441e-02[&B TK02Brlens 4.243946715777648e-02]):3.635175889733612e-02[&B TK02Brlens 1.962263482224344e-01]):3.194422807654184e-03[&B TK02Brlens 1.939305668906506e-02],41:0.000000000000000e+00[&B TK02Brlens 0.000000000000000e+00]):2.759796910834807e-03[&B TK02Brlens 1.982894662511969e-02]):2.317270043120579e-02[&B TK02Brlens 1.713518297315325e-01]):3.643177397590183e-03[&B TK02Brlens 2.806995334524130e-02]):1.790766604599269e-03[&B TK02Brlens 1.454712497453709e-02],(8:8.266173460278026e-03[&B TK02Brlens 5.714206914510395e-02],27:1.660353914615720e-03[&B TK02Brlens 1.220799070738908e-02]):1.591243952465349e-03[&B TK02Brlens 1.182664963687229e-02]):1.354081836444260e-02[&B TK02Brlens 1.162638840504696e-01]):2.486376375460784e-03[&B TK02Brlens 2.335180292897887e-02]):1.932244590044040e-02[&B TK02Brlens 1.689304179504290e-01]):9.621351560350924e-03[&B TK02Brlens 9.113814231326492e-02],(43:0.000000000000000e+00[&B TK02Brlens 0.000000000000000e+00],4:1.330312715025367e-02[&B TK02Brlens 1.353525045055923e-01]):1.048866251349005e-02[&B TK02Brlens 1.170427774818630e-01]):7.258863548083269e-03[&B TK02Brlens 7.302066510900279e-02]):1.454043386099392e-02[&B TK02Brlens 2.086226040636092e-01],32:0.000000000000000e+00[&B TK02Brlens 0.000000000000000e+00]):6.280952871283147e-03[&B TK02Brlens 1.092379623630934e-01],31:1.601789444854137e-02[&B TK02Brlens 1.914666001894223e-01]):2.725693962716742e-03[&B TK02Brlens 5.058910883456725e-02],62:0.000000000000000e+00[&B TK02Brlens 0.000000000000000e+00]):1.338653350329256e-02[&B TK02Brlens 2.144425804755206e-01]):5.029387411827012e-03[&B TK02Brlens 6.339651179610868e-02],70:1.143968311871146e-02[&B TK02Brlens 2.135921971281778e-01]):1.305936851475911e-03[&B TK02Brlens 1.949200124130607e-02]):2.082765329391549e-02[&B TK02Brlens 4.134239025103865e-01]):9.094963868160361e-03[&B TK02Brlens 1.680649531748983e-01]):1.989976797487412e-02[&B TK02Brlens 1.804549707118818e-01]):1.132137821390359e-02[&B TK02Brlens 5.587817855627109e-02],(86:3.925199988327327e-03[&B TK02Brlens 4.669730516899688e-03],(88:0.000000000000000e+00[&B TK02Brlens 0.000000000000000e+00],87:1.746536138181071e-02[&B TK02Brlens 1.809481259086243e-02]):1.287172464156564e-01[&B TK02Brlens 1.329512441934759e-01]):2.845784399928550e-02[&B TK02Brlens 7.742550300054656e-02]):3.640703680756802e-02[&B TK02Brlens 1.004438268856163e-01],82:3.727616703221745e-02[&B TK02Brlens 3.388854893247552e-02]):2.834752257242586e-03[&B TK02Brlens 3.318026929541100e-03]);
	tree mcmc.tree_6 [&B TK02Brlens] = [&R] [&clockrate = 1.653576835568292e-02] (1:1.613582748395950e-01[&B TK02Brlens 1.613434099263986e-01],((((88:2.646576511138488e-02[&B TK02Brlens 2.646607567259256e-02],87:2.662997874593498e-02[&B TK02Brlens 2.662952286965425e-02]):5.046955500150223e-01[&B TK02Brlens 5.046901341418517e-01],86:3.154990201770191e-02[&B TK02Brlens 3.154747819564362e-02]):2.830935878919481e-01[&B TK02Brlens 2.830764966343011e-01],((((47:6.665595698384053e-02[&B TK02Brlens 6.667073335551521e-02],(44:5.577383697301386e-02[&B TK02Brlens 5.578535646775514e-02],((15:3.908375669893882e-03[&B TK02Brlens 3.909591841962093e-03],(64:2.598499116341246e-02[&B TK02Brlens 2.599676957046913e-02],63:2.040345408524740e-01[&B TK02Brlens 2.041367184084487e-01]):3.009774256318831e-02[&B TK02Brlens 3.010766443442986e-02]):5.911618514205630e-02[&B TK02Brlens 5.913134330732783e-02],(((14:5.534675083342488e-02[&B TK02Brlens 5.539086020699059e-02],17:2.150973502600007e-02[&B TK02Brlens 2.152506525535820e-02]):8.974691816159730e-03[&B TK02Brlens 8.980906776702368e-03],16:9.510808250687397e-03[&B TK02Brlens 9.516085942135351e-03]):6.826944746211927e-02[&B TK02Brlens 6.829747963427268e-02],28:9.439598239688696e-02[&B TK02Brlens 9.440736488254375e-02]):2.652890617830650e-02[&B TK02Brlens 2.653461915437786e-02]):2.254396056875896e-02[&B TK02Brlens 2.255009458345064e-02]):1.045847126865072e-01[&B TK02Brlens 1.046051819215552e-01]):5.885723487060668e-02[&B TK02Brlens 5.885777479665193e-02],(((((((((((7:8.406857002162127e-02[&B TK02Brlens 8.404854613054043e-02],26:3.353466032482988e-04[&B TK02Brlens 3.351936441072103e-04]):4.250676615608451e-02[&B TK02Brlens 4.248711717077595e-02],66:1.209042385309078e-01[&B TK02Brlens 1.208375606768780e-01]):4.015982299107734e-02[&B TK02Brlens 4.014096024064324e-02],40:6.609566359960461e-02[&B TK02Brlens 6.606356992767773e-02]):8.752949522657638e-02[&B TK02Brlens 8.748438901601721e-02],((22:1.039284802198726e-01[&B TK02Brlens 1.038544393986639e-01],23:7.434030023283356e-04[&B TK02Brlens 7.425929851419422e-04]):1.537620017194077e-01[&B TK02Brlens 1.536297726003930e-01],((71:6.572177252750033e-02[&B TK02Brlens 6.569395640611873e-02],42:1.174819655739343e-01[&B TK02Brlens 1.174240536529918e-01]):2.612627029626517e-01[&B TK02Brlens 2.611521984986366e-01],21:5.820381030995581e-03[&B TK02Brlens 5.818476462183489e-03]):1.009128009354034e-01[&B TK02Brlens 1.008630526703653e-01]):3.175048824744953e-02[&B TK02Brlens 3.173160341649522e-02]):8.454247934846171e-02[&B TK02Brlens 8.450796611382498e-02],32:5.515957800971294e-02[&B TK02Brlens 5.514035101095258e-02]):8.557001521788976e-02[&B TK02Brlens 8.555898455446269e-02],((43:6.870672903081854e-02[&B TK02Brlens 6.871036995463227e-02],(((((27:1.106386342580890e-02[&B TK02Brlens 1.106672560353928e-02],8:6.585274387100237e-02[&B TK02Brlens 6.587245726272921e-02]):1.989826756013824e-02[&B TK02Brlens 1.990323005361641e-02],(((((34:1.814584003710660e-01[&B TK02Brlens 1.814172559732127e-01],38:1.553067348210895e-01[&B TK02Brlens 1.551957970264299e-01]):7.607349700347865e-02[&B TK02Brlens 7.605769422886970e-02],3:1.807517639418188e-01[&B TK02Brlens 1.806971887627049e-01]):7.086130874279561e-03[&B TK02Brlens 7.085591763792138e-03],18:1.676307874755496e-01[&B TK02Brlens 1.675733424312969e-01]):4.376595424930629e-03[&B TK02Brlens 4.376339402044182e-03],(((5:1.234104193894157e-01[&B TK02Brlens 1.234128123765782e-01],30:2.225386208050537e-01[&B TK02Brlens 2.226152982376826e-01]):1.073419781059612e-01[&B TK02Brlens 1.073637166580370e-01],(((((((58:6.866569007886869e-02[&B TK02Brlens 6.865248675024463e-02],(56:1.733131445795788e-04[&B TK02Brlens 1.734101469270904e-04],(57:5.393379481316507e-02[&B TK02Brlens 5.395854534712287e-02],(50:6.088762184599517e-02[&B TK02Brlens 6.089468770514216e-02],(55:3.614875342907964e-02[&B TK02Brlens 3.615696909432289e-02],(((72:1.716037446486481e-01[&B TK02Brlens 1.717215140720837e-01],(51:2.793776888416253e-01[&B TK02Brlens 2.797339456521845e-01],48:2.793776888416253e-01[&B TK02Brlens 2.796399478734413e-01]):2.518795792787047e-01[&B TK02Brlens 2.521138107063453e-01]):1.226218527953939e-01[&B TK02Brlens 1.227146716176934e-01],53:5.845183553130429e-02[&B TK02Brlens 5.848843619127300e-02]):9.581533388401531e-02[&B TK02Brlens 9.586365083645945e-02],52:7.979235920993866e-02[&B TK02Brlens 7.982692156160501e-02]):1.103725398359748e-01[&B TK02Brlens 1.103959824169637e-01]):5.110037627507225e-02[&B TK02Brlens 5.111085731066683e-02]):5.818362580966507e-02[&B TK02Brlens 5.820365528089433e-02]):4.934169511420672e-02[&B TK02Brlens 4.936443214760864e-02]):1.201632752506523e-01[&B TK02Brlens 1.201933710538462e-01]):1.788936943406543e-01[&B TK02Brlens 1.789560394527839e-01],49:5.497978914110946e-02[&B TK02Brlens 5.501184139328925e-02]):1.103180214541490e-01[&B TK02Brlens 1.104178996841828e-01],60:1.761507312473043e-02[&B TK02Brlens 1.763307872524963e-02]):1.572781046168958e-02[&B TK02Brlens 1.574334988359388e-02],54:1.732782500219141e-01[&B TK02Brlens 1.733969206702121e-01]):1.055361353878905e-01[&B TK02Brlens 1.056386040095746e-01],73:3.162460159345848e-03[&B TK02Brlens 3.165629067886836e-03]):1.296586717963035e-01[&B TK02Brlens 1.297969864330719e-01],61:6.163333309098751e-02[&B TK02Brlens 6.170150186091494e-02]):1.240966552083000e-01[&B TK02Brlens 1.241744425485850e-01],(25:5.927250359927250e-03[&B TK02Brlens 5.927217641643670e-03],(33:4.868284802347711e-02[&B TK02Brlens 4.864838531547462e-02],59:2.646137201410459e-01[&B TK02Brlens 2.645881392759448e-01]):1.457743999748842e-01[&B TK02Brlens 1.457386591045380e-01]):9.950189471471083e-02[&B TK02Brlens 9.951000735032038e-02]):1.708007335166073e-05[&B TK02Brlens 1.708264941679081e-05]):6.836092480297040e-03[&B TK02Brlens 6.836692485131732e-03],41:2.354863113612082e-02[&B TK02Brlens 2.354715844027447e-02]):1.630425856652917e-02[&B TK02Brlens 1.630411898585025e-02]):5.986825509235394e-02[&B TK02Brlens 5.986830232788117e-02],(24:3.862478600585417e-03[&B TK02Brlens 3.863590814353574e-03],19:1.007138516693127e-01[&B TK02Brlens 1.007587873817290e-01]):5.391118089942903e-02[&B TK02Brlens 5.391973038259252e-02]):3.129255452210677e-02[&B TK02Brlens 3.129620432509439e-02]):2.420489039161078e-02[&B TK02Brlens 2.421103595117955e-02],37:7.598671708521065e-02[&B TK02Brlens 7.601831271087059e-02]):5.836473277785581e-02[&B TK02Brlens 5.837356151655800e-02],65:1.189337136698443e-01[&B TK02Brlens 1.189720413616214e-01]):4.152330274650651e-02[&B TK02Brlens 4.153105799952062e-02],((35:2.866189721916357e-01[&B TK02Brlens 2.868955164366190e-01],68:8.680266862005448e-02[&B TK02Brlens 8.695128643207052e-02]):9.726350233317360e-02[&B TK02Brlens 9.740918021421330e-02],(69:6.886204422401976e-02[&B TK02Brlens 6.896569250759728e-02],67:7.109277763938393e-02[&B TK02Brlens 7.118408352766238e-02]):4.646515865369016e-02[&B TK02Brlens 4.652583802600979e-02]):5.646783986768278e-02[&B TK02Brlens 5.651449619111477e-02]):2.585423557421862e-02[&B TK02Brlens 2.586177962624274e-02]):1.368887693744192e-02[&B TK02Brlens 1.369104231928688e-02],((((9:1.550009333220250e-01[&B TK02Brlens 1.550111796322029e-01],(20:5.673140737376392e-02[&B TK02Brlens 5.675870155683266e-02],36:2.104616266800658e-01[&B TK02Brlens 2.105677443578005e-01]):3.245307452509949e-02[&B TK02Brlens 3.246539003332388e-02]):9.280518882734645e-02[&B TK02Brlens 9.284282766897893e-02],((2:5.740107821746032e-02[&B TK02Brlens 5.739999278178964e-02],13:1.882949760011865e-02[&B TK02Brlens 1.882880312393031e-02]):4.115419353305616e-02[&B TK02Brlens 4.114948586806403e-02],12:7.088375102607136e-02[&B TK02Brlens 7.089146704374763e-02]):1.353501835091873e-01[&B TK02Brlens 1.353738679724716e-01]):5.158136050563256e-03[&B TK02Brlens 5.160838912073058e-03],74:4.435989079637848e-02[&B TK02Brlens 4.437967871928640e-02]):6.717804790935089e-03[&B TK02Brlens 6.721517235210677e-03],(39:1.857393271276566e-01[&B TK02Brlens 1.857875832781562e-01],11:5.895758352524605e-02[&B TK02Brlens 5.899310894375748e-02]):5.255956565293984e-02[&B TK02Brlens 5.258950762946419e-02]):7.975172787309237e-02[&B TK02Brlens 7.977860526774387e-02]):5.604458555248737e-02[&B TK02Brlens 5.604796924002955e-02]):8.696897407632509e-02[&B TK02Brlens 8.695883051582125e-02],29:3.762408740286804e-01[&B TK02Brlens 3.762749224257700e-01]):6.622814745832262e-03[&B TK02Brlens 6.621462152052396e-03],46:7.708894392028487e-02[&B TK02Brlens 7.705673301842893e-02]):2.772281164064738e-02[&B TK02Brlens 2.771505604252992e-02],45:2.701351576629423e-01[&B TK02Brlens 2.700924798334823e-01]):5.180048286781469e-02[&B TK02Brlens 5.178669197882987e-02],(62:8.523326516527918e-02[&B TK02Brlens 8.523423727304207e-02],((4:9.339007208776007e-02[&B TK02Brlens 9.336173628467156e-02],(10:1.565498465179060e-02[&B TK02Brlens 1.564243984878399e-02],6:7.953811319576709e-02[&B TK02Brlens 7.949100823615364e-02]):2.175129079218210e-01[&B TK02Brlens 2.173961793329796e-01]):9.233848275591505e-02[&B TK02Brlens 9.232404289112181e-02],31:1.620940717393431e-01[&B TK02Brlens 1.621092154267503e-01]):9.634636019965770e-02[&B TK02Brlens 9.634334451224209e-02]):8.398587050670869e-04[&B TK02Brlens 8.397534922174082e-04]):4.605470118541843e-02[&B TK02Brlens 4.605049686886398e-02],70:1.132775443978615e-01[&B TK02Brlens 1.132995006961445e-01]):9.231311713920665e-03[&B TK02Brlens 9.230844134862786e-03]):1.328551813171508e-01[&B TK02Brlens 1.328758437945003e-01],85:1.913950818189574e-01[&B TK02Brlens 1.915257311358837e-01]):8.737464541703499e-02[&B TK02Brlens 8.739670973954870e-02],(83:8.949884918074735e-02[&B TK02Brlens 8.948966254777523e-02],((((80:2.115718860655957e-02[&B TK02Brlens 2.115009868474737e-02],(77:1.359684250284987e-03[&B TK02Brlens 1.359845211980658e-03],(78:5.025462433122119e-02[&B TK02Brlens 5.024721037423260e-02],(79:1.748460133992324e-02[&B TK02Brlens 1.748199819957964e-02],81:1.047646616225499e-01[&B TK02Brlens 1.047346210313077e-01]):4.738335297070950e-02[&B TK02Brlens 4.737418191152843e-02]):7.028469574495300e-02[&B TK02Brlens 7.028177304342090e-02]):9.435231075985961e-02[&B TK02Brlens 9.434193672253897e-02]):3.597740684972761e-02[&B TK02Brlens 3.597231661747394e-02],76:8.211398314411866e-03[&B TK02Brlens 8.211871589695153e-03]):1.825737683844331e-02[&B TK02Brlens 1.825632074267179e-02],75:1.708669926175554e-02[&B TK02Brlens 1.708361385181249e-02]):2.597538223602269e-01[&B TK02Brlens 2.596955087844847e-01],84:2.016127285351477e-02[&B TK02Brlens 2.015323081530429e-02]):1.525784577100957e-01[&B TK02Brlens 1.525515078528177e-01]):1.026701826294687e-01[&B TK02Brlens 1.026747595378723e-01]):8.943689728070581e-03[&B TK02Brlens 8.944076312844841e-03]):9.614580455557409e-02[&B TK02Brlens 9.614688782519991e-02],82:1.743836674901322e-01[&B TK02Brlens 1.743989398442153e-01]):1.038615349775140e-02[&B TK02Brlens 1.038649330133226e-02]);
	tree mcmc.tree_7 [&B TK02Brlens] = [&R] [&clockrate = 1.688178092263386e-03] (1:1.492597533760753e-02[&B TK02Brlens 2.179343504180772e-02],(((((76:0.000000000000000e+00[&B TK02Brlens 0.000000000000000e+00],(75:4.016868895968750e-03[&B TK02Brlens 1.521337248921753e-02],(80:3.263093095916103e-03[&B TK02Brlens 1.109431678279217e-02],(77:0.000000000000000e+00[&B TK02Brlens 0.000000000000000e+00],((79:0.000000000000000e+00[&B TK02Brlens 0.000000000000000e+00],81:8.996361375294470e-03[&B TK02Brlens 6.957407062750122e-02]):5.778018109059535e-03[&B TK02Brlens 4.484202589124231e-02],78:7.954657222640327e-03[&B TK02Brlens 3.435265421324567e-02]):7.578497369489567e-03[&B TK02Brlens 3.788995184603326e-02]):7.589296676401514e-03[&B TK02Brlens 3.001810457033446e-02]):1.112051696897798e-02[&B TK02Brlens 4.340082300915965e-02]):1.750150931764644e-03[&B TK02Brlens 5.990619219014792e-03]):2.057329449899800e-02[&B TK02Brlens 1.606266423180405e-01],84:8.803577629462322e-04[&B TK02Brlens 1.105430217863608e-02]):5.984006569577538e-03[&B TK02Brlens 1.000627969176750e-01],(83:0.000000000000000e+00[&B TK02Brlens 0.000000000000000e+00],((70:3.118833987113545e-03[&B TK02Brlens 1.079634058843770e-01],((((((14:0.000000000000000e+00[&B TK02Brlens 0.000000000000000e+00],(6:0.000000000000000e+00[&B TK02Brlens 0.000000000000000e+00],10:8.547034141490883e-04[&B TK02Brlens 8.039021069985565e-03]):1.925244414086799e-02[&B TK02Brlens 2.987660769019204e-01]):6.926268991057083e-03[&B TK02Brlens 1.711114421643541e-01],31:8.117910000693507e-03[&B TK02Brlens 1.755100189857974e-01]):5.581611327000885e-03[&B TK02Brlens 1.401752034551631e-01],44:0.000000000000000e+00[&B TK02Brlens 0.000000000000000e+00]):4.061156394804893e-03[&B TK02Brlens 7.429524245378565e-02],((16:9.859151702779068e-03[&B TK02Brlens 5.592522822132140e-02],17:0.000000000000000e+00[&B TK02Brlens 0.000000000000000e+00]):7.910550634076585e-03[&B TK02Brlens 7.061043127373383e-02],(64:4.272649879923984e-03[&B TK02Brlens 5.080184291905083e-02],((63:2.046786670112333e-02[&B TK02Brlens 1.197082212446877e-01],45:1.466264633204020e-02[&B TK02Brlens 1.291702010027036e-01]):7.651914304413199e-03[&B TK02Brlens 7.183842578979466e-02],15:0.000000000000000e+00[&B TK02Brlens 0.000000000000000e+00]):1.723609583755337e-03[&B TK02Brlens 2.058105245036707e-02]):1.958085673619769e-03[&B TK02Brlens 2.247844043690211e-02]):2.874498489339711e-03[&B TK02Brlens 3.545110300340541e-02]):2.787758249459954e-03[&B TK02Brlens 5.215203501616548e-02],(62:0.000000000000000e+00[&B TK02Brlens 0.000000000000000e+00],28:6.237164217571728e-03[&B TK02Brlens 8.670271633743853e-02]):4.778103678784451e-03[&B TK02Brlens 9.693052385091475e-02]):2.629345563166158e-03[&B TK02Brlens 7.436266094867774e-02],(47:0.000000000000000e+00[&B TK02Brlens 0.000000000000000e+00],((46:0.000000000000000e+00[&B TK02Brlens 0.000000000000000e+00],((((((18:0.000000000000000e+00[&B TK02Brlens 0.000000000000000e+00],38:5.573714262248647e-03[&B TK02Brlens 8.343497598429908e-02]):1.437180783151806e-02[&B TK02Brlens 2.238651687744633e-01],65:0.000000000000000e+00[&B TK02Brlens 0.000000000000000e+00]):1.327639725236812e-02[&B TK02Brlens 2.217615605042441e-01],(((41:0.000000000000000e+00[&B TK02Brlens 0.000000000000000e+00],((3:8.779628491383529e-03[&B TK02Brlens 1.262332102905049e-01],(5:6.632116887013456e-03[&B TK02Brlens 7.068900988049841e-02],30:1.020861775728885e-02[&B TK02Brlens 1.566067281006861e-01]):1.024014586717720e-02[&B TK02Brlens 1.159579868161399e-01]):4.534706371607994e-03[&B TK02Brlens 4.517121627194413e-02],((33:1.698018894451664e-02[&B TK02Brlens 2.461531360447880e-01],61:0.000000000000000e+00[&B TK02Brlens 0.000000000000000e+00]):6.481114711601788e-03[&B TK02Brlens 5.694311481389262e-02],((60:2.727544536736462e-02[&B TK02Brlens 9.242348349542362e-02],((((55:7.143544621874331e-03[&B TK02Brlens 3.098417603305492e-02],((53:0.000000000000000e+00[&B TK02Brlens 0.000000000000000e+00],(72:9.019192737640555e-03[&B TK02Brlens 1.056898035919820e-01],51:4.790231279218637e-02[&B TK02Brlens 3.174807151915718e-01]):1.285580797343092e-02[&B TK02Brlens 1.490644156120267e-01]):1.495291704980869e-02[&B TK02Brlens 1.912327209254966e-01],(48:6.996009401149798e-02[&B TK02Brlens 8.180652341162654e-01],52:0.000000000000000e+00[&B TK02Brlens 0.000000000000000e+00]):5.750943803928002e-03[&B TK02Brlens 5.438169339632572e-02]):1.503676945293832e-02[&B TK02Brlens 1.120626277832880e-01]):2.911038271875217e-02[&B TK02Brlens 1.170956759019811e-01],50:2.592379997026981e-02[&B TK02Brlens 8.218456022874143e-02]):9.835811173506348e-03[&B TK02Brlens 3.244702213986148e-02],((56:1.226931757989505e-03[&B TK02Brlens 5.792103413379163e-03],57:4.493885079441276e-03[&B TK02Brlens 2.555985245577980e-02]):7.209684146083972e-03[&B TK02Brlens 4.211697724111184e-02],58:3.143649009222931e-02[&B TK02Brlens 1.396864438159035e-01]):2.071941367305474e-02[&B TK02Brlens 1.050569730297318e-01]):1.870802020179291e-02[&B TK02Brlens 5.998332394119849e-02],49:7.240963286453128e-03[&B TK02Brlens 2.550572747542459e-02]):5.121639664739164e-03[&B TK02Brlens 1.785696392059093e-02]):1.493460639165051e-02[&B TK02Brlens 8.147220128945427e-02],((59:0.000000000000000e+00[&B TK02Brlens 0.000000000000000e+00],54:2.121123632152139e-03[&B TK02Brlens 1.748475441131774e-01]):8.272718390408829e-03[&B TK02Brlens 4.317863233760768e-01],73:0.000000000000000e+00[&B TK02Brlens 0.000000000000000e+00]):1.619130005600444e-02[&B TK02Brlens 3.650571788476518e-01]):3.327258306909137e-03[&B TK02Brlens 2.483154077967907e-02]):2.510014418487500e-03[&B TK02Brlens 1.932665280039540e-02]):5.245969417657204e-03[&B TK02Brlens 3.948990879295409e-02]):9.940642522666771e-03[&B TK02Brlens 1.136543184417900e-01],37:0.000000000000000e+00[&B TK02Brlens 0.000000000000000e+00]):4.077983819015141e-03[&B TK02Brlens 7.052423212000190e-02],(27:0.000000000000000e+00[&B TK02Brlens 0.000000000000000e+00],(((71:3.368142527707924e-03[&B TK02Brlens 9.887679061580658e-02],42:0.000000000000000e+00[&B TK02Brlens 0.000000000000000e+00]):1.145229216352470e-02[&B TK02Brlens 2.618941486658780e-01],19:0.000000000000000e+00[&B TK02Brlens 0.000000000000000e+00]):7.497984547123471e-03[&B TK02Brlens 1.548223198163823e-01],8:0.000000000000000e+00[&B TK02Brlens 0.000000000000000e+00]):4.146587751466230e-03[&B TK02Brlens 7.586658582776325e-02]):3.175164306660289e-03[&B TK02Brlens 5.399207597152314e-02]):3.394793795554407e-03[&B TK02Brlens 6.285136309108436e-02]):1.024974457674632e-03[&B TK02Brlens 1.872325995651434e-02],(((35:3.181927960370776e-02[&B TK02Brlens 2.554361629856190e-01],68:6.638013557755234e-03[&B TK02Brlens 4.809852006299403e-02]):5.853806485235336e-03[&B TK02Brlens 6.084318911653188e-02],69:3.685525643427945e-03[&B TK02Brlens 5.506982200613334e-02]):2.979792933290620e-03[&B TK02Brlens 4.208301142914558e-02],67:5.461678974416712e-03[&B TK02Brlens 6.103454999068785e-02]):2.597935505349092e-03[&B TK02Brlens 4.293502093689135e-02]):6.350361156169743e-03[&B TK02Brlens 1.047916181751896e-01],(((74:0.000000000000000e+00[&B TK02Brlens 0.000000000000000e+00],((25:1.242072646190082e-02[&B TK02Brlens 1.702566321139379e-01],((7:4.587539681134123e-03[&B TK02Brlens 4.539191142021427e-02],26:0.000000000000000e+00[&B TK02Brlens 0.000000000000000e+00]):6.496444977724170e-03[&B TK02Brlens 9.356841662669851e-02],((66:1.335569278026488e-02[&B TK02Brlens 1.212336929586243e-01],40:8.608788377315046e-05[&B TK02Brlens 8.089359378143902e-04]):4.404364090442037e-03[&B TK02Brlens 5.301388939955828e-02],(23:0.000000000000000e+00[&B TK02Brlens 0.000000000000000e+00],22:6.263637215164292e-03[&B TK02Brlens 5.806608578336644e-02]):9.097827338023334e-03[&B TK02Brlens 9.890975939085228e-02]):2.242187406565121e-03[&B TK02Brlens 3.669840465182347e-02]):4.877776735012496e-04[&B TK02Brlens 8.864228398005948e-03]):1.621688450864911e-04[&B TK02Brlens 3.059627806022723e-03],21:6.508148726039720e-03[&B TK02Brlens 1.953616428043518e-01]):6.301592887232060e-03[&B TK02Brlens 1.149662354758373e-01]):3.783541284858860e-03[&B TK02Brlens 5.337602563971306e-02],39:1.841966637540007e-02[&B TK02Brlens 1.846357413395485e-01]):1.229603838306781e-03[&B TK02Brlens 1.486803852946791e-02],(((((34:1.477138450154275e-02[&B TK02Brlens 8.276064619564251e-02],(20:1.946480018924335e-03[&B TK02Brlens 9.742776108647037e-03],29:0.000000000000000e+00[&B TK02Brlens 0.000000000000000e+00]):6.150266287929085e-03[&B TK02Brlens 2.767540118692684e-02]):4.748484494807054e-03[&B TK02Brlens 2.738149677733247e-02],36:0.000000000000000e+00[&B TK02Brlens 0.000000000000000e+00]):1.240664990599030e-02[&B TK02Brlens 9.035832951532495e-02],(12:9.573300574439725e-03[&B TK02Brlens 1.141269715906703e-01],9:4.861685172913383e-03[&B TK02Brlens 4.452941934943477e-02]):3.501656941088255e-03[&B TK02Brlens 3.125958821527509e-02]):4.345827731522006e-03[&B TK02Brlens 2.953921227518956e-02],(2:0.000000000000000e+00[&B TK02Brlens 0.000000000000000e+00],13:8.996219420253138e-03[&B TK02Brlens 7.790653296980327e-02]):1.468431878856369e-02[&B TK02Brlens 1.058144099489897e-01]):5.093310684100016e-03[&B TK02Brlens 4.998970166720530e-02],(24:9.801715257196503e-03[&B TK02Brlens 2.289585401679836e-01],11:9.098201291416946e-03[&B TK02Brlens 1.440779582081508e-01]):3.330920232609003e-04[&B TK02Brlens 4.813001542041734e-03]):3.418464328845960e-04[&B TK02Brlens 4.456552569497012e-03]):9.186084742348888e-04[&B TK02Brlens 1.270641504545307e-02]):3.946737992899352e-03[&B TK02Brlens 7.433333729320792e-02],(43:0.000000000000000e+00[&B TK02Brlens 0.000000000000000e+00],4:1.060982849707298e-02[&B TK02Brlens 2.116079266205563e-01]):3.186711894814204e-03[&B TK02Brlens 7.242548617822213e-02]):2.298393974108803e-03[&B TK02Brlens 4.854592159519886e-02]):7.865190890935264e-03[&B TK02Brlens 1.938091288041624e-01],32:0.000000000000000e+00[&B TK02Brlens 0.000000000000000e+00]):1.085572233300752e-02[&B TK02Brlens 3.726317252501871e-01]):3.075062895278757e-03[&B TK02Brlens 1.095985395643303e-01]):1.805512261661479e-03[&B TK02Brlens 7.164292632227834e-02]):5.702250806876225e-03[&B TK02Brlens 3.166734809237727e-01],85:0.000000000000000e+00[&B TK02Brlens 0.000000000000000e+00]):4.466894211754252e-03[&B TK02Brlens 2.463158666299060e-01]):2.312165060670501e-03[&B TK02Brlens 7.720140182485771e-02]):7.016849102877698e-03[&B TK02Brlens 9.670032827232515e-02],(86:7.596595420257497e-04[&B TK02Brlens 3.364244826659809e-03],(87:4.496486091311563e-03[&B TK02Brlens 1.420334408995121e-02],88:9.734923347477414e-03[&B TK02Brlens 3.523129026554210e-02]):6.064833321774615e-02[&B TK02Brlens 2.300811902827577e-01]):6.136475592555982e-03[&B TK02Brlens 3.407012617383572e-02]):8.980711226299287e-03[&B TK02Brlens 3.981500993897306e-02],82:2.480718686681704e-02[&B TK02Brlens 4.844036970446930e-02]):1.084392971473019e-02[&B TK02Brlens 1.730295512724110e-02]);
	tree mcmc.tree_8 [&B TK02Brlens] = [&R] [&clockrate = 7.467218455375997e-03] (1:1.464785453976480e-02[&B TK02Brlens 1.399150907574346e-02],(82:9.562270190334621e-02[&B TK02Brlens 1.043404562463967e-01],(((83:0.000000000000000e+00[&B TK02Brlens 0.000000000000000e+00],((14:4.548659653390930e-02[&B TK02Brlens 3.352397532867589e-01],(((44:0.000000000000000e+00[&B TK02Brlens 0.000000000000000e+00],((28:5.451860537120989e-02[&B TK02Brlens 1.605019639356563e-01],(62:3.727915847192365e-02[&B TK02Brlens 1.453854590423911e-01],(16:8.975033023547185e-03[&B TK02Brlens 3.473027220129214e-02],17:0.000000000000000e+00[&B TK02Brlens 0.000000000000000e+00]):1.415730692906958e-02[&B TK02Brlens 6.411708177835279e-02]):1.201770671488211e-02[&B TK02Brlens 4.905957781760118e-02]):7.601417132136801e-03[&B TK02Brlens 2.252763301932477e-02],(15:1.749156316000033e-03[&B TK02Brlens 3.443989966773366e-03],(64:1.049610329945305e-02[&B TK02Brlens 2.014237444441436e-02],63:6.662632784550138e-02[&B TK02Brlens 1.443571239319332e-01]):1.746433844622031e-02[&B TK02Brlens 3.395047363259960e-02]):2.595547411040777e-02[&B TK02Brlens 6.348293862527939e-02]):2.840922208167840e-02[&B TK02Brlens 8.502645521864116e-02]):1.496464744671211e-02[&B TK02Brlens 6.263205483849039e-02],(((32:3.300350100503868e-02[&B TK02Brlens 2.692286325295221e-01],(((74:1.450915672992836e-02[&B TK02Brlens 3.875316242947128e-02],(((24:3.257060234728604e-03[&B TK02Brlens 8.991909897776814e-03],(20:3.390095718093233e-03[&B TK02Brlens 9.001780855580708e-03],36:0.000000000000000e+00[&B TK02Brlens 0.000000000000000e+00]):4.238720767218929e-02[&B TK02Brlens 1.148780001885522e-01]):1.794616095276680e-02[&B TK02Brlens 4.499155139822070e-02],((((9:7.198135705308539e-02[&B TK02Brlens 1.248311963065974e-01],2:6.280226942896061e-02[&B TK02Brlens 1.069319674231531e-01]):3.838022512261952e-03[&B TK02Brlens 4.471703832472663e-03],13:2.178729756904474e-02[&B TK02Brlens 2.432429356990022e-02]):2.763396875840485e-02[&B TK02Brlens 4.086111533529673e-02],12:7.540535668248605e-02[&B TK02Brlens 1.276898109070692e-01]):1.881736540833012e-04[&B TK02Brlens 3.428441933757618e-04],39:1.202876613495756e-01[&B TK02Brlens 1.300021492639348e-01]):1.164634366460282e-02[&B TK02Brlens 2.362088378741346e-02]):1.225277285657256e-02[&B TK02Brlens 2.942545071413364e-02],(11:1.740038162019264e-02[&B TK02Brlens 6.262415287511901e-02],(((34:7.030014701006859e-02[&B TK02Brlens 2.083322414514525e-01],29:1.923477619185798e-02[&B TK02Brlens 7.577843342149748e-02]):2.009051193404932e-02[&B TK02Brlens 8.890046705376217e-02],65:3.170197883960002e-02[&B TK02Brlens 1.193307067065720e-01]):1.798365553433245e-02[&B TK02Brlens 6.662942734482363e-02],(54:1.308585406630245e-01[&B TK02Brlens 4.301544188225576e-01],38:5.998416320642968e-03[&B TK02Brlens 1.272800002288287e-02]):9.451583681815062e-02[&B TK02Brlens 2.738106503336668e-01]):3.893524903082624e-02[&B TK02Brlens 1.404917187083161e-01]):1.735748129390269e-02[&B TK02Brlens 5.289144596951431e-02]):3.095377101129615e-03[&B TK02Brlens 8.846054420601169e-03]):1.581948413530798e-02[&B TK02Brlens 5.275761950714535e-02],((((35:9.097316382514042e-02[&B TK02Brlens 1.396501911161182e-01],68:4.508748965918563e-02[&B TK02Brlens 1.234424262241678e-01]):5.575723216894912e-02[&B TK02Brlens 1.536526428207695e-01],(67:2.467252011033894e-02[&B TK02Brlens 5.610032644502595e-02],69:3.724465153757062e-02[&B TK02Brlens 7.164538881459334e-02]):2.045968297100598e-02[&B TK02Brlens 5.667487240196834e-02]):7.074728777353712e-03[&B TK02Brlens 2.794470486427530e-02],(((8:1.540862517430130e-03[&B TK02Brlens 8.440169247354960e-03],(19:0.000000000000000e+00[&B TK02Brlens 0.000000000000000e+00],((71:2.395344681956291e-02[&B TK02Brlens 1.132729009806304e-01],(61:0.000000000000000e+00[&B TK02Brlens 0.000000000000000e+00],(59:3.349673120643515e-02[&B TK02Brlens 1.284302667518464e-01],33:6.756769938538576e-03[&B TK02Brlens 3.387003465370665e-02]):3.875823088894526e-02[&B TK02Brlens 2.464307801819330e-01]):3.881066882885487e-02[&B TK02Brlens 2.214657623737831e-01]):7.155237819137072e-03[&B TK02Brlens 3.123681796118147e-02],42:1.451023628709325e-02[&B TK02Brlens 8.217498378685477e-02]):3.232502776016288e-02[&B TK02Brlens 1.802792302828030e-01]):4.229677556678579e-02[&B TK02Brlens 2.455246449546443e-01]):1.348015864734842e-02[&B TK02Brlens 7.521924014497242e-02],27:0.000000000000000e+00[&B TK02Brlens 0.000000000000000e+00]):1.791121705265086e-02[&B TK02Brlens 9.094872552663466e-02],(37:1.110738132091393e-02[&B TK02Brlens 5.034647307690975e-02],(((18:3.575371084978562e-02[&B TK02Brlens 1.015993311599624e-01],(49:8.911721998193001e-02[&B TK02Brlens 3.545963985511071e-02],((60:3.825703550834270e-02[&B TK02Brlens 2.746116015950755e-02],73:1.328491211800897e-03[&B TK02Brlens 1.370512821953079e-03]):5.595031094767111e-03[&B TK02Brlens 5.379131272273299e-03],(50:8.751036109945798e-02[&B TK02Brlens 9.804340719765610e-02],((52:1.607892842819916e-01[&B TK02Brlens 1.488671740224376e-01],55:8.153368481633294e-02[&B TK02Brlens 4.774265401412176e-02]):1.267529887381907e-02[&B TK02Brlens 1.464375135041074e-02],(56:7.480591709901896e-03[&B TK02Brlens 1.136001638735989e-02],(57:3.837080941951326e-02[&B TK02Brlens 4.531512514417246e-02],(58:5.718250571266831e-02[&B TK02Brlens 1.549496606164005e-01],((53:4.915852489467770e-02[&B TK02Brlens 8.578096692611133e-02],(51:2.595217249311222e-01[&B TK02Brlens 4.027044866480570e-01],72:1.007599724972378e-01[&B TK02Brlens 2.441527118716982e-01]):5.666516031449464e-02[&B TK02Brlens 1.204176048094639e-01]):2.755716087660437e-02[&B TK02Brlens 6.305786492909080e-02],48:3.437440461222213e-01[&B TK02Brlens 4.906043437271419e-01]):5.777412416063210e-02[&B TK02Brlens 1.280573285046702e-01]):3.148036493799045e-02[&B TK02Brlens 5.184945867093096e-02]):1.126716154729468e-02[&B TK02Brlens 1.677615286287562e-02]):1.451099396077116e-02[&B TK02Brlens 2.112955364251504e-02]):3.639623596853686e-02[&B TK02Brlens 3.723436454397971e-02]):1.719604720529379e-01[&B TK02Brlens 1.327220711621273e-01]):4.910270969093433e-02[&B TK02Brlens 3.833519814264447e-02]):6.967574230376716e-02[&B TK02Brlens 8.915778361139091e-02]):1.410493464852169e-02[&B TK02Brlens 3.061128124855228e-02],((5:5.384359813889139e-02[&B TK02Brlens 1.516423244987646e-01],30:9.153434987420472e-02[&B TK02Brlens 2.705869354930934e-01]):1.388786100615536e-02[&B TK02Brlens 4.205295748362563e-02],3:7.351992609480640e-02[&B TK02Brlens 1.500852489740148e-01]):7.053219223184470e-03[&B TK02Brlens 1.668182714799184e-02]):1.394416901317996e-02[&B TK02Brlens 3.203906082841902e-02],41:3.965929959468872e-03[&B TK02Brlens 8.769788749305863e-03]):3.992465128164580e-02[&B TK02Brlens 1.163530942227238e-01]):5.519211086360776e-03[&B TK02Brlens 2.251257172429484e-02]):2.519651624403529e-02[&B TK02Brlens 1.147271147898371e-01]):1.833362533137883e-02[&B TK02Brlens 7.365754251399896e-02],(((22:9.062352659903627e-03[&B TK02Brlens 6.199452005844401e-02],23:1.077484074710311e-03[&B TK02Brlens 5.901402463857395e-03]):3.593456158248254e-02[&B TK02Brlens 2.080843343758304e-01],21:2.706594755901193e-02[&B TK02Brlens 1.758803045738229e-01]):1.293431023018210e-02[&B TK02Brlens 7.981449339975286e-02],((40:4.867672320189365e-03[&B TK02Brlens 2.061710244020117e-02],66:4.630290895105338e-02[&B TK02Brlens 2.250725847750627e-01]):3.827659254595395e-02[&B TK02Brlens 1.588898300738766e-01],(26:3.296345115912713e-02[&B TK02Brlens 9.084111466871708e-02],(25:8.832282819089435e-02[&B TK02Brlens 1.554967556090007e-01],7:2.190941795952353e-02[&B TK02Brlens 5.915939027665170e-02]):2.532617972782227e-03[&B TK02Brlens 6.727507603258594e-03]):2.055948270675112e-02[&B TK02Brlens 6.866031417064987e-02]):6.544838703956612e-03[&B TK02Brlens 3.371874943696943e-02]):3.666878571278387e-02[&B TK02Brlens 1.767246838616812e-01]):3.762901071934333e-03[&B TK02Brlens 1.299288430659997e-02]):1.142694728632476e-02[&B TK02Brlens 4.889668951534189e-02],43:1.716665762551151e-02[&B TK02Brlens 8.804175011622412e-02]):1.399986308866419e-02[&B TK02Brlens 7.874356821275924e-02]):3.961177704663643e-02[&B TK02Brlens 2.050913785099102e-01],46:2.050003916816934e-02[&B TK02Brlens 7.217388509842231e-02]):7.470917910997632e-03[&B TK02Brlens 3.704285534079544e-02],((31:4.373206647184391e-02[&B TK02Brlens 1.782197093093884e-01],(4:1.544557401886382e-02[&B TK02Brlens 6.710892143411680e-02],(6:1.393000523087673e-02[&B TK02Brlens 2.107894414261726e-02],10:0.000000000000000e+00[&B TK02Brlens 0.000000000000000e+00]):9.889127321928726e-02[&B TK02Brlens 3.021449871873963e-01]):1.670757745417206e-02[&B TK02Brlens 7.058051825534045e-02]):1.847703307005477e-02[&B TK02Brlens 8.097521022886739e-02],45:1.018880888446515e-01[&B TK02Brlens 3.026366822950631e-01]):5.015492421155843e-03[&B TK02Brlens 2.619898745349636e-02]):2.857469186511497e-02[&B TK02Brlens 1.580773975208482e-01]):2.572439009529637e-02[&B TK02Brlens 1.562164364574008e-01],(70:1.493200995558341e-02[&B TK02Brlens 1.569453993394681e-01],47:8.885394095010213e-03[&B TK02Brlens 7.609797680598869e-02]):8.872287537146750e-03[&B TK02Brlens 6.127874577490144e-02]):4.369841397181773e-03[&B TK02Brlens 3.801940498053360e-02]):2.825799310059796e-02[&B TK02Brlens 3.499975208068478e-01],85:1.381817724139811e-04[&B TK02Brlens 1.963367285621955e-03]):1.911614656053118e-02[&B TK02Brlens 1.980032699329929e-01]):1.900833965773741e-02[&B TK02Brlens 9.951873431055047e-02],(84:0.000000000000000e+00[&B TK02Brlens 0.000000000000000e+00],(75:4.780120416143507e-04[&B TK02Brlens 9.454897572237601e-04],(76:3.852814071518318e-02[&B TK02Brlens 5.033675629095258e-02],(80:3.831730025591906e-02[&B TK02Brlens 3.630856413858991e-02],(77:1.332399504529347e-02[&B TK02Brlens 1.095688944959439e-02],(78:2.244766175712809e-02[&B TK02Brlens 1.595484297899312e-02],(79:4.473699316945412e-03[&B TK02Brlens 5.164394297929050e-03],81:5.926606784225763e-02[&B TK02Brlens 7.630811056481086e-02]):3.172959030212008e-02[&B TK02Brlens 3.288527703343220e-02]):6.802421297671768e-02[&B TK02Brlens 5.920822477643366e-02]):5.752050291185806e-02[&B TK02Brlens 4.883894608286113e-02]):3.385030410109813e-02[&B TK02Brlens 3.693560783715160e-02]):7.576477993119335e-03[&B TK02Brlens 1.248068386597596e-02]):5.375601527208818e-02[&B TK02Brlens 1.582199911615586e-01]):4.248468285275986e-02[&B TK02Brlens 1.670143510824727e-01]):2.809752122869358e-02[&B TK02Brlens 8.776898441696927e-02],((88:4.246444175803565e-02[&B TK02Brlens 1.586855873178042e-02],87:6.072235341649601e-02[&B TK02Brlens 3.132595661406946e-02]):2.173346933067178e-01[&B TK02Brlens 1.857367199530575e-01],86:1.088142321637786e-02[&B TK02Brlens 1.304881451153225e-02]):6.278256690941997e-02[&B TK02Brlens 1.121366411428847e-01]):2.972823905184496e-02[&B TK02Brlens 5.329888766380383e-02]):5.509442888268490e-03[&B TK02Brlens 6.341691556825781e-03]);
end;

begin mrbayes;
	startvals
		Tau(1,2)=mcmc.tree_1
		Tau(1,4)=mcmc.tree_2
		Tau(1,1)=mcmc.tree_3
		Tau(1,3)=mcmc.tree_4
		Tau(2,3)=mcmc.tree_5
		Tau(2,1)=mcmc.tree_6
		Tau(2,4)=mcmc.tree_7
		Tau(2,2)=mcmc.tree_8
		V(1,2)=mcmc.tree_1
		TK02Brlens(1,2)=mcmc.tree_1
		V(1,4)=mcmc.tree_2
		TK02Brlens(1,4)=mcmc.tree_2
		V(1,1)=mcmc.tree_3
		TK02Brlens(1,1)=mcmc.tree_3
		V(1,3)=mcmc.tree_4
		TK02Brlens(1,3)=mcmc.tree_4
		V(2,3)=mcmc.tree_5
		TK02Brlens(2,3)=mcmc.tree_5
		V(2,1)=mcmc.tree_6
		TK02Brlens(2,1)=mcmc.tree_6
		V(2,4)=mcmc.tree_7
		TK02Brlens(2,4)=mcmc.tree_7
		V(2,2)=mcmc.tree_8
		TK02Brlens(2,2)=mcmc.tree_8
		Alpha(1,2)=(1.967248252334819e+00)
		Alpha(1,4)=(1.849551141093773e+00)
		Alpha(1,1)=(2.866353170354983e+00)
		Alpha(1,3)=(2.288267908752392e+00)
		Alpha(2,3)=(2.440918803857507e+00)
		Alpha(2,1)=(2.834185659095675e+00)
		Alpha(2,4)=(2.226546143563148e+00)
		Alpha(2,2)=(2.357093811518638e+00)
		Net_speciation(1,2)=(3.508429587170202e-02)
		Net_speciation(1,4)=(2.699938767319363e-02)
		Net_speciation(1,1)=(1.664540084226819e-02)
		Net_speciation(1,3)=(1.298491369691862e-02)
		Net_speciation(2,3)=(9.459744840020678e-04)
		Net_speciation(2,1)=(3.366517324909037e-02)
		Net_speciation(2,4)=(1.325463174786650e-02)
		Net_speciation(2,2)=(2.699319858868048e-02)
		Relative_extinction(1,2)=(9.371208352010781e-01)
		Relative_extinction(1,4)=(8.883015295068288e-01)
		Relative_extinction(1,1)=(9.872202384996106e-01)
		Relative_extinction(1,3)=(9.822774951551957e-01)
		Relative_extinction(2,3)=(9.960576709044906e-01)
		Relative_extinction(2,1)=(9.894720994479304e-01)
		Relative_extinction(2,4)=(9.253010908723784e-01)
		Relative_extinction(2,2)=(9.333796995430180e-01)
		Relative_fossilization(1,2)=(3.400743920874650e-02)
		Relative_fossilization(1,4)=(1.257370299014813e-01)
		Relative_fossilization(1,1)=(5.883303751764235e-03)
		Relative_fossilization(1,3)=(1.714139692308314e-02)
		Relative_fossilization(2,3)=(1.206235369038950e-01)
		Relative_fossilization(2,1)=(8.179353217407533e-04)
		Relative_fossilization(2,4)=(2.010446071926517e-01)
		Relative_fossilization(2,2)=(5.244588349513614e-02)
		TK02var(1,2)=(2.249111851167438e+00)
		TK02var(1,4)=(1.729327651458798e+01)
		TK02var(1,1)=(1.138767339031781e-06)
		TK02var(1,3)=(8.291255996103347e+00)
		TK02var(2,3)=(8.326309711551762e+00)
		TK02var(2,1)=(1.040859485429747e-06)
		TK02var(2,4)=(2.293929195657540e+01)
		TK02var(2,2)=(4.959375067772557e+00)
		Clockrate(1,2)=(9.198771707646313e-03)
		Clockrate(1,4)=(2.405635664864242e-03)
		Clockrate(1,1)=(1.674076206535034e-02)
		Clockrate(1,3)=(2.903417199466984e-03)
		Clockrate(2,3)=(3.843101729417585e-03)
		Clockrate(2,1)=(1.653576835568292e-02)
		Clockrate(2,4)=(1.688178092263386e-03)
		Clockrate(2,2)=(7.467218455375997e-03)
	;
	propset
		Multiplier(Alpha)$lambda(1,2)=1.682745565847488e+00
		Multiplier(Alpha)$lambda(1,4)=1.751419715158533e+00
		Multiplier(Alpha)$lambda(1,1)=1.699657439944399e+00
		Multiplier(Alpha)$lambda(1,3)=1.786800740354014e+00
		Multiplier(Alpha)$lambda(2,3)=1.786800740354014e+00
		Multiplier(Alpha)$lambda(2,1)=1.751419715158533e+00
		Multiplier(Alpha)$lambda(2,4)=1.751419715158532e+00
		Multiplier(Alpha)$lambda(2,2)=1.716739281201689e+00
		NodesliderClock(V)$delta(1,2)=9.942841245782175e-01
		NodesliderClock(V)$delta(1,4)=9.942841245782175e-01
		NodesliderClock(V)$delta(1,1)=9.942841245782175e-01
		NodesliderClock(V)$delta(1,3)=9.942841245782175e-01
		NodesliderClock(V)$delta(2,3)=9.942841245782175e-01
		NodesliderClock(V)$delta(2,1)=9.942841245782175e-01
		NodesliderClock(V)$delta(2,4)=9.942841245782175e-01
		NodesliderClock(V)$delta(2,2)=9.942841245782175e-01
		TreeStretch(V)$lambda(1,2)=7.104674749094059e-03
		TreeStretch(V)$lambda(1,4)=6.493183814406111e-03
		TreeStretch(V)$lambda(1,1)=5.816815707699925e-03
		TreeStretch(V)$lambda(1,3)=6.963992763338003e-03
		TreeStretch(V)$lambda(2,3)=6.428575555955560e-03
		TreeStretch(V)$lambda(2,1)=5.701635039557363e-03
		TreeStretch(V)$lambda(2,4)=6.894699877573201e-03
		TreeStretch(V)$lambda(2,2)=6.428575555955560e-03
		Multiplier(Net_speciation)$lambda(1,2)=1.053932625127062e+00
		Multiplier(Net_speciation)$lambda(1,4)=1.164775686901552e+00
		Multiplier(Net_speciation)$lambda(1,1)=9.536376753038316e-01
		Multiplier(Net_speciation)$lambda(1,3)=1.119104178956404e+00
		Multiplier(Net_speciation)$lambda(2,3)=1.153185975171955e+00
		Multiplier(Net_speciation)$lambda(2,1)=9.536376753038316e-01
		Multiplier(Net_speciation)$lambda(2,4)=1.188305716607549e+00
		Multiplier(Net_speciation)$lambda(2,2)=1.033063360904252e+00
		Slider(Relative_extinction)$delta(1,2)=2.490753046316755e-02
		Slider(Relative_extinction)$delta(1,4)=9.231163463866375e-02
		Slider(Relative_extinction)$delta(1,1)=7.730474044330395e-03
		Slider(Relative_extinction)$delta(1,3)=6.838614092123615e-02
		Slider(Relative_extinction)$delta(2,3)=5.379444375946817e-02
		Slider(Relative_extinction)$delta(2,1)=8.981529457225223e-03
		Slider(Relative_extinction)$delta(2,4)=1.040810774192388e-01
		Slider(Relative_extinction)$delta(2,2)=2.393089222437618e-02
		Slider(Relative_fossilization)$delta(1,2)=4.584060113052313e-02
		Slider(Relative_fossilization)$delta(1,4)=2.944679551065508e-01
		Slider(Relative_fossilization)$delta(1,1)=5.669892657985037e-03
		Slider(Relative_fossilization)$delta(1,3)=2.270499837532393e-01
		Slider(Relative_fossilization)$delta(2,3)=1.491824697641261e-01
		Slider(Relative_fossilization)$delta(2,1)=7.065121306043356e-03
		Slider(Relative_fossilization)$delta(2,4)=3.525421487365363e-01
		Slider(Relative_fossilization)$delta(2,2)=4.231620823177567e-02
		Multiplier(TK02var)$lambda(1,2)=1.339810954188785e+00
		Multiplier(TK02var)$lambda(1,4)=1.339810954188785e+00
		Multiplier(TK02var)$lambda(1,1)=2.080334140009484e+00
		Multiplier(TK02var)$lambda(1,3)=1.274467602892750e+00
		Multiplier(TK02var)$lambda(2,3)=1.366876930845925e+00
		Multiplier(TK02var)$lambda(2,1)=1.572282719814447e+00
		Multiplier(TK02var)$lambda(2,4)=1.313280919777705e+00
		Multiplier(TK02var)$lambda(2,2)=1.394489676500671e+00
		Multiplier(TK02Brlens)$lambda(1,2)=3.295403191284898e+00
		Multiplier(TK02Brlens)$lambda(1,4)=3.641983770341751e+00
		Multiplier(TK02Brlens)$lambda(1,1)=3.321059319017136e-03
		Multiplier(TK02Brlens)$lambda(1,3)=3.166188583935395e+00
		Multiplier(TK02Brlens)$lambda(2,3)=3.945313919093306e+00
		Multiplier(TK02Brlens)$lambda(2,1)=3.321059319017136e-03
		Multiplier(TK02Brlens)$lambda(2,4)=3.867191469273934e+00
		Multiplier(TK02Brlens)$lambda(2,2)=3.569867659893718e+00
		Multiplier(Clockrate)$lambda(1,2)=6.190474983976961e-01
		Multiplier(Clockrate)$lambda(1,4)=7.120741176549811e-01
		Multiplier(Clockrate)$lambda(1,1)=5.829969785950021e-01
		Multiplier(Clockrate)$lambda(1,3)=6.573272578461536e-01
		Multiplier(Clockrate)$lambda(2,3)=6.443113060691673e-01
		Multiplier(Clockrate)$lambda(2,1)=5.947742987941710e-01
		Multiplier(Clockrate)$lambda(2,4)=6.573272578461535e-01
		Multiplier(Clockrate)$lambda(2,2)=6.443113060691673e-01
	;
end;
