# Supplementary material for: The rapid evolution of lungfish durophagy
Source: Nat Commun. 2022 May 2;13:2390. doi: 10.1038/s41467-022-30091-3 (PMC9061808; doi:10.1038/s41467-022-30091-3)
Supplement: Supplementary file 5 — Supplementary Software [file 41467_2022_30091_MOESM5_ESM.zip › Supplementary Software/MrBayes_tip_dating_analyses/unpartition_without_constraint_TK02_(not_converged∩╝ë/Cui_2021_5.ckp]

#NEXUS
[ID: 9550805318]
[generation: 400000000]

begin trees;
	translate
       1 Guiyu_oneris,
       2 Adololopas_moyasmithae,
       3 Adelargo_schultzei,
       4 Amadeodipterus_kencampbelli,
       5 Andreyevichthys_epitomus,
       6 Archaeonectes_pertusus,
       7 Asthenorhynchus_meemannae,
       8 Barwickia_downunda,
       9 Chirodipterus_australis,
      10 Chirodipterus_onawayensis,
      11 Dipterus_valenciennesi,
      12 Chirodipterus_wildungensis,
      13 Chirodipterus_liangchengi,
      14 Dipnorhynchus_cathlesae,
      15 Dipnorhynchus_sussmilchi,
      16 Dipnorhynchus_kiandrensis,
      17 Dipnorhynchus_kurikae,
      18 Eoctenodus_microsoma,
      19 Fleurantia_denticulata,
      20 Gogodipterus_paddyensis,
      21 Griphognathus_minutidens,
      22 Griphognathus_sculpta,
      23 Griphognathus_whitei,
      24 Grossipterus_crassus,
      25 Holodipterus_elderae,
      26 Holodipterus_gogoensis,
      27 Howidipterus_donnae,
      28 Ichnomylax_kurnai,
      29 Iowadipterus_halli,
      30 Jarvikia_arctica,
      31 Jessenia_concentrica,
      32 Melanognathus_canadensis,
      33 Nielsenia_nordica,
      34 Oervigia_nordica,
      35 Orlovichthys_limnatis,
      36 Palaeodaphus_insignis,
      37 Pentlandia_macroptera,
      38 Phaneropleuron_andersoni,
      39 Pillararhynchus_longi,
      40 Robinsondipterus_longi,
      41 Scaumenacia_curta,
      42 Soederberghia_groenlandica,
      43 Sorbitorhynchus_deleaskitus,
      44 Speonesydrion_iani,
      45 Stomiahykus_thlaodus,
      46 Tarachomylax_oepiki,
      47 Uranolophus_wyomingensis,
      48 Conchopoma_gadiforme,
      49 Delatitia_breviceps,
      50 Uronemus_splendens,
      51 Gnathorhiza_serrata,
      52 Megapleuron_zangerli,
      53 Palaeophichthys_parvulus,
      54 Parasagenodus_sibiricus,
      55 Sagenodus_inaequalis,
      56 Straitonia_waterstoni,
      57 Tranodis_castrensis,
      58 Ctenodus,
      59 Xylognathus_macrustenus,
      60 Limanichthys_fraseri,
      61 Apatorhynchus_opistheretmus,
      62 Erikia_jarviki,
      63 Dipnotuberculus_gnathodus,
      64 Cathlorhynchus_trismodipterus,
      65 Harajicadipterus_youngi,
      66 Xeradipterus_hatcheri,
      67 Rhinodipterus_ulrichi,
      68 Rhinodipterus_kimberleyensis,
      69 Rhinodipterus_secans,
      70 Westollrhynchus_lehmanni,
      71 Rhynchodipterus_elginensis,
      72 Persephonichthys,
      73 Celsiodon,
      74 Sinodipterus_beibei,
      75 Porolepis,
      76 Durialepis,
      77 Glyptolepis,
      78 Holoptychius,
      79 Laccognathus,
      80 Nasogaluakus_chorni,
      81 Quebecius_quebecensis,
      82 Psarolepis,
      83 Youngolepis,
      84 Powichthys,
      85 Diabolepis_speratus,
      86 Meemannia,
      87 Raynerius_splendens,
      88 Cheirolepis;
	tree mcmc.tree_1 [&B TK02Brlens] = [&R] [&clockrate = 9.569376159844250e-03] (((((84:0.000000000000000e+00[&B TK02Brlens 0.000000000000000e+00],(((76:3.585001786353570e-02[&B TK02Brlens 2.889174418651432e-02],(77:4.356303172451614e-03[&B TK02Brlens 3.034223598570412e-03],(78:8.023472754941197e-02[&B TK02Brlens 5.289619041121381e-02],(79:0.000000000000000e+00[&B TK02Brlens 0.000000000000000e+00],81:8.625897629061641e-02[&B TK02Brlens 1.528624163266489e-01]):4.922329009237658e-02[&B TK02Brlens 5.134330213872523e-02]):3.161601738307729e-02[&B TK02Brlens 2.405677247551358e-02]):8.897546951268254e-02[&B TK02Brlens 6.961630207153462e-02]):5.601926717068162e-03[&B TK02Brlens 5.335870161849296e-03],75:1.927917951322455e-02[&B TK02Brlens 1.836353881533639e-02]):2.131354387295148e-02[&B TK02Brlens 2.036492222979841e-02],80:8.153438044327044e-02[&B TK02Brlens 8.583382401238165e-02]):1.442694420590536e-01[&B TK02Brlens 1.786584769082048e-01]):3.177734683224220e-02[&B TK02Brlens 8.067961022890228e-02],(83:2.964464377096743e-03[&B TK02Brlens 1.576897341770525e-02],(85:8.709199106664567e-04[&B TK02Brlens 6.624186290269796e-03],((47:1.031392375329410e-02[&B TK02Brlens 6.486652998051597e-02],70:2.716925385405755e-02[&B TK02Brlens 1.904212545881413e-01]):7.377617450361473e-03[&B TK02Brlens 4.593716461310414e-02],(((31:3.381712971865514e-02[&B TK02Brlens 1.332265869756420e-01],((46:2.130936721325383e-02[&B TK02Brlens 7.636920982294024e-02],((((74:7.518183969614789e-04[&B TK02Brlens 1.525721205328949e-03],33:2.468327233147501e-01[&B TK02Brlens 3.172126722172844e-01]):1.884326497570465e-02[&B TK02Brlens 4.320291524907813e-02],((((40:5.682117430058087e-03[&B TK02Brlens 1.676819769028869e-02],66:6.570657300149607e-02[&B TK02Brlens 1.729263402123519e-01]):3.571819958412670e-02[&B TK02Brlens 1.051316204401549e-01],(21:3.552652530473721e-02[&B TK02Brlens 1.767588126254105e-01],(26:9.357538797734932e-03[&B TK02Brlens 1.959573495130451e-02],7:2.062784723838917e-02[&B TK02Brlens 4.258760061051132e-02]):3.422211138127529e-02[&B TK02Brlens 8.984892897630072e-02]):1.891342330231582e-03[&B TK02Brlens 5.730176668310947e-03]):6.144247608480269e-02[&B TK02Brlens 1.840201463578379e-01],12:1.251067977639553e-01[&B TK02Brlens 3.420082315444808e-01]):7.111444852463844e-03[&B TK02Brlens 2.083779110168768e-02],((((37:1.607332282877483e-02[&B TK02Brlens 5.126115625764853e-02],((27:0.000000000000000e+00[&B TK02Brlens 0.000000000000000e+00],(((41:3.286640666373397e-02[&B TK02Brlens 6.350019436410613e-02],3:1.028450156989640e-01[&B TK02Brlens 1.970599727057019e-01]):2.256011264213154e-02[&B TK02Brlens 4.867432035191668e-02],((((61:1.213640935912641e-02[&B TK02Brlens 1.980171791376719e-02],73:3.654577088731958e-04[&B TK02Brlens 6.105195397146597e-04]):2.434658829155989e-02[&B TK02Brlens 3.395760770105379e-02],49:1.617177719609816e-01[&B TK02Brlens 1.226649239562929e-01]):5.387071724163306e-04[&B TK02Brlens 6.092407541367659e-04],(60:4.226016708812574e-02[&B TK02Brlens 4.136780587577889e-02],(50:1.646356705130764e-01[&B TK02Brlens 1.110547885053376e-01],(((52:6.960814502852003e-02[&B TK02Brlens 6.162420272373432e-02],(((51:1.679945739450005e-01[&B TK02Brlens 2.593584131604948e-01],48:1.679945739450005e-01[&B TK02Brlens 3.340572250565421e-01]):1.413840954087919e-01[&B TK02Brlens 2.283697638931436e-01],72:8.355778031360270e-02[&B TK02Brlens 2.620719622157320e-01]):5.643746049129922e-02[&B TK02Brlens 7.299931874508293e-02],53:6.711281964665916e-03[&B TK02Brlens 7.759659362190705e-03]):1.064856922693267e-01[&B TK02Brlens 1.121808586487704e-01]):9.392569633321862e-02[&B TK02Brlens 7.628937794168307e-02],55:1.041589381159886e-01[&B TK02Brlens 8.029731359516024e-02]):9.473292414371981e-02[&B TK02Brlens 7.560388110731232e-02],((58:1.132237029820026e-01[&B TK02Brlens 1.495884761720895e-01],57:9.167541841231230e-02[&B TK02Brlens 6.469131867810513e-02]):2.599384972914964e-02[&B TK02Brlens 2.544286343046968e-02],56:2.525947228417857e-02[&B TK02Brlens 2.472405243350284e-02]):4.252947879382207e-02[&B TK02Brlens 4.355749227989406e-02]):1.796658220650860e-02[&B TK02Brlens 1.686854432938214e-02]):1.814389601108601e-01[&B TK02Brlens 1.698716582889624e-01]):9.887123083353755e-02[&B TK02Brlens 1.018409380058930e-01]):3.702975243640594e-02[&B TK02Brlens 5.958880400492950e-02],(30:6.015758447175712e-02[&B TK02Brlens 1.647604487301755e-01],5:1.615070139829999e-02[&B TK02Brlens 2.737442482207801e-02]):6.439721447423707e-02[&B TK02Brlens 1.152665130690923e-01]):1.398396213524389e-02[&B TK02Brlens 3.037046941377267e-02]):2.865669720786834e-02[&B TK02Brlens 6.678596576752922e-02],(((71:4.930651086588744e-02[&B TK02Brlens 9.166103976696187e-02],42:1.586207519412552e-02[&B TK02Brlens 3.497305273735304e-02]):5.130149918409044e-02[&B TK02Brlens 9.740329187802105e-02],59:1.947488844261507e-01[&B TK02Brlens 3.382394674602257e-01]):4.670769425919030e-02[&B TK02Brlens 8.217328624950107e-02],19:1.905115391021006e-05[&B TK02Brlens 3.924254443619074e-05]):5.696067439080577e-02[&B TK02Brlens 1.268191047412277e-01]):2.042160484941591e-02[&B TK02Brlens 5.166396651653233e-02]):8.442340745204779e-03[&B TK02Brlens 2.078603809909993e-02],8:1.175353565233728e-02[&B TK02Brlens 2.800749808504856e-02]):1.660304321806616e-02[&B TK02Brlens 4.419714318267957e-02]):3.581116986470234e-02[&B TK02Brlens 1.121149560614199e-01],24:5.048186311110481e-02[&B TK02Brlens 1.535147673414139e-01]):7.056349491247893e-03[&B TK02Brlens 2.179201772037066e-02],(((34:4.390777874319540e-02[&B TK02Brlens 8.602170055619497e-02],35:5.426478999921136e-02[&B TK02Brlens 1.151900458812413e-01]):7.559603586232733e-02[&B TK02Brlens 1.621611293680952e-01],((((54:1.356404995905828e-01[&B TK02Brlens 7.223363751753811e-01],38:0.000000000000000e+00[&B TK02Brlens 0.000000000000000e+00]):9.139498430987525e-02[&B TK02Brlens 4.563738721335509e-01],29:5.058309914810044e-03[&B TK02Brlens 2.217824386482705e-02]):2.002032530484732e-02[&B TK02Brlens 7.395187551605087e-02],18:0.000000000000000e+00[&B TK02Brlens 0.000000000000000e+00]):5.419703063831183e-02[&B TK02Brlens 1.426748501686801e-01],((23:0.000000000000000e+00[&B TK02Brlens 0.000000000000000e+00],22:1.330519656287088e-02[&B TK02Brlens 8.234351471246648e-02]):3.867587453296684e-02[&B TK02Brlens 1.737092260051372e-01],25:0.000000000000000e+00[&B TK02Brlens 0.000000000000000e+00]):2.632442930149459e-02[&B TK02Brlens 7.388514051178438e-02]):9.461088827784625e-04[&B TK02Brlens 2.107844238012723e-03]):2.949673190314095e-02[&B TK02Brlens 5.778457559440110e-02],65:4.645212195245829e-03[&B TK02Brlens 8.008786704606762e-03]):5.233610059136762e-02[&B TK02Brlens 1.231384825333931e-01]):1.085202069258062e-02[&B TK02Brlens 3.116761132529697e-02],((69:8.810601623546521e-03[&B TK02Brlens 4.313779411871933e-02],68:4.317746236528985e-02[&B TK02Brlens 2.395532416976972e-01]):2.588916605065772e-02[&B TK02Brlens 1.147733826370463e-01],67:9.206688679488595e-03[&B TK02Brlens 3.655418863100400e-02]):4.098729695836245e-02[&B TK02Brlens 1.379821218622350e-01]):2.122319486672941e-02[&B TK02Brlens 5.909132474608945e-02]):5.313993720146959e-03[&B TK02Brlens 1.424724662543610e-02]):8.141833395785003e-04[&B TK02Brlens 2.072221472925153e-03],((((20:1.388598187610324e-02[&B TK02Brlens 1.774959147269478e-02],36:8.567063794798324e-03[&B TK02Brlens 1.356875878501189e-02]):7.467605723366355e-02[&B TK02Brlens 1.350360757254369e-01],9:5.992365652186238e-02[&B TK02Brlens 9.722279754784477e-02]):1.119663419683392e-02[&B TK02Brlens 2.342874565836312e-02],(13:2.037269756359694e-02[&B TK02Brlens 4.258011480729572e-02],2:3.977545859487219e-02[&B TK02Brlens 7.173417361887095e-02]):6.065050455270349e-02[&B TK02Brlens 1.252178300174170e-01]):1.942508982387881e-02[&B TK02Brlens 3.998510649864311e-02],(39:1.039444877328146e-01[&B TK02Brlens 2.075026114051806e-01],11:4.484368781620862e-02[&B TK02Brlens 1.046394528834811e-01]):1.211895864774704e-02[&B TK02Brlens 2.467561430775045e-02]):3.252249289410658e-02[&B TK02Brlens 7.499570399749152e-02]):2.639593628096759e-02[&B TK02Brlens 9.318196088055827e-02],(4:7.164487656289742e-02[&B TK02Brlens 3.020955770991380e-01],43:2.700028005673882e-02[&B TK02Brlens 1.269573668695207e-01]):1.879927315107999e-03[&B TK02Brlens 8.674194087482110e-03]):1.926472326860451e-02[&B TK02Brlens 8.405905518707701e-02]):3.154490696095413e-02[&B TK02Brlens 1.452911300587995e-01],32:2.775271833481696e-04[&B TK02Brlens 1.390720482824147e-03]):3.445830610544265e-02[&B TK02Brlens 1.574371174725119e-01]):6.952071044658226e-03[&B TK02Brlens 2.867914875479257e-02],62:0.000000000000000e+00[&B TK02Brlens 0.000000000000000e+00]):3.412392481521764e-02[&B TK02Brlens 1.589006574895433e-01],((44:1.157844916724304e-02[&B TK02Brlens 3.134313905357961e-02],(14:1.196464876388936e-02[&B TK02Brlens 3.488214617231954e-02],(10:0.000000000000000e+00[&B TK02Brlens 0.000000000000000e+00],6:2.042980201104383e-02[&B TK02Brlens 3.057269117584321e-02]):1.198943781082384e-01[&B TK02Brlens 2.644815642003094e-01]):7.315780069334776e-02[&B TK02Brlens 2.056633358347727e-01]):6.732764212628917e-03[&B TK02Brlens 1.729345220388961e-02],((45:9.746469538854519e-02[&B TK02Brlens 2.016180090775693e-01],28:1.381274885091655e-02[&B TK02Brlens 3.175426988389484e-02]):5.392276318871181e-02[&B TK02Brlens 1.229733638797319e-01],(15:0.000000000000000e+00[&B TK02Brlens 0.000000000000000e+00],(17:2.063723207328261e-02[&B TK02Brlens 2.815316244506566e-02],(16:2.613298835358968e-02[&B TK02Brlens 4.448195044505710e-02],(63:6.472440538867241e-02[&B TK02Brlens 6.723015676567351e-02],64:0.000000000000000e+00[&B TK02Brlens 0.000000000000000e+00]):2.824875233391699e-02[&B TK02Brlens 3.988372614182473e-02]):8.554606488514471e-03[&B TK02Brlens 1.269455908760548e-02]):1.698538796779547e-02[&B TK02Brlens 2.549473959813649e-02]):4.477701425753922e-02[&B TK02Brlens 8.351031150215837e-02]):1.767870502140378e-02[&B TK02Brlens 4.056897283189513e-02]):4.143108979901533e-02[&B TK02Brlens 1.578403554378506e-01]):1.186250752630058e-02[&B TK02Brlens 6.594525362587679e-02]):4.450730479710030e-02[&B TK02Brlens 3.012008157328775e-01]):2.663615144767428e-02[&B TK02Brlens 1.721400975064557e-01]):2.544645430485204e-02[&B TK02Brlens 1.118970552654046e-01]):3.991391023639257e-02[&B TK02Brlens 1.033612998781249e-01],(86:3.117326288810041e-02[&B TK02Brlens 3.774031025425612e-02],(87:2.573928009440563e-02[&B TK02Brlens 1.551746824588851e-02],88:1.751645638529609e-02[&B TK02Brlens 8.708889825428313e-03]):3.890310613733917e-01[&B TK02Brlens 3.424211228703221e-01]):4.112206090104353e-02[&B TK02Brlens 5.992513943986015e-02]):7.616054731234700e-02[&B TK02Brlens 1.043324181135106e-01],82:1.578984844817133e-01[&B TK02Brlens 1.294577853452107e-01]):3.384494142659067e-03[&B TK02Brlens 3.445354529713589e-03],1:8.240935365942748e-02[&B TK02Brlens 6.576582837366153e-02]);
	tree mcmc.tree_2 [&B TK02Brlens] = [&R] [&clockrate = 2.324621725293369e-03] (1:2.292462967830561e-02[&B TK02Brlens 3.175698911308023e-02],((((((76:4.265198372845946e-03[&B TK02Brlens 2.387076284913245e-02],((((79:0.000000000000000e+00[&B TK02Brlens 0.000000000000000e+00],81:1.794404607260092e-02[&B TK02Brlens 1.382842891147771e-01]):5.970879169816978e-03[&B TK02Brlens 3.795596760128351e-02],78:3.572591244043410e-03[&B TK02Brlens 1.951500101076165e-02]):1.383760866916961e-02[&B TK02Brlens 6.020415518411747e-02],77:1.856521279100576e-03[&B TK02Brlens 6.013465333078226e-03]):1.425332433567639e-02[&B TK02Brlens 3.347969638604861e-02],80:0.000000000000000e+00[&B TK02Brlens 0.000000000000000e+00]):2.436859805441821e-02[&B TK02Brlens 8.596438364070022e-02]):5.151483071929364e-03[&B TK02Brlens 2.540765707502610e-02],75:0.000000000000000e+00[&B TK02Brlens 0.000000000000000e+00]):2.566757993832947e-02[&B TK02Brlens 1.697484743583974e-01],84:0.000000000000000e+00[&B TK02Brlens 0.000000000000000e+00]):1.026705265635131e-02[&B TK02Brlens 9.182804060858972e-02],(83:0.000000000000000e+00[&B TK02Brlens 0.000000000000000e+00],(85:0.000000000000000e+00[&B TK02Brlens 0.000000000000000e+00],(((47:9.525043445271497e-04[&B TK02Brlens 3.990129844863190e-02],(62:0.000000000000000e+00[&B TK02Brlens 0.000000000000000e+00],(31:1.224660869650512e-02[&B TK02Brlens 2.736297847938252e-01],(32:7.697535539313294e-04[&B TK02Brlens 2.645559220721917e-02],(46:0.000000000000000e+00[&B TK02Brlens 0.000000000000000e+00],(((4:0.000000000000000e+00[&B TK02Brlens 0.000000000000000e+00],(10:1.301257951652868e-03[&B TK02Brlens 1.685260211646093e-02],6:0.000000000000000e+00[&B TK02Brlens 0.000000000000000e+00]):1.424133832115465e-02[&B TK02Brlens 1.851554590951293e-01]):1.210863435846798e-02[&B TK02Brlens 2.521572571591673e-01],43:0.000000000000000e+00[&B TK02Brlens 0.000000000000000e+00]):5.555150064274206e-03[&B TK02Brlens 1.182202584344624e-01],((((74:0.000000000000000e+00[&B TK02Brlens 0.000000000000000e+00],24:1.168339612469244e-02[&B TK02Brlens 2.290031600723891e-01]):1.021798718713274e-03[&B TK02Brlens 1.090348013910938e-02],(((11:4.253833609070778e-03[&B TK02Brlens 8.596688198285778e-02],39:1.974295320731242e-02[&B TK02Brlens 2.063844973106419e-01]):9.369148801202820e-03[&B TK02Brlens 1.013204668337078e-01],(13:7.431748657229315e-03[&B TK02Brlens 2.474329327256440e-02],2:0.000000000000000e+00[&B TK02Brlens 0.000000000000000e+00]):2.760384007533417e-02[&B TK02Brlens 1.582443049222516e-01]):5.859691306814296e-05[&B TK02Brlens 4.298550149871003e-04],(9:1.336999216446572e-02[&B TK02Brlens 1.167766167597765e-01],((20:0.000000000000000e+00[&B TK02Brlens 0.000000000000000e+00],29:5.164380003381625e-03[&B TK02Brlens 5.120124543719779e-02]):7.539948061624085e-03[&B TK02Brlens 5.795865539838707e-02],36:0.000000000000000e+00[&B TK02Brlens 0.000000000000000e+00]):1.262396993212528e-02[&B TK02Brlens 1.177344592763653e-01]):9.836511214403598e-03[&B TK02Brlens 9.335606546362468e-02]):2.485343431359921e-03[&B TK02Brlens 2.201139584280335e-02]):1.199502420804466e-04[&B TK02Brlens 1.311385736067007e-03],(21:6.518710065521405e-03[&B TK02Brlens 1.992593245695350e-01],((66:1.826367175784299e-02[&B TK02Brlens 2.304867487683431e-01],(40:0.000000000000000e+00[&B TK02Brlens 0.000000000000000e+00],((25:0.000000000000000e+00[&B TK02Brlens 0.000000000000000e+00],33:8.515371938959654e-03[&B TK02Brlens 2.751214479671246e-01]):1.254394310084275e-02[&B TK02Brlens 3.457529988852560e-01],(22:3.958933353566535e-03[&B TK02Brlens 7.376036029254532e-02],23:0.000000000000000e+00[&B TK02Brlens 0.000000000000000e+00]):6.478754730105590e-03[&B TK02Brlens 1.441139912349323e-01]):4.615161400001067e-03[&B TK02Brlens 1.108058713904074e-01]):1.716618288661598e-03[&B TK02Brlens 3.208411432856326e-02]):2.856473870289367e-03[&B TK02Brlens 4.575010786323164e-02],(7:1.361541810646391e-02[&B TK02Brlens 1.241032731479823e-01],(26:0.000000000000000e+00[&B TK02Brlens 0.000000000000000e+00],(34:9.670869488736300e-03[&B TK02Brlens 1.807549236333720e-01],38:0.000000000000000e+00[&B TK02Brlens 0.000000000000000e+00]):2.255209150703105e-02[&B TK02Brlens 4.460285272033669e-01]):6.291773537282830e-03[&B TK02Brlens 8.383191001735500e-02]):6.533989632575121e-03[&B TK02Brlens 7.951431130352572e-02]):4.949160745402414e-03[&B TK02Brlens 1.129193197799925e-01]):1.557891367215852e-02[&B TK02Brlens 3.251681248088302e-01]):5.695501102601586e-03[&B TK02Brlens 7.013456596451989e-02],(((18:1.805516122877690e-02[&B TK02Brlens 8.643886425200885e-02],65:7.859958668023193e-03[&B TK02Brlens 3.194221839538194e-02]):1.152003929723355e-02[&B TK02Brlens 9.191276611295061e-02],(((((19:0.000000000000000e+00[&B TK02Brlens 0.000000000000000e+00],((71:0.000000000000000e+00[&B TK02Brlens 0.000000000000000e+00],59:3.692899509540570e-02[&B TK02Brlens 4.431950900472870e-01]):7.072781158026675e-03[&B TK02Brlens 1.635294624608218e-01],42:0.000000000000000e+00[&B TK02Brlens 0.000000000000000e+00]):1.428295011326761e-02[&B TK02Brlens 2.671575238693167e-01]):1.685561583116521e-02[&B TK02Brlens 1.844411253717397e-01],((41:0.000000000000000e+00[&B TK02Brlens 0.000000000000000e+00],(61:8.395467589052213e-03[&B TK02Brlens 4.773458900089503e-02],(60:2.875653676000905e-02[&B TK02Brlens 1.528738141546850e-01],((49:0.000000000000000e+00[&B TK02Brlens 0.000000000000000e+00],(((56:0.000000000000000e+00[&B TK02Brlens 0.000000000000000e+00],(57:3.973259695498277e-03[&B TK02Brlens 2.162600593325536e-02],(58:0.000000000000000e+00[&B TK02Brlens 0.000000000000000e+00],48:1.100661725608912e-01[&B TK02Brlens 1.117034878293466e+00]):2.361840554870133e-02[&B TK02Brlens 2.536838097838983e-01]):6.625420521405440e-03[&B TK02Brlens 5.302868939716584e-02]):8.419942732848046e-03[&B TK02Brlens 7.007485666057314e-02],((((72:1.904381293479361e-02[&B TK02Brlens 1.705646723544179e-01],51:6.814463789177734e-02[&B TK02Brlens 2.860822265274496e-01]):1.826203485693265e-02[&B TK02Brlens 1.408095913996901e-01],53:0.000000000000000e+00[&B TK02Brlens 0.000000000000000e+00]):3.159247325067539e-02[&B TK02Brlens 2.148912739133836e-01],55:1.573677597855648e-02[&B TK02Brlens 8.338020333553157e-02]):6.501694837590860e-03[&B TK02Brlens 2.915869261758217e-02],52:4.211189284909679e-02[&B TK02Brlens 1.124970878084647e-01]):2.422910052686980e-02[&B TK02Brlens 1.255627846925356e-01]):1.276008284206051e-02[&B TK02Brlens 6.445087371514105e-02],50:9.476906215565906e-03[&B TK02Brlens 5.303089649563814e-02]):2.180062964377824e-02[&B TK02Brlens 5.994321165019920e-02]):2.207885085336891e-02[&B TK02Brlens 7.027946100632725e-02],73:0.000000000000000e+00[&B TK02Brlens 0.000000000000000e+00]):1.663336498009765e-02[&B TK02Brlens 7.627950989513634e-02]):6.133490802996383e-03[&B TK02Brlens 3.487353855115706e-02]):9.092309054377384e-03[&B TK02Brlens 6.013979118486640e-02]):5.241542579249664e-03[&B TK02Brlens 3.946204742051766e-02],(3:1.182404995721120e-02[&B TK02Brlens 1.442055456073144e-01],(5:0.000000000000000e+00[&B TK02Brlens 0.000000000000000e+00],(54:3.268623398402676e-02[&B TK02Brlens 4.126140853610988e-01],30:0.000000000000000e+00[&B TK02Brlens 0.000000000000000e+00]):1.778741277069001e-02[&B TK02Brlens 3.084371881233494e-01]):5.911403842696755e-03[&B TK02Brlens 8.419585866195303e-02]):1.108808432207747e-02[&B TK02Brlens 1.010024394181013e-01]):1.277282390348825e-02[&B TK02Brlens 1.177114027655616e-01]):1.062486675976376e-02[&B TK02Brlens 1.365405851349578e-01],(8:2.708429999236539e-03[&B TK02Brlens 4.813734928604575e-02],27:0.000000000000000e+00[&B TK02Brlens 0.000000000000000e+00]):3.458122101726691e-03[&B TK02Brlens 5.509628241124647e-02]):9.722708747130770e-04[&B TK02Brlens 1.445839548644043e-02],37:2.647854818981832e-03[&B TK02Brlens 3.649611803064258e-02]):8.326461282442077e-03[&B TK02Brlens 9.634256688170552e-02],((68:1.062214307146320e-02[&B TK02Brlens 6.641476472993597e-02],35:3.863818353705417e-02[&B TK02Brlens 1.364609269842969e-01]):4.286581336674922e-03[&B TK02Brlens 3.044482145103412e-02],(67:7.974260443142867e-03[&B TK02Brlens 9.886744377931546e-02],69:3.928199109577646e-03[&B TK02Brlens 6.503124299400359e-02]):6.167083049828992e-03[&B TK02Brlens 6.143139325567019e-02]):7.422843476435403e-03[&B TK02Brlens 6.428153336971387e-02]):3.283924886442080e-03[&B TK02Brlens 3.450059537848666e-02]):2.368950130899883e-04[&B TK02Brlens 2.828477101893263e-03],12:4.553613229726924e-02[&B TK02Brlens 2.894368018053867e-01]):6.510138656058595e-03[&B TK02Brlens 8.028431393813169e-02]):8.392688302395201e-03[&B TK02Brlens 1.148535448863186e-01]):5.243242607656795e-03[&B TK02Brlens 1.103101590998858e-01]):3.576728560514331e-03[&B TK02Brlens 1.108749798857144e-01]):6.391361777348337e-03[&B TK02Brlens 2.055567705451816e-01]):1.280982469251568e-03[&B TK02Brlens 3.612545625782250e-02]):4.623247148753895e-03[&B TK02Brlens 1.562466267182751e-01]):1.262436251374621e-03[&B TK02Brlens 5.148724395551803e-02],(((64:1.020289892313397e-04[&B TK02Brlens 6.110399493832376e-04],63:4.354729442631333e-02[&B TK02Brlens 1.937598965147005e-01]):3.743662125327452e-03[&B TK02Brlens 3.389383532039719e-02],(45:3.559814791881205e-02[&B TK02Brlens 4.751808528910169e-01],(15:0.000000000000000e+00[&B TK02Brlens 0.000000000000000e+00],(28:7.539051810913466e-03[&B TK02Brlens 1.376972459998700e-01],(16:2.863197043599386e-04[&B TK02Brlens 5.771496911034994e-03],17:1.587169806450017e-03[&B TK02Brlens 3.402962719309562e-02]):4.299824397093810e-03[&B TK02Brlens 7.111107859807510e-02]):1.381598922836125e-03[&B TK02Brlens 1.723735771647974e-02]):1.584851987518232e-03[&B TK02Brlens 1.986392368150068e-02]):4.832448089062691e-04[&B TK02Brlens 6.077198971369001e-03]):4.915145704215307e-03[&B TK02Brlens 8.289476251442304e-02],44:5.463391076447777e-03[&B TK02Brlens 1.305728712704922e-01]):3.159328835474762e-03[&B TK02Brlens 9.799699033118352e-02]):2.804882694398325e-03[&B TK02Brlens 1.140966268296720e-01],(70:0.000000000000000e+00[&B TK02Brlens 0.000000000000000e+00],14:2.899142412958261e-02[&B TK02Brlens 1.608859433502387e+00]):3.280205128171620e-03[&B TK02Brlens 1.589174691524340e-01]):9.963284132569528e-03[&B TK02Brlens 4.181083119138817e-01]):1.079189918587276e-02[&B TK02Brlens 3.781256795712447e-01]):1.065999100962695e-02[&B TK02Brlens 1.919110593207635e-01]):1.284453678140896e-03[&B TK02Brlens 1.085807187874467e-02],(86:0.000000000000000e+00[&B TK02Brlens 0.000000000000000e+00],(87:2.351839854209892e-03[&B TK02Brlens 4.912685486393127e-03],88:7.288617838935613e-03[&B TK02Brlens 1.587409058714500e-02]):7.791972279456005e-02[&B TK02Brlens 2.434865335418019e-01]):1.980612729996972e-02[&B TK02Brlens 1.202124984080834e-01]):1.036677740786207e-02[&B TK02Brlens 6.192784452431584e-02],82:3.334087519952900e-02[&B TK02Brlens 1.056482569772878e-01]):1.466503109218392e-02[&B TK02Brlens 3.643713166051887e-02]);
	tree mcmc.tree_3 [&B TK02Brlens] = [&R] [&clockrate = 1.462957933248290e-02] (1:1.242233052081358e-01[&B TK02Brlens 1.242493416379309e-01],(((((84:6.958090841278475e-02[&B TK02Brlens 6.958422269138734e-02],(75:8.828571524239770e-04[&B TK02Brlens 8.824480767455143e-04],((80:3.088447038219599e-02[&B TK02Brlens 3.087530800980818e-02],(((79:3.954105072427394e-02[&B TK02Brlens 3.950430747064498e-02],81:1.583025196012446e-01[&B TK02Brlens 1.582245676510632e-01]):2.251091484681189e-02[&B TK02Brlens 2.249328854201385e-02],78:6.941570038671419e-02[&B TK02Brlens 6.936740556002136e-02]):1.103919222177305e-01[&B TK02Brlens 1.103414211514078e-01],77:2.499039692991967e-02[&B TK02Brlens 2.498641007415503e-02]):1.760241203023494e-02[&B TK02Brlens 1.759903057765702e-02]):3.616989609005561e-02[&B TK02Brlens 3.615779353666684e-02],76:2.331820756847436e-02[&B TK02Brlens 2.330460434189657e-02]):6.622873624725134e-03[&B TK02Brlens 6.619860464271668e-03]):2.454638805071279e-01[&B TK02Brlens 2.454124397383146e-01]):1.133486087310409e-01[&B TK02Brlens 1.133847151269777e-01],83:1.110002907802738e-01[&B TK02Brlens 1.110390035530199e-01]):1.168541069454303e-01[&B TK02Brlens 1.169188045446848e-01],(85:1.638060043706115e-01[&B TK02Brlens 1.638828123015120e-01],((31:3.035024449830999e-01[&B TK02Brlens 3.037564511916531e-01],(44:9.842901663354242e-02[&B TK02Brlens 9.853930066904409e-02],((((63:1.392918379685386e-01[&B TK02Brlens 1.395276955183189e-01],45:1.240080673427351e-01[&B TK02Brlens 1.242273517611154e-01]):1.079811455614974e-01[&B TK02Brlens 1.081492570190305e-01],(64:6.833613163423968e-02[&B TK02Brlens 6.843825986865987e-02],15:3.268006407074497e-02[&B TK02Brlens 3.272709110195718e-02]):2.505916385718621e-03[&B TK02Brlens 2.509567289408095e-03]):5.325201601305518e-02[&B TK02Brlens 5.332726224376669e-02],(28:1.921936385176126e-03[&B TK02Brlens 1.924746407084614e-03],62:1.071926911006598e-01[&B TK02Brlens 1.073565227410918e-01]):1.005093280079910e-01[&B TK02Brlens 1.006513143173200e-01]):1.082874512442644e-02[&B TK02Brlens 1.084382680209781e-02],((10:4.078951751404825e-03[&B TK02Brlens 4.083395272520884e-03],6:2.217312292913221e-03[&B TK02Brlens 2.219498705579509e-03]):2.229336730723412e-01[&B TK02Brlens 2.231421003833641e-01],(17:1.963817142128454e-02[&B TK02Brlens 1.965732569084457e-02],(16:2.376198647168382e-02[&B TK02Brlens 2.378147814409148e-02],14:4.079524368588627e-02[&B TK02Brlens 4.083171197128670e-02]):1.713101270677209e-02[&B TK02Brlens 1.714628259308875e-02]):1.496366914685088e-02[&B TK02Brlens 1.497676173587044e-02]):1.013416999372252e-01[&B TK02Brlens 1.014579227247388e-01]):1.542531762011579e-02[&B TK02Brlens 1.544629935522920e-02]):1.074968475012326e-01[&B TK02Brlens 1.075963596344429e-01]):3.284793973416811e-02[&B TK02Brlens 3.286625835030099e-02],((47:1.503181919474403e-01[&B TK02Brlens 1.503720003019712e-01],((((((22:1.739527288377363e-02[&B TK02Brlens 1.739176732585562e-02],23:2.709391070455469e-02[&B TK02Brlens 2.708985369100797e-02]):1.618099520033296e-01[&B TK02Brlens 1.618576663367534e-01],(21:2.902378660003668e-02[&B TK02Brlens 2.904704932075145e-02],((42:7.821064765513919e-02[&B TK02Brlens 7.824909361731217e-02],71:1.880374736377144e-01[&B TK02Brlens 1.881091251387574e-01]):4.065382268436535e-02[&B TK02Brlens 4.067291395929847e-02],61:2.821075715397947e-01[&B TK02Brlens 2.823766204887680e-01]):1.008783094115930e-01[&B TK02Brlens 1.009386494555979e-01]):1.449733182674739e-02[&B TK02Brlens 1.450798170331551e-02]):1.037838555307589e-01[&B TK02Brlens 1.038194490426918e-01],(66:1.618349132513208e-01[&B TK02Brlens 1.618322587565904e-01],((26:1.160454840288994e-02[&B TK02Brlens 1.160414348342052e-02],7:6.466810618425178e-02[&B TK02Brlens 6.464516108352372e-02]):1.014334847610114e-01[&B TK02Brlens 1.014241469038054e-01],40:5.210695257746512e-02[&B TK02Brlens 5.210791073405198e-02]):8.311597803736803e-02[&B TK02Brlens 8.310825186072060e-02]):2.440255170223393e-02[&B TK02Brlens 2.440022247592811e-02]):9.418795094007226e-02[&B TK02Brlens 9.418068173665867e-02],32:8.752235388295548e-02[&B TK02Brlens 8.751991680867949e-02]):6.733578798783868e-02[&B TK02Brlens 6.732868141126987e-02],(((74:7.968440358031348e-02[&B TK02Brlens 7.968316937591713e-02],(((24:8.623334342243494e-03[&B TK02Brlens 8.624368286045229e-03],(36:1.199328758703690e-01[&B TK02Brlens 1.198686462087758e-01],20:3.731862452273793e-02[&B TK02Brlens 3.731223801091086e-02]):5.408786668474419e-02[&B TK02Brlens 5.408334959871215e-02]):1.037421764832038e-01[&B TK02Brlens 1.037291875917142e-01],((12:9.591299003924236e-02[&B TK02Brlens 9.586776364856746e-02],(2:1.257221552356889e-01[&B TK02Brlens 1.256395963975209e-01],(13:3.692072773555433e-02[&B TK02Brlens 3.691284913674904e-02],9:6.900503913362011e-02[&B TK02Brlens 6.897503794337634e-02]):1.672557938060137e-02[&B TK02Brlens 1.671954277845524e-02]):2.552669587502243e-02[&B TK02Brlens 2.551559902489051e-02]):7.330311453625149e-02[&B TK02Brlens 7.327507268529367e-02],39:1.491826189872008e-01[&B TK02Brlens 1.491348493331550e-01]):1.496156707420382e-02[&B TK02Brlens 1.495702472495131e-02]):1.345224812277901e-02[&B TK02Brlens 1.344772489626497e-02],11:8.365603807348676e-02[&B TK02Brlens 8.361903958124069e-02]):3.303772129900295e-02[&B TK02Brlens 3.303487721407530e-02]):7.746505086152622e-02[&B TK02Brlens 7.747429757773756e-02],43:9.288438813761690e-02[&B TK02Brlens 9.286998661101352e-02]):3.423862115280230e-02[&B TK02Brlens 3.424005922543163e-02],((((18:4.336573571029101e-02[&B TK02Brlens 4.336081795937392e-02],35:2.539006257953049e-01[&B TK02Brlens 2.537912112663450e-01]):1.553807733804846e-02[&B TK02Brlens 1.553609983010966e-02],(65:4.191428494995963e-02[&B TK02Brlens 4.190782216622075e-02],25:5.525908968745652e-02[&B TK02Brlens 5.525788127103375e-02]):1.091031043477484e-01[&B TK02Brlens 1.090790857613826e-01]):2.169816503872002e-02[&B TK02Brlens 2.169581299562523e-02],(((((41:2.472633807686631e-02[&B TK02Brlens 2.473198146874941e-02],((((73:4.374199148904889e-02[&B TK02Brlens 4.376201695075269e-02],(49:1.906452651558599e-02[&B TK02Brlens 1.908745783454573e-02],(60:8.059712149560894e-02[&B TK02Brlens 8.071062342729589e-02],((57:1.025938539782115e-01[&B TK02Brlens 1.026055136837898e-01],(56:4.308406588465763e-04[&B TK02Brlens 4.308146663752497e-04],(50:4.285725407161645e-02[&B TK02Brlens 4.284993103663782e-02],(55:9.973527344866495e-02[&B TK02Brlens 9.970382132676750e-02],((((72:1.105889604857777e-01[&B TK02Brlens 1.105184338856179e-01],51:4.335485338791640e-01[&B TK02Brlens 4.330677504732541e-01]):1.173996721360329e-01[&B TK02Brlens 1.173131640696155e-01],53:2.273671492975649e-02[&B TK02Brlens 2.272174867663600e-02]):7.697001515558632e-02[&B TK02Brlens 7.691708553414150e-02],48:6.279182211707832e-01[&B TK02Brlens 6.274679270411563e-01]):5.281872018652567e-02[&B TK02Brlens 5.279250624877108e-02],52:7.163169959886084e-02[&B TK02Brlens 7.162678988471402e-02]):6.739538208824680e-02[&B TK02Brlens 6.737634854614084e-02]):4.315818939943861e-02[&B TK02Brlens 4.314923737232432e-02]):9.811979447892138e-02[&B TK02Brlens 9.810973065730723e-02]):4.857172604874949e-03[&B TK02Brlens 4.857200084356831e-03]):1.580198039204153e-01[&B TK02Brlens 1.580857700241091e-01],58:5.592116254097546e-02[&B TK02Brlens 5.597510098809551e-02]):1.214617575467967e-01[&B TK02Brlens 1.215740546657361e-01]):6.572212860802940e-02[&B TK02Brlens 6.579716074398716e-02]):1.279918815311718e-01[&B TK02Brlens 1.281070755173623e-01]):1.324945180818007e-01[&B TK02Brlens 1.325684933260697e-01],5:6.346366824080651e-02[&B TK02Brlens 6.349985598863610e-02]):4.904638921104798e-02[&B TK02Brlens 4.907424827529831e-02],(54:2.931561117785277e-01[&B TK02Brlens 2.934822050716295e-01],(33:1.673634002599498e-01[&B TK02Brlens 1.675130954503784e-01],30:2.199871061779424e-01[&B TK02Brlens 2.202748030359320e-01]):7.039694270063235e-03[&B TK02Brlens 7.044902935588114e-03]):4.754284478130089e-04[&B TK02Brlens 4.757353757842793e-04]):2.546430381676368e-02[&B TK02Brlens 2.548045259092745e-02],3:1.501291291322007e-01[&B TK02Brlens 1.502338542176377e-01]):1.645643681539077e-02[&B TK02Brlens 1.646505476648273e-02]):5.561824222957079e-02[&B TK02Brlens 5.563521880977346e-02],19:1.339625845292309e-01[&B TK02Brlens 1.339556076653571e-01]):4.067339495173750e-02[&B TK02Brlens 4.067595344618401e-02],(27:4.195185117385947e-02[&B TK02Brlens 4.193635185520687e-02],8:4.791400240788124e-02[&B TK02Brlens 4.789151340033294e-02]):2.773026723256433e-02[&B TK02Brlens 2.772222922594375e-02]):6.872377043516398e-04[&B TK02Brlens 6.871821253096868e-04],37:6.476766008320745e-02[&B TK02Brlens 6.475793368740601e-02]):4.014513933876995e-02[&B TK02Brlens 4.013920033066343e-02],(59:2.380729440593190e-01[&B TK02Brlens 2.378833882608540e-01],(38:5.393063928591380e-02[&B TK02Brlens 5.387798951219738e-02],34:7.583257665629572e-02[&B TK02Brlens 7.574111658618339e-02]):4.693577308248797e-02[&B TK02Brlens 4.689066403060946e-02]):2.510896918604131e-01[&B TK02Brlens 2.509549406012205e-01]):1.481383310718920e-02[&B TK02Brlens 1.481216394127929e-02]):4.418356891780029e-02[&B TK02Brlens 4.418710665343616e-02],(29:1.362079659650828e-01[&B TK02Brlens 1.361930436485029e-01],((69:8.528815841063819e-02[&B TK02Brlens 8.529755222290228e-02],68:1.035903103280631e-01[&B TK02Brlens 1.036317586590354e-01]):4.422904551825613e-02[&B TK02Brlens 4.424009882966473e-02],67:7.544012118852317e-02[&B TK02Brlens 7.547189625019124e-02]):2.011669165222529e-02[&B TK02Brlens 2.012142126658503e-02]):2.907267296627891e-02[&B TK02Brlens 2.907828320260947e-02]):1.180867163958661e-01[&B TK02Brlens 1.180993091027128e-01]):2.047658760474835e-02[&B TK02Brlens 2.047591682914643e-02]):5.793819130668743e-02[&B TK02Brlens 5.793384696008377e-02],(4:2.098846829383831e-01[&B TK02Brlens 2.098374455176470e-01],46:6.770465294148931e-02[&B TK02Brlens 6.770246949887132e-02]):3.596888854718094e-02[&B TK02Brlens 3.596702009387397e-02]):1.474898327822010e-01[&B TK02Brlens 1.475360934347152e-01]):5.385516774110588e-03[&B TK02Brlens 5.388988181990895e-03],70:1.461222124810917e-01[&B TK02Brlens 1.462684105894168e-01]):4.696202184266252e-03[&B TK02Brlens 4.698942755597043e-03]):1.160660602690466e-01[&B TK02Brlens 1.161261013885033e-01]):5.847133292816142e-02[&B TK02Brlens 5.850077357765633e-02]):2.194376013983801e-02[&B TK02Brlens 2.195328793354247e-02],((88:2.133699264282951e-02[&B TK02Brlens 2.136532668306573e-02],87:2.749140549937579e-03[&B TK02Brlens 2.752637777269102e-03]):4.473539035058907e-01[&B TK02Brlens 4.476960851031946e-01],86:1.734033490920606e-03[&B TK02Brlens 1.734423101364938e-03]):2.866114133162005e-01[&B TK02Brlens 2.866905443753650e-01]):1.090281859933118e-02[&B TK02Brlens 1.090615528923735e-02],82:1.342534893165701e-01[&B TK02Brlens 1.343291765817506e-01]):2.831131908562323e-02[&B TK02Brlens 2.831500222589398e-02]);
	tree mcmc.tree_4 [&B TK02Brlens] = [&R] [&clockrate = 2.696641798941594e-03] (1:5.640135263876361e-02[&B TK02Brlens 3.713842880162623e-02],(82:4.395825441934026e-02[&B TK02Brlens 3.774187173099994e-02],((((((((((17:3.262515047403325e-03[&B TK02Brlens 2.851206963063840e-02],28:6.826329885014526e-03[&B TK02Brlens 5.353495850610434e-02]):1.573173852827658e-02[&B TK02Brlens 1.025566905887143e-01],(((64:8.179920187835366e-03[&B TK02Brlens 2.319696277472859e-02],(16:2.166019869238589e-04[&B TK02Brlens 3.026283887834704e-04],63:3.584299332117447e-02[&B TK02Brlens 7.505692434883691e-02]):8.592616892507010e-03[&B TK02Brlens 1.562277721969646e-02]):8.647327960572715e-03[&B TK02Brlens 2.497171759638555e-02],15:8.058592294679368e-03[&B TK02Brlens 3.317096699850423e-02]):7.447486231605294e-03[&B TK02Brlens 2.884902593511547e-02],44:2.413700696399124e-02[&B TK02Brlens 6.437956518081457e-02]):3.686662670900342e-04[&B TK02Brlens 1.568635770814039e-03]):8.088119801197280e-04[&B TK02Brlens 3.872907626266114e-03],14:2.786061133168671e-02[&B TK02Brlens 2.075244070600951e-01]):3.833229977208086e-03[&B TK02Brlens 2.517497695994038e-02],45:4.406003893046678e-02[&B TK02Brlens 3.269180198300903e-01]):8.616483670641106e-03[&B TK02Brlens 9.485891275599444e-02],(31:1.122414572027747e-02[&B TK02Brlens 1.734371911323650e-01],(((32:6.477972296067391e-03[&B TK02Brlens 7.191826929619358e-02],(24:4.483742641755933e-02[&B TK02Brlens 5.975215606152547e-01],((10:1.861314791652413e-04[&B TK02Brlens 2.425503334784126e-03],6:0.000000000000000e+00[&B TK02Brlens 0.000000000000000e+00]):1.469688084316384e-02[&B TK02Brlens 2.114860979744705e-01],4:0.000000000000000e+00[&B TK02Brlens 0.000000000000000e+00]):1.846255222973547e-02[&B TK02Brlens 3.365201091647216e-01]):7.413380672784020e-03[&B TK02Brlens 1.246238433853061e-01]):2.477346513119927e-03[&B TK02Brlens 3.745617305735385e-02],62:1.527214413255928e-03[&B TK02Brlens 2.706537622708454e-02]):2.709634202088584e-03[&B TK02Brlens 4.831843496831824e-02],(46:3.920004789542186e-03[&B TK02Brlens 7.986201991562131e-02],(43:8.513787652740523e-03[&B TK02Brlens 1.398594422117415e-01],((((39:1.864899171202633e-02[&B TK02Brlens 1.360258281500671e-01],((20:8.242753037505435e-03[&B TK02Brlens 8.126553780659214e-02],9:5.446198863138740e-03[&B TK02Brlens 4.975305620827396e-02]):1.182603130195631e-02[&B TK02Brlens 8.135404509503533e-02],(12:3.029449067660095e-02[&B TK02Brlens 1.081859741684563e-01],(13:1.783386093512962e-02[&B TK02Brlens 9.754325117578906e-02],2:5.199483326117971e-03[&B TK02Brlens 3.288555581370839e-02]):1.098930141821658e-02[&B TK02Brlens 5.408784655535289e-02]):5.739844875333300e-03[&B TK02Brlens 2.520167836864578e-02]):9.810005317808679e-03[&B TK02Brlens 5.637822130021911e-02]):4.365583065840395e-03[&B TK02Brlens 3.125836478844549e-02],11:1.356389564006810e-02[&B TK02Brlens 9.094527913603107e-02]):5.710631332281224e-03[&B TK02Brlens 4.165618250273860e-02],74:5.071100148240915e-03[&B TK02Brlens 3.722401557390476e-02]):4.833197379643883e-03[&B TK02Brlens 3.822709943724099e-02],(65:2.762461504015246e-02[&B TK02Brlens 3.012846701038629e-01],(((26:0.000000000000000e+00[&B TK02Brlens 0.000000000000000e+00],7:1.200355427772559e-02[&B TK02Brlens 1.056069808636302e-01]):9.653322490001670e-03[&B TK02Brlens 9.151084859381324e-02],((21:0.000000000000000e+00[&B TK02Brlens 0.000000000000000e+00],(42:1.146033086864950e-02[&B TK02Brlens 1.461378097285647e-01],71:2.345668381311486e-02[&B TK02Brlens 2.740753535181206e-01]):2.582759517950334e-02[&B TK02Brlens 4.426652836292936e-01]):7.965791558988577e-03[&B TK02Brlens 1.387153867263755e-01],((66:1.693331912080986e-02[&B TK02Brlens 1.846367489417213e-01],40:0.000000000000000e+00[&B TK02Brlens 0.000000000000000e+00]):1.248618918445410e-03[&B TK02Brlens 1.112982199715838e-02],((23:0.000000000000000e+00[&B TK02Brlens 0.000000000000000e+00],22:5.596508392736232e-03[&B TK02Brlens 4.014688266081676e-02]):1.637696573050612e-02[&B TK02Brlens 1.217141699525176e-01],25:2.233606653771514e-02[&B TK02Brlens 1.659365273891669e-01]):4.826598749391287e-03[&B TK02Brlens 4.009585952840995e-02]):9.464237873243853e-03[&B TK02Brlens 9.411708994892622e-02]):9.995998632630343e-04[&B TK02Brlens 1.066223043630971e-02]):1.961269729014914e-02[&B TK02Brlens 1.922555980020424e-01],((29:5.669174145077449e-03[&B TK02Brlens 5.265577826339903e-02],(36:5.370124680015853e-04[&B TK02Brlens 4.339114081348424e-03],(38:4.177611869560061e-03[&B TK02Brlens 3.388343776870782e-02],54:3.880225575557961e-02[&B TK02Brlens 2.623459251873650e-01]):2.268397500468677e-02[&B TK02Brlens 1.832887711715131e-01]):2.257478912378724e-02[&B TK02Brlens 2.118594573644249e-01]):1.795510690769758e-02[&B TK02Brlens 1.952277369195562e-01],(((37:2.250738074569658e-03[&B TK02Brlens 2.997897145271167e-02],(((5:2.417789928491040e-02[&B TK02Brlens 1.326575683908033e-01],(41:7.138580796917093e-04[&B TK02Brlens 3.894853155423468e-03],(60:2.312850613919598e-02[&B TK02Brlens 5.270098939640237e-02],(49:1.047907609116872e-02[&B TK02Brlens 1.960838295863665e-02],((58:4.522166769816072e-02[&B TK02Brlens 1.544494791944946e-01],(56:1.284834848240685e-02[&B TK02Brlens 7.246640100917338e-02],57:3.816871060890945e-02[&B TK02Brlens 2.299432716931384e-01]):8.651412879640941e-03[&B TK02Brlens 4.484570632850635e-02]):4.856261128140860e-03[&B TK02Brlens 2.283216364224697e-02],(50:1.544005288136055e-02[&B TK02Brlens 9.051825562789283e-02],(55:1.315856426676833e-02[&B TK02Brlens 4.574048368123397e-02],(52:9.243648587183517e-03[&B TK02Brlens 5.435626565289755e-02],(48:1.061534977849219e-01[&B TK02Brlens 4.885318548697133e-01],(53:2.067691958517401e-03[&B TK02Brlens 1.369769472498727e-02],(51:7.480340599157773e-02[&B TK02Brlens 3.587111144546612e-01],72:1.214388142972923e-02[&B TK02Brlens 8.604303001438919e-02]):1.972753856542883e-02[&B TK02Brlens 1.298494555036815e-01]):1.162255322791539e-02[&B TK02Brlens 7.724045285808789e-02]):9.606607770648687e-03[&B TK02Brlens 5.669338883507684e-02]):1.728113987533623e-02[&B TK02Brlens 7.017397279501943e-02]):4.681948043466608e-02[&B TK02Brlens 1.626752559165755e-01]):9.118053166539047e-03[&B TK02Brlens 3.938909816083056e-02]):4.692824473581472e-02[&B TK02Brlens 1.614340094188981e-01]):8.989758709999324e-03[&B TK02Brlens 2.014869566872035e-02]):2.568244605318595e-02[&B TK02Brlens 9.689714415354614e-02]):1.989981377719108e-04[&B TK02Brlens 1.063426608498149e-03]):7.792363303923855e-03[&B TK02Brlens 4.376733056239449e-02],(30:3.533942242712404e-02[&B TK02Brlens 3.098190682769444e-01],3:2.686095292836396e-02[&B TK02Brlens 1.163685080151599e-01]):4.342272384441626e-03[&B TK02Brlens 2.188908109988085e-02]):1.229209048774904e-02[&B TK02Brlens 6.146384664386183e-02],(61:1.324162487253339e-02[&B TK02Brlens 4.439983576752116e-02],(18:6.962547740528735e-03[&B TK02Brlens 2.413844324265389e-02],((73:0.000000000000000e+00[&B TK02Brlens 0.000000000000000e+00],59:2.612382495405008e-02[&B TK02Brlens 7.105945680902528e-02]):1.683751456679344e-02[&B TK02Brlens 6.292449647575839e-02],33:3.139260124646329e-02[&B TK02Brlens 1.265974692398867e-01]):8.496664272472476e-03[&B TK02Brlens 3.151125529900373e-02]):9.928696516658952e-04[&B TK02Brlens 3.442177867533121e-03]):1.299013637115043e-02[&B TK02Brlens 5.025223647811956e-02]):1.471853192100392e-02[&B TK02Brlens 1.325192441911357e-01]):1.050246982785386e-03[&B TK02Brlens 1.511899578398762e-02],(27:6.503236615428842e-04[&B TK02Brlens 1.032645175746683e-02],(19:7.770647025488797e-03[&B TK02Brlens 8.493738035268351e-02],8:4.552911637868307e-03[&B TK02Brlens 5.848804839055442e-02]):1.576546725849060e-03[&B TK02Brlens 2.264333964931070e-02]):2.969807553243109e-03[&B TK02Brlens 4.581065294746169e-02]):9.531890616645278e-03[&B TK02Brlens 1.253275110751221e-01],(((68:1.001162903428515e-02[&B TK02Brlens 7.523729977255898e-02],35:4.360787483379347e-02[&B TK02Brlens 1.878798323225859e-01]):7.596638347939666e-03[&B TK02Brlens 7.336202396405170e-02],69:3.138322151495843e-03[&B TK02Brlens 4.377887139859873e-02]):5.270102999187121e-03[&B TK02Brlens 6.449887308695215e-02],(34:4.215638685463047e-02[&B TK02Brlens 4.864299566519173e-01],67:0.000000000000000e+00[&B TK02Brlens 0.000000000000000e+00]):4.011428273824336e-03[&B TK02Brlens 4.982861821956892e-02]):7.013738068097852e-03[&B TK02Brlens 8.059114592147237e-02]):4.045520331940666e-03[&B TK02Brlens 4.540712228195985e-02]):4.709056431066505e-03[&B TK02Brlens 4.779691019286447e-02]):3.100020167278061e-03[&B TK02Brlens 2.883489190711831e-02]):5.593765494394942e-04[&B TK02Brlens 5.007759928761391e-03]):7.854507720308102e-03[&B TK02Brlens 9.480613335338522e-02]):1.009102936290424e-02[&B TK02Brlens 1.818170035331169e-01]):7.634649489626610e-03[&B TK02Brlens 1.479092972617893e-01]):4.051871189169387e-03[&B TK02Brlens 6.398730204953583e-02]):1.264260754329138e-02[&B TK02Brlens 1.730200042520028e-01]):3.431420736057955e-03[&B TK02Brlens 5.118953779871797e-02],(70:7.846237193328165e-03[&B TK02Brlens 1.470234464679686e-01],47:6.331071614707917e-03[&B TK02Brlens 1.098319401450337e-01]):1.034915344223064e-03[&B TK02Brlens 1.731961806334851e-02]):1.115285548867423e-02[&B TK02Brlens 2.993365170357706e-01],85:0.000000000000000e+00[&B TK02Brlens 0.000000000000000e+00]):8.068092757783307e-03[&B TK02Brlens 2.352717460353010e-01],83:0.000000000000000e+00[&B TK02Brlens 0.000000000000000e+00]):7.916975041765417e-03[&B TK02Brlens 1.171258776427444e-01],((76:8.750050282680666e-03[&B TK02Brlens 5.024359103505578e-02],(75:0.000000000000000e+00[&B TK02Brlens 0.000000000000000e+00],(((78:1.198178870132233e-02[&B TK02Brlens 3.750466106816275e-02],(81:1.419152439844701e-02[&B TK02Brlens 1.043468590704259e-01],79:9.723961041148699e-04[&B TK02Brlens 5.914304648540792e-03]):1.002581787679935e-02[&B TK02Brlens 4.470154480394006e-02]):8.597316388884113e-03[&B TK02Brlens 2.060784592748809e-02],77:0.000000000000000e+00[&B TK02Brlens 0.000000000000000e+00]):3.518777514786997e-02[&B TK02Brlens 7.996020111783912e-02],80:1.629511309619319e-02[&B TK02Brlens 7.687666531611549e-02]):9.808753556223015e-03[&B TK02Brlens 3.071944678548900e-02]):2.327943320665216e-03[&B TK02Brlens 1.041018724500051e-02]):2.854688556168744e-02[&B TK02Brlens 2.320143601857718e-01],84:2.290152854815375e-03[&B TK02Brlens 2.486393069949954e-02]):1.109479290791365e-02[&B TK02Brlens 1.116569106125999e-01]):2.883833638327321e-02[&B TK02Brlens 2.039549170049159e-01],(86:3.445758099811630e-02[&B TK02Brlens 1.595984771524023e-01],(88:1.032701599929914e-02[&B TK02Brlens 1.371081883623337e-02],87:1.666386670153697e-02[&B TK02Brlens 1.779845493057630e-02]):9.464317890417867e-02[&B TK02Brlens 2.792173081071703e-01]):2.382617432571987e-02[&B TK02Brlens 1.132401817271170e-01]):2.974833182003250e-02[&B TK02Brlens 8.528822186822521e-02]):8.634238643148606e-03[&B TK02Brlens 8.030676695414643e-03]);
	tree mcmc.tree_5 [&B TK02Brlens] = [&R] [&clockrate = 3.934909528622797e-03] (1:5.070814766035114e-02[&B TK02Brlens 4.994796118802547e-02],(((((75:1.043632456860788e-03[&B TK02Brlens 2.567522945673725e-03],(76:3.543154794845904e-03[&B TK02Brlens 1.007084103430131e-02],(80:1.633891589251485e-02[&B TK02Brlens 3.568829529215741e-02],(77:0.000000000000000e+00[&B TK02Brlens 0.000000000000000e+00],((79:0.000000000000000e+00[&B TK02Brlens 0.000000000000000e+00],81:1.438275793417848e-02[&B TK02Brlens 5.493779288727322e-02]):3.060978059143205e-02[&B TK02Brlens 6.536008487956257e-02],78:3.526659280480759e-02[&B TK02Brlens 4.222297081426818e-02]):2.019346888434387e-02[&B TK02Brlens 4.031604666231457e-02]):2.458752280083731e-02[&B TK02Brlens 5.190375559822490e-02]):1.276501649839756e-02[&B TK02Brlens 3.012159389009435e-02]):3.532918543180719e-03[&B TK02Brlens 8.792562588790890e-03]):5.788805851378487e-02[&B TK02Brlens 1.982129724309835e-01],84:1.049297301219387e-02[&B TK02Brlens 4.314414738712407e-02]):2.405845324211209e-02[&B TK02Brlens 1.212831762189636e-01],(83:0.000000000000000e+00[&B TK02Brlens 0.000000000000000e+00],(85:0.000000000000000e+00[&B TK02Brlens 0.000000000000000e+00],(((((45:4.646543504409589e-02[&B TK02Brlens 2.182391734018889e-01],44:2.430001077143529e-03[&B TK02Brlens 1.132183787563717e-02]):1.706042053410262e-02[&B TK02Brlens 1.059302732895596e-01],(((14:0.000000000000000e+00[&B TK02Brlens 0.000000000000000e+00],(6:1.268120825468638e-02[&B TK02Brlens 3.295929656239956e-02],10:4.161159718219898e-03[&B TK02Brlens 1.290542615587572e-02]):5.500560285840506e-02[&B TK02Brlens 3.128890226414439e-01]):2.039789844937290e-02[&B TK02Brlens 1.569462641190992e-01],((28:2.164044071438398e-02[&B TK02Brlens 1.427163856706254e-01],16:0.000000000000000e+00[&B TK02Brlens 0.000000000000000e+00]):9.661847277803726e-03[&B TK02Brlens 5.398886950399334e-02],17:0.000000000000000e+00[&B TK02Brlens 0.000000000000000e+00]):4.405299066324475e-03[&B TK02Brlens 3.066717916961518e-02]):8.816380404872981e-03[&B TK02Brlens 6.344079813629828e-02],((64:0.000000000000000e+00[&B TK02Brlens 0.000000000000000e+00],63:5.614444181056361e-02[&B TK02Brlens 7.531499002626552e-02]):8.218066845793848e-03[&B TK02Brlens 1.926760787653691e-02],15:2.116056017338663e-03[&B TK02Brlens 6.306609647586579e-03]):2.503938045065091e-02[&B TK02Brlens 1.239234245590774e-01]):6.128202828498130e-04[&B TK02Brlens 4.607606159612056e-03]):6.799153542311198e-03[&B TK02Brlens 6.221842644292176e-02],((((46:5.940102301399131e-03[&B TK02Brlens 5.664483300515324e-02],((((65:1.403043535527843e-02[&B TK02Brlens 1.382090975563252e-01],(((35:6.048715807841804e-02[&B TK02Brlens 2.192007047596812e-01],68:1.422282595482316e-02[&B TK02Brlens 6.985922503039302e-02]):5.209747855298597e-03[&B TK02Brlens 2.967640579915769e-02],(69:1.592478780154782e-02[&B TK02Brlens 7.916513879750210e-02],67:1.203861063070166e-02[&B TK02Brlens 6.964624811696420e-02]):1.206771593459666e-03[&B TK02Brlens 7.105106786733385e-03]):6.608164323702814e-03[&B TK02Brlens 5.165547294048515e-02],((37:1.032359743874767e-02[&B TK02Brlens 1.584357119237454e-01],((((25:2.821898043239296e-02[&B TK02Brlens 1.696294613206095e-01],30:5.173240478072089e-02[&B TK02Brlens 3.612613596635202e-01]):8.043345913900379e-03[&B TK02Brlens 4.259610154500787e-02],19:7.548759974452424e-03[&B TK02Brlens 4.092443960775017e-02]):7.667164671021021e-03[&B TK02Brlens 4.570842869071182e-02],24:0.000000000000000e+00[&B TK02Brlens 0.000000000000000e+00]):3.120968857742434e-03[&B TK02Brlens 2.148958430864422e-02],((18:0.000000000000000e+00[&B TK02Brlens 0.000000000000000e+00],61:1.855943638568508e-02[&B TK02Brlens 1.358688030651035e-01]):1.568620751476640e-02[&B TK02Brlens 1.308452491398121e-01],(((73:5.293639033384701e-03[&B TK02Brlens 1.424690472911034e-02],((59:0.000000000000000e+00[&B TK02Brlens 0.000000000000000e+00],60:1.821541693844925e-02[&B TK02Brlens 4.660929793048591e-02]):2.871093319908774e-02[&B TK02Brlens 8.289376705876135e-02],(((56:1.234516393071594e-04[&B TK02Brlens 4.469806991206311e-04],(57:2.396387293877741e-02[&B TK02Brlens 5.288368662569912e-02],58:5.409677965992871e-02[&B TK02Brlens 1.390419956097945e-01]):1.552415254758027e-02[&B TK02Brlens 5.152777562565916e-02]):2.188477668972716e-02[&B TK02Brlens 6.405113274107412e-02],(50:5.322675159058099e-02[&B TK02Brlens 6.818216394571716e-02],((((53:0.000000000000000e+00[&B TK02Brlens 0.000000000000000e+00],(72:1.278088627518076e-03[&B TK02Brlens 4.444756910508677e-03],51:8.989714771477905e-02[&B TK02Brlens 5.388378100655966e-01]):5.387275094465913e-02[&B TK02Brlens 2.714577682626549e-01]):2.594843594408283e-02[&B TK02Brlens 1.247413947735615e-01],48:1.697183346035210e-01[&B TK02Brlens 2.976232987667956e-01]):2.903281189483770e-03[&B TK02Brlens 8.616079148880454e-03],52:8.426229943291869e-03[&B TK02Brlens 2.881377276668000e-02]):2.171678474566466e-02[&B TK02Brlens 6.357447423316730e-02],55:0.000000000000000e+00[&B TK02Brlens 0.000000000000000e+00]):8.889173334747244e-02[&B TK02Brlens 2.092804742532311e-01]):4.272959020258482e-03[&B TK02Brlens 8.676428076422868e-03]):4.323060493174435e-02[&B TK02Brlens 1.226241029801108e-01],49:4.207250742191526e-03[&B TK02Brlens 1.447391043073337e-02]):3.561848117135941e-02[&B TK02Brlens 1.229388303727398e-01]):1.002320140227320e-02[&B TK02Brlens 3.084233037388729e-02]):3.535844867350063e-02[&B TK02Brlens 1.516452643770067e-01],(3:3.768158241087627e-02[&B TK02Brlens 1.580842615138995e-01],(54:5.149739722822033e-02[&B TK02Brlens 5.489161858466591e-01],5:0.000000000000000e+00[&B TK02Brlens 0.000000000000000e+00]):3.048941246097947e-02[&B TK02Brlens 2.028905670996782e-01]):1.765232769183411e-02[&B TK02Brlens 1.091124744136873e-01]):8.694835387752509e-04[&B TK02Brlens 5.278557214553531e-03],41:0.000000000000000e+00[&B TK02Brlens 0.000000000000000e+00]):1.193357581122667e-02[&B TK02Brlens 8.574190255762519e-02]):1.739979125828689e-02[&B TK02Brlens 1.286637298879128e-01]):3.158401365702834e-03[&B TK02Brlens 2.433485095715281e-02]):1.835219943000455e-03[&B TK02Brlens 1.449617246734968e-02],(8:1.297728120996972e-02[&B TK02Brlens 8.970882401379059e-02],27:3.820341141997252e-03[&B TK02Brlens 2.808960713135243e-02]):1.691998640613979e-03[&B TK02Brlens 1.219558437364802e-02]):1.095985436627012e-02[&B TK02Brlens 9.164243169008131e-02]):5.465193622385123e-03[&B TK02Brlens 5.132856219927612e-02]):1.460662700198023e-02[&B TK02Brlens 1.177543809941911e-01],(((39:4.675091624385491e-02[&B TK02Brlens 2.478165792885747e-01],((13:2.312791189281455e-02[&B TK02Brlens 8.285847111124425e-02],2:1.584801946515718e-02[&B TK02Brlens 6.056865516566148e-02]):1.476923458960672e-02[&B TK02Brlens 6.933240395009961e-02],(9:2.491813570911983e-02[&B TK02Brlens 1.403423642430240e-01],12:2.814746554224939e-02[&B TK02Brlens 1.532615496198234e-01]):8.072121225320694e-03[&B TK02Brlens 4.348258981208050e-02]):1.593159678882949e-02[&B TK02Brlens 8.511527193530648e-02]):5.081050434290191e-04[&B TK02Brlens 2.513240235669524e-03],11:2.756081927286980e-02[&B TK02Brlens 1.012659765696123e-01]):7.891141618292463e-03[&B TK02Brlens 3.598245506145341e-02],((20:0.000000000000000e+00[&B TK02Brlens 0.000000000000000e+00],(29:1.789894121845664e-02[&B TK02Brlens 3.358208433381023e-02],36:0.000000000000000e+00[&B TK02Brlens 0.000000000000000e+00]):1.207186502533830e-02[&B TK02Brlens 3.099724259855149e-02]):4.508052774476617e-02[&B TK02Brlens 1.477154314945553e-01],74:1.154898210724897e-03[&B TK02Brlens 4.365611279397554e-03]):5.619879986049403e-03[&B TK02Brlens 2.283178412722275e-02]):5.988606767383442e-03[&B TK02Brlens 3.397108078353423e-02]):3.763508190007925e-03[&B TK02Brlens 2.890732059461516e-02],((((38:5.692532650031079e-02[&B TK02Brlens 2.914387551606008e-01],(66:0.000000000000000e+00[&B TK02Brlens 0.000000000000000e+00],34:2.942707173939124e-02[&B TK02Brlens 5.278505581759623e-01]):2.647785810212672e-02[&B TK02Brlens 2.372029777485812e-01]):4.887089127227628e-03[&B TK02Brlens 1.768542111830241e-02],40:1.122917317427491e-02[&B TK02Brlens 3.275683706345719e-02]):1.620843543318534e-02[&B TK02Brlens 7.588796445245352e-02],((22:4.516488107278283e-03[&B TK02Brlens 2.872110909292333e-02],23:4.152757125644446e-03[&B TK02Brlens 2.253172076822412e-02]):2.492530726919540e-02[&B TK02Brlens 1.455818819972243e-01],((42:1.128323391752417e-02[&B TK02Brlens 4.448452553561053e-02],(71:0.000000000000000e+00[&B TK02Brlens 0.000000000000000e+00],33:1.667373721473492e-02[&B TK02Brlens 2.193360605655098e-01]):1.577626354028250e-02[&B TK02Brlens 1.009573388992027e-01]):4.406016528336532e-02[&B TK02Brlens 3.527298509188376e-01],21:0.000000000000000e+00[&B TK02Brlens 0.000000000000000e+00]):9.653854860033562e-03[&B TK02Brlens 8.636948920338697e-02]):1.218802577763789e-02[&B TK02Brlens 7.659564718007396e-02]):3.492055203723921e-03[&B TK02Brlens 2.354291077925777e-02],(7:9.743007883209032e-03[&B TK02Brlens 3.312355288841204e-02],26:4.490715340245865e-03[&B TK02Brlens 1.628210090401753e-02]):2.782916421901205e-02[&B TK02Brlens 1.428486420353890e-01]):2.219225651158124e-02[&B TK02Brlens 1.694582331837345e-01]):1.176846032508927e-02[&B TK02Brlens 1.114766054632015e-01],(43:0.000000000000000e+00[&B TK02Brlens 0.000000000000000e+00],4:9.101950399054981e-03[&B TK02Brlens 9.446551834816395e-02]):1.122533701702111e-02[&B TK02Brlens 1.252633136925049e-01]):1.022847131650867e-02[&B TK02Brlens 1.028934865123673e-01]):1.176436990393404e-02[&B TK02Brlens 1.548027783577697e-01],32:0.000000000000000e+00[&B TK02Brlens 0.000000000000000e+00]):5.983592832033535e-03[&B TK02Brlens 9.695093740368550e-02],31:2.185215812831715e-02[&B TK02Brlens 3.608513904948554e-01]):3.117917975059448e-03[&B TK02Brlens 5.786881944014040e-02],62:0.000000000000000e+00[&B TK02Brlens 0.000000000000000e+00]):1.628278796085270e-02[&B TK02Brlens 2.608384812096550e-01]):6.288015414823378e-03[&B TK02Brlens 7.926178891738055e-02],70:1.542138999137466e-02[&B TK02Brlens 2.879352982811659e-01]):6.767221158061609e-04[&B TK02Brlens 1.010054070103425e-02],47:1.437263150525980e-02[&B TK02Brlens 2.029462913596061e-01]):1.830857187265422e-02[&B TK02Brlens 3.769325213073160e-01]):9.180190426601231e-03[&B TK02Brlens 2.140106091820674e-01]):2.053429608639568e-02[&B TK02Brlens 2.703033709962016e-01]):9.844860503727904e-03[&B TK02Brlens 5.645843160567618e-02],(86:6.362856285770491e-03[&B TK02Brlens 7.569760588165902e-03],(88:0.000000000000000e+00[&B TK02Brlens 0.000000000000000e+00],87:2.157241531087034e-02[&B TK02Brlens 1.915031311423476e-02]):1.282389763359909e-01[&B TK02Brlens 1.324572419993432e-01]):2.740671567854946e-02[&B TK02Brlens 9.646855567888259e-02]):3.404738802424312e-02[&B TK02Brlens 1.211437137824578e-01],82:4.005011133938385e-02[&B TK02Brlens 1.173646300068168e-01]):7.926080411625680e-03[&B TK02Brlens 9.277335676967998e-03]);
	tree mcmc.tree_6 [&B TK02Brlens] = [&R] [&clockrate = 1.555751161615175e-02] (1:1.519255763491007e-01[&B TK02Brlens 1.519662343714028e-01],(((((88:5.955578584019503e-03[&B TK02Brlens 5.955648469460931e-03],87:1.766951411425354e-02[&B TK02Brlens 1.766813486297785e-02]):4.751920060689917e-01[&B TK02Brlens 4.752172022475300e-01],86:2.970555462719209e-02[&B TK02Brlens 2.970445949410895e-02]):2.414152249970761e-01[&B TK02Brlens 2.414368329454922e-01],(83:9.188667819001105e-02[&B TK02Brlens 9.187724645770066e-02],((((80:2.253444251470547e-02[&B TK02Brlens 2.252689106548024e-02],(77:1.280199689682484e-03[&B TK02Brlens 1.280268891143315e-03],(78:5.906065373145966e-02[&B TK02Brlens 5.905194063983257e-02],(79:1.646248473121556e-02[&B TK02Brlens 1.646003376551571e-02],81:8.690352951379794e-02[&B TK02Brlens 8.687861048702687e-02]):4.461341208924154e-02[&B TK02Brlens 4.460477715277360e-02]):6.617598583145592e-02[&B TK02Brlens 6.617323398550813e-02]):8.883665375271864e-02[&B TK02Brlens 8.882688616192994e-02]):3.090410775480716e-02[&B TK02Brlens 3.089973531388273e-02],76:4.761247378818344e-03[&B TK02Brlens 4.761521799887171e-03]):2.016021341611026e-02[&B TK02Brlens 2.015904725098534e-02],75:1.608784325332306e-02[&B TK02Brlens 1.608493821058920e-02]):2.445691069155862e-01[&B TK02Brlens 2.445162555354126e-01],84:1.898268310842123e-02[&B TK02Brlens 1.897527056275566e-02]):1.436590106649744e-01[&B TK02Brlens 1.436348423430447e-01]):7.995988816577185e-02[&B TK02Brlens 7.996345267763622e-02]):5.839674986899151e-02[&B TK02Brlens 5.840706178026841e-02],(((47:7.071921328103178e-02[&B TK02Brlens 7.073489040018612e-02],((15:7.729352780904758e-03[&B TK02Brlens 7.731757929168752e-03],(64:4.767957726862998e-03[&B TK02Brlens 4.770118933945302e-03],63:1.983020078811726e-01[&B TK02Brlens 1.984013146672958e-01]):2.816413221627238e-02[&B TK02Brlens 2.817341666320035e-02]):8.941697097960603e-02[&B TK02Brlens 8.944314901881975e-02],(44:6.553481918551088e-02[&B TK02Brlens 6.554024011433064e-02],(((14:3.491309112796193e-02[&B TK02Brlens 3.494091560827391e-02],17:3.054123042272534e-03[&B TK02Brlens 3.056299750012978e-03]):5.214115767583914e-02[&B TK02Brlens 5.217726534886467e-02],16:3.544774006174752e-02[&B TK02Brlens 3.546741054922261e-02]):6.117227477436474e-02[&B TK02Brlens 6.119739277079268e-02],28:1.733528446628510e-01[&B TK02Brlens 1.733737479493876e-01]):1.591431428745982e-03[&B TK02Brlens 1.591774142071987e-03]):3.358245237700912e-02[&B TK02Brlens 3.359158986887240e-02]):9.341802193024343e-02[&B TK02Brlens 9.343630562964358e-02]):4.811305062924869e-02[&B TK02Brlens 4.811349199366563e-02],((((((46:6.634681300702555e-02[&B TK02Brlens 6.631701673462727e-02],29:3.868930783729599e-01[&B TK02Brlens 3.869575684759124e-01]):6.235657565836454e-03[&B TK02Brlens 6.234384042121747e-03],(((((40:7.007878818510958e-02[&B TK02Brlens 7.004507768846373e-02],66:1.594955138141566e-01[&B TK02Brlens 1.594075531378584e-01]):9.998002801021104e-03[&B TK02Brlens 9.993306818379025e-03],(7:1.002205989383518e-01[&B TK02Brlens 1.001967278726648e-01],26:1.546727237104734e-03[&B TK02Brlens 1.546021739964181e-03]):9.444802731785550e-02[&B TK02Brlens 9.440394064708353e-02]):6.456773263431226e-02[&B TK02Brlens 6.453445921332436e-02],((22:1.153884845571534e-01[&B TK02Brlens 1.153062793893634e-01],23:6.999450737848719e-04[&B TK02Brlens 6.991824086657893e-04]):1.447733669378578e-01[&B TK02Brlens 1.446592526232749e-01],((71:9.649392485687189e-02[&B TK02Brlens 9.645308471176955e-02],42:1.106596766355778e-01[&B TK02Brlens 1.105743778963632e-01]):2.459897812218365e-01[&B TK02Brlens 2.458857366390511e-01],21:1.583646256312803e-02[&B TK02Brlens 1.583128049127895e-02]):9.501363012435424e-02[&B TK02Brlens 9.497360560421447e-02]):2.989441496665955e-02[&B TK02Brlens 2.987877850521945e-02]):7.960028646665555e-02[&B TK02Brlens 7.956779081020986e-02],32:4.301028991186228e-02[&B TK02Brlens 4.299529779588430e-02]):1.178391012158574e-01[&B TK02Brlens 1.178239108076198e-01],((((((27:1.041709096905495e-02[&B TK02Brlens 1.041978582930761e-02],8:6.200311745224964e-02[&B TK02Brlens 6.202167843651198e-02]):1.873505260531439e-02[&B TK02Brlens 1.873972500084260e-02],((((((38:5.749912536347862e-02[&B TK02Brlens 5.744994795753882e-02],59:2.936977533302554e-01[&B TK02Brlens 2.936520658959738e-01]):6.950262877824215e-02[&B TK02Brlens 6.946360407901174e-02],34:1.708506866918688e-01[&B TK02Brlens 1.707731846167049e-01]):7.162638475550345e-02[&B TK02Brlens 7.160585690031358e-02],3:1.734038984823996e-01[&B TK02Brlens 1.733515418767857e-01]):9.615040158077015e-03[&B TK02Brlens 9.614308649009770e-03],18:1.607745608468250e-01[&B TK02Brlens 1.607570502498740e-01]):1.177596917838002e-03[&B TK02Brlens 1.177528030556290e-03],(((5:1.013327494316487e-01[&B TK02Brlens 1.013347143222125e-01],30:2.525001304730510e-01[&B TK02Brlens 2.524186124622104e-01]):6.275249647050020e-02[&B TK02Brlens 6.276520490420415e-02],((25:1.137500315928643e-02[&B TK02Brlens 1.137494036953461e-02],33:1.830896463585745e-01[&B TK02Brlens 1.830472282194447e-01]):9.368520280343597e-02[&B TK02Brlens 9.369284118976549e-02],((((((58:6.465162416375203e-02[&B TK02Brlens 6.463919267665952e-02],(56:2.461686483946064e-02[&B TK02Brlens 2.463064275390328e-02],(57:5.078092753426994e-02[&B TK02Brlens 5.080423119898887e-02],(50:5.695182499513651e-02[&B TK02Brlens 5.695843411471417e-02],(55:2.003309842578898e-02[&B TK02Brlens 2.003765142457424e-02],(((72:1.800702482132523e-01[&B TK02Brlens 1.802132897029300e-01],(51:2.630457994084135e-01[&B TK02Brlens 2.633812301219998e-01],48:2.630457994084135e-01[&B TK02Brlens 2.632927272749949e-01]):2.371551771393640e-01[&B TK02Brlens 2.373766597674708e-01]):1.154536120162056e-01[&B TK02Brlens 1.155414643548481e-01],53:4.419124280668817e-02[&B TK02Brlens 4.421891394202310e-02]):1.332804651608890e-01[&B TK02Brlens 1.333476747153086e-01],52:1.102425322113201e-01[&B TK02Brlens 1.102902841665775e-01]):4.685158931640323e-02[&B TK02Brlens 4.686154036200423e-02]):6.173919071203351e-02[&B TK02Brlens 6.175185384100834e-02]):5.515874351878586e-02[&B TK02Brlens 5.517773168686541e-02]):4.645727326794662e-02[&B TK02Brlens 4.647868113753056e-02]):1.131387582483701e-01[&B TK02Brlens 1.131670947080309e-01]):1.944796459135792e-01[&B TK02Brlens 1.945474227873036e-01],60:8.190135000602455e-02[&B TK02Brlens 8.197226663923607e-02]):7.782530189722908e-02[&B TK02Brlens 7.789576231070350e-02],54:1.703644399012174e-01[&B TK02Brlens 1.705913345448260e-01]):2.889894390254812e-02[&B TK02Brlens 2.892749669335038e-02],49:1.845337582242419e-01[&B TK02Brlens 1.846565909051877e-01]):1.308556060753536e-01[&B TK02Brlens 1.309826582318960e-01],73:5.129184825352627e-02[&B TK02Brlens 5.134039574675669e-02]):7.649960768939090e-02[&B TK02Brlens 7.658121438259463e-02],61:5.803036541802865e-02[&B TK02Brlens 5.809454917104987e-02]):1.168422002792154e-01[&B TK02Brlens 1.169154403192270e-01]):1.608160468144685e-05[&B TK02Brlens 1.608403015469880e-05]):6.436467488743828e-03[&B TK02Brlens 6.437032418434688e-03],41:2.217202285500418e-02[&B TK02Brlens 2.217063625016184e-02]):1.535114255607335e-02[&B TK02Brlens 1.535101113501600e-02]):3.785288823590748e-02[&B TK02Brlens 3.785291810150370e-02],(24:1.639603784321198e-04[&B TK02Brlens 1.640075913772729e-04],19:5.293723561739661e-02[&B TK02Brlens 5.296085473588320e-02]):3.477808321699711e-02[&B TK02Brlens 3.478359848548059e-02]):4.797883347093110e-02[&B TK02Brlens 4.798442947587281e-02]):2.278991843999281e-02[&B TK02Brlens 2.279570474181341e-02],37:7.154467782654993e-02[&B TK02Brlens 7.156368841661268e-02]):4.548074852104232e-02[&B TK02Brlens 4.548762832029028e-02],65:1.562558798060651e-01[&B TK02Brlens 1.562636664698596e-01]):4.856802203320439e-02[&B TK02Brlens 4.857536607184006e-02],((35:3.220956831837478e-01[&B TK02Brlens 3.224064571246260e-01],68:5.505168229775148e-02[&B TK02Brlens 5.514593816224231e-02]):8.981194932275623e-02[&B TK02Brlens 8.994646652762271e-02],(67:6.693682879207048e-02[&B TK02Brlens 6.703438088132614e-02],69:6.483649981825530e-02[&B TK02Brlens 6.493408901989843e-02]):1.530651333445404e-02[&B TK02Brlens 1.532650228205366e-02]):8.160921745931228e-02[&B TK02Brlens 8.167374494103621e-02]):7.772635490011801e-02[&B TK02Brlens 7.774627106858738e-02],(43:1.116787422301816e-01[&B TK02Brlens 1.116802314198829e-01],((74:6.301252043651370e-02[&B TK02Brlens 6.303170842421016e-02],((9:1.419839100647297e-01[&B TK02Brlens 1.419932958868122e-01],((2:7.341546521982056e-02[&B TK02Brlens 7.340879990757593e-02],13:2.530185271380521e-02[&B TK02Brlens 2.530091952192703e-02]):1.937845240122545e-02[&B TK02Brlens 1.937623568272998e-02],12:6.674002147784175e-02[&B TK02Brlens 6.671254966644287e-02]):6.354555260506375e-02[&B TK02Brlens 6.355078316158834e-02]):4.209943835327573e-02[&B TK02Brlens 4.211651255045175e-02],(20:4.461517575759744e-02[&B TK02Brlens 4.463879020169547e-02],36:1.230073764993161e-01[&B TK02Brlens 1.230451991292323e-01]):1.049428465164059e-01[&B TK02Brlens 1.049974525434716e-01]):2.123567181350133e-02[&B TK02Brlens 2.124686027028781e-02]):8.954920939568152e-04[&B TK02Brlens 8.959869675950802e-04],(39:1.820901658549822e-01[&B TK02Brlens 1.822782286444670e-01],11:9.363822129989702e-02[&B TK02Brlens 9.369464384643711e-02]):3.864362351320127e-02[&B TK02Brlens 3.866552694334876e-02]):1.200328299196741e-01[&B TK02Brlens 1.200729379427522e-01]):6.395030692729910e-03[&B TK02Brlens 6.396042293858572e-03]):4.954481443628238e-02[&B TK02Brlens 4.954977053203696e-02]):5.084924380758346e-02[&B TK02Brlens 5.084490249158417e-02]):1.861926135480810e-02[&B TK02Brlens 1.861479838829205e-02],45:2.468606417252034e-01[&B TK02Brlens 2.468315299285533e-01]):4.968968649230612e-02[&B TK02Brlens 4.967947424532426e-02],((4:8.793066572706916e-02[&B TK02Brlens 8.790398638124809e-02],(10:1.473982396207384e-02[&B TK02Brlens 1.472614253127344e-02],6:5.629116536783638e-02[&B TK02Brlens 5.625068657887176e-02]):2.047975161623546e-01[&B TK02Brlens 2.046616295933412e-01]):7.095163006570004e-02[&B TK02Brlens 7.094053467064447e-02],31:1.366294397126690e-01[&B TK02Brlens 1.366784805594070e-01]):1.009282514532078e-01[&B TK02Brlens 1.009250923503921e-01]):6.565565798917931e-03[&B TK02Brlens 6.564743301177192e-03],62:9.864161098856827e-02[&B TK02Brlens 9.864069891965078e-02]):4.336243076554896e-02[&B TK02Brlens 4.335847222536053e-02],70:1.066555541521749e-01[&B TK02Brlens 1.066454757661892e-01]):8.691666752075961e-03[&B TK02Brlens 8.691226506802345e-03]):1.271191864317270e-01[&B TK02Brlens 1.271070689929530e-01],85:1.840893809912831e-01[&B TK02Brlens 1.841688645431837e-01]):1.219247820405924e-01[&B TK02Brlens 1.219307454630972e-01]):5.973089753977560e-02[&B TK02Brlens 5.973953619799520e-02],82:1.666626243150440e-01[&B TK02Brlens 1.666322439308812e-01]):7.305903629431555e-03[&B TK02Brlens 7.306142656537709e-03]);
	tree mcmc.tree_7 [&B TK02Brlens] = [&R] [&clockrate = 2.142235995761608e-03] (1:1.727359107569276e-02[&B TK02Brlens 2.522119168308906e-02],(((((76:0.000000000000000e+00[&B TK02Brlens 0.000000000000000e+00],(75:1.041737874553745e-03[&B TK02Brlens 3.945447743543973e-03],(80:4.682311733717999e-03[&B TK02Brlens 1.591957327685998e-02],(77:2.842985689596869e-03[&B TK02Brlens 1.084940990231632e-02],((79:0.000000000000000e+00[&B TK02Brlens 0.000000000000000e+00],81:1.140711843284356e-02[&B TK02Brlens 8.821785057261015e-02]):6.111088472132812e-03[&B TK02Brlens 4.742691738217057e-02],78:1.664086774643457e-02[&B TK02Brlens 6.037714774479824e-02]):1.130420258387946e-02[&B TK02Brlens 5.651723167251634e-02]):1.088239456609380e-02[&B TK02Brlens 4.304336383059072e-02]):1.236146520165896e-02[&B TK02Brlens 4.824395887778525e-02]):2.984698448705985e-03[&B TK02Brlens 1.021637137989776e-02]):2.462675091138503e-02[&B TK02Brlens 1.922741304408576e-01],84:3.371281343177740e-03[&B TK02Brlens 4.233183856068404e-02]):8.281557159930383e-03[&B TK02Brlens 1.384817617796724e-01],(83:0.000000000000000e+00[&B TK02Brlens 0.000000000000000e+00],((70:3.954588658597052e-03[&B TK02Brlens 1.260362750319617e-01],((((62:0.000000000000000e+00[&B TK02Brlens 0.000000000000000e+00],28:8.886037932344238e-03[&B TK02Brlens 1.235246659116686e-01]):1.546199394986967e-03[&B TK02Brlens 2.429892530842723e-02],(64:2.005345960066449e-03[&B TK02Brlens 2.637951005265705e-02],((63:2.284737711906557e-02[&B TK02Brlens 1.336250091407823e-01],45:2.015572260119247e-02[&B TK02Brlens 1.356941362797883e-01]):1.394878542668829e-02[&B TK02Brlens 1.293987679534633e-01],((16:1.250111088576525e-02[&B TK02Brlens 1.566292126115202e-01],17:0.000000000000000e+00[&B TK02Brlens 0.000000000000000e+00]):5.838698464523828e-03[&B TK02Brlens 9.484252808419147e-02],15:0.000000000000000e+00[&B TK02Brlens 0.000000000000000e+00]):6.644815353330109e-04[&B TK02Brlens 7.934354426826152e-03]):3.499584085722833e-03[&B TK02Brlens 4.017454061620739e-02]):3.672357168741670e-03[&B TK02Brlens 4.749803114365773e-02]):3.534794478249159e-03[&B TK02Brlens 5.621863557075642e-02],(((14:0.000000000000000e+00[&B TK02Brlens 0.000000000000000e+00],(6:0.000000000000000e+00[&B TK02Brlens 0.000000000000000e+00],10:7.876284315969739e-03[&B TK02Brlens 7.408138837530477e-02]):2.349968500649097e-02[&B TK02Brlens 3.646762274155416e-01]):8.782302909228526e-03[&B TK02Brlens 2.169642152597002e-01],31:8.453888727588375e-03[&B TK02Brlens 1.827739123685899e-01]):7.077317017082898e-03[&B TK02Brlens 1.777379854428774e-01],44:0.000000000000000e+00[&B TK02Brlens 0.000000000000000e+00]):8.684219900071297e-03[&B TK02Brlens 1.742236112257939e-01]):3.750378218073910e-03[&B TK02Brlens 9.330074029174208e-02],(47:0.000000000000000e+00[&B TK02Brlens 0.000000000000000e+00],((46:0.000000000000000e+00[&B TK02Brlens 0.000000000000000e+00],((((((35:3.117182341878098e-02[&B TK02Brlens 2.502385681425310e-01],68:0.000000000000000e+00[&B TK02Brlens 0.000000000000000e+00]):7.442923742669585e-03[&B TK02Brlens 7.736012763615728e-02],69:5.422917933345530e-03[&B TK02Brlens 8.103026657153836e-02]):3.778288741128323e-03[&B TK02Brlens 5.336000582427308e-02],67:1.149322155119911e-02[&B TK02Brlens 1.163020361173981e-01]):3.294104889093084e-03[&B TK02Brlens 5.444032851867239e-02],(((18:0.000000000000000e+00[&B TK02Brlens 0.000000000000000e+00],38:4.680493344776107e-03[&B TK02Brlens 7.545401301788693e-02]):2.306799102937514e-02[&B TK02Brlens 2.851793978344417e-01],65:0.000000000000000e+00[&B TK02Brlens 0.000000000000000e+00]):1.085298794363682e-02[&B TK02Brlens 1.339012270706857e-01],((37:4.657271946476174e-03[&B TK02Brlens 7.980391450451345e-02],(27:0.000000000000000e+00[&B TK02Brlens 0.000000000000000e+00],(((71:6.653811976348231e-03[&B TK02Brlens 1.953324623795084e-01],42:0.000000000000000e+00[&B TK02Brlens 0.000000000000000e+00]):1.501490119602042e-02[&B TK02Brlens 3.433648661670000e-01],19:0.000000000000000e+00[&B TK02Brlens 0.000000000000000e+00]):1.046534248343556e-02[&B TK02Brlens 2.160938837330670e-01],8:0.000000000000000e+00[&B TK02Brlens 0.000000000000000e+00]):4.299628571928887e-03[&B TK02Brlens 7.866664342612854e-02]):3.512523678671373e-03[&B TK02Brlens 5.917174969741849e-02]):2.535398881271842e-04[&B TK02Brlens 4.737306545848668e-03],(41:2.445659125048209e-03[&B TK02Brlens 1.741803782837256e-02],((3:1.303272290672138e-02[&B TK02Brlens 1.873840622022480e-01],(5:1.856800591906961e-02[&B TK02Brlens 1.565175952183603e-01],30:2.727060848643030e-02[&B TK02Brlens 4.183485825321820e-01]):1.344729925490274e-03[&B TK02Brlens 1.522753454822166e-02]):1.007587195526788e-02[&B TK02Brlens 9.801534167377364e-02],((60:1.460594229178424e-02[&B TK02Brlens 5.454635033201213e-02],((((56:7.410767708991467e-04[&B TK02Brlens 3.498477618131450e-03],57:7.205306545679848e-03[&B TK02Brlens 4.098159364349805e-02]):9.776015563916820e-03[&B TK02Brlens 5.710877434733106e-02],58:1.507141200417397e-02[&B TK02Brlens 1.078554827567507e-01]):1.380008400165853e-02[&B TK02Brlens 6.950092056385826e-02],(50:1.566858178270907e-02[&B TK02Brlens 4.326920480630289e-02],(55:5.721326676313772e-03[&B TK02Brlens 2.367994914703421e-02],((53:0.000000000000000e+00[&B TK02Brlens 0.000000000000000e+00],(72:1.273303506905426e-02[&B TK02Brlens 1.492098034408139e-01],51:6.073870673183120e-02[&B TK02Brlens 4.025560965435959e-01]):1.956234692503274e-02[&B TK02Brlens 2.268274244922083e-01]):1.015648562174487e-02[&B TK02Brlens 1.215955440394651e-01],(48:8.757105995115112e-02[&B TK02Brlens 1.023995760339803e+00],52:0.000000000000000e+00[&B TK02Brlens 0.000000000000000e+00]):2.886479327457688e-03[&B TK02Brlens 2.493730318088655e-02]):2.127150381937324e-02[&B TK02Brlens 1.411532112848013e-01]):2.304554911930784e-02[&B TK02Brlens 8.328112734891908e-02]):1.720202491638351e-02[&B TK02Brlens 4.912836104069614e-02]):3.150251947389232e-02[&B TK02Brlens 9.992903068661924e-02],49:4.283640536901802e-03[&B TK02Brlens 1.495338072583978e-02]):6.015666848490399e-03[&B TK02Brlens 2.097405379987012e-02]):2.410526520226153e-02[&B TK02Brlens 1.315005542959801e-01],(((59:0.000000000000000e+00[&B TK02Brlens 0.000000000000000e+00],54:9.049833151282645e-03[&B TK02Brlens 7.459919248225571e-01]):7.346203119789519e-03[&B TK02Brlens 3.175979103497037e-01],73:0.000000000000000e+00[&B TK02Brlens 0.000000000000000e+00]):2.247308826982427e-02[&B TK02Brlens 3.106271139361366e-01],(33:1.478005561154769e-02[&B TK02Brlens 1.359894838348707e-01],61:9.264599719255014e-04[&B TK02Brlens 9.362516413130285e-03]):1.872180279712430e-03[&B TK02Brlens 1.688613039621600e-02]):1.200355789951540e-03[&B TK02Brlens 9.238607479333066e-03]):1.172748731890908e-02[&B TK02Brlens 8.752298521516999e-02]):4.771392933170545e-03[&B TK02Brlens 3.480336421661397e-02]):1.506959152923382e-02[&B TK02Brlens 1.956428086709066e-01]):5.085764138260185e-03[&B TK02Brlens 9.415806311063576e-02]):7.783207056125633e-04[&B TK02Brlens 1.421762346525483e-02]):7.373395851866573e-03[&B TK02Brlens 1.216734078206930e-01],(((74:0.000000000000000e+00[&B TK02Brlens 0.000000000000000e+00],((((66:1.693462089190115e-02[&B TK02Brlens 1.466652504439381e-01],40:1.091568740812619e-04[&B TK02Brlens 9.082539738521324e-04]):7.125269545947103e-03[&B TK02Brlens 8.279594019883434e-02],(23:0.000000000000000e+00[&B TK02Brlens 0.000000000000000e+00],22:2.634600249439511e-03[&B TK02Brlens 3.267977446938977e-02]):1.481748062611792e-02[&B TK02Brlens 2.075266251193281e-01]):1.302359907062996e-03[&B TK02Brlens 2.131602859411605e-02],((7:5.205971743339065e-03[&B TK02Brlens 5.151105486925520e-02],26:0.000000000000000e+00[&B TK02Brlens 0.000000000000000e+00]):8.784765386637293e-03[&B TK02Brlens 1.275367799672445e-01],25:1.890675651492877e-02[&B TK02Brlens 2.591636405731944e-01]):6.342548499286986e-05[&B TK02Brlens 1.152611150066623e-03]):3.910759476813199e-04[&B TK02Brlens 7.333454691254737e-03],21:8.003484213015952e-03[&B TK02Brlens 2.402486313438849e-01]):8.423269095252163e-03[&B TK02Brlens 1.536740877442598e-01]):2.203339151074433e-03[&B TK02Brlens 3.800154038517314e-02],39:2.118193961102410e-02[&B TK02Brlens 2.788318910819765e-01]):4.021607985936062e-03[&B TK02Brlens 6.125534398784974e-02],((11:1.164106251032367e-02[&B TK02Brlens 1.623072464497909e-01],(((2:0.000000000000000e+00[&B TK02Brlens 0.000000000000000e+00],13:1.140693843807666e-02[&B TK02Brlens 9.878316479363167e-02]):1.030101233924640e-02[&B TK02Brlens 7.660445724142917e-02],(12:1.053010487212139e-02[&B TK02Brlens 1.255334009668562e-01],9:9.184928464666800e-03[&B TK02Brlens 7.023402547667222e-02]):1.632110189477847e-03[&B TK02Brlens 1.456998595332878e-02]):2.255652262914132e-03[&B TK02Brlens 1.532238288566203e-02],((34:3.015427746362166e-02[&B TK02Brlens 2.438737205416208e-01],(20:2.411290312033296e-03[&B TK02Brlens 1.206930531764338e-02],29:0.000000000000000e+00[&B TK02Brlens 0.000000000000000e+00]):7.798354580619064e-03[&B TK02Brlens 5.446866203442885e-02]):1.131930840652538e-02[&B TK02Brlens 9.339708788615074e-02],36:0.000000000000000e+00[&B TK02Brlens 0.000000000000000e+00]):9.880657047267545e-03[&B TK02Brlens 6.964033176160296e-02]):1.220324418130900e-02[&B TK02Brlens 1.366387963645375e-01]):3.175366752158348e-04[&B TK02Brlens 4.588235084427545e-03],24:1.754864388261874e-02[&B TK02Brlens 2.192962931157928e-01]):3.018794463821845e-04[&B TK02Brlens 3.935514585015529e-03]):6.176667908576889e-04[&B TK02Brlens 8.543716746100938e-03]):5.683019359590963e-03[&B TK02Brlens 1.070346690508265e-01],(43:1.349477483037067e-03[&B TK02Brlens 3.028303602528626e-02],4:1.430942700450136e-02[&B TK02Brlens 3.574049471675064e-01]):2.657647202335559e-03[&B TK02Brlens 6.040125278741806e-02]):4.482335903467676e-03[&B TK02Brlens 9.467442474367789e-02]):8.404787170111467e-03[&B TK02Brlens 2.071055237961308e-01],32:0.000000000000000e+00[&B TK02Brlens 0.000000000000000e+00]):1.585349788527815e-02[&B TK02Brlens 5.441845403763882e-01]):2.226769422810145e-03[&B TK02Brlens 7.936445041862314e-02]):1.872889493198557e-03[&B TK02Brlens 6.917407161045928e-02]):7.230284286538737e-03[&B TK02Brlens 3.816803635486515e-01],85:0.000000000000000e+00[&B TK02Brlens 0.000000000000000e+00]):5.663888896281257e-03[&B TK02Brlens 3.123211869025055e-01]):2.931756471653164e-03[&B TK02Brlens 9.788907949118833e-02]):1.776311530913102e-02[&B TK02Brlens 2.447963546526438e-01],(86:9.632256868119341e-04[&B TK02Brlens 4.265762298096756e-03],(87:0.000000000000000e+00[&B TK02Brlens 0.000000000000000e+00],88:4.574147361532886e-03[&B TK02Brlens 1.501363014171707e-02]):8.001927168657109e-02[&B TK02Brlens 3.035685945251745e-01]):1.664682790376330e-02[&B TK02Brlens 9.242431074986319e-02]):7.377263356166234e-03[&B TK02Brlens 3.270629758008788e-02],82:2.041816238164169e-02[&B TK02Brlens 4.266155840341673e-02]):8.893831730660526e-03[&B TK02Brlens 1.419131029001520e-02]);
	tree mcmc.tree_8 [&B TK02Brlens] = [&R] [&clockrate = 7.810145689436612e-03] (1:2.775394691533628e-02[&B TK02Brlens 2.651033972923826e-02],(82:9.812596274296115e-02[&B TK02Brlens 1.070719349947505e-01],(((83:1.488172243674590e-03[&B TK02Brlens 8.127887895905019e-03],((14:5.305212165239359e-02[&B TK02Brlens 6.536092506227114e-01],((((44:7.718120874641077e-03[&B TK02Brlens 2.364136194916368e-02],(((15:1.923047401504174e-04[&B TK02Brlens 3.786371690070176e-04],(64:4.162233633363988e-03[&B TK02Brlens 7.987466012526900e-03],63:6.286225357421993e-02[&B TK02Brlens 1.000213098095835e-01]):2.344138096418846e-02[&B TK02Brlens 4.556977573396960e-02]):2.360176754694587e-02[&B TK02Brlens 5.869082371055794e-02],(62:2.534067755049729e-02[&B TK02Brlens 9.882642712814851e-02],28:2.707219948581918e-02[&B TK02Brlens 1.088783499033130e-01]):2.898361196087407e-02[&B TK02Brlens 1.183190603801988e-01]):5.178951990581826e-03[&B TK02Brlens 1.534839199591885e-02],(16:8.619197702969261e-03[&B TK02Brlens 3.335331263912876e-02],17:9.519666991281150e-04[&B TK02Brlens 3.710519909411333e-03]):3.608954518617824e-02[&B TK02Brlens 1.230739731465008e-01]):3.100092095075757e-02[&B TK02Brlens 9.278319587132096e-02]):1.435872310589259e-02[&B TK02Brlens 5.760583987248642e-02],(46:3.104698566964326e-02[&B TK02Brlens 1.187921112439695e-01],((32:3.451449166258891e-02[&B TK02Brlens 2.567449580259547e-01],((((11:3.556853225444101e-02[&B TK02Brlens 1.103346534978243e-01],((24:1.084506276608421e-02[&B TK02Brlens 2.994044328335523e-02],(20:1.917626137341033e-04[&B TK02Brlens 5.032580507873317e-04],36:0.000000000000000e+00[&B TK02Brlens 0.000000000000000e+00]):4.657897272561562e-02[&B TK02Brlens 1.247975186403124e-01]):9.905497234057981e-03[&B TK02Brlens 3.122885985641718e-02],((((54:1.741785369269822e-01[&B TK02Brlens 3.045214369373131e-01],38:7.502604757348985e-03[&B TK02Brlens 1.591972754451680e-02]):4.899357620479194e-02[&B TK02Brlens 1.772087959498266e-01],29:8.421958297218368e-03[&B TK02Brlens 4.305361536212463e-02]):1.410291446625711e-02[&B TK02Brlens 6.321601523724955e-02],34:8.932284466527818e-02[&B TK02Brlens 2.170005904830790e-01]):2.401314271782373e-02[&B TK02Brlens 9.034897637265107e-02],65:4.210694097802270e-02[&B TK02Brlens 1.571099048173197e-01]):3.609156084963261e-02[&B TK02Brlens 1.302307174307820e-01]):2.199776401968279e-02[&B TK02Brlens 6.704115358283687e-02]):1.660111490735638e-03[&B TK02Brlens 3.987562125069127e-03],((12:6.891849305956399e-02[&B TK02Brlens 1.167050954195653e-01],((13:4.345639506814203e-02[&B TK02Brlens 4.851662340302799e-02],9:4.975188107617856e-02[&B TK02Brlens 8.385944565593272e-02]):2.397687997521603e-03[&B TK02Brlens 2.793561156386275e-03],2:6.188963710134654e-02[&B TK02Brlens 6.280017617467586e-02]):3.670075742732049e-02[&B TK02Brlens 5.605371731289855e-02]):1.967887592890794e-04[&B TK02Brlens 3.585405394424370e-04],39:1.187108245299384e-01[&B TK02Brlens 1.282979663636156e-01]):2.587275420523416e-02[&B TK02Brlens 5.247460816389972e-02]):2.047935175761428e-02[&B TK02Brlens 5.895357295371216e-02],(74:2.176621789302735e-02[&B TK02Brlens 5.813637506195150e-02],(((67:3.414716651151084e-02[&B TK02Brlens 9.459023913866089e-02],((35:6.311432432332620e-02[&B TK02Brlens 1.055255671430454e-01],68:2.880820690455732e-02[&B TK02Brlens 9.981306683732818e-02]):6.893740773985735e-02[&B TK02Brlens 1.609960807913458e-01],69:2.975606994704327e-02[&B TK02Brlens 6.853354858104131e-02]):2.139638328716043e-02[&B TK02Brlens 6.089421196500103e-02]):1.964896902914970e-02[&B TK02Brlens 7.761211174123035e-02],(((8:1.611407423197875e-03[&B TK02Brlens 8.826583309273672e-03],(19:0.000000000000000e+00[&B TK02Brlens 0.000000000000000e+00],((71:2.404813036796682e-02[&B TK02Brlens 1.137206478240656e-01],(61:3.160930156565378e-03[&B TK02Brlens 2.435038852973771e-02],(59:4.359949869398771e-02[&B TK02Brlens 1.671654231873195e-01],33:1.419634358515687e-02[&B TK02Brlens 7.116279724764291e-02]):2.860988729408065e-02[&B TK02Brlens 1.819060541488335e-01]):3.642462653143508e-02[&B TK02Brlens 2.078502619869077e-01]):1.104321689055077e-02[&B TK02Brlens 4.821013143593607e-02],42:1.773297648579331e-02[&B TK02Brlens 7.601169258828651e-02]):2.426412872179151e-02[&B TK02Brlens 1.255037466335765e-01]):5.121564327199979e-02[&B TK02Brlens 2.765709967621090e-01]):1.409731722623142e-02[&B TK02Brlens 7.866298295000698e-02],27:0.000000000000000e+00[&B TK02Brlens 0.000000000000000e+00]):1.873124161997719e-02[&B TK02Brlens 9.511260724833048e-02],(37:1.336355252272248e-02[&B TK02Brlens 6.057302957901483e-02],((18:5.762124104221111e-02[&B TK02Brlens 1.295179961499940e-01],((3:5.341327684234198e-02[&B TK02Brlens 1.490608920599312e-01],30:9.174836081988769e-02[&B TK02Brlens 2.712195784957903e-01]):1.452368531553561e-02[&B TK02Brlens 4.397825704110049e-02],(5:5.409133240592390e-02[&B TK02Brlens 1.012686609849977e-01],(49:1.554383200889559e-01[&B TK02Brlens 6.184872969730655e-02],((73:9.471263454940981e-05[&B TK02Brlens 9.601266589142883e-05],60:8.995823043241036e-02[&B TK02Brlens 7.939782215697387e-02]):8.345863130567621e-03[&B TK02Brlens 9.328185712998692e-03],((56:5.075229881411847e-03[&B TK02Brlens 7.707237189023555e-03],(57:4.012753015488835e-02[&B TK02Brlens 4.738977567073658e-02],(58:5.584699756259615e-02[&B TK02Brlens 1.328199720386535e-01],((53:5.194693017207541e-04[&B TK02Brlens 1.027653899748704e-03],(51:2.252257831111840e-01[&B TK02Brlens 3.494868623879865e-01],72:5.919548287483245e-02[&B TK02Brlens 1.164563108528795e-01]):1.008312583016276e-01[&B TK02Brlens 2.142737891716607e-01]):3.342454849907839e-02[&B TK02Brlens 7.648395544114706e-02],48:3.594815899118901e-01[&B TK02Brlens 5.443138809819277e-01]):5.646570192328088e-02[&B TK02Brlens 1.064413050513899e-01]):3.687510211362188e-02[&B TK02Brlens 4.851234740772455e-02]):8.735392746603232e-03[&B TK02Brlens 1.300649532884859e-02]):5.628551263910486e-02[&B TK02Brlens 6.109904744788248e-02],((52:1.453310480250264e-01[&B TK02Brlens 1.070804939730642e-01],55:8.640861725046728e-02[&B TK02Brlens 3.426177819374716e-02]):4.619499642506236e-02[&B TK02Brlens 3.200983429332283e-02],50:8.378626992064775e-02[&B TK02Brlens 1.020205859015979e-01]):2.794277768685760e-02[&B TK02Brlens 2.094889020132247e-02]):1.798332933848394e-01[&B TK02Brlens 1.701244277175458e-01]):5.135076621051615e-02[&B TK02Brlens 4.903531126784440e-02]):6.758969722727370e-02[&B TK02Brlens 8.648845926142192e-02]):1.265055363818779e-02[&B TK02Brlens 2.636208196994681e-02]):4.598496277544384e-03[&B TK02Brlens 1.087607199142816e-02]):3.153561795931914e-02[&B TK02Brlens 7.245835740411714e-02],41:1.832290915865387e-02[&B TK02Brlens 3.928088073138408e-02]):2.757710308796657e-02[&B TK02Brlens 8.036842329187831e-02]):5.771895684496764e-03[&B TK02Brlens 2.354325890950122e-02]):3.860042155336829e-02[&B TK02Brlens 1.757590196834349e-01]):9.818349296572437e-03[&B TK02Brlens 3.944639795228029e-02],(((22:1.031322657749056e-02[&B TK02Brlens 7.055160573858266e-02],23:0.000000000000000e+00[&B TK02Brlens 0.000000000000000e+00]):3.591028120476480e-02[&B TK02Brlens 2.079437352975811e-01],21:1.115519374367580e-02[&B TK02Brlens 7.248883006737515e-02]):1.247934784103266e-02[&B TK02Brlens 7.700703077053830e-02],((40:5.090527689342483e-03[&B TK02Brlens 2.156100985075586e-02],66:4.842278292538593e-02[&B TK02Brlens 2.353770240772409e-01]):3.311800335231008e-02[&B TK02Brlens 1.374760284295698e-01],(25:9.735020202219558e-02[&B TK02Brlens 1.800918409120677e-01],(26:2.464662142907226e-02[&B TK02Brlens 6.900188529851545e-02],7:1.682251404016011e-02[&B TK02Brlens 4.542382985138541e-02]):9.825986795981012e-03[&B TK02Brlens 2.610121289112598e-02]):1.458975570558385e-02[&B TK02Brlens 4.872385286666178e-02]):9.912067971288185e-03[&B TK02Brlens 5.106658107922896e-02]):4.508669112018882e-02[&B TK02Brlens 2.172946575595704e-01]):5.820707543922055e-04[&B TK02Brlens 1.911412586422163e-03]):2.035393105019434e-03[&B TK02Brlens 6.787989675492150e-03]):1.037211717076036e-02[&B TK02Brlens 4.438299925670997e-02],43:9.072271243061425e-03[&B TK02Brlens 4.652848884113633e-02]):1.464081516010429e-02[&B TK02Brlens 7.182455717639534e-02]):4.923826967082590e-02[&B TK02Brlens 2.588468330052232e-01],(((31:2.306728456888119e-02[&B TK02Brlens 9.746869686818334e-02],(6:1.456775901827856e-02[&B TK02Brlens 2.204399593108236e-02],10:0.000000000000000e+00[&B TK02Brlens 0.000000000000000e+00]):9.822432696159689e-02[&B TK02Brlens 3.001072495597525e-01]):1.990700949781599e-03[&B TK02Brlens 8.494888264478948e-03],4:9.377762372520526e-03[&B TK02Brlens 3.973867251354960e-02]):3.332617387002479e-02[&B TK02Brlens 1.365332405871829e-01],45:1.047847958048489e-01[&B TK02Brlens 2.498589680513617e-01]):1.191815849193811e-02[&B TK02Brlens 5.834161306933233e-02]):1.795441575695556e-03[&B TK02Brlens 9.450858620308424e-03]):2.808747793605537e-02[&B TK02Brlens 1.366700750814150e-01]):1.979398626372952e-02[&B TK02Brlens 1.181345225359929e-01],47:1.629235762918912e-02[&B TK02Brlens 1.395340982880154e-01]):2.049882050614515e-03[&B TK02Brlens 1.415803991047578e-02],70:1.939149144120722e-02[&B TK02Brlens 2.024807893480511e-01]):9.628159510236767e-03[&B TK02Brlens 8.376892028002378e-02]):2.955172141050078e-02[&B TK02Brlens 3.660213657929958e-01],85:1.445081123723213e-04[&B TK02Brlens 2.053255616730605e-03]):2.048318345123668e-02[&B TK02Brlens 2.014545854991308e-01]):1.121686877991013e-02[&B TK02Brlens 5.286222990894555e-02],(84:0.000000000000000e+00[&B TK02Brlens 0.000000000000000e+00],(75:4.998967419365119e-04[&B TK02Brlens 9.887768675748601e-04],(76:2.394250253016361e-02[&B TK02Brlens 3.128071826163728e-02],(80:5.456512421580118e-02[&B TK02Brlens 5.170461642880228e-02],(77:1.759656112657038e-02[&B TK02Brlens 1.447040278095624e-02],(78:3.723871948649682e-02[&B TK02Brlens 2.111275653121287e-02],(79:7.436215164693505e-03[&B TK02Brlens 8.767531151125382e-03],81:5.792112835916741e-02[&B TK02Brlens 7.600368226646211e-02]):5.089227498788251e-02[&B TK02Brlens 4.500804889620002e-02]):6.103776253363047e-02[&B TK02Brlens 4.234273742994991e-02]):5.649139195783404e-02[&B TK02Brlens 4.796515861834820e-02]):3.405342974058945e-02[&B TK02Brlens 3.715724746967941e-02]):9.269983886966759e-03[&B TK02Brlens 1.527038532164860e-02]):4.566984489990356e-02[&B TK02Brlens 1.344199792309457e-01]):4.680713857270913e-02[&B TK02Brlens 1.840066430963262e-01]):3.935827677450265e-02[&B TK02Brlens 1.229445100435539e-01],((88:2.594427242738850e-02[&B TK02Brlens 1.131035422384648e-02],87:1.920315448125820e-02[&B TK02Brlens 9.906684281603408e-03]):2.479631793652141e-01[&B TK02Brlens 2.119121751971246e-01],86:1.290457763265485e-02[&B TK02Brlens 1.662881420980897e-02]):6.524742060801625e-02[&B TK02Brlens 1.165391437526933e-01]):2.741017422134795e-02[&B TK02Brlens 4.914289723387599e-02]):7.636288592041351e-03[&B TK02Brlens 8.789815571507507e-03]);
end;

begin mrbayes;
	startvals
		Tau(1,2)=mcmc.tree_1
		Tau(1,4)=mcmc.tree_2
		Tau(1,1)=mcmc.tree_3
		Tau(1,3)=mcmc.tree_4
		Tau(2,3)=mcmc.tree_5
		Tau(2,1)=mcmc.tree_6
		Tau(2,4)=mcmc.tree_7
		Tau(2,2)=mcmc.tree_8
		V(1,2)=mcmc.tree_1
		TK02Brlens(1,2)=mcmc.tree_1
		V(1,4)=mcmc.tree_2
		TK02Brlens(1,4)=mcmc.tree_2
		V(1,1)=mcmc.tree_3
		TK02Brlens(1,1)=mcmc.tree_3
		V(1,3)=mcmc.tree_4
		TK02Brlens(1,3)=mcmc.tree_4
		V(2,3)=mcmc.tree_5
		TK02Brlens(2,3)=mcmc.tree_5
		V(2,1)=mcmc.tree_6
		TK02Brlens(2,1)=mcmc.tree_6
		V(2,4)=mcmc.tree_7
		TK02Brlens(2,4)=mcmc.tree_7
		V(2,2)=mcmc.tree_8
		TK02Brlens(2,2)=mcmc.tree_8
		Alpha(1,2)=(1.844333477034982e+00)
		Alpha(1,4)=(1.657748233425822e+00)
		Alpha(1,1)=(2.050853534832403e+00)
		Alpha(1,3)=(2.288267908752392e+00)
		Alpha(2,3)=(2.417701409651095e+00)
		Alpha(2,1)=(2.988830659529686e+00)
		Alpha(2,4)=(2.418984686268835e+00)
		Alpha(2,2)=(2.315695802476040e+00)
		Net_speciation(1,2)=(2.660677264997929e-02)
		Net_speciation(1,4)=(3.411020717441451e-02)
		Net_speciation(1,1)=(1.670899992406305e-02)
		Net_speciation(1,3)=(9.019594303140966e-03)
		Net_speciation(2,3)=(1.008928564082438e-03)
		Net_speciation(2,1)=(2.493836258680486e-02)
		Net_speciation(2,4)=(1.524791398409249e-02)
		Net_speciation(2,2)=(3.227926492671292e-02)
		Relative_extinction(1,2)=(9.388685587735456e-01)
		Relative_extinction(1,4)=(8.266205219067237e-01)
		Relative_extinction(1,1)=(9.882631725080389e-01)
		Relative_extinction(1,3)=(9.859057519102727e-01)
		Relative_extinction(2,3)=(9.961384232419445e-01)
		Relative_extinction(2,1)=(9.881933764843970e-01)
		Relative_extinction(2,4)=(9.370492440294855e-01)
		Relative_extinction(2,2)=(9.322930264155393e-01)
		Relative_fossilization(1,2)=(6.301498937233860e-02)
		Relative_fossilization(1,4)=(1.864826334121371e-01)
		Relative_fossilization(1,1)=(3.352865768955709e-03)
		Relative_fossilization(1,3)=(1.747303478694242e-02)
		Relative_fossilization(2,3)=(1.149363774071269e-01)
		Relative_fossilization(2,1)=(1.628187595882819e-03)
		Relative_fossilization(2,4)=(1.529044056514865e-01)
		Relative_fossilization(2,2)=(3.656029397823758e-02)
		TK02var(1,2)=(2.390722192911310e+00)
		TK02var(1,4)=(2.010568846097252e+01)
		TK02var(1,1)=(1.516849732787962e-06)
		TK02var(1,3)=(9.891871159132538e+00)
		TK02var(2,3)=(1.000771135084222e+01)
		TK02var(2,1)=(1.234566533572032e-06)
		TK02var(2,4)=(2.180591326123768e+01)
		TK02var(2,2)=(5.341371079153683e+00)
		Clockrate(1,2)=(9.569376159844250e-03)
		Clockrate(1,4)=(2.324621725293369e-03)
		Clockrate(1,1)=(1.462957933248290e-02)
		Clockrate(1,3)=(2.696641798941594e-03)
		Clockrate(2,3)=(3.934909528622797e-03)
		Clockrate(2,1)=(1.555751161615175e-02)
		Clockrate(2,4)=(2.142235995761608e-03)
		Clockrate(2,2)=(7.810145689436612e-03)
	;
	propset
		Multiplier(Alpha)$lambda(1,2)=1.682745565847488e+00
		Multiplier(Alpha)$lambda(1,4)=1.751419715158533e+00
		Multiplier(Alpha)$lambda(1,1)=1.699657439944399e+00
		Multiplier(Alpha)$lambda(1,3)=1.786800740354014e+00
		Multiplier(Alpha)$lambda(2,3)=1.786800740354014e+00
		Multiplier(Alpha)$lambda(2,1)=1.751419715158533e+00
		Multiplier(Alpha)$lambda(2,4)=1.751419715158532e+00
		Multiplier(Alpha)$lambda(2,2)=1.716739281201689e+00
		NodesliderClock(V)$delta(1,2)=9.942841245782175e-01
		NodesliderClock(V)$delta(1,4)=9.942841245782175e-01
		NodesliderClock(V)$delta(1,1)=9.942841245782175e-01
		NodesliderClock(V)$delta(1,3)=9.942841245782175e-01
		NodesliderClock(V)$delta(2,3)=9.942841245782175e-01
		NodesliderClock(V)$delta(2,1)=9.942841245782175e-01
		NodesliderClock(V)$delta(2,4)=9.942841245782175e-01
		NodesliderClock(V)$delta(2,2)=9.942841245782175e-01
		TreeStretch(V)$lambda(1,2)=7.104674749094059e-03
		TreeStretch(V)$lambda(1,4)=6.493183814406111e-03
		TreeStretch(V)$lambda(1,1)=5.816815707699925e-03
		TreeStretch(V)$lambda(1,3)=6.963992763338003e-03
		TreeStretch(V)$lambda(2,3)=6.428575555955560e-03
		TreeStretch(V)$lambda(2,1)=5.701635039557363e-03
		TreeStretch(V)$lambda(2,4)=6.894699877573201e-03
		TreeStretch(V)$lambda(2,2)=6.428575555955560e-03
		Multiplier(Net_speciation)$lambda(1,2)=1.053932625127062e+00
		Multiplier(Net_speciation)$lambda(1,4)=1.164775686901552e+00
		Multiplier(Net_speciation)$lambda(1,1)=9.536376753038316e-01
		Multiplier(Net_speciation)$lambda(1,3)=1.119104178956404e+00
		Multiplier(Net_speciation)$lambda(2,3)=1.153185975171955e+00
		Multiplier(Net_speciation)$lambda(2,1)=9.536376753038316e-01
		Multiplier(Net_speciation)$lambda(2,4)=1.188305716607549e+00
		Multiplier(Net_speciation)$lambda(2,2)=1.033063360904252e+00
		Slider(Relative_extinction)$delta(1,2)=2.490753046316755e-02
		Slider(Relative_extinction)$delta(1,4)=9.231163463866375e-02
		Slider(Relative_extinction)$delta(1,1)=7.730474044330395e-03
		Slider(Relative_extinction)$delta(1,3)=6.838614092123615e-02
		Slider(Relative_extinction)$delta(2,3)=5.379444375946817e-02
		Slider(Relative_extinction)$delta(2,1)=8.981529457225223e-03
		Slider(Relative_extinction)$delta(2,4)=1.040810774192388e-01
		Slider(Relative_extinction)$delta(2,2)=2.393089222437618e-02
		Slider(Relative_fossilization)$delta(1,2)=4.584060113052313e-02
		Slider(Relative_fossilization)$delta(1,4)=2.944679551065508e-01
		Slider(Relative_fossilization)$delta(1,1)=5.669892657985037e-03
		Slider(Relative_fossilization)$delta(1,3)=2.270499837532393e-01
		Slider(Relative_fossilization)$delta(2,3)=1.491824697641261e-01
		Slider(Relative_fossilization)$delta(2,1)=7.065121306043356e-03
		Slider(Relative_fossilization)$delta(2,4)=3.525421487365363e-01
		Slider(Relative_fossilization)$delta(2,2)=4.231620823177567e-02
		Multiplier(TK02var)$lambda(1,2)=1.339810954188785e+00
		Multiplier(TK02var)$lambda(1,4)=1.339810954188785e+00
		Multiplier(TK02var)$lambda(1,1)=2.080334140009484e+00
		Multiplier(TK02var)$lambda(1,3)=1.274467602892750e+00
		Multiplier(TK02var)$lambda(2,3)=1.366876930845925e+00
		Multiplier(TK02var)$lambda(2,1)=1.572282719814447e+00
		Multiplier(TK02var)$lambda(2,4)=1.313280919777705e+00
		Multiplier(TK02var)$lambda(2,2)=1.394489676500671e+00
		Multiplier(TK02Brlens)$lambda(1,2)=3.295403191284898e+00
		Multiplier(TK02Brlens)$lambda(1,4)=3.641983770341751e+00
		Multiplier(TK02Brlens)$lambda(1,1)=3.321059319017136e-03
		Multiplier(TK02Brlens)$lambda(1,3)=3.166188583935395e+00
		Multiplier(TK02Brlens)$lambda(2,3)=3.945313919093306e+00
		Multiplier(TK02Brlens)$lambda(2,1)=3.321059319017136e-03
		Multiplier(TK02Brlens)$lambda(2,4)=3.867191469273934e+00
		Multiplier(TK02Brlens)$lambda(2,2)=3.569867659893718e+00
		Multiplier(Clockrate)$lambda(1,2)=6.190474983976961e-01
		Multiplier(Clockrate)$lambda(1,4)=7.120741176549811e-01
		Multiplier(Clockrate)$lambda(1,1)=5.829969785950021e-01
		Multiplier(Clockrate)$lambda(1,3)=6.573272578461536e-01
		Multiplier(Clockrate)$lambda(2,3)=6.443113060691673e-01
		Multiplier(Clockrate)$lambda(2,1)=5.947742987941710e-01
		Multiplier(Clockrate)$lambda(2,4)=6.573272578461535e-01
		Multiplier(Clockrate)$lambda(2,2)=6.443113060691673e-01
	;
end;
