# Supplementary material for: The rapid evolution of lungfish durophagy
Source: Nat Commun. 2022 May 2;13:2390. doi: 10.1038/s41467-022-30091-3 (PMC9061808; doi:10.1038/s41467-022-30091-3)
Supplement: Supplementary file 5 — Supplementary Software [file 41467_2022_30091_MOESM5_ESM.zip › Supplementary Software/MrBayes_tip_dating_analyses/2_partitions_constraint_IGR/Cui_2021_strict_con.nex]

#NEXUS
begin trees;
	tree con_50_majrule = [&R] (Guiyu_oneris[&prob=1.0,prob_stddev=0.0,prob_range={1.0,1.0},prob(percent)="100",prob+-sd="100+-0",height_mean=3.82308736,height_median=3.78663296,height_95%HPD={2.89748655,4.83279506},age_mean=152.689296,age_median=152.88532,age_95%HPD={150.465446,154.449812},length_mean=0.120939389,length_median=0.1128624,length_95%HPD={0.02277436,0.2342831},brlenIgrBrlens{1}_mean=0.084391,brlenIgrBrlens{1}_median=0.074432,brlenIgrBrlens{1}_95%HPD={7.0E-6,0.195342},rateIgrBrlens{1}_mean=0.821629,rateIgrBrlens{1}_median=0.676167,rateIgrBrlens{1}_95%HPD={6.6E-5,2.064673},brlenIgrBrlens{2}_mean=0.010592,brlenIgrBrlens{2}_median=0.004874,brlenIgrBrlens{2}_95%HPD={0.0,0.040328},rateIgrBrlens{2}_mean=0.111531,rateIgrBrlens{2}_median=0.044206,rateIgrBrlens{2}_95%HPD={1.0E-6,0.441151}]:4.19581,((((((((((((((Adololopas_moyasmithae[&prob=1.0,prob_stddev=0.0,prob_range={1.0,1.0},prob(percent)="100",prob+-sd="100+-0",height_mean=2.63323285,height_median=2.60621863,height_95%HPD={1.96476335,3.32746998},age_mean=105.162162,age_median=105.41138,age_95%HPD={100.201368,109.747367},length_mean=0.120812458,length_median=0.1027736,length_95%HPD={0.0,0.3303979},brlenIgrBrlens{1}_mean=0.094789,brlenIgrBrlens{1}_median=0.077054,brlenIgrBrlens{1}_95%HPD={0.0,0.267704},rateIgrBrlens{1}_mean=0.943847,rateIgrBrlens{1}_median=0.967299,rateIgrBrlens{1}_95%HPD={0.001199,2.102534},brlenIgrBrlens{2}_mean=0.039288,brlenIgrBrlens{2}_median=0.025722,brlenIgrBrlens{2}_95%HPD={0.0,0.127146},rateIgrBrlens{2}_mean=0.601652,rateIgrBrlens{2}_median=0.437435,rateIgrBrlens{2}_95%HPD={1.0E-6,1.487176}]:7.640807,Chirodipterus_australis[&prob=1.0,prob_stddev=0.0,prob_range={1.0,1.0},prob(percent)="100",prob+-sd="100+-0",height_mean=2.63433286,height_median=2.6084417,height_95%HPD={1.95049495,3.31763181},age_mean=105.212218,age_median=105.445977,age_95%HPD={100.230286,109.747045},length_mean=0.131310366,length_median=0.1084383,length_95%HPD={0.0,0.3509243},brlenIgrBrlens{1}_mean=0.076133,brlenIgrBrlens{1}_median=0.072947,brlenIgrBrlens{1}_95%HPD={0.0,0.169827},rateIgrBrlens{1}_mean=0.846858,rateIgrBrlens{1}_median=0.745684,rateIgrBrlens{1}_95%HPD={0.002265,2.045064},brlenIgrBrlens{2}_mean=0.057524,brlenIgrBrlens{2}_median=0.049049,brlenIgrBrlens{2}_95%HPD={0.0,0.149838},rateIgrBrlens{2}_mean=0.646116,rateIgrBrlens{2}_median=0.507125,rateIgrBrlens{2}_95%HPD={3.0E-6,1.61757}]:7.60621,Chirodipterus_wildungensis[&prob=1.0,prob_stddev=0.0,prob_range={1.0,1.0},prob(percent)="100",prob+-sd="100+-0",height_mean=2.59896474,height_median=2.57233194,height_95%HPD={1.96198069,3.2962693},age_mean=103.80271,age_median=103.487096,age_95%HPD={99.25047,108.854483},length_mean=0.163626789,length_median=0.1429779,length_95%HPD={0.0,0.3581376},brlenIgrBrlens{1}_mean=0.146377,brlenIgrBrlens{1}_median=0.130458,brlenIgrBrlens{1}_95%HPD={0.0,0.310512},rateIgrBrlens{1}_mean=1.096852,rateIgrBrlens{1}_median=0.94049,rateIgrBrlens{1}_95%HPD={0.10572,2.575988},brlenIgrBrlens{2}_mean=0.216132,brlenIgrBrlens{2}_median=0.188008,brlenIgrBrlens{2}_95%HPD={0.0,0.486529},rateIgrBrlens{2}_mean=1.645477,rateIgrBrlens{2}_median=1.315527,rateIgrBrlens{2}_95%HPD={6.0E-6,4.073228}]:9.565091,Chirodipterus_liangchengi[&prob=1.0,prob_stddev=0.0,prob_range={1.0,1.0},prob(percent)="100",prob+-sd="100+-0",height_mean=2.66951891,height_median=2.6422241,height_95%HPD={2.00135037,3.38307773},age_mean=106.617,age_median=107.240607,age_95%HPD={101.463592,109.749856},length_mean=0.0675651809,length_median=0.02870179,length_95%HPD={0.0,0.2558272},brlenIgrBrlens{1}_mean=0.023666,brlenIgrBrlens{1}_median=0.005067,brlenIgrBrlens{1}_95%HPD={0.0,0.100503},rateIgrBrlens{1}_mean=0.693853,rateIgrBrlens{1}_median=0.900669,rateIgrBrlens{1}_95%HPD={2.9E-5,1.131502},brlenIgrBrlens{2}_mean=0.016303,brlenIgrBrlens{2}_median=5.64E-4,brlenIgrBrlens{2}_95%HPD={0.0,0.0825},rateIgrBrlens{2}_mean=0.62489,rateIgrBrlens{2}_median=0.72175,rateIgrBrlens{2}_95%HPD={2.0E-6,1.0}]:5.81158)[&prob=0.526729769,prob_stddev=0.00904976016,prob_range={0.520330623,0.533128916},prob(percent)="53",prob+-sd="53+-1",height_mean=2.83487507,height_median=2.80804993,height_95%HPD={2.16137478,3.5618932},age_mean=113.578124,age_median=113.052187,age_95%HPD={107.432939,121.30395},length_mean=0.184978459,length_median=0.1783468,length_95%HPD={0.003136044,0.3722281},brlenIgrBrlens{1}_mean=0.027493,brlenIgrBrlens{1}_median=0.020303,brlenIgrBrlens{1}_95%HPD={1.0E-6,0.077512},rateIgrBrlens{1}_mean=0.228672,rateIgrBrlens{1}_median=0.130896,rateIgrBrlens{1}_95%HPD={5.0E-6,0.808031},brlenIgrBrlens{2}_mean=0.100058,brlenIgrBrlens{2}_median=0.091236,brlenIgrBrlens{2}_95%HPD={0.0,0.22368},rateIgrBrlens{2}_mean=0.802763,rateIgrBrlens{2}_median=0.535333,rateIgrBrlens{2}_95%HPD={2.0E-6,2.444043}]:15.33893,((((((((Adelargo_schultzei[&prob=1.0,prob_stddev=0.0,prob_range={1.0,1.0},prob(percent)="100",prob+-sd="100+-0",height_mean=2.35915223,height_median=2.33614703,height_95%HPD={1.75467429,2.98372086},age_mean=94.2275435,age_median=94.8281463,age_95%HPD={87.7336111,99.249575},length_mean=0.195292272,length_median=0.1777835,length_95%HPD={0.02552865,0.4022955},brlenIgrBrlens{1}_mean=0.081344,brlenIgrBrlens{1}_median=0.065408,brlenIgrBrlens{1}_95%HPD={0.0,0.207698},rateIgrBrlens{1}_mean=0.510518,rateIgrBrlens{1}_median=0.381281,rateIgrBrlens{1}_95%HPD={1.5E-5,1.389215},brlenIgrBrlens{2}_mean=0.231051,brlenIgrBrlens{2}_median=0.210941,brlenIgrBrlens{2}_95%HPD={0.031248,0.466862},rateIgrBrlens{2}_mean=1.527938,rateIgrBrlens{2}_median=1.226297,rateIgrBrlens{2}_95%HPD={0.163487,3.834513}]:7.111888,Jarvikia_arctica[&prob=1.0,prob_stddev=0.0,prob_range={1.0,1.0},prob(percent)="100",prob+-sd="100+-0",height_mean=2.31420331,height_median=2.29160525,height_95%HPD={1.72527894,2.95271634},age_mean=92.4148579,age_median=92.3951668,age_95%HPD={85.9899859,98.3298613},length_mean=0.240241185,length_median=0.2273002,length_95%HPD={0.06685369,0.4392216},brlenIgrBrlens{1}_mean=0.402695,brlenIgrBrlens{1}_median=0.372687,brlenIgrBrlens{1}_95%HPD={0.118259,0.750421},rateIgrBrlens{1}_mean=1.891391,rateIgrBrlens{1}_median=1.687757,rateIgrBrlens{1}_95%HPD={0.456877,3.821375},brlenIgrBrlens{2}_mean=0.190563,brlenIgrBrlens{2}_median=0.163835,brlenIgrBrlens{2}_95%HPD={7.0E-6,0.429793},rateIgrBrlens{2}_mean=0.921933,rateIgrBrlens{2}_median=0.735856,rateIgrBrlens{2}_95%HPD={3.5E-5,2.313226}]:9.544868)[&prob=1.0,prob_stddev=0.0,prob_range={1.0,1.0},prob(percent)="100",prob+-sd="100+-0",height_mean=2.5544445,height_median=2.5279449,height_95%HPD={1.90541756,3.22049044},age_mean=102.070135,age_median=101.940035,age_95%HPD={94.6753479,110.320565},length_mean=0.0817002651,length_median=0.05625025,length_95%HPD={1.318491E-5,0.243967},brlenIgrBrlens{1}_mean=0.03397,brlenIgrBrlens{1}_median=0.019308,brlenIgrBrlens{1}_95%HPD={0.0,0.116311},rateIgrBrlens{1}_mean=0.603394,rateIgrBrlens{1}_median=0.395014,rateIgrBrlens{1}_95%HPD={2.8E-5,1.907364},brlenIgrBrlens{2}_mean=0.031384,brlenIgrBrlens{2}_median=0.013361,brlenIgrBrlens{2}_95%HPD={0.0,0.122231},rateIgrBrlens{2}_mean=0.609739,rateIgrBrlens{2}_median=0.274945,rateIgrBrlens{2}_95%HPD={1.0E-6,2.399614}]:2.844171,Andreyevichthys_epitomus[&prob=1.0,prob_stddev=0.0,prob_range={1.0,1.0},prob(percent)="100",prob+-sd="100+-0",height_mean=2.38166064,height_median=2.35806199,height_95%HPD={1.76064693,3.00235032},age_mean=95.120024,age_median=95.9244322,age_95%HPD={88.3857803,99.249291},length_mean=0.253863762,length_median=0.2414467,length_95%HPD={0.03494727,0.5001586},brlenIgrBrlens{1}_mean=0.160088,brlenIgrBrlens{1}_median=0.13789,brlenIgrBrlens{1}_95%HPD={0.005284,0.360771},rateIgrBrlens{1}_mean=0.757513,rateIgrBrlens{1}_median=0.614989,rateIgrBrlens{1}_95%HPD={0.021375,1.837469},brlenIgrBrlens{2}_mean=0.055173,brlenIgrBrlens{2}_median=0.044773,brlenIgrBrlens{2}_95%HPD={0.0,0.14115},rateIgrBrlens{2}_mean=0.288738,rateIgrBrlens{2}_median=0.196028,rateIgrBrlens{2}_95%HPD={1.0E-6,0.866215}]:8.859774)[&prob=0.918610852,prob_stddev=0.00367646507,prob_range={0.916011199,0.921210505},prob(percent)="92",prob+-sd="92+-0",height_mean=2.62430157,height_median=2.59790076,height_95%HPD={1.97494639,3.31396551},age_mean=104.76552,age_median=104.784206,age_95%HPD={97.63528,111.587674},length_mean=0.171316086,length_median=0.1638026,length_95%HPD={9.871535E-7,0.351517},brlenIgrBrlens{1}_mean=0.073169,brlenIgrBrlens{1}_median=0.056719,brlenIgrBrlens{1}_95%HPD={1.0E-6,0.201318},rateIgrBrlens{1}_mean=0.553031,rateIgrBrlens{1}_median=0.399805,rateIgrBrlens{1}_95%HPD={2.7E-5,1.592215},brlenIgrBrlens{2}_mean=0.02275,brlenIgrBrlens{2}_median=0.011015,brlenIgrBrlens{2}_95%HPD={0.0,0.084219},rateIgrBrlens{2}_mean=0.216667,rateIgrBrlens{2}_median=0.081293,rateIgrBrlens{2}_95%HPD={1.0E-6,0.850706}]:6.675193,(Grossipterus_crassus[&prob=1.0,prob_stddev=0.0,prob_range={1.0,1.0},prob(percent)="100",prob+-sd="100+-0",height_mean=2.76426516,height_median=2.73763729,height_95%HPD={2.09128554,3.48757866},age_mean=110.403954,age_median=110.228501,age_95%HPD={109.750079,111.629638},length_mean=0.0013043506,length_median=0.0,length_95%HPD={0.0,0.008807121},brlenIgrBrlens{1}_mean=0.001283,brlenIgrBrlens{1}_median=0.0,brlenIgrBrlens{1}_95%HPD={0.0,0.006116},rateIgrBrlens{1}_mean=0.998234,rateIgrBrlens{1}_median=1.0,rateIgrBrlens{1}_95%HPD={0.287575,1.023547},brlenIgrBrlens{2}_mean=4.05E-4,brlenIgrBrlens{2}_median=0.0,brlenIgrBrlens{2}_95%HPD={0.0,1.01E-4},rateIgrBrlens{2}_mean=0.933372,rateIgrBrlens{2}_median=1.0,rateIgrBrlens{2}_95%HPD={0.010249,1.0}]:0.043166,Nielsenia_nordica[&prob=1.0,prob_stddev=0.0,prob_range={1.0,1.0},prob(percent)="100",prob+-sd="100+-0",height_mean=2.3797229,height_median=2.35551704,height_95%HPD={1.77686173,3.0329321},age_mean=95.0389153,age_median=95.8914259,age_95%HPD={88.1778124,99.2487296},length_mean=0.385846608,length_median=0.3667114,length_95%HPD={0.2225842,0.5851535},brlenIgrBrlens{1}_mean=0.224484,brlenIgrBrlens{1}_median=0.198295,brlenIgrBrlens{1}_95%HPD={0.017863,0.477338},rateIgrBrlens{1}_mean=0.611135,rateIgrBrlens{1}_median=0.531808,rateIgrBrlens{1}_95%HPD={0.039558,1.34726},brlenIgrBrlens{2}_mean=0.267809,brlenIgrBrlens{2}_median=0.10814,brlenIgrBrlens{2}_95%HPD={0.0,1.052933},rateIgrBrlens{2}_mean=0.701582,rateIgrBrlens{2}_median=0.293874,rateIgrBrlens{2}_95%HPD={1.0E-6,2.740508}]:14.38024)[&prob=1.0,prob_stddev=0.0,prob_range={1.0,1.0},prob(percent)="100",prob+-sd="100+-0",height_mean=2.76556951,height_median=2.73949075,height_95%HPD={2.09228706,3.48757866},age_mean=110.456282,age_median=110.271667,age_95%HPD={109.750079,111.746068},length_mean=0.0269553704,length_median=0.02320333,length_95%HPD={3.774522E-6,0.06289054},brlenIgrBrlens{1}_mean=0.043432,brlenIgrBrlens{1}_median=0.030587,brlenIgrBrlens{1}_95%HPD={1.0E-6,0.129185},rateIgrBrlens{1}_mean=1.693773,rateIgrBrlens{1}_median=1.415892,rateIgrBrlens{1}_95%HPD={0.001364,4.064434},brlenIgrBrlens{2}_mean=0.019373,brlenIgrBrlens{2}_median=0.006697,brlenIgrBrlens{2}_95%HPD={0.0,0.080877},rateIgrBrlens{2}_mean=0.775796,rateIgrBrlens{2}_median=0.332927,rateIgrBrlens{2}_95%HPD={1.0E-6,3.014131}]:1.187732)[&prob=1.0,prob_stddev=0.0,prob_range={1.0,1.0},prob(percent)="100",prob+-sd="100+-0",height_mean=2.79388992,height_median=2.76674005,height_95%HPD={2.10015302,3.50590573},age_mean=111.592513,age_median=111.459399,age_95%HPD={109.974842,113.414792},length_mean=0.0293638259,length_median=0.02529278,length_95%HPD={6.089323E-5,0.0669961},brlenIgrBrlens{1}_mean=0.031212,brlenIgrBrlens{1}_median=0.019758,brlenIgrBrlens{1}_95%HPD={1.0E-6,0.100171},rateIgrBrlens{1}_mean=1.105352,rateIgrBrlens{1}_median=0.853925,rateIgrBrlens{1}_95%HPD={1.03E-4,2.997556},brlenIgrBrlens{2}_mean=0.039528,brlenIgrBrlens{2}_median=0.03032,brlenIgrBrlens{2}_95%HPD={0.0,0.107031},rateIgrBrlens{2}_mean=1.666418,rateIgrBrlens{2}_median=1.253689,rateIgrBrlens{2}_95%HPD={2.0E-6,4.563943}]:1.224477,(Eoctenodus_microsoma[&prob=1.0,prob_stddev=0.0,prob_range={1.0,1.0},prob(percent)="100",prob+-sd="100+-0",height_mean=2.60782239,height_median=2.58337586,height_95%HPD={1.93541659,3.28482356},age_mean=104.14544,age_median=103.829837,age_95%HPD={99.2506951,109.805319},length_mean=0.118796725,length_median=0.1091425,length_95%HPD={0.0,0.2592567},brlenIgrBrlens{1}_mean=0.083749,brlenIgrBrlens{1}_median=0.043609,brlenIgrBrlens{1}_95%HPD={0.0,0.298681},rateIgrBrlens{1}_mean=0.738056,rateIgrBrlens{1}_median=0.524701,rateIgrBrlens{1}_95%HPD={2.3E-5,2.153646},brlenIgrBrlens{2}_mean=0.136002,brlenIgrBrlens{2}_median=0.105721,brlenIgrBrlens{2}_95%HPD={0.0,0.365506},rateIgrBrlens{2}_mean=1.355636,rateIgrBrlens{2}_median=1.0,rateIgrBrlens{2}_95%HPD={4.0E-6,3.644623}]:5.6666,(((((((Conchopoma_gadiforme[&prob=1.0,prob_stddev=0.0,prob_range={1.0,1.0},prob(percent)="100",prob+-sd="100+-0",height_mean=1.64074703E-7,height_median=0.0,height_95%HPD={0.0,6.6E-7},age_mean=6.59892511E-6,age_median=0.0,age_95%HPD={0.0,2.63221167E-5},length_mean=1.88319326,length_median=1.865044,length_95%HPD={1.421394,2.377055},brlenIgrBrlens{1}_mean=0.373248,brlenIgrBrlens{1}_median=0.337106,brlenIgrBrlens{1}_95%HPD={0.102856,0.722195},rateIgrBrlens{1}_mean=0.201161,rateIgrBrlens{1}_median=0.180707,rateIgrBrlens{1}_95%HPD={0.052708,0.396356},brlenIgrBrlens{2}_mean=0.84449,brlenIgrBrlens{2}_median=0.673472,brlenIgrBrlens{2}_95%HPD={0.193384,1.78767},rateIgrBrlens{2}_mean=0.452966,rateIgrBrlens{2}_median=0.361577,rateIgrBrlens{2}_95%HPD={0.099742,0.982579}]:74.76716,Parasagenodus_sibiricus[&prob=1.0,prob_stddev=0.0,prob_range={1.0,1.0},prob(percent)="100",prob+-sd="100+-0",height_mean=1.87521716,height_median=1.857529,height_95%HPD={1.42285537,2.37177755},age_mean=74.8972885,age_median=74.5369704,age_95%HPD={73.7500348,77.2017863},length_mean=0.00797626057,length_median=0.0,length_95%HPD={0.0,0.05506804},brlenIgrBrlens{1}_mean=0.012156,brlenIgrBrlens{1}_median=0.0,brlenIgrBrlens{1}_95%HPD={0.0,0.082501},rateIgrBrlens{1}_mean=1.103572,rateIgrBrlens{1}_median=1.0,rateIgrBrlens{1}_95%HPD={0.399662,2.301852},brlenIgrBrlens{2}_mean=0.002199,brlenIgrBrlens{2}_median=0.0,brlenIgrBrlens{2}_95%HPD={0.0,0.008692},rateIgrBrlens{2}_mean=0.864145,rateIgrBrlens{2}_median=1.0,rateIgrBrlens{2}_95%HPD={8.81E-4,1.0}]:0.230195)[&prob=1.0,prob_stddev=0.0,prob_range={1.0,1.0},prob(percent)="100",prob+-sd="100+-0",height_mean=1.88319342,height_median=1.865044,height_95%HPD={1.421394,2.3770551},age_mean=75.2154208,age_median=74.7671649,age_95%HPD={73.7500348,78.101424},length_mean=0.0581192148,length_median=0.05108568,length_95%HPD={0.006298299,0.1270097},brlenIgrBrlens{1}_mean=0.107098,brlenIgrBrlens{1}_median=0.092346,brlenIgrBrlens{1}_95%HPD={0.003,0.247286},rateIgrBrlens{1}_mean=2.081347,rateIgrBrlens{1}_median=1.846046,rateIgrBrlens{1}_95%HPD={0.246221,4.540622},brlenIgrBrlens{2}_mean=0.039657,brlenIgrBrlens{2}_median=0.016143,brlenIgrBrlens{2}_95%HPD={0.0,0.15986},rateIgrBrlens{2}_mean=0.718778,rateIgrBrlens{2}_median=0.328209,rateIgrBrlens{2}_95%HPD={1.0E-6,2.773522}]:2.45912,(Gnathorhiza_serrata[&prob=1.0,prob_stddev=0.0,prob_range={1.0,1.0},prob(percent)="100",prob+-sd="100+-0",height_mean=1.63497567E-7,height_median=0.0,height_95%HPD={0.0,6.6E-7},age_mean=6.56049437E-6,age_median=0.0,age_95%HPD={0.0,2.60565157E-5},length_mean=1.17646593,length_median=1.143752,length_95%HPD={0.7829334,1.64335},brlenIgrBrlens{1}_mean=0.290549,brlenIgrBrlens{1}_median=0.260825,brlenIgrBrlens{1}_95%HPD={0.038494,0.600227},rateIgrBrlens{1}_mean=0.256855,rateIgrBrlens{1}_median=0.224015,rateIgrBrlens{1}_95%HPD={0.027702,0.551191},brlenIgrBrlens{2}_mean=0.081167,brlenIgrBrlens{2}_median=0.064366,brlenIgrBrlens{2}_95%HPD={1.0E-6,0.216293},rateIgrBrlens{2}_mean=0.071653,rateIgrBrlens{2}_median=0.055303,rateIgrBrlens{2}_95%HPD={1.0E-6,0.19711}]:45.40297,(Palaeophichthys_parvulus[&prob=1.0,prob_stddev=0.0,prob_range={1.0,1.0},prob(percent)="100",prob+-sd="100+-0",height_mean=0.939022176,height_median=0.92831407,height_95%HPD={0.683209823,1.19824394},age_mean=37.5162995,age_median=37.2227124,age_95%HPD={34.0502886,41.6088555},length_mean=0.0323200366,length_median=0.0,length_95%HPD={0.0,0.1768643},brlenIgrBrlens{1}_mean=0.02292,brlenIgrBrlens{1}_median=0.0,brlenIgrBrlens{1}_95%HPD={0.0,0.136859},rateIgrBrlens{1}_mean=0.943691,rateIgrBrlens{1}_median=1.0,rateIgrBrlens{1}_95%HPD={0.031558,1.370009},brlenIgrBrlens{2}_mean=0.011994,brlenIgrBrlens{2}_median=0.0,brlenIgrBrlens{2}_95%HPD={0.0,0.073739},rateIgrBrlens{2}_mean=0.840168,rateIgrBrlens{2}_median=1.0,rateIgrBrlens{2}_95%HPD={5.78E-4,1.0}]:1.007585,Persephonichthys[&prob=1.0,prob_stddev=0.0,prob_range={1.0,1.0},prob(percent)="100",prob+-sd="100+-0",height_mean=0.591339354,height_median=0.5847422,height_95%HPD={0.42630464,0.76006297},age_mean=23.6146783,age_median=23.7855071,age_95%HPD={20.9797167,25.9499256},length_mean=0.380002858,length_median=0.3643163,length_95%HPD={0.2021449,0.5896093},brlenIgrBrlens{1}_mean=0.390209,brlenIgrBrlens{1}_median=0.369941,brlenIgrBrlens{1}_95%HPD={0.151301,0.666335},rateIgrBrlens{1}_mean=1.095296,rateIgrBrlens{1}_median=1.023688,rateIgrBrlens{1}_95%HPD={0.299696,1.995189},brlenIgrBrlens{2}_mean=0.27547,brlenIgrBrlens{2}_median=0.256591,brlenIgrBrlens{2}_95%HPD={0.074156,0.525033},rateIgrBrlens{2}_mean=0.772171,rateIgrBrlens{2}_median=0.696469,rateIgrBrlens{2}_95%HPD={0.163952,1.552833}]:14.44479)[&prob=1.0,prob_stddev=0.0,prob_range={1.0,1.0},prob(percent)="100",prob+-sd="100+-0",height_mean=0.971342213,height_median=0.95663131,height_95%HPD={0.70053308,1.27874263},age_mean=38.8318726,age_median=38.230297,age_95%HPD={34.0502886,45.7514044},length_mean=0.205187726,length_median=0.1610805,length_95%HPD={5.091302E-4,0.5300687},brlenIgrBrlens{1}_mean=0.169115,brlenIgrBrlens{1}_median=0.154099,brlenIgrBrlens{1}_95%HPD={6.7E-5,0.358699},rateIgrBrlens{1}_mean=1.120661,rateIgrBrlens{1}_median=0.917958,rateIgrBrlens{1}_95%HPD={0.001888,2.762026},brlenIgrBrlens{2}_mean=0.137672,brlenIgrBrlens{2}_median=0.118769,brlenIgrBrlens{2}_95%HPD={0.0,0.337224},rateIgrBrlens{2}_mean=0.959272,rateIgrBrlens{2}_median=0.677639,rateIgrBrlens{2}_95%HPD={1.0E-6,2.797723}]:7.172673)[&prob=0.998000267,prob_stddev=5.6561001E-4,prob_range={0.99760032,0.998400213},prob(percent)="100",prob+-sd="100+-0",height_mean=1.17491157,height_median=1.14324372,height_95%HPD={0.7960474,1.648366},age_mean=47.0418864,age_median=45.4029701,age_95%HPD={36.0946425,62.6876543},length_mean=0.76638235,length_median=0.7825824,length_95%HPD={0.2727317,1.180837},brlenIgrBrlens{1}_mean=0.123891,brlenIgrBrlens{1}_median=0.104135,brlenIgrBrlens{1}_95%HPD={2.2E-5,0.302555},rateIgrBrlens{1}_mean=0.181053,rateIgrBrlens{1}_median=0.140598,rateIgrBrlens{1}_95%HPD={2.4E-5,0.4637},brlenIgrBrlens{2}_mean=0.103067,brlenIgrBrlens{2}_median=0.088442,brlenIgrBrlens{2}_95%HPD={1.0E-6,0.251793},rateIgrBrlens{2}_mean=0.159362,rateIgrBrlens{2}_median=0.117536,rateIgrBrlens{2}_95%HPD={1.0E-6,0.407713}]:31.82332)[&prob=1.0,prob_stddev=0.0,prob_range={1.0,1.0},prob(percent)="100",prob+-sd="100+-0",height_mean=1.94138297,height_median=1.9225088,height_95%HPD={1.4684369,2.45211536},age_mean=77.5556973,age_median=77.2262851,age_95%HPD={74.5697726,81.4534721},length_mean=0.0761254931,length_median=0.06769648,length_95%HPD={0.01243561,0.1562655},brlenIgrBrlens{1}_mean=0.077316,brlenIgrBrlens{1}_median=0.06566,brlenIgrBrlens{1}_95%HPD={1.0E-5,0.181443},rateIgrBrlens{1}_mean=1.165394,rateIgrBrlens{1}_median=0.981899,rateIgrBrlens{1}_95%HPD={2.26E-4,2.757512},brlenIgrBrlens{2}_mean=0.169902,brlenIgrBrlens{2}_median=0.15762,brlenIgrBrlens{2}_95%HPD={0.023005,0.344272},rateIgrBrlens{2}_mean=2.71773,rateIgrBrlens{2}_median=2.32586,rateIgrBrlens{2}_95%HPD={0.241327,6.257426}]:3.047475,Ctenodus[&prob=1.0,prob_stddev=0.0,prob_range={1.0,1.0},prob(percent)="100",prob+-sd="100+-0",height_mean=1.79401546,height_median=1.78331653,height_95%HPD={1.24658987,2.37952171},age_mean=71.6118548,age_median=72.7338369,age_95%HPD={59.1735053,82.5224612},length_mean=0.22349301,length_median=0.1864826,length_95%HPD={0.03622349,0.5116997},brlenIgrBrlens{1}_mean=0.166103,brlenIgrBrlens{1}_median=0.155001,brlenIgrBrlens{1}_95%HPD={0.041306,0.309464},rateIgrBrlens{1}_mean=0.997178,rateIgrBrlens{1}_median=0.827888,rateIgrBrlens{1}_95%HPD={0.123544,2.36859},brlenIgrBrlens{2}_mean=0.266996,brlenIgrBrlens{2}_median=0.248872,brlenIgrBrlens{2}_95%HPD={0.082963,0.49135},rateIgrBrlens{2}_mean=1.635528,rateIgrBrlens{2}_median=1.353052,rateIgrBrlens{2}_95%HPD={0.166864,3.852517}]:7.539924)[&prob=1.0,prob_stddev=0.0,prob_range={1.0,1.0},prob(percent)="100",prob+-sd="100+-0",height_mean=2.01750847,height_median=1.99759284,height_95%HPD={1.53185001,2.54358803},age_mean=80.6164943,age_median=80.2737605,age_95%HPD={76.3689034,85.5404475},length_mean=0.0263319832,length_median=0.01795908,length_95%HPD={4.248656E-6,0.07996594},brlenIgrBrlens{1}_mean=0.017557,brlenIgrBrlens{1}_median=0.009774,brlenIgrBrlens{1}_95%HPD={0.0,0.061405},rateIgrBrlens{1}_mean=0.840737,rateIgrBrlens{1}_median=0.603509,rateIgrBrlens{1}_95%HPD={3.0E-6,2.459461},brlenIgrBrlens{2}_mean=0.014011,brlenIgrBrlens{2}_median=0.004529,brlenIgrBrlens{2}_95%HPD={0.0,0.059628},rateIgrBrlens{2}_mean=0.728767,rateIgrBrlens{2}_median=0.307679,rateIgrBrlens{2}_95%HPD={1.0E-6,2.894892}]:1.062739,(Straitonia_waterstoni[&prob=1.0,prob_stddev=0.0,prob_range={1.0,1.0},prob(percent)="100",prob+-sd="100+-0",height_mean=1.66609951,height_median=1.64721186,height_95%HPD={1.20865524,2.16346724},age_mean=66.5480821,age_median=66.9440061,age_95%HPD={58.9060494,73.7477169},length_mean=0.0664834636,length_median=0.02854665,length_95%HPD={0.0,0.2595403},brlenIgrBrlens{1}_mean=0.01357,brlenIgrBrlens{1}_median=0.004402,brlenIgrBrlens{1}_95%HPD={0.0,0.055677},rateIgrBrlens{1}_mean=0.548404,rateIgrBrlens{1}_median=0.392043,rateIgrBrlens{1}_95%HPD={0.00978,1.0},brlenIgrBrlens{2}_mean=0.016207,brlenIgrBrlens{2}_median=4.22E-4,brlenIgrBrlens{2}_95%HPD={0.0,0.082734},rateIgrBrlens{2}_mean=0.537206,rateIgrBrlens{2}_median=0.254247,rateIgrBrlens{2}_95%HPD={3.0E-6,1.0}]:2.473149,Tranodis_castrensis[&prob=1.0,prob_stddev=0.0,prob_range={1.0,1.0},prob(percent)="100",prob+-sd="100+-0",height_mean=1.38318741,height_median=1.36998477,height_95%HPD={1.02735887,1.75227009},age_mean=55.2413419,age_median=55.6918939,age_95%HPD={51.2610067,57.947833},length_mean=0.349362622,length_median=0.3459452,length_95%HPD={0.05378568,0.6536088},brlenIgrBrlens{1}_mean=0.085401,brlenIgrBrlens{1}_median=0.077201,brlenIgrBrlens{1}_95%HPD={0.008135,0.176553},rateIgrBrlens{1}_mean=0.32998,rateIgrBrlens{1}_median=0.241207,rateIgrBrlens{1}_95%HPD={0.013429,0.89588},brlenIgrBrlens{2}_mean=0.040222,brlenIgrBrlens{2}_median=0.02637,brlenIgrBrlens{2}_95%HPD={0.0,0.125945},rateIgrBrlens{2}_mean=0.150296,rateIgrBrlens{2}_median=0.08101,rateIgrBrlens{2}_95%HPD={1.0E-6,0.522448}]:13.72526)[&prob=0.986135182,prob_stddev=0.00245097671,prob_range={0.98440208,0.987868284},prob(percent)="99",prob+-sd="99+-0",height_mean=1.7279062,height_median=1.70730918,height_95%HPD={1.23880684,2.26181714},age_mean=69.029078,age_median=69.4171554,age_95%HPD={58.5046355,78.4853339},length_mean=0.3158446,length_median=0.30346,length_95%HPD={0.01624036,0.5988264},brlenIgrBrlens{1}_mean=0.068528,brlenIgrBrlens{1}_median=0.055638,brlenIgrBrlens{1}_95%HPD={1.0E-6,0.173854},rateIgrBrlens{1}_mean=0.281371,rateIgrBrlens{1}_median=0.194407,rateIgrBrlens{1}_95%HPD={2.0E-6,0.812952},brlenIgrBrlens{2}_mean=0.040548,brlenIgrBrlens{2}_median=0.025664,brlenIgrBrlens{2}_95%HPD={0.0,0.127169},rateIgrBrlens{2}_mean=0.176603,rateIgrBrlens{2}_median=0.088623,rateIgrBrlens{2}_95%HPD={1.0E-6,0.601519}]:11.91934)[&prob=1.0,prob_stddev=0.0,prob_range={1.0,1.0},prob(percent)="100",prob+-sd="100+-0",height_mean=2.0442235,height_median=2.02447705,height_95%HPD={1.56081754,2.5888915},age_mean=81.6889929,age_median=81.3364994,age_95%HPD={76.9577178,86.9901145},length_mean=0.0850758479,length_median=0.07336555,length_95%HPD={0.009469728,0.1872578},brlenIgrBrlens{1}_mean=0.113383,brlenIgrBrlens{1}_median=0.104382,brlenIgrBrlens{1}_95%HPD={0.013095,0.229304},rateIgrBrlens{1}_mean=1.643372,rateIgrBrlens{1}_median=1.414365,rateIgrBrlens{1}_95%HPD={0.170214,3.641654},brlenIgrBrlens{2}_mean=0.034827,brlenIgrBrlens{2}_median=0.023025,brlenIgrBrlens{2}_95%HPD={0.0,0.109001},rateIgrBrlens{2}_mean=0.524244,rateIgrBrlens{2}_median=0.304133,rateIgrBrlens{2}_95%HPD={1.0E-6,1.797362}]:3.355033,((Megapleuron_zangerli[&prob=1.0,prob_stddev=0.0,prob_range={1.0,1.0},prob(percent)="100",prob+-sd="100+-0",height_mean=0.979079825,height_median=0.969644736,height_95%HPD={0.71624351,1.25686459},age_mean=39.0997915,age_median=39.542274,age_95%HPD={34.8504226,42.2489364},length_mean=1.00868577,length_median=0.995686,length_95%HPD={0.7103307,1.317512},brlenIgrBrlens{1}_mean=0.120506,brlenIgrBrlens{1}_median=0.107274,brlenIgrBrlens{1}_95%HPD={4.0E-6,0.260834},rateIgrBrlens{1}_mean=0.122532,rateIgrBrlens{1}_median=0.107443,rateIgrBrlens{1}_95%HPD={4.0E-6,0.272031},brlenIgrBrlens{2}_mean=0.07904,brlenIgrBrlens{2}_median=0.06593,brlenIgrBrlens{2}_95%HPD={1.0E-6,0.202096},rateIgrBrlens{2}_mean=0.080424,rateIgrBrlens{2}_median=0.065916,rateIgrBrlens{2}_95%HPD={1.0E-6,0.210759}]:39.58259,Xylognathus_macrustenus[&prob=1.0,prob_stddev=0.0,prob_range={1.0,1.0},prob(percent)="100",prob+-sd="100+-0",height_mean=1.9042765,height_median=1.88603573,height_95%HPD={1.44033843,2.41368854},age_mean=76.0669807,age_median=75.5109293,age_95%HPD={73.750161,80.1877866},length_mean=0.0834890977,length_median=0.07653758,length_95%HPD={0.0,0.1956541},brlenIgrBrlens{1}_mean=0.119261,brlenIgrBrlens{1}_median=0.072478,brlenIgrBrlens{1}_95%HPD={0.0,0.410092},rateIgrBrlens{1}_mean=1.354162,rateIgrBrlens{1}_median=1.0,rateIgrBrlens{1}_95%HPD={0.003236,3.457022},brlenIgrBrlens{2}_mean=0.068365,brlenIgrBrlens{2}_median=0.0413,brlenIgrBrlens{2}_95%HPD={0.0,0.23137},rateIgrBrlens{2}_mean=0.929994,rateIgrBrlens{2}_median=0.755038,rateIgrBrlens{2}_95%HPD={1.0E-6,2.618108}]:3.613933)[&prob=1.0,prob_stddev=0.0,prob_range={1.0,1.0},prob(percent)="100",prob+-sd="100+-0",height_mean=1.9877656,height_median=1.96663333,height_95%HPD={1.49265831,2.51859149},age_mean=79.4112282,age_median=79.1248621,age_95%HPD={73.7762234,84.7422071},length_mean=0.061114404,length_median=0.04922168,length_95%HPD={7.447356E-6,0.1556734},brlenIgrBrlens{1}_mean=0.04989,brlenIgrBrlens{1}_median=0.037034,brlenIgrBrlens{1}_95%HPD={0.0,0.141011},rateIgrBrlens{1}_mean=0.997131,rateIgrBrlens{1}_median=0.786582,rateIgrBrlens{1}_95%HPD={6.5E-5,2.612466},brlenIgrBrlens{2}_mean=0.038137,brlenIgrBrlens{2}_median=0.021709,brlenIgrBrlens{2}_95%HPD={0.0,0.126702},rateIgrBrlens{2}_mean=0.814701,rateIgrBrlens{2}_median=0.468472,rateIgrBrlens{2}_95%HPD={1.0E-6,2.801993}]:2.464492,Sagenodus_inaequalis[&prob=1.0,prob_stddev=0.0,prob_range={1.0,1.0},prob(percent)="100",prob+-sd="100+-0",height_mean=1.13013484,height_median=1.12732316,height_95%HPD={0.75319712,1.51573632},age_mean=45.1353423,age_median=46.5931447,age_95%HPD={34.8943235,50.2491807},length_mean=0.918745162,length_median=0.8919495,length_95%HPD={0.5991765,1.284945},brlenIgrBrlens{1}_mean=0.053435,brlenIgrBrlens{1}_median=0.042915,brlenIgrBrlens{1}_95%HPD={2.0E-6,0.138817},rateIgrBrlens{1}_mean=0.060741,rateIgrBrlens{1}_median=0.047535,rateIgrBrlens{1}_95%HPD={2.0E-6,0.163015},brlenIgrBrlens{2}_mean=0.059181,brlenIgrBrlens{2}_median=0.051012,brlenIgrBrlens{2}_95%HPD={1.0E-6,0.136529},rateIgrBrlens{2}_mean=0.066589,rateIgrBrlens{2}_median=0.056781,rateIgrBrlens{2}_95%HPD={1.0E-6,0.157811}]:34.99621)[&prob=1.0,prob_stddev=0.0,prob_range={1.0,1.0},prob(percent)="100",prob+-sd="100+-0",height_mean=2.04888,height_median=2.02868918,height_95%HPD={1.54785194,2.58940712},age_mean=81.8715258,age_median=81.5893546,age_95%HPD={76.1032948,87.9517908},length_mean=0.0804193462,length_median=0.06511189,length_95%HPD={7.994418E-6,0.2012718},brlenIgrBrlens{1}_mean=0.054054,brlenIgrBrlens{1}_median=0.043671,brlenIgrBrlens{1}_95%HPD={2.0E-6,0.138398},rateIgrBrlens{1}_mean=0.890216,rateIgrBrlens{1}_median=0.68985,rateIgrBrlens{1}_95%HPD={6.8E-5,2.38238},brlenIgrBrlens{2}_mean=0.029812,brlenIgrBrlens{2}_median=0.020921,brlenIgrBrlens{2}_95%HPD={0.0,0.089146},rateIgrBrlens{2}_mean=0.579673,rateIgrBrlens{2}_median=0.324152,rateIgrBrlens{2}_95%HPD={1.0E-6,2.032556}]:3.102178)[&prob=1.0,prob_stddev=0.0,prob_range={1.0,1.0},prob(percent)="100",prob+-sd="100+-0",height_mean=2.12929935,height_median=2.10829537,height_95%HPD={1.60423294,2.66514078},age_mean=85.1167794,age_median=84.6915328,age_95%HPD={79.5162074,91.559923},length_mean=0.0589008751,length_median=0.0435899,length_95%HPD={2.748356E-6,0.1626514},brlenIgrBrlens{1}_mean=0.035197,brlenIgrBrlens{1}_median=0.025527,brlenIgrBrlens{1}_95%HPD={1.0E-6,0.102256},rateIgrBrlens{1}_mean=0.808531,rateIgrBrlens{1}_median=0.594108,rateIgrBrlens{1}_95%HPD={6.0E-5,2.310891},brlenIgrBrlens{2}_mean=0.047055,brlenIgrBrlens{2}_median=0.03398,brlenIgrBrlens{2}_95%HPD={0.0,0.136593},rateIgrBrlens{2}_mean=1.156351,rateIgrBrlens{2}_median=0.762448,rateIgrBrlens{2}_95%HPD={1.0E-6,3.613558}]:2.220319,Uronemus_splendens[&prob=1.0,prob_stddev=0.0,prob_range={1.0,1.0},prob(percent)="100",prob+-sd="100+-0",height_mean=1.7266885,height_median=1.71406438,height_95%HPD={1.24504369,2.23834305},age_mean=68.9530581,age_median=70.3817917,age_95%HPD={59.0127945,73.7494469},length_mean=0.461511727,length_median=0.4309101,length_95%HPD={0.2002217,0.7832445},brlenIgrBrlens{1}_mean=0.13348,brlenIgrBrlens{1}_median=0.11972,brlenIgrBrlens{1}_95%HPD={0.017002,0.276765},rateIgrBrlens{1}_mean=0.31895,rateIgrBrlens{1}_median=0.275214,rateIgrBrlens{1}_95%HPD={0.020697,0.709157},brlenIgrBrlens{2}_mean=0.138885,brlenIgrBrlens{2}_median=0.122266,brlenIgrBrlens{2}_95%HPD={1.0E-6,0.301067},rateIgrBrlens{2}_mean=0.333332,rateIgrBrlens{2}_median=0.276517,rateIgrBrlens{2}_95%HPD={2.0E-6,0.784421}]:16.53006)[&prob=1.0,prob_stddev=0.0,prob_range={1.0,1.0},prob(percent)="100",prob+-sd="100+-0",height_mean=2.18820022,height_median=2.16558774,height_95%HPD={1.65084134,2.75310382},age_mean=87.4825088,age_median=86.9118518,age_95%HPD={81.0628901,95.6527988},length_mean=0.140727713,length_median=0.1036071,length_95%HPD={0.001179522,0.3959743},brlenIgrBrlens{1}_mean=0.084527,brlenIgrBrlens{1}_median=0.072766,brlenIgrBrlens{1}_95%HPD={2.29E-4,0.198433},rateIgrBrlens{1}_mean=0.905907,rateIgrBrlens{1}_median=0.683395,rateIgrBrlens{1}_95%HPD={0.007732,2.467125},brlenIgrBrlens{2}_mean=0.08597,brlenIgrBrlens{2}_median=0.063662,brlenIgrBrlens{2}_95%HPD={0.0,0.245115},rateIgrBrlens{2}_mean=0.879802,rateIgrBrlens{2}_median=0.536552,rateIgrBrlens{2}_95%HPD={1.0E-6,2.893601}]:4.583554,Delatitia_breviceps[&prob=1.0,prob_stddev=0.0,prob_range={1.0,1.0},prob(percent)="100",prob+-sd="100+-0",height_mean=2.06589276,height_median=2.04717825,height_95%HPD={1.5259871,2.6205525},age_mean=82.5048375,age_median=83.3197731,age_95%HPD={76.350672,85.9497395},length_mean=0.263592347,length_median=0.2289953,length_95%HPD={0.0,0.6035335},brlenIgrBrlens{1}_mean=0.069055,brlenIgrBrlens{1}_median=0.055431,brlenIgrBrlens{1}_95%HPD={0.0,0.177097},rateIgrBrlens{1}_mean=0.382427,rateIgrBrlens{1}_median=0.259982,rateIgrBrlens{1}_95%HPD={2.0E-6,1.083971},brlenIgrBrlens{2}_mean=0.034904,brlenIgrBrlens{2}_median=0.013,brlenIgrBrlens{2}_95%HPD={0.0,0.140308},rateIgrBrlens{2}_mean=0.202517,rateIgrBrlens{2}_median=0.068904,rateIgrBrlens{2}_95%HPD={6.8E-5,1.0}]:8.175633)[&prob=0.957405679,prob_stddev=0.00216817171,prob_range={0.95587255,0.958938808},prob(percent)="96",prob+-sd="96+-0",height_mean=2.31633108,height_median=2.29214244,height_95%HPD={1.73566171,2.94143652},age_mean=92.5384678,age_median=91.4954061,age_95%HPD={84.1455057,104.835253},length_mean=0.416481182,length_median=0.4257365,length_95%HPD={0.04926852,0.7242071},brlenIgrBrlens{1}_mean=0.083419,brlenIgrBrlens{1}_median=0.071351,brlenIgrBrlens{1}_95%HPD={2.0E-6,0.2005},rateIgrBrlens{1}_mean=0.249832,rateIgrBrlens{1}_median=0.183971,rateIgrBrlens{1}_95%HPD={5.0E-6,0.675329},brlenIgrBrlens{2}_mean=0.073849,brlenIgrBrlens{2}_median=0.050571,brlenIgrBrlens{2}_95%HPD={0.0,0.225336},rateIgrBrlens{2}_mean=0.218664,rateIgrBrlens{2}_median=0.131266,rateIgrBrlens{2}_95%HPD={1.0E-6,0.700912}]:18.00103)[&prob=1.0,prob_stddev=0.0,prob_range={1.0,1.0},prob(percent)="100",prob+-sd="100+-0",height_mean=2.72927683,height_median=2.7012365,height_95%HPD={2.06681525,3.47162403},age_mean=109.006116,age_median=109.496437,age_95%HPD={102.848965,114.076028},length_mean=0.0939769164,length_median=0.0757923,length_95%HPD={1.447357E-5,0.2380715},brlenIgrBrlens{1}_mean=0.037964,brlenIgrBrlens{1}_median=0.026118,brlenIgrBrlens{1}_95%HPD={1.0E-6,0.115825},rateIgrBrlens{1}_mean=0.569989,rateIgrBrlens{1}_median=0.37984,rateIgrBrlens{1}_95%HPD={4.0E-6,1.75429},brlenIgrBrlens{2}_mean=0.049869,brlenIgrBrlens{2}_median=0.031635,brlenIgrBrlens{2}_95%HPD={0.0,0.160027},rateIgrBrlens{2}_mean=0.75834,rateIgrBrlens{2}_median=0.440801,rateIgrBrlens{2}_95%HPD={1.0E-6,2.652543}]:3.187439)[&prob=1.0,prob_stddev=0.0,prob_range={1.0,1.0},prob(percent)="100",prob+-sd="100+-0",height_mean=2.82325375,height_median=2.79570636,height_95%HPD={2.12799455,3.54443338},age_mean=112.771218,age_median=112.683876,age_95%HPD={110.748721,114.965878},length_mean=0.0276169395,length_median=0.02342601,length_95%HPD={8.276275E-6,0.06621101},brlenIgrBrlens{1}_mean=0.035589,brlenIgrBrlens{1}_median=0.025833,brlenIgrBrlens{1}_95%HPD={0.0,0.102946},rateIgrBrlens{1}_mean=1.382351,rateIgrBrlens{1}_median=1.14375,rateIgrBrlens{1}_95%HPD={1.2E-5,3.406613},brlenIgrBrlens{2}_mean=0.014631,brlenIgrBrlens{2}_median=0.005783,brlenIgrBrlens{2}_95%HPD={0.0,0.059846},rateIgrBrlens{2}_mean=0.660977,rateIgrBrlens{2}_median=0.297952,rateIgrBrlens{2}_95%HPD={1.0E-6,2.501161}]:1.122954,((Fleurantia_denticulata[&prob=1.0,prob_stddev=0.0,prob_range={1.0,1.0},prob(percent)="100",prob+-sd="100+-0",height_mean=2.59019192,height_median=2.56177374,height_95%HPD={1.94597782,3.2888514},age_mean=103.438745,age_median=103.085039,age_95%HPD={99.2501491,108.419557},length_mean=0.0620272396,length_median=0.04700638,length_95%HPD={0.0,0.1914282},brlenIgrBrlens{1}_mean=0.038401,brlenIgrBrlens{1}_median=0.02862,brlenIgrBrlens{1}_95%HPD={0.0,0.120066},rateIgrBrlens{1}_mean=0.852376,rateIgrBrlens{1}_median=1.0,rateIgrBrlens{1}_95%HPD={0.028589,1.539114},brlenIgrBrlens{2}_mean=0.07502,brlenIgrBrlens{2}_median=0.019945,brlenIgrBrlens{2}_95%HPD={0.0,0.277433},rateIgrBrlens{2}_mean=1.197161,rateIgrBrlens{2}_median=1.0,rateIgrBrlens{2}_95%HPD={1.0E-6,2.911152}]:2.932748,Apatorhynchus_opistheretmus[&prob=1.0,prob_stddev=0.0,prob_range={1.0,1.0},prob(percent)="100",prob+-sd="100+-0",height_mean=2.38070399,height_median=2.35870548,height_95%HPD={1.77866095,3.03129283},age_mean=95.0761633,age_median=95.9143907,age_95%HPD={88.4059036,99.2493552},length_mean=0.271515176,length_median=0.2598518,length_95%HPD={0.06366373,0.4946263},brlenIgrBrlens{1}_mean=0.134374,brlenIgrBrlens{1}_median=0.105721,brlenIgrBrlens{1}_95%HPD={2.0E-6,0.363072},rateIgrBrlens{1}_mean=0.594826,rateIgrBrlens{1}_median=0.421782,rateIgrBrlens{1}_95%HPD={7.0E-6,1.753259},brlenIgrBrlens{2}_mean=0.264006,brlenIgrBrlens{2}_median=0.104769,brlenIgrBrlens{2}_95%HPD={0.0,1.069345},rateIgrBrlens{2}_mean=0.973102,rateIgrBrlens{2}_median=0.430175,rateIgrBrlens{2}_95%HPD={1.0E-6,3.778798}]:10.1034)[&prob=1.0,prob_stddev=0.0,prob_range={1.0,1.0},prob(percent)="100",prob+-sd="100+-0",height_mean=2.65221916,height_median=2.62450818,height_95%HPD={1.99504012,3.36706651},age_mean=105.930772,age_median=106.017787,age_95%HPD={99.854361,111.213731},length_mean=0.134054825,length_median=0.1227196,length_95%HPD={0.006857357,0.2764889},brlenIgrBrlens{1}_mean=0.08114,brlenIgrBrlens{1}_median=0.07101,brlenIgrBrlens{1}_95%HPD={9.0E-6,0.183986},rateIgrBrlens{1}_mean=0.749063,rateIgrBrlens{1}_median=0.601519,rateIgrBrlens{1}_95%HPD={3.12E-4,1.871519},brlenIgrBrlens{2}_mean=0.183436,brlenIgrBrlens{2}_median=0.175797,brlenIgrBrlens{2}_95%HPD={0.0,0.417892},rateIgrBrlens{2}_mean=1.552776,rateIgrBrlens{2}_median=1.277227,rateIgrBrlens{2}_95%HPD={1.0E-6,3.992265}]:5.572475,Scaumenacia_curta[&prob=1.0,prob_stddev=0.0,prob_range={1.0,1.0},prob(percent)="100",prob+-sd="100+-0",height_mean=2.65361176,height_median=2.62749411,height_95%HPD={1.98457517,3.35985346},age_mean=105.975262,age_median=106.537074,age_95%HPD={100.630894,109.747904},length_mean=0.132662226,length_median=0.1198762,length_95%HPD={0.01815965,0.285272},brlenIgrBrlens{1}_mean=0.097715,brlenIgrBrlens{1}_median=0.090315,brlenIgrBrlens{1}_95%HPD={0.013479,0.195914},rateIgrBrlens{1}_mean=0.939224,rateIgrBrlens{1}_median=0.782105,rateIgrBrlens{1}_95%HPD={0.087199,2.215018},brlenIgrBrlens{2}_mean=0.009433,brlenIgrBrlens{2}_median=0.004067,brlenIgrBrlens{2}_95%HPD={0.0,0.036751},rateIgrBrlens{2}_mean=0.099213,rateIgrBrlens{2}_median=0.03569,rateIgrBrlens{2}_95%HPD={1.0E-6,0.4059}]:5.053188)[&prob=1.0,prob_stddev=0.0,prob_range={1.0,1.0},prob(percent)="100",prob+-sd="100+-0",height_mean=2.78627399,height_median=2.76118072,height_95%HPD={2.09124535,3.50511063},age_mean=111.301819,age_median=111.590262,age_95%HPD={106.443318,115.282712},length_mean=0.0645966979,length_median=0.04966952,length_95%HPD={2.810082E-6,0.1765182},brlenIgrBrlens{1}_mean=0.029071,brlenIgrBrlens{1}_median=0.019743,brlenIgrBrlens{1}_95%HPD={0.0,0.089186},rateIgrBrlens{1}_mean=0.647334,rateIgrBrlens{1}_median=0.447785,rateIgrBrlens{1}_95%HPD={6.0E-5,1.955736},brlenIgrBrlens{2}_mean=0.008763,brlenIgrBrlens{2}_median=0.00361,brlenIgrBrlens{2}_95%HPD={0.0,0.035272},rateIgrBrlens{2}_mean=0.268533,rateIgrBrlens{2}_median=0.08693,rateIgrBrlens{2}_95%HPD={1.0E-6,1.131197}]:2.216567)[&prob=1.0,prob_stddev=0.0,prob_range={1.0,1.0},prob(percent)="100",prob+-sd="100+-0",height_mean=2.85087069,height_median=2.82337258,height_95%HPD={2.16346272,3.58662856},age_mean=113.883767,age_median=113.806829,age_95%HPD={111.63349,116.29462},length_mean=0.0425020333,length_median=0.03810364,length_95%HPD={0.005014857,0.09150363},brlenIgrBrlens{1}_mean=0.050634,brlenIgrBrlens{1}_median=0.04502,brlenIgrBrlens{1}_95%HPD={1.49E-4,0.111631},rateIgrBrlens{1}_mean=1.396896,rateIgrBrlens{1}_median=1.200284,rateIgrBrlens{1}_95%HPD={0.022339,3.129102},brlenIgrBrlens{2}_mean=0.045013,brlenIgrBrlens{2}_median=0.034195,brlenIgrBrlens{2}_95%HPD={0.0,0.129234},rateIgrBrlens{2}_mean=1.235579,rateIgrBrlens{2}_median=0.889511,rateIgrBrlens{2}_95%HPD={2.0E-6,3.637655}]:1.708778,(Barwickia_downunda[&prob=1.0,prob_stddev=0.0,prob_range={1.0,1.0},prob(percent)="100",prob+-sd="100+-0",height_mean=2.78133382,height_median=2.75527053,height_95%HPD={2.08218839,3.49320239},age_mean=111.082328,age_median=110.908519,age_95%HPD={109.750056,112.902174},length_mean=0.0523604754,length_median=0.04892485,length_95%HPD={0.01182743,0.09727914},brlenIgrBrlens{1}_mean=0.042813,brlenIgrBrlens{1}_median=0.038638,brlenIgrBrlens{1}_95%HPD={0.006908,0.088894},rateIgrBrlens{1}_mean=0.956121,rateIgrBrlens{1}_median=0.814713,rateIgrBrlens{1}_95%HPD={0.086828,2.154623},brlenIgrBrlens{2}_mean=0.10156,brlenIgrBrlens{2}_median=0.095428,brlenIgrBrlens{2}_95%HPD={0.026687,0.18727},rateIgrBrlens{2}_mean=2.312998,rateIgrBrlens{2}_median=1.997205,rateIgrBrlens{2}_95%HPD={0.315786,4.979338}]:2.34817,Howidipterus_donnae[&prob=1.0,prob_stddev=0.0,prob_range={1.0,1.0},prob(percent)="100",prob+-sd="100+-0",height_mean=2.83113705,height_median=2.80415304,height_95%HPD={2.15118365,3.57282619},age_mean=113.084275,age_median=113.183749,age_95%HPD={111.272403,114.749182},length_mean=0.00255725009,length_median=0.0,length_95%HPD={0.0,0.01753516},brlenIgrBrlens{1}_mean=8.9E-4,brlenIgrBrlens{1}_median=0.0,brlenIgrBrlens{1}_95%HPD={0.0,0.003955},rateIgrBrlens{1}_mean=0.956939,rateIgrBrlens{1}_median=1.0,rateIgrBrlens{1}_95%HPD={0.310404,1.0},brlenIgrBrlens{2}_mean=0.001514,brlenIgrBrlens{2}_median=0.0,brlenIgrBrlens{2}_95%HPD={0.0,0.007014},rateIgrBrlens{2}_mean=0.990803,rateIgrBrlens{2}_median=1.0,rateIgrBrlens{2}_95%HPD={0.203491,1.001355}]:0.072939)[&prob=1.0,prob_stddev=0.0,prob_range={1.0,1.0},prob(percent)="100",prob+-sd="100+-0",height_mean=2.8336943,height_median=2.80721827,height_95%HPD={2.14794626,3.57086884},age_mean=113.187629,age_median=113.256688,age_95%HPD={111.347869,114.749326},length_mean=0.0596784222,length_median=0.05479245,length_95%HPD={0.01000433,0.1165864},brlenIgrBrlens{1}_mean=0.019225,brlenIgrBrlens{1}_median=0.013804,brlenIgrBrlens{1}_95%HPD={1.0E-6,0.056117},rateIgrBrlens{1}_mean=0.380029,rateIgrBrlens{1}_median=0.261539,rateIgrBrlens{1}_95%HPD={3.2E-5,1.144683},brlenIgrBrlens{2}_mean=0.142222,brlenIgrBrlens{2}_median=0.132023,brlenIgrBrlens{2}_95%HPD={0.032649,0.274027},rateIgrBrlens{2}_mean=2.887887,rateIgrBrlens{2}_median=2.453028,rateIgrBrlens{2}_95%HPD={0.406945,6.444486}]:2.258919)[&prob=1.0,prob_stddev=0.0,prob_range={1.0,1.0},prob(percent)="100",prob+-sd="100+-0",height_mean=2.89337272,height_median=2.86544185,height_95%HPD={2.1923958,3.63236637},age_mean=115.590565,age_median=115.515608,age_95%HPD={113.384343,118.138987},length_mean=0.0265960153,length_median=0.02185946,length_95%HPD={5.000349E-6,0.06558679},brlenIgrBrlens{1}_mean=0.022863,brlenIgrBrlens{1}_median=0.016843,brlenIgrBrlens{1}_95%HPD={0.0,0.065185},rateIgrBrlens{1}_mean=1.019884,rateIgrBrlens{1}_median=0.794019,rateIgrBrlens{1}_95%HPD={4.0E-6,2.703281},brlenIgrBrlens{2}_mean=0.027467,brlenIgrBrlens{2}_median=0.018752,brlenIgrBrlens{2}_95%HPD={0.0,0.08549},rateIgrBrlens{2}_mean=1.273216,rateIgrBrlens{2}_median=0.888505,rateIgrBrlens{2}_95%HPD={1.0E-6,3.89852}]:1.176887,(Pentlandia_macroptera[&prob=1.0,prob_stddev=0.0,prob_range={1.0,1.0},prob(percent)="100",prob+-sd="100+-0",height_mean=2.80639099,height_median=2.78033583,height_95%HPD={2.10194286,3.52551986},age_mean=112.085929,age_median=112.003777,age_95%HPD={109.753558,114.426232},length_mean=0.0434455425,length_median=0.02122695,length_95%HPD={0.0,0.1451595},brlenIgrBrlens{1}_mean=0.01486,brlenIgrBrlens{1}_median=0.002134,brlenIgrBrlens{1}_95%HPD={0.0,0.063043},rateIgrBrlens{1}_mean=0.676583,rateIgrBrlens{1}_median=0.950676,rateIgrBrlens{1}_95%HPD={0.010672,1.0},brlenIgrBrlens{2}_mean=0.060127,brlenIgrBrlens{2}_median=0.019331,brlenIgrBrlens{2}_95%HPD={0.0,0.220952},rateIgrBrlens{2}_mean=1.308444,rateIgrBrlens{2}_median=1.0,rateIgrBrlens{2}_95%HPD={8.0E-6,2.964338}]:1.327868,Limanichthys_fraseri[&prob=1.0,prob_stddev=0.0,prob_range={1.0,1.0},prob(percent)="100",prob+-sd="100+-0",height_mean=2.05185993,height_median=2.0309854,height_95%HPD={1.53714386,2.61629274},age_mean=81.9504015,age_median=82.6899605,age_95%HPD={75.6071519,85.9490554},length_mean=0.800084522,length_median=0.7854225,length_95%HPD={0.5323623,1.078081},brlenIgrBrlens{1}_mean=0.13329,brlenIgrBrlens{1}_median=0.115557,brlenIgrBrlens{1}_95%HPD={0.010572,0.297457},rateIgrBrlens{1}_mean=0.172123,rateIgrBrlens{1}_median=0.146631,rateIgrBrlens{1}_95%HPD={0.00904,0.391797},brlenIgrBrlens{2}_mean=0.390111,brlenIgrBrlens{2}_median=0.197317,brlenIgrBrlens{2}_95%HPD={1.0E-6,1.392427},rateIgrBrlens{2}_mean=0.503726,rateIgrBrlens{2}_median=0.249448,rateIgrBrlens{2}_95%HPD={1.0E-6,1.814473}]:30.64168)[&prob=0.854619384,prob_stddev=0.00518475843,prob_range={0.850953206,0.858285562},prob(percent)="85",prob+-sd="85+-1",height_mean=2.83338374,height_median=2.80779643,height_95%HPD={2.12649998,3.55349748},age_mean=113.343838,age_median=113.331645,age_95%HPD={109.774983,116.788479},length_mean=0.0829397257,length_median=0.07838375,length_95%HPD={1.16994E-4,0.1656817},brlenIgrBrlens{1}_mean=0.035559,brlenIgrBrlens{1}_median=0.027435,brlenIgrBrlens{1}_95%HPD={1.0E-6,0.096164},rateIgrBrlens{1}_mean=0.514774,rateIgrBrlens{1}_median=0.3797,rateIgrBrlens{1}_95%HPD={2.1E-5,1.457605},brlenIgrBrlens{2}_mean=0.137271,brlenIgrBrlens{2}_median=0.117776,brlenIgrBrlens{2}_95%HPD={0.0,0.345276},rateIgrBrlens{2}_mean=1.792203,rateIgrBrlens{2}_median=1.464563,rateIgrBrlens{2}_95%HPD={1.0E-6,4.587917}]:3.36085)[&prob=1.0,prob_stddev=0.0,prob_range={1.0,1.0},prob(percent)="100",prob+-sd="100+-0",height_mean=2.92357605,height_median=2.89626336,height_95%HPD={2.23175459,3.68816075},age_mean=116.799894,age_median=116.692494,age_95%HPD={114.053301,119.589652},length_mean=0.0753561699,length_median=0.07034772,length_95%HPD={0.0166536,0.1468193},brlenIgrBrlens{1}_mean=0.195441,brlenIgrBrlens{1}_median=0.189358,brlenIgrBrlens{1}_95%HPD={0.027625,0.366743},rateIgrBrlens{1}_mean=2.845564,rateIgrBrlens{1}_median=2.638853,rateIgrBrlens{1}_95%HPD={0.526488,5.445206},brlenIgrBrlens{2}_mean=0.044206,brlenIgrBrlens{2}_median=0.031169,brlenIgrBrlens{2}_95%HPD={0.0,0.132768},rateIgrBrlens{2}_mean=0.662209,rateIgrBrlens{2}_median=0.443297,rateIgrBrlens{2}_95%HPD={1.0E-6,2.051917}]:3.746474,(((Orlovichthys_limnatis[&prob=1.0,prob_stddev=0.0,prob_range={1.0,1.0},prob(percent)="100",prob+-sd="100+-0",height_mean=2.38425835,height_median=2.36362238,height_95%HPD={1.75931614,3.01344384},age_mean=95.2153572,age_median=96.0864772,age_95%HPD={88.4591091,99.2489157},length_mean=0.326076671,length_median=0.3150488,length_95%HPD={0.09721853,0.5659401},brlenIgrBrlens{1}_mean=0.150644,brlenIgrBrlens{1}_median=0.136659,brlenIgrBrlens{1}_95%HPD={0.014616,0.307482},rateIgrBrlens{1}_mean=0.529998,rateIgrBrlens{1}_median=0.446699,rateIgrBrlens{1}_95%HPD={0.039845,1.227553},brlenIgrBrlens{2}_mean=0.19301,brlenIgrBrlens{2}_median=0.178697,brlenIgrBrlens{2}_95%HPD={0.052019,0.372225},rateIgrBrlens{2}_mean=0.697102,rateIgrBrlens{2}_median=0.574666,rateIgrBrlens{2}_95%HPD={0.097806,1.609123}]:12.14498,Rhinodipterus_kimberleyensis[&prob=1.0,prob_stddev=0.0,prob_range={1.0,1.0},prob(percent)="100",prob+-sd="100+-0",height_mean=2.60696582,height_median=2.58186522,height_95%HPD={1.93906736,3.28858185},age_mean=104.122837,age_median=103.605166,age_95%HPD={99.2503977,110.201689},length_mean=0.103369203,length_median=0.09180263,length_95%HPD={0.0,0.2288859},brlenIgrBrlens{1}_mean=0.062186,brlenIgrBrlens{1}_median=0.051036,brlenIgrBrlens{1}_95%HPD={0.0,0.160466},rateIgrBrlens{1}_mean=0.733274,rateIgrBrlens{1}_median=0.603014,rateIgrBrlens{1}_95%HPD={1.76E-4,1.843607},brlenIgrBrlens{2}_mean=0.123947,brlenIgrBrlens{2}_median=0.116009,brlenIgrBrlens{2}_95%HPD={0.0,0.251624},rateIgrBrlens{2}_mean=1.530985,rateIgrBrlens{2}_median=1.201981,rateIgrBrlens{2}_95%HPD={0.145471,3.833747}]:4.626293)[&prob=1.0,prob_stddev=0.0,prob_range={1.0,1.0},prob(percent)="100",prob+-sd="100+-0",height_mean=2.71033502,height_median=2.68635222,height_95%HPD={2.03226862,3.42178578},age_mean=108.275414,age_median=108.231459,age_95%HPD={101.611026,114.625823},length_mean=0.124993419,length_median=0.1075966,length_95%HPD={6.698771E-5,0.2868093},brlenIgrBrlens{1}_mean=0.091047,brlenIgrBrlens{1}_median=0.076902,brlenIgrBrlens{1}_95%HPD={2.0E-6,0.22089},rateIgrBrlens{1}_mean=0.928645,rateIgrBrlens{1}_median=0.733139,rateIgrBrlens{1}_95%HPD={5.0E-6,2.41267},brlenIgrBrlens{2}_mean=0.052555,brlenIgrBrlens{2}_median=0.033092,brlenIgrBrlens{2}_95%HPD={0.0,0.172104},rateIgrBrlens{2}_mean=0.577949,rateIgrBrlens{2}_median=0.332035,rateIgrBrlens{2}_95%HPD={1.0E-6,2.026905}]:5.328018,Rhinodipterus_ulrichi[&prob=1.0,prob_stddev=0.0,prob_range={1.0,1.0},prob(percent)="100",prob+-sd="100+-0",height_mean=2.71343512,height_median=2.68951533,height_95%HPD={2.0279179,3.46206988},age_mean=108.362892,age_median=108.8083,age_95%HPD={101.357489,114.749084},length_mean=0.121893314,length_median=0.1047849,length_95%HPD={0.0,0.2792267},brlenIgrBrlens{1}_mean=0.07522,brlenIgrBrlens{1}_median=0.066697,brlenIgrBrlens{1}_95%HPD={0.0,0.167345},rateIgrBrlens{1}_mean=0.804075,rateIgrBrlens{1}_median=0.65701,rateIgrBrlens{1}_95%HPD={0.024569,1.960602},brlenIgrBrlens{2}_mean=0.053628,brlenIgrBrlens{2}_median=0.046225,brlenIgrBrlens{2}_95%HPD={0.0,0.128739},rateIgrBrlens{2}_mean=0.615869,rateIgrBrlens{2}_median=0.442285,rateIgrBrlens{2}_95%HPD={1.0E-6,1.735635}]:4.751178)[&prob=1.0,prob_stddev=0.0,prob_range={1.0,1.0},prob(percent)="100",prob+-sd="100+-0",height_mean=2.83532844,height_median=2.80962739,height_95%HPD={2.13120411,3.56088931},age_mean=113.275514,age_median=113.559477,age_95%HPD={107.186373,118.521075},length_mean=0.0712720787,length_median=0.05097943,length_95%HPD={7.525841E-6,0.2099639},brlenIgrBrlens{1}_mean=0.037394,brlenIgrBrlens{1}_median=0.025584,brlenIgrBrlens{1}_95%HPD={0.0,0.112417},rateIgrBrlens{1}_mean=0.75325,rateIgrBrlens{1}_median=0.546785,rateIgrBrlens{1}_95%HPD={3.0E-6,2.169482},brlenIgrBrlens{2}_mean=0.00956,brlenIgrBrlens{2}_median=0.003723,brlenIgrBrlens{2}_95%HPD={0.0,0.038851},rateIgrBrlens{2}_mean=0.276327,rateIgrBrlens{2}_median=0.085445,rateIgrBrlens{2}_95%HPD={1.0E-6,1.208745}]:2.511576,Rhinodipterus_secans[&prob=1.0,prob_stddev=0.0,prob_range={1.0,1.0},prob(percent)="100",prob+-sd="100+-0",height_mean=2.80215885,height_median=2.77559601,height_95%HPD={2.11693134,3.53302228},age_mean=111.916058,age_median=111.796609,age_95%HPD={109.750027,114.321492},length_mean=0.104441664,length_median=0.097919,length_95%HPD={0.02061151,0.1984778},brlenIgrBrlens{1}_mean=0.137122,brlenIgrBrlens{1}_median=0.124727,brlenIgrBrlens{1}_95%HPD={0.014536,0.28205},rateIgrBrlens{1}_mean=1.503452,rateIgrBrlens{1}_median=1.315061,rateIgrBrlens{1}_95%HPD={0.174839,3.297013},brlenIgrBrlens{2}_mean=0.086091,brlenIgrBrlens{2}_median=0.078319,brlenIgrBrlens{2}_95%HPD={0.012263,0.174404},rateIgrBrlens{2}_mean=1.01784,rateIgrBrlens{2}_median=0.819514,rateIgrBrlens{2}_95%HPD={0.094889,2.458047}]:4.274444)[&prob=1.0,prob_stddev=0.0,prob_range={1.0,1.0},prob(percent)="100",prob+-sd="100+-0",height_mean=2.90660052,height_median=2.88307328,height_95%HPD={2.20245708,3.66011135},age_mean=116.120072,age_median=116.071053,age_95%HPD={112.058115,120.189724},length_mean=0.0781260875,length_median=0.06888745,length_95%HPD={6.51801E-5,0.1725651},brlenIgrBrlens{1}_mean=0.073279,brlenIgrBrlens{1}_median=0.064495,brlenIgrBrlens{1}_95%HPD={1.0E-6,0.16993},rateIgrBrlens{1}_mean=1.140789,rateIgrBrlens{1}_median=0.936363,rateIgrBrlens{1}_95%HPD={3.1E-5,2.769917},brlenIgrBrlens{2}_mean=0.031936,brlenIgrBrlens{2}_median=0.018698,brlenIgrBrlens{2}_95%HPD={0.0,0.108187},rateIgrBrlens{2}_mean=0.534321,rateIgrBrlens{2}_median=0.292846,rateIgrBrlens{2}_95%HPD={1.0E-6,1.872843}]:4.367915,(Phaneropleuron_andersoni[&prob=1.0,prob_stddev=0.0,prob_range={1.0,1.0},prob(percent)="100",prob+-sd="100+-0",height_mean=2.35396365,height_median=2.33262996,height_95%HPD={1.73571528,2.97544846},age_mean=94.008552,age_median=94.5402806,age_95%HPD={87.5638526,99.2495405},length_mean=0.0613090798,length_median=0.02862454,length_95%HPD={0.0,0.2292911},brlenIgrBrlens{1}_mean=0.029149,brlenIgrBrlens{1}_median=0.008057,brlenIgrBrlens{1}_95%HPD={0.0,0.126922},rateIgrBrlens{1}_mean=0.750325,rateIgrBrlens{1}_median=0.828728,rateIgrBrlens{1}_95%HPD={1.0E-5,1.646576},brlenIgrBrlens{2}_mean=0.054953,brlenIgrBrlens{2}_median=0.004191,brlenIgrBrlens{2}_95%HPD={0.0,0.250875},rateIgrBrlens{2}_mean=0.917557,rateIgrBrlens{2}_median=1.0,rateIgrBrlens{2}_95%HPD={1.0E-6,2.751605}]:2.316922,Celsiodon[&prob=1.0,prob_stddev=0.0,prob_range={1.0,1.0},prob(percent)="100",prob+-sd="100+-0",height_mean=2.36239781,height_median=2.34109792,height_95%HPD={1.75750339,2.99773826},age_mean=94.3487218,age_median=94.9772941,age_95%HPD={87.7957904,99.2498226},length_mean=0.0528749178,length_median=0.01675972,length_95%HPD={0.0,0.2150435},brlenIgrBrlens{1}_mean=0.032028,brlenIgrBrlens{1}_median=0.004115,brlenIgrBrlens{1}_95%HPD={0.0,0.150608},rateIgrBrlens{1}_mean=0.819537,rateIgrBrlens{1}_median=1.0,rateIgrBrlens{1}_95%HPD={2.0E-6,1.774654},brlenIgrBrlens{2}_mean=0.017477,brlenIgrBrlens{2}_median=8.99E-4,brlenIgrBrlens{2}_95%HPD={0.0,0.087271},rateIgrBrlens{2}_mean=0.688554,rateIgrBrlens{2}_median=0.803706,rateIgrBrlens{2}_95%HPD={1.0E-6,1.342586}]:1.879908)[&prob=1.0,prob_stddev=0.0,prob_range={1.0,1.0},prob(percent)="100",prob+-sd="100+-0",height_mean=2.41527273,height_median=2.39100951,height_95%HPD={1.79067937,3.06070117},age_mean=96.4587855,age_median=96.8572023,age_95%HPD={88.3446048,102.667866},length_mean=0.490811405,length_median=0.5108358,length_95%HPD={0.07887584,0.7925038},brlenIgrBrlens{1}_mean=0.174022,brlenIgrBrlens{1}_median=0.148641,brlenIgrBrlens{1}_95%HPD={3.0E-6,0.414267},rateIgrBrlens{1}_mean=0.399392,rateIgrBrlens{1}_median=0.312608,rateIgrBrlens{1}_95%HPD={3.5E-5,1.0102},brlenIgrBrlens{2}_mean=0.34,brlenIgrBrlens{2}_median=0.275873,brlenIgrBrlens{2}_95%HPD={0.0,0.834565},rateIgrBrlens{2}_mean=0.778625,rateIgrBrlens{2}_median=0.558168,rateIgrBrlens{2}_95%HPD={5.0E-6,2.153033}]:23.58177)[&prob=0.617850953,prob_stddev=0.00254524505,prob_range={0.616051193,0.619650713},prob(percent)="62",prob+-sd="62+-0",height_mean=3.01221401,height_median=2.98562652,height_95%HPD={2.28729268,3.76516861},age_mean=120.541018,age_median=120.438968,age_95%HPD={117.366977,124.158564},length_mean=0.0607135518,length_median=0.05452881,length_95%HPD={0.00100894,0.1254888},brlenIgrBrlens{1}_mean=0.041466,brlenIgrBrlens{1}_median=0.030968,brlenIgrBrlens{1}_95%HPD={9.0E-6,0.116882},rateIgrBrlens{1}_mean=0.777438,rateIgrBrlens{1}_median=0.588589,rateIgrBrlens{1}_95%HPD={1.27E-4,2.142684},brlenIgrBrlens{2}_mean=0.176618,brlenIgrBrlens{2}_median=0.172632,brlenIgrBrlens{2}_95%HPD={0.0,0.332835},rateIgrBrlens{2}_mean=3.376603,rateIgrBrlens{2}_median=2.968176,rateIgrBrlens{2}_95%HPD={3.0E-6,7.342105}]:7.952151,(((((Asthenorhynchus_meemannae[&prob=1.0,prob_stddev=0.0,prob_range={1.0,1.0},prob(percent)="100",prob+-sd="100+-0",height_mean=2.59215083,height_median=2.56642017,height_95%HPD={1.94920702,3.27717646},age_mean=103.520555,age_median=103.365081,age_95%HPD={99.2507474,107.961617},length_mean=0.0895246035,length_median=0.07839945,length_95%HPD={0.009589644,0.1990673},brlenIgrBrlens{1}_mean=0.068102,brlenIgrBrlens{1}_median=0.060457,brlenIgrBrlens{1}_95%HPD={0.0,0.14622},rateIgrBrlens{1}_mean=0.960026,rateIgrBrlens{1}_median=0.787457,rateIgrBrlens{1}_95%HPD={0.035577,2.353895},brlenIgrBrlens{2}_mean=0.075765,brlenIgrBrlens{2}_median=0.068405,brlenIgrBrlens{2}_95%HPD={0.0,0.152527},rateIgrBrlens{2}_mean=1.143995,rateIgrBrlens{2}_median=0.894128,rateIgrBrlens{2}_95%HPD={6.0E-5,2.939361}]:3.895673,Holodipterus_gogoensis[&prob=1.0,prob_stddev=0.0,prob_range={1.0,1.0},prob(percent)="100",prob+-sd="100+-0",height_mean=2.64163029,height_median=2.61599977,height_95%HPD={1.96486548,3.31997972},age_mean=105.507471,age_median=105.814721,age_95%HPD={100.649439,109.747818},length_mean=0.0400451361,length_median=0.01771886,length_95%HPD={0.0,0.1524659},brlenIgrBrlens{1}_mean=0.01966,brlenIgrBrlens{1}_median=0.007366,brlenIgrBrlens{1}_95%HPD={0.0,0.073109},rateIgrBrlens{1}_mean=0.811323,rateIgrBrlens{1}_median=1.0,rateIgrBrlens{1}_95%HPD={0.013257,1.41711},brlenIgrBrlens{2}_mean=0.011229,brlenIgrBrlens{2}_median=3.34E-4,brlenIgrBrlens{2}_95%HPD={0.0,0.055472},rateIgrBrlens{2}_mean=0.684961,rateIgrBrlens{2}_median=1.0,rateIgrBrlens{2}_95%HPD={1.0E-6,1.255338}]:1.446033)[&prob=1.0,prob_stddev=0.0,prob_range={1.0,1.0},prob(percent)="100",prob+-sd="100+-0",height_mean=2.68167543,height_median=2.65570674,height_95%HPD={1.99227577,3.35765671},age_mean=107.115193,age_median=107.260754,age_95%HPD={102.182952,111.60227},length_mean=0.102934911,length_median=0.09033378,length_95%HPD={0.01052968,0.2244935},brlenIgrBrlens{1}_mean=0.043355,brlenIgrBrlens{1}_median=0.037348,brlenIgrBrlens{1}_95%HPD={3.0E-6,0.104358},rateIgrBrlens{1}_mean=0.548893,rateIgrBrlens{1}_median=0.409879,rateIgrBrlens{1}_95%HPD={8.0E-5,1.536715},brlenIgrBrlens{2}_mean=0.148422,brlenIgrBrlens{2}_median=0.139067,brlenIgrBrlens{2}_95%HPD={0.011734,0.298813},rateIgrBrlens{2}_mean=1.868853,rateIgrBrlens{2}_median=1.519431,rateIgrBrlens{2}_95%HPD={2.0E-6,4.452217}]:3.967772,Xeradipterus_hatcheri[&prob=1.0,prob_stddev=0.0,prob_range={1.0,1.0},prob(percent)="100",prob+-sd="100+-0",height_mean=2.61879902,height_median=2.59197113,height_95%HPD={1.93675054,3.29395596},age_mean=104.584824,age_median=104.633032,age_95%HPD={99.6089017,109.328266},length_mean=0.16581132,length_median=0.1554758,length_95%HPD={0.04043484,0.3139067},brlenIgrBrlens{1}_mean=0.16544,brlenIgrBrlens{1}_median=0.1518,brlenIgrBrlens{1}_95%HPD={0.032171,0.322582},rateIgrBrlens{1}_mean=1.16944,rateIgrBrlens{1}_median=1.013009,rateIgrBrlens{1}_95%HPD={0.158837,2.578898},brlenIgrBrlens{2}_mean=0.20063,brlenIgrBrlens{2}_median=0.185815,brlenIgrBrlens{2}_95%HPD={0.035987,0.395003},rateIgrBrlens{2}_mean=1.451728,rateIgrBrlens{2}_median=1.216184,rateIgrBrlens{2}_95%HPD={0.118066,3.326257}]:6.595494)[&prob=1.0,prob_stddev=0.0,prob_range={1.0,1.0},prob(percent)="100",prob+-sd="100+-0",height_mean=2.78461034,height_median=2.75546522,height_95%HPD={2.1047191,3.49780844},age_mean=111.256594,age_median=111.228525,age_95%HPD={105.82336,116.73514},length_mean=0.0686956632,length_median=0.05231205,length_95%HPD={6.160967E-6,0.1863188},brlenIgrBrlens{1}_mean=0.018656,brlenIgrBrlens{1}_median=0.012769,brlenIgrBrlens{1}_95%HPD={1.0E-6,0.056513},rateIgrBrlens{1}_mean=0.429223,rateIgrBrlens{1}_median=0.26574,rateIgrBrlens{1}_95%HPD={2.5E-5,1.383735},brlenIgrBrlens{2}_mean=0.065797,brlenIgrBrlens{2}_median=0.052706,brlenIgrBrlens{2}_95%HPD={0.0,0.181181},rateIgrBrlens{2}_mean=1.341028,rateIgrBrlens{2}_median=0.929178,rateIgrBrlens{2}_95%HPD={1.0E-6,4.071139}]:2.711864,Robinsondipterus_longi[&prob=1.0,prob_stddev=0.0,prob_range={1.0,1.0},prob(percent)="100",prob+-sd="100+-0",height_mean=2.67246894,height_median=2.64539615,height_95%HPD={2.00575763,3.37780219},age_mean=106.737953,age_median=107.454086,age_95%HPD={101.458446,109.749616},length_mean=0.180837068,length_median=0.1707828,length_95%HPD={0.0,0.3578394},brlenIgrBrlens{1}_mean=0.04727,brlenIgrBrlens{1}_median=0.039843,brlenIgrBrlens{1}_95%HPD={0.0,0.11175},rateIgrBrlens{1}_mean=0.352712,rateIgrBrlens{1}_median=0.254367,rateIgrBrlens{1}_95%HPD={0.007457,1.0},brlenIgrBrlens{2}_mean=0.02661,brlenIgrBrlens{2}_median=0.01268,brlenIgrBrlens{2}_95%HPD={0.0,0.100522},rateIgrBrlens{2}_mean=0.208311,rateIgrBrlens{2}_median=0.082997,rateIgrBrlens{2}_95%HPD={1.0E-6,0.870764}]:6.486303)[&prob=1.0,prob_stddev=0.0,prob_range={1.0,1.0},prob(percent)="100",prob+-sd="100+-0",height_mean=2.853306,height_median=2.82280251,height_95%HPD={2.1605396,3.58214398},age_mean=114.016256,age_median=113.940389,age_95%HPD={108.331596,119.969494},length_mean=0.102670245,length_median=0.08414053,length_95%HPD={9.631188E-6,0.2600696},brlenIgrBrlens{1}_mean=0.02249,brlenIgrBrlens{1}_median=0.01527,brlenIgrBrlens{1}_95%HPD={0.0,0.068443},rateIgrBrlens{1}_mean=0.382772,rateIgrBrlens{1}_median=0.218322,rateIgrBrlens{1}_95%HPD={6.0E-6,1.339005},brlenIgrBrlens{2}_mean=0.022849,brlenIgrBrlens{2}_median=0.010282,brlenIgrBrlens{2}_95%HPD={0.0,0.086436},rateIgrBrlens{2}_mean=0.39238,rateIgrBrlens{2}_median=0.153548,rateIgrBrlens{2}_95%HPD={1.0E-6,1.588371}]:4.221496,((Griphognathus_minutidens[&prob=1.0,prob_stddev=0.0,prob_range={1.0,1.0},prob(percent)="100",prob+-sd="100+-0",height_mean=2.78644707,height_median=2.76031238,height_95%HPD={2.11291716,3.51949405},age_mean=111.294373,age_median=111.006841,age_95%HPD={109.750184,113.750131},length_mean=0.0448512781,length_median=0.04190619,length_95%HPD={0.0,0.1201272},brlenIgrBrlens{1}_mean=0.032453,brlenIgrBrlens{1}_median=0.02112,brlenIgrBrlens{1}_95%HPD={0.0,0.107554},rateIgrBrlens{1}_mean=0.863604,rateIgrBrlens{1}_median=1.0,rateIgrBrlens{1}_95%HPD={4.2E-5,1.788386},brlenIgrBrlens{2}_mean=0.092858,brlenIgrBrlens{2}_median=0.068852,brlenIgrBrlens{2}_95%HPD={0.0,0.281273},rateIgrBrlens{2}_mean=1.86056,rateIgrBrlens{2}_median=1.133481,rateIgrBrlens{2}_95%HPD={1.0E-6,4.986523}]:2.005332,((Griphognathus_sculpta[&prob=1.0,prob_stddev=0.0,prob_range={1.0,1.0},prob(percent)="100",prob+-sd="100+-0",height_mean=2.56949626,height_median=2.54416009,height_95%HPD={1.90491883,3.22887718},age_mean=102.614194,age_median=102.284856,age_95%HPD={99.2503867,106.824591},length_mean=0.0677319807,length_median=0.05866789,length_95%HPD={0.0,0.1522901},brlenIgrBrlens{1}_mean=0.026751,brlenIgrBrlens{1}_median=0.021672,brlenIgrBrlens{1}_95%HPD={0.0,0.067557},rateIgrBrlens{1}_mean=0.526772,rateIgrBrlens{1}_median=0.391642,rateIgrBrlens{1}_95%HPD={5.2E-5,1.423078},brlenIgrBrlens{2}_mean=0.109254,brlenIgrBrlens{2}_median=0.098997,brlenIgrBrlens{2}_95%HPD={0.0,0.227391},rateIgrBrlens{2}_mean=2.090073,rateIgrBrlens{2}_median=1.703546,rateIgrBrlens{2}_95%HPD={0.127314,5.043773}]:3.047552,Griphognathus_whitei[&prob=1.0,prob_stddev=0.0,prob_range={1.0,1.0},prob(percent)="100",prob+-sd="100+-0",height_mean=2.6313367,height_median=2.60645234,height_95%HPD={1.96660122,3.31333022},age_mean=105.103072,age_median=105.114146,age_95%HPD={101.165898,109.723943},length_mean=0.00589154061,length_median=0.0,length_95%HPD={0.0,0.04607808},brlenIgrBrlens{1}_mean=0.001563,brlenIgrBrlens{1}_median=0.0,brlenIgrBrlens{1}_95%HPD={0.0,0.009955},rateIgrBrlens{1}_mean=0.928244,rateIgrBrlens{1}_median=1.0,rateIgrBrlens{1}_95%HPD={0.149706,1.0},brlenIgrBrlens{2}_mean=0.006487,brlenIgrBrlens{2}_median=0.0,brlenIgrBrlens{2}_95%HPD={0.0,0.045151},rateIgrBrlens{2}_mean=1.033781,rateIgrBrlens{2}_median=1.0,rateIgrBrlens{2}_95%HPD={2.0E-6,1.145971}]:0.218263)[&prob=1.0,prob_stddev=0.0,prob_range={1.0,1.0},prob(percent)="100",prob+-sd="100+-0",height_mean=2.63722824,height_median=2.61201788,height_95%HPD={1.99211842,3.34284161},age_mean=105.336218,age_median=105.332409,age_95%HPD={101.51841,109.671298},length_mean=0.0937457467,length_median=0.08539328,length_95%HPD={2.590966E-5,0.1944386},brlenIgrBrlens{1}_mean=0.026513,brlenIgrBrlens{1}_median=0.0188,brlenIgrBrlens{1}_95%HPD={0.0,0.077687},rateIgrBrlens{1}_mean=0.364871,rateIgrBrlens{1}_median=0.24082,rateIgrBrlens{1}_95%HPD={1.1E-5,1.124585},brlenIgrBrlens{2}_mean=0.251009,brlenIgrBrlens{2}_median=0.231092,brlenIgrBrlens{2}_95%HPD={0.0,0.548051},rateIgrBrlens{2}_mean=3.055634,rateIgrBrlens{2}_median=2.612876,rateIgrBrlens{2}_95%HPD={5.0E-6,7.147037}]:3.76064,Holodipterus_elderae[&prob=1.0,prob_stddev=0.0,prob_range={1.0,1.0},prob(percent)="100",prob+-sd="100+-0",height_mean=2.60432946,height_median=2.57817944,height_95%HPD={1.93362969,3.27469087},age_mean=104.009952,age_median=103.866077,age_95%HPD={99.2503663,108.735649},length_mean=0.126644526,length_median=0.1208848,length_95%HPD={0.0,0.2482689},brlenIgrBrlens{1}_mean=0.063017,brlenIgrBrlens{1}_median=0.050654,brlenIgrBrlens{1}_95%HPD={0.0,0.165673},rateIgrBrlens{1}_mean=0.603297,rateIgrBrlens{1}_median=0.485896,rateIgrBrlens{1}_95%HPD={1.8E-5,1.464253},brlenIgrBrlens{2}_mean=0.313639,brlenIgrBrlens{2}_median=0.280404,brlenIgrBrlens{2}_95%HPD={0.0,0.715322},rateIgrBrlens{2}_mean=2.707287,rateIgrBrlens{2}_median=2.263324,rateIgrBrlens{2}_95%HPD={1.1E-5,6.317429}]:5.226972)[&prob=1.0,prob_stddev=0.0,prob_range={1.0,1.0},prob(percent)="100",prob+-sd="100+-0",height_mean=2.73097399,height_median=2.70418465,height_95%HPD={2.05099993,3.43438861},age_mean=109.098853,age_median=109.093049,age_95%HPD={104.441361,113.704452},length_mean=0.100324363,length_median=0.09328283,length_95%HPD={0.01281926,0.1997334},brlenIgrBrlens{1}_mean=0.08843,brlenIgrBrlens{1}_median=0.080594,brlenIgrBrlens{1}_95%HPD={0.009752,0.184523},rateIgrBrlens{1}_mean=1.070347,rateIgrBrlens{1}_median=0.899125,rateIgrBrlens{1}_95%HPD={0.06654,2.504456},brlenIgrBrlens{2}_mean=0.212369,brlenIgrBrlens{2}_median=0.166671,brlenIgrBrlens{2}_95%HPD={0.0,0.579281},rateIgrBrlens{2}_mean=2.264128,rateIgrBrlens{2}_median=1.781652,rateIgrBrlens{2}_95%HPD={2.0E-6,6.241574}]:3.919124)[&prob=1.0,prob_stddev=0.0,prob_range={1.0,1.0},prob(percent)="100",prob+-sd="100+-0",height_mean=2.83129835,height_median=2.80494793,height_95%HPD={2.14541139,3.55526137},age_mean=113.118657,age_median=113.012173,age_95%HPD={109.751624,116.442752},length_mean=0.0242171486,length_median=0.01709767,length_95%HPD={3.6433E-7,0.07101632},brlenIgrBrlens{1}_mean=0.015845,brlenIgrBrlens{1}_median=0.008355,brlenIgrBrlens{1}_95%HPD={0.0,0.057374},rateIgrBrlens{1}_mean=0.812196,rateIgrBrlens{1}_median=0.581398,rateIgrBrlens{1}_95%HPD={6.0E-5,2.40938},brlenIgrBrlens{2}_mean=0.022134,brlenIgrBrlens{2}_median=0.006879,brlenIgrBrlens{2}_95%HPD={0.0,0.098405},rateIgrBrlens{2}_mean=1.01577,rateIgrBrlens{2}_median=0.494671,rateIgrBrlens{2}_95%HPD={1.0E-6,3.798023}]:0.977971,(Soederberghia_groenlandica[&prob=1.0,prob_stddev=0.0,prob_range={1.0,1.0},prob(percent)="100",prob+-sd="100+-0",height_mean=2.3670851,height_median=2.34618427,height_95%HPD={1.75794954,2.99825508},age_mean=94.5316513,age_median=95.2268111,age_95%HPD={87.8471082,99.2487949},length_mean=0.136393034,length_median=0.1194746,length_95%HPD={0.0,0.3608586},brlenIgrBrlens{1}_mean=0.077297,brlenIgrBrlens{1}_median=0.062139,brlenIgrBrlens{1}_95%HPD={0.0,0.222922},rateIgrBrlens{1}_mean=0.753549,rateIgrBrlens{1}_median=0.725488,rateIgrBrlens{1}_95%HPD={2.29E-4,1.525683},brlenIgrBrlens{2}_mean=0.089459,brlenIgrBrlens{2}_median=0.039873,brlenIgrBrlens{2}_95%HPD={0.0,0.327889},rateIgrBrlens{2}_mean=0.798767,rateIgrBrlens{2}_median=0.735682,rateIgrBrlens{2}_95%HPD={1.0E-6,2.134705}]:4.283251,Rhynchodipterus_elginensis[&prob=1.0,prob_stddev=0.0,prob_range={1.0,1.0},prob(percent)="100",prob+-sd="100+-0",height_mean=2.33488492,height_median=2.30937983,height_95%HPD={1.74215146,2.9783952},age_mean=93.24295,age_median=93.4914073,age_95%HPD={87.0268648,99.2479435},length_mean=0.165433988,length_median=0.1469516,length_95%HPD={0.0,0.3551368},brlenIgrBrlens{1}_mean=0.150317,brlenIgrBrlens{1}_median=0.13843,brlenIgrBrlens{1}_95%HPD={0.0,0.305201},rateIgrBrlens{1}_mean=1.166097,rateIgrBrlens{1}_median=0.98181,rateIgrBrlens{1}_95%HPD={0.106465,2.815121},brlenIgrBrlens{2}_mean=0.063072,brlenIgrBrlens{2}_median=0.024242,brlenIgrBrlens{2}_95%HPD={0.0,0.251166},rateIgrBrlens{2}_mean=0.45361,rateIgrBrlens{2}_median=0.19148,rateIgrBrlens{2}_95%HPD={1.0E-6,1.751273}]:6.018655)[&prob=0.97540328,prob_stddev=0.00216817171,prob_range={0.973870151,0.976936408},prob(percent)="98",prob+-sd="98+-0",height_mean=2.50064399,height_median=2.47464992,height_95%HPD={1.87452066,3.17907743},age_mean=99.93557,age_median=99.5100626,age_95%HPD={91.3949377,108.479706},length_mean=0.351314932,length_median=0.3496909,length_95%HPD={0.09767238,0.5819888},brlenIgrBrlens{1}_mean=0.249099,brlenIgrBrlens{1}_median=0.237732,brlenIgrBrlens{1}_95%HPD={0.061117,0.465769},rateIgrBrlens{1}_mean=0.780889,rateIgrBrlens{1}_median=0.704262,rateIgrBrlens{1}_95%HPD={0.156586,1.570162},brlenIgrBrlens{2}_mean=0.207162,brlenIgrBrlens{2}_median=0.180805,brlenIgrBrlens{2}_95%HPD={0.0,0.514607},rateIgrBrlens{2}_mean=0.620414,rateIgrBrlens{2}_median=0.513685,rateIgrBrlens{2}_95%HPD={1.0E-6,1.603842}]:14.48008)[&prob=0.963271564,prob_stddev=0.00273378172,prob_range={0.961338488,0.965204639},prob(percent)="96",prob+-sd="96+-0",height_mean=2.85445865,height_median=2.8269111,height_95%HPD={2.15132205,3.57472771},age_mean=114.081775,age_median=113.990143,age_95%HPD={110.231451,117.76463},length_mean=0.100832167,length_median=0.09338697,length_95%HPD={0.02791647,0.191209},brlenIgrBrlens{1}_mean=0.177724,brlenIgrBrlens{1}_median=0.17176,brlenIgrBrlens{1}_95%HPD={0.062556,0.301844},rateIgrBrlens{1}_mean=2.033053,rateIgrBrlens{1}_median=1.846248,rateIgrBrlens{1}_95%HPD={0.54155,4.040078},brlenIgrBrlens{2}_mean=0.177562,brlenIgrBrlens{2}_median=0.163637,brlenIgrBrlens{2}_95%HPD={0.0,0.365661},rateIgrBrlens{2}_mean=1.995536,rateIgrBrlens{2}_median=1.708017,rateIgrBrlens{2}_95%HPD={6.0E-6,4.571153}]:4.171741)[&prob=0.944140781,prob_stddev=0.00320512339,prob_range={0.941874417,0.946407146},prob(percent)="94",prob+-sd="94+-0",height_mean=2.95624262,height_median=2.92935828,height_95%HPD={2.27066188,3.72568605},age_mean=118.144784,age_median=118.161885,age_95%HPD={113.633591,122.624292},length_mean=0.11064817,length_median=0.1030906,length_95%HPD={0.02409735,0.2112928},brlenIgrBrlens{1}_mean=0.121569,brlenIgrBrlens{1}_median=0.114766,brlenIgrBrlens{1}_95%HPD={0.011199,0.235763},rateIgrBrlens{1}_mean=1.263445,rateIgrBrlens{1}_median=1.122168,rateIgrBrlens{1}_95%HPD={0.073013,2.695705},brlenIgrBrlens{2}_mean=0.173931,brlenIgrBrlens{2}_median=0.134087,brlenIgrBrlens{2}_95%HPD={0.0,0.460503},rateIgrBrlens{2}_mean=1.900998,rateIgrBrlens{2}_median=1.291843,rateIgrBrlens{2}_95%HPD={1.0E-6,5.690443}]:5.223567,Melanognathus_canadensis[&prob=1.0,prob_stddev=0.0,prob_range={1.0,1.0},prob(percent)="100",prob+-sd="100+-0",height_mean=3.05559833,height_median=3.02633749,height_95%HPD={2.31260518,3.86733265},age_mean=122.030699,age_median=121.521809,age_95%HPD={120.350007,125.405408},length_mean=0.0614017449,length_median=0.05359285,length_95%HPD={0.0,0.1502917},brlenIgrBrlens{1}_mean=0.075176,brlenIgrBrlens{1}_median=0.066247,brlenIgrBrlens{1}_95%HPD={0.0,0.18194},rateIgrBrlens{1}_mean=1.414008,rateIgrBrlens{1}_median=1.077126,rateIgrBrlens{1}_95%HPD={0.108223,3.334424},brlenIgrBrlens{2}_mean=0.129565,brlenIgrBrlens{2}_median=0.096022,brlenIgrBrlens{2}_95%HPD={0.0,0.392288},rateIgrBrlens{2}_mean=2.113332,rateIgrBrlens{2}_median=1.718703,rateIgrBrlens{2}_95%HPD={2.0E-6,5.163286}]:1.863643)[&prob=0.699506732,prob_stddev=0.0056561001,prob_range={0.695507266,0.703506199},prob(percent)="70",prob+-sd="70+-1",height_mean=3.05238895,height_median=3.01887314,height_95%HPD={2.31637353,3.82375818},age_mean=123.509689,age_median=123.385451,age_95%HPD={120.535738,126.254674},length_mean=0.0655557375,length_median=0.06054697,length_95%HPD={0.01791477,0.124862},brlenIgrBrlens{1}_mean=0.047258,brlenIgrBrlens{1}_median=0.039557,brlenIgrBrlens{1}_95%HPD={0.0,0.116653},rateIgrBrlens{1}_mean=0.802725,rateIgrBrlens{1}_median=0.64837,rateIgrBrlens{1}_95%HPD={1.0E-6,2.051869},brlenIgrBrlens{2}_mean=0.273297,brlenIgrBrlens{2}_median=0.258445,brlenIgrBrlens{2}_95%HPD={0.080302,0.486131},rateIgrBrlens{2}_mean=4.772032,rateIgrBrlens{2}_median=4.302854,rateIgrBrlens{2}_95%HPD={1.216813,9.631707}]:5.005668,(Dipterus_valenciennesi[&prob=1.0,prob_stddev=0.0,prob_range={1.0,1.0},prob(percent)="100",prob+-sd="100+-0",height_mean=2.80925471,height_median=2.78271436,height_95%HPD={2.12148097,3.54081677},age_mean=112.199849,age_median=112.198957,age_95%HPD={109.750595,114.462094},length_mean=0.116317163,length_median=0.1031175,length_95%HPD={0.01191808,0.25927},brlenIgrBrlens{1}_mean=0.081406,brlenIgrBrlens{1}_median=0.076108,brlenIgrBrlens{1}_95%HPD={0.017583,0.165517},rateIgrBrlens{1}_mean=0.909348,rateIgrBrlens{1}_median=0.752268,rateIgrBrlens{1}_95%HPD={0.102402,2.12222},brlenIgrBrlens{2}_mean=0.093289,brlenIgrBrlens{2}_median=0.085779,brlenIgrBrlens{2}_95%HPD={0.0,0.210647},rateIgrBrlens{2}_mean=1.010384,rateIgrBrlens{2}_median=0.785095,rateIgrBrlens{2}_95%HPD={1.0E-6,2.751669}]:3.833136,Pillararhynchus_longi[&prob=1.0,prob_stddev=0.0,prob_range={1.0,1.0},prob(percent)="100",prob+-sd="100+-0",height_mean=2.65076283,height_median=2.6247099,height_95%HPD={1.96730052,3.33964656},age_mean=105.863012,age_median=106.382973,age_95%HPD={100.504295,109.749419},length_mean=0.238106307,length_median=0.2284989,length_95%HPD={0.05349783,0.4669858},brlenIgrBrlens{1}_mean=0.096712,brlenIgrBrlens{1}_median=0.092954,brlenIgrBrlens{1}_95%HPD={0.0,0.184659},rateIgrBrlens{1}_mean=0.482879,rateIgrBrlens{1}_median=0.408419,rateIgrBrlens{1}_95%HPD={2.12E-4,1.070539},brlenIgrBrlens{2}_mean=0.296887,brlenIgrBrlens{2}_median=0.2897,brlenIgrBrlens{2}_95%HPD={0.090802,0.548705},rateIgrBrlens{2}_mean=1.476793,rateIgrBrlens{2}_median=1.263238,rateIgrBrlens{2}_95%HPD={0.320782,3.258283}]:9.64912)[&prob=0.583455539,prob_stddev=0.00273378172,prob_range={0.581522464,0.585388615},prob(percent)="58",prob+-sd="58+-0",height_mean=2.90045626,height_median=2.87403609,height_95%HPD={2.20495996,3.66987815},age_mean=116.259382,age_median=116.032093,age_95%HPD={111.589664,121.41632},length_mean=0.0997997621,length_median=0.08341623,length_95%HPD={1.116055E-4,0.2397219},brlenIgrBrlens{1}_mean=0.041151,brlenIgrBrlens{1}_median=0.032684,brlenIgrBrlens{1}_95%HPD={1.0E-6,0.108482},rateIgrBrlens{1}_mean=0.585243,rateIgrBrlens{1}_median=0.413125,rateIgrBrlens{1}_95%HPD={2.0E-6,1.671726},brlenIgrBrlens{2}_mean=0.065496,brlenIgrBrlens{2}_median=0.052591,brlenIgrBrlens{2}_95%HPD={0.0,0.175602},rateIgrBrlens{2}_mean=0.919903,rateIgrBrlens{2}_median=0.617161,rateIgrBrlens{2}_95%HPD={1.0E-6,2.891064}]:12.35903,(Gogodipterus_paddyensis[&prob=1.0,prob_stddev=0.0,prob_range={1.0,1.0},prob(percent)="100",prob+-sd="100+-0",height_mean=2.64777388,height_median=2.62059928,height_95%HPD={1.98071672,3.33599242},age_mean=105.76064,age_median=106.254235,age_95%HPD={100.532862,109.746249},length_mean=0.0536038386,length_median=0.0136787,length_95%HPD={0.0,0.224043},brlenIgrBrlens{1}_mean=0.024851,brlenIgrBrlens{1}_median=0.003011,brlenIgrBrlens{1}_95%HPD={0.0,0.116751},rateIgrBrlens{1}_mean=0.764752,rateIgrBrlens{1}_median=1.0,rateIgrBrlens{1}_95%HPD={1.2E-5,1.502231},brlenIgrBrlens{2}_mean=0.007381,brlenIgrBrlens{2}_median=1.23E-4,brlenIgrBrlens{2}_95%HPD={0.0,0.038878},rateIgrBrlens{2}_mean=0.571228,rateIgrBrlens{2}_median=0.481631,rateIgrBrlens{2}_95%HPD={2.6E-5,1.0}]:4.999763,Iowadipterus_halli[&prob=1.0,prob_stddev=0.0,prob_range={1.0,1.0},prob(percent)="100",prob+-sd="100+-0",height_mean=2.70596372,height_median=2.67908919,height_95%HPD={2.02372806,3.43971137},age_mean=108.083301,age_median=108.338775,age_95%HPD={100.934534,114.748565},length_mean=0.0858350907,length_median=0.01995947,length_95%HPD={0.0,0.4216229},brlenIgrBrlens{1}_mean=0.034231,brlenIgrBrlens{1}_median=0.0049,brlenIgrBrlens{1}_95%HPD={0.0,0.165649},rateIgrBrlens{1}_mean=0.720919,rateIgrBrlens{1}_median=0.90364,rateIgrBrlens{1}_95%HPD={4.5E-5,1.270293},brlenIgrBrlens{2}_mean=0.021371,brlenIgrBrlens{2}_median=2.18E-4,brlenIgrBrlens{2}_95%HPD={0.0,0.106372},rateIgrBrlens{2}_mean=0.597725,rateIgrBrlens{2}_median=0.532614,rateIgrBrlens{2}_95%HPD={2.0E-6,1.0}]:2.915223,Oervigia_nordica[&prob=1.0,prob_stddev=0.0,prob_range={1.0,1.0},prob(percent)="100",prob+-sd="100+-0",height_mean=2.35726208,height_median=2.33308636,height_95%HPD={1.74199917,2.99014988},age_mean=94.1367941,age_median=94.7482774,age_95%HPD={87.4546269,99.2485046},length_mean=0.318284541,length_median=0.2978907,length_95%HPD={0.08322927,0.6104571},brlenIgrBrlens{1}_mean=0.241437,brlenIgrBrlens{1}_median=0.215984,brlenIgrBrlens{1}_95%HPD={0.027539,0.505281},rateIgrBrlens{1}_mean=0.876245,rateIgrBrlens{1}_median=0.742353,rateIgrBrlens{1}_95%HPD={0.0728,2.005347},brlenIgrBrlens{2}_mean=0.51443,brlenIgrBrlens{2}_median=0.370545,brlenIgrBrlens{2}_95%HPD={0.0,1.439855},rateIgrBrlens{2}_mean=1.736145,rateIgrBrlens{2}_median=1.297742,rateIgrBrlens{2}_95%HPD={1.0E-6,4.717005}]:16.50572,Palaeodaphus_insignis[&prob=1.0,prob_stddev=0.0,prob_range={1.0,1.0},prob(percent)="100",prob+-sd="100+-0",height_mean=2.63745865,height_median=2.61360741,height_95%HPD={1.97868819,3.32705024},age_mean=105.346302,age_median=105.686623,age_95%HPD={100.308249,109.747541},length_mean=0.0607818705,length_median=0.02049287,length_95%HPD={0.0,0.245063},brlenIgrBrlens{1}_mean=0.0454,brlenIgrBrlens{1}_median=0.005245,brlenIgrBrlens{1}_95%HPD={0.0,0.216317},rateIgrBrlens{1}_mean=0.869479,rateIgrBrlens{1}_median=1.0,rateIgrBrlens{1}_95%HPD={2.3E-5,2.025359},brlenIgrBrlens{2}_mean=0.013421,brlenIgrBrlens{2}_median=3.63E-4,brlenIgrBrlens{2}_95%HPD={0.0,0.068521},rateIgrBrlens{2}_mean=0.595354,rateIgrBrlens{2}_median=0.523524,rateIgrBrlens{2}_95%HPD={1.0E-6,1.106219}]:5.567375)[&prob=0.54592721,prob_stddev=0.0158370803,prob_range={0.534728703,0.557125717},prob(percent)="55",prob+-sd="55+-2",height_mean=2.77607661,height_median=2.74751194,height_95%HPD={2.09105269,3.51815552},age_mean=111.841562,age_median=111.253998,age_95%HPD={104.456886,120.948209},length_mean=0.361182061,length_median=0.3739941,length_95%HPD={0.05519304,0.5925661},brlenIgrBrlens{1}_mean=0.121984,brlenIgrBrlens{1}_median=0.111781,brlenIgrBrlens{1}_95%HPD={3.5E-5,0.263462},rateIgrBrlens{1}_mean=0.416331,rateIgrBrlens{1}_median=0.317048,rateIgrBrlens{1}_95%HPD={1.3E-4,1.09976},brlenIgrBrlens{2}_mean=0.066394,brlenIgrBrlens{2}_median=0.044471,brlenIgrBrlens{2}_95%HPD={0.0,0.206539},rateIgrBrlens{2}_mean=0.278865,rateIgrBrlens{2}_median=0.122674,rateIgrBrlens{2}_95%HPD={1.0E-6,1.049267}]:17.13712,Sorbitorhynchus_deleaskitus[&prob=1.0,prob_stddev=0.0,prob_range={1.0,1.0},prob(percent)="100",prob+-sd="100+-0",height_mean=3.07500016,height_median=3.04561289,height_95%HPD={2.29706812,3.8685174},age_mean=122.806609,age_median=122.219149,age_95%HPD={120.350755,127.130714},length_mean=0.0828731362,length_median=0.07687823,length_95%HPD={0.0,0.1657439},brlenIgrBrlens{1}_mean=0.062324,brlenIgrBrlens{1}_median=0.050408,brlenIgrBrlens{1}_95%HPD={0.0,0.166147},rateIgrBrlens{1}_mean=0.919347,rateIgrBrlens{1}_median=0.726435,rateIgrBrlens{1}_95%HPD={3.0E-6,2.52042},brlenIgrBrlens{2}_mean=0.223622,brlenIgrBrlens{2}_median=0.215498,brlenIgrBrlens{2}_95%HPD={0.0,0.41612},rateIgrBrlens{2}_mean=3.062533,rateIgrBrlens{2}_median=2.672732,rateIgrBrlens{2}_95%HPD={0.684621,6.704209}]:6.17197,Harajicadipterus_youngi[&prob=1.0,prob_stddev=0.0,prob_range={1.0,1.0},prob(percent)="100",prob+-sd="100+-0",height_mean=2.71063763,height_median=2.68208817,height_95%HPD={1.98968948,3.42872871},age_mean=108.243772,age_median=108.721954,age_95%HPD={100.76594,114.748804},length_mean=0.246612646,length_median=0.2335104,length_95%HPD={0.0,0.4714502},brlenIgrBrlens{1}_mean=0.308428,brlenIgrBrlens{1}_median=0.288619,brlenIgrBrlens{1}_95%HPD={0.0,0.592163},rateIgrBrlens{1}_mean=1.486385,rateIgrBrlens{1}_median=1.274017,rateIgrBrlens{1}_95%HPD={0.132496,3.308243},brlenIgrBrlens{2}_mean=0.07893,brlenIgrBrlens{2}_median=0.055224,brlenIgrBrlens{2}_95%HPD={0.0,0.237489},rateIgrBrlens{2}_mean=0.406256,rateIgrBrlens{2}_median=0.248041,rateIgrBrlens{2}_95%HPD={1.0E-6,1.275477}]:19.66917,Sinodipterus_beibei[&prob=1.0,prob_stddev=0.0,prob_range={1.0,1.0},prob(percent)="100",prob+-sd="100+-0",height_mean=2.95542975,height_median=2.92559292,height_95%HPD={2.22053731,3.72740166},age_mean=118.028754,age_median=118.255342,age_95%HPD={115.192559,120.349935},length_mean=0.0489109759,length_median=0.02860884,length_95%HPD={0.0,0.1677112},brlenIgrBrlens{1}_mean=0.026298,brlenIgrBrlens{1}_median=0.009706,brlenIgrBrlens{1}_95%HPD={0.0,0.103947},rateIgrBrlens{1}_mean=0.792925,rateIgrBrlens{1}_median=1.0,rateIgrBrlens{1}_95%HPD={1.0E-6,1.501057},brlenIgrBrlens{2}_mean=0.015143,brlenIgrBrlens{2}_median=6.2E-4,brlenIgrBrlens{2}_95%HPD={0.0,0.080453},rateIgrBrlens{2}_mean=0.625573,rateIgrBrlens{2}_median=0.649617,rateIgrBrlens{2}_95%HPD={1.0E-6,1.11739}]:10.13578)[&prob=0.864751366,prob_stddev=0.00424207508,prob_range={0.861751766,0.867750967},prob(percent)="86",prob+-sd="86+-0",height_mean=3.20840297,height_median=3.17935837,height_95%HPD={2.45048481,4.04375924},age_mean=128.461407,age_median=128.39112,age_95%HPD={125.309164,131.680621},length_mean=0.0590602848,length_median=0.0546923,length_95%HPD={0.007896721,0.1177912},brlenIgrBrlens{1}_mean=0.050928,brlenIgrBrlens{1}_median=0.036264,brlenIgrBrlens{1}_95%HPD={1.0E-6,0.146758},rateIgrBrlens{1}_mean=0.922842,rateIgrBrlens{1}_median=0.705785,rateIgrBrlens{1}_95%HPD={4.7E-5,2.544147},brlenIgrBrlens{2}_mean=0.266326,brlenIgrBrlens{2}_median=0.241732,brlenIgrBrlens{2}_95%HPD={0.0,0.551052},rateIgrBrlens{2}_mean=4.934355,rateIgrBrlens{2}_median=4.439361,rateIgrBrlens{2}_95%HPD={5.0E-6,10.082618}]:2.280847,Jessenia_concentrica[&prob=1.0,prob_stddev=0.0,prob_range={1.0,1.0},prob(percent)="100",prob+-sd="100+-0",height_mean=3.10726077,height_median=3.07506822,height_95%HPD={2.31810648,3.89257355},age_mean=124.10753,age_median=123.828252,age_95%HPD={120.350184,128.568281},length_mean=0.15683003,length_median=0.1524213,length_95%HPD={0.04657931,0.2736371},brlenIgrBrlens{1}_mean=0.28876,brlenIgrBrlens{1}_median=0.265656,brlenIgrBrlens{1}_95%HPD={0.062896,0.565504},rateIgrBrlens{1}_mean=2.021936,rateIgrBrlens{1}_median=1.805173,rateIgrBrlens{1}_95%HPD={0.42638,4.05087},brlenIgrBrlens{2}_mean=0.152784,brlenIgrBrlens{2}_median=0.116011,brlenIgrBrlens{2}_95%HPD={0.0,0.435296},rateIgrBrlens{2}_mean=1.104768,rateIgrBrlens{2}_median=0.778695,rateIgrBrlens{2}_95%HPD={1.0E-6,3.347969}]:6.843715)[&prob=1.0,prob_stddev=0.0,prob_range={1.0,1.0},prob(percent)="100",prob+-sd="100+-0",height_mean=3.27093651,height_median=3.24216016,height_95%HPD={2.48056852,4.10036038},age_mean=130.700594,age_median=130.671967,age_95%HPD={127.169688,134.12056},length_mean=0.0279998432,length_median=0.02263952,length_95%HPD={1.828962E-5,0.07172676},brlenIgrBrlens{1}_mean=0.040894,brlenIgrBrlens{1}_median=0.023685,brlenIgrBrlens{1}_95%HPD={0.0,0.138422},rateIgrBrlens{1}_mean=1.422711,rateIgrBrlens{1}_median=1.13974,rateIgrBrlens{1}_95%HPD={2.2E-5,3.72033},brlenIgrBrlens{2}_mean=0.024463,brlenIgrBrlens{2}_median=0.007581,brlenIgrBrlens{2}_95%HPD={0.0,0.104355},rateIgrBrlens{2}_mean=0.9472,rateIgrBrlens{2}_median=0.438715,rateIgrBrlens{2}_95%HPD={1.0E-6,3.532277}]:1.128847,Amadeodipterus_kencampbelli[&prob=1.0,prob_stddev=0.0,prob_range={1.0,1.0},prob(percent)="100",prob+-sd="100+-0",height_mean=3.14143246,height_median=3.11017503,height_95%HPD={2.35858106,3.99679397},age_mean=125.473087,age_median=126.088087,age_95%HPD={116.4972,132.143311},length_mean=0.15750389,length_median=0.1372387,length_95%HPD={0.0,0.3518721},brlenIgrBrlens{1}_mean=0.164089,brlenIgrBrlens{1}_median=0.145283,brlenIgrBrlens{1}_95%HPD={0.0,0.358046},rateIgrBrlens{1}_mean=1.308118,rateIgrBrlens{1}_median=1.076924,rateIgrBrlens{1}_95%HPD={0.120449,3.06535},brlenIgrBrlens{2}_mean=0.080461,brlenIgrBrlens{2}_median=0.028858,brlenIgrBrlens{2}_95%HPD={0.0,0.323645},rateIgrBrlens{2}_mean=0.576705,rateIgrBrlens{2}_median=0.248104,rateIgrBrlens{2}_95%HPD={1.0E-6,2.217512}]:5.712727)[&prob=1.0,prob_stddev=0.0,prob_range={1.0,1.0},prob(percent)="100",prob+-sd="100+-0",height_mean=3.29893635,height_median=3.26987947,height_95%HPD={2.51675418,4.14978239},age_mean=131.822002,age_median=131.800814,age_95%HPD={128.453879,135.406459},length_mean=0.0341609396,length_median=0.0295811,length_95%HPD={2.97516E-7,0.08043065},brlenIgrBrlens{1}_mean=0.059584,brlenIgrBrlens{1}_median=0.046753,brlenIgrBrlens{1}_95%HPD={0.0,0.164357},rateIgrBrlens{1}_mean=1.801141,rateIgrBrlens{1}_median=1.541689,rateIgrBrlens{1}_95%HPD={6.13E-4,4.304962},brlenIgrBrlens{2}_mean=0.025505,brlenIgrBrlens{2}_median=0.009243,brlenIgrBrlens{2}_95%HPD={0.0,0.106558},rateIgrBrlens{2}_mean=0.824857,rateIgrBrlens{2}_median=0.382215,rateIgrBrlens{2}_95%HPD={1.0E-6,3.120466}]:1.360106,Stomiahykus_thlaodus[&prob=1.0,prob_stddev=0.0,prob_range={1.0,1.0},prob(percent)="100",prob+-sd="100+-0",height_mean=2.95631035,height_median=2.92921846,height_95%HPD={2.22116566,3.71968912},age_mean=118.070091,age_median=118.317192,age_95%HPD={115.247581,120.349111},length_mean=0.376786949,length_median=0.3713202,length_95%HPD={0.2542813,0.5156375},brlenIgrBrlens{1}_mean=0.105138,brlenIgrBrlens{1}_median=0.093113,brlenIgrBrlens{1}_95%HPD={2.7E-5,0.23047},rateIgrBrlens{1}_mean=0.287034,rateIgrBrlens{1}_median=0.250661,rateIgrBrlens{1}_95%HPD={6.5E-5,0.648663},brlenIgrBrlens{2}_mean=0.247354,brlenIgrBrlens{2}_median=0.218414,brlenIgrBrlens{2}_95%HPD={1.0E-6,0.547273},rateIgrBrlens{2}_mean=0.679724,rateIgrBrlens{2}_median=0.591126,rateIgrBrlens{2}_95%HPD={2.0E-6,1.55447}]:14.84373)[&prob=1.0,prob_stddev=0.0,prob_range={1.0,1.0},prob(percent)="100",prob+-sd="100+-0",height_mean=3.33309729,height_median=3.30252348,height_95%HPD={2.50892527,4.15722391},age_mean=133.181386,age_median=133.16092,age_95%HPD={129.947961,136.603428},length_mean=0.0267541215,length_median=0.02134823,length_95%HPD={1.624172E-6,0.07065191},brlenIgrBrlens{1}_mean=0.020938,brlenIgrBrlens{1}_median=0.012333,brlenIgrBrlens{1}_95%HPD={0.0,0.070582},rateIgrBrlens{1}_mean=0.897998,rateIgrBrlens{1}_median=0.6641,rateIgrBrlens{1}_95%HPD={7.0E-6,2.553181},brlenIgrBrlens{2}_mean=0.041326,brlenIgrBrlens{2}_median=0.017061,brlenIgrBrlens{2}_95%HPD={0.0,0.160675},rateIgrBrlens{2}_mean=1.572724,rateIgrBrlens{2}_median=0.945846,rateIgrBrlens{2}_95%HPD={1.0E-6,5.234116}]:1.025449,Tarachomylax_oepiki[&prob=1.0,prob_stddev=0.0,prob_range={1.0,1.0},prob(percent)="100",prob+-sd="100+-0",height_mean=3.27574566,height_median=3.24636334,height_95%HPD={2.41690133,4.12900031},age_mean=130.791437,age_median=131.847173,age_95%HPD={123.5333,134.649607},length_mean=0.0841057539,length_median=0.0637233,length_95%HPD={0.0,0.2692107},brlenIgrBrlens{1}_mean=0.040016,brlenIgrBrlens{1}_median=0.026712,brlenIgrBrlens{1}_95%HPD={0.0,0.131469},rateIgrBrlens{1}_mean=0.765221,rateIgrBrlens{1}_median=0.938119,rateIgrBrlens{1}_95%HPD={2.0E-6,1.424555},brlenIgrBrlens{2}_mean=0.121772,brlenIgrBrlens{2}_median=0.076299,brlenIgrBrlens{2}_95%HPD={0.0,0.412568},rateIgrBrlens{2}_mean=1.493392,rateIgrBrlens{2}_median=1.0,rateIgrBrlens{2}_95%HPD={2.0E-6,3.964638}]:2.339195)[&prob=1.0,prob_stddev=0.0,prob_range={1.0,1.0},prob(percent)="100",prob+-sd="100+-0",height_mean=3.35985142,height_median=3.32699446,height_95%HPD={2.56578833,4.23825744},age_mean=134.2418,age_median=134.186368,age_95%HPD={131.263132,137.529375},length_mean=0.0847709861,length_median=0.08018623,length_95%HPD={0.020197,0.1559408},brlenIgrBrlens{1}_mean=0.116067,brlenIgrBrlens{1}_median=0.108449,brlenIgrBrlens{1}_95%HPD={0.028146,0.221402},rateIgrBrlens{1}_mean=1.554048,rateIgrBrlens{1}_median=1.381082,rateIgrBrlens{1}_95%HPD={0.284548,3.161167},brlenIgrBrlens{2}_mean=0.300066,brlenIgrBrlens{2}_median=0.276411,brlenIgrBrlens{2}_95%HPD={0.0,0.651725},rateIgrBrlens{2}_mean=3.655665,rateIgrBrlens{2}_median=3.401074,rateIgrBrlens{2}_95%HPD={3.0E-6,7.614461}]:3.462608,((Archaeonectes_pertusus[&prob=1.0,prob_stddev=0.0,prob_range={1.0,1.0},prob(percent)="100",prob+-sd="100+-0",height_mean=2.81517172,height_median=2.78818496,height_95%HPD={2.12337244,3.54464418},age_mean=112.435723,age_median=112.516335,age_95%HPD={110.087666,114.745386},length_mean=0.0321247423,length_median=0.0123286,length_95%HPD={0.0,0.122355},brlenIgrBrlens{1}_mean=0.025242,brlenIgrBrlens{1}_median=0.004657,brlenIgrBrlens{1}_95%HPD={0.0,0.117583},rateIgrBrlens{1}_mean=0.913928,rateIgrBrlens{1}_median=1.0,rateIgrBrlens{1}_95%HPD={2.8E-5,2.059751},brlenIgrBrlens{2}_mean=0.014598,brlenIgrBrlens{2}_median=8.47E-4,brlenIgrBrlens{2}_95%HPD={0.0,0.07422},rateIgrBrlens{2}_mean=0.752532,rateIgrBrlens{2}_median=0.892522,rateIgrBrlens{2}_95%HPD={1.0E-6,1.90588}]:1.135031,Chirodipterus_onawayensis[&prob=1.0,prob_stddev=0.0,prob_range={1.0,1.0},prob(percent)="100",prob+-sd="100+-0",height_mean=2.81621438,height_median=2.78900308,height_95%HPD={2.13013315,3.55111601},age_mean=112.476384,age_median=112.582328,age_95%HPD={110.124497,114.747486},length_mean=0.0310820858,length_median=0.009509952,length_95%HPD={0.0,0.1242984},brlenIgrBrlens{1}_mean=0.023347,brlenIgrBrlens{1}_median=0.003516,brlenIgrBrlens{1}_95%HPD={0.0,0.10807},rateIgrBrlens{1}_mean=0.90555,rateIgrBrlens{1}_median=1.0,rateIgrBrlens{1}_95%HPD={5.0E-6,1.93499},brlenIgrBrlens{2}_mean=0.012648,brlenIgrBrlens{2}_median=5.3E-4,brlenIgrBrlens{2}_95%HPD={0.0,0.066203},rateIgrBrlens{2}_mean=0.744446,rateIgrBrlens{2}_median=1.0,rateIgrBrlens{2}_95%HPD={1.0E-6,1.735989}]:1.069038)[&prob=1.0,prob_stddev=0.0,prob_range={1.0,1.0},prob(percent)="100",prob+-sd="100+-0",height_mean=2.84729646,height_median=2.8185967,height_95%HPD={2.14231626,3.59083522},age_mean=113.715668,age_median=113.651366,age_95%HPD={110.039219,117.267976},length_mean=0.331928764,length_median=0.3263343,length_95%HPD={0.1514538,0.5373638},brlenIgrBrlens{1}_mean=0.298431,brlenIgrBrlens{1}_median=0.267993,brlenIgrBrlens{1}_95%HPD={0.039682,0.639946},rateIgrBrlens{1}_mean=0.957332,rateIgrBrlens{1}_median=0.835963,rateIgrBrlens{1}_95%HPD={0.040045,2.06587},brlenIgrBrlens{2}_mean=0.137485,brlenIgrBrlens{2}_median=0.111638,brlenIgrBrlens{2}_95%HPD={0.0,0.353167},rateIgrBrlens{2}_mean=0.440574,rateIgrBrlens{2}_median=0.338771,rateIgrBrlens{2}_95%HPD={1.0E-6,1.176006}]:17.91852,Dipnorhynchus_cathlesae[&prob=1.0,prob_stddev=0.0,prob_range={1.0,1.0},prob(percent)="100",prob+-sd="100+-0",height_mean=3.19763847,height_median=3.16849656,height_95%HPD={2.38777916,4.04356232},age_mean=127.711503,age_median=127.904634,age_95%HPD={120.821589,134.205627},length_mean=0.038914899,length_median=0.0,length_95%HPD={0.0,0.1655356},brlenIgrBrlens{1}_mean=0.027093,brlenIgrBrlens{1}_median=0.0,brlenIgrBrlens{1}_95%HPD={0.0,0.13759},rateIgrBrlens{1}_mean=0.875771,rateIgrBrlens{1}_median=1.0,rateIgrBrlens{1}_95%HPD={8.0E-6,1.630747},brlenIgrBrlens{2}_mean=0.033308,brlenIgrBrlens{2}_median=0.0,brlenIgrBrlens{2}_95%HPD={0.0,0.158527},rateIgrBrlens{2}_mean=1.055777,rateIgrBrlens{2}_median=1.0,rateIgrBrlens{2}_95%HPD={3.0E-6,2.492912}]:3.665251,Dipnorhynchus_kiandrensis[&prob=1.0,prob_stddev=0.0,prob_range={1.0,1.0},prob(percent)="100",prob+-sd="100+-0",height_mean=3.19709155,height_median=3.16496043,height_95%HPD={2.40137502,4.05238789},age_mean=127.694499,age_median=127.861117,age_95%HPD={121.009733,134.075318},length_mean=0.0237783994,length_median=0.0,length_95%HPD={0.0,0.125557},brlenIgrBrlens{1}_mean=0.010165,brlenIgrBrlens{1}_median=0.0,brlenIgrBrlens{1}_95%HPD={0.0,0.05559},rateIgrBrlens{1}_mean=0.844282,rateIgrBrlens{1}_median=1.0,rateIgrBrlens{1}_95%HPD={7.8E-5,1.079929},brlenIgrBrlens{2}_mean=0.012031,brlenIgrBrlens{2}_median=0.0,brlenIgrBrlens{2}_95%HPD={0.0,0.068278},rateIgrBrlens{2}_mean=0.844675,rateIgrBrlens{2}_median=1.0,rateIgrBrlens{2}_95%HPD={1.0E-6,1.312141}]:3.708769,Dipnorhynchus_kurikae[&prob=1.0,prob_stddev=0.0,prob_range={1.0,1.0},prob(percent)="100",prob+-sd="100+-0",height_mean=3.15033969,height_median=3.11796274,height_95%HPD={2.34838869,3.9840756},age_mean=125.815704,age_median=125.517789,age_95%HPD={120.350151,131.805538},length_mean=0.0540012059,length_median=0.03436021,length_95%HPD={0.0,0.1814591},brlenIgrBrlens{1}_mean=0.040068,brlenIgrBrlens{1}_median=0.022024,brlenIgrBrlens{1}_95%HPD={0.0,0.138654},rateIgrBrlens{1}_mean=0.942712,rateIgrBrlens{1}_median=1.0,rateIgrBrlens{1}_95%HPD={5.4E-5,1.929127},brlenIgrBrlens{2}_mean=0.014251,brlenIgrBrlens{2}_median=6.81E-4,brlenIgrBrlens{2}_95%HPD={0.0,0.07221},rateIgrBrlens{2}_mean=0.596052,rateIgrBrlens{2}_median=0.573712,rateIgrBrlens{2}_95%HPD={1.0E-6,1.051024}]:6.052097)[&prob=1.0,prob_stddev=0.0,prob_range={1.0,1.0},prob(percent)="100",prob+-sd="100+-0",height_mean=3.28661614,height_median=3.2543214,height_95%HPD={2.48167134,4.15425332},age_mean=131.279705,age_median=131.569885,age_95%HPD={125.958093,135.277132},length_mean=0.158006259,length_median=0.1488158,length_95%HPD={0.04294606,0.2924238},brlenIgrBrlens{1}_mean=0.04813,brlenIgrBrlens{1}_median=0.037252,brlenIgrBrlens{1}_95%HPD={1.0E-6,0.128787},rateIgrBrlens{1}_mean=0.348171,rateIgrBrlens{1}_median=0.256303,rateIgrBrlens{1}_95%HPD={4.0E-6,0.98815},brlenIgrBrlens{2}_mean=0.52657,brlenIgrBrlens{2}_median=0.482613,brlenIgrBrlens{2}_95%HPD={0.051715,1.052473},rateIgrBrlens{2}_mean=3.685494,rateIgrBrlens{2}_median=3.292581,rateIgrBrlens{2}_95%HPD={0.611309,7.883232}]:6.079091)[&prob=1.0,prob_stddev=0.0,prob_range={1.0,1.0},prob(percent)="100",prob+-sd="100+-0",height_mean=3.4446224,height_median=3.41428788,height_95%HPD={2.62104041,4.33278587},age_mean=137.628655,age_median=137.648976,age_95%HPD={134.748858,140.407368},length_mean=0.0298525055,length_median=0.02165565,length_95%HPD={1.464E-6,0.08555349},brlenIgrBrlens{1}_mean=0.011523,brlenIgrBrlens{1}_median=0.00655,brlenIgrBrlens{1}_95%HPD={0.0,0.038879},rateIgrBrlens{1}_mean=0.574584,rateIgrBrlens{1}_median=0.367206,rateIgrBrlens{1}_95%HPD={1.0E-5,1.806244},brlenIgrBrlens{2}_mean=0.078023,brlenIgrBrlens{2}_median=0.019775,brlenIgrBrlens{2}_95%HPD={0.0,0.331854},rateIgrBrlens{2}_mean=2.113084,rateIgrBrlens{2}_median=1.25279,rateIgrBrlens{2}_95%HPD={1.0E-6,6.950264}]:1.10265,(Speonesydrion_iani[&prob=1.0,prob_stddev=0.0,prob_range={1.0,1.0},prob(percent)="100",prob+-sd="100+-0",height_mean=3.29591574,height_median=3.26345479,height_95%HPD={2.50013872,4.19449635},age_mean=131.636381,age_median=132.651453,age_95%HPD={125.114225,134.649522},length_mean=0.157786064,length_median=0.1355928,length_95%HPD={0.04276123,0.3360511},brlenIgrBrlens{1}_mean=0.035816,brlenIgrBrlens{1}_median=0.026465,brlenIgrBrlens{1}_95%HPD={2.0E-6,0.101341},rateIgrBrlens{1}_mean=0.272106,rateIgrBrlens{1}_median=0.187264,rateIgrBrlens{1}_95%HPD={2.3E-5,0.815555},brlenIgrBrlens{2}_mean=0.023642,brlenIgrBrlens{2}_median=0.011009,brlenIgrBrlens{2}_95%HPD={0.0,0.088888},rateIgrBrlens{2}_mean=0.179444,rateIgrBrlens{2}_median=0.077179,rateIgrBrlens{2}_95%HPD={1.0E-6,0.703891}]:5.228111,Westollrhynchus_lehmanni[&prob=1.0,prob_stddev=0.0,prob_range={1.0,1.0},prob(percent)="100",prob+-sd="100+-0",height_mean=3.38910181,height_median=3.3566872,height_95%HPD={2.57395615,4.28254758},age_mean=135.362517,age_median=135.186116,age_95%HPD={134.650128,136.651915},length_mean=0.0646000002,length_median=0.06190229,length_95%HPD={0.02522302,0.1105152},brlenIgrBrlens{1}_mean=0.09834,brlenIgrBrlens{1}_median=0.087061,brlenIgrBrlens{1}_95%HPD={0.014968,0.211215},rateIgrBrlens{1}_mean=1.62158,rateIgrBrlens{1}_median=1.441424,rateIgrBrlens{1}_95%HPD={0.211805,3.418925},brlenIgrBrlens{2}_mean=0.31734,brlenIgrBrlens{2}_median=0.29319,brlenIgrBrlens{2}_95%HPD={0.096214,0.599348},rateIgrBrlens{2}_mean=5.311931,rateIgrBrlens{2}_median=4.842205,rateIgrBrlens{2}_95%HPD={1.327905,10.28264}]:2.693448)[&prob=1.0,prob_stddev=0.0,prob_range={1.0,1.0},prob(percent)="100",prob+-sd="100+-0",height_mean=3.45370181,height_median=3.42085297,height_95%HPD={2.63782656,4.36542395},age_mean=137.968567,age_median=137.879563,age_95%HPD={135.982786,139.948629},length_mean=0.0207731013,length_median=0.01653881,length_95%HPD={1.244136E-6,0.05451975},brlenIgrBrlens{1}_mean=0.017283,brlenIgrBrlens{1}_median=0.010049,brlenIgrBrlens{1}_95%HPD={0.0,0.058296},rateIgrBrlens{1}_mean=0.927471,rateIgrBrlens{1}_median=0.691339,rateIgrBrlens{1}_95%HPD={3.1E-5,2.615275},brlenIgrBrlens{2}_mean=0.018892,brlenIgrBrlens{2}_median=0.007541,brlenIgrBrlens{2}_95%HPD={0.0,0.075039},rateIgrBrlens{2}_mean=1.03323,rateIgrBrlens{2}_median=0.556891,rateIgrBrlens{2}_95%HPD={1.0E-6,3.641495}]:0.872062)[&prob=1.0,prob_stddev=0.0,prob_range={1.0,1.0},prob(percent)="100",prob+-sd="100+-0",height_mean=3.47447491,height_median=3.44067693,height_95%HPD={2.65124196,4.38550503},age_mean=138.805808,age_median=138.751626,age_95%HPD={136.754238,140.996082},length_mean=0.0288473001,length_median=0.02593737,length_95%HPD={3.86454E-5,0.06065572},brlenIgrBrlens{1}_mean=0.033776,brlenIgrBrlens{1}_median=0.025792,brlenIgrBrlens{1}_95%HPD={0.0,0.092986},rateIgrBrlens{1}_mean=1.251719,rateIgrBrlens{1}_median=1.02521,rateIgrBrlens{1}_95%HPD={6.0E-6,3.2092},brlenIgrBrlens{2}_mean=0.063511,brlenIgrBrlens{2}_median=0.054537,brlenIgrBrlens{2}_95%HPD={0.0,0.158136},rateIgrBrlens{2}_mean=2.460439,rateIgrBrlens{2}_median=2.042268,rateIgrBrlens{2}_95%HPD={2.0E-6,6.244461}]:1.494923,((Dipnorhynchus_sussmilchi[&prob=1.0,prob_stddev=0.0,prob_range={1.0,1.0},prob(percent)="100",prob+-sd="100+-0",height_mean=3.24968078,height_median=3.21951439,height_95%HPD={2.41597539,4.0929294},age_mean=129.78536,age_median=130.573496,age_95%HPD={122.604129,134.648929},length_mean=0.0724168299,length_median=0.0445731,length_95%HPD={0.0,0.2467255},brlenIgrBrlens{1}_mean=0.034344,brlenIgrBrlens{1}_median=0.017194,brlenIgrBrlens{1}_95%HPD={0.0,0.124181},rateIgrBrlens{1}_mean=0.743834,rateIgrBrlens{1}_median=0.789857,rateIgrBrlens{1}_95%HPD={6.7E-5,1.444678},brlenIgrBrlens{2}_mean=0.004071,brlenIgrBrlens{2}_median=3.51E-4,brlenIgrBrlens{2}_95%HPD={0.0,0.021255},rateIgrBrlens{2}_mean=0.389409,rateIgrBrlens{2}_median=0.09006,rateIgrBrlens{2}_95%HPD={2.01E-4,1.0}]:2.819947,Dipnotuberculus_gnathodus[&prob=1.0,prob_stddev=0.0,prob_range={1.0,1.0},prob(percent)="100",prob+-sd="100+-0",height_mean=2.81851712,height_median=2.79172406,height_95%HPD={2.13477752,3.56853114},age_mean=112.568158,age_median=112.725741,age_95%HPD={110.122021,114.749761},length_mean=0.442877652,length_median=0.4373185,length_95%HPD={0.195494,0.7005549},brlenIgrBrlens{1}_mean=0.582152,brlenIgrBrlens{1}_median=0.44136,brlenIgrBrlens{1}_95%HPD={1.05E-4,1.593411},rateIgrBrlens{1}_mean=1.319846,rateIgrBrlens{1}_median=1.055981,rateIgrBrlens{1}_95%HPD={1.8E-4,3.396958},brlenIgrBrlens{2}_mean=0.036022,brlenIgrBrlens{2}_median=0.026676,brlenIgrBrlens{2}_95%HPD={0.0,0.102868},rateIgrBrlens{2}_mean=0.089991,rateIgrBrlens{2}_median=0.062613,rateIgrBrlens{2}_95%HPD={1.0E-6,0.270625}]:20.6677,Cathlorhynchus_trismodipterus[&prob=1.0,prob_stddev=0.0,prob_range={1.0,1.0},prob(percent)="100",prob+-sd="100+-0",height_mean=3.22878974,height_median=3.19684372,height_95%HPD={2.41775033,4.09520611},age_mean=128.946849,age_median=129.507193,age_95%HPD={121.839479,134.648441},length_mean=0.0874295138,length_median=0.06351143,length_95%HPD={0.0,0.2713479},brlenIgrBrlens{1}_mean=0.041777,brlenIgrBrlens{1}_median=0.025942,brlenIgrBrlens{1}_95%HPD={0.0,0.139586},rateIgrBrlens{1}_mean=0.735453,rateIgrBrlens{1}_median=0.710876,rateIgrBrlens{1}_95%HPD={1.02E-4,1.586445},brlenIgrBrlens{2}_mean=0.007006,brlenIgrBrlens{2}_median=8.71E-4,brlenIgrBrlens{2}_95%HPD={0.0,0.035298},rateIgrBrlens{2}_mean=0.35099,rateIgrBrlens{2}_median=0.08718,rateIgrBrlens{2}_95%HPD={1.45E-4,1.0}]:3.88625)[&prob=0.557259032,prob_stddev=0.0018853667,prob_range={0.555925877,0.558592188},prob(percent)="56",prob+-sd="56+-0",height_mean=3.31644805,height_median=3.28272876,height_95%HPD={2.51846681,4.21042736},age_mean=132.975365,age_median=133.393443,age_95%HPD={126.297496,138.741746},length_mean=0.11809974,length_median=0.103299,length_95%HPD={0.001704235,0.2766103},brlenIgrBrlens{1}_mean=0.040009,brlenIgrBrlens{1}_median=0.029745,brlenIgrBrlens{1}_95%HPD={1.1E-5,0.11222},rateIgrBrlens{1}_mean=0.464471,rateIgrBrlens{1}_median=0.318076,rateIgrBrlens{1}_95%HPD={1.04E-4,1.37732},brlenIgrBrlens{2}_mean=0.050791,brlenIgrBrlens{2}_median=0.041253,brlenIgrBrlens{2}_95%HPD={0.0,0.13766},rateIgrBrlens{2}_mean=0.627967,rateIgrBrlens{2}_median=0.399621,rateIgrBrlens{2}_95%HPD={1.0E-6,2.049215}]:5.74481,(Ichnomylax_kurnai[&prob=1.0,prob_stddev=0.0,prob_range={1.0,1.0},prob(percent)="100",prob+-sd="100+-0",height_mean=3.25770998,height_median=3.22309603,height_95%HPD={2.4326792,4.14840369},age_mean=130.098131,age_median=130.541466,age_95%HPD={121.942648,137.825832},length_mean=0.0943489094,length_median=0.067137,length_95%HPD={0.0,0.3057735},brlenIgrBrlens{1}_mean=0.073589,brlenIgrBrlens{1}_median=0.020865,brlenIgrBrlens{1}_95%HPD={0.0,0.310624},rateIgrBrlens{1}_mean=0.879187,rateIgrBrlens{1}_median=1.0,rateIgrBrlens{1}_95%HPD={9.0E-6,2.153197},brlenIgrBrlens{2}_mean=0.086381,brlenIgrBrlens{2}_median=0.044667,brlenIgrBrlens{2}_95%HPD={0.0,0.297357},rateIgrBrlens{2}_mean=1.107634,rateIgrBrlens{2}_median=1.0,rateIgrBrlens{2}_95%HPD={1.0E-6,2.867509}]:1.799768,Erikia_jarviki[&prob=1.0,prob_stddev=0.0,prob_range={1.0,1.0},prob(percent)="100",prob+-sd="100+-0",height_mean=3.21059806,height_median=3.18000571,height_95%HPD={2.3691505,4.04519365},age_mean=128.217997,age_median=128.546244,age_95%HPD={121.518203,134.64842},length_mean=0.0951607109,length_median=0.07110277,length_95%HPD={0.0,0.2896198},brlenIgrBrlens{1}_mean=0.071886,brlenIgrBrlens{1}_median=0.045336,brlenIgrBrlens{1}_95%HPD={0.0,0.229006},rateIgrBrlens{1}_mean=0.928985,rateIgrBrlens{1}_median=1.0,rateIgrBrlens{1}_95%HPD={2.5E-5,2.046459},brlenIgrBrlens{2}_mean=0.084546,brlenIgrBrlens{2}_median=0.008194,brlenIgrBrlens{2}_95%HPD={0.0,0.429901},rateIgrBrlens{2}_mean=0.915606,rateIgrBrlens{2}_median=0.815575,rateIgrBrlens{2}_95%HPD={1.0E-6,3.105498}]:3.79499)[&prob=0.627982936,prob_stddev=0.0053732951,prob_range={0.624183442,0.631782429},prob(percent)="63",prob+-sd="63+-1",height_mean=3.2929493,height_median=3.2617409,height_95%HPD={2.48246182,4.18139505},age_mean=131.808137,age_median=132.341234,age_95%HPD={123.79853,137.927732},length_mean=0.1381317,length_median=0.1253727,length_95%HPD={0.002932525,0.2889413},brlenIgrBrlens{1}_mean=0.112073,brlenIgrBrlens{1}_median=0.098248,brlenIgrBrlens{1}_95%HPD={2.4E-5,0.264381},rateIgrBrlens{1}_mean=0.933513,rateIgrBrlens{1}_median=0.775359,rateIgrBrlens{1}_95%HPD={1.75E-4,2.309701},brlenIgrBrlens{2}_mean=0.156611,brlenIgrBrlens{2}_median=0.139825,brlenIgrBrlens{2}_95%HPD={0.0,0.360814},rateIgrBrlens{2}_mean=1.453315,rateIgrBrlens{2}_median=1.100663,rateIgrBrlens{2}_95%HPD={2.0E-6,3.957038}]:6.79702,Uranolophus_wyomingensis[&prob=1.0,prob_stddev=0.0,prob_range={1.0,1.0},prob(percent)="100",prob+-sd="100+-0",height_mean=3.3972971,height_median=3.36493423,height_95%HPD={2.56669006,4.28517628},age_mean=135.686259,age_median=135.501577,age_95%HPD={134.650231,137.281522},length_mean=0.0760033646,length_median=0.07286526,length_95%HPD={0.02428586,0.1383166},brlenIgrBrlens{1}_mean=0.098769,brlenIgrBrlens{1}_median=0.092996,brlenIgrBrlens{1}_95%HPD={0.0,0.186314},rateIgrBrlens{1}_mean=1.426161,rateIgrBrlens{1}_median=1.283015,rateIgrBrlens{1}_95%HPD={0.179667,2.971431},brlenIgrBrlens{2}_mean=0.235799,brlenIgrBrlens{2}_median=0.226333,brlenIgrBrlens{2}_95%HPD={0.082262,0.4312},rateIgrBrlens{2}_mean=3.481797,rateIgrBrlens{2}_median=3.142513,rateIgrBrlens{2}_95%HPD={0.858349,7.085946}]:3.636676)[&prob=0.51919744,prob_stddev=0.00989817518,prob_range={0.512198374,0.526196507},prob(percent)="52",prob+-sd="52+-1",height_mean=3.46322487,height_median=3.42706709,height_95%HPD={2.59215684,4.32748128},age_mean=139.164664,age_median=139.138254,age_95%HPD={136.857415,141.427594},length_mean=0.0269275089,length_median=0.02201183,length_95%HPD={7.506653E-7,0.06755757},brlenIgrBrlens{1}_mean=0.01969,brlenIgrBrlens{1}_median=0.013106,brlenIgrBrlens{1}_95%HPD={0.0,0.060388},rateIgrBrlens{1}_mean=0.876757,rateIgrBrlens{1}_median=0.653224,rateIgrBrlens{1}_95%HPD={2.0E-6,2.436306},brlenIgrBrlens{2}_mean=0.023592,brlenIgrBrlens{2}_median=0.008134,brlenIgrBrlens{2}_95%HPD={0.0,0.101394},rateIgrBrlens{2}_mean=0.972673,rateIgrBrlens{2}_median=0.470613,rateIgrBrlens{2}_95%HPD={1.0E-6,3.606859}]:1.108295)[&prob=1.0,prob_stddev=0.0,prob_range={1.0,1.0},prob(percent)="100",prob+-sd="100+-0",height_mean=3.51211078,height_median=3.47796975,height_95%HPD={2.68306514,4.43336658},age_mean=140.309521,age_median=140.246548,age_95%HPD={138.26015,142.483952},length_mean=0.089926457,length_median=0.08717664,length_95%HPD={0.04421658,0.1397349},brlenIgrBrlens{1}_mean=0.325118,brlenIgrBrlens{1}_median=0.313657,brlenIgrBrlens{1}_95%HPD={0.141365,0.536906},rateIgrBrlens{1}_mean=3.79431,rateIgrBrlens{1}_median=3.598786,rateIgrBrlens{1}_95%HPD={1.46869,6.510879},brlenIgrBrlens{2}_mean=0.602239,brlenIgrBrlens{2}_median=0.569659,brlenIgrBrlens{2}_95%HPD={0.266689,1.01384},rateIgrBrlens{2}_mean=7.05167,rateIgrBrlens{2}_median=6.645925,rateIgrBrlens{2}_95%HPD={2.719971,12.17186}]:3.543914,Diabolepis_speratus[&prob=1.0,prob_stddev=0.0,prob_range={1.0,1.0},prob(percent)="100",prob+-sd="100+-0",height_mean=3.60173138,height_median=3.56623275,height_95%HPD={2.73847551,4.51630739},age_mean=143.905555,age_median=143.784129,age_95%HPD={141.956623,146.245568},length_mean=3.05852164E-4,length_median=0.0,length_95%HPD={0.0,0.0},brlenIgrBrlens{1}_mean=2.13E-4,brlenIgrBrlens{1}_median=0.0,brlenIgrBrlens{1}_95%HPD={0.0,0.0},rateIgrBrlens{1}_mean=0.999913,rateIgrBrlens{1}_median=1.0,rateIgrBrlens{1}_95%HPD={1.0,1.0},brlenIgrBrlens{2}_mean=2.39E-4,brlenIgrBrlens{2}_median=0.0,brlenIgrBrlens{2}_95%HPD={0.0,0.0},rateIgrBrlens{2}_mean=1.001255,rateIgrBrlens{2}_median=1.0,rateIgrBrlens{2}_95%HPD={1.0,1.0}]:0.006334)[&prob=1.0,prob_stddev=0.0,prob_range={1.0,1.0},prob(percent)="100",prob+-sd="100+-0",height_mean=3.60203723,height_median=3.56641981,height_95%HPD={2.73929302,4.51630739},age_mean=143.919791,age_median=143.790462,age_95%HPD={141.936837,146.243668},length_mean=0.0727046345,length_median=0.06821435,length_95%HPD={0.02931172,0.1256858},brlenIgrBrlens{1}_mean=0.201777,brlenIgrBrlens{1}_median=0.193335,brlenIgrBrlens{1}_95%HPD={0.075651,0.345035},rateIgrBrlens{1}_mean=3.035472,rateIgrBrlens{1}_median=2.837064,rateIgrBrlens{1}_95%HPD={0.825609,5.554584},brlenIgrBrlens{2}_mean=0.294927,brlenIgrBrlens{2}_median=0.281615,brlenIgrBrlens{2}_95%HPD={0.132229,0.480507},rateIgrBrlens{2}_mean=4.464499,rateIgrBrlens{2}_median=4.16209,rateIgrBrlens{2}_95%HPD={1.394334,8.110948}]:2.349257,Youngolepis[&prob=1.0,prob_stddev=0.0,prob_range={1.0,1.0},prob(percent)="100",prob+-sd="100+-0",height_mean=3.62499056,height_median=3.59310427,height_95%HPD={2.70422346,4.57223253},age_mean=144.738612,age_median=145.472955,age_95%HPD={140.470927,146.24983},length_mean=0.0497513062,length_median=0.0,length_95%HPD={0.0,0.1930809},brlenIgrBrlens{1}_mean=0.032347,brlenIgrBrlens{1}_median=0.0,brlenIgrBrlens{1}_95%HPD={0.0,0.139147},rateIgrBrlens{1}_mean=0.898875,rateIgrBrlens{1}_median=1.0,rateIgrBrlens{1}_95%HPD={1.45E-4,1.488067},brlenIgrBrlens{2}_mean=0.00739,brlenIgrBrlens{2}_median=0.0,brlenIgrBrlens{2}_95%HPD={0.0,0.042518},rateIgrBrlens{2}_mean=0.656254,rateIgrBrlens{2}_median=1.0,rateIgrBrlens{2}_95%HPD={0.001105,1.0}]:0.666764)[&prob=1.0,prob_stddev=0.0,prob_range={1.0,1.0},prob(percent)="100",prob+-sd="100+-0",height_mean=3.67474187,height_median=3.63895157,height_95%HPD={2.80761997,4.60775619},age_mean=146.853243,age_median=146.139719,age_95%HPD={144.279804,150.498746},length_mean=0.0610645299,length_median=0.05525448,length_95%HPD={0.01088239,0.1231457},brlenIgrBrlens{1}_mean=0.06865,brlenIgrBrlens{1}_median=0.055632,brlenIgrBrlens{1}_95%HPD={3.0E-6,0.175539},rateIgrBrlens{1}_mean=1.202351,rateIgrBrlens{1}_median=1.005319,rateIgrBrlens{1}_95%HPD={8.8E-5,2.974246},brlenIgrBrlens{2}_mean=0.123607,brlenIgrBrlens{2}_median=0.116895,brlenIgrBrlens{2}_95%HPD={0.037017,0.23157},rateIgrBrlens{2}_mean=2.514146,rateIgrBrlens{2}_median=2.127627,rateIgrBrlens{2}_95%HPD={0.36525,5.57005}]:2.92091,(((Porolepis[&prob=1.0,prob_stddev=0.0,prob_range={1.0,1.0},prob(percent)="100",prob+-sd="100+-0",height_mean=3.23147273,height_median=3.200219,height_95%HPD={2.41627755,4.07855148},age_mean=129.056423,age_median=129.173209,age_95%HPD={122.676638,135.219103},length_mean=0.0232524182,length_median=0.0,length_95%HPD={0.0,0.1140879},brlenIgrBrlens{1}_mean=0.008037,brlenIgrBrlens{1}_median=0.0,brlenIgrBrlens{1}_95%HPD={0.0,0.039479},rateIgrBrlens{1}_mean=0.779963,rateIgrBrlens{1}_median=1.0,rateIgrBrlens{1}_95%HPD={4.5E-5,1.110122},brlenIgrBrlens{2}_mean=0.001417,brlenIgrBrlens{2}_median=0.0,brlenIgrBrlens{2}_95%HPD={0.0,0.008356},rateIgrBrlens{2}_mean=0.587051,rateIgrBrlens{2}_median=1.0,rateIgrBrlens{2}_95%HPD={2.18E-4,1.0}]:0.83064,((Glyptolepis[&prob=1.0,prob_stddev=0.0,prob_range={1.0,1.0},prob(percent)="100",prob+-sd="100+-0",height_mean=2.8899356,height_median=2.86015405,height_95%HPD={2.17105919,3.65765549},age_mean=115.448582,age_median=116.294013,age_95%HPD={108.005924,120.349327},length_mean=0.0546384631,length_median=0.02364202,length_95%HPD={0.0,0.2174307},brlenIgrBrlens{1}_mean=0.010996,brlenIgrBrlens{1}_median=0.004323,brlenIgrBrlens{1}_95%HPD={0.0,0.043983},rateIgrBrlens{1}_mean=0.54152,rateIgrBrlens{1}_median=0.404358,rateIgrBrlens{1}_95%HPD={0.005624,1.0},brlenIgrBrlens{2}_mean=0.002508,brlenIgrBrlens{2}_median=1.03E-4,brlenIgrBrlens{2}_95%HPD={0.0,0.013687},rateIgrBrlens{2}_mean=0.37093,rateIgrBrlens{2}_median=0.050189,rateIgrBrlens{2}_95%HPD={6.0E-5,1.0}]:1.748537,(Holoptychius[&prob=1.0,prob_stddev=0.0,prob_range={1.0,1.0},prob(percent)="100",prob+-sd="100+-0",height_mean=2.65979037,height_median=2.63521909,height_95%HPD={2.00470928,3.39856415},age_mean=106.228959,age_median=107.340776,age_95%HPD={98.9064116,109.749706},length_mean=0.133546295,length_median=0.1061728,length_95%HPD={0.0,0.3735158},brlenIgrBrlens{1}_mean=0.037987,brlenIgrBrlens{1}_median=0.028342,brlenIgrBrlens{1}_95%HPD={0.0,0.110919},rateIgrBrlens{1}_mean=0.50285,rateIgrBrlens{1}_median=0.358197,rateIgrBrlens{1}_95%HPD={2.27E-4,1.120097},brlenIgrBrlens{2}_mean=0.007917,brlenIgrBrlens{2}_median=0.002714,brlenIgrBrlens{2}_95%HPD={0.0,0.032871},rateIgrBrlens{2}_mean=0.242287,rateIgrBrlens{2}_median=0.054144,rateIgrBrlens{2}_95%HPD={1.95E-4,1.0}]:3.920706,(Laccognathus[&prob=1.0,prob_stddev=0.0,prob_range={1.0,1.0},prob(percent)="100",prob+-sd="100+-0",height_mean=2.6844314,height_median=2.65782119,height_95%HPD={1.98768593,3.37490364},age_mean=107.218475,age_median=107.127579,age_95%HPD={101.163341,114.101055},length_mean=0.0320971259,length_median=0.003383338,length_95%HPD={0.0,0.1388798},brlenIgrBrlens{1}_mean=0.01833,brlenIgrBrlens{1}_median=0.001549,brlenIgrBrlens{1}_95%HPD={0.0,0.077508},rateIgrBrlens{1}_mean=0.902353,rateIgrBrlens{1}_median=1.0,rateIgrBrlens{1}_95%HPD={2.0E-6,1.61707},brlenIgrBrlens{2}_mean=0.002497,brlenIgrBrlens{2}_median=1.0E-6,brlenIgrBrlens{2}_95%HPD={0.0,0.014778},rateIgrBrlens{2}_mean=0.549243,rateIgrBrlens{2}_median=0.799652,rateIgrBrlens{2}_95%HPD={2.15E-4,1.0}]:1.132867,Quebecius_quebecensis[&prob=1.0,prob_stddev=0.0,prob_range={1.0,1.0},prob(percent)="100",prob+-sd="100+-0",height_mean=2.58844968,height_median=2.56462134,height_95%HPD={1.90886718,3.25219201},age_mean=103.362914,age_median=102.955773,age_95%HPD={99.2505848,108.419233},length_mean=0.12807885,length_median=0.1166295,length_95%HPD={0.02591083,0.254981},brlenIgrBrlens{1}_mean=0.181751,brlenIgrBrlens{1}_median=0.171407,brlenIgrBrlens{1}_95%HPD={0.059604,0.322246},rateIgrBrlens{1}_mean=1.725993,rateIgrBrlens{1}_median=1.493199,rateIgrBrlens{1}_95%HPD={0.29904,3.616005},brlenIgrBrlens{2}_mean=0.05348,brlenIgrBrlens{2}_median=0.040371,brlenIgrBrlens{2}_95%HPD={0.0,0.146807},rateIgrBrlens{2}_mean=0.513812,rateIgrBrlens{2}_median=0.345526,rateIgrBrlens{2}_95%HPD={2.0E-6,1.535198}]:5.304673)[&prob=1.0,prob_stddev=0.0,prob_range={1.0,1.0},prob(percent)="100",prob+-sd="100+-0",height_mean=2.71652853,height_median=2.69102018,height_95%HPD={2.04021821,3.43552313},age_mean=108.5097,age_median=108.260446,age_95%HPD={103.045642,114.612012},length_mean=0.0768081329,length_median=0.06341836,length_95%HPD={0.006406937,0.1849083},brlenIgrBrlens{1}_mean=0.082742,brlenIgrBrlens{1}_median=0.076666,brlenIgrBrlens{1}_95%HPD={0.003876,0.171493},rateIgrBrlens{1}_mean=1.415905,rateIgrBrlens{1}_median=1.197832,rateIgrBrlens{1}_95%HPD={0.066784,3.348524},brlenIgrBrlens{2}_mean=0.010633,brlenIgrBrlens{2}_median=0.004849,brlenIgrBrlens{2}_95%HPD={0.0,0.040285},rateIgrBrlens{2}_mean=0.191496,rateIgrBrlens{2}_median=0.074975,rateIgrBrlens{2}_95%HPD={1.0E-6,0.764096}]:3.001036)[&prob=1.0,prob_stddev=0.0,prob_range={1.0,1.0},prob(percent)="100",prob+-sd="100+-0",height_mean=2.79333666,height_median=2.76595442,height_95%HPD={2.12713983,3.55623111},age_mean=111.590185,age_median=111.261482,age_95%HPD={105.654676,118.37315},length_mean=0.151237396,length_median=0.1339112,length_95%HPD={0.01111146,0.3356347},brlenIgrBrlens{1}_mean=0.054459,brlenIgrBrlens{1}_median=0.048784,brlenIgrBrlens{1}_95%HPD={4.44E-4,0.116136},rateIgrBrlens{1}_mean=0.529141,rateIgrBrlens{1}_median=0.37549,rateIgrBrlens{1}_95%HPD={8.17E-4,1.50689},brlenIgrBrlens{2}_mean=0.062421,brlenIgrBrlens{2}_median=0.057103,brlenIgrBrlens{2}_95%HPD={0.007959,0.125903},rateIgrBrlens{2}_mean=0.651632,rateIgrBrlens{2}_median=0.438965,rateIgrBrlens{2}_95%HPD={0.013867,1.915323}]:6.781068)[&prob=1.0,prob_stddev=0.0,prob_range={1.0,1.0},prob(percent)="100",prob+-sd="100+-0",height_mean=2.94457406,height_median=2.91485682,height_95%HPD={2.21015161,3.72973188},age_mean=117.619524,age_median=118.04255,age_95%HPD={109.361144,124.065052},length_mean=0.219711776,length_median=0.2048703,length_95%HPD={0.0119007,0.449188},brlenIgrBrlens{1}_mean=0.070525,brlenIgrBrlens{1}_median=0.061705,brlenIgrBrlens{1}_95%HPD={1.0E-6,0.15972},rateIgrBrlens{1}_mean=0.429811,rateIgrBrlens{1}_median=0.315814,rateIgrBrlens{1}_95%HPD={5.0E-6,1.189361},brlenIgrBrlens{2}_mean=0.006263,brlenIgrBrlens{2}_median=0.002689,brlenIgrBrlens{2}_95%HPD={0.0,0.024526},rateIgrBrlens{2}_mean=0.042841,rateIgrBrlens{2}_median=0.013774,rateIgrBrlens{2}_95%HPD={1.0E-6,0.164371}]:8.059268,Nasogaluakus_chorni[&prob=1.0,prob_stddev=0.0,prob_range={1.0,1.0},prob(percent)="100",prob+-sd="100+-0",height_mean=3.08450158,height_median=3.05323199,height_95%HPD={2.30588379,3.89166482},age_mean=123.177469,age_median=122.562027,age_95%HPD={120.350065,127.895022},length_mean=0.0797842566,length_median=0.07066766,length_95%HPD={0.0,0.1801718},brlenIgrBrlens{1}_mean=0.093004,brlenIgrBrlens{1}_median=0.079684,brlenIgrBrlens{1}_95%HPD={0.0,0.220224},rateIgrBrlens{1}_mean=1.346244,rateIgrBrlens{1}_median=1.119743,rateIgrBrlens{1}_95%HPD={0.118225,3.06536},brlenIgrBrlens{2}_mean=0.041981,brlenIgrBrlens{2}_median=0.00901,brlenIgrBrlens{2}_95%HPD={0.0,0.196062},rateIgrBrlens{2}_mean=0.555185,rateIgrBrlens{2}_median=0.172743,rateIgrBrlens{2}_95%HPD={1.0E-6,2.326515}]:3.539791)[&prob=1.0,prob_stddev=0.0,prob_range={1.0,1.0},prob(percent)="100",prob+-sd="100+-0",height_mean=3.16428584,height_median=3.1339889,height_95%HPD={2.37670816,4.00217476},age_mean=126.36992,age_median=126.101818,age_95%HPD={121.487682,131.741975},length_mean=0.0904393133,length_median=0.07784088,length_95%HPD={0.00296307,0.2073208},brlenIgrBrlens{1}_mean=0.087524,brlenIgrBrlens{1}_median=0.080361,brlenIgrBrlens{1}_95%HPD={8.0E-6,0.178206},rateIgrBrlens{1}_mean=1.277737,rateIgrBrlens{1}_median=1.051862,rateIgrBrlens{1}_95%HPD={0.058568,3.051446},brlenIgrBrlens{2}_mean=0.005876,brlenIgrBrlens{2}_median=0.002506,brlenIgrBrlens{2}_95%HPD={0.0,0.022788},rateIgrBrlens{2}_mean=0.101617,rateIgrBrlens{2}_median=0.033221,rateIgrBrlens{2}_95%HPD={1.0E-6,0.430777}]:3.902031)[&prob=1.0,prob_stddev=0.0,prob_range={1.0,1.0},prob(percent)="100",prob+-sd="100+-0",height_mean=3.25472515,height_median=3.22266711,height_95%HPD={2.45766916,4.12974423},age_mean=129.987419,age_median=130.003849,age_95%HPD={124.351713,135.260218},length_mean=0.0465592635,length_median=0.03552409,length_95%HPD={5.9699E-6,0.129666},brlenIgrBrlens{1}_mean=0.030878,brlenIgrBrlens{1}_median=0.024455,brlenIgrBrlens{1}_95%HPD={0.0,0.08328},rateIgrBrlens{1}_mean=0.908589,rateIgrBrlens{1}_median=0.676507,rateIgrBrlens{1}_95%HPD={9.3E-5,2.497995},brlenIgrBrlens{2}_mean=0.006067,brlenIgrBrlens{2}_median=0.002492,brlenIgrBrlens{2}_95%HPD={0.0,0.024375},rateIgrBrlens{2}_mean=0.250891,rateIgrBrlens{2}_median=0.075833,rateIgrBrlens{2}_95%HPD={1.0E-6,1.073859}]:2.092324,Durialepis[&prob=1.0,prob_stddev=0.0,prob_range={1.0,1.0},prob(percent)="100",prob+-sd="100+-0",height_mean=3.26322351,height_median=3.23197649,height_95%HPD={2.43396473,4.10774354},age_mean=130.323452,age_median=130.923064,age_95%HPD={124.199968,134.64931},length_mean=0.0380609007,length_median=0.01283838,length_95%HPD={0.0,0.1591684},brlenIgrBrlens{1}_mean=0.02201,brlenIgrBrlens{1}_median=0.01016,brlenIgrBrlens{1}_95%HPD={0.0,0.077011},rateIgrBrlens{1}_mean=0.95266,rateIgrBrlens{1}_median=1.0,rateIgrBrlens{1}_95%HPD={0.021381,1.91866},brlenIgrBrlens{2}_mean=0.002984,brlenIgrBrlens{2}_median=5.4E-5,brlenIgrBrlens{2}_95%HPD={0.0,0.015194},rateIgrBrlens{2}_mean=0.527304,rateIgrBrlens{2}_median=0.383677,rateIgrBrlens{2}_95%HPD={7.39E-4,1.0}]:1.173109)[&prob=1.0,prob_stddev=0.0,prob_range={1.0,1.0},prob(percent)="100",prob+-sd="100+-0",height_mean=3.30128441,height_median=3.26821999,height_95%HPD={2.48622094,4.16791087},age_mean=131.850085,age_median=132.096173,age_95%HPD={126.002207,136.503816},length_mean=0.252278351,length_median=0.244544,length_95%HPD={0.09149393,0.4254347},brlenIgrBrlens{1}_mean=0.382054,brlenIgrBrlens{1}_median=0.3671,brlenIgrBrlens{1}_95%HPD={0.185118,0.611378},rateIgrBrlens{1}_mean=1.702862,rateIgrBrlens{1}_median=1.532588,rateIgrBrlens{1}_95%HPD={0.507996,3.287754},brlenIgrBrlens{2}_mean=0.066219,brlenIgrBrlens{2}_median=0.059698,brlenIgrBrlens{2}_95%HPD={0.009656,0.13524},rateIgrBrlens{2}_mean=0.298303,rateIgrBrlens{2}_median=0.249793,rateIgrBrlens{2}_95%HPD={0.03018,0.702819}]:10.0255,Powichthys[&prob=1.0,prob_stddev=0.0,prob_range={1.0,1.0},prob(percent)="100",prob+-sd="100+-0",height_mean=3.52499314,height_median=3.49082531,height_95%HPD={2.63165758,4.42707571},age_mean=140.803281,age_median=140.972567,age_95%HPD={135.693211,146.228404},length_mean=0.0285696254,length_median=0.0,length_95%HPD={0.0,0.125961},brlenIgrBrlens{1}_mean=0.024493,brlenIgrBrlens{1}_median=0.0,brlenIgrBrlens{1}_95%HPD={0.0,0.110996},rateIgrBrlens{1}_mean=1.026959,rateIgrBrlens{1}_median=1.0,rateIgrBrlens{1}_95%HPD={7.0E-6,1.961009},brlenIgrBrlens{2}_mean=0.001884,brlenIgrBrlens{2}_median=0.0,brlenIgrBrlens{2}_95%HPD={0.0,0.010739},rateIgrBrlens{2}_mean=0.558887,rateIgrBrlens{2}_median=1.0,rateIgrBrlens{2}_95%HPD={1.15E-4,1.0}]:1.149103)[&prob=1.0,prob_stddev=0.0,prob_range={1.0,1.0},prob(percent)="100",prob+-sd="100+-0",height_mean=3.55356276,height_median=3.51808068,height_95%HPD={2.68525137,4.48096744},age_mean=141.954867,age_median=142.12167,age_95%HPD={136.195691,146.576588},length_mean=0.182243635,length_median=0.173868,length_95%HPD={0.05297164,0.3249188},brlenIgrBrlens{1}_mean=0.27727,brlenIgrBrlens{1}_median=0.264676,brlenIgrBrlens{1}_95%HPD={0.08299,0.496832},rateIgrBrlens{1}_mean=1.732922,rateIgrBrlens{1}_median=1.543923,rateIgrBrlens{1}_95%HPD={0.397242,3.589466},brlenIgrBrlens{2}_mean=0.010622,brlenIgrBrlens{2}_median=0.004647,brlenIgrBrlens{2}_95%HPD={0.0,0.041336},rateIgrBrlens{2}_mean=0.067121,rateIgrBrlens{2}_median=0.02701,rateIgrBrlens{2}_95%HPD={1.0E-6,0.262444}]:6.938959)[&prob=1.0,prob_stddev=0.0,prob_range={1.0,1.0},prob(percent)="100",prob+-sd="100+-0",height_mean=3.7358064,height_median=3.69894284,height_95%HPD={2.83607745,4.66183786},age_mean=149.299355,age_median=149.060629,age_95%HPD={145.961076,153.183382},length_mean=0.0912777931,length_median=0.0841385,length_95%HPD={0.01313054,0.1804759},brlenIgrBrlens{1}_mean=0.199659,brlenIgrBrlens{1}_median=0.184378,brlenIgrBrlens{1}_95%HPD={5.7E-5,0.419861},rateIgrBrlens{1}_mean=2.315485,rateIgrBrlens{1}_median=2.11933,rateIgrBrlens{1}_95%HPD={0.138505,4.809128},brlenIgrBrlens{2}_mean=0.095711,brlenIgrBrlens{2}_median=0.089049,brlenIgrBrlens{2}_95%HPD={0.0,0.189404},rateIgrBrlens{2}_mean=1.302338,rateIgrBrlens{2}_median=1.060735,rateIgrBrlens{2}_95%HPD={4.0E-6,3.125021}]:3.729242,(Meemannia[&prob=1.0,prob_stddev=0.0,prob_range={1.0,1.0},prob(percent)="100",prob+-sd="100+-0",height_mean=3.5603368,height_median=3.5283496,height_95%HPD={2.66343028,4.47694945},age_mean=142.197677,age_median=142.277075,age_95%HPD={138.308385,146.244406},length_mean=0.0307088303,length_median=0.0,length_95%HPD={0.0,0.1496724},brlenIgrBrlens{1}_mean=0.017062,brlenIgrBrlens{1}_median=0.0,brlenIgrBrlens{1}_95%HPD={0.0,0.088437},rateIgrBrlens{1}_mean=0.848252,rateIgrBrlens{1}_median=1.0,rateIgrBrlens{1}_95%HPD={1.68E-4,1.280413},brlenIgrBrlens{2}_mean=0.009501,brlenIgrBrlens{2}_median=0.0,brlenIgrBrlens{2}_95%HPD={0.0,0.048732},rateIgrBrlens{2}_mean=0.713466,rateIgrBrlens{2}_median=1.0,rateIgrBrlens{2}_95%HPD={1.2E-5,1.0}]:1.205964,(Raynerius_splendens[&prob=1.0,prob_stddev=0.0,prob_range={1.0,1.0},prob(percent)="100",prob+-sd="100+-0",height_mean=2.66670169,height_median=2.64216799,height_95%HPD={1.99966702,3.37350699},age_mean=106.505538,age_median=107.087873,age_95%HPD={101.536757,109.748659},length_mean=0.0516397613,length_median=0.009648721,length_95%HPD={0.0,0.2240481},brlenIgrBrlens{1}_mean=0.010347,brlenIgrBrlens{1}_median=0.001565,brlenIgrBrlens{1}_95%HPD={0.0,0.045386},rateIgrBrlens{1}_mean=0.643452,rateIgrBrlens{1}_median=0.829483,rateIgrBrlens{1}_95%HPD={0.011117,1.0},brlenIgrBrlens{2}_mean=0.004569,brlenIgrBrlens{2}_median=8.3E-5,brlenIgrBrlens{2}_95%HPD={0.0,0.02385},rateIgrBrlens{2}_mean=0.546614,rateIgrBrlens{2}_median=0.41296,rateIgrBrlens{2}_95%HPD={7.22E-4,1.0}]:1.362559,Cheirolepis[&prob=1.0,prob_stddev=0.0,prob_range={1.0,1.0},prob(percent)="100",prob+-sd="100+-0",height_mean=2.65578992,height_median=2.63178691,height_95%HPD={1.97781612,3.36939991},age_mean=106.056914,age_median=105.976264,age_95%HPD={99.2530916,112.622452},length_mean=0.0625515301,length_median=0.04602901,length_95%HPD={0.0,0.1749413},brlenIgrBrlens{1}_mean=0.025625,brlenIgrBrlens{1}_median=0.021823,brlenIgrBrlens{1}_95%HPD={0.0,0.062625},rateIgrBrlens{1}_mean=0.674779,rateIgrBrlens{1}_median=0.495259,rateIgrBrlens{1}_95%HPD={1.36E-4,1.829187},brlenIgrBrlens{2}_mean=0.017024,brlenIgrBrlens{2}_median=0.012585,brlenIgrBrlens{2}_95%HPD={0.0,0.04936},rateIgrBrlens{2}_mean=0.492222,rateIgrBrlens{2}_median=0.292741,rateIgrBrlens{2}_95%HPD={1.0E-6,1.516644}]:2.474168)[&prob=1.0,prob_stddev=0.0,prob_range={1.0,1.0},prob(percent)="100",prob+-sd="100+-0",height_mean=2.71834145,height_median=2.69282838,height_95%HPD={2.02840599,3.44623721},age_mean=108.564781,age_median=108.450432,age_95%HPD={101.579298,115.838571},length_mean=0.872704185,length_median=0.8638202,length_95%HPD={0.5552745,1.193712},brlenIgrBrlens{1}_mean=0.261399,brlenIgrBrlens{1}_median=0.242198,brlenIgrBrlens{1}_95%HPD={0.07377,0.495055},rateIgrBrlens{1}_mean=0.307731,rateIgrBrlens{1}_median=0.282248,rateIgrBrlens{1}_95%HPD={0.073766,0.593226},brlenIgrBrlens{2}_mean=0.1553,brlenIgrBrlens{2}_median=0.148475,brlenIgrBrlens{2}_95%HPD={3.0E-6,0.300051},rateIgrBrlens{2}_mean=0.183388,rateIgrBrlens{2}_median=0.169806,rateIgrBrlens{2}_95%HPD={3.0E-6,0.371345}]:35.03261)[&prob=1.0,prob_stddev=0.0,prob_range={1.0,1.0},prob(percent)="100",prob+-sd="100+-0",height_mean=3.59104563,height_median=3.55800863,height_95%HPD={2.7124367,4.56438635},age_mean=143.425651,age_median=143.483039,age_95%HPD={137.852972,148.546347},length_mean=0.236038559,length_median=0.2329781,length_95%HPD={0.07343462,0.4106494},brlenIgrBrlens{1}_mean=0.192425,brlenIgrBrlens{1}_median=0.170324,brlenIgrBrlens{1}_95%HPD={1.0E-5,0.428779},rateIgrBrlens{1}_mean=0.877731,rateIgrBrlens{1}_median=0.74609,rateIgrBrlens{1}_95%HPD={6.9E-5,2.022397},brlenIgrBrlens{2}_mean=0.047312,brlenIgrBrlens{2}_median=0.025412,brlenIgrBrlens{2}_95%HPD={0.0,0.165073},rateIgrBrlens{2}_mean=0.221309,rateIgrBrlens{2}_median=0.112885,rateIgrBrlens{2}_95%HPD={1.0E-6,0.790502}]:9.306831)[&prob=1.0,prob_stddev=0.0,prob_range={1.0,1.0},prob(percent)="100",prob+-sd="100+-0",height_mean=3.82708419,height_median=3.789503,height_95%HPD={2.89544847,4.7734001},age_mean=152.937178,age_median=152.789871,age_95%HPD={148.819854,157.314209},length_mean=0.0796081187,length_median=0.07212248,length_95%HPD={0.001318291,0.169467},brlenIgrBrlens{1}_mean=0.133928,brlenIgrBrlens{1}_median=0.117235,brlenIgrBrlens{1}_95%HPD={5.0E-6,0.31677},rateIgrBrlens{1}_mean=1.813926,rateIgrBrlens{1}_median=1.587524,rateIgrBrlens{1}_95%HPD={0.001646,4.055897},brlenIgrBrlens{2}_mean=0.037598,brlenIgrBrlens{2}_median=0.027024,brlenIgrBrlens{2}_95%HPD={0.0,0.111842},rateIgrBrlens{2}_mean=0.610516,rateIgrBrlens{2}_median=0.385965,rateIgrBrlens{2}_95%HPD={1.0E-6,1.999805}]:3.019124,Psarolepis[&prob=1.0,prob_stddev=0.0,prob_range={1.0,1.0},prob(percent)="100",prob+-sd="100+-0",height_mean=3.73878877,height_median=3.7040281,height_95%HPD={2.81007346,4.72017181},age_mean=149.31875,age_median=150.136939,age_95%HPD={141.794581,154.448471},length_mean=0.167903537,length_median=0.1471731,length_95%HPD={0.02363323,0.3662993},brlenIgrBrlens{1}_mean=0.135683,brlenIgrBrlens{1}_median=0.125164,brlenIgrBrlens{1}_95%HPD={0.010646,0.27486},rateIgrBrlens{1}_mean=1.030317,rateIgrBrlens{1}_median=0.853696,rateIgrBrlens{1}_95%HPD={0.052947,2.46584},brlenIgrBrlens{2}_mean=0.064198,brlenIgrBrlens{2}_median=0.057875,brlenIgrBrlens{2}_95%HPD={0.007475,0.133224},rateIgrBrlens{2}_mean=0.530359,rateIgrBrlens{2}_median=0.393637,rateIgrBrlens{2}_95%HPD={0.012315,1.424236}]:5.672056)[&prob=1.0,prob_stddev=0.0,prob_range={1.0,1.0},prob(percent)="100",prob+-sd="100+-0",height_mean=3.90669231,height_median=3.8670778,height_95%HPD={2.97622672,4.89200454},age_mean=156.115334,age_median=155.808995,age_95%HPD={152.063262,160.804362},length_mean=0.0373344353,length_median=0.02672174,length_95%HPD={2.868997E-6,0.1091394},brlenIgrBrlens{1}_mean=0.031047,brlenIgrBrlens{1}_median=0.016443,brlenIgrBrlens{1}_95%HPD={0.0,0.109791},rateIgrBrlens{1}_mean=0.968507,rateIgrBrlens{1}_median=0.707744,rateIgrBrlens{1}_95%HPD={3.7E-5,2.777246},brlenIgrBrlens{2}_mean=0.00711,brlenIgrBrlens{2}_median=0.002765,brlenIgrBrlens{2}_95%HPD={0.0,0.028517},rateIgrBrlens{2}_mean=0.36052,rateIgrBrlens{2}_median=0.122123,rateIgrBrlens{2}_95%HPD={1.0E-6,1.557041}]:1.272134)[&prob=1.0,prob_stddev=0.0,prob_range={1.0,1.0},prob(percent)="100",prob+-sd="100+-0",height_mean=3.94402674,height_median=3.90654788,height_95%HPD={3.0105462,4.95854111},age_mean=157.591957,age_median=157.081129,age_95%HPD={155.001117,161.807018},length_mean=0.0,length_median=0.0,length_95%HPD={0.0,0.0},brlenIgrBrlens{1}_mean=1.0,brlenIgrBrlens{1}_median=1.0,brlenIgrBrlens{1}_95%HPD={1.0,1.0},rateIgrBrlens{1}_mean=1.0,rateIgrBrlens{1}_median=1.0,rateIgrBrlens{1}_95%HPD={1.0,1.0},brlenIgrBrlens{2}_mean=1.0,brlenIgrBrlens{2}_median=1.0,brlenIgrBrlens{2}_95%HPD={1.0,1.0},rateIgrBrlens{2}_mean=1.0,rateIgrBrlens{2}_median=1.0,rateIgrBrlens{2}_95%HPD={1.0,1.0}];
end;
