# Supplementary material for: The rapid evolution of lungfish durophagy
Source: Nat Commun. 2022 May 2;13:2390. doi: 10.1038/s41467-022-30091-3 (PMC9061808; doi:10.1038/s41467-022-30091-3)
Supplement: Supplementary file 5 — Supplementary Software [file 41467_2022_30091_MOESM5_ESM.zip › Supplementary Software/MrBayes_tip_dating_analyses/2_partitions_constraint_IGR/Cui_2021_strict.run1.p]

[ID: 5317133198]
Gen	LnL	LnPr	TH{all}	TL{all}	prop_ancfossil{all}	alpha{all}	net_speciation{all}	relative_extinction{all}	relative_fossilization{all}	igrvar{1}	igrvar{2}	clockrate{all}
0	-5.335714e+03	-2.986476e+03	5.812500e+00	8.862631e+01	0.000000e+00	1.000000e+00	1.000000e-01	9.000000e-01	1.000000e-01	1.000000e+00	1.000000e+00	2.500000e-02
20000	-4.655834e+03	-7.621558e+02	1.072925e+00	1.323811e+01	1.162791e-02	3.475885e+00	1.124240e-02	9.559336e-01	1.484223e-02	2.428351e-02	1.992927e-02	4.719604e-03
40000	-4.646647e+03	-7.195723e+02	1.376344e+00	1.601657e+01	1.162791e-02	2.714722e+00	1.563915e-02	9.564706e-01	8.968842e-03	1.893672e-02	1.412710e-02	6.078883e-03
60000	-4.649551e+03	-7.176604e+02	1.220433e+00	1.479746e+01	2.325581e-02	2.375870e+00	1.732910e-02	9.253043e-01	2.446582e-02	1.531949e-02	1.549796e-02	5.485045e-03
80000	-4.640017e+03	-7.088395e+02	1.117684e+00	1.302096e+01	2.325581e-02	3.392176e+00	1.197487e-02	9.726544e-01	7.122673e-03	1.367127e-02	1.573230e-02	4.955931e-03
100000	-4.637404e+03	-7.542059e+02	1.317178e+00	1.434745e+01	1.162791e-02	2.142052e+00	7.460062e-03	9.763422e-01	1.119876e-02	2.253057e-02	2.459754e-02	5.874255e-03
120000	-4.622086e+03	-7.021186e+02	1.250672e+00	1.411512e+01	2.325581e-02	2.605723e+00	8.745987e-03	9.704019e-01	1.402743e-02	1.131413e-02	2.395186e-02	5.793375e-03
140000	-4.620085e+03	-7.226854e+02	1.351823e+00	1.485014e+01	1.162791e-02	2.447633e+00	1.732175e-02	9.556818e-01	9.335055e-03	1.000178e-02	3.596332e-02	6.299726e-03
160000	-4.618938e+03	-7.290784e+02	1.255223e+00	1.333668e+01	3.488372e-02	2.483730e+00	1.112923e-02	9.636909e-01	1.320729e-02	9.873357e-03	4.278339e-02	5.797763e-03
180000	-4.615924e+03	-7.536308e+02	1.344066e+00	1.385049e+01	2.325581e-02	2.501021e+00	9.345116e-03	9.571906e-01	3.998189e-02	1.164522e-02	4.387613e-02	6.205821e-03
200000	-4.621058e+03	-7.205554e+02	1.403942e+00	1.466984e+01	2.325581e-02	3.504606e+00	1.168444e-02	9.672981e-01	1.365719e-02	8.232751e-03	4.744845e-02	6.599742e-03
220000	-4.620479e+03	-7.271591e+02	1.400900e+00	1.443085e+01	3.488372e-02	2.476070e+00	8.999249e-03	9.774555e-01	9.472373e-03	6.965983e-03	6.258589e-02	6.657563e-03
240000	-4.619714e+03	-7.316486e+02	1.373895e+00	1.383098e+01	3.488372e-02	3.210017e+00	6.440694e-03	9.813965e-01	1.084653e-02	6.098118e-03	8.875346e-02	6.705750e-03
260000	-4.594923e+03	-7.409677e+02	1.557569e+00	1.498762e+01	3.488372e-02	2.202287e+00	7.827386e-03	9.876475e-01	5.832761e-03	7.512349e-03	1.122785e-01	7.669476e-03
280000	-4.565177e+03	-7.917186e+02	1.706770e+00	1.642845e+01	4.651163e-02	2.704083e+00	7.765662e-03	9.867642e-01	5.649423e-03	8.047480e-03	2.046152e-01	8.549703e-03
300000	-4.548209e+03	-7.994922e+02	1.577554e+00	1.548611e+01	5.813953e-02	2.168833e+00	3.571170e-03	9.870887e-01	2.227392e-02	9.315359e-03	1.828783e-01	8.025619e-03
320000	-4.552127e+03	-8.393860e+02	1.465149e+00	1.484843e+01	3.488372e-02	2.679981e+00	7.147992e-03	9.855566e-01	6.475598e-03	9.380728e-03	2.271585e-01	7.446311e-03
340000	-4.544206e+03	-8.269115e+02	1.597534e+00	1.535182e+01	3.488372e-02	3.214307e+00	7.149099e-03	9.924595e-01	2.816421e-03	8.620491e-03	2.591797e-01	8.238681e-03
360000	-4.546454e+03	-8.166574e+02	1.515005e+00	1.406306e+01	1.162791e-02	3.176745e+00	4.996772e-03	9.872551e-01	1.101402e-02	9.140488e-03	3.048348e-01	8.057737e-03
380000	-4.535772e+03	-8.180211e+02	1.576080e+00	1.487605e+01	1.162791e-02	2.673539e+00	6.509528e-03	9.883042e-01	5.630924e-03	7.699475e-03	3.893727e-01	8.134226e-03
400000	-4.553240e+03	-7.809277e+02	1.790801e+00	1.619768e+01	3.488372e-02	2.203131e+00	1.722196e-02	9.822782e-01	2.391580e-03	6.057718e-03	2.849896e-01	9.384761e-03
420000	-4.532541e+03	-7.766099e+02	1.918064e+00	1.662340e+01	2.325581e-02	2.257307e+00	1.197029e-02	9.881079e-01	2.409941e-03	8.164899e-03	2.932793e-01	1.021048e-02
440000	-4.547589e+03	-7.869154e+02	1.726359e+00	1.463711e+01	6.976744e-02	2.341433e+00	3.354994e-03	9.921003e-01	1.482683e-02	5.302896e-03	3.692872e-01	9.198072e-03
460000	-4.531194e+03	-8.229792e+02	1.881392e+00	1.547134e+01	6.976744e-02	2.413316e+00	2.559515e-03	9.963910e-01	6.907252e-03	7.016802e-03	4.646861e-01	9.980642e-03
480000	-4.540083e+03	-7.672939e+02	1.733629e+00	1.447447e+01	6.976744e-02	2.312120e+00	9.906577e-04	9.973236e-01	2.095760e-02	3.376351e-03	5.212327e-01	9.474494e-03
500000	-4.518212e+03	-7.054584e+02	1.949590e+00	1.584976e+01	2.325581e-02	2.709616e+00	2.711607e-03	9.966684e-01	4.983421e-03	1.804402e-03	5.833268e-01	1.085695e-02
520000	-4.526959e+03	-6.862808e+02	1.703585e+00	1.434363e+01	2.325581e-02	2.245951e+00	2.639657e-03	9.961055e-01	6.488148e-03	1.262125e-03	5.753010e-01	9.568776e-03
540000	-4.522917e+03	-6.720366e+02	2.040198e+00	1.794718e+01	0.000000e+00	2.045206e+00	4.275675e-03	9.966388e-01	1.785201e-03	1.236977e-03	5.827564e-01	1.133686e-02
560000	-4.514200e+03	-6.788504e+02	1.649343e+00	1.471242e+01	1.162791e-02	2.759070e+00	6.025471e-03	9.963820e-01	1.289695e-03	8.215832e-04	6.134944e-01	9.004902e-03
580000	-4.496215e+03	-7.308224e+02	1.706020e+00	1.460604e+01	4.651163e-02	2.368899e+00	3.554194e-03	9.942322e-01	7.498627e-03	1.429095e-03	9.263030e-01	9.381275e-03
600000	-4.495190e+03	-7.189836e+02	1.802573e+00	1.494710e+01	1.162791e-02	2.190705e+00	4.747840e-03	9.935026e-01	5.732614e-03	2.021358e-03	8.447610e-01	1.014231e-02
620000	-4.502164e+03	-6.439476e+02	1.920781e+00	1.604974e+01	3.488372e-02	2.583997e+00	6.896135e-03	9.859405e-01	1.224894e-02	1.041765e-03	7.521274e-01	1.089482e-02
640000	-4.510575e+03	-6.845499e+02	1.769999e+00	1.503859e+01	2.325581e-02	2.269087e+00	9.696788e-03	9.765112e-01	1.939857e-02	1.313100e-03	7.879827e-01	1.010611e-02
660000	-4.508917e+03	-6.497990e+02	1.769829e+00	1.517883e+01	3.488372e-02	2.872595e+00	1.339069e-02	9.754270e-01	1.215163e-02	9.363242e-04	6.757469e-01	1.003624e-02
680000	-4.514674e+03	-6.811056e+02	1.616544e+00	1.377660e+01	1.162791e-02	2.411770e+00	1.333868e-02	9.842935e-01	6.400444e-03	8.924532e-04	8.151743e-01	9.165619e-03
700000	-4.494141e+03	-6.598291e+02	1.714806e+00	1.452854e+01	2.325581e-02	2.216007e+00	2.595170e-02	9.708162e-01	4.778998e-03	8.644655e-04	9.503563e-01	9.746157e-03
720000	-4.477369e+03	-5.789698e+02	1.876336e+00	1.509836e+01	0.000000e+00	3.258040e+00	3.153428e-02	9.730008e-01	3.106670e-03	3.592397e-04	9.748913e-01	1.075258e-02
740000	-4.492270e+03	-5.859889e+02	1.971696e+00	1.613380e+01	2.325581e-02	3.185410e+00	7.008907e-03	9.867367e-01	1.119860e-02	4.133137e-04	8.828282e-01	1.135143e-02
760000	-4.506390e+03	-5.934225e+02	1.720874e+00	1.416890e+01	0.000000e+00	2.465527e+00	1.947530e-02	9.857818e-01	2.348385e-03	4.438205e-04	1.032299e+00	9.755653e-03
780000	-4.489903e+03	-6.237675e+02	2.076214e+00	1.665958e+01	2.325581e-02	2.086744e+00	1.283610e-02	9.824050e-01	5.634856e-03	4.914744e-04	1.028940e+00	1.173027e-02
800000	-4.477487e+03	-6.527855e+02	1.729636e+00	1.465011e+01	2.325581e-02	2.475300e+00	8.918329e-03	9.900768e-01	4.329103e-03	3.858075e-04	1.455102e+00	9.686500e-03
820000	-4.474137e+03	-6.909297e+02	1.494622e+00	1.321233e+01	2.325581e-02	2.647984e+00	1.366684e-02	9.748691e-01	1.257329e-02	6.698346e-04	1.183877e+00	8.325554e-03
840000	-4.477789e+03	-6.867647e+02	1.518574e+00	1.331847e+01	2.325581e-02	2.629336e+00	6.428423e-03	9.901038e-01	5.654504e-03	7.047139e-04	1.063766e+00	8.399582e-03
860000	-4.486256e+03	-6.762583e+02	1.786084e+00	1.541139e+01	4.651163e-02	2.213040e+00	6.502640e-03	9.893578e-01	9.243298e-03	8.583982e-04	1.163803e+00	9.894799e-03
880000	-4.493517e+03	-6.983210e+02	1.951262e+00	1.576744e+01	0.000000e+00	2.805701e+00	5.412203e-03	9.934377e-01	5.344620e-03	1.129385e-03	1.139699e+00	1.045122e-02
900000	-4.487999e+03	-7.019320e+02	2.253821e+00	1.852323e+01	1.162791e-02	1.971223e+00	5.467744e-03	9.933015e-01	4.453849e-03	1.389697e-03	1.269396e+00	1.232098e-02
920000	-4.490090e+03	-7.539826e+02	2.012851e+00	1.577275e+01	4.651163e-02	2.489316e+00	7.390112e-03	9.879061e-01	6.551477e-03	2.143693e-03	1.309697e+00	1.103774e-02
940000	-4.468443e+03	-7.081225e+02	1.843723e+00	1.471648e+01	8.139535e-02	2.459107e+00	1.011428e-02	9.803921e-01	1.441361e-02	1.311237e-03	1.358796e+00	9.958963e-03
960000	-4.464630e+03	-7.175981e+02	1.960431e+00	1.584996e+01	4.651163e-02	2.647975e+00	5.713920e-03	9.914887e-01	8.611227e-03	1.245078e-03	2.012388e+00	1.053835e-02
980000	-4.489876e+03	-6.765565e+02	2.152071e+00	1.745299e+01	4.651163e-02	2.196752e+00	6.725313e-03	9.889533e-01	8.043762e-03	1.024094e-03	1.546874e+00	1.158222e-02
1000000	-4.477057e+03	-6.781385e+02	1.923783e+00	1.578802e+01	2.325581e-02	2.772680e+00	5.204844e-03	9.921594e-01	6.692891e-03	9.604012e-04	1.655172e+00	1.008562e-02
1020000	-4.485912e+03	-6.219705e+02	2.253941e+00	1.729768e+01	2.325581e-02	2.220157e+00	6.329915e-03	9.899415e-01	8.326330e-03	7.238816e-04	1.448170e+00	1.186426e-02
1040000	-4.473759e+03	-5.952109e+02	2.078927e+00	1.679567e+01	2.325581e-02	3.117295e+00	8.925350e-03	9.857388e-01	8.803443e-03	4.449189e-04	1.603790e+00	1.121461e-02
1060000	-4.477759e+03	-5.472798e+02	2.239833e+00	1.793717e+01	0.000000e+00	2.002427e+00	7.207115e-03	9.932576e-01	2.885038e-03	3.639067e-04	1.405163e+00	1.246434e-02
1080000	-4.471455e+03	-6.069122e+02	2.061204e+00	1.755582e+01	1.162791e-02	2.047782e+00	1.168967e-02	9.891938e-01	2.054811e-03	4.302506e-04	1.528475e+00	1.127088e-02
1100000	-4.471729e+03	-6.124879e+02	1.974028e+00	1.637285e+01	2.325581e-02	2.232660e+00	1.054983e-02	9.861248e-01	6.202089e-03	4.772629e-04	1.477892e+00	1.081330e-02
1120000	-4.472188e+03	-6.007685e+02	2.132967e+00	1.741345e+01	2.325581e-02	2.075317e+00	1.040278e-02	9.884828e-01	4.494500e-03	4.853235e-04	1.552355e+00	1.173586e-02
1140000	-4.478502e+03	-5.483224e+02	2.403729e+00	1.815394e+01	2.325581e-02	1.733543e+00	3.360737e-03	9.956855e-01	6.724254e-03	3.348008e-04	1.248146e+00	1.319677e-02
1160000	-4.478249e+03	-5.389431e+02	2.187628e+00	1.753720e+01	1.162791e-02	1.608426e+00	5.820845e-03	9.950218e-01	2.800034e-03	2.367075e-04	1.617902e+00	1.199531e-02
1180000	-4.466549e+03	-5.383284e+02	1.976721e+00	1.647492e+01	2.325581e-02	2.336279e+00	4.362818e-03	9.948587e-01	3.533656e-03	2.337420e-04	1.722569e+00	1.077444e-02
1200000	-4.474046e+03	-5.080234e+02	2.157455e+00	1.755635e+01	1.162791e-02	2.409142e+00	6.742188e-03	9.924152e-01	4.050968e-03	1.782748e-04	1.382052e+00	1.185922e-02
1220000	-4.486641e+03	-5.700333e+02	1.835422e+00	1.498580e+01	4.651163e-02	2.380075e+00	2.901464e-03	9.947462e-01	1.131589e-02	2.619974e-04	1.378422e+00	1.000488e-02
1240000	-4.485662e+03	-6.244595e+02	2.295515e+00	1.832223e+01	2.325581e-02	1.748136e+00	3.685181e-03	9.963029e-01	3.284825e-03	5.562955e-04	1.592785e+00	1.263277e-02
1260000	-4.455070e+03	-6.315373e+02	2.247418e+00	1.798385e+01	5.813953e-02	2.138164e+00	3.354661e-03	9.925927e-01	1.571210e-02	7.166389e-04	1.570445e+00	1.241357e-02
1280000	-4.469207e+03	-6.481679e+02	2.103731e+00	1.667593e+01	5.813953e-02	2.239687e+00	3.344116e-03	9.923245e-01	2.170012e-02	7.190915e-04	1.445278e+00	1.160603e-02
1300000	-4.467203e+03	-6.445196e+02	2.041520e+00	1.699158e+01	5.813953e-02	1.570721e+00	4.275134e-03	9.921763e-01	7.302402e-03	6.724692e-04	1.635878e+00	1.117139e-02
1320000	-4.484265e+03	-7.034223e+02	1.911668e+00	1.542782e+01	3.488372e-02	1.962361e+00	5.236742e-03	9.953594e-01	2.807226e-03	1.128815e-03	2.274569e+00	1.043362e-02
1340000	-4.495929e+03	-6.736708e+02	2.018284e+00	1.638961e+01	4.651163e-02	2.317741e+00	5.015729e-03	9.939253e-01	5.543372e-03	1.084078e-03	1.479466e+00	1.151026e-02
1360000	-4.468625e+03	-6.987699e+02	2.030284e+00	1.688489e+01	2.325581e-02	1.856179e+00	1.040354e-02	9.929320e-01	1.391736e-03	1.457521e-03	1.705308e+00	1.159947e-02
1380000	-4.481544e+03	-6.501828e+02	2.373911e+00	1.862639e+01	1.162791e-02	2.157521e+00	5.573275e-03	9.943851e-01	4.653286e-03	9.876935e-04	1.432455e+00	1.361805e-02
1400000	-4.478314e+03	-6.785432e+02	2.068441e+00	1.631552e+01	4.651163e-02	2.663549e+00	2.238522e-03	9.961299e-01	1.360362e-02	9.797097e-04	1.657162e+00	1.193119e-02
1420000	-4.486483e+03	-6.258454e+02	2.517933e+00	1.912586e+01	5.813953e-02	1.953917e+00	4.452246e-03	9.915246e-01	1.280686e-02	8.864559e-04	1.751564e+00	1.467032e-02
1440000	-4.453613e+03	-6.593598e+02	2.186539e+00	1.641963e+01	4.651163e-02	2.307271e+00	2.758724e-03	9.927265e-01	2.422733e-02	1.591067e-03	1.388601e+00	1.293069e-02
1460000	-4.479663e+03	-6.602277e+02	1.998145e+00	1.569111e+01	4.651163e-02	3.022511e+00	4.230331e-03	9.929899e-01	9.235736e-03	1.140971e-03	1.619482e+00	1.173919e-02
1480000	-4.464244e+03	-6.709132e+02	1.957349e+00	1.512826e+01	1.162791e-02	2.302527e+00	5.390432e-03	9.908585e-01	1.167087e-02	1.102506e-03	1.553652e+00	1.151555e-02
1500000	-4.477639e+03	-6.257076e+02	2.236110e+00	1.737140e+01	1.162791e-02	2.209380e+00	8.657147e-03	9.879610e-01	1.001058e-02	7.739587e-04	1.591875e+00	1.311311e-02
1520000	-4.477173e+03	-6.238433e+02	1.809044e+00	1.461263e+01	2.325581e-02	2.949970e+00	2.048954e-02	9.815295e-01	2.844379e-03	7.804325e-04	1.782293e+00	1.063199e-02
1540000	-4.462590e+03	-5.453305e+02	2.550065e+00	1.914580e+01	0.000000e+00	2.117677e+00	1.315184e-02	9.936209e-01	1.125729e-03	4.712041e-04	1.672579e+00	1.501313e-02
1560000	-4.485969e+03	-5.663638e+02	2.302738e+00	1.812509e+01	1.162791e-02	1.664568e+00	1.235980e-02	9.939654e-01	8.850680e-04	4.104408e-04	1.414690e+00	1.355463e-02
1580000	-4.469958e+03	-5.407262e+02	2.294172e+00	1.747116e+01	2.325581e-02	2.304871e+00	1.003983e-02	9.938941e-01	1.631129e-03	3.317171e-04	1.581245e+00	1.350563e-02
1600000	-4.472670e+03	-5.618994e+02	2.073012e+00	1.634009e+01	1.162791e-02	2.014463e+00	2.253963e-02	9.850474e-01	1.598286e-03	3.570496e-04	2.064041e+00	1.220874e-02
1620000	-4.460203e+03	-5.749782e+02	2.142570e+00	1.623653e+01	4.651163e-02	2.285777e+00	7.397344e-03	9.929136e-01	3.644818e-03	3.813334e-04	1.753436e+00	1.266955e-02
1640000	-4.465259e+03	-5.155140e+02	2.253562e+00	1.715641e+01	0.000000e+00	2.183931e+00	2.305021e-02	9.889782e-01	1.217991e-03	2.884181e-04	1.636950e+00	1.333652e-02
1660000	-4.478740e+03	-5.093414e+02	2.369813e+00	1.751507e+01	0.000000e+00	2.205208e+00	1.853696e-02	9.917130e-01	8.778212e-04	2.293572e-04	1.580740e+00	1.423176e-02
1680000	-4.481618e+03	-4.677909e+02	2.857584e+00	2.012954e+01	2.325581e-02	1.966631e+00	1.965578e-02	9.923066e-01	8.980214e-04	2.368720e-04	2.405663e+00	1.727094e-02
1700000	-4.487440e+03	-4.965446e+02	2.237958e+00	1.649816e+01	0.000000e+00	2.684812e+00	1.447413e-02	9.920004e-01	1.434841e-03	2.039039e-04	1.649238e+00	1.361167e-02
1720000	-4.475969e+03	-5.052315e+02	2.030392e+00	1.550084e+01	1.162791e-02	1.710856e+00	8.432422e-03	9.902246e-01	5.634911e-03	1.976280e-04	1.868264e+00	1.241033e-02
1740000	-4.481923e+03	-4.470205e+02	2.202704e+00	1.684776e+01	1.162791e-02	2.495566e+00	1.878827e-02	9.853509e-01	3.144426e-03	1.573650e-04	2.174933e+00	1.353198e-02
1760000	-4.480827e+03	-4.345252e+02	2.201889e+00	1.731519e+01	0.000000e+00	1.951252e+00	1.027331e-02	9.939159e-01	1.827738e-03	1.559534e-04	2.191817e+00	1.348808e-02
1780000	-4.474471e+03	-4.815165e+02	2.234711e+00	1.789545e+01	3.488372e-02	2.532307e+00	7.538305e-03	9.966573e-01	8.520654e-04	1.958168e-04	2.290352e+00	1.366196e-02
1800000	-4.464134e+03	-5.065406e+02	2.109043e+00	1.658720e+01	2.325581e-02	2.348918e+00	3.662871e-03	9.970902e-01	3.001803e-03	3.926581e-04	2.220604e+00	1.288373e-02
1820000	-4.477445e+03	-4.327228e+02	2.155436e+00	1.674089e+01	0.000000e+00	2.599137e+00	1.059464e-02	9.913140e-01	3.432988e-03	2.439409e-04	2.328688e+00	1.324969e-02
1840000	-4.460359e+03	-4.574887e+02	2.166766e+00	1.737886e+01	1.162791e-02	1.682965e+00	1.841326e-02	9.851013e-01	2.728350e-03	1.358745e-04	2.889605e+00	1.290410e-02
1860000	-4.469103e+03	-4.311975e+02	2.231245e+00	1.711422e+01	0.000000e+00	2.092163e+00	1.705388e-02	9.828062e-01	4.573268e-03	1.457363e-04	2.709879e+00	1.334149e-02
1880000	-4.478172e+03	-4.253393e+02	2.132402e+00	1.623988e+01	1.162791e-02	1.518939e+00	6.589898e-03	9.948844e-01	2.904177e-03	1.594786e-04	2.418849e+00	1.276465e-02
1900000	-4.491765e+03	-4.281108e+02	2.428862e+00	1.856076e+01	0.000000e+00	2.118054e+00	4.791663e-03	9.964258e-01	2.923937e-03	1.281391e-04	2.021131e+00	1.448237e-02
1920000	-4.458440e+03	-4.217632e+02	2.282443e+00	1.764340e+01	0.000000e+00	1.778060e+00	3.485149e-03	9.957897e-01	7.368060e-03	1.567928e-04	2.704997e+00	1.366567e-02
1940000	-4.481854e+03	-4.355715e+02	2.534085e+00	1.912361e+01	2.325581e-02	2.507829e+00	3.698343e-03	9.943847e-01	1.084136e-02	1.780281e-04	2.431658e+00	1.522410e-02
1960000	-4.457399e+03	-4.569354e+02	2.202723e+00	1.671119e+01	2.325581e-02	1.908514e+00	4.733247e-03	9.933768e-01	1.022823e-02	2.215031e-04	2.415438e+00	1.330705e-02
1980000	-4.471104e+03	-4.950891e+02	2.433452e+00	1.726225e+01	2.325581e-02	2.453106e+00	5.961355e-03	9.939266e-01	4.844668e-03	3.728249e-04	2.227486e+00	1.461517e-02
2000000	-4.480815e+03	-5.603975e+02	2.394621e+00	1.690065e+01	1.162791e-02	2.458877e+00	4.627062e-03	9.933139e-01	1.310555e-02	5.535379e-04	1.582659e+00	1.442069e-02
2020000	-4.487944e+03	-5.173808e+02	2.599173e+00	1.867437e+01	2.325581e-02	2.613972e+00	7.098280e-03	9.923659e-01	5.011943e-03	4.245794e-04	1.882003e+00	1.559744e-02
2040000	-4.472106e+03	-4.787568e+02	2.197601e+00	1.605397e+01	2.325581e-02	2.183588e+00	8.806834e-03	9.890236e-01	7.280428e-03	2.596907e-04	2.159197e+00	1.317803e-02
2060000	-4.459656e+03	-5.375863e+02	2.191301e+00	1.598856e+01	1.162791e-02	2.403151e+00	1.003425e-02	9.890597e-01	7.306348e-03	3.172722e-04	1.627492e+00	1.313935e-02
2080000	-4.480771e+03	-4.980791e+02	2.365169e+00	1.783579e+01	0.000000e+00	2.355815e+00	6.615483e-03	9.936920e-01	4.557206e-03	3.072080e-04	1.536825e+00	1.413418e-02
2100000	-4.480088e+03	-5.138074e+02	2.088490e+00	1.612661e+01	0.000000e+00	2.419544e+00	9.420368e-03	9.899126e-01	4.960856e-03	2.269706e-04	1.399867e+00	1.244652e-02
2120000	-4.487941e+03	-4.897690e+02	2.564916e+00	1.848967e+01	2.325581e-02	2.041349e+00	1.118157e-02	9.882810e-01	4.178759e-03	2.072093e-04	1.280703e+00	1.524122e-02
2140000	-4.499424e+03	-5.011407e+02	2.392210e+00	1.777166e+01	1.162791e-02	2.364823e+00	6.726515e-03	9.929128e-01	5.932801e-03	1.779762e-04	1.327357e+00	1.412424e-02
2160000	-4.494085e+03	-4.322655e+02	2.278933e+00	1.704073e+01	0.000000e+00	2.374252e+00	1.492527e-02	9.902206e-01	1.674340e-03	1.514157e-04	1.711153e+00	1.342367e-02
2180000	-4.480230e+03	-4.679755e+02	2.141400e+00	1.667363e+01	2.325581e-02	2.069177e+00	1.018853e-02	9.882828e-01	4.266963e-03	1.269828e-04	1.775409e+00	1.238193e-02
2200000	-4.491234e+03	-4.630148e+02	1.999960e+00	1.646628e+01	0.000000e+00	2.661175e+00	1.324064e-02	9.907708e-01	1.756474e-03	1.748415e-04	2.123591e+00	1.165263e-02
2220000	-4.489429e+03	-4.497451e+02	2.358437e+00	1.728633e+01	0.000000e+00	1.774059e+00	1.763424e-02	9.920027e-01	1.071730e-03	1.356812e-04	1.831140e+00	1.340747e-02
2240000	-4.448320e+03	-4.289139e+02	2.111444e+00	1.615335e+01	1.162791e-02	2.848331e+00	4.351324e-02	9.822911e-01	6.874153e-04	1.140272e-04	2.228797e+00	1.197911e-02
2260000	-4.480228e+03	-4.301478e+02	2.321454e+00	1.739217e+01	3.488372e-02	2.015416e+00	1.064452e-02	9.935622e-01	1.693590e-03	8.645265e-05	2.245465e+00	1.302876e-02
2280000	-4.481335e+03	-4.215284e+02	2.462337e+00	1.763090e+01	0.000000e+00	2.203551e+00	6.751283e-03	9.937988e-01	3.375127e-03	1.003342e-04	1.702335e+00	1.393005e-02
2300000	-4.459947e+03	-4.147179e+02	2.246604e+00	1.686107e+01	1.162791e-02	2.311613e+00	8.288954e-03	9.919004e-01	3.308805e-03	7.098645e-05	2.481460e+00	1.284503e-02
2320000	-4.466927e+03	-3.893242e+02	2.459326e+00	1.882395e+01	0.000000e+00	1.770157e+00	1.377929e-02	9.903693e-01	2.120879e-03	8.591156e-05	2.480445e+00	1.405601e-02
2340000	-4.479009e+03	-4.024872e+02	2.450976e+00	1.935909e+01	1.162791e-02	2.196428e+00	9.163265e-03	9.909331e-01	4.916399e-03	1.198686e-04	2.346380e+00	1.397469e-02
2360000	-4.474023e+03	-4.013554e+02	1.879346e+00	1.476920e+01	2.325581e-02	2.238748e+00	6.410951e-03	9.946748e-01	3.152538e-03	7.806064e-05	2.247016e+00	1.069053e-02
2380000	-4.469693e+03	-4.141943e+02	1.963958e+00	1.550037e+01	1.162791e-02	2.139961e+00	5.251500e-03	9.943906e-01	4.035385e-03	8.514253e-05	2.405276e+00	1.130977e-02
2400000	-4.485979e+03	-4.862858e+02	1.793142e+00	1.432968e+01	2.325581e-02	2.839593e+00	1.353845e-02	9.912089e-01	1.809226e-03	1.529775e-04	2.098716e+00	1.033855e-02
2420000	-4.496421e+03	-4.343235e+02	1.954878e+00	1.599882e+01	1.162791e-02	2.627573e+00	4.079273e-03	9.974979e-01	1.658853e-03	8.260463e-05	1.764100e+00	1.124283e-02
2440000	-4.478355e+03	-4.267716e+02	1.922293e+00	1.625514e+01	2.325581e-02	1.944789e+00	2.350046e-03	9.976097e-01	3.709026e-03	1.233224e-04	3.166582e+00	1.083494e-02
2460000	-4.462910e+03	-4.618975e+02	1.876248e+00	1.596389e+01	0.000000e+00	2.185989e+00	2.797516e-03	9.975645e-01	2.140816e-03	9.007765e-05	2.106580e+00	1.067259e-02
2480000	-4.475167e+03	-4.098106e+02	2.339698e+00	1.904948e+01	1.162791e-02	2.389563e+00	3.875058e-03	9.974546e-01	1.814569e-03	5.582583e-05	1.809461e+00	1.349971e-02
2500000	-4.470085e+03	-3.877746e+02	2.378638e+00	1.793555e+01	0.000000e+00	2.705030e+00	5.177307e-03	9.966063e-01	1.831863e-03	8.455911e-05	2.034327e+00	1.370379e-02
2520000	-4.472559e+03	-4.174280e+02	2.037256e+00	1.605878e+01	1.162791e-02	2.190405e+00	7.363048e-03	9.939828e-01	2.879816e-03	6.061599e-05	1.851168e+00	1.175444e-02
2540000	-4.482734e+03	-3.593991e+02	2.368082e+00	1.853839e+01	0.000000e+00	1.745992e+00	1.133043e-02	9.925409e-01	1.571918e-03	5.143346e-05	2.101739e+00	1.367503e-02
2560000	-4.462845e+03	-4.011089e+02	1.987491e+00	1.667403e+01	1.162791e-02	2.333926e+00	1.782329e-02	9.790917e-01	3.620668e-03	5.452315e-05	2.098401e+00	1.147911e-02
2580000	-4.480189e+03	-3.821312e+02	1.960990e+00	1.573348e+01	1.162791e-02	2.549511e+00	7.996918e-03	9.868304e-01	1.062172e-02	4.078021e-05	1.741723e+00	1.133608e-02
2600000	-4.471810e+03	-3.275687e+02	2.007038e+00	1.734619e+01	1.162791e-02	2.700560e+00	6.452931e-03	9.898591e-01	6.768452e-03	4.030738e-05	2.338449e+00	1.137963e-02
2620000	-4.486067e+03	-3.692762e+02	2.033605e+00	1.724802e+01	0.000000e+00	2.296903e+00	1.226667e-02	9.735907e-01	1.351376e-02	3.186770e-05	1.447933e+00	1.147417e-02
2640000	-4.475690e+03	-3.184270e+02	1.989481e+00	1.629527e+01	0.000000e+00	2.841812e+00	5.019719e-03	9.914676e-01	1.450557e-02	3.357131e-05	2.178218e+00	1.123588e-02
2660000	-4.474568e+03	-4.142200e+02	1.719542e+00	1.522212e+01	0.000000e+00	2.762765e+00	1.259050e-02	9.856588e-01	3.078455e-03	5.002280e-05	1.688598e+00	9.658268e-03
2680000	-4.471166e+03	-3.801977e+02	1.998950e+00	1.642000e+01	0.000000e+00	2.366654e+00	8.727253e-03	9.945633e-01	1.458947e-03	3.949464e-05	1.929727e+00	1.127773e-02
2700000	-4.485224e+03	-3.676964e+02	2.165763e+00	1.722325e+01	0.000000e+00	1.949907e+00	1.443286e-02	9.906074e-01	1.555338e-03	4.151550e-05	1.875676e+00	1.235376e-02
2720000	-4.483561e+03	-3.626333e+02	2.257522e+00	1.833512e+01	0.000000e+00	2.312750e+00	1.326522e-02	9.908694e-01	1.820722e-03	4.009235e-05	1.740821e+00	1.297309e-02
2740000	-4.456083e+03	-2.762481e+02	1.955215e+00	1.641402e+01	1.162791e-02	2.310186e+00	6.933442e-03	9.904089e-01	8.003148e-03	1.848745e-05	2.439635e+00	1.123840e-02
2760000	-4.468820e+03	-3.087584e+02	1.928082e+00	1.591647e+01	0.000000e+00	2.253087e+00	1.504907e-02	9.899030e-01	1.851454e-03	2.043331e-05	1.960391e+00	1.082056e-02
2780000	-4.460139e+03	-3.004477e+02	1.742013e+00	1.435047e+01	0.000000e+00	2.199100e+00	1.261861e-02	9.921630e-01	1.335408e-03	1.680367e-05	1.973669e+00	9.865726e-03
2800000	-4.456481e+03	-2.148728e+02	2.058144e+00	1.676150e+01	0.000000e+00	2.059648e+00	7.408646e-03	9.916147e-01	4.017169e-03	1.515821e-05	2.915487e+00	1.169803e-02
2820000	-4.461100e+03	-2.517358e+02	1.871896e+00	1.475252e+01	1.162791e-02	2.995716e+00	3.879567e-03	9.944079e-01	8.595732e-03	1.704304e-05	2.448546e+00	1.050951e-02
2840000	-4.458526e+03	-3.048597e+02	2.004628e+00	1.629444e+01	1.162791e-02	1.857766e+00	8.363791e-03	9.902789e-01	5.335285e-03	2.359116e-05	2.050784e+00	1.124272e-02
2860000	-4.466244e+03	-3.149636e+02	1.952507e+00	1.658649e+01	0.000000e+00	2.218190e+00	6.025112e-03	9.926210e-01	3.542361e-03	2.055804e-05	2.265474e+00	1.093583e-02
2880000	-4.481213e+03	-2.920899e+02	2.264176e+00	1.749946e+01	1.162791e-02	2.033697e+00	8.793858e-03	9.889848e-01	6.231191e-03	1.791790e-05	2.314098e+00	1.254786e-02
2900000	-4.483837e+03	-2.525045e+02	2.168292e+00	1.670792e+01	0.000000e+00	2.051650e+00	8.535147e-03	9.935628e-01	2.450463e-03	1.536231e-05	2.383592e+00	1.231804e-02
2920000	-4.476986e+03	-2.698858e+02	2.117708e+00	1.679284e+01	0.000000e+00	2.391412e+00	1.068425e-02	9.835629e-01	7.324001e-03	2.186879e-05	2.129629e+00	1.245218e-02
2940000	-4.450950e+03	-2.967258e+02	2.194230e+00	1.726122e+01	1.162791e-02	2.571632e+00	1.204013e-02	9.883283e-01	3.548189e-03	2.113620e-05	2.250368e+00	1.291433e-02
2960000	-4.491742e+03	-2.845012e+02	2.076842e+00	1.571115e+01	0.000000e+00	1.980451e+00	6.207712e-03	9.949078e-01	2.441544e-03	1.695320e-05	1.464366e+00	1.228116e-02
2980000	-4.477002e+03	-2.727538e+02	2.265037e+00	1.681410e+01	1.162791e-02	2.144282e+00	1.543846e-02	9.872919e-01	2.928111e-03	1.358683e-05	1.484128e+00	1.351009e-02
3000000	-4.468607e+03	-2.985028e+02	2.116507e+00	1.673057e+01	0.000000e+00	1.974041e+00	4.290748e-03	9.938042e-01	7.410862e-03	1.646457e-05	1.786715e+00	1.262643e-02
3020000	-4.477987e+03	-3.403575e+02	1.765095e+00	1.394727e+01	0.000000e+00	2.521047e+00	8.937514e-03	9.880675e-01	5.947858e-03	2.411922e-05	1.744703e+00	1.054453e-02
3040000	-4.474305e+03	-2.979563e+02	2.276557e+00	1.741635e+01	0.000000e+00	2.448516e+00	1.376767e-02	9.909114e-01	1.965355e-03	2.491478e-05	1.404875e+00	1.366818e-02
3060000	-4.486049e+03	-3.118436e+02	2.444993e+00	1.928853e+01	1.162791e-02	1.834867e+00	1.465068e-02	9.797318e-01	9.020687e-03	3.424123e-05	1.595614e+00	1.478597e-02
3080000	-4.479193e+03	-3.118246e+02	2.244472e+00	1.711786e+01	1.162791e-02	1.922728e+00	7.976823e-03	9.927077e-01	4.047565e-03	3.150117e-05	1.589115e+00	1.360971e-02
3100000	-4.497304e+03	-3.285473e+02	2.279447e+00	1.692088e+01	2.325581e-02	2.092864e+00	6.048507e-03	9.865956e-01	1.835567e-02	3.015201e-05	1.667711e+00	1.379493e-02
3120000	-4.486914e+03	-2.750012e+02	2.509513e+00	1.934726e+01	0.000000e+00	2.218457e+00	3.704093e-03	9.955833e-01	7.060142e-03	3.566673e-05	2.456307e+00	1.516361e-02
3140000	-4.477316e+03	-3.049436e+02	2.259548e+00	1.737066e+01	0.000000e+00	2.117510e+00	5.491005e-03	9.963182e-01	2.551374e-03	2.837119e-05	1.986975e+00	1.358737e-02
3160000	-4.482534e+03	-2.279515e+02	2.146425e+00	1.668583e+01	0.000000e+00	2.626615e+00	7.779077e-03	9.934756e-01	3.941632e-03	1.095352e-05	2.177323e+00	1.289513e-02
3180000	-4.453440e+03	-2.573228e+02	2.316481e+00	1.766350e+01	1.162791e-02	1.947762e+00	1.123040e-02	9.906736e-01	3.680571e-03	1.330806e-05	2.567229e+00	1.325930e-02
3200000	-4.468791e+03	-3.121698e+02	2.049360e+00	1.619592e+01	0.000000e+00	2.206760e+00	1.539895e-02	9.857204e-01	3.630366e-03	1.996659e-05	1.680788e+00	1.177791e-02
3220000	-4.478390e+03	-2.607691e+02	2.261150e+00	1.743653e+01	0.000000e+00	1.920757e+00	8.171920e-03	9.932782e-01	3.940675e-03	1.200878e-05	1.612686e+00	1.303658e-02
3240000	-4.466919e+03	-2.493017e+02	2.255161e+00	1.705362e+01	1.162791e-02	1.516726e+00	9.438630e-03	9.906382e-01	5.670181e-03	1.792507e-05	2.370486e+00	1.290664e-02
3260000	-4.470251e+03	-2.489168e+02	2.030365e+00	1.539044e+01	2.325581e-02	2.379118e+00	4.732156e-03	9.926983e-01	1.074981e-02	1.070117e-05	2.549800e+00	1.172006e-02
3280000	-4.501645e+03	-2.498933e+02	2.288297e+00	1.753434e+01	0.000000e+00	2.299829e+00	1.473453e-02	9.890495e-01	2.509286e-03	1.422083e-05	1.724629e+00	1.302705e-02
3300000	-4.475342e+03	-2.352696e+02	2.105755e+00	1.544686e+01	1.162791e-02	1.611184e+00	1.301086e-02	9.883243e-01	4.098563e-03	1.010095e-05	1.500454e+00	1.200317e-02
3320000	-4.457070e+03	-2.401930e+02	2.209621e+00	1.638478e+01	1.162791e-02	1.962782e+00	1.033200e-02	9.906984e-01	3.840099e-03	6.394098e-06	1.816149e+00	1.259029e-02
3340000	-4.482480e+03	-2.226712e+02	2.486330e+00	1.868754e+01	0.000000e+00	2.488245e+00	2.114128e-02	9.854314e-01	2.283820e-03	9.659450e-06	1.818804e+00	1.419446e-02
3360000	-4.463852e+03	-1.982320e+02	2.309477e+00	1.723716e+01	0.000000e+00	1.860321e+00	7.034650e-03	9.926879e-01	4.134969e-03	1.367856e-05	2.176064e+00	1.320798e-02
3380000	-4.470004e+03	-2.859947e+02	2.166137e+00	1.669540e+01	0.000000e+00	2.206354e+00	9.971073e-03	9.923262e-01	1.966217e-03	1.669341e-05	1.815379e+00	1.217010e-02
3400000	-4.473186e+03	-2.994042e+02	2.237008e+00	1.763720e+01	1.162791e-02	2.118761e+00	1.376679e-02	9.921497e-01	1.178108e-03	1.430071e-05	1.353460e+00	1.258036e-02
3420000	-4.459759e+03	-3.243362e+02	2.003247e+00	1.543168e+01	0.000000e+00	2.282029e+00	1.607974e-02	9.933145e-01	6.972180e-04	2.509908e-05	1.649879e+00	1.123730e-02
3440000	-4.467561e+03	-2.813244e+02	1.798125e+00	1.481853e+01	0.000000e+00	2.531338e+00	1.712049e-02	9.938337e-01	5.172714e-04	1.327989e-05	2.049096e+00	1.017641e-02
3460000	-4.477620e+03	-2.434500e+02	2.272367e+00	1.715976e+01	1.162791e-02	1.700316e+00	1.887795e-02	9.922974e-01	7.629778e-04	1.151839e-05	1.952930e+00	1.290667e-02
3480000	-4.493482e+03	-2.756469e+02	1.808885e+00	1.455291e+01	0.000000e+00	2.573252e+00	9.685799e-03	9.919202e-01	2.413554e-03	1.225950e-05	2.038898e+00	1.041305e-02
3500000	-4.465579e+03	-2.676899e+02	2.277846e+00	1.666445e+01	0.000000e+00	2.233948e+00	1.327583e-02	9.873670e-01	3.786485e-03	1.388709e-05	1.715641e+00	1.295561e-02
3520000	-4.463618e+03	-2.805374e+02	1.945048e+00	1.504470e+01	0.000000e+00	2.482451e+00	1.156647e-02	9.861233e-01	4.767300e-03	1.192794e-05	1.984730e+00	1.099334e-02
3540000	-4.463453e+03	-2.727003e+02	2.045391e+00	1.594930e+01	1.162791e-02	3.067903e+00	9.595572e-03	9.908470e-01	4.074945e-03	1.163320e-05	1.935771e+00	1.191872e-02
3560000	-4.465257e+03	-2.178431e+02	2.237182e+00	1.759539e+01	0.000000e+00	1.847920e+00	1.607721e-02	9.918810e-01	8.838020e-04	9.561272e-06	2.296949e+00	1.295287e-02
3580000	-4.456416e+03	-2.483348e+02	2.125990e+00	1.778852e+01	0.000000e+00	2.150738e+00	1.433925e-02	9.902916e-01	1.805344e-03	8.759239e-06	2.171332e+00	1.236126e-02
3600000	-4.451412e+03	-1.723762e+02	2.144696e+00	1.668121e+01	0.000000e+00	2.213888e+00	1.117548e-02	9.907338e-01	2.938561e-03	5.938788e-06	2.006747e+00	1.233619e-02
3620000	-4.461241e+03	-1.403082e+02	1.848260e+00	1.384836e+01	1.162791e-02	2.302894e+00	1.198583e-02	9.865137e-01	6.154662e-03	3.149505e-06	1.695771e+00	1.045664e-02
3640000	-4.464161e+03	-1.447578e+02	2.317203e+00	1.738966e+01	0.000000e+00	2.756397e+00	1.734867e-02	9.791872e-01	6.052458e-03	4.085286e-06	2.053077e+00	1.343002e-02
3660000	-4.463366e+03	-1.995552e+02	1.940190e+00	1.590144e+01	0.000000e+00	2.616833e+00	1.668009e-02	9.883927e-01	1.915720e-03	5.545107e-06	1.845022e+00	1.141287e-02
3680000	-4.486484e+03	-2.721367e+02	2.365976e+00	1.819174e+01	2.325581e-02	1.846092e+00	1.507538e-02	9.857550e-01	4.091479e-03	1.211306e-05	1.774563e+00	1.385250e-02
3700000	-4.460439e+03	-3.038493e+02	2.438618e+00	1.912645e+01	0.000000e+00	1.857156e+00	1.186595e-02	9.837778e-01	6.933849e-03	1.799322e-05	2.172253e+00	1.421959e-02
3720000	-4.464347e+03	-2.894349e+02	2.107753e+00	1.713969e+01	1.162791e-02	2.761585e+00	1.276082e-02	9.893149e-01	1.994800e-03	1.597171e-05	1.670174e+00	1.209662e-02
3740000	-4.467596e+03	-2.871959e+02	2.235538e+00	1.723177e+01	0.000000e+00	2.270950e+00	1.576198e-02	9.860809e-01	4.279105e-03	1.777540e-05	1.747809e+00	1.293847e-02
3760000	-4.464347e+03	-2.570087e+02	2.199408e+00	1.758037e+01	0.000000e+00	2.494550e+00	2.147686e-02	9.761759e-01	4.658272e-03	1.284225e-05	1.735765e+00	1.283539e-02
3780000	-4.485296e+03	-2.989381e+02	1.771963e+00	1.357250e+01	0.000000e+00	2.333111e+00	1.483114e-02	9.723322e-01	1.375485e-02	1.392785e-05	1.422406e+00	1.024934e-02
3800000	-4.477528e+03	-3.353732e+02	2.179359e+00	1.802322e+01	0.000000e+00	2.179234e+00	9.536506e-03	9.885015e-01	4.840313e-03	2.386834e-05	1.798083e+00	1.231333e-02
3820000	-4.474431e+03	-2.968977e+02	2.079036e+00	1.635188e+01	0.000000e+00	2.645307e+00	2.551255e-02	9.817724e-01	1.885830e-03	1.736450e-05	1.701221e+00	1.196206e-02
3840000	-4.470388e+03	-2.914169e+02	2.240396e+00	1.881145e+01	0.000000e+00	1.995271e+00	1.188774e-02	9.928693e-01	1.457179e-03	2.114649e-05	2.268165e+00	1.316363e-02
3860000	-4.482505e+03	-3.165592e+02	1.988698e+00	1.652030e+01	1.162791e-02	2.298860e+00	3.638785e-03	9.953130e-01	4.838123e-03	1.569128e-05	2.074569e+00	1.163705e-02
3880000	-4.472097e+03	-2.927465e+02	2.373000e+00	2.024433e+01	0.000000e+00	1.949996e+00	5.253136e-03	9.959245e-01	2.511470e-03	2.335614e-05	1.889761e+00	1.396499e-02
3900000	-4.482773e+03	-2.354527e+02	2.364917e+00	1.869934e+01	1.162791e-02	1.929816e+00	2.887303e-03	9.969625e-01	4.293257e-03	1.514042e-05	1.956561e+00	1.396491e-02
3920000	-4.478954e+03	-2.260778e+02	2.057116e+00	1.681578e+01	0.000000e+00	2.157386e+00	4.345721e-03	9.915074e-01	1.285402e-02	1.113245e-05	2.244006e+00	1.216581e-02
3940000	-4.486107e+03	-2.115994e+02	1.882805e+00	1.538633e+01	0.000000e+00	2.531948e+00	1.397004e-02	9.845293e-01	4.821075e-03	5.775919e-06	1.728655e+00	1.110352e-02
3960000	-4.481282e+03	-1.630019e+02	2.499859e+00	1.982204e+01	0.000000e+00	2.011813e+00	9.856242e-03	9.861195e-01	7.930590e-03	4.921421e-06	1.621941e+00	1.469554e-02
3980000	-4.478844e+03	-2.017838e+02	2.337643e+00	1.804419e+01	0.000000e+00	1.788366e+00	1.529849e-02	9.878138e-01	3.500191e-03	9.052661e-06	1.834182e+00	1.376770e-02
4000000	-4.480000e+03	-2.620584e+02	2.086970e+00	1.705156e+01	0.000000e+00	2.198264e+00	1.728469e-02	9.834667e-01	4.539926e-03	1.640737e-05	2.893445e+00	1.249038e-02
4020000	-4.484045e+03	-2.461768e+02	2.146461e+00	1.740785e+01	1.162791e-02	2.534449e+00	9.167242e-03	9.877211e-01	8.584728e-03	1.178266e-05	2.130008e+00	1.284084e-02
4040000	-4.483879e+03	-2.597385e+02	2.144337e+00	1.714731e+01	1.162791e-02	2.877977e+00	7.053840e-03	9.821192e-01	2.716449e-02	1.722592e-05	1.853780e+00	1.285402e-02
4060000	-4.457019e+03	-2.073592e+02	2.686882e+00	2.047997e+01	1.162791e-02	2.022318e+00	2.448138e-02	9.561882e-01	1.697269e-02	1.652360e-05	2.496295e+00	1.616581e-02
4080000	-4.465268e+03	-2.480865e+02	2.417224e+00	1.853902e+01	1.162791e-02	2.245923e+00	2.117186e-02	9.784113e-01	4.208263e-03	2.335571e-05	2.629593e+00	1.451352e-02
4100000	-4.469745e+03	-2.196625e+02	2.464439e+00	1.863192e+01	1.162791e-02	2.185473e+00	1.561860e-02	9.813915e-01	7.183723e-03	1.158488e-05	1.816190e+00	1.474543e-02
4120000	-4.465838e+03	-2.754108e+02	2.062812e+00	1.628682e+01	0.000000e+00	2.531164e+00	2.132128e-02	9.739253e-01	5.810474e-03	1.457329e-05	1.479743e+00	1.223402e-02
4140000	-4.476751e+03	-2.160573e+02	2.749778e+00	2.103354e+01	0.000000e+00	1.729089e+00	1.624131e-02	9.834115e-01	5.489390e-03	1.133620e-05	2.154717e+00	1.627958e-02
4160000	-4.475898e+03	-2.194083e+02	2.165147e+00	1.683404e+01	0.000000e+00	1.871084e+00	9.237995e-03	9.906889e-01	4.414025e-03	7.894915e-06	1.643039e+00	1.278818e-02
4180000	-4.467526e+03	-2.157745e+02	2.078284e+00	1.641102e+01	0.000000e+00	2.922174e+00	1.398544e-02	9.802010e-01	9.118744e-03	8.076244e-06	1.524175e+00	1.235308e-02
4200000	-4.478433e+03	-1.962865e+02	2.420490e+00	1.899656e+01	0.000000e+00	2.091945e+00	1.487593e-02	9.863188e-01	3.488825e-03	8.677898e-06	1.963948e+00	1.437592e-02
4220000	-4.469183e+03	-2.049546e+02	2.256397e+00	1.719540e+01	1.162791e-02	2.054235e+00	1.158290e-02	9.834433e-01	7.892627e-03	6.895153e-06	1.759100e+00	1.314954e-02
4240000	-4.465351e+03	-1.997059e+02	2.039896e+00	1.632914e+01	0.000000e+00	2.321686e+00	1.016436e-02	9.804144e-01	1.272288e-02	4.359089e-06	1.522545e+00	1.200593e-02
4260000	-4.470406e+03	-1.659954e+02	2.179942e+00	1.734902e+01	0.000000e+00	2.250039e+00	8.343388e-03	9.889524e-01	8.404286e-03	3.136089e-06	1.576104e+00	1.274096e-02
4280000	-4.481854e+03	-2.090418e+02	2.156513e+00	1.757646e+01	0.000000e+00	2.644465e+00	1.890983e-02	9.771966e-01	6.775561e-03	6.678595e-06	2.226834e+00	1.279813e-02
4300000	-4.460120e+03	-1.515808e+02	2.255467e+00	1.857922e+01	0.000000e+00	2.093653e+00	2.657704e-02	9.759521e-01	3.783387e-03	7.027429e-06	2.511577e+00	1.335423e-02
4320000	-4.469398e+03	-2.002222e+02	1.893117e+00	1.530399e+01	1.162791e-02	2.256608e+00	1.584697e-02	9.724863e-01	1.131068e-02	4.896573e-06	1.730552e+00	1.125087e-02
4340000	-4.487671e+03	-1.163582e+02	2.318231e+00	1.867937e+01	0.000000e+00	1.801672e+00	2.512042e-02	9.769164e-01	3.732425e-03	3.668556e-06	2.465195e+00	1.355583e-02
4360000	-4.484163e+03	-1.454559e+02	2.144192e+00	1.704896e+01	0.000000e+00	2.379475e+00	1.637986e-02	9.775842e-01	9.915782e-03	3.204212e-06	1.425002e+00	1.247185e-02
4380000	-4.479069e+03	-1.483308e+02	2.310652e+00	1.861394e+01	0.000000e+00	1.905444e+00	1.705707e-02	9.887928e-01	1.616386e-03	3.956793e-06	1.819125e+00	1.371435e-02
4400000	-4.467579e+03	-1.091079e+02	2.194504e+00	1.857366e+01	2.325581e-02	2.449677e+00	2.071205e-02	9.877945e-01	1.110470e-03	4.531199e-06	2.372069e+00	1.307888e-02
4420000	-4.482798e+03	-1.177807e+02	2.177679e+00	1.817777e+01	0.000000e+00	2.430827e+00	1.939053e-02	9.935200e-01	4.228681e-04	2.863879e-06	2.030388e+00	1.304493e-02
4440000	-4.486237e+03	-1.257806e+02	2.039067e+00	1.607759e+01	1.162791e-02	2.633435e+00	2.087907e-02	9.910851e-01	5.762872e-04	2.000635e-06	1.619794e+00	1.189715e-02
4460000	-4.464032e+03	-1.173114e+02	2.284090e+00	1.787613e+01	0.000000e+00	1.915844e+00	1.563771e-02	9.925246e-01	7.357170e-04	4.057772e-06	2.429937e+00	1.330875e-02
4480000	-4.465982e+03	-1.261089e+02	2.186524e+00	1.644621e+01	0.000000e+00	2.306518e+00	1.204975e-02	9.888770e-01	4.048680e-03	3.110451e-06	1.917701e+00	1.284109e-02
4500000	-4.480147e+03	-1.281928e+02	2.307642e+00	1.804563e+01	0.000000e+00	1.881855e+00	1.151165e-02	9.793756e-01	1.861195e-02	3.170186e-06	1.835917e+00	1.380263e-02
4520000	-4.469210e+03	-7.434837e+01	2.225726e+00	1.665083e+01	0.000000e+00	1.785311e+00	1.457520e-02	9.749315e-01	1.139522e-02	1.616866e-06	1.843730e+00	1.334852e-02
4540000	-4.489520e+03	-2.157155e+01	2.411949e+00	1.790061e+01	1.162791e-02	2.034709e+00	1.398392e-02	9.818031e-01	7.035236e-03	1.668337e-06	2.309519e+00	1.397466e-02
4560000	-4.477184e+03	-3.425274e+01	2.374527e+00	1.785299e+01	1.162791e-02	2.283281e+00	6.718915e-03	9.847265e-01	1.790888e-02	1.002726e-06	2.005713e+00	1.379147e-02
4580000	-4.473486e+03	-1.110003e+02	1.914606e+00	1.585390e+01	1.162791e-02	2.367313e+00	1.891578e-02	9.854533e-01	2.359714e-03	1.801739e-06	2.264309e+00	1.118097e-02
4600000	-4.454946e+03	-7.882618e+01	2.158603e+00	1.656976e+01	0.000000e+00	2.682148e+00	9.826192e-03	9.907356e-01	3.720328e-03	1.678705e-06	2.003811e+00	1.257973e-02
4620000	-4.460076e+03	-3.414697e+01	2.041648e+00	1.601470e+01	0.000000e+00	2.212739e+00	1.216138e-02	9.901647e-01	2.896566e-03	1.324447e-06	1.883000e+00	1.192425e-02
4640000	-4.459897e+03	-5.455268e+01	2.129074e+00	1.710631e+01	0.000000e+00	2.708673e+00	7.562441e-03	9.945366e-01	1.486139e-03	1.387960e-06	2.201036e+00	1.240870e-02
4660000	-4.477833e+03	-2.482732e+01	2.162474e+00	1.681519e+01	1.162791e-02	2.393008e+00	1.900242e-02	9.864917e-01	2.387235e-03	1.003023e-06	1.798749e+00	1.264265e-02
4680000	-4.462363e+03	-5.617021e+01	2.155642e+00	1.653484e+01	0.000000e+00	2.643608e+00	1.915573e-02	9.847835e-01	2.379087e-03	1.068268e-06	1.919632e+00	1.228003e-02
4700000	-4.494950e+03	-3.941245e+01	2.490122e+00	1.848941e+01	0.000000e+00	1.971368e+00	1.997462e-02	9.813149e-01	4.492043e-03	1.196624e-06	1.824520e+00	1.443382e-02
4720000	-4.465949e+03	-9.041516e+00	2.518906e+00	1.919791e+01	1.162791e-02	2.050702e+00	1.694115e-02	9.717103e-01	1.252995e-02	1.018490e-06	1.534363e+00	1.430119e-02
4740000	-4.474252e+03	-5.582836e+01	2.125509e+00	1.692286e+01	0.000000e+00	2.360748e+00	1.222324e-02	9.935525e-01	1.110845e-03	1.105954e-06	1.308538e+00	1.227126e-02
4760000	-4.479420e+03	-1.204410e+01	2.652450e+00	1.933824e+01	0.000000e+00	2.312903e+00	1.559308e-02	9.936738e-01	7.613250e-04	1.121050e-06	1.760581e+00	1.532884e-02
4780000	-4.486736e+03	-3.862879e+01	2.123528e+00	1.649069e+01	0.000000e+00	2.278701e+00	1.262090e-02	9.858394e-01	3.803682e-03	1.001024e-06	2.015614e+00	1.222046e-02
4800000	-4.469508e+03	-4.616523e+01	2.120938e+00	1.680669e+01	0.000000e+00	2.038898e+00	1.028849e-02	9.928263e-01	1.844646e-03	1.025732e-06	1.873398e+00	1.224986e-02
4820000	-4.452615e+03	-3.583115e+01	2.257731e+00	1.789058e+01	0.000000e+00	2.031955e+00	1.109231e-02	9.914864e-01	2.157379e-03	1.173345e-06	2.003332e+00	1.304177e-02
4840000	-4.462560e+03	-3.837107e+01	2.174017e+00	1.726256e+01	0.000000e+00	2.519590e+00	1.403819e-02	9.943463e-01	6.538569e-04	1.027589e-06	1.524104e+00	1.255535e-02
4860000	-4.460046e+03	-8.713613e+01	2.296180e+00	1.785286e+01	0.000000e+00	2.510986e+00	1.130949e-02	9.929545e-01	1.415594e-03	1.585184e-06	1.914277e+00	1.326238e-02
4880000	-4.469851e+03	-6.676865e+01	2.111649e+00	1.621397e+01	0.000000e+00	2.519630e+00	2.090881e-02	9.892803e-01	1.070725e-03	1.903179e-06	2.146478e+00	1.205537e-02
4900000	-4.464404e+03	-8.521296e+01	2.339887e+00	1.779818e+01	0.000000e+00	2.657337e+00	5.763829e-03	9.951528e-01	4.079421e-03	1.905302e-06	2.017690e+00	1.325506e-02
4920000	-4.484645e+03	-9.091115e+01	2.411720e+00	1.745544e+01	0.000000e+00	2.052537e+00	6.653473e-03	9.928327e-01	5.207931e-03	2.503231e-06	1.955071e+00	1.363509e-02
4940000	-4.473681e+03	-1.144653e+02	2.485746e+00	1.831506e+01	0.000000e+00	2.124276e+00	8.719905e-03	9.873062e-01	9.330576e-03	2.503287e-06	1.461050e+00	1.413080e-02
4960000	-4.472680e+03	-1.217156e+02	2.165596e+00	1.673149e+01	0.000000e+00	2.084360e+00	4.871367e-03	9.903210e-01	1.543741e-02	2.710445e-06	1.624223e+00	1.260763e-02
4980000	-4.481723e+03	-9.151043e+01	2.142308e+00	1.625757e+01	0.000000e+00	2.601420e+00	5.819990e-03	9.959976e-01	2.063537e-03	2.231540e-06	1.653280e+00	1.263258e-02
5000000	-4.474221e+03	-8.193251e+01	2.527477e+00	1.919848e+01	1.162791e-02	1.967412e+00	9.073781e-03	9.938914e-01	1.272221e-03	1.470329e-06	1.875071e+00	1.486158e-02
5020000	-4.488717e+03	-1.009914e+02	2.093570e+00	1.611997e+01	0.000000e+00	3.088341e+00	5.807411e-03	9.960603e-01	2.301176e-03	2.065587e-06	1.173695e+00	1.226389e-02
5040000	-4.497639e+03	-5.733809e+01	2.237593e+00	1.670542e+01	0.000000e+00	1.897207e+00	4.268867e-03	9.945797e-01	6.579621e-03	1.298368e-06	1.444777e+00	1.304195e-02
5060000	-4.483781e+03	-3.821413e+01	2.550376e+00	1.834082e+01	0.000000e+00	1.876395e+00	1.532974e-02	9.942105e-01	6.839757e-04	1.261126e-06	1.496640e+00	1.486244e-02
5080000	-4.480981e+03	-3.377810e+01	2.477383e+00	1.917701e+01	0.000000e+00	2.002170e+00	7.345033e-03	9.956675e-01	1.257110e-03	1.113571e-06	1.601254e+00	1.432509e-02
5100000	-4.466436e+03	-3.309441e+01	2.459077e+00	1.892405e+01	0.000000e+00	1.869872e+00	7.043301e-03	9.954215e-01	1.695616e-03	1.318803e-06	1.984331e+00	1.420490e-02
5120000	-4.459994e+03	-1.798895e+01	2.545028e+00	1.951009e+01	1.162791e-02	2.167981e+00	4.043156e-03	9.975301e-01	1.525821e-03	1.144358e-06	1.990874e+00	1.464434e-02
5140000	-4.470043e+03	-2.488652e+00	2.435996e+00	1.869939e+01	0.000000e+00	1.962797e+00	1.436812e-02	9.939478e-01	8.598259e-04	1.297893e-06	2.616331e+00	1.440115e-02
5160000	-4.463837e+03	-2.466775e+01	2.429603e+00	1.921963e+01	0.000000e+00	1.886568e+00	1.636862e-02	9.933097e-01	8.420305e-04	1.319799e-06	2.246242e+00	1.435356e-02
5180000	-4.465319e+03	-3.929023e+00	2.198364e+00	1.722235e+01	0.000000e+00	2.313702e+00	9.673255e-03	9.952511e-01	1.070543e-03	1.065786e-06	2.556453e+00	1.295963e-02
5200000	-4.480989e+03	-3.216532e+01	2.334829e+00	1.921341e+01	0.000000e+00	1.833373e+00	8.084693e-03	9.964876e-01	7.143899e-04	1.084311e-06	1.957819e+00	1.358466e-02
5220000	-4.489765e+03	1.702712e+01	2.187662e+00	1.798041e+01	0.000000e+00	1.982797e+00	1.017457e-02	9.953792e-01	7.183313e-04	1.148733e-06	2.788279e+00	1.271497e-02
5240000	-4.449541e+03	-6.768053e+01	2.325546e+00	1.802408e+01	0.000000e+00	2.109762e+00	3.845993e-03	9.975082e-01	1.663887e-03	1.760267e-06	2.937773e+00	1.360935e-02
5260000	-4.471246e+03	-1.164186e+02	2.072702e+00	1.684052e+01	0.000000e+00	2.164369e+00	4.066366e-03	9.963430e-01	3.046289e-03	1.925191e-06	1.672106e+00	1.211436e-02
5280000	-4.478936e+03	-3.356712e+01	2.552939e+00	1.989273e+01	0.000000e+00	2.185324e+00	2.766436e-03	9.977231e-01	3.734184e-03	1.376079e-06	1.661996e+00	1.496308e-02
5300000	-4.464439e+03	-8.949515e+01	2.021870e+00	1.625279e+01	0.000000e+00	2.889908e+00	3.759005e-03	9.961449e-01	4.217587e-03	2.270647e-06	1.761541e+00	1.197947e-02
5320000	-4.498552e+03	-3.813354e+01	2.137447e+00	1.714225e+01	1.162791e-02	2.253842e+00	4.325757e-03	9.956499e-01	3.668879e-03	1.231170e-06	1.257642e+00	1.247462e-02
5340000	-4.490633e+03	-3.676807e+01	2.135976e+00	1.643343e+01	0.000000e+00	2.779662e+00	1.353453e-03	9.980970e-01	7.998480e-03	1.128692e-06	1.424430e+00	1.242611e-02
5360000	-4.486688e+03	-4.927245e+01	2.194428e+00	1.729595e+01	0.000000e+00	2.150337e+00	2.016710e-03	9.982388e-01	4.239211e-03	1.041191e-06	1.267128e+00	1.274203e-02
5380000	-4.467525e+03	-9.706254e+01	1.873392e+00	1.507000e+01	0.000000e+00	2.070526e+00	3.975333e-03	9.966625e-01	2.774369e-03	1.188036e-06	1.739997e+00	1.086051e-02
5400000	-4.497463e+03	-5.454209e+01	2.114936e+00	1.711983e+01	0.000000e+00	2.714411e+00	8.092570e-03	9.895281e-01	6.139867e-03	1.717649e-06	1.714075e+00	1.219500e-02
5420000	-4.476240e+03	-1.601506e+01	1.952708e+00	1.651213e+01	0.000000e+00	2.062425e+00	1.563652e-02	9.873620e-01	2.116565e-03	1.116008e-06	1.981753e+00	1.123561e-02
5440000	-4.455583e+03	-1.017542e+02	1.828218e+00	1.577700e+01	0.000000e+00	2.593819e+00	6.959868e-03	9.956281e-01	1.335093e-03	1.516524e-06	1.813065e+00	1.051701e-02
5460000	-4.459715e+03	-9.520253e+01	2.100801e+00	1.655643e+01	1.162791e-02	2.071440e+00	8.696509e-03	9.941915e-01	1.959890e-03	1.593213e-06	1.731702e+00	1.198043e-02
5480000	-4.448308e+03	-1.506300e+02	1.981840e+00	1.707562e+01	0.000000e+00	2.064547e+00	3.313235e-03	9.976420e-01	1.713593e-03	2.467450e-06	2.389983e+00	1.129950e-02
5500000	-4.478125e+03	-1.588091e+01	2.584426e+00	2.020713e+01	0.000000e+00	2.003987e+00	4.561968e-03	9.970887e-01	1.262409e-03	1.662999e-06	2.150391e+00	1.474929e-02
5520000	-4.474367e+03	-6.977980e+01	2.202048e+00	1.746946e+01	0.000000e+00	2.376646e+00	1.107707e-02	9.954367e-01	7.838253e-04	1.545429e-06	1.985599e+00	1.219094e-02
5540000	-4.476071e+03	-7.437368e+01	2.547250e+00	1.992416e+01	0.000000e+00	2.217066e+00	1.829357e-02	9.947432e-01	3.168961e-04	1.629518e-06	1.577956e+00	1.440104e-02
5560000	-4.480299e+03	-4.973260e+01	2.221261e+00	1.746895e+01	0.000000e+00	1.957605e+00	1.296287e-02	9.963883e-01	3.168961e-04	1.285930e-06	1.829386e+00	1.259796e-02
5580000	-4.446740e+03	-7.565426e+01	2.092037e+00	1.568443e+01	0.000000e+00	3.140842e+00	1.392878e-02	9.958554e-01	3.956640e-04	1.601633e-06	2.148609e+00	1.238858e-02
5600000	-4.464615e+03	-5.093456e+01	2.510659e+00	1.865729e+01	0.000000e+00	2.153053e+00	6.599995e-03	9.977833e-01	6.196195e-04	1.296654e-06	2.028940e+00	1.479443e-02
5620000	-4.469008e+03	-8.824692e+01	2.430427e+00	1.949836e+01	0.000000e+00	2.062547e+00	5.403497e-03	9.982548e-01	3.416497e-04	2.311718e-06	1.238776e+00	1.414625e-02
5640000	-4.469416e+03	-7.576745e+01	2.706493e+00	2.194560e+01	0.000000e+00	1.628635e+00	8.225660e-03	9.973999e-01	3.767981e-04	2.781170e-06	2.536622e+00	1.574048e-02
5660000	-4.480061e+03	-1.153875e+02	1.909967e+00	1.572457e+01	0.000000e+00	2.030974e+00	1.086157e-02	9.960282e-01	5.339821e-04	2.457273e-06	1.670170e+00	1.118182e-02
5680000	-4.487543e+03	-9.659586e+01	2.079557e+00	1.648716e+01	0.000000e+00	2.429962e+00	1.786571e-02	9.928179e-01	5.631665e-04	2.478398e-06	2.860754e+00	1.225185e-02
5700000	-4.476063e+03	-1.140709e+02	2.113654e+00	1.630846e+01	0.000000e+00	2.439258e+00	6.379350e-03	9.883654e-01	1.558957e-02	2.801130e-06	1.831870e+00	1.245950e-02
5720000	-4.476971e+03	-6.603337e+01	2.416201e+00	1.884926e+01	0.000000e+00	2.167864e+00	5.135311e-03	9.946242e-01	3.634119e-03	2.983109e-06	2.958314e+00	1.439784e-02
5740000	-4.484489e+03	-4.692479e+01	2.156681e+00	1.592191e+01	0.000000e+00	1.998610e+00	9.576944e-03	9.922662e-01	3.664511e-03	2.888755e-06	2.253589e+00	1.289667e-02
5760000	-4.446271e+03	-7.338584e+01	2.362202e+00	1.798580e+01	2.325581e-02	2.645937e+00	1.822094e-02	9.821845e-01	4.370292e-03	1.651818e-06	2.487125e+00	1.421264e-02
5780000	-4.476327e+03	-4.152606e+01	2.121786e+00	1.605661e+01	0.000000e+00	2.494906e+00	2.420172e-02	9.860944e-01	1.311603e-03	1.208030e-06	1.978143e+00	1.255785e-02
5800000	-4.452328e+03	-1.132146e+00	2.529598e+00	1.857133e+01	0.000000e+00	2.043899e+00	2.536325e-02	9.892458e-01	9.127593e-04	1.465263e-06	2.388290e+00	1.498043e-02
5820000	-4.484105e+03	-2.468303e+01	2.189769e+00	1.632345e+01	0.000000e+00	1.841696e+00	9.820396e-03	9.943143e-01	1.277652e-03	1.340386e-06	2.444298e+00	1.296547e-02
5840000	-4.478311e+03	-5.712776e+01	2.516820e+00	1.947859e+01	0.000000e+00	1.753077e+00	1.649397e-02	9.908241e-01	1.967381e-03	1.969672e-06	1.673053e+00	1.517227e-02
5860000	-4.484276e+03	-3.637279e+01	2.082345e+00	1.629004e+01	0.000000e+00	2.081479e+00	1.859960e-02	9.917049e-01	9.362494e-04	1.078811e-06	1.940902e+00	1.249202e-02
5880000	-4.474154e+03	-9.895968e+00	2.181871e+00	1.753822e+01	1.162791e-02	2.080187e+00	1.467146e-02	9.723388e-01	1.186230e-02	1.103512e-06	1.770589e+00	1.307161e-02
5900000	-4.477817e+03	-5.278513e+01	2.156338e+00	1.708582e+01	0.000000e+00	2.306159e+00	2.637094e-02	9.734397e-01	4.794640e-03	1.122858e-06	1.628707e+00	1.289872e-02
5920000	-4.474074e+03	-3.113775e+01	2.225562e+00	1.719796e+01	0.000000e+00	2.323380e+00	1.036283e-02	9.929238e-01	2.149547e-03	1.410214e-06	1.879958e+00	1.322079e-02
5940000	-4.491030e+03	-3.859629e+01	2.280317e+00	1.808526e+01	0.000000e+00	2.105065e+00	1.234339e-02	9.941114e-01	9.132557e-04	1.271499e-06	1.641470e+00	1.348214e-02
5960000	-4.498148e+03	-6.245006e+01	2.660591e+00	2.024861e+01	0.000000e+00	1.801100e+00	5.932004e-03	9.964913e-01	1.760095e-03	1.879729e-06	1.840111e+00	1.563642e-02
5980000	-4.481904e+03	-2.901783e+01	2.696014e+00	1.988941e+01	0.000000e+00	1.861018e+00	1.019931e-02	9.922009e-01	4.413558e-03	2.095472e-06	2.080083e+00	1.619454e-02
6000000	-4.477659e+03	-6.667051e+01	2.484690e+00	1.853009e+01	0.000000e+00	2.392512e+00	9.042386e-03	9.921978e-01	4.310411e-03	1.515137e-06	1.492274e+00	1.476747e-02
6020000	-4.468878e+03	-8.239823e+01	2.351375e+00	1.787714e+01	0.000000e+00	2.299780e+00	1.336468e-02	9.905642e-01	2.110746e-03	1.898531e-06	1.620164e+00	1.373172e-02
6040000	-4.476883e+03	-8.771525e+01	2.152955e+00	1.557748e+01	0.000000e+00	2.265283e+00	1.851790e-02	9.920190e-01	8.252030e-04	1.757660e-06	1.524396e+00	1.262640e-02
6060000	-4.471842e+03	-1.043087e+02	2.065880e+00	1.630806e+01	0.000000e+00	2.352787e+00	4.797053e-03	9.980666e-01	6.734606e-04	2.679706e-06	1.883252e+00	1.208422e-02
6080000	-4.482742e+03	-9.065781e+01	2.516330e+00	1.909949e+01	0.000000e+00	2.145555e+00	4.511707e-03	9.983368e-01	6.121931e-04	2.159655e-06	1.939617e+00	1.449808e-02
6100000	-4.481159e+03	-1.092157e+02	2.325758e+00	1.824681e+01	0.000000e+00	2.263135e+00	3.671941e-03	9.981447e-01	7.878790e-04	3.149222e-06	2.011757e+00	1.313003e-02
6120000	-4.483436e+03	-1.312369e+02	2.536791e+00	2.028931e+01	0.000000e+00	2.101877e+00	1.151845e-02	9.963525e-01	3.828476e-04	3.205657e-06	1.623827e+00	1.458832e-02
6140000	-4.468573e+03	-1.406408e+02	2.239245e+00	1.749517e+01	0.000000e+00	2.751081e+00	4.476327e-03	9.977717e-01	9.755827e-04	4.274735e-06	2.187856e+00	1.298251e-02
6160000	-4.469260e+03	-1.584431e+02	1.901359e+00	1.569088e+01	0.000000e+00	2.414530e+00	7.329719e-03	9.965963e-01	7.629097e-04	3.328729e-06	2.036360e+00	1.099639e-02
6180000	-4.471981e+03	-1.226117e+02	2.464299e+00	1.911257e+01	0.000000e+00	1.848057e+00	6.164916e-03	9.951462e-01	2.541922e-03	3.111883e-06	1.922096e+00	1.438552e-02
6200000	-4.458140e+03	-1.480228e+02	2.036701e+00	1.608570e+01	0.000000e+00	2.155957e+00	3.287505e-03	9.967354e-01	5.099012e-03	4.611586e-06	2.141432e+00	1.189716e-02
6220000	-4.462564e+03	-1.572845e+02	2.162746e+00	1.710474e+01	1.162791e-02	2.487467e+00	9.769647e-04	9.989292e-01	5.282736e-03	4.847664e-06	1.947310e+00	1.248555e-02
6240000	-4.485626e+03	-1.708010e+02	2.177871e+00	1.837351e+01	1.162791e-02	1.871284e+00	2.056283e-03	9.979205e-01	3.041634e-03	3.822686e-06	1.898849e+00	1.246822e-02
6260000	-4.459473e+03	-1.815534e+02	1.679494e+00	1.435815e+01	0.000000e+00	2.351805e+00	2.165587e-03	9.981622e-01	1.967873e-03	3.443626e-06	2.455492e+00	9.578316e-03
6280000	-4.469532e+03	-2.185606e+02	1.551528e+00	1.321849e+01	0.000000e+00	2.982893e+00	4.367927e-03	9.968780e-01	1.946029e-03	4.599846e-06	1.430650e+00	8.775846e-03
6300000	-4.483276e+03	-1.958473e+02	2.078061e+00	1.842706e+01	0.000000e+00	2.755420e+00	5.159115e-03	9.950824e-01	3.428944e-03	3.484907e-06	1.469325e+00	1.185682e-02
6320000	-4.474546e+03	-1.401200e+02	1.717190e+00	1.520222e+01	0.000000e+00	2.352003e+00	1.141664e-03	9.980812e-01	7.554625e-03	2.421366e-06	2.062153e+00	9.799804e-03
6340000	-4.470211e+03	-1.118147e+02	2.255211e+00	1.823770e+01	0.000000e+00	1.744318e+00	1.453785e-03	9.987455e-01	3.107237e-03	3.171489e-06	2.278951e+00	1.290396e-02
6360000	-4.474145e+03	-1.758794e+02	1.997141e+00	1.623924e+01	0.000000e+00	2.113406e+00	2.715271e-03	9.977529e-01	2.797730e-03	4.294020e-06	2.110399e+00	1.117010e-02
6380000	-4.465048e+03	-1.674106e+02	1.696924e+00	1.554243e+01	0.000000e+00	2.062718e+00	2.265054e-03	9.984975e-01	1.320091e-03	4.980596e-06	2.243462e+00	9.470698e-03
6400000	-4.473271e+03	-1.737567e+02	2.106958e+00	1.729433e+01	1.162791e-02	2.512253e+00	1.295787e-03	9.991161e-01	1.633533e-03	3.569057e-06	1.719255e+00	1.191152e-02
6420000	-4.467017e+03	-1.471670e+02	2.209949e+00	1.712695e+01	0.000000e+00	2.024199e+00	9.129399e-04	9.991131e-01	3.134137e-03	4.506426e-06	2.021037e+00	1.230770e-02
6440000	-4.468394e+03	-1.462446e+02	2.004402e+00	1.599206e+01	1.162791e-02	2.369057e+00	1.801977e-03	9.979362e-01	4.389152e-03	3.357343e-06	2.161563e+00	1.118189e-02
6460000	-4.455011e+03	-1.316690e+02	2.184616e+00	1.714094e+01	1.162791e-02	2.020912e+00	2.443178e-03	9.976294e-01	4.182096e-03	3.597001e-06	2.531289e+00	1.229609e-02
6480000	-4.477025e+03	-1.889660e+02	2.214489e+00	1.709764e+01	0.000000e+00	2.117094e+00	3.500365e-03	9.979584e-01	1.006655e-03	6.973982e-06	1.473324e+00	1.258985e-02
6500000	-4.467031e+03	-1.601412e+02	2.139610e+00	1.670718e+01	1.162791e-02	1.928645e+00	4.866734e-03	9.977621e-01	9.470670e-04	5.539532e-06	2.074387e+00	1.188739e-02
6520000	-4.457278e+03	-1.784121e+02	2.137784e+00	1.593301e+01	0.000000e+00	2.189522e+00	4.792298e-03	9.976263e-01	1.099986e-03	6.873976e-06	2.589724e+00	1.185128e-02
6540000	-4.462374e+03	-2.080211e+02	2.062237e+00	1.616900e+01	0.000000e+00	2.142720e+00	3.540651e-03	9.985185e-01	8.495891e-04	5.949795e-06	2.097649e+00	1.151755e-02
6560000	-4.462946e+03	-1.953901e+02	2.099651e+00	1.635598e+01	0.000000e+00	2.259553e+00	7.199411e-03	9.976279e-01	3.743471e-04	9.809114e-06	2.202549e+00	1.168065e-02
6580000	-4.478750e+03	-1.895193e+02	2.171056e+00	1.597517e+01	0.000000e+00	2.010574e+00	1.136482e-02	9.955833e-01	6.836658e-04	8.984370e-06	2.224479e+00	1.210537e-02
6600000	-4.476824e+03	-2.950439e+02	2.261768e+00	1.755533e+01	0.000000e+00	2.154610e+00	1.255515e-02	9.936715e-01	6.913379e-04	1.640143e-05	2.024696e+00	1.278417e-02
6620000	-4.460286e+03	-3.181893e+02	2.150810e+00	1.767443e+01	0.000000e+00	2.273230e+00	2.032000e-02	9.923881e-01	4.830497e-04	2.355211e-05	2.297575e+00	1.216150e-02
6640000	-4.462105e+03	-3.212412e+02	2.274733e+00	1.838466e+01	0.000000e+00	1.923681e+00	9.913371e-03	9.938771e-01	1.756196e-03	1.947405e-05	1.770091e+00	1.299352e-02
6660000	-4.471030e+03	-3.654067e+02	2.086638e+00	1.643882e+01	0.000000e+00	2.107439e+00	1.002794e-02	9.860847e-01	7.633525e-03	3.942088e-05	1.690909e+00	1.192229e-02
6680000	-4.473874e+03	-3.724575e+02	2.185130e+00	1.726995e+01	1.162791e-02	2.020288e+00	5.315400e-03	9.925161e-01	5.163858e-03	5.772832e-05	2.016687e+00	1.247499e-02
6700000	-4.478577e+03	-3.883449e+02	2.158680e+00	1.688540e+01	0.000000e+00	2.131314e+00	5.849168e-03	9.965777e-01	1.273893e-03	7.839119e-05	2.185577e+00	1.226530e-02
6720000	-4.465392e+03	-4.937306e+02	1.951905e+00	1.546427e+01	1.162791e-02	2.625835e+00	1.279705e-02	9.914347e-01	1.280655e-03	1.380221e-04	1.897135e+00	1.109255e-02
6740000	-4.471254e+03	-4.769137e+02	2.215604e+00	1.649260e+01	5.813953e-02	1.987951e+00	6.155471e-03	9.927174e-01	5.921533e-03	1.601414e-04	2.275594e+00	1.263877e-02
6760000	-4.467288e+03	-5.001421e+02	2.035133e+00	1.602083e+01	1.162791e-02	2.853097e+00	1.529258e-02	9.719245e-01	1.134610e-02	2.144839e-04	1.511777e+00	1.178588e-02
6780000	-4.456591e+03	-5.011745e+02	2.294934e+00	1.884105e+01	0.000000e+00	1.962993e+00	2.990303e-02	9.738723e-01	3.621740e-03	2.981762e-04	2.622698e+00	1.343816e-02
6800000	-4.483049e+03	-5.180821e+02	2.209931e+00	1.677847e+01	3.488372e-02	1.995492e+00	1.416252e-02	9.746271e-01	1.547571e-02	2.624105e-04	2.005355e+00	1.291990e-02
6820000	-4.490319e+03	-4.592871e+02	2.298081e+00	1.790532e+01	0.000000e+00	1.935463e+00	9.613882e-03	9.901464e-01	3.638808e-03	1.892731e-04	2.345546e+00	1.358471e-02
6840000	-4.467098e+03	-4.281410e+02	2.025475e+00	1.636552e+01	2.325581e-02	2.115496e+00	7.177062e-03	9.901940e-01	6.635858e-03	1.282088e-04	2.150389e+00	1.211019e-02
6860000	-4.476104e+03	-4.036006e+02	2.077596e+00	1.672170e+01	0.000000e+00	2.520220e+00	8.988699e-03	9.867699e-01	9.193962e-03	5.598666e-05	1.937910e+00	1.234311e-02
6880000	-4.484481e+03	-3.609303e+02	1.920332e+00	1.489848e+01	1.162791e-02	2.592629e+00	8.983139e-03	9.807468e-01	1.731308e-02	4.751221e-05	2.701316e+00	1.143985e-02
6900000	-4.466985e+03	-3.370212e+02	2.181023e+00	1.735101e+01	0.000000e+00	3.143565e+00	9.937115e-03	9.889160e-01	4.141429e-03	4.427114e-05	2.063810e+00	1.299966e-02
6920000	-4.489846e+03	-3.130427e+02	1.927133e+00	1.583633e+01	0.000000e+00	2.327385e+00	4.826623e-03	9.949993e-01	4.857617e-03	2.971249e-05	2.025835e+00	1.162716e-02
6940000	-4.498703e+03	-2.983199e+02	2.751108e+00	2.042319e+01	1.162791e-02	2.064033e+00	7.054900e-03	9.928109e-01	4.698420e-03	2.173743e-05	1.831276e+00	1.600478e-02
6960000	-4.478182e+03	-2.518704e+02	2.451143e+00	1.860792e+01	0.000000e+00	2.077372e+00	8.397391e-03	9.951249e-01	1.555048e-03	1.726713e-05	1.952471e+00	1.490348e-02
6980000	-4.489728e+03	-2.553429e+02	2.300663e+00	1.816736e+01	0.000000e+00	2.450005e+00	7.432691e-03	9.938807e-01	2.183237e-03	2.059661e-05	1.745015e+00	1.400799e-02
7000000	-4.479109e+03	-2.957359e+02	2.174517e+00	1.727857e+01	1.162791e-02	3.011315e+00	5.211896e-03	9.925201e-01	7.578971e-03	1.594991e-05	2.059013e+00	1.328959e-02
7020000	-4.460218e+03	-2.622771e+02	2.468051e+00	1.955883e+01	0.000000e+00	1.940503e+00	2.617506e-02	9.707326e-01	4.916823e-03	2.296755e-05	2.007848e+00	1.505788e-02
7040000	-4.474598e+03	-2.534064e+02	2.182739e+00	1.742939e+01	1.162791e-02	2.477532e+00	2.354970e-02	9.744527e-01	6.675740e-03	2.064766e-05	2.775544e+00	1.336636e-02
7060000	-4.474115e+03	-2.719460e+02	2.452854e+00	1.916720e+01	0.000000e+00	1.880270e+00	1.418884e-02	9.869668e-01	3.848437e-03	1.594998e-05	2.268389e+00	1.502291e-02
7080000	-4.493602e+03	-2.603161e+02	2.077595e+00	1.671637e+01	2.325581e-02	3.063620e+00	1.621002e-02	9.789489e-01	7.863314e-03	1.145193e-05	1.428603e+00	1.266858e-02
7100000	-4.495810e+03	-2.569896e+02	2.098731e+00	1.726757e+01	0.000000e+00	1.959860e+00	1.000241e-02	9.813155e-01	1.228498e-02	1.315755e-05	2.064142e+00	1.262442e-02
7120000	-4.485287e+03	-2.640419e+02	2.054399e+00	1.599442e+01	0.000000e+00	2.540800e+00	1.091507e-02	9.917260e-01	2.966722e-03	1.126017e-05	2.206267e+00	1.232012e-02
7140000	-4.488111e+03	-2.555782e+02	2.320135e+00	1.757406e+01	0.000000e+00	2.178094e+00	2.695932e-02	9.876113e-01	1.050785e-03	1.432616e-05	1.578142e+00	1.381133e-02
7160000	-4.484500e+03	-2.804410e+02	2.365315e+00	1.816769e+01	0.000000e+00	2.386989e+00	1.816436e-02	9.872861e-01	1.921216e-03	1.535405e-05	1.410417e+00	1.406709e-02
7180000	-4.495715e+03	-2.611764e+02	2.509882e+00	1.858671e+01	0.000000e+00	1.955507e+00	1.177066e-02	9.920976e-01	2.149920e-03	1.978176e-05	1.357204e+00	1.497715e-02
7200000	-4.500864e+03	-2.094113e+02	2.681275e+00	1.913609e+01	0.000000e+00	2.084918e+00	7.802385e-03	9.940337e-01	2.755801e-03	1.672156e-05	1.687411e+00	1.603596e-02
7220000	-4.495495e+03	-1.996944e+02	2.350971e+00	1.702173e+01	0.000000e+00	2.082539e+00	8.274613e-03	9.903151e-01	6.815630e-03	1.044081e-05	1.731596e+00	1.418547e-02
7240000	-4.473391e+03	-2.468056e+02	2.289324e+00	1.599890e+01	1.162791e-02	2.293806e+00	9.733091e-03	9.921241e-01	2.917909e-03	1.194165e-05	1.382997e+00	1.381080e-02
7260000	-4.486481e+03	-2.083496e+02	2.111406e+00	1.590023e+01	1.162791e-02	2.947293e+00	2.029326e-02	9.920793e-01	5.744041e-04	8.921257e-06	1.542094e+00	1.274167e-02
7280000	-4.475534e+03	-2.778291e+02	2.304300e+00	1.658741e+01	0.000000e+00	2.399938e+00	5.528183e-03	9.935795e-01	7.714655e-03	2.014619e-05	1.438447e+00	1.395957e-02
7300000	-4.483709e+03	-2.852617e+02	2.350825e+00	1.758452e+01	3.488372e-02	1.829137e+00	7.048568e-03	9.911968e-01	6.882672e-03	1.721107e-05	2.043845e+00	1.431031e-02
7320000	-4.481965e+03	-2.695786e+02	2.578240e+00	1.976593e+01	0.000000e+00	1.872651e+00	2.601253e-02	9.840548e-01	1.976681e-03	2.349687e-05	1.663239e+00	1.568960e-02
7340000	-4.483540e+03	-2.418988e+02	2.723372e+00	2.043793e+01	2.325581e-02	2.051592e+00	2.635168e-03	9.956725e-01	1.519763e-02	1.858246e-05	2.053994e+00	1.657196e-02
7360000	-4.473044e+03	-3.170429e+02	2.522185e+00	1.870736e+01	0.000000e+00	1.871702e+00	9.602214e-03	9.859331e-01	1.187928e-02	3.337333e-05	1.510330e+00	1.540252e-02
7380000	-4.470789e+03	-3.022310e+02	2.365272e+00	1.757377e+01	0.000000e+00	1.917605e+00	2.963568e-02	9.803723e-01	1.986544e-03	3.008605e-05	1.845451e+00	1.438085e-02
7400000	-4.467275e+03	-2.841043e+02	2.251649e+00	1.686225e+01	0.000000e+00	2.112021e+00	1.225367e-02	9.907042e-01	2.531512e-03	2.606921e-05	2.123613e+00	1.356405e-02
7420000	-4.465401e+03	-2.922514e+02	2.350597e+00	1.654040e+01	1.162791e-02	2.305249e+00	9.703287e-03	9.912409e-01	4.091521e-03	3.116423e-05	1.632231e+00	1.417776e-02
7440000	-4.480041e+03	-3.728926e+02	2.584666e+00	1.913247e+01	2.325581e-02	2.048769e+00	9.846236e-03	9.909419e-01	4.202517e-03	4.866655e-05	1.693672e+00	1.528583e-02
7460000	-4.456574e+03	-3.771461e+02	2.408699e+00	1.826795e+01	1.162791e-02	1.938866e+00	1.131693e-02	9.882120e-01	4.887075e-03	6.759429e-05	2.028424e+00	1.413345e-02
7480000	-4.452469e+03	-4.296758e+02	2.225982e+00	1.634421e+01	1.162791e-02	1.776036e+00	2.182414e-02	9.808222e-01	3.215175e-03	6.593468e-05	1.859374e+00	1.306649e-02
7500000	-4.461333e+03	-4.920075e+02	2.328623e+00	1.841408e+01	1.162791e-02	2.141601e+00	1.267994e-02	9.825745e-01	8.500375e-03	1.696855e-04	2.139355e+00	1.350657e-02
7520000	-4.454218e+03	-4.667133e+02	2.263722e+00	1.831693e+01	1.162791e-02	2.403474e+00	2.260519e-02	9.854692e-01	1.655499e-03	2.744456e-04	2.529543e+00	1.323489e-02
7540000	-4.477401e+03	-5.029077e+02	1.987077e+00	1.551965e+01	3.488372e-02	3.070647e+00	8.718954e-03	9.844444e-01	1.016904e-02	2.678682e-04	2.061534e+00	1.136175e-02
7560000	-4.464582e+03	-5.095812e+02	2.380043e+00	1.952161e+01	1.162791e-02	1.831259e+00	9.792483e-03	9.916738e-01	1.957842e-03	2.029856e-04	1.582653e+00	1.360795e-02
7580000	-4.460744e+03	-4.545649e+02	2.181491e+00	1.752732e+01	2.325581e-02	2.097352e+00	2.089569e-02	9.849853e-01	1.923289e-03	1.004738e-04	2.048620e+00	1.253889e-02
7600000	-4.477214e+03	-3.705600e+02	2.196048e+00	1.674517e+01	0.000000e+00	1.978018e+00	1.279450e-02	9.879194e-01	4.181623e-03	5.657768e-05	1.699526e+00	1.237048e-02
7620000	-4.473013e+03	-3.408422e+02	2.424068e+00	1.736364e+01	1.162791e-02	1.921778e+00	1.987265e-02	9.790558e-01	6.142841e-03	6.119081e-05	2.036999e+00	1.438307e-02
7640000	-4.482236e+03	-3.160426e+02	2.215611e+00	1.660807e+01	0.000000e+00	2.749627e+00	1.710125e-02	9.851192e-01	3.451146e-03	3.848278e-05	2.113335e+00	1.320181e-02
7660000	-4.501905e+03	-3.759675e+02	2.646314e+00	2.102384e+01	0.000000e+00	1.749328e+00	1.107877e-02	9.913482e-01	2.454696e-03	8.957528e-05	2.316979e+00	1.602658e-02
7680000	-4.467154e+03	-3.953013e+02	2.355399e+00	1.852657e+01	0.000000e+00	2.260827e+00	5.344342e-03	9.918710e-01	9.119596e-03	7.336472e-05	1.670372e+00	1.405049e-02
7700000	-4.475519e+03	-3.790548e+02	2.067164e+00	1.574170e+01	0.000000e+00	1.949307e+00	1.007052e-02	9.909103e-01	3.437973e-03	5.552987e-05	1.690521e+00	1.232155e-02
7720000	-4.495117e+03	-3.930608e+02	2.283838e+00	1.786390e+01	0.000000e+00	2.131902e+00	1.527007e-02	9.814535e-01	5.763426e-03	6.133951e-05	2.204981e+00	1.372475e-02
7740000	-4.463450e+03	-3.728761e+02	2.500274e+00	1.952507e+01	1.162791e-02	2.270513e+00	5.422136e-03	9.864623e-01	2.356605e-02	5.423905e-05	1.974504e+00	1.499667e-02
7760000	-4.487868e+03	-3.945960e+02	2.349348e+00	1.792949e+01	1.162791e-02	2.244978e+00	9.840678e-03	9.886567e-01	6.645037e-03	6.291513e-05	2.430608e+00	1.415709e-02
7780000	-4.508263e+03	-4.336831e+02	2.535184e+00	1.946492e+01	2.325581e-02	1.795340e+00	7.567873e-03	9.822467e-01	2.222657e-02	7.607976e-05	1.999105e+00	1.521388e-02
7800000	-4.475839e+03	-4.374825e+02	2.176817e+00	1.615113e+01	1.162791e-02	2.587606e+00	1.215551e-02	9.842656e-01	8.573535e-03	7.156597e-05	1.807495e+00	1.297402e-02
7820000	-4.501977e+03	-4.708793e+02	2.617568e+00	2.056960e+01	3.488372e-02	2.060647e+00	1.837125e-02	9.714679e-01	1.118713e-02	1.467540e-04	1.550970e+00	1.561647e-02
7840000	-4.466798e+03	-4.164920e+02	2.239635e+00	1.697443e+01	2.325581e-02	2.223059e+00	1.380853e-02	9.835112e-01	7.324084e-03	1.356702e-04	2.036450e+00	1.320276e-02
7860000	-4.473453e+03	-3.739524e+02	2.377994e+00	1.738383e+01	3.488372e-02	2.462272e+00	1.201943e-02	9.833284e-01	9.804804e-03	9.641251e-05	2.523195e+00	1.411869e-02
7880000	-4.475051e+03	-4.717735e+02	2.416343e+00	1.765110e+01	3.488372e-02	2.081957e+00	1.457525e-02	9.741638e-01	1.466089e-02	1.239575e-04	1.884134e+00	1.442535e-02
7900000	-4.476104e+03	-4.171965e+02	2.925214e+00	2.093570e+01	2.325581e-02	1.696175e+00	1.478958e-02	9.895246e-01	2.597510e-03	1.037502e-04	2.146157e+00	1.758319e-02
7920000	-4.465108e+03	-4.143843e+02	2.251138e+00	1.592778e+01	0.000000e+00	2.051264e+00	1.134229e-02	9.919863e-01	2.392928e-03	9.485021e-05	1.834341e+00	1.351933e-02
7940000	-4.473449e+03	-3.708874e+02	2.439905e+00	1.611032e+01	1.162791e-02	2.264883e+00	7.082446e-03	9.955958e-01	3.081352e-03	6.528313e-05	2.029094e+00	1.451808e-02
7960000	-4.487372e+03	-3.119704e+02	3.065832e+00	2.123201e+01	2.325581e-02	1.884452e+00	1.812870e-02	9.806832e-01	6.410654e-03	4.920901e-05	2.285046e+00	1.826280e-02
7980000	-4.475967e+03	-3.901614e+02	2.325288e+00	1.672750e+01	0.000000e+00	2.663216e+00	1.555470e-02	9.923504e-01	1.329707e-03	8.923463e-05	2.045951e+00	1.374116e-02
8000000	-4.485471e+03	-3.572746e+02	2.473910e+00	1.747207e+01	1.162791e-02	1.909470e+00	1.033002e-02	9.929476e-01	2.226819e-03	6.360633e-05	1.907414e+00	1.483493e-02
8020000	-4.482421e+03	-4.261543e+02	2.489928e+00	1.733108e+01	1.162791e-02	1.835176e+00	9.857257e-03	9.925978e-01	2.714740e-03	8.705545e-05	2.125417e+00	1.499225e-02
8040000	-4.472516e+03	-3.976754e+02	2.557340e+00	1.749634e+01	2.325581e-02	2.161824e+00	9.994889e-03	9.931743e-01	3.013324e-03	9.130265e-05	2.052266e+00	1.534042e-02
8060000	-4.495615e+03	-3.544924e+02	2.640427e+00	1.805486e+01	1.162791e-02	1.875880e+00	1.042138e-02	9.949015e-01	1.463284e-03	8.012531e-05	2.037615e+00	1.586583e-02
8080000	-4.487575e+03	-3.686274e+02	2.791612e+00	1.985152e+01	1.162791e-02	1.976549e+00	7.573294e-03	9.969437e-01	8.816340e-04	7.939571e-05	1.466010e+00	1.667213e-02
8100000	-4.481357e+03	-3.423180e+02	2.312526e+00	1.698719e+01	1.162791e-02	2.278459e+00	9.001020e-03	9.967719e-01	5.568188e-04	5.851139e-05	1.940316e+00	1.376872e-02
8120000	-4.485765e+03	-3.769294e+02	2.315961e+00	1.689776e+01	0.000000e+00	1.722807e+00	1.547206e-02	9.942228e-01	7.147782e-04	6.382816e-05	2.125928e+00	1.380580e-02
8140000	-4.473380e+03	-3.174147e+02	2.454303e+00	1.876392e+01	0.000000e+00	2.924432e+00	3.147257e-02	9.856780e-01	7.776702e-04	4.734008e-05	2.241112e+00	1.453903e-02
8160000	-4.467245e+03	-2.620997e+02	2.201253e+00	1.667410e+01	0.000000e+00	2.001228e+00	2.989598e-02	9.866868e-01	8.403764e-04	2.497445e-05	2.067362e+00	1.306364e-02
8180000	-4.465530e+03	-2.915809e+02	2.190827e+00	1.669299e+01	1.162791e-02	2.546886e+00	5.495961e-03	9.907503e-01	1.181510e-02	2.943785e-05	2.602761e+00	1.305675e-02
8200000	-4.476523e+03	-3.199079e+02	2.258796e+00	1.729359e+01	0.000000e+00	3.120106e+00	8.727143e-03	9.906760e-01	5.598270e-03	3.989794e-05	2.157953e+00	1.346192e-02
8220000	-4.479205e+03	-3.656904e+02	2.505387e+00	1.924357e+01	0.000000e+00	2.098681e+00	1.250222e-02	9.807375e-01	1.103893e-02	5.836018e-05	1.845624e+00	1.495201e-02
8240000	-4.458515e+03	-4.003712e+02	2.349071e+00	1.766991e+01	0.000000e+00	2.055184e+00	2.387938e-02	9.708585e-01	5.466911e-03	7.250643e-05	2.399462e+00	1.401686e-02
8260000	-4.467119e+03	-4.286309e+02	2.100775e+00	1.683604e+01	0.000000e+00	1.954945e+00	1.101667e-02	9.776858e-01	1.756681e-02	9.460037e-05	1.776018e+00	1.248752e-02
8280000	-4.473484e+03	-3.624576e+02	2.347417e+00	1.722352e+01	2.325581e-02	2.250772e+00	8.459730e-03	9.887140e-01	6.779189e-03	6.067301e-05	2.178323e+00	1.391344e-02
8300000	-4.472006e+03	-3.749438e+02	2.400660e+00	1.699821e+01	3.488372e-02	2.178198e+00	1.757284e-02	9.740830e-01	1.526931e-02	4.404083e-05	1.466714e+00	1.403577e-02
8320000	-4.471398e+03	-3.598146e+02	2.166258e+00	1.685000e+01	0.000000e+00	1.972250e+00	9.730917e-03	9.816498e-01	1.239517e-02	4.076438e-05	1.343267e+00	1.265360e-02
8340000	-4.477183e+03	-3.471595e+02	2.566669e+00	1.938596e+01	1.162791e-02	2.498776e+00	1.645551e-02	9.806510e-01	6.235112e-03	4.285841e-05	1.812238e+00	1.503469e-02
8360000	-4.489364e+03	-3.998348e+02	2.228455e+00	1.721499e+01	2.325581e-02	1.910611e+00	2.052272e-02	9.504428e-01	2.837599e-02	5.159362e-05	1.538774e+00	1.305793e-02
8380000	-4.476617e+03	-3.746866e+02	2.201878e+00	1.710949e+01	4.651163e-02	2.716047e+00	1.368249e-02	9.658669e-01	2.694035e-02	3.901526e-05	1.727445e+00	1.289594e-02
8400000	-4.498367e+03	-3.225036e+02	1.880562e+00	1.573669e+01	0.000000e+00	2.258623e+00	9.689563e-03	9.911157e-01	3.096668e-03	1.748631e-05	1.898262e+00	1.102343e-02
8420000	-4.470309e+03	-3.409900e+02	1.964003e+00	1.595269e+01	1.162791e-02	2.386460e+00	3.091275e-03	9.946382e-01	1.334209e-02	3.698873e-05	1.668509e+00	1.141376e-02
8440000	-4.465807e+03	-3.111889e+02	1.922745e+00	1.532888e+01	0.000000e+00	2.169247e+00	8.358172e-03	9.952982e-01	2.114192e-03	2.408554e-05	1.552366e+00	1.120268e-02
8460000	-4.480119e+03	-3.070497e+02	2.100389e+00	1.682195e+01	1.162791e-02	2.318168e+00	2.314790e-02	9.802997e-01	2.918205e-03	1.694508e-05	1.312268e+00	1.223392e-02
8480000	-4.474422e+03	-2.573520e+02	2.334092e+00	1.791199e+01	1.162791e-02	1.848474e+00	1.230599e-02	9.896219e-01	2.759013e-03	1.631789e-05	2.000477e+00	1.342817e-02
8500000	-4.471459e+03	-2.657341e+02	2.042764e+00	1.533510e+01	0.000000e+00	1.639081e+00	9.206115e-03	9.954614e-01	8.953822e-04	1.231708e-05	2.303273e+00	1.155802e-02
8520000	-4.468197e+03	-2.402057e+02	2.371519e+00	1.791832e+01	1.162791e-02	1.896731e+00	1.102242e-02	9.876624e-01	5.548747e-03	1.419408e-05	2.225435e+00	1.336745e-02
8540000	-4.457836e+03	-2.927486e+02	1.875319e+00	1.501023e+01	0.000000e+00	2.532594e+00	9.645708e-03	9.957013e-01	8.628831e-04	1.340440e-05	1.970579e+00	1.055498e-02
8560000	-4.476717e+03	-2.691361e+02	2.198604e+00	1.683614e+01	0.000000e+00	2.213514e+00	6.365262e-03	9.971242e-01	8.266960e-04	1.278375e-05	2.060059e+00	1.191464e-02
8580000	-4.455154e+03	-2.127197e+02	2.357107e+00	1.942438e+01	0.000000e+00	2.034174e+00	6.155152e-03	9.946783e-01	2.467534e-03	1.165184e-05	2.793355e+00	1.325222e-02
8600000	-4.464151e+03	-2.153998e+02	2.148150e+00	1.686660e+01	0.000000e+00	1.953915e+00	5.344294e-03	9.959405e-01	2.839266e-03	1.030995e-05	2.101267e+00	1.214146e-02
8620000	-4.492753e+03	-2.251001e+02	1.985354e+00	1.529666e+01	0.000000e+00	2.249881e+00	7.836509e-03	9.965506e-01	9.250155e-04	1.056939e-05	2.020736e+00	1.119735e-02
8640000	-4.480225e+03	-2.327435e+02	2.290480e+00	1.869353e+01	0.000000e+00	1.790118e+00	1.127142e-02	9.898298e-01	3.024199e-03	7.589822e-06	1.538713e+00	1.292505e-02
8660000	-4.474594e+03	-2.189700e+02	2.184081e+00	1.772485e+01	0.000000e+00	2.156035e+00	6.360741e-03	9.925716e-01	4.529075e-03	7.984067e-06	1.943900e+00	1.244298e-02
8680000	-4.462896e+03	-3.111628e+02	1.900940e+00	1.556778e+01	2.325581e-02	2.035718e+00	1.004601e-02	9.926274e-01	1.747029e-03	2.178672e-05	2.101759e+00	1.104271e-02
8700000	-4.453413e+03	-2.412633e+02	2.235083e+00	1.784135e+01	0.000000e+00	2.503572e+00	1.128359e-02	9.857462e-01	5.665229e-03	1.558539e-05	2.150233e+00	1.264158e-02
8720000	-4.478131e+03	-2.914587e+02	2.188027e+00	1.774628e+01	0.000000e+00	2.073117e+00	1.068257e-02	9.869782e-01	4.633312e-03	1.616540e-05	1.595638e+00	1.232088e-02
8740000	-4.460238e+03	-2.572362e+02	2.150796e+00	1.814996e+01	0.000000e+00	2.252269e+00	6.748195e-03	9.932243e-01	4.530828e-03	1.379464e-05	2.311542e+00	1.226711e-02
8760000	-4.463794e+03	-2.084735e+02	2.084780e+00	1.643806e+01	0.000000e+00	1.963803e+00	1.532055e-02	9.848981e-01	4.495279e-03	8.274292e-06	2.163091e+00	1.191998e-02
8780000	-4.453063e+03	-1.692267e+02	2.357771e+00	1.801497e+01	0.000000e+00	2.055431e+00	4.162417e-03	9.966344e-01	2.837919e-03	9.150880e-06	2.345950e+00	1.358390e-02
8800000	-4.467086e+03	-1.766546e+02	2.202918e+00	1.653111e+01	0.000000e+00	2.255265e+00	9.072063e-03	9.970493e-01	4.469299e-04	8.107544e-06	2.142468e+00	1.299128e-02
8820000	-4.475459e+03	-1.803412e+02	2.323215e+00	1.846930e+01	0.000000e+00	2.583187e+00	6.154824e-03	9.979829e-01	3.148851e-04	5.596349e-06	1.628910e+00	1.338915e-02
8840000	-4.481025e+03	-2.432142e+02	2.182379e+00	1.677687e+01	0.000000e+00	2.110697e+00	4.305604e-03	9.986235e-01	5.289255e-04	8.438077e-06	1.855085e+00	1.261789e-02
8860000	-4.471170e+03	-2.042775e+02	2.229447e+00	1.664453e+01	0.000000e+00	2.177725e+00	2.365212e-03	9.991461e-01	7.470215e-04	8.475662e-06	2.906078e+00	1.322162e-02
8880000	-4.470979e+03	-2.030102e+02	2.125899e+00	1.640187e+01	0.000000e+00	1.635111e+00	3.218894e-03	9.985989e-01	9.767948e-04	6.473588e-06	1.900323e+00	1.269891e-02
8900000	-4.474609e+03	-2.040555e+02	2.353821e+00	1.728290e+01	0.000000e+00	2.046189e+00	4.983712e-03	9.981646e-01	4.491328e-04	1.141155e-05	2.146631e+00	1.411318e-02
8920000	-4.482431e+03	-2.220806e+02	2.177116e+00	1.625779e+01	0.000000e+00	2.214675e+00	4.450275e-03	9.980891e-01	7.578067e-04	1.248272e-05	2.173596e+00	1.305003e-02
8940000	-4.473349e+03	-2.089834e+02	2.467397e+00	1.766866e+01	0.000000e+00	2.055140e+00	9.244363e-03	9.974070e-01	3.275318e-04	1.012781e-05	2.020130e+00	1.482368e-02
8960000	-4.492810e+03	-2.401914e+02	2.389699e+00	1.785852e+01	0.000000e+00	1.747036e+00	1.088460e-02	9.969260e-01	4.266323e-04	1.720150e-05	1.346137e+00	1.436185e-02
8980000	-4.464625e+03	-2.897355e+02	2.023535e+00	1.564609e+01	1.162791e-02	2.243347e+00	1.045627e-02	9.952215e-01	9.260207e-04	1.531973e-05	1.549759e+00	1.213078e-02
9000000	-4.479637e+03	-3.009827e+02	2.049377e+00	1.594755e+01	0.000000e+00	2.120139e+00	6.956988e-03	9.974221e-01	6.475669e-04	2.265487e-05	1.841257e+00	1.228857e-02
9020000	-4.482477e+03	-3.376826e+02	2.155181e+00	1.619771e+01	1.162791e-02	2.422768e+00	1.238841e-02	9.840214e-01	5.452455e-03	3.755585e-05	2.008866e+00	1.293949e-02
9040000	-4.463051e+03	-2.508568e+02	2.307527e+00	1.739353e+01	0.000000e+00	2.393740e+00	1.031314e-02	9.842922e-01	8.538900e-03	1.750391e-05	2.343444e+00	1.383919e-02
9060000	-4.482392e+03	-2.304726e+02	2.144489e+00	1.626428e+01	0.000000e+00	2.466373e+00	1.377656e-02	9.899973e-01	2.319906e-03	1.996269e-05	2.107364e+00	1.281814e-02
9080000	-4.490769e+03	-2.072903e+02	2.310422e+00	1.866427e+01	0.000000e+00	2.120054e+00	5.956630e-03	9.906791e-01	1.072689e-02	7.767728e-06	2.132070e+00	1.346761e-02
9100000	-4.458671e+03	-2.143191e+02	1.983245e+00	1.525217e+01	0.000000e+00	2.128122e+00	7.923211e-03	9.869355e-01	9.401508e-03	6.076773e-06	1.909792e+00	1.169830e-02
9120000	-4.472279e+03	-1.693852e+02	2.466917e+00	1.849795e+01	1.162791e-02	2.346622e+00	2.522736e-02	9.850501e-01	1.681485e-03	6.866767e-06	2.219489e+00	1.455582e-02
9140000	-4.467431e+03	-2.037345e+02	2.044983e+00	1.712685e+01	0.000000e+00	2.310967e+00	1.866433e-02	9.842951e-01	2.584279e-03	6.134379e-06	1.710427e+00	1.203177e-02
9160000	-4.476752e+03	-1.646131e+02	2.295689e+00	1.773576e+01	0.000000e+00	2.201334e+00	2.031481e-02	9.810307e-01	3.333611e-03	3.888265e-06	1.913848e+00	1.329964e-02
9180000	-4.490894e+03	-1.287664e+02	2.404246e+00	2.007065e+01	0.000000e+00	2.081773e+00	2.459852e-02	9.859732e-01	1.458838e-03	5.348682e-06	2.264269e+00	1.392773e-02
9200000	-4.460685e+03	-1.317659e+02	2.257543e+00	1.826476e+01	0.000000e+00	2.142094e+00	4.819269e-03	9.895434e-01	1.549001e-02	5.065742e-06	3.211833e+00	1.308983e-02
9220000	-4.485357e+03	-1.921294e+02	2.138886e+00	1.735011e+01	0.000000e+00	2.722141e+00	1.768063e-02	9.945482e-01	4.629806e-04	7.003297e-06	1.919944e+00	1.249468e-02
9240000	-4.449814e+03	-1.717816e+02	2.083042e+00	1.597925e+01	0.000000e+00	2.696572e+00	1.568900e-02	9.951033e-01	5.276712e-04	4.666318e-06	1.755989e+00	1.220261e-02
9260000	-4.466289e+03	-1.473659e+02	2.244949e+00	1.716049e+01	0.000000e+00	2.571787e+00	1.202385e-02	9.941322e-01	1.045460e-03	3.343672e-06	1.544281e+00	1.323187e-02
9280000	-4.461879e+03	-1.299724e+02	2.251431e+00	1.671444e+01	0.000000e+00	2.180998e+00	1.229635e-02	9.876306e-01	4.485206e-03	2.961921e-06	1.722614e+00	1.349837e-02
9300000	-4.475256e+03	-9.385975e+01	2.512053e+00	1.863784e+01	0.000000e+00	2.184714e+00	2.792982e-02	9.693382e-01	5.907514e-03	2.318975e-06	1.387339e+00	1.504469e-02
9320000	-4.481906e+03	-7.060607e+01	1.991030e+00	1.489484e+01	0.000000e+00	2.150466e+00	1.049451e-02	9.861916e-01	7.289777e-03	1.711156e-06	1.548598e+00	1.190133e-02
9340000	-4.493073e+03	-8.248087e+01	1.912449e+00	1.543431e+01	0.000000e+00	2.687583e+00	1.303192e-02	9.857407e-01	6.667186e-03	2.196873e-06	2.359943e+00	1.152290e-02
9360000	-4.466998e+03	-6.339059e+01	2.591511e+00	1.866507e+01	0.000000e+00	2.432815e+00	2.471046e-02	9.872072e-01	1.506793e-03	2.377830e-06	2.093050e+00	1.567652e-02
9380000	-4.475491e+03	-8.313753e+01	2.721170e+00	2.005439e+01	0.000000e+00	1.933348e+00	3.085963e-02	9.715320e-01	4.222731e-03	3.312519e-06	2.443556e+00	1.629585e-02
9400000	-4.468262e+03	-1.270762e+02	2.306346e+00	1.712245e+01	0.000000e+00	2.348863e+00	2.685274e-02	9.746972e-01	4.679834e-03	2.984870e-06	2.315939e+00	1.378838e-02
9420000	-4.499881e+03	-1.310968e+02	2.255909e+00	1.720668e+01	0.000000e+00	2.329678e+00	1.341216e-02	9.860172e-01	4.751041e-03	4.306907e-06	1.993332e+00	1.363865e-02
9440000	-4.500550e+03	-9.108744e+01	2.162744e+00	1.731760e+01	0.000000e+00	2.763783e+00	6.808678e-03	9.928124e-01	5.836092e-03	2.824591e-06	1.568074e+00	1.303550e-02
9460000	-4.478556e+03	-1.045271e+02	2.398544e+00	1.831288e+01	0.000000e+00	2.087181e+00	8.013972e-03	9.899733e-01	6.321171e-03	2.625172e-06	1.478486e+00	1.443541e-02
9480000	-4.472960e+03	-9.421569e+01	1.977251e+00	1.528468e+01	0.000000e+00	2.723188e+00	1.351926e-02	9.926997e-01	1.578238e-03	2.774057e-06	1.758971e+00	1.190137e-02
9500000	-4.501256e+03	-4.580777e+01	2.267060e+00	1.789967e+01	0.000000e+00	2.183924e+00	6.934552e-03	9.939725e-01	3.700664e-03	1.441780e-06	2.137347e+00	1.368161e-02
9520000	-4.478701e+03	-9.860083e+01	2.542004e+00	2.009869e+01	0.000000e+00	2.003646e+00	4.701660e-03	9.959682e-01	2.964551e-03	2.100658e-06	2.083624e+00	1.527589e-02
9540000	-4.474644e+03	-7.683263e+01	2.278294e+00	1.785631e+01	0.000000e+00	2.103814e+00	4.179883e-03	9.953807e-01	4.562757e-03	1.881664e-06	2.497999e+00	1.351984e-02
9560000	-4.466950e+03	-5.307323e+01	2.314213e+00	1.712499e+01	0.000000e+00	1.766109e+00	8.523744e-03	9.955376e-01	1.163201e-03	2.150133e-06	2.032087e+00	1.377685e-02
9580000	-4.473428e+03	-5.206283e+01	2.376652e+00	1.800993e+01	0.000000e+00	3.117336e+00	7.567540e-03	9.957473e-01	1.697079e-03	1.218694e-06	2.201835e+00	1.413260e-02
9600000	-4.489618e+03	-7.959650e+01	2.041787e+00	1.620144e+01	1.162791e-02	2.095014e+00	7.400203e-03	9.955545e-01	1.409014e-03	1.292630e-06	2.050393e+00	1.214868e-02
9620000	-4.483703e+03	-2.005819e+01	2.637019e+00	1.978402e+01	0.000000e+00	1.584015e+00	1.099305e-02	9.871829e-01	5.808683e-03	1.259966e-06	2.238880e+00	1.566822e-02
9640000	-4.456099e+03	2.382089e+00	2.554983e+00	1.916155e+01	0.000000e+00	2.424253e+00	9.590333e-03	9.940418e-01	1.876445e-03	1.450034e-06	2.969847e+00	1.533308e-02
9660000	-4.475174e+03	-3.750030e+01	2.128979e+00	1.580083e+01	0.000000e+00	2.700067e+00	6.675220e-03	9.961416e-01	1.485652e-03	1.303721e-06	2.191212e+00	1.277432e-02
9680000	-4.482110e+03	-1.439831e+01	2.368980e+00	1.686129e+01	1.162791e-02	1.924891e+00	9.134561e-03	9.928649e-01	2.630360e-03	1.131658e-06	1.781168e+00	1.394744e-02
9700000	-4.477415e+03	-1.413957e+01	2.274546e+00	1.725199e+01	0.000000e+00	1.929732e+00	1.825103e-02	9.868686e-01	2.036221e-03	1.079369e-06	1.996346e+00	1.356567e-02
9720000	-4.456109e+03	-4.703656e+01	2.596868e+00	1.857883e+01	0.000000e+00	1.841503e+00	1.194212e-02	9.874694e-01	7.251719e-03	1.245726e-06	1.787842e+00	1.529999e-02
9740000	-4.465915e+03	-3.618508e+01	2.426631e+00	1.818931e+01	0.000000e+00	2.139724e+00	9.233818e-03	9.868994e-01	1.216710e-02	1.218198e-06	1.959561e+00	1.434176e-02
9760000	-4.474224e+03	-2.822545e+01	2.176887e+00	1.592770e+01	0.000000e+00	2.459210e+00	2.243063e-02	9.722314e-01	7.311971e-03	1.058099e-06	1.912430e+00	1.280355e-02
9780000	-4.503806e+03	-3.216493e+01	2.265691e+00	1.790632e+01	0.000000e+00	2.804987e+00	2.117995e-02	9.789967e-01	3.956738e-03	1.137260e-06	2.116626e+00	1.298309e-02
9800000	-4.489352e+03	-8.751555e+01	2.057369e+00	1.696537e+01	0.000000e+00	2.103064e+00	6.013082e-03	9.885300e-01	1.341121e-02	1.447738e-06	1.910054e+00	1.167804e-02
9820000	-4.476113e+03	-8.236513e+01	2.048884e+00	1.601172e+01	0.000000e+00	2.139685e+00	7.859351e-03	9.957842e-01	1.283838e-03	1.184387e-06	1.722416e+00	1.156514e-02
9840000	-4.481934e+03	-8.924400e+01	2.051949e+00	1.569406e+01	1.162791e-02	3.085215e+00	5.281624e-03	9.974757e-01	9.312602e-04	1.327254e-06	1.350586e+00	1.152272e-02
9860000	-4.456911e+03	-7.717622e+01	1.842968e+00	1.507652e+01	0.000000e+00	2.276173e+00	7.360597e-03	9.901545e-01	4.494570e-03	1.256745e-06	1.534813e+00	1.082056e-02
9880000	-4.487487e+03	-3.470985e+01	2.318361e+00	1.827251e+01	0.000000e+00	2.141602e+00	8.716348e-03	9.922338e-01	3.562209e-03	1.512410e-06	2.307406e+00	1.370830e-02
9900000	-4.476661e+03	-1.064595e+02	1.928402e+00	1.605358e+01	0.000000e+00	2.393143e+00	8.463547e-03	9.939335e-01	1.711877e-03	2.132261e-06	2.205586e+00	1.140977e-02
9920000	-4.465205e+03	-1.170835e+02	2.110960e+00	1.727457e+01	0.000000e+00	2.275263e+00	2.339281e-02	9.772419e-01	4.105923e-03	2.808587e-06	2.070002e+00	1.232467e-02
9940000	-4.472122e+03	-1.309617e+02	2.085494e+00	1.589506e+01	0.000000e+00	2.412993e+00	2.098128e-02	9.865609e-01	1.796671e-03	3.867842e-06	2.013813e+00	1.186245e-02
9960000	-4.497334e+03	-1.085045e+02	2.278467e+00	1.791420e+01	1.162791e-02	1.831403e+00	6.343690e-03	9.926797e-01	4.279589e-03	1.954992e-06	2.102689e+00	1.296757e-02
9980000	-4.489863e+03	-9.854302e+01	2.248134e+00	1.789795e+01	1.162791e-02	2.769119e+00	1.294949e-02	9.846225e-01	4.002105e-03	1.699188e-06	1.496306e+00	1.271996e-02
10000000	-4.456645e+03	-5.155987e+01	2.091652e+00	1.658237e+01	1.162791e-02	2.287619e+00	1.228185e-02	9.920501e-01	1.959231e-03	1.673463e-06	2.453104e+00	1.207740e-02
10020000	-4.469372e+03	-3.978471e+01	2.202653e+00	1.640504e+01	0.000000e+00	1.809994e+00	1.340465e-02	9.955584e-01	4.991222e-04	1.758414e-06	2.447067e+00	1.263375e-02
10040000	-4.467079e+03	-6.734549e+01	1.953823e+00	1.593550e+01	0.000000e+00	2.185076e+00	2.105200e-02	9.894795e-01	1.008144e-03	1.300311e-06	1.548718e+00	1.137655e-02
10060000	-4.467387e+03	-6.404905e+01	2.272666e+00	1.896323e+01	0.000000e+00	2.426018e+00	1.405500e-02	9.941269e-01	8.281467e-04	1.663261e-06	2.070626e+00	1.317150e-02
10080000	-4.485127e+03	-1.288692e+02	1.820360e+00	1.497809e+01	0.000000e+00	3.100117e+00	1.733780e-02	9.756808e-01	8.136774e-03	3.050586e-06	1.970294e+00	1.051097e-02
10100000	-4.471711e+03	-9.269028e+01	1.928462e+00	1.511559e+01	0.000000e+00	2.522197e+00	9.622109e-03	9.927309e-01	2.295125e-03	1.695540e-06	2.266219e+00	1.116808e-02
10120000	-4.486055e+03	-8.854328e+01	1.919523e+00	1.484476e+01	0.000000e+00	2.632613e+00	6.038910e-03	9.952617e-01	2.971670e-03	1.593458e-06	1.949951e+00	1.106275e-02
10140000	-4.467494e+03	-8.639956e+01	2.196956e+00	1.730706e+01	0.000000e+00	1.789861e+00	2.244966e-02	9.860287e-01	1.298110e-03	1.996517e-06	1.624872e+00	1.270095e-02
10160000	-4.489122e+03	-6.990915e+01	2.163695e+00	1.628894e+01	0.000000e+00	1.907390e+00	1.507925e-02	9.816556e-01	7.604536e-03	1.640322e-06	1.533789e+00	1.254111e-02
10180000	-4.471316e+03	-5.350737e+01	2.247404e+00	1.732533e+01	0.000000e+00	2.667372e+00	1.147810e-02	9.938949e-01	1.174049e-03	1.223051e-06	1.265448e+00	1.313310e-02
10200000	-4.476200e+03	-5.455907e+01	2.093851e+00	1.630873e+01	0.000000e+00	1.973992e+00	9.675071e-03	9.925183e-01	3.160033e-03	1.070163e-06	1.806112e+00	1.219260e-02
10220000	-4.508484e+03	-2.123935e+01	2.236047e+00	1.765831e+01	0.000000e+00	2.667388e+00	1.414349e-02	9.878910e-01	3.073913e-03	1.401231e-06	2.367677e+00	1.308279e-02
10240000	-4.469838e+03	-2.966968e+01	2.353959e+00	1.766353e+01	0.000000e+00	1.761985e+00	9.831415e-03	9.926920e-01	2.511323e-03	1.428261e-06	1.870889e+00	1.377827e-02
10260000	-4.468773e+03	-1.606808e+02	1.902192e+00	1.506314e+01	0.000000e+00	2.946246e+00	8.703429e-03	9.935433e-01	3.180101e-03	2.926013e-06	1.410044e+00	1.115152e-02
10280000	-4.473199e+03	-1.162913e+02	2.340309e+00	1.691624e+01	0.000000e+00	2.181913e+00	1.829444e-02	9.876526e-01	2.141434e-03	2.582279e-06	1.251089e+00	1.369340e-02
10300000	-4.477098e+03	-8.623275e+01	1.979753e+00	1.589538e+01	0.000000e+00	2.431047e+00	1.083966e-02	9.843230e-01	7.617302e-03	2.154712e-06	1.677185e+00	1.152623e-02
10320000	-4.481851e+03	-9.971916e+01	2.224733e+00	1.683544e+01	1.162791e-02	2.344337e+00	1.248146e-02	9.893984e-01	4.069066e-03	1.625606e-06	1.881988e+00	1.300801e-02
10340000	-4.475425e+03	-9.699063e+01	2.249001e+00	1.690733e+01	0.000000e+00	2.455958e+00	1.201455e-02	9.953104e-01	7.170975e-04	1.566219e-06	1.542537e+00	1.322238e-02
10360000	-4.472652e+03	-7.867518e+01	2.116960e+00	1.647347e+01	0.000000e+00	2.699855e+00	7.542575e-03	9.938434e-01	2.675036e-03	1.728321e-06	1.959675e+00	1.244181e-02
10380000	-4.464171e+03	-7.005769e+01	2.197013e+00	1.710694e+01	0.000000e+00	2.192997e+00	3.140890e-02	9.791819e-01	1.801073e-03	1.763443e-06	2.078914e+00	1.298538e-02
10400000	-4.468282e+03	-6.138304e+01	2.298877e+00	1.791650e+01	0.000000e+00	2.213417e+00	2.390351e-02	9.721521e-01	4.664244e-03	1.320636e-06	2.460943e+00	1.356215e-02
10420000	-4.473001e+03	-1.034924e+02	2.005371e+00	1.606555e+01	1.162791e-02	2.300762e+00	1.525002e-02	9.833482e-01	4.595813e-03	1.508724e-06	1.604911e+00	1.177389e-02
10440000	-4.493380e+03	-4.000439e+01	2.099532e+00	1.633602e+01	1.162791e-02	2.209841e+00	7.313015e-03	9.917856e-01	5.117314e-03	1.046561e-06	1.761075e+00	1.231545e-02
10460000	-4.481330e+03	-3.582751e+01	2.181913e+00	1.615202e+01	0.000000e+00	2.521050e+00	1.494921e-02	9.762319e-01	1.303279e-02	1.042128e-06	1.272284e+00	1.276139e-02
10480000	-4.484191e+03	-6.073019e+01	2.165076e+00	1.685849e+01	0.000000e+00	2.278653e+00	2.341216e-02	9.776233e-01	3.788245e-03	1.590909e-06	1.731078e+00	1.273845e-02
10500000	-4.491818e+03	-5.839621e+01	2.375633e+00	1.850526e+01	0.000000e+00	2.057320e+00	1.050037e-02	9.923668e-01	2.827370e-03	1.340351e-06	1.602068e+00	1.399933e-02
10520000	-4.470929e+03	-9.128562e+00	2.280613e+00	1.783516e+01	0.000000e+00	1.867825e+00	6.358594e-03	9.891956e-01	1.128518e-02	1.242993e-06	2.098365e+00	1.358598e-02
10540000	-4.484997e+03	-6.103027e+01	2.274822e+00	1.728055e+01	0.000000e+00	2.242860e+00	2.180221e-02	9.855902e-01	2.382267e-03	1.705272e-06	2.486456e+00	1.357840e-02
10560000	-4.453805e+03	-3.344238e+01	2.386758e+00	1.835041e+01	0.000000e+00	2.363791e+00	2.058320e-02	9.843413e-01	2.717743e-03	1.359154e-06	2.445359e+00	1.388001e-02
10580000	-4.470271e+03	-8.589015e+01	2.411448e+00	1.796585e+01	0.000000e+00	2.016411e+00	1.826158e-02	9.889355e-01	1.985999e-03	1.507379e-06	1.751751e+00	1.424441e-02
10600000	-4.479361e+03	-5.695653e+01	2.135222e+00	1.697307e+01	0.000000e+00	1.858402e+00	3.034972e-03	9.939114e-01	1.702629e-02	1.442132e-06	1.585258e+00	1.245288e-02
10620000	-4.463742e+03	-2.222682e-01	2.093414e+00	1.665661e+01	0.000000e+00	2.105848e+00	5.443079e-03	9.929424e-01	6.062985e-03	1.121572e-06	2.145681e+00	1.229681e-02
10640000	-4.479275e+03	-5.926586e+00	2.435087e+00	1.874450e+01	0.000000e+00	2.307437e+00	1.317259e-02	9.880873e-01	2.923231e-03	1.107797e-06	2.876877e+00	1.420400e-02
10660000	-4.466442e+03	-6.514012e+01	2.130597e+00	1.652463e+01	0.000000e+00	2.070347e+00	1.285892e-02	9.779770e-01	1.174185e-02	1.376122e-06	1.251243e+00	1.238935e-02
10680000	-4.471232e+03	-5.975146e+01	2.215990e+00	1.747113e+01	0.000000e+00	2.362327e+00	1.209802e-02	9.829907e-01	5.815453e-03	1.506522e-06	2.206594e+00	1.281332e-02
10700000	-4.464431e+03	-4.703192e+01	1.914708e+00	1.485707e+01	0.000000e+00	2.568851e+00	7.617804e-03	9.954242e-01	1.624572e-03	1.217656e-06	2.192343e+00	1.109961e-02
10720000	-4.467843e+03	-1.135771e+02	2.236044e+00	1.756918e+01	0.000000e+00	2.501110e+00	5.833276e-03	9.960420e-01	1.642270e-03	2.895217e-06	2.096050e+00	1.298408e-02
10740000	-4.490774e+03	-5.483573e+01	2.450399e+00	1.830810e+01	1.162791e-02	1.929227e+00	1.262318e-02	9.915348e-01	2.485557e-03	1.817531e-06	2.059705e+00	1.420229e-02
10760000	-4.485168e+03	-1.787315e+01	2.363311e+00	1.688563e+01	0.000000e+00	2.193127e+00	1.128049e-02	9.791220e-01	1.521794e-02	1.022731e-06	1.597284e+00	1.372011e-02
10780000	-4.478207e+03	-2.545717e+01	2.771785e+00	2.014000e+01	0.000000e+00	1.897734e+00	2.572154e-02	9.714862e-01	5.214543e-03	1.034512e-06	1.914834e+00	1.613574e-02
10800000	-4.478775e+03	-3.472336e+01	2.248777e+00	1.638553e+01	0.000000e+00	1.812819e+00	1.506318e-02	9.809357e-01	8.659181e-03	1.558500e-06	1.838948e+00	1.310382e-02
10820000	-4.494822e+03	-6.769922e+01	2.501682e+00	1.807218e+01	0.000000e+00	2.286810e+00	1.402065e-02	9.896712e-01	2.867680e-03	2.031360e-06	1.835680e+00	1.456831e-02
10840000	-4.471582e+03	-2.483849e+01	2.508034e+00	1.784999e+01	0.000000e+00	2.026409e+00	1.212174e-02	9.887331e-01	3.570246e-03	1.469436e-06	2.162344e+00	1.458010e-02
10860000	-4.464280e+03	-1.733740e+01	2.200129e+00	1.580989e+01	1.162791e-02	2.119931e+00	1.470572e-02	9.913973e-01	1.713057e-03	1.045883e-06	1.885651e+00	1.291925e-02
10880000	-4.458809e+03	-1.271038e+01	2.283554e+00	1.675423e+01	0.000000e+00	1.786377e+00	1.645942e-02	9.839496e-01	4.199303e-03	1.244736e-06	2.219946e+00	1.352082e-02
10900000	-4.471046e+03	-1.148012e+01	2.269176e+00	1.783812e+01	0.000000e+00	1.926740e+00	1.244834e-02	9.893514e-01	3.291140e-03	1.083504e-06	2.283695e+00	1.360059e-02
10920000	-4.490500e+03	-5.497232e+01	2.551247e+00	1.956690e+01	0.000000e+00	1.696742e+00	1.385570e-02	9.900363e-01	2.912897e-03	2.111937e-06	1.555003e+00	1.523540e-02
10940000	-4.484698e+03	-8.923051e+01	2.237358e+00	1.750314e+01	0.000000e+00	2.178581e+00	2.691747e-02	9.816122e-01	2.151728e-03	2.375730e-06	1.921725e+00	1.328339e-02
10960000	-4.472235e+03	-1.347666e+02	2.233573e+00	1.849966e+01	0.000000e+00	2.138987e+00	6.927850e-03	9.911085e-01	7.022389e-03	3.404445e-06	1.750561e+00	1.326122e-02
10980000	-4.461261e+03	-1.268907e+02	2.135515e+00	1.735289e+01	0.000000e+00	2.480881e+00	1.296969e-02	9.940899e-01	1.085479e-03	3.885685e-06	2.006828e+00	1.262166e-02
11000000	-4.462158e+03	-1.043246e+02	1.815342e+00	1.500261e+01	0.000000e+00	2.251136e+00	1.341176e-02	9.885942e-01	2.843130e-03	2.096450e-06	2.499100e+00	1.072353e-02
11020000	-4.457050e+03	-4.511140e+01	2.351359e+00	1.827551e+01	0.000000e+00	1.883342e+00	1.183029e-02	9.947188e-01	9.052521e-04	1.631335e-06	1.874813e+00	1.397752e-02
11040000	-4.449302e+03	-3.599808e+01	2.128930e+00	1.788538e+01	0.000000e+00	2.166777e+00	1.477125e-02	9.876690e-01	2.443567e-03	1.328830e-06	1.903763e+00	1.265649e-02
11060000	-4.468788e+03	-4.776345e+01	2.191243e+00	1.719558e+01	0.000000e+00	1.866355e+00	9.185954e-03	9.925334e-01	3.691434e-03	2.110843e-06	2.364446e+00	1.298969e-02
11080000	-4.466495e+03	-9.091923e+01	2.244329e+00	1.734448e+01	0.000000e+00	2.095340e+00	2.689973e-02	9.853254e-01	1.366814e-03	2.954764e-06	2.129089e+00	1.330991e-02
11100000	-4.459240e+03	-9.065307e+01	2.360135e+00	1.738423e+01	0.000000e+00	2.368305e+00	1.880448e-02	9.919562e-01	9.459493e-04	1.954297e-06	1.764508e+00	1.400269e-02
11120000	-4.484820e+03	-3.155383e+01	2.375721e+00	1.768782e+01	0.000000e+00	2.167887e+00	9.259207e-03	9.906608e-01	4.194432e-03	1.277838e-06	1.496185e+00	1.403693e-02
11140000	-4.468682e+03	8.610845e-02	2.348040e+00	1.724776e+01	0.000000e+00	2.375067e+00	1.143284e-02	9.910517e-01	2.643322e-03	1.174259e-06	1.627297e+00	1.381950e-02
11160000	-4.490363e+03	-8.790820e+01	2.397093e+00	1.765538e+01	0.000000e+00	2.130975e+00	9.086985e-03	9.902187e-01	3.680476e-03	1.753270e-06	1.346391e+00	1.413157e-02
11180000	-4.461067e+03	-9.398232e+01	2.154276e+00	1.632448e+01	0.000000e+00	2.230543e+00	1.494402e-02	9.882544e-01	3.537765e-03	2.233149e-06	1.999484e+00	1.264418e-02
11200000	-4.483651e+03	-1.818855e+02	2.049977e+00	1.584228e+01	1.162791e-02	2.302603e+00	6.473250e-03	9.917909e-01	7.393189e-03	4.524009e-06	1.984650e+00	1.211276e-02
11220000	-4.484198e+03	-2.369130e+02	1.972517e+00	1.597076e+01	0.000000e+00	2.549555e+00	5.588590e-03	9.934570e-01	5.124702e-03	8.440854e-06	1.954102e+00	1.167870e-02
11240000	-4.480331e+03	-1.782195e+02	2.486258e+00	1.907473e+01	1.162791e-02	2.162435e+00	3.645814e-02	9.727224e-01	3.264487e-03	5.587376e-06	1.879676e+00	1.462759e-02
11260000	-4.465087e+03	-1.999728e+02	2.676646e+00	1.967596e+01	0.000000e+00	2.123274e+00	1.645062e-02	9.880398e-01	2.574844e-03	7.679405e-06	2.921716e+00	1.596802e-02
11280000	-4.477756e+03	-1.880788e+02	2.290967e+00	1.696781e+01	0.000000e+00	1.876444e+00	1.412682e-02	9.835946e-01	6.304109e-03	1.003909e-05	1.956842e+00	1.337842e-02
11300000	-4.477614e+03	-2.466748e+02	2.354580e+00	1.833998e+01	0.000000e+00	2.039116e+00	2.096551e-02	9.774115e-01	4.720251e-03	1.010850e-05	1.804794e+00	1.420103e-02
11320000	-4.471990e+03	-2.411314e+02	2.282142e+00	1.697567e+01	1.162791e-02	2.605195e+00	2.417794e-02	9.793867e-01	3.701173e-03	1.324590e-05	1.824881e+00	1.377540e-02
11340000	-4.473257e+03	-2.117771e+02	2.487707e+00	1.825691e+01	1.162791e-02	1.760833e+00	1.986425e-02	9.884034e-01	1.904489e-03	1.087071e-05	1.919513e+00	1.493503e-02
11360000	-4.485555e+03	-1.692181e+02	2.343612e+00	1.730298e+01	1.162791e-02	1.858888e+00	1.993676e-02	9.792229e-01	4.920590e-03	7.397848e-06	1.902069e+00	1.373928e-02
11380000	-4.478934e+03	-1.468352e+02	2.656068e+00	1.849270e+01	0.000000e+00	1.993002e+00	2.097860e-02	9.600015e-01	1.715612e-02	5.179025e-06	1.688933e+00	1.555239e-02
11400000	-4.474899e+03	-1.530574e+02	2.282379e+00	1.699179e+01	0.000000e+00	2.285891e+00	1.216799e-02	9.894666e-01	3.391081e-03	3.735385e-06	1.757233e+00	1.343442e-02
11420000	-4.490580e+03	-1.253711e+02	2.229576e+00	1.628501e+01	0.000000e+00	2.244493e+00	5.022879e-03	9.955732e-01	4.059882e-03	2.781882e-06	1.443922e+00	1.318600e-02
11440000	-4.473937e+03	-1.245760e+02	2.511366e+00	1.853635e+01	0.000000e+00	2.017813e+00	2.073208e-03	9.979044e-01	4.792443e-03	4.660212e-06	2.222008e+00	1.493431e-02
11460000	-4.462054e+03	-2.052545e+02	2.484719e+00	1.852498e+01	0.000000e+00	2.275982e+00	5.427043e-03	9.952350e-01	3.200974e-03	9.369226e-06	2.147740e+00	1.471235e-02
11480000	-4.478869e+03	-1.835411e+02	2.407602e+00	1.762054e+01	0.000000e+00	1.640632e+00	4.102656e-03	9.965795e-01	3.573527e-03	1.504133e-05	2.585896e+00	1.427063e-02
11500000	-4.473574e+03	-1.864824e+02	2.085381e+00	1.482941e+01	0.000000e+00	2.298625e+00	4.979690e-03	9.962149e-01	2.980605e-03	8.728627e-06	2.332350e+00	1.213286e-02
11520000	-4.477348e+03	-2.144198e+02	2.085269e+00	1.621051e+01	0.000000e+00	2.024176e+00	1.022108e-02	9.951023e-01	8.961639e-04	5.656319e-06	1.825128e+00	1.211743e-02
11540000	-4.470761e+03	-2.273501e+02	2.172696e+00	1.609520e+01	0.000000e+00	2.186709e+00	9.347189e-03	9.954405e-01	1.199583e-03	6.293249e-06	1.801431e+00	1.258606e-02
11560000	-4.476586e+03	-2.835153e+02	2.083675e+00	1.690382e+01	1.162791e-02	2.178833e+00	6.315167e-03	9.939019e-01	4.097645e-03	1.114071e-05	2.107663e+00	1.198538e-02
11580000	-4.481434e+03	-2.690572e+02	2.152108e+00	1.771270e+01	0.000000e+00	2.518048e+00	2.403351e-03	9.974066e-01	3.982535e-03	1.136732e-05	1.673492e+00	1.241299e-02
11600000	-4.474914e+03	-2.236785e+02	2.272735e+00	1.807543e+01	0.000000e+00	2.636591e+00	5.667033e-03	9.971800e-01	8.044225e-04	7.894235e-06	1.867452e+00	1.320335e-02
11620000	-4.471789e+03	-2.060496e+02	2.034270e+00	1.644282e+01	0.000000e+00	2.642884e+00	5.589326e-03	9.965785e-01	1.236997e-03	6.919726e-06	2.357684e+00	1.175037e-02
11640000	-4.450498e+03	-1.979792e+02	2.009220e+00	1.653019e+01	0.000000e+00	2.262661e+00	1.101508e-02	9.915238e-01	1.776962e-03	4.381657e-06	1.896391e+00	1.156203e-02
11660000	-4.479401e+03	-1.788398e+02	2.019539e+00	1.599528e+01	0.000000e+00	2.090458e+00	1.578328e-02	9.904108e-01	1.470669e-03	6.633322e-06	2.405573e+00	1.166425e-02
11680000	-4.465923e+03	-1.501145e+02	2.309095e+00	1.841080e+01	0.000000e+00	1.793450e+00	1.814565e-02	9.862615e-01	2.885710e-03	4.201335e-06	1.902923e+00	1.317545e-02
11700000	-4.482517e+03	-1.619549e+02	1.979949e+00	1.636540e+01	0.000000e+00	2.433064e+00	1.571859e-02	9.934575e-01	6.395030e-04	3.662802e-06	1.919055e+00	1.126907e-02
11720000	-4.475434e+03	-1.552079e+02	2.089061e+00	1.673888e+01	0.000000e+00	2.095453e+00	6.049772e-03	9.967054e-01	1.256630e-03	4.753108e-06	1.835158e+00	1.201457e-02
11740000	-4.476739e+03	-1.248681e+02	1.818041e+00	1.466708e+01	0.000000e+00	2.251021e+00	2.714377e-03	9.977638e-01	2.311012e-03	3.260728e-06	1.971536e+00	1.049831e-02
11760000	-4.477853e+03	-8.941744e+01	2.466844e+00	1.939986e+01	0.000000e+00	2.135328e+00	3.229027e-03	9.966362e-01	3.530998e-03	2.727611e-06	1.672705e+00	1.425856e-02
11780000	-4.455781e+03	-1.164454e+02	2.143440e+00	1.672564e+01	0.000000e+00	2.668842e+00	1.385898e-02	9.854902e-01	4.265328e-03	3.229194e-06	2.221200e+00	1.234161e-02
11800000	-4.492962e+03	-1.973254e+02	1.922619e+00	1.608477e+01	0.000000e+00	2.178761e+00	1.598294e-02	9.890834e-01	2.086726e-03	4.928421e-06	2.121482e+00	1.118041e-02
11820000	-4.474406e+03	-2.038431e+02	2.214390e+00	1.835110e+01	0.000000e+00	2.174734e+00	1.508632e-02	9.844169e-01	3.424037e-03	4.754551e-06	1.209806e+00	1.300967e-02
11840000	-4.470134e+03	-2.074108e+02	2.268882e+00	1.786453e+01	1.162791e-02	2.534232e+00	1.901090e-02	9.856039e-01	2.781282e-03	5.124006e-06	1.504403e+00	1.336212e-02
11860000	-4.480539e+03	-1.768134e+02	2.169794e+00	1.774969e+01	0.000000e+00	2.753386e+00	1.193634e-02	9.887869e-01	3.195309e-03	5.945794e-06	1.923794e+00	1.297853e-02
11880000	-4.488578e+03	-1.604925e+02	2.329012e+00	1.894619e+01	0.000000e+00	2.355406e+00	1.186320e-02	9.940968e-01	1.149385e-03	5.411593e-06	1.757149e+00	1.407981e-02
11900000	-4.470581e+03	-1.481233e+02	1.905404e+00	1.509888e+01	0.000000e+00	2.487486e+00	6.145920e-03	9.936240e-01	4.326191e-03	3.975582e-06	1.701806e+00	1.147383e-02
11920000	-4.491101e+03	-1.793073e+02	1.887316e+00	1.521867e+01	0.000000e+00	2.231061e+00	7.724642e-03	9.922227e-01	3.504677e-03	5.342637e-06	1.526482e+00	1.138963e-02
11940000	-4.473677e+03	-1.702000e+02	1.991207e+00	1.611212e+01	0.000000e+00	2.006358e+00	2.275799e-02	9.872862e-01	1.574846e-03	4.678365e-06	1.472367e+00	1.200820e-02
11960000	-4.498851e+03	-1.882486e+02	2.024831e+00	1.597572e+01	0.000000e+00	2.273473e+00	1.291765e-02	9.872706e-01	4.439080e-03	5.765838e-06	1.512675e+00	1.218501e-02
11980000	-4.489696e+03	-2.486756e+02	2.595726e+00	1.957713e+01	1.162791e-02	2.152170e+00	9.564176e-03	9.914260e-01	4.529182e-03	1.121177e-05	1.397176e+00	1.561218e-02
12000000	-4.485238e+03	-2.514799e+02	1.976169e+00	1.531706e+01	1.162791e-02	2.832879e+00	1.097285e-02	9.837979e-01	8.096396e-03	1.172496e-05	2.003018e+00	1.196156e-02
12020000	-4.482031e+03	-2.552991e+02	1.976392e+00	1.550812e+01	0.000000e+00	2.582533e+00	7.621391e-03	9.865838e-01	1.115161e-02	1.183284e-05	1.446477e+00	1.195810e-02
12040000	-4.477104e+03	-2.455386e+02	2.187308e+00	1.717869e+01	0.000000e+00	2.090352e+00	1.294350e-02	9.917182e-01	1.666892e-03	1.592079e-05	1.768959e+00	1.323218e-02
12060000	-4.475584e+03	-2.489695e+02	2.122811e+00	1.642437e+01	0.000000e+00	2.265792e+00	1.746674e-02	9.950553e-01	5.274312e-04	1.423151e-05	2.126627e+00	1.283063e-02
12080000	-4.468030e+03	-2.241613e+02	2.320882e+00	1.815376e+01	0.000000e+00	2.285769e+00	5.671341e-03	9.972300e-01	1.123502e-03	1.431157e-05	1.759171e+00	1.408718e-02
12100000	-4.470325e+03	-2.595010e+02	2.544366e+00	1.952154e+01	0.000000e+00	2.009561e+00	1.224835e-02	9.916215e-01	2.454584e-03	1.596646e-05	1.704712e+00	1.535638e-02
12120000	-4.467993e+03	-2.592612e+02	2.117482e+00	1.708135e+01	0.000000e+00	2.510412e+00	1.032274e-02	9.865212e-01	7.116365e-03	9.797881e-06	1.985966e+00	1.273341e-02
12140000	-4.464705e+03	-1.833399e+02	2.532818e+00	1.866762e+01	1.162791e-02	1.694059e+00	6.930867e-03	9.928017e-01	5.258750e-03	6.976212e-06	2.118484e+00	1.526725e-02
12160000	-4.480076e+03	-1.726172e+02	2.499701e+00	1.892569e+01	0.000000e+00	2.164115e+00	5.679849e-03	9.964335e-01	1.500010e-03	8.715646e-06	2.069447e+00	1.515102e-02
12180000	-4.470549e+03	-1.631509e+02	1.975750e+00	1.538935e+01	0.000000e+00	2.047799e+00	1.201897e-03	9.982581e-01	9.757362e-03	7.184789e-06	2.611727e+00	1.196847e-02
12200000	-4.463524e+03	-1.419520e+02	1.959149e+00	1.610675e+01	0.000000e+00	2.773693e+00	3.670045e-03	9.976163e-01	1.664830e-03	4.243016e-06	2.307884e+00	1.187832e-02
12220000	-4.467049e+03	-7.868052e+01	2.286694e+00	1.761654e+01	0.000000e+00	2.154796e+00	4.868357e-03	9.988778e-01	3.202451e-04	3.114132e-06	2.609513e+00	1.381583e-02
12240000	-4.460323e+03	-9.784186e+01	2.116923e+00	1.632393e+01	0.000000e+00	1.986918e+00	7.008246e-03	9.966027e-01	9.668957e-04	2.764329e-06	2.044329e+00	1.281675e-02
12260000	-4.454591e+03	-9.954722e+01	2.120471e+00	1.605134e+01	0.000000e+00	2.416480e+00	5.995346e-03	9.930486e-01	5.761366e-03	2.099815e-06	2.703257e+00	1.283163e-02
12280000	-4.462849e+03	-1.639426e+01	1.972037e+00	1.564138e+01	0.000000e+00	2.432180e+00	6.713695e-03	9.937157e-01	3.818621e-03	3.045048e-06	3.082970e+00	1.195291e-02
12300000	-4.473729e+03	-1.827695e+02	1.887402e+00	1.429612e+01	1.162791e-02	1.956311e+00	1.000790e-02	9.910861e-01	3.297722e-03	4.823146e-06	1.868433e+00	1.146573e-02
12320000	-4.486743e+03	-1.705132e+02	1.843047e+00	1.534997e+01	0.000000e+00	2.322434e+00	6.300843e-03	9.949343e-01	2.268811e-03	4.168696e-06	1.380654e+00	1.114944e-02
12340000	-4.480332e+03	-1.627596e+02	2.384550e+00	1.799607e+01	0.000000e+00	2.314861e+00	3.205486e-03	9.974361e-01	3.373157e-03	5.758560e-06	1.399689e+00	1.439812e-02
12360000	-4.486728e+03	-2.283536e+02	2.281273e+00	1.753159e+01	1.162791e-02	3.121517e+00	3.884472e-03	9.983078e-01	6.591846e-04	7.903650e-06	1.419340e+00	1.356638e-02
12380000	-4.495120e+03	-1.988098e+02	2.536847e+00	1.881482e+01	1.162791e-02	1.805291e+00	4.843844e-03	9.971507e-01	1.628330e-03	5.013467e-06	1.408324e+00	1.510552e-02
12400000	-4.484243e+03	-1.489486e+02	2.169935e+00	1.597197e+01	0.000000e+00	2.225973e+00	5.017255e-03	9.969587e-01	1.820311e-03	4.742180e-06	1.282243e+00	1.291983e-02
12420000	-4.491788e+03	-1.229701e+02	2.356248e+00	1.819792e+01	0.000000e+00	2.070482e+00	1.862159e-03	9.988503e-01	1.701985e-03	3.253267e-06	1.349927e+00	1.373436e-02
12440000	-4.493308e+03	-1.104429e+02	2.451638e+00	1.911535e+01	0.000000e+00	2.120422e+00	3.011640e-03	9.982536e-01	1.515430e-03	3.146791e-06	1.732619e+00	1.452097e-02
12460000	-4.467304e+03	-1.070643e+02	2.413352e+00	1.842312e+01	0.000000e+00	1.743145e+00	5.780859e-03	9.979383e-01	6.586091e-04	3.598132e-06	1.474262e+00	1.436241e-02
12480000	-4.486090e+03	-1.278345e+02	2.343726e+00	1.777429e+01	0.000000e+00	1.721437e+00	1.928980e-02	9.946716e-01	4.188971e-04	3.507012e-06	1.418002e+00	1.397944e-02
12500000	-4.483921e+03	-1.528640e+02	2.244915e+00	1.793371e+01	0.000000e+00	1.925203e+00	7.216408e-03	9.941501e-01	3.517629e-03	5.568390e-06	2.202559e+00	1.342511e-02
12520000	-4.472587e+03	-1.936092e+02	2.098775e+00	1.614098e+01	0.000000e+00	2.887997e+00	6.902257e-03	9.961455e-01	1.640547e-03	8.736765e-06	1.821063e+00	1.270583e-02
12540000	-4.496483e+03	-1.346974e+02	2.403667e+00	1.943646e+01	0.000000e+00	2.305219e+00	1.237094e-02	9.973320e-01	2.408167e-04	5.488742e-06	1.762398e+00	1.459243e-02
12560000	-4.485234e+03	-1.275635e+02	2.061294e+00	1.641466e+01	0.000000e+00	2.372605e+00	1.546723e-02	9.955511e-01	3.205072e-04	6.259687e-06	2.383000e+00	1.248491e-02
12580000	-4.489632e+03	-1.895353e+02	2.104941e+00	1.701721e+01	0.000000e+00	2.119550e+00	2.453015e-02	9.957948e-01	1.266144e-04	5.434035e-06	2.061706e+00	1.281059e-02
12600000	-4.488655e+03	-5.291974e+01	2.316132e+00	1.810348e+01	1.162791e-02	1.896637e+00	1.705287e-02	9.947481e-01	5.085905e-04	3.134028e-06	3.285633e+00	1.417509e-02
12620000	-4.471927e+03	-5.441597e+01	2.353945e+00	1.763891e+01	0.000000e+00	2.524348e+00	1.234976e-02	9.933773e-01	1.387856e-03	2.776859e-06	2.752795e+00	1.444433e-02
12640000	-4.474275e+03	-4.236808e+01	2.181627e+00	1.662586e+01	0.000000e+00	2.061578e+00	1.200406e-02	9.949193e-01	9.279442e-04	1.626325e-06	2.531442e+00	1.339422e-02
12660000	-4.475631e+03	-4.616175e+01	2.401770e+00	1.757368e+01	0.000000e+00	1.867416e+00	4.075383e-03	9.984513e-01	8.301688e-04	1.158474e-06	1.876531e+00	1.463333e-02
12680000	-4.468926e+03	-7.556650e+01	2.180880e+00	1.647524e+01	0.000000e+00	2.325523e+00	4.354985e-03	9.971204e-01	2.367803e-03	1.077305e-06	1.860168e+00	1.327791e-02
12700000	-4.461804e+03	9.782865e-01	2.308781e+00	1.710392e+01	0.000000e+00	2.161608e+00	7.393895e-03	9.969406e-01	9.400905e-04	1.171302e-06	2.403306e+00	1.389532e-02
12720000	-4.472949e+03	1.952342e+00	2.124099e+00	1.596955e+01	0.000000e+00	2.515893e+00	5.053246e-03	9.961107e-01	2.976847e-03	1.038422e-06	1.892048e+00	1.283463e-02
12740000	-4.468251e+03	-5.316015e+01	1.949333e+00	1.490731e+01	0.000000e+00	2.193015e+00	3.644020e-03	9.969329e-01	3.147521e-03	1.084858e-06	1.813809e+00	1.180905e-02
12760000	-4.479028e+03	1.712543e+01	2.869467e+00	2.076481e+01	0.000000e+00	1.635891e+00	4.045859e-03	9.973345e-01	2.118897e-03	1.222205e-06	1.690369e+00	1.729781e-02
12780000	-4.477441e+03	-1.425547e+01	2.503391e+00	1.896353e+01	0.000000e+00	1.911811e+00	1.502749e-02	9.955295e-01	5.105425e-04	1.038488e-06	1.519263e+00	1.502592e-02
12800000	-4.480768e+03	-5.228849e+00	2.385580e+00	1.853000e+01	0.000000e+00	2.297621e+00	9.409047e-03	9.949221e-01	1.331849e-03	1.358568e-06	2.727153e+00	1.430430e-02
12820000	-4.460375e+03	-5.712889e+01	2.129068e+00	1.707467e+01	0.000000e+00	2.127864e+00	1.431962e-02	9.848011e-01	5.416730e-03	1.220942e-06	1.842763e+00	1.267965e-02
12840000	-4.487723e+03	-4.184123e+01	2.185929e+00	1.703335e+01	0.000000e+00	2.644123e+00	7.818778e-03	9.945410e-01	1.745786e-03	1.097843e-06	1.369025e+00	1.301649e-02
12860000	-4.474632e+03	-8.995856e+00	2.191188e+00	1.663005e+01	0.000000e+00	2.201757e+00	1.187106e-02	9.968117e-01	3.962790e-04	1.018231e-06	1.583293e+00	1.326801e-02
12880000	-4.484451e+03	-5.159636e+01	1.941480e+00	1.500825e+01	0.000000e+00	2.197246e+00	1.000120e-02	9.966269e-01	5.588308e-04	1.010499e-06	1.656084e+00	1.178186e-02
12900000	-4.486345e+03	-3.920207e+01	2.266623e+00	1.683517e+01	0.000000e+00	2.680830e+00	1.488230e-02	9.942511e-01	6.274691e-04	1.125511e-06	1.811189e+00	1.374901e-02
12920000	-4.470835e+03	4.917719e+00	2.550333e+00	1.904882e+01	0.000000e+00	2.060443e+00	1.896452e-02	9.867681e-01	2.516493e-03	1.019650e-06	2.423858e+00	1.551090e-02
12940000	-4.468932e+03	-9.915666e+01	2.388433e+00	1.863696e+01	0.000000e+00	2.138430e+00	1.457561e-02	9.913925e-01	2.026880e-03	1.647907e-06	1.925797e+00	1.449397e-02
12960000	-4.467124e+03	-7.985588e+01	2.124795e+00	1.697253e+01	0.000000e+00	2.236687e+00	1.999618e-02	9.786223e-01	5.260134e-03	2.063121e-06	2.170262e+00	1.291046e-02
12980000	-4.470703e+03	-3.698368e+01	2.428430e+00	1.835859e+01	0.000000e+00	2.103785e+00	3.198950e-02	9.674925e-01	5.116918e-03	1.793161e-06	2.640215e+00	1.466589e-02
13000000	-4.476917e+03	-1.275851e+02	2.192129e+00	1.627705e+01	0.000000e+00	2.187915e+00	2.479461e-02	9.885033e-01	9.300712e-04	2.161820e-06	1.876605e+00	1.335262e-02
13020000	-4.466643e+03	-7.429049e+01	2.136125e+00	1.657301e+01	0.000000e+00	2.694639e+00	1.657748e-02	9.928838e-01	7.476662e-04	2.146537e-06	1.595697e+00	1.300447e-02
13040000	-4.480154e+03	-6.231288e+01	2.405423e+00	1.851299e+01	0.000000e+00	2.228359e+00	1.209037e-02	9.903885e-01	2.779330e-03	2.467881e-06	1.926937e+00	1.463589e-02
13060000	-4.480715e+03	-4.035705e+01	2.529341e+00	1.862510e+01	0.000000e+00	2.299087e+00	1.121707e-02	9.917767e-01	2.895545e-03	1.989324e-06	2.395187e+00	1.527602e-02
13080000	-4.485712e+03	-6.740532e+01	2.322217e+00	1.794147e+01	1.162791e-02	2.058140e+00	2.441194e-02	9.707843e-01	7.239326e-03	1.939483e-06	2.301687e+00	1.402364e-02
13100000	-4.485456e+03	-2.952632e+01	2.515106e+00	1.831672e+01	0.000000e+00	2.268373e+00	2.747799e-02	9.859575e-01	1.713754e-03	1.735633e-06	2.321995e+00	1.521687e-02
13120000	-4.489035e+03	-7.981779e+00	2.425612e+00	1.768352e+01	0.000000e+00	2.115644e+00	1.004999e-02	9.946246e-01	1.567210e-03	2.134686e-06	2.716106e+00	1.474448e-02
13140000	-4.484168e+03	-8.911537e+01	2.517468e+00	1.800154e+01	0.000000e+00	2.244046e+00	2.076146e-02	9.862176e-01	2.719900e-03	3.527381e-06	1.811294e+00	1.531217e-02
13160000	-4.469378e+03	-1.113906e+02	2.545639e+00	1.851503e+01	0.000000e+00	2.014238e+00	8.654278e-03	9.938341e-01	3.204526e-03	2.724307e-06	2.027718e+00	1.558014e-02
13180000	-4.466005e+03	-9.593945e+01	2.291840e+00	1.630676e+01	0.000000e+00	2.468629e+00	2.976585e-02	9.782580e-01	3.236141e-03	2.497289e-06	2.087112e+00	1.382763e-02
13200000	-4.465147e+03	-1.076160e+02	2.479433e+00	1.727276e+01	0.000000e+00	2.636530e+00	1.146733e-02	9.914570e-01	2.358206e-03	2.509888e-06	2.549814e+00	1.496882e-02
13220000	-4.467612e+03	-1.045085e+02	2.429588e+00	1.711434e+01	0.000000e+00	2.346553e+00	1.878282e-02	9.830791e-01	5.915193e-03	2.287159e-06	1.595645e+00	1.490769e-02
13240000	-4.478810e+03	-7.010812e+01	2.586641e+00	1.793558e+01	0.000000e+00	1.827648e+00	2.599636e-02	9.634407e-01	1.185684e-02	1.389617e-06	1.850462e+00	1.566655e-02
13260000	-4.467038e+03	-7.120954e+01	2.409632e+00	1.676470e+01	0.000000e+00	1.940787e+00	1.654769e-02	9.825027e-01	6.016903e-03	1.580106e-06	2.024051e+00	1.467794e-02
13280000	-4.488165e+03	-8.278246e+01	2.468495e+00	1.780253e+01	1.162791e-02	2.450888e+00	1.327521e-02	9.909452e-01	2.642522e-03	1.880705e-06	1.996498e+00	1.497010e-02
13300000	-4.494512e+03	-1.558826e+02	2.275493e+00	1.716290e+01	1.162791e-02	1.691333e+00	1.459195e-02	9.747848e-01	1.305389e-02	4.505041e-06	2.289434e+00	1.377237e-02
13320000	-4.478505e+03	-1.670781e+02	1.981475e+00	1.539501e+01	0.000000e+00	2.816299e+00	2.250010e-02	9.782771e-01	4.820007e-03	6.021418e-06	2.503210e+00	1.199811e-02
13340000	-4.486395e+03	-1.441720e+02	2.433323e+00	1.814993e+01	1.162791e-02	1.876899e+00	1.208169e-02	9.918376e-01	3.026196e-03	4.064585e-06	1.914847e+00	1.476748e-02
13360000	-4.473524e+03	-1.328179e+02	2.062670e+00	1.580304e+01	0.000000e+00	2.811940e+00	1.198947e-02	9.906943e-01	2.762426e-03	4.029200e-06	2.048481e+00	1.247074e-02
13380000	-4.490144e+03	-8.921550e+01	2.065966e+00	1.511063e+01	0.000000e+00	2.221150e+00	1.259495e-02	9.829628e-01	9.416414e-03	2.416171e-06	1.765240e+00	1.251718e-02
13400000	-4.450176e+03	-9.968915e+01	2.119637e+00	1.586677e+01	0.000000e+00	2.615904e+00	1.367065e-02	9.956281e-01	6.726850e-04	2.808376e-06	2.211340e+00	1.286007e-02
13420000	-4.483537e+03	-1.368312e+02	2.258429e+00	1.692606e+01	1.162791e-02	1.749762e+00	1.184983e-02	9.950403e-01	9.760809e-04	3.352740e-06	1.973789e+00	1.346434e-02
13440000	-4.481384e+03	-1.361594e+02	2.365662e+00	1.900581e+01	0.000000e+00	1.704167e+00	7.424149e-03	9.959053e-01	1.717022e-03	3.251390e-06	1.762248e+00	1.417091e-02
13460000	-4.484835e+03	-1.082474e+02	2.127822e+00	1.714053e+01	0.000000e+00	2.106570e+00	3.814395e-03	9.967760e-01	2.285843e-03	2.985785e-06	1.573138e+00	1.271369e-02
13480000	-4.481452e+03	-1.482282e+02	2.309372e+00	1.885095e+01	1.162791e-02	1.852320e+00	1.068783e-02	9.953137e-01	7.519443e-04	2.639308e-06	1.463231e+00	1.374092e-02
13500000	-4.476628e+03	-2.197123e+02	1.978342e+00	1.550290e+01	0.000000e+00	1.863722e+00	1.739311e-02	9.905279e-01	1.604315e-03	5.794354e-06	1.471375e+00	1.177671e-02
13520000	-4.458474e+03	-2.230211e+02	2.081238e+00	1.617728e+01	0.000000e+00	2.658167e+00	1.839760e-02	9.894633e-01	1.436348e-03	7.825597e-06	1.493658e+00	1.242829e-02
13540000	-4.466001e+03	-2.181502e+02	2.196846e+00	1.667597e+01	0.000000e+00	2.468914e+00	6.235153e-03	9.911174e-01	9.541283e-03	7.205995e-06	1.469266e+00	1.314235e-02
13560000	-4.480095e+03	-2.430782e+02	2.258090e+00	1.845560e+01	1.162791e-02	2.315302e+00	4.405100e-03	9.948657e-01	4.744145e-03	1.252266e-05	1.799035e+00	1.347875e-02
13580000	-4.473161e+03	-1.934886e+02	2.397187e+00	1.895852e+01	0.000000e+00	2.032714e+00	8.608409e-03	9.942835e-01	1.764413e-03	9.716082e-06	2.010846e+00	1.440777e-02
13600000	-4.484891e+03	-1.587134e+02	2.305639e+00	1.880283e+01	0.000000e+00	1.902728e+00	7.133826e-03	9.949875e-01	2.099420e-03	3.910550e-06	1.897229e+00	1.383646e-02
13620000	-4.473358e+03	-1.434959e+02	2.504202e+00	2.079437e+01	0.000000e+00	2.030925e+00	7.557851e-03	9.961653e-01	9.469569e-04	4.179482e-06	2.310302e+00	1.499992e-02
13640000	-4.482295e+03	-1.216574e+02	2.222334e+00	1.833134e+01	2.325581e-02	1.649607e+00	3.137695e-03	9.980229e-01	1.322439e-03	3.841091e-06	2.497714e+00	1.330193e-02
13660000	-4.480435e+03	-1.304764e+02	2.135552e+00	1.776980e+01	1.162791e-02	1.821264e+00	7.509106e-03	9.897442e-01	7.002532e-03	4.495504e-06	2.939347e+00	1.277570e-02
13680000	-4.465676e+03	-1.207811e+02	1.949851e+00	1.606030e+01	2.325581e-02	2.129605e+00	2.340499e-02	9.711773e-01	6.349614e-03	2.389776e-06	2.562853e+00	1.165309e-02
13700000	-4.465701e+03	-1.779616e+02	1.799428e+00	1.419846e+01	0.000000e+00	2.456179e+00	9.826086e-03	9.914902e-01	3.181615e-03	2.772111e-06	2.130373e+00	1.075889e-02
13720000	-4.473017e+03	-8.067956e+01	2.268177e+00	1.770144e+01	0.000000e+00	2.357795e+00	1.262105e-02	9.872094e-01	3.836212e-03	3.276081e-06	2.265779e+00	1.328590e-02
13740000	-4.466222e+03	-1.275780e+02	2.140465e+00	1.753571e+01	1.162791e-02	2.740505e+00	7.742336e-03	9.945606e-01	1.795521e-03	3.047685e-06	2.292749e+00	1.250288e-02
13760000	-4.500838e+03	-9.104261e+01	2.240389e+00	1.755353e+01	0.000000e+00	2.049103e+00	4.734382e-03	9.963258e-01	2.166071e-03	2.416980e-06	1.600591e+00	1.284278e-02
13780000	-4.483546e+03	-6.431781e+01	2.331753e+00	1.782179e+01	0.000000e+00	1.930151e+00	8.983007e-03	9.933652e-01	1.924926e-03	1.391348e-06	1.478767e+00	1.373086e-02
13800000	-4.475389e+03	-7.385308e+01	1.978533e+00	1.525965e+01	0.000000e+00	2.915178e+00	1.458687e-02	9.893602e-01	2.376063e-03	1.641422e-06	1.268206e+00	1.160879e-02
13820000	-4.475987e+03	-8.292690e+01	2.223585e+00	1.730577e+01	0.000000e+00	2.369499e+00	6.132722e-03	9.955806e-01	1.988507e-03	1.466033e-06	1.471417e+00	1.287685e-02
13840000	-4.473214e+03	-1.916649e+00	1.886277e+00	1.537579e+01	0.000000e+00	2.947639e+00	5.973696e-03	9.965735e-01	1.248145e-03	1.006914e-06	2.703607e+00	1.089767e-02
13860000	-4.468729e+03	-8.749076e+01	1.949502e+00	1.592724e+01	0.000000e+00	2.575721e+00	1.162042e-02	9.952795e-01	6.716952e-04	1.286990e-06	2.490288e+00	1.137776e-02
13880000	-4.468883e+03	-3.103121e+01	1.970251e+00	1.580706e+01	0.000000e+00	2.079197e+00	1.130949e-02	9.947868e-01	7.232779e-04	1.512485e-06	2.316998e+00	1.148204e-02
13900000	-4.484283e+03	-9.333199e+01	1.820589e+00	1.412050e+01	0.000000e+00	2.134247e+00	1.262288e-02	9.969828e-01	2.524816e-04	2.152051e-06	2.300300e+00	1.073247e-02
13920000	-4.455134e+03	-3.719126e+01	2.071089e+00	1.586864e+01	0.000000e+00	2.068996e+00	9.734822e-03	9.979431e-01	2.203971e-04	1.336747e-06	2.234982e+00	1.228478e-02
13940000	-4.463271e+03	-2.286193e+00	2.109883e+00	1.639806e+01	0.000000e+00	1.923676e+00	4.023344e-03	9.976350e-01	1.479807e-03	1.075051e-06	2.760646e+00	1.249094e-02
13960000	-4.469139e+03	-7.103050e+01	2.245582e+00	1.769443e+01	0.000000e+00	2.209016e+00	5.823768e-03	9.983278e-01	3.924927e-04	1.268439e-06	1.830864e+00	1.326603e-02
13980000	-4.472677e+03	-6.967760e+01	2.403835e+00	1.851717e+01	0.000000e+00	2.159412e+00	1.107499e-02	9.979537e-01	2.017984e-04	1.533419e-06	2.039004e+00	1.413516e-02
14000000	-4.463091e+03	-5.873773e+01	2.480481e+00	1.856138e+01	0.000000e+00	2.070846e+00	8.665830e-03	9.976207e-01	3.055158e-04	1.999175e-06	2.066491e+00	1.460464e-02
14020000	-4.474979e+03	-8.251471e+01	2.601577e+00	1.792686e+01	0.000000e+00	2.535746e+00	1.007951e-02	9.967582e-01	6.738756e-04	2.753749e-06	2.283046e+00	1.569071e-02
14040000	-4.467361e+03	-1.437445e+02	2.473540e+00	1.714475e+01	0.000000e+00	2.408233e+00	8.503864e-03	9.939155e-01	2.779952e-03	4.360222e-06	1.711257e+00	1.480218e-02
14060000	-4.484254e+03	-1.260257e+02	2.430290e+00	1.836359e+01	0.000000e+00	2.141010e+00	4.012582e-03	9.954706e-01	6.245304e-03	3.687319e-06	1.510337e+00	1.452884e-02
14080000	-4.479980e+03	-2.358908e+02	2.542457e+00	2.000703e+01	1.162791e-02	1.928987e+00	6.198253e-03	9.953457e-01	3.030827e-03	1.568296e-05	1.749730e+00	1.510212e-02
14100000	-4.487509e+03	-2.231291e+02	2.339355e+00	1.778679e+01	0.000000e+00	2.124780e+00	9.192015e-03	9.965091e-01	7.016799e-04	1.773247e-05	1.954457e+00	1.373955e-02
14120000	-4.473000e+03	-2.894810e+02	2.389076e+00	1.819166e+01	0.000000e+00	2.204701e+00	1.770213e-02	9.876662e-01	3.084179e-03	2.186924e-05	1.761642e+00	1.406382e-02
14140000	-4.492652e+03	-3.097950e+02	2.562820e+00	1.863212e+01	1.162791e-02	2.227368e+00	9.137079e-03	9.905539e-01	5.577683e-03	2.053932e-05	1.762464e+00	1.500732e-02
14160000	-4.481745e+03	-2.731983e+02	2.607500e+00	2.018838e+01	0.000000e+00	1.772481e+00	1.265191e-02	9.901030e-01	2.320089e-03	1.762818e-05	1.948457e+00	1.514169e-02
14180000	-4.477957e+03	-3.141686e+02	2.043420e+00	1.600862e+01	1.162791e-02	2.114172e+00	1.279740e-02	9.884286e-01	3.890352e-03	2.059978e-05	2.044536e+00	1.202839e-02
14200000	-4.458537e+03	-2.610141e+02	2.101016e+00	1.688396e+01	1.162791e-02	1.683744e+00	1.236915e-02	9.866548e-01	5.241987e-03	1.791919e-05	2.141089e+00	1.231496e-02
14220000	-4.472803e+03	-2.481915e+02	2.375102e+00	1.827438e+01	0.000000e+00	2.152913e+00	2.120518e-02	9.915228e-01	7.334245e-04	1.323979e-05	1.755359e+00	1.376010e-02
14240000	-4.467291e+03	-2.985137e+02	2.407515e+00	1.879909e+01	0.000000e+00	1.706679e+00	8.057455e-03	9.904674e-01	6.254250e-03	3.373308e-05	2.141200e+00	1.400136e-02
14260000	-4.462699e+03	-3.511214e+02	1.979704e+00	1.559048e+01	0.000000e+00	2.266431e+00	5.980196e-03	9.926960e-01	6.217306e-03	3.464829e-05	1.898262e+00	1.155341e-02
14280000	-4.484540e+03	-3.660757e+02	2.095417e+00	1.671726e+01	0.000000e+00	2.017527e+00	2.256765e-02	9.740031e-01	6.385592e-03	5.157501e-05	1.697452e+00	1.223126e-02
14300000	-4.477870e+03	-3.992603e+02	1.955428e+00	1.540584e+01	1.162791e-02	2.500447e+00	1.060783e-02	9.924499e-01	2.500400e-03	6.134134e-05	1.921561e+00	1.145931e-02
14320000	-4.467571e+03	-4.186174e+02	2.196157e+00	1.796319e+01	1.162791e-02	2.230758e+00	4.690616e-03	9.927456e-01	8.361569e-03	7.868588e-05	1.896672e+00	1.287984e-02
14340000	-4.486945e+03	-3.829321e+02	2.110076e+00	1.629360e+01	1.162791e-02	2.089556e+00	5.800224e-03	9.909953e-01	8.447294e-03	4.955306e-05	1.424586e+00	1.213593e-02
14360000	-4.467801e+03	-4.332504e+02	1.986279e+00	1.505186e+01	0.000000e+00	2.246519e+00	1.927228e-02	9.893806e-01	1.429975e-03	7.451771e-05	1.601943e+00	1.160724e-02
14380000	-4.485132e+03	-3.890717e+02	1.873653e+00	1.446278e+01	1.162791e-02	2.806492e+00	1.922616e-02	9.916417e-01	7.724418e-04	8.117998e-05	1.778761e+00	1.095616e-02
14400000	-4.482164e+03	-4.142514e+02	2.144676e+00	1.757564e+01	1.162791e-02	2.570677e+00	1.305136e-02	9.850328e-01	6.595722e-03	9.023815e-05	2.002787e+00	1.249069e-02
14420000	-4.480830e+03	-4.003568e+02	2.350180e+00	1.846102e+01	2.325581e-02	1.942777e+00	2.023748e-02	9.794134e-01	3.290047e-03	8.272075e-05	1.999743e+00	1.382360e-02
14440000	-4.461639e+03	-3.877111e+02	2.123770e+00	1.684496e+01	0.000000e+00	2.336613e+00	1.406505e-02	9.914308e-01	1.285299e-03	7.394007e-05	1.969454e+00	1.247145e-02
14460000	-4.475455e+03	-3.963293e+02	2.164632e+00	1.671156e+01	1.162791e-02	2.844867e+00	1.475762e-02	9.939624e-01	7.716948e-04	9.060251e-05	2.192135e+00	1.280378e-02
14480000	-4.461765e+03	-3.553503e+02	2.123286e+00	1.655075e+01	0.000000e+00	2.111461e+00	8.322517e-03	9.902280e-01	5.026632e-03	5.198119e-05	1.693044e+00	1.251406e-02
14500000	-4.479986e+03	-3.108983e+02	2.149128e+00	1.672888e+01	0.000000e+00	2.558885e+00	1.172498e-02	9.931583e-01	1.287111e-03	2.461149e-05	1.892628e+00	1.273444e-02
14520000	-4.460263e+03	-3.248603e+02	2.093603e+00	1.724964e+01	0.000000e+00	2.787888e+00	4.638708e-03	9.966990e-01	2.135639e-03	3.006712e-05	2.035089e+00	1.243839e-02
14540000	-4.482347e+03	-3.011419e+02	2.360491e+00	1.814073e+01	0.000000e+00	2.079951e+00	6.715092e-03	9.971379e-01	7.910119e-04	2.820525e-05	1.483329e+00	1.398734e-02
14560000	-4.489231e+03	-2.843363e+02	2.181767e+00	1.693476e+01	1.162791e-02	2.599619e+00	3.263714e-03	9.985288e-01	8.829105e-04	2.184985e-05	1.862373e+00	1.295148e-02
14580000	-4.473940e+03	-3.329870e+02	2.018125e+00	1.602540e+01	1.162791e-02	2.035402e+00	4.105278e-03	9.985477e-01	4.575120e-04	3.893912e-05	1.632170e+00	1.196829e-02
14600000	-4.482091e+03	-2.782426e+02	2.384758e+00	1.867489e+01	0.000000e+00	2.432731e+00	2.750764e-03	9.983818e-01	1.665156e-03	2.975242e-05	2.070643e+00	1.426575e-02
14620000	-4.477585e+03	-3.217876e+02	2.439852e+00	1.917736e+01	0.000000e+00	2.094584e+00	6.012728e-03	9.945548e-01	2.836109e-03	2.449956e-05	2.184742e+00	1.445352e-02
14640000	-4.453153e+03	-3.053856e+02	2.232500e+00	1.717595e+01	0.000000e+00	2.535382e+00	1.043143e-02	9.960024e-01	7.429666e-04	2.818511e-05	2.149893e+00	1.325080e-02
14660000	-4.465461e+03	-2.503796e+02	2.492688e+00	1.868854e+01	0.000000e+00	1.830538e+00	1.093846e-02	9.944909e-01	1.285489e-03	1.914985e-05	2.454569e+00	1.474739e-02
14680000	-4.487230e+03	-2.406801e+02	2.261944e+00	1.683792e+01	0.000000e+00	2.302702e+00	2.692158e-02	9.822104e-01	1.907690e-03	1.223081e-05	1.709988e+00	1.321341e-02
14700000	-4.468290e+03	-2.058117e+02	2.400275e+00	1.672672e+01	0.000000e+00	2.241111e+00	2.000626e-02	9.840689e-01	3.167873e-03	1.125387e-05	1.686335e+00	1.413045e-02
14720000	-4.486990e+03	-2.305528e+02	2.729257e+00	1.976182e+01	1.162791e-02	2.289654e+00	1.075106e-02	9.920182e-01	2.805703e-03	1.612918e-05	2.100894e+00	1.595259e-02
14740000	-4.466686e+03	-2.289301e+02	2.606975e+00	1.927497e+01	1.162791e-02	2.175212e+00	7.686602e-03	9.952745e-01	1.948028e-03	9.476125e-06	2.110678e+00	1.546216e-02
14760000	-4.479204e+03	-2.197657e+02	2.435706e+00	1.842667e+01	1.162791e-02	1.950211e+00	5.958158e-03	9.944323e-01	3.541092e-03	9.784575e-06	1.652754e+00	1.452668e-02
14780000	-4.464179e+03	-1.728653e+02	2.616633e+00	1.898995e+01	0.000000e+00	1.991914e+00	1.088944e-02	9.928473e-01	2.108924e-03	7.054501e-06	2.139883e+00	1.561834e-02
14800000	-4.473584e+03	-2.074678e+02	2.343553e+00	1.716610e+01	0.000000e+00	2.565796e+00	9.003181e-03	9.962417e-01	7.972248e-04	9.177906e-06	1.590695e+00	1.393112e-02
14820000	-4.491770e+03	-1.655400e+02	2.557226e+00	1.858588e+01	0.000000e+00	1.951428e+00	5.667556e-03	9.964596e-01	1.991299e-03	7.084828e-06	1.723138e+00	1.495876e-02
14840000	-4.483058e+03	-1.893453e+02	2.165710e+00	1.616151e+01	0.000000e+00	2.209561e+00	1.187365e-02	9.897781e-01	3.400245e-03	4.284882e-06	1.888018e+00	1.264375e-02
14860000	-4.492597e+03	-1.085223e+02	2.287453e+00	1.670052e+01	0.000000e+00	2.352127e+00	1.486221e-02	9.919663e-01	1.497010e-03	3.159229e-06	1.517225e+00	1.331754e-02
14880000	-4.477157e+03	-1.727277e+02	2.359871e+00	1.764809e+01	1.162791e-02	2.110710e+00	3.204815e-03	9.965554e-01	3.783892e-03	4.369646e-06	1.552120e+00	1.372620e-02
14900000	-4.477970e+03	-1.390768e+02	2.242842e+00	1.808484e+01	0.000000e+00	2.154392e+00	1.782544e-03	9.975053e-01	7.654283e-03	3.067015e-06	1.679552e+00	1.298437e-02
14920000	-4.486490e+03	-1.011428e+02	2.044335e+00	1.602548e+01	0.000000e+00	2.711381e+00	8.673227e-03	9.931014e-01	3.793240e-03	2.316685e-06	1.567231e+00	1.184613e-02
14940000	-4.473220e+03	-1.395280e+02	2.309269e+00	1.782196e+01	0.000000e+00	2.300821e+00	1.429524e-02	9.919599e-01	1.270123e-03	3.894028e-06	1.557806e+00	1.338343e-02
14960000	-4.461799e+03	-1.484598e+02	2.162390e+00	1.603329e+01	0.000000e+00	2.171903e+00	1.727212e-02	9.935772e-01	5.408150e-04	3.656502e-06	2.072869e+00	1.273009e-02
14980000	-4.500836e+03	-1.219401e+02	2.305575e+00	1.704360e+01	0.000000e+00	2.006579e+00	2.098893e-02	9.872962e-01	1.752171e-03	2.550178e-06	1.941263e+00	1.358259e-02
15000000	-4.475351e+03	-1.509334e+02	2.276748e+00	1.745549e+01	0.000000e+00	2.399527e+00	6.830305e-03	9.934108e-01	2.981996e-03	4.249434e-06	1.801080e+00	1.349439e-02
15020000	-4.471428e+03	-7.430933e+01	2.253451e+00	1.728937e+01	1.162791e-02	2.098646e+00	1.708219e-02	9.897144e-01	1.639189e-03	2.122822e-06	2.508291e+00	1.336496e-02
15040000	-4.479909e+03	-1.215824e+02	2.188196e+00	1.677100e+01	1.162791e-02	2.331800e+00	9.890715e-03	9.837174e-01	1.034278e-02	2.732100e-06	2.471136e+00	1.299733e-02
15060000	-4.489291e+03	-4.738101e+01	2.639567e+00	1.946283e+01	0.000000e+00	2.553354e+00	9.565220e-03	9.913290e-01	3.455006e-03	2.323528e-06	2.406257e+00	1.572487e-02
15080000	-4.470891e+03	-2.749056e+01	2.078296e+00	1.617795e+01	0.000000e+00	1.946601e+00	2.092782e-02	9.726558e-01	7.153261e-03	2.432240e-06	2.413099e+00	1.251385e-02
15100000	-4.484641e+03	-4.409949e+01	2.482600e+00	1.753354e+01	1.162791e-02	1.630044e+00	1.908733e-02	9.827992e-01	4.219905e-03	1.332965e-06	1.705434e+00	1.492337e-02
15120000	-4.465744e+03	-6.698029e+01	2.401333e+00	1.824107e+01	0.000000e+00	2.091232e+00	1.723826e-02	9.894633e-01	1.857498e-03	1.922591e-06	1.999689e+00	1.438526e-02
15140000	-4.484373e+03	-5.321174e+01	2.241049e+00	1.758879e+01	0.000000e+00	2.586089e+00	6.427840e-03	9.925100e-01	3.881318e-03	1.851576e-06	2.258054e+00	1.355611e-02
15160000	-4.501324e+03	-2.376180e+01	2.254086e+00	1.706796e+01	0.000000e+00	1.822523e+00	2.296199e-02	9.775654e-01	3.746172e-03	1.595264e-06	2.363224e+00	1.350791e-02
15180000	-4.475285e+03	-4.670638e+01	2.154879e+00	1.593923e+01	0.000000e+00	1.752790e+00	1.530693e-02	9.827518e-01	7.043174e-03	2.288395e-06	2.554380e+00	1.291211e-02
15200000	-4.474551e+03	-8.677483e+01	1.951094e+00	1.509751e+01	0.000000e+00	2.396127e+00	1.556912e-02	9.817393e-01	5.656758e-03	1.937571e-06	2.112659e+00	1.165783e-02
15220000	-4.478417e+03	-6.928698e+01	2.381855e+00	1.775836e+01	0.000000e+00	2.076394e+00	3.896375e-03	9.974038e-01	2.257539e-03	1.817769e-06	1.667611e+00	1.421952e-02
15240000	-4.478853e+03	-1.328533e+02	2.054127e+00	1.615870e+01	0.000000e+00	2.491654e+00	7.941092e-03	9.927209e-01	3.030476e-03	4.527844e-06	1.877494e+00	1.218244e-02
15260000	-4.471395e+03	-6.754630e+01	2.518316e+00	1.893604e+01	0.000000e+00	2.021719e+00	9.209553e-03	9.954337e-01	1.178378e-03	2.966455e-06	2.162053e+00	1.459351e-02
15280000	-4.469157e+03	-1.105058e+02	2.383628e+00	1.885238e+01	0.000000e+00	1.458613e+00	1.947538e-03	9.965931e-01	1.310779e-02	2.844443e-06	2.397781e+00	1.389238e-02
15300000	-4.467312e+03	-7.621858e+01	2.294475e+00	1.762633e+01	0.000000e+00	2.099813e+00	8.217161e-03	9.952537e-01	1.513987e-03	3.627789e-06	3.107512e+00	1.335122e-02
15320000	-4.467062e+03	-1.796179e+02	2.035429e+00	1.587390e+01	0.000000e+00	2.134734e+00	9.726596e-03	9.954892e-01	1.147749e-03	5.202038e-06	2.671920e+00	1.183305e-02
15340000	-4.465382e+03	-1.717564e+02	2.069547e+00	1.575164e+01	1.162791e-02	2.571192e+00	1.340548e-02	9.900855e-01	2.382151e-03	5.397989e-06	2.050063e+00	1.185818e-02
15360000	-4.488001e+03	-1.248772e+02	2.048942e+00	1.625079e+01	0.000000e+00	2.585044e+00	9.468112e-03	9.970874e-01	3.331653e-04	2.863100e-06	1.890824e+00	1.174623e-02
15380000	-4.453746e+03	-6.998733e+01	2.089834e+00	1.543975e+01	0.000000e+00	2.817343e+00	1.284487e-02	9.903807e-01	2.496674e-03	2.138075e-06	2.236334e+00	1.218054e-02
15400000	-4.471777e+03	-1.135043e+02	1.914242e+00	1.487028e+01	0.000000e+00	2.187072e+00	9.906644e-03	9.922965e-01	2.770256e-03	2.527954e-06	2.119758e+00	1.129285e-02
15420000	-4.457966e+03	-1.320011e+02	2.276974e+00	1.747619e+01	0.000000e+00	2.152445e+00	4.834735e-03	9.947622e-01	5.491214e-03	2.994499e-06	1.746569e+00	1.347354e-02
15440000	-4.460531e+03	-1.075661e+02	2.281209e+00	1.647238e+01	0.000000e+00	2.037116e+00	1.209911e-02	9.942045e-01	1.236139e-03	3.332547e-06	2.089343e+00	1.324413e-02
15460000	-4.480985e+03	-1.141865e+02	2.260376e+00	1.767754e+01	0.000000e+00	2.848632e+00	1.514437e-02	9.894032e-01	2.005828e-03	2.012840e-06	1.494932e+00	1.336640e-02
15480000	-4.471892e+03	-7.388167e+01	2.081391e+00	1.553996e+01	0.000000e+00	2.262797e+00	2.084103e-02	9.733110e-01	7.217973e-03	1.846984e-06	1.910170e+00	1.231185e-02
15500000	-4.478246e+03	-1.796357e+01	2.780665e+00	1.966769e+01	0.000000e+00	1.737001e+00	1.652226e-02	9.876031e-01	3.432103e-03	1.671740e-06	1.892128e+00	1.648979e-02
15520000	-4.462028e+03	-3.882921e+01	2.311769e+00	1.776271e+01	0.000000e+00	2.099138e+00	9.487413e-03	9.951051e-01	1.316289e-03	1.439185e-06	1.947821e+00	1.357374e-02
15540000	-4.472321e+03	-1.054102e+02	2.019916e+00	1.571868e+01	0.000000e+00	2.082318e+00	1.282059e-02	9.836059e-01	6.482046e-03	1.808228e-06	1.663101e+00	1.189285e-02
15560000	-4.463303e+03	-3.134639e+01	2.274611e+00	1.683830e+01	0.000000e+00	2.125842e+00	1.817453e-02	9.930644e-01	5.994191e-04	1.632395e-06	1.809994e+00	1.351397e-02
15580000	-4.474926e+03	-3.556680e+01	1.965689e+00	1.517468e+01	0.000000e+00	2.612389e+00	1.653640e-02	9.758048e-01	1.011672e-02	1.102411e-06	1.964468e+00	1.167614e-02
15600000	-4.483526e+03	-2.877343e+01	2.468849e+00	1.842820e+01	0.000000e+00	1.978433e+00	2.381067e-02	9.883299e-01	1.177748e-03	1.247269e-06	2.083650e+00	1.465215e-02
15620000	-4.479868e+03	-3.075622e+01	2.383555e+00	1.877865e+01	0.000000e+00	2.082434e+00	9.998916e-03	9.856697e-01	9.575408e-03	1.062412e-06	1.607728e+00	1.410524e-02
15640000	-4.486667e+03	-4.423112e+01	2.333008e+00	1.827242e+01	0.000000e+00	2.234044e+00	1.494572e-02	9.795266e-01	7.732451e-03	1.385343e-06	1.596270e+00	1.366011e-02
15660000	-4.475924e+03	-3.549115e+01	2.147794e+00	1.657532e+01	0.000000e+00	2.560840e+00	1.193144e-02	9.896807e-01	3.036979e-03	1.023440e-06	1.791619e+00	1.261457e-02
15680000	-4.478892e+03	1.794619e+01	2.479299e+00	1.831505e+01	0.000000e+00	2.358927e+00	2.978284e-03	9.966924e-01	6.894058e-03	1.094190e-06	2.863755e+00	1.456633e-02
15700000	-4.474695e+03	-3.702098e+01	2.590851e+00	1.890985e+01	0.000000e+00	1.962195e+00	4.506127e-03	9.960440e-01	4.416704e-03	1.018098e-06	2.298191e+00	1.519992e-02
15720000	-4.470616e+03	-4.340300e+01	2.169700e+00	1.602340e+01	0.000000e+00	1.958065e+00	1.372045e-02	9.916305e-01	1.768471e-03	1.376694e-06	2.141618e+00	1.270670e-02
15740000	-4.473199e+03	3.396133e+00	2.737089e+00	2.089892e+01	0.000000e+00	2.063828e+00	5.069816e-03	9.932660e-01	6.389635e-03	1.394709e-06	1.999907e+00	1.593824e-02
15760000	-4.466043e+03	-7.292978e+01	2.236579e+00	1.680343e+01	1.162791e-02	2.896314e+00	2.719507e-03	9.964797e-01	6.578790e-03	1.363927e-06	1.994607e+00	1.315744e-02
15780000	-4.476407e+03	-3.902245e+01	2.383916e+00	1.832611e+01	1.162791e-02	1.549285e+00	5.668850e-03	9.952327e-01	5.018651e-03	1.432176e-06	1.706772e+00	1.397773e-02
15800000	-4.467211e+03	-5.173769e+01	2.307198e+00	1.731543e+01	0.000000e+00	2.561316e+00	1.044657e-02	9.876868e-01	6.905318e-03	1.332856e-06	1.735218e+00	1.359031e-02
15820000	-4.469164e+03	-9.201374e+01	2.426880e+00	1.839671e+01	0.000000e+00	2.397827e+00	2.113843e-02	9.749119e-01	5.739617e-03	1.863030e-06	2.308097e+00	1.427810e-02
15840000	-4.461394e+03	-1.846316e+01	2.325841e+00	1.715995e+01	1.162791e-02	1.839744e+00	1.077495e-02	9.883669e-01	5.097009e-03	1.445444e-06	1.935015e+00	1.364248e-02
15860000	-4.490096e+03	-5.517574e+01	2.085224e+00	1.650853e+01	1.162791e-02	1.852352e+00	2.888873e-02	9.863029e-01	1.136365e-03	1.301020e-06	1.627448e+00	1.244372e-02
15880000	-4.455168e+03	-3.013758e+01	2.093626e+00	1.637402e+01	0.000000e+00	2.085832e+00	1.997152e-02	9.769642e-01	5.778224e-03	1.237462e-06	2.250481e+00	1.232427e-02
15900000	-4.483309e+03	-7.814704e+01	1.888515e+00	1.512846e+01	0.000000e+00	2.860318e+00	1.720675e-02	9.854977e-01	2.947647e-03	1.629822e-06	1.414455e+00	1.126943e-02
15920000	-4.469967e+03	-1.058856e+02	1.774405e+00	1.462169e+01	0.000000e+00	2.391250e+00	1.089867e-02	9.914954e-01	2.530641e-03	2.007625e-06	1.712003e+00	1.063769e-02
15940000	-4.472545e+03	-8.395849e+01	2.082540e+00	1.713323e+01	0.000000e+00	1.925138e+00	8.562297e-03	9.879733e-01	7.029540e-03	2.311806e-06	1.981291e+00	1.250819e-02
15960000	-4.472999e+03	-8.532378e+01	2.163860e+00	1.695552e+01	0.000000e+00	1.937791e+00	2.286849e-02	9.825483e-01	2.580136e-03	2.308348e-06	2.063781e+00	1.297209e-02
15980000	-4.462502e+03	-4.480851e+01	2.034250e+00	1.663536e+01	0.000000e+00	1.528598e+00	1.094951e-02	9.934170e-01	1.243561e-03	1.655307e-06	2.418218e+00	1.218835e-02
16000000	-4.467470e+03	-9.879942e+01	2.120481e+00	1.588587e+01	0.000000e+00	1.905444e+00	1.105145e-02	9.908441e-01	3.565769e-03	1.795888e-06	1.285857e+00	1.270211e-02
16020000	-4.480560e+03	-4.766160e+01	2.249961e+00	1.674277e+01	0.000000e+00	2.164344e+00	9.806206e-03	9.914499e-01	3.415329e-03	1.821175e-06	1.832109e+00	1.335484e-02
16040000	-4.480232e+03	-4.343439e+01	2.663339e+00	1.971439e+01	1.162791e-02	1.975059e+00	8.320251e-03	9.922705e-01	3.877908e-03	1.136250e-06	1.463364e+00	1.588116e-02
16060000	-4.487303e+03	-1.657161e+01	2.421738e+00	1.739538e+01	0.000000e+00	1.728366e+00	6.456103e-03	9.931593e-01	5.009616e-03	1.126217e-06	1.388849e+00	1.451330e-02
16080000	-4.485710e+03	-5.840772e+01	2.344178e+00	1.734449e+01	0.000000e+00	1.834656e+00	4.764275e-03	9.955663e-01	4.117186e-03	1.781078e-06	2.144376e+00	1.394491e-02
16100000	-4.459728e+03	1.192814e+01	2.585478e+00	1.873412e+01	0.000000e+00	2.582078e+00	9.040815e-03	9.950747e-01	1.478771e-03	1.052761e-06	1.610290e+00	1.546182e-02
16120000	-4.472651e+03	-2.022137e+01	2.402776e+00	1.732564e+01	0.000000e+00	2.235007e+00	2.030749e-02	9.962817e-01	2.335954e-04	1.237616e-06	1.934241e+00	1.440972e-02
16140000	-4.484312e+03	-4.354005e+01	2.251950e+00	1.686606e+01	0.000000e+00	2.281572e+00	1.338319e-02	9.948971e-01	6.798308e-04	1.580513e-06	1.773248e+00	1.350391e-02
16160000	-4.486090e+03	-1.550784e+01	2.371234e+00	1.742199e+01	0.000000e+00	2.151257e+00	1.023009e-02	9.934895e-01	1.329363e-03	1.059545e-06	1.848160e+00	1.427958e-02
16180000	-4.478400e+03	1.277746e+01	2.174744e+00	1.581162e+01	0.000000e+00	2.681060e+00	1.055766e-02	9.928342e-01	2.567348e-03	1.052698e-06	1.676575e+00	1.313209e-02
16200000	-4.480635e+03	-3.128125e+01	2.301612e+00	1.715613e+01	0.000000e+00	1.789085e+00	1.883609e-02	9.813639e-01	4.539557e-03	1.432799e-06	2.132891e+00	1.387982e-02
16220000	-4.485283e+03	-2.946026e+01	2.128340e+00	1.587091e+01	0.000000e+00	2.475416e+00	1.976550e-02	9.867664e-01	2.277504e-03	1.324452e-06	1.851581e+00	1.281108e-02
16240000	-4.479841e+03	-9.203130e+01	2.343598e+00	1.770438e+01	1.162791e-02	1.800994e+00	1.426605e-02	9.947103e-01	5.184884e-04	1.900397e-06	1.255537e+00	1.400383e-02
16260000	-4.472922e+03	-7.973573e+01	2.121811e+00	1.631827e+01	0.000000e+00	2.430437e+00	9.841842e-03	9.904706e-01	4.939567e-03	1.155360e-06	1.526486e+00	1.255152e-02
16280000	-4.480358e+03	-6.381394e+01	2.219142e+00	1.766277e+01	0.000000e+00	2.114649e+00	1.632189e-02	9.863423e-01	3.141928e-03	1.824350e-06	1.635951e+00	1.352583e-02
16300000	-4.472615e+03	-5.603954e+01	2.057465e+00	1.648836e+01	0.000000e+00	2.376408e+00	1.696844e-02	9.899034e-01	1.576170e-03	1.386900e-06	1.979027e+00	1.255680e-02
16320000	-4.481051e+03	-1.138712e+02	2.150562e+00	1.722416e+01	0.000000e+00	1.943346e+00	1.705778e-02	9.934181e-01	7.670994e-04	1.787335e-06	1.605466e+00	1.313525e-02
16340000	-4.492777e+03	-9.295968e+01	2.561591e+00	1.917869e+01	0.000000e+00	2.419182e+00	8.624207e-03	9.929825e-01	2.736434e-03	1.927393e-06	1.265992e+00	1.571967e-02
16360000	-4.476292e+03	-5.047406e+01	2.033794e+00	1.580180e+01	0.000000e+00	2.395212e+00	7.722655e-03	9.925231e-01	4.359967e-03	1.267123e-06	1.656678e+00	1.224462e-02
16380000	-4.495922e+03	-6.095279e+01	2.421557e+00	1.818815e+01	0.000000e+00	2.315100e+00	1.478344e-02	9.848951e-01	5.486514e-03	1.419161e-06	1.749003e+00	1.457291e-02
16400000	-4.482857e+03	-4.847704e+01	2.267515e+00	1.604846e+01	1.162791e-02	1.857616e+00	1.600333e-02	9.943119e-01	7.735912e-04	1.473192e-06	1.701804e+00	1.349233e-02
16420000	-4.473452e+03	-4.860846e+01	2.827908e+00	1.967467e+01	2.325581e-02	1.969774e+00	5.933117e-03	9.897452e-01	1.854357e-02	1.430585e-06	1.637900e+00	1.687604e-02
16440000	-4.485937e+03	-9.127607e+01	2.473220e+00	1.751313e+01	0.000000e+00	2.181401e+00	2.349951e-02	9.874410e-01	1.879826e-03	1.960678e-06	1.785274e+00	1.495843e-02
16460000	-4.485956e+03	-1.840628e+01	2.773103e+00	1.910244e+01	1.162791e-02	2.098376e+00	1.398609e-02	9.859066e-01	6.067346e-03	1.376949e-06	2.067269e+00	1.671184e-02
16480000	-4.487554e+03	-7.959739e+01	2.366634e+00	1.772617e+01	1.162791e-02	2.152816e+00	2.217963e-02	9.761322e-01	5.359595e-03	1.562688e-06	1.988646e+00	1.460713e-02
16500000	-4.459998e+03	-4.863083e+00	2.644899e+00	1.829703e+01	0.000000e+00	1.935514e+00	9.793483e-03	9.934571e-01	2.848140e-03	1.503431e-06	2.644905e+00	1.629153e-02
16520000	-4.484058e+03	-5.009319e+00	2.591531e+00	1.795256e+01	0.000000e+00	2.010418e+00	2.754691e-02	9.701827e-01	8.077931e-03	1.127418e-06	2.275923e+00	1.602674e-02
16540000	-4.471640e+03	-2.331396e+01	2.702543e+00	1.855527e+01	0.000000e+00	2.366426e+00	2.628624e-02	9.904614e-01	7.975911e-04	2.199222e-06	2.322176e+00	1.670233e-02
16560000	-4.491349e+03	-4.193049e+01	2.437495e+00	1.776523e+01	1.162791e-02	1.980243e+00	3.257818e-02	9.651198e-01	6.871582e-03	1.537435e-06	1.643620e+00	1.508580e-02
16580000	-4.476096e+03	-5.768150e-01	2.767933e+00	1.951931e+01	0.000000e+00	1.836431e+00	2.386229e-02	9.863013e-01	1.913410e-03	1.556576e-06	1.741661e+00	1.714778e-02
16600000	-4.493739e+03	-1.477206e+00	2.748674e+00	1.937407e+01	0.000000e+00	1.842890e+00	1.329859e-02	9.937938e-01	1.429903e-03	1.200668e-06	1.931055e+00	1.715303e-02
16620000	-4.481403e+03	-5.286701e+01	2.808270e+00	1.904563e+01	1.162791e-02	2.307283e+00	2.389299e-02	9.899792e-01	8.813591e-04	1.658608e-06	1.877758e+00	1.740606e-02
16640000	-4.476298e+03	1.487911e+01	2.569562e+00	1.742048e+01	0.000000e+00	1.920871e+00	2.877769e-02	9.689210e-01	8.537090e-03	1.168711e-06	2.064589e+00	1.593948e-02
16660000	-4.475382e+03	-2.446668e+01	2.556622e+00	1.872098e+01	1.162791e-02	2.113756e+00	1.563208e-02	9.887838e-01	3.203747e-03	1.797643e-06	2.634392e+00	1.566708e-02
16680000	-4.478871e+03	-5.872987e+01	2.275815e+00	1.669613e+01	0.000000e+00	2.548006e+00	1.072566e-02	9.851669e-01	1.078975e-02	1.398908e-06	1.913607e+00	1.384760e-02
16700000	-4.497826e+03	-6.617538e+01	2.690126e+00	1.896074e+01	1.162791e-02	2.103398e+00	1.125552e-02	9.914817e-01	3.061816e-03	1.622250e-06	1.427259e+00	1.634485e-02
16720000	-4.473342e+03	-8.367182e+00	2.428198e+00	1.738155e+01	0.000000e+00	2.403878e+00	9.475628e-03	9.914467e-01	4.423570e-03	1.460878e-06	1.897037e+00	1.480032e-02
16740000	-4.485623e+03	-7.978906e+01	2.251786e+00	1.576452e+01	0.000000e+00	2.921343e+00	1.035997e-02	9.943269e-01	2.254858e-03	2.131253e-06	1.530210e+00	1.365774e-02
16760000	-4.485191e+03	-8.830960e+01	2.373636e+00	1.763940e+01	0.000000e+00	2.626886e+00	1.673356e-02	9.889111e-01	1.985282e-03	1.636929e-06	1.863300e+00	1.435540e-02
16780000	-4.476371e+03	-7.471174e+01	2.844778e+00	2.038188e+01	0.000000e+00	1.963341e+00	1.651083e-02	9.910282e-01	1.517746e-03	2.299253e-06	1.587891e+00	1.715966e-02
16800000	-4.488635e+03	-1.190286e+02	2.328121e+00	1.834685e+01	0.000000e+00	1.745572e+00	1.045774e-02	9.954352e-01	6.143516e-04	2.926796e-06	2.042270e+00	1.405897e-02
16820000	-4.476936e+03	-1.469663e+02	2.584275e+00	1.984633e+01	1.162791e-02	2.046379e+00	5.623477e-03	9.965685e-01	1.637627e-03	4.028284e-06	1.749583e+00	1.542078e-02
16840000	-4.500098e+03	-1.587930e+02	2.419098e+00	1.975231e+01	0.000000e+00	2.091915e+00	1.140414e-02	9.931456e-01	1.642620e-03	4.840189e-06	1.970142e+00	1.431210e-02
16860000	-4.472956e+03	-1.399316e+02	2.445167e+00	1.860587e+01	1.162791e-02	1.998500e+00	8.032591e-03	9.900247e-01	5.437805e-03	6.494809e-06	2.338652e+00	1.446553e-02
16880000	-4.470881e+03	-1.726114e+02	2.400698e+00	1.789470e+01	1.162791e-02	2.207977e+00	2.677916e-02	9.885401e-01	8.952505e-04	6.230145e-06	2.099042e+00	1.422633e-02
16900000	-4.456428e+03	-2.110569e+02	2.224657e+00	1.739180e+01	1.162791e-02	2.587278e+00	1.594404e-02	9.884814e-01	2.680356e-03	9.135330e-06	2.682296e+00	1.325260e-02
16920000	-4.470708e+03	-1.984370e+02	2.470657e+00	1.833890e+01	0.000000e+00	2.361169e+00	7.381215e-03	9.943067e-01	3.007060e-03	8.601227e-06	1.849229e+00	1.494673e-02
16940000	-4.457773e+03	-2.070407e+02	2.431787e+00	1.847730e+01	0.000000e+00	1.822167e+00	2.053466e-02	9.741015e-01	6.421881e-03	1.228382e-05	2.069135e+00	1.476190e-02
16960000	-4.463415e+03	-1.649617e+02	2.221709e+00	1.706583e+01	1.162791e-02	2.257894e+00	1.324116e-02	9.867592e-01	4.827738e-03	5.604760e-06	2.425403e+00	1.348948e-02
16980000	-4.497664e+03	-1.805880e+02	2.472841e+00	1.846572e+01	2.325581e-02	2.395893e+00	1.044279e-02	9.939292e-01	1.332962e-03	6.389239e-06	2.070121e+00	1.492787e-02
17000000	-4.469884e+03	-1.408901e+02	2.325178e+00	1.701213e+01	0.000000e+00	2.169533e+00	6.872352e-03	9.975709e-01	6.298090e-04	3.996963e-06	1.845870e+00	1.401630e-02
17020000	-4.499686e+03	-1.449812e+02	2.085212e+00	1.591897e+01	1.162791e-02	2.128758e+00	4.257806e-03	9.969530e-01	2.112490e-03	3.413011e-06	1.818968e+00	1.245093e-02
17040000	-4.472155e+03	-1.103009e+02	2.191689e+00	1.663364e+01	0.000000e+00	1.719508e+00	4.061652e-03	9.966424e-01	2.780914e-03	3.649125e-06	2.177001e+00	1.307193e-02
17060000	-4.458301e+03	-1.468744e+02	2.432690e+00	1.803204e+01	0.000000e+00	1.932636e+00	1.551505e-02	9.834802e-01	4.583057e-03	4.445799e-06	1.901278e+00	1.440573e-02
17080000	-4.478458e+03	-1.564002e+02	2.191362e+00	1.656905e+01	1.162791e-02	2.313155e+00	5.417975e-03	9.944954e-01	4.776059e-03	6.631704e-06	2.373297e+00	1.322252e-02
17100000	-4.446744e+03	-1.704288e+02	2.386824e+00	1.775815e+01	1.162791e-02	1.877034e+00	5.016743e-03	9.940721e-01	6.492680e-03	6.570254e-06	1.951342e+00	1.445469e-02
17120000	-4.471655e+03	-2.047568e+02	2.560609e+00	1.861274e+01	0.000000e+00	1.738245e+00	3.558781e-03	9.976678e-01	3.025973e-03	1.333257e-05	1.583699e+00	1.553976e-02
17140000	-4.480615e+03	-1.885039e+02	2.674026e+00	1.984670e+01	0.000000e+00	1.425530e+00	3.863889e-03	9.979814e-01	1.257744e-03	1.184426e-05	2.027164e+00	1.616134e-02
17160000	-4.479792e+03	-1.774482e+02	2.577449e+00	1.947240e+01	0.000000e+00	2.085811e+00	4.643778e-03	9.969921e-01	2.234660e-03	8.055057e-06	1.845187e+00	1.547873e-02
17180000	-4.500654e+03	-1.957933e+02	2.217877e+00	1.746686e+01	0.000000e+00	2.487135e+00	1.590429e-03	9.989574e-01	1.605271e-03	1.656029e-05	2.604178e+00	1.340548e-02
17200000	-4.474930e+03	-1.910821e+02	2.470764e+00	1.807114e+01	0.000000e+00	1.994055e+00	3.686956e-03	9.973714e-01	3.478393e-03	7.468094e-06	2.274089e+00	1.508916e-02
17220000	-4.466476e+03	-2.585947e+02	2.240697e+00	1.716004e+01	0.000000e+00	2.068770e+00	1.568528e-03	9.974343e-01	1.507270e-02	9.796136e-06	2.122792e+00	1.353488e-02
17240000	-4.481761e+03	-2.580167e+02	2.109514e+00	1.673193e+01	1.162791e-02	2.351339e+00	1.515536e-02	9.885134e-01	2.229104e-03	1.139612e-05	1.982257e+00	1.273639e-02
17260000	-4.472640e+03	-2.607776e+02	2.267355e+00	1.735812e+01	0.000000e+00	2.074832e+00	1.577836e-02	9.829364e-01	6.308797e-03	1.322074e-05	1.589950e+00	1.367264e-02
17280000	-4.465055e+03	-2.443121e+02	2.237325e+00	1.809918e+01	1.162791e-02	2.298319e+00	1.913745e-02	9.778134e-01	6.428206e-03	9.364184e-06	2.408905e+00	1.357830e-02
17300000	-4.472387e+03	-2.030522e+02	2.405838e+00	1.774656e+01	0.000000e+00	1.882389e+00	1.155667e-02	9.912129e-01	3.072971e-03	7.878575e-06	2.232919e+00	1.427166e-02
17320000	-4.476801e+03	-1.966717e+02	2.133041e+00	1.655274e+01	0.000000e+00	2.345954e+00	4.425226e-03	9.964469e-01	2.599526e-03	6.861940e-06	1.573061e+00	1.269089e-02
17340000	-4.462485e+03	-1.478251e+02	2.199615e+00	1.666028e+01	0.000000e+00	2.043768e+00	2.235771e-02	9.768193e-01	5.491484e-03	4.675382e-06	2.205042e+00	1.299287e-02
17360000	-4.482714e+03	-8.596507e+01	2.388538e+00	1.836035e+01	0.000000e+00	1.961850e+00	1.220888e-02	9.936489e-01	1.230932e-03	2.990218e-06	2.088290e+00	1.412642e-02
17380000	-4.487295e+03	-8.883284e+01	2.350197e+00	1.765757e+01	0.000000e+00	2.311069e+00	1.712210e-02	9.931511e-01	8.128697e-04	2.189411e-06	1.439443e+00	1.387611e-02
17400000	-4.482922e+03	-1.177544e+02	2.523969e+00	1.932607e+01	0.000000e+00	1.791979e+00	1.051167e-02	9.878253e-01	6.496020e-03	4.116759e-06	1.367258e+00	1.477718e-02
17420000	-4.490315e+03	-1.413679e+02	2.391895e+00	1.868598e+01	1.162791e-02	2.168291e+00	3.864345e-02	9.764267e-01	1.215510e-03	3.175564e-06	1.595846e+00	1.384359e-02
17440000	-4.474332e+03	-1.707307e+02	2.076701e+00	1.659000e+01	0.000000e+00	2.561840e+00	7.890561e-03	9.877326e-01	6.778662e-03	3.302962e-06	1.717493e+00	1.197744e-02
17460000	-4.470227e+03	-1.590460e+02	2.081092e+00	1.618729e+01	0.000000e+00	2.277375e+00	1.122942e-02	9.900696e-01	2.796860e-03	3.496353e-06	1.890288e+00	1.205689e-02
17480000	-4.474193e+03	-1.806446e+02	1.844727e+00	1.549306e+01	0.000000e+00	2.069515e+00	1.979607e-02	9.674884e-01	1.059904e-02	5.151385e-06	2.123410e+00	1.090150e-02
17500000	-4.450596e+03	-1.422878e+02	1.981584e+00	1.557844e+01	0.000000e+00	2.444211e+00	2.070521e-02	9.844448e-01	1.944322e-03	3.427110e-06	1.769624e+00	1.176581e-02
17520000	-4.486061e+03	-8.846439e+01	2.537871e+00	1.836700e+01	0.000000e+00	2.318994e+00	1.301347e-02	9.820019e-01	1.074582e-02	3.547242e-06	2.078658e+00	1.521617e-02
17540000	-4.484809e+03	-6.720723e+01	2.480236e+00	1.749657e+01	0.000000e+00	2.003139e+00	2.315954e-02	9.934588e-01	5.904721e-04	2.992186e-06	2.338437e+00	1.475635e-02
17560000	-4.473462e+03	-8.544575e+01	2.593623e+00	1.912014e+01	0.000000e+00	2.149702e+00	5.575208e-03	9.969864e-01	1.376931e-03	3.440156e-06	2.674272e+00	1.543512e-02
17580000	-4.457708e+03	-8.411393e+01	2.552244e+00	1.852268e+01	0.000000e+00	2.077313e+00	3.467838e-03	9.968485e-01	3.349151e-03	3.415749e-06	2.742008e+00	1.534668e-02
17600000	-4.463674e+03	-8.790776e+01	2.581444e+00	1.859189e+01	0.000000e+00	2.365306e+00	1.457886e-02	9.895267e-01	3.822337e-03	4.193770e-06	2.416294e+00	1.568109e-02
17620000	-4.482459e+03	-1.166836e+02	2.302117e+00	1.735836e+01	0.000000e+00	2.345020e+00	1.049887e-02	9.957478e-01	7.898304e-04	2.855993e-06	1.658523e+00	1.398671e-02
17640000	-4.492155e+03	-1.002058e+02	2.382491e+00	1.695072e+01	0.000000e+00	2.718064e+00	6.222116e-03	9.910460e-01	1.144636e-02	2.166523e-06	1.425483e+00	1.460834e-02
17660000	-4.479619e+03	-9.160388e+01	2.535097e+00	1.837143e+01	0.000000e+00	2.181004e+00	1.845315e-02	9.893505e-01	1.404286e-03	2.504053e-06	1.570028e+00	1.543988e-02
17680000	-4.486347e+03	-4.972971e+01	2.477118e+00	1.755708e+01	0.000000e+00	2.270585e+00	1.729511e-02	9.773837e-01	8.082059e-03	2.649376e-06	1.891265e+00	1.504120e-02
17700000	-4.464466e+03	-9.167066e+01	2.398435e+00	1.738728e+01	0.000000e+00	2.024536e+00	9.829941e-03	9.901640e-01	4.911974e-03	2.481313e-06	1.800648e+00	1.458147e-02
17720000	-4.479462e+03	-6.904656e+01	2.499940e+00	1.802722e+01	0.000000e+00	2.764934e+00	1.198815e-02	9.822937e-01	1.123893e-02	1.775964e-06	1.555467e+00	1.520590e-02
17740000	-4.485009e+03	-1.555876e+01	2.599237e+00	1.850389e+01	0.000000e+00	1.981834e+00	2.009981e-02	9.813348e-01	4.428089e-03	1.604290e-06	1.936487e+00	1.589752e-02
17760000	-4.485228e+03	-2.852830e+01	2.666667e+00	1.950347e+01	0.000000e+00	1.937915e+00	2.200358e-02	9.805530e-01	3.589943e-03	1.669070e-06	1.979713e+00	1.624511e-02
17780000	-4.492097e+03	-1.826117e+01	2.978861e+00	2.149875e+01	0.000000e+00	1.881184e+00	2.381213e-02	9.894484e-01	1.422553e-03	1.520759e-06	1.764397e+00	1.802780e-02
17800000	-4.504339e+03	-6.253530e+01	2.687660e+00	2.010215e+01	0.000000e+00	2.018418e+00	1.802477e-02	9.691889e-01	1.250737e-02	1.213858e-06	1.631373e+00	1.621962e-02
17820000	-4.478004e+03	-2.737248e+00	2.566540e+00	1.895980e+01	0.000000e+00	1.891488e+00	1.934381e-02	9.884982e-01	1.800776e-03	1.314337e-06	2.215222e+00	1.549170e-02
17840000	-4.507099e+03	-2.907097e+01	2.290133e+00	1.734006e+01	0.000000e+00	2.007040e+00	1.429947e-02	9.869577e-01	3.749452e-03	1.043956e-06	2.040807e+00	1.377425e-02
17860000	-4.467047e+03	-4.859501e+01	2.719651e+00	1.979648e+01	0.000000e+00	2.227926e+00	1.921928e-02	9.847682e-01	3.009751e-03	1.577499e-06	2.101326e+00	1.636378e-02
17880000	-4.459241e+03	-5.472480e+01	2.306676e+00	1.736048e+01	0.000000e+00	2.785135e+00	6.004959e-03	9.928371e-01	6.546719e-03	1.421249e-06	1.781977e+00	1.368386e-02
17900000	-4.470575e+03	-9.804446e+01	2.224609e+00	1.646796e+01	0.000000e+00	3.249908e+00	2.582314e-02	9.854538e-01	1.523558e-03	2.337444e-06	2.005670e+00	1.318686e-02
17920000	-4.479011e+03	-1.022155e+02	2.545807e+00	1.789290e+01	0.000000e+00	2.207077e+00	2.108160e-02	9.831598e-01	4.303445e-03	3.729534e-06	1.495166e+00	1.515632e-02
17940000	-4.485369e+03	-7.895566e+01	2.222470e+00	1.691918e+01	0.000000e+00	2.527864e+00	1.934586e-02	9.776045e-01	6.332473e-03	1.834294e-06	1.498839e+00	1.332556e-02
17960000	-4.473955e+03	-1.175141e+02	2.100163e+00	1.603597e+01	0.000000e+00	2.708998e+00	3.297273e-03	9.974922e-01	2.595415e-03	2.382843e-06	1.634530e+00	1.256287e-02
17980000	-4.474549e+03	-9.411077e+01	2.390315e+00	1.736886e+01	0.000000e+00	2.130200e+00	5.887215e-03	9.973016e-01	1.005108e-03	2.222783e-06	1.770642e+00	1.434272e-02
18000000	-4.455864e+03	-1.403874e+01	2.418069e+00	1.766357e+01	0.000000e+00	2.387069e+00	1.140294e-02	9.878777e-01	5.795258e-03	1.338774e-06	2.095049e+00	1.436232e-02
18020000	-4.480652e+03	-9.438381e+01	2.218627e+00	1.685950e+01	0.000000e+00	2.045846e+00	1.533575e-02	9.940182e-01	9.077794e-04	2.151185e-06	1.732322e+00	1.316434e-02
18040000	-4.489087e+03	-4.600004e+01	2.477385e+00	1.924764e+01	0.000000e+00	2.147831e+00	1.781770e-02	9.858440e-01	3.210944e-03	1.611103e-06	2.281088e+00	1.471889e-02
18060000	-4.478177e+03	-2.397568e+01	2.318360e+00	1.788646e+01	0.000000e+00	2.034773e+00	9.188840e-03	9.915024e-01	4.114446e-03	1.219986e-06	2.285745e+00	1.396158e-02
18080000	-4.477663e+03	-4.606712e+01	2.014954e+00	1.579225e+01	0.000000e+00	2.089591e+00	2.294710e-03	9.971779e-01	7.149271e-03	1.444821e-06	1.903519e+00	1.205731e-02
18100000	-4.487714e+03	-1.257977e+02	2.231467e+00	1.846862e+01	0.000000e+00	1.675875e+00	5.187416e-03	9.958975e-01	2.255503e-03	4.083874e-06	2.102489e+00	1.345070e-02
18120000	-4.475068e+03	-1.713478e+02	2.013887e+00	1.610089e+01	1.162791e-02	2.131965e+00	1.287439e-02	9.892985e-01	3.200263e-03	3.770924e-06	1.679327e+00	1.197500e-02
18140000	-4.477311e+03	-1.966805e+02	2.132761e+00	1.701715e+01	0.000000e+00	2.231680e+00	2.319282e-02	9.844583e-01	1.547851e-03	5.352164e-06	1.405308e+00	1.256828e-02
18160000	-4.483729e+03	-2.155039e+02	1.916049e+00	1.570597e+01	1.162791e-02	2.333463e+00	2.015022e-02	9.755606e-01	6.784094e-03	6.501034e-06	1.605558e+00	1.115127e-02
18180000	-4.464048e+03	-2.341982e+02	2.096443e+00	1.662993e+01	1.162791e-02	2.754567e+00	1.673120e-02	9.882851e-01	1.789036e-03	1.097165e-05	1.817597e+00	1.226146e-02
18200000	-4.490141e+03	-2.820069e+02	2.235741e+00	1.728355e+01	0.000000e+00	2.232086e+00	1.487721e-02	9.859500e-01	2.952151e-03	1.803156e-05	1.116853e+00	1.288188e-02
18220000	-4.496436e+03	-2.548850e+02	2.151670e+00	1.683700e+01	1.162791e-02	2.063419e+00	1.092479e-02	9.855807e-01	6.403301e-03	1.165703e-05	1.382544e+00	1.237720e-02
18240000	-4.505305e+03	-1.930620e+02	1.979539e+00	1.575719e+01	1.162791e-02	2.800875e+00	1.821761e-02	9.749098e-01	6.782075e-03	8.221622e-06	1.802467e+00	1.137578e-02
18260000	-4.483217e+03	-2.320016e+02	2.163489e+00	1.574555e+01	0.000000e+00	1.771733e+00	6.723424e-03	9.936135e-01	3.704249e-03	1.194627e-05	1.874938e+00	1.234453e-02
18280000	-4.460334e+03	-2.249101e+02	2.062497e+00	1.643030e+01	0.000000e+00	1.925708e+00	1.117595e-02	9.908637e-01	2.654216e-03	8.654934e-06	2.735680e+00	1.175932e-02
18300000	-4.472636e+03	-1.815358e+02	2.130477e+00	1.698344e+01	0.000000e+00	2.173876e+00	2.060438e-02	9.822903e-01	2.899945e-03	8.054771e-06	1.948077e+00	1.218381e-02
18320000	-4.462521e+03	-1.607552e+02	2.097212e+00	1.741228e+01	0.000000e+00	2.641342e+00	6.172751e-03	9.960219e-01	1.558546e-03	5.938911e-06	2.421105e+00	1.187232e-02
18340000	-4.452318e+03	-2.399828e+02	1.880983e+00	1.566403e+01	0.000000e+00	2.849315e+00	4.452730e-03	9.943809e-01	4.893327e-03	9.938590e-06	2.300127e+00	1.064902e-02
18360000	-4.437550e+03	-1.991775e+02	2.051825e+00	1.646492e+01	0.000000e+00	2.079992e+00	4.031372e-03	9.973083e-01	1.494713e-03	8.717000e-06	2.802324e+00	1.169019e-02
18380000	-4.462490e+03	-2.574510e+02	1.778326e+00	1.436403e+01	0.000000e+00	2.198501e+00	1.754386e-03	9.984110e-01	2.845089e-03	7.349405e-06	1.975677e+00	9.997746e-03
18400000	-4.474232e+03	-1.897248e+02	1.829418e+00	1.493446e+01	1.162791e-02	2.254591e+00	8.420251e-03	9.908562e-01	4.410068e-03	3.918462e-06	1.862232e+00	1.029860e-02
18420000	-4.469718e+03	-1.475672e+02	2.473994e+00	1.927907e+01	0.000000e+00	2.286536e+00	1.255402e-02	9.917661e-01	1.910660e-03	3.850295e-06	1.959681e+00	1.404087e-02
18440000	-4.473430e+03	-1.504894e+02	2.246794e+00	1.791912e+01	0.000000e+00	2.177418e+00	1.118097e-02	9.863886e-01	6.714515e-03	3.317630e-06	1.616435e+00	1.297007e-02
18460000	-4.497191e+03	-1.897794e+02	2.118589e+00	1.699110e+01	0.000000e+00	2.915785e+00	1.310111e-02	9.896232e-01	1.793483e-03	6.236418e-06	1.494198e+00	1.244110e-02
18480000	-4.479065e+03	-1.177525e+02	2.571124e+00	2.016261e+01	0.000000e+00	2.158212e+00	7.813589e-03	9.890084e-01	6.052434e-03	3.108499e-06	1.508255e+00	1.507367e-02
18500000	-4.474776e+03	-1.494910e+02	2.309882e+00	1.812970e+01	0.000000e+00	2.560858e+00	9.769663e-03	9.935043e-01	2.223128e-03	2.727935e-06	1.229389e+00	1.365448e-02
18520000	-4.475168e+03	-1.558408e+02	2.132877e+00	1.658954e+01	0.000000e+00	2.571325e+00	1.009469e-02	9.923252e-01	2.236505e-03	3.426125e-06	1.539182e+00	1.257675e-02
18540000	-4.473813e+03	-1.794721e+02	2.029261e+00	1.588137e+01	0.000000e+00	3.037956e+00	1.121953e-02	9.940938e-01	1.361696e-03	4.656175e-06	1.672472e+00	1.197327e-02
18560000	-4.481787e+03	-1.948479e+02	2.306325e+00	1.827031e+01	0.000000e+00	2.066885e+00	1.796940e-02	9.795911e-01	5.620996e-03	5.231697e-06	1.944928e+00	1.350064e-02
18580000	-4.461754e+03	-1.344550e+02	2.355885e+00	1.813575e+01	0.000000e+00	2.005569e+00	9.566107e-03	9.901940e-01	5.100592e-03	5.305584e-06	2.497049e+00	1.382743e-02
18600000	-4.477622e+03	-1.191551e+02	2.531597e+00	1.864515e+01	0.000000e+00	1.992890e+00	1.126575e-02	9.923465e-01	2.591627e-03	2.648483e-06	1.363679e+00	1.490551e-02
18620000	-4.489290e+03	-1.211083e+02	2.271357e+00	1.683567e+01	1.162791e-02	2.568891e+00	1.448100e-02	9.909512e-01	1.567746e-03	2.847997e-06	1.182124e+00	1.323586e-02
18640000	-4.471623e+03	-1.319370e+02	2.180638e+00	1.625965e+01	0.000000e+00	2.773328e+00	1.052099e-02	9.934745e-01	1.488113e-03	2.998600e-06	1.692139e+00	1.268785e-02
18660000	-4.460331e+03	-7.200299e+01	2.174731e+00	1.649295e+01	0.000000e+00	2.223263e+00	8.626489e-03	9.950740e-01	1.309290e-03	2.154332e-06	1.712215e+00	1.280299e-02
18680000	-4.478798e+03	-8.700213e+01	2.209572e+00	1.659001e+01	0.000000e+00	2.136462e+00	9.009652e-03	9.962595e-01	8.696235e-04	1.944329e-06	1.415229e+00	1.306718e-02
18700000	-4.465888e+03	-7.083634e+01	1.999591e+00	1.613944e+01	0.000000e+00	2.160369e+00	1.773842e-02	9.885174e-01	1.870464e-03	1.923194e-06	1.935974e+00	1.183477e-02
18720000	-4.474706e+03	-3.103998e+01	2.503183e+00	1.959653e+01	0.000000e+00	2.036477e+00	1.400819e-02	9.953585e-01	4.277986e-04	1.201798e-06	1.845837e+00	1.490037e-02
18740000	-4.470498e+03	-8.540100e+01	2.216924e+00	1.703121e+01	0.000000e+00	1.618648e+00	1.133154e-02	9.918501e-01	1.910959e-03	2.307428e-06	1.643582e+00	1.319625e-02
18760000	-4.482031e+03	-7.247102e+01	2.553171e+00	1.837830e+01	0.000000e+00	1.768894e+00	5.260100e-03	9.969333e-01	1.500510e-03	1.843782e-06	2.659688e+00	1.532937e-02
18780000	-4.462415e+03	-4.610651e+01	2.111202e+00	1.509078e+01	0.000000e+00	2.075496e+00	2.723264e-03	9.978902e-01	3.259045e-03	1.447949e-06	2.313010e+00	1.264363e-02
18800000	-4.456538e+03	-2.059022e+01	2.531593e+00	1.829131e+01	0.000000e+00	2.217238e+00	2.126496e-03	9.986428e-01	1.778159e-03	1.179033e-06	1.915792e+00	1.513921e-02
18820000	-4.450863e+03	-3.426527e+01	2.149221e+00	1.515353e+01	0.000000e+00	2.120702e+00	5.078941e-03	9.969885e-01	2.555984e-03	1.008707e-06	1.606054e+00	1.278977e-02
18840000	-4.476448e+03	-5.445964e+01	1.838135e+00	1.405825e+01	0.000000e+00	2.372533e+00	1.336722e-02	9.921416e-01	1.594218e-03	1.453095e-06	2.044908e+00	1.096110e-02
18860000	-4.485254e+03	-1.327383e+01	2.594610e+00	1.968503e+01	0.000000e+00	2.263084e+00	2.052358e-02	9.807076e-01	5.544828e-03	1.090726e-06	2.132446e+00	1.545865e-02
18880000	-4.470030e+03	-4.801793e+01	2.179944e+00	1.679404e+01	0.000000e+00	2.174675e+00	2.095058e-02	9.809561e-01	3.973921e-03	1.413648e-06	1.966290e+00	1.288664e-02
18900000	-4.466012e+03	-5.699246e+01	2.411922e+00	1.849500e+01	0.000000e+00	2.228538e+00	6.217398e-03	9.941792e-01	3.326910e-03	2.122362e-06	2.916111e+00	1.405401e-02
18920000	-4.468039e+03	-1.241464e+02	2.354745e+00	1.831076e+01	1.162791e-02	2.823740e+00	1.012293e-02	9.906144e-01	2.699129e-03	2.918256e-06	2.241070e+00	1.381542e-02
18940000	-4.466469e+03	-6.751215e+01	2.106637e+00	1.609551e+01	1.162791e-02	1.931898e+00	1.145113e-02	9.900337e-01	3.282895e-03	2.275000e-06	2.366060e+00	1.232779e-02
18960000	-4.463455e+03	-1.146160e+02	2.156340e+00	1.759467e+01	0.000000e+00	2.630482e+00	8.949803e-03	9.883221e-01	6.943480e-03	2.069606e-06	1.997768e+00	1.259131e-02
18980000	-4.483531e+03	-9.885512e+01	2.324243e+00	1.814242e+01	1.162791e-02	2.084685e+00	1.872782e-02	9.834984e-01	3.199009e-03	2.257406e-06	2.086320e+00	1.353717e-02
19000000	-4.470753e+03	-1.461767e+01	2.455606e+00	1.908782e+01	0.000000e+00	1.705291e+00	1.171431e-02	9.895855e-01	3.399605e-03	1.919332e-06	2.424249e+00	1.433790e-02
19020000	-4.489696e+03	-8.942890e+01	2.634093e+00	2.042138e+01	0.000000e+00	2.027897e+00	1.184852e-02	9.910999e-01	3.012660e-03	2.566297e-06	2.024066e+00	1.509138e-02
19040000	-4.480132e+03	-5.401814e+01	2.744187e+00	2.016085e+01	0.000000e+00	2.178126e+00	1.381235e-02	9.867709e-01	4.625912e-03	2.503242e-06	2.647394e+00	1.577383e-02
19060000	-4.460660e+03	-9.195525e+01	2.137819e+00	1.636559e+01	0.000000e+00	2.164333e+00	1.271893e-02	9.907217e-01	2.409778e-03	1.777910e-06	2.406609e+00	1.226140e-02
19080000	-4.481379e+03	-5.985113e+01	2.285139e+00	1.698787e+01	1.162791e-02	2.331948e+00	4.953215e-03	9.944050e-01	5.755233e-03	1.394741e-06	1.442050e+00	1.317698e-02
19100000	-4.475942e+03	-1.284489e+01	2.307577e+00	1.684549e+01	0.000000e+00	2.063573e+00	1.046830e-02	9.920515e-01	3.055229e-03	1.297180e-06	2.131894e+00	1.330600e-02
19120000	-4.465382e+03	-5.422566e+00	2.588802e+00	1.839051e+01	0.000000e+00	2.560317e+00	1.457552e-02	9.936635e-01	1.039029e-03	1.640884e-06	2.598559e+00	1.487636e-02
19140000	-4.482748e+03	-4.496383e+01	2.230683e+00	1.679263e+01	0.000000e+00	2.184634e+00	6.393984e-03	9.948374e-01	2.714161e-03	1.527281e-06	1.709820e+00	1.304678e-02
19160000	-4.461505e+03	-5.004250e+01	2.330506e+00	1.747432e+01	0.000000e+00	2.249505e+00	1.131254e-02	9.916781e-01	3.049552e-03	1.844896e-06	2.224829e+00	1.376977e-02
19180000	-4.466400e+03	8.759867e+00	2.399127e+00	1.820187e+01	0.000000e+00	2.309185e+00	1.404164e-02	9.922426e-01	1.081007e-03	1.048524e-06	2.270375e+00	1.437960e-02
19200000	-4.476196e+03	4.218417e+00	2.774071e+00	2.021703e+01	0.000000e+00	2.287085e+00	5.008949e-03	9.984786e-01	4.416453e-04	1.267280e-06	3.437987e+00	1.672471e-02
19220000	-4.500335e+03	-4.913588e+01	2.404587e+00	1.806607e+01	0.000000e+00	2.412464e+00	4.222696e-03	9.979935e-01	1.210020e-03	1.222476e-06	1.982767e+00	1.435810e-02
19240000	-4.477342e+03	-3.782023e+01	2.349647e+00	1.707430e+01	0.000000e+00	2.021441e+00	9.605570e-03	9.934186e-01	2.241074e-03	1.140725e-06	1.809584e+00	1.416662e-02
19260000	-4.478158e+03	-3.966109e+00	2.088016e+00	1.599566e+01	0.000000e+00	2.254719e+00	1.808007e-02	9.952778e-01	2.722580e-04	1.014761e-06	2.426055e+00	1.241377e-02
19280000	-4.469396e+03	-5.215168e+01	2.046653e+00	1.545723e+01	0.000000e+00	2.451596e+00	6.964527e-03	9.964014e-01	9.097404e-04	1.879457e-06	2.532253e+00	1.213765e-02
19300000	-4.457481e+03	-3.464515e+00	1.916966e+00	1.463100e+01	0.000000e+00	2.431140e+00	1.475298e-02	9.850071e-01	3.434112e-03	1.074913e-06	2.644006e+00	1.137764e-02
19320000	-4.478279e+03	-3.531598e+01	2.082058e+00	1.607233e+01	0.000000e+00	2.277014e+00	6.114104e-03	9.965950e-01	1.483156e-03	1.161863e-06	1.772648e+00	1.239290e-02
19340000	-4.505930e+03	-3.739166e+01	2.122145e+00	1.566895e+01	0.000000e+00	2.302197e+00	1.917862e-03	9.968443e-01	1.141740e-02	1.156475e-06	1.436754e+00	1.272418e-02
19360000	-4.479608e+03	-5.039166e+01	2.304525e+00	1.822960e+01	0.000000e+00	2.383426e+00	2.120804e-03	9.984320e-01	2.505680e-03	1.269780e-06	1.330907e+00	1.379799e-02
19380000	-4.485734e+03	-3.770408e+01	2.872749e+00	2.099078e+01	0.000000e+00	1.828721e+00	1.956440e-03	9.984656e-01	4.417312e-03	1.329246e-06	1.542817e+00	1.726607e-02
19400000	-4.475385e+03	-2.094046e+01	2.477254e+00	1.903057e+01	1.162791e-02	2.049309e+00	2.621343e-03	9.977943e-01	3.453936e-03	1.587628e-06	1.874924e+00	1.490211e-02
19420000	-4.478833e+03	-8.388657e+01	2.513025e+00	2.011399e+01	0.000000e+00	1.989072e+00	3.342995e-03	9.974585e-01	2.519898e-03	1.214273e-06	1.812578e+00	1.479323e-02
19440000	-4.475567e+03	2.408727e+01	2.313078e+00	1.744315e+01	0.000000e+00	2.241918e+00	2.526954e-03	9.990379e-01	7.801468e-04	1.055404e-06	2.382084e+00	1.364932e-02
19460000	-4.463204e+03	-1.023960e+02	2.064685e+00	1.604934e+01	0.000000e+00	2.196352e+00	1.614877e-03	9.982940e-01	4.845758e-03	1.804165e-06	1.916571e+00	1.222633e-02
19480000	-4.468373e+03	-8.187407e+01	2.524677e+00	1.911053e+01	1.162791e-02	1.756507e+00	3.076830e-03	9.986174e-01	8.675157e-04	1.955119e-06	2.657258e+00	1.477135e-02
19500000	-4.487260e+03	-6.363333e+01	2.441202e+00	1.824861e+01	1.162791e-02	1.914629e+00	1.514393e-03	9.979590e-01	7.970170e-03	1.952983e-06	2.459125e+00	1.427169e-02
19520000	-4.469839e+03	-3.069187e+01	2.290615e+00	1.648097e+01	1.162791e-02	2.429074e+00	3.487178e-03	9.941700e-01	1.246448e-02	1.202909e-06	2.194455e+00	1.339819e-02
19540000	-4.499396e+03	-6.754446e+01	2.607023e+00	1.854530e+01	0.000000e+00	2.106096e+00	1.253911e-02	9.955335e-01	6.619227e-04	2.269304e-06	2.144830e+00	1.531599e-02
19560000	-4.469180e+03	-1.171363e+02	1.893274e+00	1.530551e+01	0.000000e+00	2.109111e+00	1.993177e-02	9.927978e-01	5.600756e-04	3.622994e-06	2.470943e+00	1.121453e-02
19580000	-4.468641e+03	-1.335725e+02	2.116245e+00	1.632640e+01	0.000000e+00	2.229188e+00	1.250411e-02	9.909453e-01	2.246440e-03	4.905046e-06	1.930490e+00	1.222589e-02
19600000	-4.472420e+03	-1.004642e+02	2.539327e+00	1.920396e+01	1.162791e-02	2.101512e+00	7.591117e-03	9.913108e-01	4.763827e-03	3.415484e-06	3.058531e+00	1.449475e-02
19620000	-4.472187e+03	-1.338319e+02	2.239130e+00	1.707504e+01	0.000000e+00	2.505757e+00	2.025137e-02	9.672949e-01	1.138066e-02	5.218285e-06	2.477121e+00	1.300495e-02
19640000	-4.460174e+03	-2.098601e+02	2.165227e+00	1.677382e+01	1.162791e-02	2.385107e+00	7.901635e-03	9.885149e-01	7.715573e-03	9.383063e-06	1.649042e+00	1.256259e-02
19660000	-4.481993e+03	-2.439586e+02	2.142340e+00	1.642672e+01	0.000000e+00	1.753919e+00	8.713990e-03	9.856976e-01	1.019952e-02	1.071664e-05	1.717642e+00	1.245446e-02
19680000	-4.462205e+03	-2.361900e+02	2.413951e+00	1.897619e+01	0.000000e+00	1.661575e+00	7.869732e-03	9.954088e-01	1.397921e-03	1.065281e-05	2.084281e+00	1.384341e-02
19700000	-4.462764e+03	-2.237008e+02	2.187338e+00	1.767318e+01	0.000000e+00	1.959485e+00	2.387871e-02	9.877843e-01	1.008342e-03	1.152007e-05	2.155600e+00	1.257002e-02
19720000	-4.472889e+03	-2.624304e+02	2.004430e+00	1.722538e+01	0.000000e+00	2.148032e+00	8.345868e-03	9.887595e-01	7.213321e-03	1.470647e-05	1.668321e+00	1.147905e-02
19740000	-4.480560e+03	-2.736027e+02	2.231623e+00	1.754213e+01	0.000000e+00	2.246344e+00	7.361517e-03	9.915611e-01	5.575870e-03	1.781008e-05	1.412366e+00	1.287528e-02
19760000	-4.467432e+03	-2.672581e+02	2.038216e+00	1.657816e+01	0.000000e+00	2.650889e+00	1.203632e-02	9.900004e-01	2.807583e-03	1.395838e-05	2.038626e+00	1.179455e-02
19780000	-4.462774e+03	-2.560223e+02	1.978118e+00	1.708068e+01	0.000000e+00	2.293493e+00	5.171864e-03	9.971015e-01	1.143427e-03	1.348788e-05	1.714456e+00	1.148716e-02
19800000	-4.459458e+03	-2.406572e+02	2.126073e+00	1.662635e+01	1.162791e-02	2.259118e+00	8.108169e-03	9.914329e-01	4.340359e-03	1.065636e-05	2.076006e+00	1.241499e-02
19820000	-4.473105e+03	-2.345016e+02	2.257081e+00	1.685299e+01	0.000000e+00	2.092086e+00	1.364701e-02	9.926821e-01	1.141596e-03	1.301805e-05	1.807009e+00	1.324501e-02
19840000	-4.454589e+03	-2.471325e+02	1.989567e+00	1.560680e+01	0.000000e+00	2.513134e+00	7.666656e-03	9.964639e-01	8.680571e-04	1.156043e-05	1.674283e+00	1.147989e-02
19860000	-4.478673e+03	-2.303474e+02	2.347237e+00	1.762036e+01	0.000000e+00	2.212096e+00	8.175693e-03	9.905003e-01	5.192091e-03	1.281324e-05	2.180626e+00	1.408056e-02
19880000	-4.456892e+03	-2.861821e+02	2.370557e+00	1.796360e+01	0.000000e+00	2.223657e+00	9.384205e-03	9.957989e-01	7.283252e-04	2.126901e-05	2.058025e+00	1.409299e-02
19900000	-4.478840e+03	-3.709918e+02	2.422819e+00	1.918275e+01	1.162791e-02	2.118875e+00	2.103841e-02	9.810207e-01	4.375658e-03	3.234684e-05	2.350830e+00	1.433443e-02
19920000	-4.466295e+03	-3.236053e+02	2.299396e+00	1.836968e+01	1.162791e-02	2.356815e+00	1.922963e-02	9.775826e-01	5.622830e-03	3.247605e-05	1.915035e+00	1.331646e-02
19940000	-4.467890e+03	-2.973401e+02	1.846268e+00	1.471451e+01	0.000000e+00	2.225360e+00	1.613068e-02	9.864747e-01	2.521288e-03	2.277842e-05	2.429490e+00	1.081844e-02
19960000	-4.461822e+03	-2.551811e+02	2.158297e+00	1.659187e+01	0.000000e+00	2.482436e+00	1.233295e-02	9.921898e-01	1.819857e-03	1.600510e-05	2.363492e+00	1.258150e-02
19980000	-4.485677e+03	-2.897886e+02	2.311769e+00	1.840903e+01	1.162791e-02	2.056261e+00	7.017671e-03	9.941156e-01	2.909310e-03	2.463251e-05	2.292621e+00	1.325028e-02
20000000	-4.450427e+03	-2.705680e+02	1.969254e+00	1.546645e+01	1.162791e-02	2.137769e+00	7.816504e-03	9.936820e-01	2.540072e-03	1.606533e-05	1.941474e+00	1.125894e-02
20020000	-4.482771e+03	-2.606441e+02	2.346091e+00	1.777136e+01	1.162791e-02	2.789516e+00	5.227877e-03	9.964071e-01	2.147479e-03	2.637023e-05	2.241181e+00	1.347093e-02
20040000	-4.474003e+03	-2.604511e+02	1.913991e+00	1.503401e+01	0.000000e+00	2.653643e+00	6.381318e-03	9.910968e-01	7.516386e-03	1.725513e-05	2.466386e+00	1.093579e-02
20060000	-4.474645e+03	-2.909501e+02	2.388660e+00	1.836151e+01	1.162791e-02	2.081486e+00	3.930020e-03	9.935825e-01	7.855712e-03	2.188505e-05	2.148138e+00	1.364657e-02
20080000	-4.471662e+03	-2.967685e+02	2.532668e+00	1.905098e+01	1.162791e-02	1.810924e+00	1.616836e-02	9.734298e-01	1.517120e-02	1.928277e-05	1.844270e+00	1.467657e-02
20100000	-4.467058e+03	-2.992723e+02	1.917409e+00	1.448122e+01	2.325581e-02	2.023284e+00	1.709564e-02	9.768802e-01	8.036054e-03	1.532721e-05	1.786554e+00	1.090037e-02
20120000	-4.459044e+03	-2.838785e+02	2.321605e+00	1.779282e+01	0.000000e+00	2.342212e+00	2.622186e-02	9.878404e-01	1.032573e-03	1.192912e-05	1.961409e+00	1.329522e-02
20140000	-4.474372e+03	-3.311767e+02	1.916066e+00	1.565435e+01	0.000000e+00	2.334954e+00	6.352147e-03	9.925711e-01	4.707675e-03	1.469615e-05	1.878836e+00	1.090957e-02
20160000	-4.462890e+03	-2.314749e+02	2.254121e+00	1.816002e+01	0.000000e+00	2.378366e+00	2.316291e-02	9.893135e-01	1.093886e-03	5.825915e-06	1.883470e+00	1.307354e-02
20180000	-4.471007e+03	-2.249495e+02	2.259063e+00	1.732562e+01	1.162791e-02	2.052290e+00	1.600005e-02	9.796929e-01	6.883977e-03	7.610500e-06	2.162168e+00	1.305680e-02
20200000	-4.464268e+03	-1.948682e+02	2.035395e+00	1.577982e+01	1.162791e-02	2.000396e+00	8.721714e-03	9.897146e-01	5.573201e-03	8.946554e-06	2.151379e+00	1.175678e-02
20220000	-4.457157e+03	-1.917004e+02	2.369897e+00	1.775480e+01	1.162791e-02	2.174412e+00	1.037853e-02	9.896539e-01	4.755787e-03	6.435313e-06	1.353558e+00	1.364254e-02
20240000	-4.476327e+03	-2.039906e+02	2.287314e+00	1.729433e+01	0.000000e+00	2.222948e+00	1.879989e-02	9.895412e-01	1.845230e-03	5.144912e-06	1.474131e+00	1.314183e-02
20260000	-4.490098e+03	-1.580836e+02	2.434017e+00	1.724277e+01	1.162791e-02	2.221961e+00	1.782690e-02	9.921408e-01	1.056059e-03	3.661344e-06	1.741125e+00	1.399965e-02
20280000	-4.463554e+03	-1.583303e+02	1.937540e+00	1.501425e+01	1.162791e-02	2.338916e+00	7.016205e-03	9.969304e-01	8.026068e-04	3.349508e-06	2.034470e+00	1.087371e-02
20300000	-4.452761e+03	-2.016555e+02	2.021310e+00	1.561062e+01	0.000000e+00	2.121397e+00	1.296004e-02	9.918729e-01	1.473223e-03	4.979049e-06	2.087278e+00	1.135216e-02
20320000	-4.477746e+03	-1.785393e+02	2.078614e+00	1.635400e+01	1.162791e-02	2.822769e+00	1.216432e-02	9.912935e-01	2.073688e-03	4.540578e-06	2.090925e+00	1.181633e-02
20340000	-4.465245e+03	-2.064994e+02	2.111331e+00	1.693804e+01	0.000000e+00	2.445071e+00	2.827516e-02	9.892351e-01	6.191103e-04	7.425550e-06	1.704374e+00	1.203576e-02
20360000	-4.498150e+03	-1.355699e+02	2.226286e+00	1.628695e+01	0.000000e+00	2.253403e+00	7.968473e-03	9.925923e-01	5.227908e-03	3.514489e-06	2.560143e+00	1.244203e-02
20380000	-4.468348e+03	-1.214268e+02	2.725344e+00	2.043966e+01	0.000000e+00	2.162273e+00	1.355506e-02	9.893743e-01	2.800914e-03	5.280172e-06	2.192197e+00	1.562548e-02
20400000	-4.453800e+03	-1.425321e+02	2.394607e+00	1.794081e+01	0.000000e+00	1.861850e+00	1.017666e-02	9.938359e-01	1.546249e-03	7.141341e-06	2.199902e+00	1.366797e-02
20420000	-4.480453e+03	-1.712018e+02	2.413353e+00	1.807938e+01	0.000000e+00	2.313433e+00	8.512365e-03	9.941219e-01	2.383301e-03	4.679095e-06	2.084612e+00	1.378630e-02
20440000	-4.468483e+03	-1.649952e+02	2.292572e+00	1.741126e+01	0.000000e+00	2.159189e+00	1.062368e-02	9.920009e-01	2.479867e-03	4.733955e-06	2.544364e+00	1.315719e-02
20460000	-4.467468e+03	-1.322487e+02	2.160940e+00	1.630202e+01	0.000000e+00	1.752149e+00	9.294012e-03	9.932408e-01	1.654144e-03	4.528132e-06	1.796949e+00	1.241356e-02
20480000	-4.466179e+03	-1.782327e+02	1.938771e+00	1.604544e+01	0.000000e+00	2.856415e+00	1.458155e-02	9.848421e-01	4.078061e-03	5.793822e-06	2.445936e+00	1.108090e-02
20500000	-4.465454e+03	-1.194592e+02	2.034823e+00	1.679557e+01	0.000000e+00	2.275824e+00	2.486388e-02	9.755603e-01	3.400334e-03	4.494097e-06	2.086778e+00	1.164545e-02
20520000	-4.480527e+03	-1.538868e+02	1.985713e+00	1.625861e+01	0.000000e+00	2.166222e+00	4.908336e-03	9.916618e-01	9.675983e-03	5.750209e-06	2.530625e+00	1.131455e-02
20540000	-4.483680e+03	-1.608464e+02	1.827742e+00	1.558499e+01	0.000000e+00	2.392007e+00	1.604612e-02	9.829453e-01	4.730966e-03	4.545138e-06	1.918716e+00	1.062749e-02
20560000	-4.479906e+03	-1.372012e+02	2.033362e+00	1.635689e+01	0.000000e+00	2.038862e+00	8.502852e-03	9.885890e-01	7.357006e-03	3.628324e-06	2.034782e+00	1.192189e-02
20580000	-4.476066e+03	-1.832558e+02	2.002746e+00	1.601010e+01	0.000000e+00	1.958385e+00	1.055163e-02	9.934178e-01	1.132351e-03	4.955479e-06	1.781532e+00	1.161353e-02
20600000	-4.463726e+03	-1.171541e+02	2.158542e+00	1.707322e+01	0.000000e+00	1.981953e+00	1.052492e-02	9.920336e-01	2.248895e-03	4.461928e-06	2.872945e+00	1.253392e-02
20620000	-4.458005e+03	-1.948863e+02	1.824713e+00	1.477991e+01	0.000000e+00	2.605605e+00	1.879954e-02	9.900739e-01	1.246125e-03	6.072398e-06	2.259979e+00	1.054461e-02
20640000	-4.474414e+03	-1.322096e+02	1.989001e+00	1.538557e+01	0.000000e+00	2.068500e+00	2.499953e-02	9.850200e-01	1.766009e-03	4.002722e-06	2.345177e+00	1.153700e-02
20660000	-4.468537e+03	-1.482368e+02	1.944870e+00	1.553474e+01	0.000000e+00	2.163435e+00	1.570879e-02	9.820474e-01	4.719423e-03	5.094180e-06	2.220410e+00	1.123125e-02
20680000	-4.477187e+03	-1.282729e+02	2.327713e+00	1.815358e+01	0.000000e+00	2.230212e+00	1.687460e-02	9.859394e-01	2.975441e-03	3.014547e-06	2.014989e+00	1.347959e-02
20700000	-4.471501e+03	-1.057139e+02	2.477148e+00	2.026669e+01	0.000000e+00	1.657416e+00	5.013572e-03	9.930497e-01	6.592470e-03	2.932811e-06	2.110752e+00	1.431769e-02
20720000	-4.468224e+03	-1.037217e+02	2.113405e+00	1.693196e+01	0.000000e+00	2.420628e+00	1.220611e-02	9.858493e-01	4.070037e-03	2.755645e-06	2.002451e+00	1.218983e-02
20740000	-4.483070e+03	-1.062047e+02	2.187331e+00	1.768755e+01	0.000000e+00	2.375728e+00	1.084675e-02	9.890114e-01	3.466496e-03	2.598870e-06	1.916642e+00	1.264935e-02
20760000	-4.471539e+03	-1.415253e+02	2.220862e+00	1.818842e+01	1.162791e-02	2.141482e+00	1.056480e-02	9.920971e-01	2.178316e-03	2.793234e-06	1.694945e+00	1.274533e-02
20780000	-4.472612e+03	-1.089141e+02	2.393005e+00	1.863064e+01	0.000000e+00	2.099395e+00	1.734764e-02	9.914381e-01	1.008178e-03	2.983921e-06	1.704476e+00	1.376186e-02
20800000	-4.494429e+03	-4.633906e+01	2.049735e+00	1.604848e+01	0.000000e+00	2.176994e+00	1.616866e-02	9.939787e-01	6.555724e-04	1.649052e-06	1.979418e+00	1.187470e-02
20820000	-4.463441e+03	-4.420971e+01	2.024261e+00	1.528767e+01	0.000000e+00	3.017688e+00	1.571628e-02	9.850741e-01	3.749782e-03	1.138206e-06	1.877988e+00	1.181110e-02
20840000	-4.461703e+03	-4.163730e+01	1.994682e+00	1.578436e+01	0.000000e+00	2.287886e+00	1.752970e-02	9.910968e-01	1.125377e-03	1.019022e-06	2.254739e+00	1.154747e-02
20860000	-4.460209e+03	-1.374059e+01	2.271700e+00	1.778729e+01	0.000000e+00	2.326238e+00	5.818429e-03	9.949615e-01	4.209186e-03	1.230434e-06	2.581947e+00	1.294950e-02
20880000	-4.462758e+03	-5.463948e+01	2.305538e+00	1.816530e+01	0.000000e+00	1.876062e+00	5.427839e-03	9.921043e-01	9.134188e-03	1.615726e-06	1.951636e+00	1.330963e-02
20900000	-4.484407e+03	-6.668781e+01	2.341679e+00	1.816944e+01	0.000000e+00	1.963965e+00	1.835114e-02	9.900453e-01	1.455497e-03	2.492999e-06	2.388417e+00	1.337157e-02
20920000	-4.477721e+03	-5.389905e+01	1.917545e+00	1.572235e+01	0.000000e+00	3.107365e+00	9.210308e-03	9.931247e-01	2.334015e-03	1.018431e-06	2.135364e+00	1.100478e-02
20940000	-4.459920e+03	-4.988548e+00	2.112302e+00	1.684711e+01	0.000000e+00	2.205175e+00	9.069396e-03	9.801697e-01	1.493200e-02	1.088499e-06	2.031099e+00	1.220563e-02
20960000	-4.452827e+03	-4.054049e+01	1.894858e+00	1.562686e+01	0.000000e+00	2.133061e+00	8.203117e-03	9.943211e-01	1.581096e-03	1.254272e-06	2.076689e+00	1.071704e-02
20980000	-4.473396e+03	-8.509878e+01	1.854852e+00	1.514934e+01	0.000000e+00	2.704847e+00	1.154556e-02	9.945182e-01	7.451598e-04	1.240359e-06	1.766190e+00	1.053838e-02
21000000	-4.463859e+03	-6.550289e+01	1.870993e+00	1.505018e+01	0.000000e+00	2.283659e+00	1.081445e-02	9.922345e-01	1.650443e-03	1.310128e-06	1.914659e+00	1.024819e-02
21020000	-4.470626e+03	-3.483202e+01	2.152048e+00	1.736226e+01	0.000000e+00	1.818408e+00	5.317771e-03	9.933016e-01	3.523730e-03	1.073165e-06	2.193784e+00	1.207104e-02
21040000	-4.460860e+03	-6.339545e+01	1.891593e+00	1.519904e+01	0.000000e+00	2.076790e+00	7.339799e-03	9.922954e-01	4.051671e-03	1.221755e-06	2.011463e+00	1.060912e-02
21060000	-4.482951e+03	-6.492848e+01	2.082735e+00	1.567988e+01	0.000000e+00	3.046827e+00	2.139275e-02	9.766883e-01	5.428475e-03	1.306129e-06	2.074619e+00	1.188756e-02
21080000	-4.471144e+03	-1.181771e+02	2.166212e+00	1.695714e+01	0.000000e+00	2.111355e+00	9.219565e-03	9.887010e-01	4.221513e-03	2.130884e-06	2.285341e+00	1.250681e-02
21100000	-4.478082e+03	-8.521121e+01	2.051725e+00	1.579393e+01	0.000000e+00	2.732000e+00	1.757512e-02	9.908983e-01	1.273415e-03	2.266935e-06	1.749502e+00	1.160606e-02
21120000	-4.468744e+03	-6.310995e+01	2.140008e+00	1.775428e+01	0.000000e+00	2.232409e+00	1.422927e-02	9.838369e-01	4.842533e-03	1.542950e-06	1.959545e+00	1.232530e-02
21140000	-4.482355e+03	-1.178934e+02	2.324990e+00	1.944233e+01	1.162791e-02	2.287272e+00	8.610084e-03	9.863319e-01	1.010695e-02	2.149598e-06	1.391988e+00	1.338023e-02
21160000	-4.486566e+03	-1.624146e+02	2.043809e+00	1.598190e+01	0.000000e+00	2.528935e+00	1.866993e-02	9.860291e-01	2.444585e-03	3.814340e-06	1.441185e+00	1.170717e-02
21180000	-4.484375e+03	-1.518098e+02	2.259221e+00	1.830372e+01	0.000000e+00	2.165490e+00	1.084555e-02	9.878668e-01	4.823483e-03	3.488022e-06	1.475378e+00	1.299650e-02
21200000	-4.494274e+03	-2.457759e+02	2.199534e+00	1.848821e+01	0.000000e+00	2.128755e+00	2.759541e-02	9.840139e-01	9.915429e-04	1.038061e-05	1.290683e+00	1.260969e-02
21220000	-4.474353e+03	-3.057631e+02	1.845791e+00	1.587604e+01	2.325581e-02	2.343867e+00	5.251905e-03	9.918682e-01	6.195065e-03	1.805749e-05	1.688283e+00	1.058132e-02
21240000	-4.478678e+03	-2.788801e+02	1.908026e+00	1.516416e+01	0.000000e+00	2.076852e+00	8.483882e-03	9.909666e-01	3.887015e-03	1.768016e-05	1.966839e+00	1.102387e-02
21260000	-4.479604e+03	-3.040302e+02	2.043765e+00	1.586233e+01	1.162791e-02	2.304951e+00	7.024251e-03	9.921515e-01	5.812172e-03	1.462398e-05	1.755219e+00	1.173540e-02
21280000	-4.467458e+03	-2.360319e+02	2.405618e+00	1.873883e+01	1.162791e-02	2.236270e+00	1.406692e-02	9.857217e-01	4.416366e-03	9.587360e-06	1.830022e+00	1.372566e-02
21300000	-4.463885e+03	-2.785004e+02	2.053459e+00	1.604670e+01	1.162791e-02	2.134582e+00	2.805723e-02	9.743432e-01	3.597616e-03	1.432062e-05	2.066450e+00	1.166548e-02
21320000	-4.478674e+03	-3.122798e+02	2.120796e+00	1.572719e+01	0.000000e+00	2.508819e+00	1.251230e-02	9.803535e-01	8.880651e-03	2.792902e-05	1.231087e+00	1.203423e-02
21340000	-4.471581e+03	-3.801281e+02	2.135728e+00	1.650283e+01	0.000000e+00	2.353329e+00	8.451674e-03	9.908331e-01	3.463334e-03	3.611480e-05	1.305131e+00	1.220558e-02
21360000	-4.488075e+03	-3.522456e+02	2.399667e+00	1.913743e+01	0.000000e+00	2.148281e+00	1.919994e-02	9.820414e-01	3.031579e-03	3.425320e-05	1.532799e+00	1.389338e-02
21380000	-4.475791e+03	-3.514832e+02	2.197859e+00	1.800283e+01	0.000000e+00	2.416267e+00	9.075469e-03	9.904556e-01	4.221244e-03	4.111203e-05	2.346470e+00	1.295208e-02
21400000	-4.472629e+03	-3.683499e+02	2.283417e+00	1.712025e+01	1.162791e-02	2.460276e+00	1.331782e-02	9.882304e-01	3.097219e-03	5.962590e-05	1.864747e+00	1.338336e-02
21420000	-4.486274e+03	-2.620270e+02	2.270224e+00	1.714023e+01	0.000000e+00	1.988456e+00	1.591612e-02	9.834682e-01	5.133297e-03	2.366226e-05	1.769862e+00	1.333249e-02
21440000	-4.480697e+03	-3.426603e+02	1.960924e+00	1.604214e+01	0.000000e+00	2.387523e+00	1.558089e-02	9.912663e-01	1.191548e-03	3.354923e-05	1.812752e+00	1.156102e-02
21460000	-4.469114e+03	-2.784711e+02	2.111321e+00	1.692259e+01	0.000000e+00	1.841434e+00	6.313489e-03	9.920252e-01	5.980098e-03	2.337660e-05	2.046220e+00	1.241729e-02
21480000	-4.490823e+03	-3.329865e+02	2.205337e+00	1.733669e+01	0.000000e+00	1.980882e+00	8.682577e-03	9.923207e-01	3.701925e-03	3.855826e-05	1.810375e+00	1.316437e-02
21500000	-4.477815e+03	-3.207973e+02	2.180566e+00	1.720905e+01	0.000000e+00	2.464393e+00	1.155891e-02	9.761406e-01	2.191997e-02	3.032317e-05	2.071190e+00	1.271834e-02
21520000	-4.462069e+03	-3.038254e+02	2.365895e+00	1.815220e+01	0.000000e+00	2.317566e+00	1.185674e-02	9.876952e-01	6.416717e-03	2.996905e-05	1.837752e+00	1.385293e-02
21540000	-4.495079e+03	-2.256203e+02	2.502636e+00	1.956597e+01	0.000000e+00	1.978195e+00	5.062998e-03	9.960394e-01	2.418187e-03	2.367857e-05	2.291627e+00	1.469467e-02
21560000	-4.457639e+03	-2.458893e+02	2.246378e+00	1.789517e+01	0.000000e+00	2.249118e+00	2.698979e-03	9.971122e-01	4.010275e-03	1.262923e-05	1.975485e+00	1.312184e-02
21580000	-4.456536e+03	-2.471380e+02	2.099403e+00	1.712348e+01	1.162791e-02	2.004870e+00	2.098146e-03	9.979590e-01	3.750792e-03	1.486578e-05	1.758438e+00	1.227012e-02
21600000	-4.464487e+03	-2.515877e+02	2.125747e+00	1.649432e+01	1.162791e-02	2.600462e+00	2.826048e-03	9.969922e-01	4.757683e-03	1.351107e-05	2.177219e+00	1.240735e-02
21620000	-4.491967e+03	-2.090089e+02	1.922119e+00	1.497944e+01	0.000000e+00	2.095186e+00	6.687097e-03	9.957848e-01	2.121219e-03	5.547441e-06	1.516882e+00	1.130709e-02
21640000	-4.474456e+03	-2.233694e+02	2.337913e+00	1.840818e+01	0.000000e+00	2.407564e+00	2.392704e-02	9.843360e-01	1.790805e-03	7.534482e-06	1.550136e+00	1.377213e-02
21660000	-4.490693e+03	-1.637962e+02	2.455715e+00	1.779867e+01	0.000000e+00	2.219730e+00	2.869058e-02	9.777129e-01	3.262012e-03	6.745942e-06	1.799326e+00	1.454895e-02
21680000	-4.473994e+03	-1.666420e+02	2.168809e+00	1.654669e+01	1.162791e-02	2.245150e+00	5.279203e-03	9.952251e-01	3.602314e-03	7.978652e-06	2.131514e+00	1.291671e-02
21700000	-4.466551e+03	-1.713656e+02	2.447792e+00	1.843424e+01	1.162791e-02	2.217957e+00	1.122816e-02	9.879793e-01	6.091046e-03	4.430213e-06	2.167316e+00	1.465203e-02
21720000	-4.476780e+03	-1.503562e+02	2.551375e+00	1.874482e+01	0.000000e+00	1.726071e+00	1.448411e-02	9.850164e-01	4.306311e-03	5.681833e-06	2.314499e+00	1.529566e-02
21740000	-4.466319e+03	-1.922418e+02	2.486492e+00	1.820827e+01	1.162791e-02	2.147244e+00	8.630444e-03	9.893478e-01	8.356996e-03	6.064388e-06	2.369992e+00	1.486616e-02
21760000	-4.477761e+03	-2.014611e+02	2.651095e+00	1.966063e+01	0.000000e+00	2.067436e+00	1.233689e-02	9.923323e-01	2.108068e-03	1.239970e-05	1.666466e+00	1.587582e-02
21780000	-4.476284e+03	-1.922084e+02	2.493584e+00	1.919455e+01	0.000000e+00	2.344984e+00	1.957969e-02	9.816540e-01	4.095933e-03	1.143508e-05	2.184335e+00	1.493558e-02
21800000	-4.465370e+03	-2.187286e+02	2.382513e+00	1.831276e+01	0.000000e+00	1.993516e+00	1.951122e-02	9.818558e-01	3.402367e-03	1.001546e-05	1.984310e+00	1.433186e-02
21820000	-4.484705e+03	-2.526755e+02	2.296933e+00	1.722869e+01	3.488372e-02	2.569370e+00	1.665908e-02	9.618710e-01	2.375988e-02	9.326727e-06	1.736559e+00	1.382516e-02
21840000	-4.476539e+03	-2.449720e+02	2.016420e+00	1.671765e+01	0.000000e+00	2.311550e+00	3.323423e-02	9.923822e-01	2.031300e-04	9.814026e-06	1.938894e+00	1.212393e-02
21860000	-4.465134e+03	-2.129671e+02	2.433206e+00	1.859600e+01	0.000000e+00	2.577921e+00	2.129460e-02	9.830402e-01	3.705138e-03	7.629638e-06	1.508719e+00	1.459179e-02
21880000	-4.468205e+03	-2.410100e+02	2.131082e+00	1.753620e+01	0.000000e+00	2.323745e+00	2.525173e-02	9.918148e-01	6.386021e-04	8.823688e-06	1.841750e+00	1.264841e-02
21900000	-4.484070e+03	-1.386199e+02	2.434080e+00	1.894102e+01	0.000000e+00	2.306692e+00	1.721133e-02	9.932396e-01	7.349043e-04	5.037023e-06	2.100001e+00	1.456014e-02
21920000	-4.472706e+03	-1.723260e+02	2.482202e+00	1.836839e+01	0.000000e+00	2.176827e+00	1.260438e-02	9.887665e-01	4.066970e-03	5.766064e-06	1.660296e+00	1.487670e-02
21940000	-4.490459e+03	-2.282056e+02	2.313702e+00	1.824705e+01	1.162791e-02	2.314172e+00	2.524983e-02	9.757419e-01	3.361607e-03	7.897371e-06	1.342378e+00	1.393771e-02
21960000	-4.485095e+03	-1.572142e+02	2.565199e+00	1.882268e+01	2.325581e-02	1.965536e+00	2.204324e-02	9.813196e-01	4.836810e-03	7.445435e-06	2.252681e+00	1.529036e-02
21980000	-4.470408e+03	-1.391103e+02	2.428594e+00	1.799997e+01	0.000000e+00	1.701630e+00	1.809077e-02	9.917975e-01	1.388386e-03	4.909077e-06	2.142429e+00	1.434432e-02
22000000	-4.469318e+03	-1.233554e+02	2.314090e+00	1.694296e+01	0.000000e+00	2.599948e+00	1.513036e-02	9.840262e-01	5.594723e-03	2.630048e-06	1.973524e+00	1.405583e-02
22020000	-4.482337e+03	-1.213285e+02	2.166096e+00	1.602196e+01	1.162791e-02	2.529416e+00	1.988594e-02	9.835539e-01	3.924990e-03	3.821790e-06	2.305106e+00	1.314519e-02
22040000	-4.497872e+03	-1.686879e+02	2.063857e+00	1.569276e+01	0.000000e+00	1.864218e+00	1.436115e-02	9.965414e-01	3.528075e-04	4.928660e-06	2.114964e+00	1.251512e-02
22060000	-4.479848e+03	-1.395550e+02	2.387033e+00	1.879246e+01	0.000000e+00	1.681966e+00	3.898495e-03	9.973800e-01	2.298475e-03	3.977609e-06	2.493883e+00	1.453709e-02
22080000	-4.487779e+03	-1.340309e+02	1.993689e+00	1.555727e+01	0.000000e+00	2.563760e+00	1.847878e-03	9.976962e-01	7.260488e-03	4.412975e-06	2.354458e+00	1.196787e-02
22100000	-4.473088e+03	-1.114024e+02	2.395347e+00	1.858518e+01	0.000000e+00	1.963536e+00	4.497399e-03	9.979617e-01	9.369032e-04	2.529608e-06	1.551008e+00	1.436751e-02
22120000	-4.474142e+03	-9.127234e+01	2.123201e+00	1.646906e+01	0.000000e+00	1.755885e+00	5.609726e-03	9.967303e-01	1.335998e-03	2.718737e-06	1.855162e+00	1.277099e-02
22140000	-4.467586e+03	-8.640579e+01	1.938538e+00	1.509927e+01	0.000000e+00	1.786177e+00	1.124368e-02	9.909836e-01	2.612629e-03	2.445996e-06	2.247026e+00	1.159667e-02
22160000	-4.478246e+03	-1.049751e+02	2.301075e+00	1.739572e+01	0.000000e+00	1.906327e+00	1.507517e-02	9.931740e-01	7.728518e-04	2.796097e-06	2.106792e+00	1.371817e-02
22180000	-4.474813e+03	-1.010078e+02	2.321011e+00	1.826932e+01	0.000000e+00	1.824800e+00	1.552308e-02	9.912951e-01	1.255800e-03	2.446598e-06	2.114528e+00	1.383304e-02
22200000	-4.491622e+03	-1.009952e+02	2.248671e+00	1.729097e+01	1.162791e-02	1.801633e+00	1.710586e-02	9.911434e-01	1.339089e-03	1.781079e-06	1.812410e+00	1.337308e-02
22220000	-4.467283e+03	-1.027411e+02	2.061766e+00	1.517991e+01	0.000000e+00	2.551981e+00	1.319331e-02	9.903042e-01	2.461059e-03	2.397096e-06	2.029751e+00	1.228626e-02
22240000	-4.474009e+03	-8.135384e+01	2.405397e+00	1.758064e+01	1.162791e-02	2.079763e+00	6.511053e-03	9.910767e-01	9.939133e-03	2.161138e-06	2.170118e+00	1.402175e-02
22260000	-4.483930e+03	-9.017091e+01	2.337787e+00	1.745223e+01	0.000000e+00	2.195905e+00	1.136034e-02	9.833333e-01	8.405001e-03	1.669568e-06	2.078677e+00	1.377932e-02
22280000	-4.476576e+03	-4.290353e+01	2.266887e+00	1.715309e+01	0.000000e+00	2.018132e+00	1.875410e-02	9.858912e-01	2.291857e-03	2.378088e-06	2.247929e+00	1.349878e-02
22300000	-4.491728e+03	-9.209195e+01	2.277998e+00	1.743675e+01	1.162791e-02	2.161979e+00	1.385463e-02	9.851536e-01	4.635380e-03	2.635912e-06	1.856670e+00	1.350822e-02
22320000	-4.461225e+03	-1.953004e+02	2.390230e+00	1.732825e+01	1.162791e-02	2.010662e+00	8.074232e-03	9.908763e-01	6.143031e-03	5.621179e-06	1.560093e+00	1.424480e-02
22340000	-4.481119e+03	-1.770068e+02	2.320002e+00	1.709353e+01	0.000000e+00	1.793472e+00	1.338763e-02	9.819468e-01	6.032023e-03	1.055696e-05	2.509780e+00	1.358284e-02
22360000	-4.480362e+03	-2.456330e+02	2.215276e+00	1.758178e+01	1.162791e-02	2.487020e+00	1.701859e-02	9.875975e-01	2.185190e-03	8.952161e-06	1.608482e+00	1.296081e-02
22380000	-4.464385e+03	-2.700419e+02	2.189657e+00	1.710126e+01	1.162791e-02	2.404996e+00	1.192865e-02	9.884277e-01	4.311476e-03	1.494654e-05	2.135347e+00	1.282941e-02
22400000	-4.472333e+03	-3.403910e+02	2.061158e+00	1.581706e+01	0.000000e+00	2.807446e+00	1.945848e-02	9.866767e-01	2.411467e-03	3.228879e-05	1.773614e+00	1.210189e-02
22420000	-4.473074e+03	-2.887427e+02	2.183778e+00	1.580084e+01	0.000000e+00	2.456770e+00	8.277067e-03	9.941987e-01	2.774029e-03	2.060050e-05	1.760717e+00	1.282599e-02
22440000	-4.439208e+03	-2.870628e+02	1.967884e+00	1.491978e+01	0.000000e+00	2.588763e+00	9.726268e-03	9.959073e-01	9.273688e-04	2.165738e-05	2.592218e+00	1.155927e-02
22460000	-4.459030e+03	-2.781565e+02	1.974781e+00	1.505745e+01	1.162791e-02	2.576286e+00	5.058653e-03	9.961279e-01	2.588901e-03	1.973963e-05	1.882385e+00	1.156542e-02
22480000	-4.472114e+03	-3.135855e+02	2.041400e+00	1.554411e+01	1.162791e-02	2.084241e+00	5.403613e-03	9.963752e-01	1.390877e-03	1.288456e-05	1.830187e+00	1.200072e-02
22500000	-4.472318e+03	-2.064120e+02	2.195216e+00	1.662926e+01	0.000000e+00	2.375086e+00	5.871051e-03	9.971717e-01	1.223053e-03	8.602116e-06	2.116300e+00	1.278553e-02
22520000	-4.465900e+03	-2.467686e+02	2.450262e+00	1.871077e+01	0.000000e+00	1.817458e+00	6.990340e-03	9.948828e-01	2.801298e-03	1.374501e-05	1.922337e+00	1.434701e-02
22540000	-4.481698e+03	-2.330878e+02	2.454958e+00	1.929368e+01	0.000000e+00	1.799381e+00	8.061145e-03	9.942727e-01	1.974760e-03	1.755205e-05	2.307771e+00	1.441038e-02
22560000	-4.481756e+03	-2.873066e+02	2.198536e+00	1.750379e+01	0.000000e+00	2.153851e+00	1.160944e-02	9.898377e-01	3.759173e-03	1.373160e-05	1.586057e+00	1.300549e-02
22580000	-4.470897e+03	-2.868500e+02	2.094485e+00	1.621942e+01	1.162791e-02	2.539514e+00	8.025946e-03	9.912098e-01	6.776569e-03	2.623429e-05	2.519632e+00	1.238281e-02
22600000	-4.470649e+03	-2.513744e+02	1.974581e+00	1.516742e+01	0.000000e+00	2.749438e+00	3.790497e-03	9.970976e-01	2.803957e-03	1.511469e-05	2.331357e+00	1.164744e-02
22620000	-4.497054e+03	-2.372477e+02	2.073672e+00	1.671154e+01	0.000000e+00	1.863964e+00	8.549889e-03	9.961411e-01	8.675876e-04	1.027131e-05	1.965844e+00	1.222541e-02
22640000	-4.468301e+03	-2.239737e+02	2.102680e+00	1.582155e+01	1.162791e-02	2.690910e+00	5.246377e-03	9.966725e-01	1.608445e-03	8.207729e-06	2.210814e+00	1.215530e-02
22660000	-4.456262e+03	-2.454544e+02	2.088008e+00	1.669514e+01	0.000000e+00	1.919929e+00	4.115996e-03	9.981358e-01	8.996507e-04	1.290154e-05	2.662587e+00	1.209047e-02
22680000	-4.499007e+03	-2.288796e+02	2.158442e+00	1.818220e+01	0.000000e+00	2.549902e+00	2.081222e-03	9.983106e-01	2.847427e-03	7.037191e-06	2.432469e+00	1.276482e-02
22700000	-4.477249e+03	-2.605971e+02	1.985574e+00	1.557964e+01	1.162791e-02	2.225328e+00	3.932832e-03	9.971066e-01	1.880816e-03	1.408045e-05	2.648703e+00	1.170122e-02
22720000	-4.469770e+03	-2.299284e+02	2.195407e+00	1.757402e+01	0.000000e+00	1.965817e+00	1.401226e-02	9.957091e-01	3.696913e-04	1.117915e-05	1.619260e+00	1.292746e-02
22740000	-4.478853e+03	-1.817948e+02	2.571580e+00	2.020985e+01	0.000000e+00	2.128777e+00	1.111629e-02	9.864450e-01	6.013913e-03	1.036645e-05	2.124577e+00	1.495057e-02
22760000	-4.470457e+03	-1.750705e+02	2.063992e+00	1.622116e+01	1.162791e-02	2.993591e+00	8.158785e-03	9.868516e-01	8.945061e-03	6.288732e-06	1.875234e+00	1.196398e-02
22780000	-4.475964e+03	-2.055169e+02	2.183840e+00	1.716812e+01	0.000000e+00	1.703024e+00	2.661560e-02	9.707753e-01	4.088427e-03	5.205217e-06	2.016854e+00	1.260184e-02
22800000	-4.486578e+03	-2.167789e+02	2.226725e+00	1.714536e+01	0.000000e+00	1.765053e+00	9.292122e-03	9.934590e-01	2.015583e-03	8.248118e-06	2.061760e+00	1.284879e-02
22820000	-4.479014e+03	-1.907451e+02	1.995273e+00	1.502130e+01	0.000000e+00	2.257821e+00	1.036050e-02	9.856364e-01	7.518092e-03	4.973515e-06	1.626619e+00	1.151434e-02
22840000	-4.481256e+03	-1.117138e+02	2.282308e+00	1.760486e+01	1.162791e-02	2.092014e+00	6.054652e-03	9.916395e-01	7.703515e-03	2.559731e-06	1.930946e+00	1.339455e-02
22860000	-4.466370e+03	-8.827056e+01	2.364524e+00	1.804499e+01	0.000000e+00	1.845244e+00	1.384641e-02	9.950003e-01	7.115156e-04	2.348784e-06	1.805943e+00	1.386390e-02
22880000	-4.458045e+03	-1.396176e+02	2.125472e+00	1.617864e+01	0.000000e+00	2.032681e+00	1.281938e-02	9.925195e-01	1.310787e-03	3.902789e-06	1.651544e+00	1.249370e-02
22900000	-4.475395e+03	-1.958390e+02	2.061714e+00	1.540928e+01	0.000000e+00	1.919879e+00	1.130531e-02	9.903770e-01	3.414274e-03	5.547543e-06	2.466992e+00	1.209974e-02
22920000	-4.489278e+03	-1.415667e+02	2.477863e+00	1.856588e+01	0.000000e+00	1.964485e+00	2.510391e-02	9.802860e-01	2.870497e-03	5.165525e-06	2.158819e+00	1.465677e-02
22940000	-4.468946e+03	-1.531360e+02	2.371630e+00	1.753390e+01	0.000000e+00	1.973043e+00	1.260190e-02	9.895644e-01	3.227931e-03	3.968160e-06	1.957124e+00	1.408465e-02
22960000	-4.471735e+03	-1.753724e+02	2.153988e+00	1.655946e+01	0.000000e+00	2.153417e+00	1.200554e-02	9.869511e-01	6.237152e-03	4.452019e-06	2.095772e+00	1.279342e-02
22980000	-4.473517e+03	-2.046419e+02	2.124837e+00	1.708006e+01	0.000000e+00	2.356785e+00	2.449026e-02	9.795390e-01	2.759847e-03	7.674647e-06	2.136179e+00	1.269969e-02
23000000	-4.478637e+03	-2.166710e+02	2.169066e+00	1.698758e+01	1.162791e-02	2.047175e+00	1.285901e-02	9.877344e-01	3.311810e-03	9.057504e-06	2.710122e+00	1.268599e-02
23020000	-4.467352e+03	-2.779197e+02	2.384591e+00	1.902229e+01	0.000000e+00	2.246638e+00	2.380932e-02	9.818349e-01	2.359645e-03	2.188806e-05	2.011345e+00	1.392458e-02
23040000	-4.459881e+03	-3.769888e+02	2.031702e+00	1.647009e+01	0.000000e+00	2.380378e+00	2.914324e-02	9.844659e-01	1.064531e-03	4.420328e-05	2.267414e+00	1.214018e-02
23060000	-4.453896e+03	-3.848060e+02	2.328477e+00	1.749031e+01	0.000000e+00	1.904540e+00	2.352957e-02	9.671894e-01	9.365755e-03	9.372823e-05	2.199560e+00	1.364948e-02
23080000	-4.464929e+03	-4.194648e+02	2.125830e+00	1.682502e+01	2.325581e-02	2.572473e+00	6.466090e-03	9.899220e-01	1.207271e-02	5.584630e-05	1.962535e+00	1.245843e-02
23100000	-4.478378e+03	-3.723289e+02	2.279099e+00	1.645386e+01	0.000000e+00	2.317503e+00	1.068053e-02	9.945580e-01	1.233408e-03	5.278244e-05	2.024245e+00	1.343828e-02
23120000	-4.474528e+03	-3.940347e+02	2.253341e+00	1.732038e+01	3.488372e-02	2.549695e+00	8.288503e-03	9.884278e-01	1.065636e-02	5.632402e-05	2.857830e+00	1.331651e-02
23140000	-4.467488e+03	-4.054683e+02	2.102505e+00	1.709048e+01	0.000000e+00	2.421351e+00	1.106299e-02	9.873965e-01	5.417584e-03	1.049293e-04	2.522555e+00	1.230701e-02
23160000	-4.476333e+03	-4.333828e+02	2.315152e+00	1.809092e+01	0.000000e+00	2.299063e+00	1.114176e-02	9.955809e-01	7.127775e-04	1.327461e-04	2.219462e+00	1.363949e-02
23180000	-4.485961e+03	-4.685645e+02	2.007395e+00	1.687432e+01	0.000000e+00	2.017442e+00	1.248206e-02	9.918715e-01	2.033850e-03	2.411754e-04	2.680461e+00	1.192008e-02
23200000	-4.479849e+03	-5.433552e+02	2.089858e+00	1.636725e+01	2.325581e-02	2.338037e+00	1.003943e-02	9.913734e-01	2.898248e-03	3.606402e-04	2.074955e+00	1.243693e-02
23220000	-4.495504e+03	-4.739006e+02	2.269082e+00	1.842341e+01	3.488372e-02	1.840201e+00	1.286947e-02	9.799100e-01	6.430984e-03	3.174690e-04	2.493360e+00	1.353590e-02
23240000	-4.465271e+03	-5.122747e+02	2.504263e+00	2.011966e+01	2.325581e-02	2.354218e+00	8.869990e-03	9.895582e-01	5.762949e-03	2.866166e-04	2.578418e+00	1.478996e-02
23260000	-4.466847e+03	-4.816454e+02	2.028955e+00	1.614931e+01	1.162791e-02	2.531944e+00	1.543184e-02	9.882839e-01	2.642700e-03	2.680497e-04	2.405041e+00	1.199065e-02
23280000	-4.467021e+03	-5.300170e+02	2.285538e+00	1.775915e+01	0.000000e+00	1.892493e+00	1.401882e-02	9.884772e-01	3.008772e-03	2.746559e-04	2.112679e+00	1.353747e-02
23300000	-4.483671e+03	-5.219124e+02	1.922291e+00	1.599926e+01	0.000000e+00	2.792598e+00	1.896250e-02	9.780486e-01	5.820638e-03	2.338937e-04	2.312762e+00	1.132780e-02
23320000	-4.491359e+03	-5.073319e+02	2.089223e+00	1.617529e+01	3.488372e-02	2.033389e+00	8.087676e-03	9.841779e-01	1.975105e-02	2.489747e-04	2.237426e+00	1.226017e-02
23340000	-4.479959e+03	-5.284521e+02	2.050111e+00	1.616248e+01	1.162791e-02	2.408926e+00	6.524924e-03	9.960686e-01	1.326070e-03	3.005724e-04	2.442512e+00	1.212479e-02
23360000	-4.481509e+03	-4.522336e+02	2.406419e+00	1.864062e+01	1.162791e-02	2.179041e+00	3.602790e-03	9.982616e-01	1.055177e-03	3.315595e-04	2.067479e+00	1.440903e-02
23380000	-4.474755e+03	-4.693528e+02	2.385469e+00	1.816621e+01	1.162791e-02	2.085507e+00	5.037188e-03	9.974185e-01	1.262781e-03	2.502567e-04	2.028785e+00	1.424480e-02
23400000	-4.496253e+03	-5.135907e+02	2.173994e+00	1.778460e+01	0.000000e+00	2.294826e+00	4.423205e-03	9.969693e-01	1.814455e-03	2.924352e-04	1.815522e+00	1.294462e-02
23420000	-4.489452e+03	-5.006610e+02	2.438977e+00	1.907697e+01	0.000000e+00	1.673683e+00	2.324351e-03	9.973333e-01	7.392385e-03	2.416260e-04	1.929541e+00	1.442864e-02
23440000	-4.471531e+03	-4.942611e+02	2.364074e+00	1.815235e+01	0.000000e+00	2.249056e+00	2.918212e-03	9.989790e-01	5.921906e-04	2.328763e-04	1.954042e+00	1.398623e-02
23460000	-4.472466e+03	-5.129782e+02	2.382749e+00	1.785404e+01	0.000000e+00	1.943268e+00	1.385763e-03	9.990124e-01	1.961801e-03	3.088590e-04	2.178567e+00	1.401728e-02
23480000	-4.486145e+03	-5.155464e+02	2.167222e+00	1.655491e+01	1.162791e-02	1.912563e+00	2.806964e-03	9.976496e-01	3.118745e-03	3.161884e-04	1.780407e+00	1.274337e-02
23500000	-4.475833e+03	-5.512463e+02	2.140657e+00	1.688169e+01	1.162791e-02	1.977793e+00	3.087895e-03	9.950102e-01	1.179377e-02	2.983567e-04	1.837255e+00	1.255957e-02
23520000	-4.464118e+03	-5.356676e+02	2.612037e+00	1.999101e+01	1.162791e-02	1.698254e+00	5.960382e-03	9.919190e-01	7.749791e-03	3.913470e-04	1.495405e+00	1.533732e-02
23540000	-4.470618e+03	-5.572199e+02	2.150932e+00	1.723642e+01	0.000000e+00	2.091880e+00	1.530801e-02	9.897984e-01	2.327029e-03	4.339840e-04	1.595400e+00	1.262353e-02
23560000	-4.468524e+03	-5.553996e+02	2.588082e+00	2.003231e+01	0.000000e+00	2.561482e+00	7.297909e-03	9.942447e-01	2.747883e-03	3.512688e-04	1.611528e+00	1.489406e-02
23580000	-4.467465e+03	-5.610504e+02	2.307718e+00	1.785549e+01	0.000000e+00	2.258050e+00	1.070537e-02	9.948935e-01	9.790343e-04	4.415399e-04	1.898487e+00	1.310448e-02
23600000	-4.479643e+03	-5.964804e+02	1.905679e+00	1.534043e+01	2.325581e-02	2.217120e+00	7.148282e-03	9.971416e-01	4.936722e-04	4.742057e-04	1.581969e+00	1.081288e-02
23620000	-4.476045e+03	-5.819573e+02	2.054901e+00	1.499597e+01	1.162791e-02	1.954190e+00	1.405458e-02	9.939810e-01	8.186182e-04	6.630617e-04	2.125457e+00	1.172934e-02
23640000	-4.476464e+03	-5.912326e+02	2.229202e+00	1.646766e+01	2.325581e-02	1.977554e+00	2.283480e-02	9.725534e-01	6.432903e-03	6.690835e-04	2.289403e+00	1.259203e-02
23660000	-4.461213e+03	-5.578245e+02	2.226317e+00	1.715280e+01	1.162791e-02	2.277774e+00	1.117864e-02	9.894491e-01	3.800024e-03	4.243858e-04	2.254069e+00	1.258635e-02
23680000	-4.451387e+03	-5.316528e+02	2.052647e+00	1.634211e+01	1.162791e-02	2.533784e+00	7.584381e-03	9.914209e-01	5.034613e-03	2.821582e-04	1.880916e+00	1.167764e-02
23700000	-4.475839e+03	-6.131148e+02	2.032747e+00	1.588147e+01	0.000000e+00	2.458008e+00	1.783491e-02	9.838149e-01	3.455284e-03	8.177609e-04	1.909021e+00	1.151337e-02
23720000	-4.468839e+03	-6.369632e+02	2.241364e+00	1.670327e+01	2.325581e-02	2.917860e+00	1.346193e-02	9.826156e-01	7.728603e-03	7.966265e-04	1.910105e+00	1.267748e-02
23740000	-4.469665e+03	-6.065644e+02	2.405627e+00	1.915292e+01	1.162791e-02	1.720854e+00	7.009185e-03	9.891724e-01	6.623093e-03	7.979163e-04	2.102218e+00	1.408995e-02
23760000	-4.473869e+03	-5.820870e+02	2.060047e+00	1.577068e+01	0.000000e+00	2.491425e+00	1.241080e-02	9.844665e-01	7.729511e-03	6.468552e-04	2.542634e+00	1.224717e-02
23780000	-4.469672e+03	-6.284878e+02	2.058622e+00	1.599436e+01	2.325581e-02	2.499301e+00	1.202519e-02	9.851540e-01	6.511215e-03	6.814880e-04	2.174423e+00	1.220586e-02
23800000	-4.475831e+03	-4.606531e+02	2.416081e+00	1.851165e+01	2.325581e-02	2.182141e+00	1.632035e-02	9.756373e-01	1.165076e-02	2.941219e-04	2.778159e+00	1.427711e-02
23820000	-4.465785e+03	-5.798200e+02	2.169204e+00	1.605229e+01	4.651163e-02	2.437588e+00	1.221392e-02	9.738003e-01	2.325029e-02	5.541088e-04	2.136262e+00	1.288633e-02
23840000	-4.459558e+03	-5.246239e+02	1.926773e+00	1.482334e+01	0.000000e+00	2.499184e+00	2.080116e-02	9.853886e-01	2.321511e-03	3.238060e-04	1.702658e+00	1.141627e-02
23860000	-4.463249e+03	-4.951352e+02	2.408698e+00	1.784164e+01	2.325581e-02	2.084714e+00	1.148375e-02	9.800362e-01	1.474733e-02	2.215988e-04	2.037455e+00	1.376255e-02
23880000	-4.464564e+03	-5.781106e+02	2.341985e+00	1.774992e+01	1.162791e-02	2.113266e+00	1.859367e-02	9.862884e-01	2.688471e-03	4.801943e-04	2.038373e+00	1.343654e-02
23900000	-4.457809e+03	-5.672964e+02	2.008551e+00	1.597537e+01	0.000000e+00	2.266003e+00	1.988305e-02	9.794723e-01	4.060531e-03	7.008074e-04	2.927294e+00	1.152821e-02
23920000	-4.453640e+03	-5.961137e+02	2.161428e+00	1.700381e+01	4.651163e-02	2.386345e+00	1.907283e-02	9.610245e-01	1.871226e-02	5.463838e-04	1.698159e+00	1.237101e-02
23940000	-4.450603e+03	-5.911520e+02	2.332585e+00	1.752745e+01	2.325581e-02	2.211697e+00	8.914448e-03	9.771253e-01	3.234853e-02	7.861054e-04	1.933925e+00	1.331790e-02
23960000	-4.466301e+03	-6.095915e+02	2.385020e+00	1.890201e+01	2.325581e-02	2.235068e+00	2.451593e-02	9.861775e-01	1.323209e-03	1.208549e-03	2.153036e+00	1.376947e-02
23980000	-4.479387e+03	-6.340392e+02	2.525577e+00	1.991241e+01	2.325581e-02	2.246849e+00	1.150690e-02	9.852391e-01	5.917312e-03	1.531667e-03	2.990766e+00	1.492432e-02
24000000	-4.448642e+03	-6.272792e+02	2.030250e+00	1.604556e+01	1.162791e-02	2.566425e+00	1.236644e-02	9.872119e-01	4.342298e-03	1.455767e-03	2.691737e+00	1.205584e-02
24020000	-4.486297e+03	-6.363645e+02	2.398794e+00	1.865014e+01	1.162791e-02	1.958851e+00	1.006873e-02	9.846770e-01	8.388075e-03	1.893433e-03	2.346064e+00	1.418524e-02
24040000	-4.468364e+03	-6.968984e+02	2.103772e+00	1.699263e+01	3.488372e-02	2.450086e+00	9.852326e-03	9.906339e-01	3.871633e-03	1.910777e-03	1.851497e+00	1.254617e-02
24060000	-4.480907e+03	-6.301368e+02	2.192814e+00	1.683156e+01	1.162791e-02	2.375516e+00	1.525097e-02	9.880700e-01	2.341560e-03	1.361971e-03	2.037986e+00	1.312955e-02
24080000	-4.483814e+03	-6.392303e+02	2.268146e+00	1.748439e+01	3.488372e-02	2.160618e+00	2.656934e-02	9.747987e-01	4.309467e-03	1.035229e-03	2.037987e+00	1.359008e-02
24100000	-4.482383e+03	-5.992945e+02	2.113481e+00	1.599819e+01	2.325581e-02	1.828166e+00	1.745720e-02	9.752485e-01	7.841667e-03	6.542893e-04	1.587436e+00	1.265741e-02
24120000	-4.463809e+03	-5.867519e+02	2.208352e+00	1.716552e+01	1.162791e-02	1.965844e+00	1.217590e-02	9.920091e-01	2.505990e-03	5.300024e-04	1.383551e+00	1.322766e-02
24140000	-4.495982e+03	-5.816881e+02	2.229071e+00	1.691135e+01	0.000000e+00	2.862924e+00	2.096093e-02	9.862037e-01	1.671982e-03	3.960619e-04	1.589559e+00	1.309432e-02
24160000	-4.478742e+03	-5.574970e+02	2.299662e+00	1.800576e+01	1.162791e-02	2.204519e+00	4.295334e-03	9.941676e-01	6.307911e-03	3.483729e-04	1.958658e+00	1.344606e-02
24180000	-4.468580e+03	-5.676512e+02	1.837519e+00	1.471810e+01	1.162791e-02	2.133085e+00	2.123752e-02	9.799538e-01	3.424284e-03	3.204494e-04	2.250597e+00	1.069247e-02
24200000	-4.465017e+03	-5.847238e+02	2.016391e+00	1.593364e+01	1.162791e-02	2.277346e+00	1.360861e-02	9.858028e-01	5.140251e-03	6.383010e-04	2.673008e+00	1.156656e-02
24220000	-4.486629e+03	-5.706289e+02	1.893590e+00	1.495129e+01	0.000000e+00	2.109064e+00	1.618254e-02	9.815277e-01	5.796464e-03	6.438565e-04	2.666200e+00	1.087507e-02
24240000	-4.470818e+03	-5.585035e+02	2.071936e+00	1.605071e+01	2.325581e-02	2.702002e+00	1.242696e-02	9.812091e-01	9.978090e-03	5.767763e-04	2.738302e+00	1.197823e-02
24260000	-4.480096e+03	-5.533773e+02	2.142269e+00	1.654410e+01	3.488372e-02	2.493532e+00	6.310854e-03	9.914462e-01	7.101669e-03	4.482432e-04	2.333891e+00	1.242920e-02
24280000	-4.475388e+03	-6.261278e+02	2.085540e+00	1.594944e+01	3.488372e-02	2.426451e+00	2.183622e-02	9.693005e-01	8.432639e-03	6.341556e-04	2.111835e+00	1.214896e-02
24300000	-4.458325e+03	-6.041715e+02	2.185656e+00	1.619095e+01	2.325581e-02	2.121677e+00	1.486241e-02	9.696996e-01	1.481966e-02	1.004884e-03	2.329515e+00	1.276901e-02
24320000	-4.475014e+03	-6.168583e+02	2.362827e+00	1.738251e+01	2.325581e-02	1.670694e+00	1.220611e-02	9.840838e-01	8.594576e-03	7.114411e-04	2.281231e+00	1.377244e-02
24340000	-4.476601e+03	-5.662213e+02	2.046823e+00	1.593966e+01	1.162791e-02	2.021020e+00	1.272321e-02	9.912194e-01	2.449977e-03	4.667965e-04	1.717718e+00	1.194236e-02
24360000	-4.470954e+03	-5.644321e+02	2.146900e+00	1.619139e+01	2.325581e-02	2.406543e+00	1.171654e-02	9.842064e-01	6.796257e-03	4.763879e-04	1.818527e+00	1.254637e-02
24380000	-4.478231e+03	-5.628166e+02	2.319228e+00	1.775552e+01	1.162791e-02	2.220718e+00	5.861849e-03	9.935996e-01	5.184736e-03	4.279191e-04	1.897190e+00	1.353392e-02
24400000	-4.478538e+03	-5.224005e+02	2.214021e+00	1.755516e+01	1.162791e-02	2.463149e+00	1.843699e-02	9.908267e-01	8.385889e-04	2.120406e-04	2.000699e+00	1.292554e-02
24420000	-4.462739e+03	-4.626100e+02	2.557631e+00	1.986377e+01	1.162791e-02	2.385354e+00	5.821623e-03	9.961017e-01	1.992779e-03	1.963539e-04	1.747287e+00	1.494907e-02
24440000	-4.476107e+03	-4.262329e+02	2.283951e+00	1.850968e+01	2.325581e-02	2.110414e+00	4.085850e-03	9.977747e-01	1.048813e-03	1.271886e-04	2.156733e+00	1.344885e-02
24460000	-4.471048e+03	-4.151741e+02	2.184343e+00	1.694396e+01	0.000000e+00	2.533298e+00	2.847929e-03	9.983672e-01	1.127486e-03	1.654409e-04	2.104367e+00	1.294349e-02
24480000	-4.447622e+03	-4.111277e+02	2.532071e+00	1.994588e+01	0.000000e+00	2.107592e+00	2.341729e-03	9.992633e-01	5.125627e-04	1.481522e-04	2.487238e+00	1.503033e-02
24500000	-4.468578e+03	-4.774647e+02	2.162144e+00	1.590200e+01	0.000000e+00	2.490556e+00	4.560477e-03	9.993476e-01	1.235050e-04	1.865024e-04	1.631356e+00	1.285265e-02
24520000	-4.468999e+03	-4.828631e+02	2.456582e+00	1.861743e+01	0.000000e+00	2.220996e+00	7.598893e-03	9.983498e-01	1.971277e-04	1.972170e-04	2.042265e+00	1.448578e-02
24540000	-4.468343e+03	-4.793839e+02	2.035741e+00	1.513714e+01	0.000000e+00	2.488812e+00	9.029170e-03	9.979053e-01	2.208193e-04	2.355617e-04	2.113521e+00	1.197584e-02
24560000	-4.476252e+03	-4.942635e+02	2.462488e+00	1.853286e+01	1.162791e-02	2.309417e+00	1.244330e-02	9.966617e-01	3.138375e-04	2.587589e-04	1.741544e+00	1.460253e-02
24580000	-4.468200e+03	-5.478985e+02	2.270030e+00	1.735219e+01	1.162791e-02	2.207474e+00	4.260057e-03	9.976239e-01	1.597293e-03	4.662884e-04	1.990186e+00	1.356249e-02
24600000	-4.481162e+03	-5.885461e+02	2.276328e+00	1.739226e+01	1.162791e-02	2.631075e+00	7.451923e-03	9.913906e-01	5.427973e-03	7.961942e-04	1.732876e+00	1.368227e-02
24620000	-4.475895e+03	-7.199502e+02	2.244773e+00	1.688231e+01	2.325581e-02	2.618129e+00	1.550997e-02	9.782561e-01	1.112832e-02	2.830975e-03	1.684538e+00	1.342265e-02
24640000	-4.458653e+03	-7.026764e+02	2.299763e+00	1.769332e+01	4.651163e-02	2.491735e+00	9.569484e-03	9.872742e-01	9.195337e-03	2.797795e-03	2.016907e+00	1.386181e-02
24660000	-4.477030e+03	-7.164084e+02	2.135806e+00	1.636081e+01	1.162791e-02	2.439008e+00	1.753862e-02	9.781186e-01	6.574383e-03	4.313041e-03	1.979644e+00	1.282826e-02
24680000	-4.494006e+03	-7.787100e+02	2.234710e+00	1.805749e+01	4.651163e-02	2.385160e+00	2.787923e-02	9.805334e-01	2.575498e-03	5.012675e-03	1.589968e+00	1.360608e-02
24700000	-4.487204e+03	-7.704232e+02	2.066710e+00	1.620777e+01	2.325581e-02	2.043109e+00	2.201170e-02	9.915793e-01	5.619635e-04	5.487636e-03	2.222716e+00	1.267170e-02
24720000	-4.482643e+03	-6.201504e+02	1.936864e+00	1.555916e+01	4.651163e-02	2.225949e+00	1.518111e-02	9.797824e-01	7.406887e-03	1.597101e-03	3.047816e+00	1.187753e-02
24740000	-4.465685e+03	-6.156910e+02	2.422001e+00	1.858460e+01	2.325581e-02	2.048809e+00	1.748407e-02	9.711718e-01	1.032877e-02	1.446358e-03	2.233004e+00	1.471488e-02
24760000	-4.457162e+03	-6.335919e+02	2.143721e+00	1.664158e+01	2.325581e-02	2.439753e+00	1.561645e-02	9.731375e-01	1.057796e-02	2.523087e-03	2.151069e+00	1.295673e-02
24780000	-4.470063e+03	-6.713705e+02	2.445981e+00	1.790418e+01	5.813953e-02	2.254348e+00	6.291670e-03	9.926369e-01	7.191359e-03	1.776519e-03	1.785231e+00	1.462396e-02
24800000	-4.475373e+03	-6.406143e+02	2.607392e+00	1.991916e+01	2.325581e-02	1.872457e+00	1.262175e-02	9.835481e-01	6.783777e-03	1.415289e-03	1.776933e+00	1.553909e-02
24820000	-4.469388e+03	-6.650018e+02	2.254540e+00	1.660160e+01	1.162791e-02	2.463356e+00	6.725554e-03	9.871953e-01	1.754335e-02	2.019619e-03	1.931099e+00	1.347178e-02
24840000	-4.464011e+03	-6.933889e+02	2.084363e+00	1.572744e+01	2.325581e-02	2.006562e+00	2.423609e-02	9.772202e-01	3.856337e-03	1.909224e-03	2.687728e+00	1.242700e-02
24860000	-4.466308e+03	-6.759626e+02	2.688861e+00	1.985915e+01	3.488372e-02	2.021413e+00	1.609326e-02	9.738684e-01	1.270109e-02	2.235867e-03	2.142471e+00	1.603184e-02
24880000	-4.478977e+03	-7.853999e+02	2.150501e+00	1.669740e+01	1.162791e-02	2.380392e+00	5.673558e-03	9.900896e-01	1.176819e-02	6.928463e-03	2.321089e+00	1.260582e-02
24900000	-4.489795e+03	-7.928488e+02	2.128077e+00	1.652289e+01	5.813953e-02	2.369640e+00	1.048324e-02	9.875545e-01	5.550209e-03	6.172099e-03	1.885404e+00	1.251172e-02
24920000	-4.460429e+03	-7.471105e+02	2.214475e+00	1.756862e+01	4.651163e-02	1.868072e+00	1.370929e-02	9.753408e-01	1.012404e-02	4.467132e-03	2.072548e+00	1.300799e-02
24940000	-4.467156e+03	-6.821529e+02	2.286887e+00	1.741288e+01	1.162791e-02	2.398939e+00	8.790472e-03	9.844383e-01	1.853999e-02	3.595469e-03	2.421618e+00	1.353166e-02
24960000	-4.458427e+03	-7.375420e+02	2.238343e+00	1.605740e+01	2.325581e-02	2.972235e+00	5.230321e-03	9.923588e-01	1.076782e-02	3.409252e-03	2.390052e+00	1.330640e-02
24980000	-4.479754e+03	-8.531805e+02	2.484440e+00	1.799330e+01	8.139535e-02	2.070749e+00	7.265496e-03	9.837188e-01	2.058729e-02	1.505449e-02	2.343691e+00	1.476326e-02
25000000	-4.378838e+03	-9.996619e+02	4.416639e+00	2.887914e+01	2.325581e-01	2.060995e+00	1.504000e-02	9.544580e-01	6.062597e-02	1.135212e+00	2.549960e+00	2.838517e-02
25020000	-4.462525e+03	-8.819026e+02	2.281313e+00	1.637838e+01	6.976744e-02	2.397416e+00	1.092122e-02	9.778409e-01	1.692214e-02	2.165894e-02	1.718452e+00	1.317354e-02
25040000	-4.467591e+03	-9.032099e+02	2.362982e+00	1.646870e+01	9.302326e-02	1.789756e+00	2.498806e-03	9.910881e-01	4.557343e-02	2.462171e-02	1.598096e+00	1.369195e-02
25060000	-4.465801e+03	-8.850776e+02	2.398990e+00	1.773620e+01	9.302326e-02	2.675660e+00	1.033824e-02	9.839843e-01	1.528720e-02	2.209246e-02	1.996368e+00	1.399088e-02
25080000	-4.384867e+03	-1.062902e+03	4.049037e+00	2.571007e+01	1.744186e-01	1.798216e+00	1.621375e-02	9.535658e-01	6.424127e-02	8.301416e-01	2.345894e+00	2.568345e-02
25100000	-4.424861e+03	-9.783687e+02	2.468805e+00	1.972176e+01	9.302326e-02	2.165110e+00	8.826591e-03	9.828782e-01	1.620580e-02	6.698049e-02	2.283961e+00	1.439554e-02
25120000	-4.404200e+03	-1.075336e+03	3.192634e+00	2.112290e+01	2.558140e-01	2.741195e+00	1.152680e-02	9.546523e-01	9.000420e-02	8.345840e-01	2.028771e+00	2.048502e-02
25140000	-4.434742e+03	-9.887498e+02	2.598284e+00	1.876026e+01	1.395349e-01	2.653601e+00	1.356385e-02	9.516597e-01	5.271307e-02	1.449435e-01	2.867573e+00	1.524998e-02
25160000	-4.404844e+03	-1.079333e+03	2.929773e+00	2.034334e+01	2.674419e-01	1.892853e+00	3.471783e-03	9.729382e-01	1.792074e-01	1.111925e+00	2.127470e+00	1.885579e-02
25180000	-4.414179e+03	-1.025508e+03	3.757966e+00	2.438210e+01	2.906977e-01	2.278519e+00	6.600458e-03	9.595082e-01	1.789916e-01	6.590178e-01	1.754030e+00	2.423625e-02
25200000	-4.391527e+03	-1.081524e+03	3.186978e+00	2.093331e+01	2.325581e-01	2.598010e+00	7.439935e-03	9.662232e-01	1.251908e-01	7.856976e-01	1.958671e+00	1.989484e-02
25220000	-4.402858e+03	-1.071184e+03	3.696759e+00	2.617215e+01	2.441860e-01	2.491050e+00	1.887918e-02	9.162364e-01	7.481529e-02	8.834733e-01	1.893195e+00	2.359385e-02
25240000	-4.388057e+03	-1.045694e+03	3.809064e+00	2.557456e+01	2.209302e-01	2.331109e+00	1.069955e-02	9.319504e-01	1.631221e-01	9.066511e-01	2.278313e+00	2.438785e-02
25260000	-4.413061e+03	-1.067611e+03	3.018869e+00	2.050931e+01	2.441860e-01	2.337996e+00	3.458322e-03	9.807873e-01	1.189860e-01	7.544791e-01	1.911571e+00	1.935044e-02
25280000	-4.384261e+03	-1.042620e+03	3.650118e+00	2.458214e+01	2.441860e-01	2.145024e+00	8.619591e-03	9.681361e-01	7.192434e-02	7.874574e-01	1.911293e+00	2.351902e-02
25300000	-4.382609e+03	-9.877387e+02	3.501262e+00	2.440233e+01	2.093023e-01	1.975521e+00	1.804429e-02	9.263102e-01	8.430972e-02	7.896554e-01	2.565948e+00	2.215926e-02
25320000	-4.394849e+03	-1.074647e+03	3.196439e+00	2.301320e+01	1.511628e-01	2.369910e+00	6.662620e-03	9.763760e-01	5.368829e-02	7.376078e-01	2.119531e+00	2.007430e-02
25340000	-4.383003e+03	-1.080549e+03	3.444600e+00	2.562466e+01	2.093023e-01	2.215724e+00	3.734985e-03	9.816938e-01	1.111378e-01	9.482084e-01	2.484000e+00	2.190749e-02
25360000	-4.387976e+03	-1.064885e+03	3.565296e+00	2.553610e+01	1.511628e-01	2.427963e+00	1.305873e-02	9.398390e-01	7.416855e-02	6.126183e-01	2.209299e+00	2.207040e-02
25380000	-4.384563e+03	-1.032229e+03	3.410369e+00	2.527127e+01	1.511628e-01	2.066388e+00	2.653049e-02	9.306885e-01	3.552773e-02	7.399171e-01	3.167871e+00	2.112798e-02
25400000	-4.397734e+03	-1.055908e+03	3.731729e+00	2.684558e+01	1.627907e-01	2.036364e+00	2.050713e-02	9.502069e-01	3.792232e-02	8.298656e-01	1.984927e+00	2.323653e-02
25420000	-4.403455e+03	-1.041561e+03	3.664953e+00	2.377536e+01	2.790698e-01	2.517549e+00	1.764771e-02	9.235369e-01	9.317688e-02	7.885482e-01	2.901253e+00	2.263055e-02
25440000	-4.399697e+03	-1.038453e+03	3.786761e+00	2.590066e+01	2.209302e-01	1.889277e+00	1.203209e-02	9.475893e-01	8.259150e-02	6.995992e-01	2.483225e+00	2.433236e-02
25460000	-4.384012e+03	-1.038182e+03	3.584147e+00	2.400063e+01	2.674419e-01	1.866872e+00	6.848807e-03	9.736353e-01	8.831327e-02	8.907009e-01	2.466595e+00	2.272224e-02
25480000	-4.394903e+03	-1.093522e+03	3.068625e+00	2.079428e+01	2.674419e-01	3.165164e+00	1.297046e-02	9.341399e-01	8.512320e-02	1.205160e+00	1.898889e+00	1.961785e-02
25500000	-4.421031e+03	-1.020893e+03	3.465452e+00	2.322886e+01	2.558140e-01	2.334424e+00	1.730351e-02	9.091396e-01	9.277481e-02	1.156341e+00	2.678866e+00	2.206881e-02
25520000	-4.397547e+03	-1.024882e+03	3.555769e+00	2.318921e+01	2.558140e-01	2.360464e+00	4.688649e-03	9.809109e-01	1.013768e-01	9.254877e-01	2.233470e+00	2.261563e-02
25540000	-4.385264e+03	-9.900421e+02	4.007140e+00	2.590592e+01	2.558140e-01	2.651829e+00	1.203223e-02	9.443790e-01	9.872485e-02	9.882749e-01	3.261090e+00	2.560455e-02
25560000	-4.395725e+03	-1.045601e+03	3.679118e+00	2.420331e+01	1.860465e-01	2.863970e+00	1.580910e-02	9.233238e-01	1.192857e-01	8.249446e-01	2.687828e+00	2.349683e-02
25580000	-4.370404e+03	-1.061324e+03	3.258209e+00	2.256501e+01	1.627907e-01	2.293825e+00	2.935411e-03	9.902506e-01	5.341706e-02	8.370838e-01	2.301023e+00	2.090673e-02
25600000	-4.393106e+03	-1.048487e+03	4.010347e+00	2.720940e+01	1.744186e-01	2.171185e+00	3.103236e-03	9.897162e-01	3.909566e-02	9.319832e-01	2.667253e+00	2.465746e-02
25620000	-4.376099e+03	-1.065722e+03	3.423616e+00	2.458617e+01	1.860465e-01	2.587353e+00	2.350948e-02	9.371775e-01	4.335842e-02	1.295224e+00	2.773616e+00	2.134764e-02
25640000	-4.375549e+03	-1.108374e+03	2.876117e+00	2.008241e+01	1.627907e-01	2.705266e+00	2.360976e-02	9.411509e-01	4.075675e-02	1.081532e+00	2.521159e+00	1.835528e-02
25660000	-4.381327e+03	-1.008303e+03	3.284785e+00	2.157282e+01	2.209302e-01	2.473534e+00	1.055836e-02	9.733853e-01	4.687609e-02	9.855478e-01	3.306834e+00	2.107188e-02
25680000	-4.381114e+03	-1.023009e+03	4.266089e+00	2.901313e+01	1.627907e-01	2.890657e+00	1.609202e-02	9.584573e-01	5.014093e-02	7.393661e-01	3.055235e+00	2.717117e-02
25700000	-4.400793e+03	-1.073453e+03	3.056153e+00	2.161053e+01	2.674419e-01	2.073747e+00	2.599490e-03	9.753289e-01	2.147449e-01	1.143772e+00	1.999555e+00	1.956923e-02
25720000	-4.369763e+03	-1.058416e+03	3.070928e+00	2.191811e+01	1.860465e-01	2.144912e+00	7.782978e-03	9.743764e-01	6.044980e-02	7.226563e-01	2.281183e+00	1.902346e-02
25740000	-4.388534e+03	-1.055731e+03	3.525335e+00	2.388941e+01	2.441860e-01	2.383442e+00	1.232663e-02	9.568187e-01	6.528273e-02	9.701409e-01	1.746566e+00	2.244166e-02
25760000	-4.388334e+03	-1.073863e+03	4.071961e+00	2.812451e+01	2.093023e-01	2.143738e+00	9.146044e-03	9.623270e-01	6.751767e-02	9.280735e-01	2.098562e+00	2.597175e-02
25780000	-4.390148e+03	-1.042694e+03	3.879202e+00	2.708641e+01	1.744186e-01	2.564462e+00	1.003140e-02	9.706674e-01	3.986941e-02	8.758901e-01	2.181821e+00	2.460716e-02
25800000	-4.381414e+03	-1.038898e+03	3.339229e+00	2.286165e+01	1.860465e-01	2.315196e+00	1.808289e-02	9.367480e-01	6.908744e-02	8.417544e-01	1.704317e+00	2.115290e-02
25820000	-4.392111e+03	-1.036560e+03	3.723940e+00	2.509579e+01	2.441860e-01	2.427901e+00	1.825392e-02	9.227275e-01	9.392088e-02	9.200011e-01	1.931992e+00	2.396924e-02
25840000	-4.416440e+03	-1.057211e+03	3.307729e+00	2.391776e+01	2.093023e-01	2.411520e+00	5.737733e-03	9.785952e-01	6.509049e-02	6.618133e-01	1.955961e+00	2.052377e-02
25860000	-4.389809e+03	-1.046272e+03	3.866149e+00	2.642099e+01	2.325581e-01	2.359190e+00	7.812074e-03	9.569511e-01	1.374278e-01	8.208893e-01	1.933363e+00	2.471960e-02
25880000	-4.383999e+03	-1.031785e+03	3.903727e+00	2.802031e+01	1.395349e-01	2.743554e+00	1.574570e-02	9.539798e-01	3.895822e-02	7.694968e-01	2.304912e+00	2.487376e-02
25900000	-4.389772e+03	-1.085522e+03	3.941082e+00	2.915583e+01	1.744186e-01	2.219916e+00	1.746163e-02	9.620950e-01	2.631566e-02	8.798362e-01	1.817346e+00	2.487060e-02
25920000	-4.398160e+03	-1.007688e+03	3.602678e+00	2.688592e+01	2.325581e-01	1.797924e+00	6.456166e-03	9.732148e-01	6.626484e-02	1.194718e+00	2.603380e+00	2.244654e-02
25940000	-4.400242e+03	-1.025079e+03	3.976919e+00	2.749008e+01	2.441860e-01	2.106432e+00	1.633133e-02	9.250076e-01	9.580488e-02	8.533202e-01	2.274810e+00	2.492896e-02
25960000	-4.413548e+03	-1.005905e+03	4.144011e+00	2.781103e+01	2.674419e-01	2.619565e+00	1.941029e-02	9.243587e-01	7.382377e-02	7.802779e-01	2.349651e+00	2.558821e-02
25980000	-4.377536e+03	-1.039658e+03	3.280448e+00	2.318216e+01	1.976744e-01	2.228195e+00	3.370383e-03	9.881353e-01	7.319680e-02	9.245733e-01	2.591489e+00	2.081929e-02
26000000	-4.393710e+03	-1.040316e+03	3.642342e+00	2.349748e+01	2.906977e-01	2.230894e+00	1.254761e-02	9.373678e-01	1.334804e-01	9.450142e-01	2.672517e+00	2.305438e-02
26020000	-4.404637e+03	-1.039535e+03	3.696159e+00	2.347809e+01	2.906977e-01	1.937171e+00	7.932604e-03	9.643346e-01	9.356778e-02	7.799502e-01	2.148129e+00	2.352522e-02
26040000	-4.400101e+03	-1.019528e+03	4.295156e+00	2.861062e+01	1.860465e-01	2.338359e+00	5.492686e-03	9.852738e-01	3.451409e-02	8.396621e-01	2.468056e+00	2.711535e-02
26060000	-4.398204e+03	-1.038183e+03	4.128140e+00	2.817538e+01	1.976744e-01	1.366355e+00	8.694874e-03	9.667562e-01	8.612049e-02	1.137617e+00	2.332211e+00	2.633650e-02
26080000	-4.364333e+03	-1.067837e+03	3.659454e+00	2.432604e+01	1.511628e-01	1.807606e+00	9.844708e-03	9.753718e-01	2.706411e-02	1.127183e+00	2.130132e+00	2.295906e-02
26100000	-4.402855e+03	-1.059251e+03	3.857540e+00	2.448493e+01	2.558140e-01	2.553245e+00	4.665750e-03	9.815469e-01	7.941990e-02	8.973539e-01	1.858443e+00	2.444139e-02
26120000	-4.375634e+03	-1.020357e+03	4.204462e+00	2.684863e+01	2.325581e-01	1.953449e+00	1.620121e-02	9.532224e-01	4.915559e-02	1.100101e+00	2.145254e+00	2.565719e-02
26140000	-4.408802e+03	-1.042769e+03	3.683488e+00	2.413906e+01	1.976744e-01	1.980687e+00	7.456214e-03	9.766123e-01	5.820280e-02	1.100371e+00	2.297758e+00	2.319934e-02
26160000	-4.415357e+03	-1.017035e+03	4.081770e+00	2.648298e+01	2.093023e-01	2.020509e+00	9.385306e-03	9.550636e-01	1.132919e-01	7.403412e-01	2.495158e+00	2.528308e-02
26180000	-4.401148e+03	-9.921130e+02	4.280882e+00	2.739761e+01	2.209302e-01	2.371928e+00	9.269278e-03	9.638183e-01	8.386585e-02	8.809771e-01	2.550719e+00	2.669647e-02
26200000	-4.398125e+03	-1.008175e+03	4.626653e+00	3.016422e+01	1.627907e-01	2.084851e+00	5.488375e-03	9.821765e-01	4.805759e-02	8.578631e-01	2.333963e+00	2.922439e-02
26220000	-4.389480e+03	-1.061250e+03	3.738271e+00	2.295203e+01	2.906977e-01	2.145336e+00	1.247190e-02	9.486695e-01	8.461373e-02	6.754130e-01	1.936367e+00	2.362120e-02
26240000	-4.383774e+03	-1.053026e+03	3.522663e+00	2.407038e+01	1.976744e-01	2.020084e+00	3.183255e-03	9.891092e-01	5.321318e-02	9.186071e-01	2.275053e+00	2.233878e-02
26260000	-4.403357e+03	-9.957323e+02	3.696093e+00	2.479016e+01	2.093023e-01	2.216090e+00	2.112446e-02	9.387314e-01	4.297773e-02	7.028523e-01	2.811913e+00	2.339210e-02
26280000	-4.397667e+03	-1.032486e+03	3.726138e+00	2.656163e+01	2.441860e-01	2.001404e+00	2.601329e-02	9.041414e-01	6.833976e-02	1.010476e+00	2.738420e+00	2.310368e-02
26300000	-4.409174e+03	-9.718980e+02	4.575800e+00	3.097283e+01	2.209302e-01	2.233122e+00	1.452984e-02	9.508762e-01	6.361053e-02	9.742323e-01	2.487808e+00	2.925408e-02
26320000	-4.376411e+03	-1.001853e+03	4.188485e+00	2.898982e+01	1.860465e-01	2.072394e+00	2.771149e-02	9.116234e-01	5.884141e-02	8.800395e-01	2.279867e+00	2.693475e-02
26340000	-4.381062e+03	-1.024790e+03	4.671227e+00	3.132425e+01	1.976744e-01	2.222055e+00	2.849063e-02	9.051405e-01	7.052159e-02	9.721909e-01	2.061923e+00	2.967777e-02
26360000	-4.363056e+03	-1.006936e+03	4.398041e+00	3.036107e+01	1.744186e-01	1.995409e+00	1.472429e-02	9.459814e-01	7.182339e-02	1.358239e+00	2.580928e+00	2.760998e-02
26380000	-4.379079e+03	-1.038150e+03	4.027216e+00	2.692771e+01	1.511628e-01	2.064657e+00	2.348632e-02	9.196377e-01	7.546238e-02	9.337031e-01	3.403789e+00	2.539016e-02
26400000	-4.396532e+03	-1.011344e+03	3.804297e+00	2.624905e+01	1.395349e-01	2.691867e+00	1.107985e-02	9.799087e-01	1.750768e-02	1.073475e+00	2.447490e+00	2.426929e-02
26420000	-4.385491e+03	-1.045504e+03	3.591556e+00	2.379011e+01	2.093023e-01	3.283006e+00	8.504027e-03	9.700175e-01	6.613126e-02	9.404129e-01	2.077014e+00	2.268372e-02
26440000	-4.406123e+03	-9.912280e+02	4.194393e+00	2.737787e+01	2.325581e-01	2.017170e+00	5.594633e-03	9.792270e-01	7.485343e-02	1.116232e+00	2.701572e+00	2.688507e-02
26460000	-4.389815e+03	-1.021996e+03	4.157285e+00	2.649429e+01	2.790698e-01	2.081134e+00	9.217137e-03	9.473905e-01	1.184613e-01	9.933344e-01	2.032336e+00	2.654110e-02
26480000	-4.374539e+03	-1.065211e+03	3.638965e+00	2.471492e+01	2.093023e-01	2.062782e+00	6.635140e-03	9.711584e-01	9.142960e-02	1.109202e+00	2.348311e+00	2.324080e-02
26500000	-4.394668e+03	-1.036027e+03	4.375414e+00	2.870942e+01	2.209302e-01	2.619667e+00	2.986165e-02	9.163331e-01	3.952426e-02	1.047169e+00	1.680236e+00	2.797045e-02
26520000	-4.382688e+03	-1.038359e+03	3.811713e+00	2.476227e+01	1.976744e-01	3.292685e+00	2.825906e-02	9.163401e-01	5.136960e-02	1.021988e+00	2.184015e+00	2.397053e-02
26540000	-4.378786e+03	-1.026019e+03	3.860746e+00	2.661085e+01	2.441860e-01	1.742039e+00	2.751034e-02	8.758287e-01	1.219204e-01	1.034525e+00	2.632069e+00	2.449066e-02
26560000	-4.393705e+03	-1.022302e+03	4.453451e+00	3.014406e+01	2.441860e-01	1.908572e+00	1.252044e-02	9.555376e-01	6.164735e-02	9.972810e-01	2.324038e+00	2.831824e-02
26580000	-4.365767e+03	-1.065072e+03	3.936734e+00	2.656532e+01	2.558140e-01	2.173298e+00	2.148878e-02	9.246701e-01	5.695833e-02	8.561269e-01	2.233700e+00	2.467199e-02
26600000	-4.369746e+03	-1.013707e+03	4.079684e+00	2.557028e+01	2.209302e-01	2.112898e+00	1.530727e-02	9.513446e-01	5.991520e-02	1.079781e+00	2.778147e+00	2.539843e-02
26620000	-4.383397e+03	-1.036001e+03	3.996452e+00	2.616185e+01	1.627907e-01	2.100492e+00	7.478336e-03	9.777467e-01	4.933203e-02	9.067489e-01	2.086694e+00	2.514566e-02
26640000	-4.387595e+03	-1.085086e+03	3.736836e+00	2.336759e+01	1.627907e-01	2.185165e+00	7.532441e-03	9.863586e-01	2.439755e-02	6.738324e-01	1.874018e+00	2.396597e-02
26660000	-4.399155e+03	-1.080318e+03	3.346079e+00	2.232073e+01	2.906977e-01	1.950617e+00	1.475088e-02	9.430553e-01	1.001994e-01	7.267641e-01	1.853220e+00	2.133151e-02
26680000	-4.402069e+03	-1.035015e+03	3.491832e+00	2.264580e+01	3.139535e-01	2.414809e+00	3.157006e-02	8.313047e-01	1.479556e-01	1.242127e+00	2.303289e+00	2.237673e-02
26700000	-4.386332e+03	-1.030053e+03	4.059659e+00	2.653678e+01	2.325581e-01	2.034145e+00	2.316411e-02	9.002852e-01	1.087328e-01	8.902620e-01	2.177226e+00	2.602049e-02
26720000	-4.405509e+03	-1.012446e+03	3.759523e+00	2.509070e+01	1.860465e-01	2.262274e+00	2.140461e-02	9.279653e-01	6.816363e-02	6.114588e-01	2.095765e+00	2.369000e-02
26740000	-4.400275e+03	-1.019186e+03	4.271533e+00	2.808817e+01	2.325581e-01	2.004875e+00	8.759151e-03	9.722080e-01	6.277045e-02	1.047705e+00	1.813261e+00	2.715184e-02
26760000	-4.393439e+03	-1.007889e+03	4.964442e+00	3.122294e+01	2.325581e-01	2.094895e+00	1.546339e-02	9.348044e-01	1.125954e-01	1.150873e+00	1.737313e+00	3.138748e-02
26780000	-4.403000e+03	-9.766922e+02	5.114962e+00	3.298273e+01	2.209302e-01	2.269208e+00	1.188716e-02	9.509364e-01	8.086898e-02	8.645630e-01	2.331213e+00	3.231776e-02
26800000	-4.386977e+03	-1.058611e+03	3.643320e+00	2.343836e+01	2.093023e-01	1.903381e+00	1.801839e-02	9.621473e-01	2.505351e-02	1.099834e+00	2.205353e+00	2.286534e-02
26820000	-4.394005e+03	-1.007966e+03	3.716073e+00	2.299885e+01	2.209302e-01	2.352616e+00	2.724176e-02	8.930486e-01	9.368484e-02	1.047139e+00	2.926120e+00	2.328508e-02
26840000	-4.403601e+03	-1.002383e+03	4.230769e+00	2.447013e+01	2.093023e-01	2.174897e+00	1.784340e-02	9.604414e-01	3.599402e-02	6.265472e-01	2.641881e+00	2.563141e-02
26860000	-4.410191e+03	-1.020667e+03	4.514041e+00	2.710952e+01	2.093023e-01	1.610936e+00	1.343080e-02	9.423085e-01	9.422053e-02	8.409400e-01	2.054625e+00	2.735800e-02
26880000	-4.395082e+03	-9.889940e+02	4.670258e+00	3.179135e+01	2.441860e-01	2.081825e+00	1.478565e-02	9.399597e-01	9.615810e-02	1.040963e+00	2.255944e+00	3.010375e-02
26900000	-4.398532e+03	-1.002657e+03	4.752518e+00	2.822651e+01	3.488372e-01	2.105455e+00	5.791196e-03	9.615141e-01	2.005309e-01	7.801427e-01	1.726130e+00	3.002997e-02
26920000	-4.402332e+03	-9.779086e+02	4.471215e+00	2.731136e+01	3.023256e-01	2.550694e+00	5.578914e-03	9.680574e-01	1.781165e-01	9.198594e-01	1.966087e+00	2.845454e-02
26940000	-4.378830e+03	-9.813836e+02	4.516422e+00	2.789371e+01	2.674419e-01	2.517978e+00	3.993680e-03	9.840911e-01	1.041821e-01	8.526571e-01	2.363836e+00	2.894817e-02
26960000	-4.405962e+03	-9.731518e+02	4.651686e+00	2.821070e+01	2.790698e-01	2.266316e+00	9.736946e-03	9.713009e-01	5.361854e-02	7.613026e-01	2.241646e+00	2.956639e-02
26980000	-4.413566e+03	-1.058363e+03	3.931338e+00	2.439538e+01	2.441860e-01	2.501982e+00	7.914478e-03	9.682984e-01	1.000578e-01	5.918258e-01	1.594171e+00	2.521268e-02
27000000	-4.364350e+03	-1.005130e+03	4.728727e+00	2.923660e+01	2.906977e-01	1.658352e+00	6.571043e-03	9.651693e-01	1.256386e-01	1.151176e+00	1.896525e+00	3.006674e-02
27020000	-4.399436e+03	-9.927922e+02	4.312642e+00	2.747093e+01	2.093023e-01	1.955250e+00	1.218219e-02	9.517559e-01	9.151487e-02	7.455207e-01	2.538256e+00	2.743352e-02
27040000	-4.387644e+03	-1.077800e+03	3.280544e+00	2.314998e+01	2.209302e-01	2.162150e+00	1.761044e-02	9.240086e-01	8.300243e-02	9.936394e-01	2.538257e+00	2.052838e-02
27060000	-4.413283e+03	-1.005313e+03	3.614065e+00	2.295029e+01	3.139535e-01	2.484580e+00	2.386542e-02	9.224218e-01	6.931967e-02	7.556833e-01	2.190956e+00	2.296843e-02
27080000	-4.376348e+03	-1.061868e+03	3.505460e+00	2.194594e+01	2.209302e-01	2.336637e+00	9.345640e-03	9.560168e-01	9.350219e-02	6.611815e-01	1.992416e+00	2.219812e-02
27100000	-4.402658e+03	-1.078157e+03	3.464058e+00	2.229395e+01	2.441860e-01	2.254046e+00	1.819648e-02	9.200524e-01	1.056480e-01	9.581800e-01	1.909258e+00	2.219934e-02
27120000	-4.383240e+03	-1.003163e+03	3.864232e+00	2.413920e+01	2.441860e-01	2.133905e+00	1.667500e-02	9.703514e-01	2.339321e-02	6.581578e-01	2.337044e+00	2.464981e-02
27140000	-4.382267e+03	-1.061023e+03	3.748443e+00	2.424009e+01	2.325581e-01	2.244494e+00	1.049544e-02	9.386183e-01	1.326612e-01	1.175253e+00	2.422792e+00	2.412278e-02
27160000	-4.379925e+03	-9.825925e+02	4.865120e+00	3.050258e+01	1.976744e-01	2.280160e+00	1.038696e-02	9.566879e-01	9.516850e-02	1.266305e+00	2.455295e+00	3.111109e-02
27180000	-4.430347e+03	-9.870657e+02	4.506913e+00	2.828880e+01	2.093023e-01	2.153199e+00	2.665030e-02	9.234989e-01	4.952846e-02	7.736040e-01	2.617482e+00	2.899744e-02
27200000	-4.397034e+03	-1.037884e+03	3.478971e+00	2.192896e+01	3.023256e-01	2.584430e+00	1.093151e-02	9.482422e-01	1.608688e-01	9.427689e-01	1.886678e+00	2.230542e-02
27220000	-4.391815e+03	-9.960327e+02	4.065537e+00	2.583005e+01	3.023256e-01	2.639136e+00	1.250209e-02	9.408808e-01	1.232127e-01	1.121252e+00	1.662025e+00	2.547702e-02
27240000	-4.391233e+03	-1.021134e+03	3.218363e+00	2.342355e+01	2.093023e-01	1.891465e+00	1.757502e-02	9.053549e-01	1.246828e-01	6.265120e-01	2.513694e+00	2.004365e-02
27260000	-4.424241e+03	-1.033446e+03	3.254102e+00	2.073009e+01	3.720930e-01	2.643621e+00	9.217845e-03	9.215771e-01	2.306940e-01	8.362363e-01	2.126455e+00	2.061357e-02
27280000	-4.412865e+03	-1.013080e+03	3.915411e+00	2.716452e+01	1.627907e-01	2.573007e+00	1.313670e-02	9.582822e-01	5.024610e-02	8.917746e-01	2.235635e+00	2.506801e-02
27300000	-4.401458e+03	-1.023120e+03	3.702803e+00	2.521568e+01	2.441860e-01	1.827759e+00	1.171926e-02	9.637774e-01	5.238607e-02	7.549144e-01	1.997600e+00	2.378747e-02
27320000	-4.401749e+03	-1.059652e+03	3.782010e+00	2.300091e+01	2.558140e-01	2.609529e+00	9.391285e-03	9.598419e-01	8.981977e-02	8.370410e-01	1.325062e+00	2.416897e-02
27340000	-4.407401e+03	-9.925485e+02	5.140378e+00	3.100745e+01	1.860465e-01	2.447791e+00	1.529907e-02	9.363673e-01	9.247467e-02	9.327095e-01	2.508208e+00	3.272098e-02
27360000	-4.356934e+03	-1.019098e+03	3.868867e+00	2.466145e+01	1.744186e-01	2.131878e+00	1.825946e-02	9.574197e-01	3.929379e-02	8.969047e-01	2.351204e+00	2.462786e-02
27380000	-4.401419e+03	-1.083853e+03	3.945304e+00	2.558074e+01	2.093023e-01	1.882692e+00	7.823583e-03	9.757935e-01	5.097198e-02	1.059329e+00	1.735989e+00	2.510583e-02
27400000	-4.401197e+03	-1.002250e+03	4.411742e+00	2.832428e+01	2.441860e-01	1.936037e+00	1.525671e-02	9.405941e-01	9.521366e-02	7.503862e-01	1.831027e+00	2.842143e-02
27420000	-4.383593e+03	-1.083192e+03	3.381057e+00	2.165303e+01	1.860465e-01	2.324776e+00	1.575004e-02	9.341732e-01	9.639819e-02	1.165923e+00	2.728540e+00	2.113131e-02
27440000	-4.372502e+03	-1.047234e+03	3.862276e+00	2.543997e+01	1.976744e-01	2.259232e+00	1.896125e-02	9.277831e-01	5.553522e-02	7.304193e-01	1.898533e+00	2.435727e-02
27460000	-4.390868e+03	-1.042751e+03	3.450303e+00	2.241916e+01	1.627907e-01	1.829630e+00	2.611872e-02	9.426323e-01	3.529719e-02	7.894821e-01	2.509934e+00	2.154309e-02
27480000	-4.381170e+03	-1.044260e+03	3.495520e+00	2.402196e+01	2.093023e-01	2.293842e+00	5.397150e-03	9.710817e-01	9.577711e-02	7.932389e-01	2.115507e+00	2.170513e-02
27500000	-4.389990e+03	-1.057232e+03	3.770651e+00	2.554811e+01	1.860465e-01	1.850676e+00	1.803434e-02	9.581711e-01	2.757265e-02	8.774752e-01	1.645882e+00	2.408841e-02
27520000	-4.393283e+03	-1.028918e+03	3.528929e+00	2.379801e+01	2.558140e-01	2.029957e+00	1.066942e-02	9.367986e-01	1.556655e-01	9.390648e-01	2.501918e+00	2.258238e-02
27540000	-4.377866e+03	-1.053903e+03	3.352782e+00	2.428465e+01	2.093023e-01	2.454931e+00	1.285277e-02	9.418821e-01	8.452268e-02	1.083842e+00	2.119429e+00	2.135020e-02
27560000	-4.398306e+03	-1.065217e+03	3.543259e+00	2.462582e+01	2.790698e-01	2.387178e+00	2.656114e-02	8.655317e-01	1.206717e-01	8.355152e-01	1.500809e+00	2.230442e-02
27580000	-4.391380e+03	-1.044466e+03	4.645034e+00	3.139180e+01	2.790698e-01	2.399325e+00	6.292518e-03	9.606951e-01	1.306810e-01	1.142942e+00	2.200543e+00	2.910244e-02
27600000	-4.387636e+03	-1.060587e+03	3.482488e+00	2.421233e+01	1.976744e-01	2.434242e+00	1.691259e-02	9.304745e-01	8.403528e-02	8.441788e-01	1.668143e+00	2.155456e-02
27620000	-4.390258e+03	-1.029643e+03	3.369664e+00	2.296669e+01	2.209302e-01	3.050743e+00	2.207680e-02	9.006883e-01	9.215347e-02	5.881823e-01	2.157305e+00	2.131506e-02
27640000	-4.401685e+03	-1.044909e+03	2.896667e+00	1.995825e+01	2.441860e-01	1.790490e+00	7.812185e-03	9.618813e-01	9.876658e-02	8.447603e-01	2.328064e+00	1.750627e-02
27660000	-4.369241e+03	-1.085785e+03	3.276277e+00	2.195452e+01	1.860465e-01	3.004429e+00	2.174944e-02	9.330037e-01	4.887932e-02	8.207946e-01	1.644380e+00	1.998227e-02
27680000	-4.381790e+03	-1.040324e+03	3.718934e+00	2.563318e+01	1.511628e-01	2.692738e+00	1.850301e-02	9.427555e-01	4.922678e-02	7.696904e-01	1.888947e+00	2.280376e-02
27700000	-4.399198e+03	-1.043894e+03	3.615616e+00	2.479751e+01	2.093023e-01	2.755701e+00	1.083171e-02	9.623452e-01	6.035161e-02	1.038969e+00	1.462550e+00	2.258571e-02
27720000	-4.376455e+03	-1.013354e+03	3.563881e+00	2.353339e+01	1.744186e-01	2.774789e+00	1.209311e-02	9.637789e-01	4.285492e-02	9.973224e-01	2.398281e+00	2.222703e-02
27740000	-4.386250e+03	-1.022328e+03	4.096754e+00	2.637905e+01	2.325581e-01	2.344398e+00	2.731203e-02	9.002346e-01	7.303569e-02	1.210424e+00	2.108393e+00	2.622818e-02
27760000	-4.361038e+03	-1.000793e+03	3.866828e+00	2.787699e+01	1.511628e-01	2.018891e+00	2.488201e-02	8.774887e-01	1.257850e-01	1.045644e+00	2.352334e+00	2.451487e-02
27780000	-4.376227e+03	-1.043667e+03	3.345492e+00	2.336008e+01	1.976744e-01	2.112807e+00	1.254029e-02	9.565872e-01	5.128271e-02	8.453755e-01	1.529462e+00	2.126635e-02
27800000	-4.383358e+03	-1.051999e+03	3.785438e+00	2.747995e+01	2.441860e-01	1.783375e+00	5.465675e-03	9.689264e-01	1.428303e-01	9.679380e-01	1.841820e+00	2.398773e-02
27820000	-4.389048e+03	-1.055913e+03	3.382197e+00	2.334884e+01	2.325581e-01	2.281370e+00	1.500320e-02	9.357401e-01	9.864046e-02	9.844497e-01	2.045767e+00	2.093119e-02
27840000	-4.399809e+03	-1.025871e+03	4.007281e+00	2.713011e+01	2.325581e-01	2.383579e+00	1.280196e-02	9.511148e-01	8.120646e-02	9.219976e-01	2.215201e+00	2.516698e-02
27860000	-4.371673e+03	-1.013491e+03	4.011811e+00	2.958841e+01	1.395349e-01	1.998986e+00	1.979085e-02	9.378337e-01	4.166529e-02	1.013861e+00	2.630974e+00	2.554739e-02
27880000	-4.368164e+03	-1.037801e+03	3.262419e+00	2.300557e+01	1.976744e-01	2.519571e+00	1.951858e-02	9.450963e-01	3.816411e-02	9.912692e-01	2.500034e+00	2.076968e-02
27900000	-4.385760e+03	-9.637452e+02	3.611145e+00	2.306484e+01	3.023256e-01	1.894664e+00	4.740060e-03	9.814746e-01	7.488721e-02	7.527918e-01	3.842564e+00	2.270044e-02
27920000	-4.399727e+03	-1.080906e+03	2.838519e+00	2.164352e+01	2.209302e-01	3.010166e+00	6.145234e-03	9.760464e-01	5.972248e-02	1.053800e+00	2.034501e+00	1.805115e-02
27940000	-4.396155e+03	-1.059324e+03	4.346753e+00	2.819106e+01	2.093023e-01	2.351971e+00	1.409243e-02	9.572879e-01	5.267177e-02	1.024146e+00	2.156630e+00	2.648039e-02
27960000	-4.372194e+03	-1.052252e+03	4.110825e+00	2.902217e+01	1.627907e-01	2.366819e+00	1.174752e-02	9.650246e-01	3.431387e-02	1.051382e+00	2.018569e+00	2.536642e-02
27980000	-4.388991e+03	-1.048132e+03	4.537429e+00	2.924031e+01	1.744186e-01	2.327506e+00	1.031364e-02	9.629747e-01	9.026614e-02	9.360535e-01	2.248919e+00	2.889938e-02
28000000	-4.408013e+03	-1.015302e+03	4.750653e+00	3.165328e+01	1.976744e-01	2.480420e+00	8.102150e-03	9.714208e-01	6.996832e-02	8.912726e-01	2.396860e+00	3.000417e-02
28020000	-4.390321e+03	-1.066265e+03	3.738263e+00	2.680453e+01	2.093023e-01	1.962697e+00	1.154216e-02	9.701054e-01	3.088962e-02	9.663834e-01	1.857770e+00	2.352950e-02
28040000	-4.422015e+03	-1.001319e+03	4.667664e+00	2.839686e+01	3.720930e-01	2.129658e+00	3.193602e-03	9.834689e-01	1.390316e-01	9.011839e-01	1.835896e+00	3.005899e-02
28060000	-4.398266e+03	-1.038613e+03	4.340797e+00	2.815919e+01	2.441860e-01	2.072967e+00	3.340178e-03	9.822449e-01	1.321702e-01	1.224931e+00	1.779735e+00	2.766640e-02
28080000	-4.389190e+03	-1.036947e+03	4.446381e+00	2.910106e+01	3.023256e-01	2.190242e+00	1.649180e-02	9.118028e-01	1.526848e-01	1.019233e+00	2.163999e+00	2.839895e-02
28100000	-4.417306e+03	-1.056333e+03	3.159561e+00	2.209322e+01	2.441860e-01	2.730772e+00	1.670373e-02	9.490108e-01	4.800021e-02	6.129485e-01	1.988569e+00	2.005576e-02
28120000	-4.385492e+03	-1.024362e+03	3.469435e+00	2.388714e+01	3.023256e-01	2.122423e+00	1.036552e-02	9.343596e-01	1.407416e-01	9.977709e-01	1.832264e+00	2.222021e-02
28140000	-4.388052e+03	-1.034491e+03	3.970686e+00	2.743370e+01	2.325581e-01	2.068260e+00	1.123812e-02	9.455958e-01	9.319052e-02	1.213264e+00	1.973593e+00	2.528399e-02
28160000	-4.394188e+03	-1.010411e+03	3.990235e+00	2.671037e+01	1.976744e-01	2.814680e+00	7.916508e-03	9.600795e-01	1.089657e-01	8.480577e-01	2.368969e+00	2.540168e-02
28180000	-4.392783e+03	-1.062560e+03	3.435371e+00	2.268179e+01	2.674419e-01	2.604081e+00	1.451070e-02	9.250268e-01	1.361891e-01	1.036099e+00	1.639162e+00	2.156571e-02
28200000	-4.392218e+03	-1.052833e+03	3.616439e+00	2.552187e+01	2.093023e-01	2.450249e+00	1.026114e-02	9.368724e-01	1.487840e-01	1.134481e+00	2.053241e+00	2.285245e-02
28220000	-4.395143e+03	-1.051203e+03	3.328838e+00	2.311104e+01	2.325581e-01	2.404259e+00	2.402213e-02	9.000601e-01	1.028447e-01	6.745155e-01	2.317838e+00	2.080650e-02
28240000	-4.399485e+03	-1.063400e+03	3.579711e+00	2.478305e+01	1.627907e-01	2.193144e+00	1.279161e-02	9.586123e-01	4.064061e-02	8.502775e-01	1.843031e+00	2.244433e-02
28260000	-4.386651e+03	-1.048896e+03	3.832189e+00	2.633243e+01	1.976744e-01	2.000714e+00	2.360573e-02	9.022378e-01	8.924381e-02	1.110342e+00	1.576483e+00	2.449140e-02
28280000	-4.404403e+03	-1.040196e+03	3.902671e+00	2.517865e+01	3.488372e-01	1.851971e+00	3.058986e-02	7.765977e-01	2.250815e-01	9.771678e-01	1.575890e+00	2.483007e-02
28300000	-4.413043e+03	-1.005600e+03	4.187827e+00	2.893866e+01	2.325581e-01	2.062911e+00	1.207701e-02	9.357773e-01	1.364195e-01	1.019073e+00	1.924294e+00	2.693202e-02
28320000	-4.375476e+03	-9.814782e+02	4.551924e+00	3.078080e+01	2.093023e-01	2.501691e+00	5.802589e-03	9.796899e-01	6.599714e-02	1.264242e+00	2.065407e+00	2.852823e-02
28340000	-4.391652e+03	-1.005468e+03	4.351422e+00	2.922196e+01	1.860465e-01	2.220416e+00	1.436167e-02	9.446661e-01	6.131356e-02	1.370181e+00	1.815723e+00	2.737281e-02
28360000	-4.383194e+03	-9.818597e+02	4.439282e+00	3.001122e+01	1.511628e-01	2.288356e+00	6.959404e-03	9.830546e-01	3.210622e-02	9.197524e-01	2.846516e+00	2.850689e-02
28380000	-4.386055e+03	-1.032908e+03	3.920378e+00	2.679505e+01	2.093023e-01	2.229827e+00	3.055926e-03	9.918767e-01	3.283078e-02	1.154410e+00	2.060237e+00	2.526401e-02
28400000	-4.384438e+03	-1.053633e+03	4.233218e+00	2.769114e+01	1.744186e-01	2.448071e+00	2.847101e-02	9.161296e-01	6.916452e-02	8.314125e-01	2.166403e+00	2.729462e-02
28420000	-4.385104e+03	-1.049927e+03	3.633637e+00	2.460724e+01	2.790698e-01	2.518405e+00	1.466896e-02	9.373919e-01	9.108049e-02	8.170411e-01	1.700845e+00	2.320294e-02
28440000	-4.386777e+03	-1.068248e+03	3.662083e+00	2.563095e+01	1.511628e-01	2.399247e+00	2.635244e-02	9.233957e-01	5.811005e-02	1.381450e+00	2.188147e+00	2.348933e-02
28460000	-4.354324e+03	-1.029479e+03	4.281908e+00	2.920831e+01	2.325581e-01	2.187740e+00	1.612427e-02	9.467129e-01	5.448111e-02	1.158616e+00	2.064898e+00	2.739706e-02
28480000	-4.381822e+03	-1.009623e+03	4.482534e+00	3.130729e+01	2.441860e-01	3.320234e+00	2.088736e-02	9.088882e-01	7.858186e-02	1.354672e+00	1.866680e+00	2.871564e-02
28500000	-4.375228e+03	-1.019322e+03	5.290855e+00	3.654299e+01	2.093023e-01	2.188299e+00	1.802449e-02	9.268711e-01	8.360371e-02	1.285339e+00	2.278803e+00	3.347912e-02
28520000	-4.372949e+03	-1.051155e+03	3.349664e+00	2.256325e+01	2.325581e-01	2.974908e+00	1.057742e-02	9.526602e-01	9.561033e-02	1.143382e+00	1.893598e+00	2.148272e-02
28540000	-4.395962e+03	-1.066800e+03	3.144186e+00	2.126460e+01	1.976744e-01	2.030828e+00	1.154909e-02	9.626507e-01	5.848006e-02	8.640593e-01	2.078750e+00	2.016151e-02
28560000	-4.390876e+03	-9.978615e+02	4.078465e+00	2.499743e+01	3.139535e-01	1.835223e+00	4.754835e-03	9.746794e-01	1.556987e-01	7.895187e-01	2.168210e+00	2.595789e-02
28580000	-4.391113e+03	-1.034068e+03	4.398638e+00	2.760346e+01	2.441860e-01	1.871055e+00	4.403232e-03	9.796523e-01	1.264657e-01	9.403462e-01	1.681422e+00	2.820005e-02
28600000	-4.399353e+03	-9.965416e+02	5.173824e+00	3.061884e+01	2.906977e-01	1.919953e+00	3.514117e-03	9.890240e-01	8.004611e-02	1.363667e+00	2.042346e+00	3.247391e-02
28620000	-4.403228e+03	-1.035449e+03	4.409242e+00	2.698864e+01	2.790698e-01	2.052692e+00	2.069413e-02	8.787940e-01	1.501141e-01	9.643535e-01	1.560191e+00	2.746117e-02
28640000	-4.420089e+03	-1.030390e+03	4.336139e+00	2.718399e+01	2.441860e-01	2.103642e+00	1.189651e-02	9.353913e-01	1.172407e-01	7.657178e-01	1.504782e+00	2.745151e-02
28660000	-4.404598e+03	-1.031846e+03	4.062469e+00	2.456595e+01	2.558140e-01	2.299394e+00	1.928613e-02	9.183488e-01	1.111203e-01	9.534858e-01	2.236987e+00	2.593309e-02
28680000	-4.425517e+03	-1.019370e+03	4.604613e+00	2.781246e+01	3.139535e-01	1.832811e+00	1.924880e-02	8.879443e-01	1.599065e-01	1.161771e+00	1.777548e+00	2.958048e-02
28700000	-4.393853e+03	-1.028234e+03	4.493298e+00	2.750301e+01	3.023256e-01	2.423758e+00	2.039786e-02	8.856696e-01	1.646811e-01	1.134791e+00	1.442163e+00	2.879932e-02
28720000	-4.416960e+03	-1.068110e+03	3.409345e+00	2.256885e+01	2.558140e-01	2.259278e+00	2.142886e-02	8.794515e-01	1.667009e-01	1.322433e+00	1.708388e+00	2.191234e-02
28740000	-4.375418e+03	-1.021902e+03	4.996433e+00	3.099307e+01	2.325581e-01	2.533057e+00	5.764110e-03	9.740045e-01	9.256141e-02	1.252551e+00	1.763083e+00	3.222780e-02
28760000	-4.387881e+03	-1.051740e+03	3.802638e+00	2.516324e+01	2.093023e-01	1.839708e+00	1.968482e-02	9.180115e-01	8.758804e-02	1.143818e+00	2.169701e+00	2.418745e-02
28780000	-4.392239e+03	-1.050255e+03	4.090861e+00	2.616734e+01	1.744186e-01	2.214544e+00	5.585662e-03	9.826278e-01	5.383775e-02	1.226569e+00	2.070277e+00	2.634067e-02
28800000	-4.384178e+03	-1.048376e+03	4.098658e+00	2.735773e+01	1.976744e-01	1.832294e+00	3.201037e-03	9.851330e-01	1.297510e-01	1.542478e+00	1.970832e+00	2.631520e-02
28820000	-4.385999e+03	-1.015588e+03	3.543177e+00	2.356642e+01	2.441860e-01	2.119672e+00	3.941884e-03	9.807102e-01	1.047969e-01	9.316934e-01	2.656288e+00	2.253463e-02
28840000	-4.385284e+03	-1.025612e+03	3.170218e+00	2.132633e+01	1.976744e-01	2.638405e+00	1.299678e-02	9.625929e-01	5.306795e-02	8.101157e-01	2.727140e+00	2.013559e-02
28860000	-4.398992e+03	-1.038273e+03	3.617129e+00	2.468072e+01	2.441860e-01	2.008303e+00	2.189489e-02	9.281965e-01	5.501335e-02	8.675804e-01	1.771430e+00	2.320698e-02
28880000	-4.380769e+03	-1.077006e+03	3.380593e+00	2.397126e+01	2.558140e-01	2.867977e+00	7.182310e-03	9.475643e-01	1.822492e-01	7.189345e-01	2.135894e+00	2.132924e-02
28900000	-4.386230e+03	-1.074241e+03	2.967604e+00	2.050357e+01	2.558140e-01	2.740265e+00	1.360870e-02	9.378972e-01	9.307737e-02	8.597977e-01	1.875520e+00	1.875563e-02
28920000	-4.367497e+03	-1.050658e+03	3.463756e+00	2.338768e+01	2.093023e-01	1.744622e+00	1.117920e-02	9.511532e-01	7.251076e-02	8.118311e-01	1.920987e+00	2.184495e-02
28940000	-4.369944e+03	-9.972625e+02	4.252277e+00	2.811315e+01	1.860465e-01	2.279620e+00	1.069462e-02	9.727159e-01	4.002062e-02	1.154254e+00	2.682179e+00	2.690563e-02
28960000	-4.376977e+03	-1.065547e+03	3.820483e+00	2.519822e+01	1.279070e-01	2.095286e+00	1.151926e-02	9.766824e-01	2.081091e-02	8.894699e-01	2.181781e+00	2.445676e-02
28980000	-4.382584e+03	-1.023412e+03	3.750608e+00	2.388120e+01	1.976744e-01	2.665688e+00	6.476310e-03	9.764410e-01	7.633258e-02	9.145920e-01	2.654972e+00	2.404588e-02
29000000	-4.390154e+03	-1.087762e+03	3.291561e+00	2.244747e+01	1.976744e-01	2.102440e+00	4.749264e-03	9.792834e-01	8.100429e-02	7.192786e-01	1.953455e+00	2.083797e-02
29020000	-4.388589e+03	-1.031390e+03	3.823385e+00	2.409806e+01	2.674419e-01	2.468972e+00	3.309596e-03	9.862816e-01	7.511849e-02	9.736977e-01	2.226802e+00	2.452862e-02
29040000	-4.384232e+03	-1.100136e+03	3.147735e+00	2.378258e+01	2.209302e-01	2.717292e+00	8.066452e-03	9.577166e-01	7.662255e-02	8.298972e-01	1.718491e+00	2.013429e-02
29060000	-4.416831e+03	-1.017886e+03	4.798512e+00	3.247493e+01	1.511628e-01	1.711677e+00	1.692259e-03	9.952997e-01	4.891648e-02	1.165249e+00	1.818106e+00	3.071802e-02
29080000	-4.368688e+03	-1.042430e+03	4.064694e+00	2.885901e+01	2.093023e-01	2.862199e+00	1.892328e-02	9.181332e-01	1.055726e-01	1.290154e+00	1.477361e+00	2.615949e-02
29100000	-4.388552e+03	-1.018592e+03	4.016301e+00	2.859399e+01	2.209302e-01	1.704805e+00	2.070743e-02	9.128944e-01	8.663327e-02	1.136332e+00	2.254675e+00	2.583974e-02
29120000	-4.383297e+03	-1.033755e+03	3.539911e+00	2.581704e+01	1.744186e-01	1.994710e+00	1.167657e-02	9.472851e-01	8.641328e-02	1.046191e+00	2.614541e+00	2.281306e-02
29140000	-4.405388e+03	-1.060759e+03	3.790397e+00	2.419144e+01	2.441860e-01	2.256967e+00	5.730894e-04	9.976176e-01	9.892476e-02	8.596055e-01	1.453267e+00	2.345208e-02
29160000	-4.371862e+03	-1.041532e+03	3.623684e+00	2.447780e+01	1.860465e-01	1.803973e+00	1.126852e-02	9.564807e-01	6.161447e-02	1.260207e+00	2.393045e+00	2.308835e-02
29180000	-4.376444e+03	-1.026009e+03	3.439990e+00	2.235759e+01	1.627907e-01	1.789258e+00	8.758362e-03	9.798597e-01	2.787660e-02	7.399624e-01	2.453909e+00	2.100545e-02
29200000	-4.369321e+03	-1.071399e+03	3.588053e+00	2.545327e+01	2.093023e-01	2.409462e+00	9.020361e-03	9.670090e-01	6.341059e-02	1.101517e+00	1.831141e+00	2.223559e-02
29220000	-4.377216e+03	-1.079938e+03	3.487756e+00	2.578568e+01	1.046512e-01	2.195849e+00	2.077817e-02	9.534181e-01	2.098633e-02	8.811349e-01	2.046357e+00	2.160809e-02
29240000	-4.397033e+03	-1.052207e+03	3.418295e+00	2.347886e+01	1.744186e-01	2.739989e+00	1.483822e-02	9.535881e-01	3.899452e-02	7.424109e-01	1.817335e+00	2.128043e-02
29260000	-4.383999e+03	-1.032573e+03	3.199875e+00	2.240348e+01	2.209302e-01	2.411461e+00	6.901723e-03	9.744208e-01	6.955773e-02	8.849754e-01	2.130056e+00	2.003555e-02
29280000	-4.400180e+03	-1.063959e+03	3.207717e+00	2.400238e+01	1.976744e-01	2.211288e+00	1.428746e-02	9.403786e-01	7.084694e-02	7.659956e-01	1.482071e+00	2.018440e-02
29300000	-4.391072e+03	-1.026364e+03	4.096664e+00	3.099227e+01	1.860465e-01	2.372876e+00	1.078424e-02	9.393243e-01	1.292126e-01	8.830977e-01	2.115336e+00	2.588872e-02
29320000	-4.384016e+03	-1.016439e+03	4.217330e+00	2.996490e+01	1.744186e-01	2.453593e+00	1.243740e-02	9.685087e-01	2.329254e-02	8.779144e-01	2.553637e+00	2.658636e-02
29340000	-4.403632e+03	-1.076703e+03	3.509199e+00	2.640890e+01	1.279070e-01	1.876460e+00	1.905393e-02	9.434428e-01	4.976066e-02	7.509337e-01	1.981909e+00	2.178573e-02
29360000	-4.388687e+03	-1.031247e+03	3.689170e+00	2.517000e+01	3.255814e-01	2.408172e+00	3.743793e-03	9.739764e-01	1.753911e-01	9.309218e-01	1.645929e+00	2.366523e-02
29380000	-4.377330e+03	-1.079539e+03	3.531618e+00	2.492162e+01	2.325581e-01	2.155401e+00	1.325210e-02	9.238080e-01	1.621197e-01	1.109044e+00	1.543718e+00	2.267502e-02
29400000	-4.385497e+03	-1.044817e+03	4.226534e+00	2.884700e+01	2.558140e-01	1.839567e+00	1.012601e-02	9.520130e-01	1.425679e-01	1.122931e+00	1.661217e+00	2.724665e-02
29420000	-4.377697e+03	-1.022378e+03	3.649062e+00	2.415377e+01	1.860465e-01	2.243222e+00	1.178684e-02	9.655886e-01	4.459144e-02	1.338714e+00	2.245758e+00	2.334336e-02
29440000	-4.383711e+03	-1.060032e+03	3.562182e+00	2.558445e+01	1.976744e-01	2.327757e+00	1.170693e-02	9.512565e-01	8.616536e-02	1.078333e+00	1.854646e+00	2.294477e-02
29460000	-4.386542e+03	-1.018232e+03	3.477561e+00	2.464177e+01	1.744186e-01	2.634776e+00	1.934691e-02	9.055835e-01	8.843259e-02	9.470098e-01	2.220296e+00	2.229381e-02
29480000	-4.394908e+03	-1.051782e+03	3.977595e+00	2.838353e+01	1.627907e-01	2.324588e+00	1.291580e-02	9.422443e-01	8.678621e-02	6.904708e-01	2.645645e+00	2.554366e-02
29500000	-4.387090e+03	-1.036996e+03	3.821732e+00	2.803066e+01	1.627907e-01	2.132898e+00	1.334410e-02	9.609184e-01	3.942068e-02	1.084717e+00	2.208230e+00	2.443044e-02
29520000	-4.392087e+03	-1.091957e+03	3.106556e+00	2.278319e+01	2.093023e-01	2.647878e+00	1.302934e-02	9.526337e-01	5.182034e-02	9.459885e-01	1.997013e+00	1.965313e-02
29540000	-4.371655e+03	-1.007797e+03	4.547645e+00	3.106971e+01	1.976744e-01	2.030481e+00	6.966358e-03	9.731853e-01	8.517301e-02	1.053313e+00	2.181626e+00	2.930340e-02
29560000	-4.396429e+03	-1.034342e+03	4.041896e+00	2.722037e+01	2.093023e-01	3.063262e+00	2.163087e-02	8.783134e-01	1.510791e-01	9.819404e-01	2.325483e+00	2.603566e-02
29580000	-4.400000e+03	-9.148317e+02	6.453449e+00	4.185066e+01	2.441860e-01	1.883406e+00	1.796243e-02	9.123229e-01	1.347517e-01	1.439159e+00	2.990821e+00	4.135984e-02
29600000	-4.398182e+03	-1.031104e+03	3.775641e+00	2.591707e+01	2.325581e-01	2.261947e+00	1.709767e-02	9.465299e-01	4.716802e-02	1.099775e+00	2.156785e+00	2.411603e-02
29620000	-4.376037e+03	-1.034407e+03	4.261582e+00	2.996446e+01	2.093023e-01	2.397936e+00	1.214174e-02	9.684163e-01	4.097737e-02	9.767140e-01	1.603428e+00	2.747274e-02
29640000	-4.413553e+03	-1.017781e+03	4.782224e+00	3.323037e+01	2.790698e-01	2.229543e+00	8.420479e-03	9.450480e-01	1.687828e-01	1.003662e+00	2.135431e+00	3.073793e-02
29660000	-4.398738e+03	-1.055731e+03	3.696563e+00	2.529221e+01	1.976744e-01	2.242535e+00	9.243846e-03	9.672902e-01	6.961681e-02	8.911589e-01	1.654702e+00	2.380962e-02
29680000	-4.384165e+03	-1.043089e+03	3.974580e+00	2.700756e+01	2.093023e-01	2.004952e+00	5.151939e-03	9.819232e-01	7.615131e-02	9.752121e-01	1.761634e+00	2.559889e-02
29700000	-4.397617e+03	-1.067995e+03	3.577563e+00	2.430032e+01	1.395349e-01	2.393279e+00	9.704327e-03	9.759227e-01	4.389119e-02	1.196877e+00	1.289019e+00	2.304372e-02
29720000	-4.384103e+03	-1.019250e+03	4.878327e+00	2.943512e+01	2.209302e-01	2.280902e+00	2.094359e-02	8.938473e-01	1.588246e-01	1.218941e+00	2.110149e+00	3.093768e-02
29740000	-4.390528e+03	-9.861713e+02	4.483199e+00	2.812799e+01	2.906977e-01	2.373421e+00	1.221273e-02	9.360369e-01	1.288143e-01	8.617497e-01	2.279093e+00	2.855213e-02
29760000	-4.395350e+03	-9.702593e+02	5.511001e+00	3.482585e+01	2.558140e-01	1.903233e+00	1.005953e-02	9.572158e-01	7.738073e-02	9.696962e-01	2.586956e+00	3.538253e-02
29780000	-4.385419e+03	-1.050287e+03	4.172640e+00	2.681741e+01	2.209302e-01	2.046282e+00	9.032045e-03	9.715953e-01	4.906836e-02	8.806036e-01	2.233697e+00	2.681846e-02
29800000	-4.395828e+03	-1.007235e+03	4.007814e+00	2.553753e+01	2.558140e-01	1.804555e+00	3.302065e-02	8.838762e-01	7.229421e-02	1.060168e+00	2.466053e+00	2.528901e-02
29820000	-4.395379e+03	-1.052060e+03	4.600796e+00	2.873570e+01	2.674419e-01	1.945451e+00	2.701439e-02	8.872495e-01	1.123220e-01	1.285797e+00	1.518394e+00	2.948396e-02
29840000	-4.408508e+03	-1.041565e+03	4.200777e+00	2.688273e+01	2.558140e-01	1.836121e+00	2.631109e-02	9.251212e-01	5.723149e-02	9.149272e-01	1.663215e+00	2.700571e-02
29860000	-4.407078e+03	-9.891207e+02	4.607746e+00	3.033275e+01	2.558140e-01	2.313756e+00	1.404679e-02	9.363456e-01	1.219178e-01	1.452273e+00	2.790242e+00	2.923686e-02
29880000	-4.400712e+03	-1.009795e+03	4.746161e+00	3.025401e+01	1.976744e-01	1.681901e+00	1.862932e-02	9.569573e-01	4.196360e-02	1.101828e+00	2.669841e+00	3.032933e-02
29900000	-4.358208e+03	-1.024735e+03	4.015801e+00	2.440003e+01	2.325581e-01	2.328503e+00	1.334082e-02	9.563763e-01	5.949432e-02	1.018259e+00	2.177641e+00	2.562388e-02
29920000	-4.407639e+03	-1.066947e+03	3.906322e+00	2.708673e+01	2.093023e-01	2.008681e+00	1.446438e-02	9.363807e-01	9.745297e-02	8.806836e-01	1.894649e+00	2.479952e-02
29940000	-4.387382e+03	-1.056381e+03	3.565858e+00	2.359893e+01	2.093023e-01	1.973499e+00	1.078676e-02	9.359828e-01	1.562407e-01	9.149291e-01	1.980864e+00	2.286286e-02
29960000	-4.387469e+03	-1.036229e+03	4.116712e+00	2.717229e+01	2.790698e-01	2.413200e+00	1.324921e-02	8.937345e-01	2.414707e-01	1.355455e+00	1.861900e+00	2.636177e-02
29980000	-4.385349e+03	-1.024692e+03	3.719673e+00	2.517111e+01	2.325581e-01	1.896302e+00	8.088428e-03	9.627386e-01	1.145097e-01	9.546769e-01	2.515729e+00	2.366492e-02
30000000	-4.408120e+03	-1.057813e+03	4.083622e+00	2.729648e+01	1.395349e-01	1.895599e+00	1.840830e-02	9.378361e-01	6.045406e-02	1.297715e+00	2.261379e+00	2.598653e-02
30020000	-4.380443e+03	-1.045731e+03	4.196689e+00	2.755134e+01	1.976744e-01	2.034646e+00	3.214495e-02	8.720886e-01	9.719253e-02	8.163588e-01	1.834533e+00	2.685812e-02
30040000	-4.392936e+03	-1.029670e+03	4.157383e+00	2.690660e+01	1.627907e-01	2.058582e+00	3.168159e-02	9.224182e-01	3.922538e-02	1.105765e+00	1.989968e+00	2.617471e-02
30060000	-4.397732e+03	-1.017466e+03	4.159504e+00	2.645377e+01	1.162791e-01	1.898324e+00	1.189354e-02	9.793809e-01	1.760861e-02	9.663399e-01	2.533213e+00	2.620042e-02
30080000	-4.391561e+03	-1.041503e+03	4.278347e+00	2.629422e+01	1.860465e-01	1.854950e+00	8.341751e-03	9.718467e-01	8.318970e-02	8.348853e-01	2.215843e+00	2.705336e-02
30100000	-4.394859e+03	-1.053889e+03	4.051247e+00	2.498773e+01	2.441860e-01	2.277136e+00	1.930864e-02	9.394427e-01	7.430136e-02	1.055958e+00	2.020310e+00	2.566087e-02
30120000	-4.400356e+03	-1.042937e+03	3.484802e+00	2.362716e+01	1.976744e-01	2.479694e+00	1.624023e-02	9.413337e-01	8.100333e-02	7.710393e-01	2.287140e+00	2.229911e-02
30140000	-4.385343e+03	-1.043636e+03	3.305325e+00	2.282347e+01	2.325581e-01	2.334401e+00	1.023756e-02	9.701783e-01	4.974864e-02	1.086304e+00	1.685491e+00	2.121481e-02
30160000	-4.379549e+03	-1.069050e+03	2.803336e+00	1.889595e+01	2.558140e-01	2.246805e+00	7.863805e-03	9.696366e-01	7.860219e-02	6.961892e-01	2.003101e+00	1.801068e-02
30180000	-4.382363e+03	-1.039558e+03	3.822566e+00	2.694149e+01	2.093023e-01	2.318987e+00	1.189417e-02	9.558247e-01	6.719464e-02	8.614945e-01	2.854102e+00	2.416542e-02
30200000	-4.365419e+03	-1.007376e+03	3.633056e+00	2.722690e+01	1.395349e-01	2.112467e+00	1.156333e-02	9.712808e-01	3.788087e-02	1.076269e+00	2.669800e+00	2.320782e-02
30220000	-4.386015e+03	-9.992279e+02	4.144664e+00	3.257071e+01	1.279070e-01	2.033339e+00	9.441964e-03	9.767794e-01	2.738649e-02	1.692847e+00	2.538376e+00	2.660793e-02
30240000	-4.386437e+03	-1.054655e+03	3.464351e+00	2.584887e+01	1.627907e-01	2.615444e+00	6.691857e-03	9.832596e-01	3.096576e-02	9.007432e-01	1.950628e+00	2.192711e-02
30260000	-4.374681e+03	-9.999417e+02	3.838916e+00	2.827157e+01	2.209302e-01	2.057697e+00	1.062578e-02	9.584135e-01	5.763062e-02	1.020115e+00	2.395775e+00	2.467360e-02
30280000	-4.380129e+03	-1.058735e+03	3.600102e+00	2.582061e+01	2.441860e-01	2.358571e+00	1.616599e-02	9.115301e-01	1.422967e-01	8.403066e-01	1.724524e+00	2.320913e-02
30300000	-4.411467e+03	-1.055443e+03	3.322874e+00	2.083657e+01	2.441860e-01	2.695237e+00	2.652014e-02	8.937699e-01	9.159594e-02	7.093185e-01	1.655833e+00	2.085718e-02
30320000	-4.393958e+03	-1.070881e+03	3.348132e+00	2.448369e+01	2.441860e-01	2.252982e+00	2.053878e-02	8.941159e-01	1.011313e-01	6.160313e-01	2.078213e+00	2.131170e-02
30340000	-4.401563e+03	-1.089476e+03	3.267144e+00	2.044503e+01	2.790698e-01	2.583715e+00	4.523395e-03	9.749338e-01	1.140421e-01	8.359300e-01	1.716627e+00	2.044481e-02
30360000	-4.383239e+03	-1.012469e+03	3.586647e+00	2.228920e+01	2.558140e-01	2.229567e+00	4.216325e-03	9.815913e-01	1.053572e-01	6.895844e-01	2.141216e+00	2.251259e-02
30380000	-4.380762e+03	-9.805338e+02	4.265408e+00	2.568062e+01	2.441860e-01	1.804062e+00	1.605022e-02	9.435627e-01	9.176136e-02	7.246853e-01	3.326703e+00	2.646748e-02
30400000	-4.385853e+03	-9.969683e+02	3.444644e+00	2.141775e+01	2.674419e-01	1.988894e+00	1.165865e-02	9.342563e-01	1.469494e-01	3.919571e-01	2.417935e+00	2.098086e-02
30420000	-4.393954e+03	-1.029321e+03	4.401532e+00	2.695560e+01	3.023256e-01	1.784343e+00	2.850673e-02	8.759006e-01	1.027531e-01	1.011551e+00	1.884598e+00	2.787062e-02
30440000	-4.428909e+03	-1.067595e+03	3.465478e+00	2.398991e+01	2.325581e-01	2.388553e+00	6.559519e-03	9.648245e-01	9.822382e-02	8.328045e-01	1.555879e+00	2.183748e-02
30460000	-4.395299e+03	-1.048318e+03	3.701310e+00	2.455024e+01	2.558140e-01	2.604387e+00	1.452684e-02	9.502259e-01	6.697937e-02	9.932503e-01	1.757288e+00	2.367882e-02
30480000	-4.386134e+03	-1.071576e+03	3.196340e+00	2.172705e+01	1.860465e-01	3.046707e+00	5.165912e-03	9.720661e-01	1.246633e-01	6.335987e-01	1.681639e+00	2.047261e-02
30500000	-4.404366e+03	-9.806665e+02	4.130602e+00	2.695305e+01	2.325581e-01	1.920107e+00	1.821308e-02	9.108767e-01	1.143539e-01	7.376957e-01	2.882763e+00	2.643396e-02
30520000	-4.399497e+03	-9.971733e+02	4.298058e+00	2.861851e+01	2.093023e-01	2.208298e+00	8.042130e-03	9.615956e-01	8.822446e-02	1.153810e+00	2.805287e+00	2.757206e-02
30540000	-4.396257e+03	-1.051283e+03	4.573856e+00	2.863830e+01	1.976744e-01	2.059661e+00	1.002364e-02	9.693230e-01	6.417917e-02	9.461842e-01	1.932498e+00	2.864107e-02
30560000	-4.386208e+03	-1.015443e+03	3.999145e+00	2.570531e+01	2.209302e-01	2.736398e+00	2.449336e-02	8.977088e-01	1.033352e-01	7.002589e-01	1.836043e+00	2.565410e-02
30580000	-4.397809e+03	-1.055630e+03	3.836683e+00	2.497766e+01	2.093023e-01	2.304202e+00	2.244305e-02	9.408353e-01	3.541569e-02	6.947912e-01	1.814558e+00	2.450127e-02
30600000	-4.400784e+03	-1.017486e+03	4.107037e+00	2.633733e+01	2.558140e-01	2.054870e+00	2.280955e-03	9.905660e-01	9.194312e-02	9.926432e-01	2.208925e+00	2.578432e-02
30620000	-4.383412e+03	-1.030679e+03	3.761419e+00	2.546006e+01	1.976744e-01	2.001525e+00	2.279692e-03	9.923672e-01	4.738996e-02	1.163275e+00	1.973335e+00	2.353316e-02
30640000	-4.383720e+03	-1.038168e+03	4.101827e+00	2.891593e+01	1.744186e-01	1.876586e+00	1.292727e-03	9.954494e-01	6.135932e-02	9.715367e-01	2.261298e+00	2.545953e-02
30660000	-4.409928e+03	-1.056263e+03	3.870497e+00	2.695672e+01	2.441860e-01	2.217662e+00	1.599714e-03	9.943854e-01	4.829644e-02	9.401126e-01	2.051074e+00	2.399009e-02
30680000	-4.405315e+03	-9.883123e+02	4.890474e+00	3.181478e+01	2.093023e-01	1.979865e+00	3.940070e-03	9.858787e-01	6.629884e-02	9.856363e-01	2.935086e+00	3.054137e-02
30700000	-4.402449e+03	-1.054061e+03	3.384576e+00	2.239353e+01	2.441860e-01	2.356340e+00	1.361333e-02	9.435582e-01	8.687323e-02	1.168708e+00	1.843130e+00	2.141139e-02
30720000	-4.384069e+03	-1.059834e+03	3.255240e+00	2.153490e+01	2.093023e-01	2.038991e+00	5.074067e-03	9.791578e-01	7.927294e-02	5.863074e-01	1.638831e+00	2.069619e-02
30740000	-4.391178e+03	-1.014580e+03	4.184130e+00	2.811029e+01	1.860465e-01	2.446530e+00	6.467388e-03	9.816251e-01	5.266360e-02	7.320607e-01	2.038645e+00	2.697572e-02
30760000	-4.375929e+03	-1.053668e+03	3.489684e+00	2.452545e+01	1.627907e-01	2.083014e+00	2.594360e-02	9.278582e-01	3.715252e-02	7.538297e-01	1.935345e+00	2.243133e-02
30780000	-4.380458e+03	-1.021465e+03	4.260828e+00	2.695334e+01	1.860465e-01	2.043258e+00	1.012176e-02	9.451338e-01	1.387824e-01	9.057475e-01	1.871351e+00	2.747630e-02
30800000	-4.373119e+03	-9.927362e+02	4.403710e+00	2.845041e+01	2.093023e-01	2.686348e+00	7.152194e-03	9.702570e-01	8.777765e-02	8.843496e-01	2.484211e+00	2.834872e-02
30820000	-4.396168e+03	-1.021379e+03	4.410747e+00	2.909249e+01	2.209302e-01	1.827621e+00	1.924074e-03	9.894709e-01	1.237333e-01	9.792485e-01	2.475296e+00	2.832055e-02
30840000	-4.390300e+03	-1.036875e+03	4.625769e+00	3.058583e+01	1.860465e-01	2.090483e+00	2.455732e-03	9.924970e-01	3.903590e-02	1.083502e+00	2.542362e+00	2.919012e-02
30860000	-4.418349e+03	-1.003577e+03	4.225116e+00	2.593598e+01	2.674419e-01	3.077273e+00	3.324767e-03	9.856309e-01	1.067501e-01	1.005401e+00	1.290526e+00	2.721355e-02
30880000	-4.388989e+03	-1.016793e+03	4.210496e+00	2.839217e+01	2.441860e-01	1.907015e+00	1.862255e-02	9.350596e-01	6.921583e-02	9.517747e-01	1.774625e+00	2.708387e-02
30900000	-4.414596e+03	-1.048388e+03	3.643066e+00	2.458479e+01	2.674419e-01	1.949303e+00	1.245292e-02	9.435545e-01	9.819828e-02	1.014588e+00	1.674171e+00	2.318964e-02
30920000	-4.383418e+03	-1.062197e+03	3.921835e+00	2.486791e+01	2.441860e-01	2.220000e+00	5.665230e-03	9.759715e-01	9.101003e-02	8.659696e-01	1.824686e+00	2.493716e-02
30940000	-4.393278e+03	-1.010773e+03	4.752598e+00	3.203169e+01	2.441860e-01	1.823504e+00	9.323321e-03	9.498900e-01	9.568534e-02	1.229449e+00	1.901734e+00	3.044457e-02
30960000	-4.406120e+03	-1.022451e+03	3.677254e+00	2.377415e+01	2.441860e-01	2.688008e+00	1.995780e-02	9.072167e-01	8.960750e-02	8.249650e-01	2.041934e+00	2.347836e-02
30980000	-4.385467e+03	-1.011788e+03	3.861899e+00	2.585138e+01	1.976744e-01	2.193032e+00	1.178787e-02	9.604941e-01	6.323978e-02	9.866877e-01	2.435793e+00	2.488171e-02
31000000	-4.402927e+03	-1.046444e+03	3.755049e+00	2.505580e+01	1.511628e-01	1.658511e+00	2.156742e-02	9.540199e-01	3.609916e-02	1.241536e+00	2.470161e+00	2.411028e-02
31020000	-4.389487e+03	-1.079305e+03	2.985655e+00	2.085898e+01	2.209302e-01	2.600096e+00	1.935945e-02	9.254182e-01	6.263617e-02	8.669082e-01	2.360055e+00	1.808230e-02
31040000	-4.416545e+03	-1.121724e+03	2.734733e+00	1.977190e+01	1.627907e-01	2.727070e+00	1.142283e-02	9.749401e-01	2.934258e-02	9.719534e-01	1.899626e+00	1.661564e-02
31060000	-4.378155e+03	-1.026773e+03	4.471545e+00	2.858610e+01	2.325581e-01	2.480558e+00	2.463035e-02	8.771690e-01	1.457475e-01	1.289705e+00	1.741257e+00	2.876962e-02
31080000	-4.383076e+03	-1.016935e+03	4.365526e+00	2.778044e+01	2.325581e-01	1.961268e+00	1.290175e-02	9.472544e-01	9.510000e-02	8.835815e-01	2.060806e+00	2.766643e-02
31100000	-4.369700e+03	-1.003914e+03	4.516874e+00	2.867017e+01	2.209302e-01	2.266537e+00	1.109461e-02	9.654905e-01	6.343640e-02	8.414899e-01	2.671330e+00	2.885946e-02
31120000	-4.359305e+03	-1.042271e+03	4.198894e+00	2.867555e+01	1.744186e-01	2.423410e+00	1.548623e-02	9.339651e-01	9.275640e-02	9.573702e-01	1.763444e+00	2.654723e-02
31140000	-4.389070e+03	-1.012699e+03	3.969516e+00	2.845246e+01	2.093023e-01	2.095053e+00	6.799913e-03	9.776300e-01	4.752212e-02	1.109773e+00	1.943531e+00	2.512632e-02
31160000	-4.394513e+03	-9.861252e+02	5.155848e+00	3.412087e+01	1.744186e-01	2.631403e+00	7.835443e-03	9.671951e-01	9.247192e-02	8.171085e-01	2.540859e+00	3.289739e-02
31180000	-4.391750e+03	-1.007810e+03	4.442648e+00	2.833720e+01	2.093023e-01	2.788152e+00	2.328683e-02	8.733541e-01	1.424940e-01	1.104357e+00	2.508621e+00	2.810149e-02
31200000	-4.402919e+03	-9.775321e+02	4.767875e+00	3.258286e+01	1.627907e-01	3.112702e+00	1.849376e-02	9.431482e-01	5.552560e-02	1.342097e+00	2.658010e+00	3.018980e-02
31220000	-4.386729e+03	-9.825907e+02	4.417228e+00	3.054846e+01	1.744186e-01	2.554654e+00	3.007285e-02	9.062644e-01	5.945114e-02	9.321066e-01	2.560936e+00	2.794473e-02
31240000	-4.390850e+03	-1.017569e+03	4.270415e+00	3.074897e+01	1.279070e-01	2.309568e+00	1.253679e-02	9.644535e-01	3.895882e-02	1.038199e+00	2.760005e+00	2.713131e-02
31260000	-4.388221e+03	-1.054086e+03	4.121274e+00	2.946484e+01	1.627907e-01	1.915554e+00	8.530695e-03	9.764149e-01	4.265938e-02	9.186090e-01	2.470137e+00	2.617827e-02
31280000	-4.375601e+03	-1.041311e+03	3.946438e+00	2.745518e+01	1.627907e-01	2.054154e+00	1.964731e-02	9.303565e-01	7.546681e-02	1.153953e+00	1.916299e+00	2.427516e-02
31300000	-4.382748e+03	-1.052230e+03	3.533084e+00	2.371331e+01	2.093023e-01	2.231645e+00	4.306740e-03	9.764850e-01	1.334700e-01	8.342570e-01	2.316618e+00	2.236220e-02
31320000	-4.405446e+03	-1.081890e+03	3.160653e+00	2.124242e+01	2.325581e-01	2.222712e+00	1.904166e-02	9.351547e-01	6.429722e-02	7.015279e-01	2.281064e+00	2.014634e-02
31340000	-4.386212e+03	-1.028260e+03	3.537370e+00	2.332147e+01	1.976744e-01	2.381675e+00	1.423660e-02	9.522849e-01	6.273733e-02	7.631979e-01	2.085916e+00	2.239335e-02
31360000	-4.392662e+03	-1.046647e+03	4.150022e+00	2.632473e+01	2.325581e-01	1.923958e+00	8.626319e-03	9.667309e-01	8.395988e-02	7.621930e-01	1.987021e+00	2.547029e-02
31380000	-4.402031e+03	-1.037319e+03	4.156055e+00	2.748847e+01	1.860465e-01	1.847878e+00	1.046589e-02	9.680994e-01	5.569977e-02	8.264009e-01	1.939025e+00	2.671015e-02
31400000	-4.382572e+03	-1.024782e+03	3.990939e+00	2.652290e+01	1.744186e-01	2.454061e+00	4.428239e-03	9.861334e-01	4.598179e-02	8.084310e-01	2.564660e+00	2.530457e-02
31420000	-4.398777e+03	-9.587784e+02	4.643174e+00	2.936873e+01	2.325581e-01	2.453292e+00	1.033032e-02	9.732903e-01	4.400286e-02	1.207658e+00	3.111658e+00	2.970556e-02
31440000	-4.405214e+03	-9.872243e+02	3.390429e+00	2.432935e+01	1.860465e-01	2.238576e+00	9.109022e-03	9.567356e-01	1.042882e-01	8.247282e-01	3.279446e+00	2.186975e-02
31460000	-4.389934e+03	-1.043010e+03	4.311317e+00	2.745238e+01	2.674419e-01	2.057382e+00	1.616668e-02	9.175803e-01	1.387696e-01	1.446892e+00	1.861030e+00	2.774955e-02
31480000	-4.399639e+03	-1.016094e+03	4.831078e+00	3.048959e+01	2.325581e-01	2.112223e+00	1.529489e-02	9.070885e-01	1.833772e-01	8.481876e-01	1.879467e+00	3.085235e-02
31500000	-4.387451e+03	-1.002095e+03	4.552942e+00	2.917315e+01	2.906977e-01	1.959965e+00	1.512904e-02	9.018647e-01	2.209742e-01	1.074153e+00	1.621329e+00	2.921636e-02
31520000	-4.397542e+03	-1.012102e+03	5.257478e+00	3.443071e+01	2.441860e-01	1.721817e+00	1.224781e-02	9.531065e-01	8.106108e-02	1.203605e+00	1.962896e+00	3.372777e-02
31540000	-4.402046e+03	-1.042896e+03	3.716719e+00	2.713300e+01	2.093023e-01	2.148105e+00	5.228384e-03	9.859683e-01	3.186524e-02	1.092578e+00	2.275086e+00	2.389581e-02
31560000	-4.370608e+03	-1.042049e+03	3.934795e+00	2.808461e+01	2.093023e-01	1.728800e+00	6.377638e-03	9.765163e-01	6.641353e-02	1.173220e+00	2.161495e+00	2.532430e-02
31580000	-4.382327e+03	-1.049226e+03	3.762414e+00	2.662524e+01	1.162791e-01	2.459792e+00	1.168767e-02	9.572132e-01	5.348879e-02	9.760608e-01	1.994645e+00	2.418654e-02
31600000	-4.388582e+03	-1.049149e+03	4.177136e+00	2.802909e+01	2.674419e-01	2.281865e+00	1.173147e-02	9.603487e-01	6.503677e-02	9.831854e-01	1.536885e+00	2.674233e-02
31620000	-4.394373e+03	-1.008570e+03	4.144200e+00	2.741830e+01	2.209302e-01	2.313439e+00	5.285145e-03	9.772872e-01	1.008638e-01	7.610430e-01	2.401065e+00	2.637980e-02
31640000	-4.407050e+03	-1.010791e+03	3.554980e+00	2.260109e+01	2.558140e-01	2.191906e+00	2.573765e-03	9.919035e-01	7.186153e-02	8.732274e-01	2.815496e+00	2.284160e-02
31660000	-4.368835e+03	-1.023394e+03	4.204970e+00	2.923975e+01	1.744186e-01	2.627782e+00	2.052904e-03	9.946458e-01	4.629171e-02	9.991600e-01	2.517643e+00	2.688068e-02
31680000	-4.365167e+03	-9.615626e+02	5.343647e+00	3.385969e+01	2.093023e-01	2.013398e+00	6.960386e-03	9.801231e-01	4.059277e-02	1.525911e+00	2.840617e+00	3.410020e-02
31700000	-4.417197e+03	-9.843710e+02	4.858838e+00	3.135855e+01	2.209302e-01	1.766498e+00	7.482714e-03	9.590400e-01	1.566659e-01	9.833057e-01	2.328341e+00	3.124707e-02
31720000	-4.365679e+03	-1.003000e+03	4.576276e+00	2.932321e+01	2.558140e-01	2.155251e+00	1.437884e-02	9.267635e-01	1.305124e-01	7.387021e-01	2.252381e+00	2.921081e-02
31740000	-4.402069e+03	-1.050294e+03	3.532201e+00	2.441315e+01	2.674419e-01	2.137505e+00	4.552947e-02	8.125229e-01	1.068377e-01	1.102142e+00	2.328791e+00	2.249666e-02
31760000	-4.387603e+03	-1.034113e+03	3.533063e+00	2.400673e+01	2.093023e-01	2.242778e+00	5.599842e-03	9.870304e-01	3.232930e-02	1.341003e+00	2.511552e+00	2.238654e-02
31780000	-4.414802e+03	-1.023743e+03	3.801060e+00	2.492503e+01	2.558140e-01	2.265461e+00	1.778824e-02	9.256608e-01	1.008267e-01	7.146798e-01	2.162707e+00	2.432539e-02
31800000	-4.393272e+03	-1.044435e+03	3.619130e+00	2.471707e+01	2.209302e-01	1.971838e+00	2.073914e-02	9.303474e-01	5.820379e-02	7.229581e-01	1.913602e+00	2.324186e-02
31820000	-4.383496e+03	-1.009115e+03	4.228961e+00	2.786395e+01	2.441860e-01	2.123402e+00	1.373179e-02	9.513872e-01	5.663642e-02	9.207725e-01	2.450182e+00	2.720369e-02
31840000	-4.390769e+03	-1.058522e+03	3.662021e+00	2.559988e+01	1.976744e-01	2.406938e+00	7.854950e-03	9.787180e-01	3.681083e-02	7.068933e-01	2.119366e+00	2.350245e-02
31860000	-4.393118e+03	-1.059064e+03	3.221768e+00	2.082370e+01	2.558140e-01	2.733021e+00	1.043077e-02	9.615714e-01	7.377288e-02	7.544061e-01	1.666288e+00	2.065829e-02
31880000	-4.378792e+03	-1.047343e+03	3.380486e+00	2.202138e+01	2.790698e-01	2.058524e+00	1.881025e-02	9.056607e-01	1.549706e-01	1.172529e+00	2.391910e+00	2.173757e-02
31900000	-4.413425e+03	-1.032034e+03	3.661347e+00	2.349904e+01	2.906977e-01	2.586468e+00	7.715266e-03	9.638161e-01	8.683715e-02	8.106274e-01	2.497710e+00	2.327342e-02
31920000	-4.389015e+03	-1.029522e+03	3.529486e+00	2.339724e+01	1.627907e-01	3.365905e+00	1.753388e-02	9.423490e-01	5.781210e-02	8.576734e-01	2.679154e+00	2.234622e-02
31940000	-4.365847e+03	-1.023431e+03	3.683920e+00	2.530343e+01	2.209302e-01	2.752414e+00	7.529544e-03	9.568970e-01	1.182822e-01	9.511227e-01	2.117965e+00	2.328257e-02
31960000	-4.387906e+03	-1.036794e+03	4.073326e+00	2.640306e+01	2.790698e-01	2.183363e+00	1.925384e-02	9.085502e-01	9.592975e-02	7.770978e-01	1.879654e+00	2.593248e-02
31980000	-4.376033e+03	-1.030227e+03	4.041158e+00	2.601329e+01	2.906977e-01	1.801773e+00	2.251542e-02	9.309011e-01	4.602862e-02	6.818650e-01	1.563835e+00	2.584923e-02
32000000	-4.393115e+03	-1.026626e+03	4.091643e+00	2.625642e+01	2.906977e-01	2.396388e+00	1.313686e-02	9.249890e-01	1.536063e-01	1.136481e+00	1.246843e+00	2.575853e-02
32020000	-4.391785e+03	-1.054757e+03	4.018775e+00	2.830271e+01	1.976744e-01	2.021884e+00	1.843690e-02	9.381635e-01	4.894779e-02	1.273732e+00	1.538589e+00	2.548604e-02
32040000	-4.384679e+03	-1.052446e+03	3.580365e+00	2.333814e+01	2.906977e-01	1.769282e+00	1.632066e-02	9.171912e-01	1.277799e-01	1.295670e+00	1.390981e+00	2.286234e-02
32060000	-4.396551e+03	-1.037128e+03	3.378472e+00	2.435590e+01	1.744186e-01	2.082446e+00	9.720172e-03	9.539616e-01	9.186142e-02	9.819393e-01	2.510198e+00	2.107510e-02
32080000	-4.387258e+03	-1.078938e+03	3.079365e+00	2.165546e+01	2.558140e-01	2.338121e+00	6.385557e-03	9.691218e-01	8.465476e-02	7.333014e-01	1.418283e+00	1.930691e-02
32100000	-4.383344e+03	-1.047256e+03	3.439794e+00	2.519983e+01	1.744186e-01	1.783418e+00	1.649184e-02	9.569680e-01	2.473053e-02	1.013460e+00	2.502651e+00	2.177948e-02
32120000	-4.378700e+03	-1.034509e+03	3.326467e+00	2.355895e+01	1.744186e-01	1.705212e+00	1.565022e-02	9.345647e-01	8.129514e-02	7.097369e-01	2.499346e+00	2.119024e-02
32140000	-4.402883e+03	-1.044683e+03	3.198765e+00	2.283874e+01	1.511628e-01	2.371665e+00	1.205818e-02	9.718042e-01	3.256801e-02	6.929316e-01	2.368660e+00	2.048912e-02
32160000	-4.365012e+03	-1.055607e+03	3.548392e+00	2.418838e+01	2.209302e-01	1.851157e+00	4.984616e-03	9.659720e-01	1.662425e-01	7.318104e-01	2.094789e+00	2.208856e-02
32180000	-4.365514e+03	-1.067429e+03	3.340142e+00	2.341200e+01	1.976744e-01	2.580720e+00	2.013260e-02	9.374938e-01	4.974890e-02	1.064553e+00	1.978290e+00	2.132385e-02
32200000	-4.380453e+03	-1.020783e+03	3.470768e+00	2.338928e+01	1.976744e-01	2.327882e+00	2.637132e-02	9.072937e-01	8.425343e-02	8.395378e-01	2.468726e+00	2.201824e-02
32220000	-4.374517e+03	-1.073944e+03	3.207216e+00	2.453098e+01	1.511628e-01	2.595531e+00	1.510616e-02	9.491299e-01	5.711276e-02	1.045264e+00	2.262521e+00	2.039287e-02
32240000	-4.370179e+03	-1.098601e+03	3.279908e+00	2.305406e+01	1.860465e-01	2.365106e+00	9.442874e-03	9.615190e-01	8.247448e-02	1.190089e+00	1.663383e+00	2.081981e-02
32260000	-4.393364e+03	-1.095397e+03	3.133649e+00	2.201564e+01	1.976744e-01	2.041841e+00	3.201074e-03	9.866574e-01	7.784880e-02	8.160111e-01	1.801657e+00	1.920613e-02
32280000	-4.374041e+03	-1.055478e+03	3.451758e+00	2.360950e+01	2.093023e-01	1.669703e+00	1.355046e-02	9.382553e-01	1.406987e-01	1.022276e+00	2.564874e+00	2.201698e-02
32300000	-4.363109e+03	-1.052332e+03	3.562663e+00	2.546958e+01	2.209302e-01	2.314800e+00	2.009171e-02	9.085146e-01	8.928008e-02	8.022893e-01	1.631688e+00	2.195827e-02
32320000	-4.362378e+03	-1.042260e+03	3.906213e+00	2.893601e+01	2.093023e-01	1.959923e+00	1.333967e-02	9.606405e-01	4.004683e-02	9.798354e-01	1.800671e+00	2.487882e-02
32340000	-4.373628e+03	-1.029794e+03	3.470797e+00	2.448193e+01	1.744186e-01	2.769398e+00	1.832908e-02	9.463947e-01	3.043144e-02	1.068683e+00	2.034736e+00	2.213410e-02
32360000	-4.377598e+03	-1.010697e+03	3.845213e+00	2.621780e+01	2.093023e-01	2.467302e+00	1.029838e-02	9.575617e-01	9.768712e-02	9.848571e-01	1.843093e+00	2.476593e-02
32380000	-4.388092e+03	-1.020758e+03	3.817880e+00	2.631400e+01	2.209302e-01	2.090015e+00	2.089945e-02	9.377831e-01	4.217499e-02	9.790543e-01	2.154681e+00	2.445113e-02
32400000	-4.372222e+03	-1.091590e+03	3.419589e+00	2.576862e+01	1.162791e-01	2.564391e+00	1.645394e-02	9.660188e-01	2.042722e-02	1.141777e+00	2.343819e+00	2.190144e-02
32420000	-4.382086e+03	-1.041958e+03	4.119729e+00	2.946855e+01	1.395349e-01	1.958406e+00	7.616952e-03	9.853098e-01	2.086235e-02	1.038773e+00	1.514742e+00	2.639262e-02
32440000	-4.393272e+03	-1.041676e+03	4.166792e+00	2.879158e+01	2.093023e-01	2.476440e+00	5.871344e-03	9.833710e-01	4.459206e-02	1.018396e+00	1.864651e+00	2.674624e-02
32460000	-4.399863e+03	-1.075961e+03	3.349085e+00	2.178335e+01	2.325581e-01	1.669613e+00	7.398087e-03	9.655691e-01	1.250981e-01	1.154510e+00	1.589442e+00	2.148170e-02
32480000	-4.388297e+03	-1.065633e+03	3.351226e+00	2.338059e+01	2.093023e-01	2.361484e+00	3.837248e-03	9.878179e-01	4.397678e-02	8.931471e-01	1.266666e+00	2.157184e-02
32500000	-4.400767e+03	-1.067317e+03	2.860522e+00	2.074079e+01	2.441860e-01	2.261483e+00	2.576299e-03	9.876318e-01	8.994275e-02	9.100508e-01	1.743022e+00	1.844933e-02
32520000	-4.389450e+03	-1.051353e+03	3.648229e+00	2.518969e+01	1.511628e-01	2.167843e+00	1.870146e-02	9.451619e-01	4.168480e-02	6.980061e-01	2.196705e+00	2.274070e-02
32540000	-4.386444e+03	-1.071291e+03	3.772402e+00	2.783905e+01	1.395349e-01	2.469177e+00	3.755845e-03	9.895675e-01	3.696685e-02	9.261054e-01	1.505589e+00	2.429893e-02
32560000	-4.400469e+03	-1.034933e+03	3.643969e+00	2.555389e+01	2.093023e-01	2.750549e+00	8.905984e-03	9.748585e-01	4.068492e-02	9.635456e-01	1.781655e+00	2.349492e-02
32580000	-4.364863e+03	-1.080735e+03	3.848290e+00	2.703970e+01	2.093023e-01	2.624174e+00	8.679671e-03	9.750132e-01	3.756483e-02	1.070391e+00	2.371689e+00	2.439387e-02
32600000	-4.381941e+03	-1.075791e+03	3.384002e+00	2.425978e+01	2.558140e-01	2.797282e+00	1.017458e-02	9.646428e-01	5.897910e-02	8.777086e-01	1.780027e+00	2.125068e-02
32620000	-4.378642e+03	-1.058207e+03	3.230318e+00	2.245295e+01	2.558140e-01	1.997619e+00	6.571144e-03	9.587919e-01	1.479731e-01	1.018256e+00	2.056675e+00	2.049810e-02
32640000	-4.396202e+03	-1.008023e+03	4.102008e+00	2.835597e+01	2.441860e-01	2.242224e+00	1.449163e-02	9.401552e-01	9.190985e-02	1.122831e+00	1.732389e+00	2.593604e-02
32660000	-4.391165e+03	-1.085807e+03	3.853448e+00	2.663368e+01	1.860465e-01	2.732485e+00	1.538620e-02	9.529074e-01	5.083376e-02	1.176263e+00	1.691765e+00	2.419859e-02
32680000	-4.375778e+03	-1.094887e+03	3.031137e+00	2.248732e+01	1.511628e-01	2.118524e+00	4.039996e-03	9.927638e-01	1.644641e-02	8.084653e-01	1.660656e+00	1.918180e-02
32700000	-4.391600e+03	-1.026344e+03	4.421108e+00	2.604096e+01	2.906977e-01	2.302189e+00	1.007015e-02	9.528904e-01	1.384323e-01	8.351580e-01	1.464751e+00	2.754880e-02
32720000	-4.368663e+03	-1.026679e+03	3.287998e+00	2.433713e+01	2.093023e-01	1.873181e+00	5.467974e-03	9.778332e-01	5.230706e-02	9.978331e-01	2.764210e+00	2.074640e-02
32740000	-4.384637e+03	-1.057077e+03	3.446837e+00	2.601537e+01	1.744186e-01	2.387738e+00	1.520704e-02	9.320323e-01	7.656948e-02	7.677048e-01	1.738601e+00	2.186980e-02
32760000	-4.404694e+03	-1.040378e+03	3.875495e+00	2.863249e+01	2.441860e-01	2.024441e+00	4.059705e-03	9.784968e-01	1.043146e-01	8.463896e-01	1.812450e+00	2.454229e-02
32780000	-4.366492e+03	-1.029323e+03	3.631358e+00	2.726094e+01	1.511628e-01	2.261289e+00	1.057507e-02	9.690074e-01	4.303856e-02	1.174109e+00	2.508142e+00	2.339490e-02
32800000	-4.389224e+03	-1.068347e+03	2.990333e+00	2.242400e+01	1.976744e-01	2.666317e+00	4.505003e-03	9.804754e-01	8.044757e-02	1.030137e+00	2.106802e+00	1.929247e-02
32820000	-4.410240e+03	-1.072689e+03	3.169423e+00	2.143258e+01	2.325581e-01	2.381941e+00	1.636951e-02	9.455493e-01	5.929328e-02	8.034813e-01	3.014213e+00	1.986287e-02
32840000	-4.388466e+03	-1.049197e+03	3.637519e+00	2.497494e+01	2.441860e-01	2.127317e+00	7.664614e-03	9.716774e-01	5.691076e-02	8.860500e-01	1.878779e+00	2.312962e-02
32860000	-4.391280e+03	-1.054336e+03	3.263736e+00	2.168873e+01	2.325581e-01	2.212513e+00	5.309150e-03	9.724029e-01	1.338632e-01	1.033495e+00	2.162155e+00	2.066309e-02
32880000	-4.377177e+03	-1.042834e+03	3.814265e+00	2.498310e+01	1.976744e-01	2.457256e+00	1.507029e-02	9.363782e-01	9.449806e-02	9.119499e-01	2.321595e+00	2.364636e-02
32900000	-4.387624e+03	-1.056935e+03	3.180365e+00	2.118737e+01	9.302326e-02	2.664842e+00	8.872549e-03	9.805170e-01	2.839562e-02	5.463419e-01	2.285279e+00	2.008342e-02
32920000	-4.412038e+03	-1.035795e+03	5.255773e+00	3.137835e+01	2.790698e-01	2.328113e+00	1.747237e-02	9.309806e-01	8.865102e-02	8.827701e-01	1.328553e+00	3.277931e-02
32940000	-4.422387e+03	-9.864258e+02	4.126367e+00	2.628250e+01	3.255814e-01	1.804639e+00	1.742579e-02	8.902753e-01	1.593880e-01	7.104359e-01	2.274531e+00	2.650602e-02
32960000	-4.417124e+03	-1.023049e+03	4.285889e+00	2.636557e+01	3.488372e-01	2.088648e+00	7.931799e-03	9.694548e-01	7.697339e-02	8.512145e-01	1.695692e+00	2.747570e-02
32980000	-4.408225e+03	-1.011364e+03	4.093675e+00	2.427824e+01	2.790698e-01	2.039851e+00	1.406095e-02	9.440273e-01	1.063671e-01	7.874095e-01	2.416006e+00	2.620083e-02
33000000	-4.397364e+03	-1.028807e+03	4.022010e+00	2.504433e+01	2.441860e-01	2.366434e+00	4.181311e-03	9.813095e-01	7.731961e-02	1.229624e+00	2.440689e+00	2.493325e-02
33020000	-4.397776e+03	-9.978970e+02	4.472873e+00	2.844628e+01	2.790698e-01	1.919458e+00	1.599571e-02	9.108275e-01	1.713198e-01	7.924276e-01	2.088145e+00	2.768674e-02
33040000	-4.398365e+03	-1.004749e+03	4.501267e+00	2.901977e+01	2.790698e-01	2.720184e+00	1.525864e-02	9.088097e-01	1.740252e-01	8.599244e-01	1.867241e+00	2.822740e-02
33060000	-4.408762e+03	-9.939664e+02	4.176512e+00	2.622731e+01	3.255814e-01	2.677075e+00	1.362667e-02	9.360566e-01	1.063597e-01	8.085261e-01	1.889268e+00	2.574543e-02
33080000	-4.417143e+03	-1.030347e+03	3.487208e+00	2.261951e+01	2.558140e-01	2.215710e+00	3.567796e-02	8.753292e-01	8.320072e-02	6.382691e-01	2.265429e+00	2.163998e-02
33100000	-4.425166e+03	-1.004854e+03	4.180969e+00	2.505340e+01	2.906977e-01	1.788034e+00	2.061919e-02	9.085937e-01	9.726020e-02	6.838791e-01	1.929664e+00	2.593607e-02
33120000	-4.406982e+03	-1.046777e+03	4.606154e+00	2.674162e+01	2.906977e-01	2.170938e+00	1.264294e-02	9.133314e-01	1.737101e-01	1.102454e+00	1.554835e+00	2.887942e-02
33140000	-4.377417e+03	-9.962630e+02	5.263221e+00	3.434620e+01	2.325581e-01	1.891706e+00	1.266345e-02	9.422619e-01	1.107221e-01	1.384229e+00	2.193510e+00	3.334013e-02
33160000	-4.414598e+03	-1.010153e+03	4.560424e+00	2.956505e+01	2.325581e-01	2.309502e+00	1.673437e-02	9.499385e-01	5.168023e-02	1.076457e+00	2.543826e+00	2.894671e-02
33180000	-4.400424e+03	-1.078315e+03	3.387642e+00	2.139696e+01	2.093023e-01	2.014802e+00	1.864591e-02	9.335909e-01	7.832515e-02	7.806753e-01	1.969576e+00	2.156533e-02
33200000	-4.402182e+03	-1.006141e+03	4.380903e+00	2.911011e+01	2.093023e-01	2.403767e+00	1.568046e-02	9.397461e-01	1.045715e-01	8.297211e-01	2.367319e+00	2.792372e-02
33220000	-4.386821e+03	-1.052824e+03	4.081871e+00	2.619703e+01	1.976744e-01	1.821098e+00	1.868095e-02	9.370157e-01	7.140745e-02	9.150759e-01	2.070509e+00	2.621582e-02
33240000	-4.391944e+03	-1.030746e+03	4.087654e+00	2.568703e+01	2.674419e-01	2.396168e+00	2.258096e-02	9.117713e-01	1.016342e-01	9.098396e-01	2.345266e+00	2.617536e-02
33260000	-4.399188e+03	-1.046210e+03	4.073036e+00	2.767233e+01	3.023256e-01	2.339684e+00	1.684842e-02	9.120116e-01	1.068883e-01	1.022988e+00	1.524115e+00	2.569856e-02
33280000	-4.380645e+03	-1.060973e+03	3.755671e+00	2.475148e+01	2.674419e-01	2.298333e+00	1.762517e-02	8.898301e-01	1.554427e-01	8.307266e-01	1.900832e+00	2.415380e-02
33300000	-4.392622e+03	-1.030675e+03	3.784188e+00	2.540747e+01	2.093023e-01	1.958598e+00	1.687569e-02	9.354986e-01	6.944957e-02	9.545617e-01	2.405902e+00	2.441323e-02
33320000	-4.394354e+03	-1.052709e+03	3.632376e+00	2.413026e+01	2.441860e-01	2.277298e+00	3.438266e-02	8.621625e-01	1.087189e-01	8.854267e-01	1.365778e+00	2.296790e-02
33340000	-4.378043e+03	-1.045941e+03	4.056288e+00	2.829077e+01	2.209302e-01	1.799841e+00	1.870847e-02	9.489799e-01	4.547548e-02	1.033983e+00	1.928203e+00	2.616730e-02
33360000	-4.396213e+03	-1.056421e+03	3.637378e+00	2.565494e+01	2.558140e-01	2.709213e+00	1.537589e-02	9.264909e-01	1.031890e-01	9.662147e-01	1.575492e+00	2.327649e-02
33380000	-4.393685e+03	-1.047053e+03	3.792387e+00	2.289671e+01	2.558140e-01	1.854316e+00	5.376899e-03	9.652261e-01	1.640959e-01	5.506504e-01	1.957713e+00	2.432437e-02
33400000	-4.401592e+03	-1.029926e+03	3.774601e+00	2.516972e+01	2.441860e-01	2.351119e+00	6.759842e-03	9.811973e-01	4.829071e-02	7.384918e-01	2.323402e+00	2.420765e-02
33420000	-4.398298e+03	-1.010922e+03	5.027821e+00	3.030626e+01	2.558140e-01	2.061794e+00	9.515995e-03	9.495129e-01	1.813406e-01	7.763279e-01	2.023631e+00	3.202257e-02
33440000	-4.400304e+03	-9.771693e+02	3.864052e+00	2.368356e+01	2.906977e-01	1.549744e+00	2.184905e-02	8.804362e-01	1.886196e-01	6.933060e-01	2.537957e+00	2.454967e-02
33460000	-4.390647e+03	-1.051029e+03	4.071880e+00	2.457011e+01	2.906977e-01	2.576050e+00	1.007649e-02	9.574984e-01	1.069881e-01	7.513306e-01	2.463501e+00	2.614399e-02
33480000	-4.383334e+03	-1.057594e+03	4.090952e+00	2.987565e+01	1.744186e-01	1.673287e+00	9.679451e-03	9.623462e-01	5.923704e-02	9.883871e-01	1.776237e+00	2.580215e-02
33500000	-4.387758e+03	-1.038711e+03	4.265974e+00	2.642018e+01	2.790698e-01	1.721661e+00	9.316657e-03	9.506581e-01	1.404365e-01	7.973756e-01	2.596170e+00	2.715711e-02
33520000	-4.399069e+03	-9.798857e+02	4.594492e+00	2.763158e+01	2.790698e-01	2.455794e+00	6.005068e-03	9.520302e-01	2.242666e-01	8.726415e-01	2.600765e+00	2.917256e-02
33540000	-4.371486e+03	-9.989528e+02	4.410364e+00	2.786797e+01	2.441860e-01	2.271564e+00	3.062736e-03	9.879165e-01	8.100394e-02	9.297832e-01	2.402210e+00	2.810474e-02
33560000	-4.377384e+03	-1.011459e+03	4.554887e+00	2.716400e+01	2.906977e-01	1.919297e+00	6.075422e-03	9.664199e-01	1.482382e-01	1.051140e+00	2.371158e+00	2.906185e-02
33580000	-4.387970e+03	-1.054081e+03	4.179515e+00	2.553694e+01	2.790698e-01	2.581303e+00	4.863841e-03	9.819406e-01	1.093981e-01	8.209777e-01	1.953937e+00	2.657225e-02
33600000	-4.403084e+03	-1.011739e+03	4.266027e+00	2.607076e+01	3.372093e-01	2.318348e+00	8.851431e-03	9.456646e-01	1.722122e-01	7.012389e-01	1.688438e+00	2.657388e-02
33620000	-4.432913e+03	-9.851310e+02	4.362814e+00	2.627642e+01	3.023256e-01	1.972337e+00	8.658109e-03	9.683805e-01	7.976988e-02	9.137711e-01	2.033218e+00	2.748466e-02
33640000	-4.385775e+03	-9.803933e+02	4.963715e+00	3.040202e+01	2.441860e-01	1.826268e+00	8.606773e-03	9.739644e-01	7.441463e-02	9.163147e-01	2.531835e+00	3.157970e-02
33660000	-4.420968e+03	-1.070457e+03	3.749572e+00	2.421267e+01	2.209302e-01	2.481157e+00	2.563301e-03	9.902188e-01	7.124177e-02	1.044683e+00	1.821170e+00	2.377159e-02
33680000	-4.388617e+03	-1.031875e+03	4.094796e+00	2.595308e+01	2.906977e-01	1.914089e+00	5.319821e-03	9.747269e-01	9.259008e-02	8.743180e-01	1.912927e+00	2.608549e-02
33700000	-4.389952e+03	-1.010421e+03	3.652917e+00	2.348960e+01	2.441860e-01	2.111316e+00	5.965224e-03	9.715223e-01	1.406734e-01	7.130530e-01	2.338686e+00	2.321212e-02
33720000	-4.376439e+03	-1.026824e+03	4.269878e+00	2.727261e+01	2.790698e-01	2.276822e+00	1.972359e-02	9.144427e-01	1.075670e-01	8.011136e-01	1.877674e+00	2.694835e-02
33740000	-4.389075e+03	-1.064509e+03	3.569911e+00	2.421248e+01	1.860465e-01	2.390683e+00	2.599077e-02	9.225380e-01	6.495317e-02	7.680613e-01	2.307390e+00	2.267157e-02
33760000	-4.400303e+03	-1.006226e+03	4.794452e+00	3.160941e+01	2.558140e-01	2.272360e+00	8.646029e-03	9.579093e-01	1.230114e-01	1.196799e+00	2.166651e+00	3.066114e-02
33780000	-4.377170e+03	-1.015089e+03	4.450533e+00	2.979250e+01	2.674419e-01	2.288190e+00	5.076318e-03	9.761593e-01	9.409054e-02	1.355819e+00	1.857310e+00	2.813549e-02
33800000	-4.384372e+03	-1.027701e+03	4.516159e+00	2.931351e+01	2.093023e-01	1.885556e+00	6.107247e-03	9.699948e-01	8.762524e-02	1.220573e+00	2.121911e+00	2.848999e-02
33820000	-4.398005e+03	-1.021857e+03	3.836963e+00	2.549502e+01	2.674419e-01	2.201751e+00	1.528175e-02	9.309641e-01	1.396302e-01	1.139527e+00	1.965949e+00	2.467731e-02
33840000	-4.409023e+03	-1.013832e+03	4.079389e+00	2.983302e+01	1.395349e-01	2.204773e+00	7.927264e-03	9.835021e-01	2.238446e-02	1.179719e+00	2.273848e+00	2.564509e-02
33860000	-4.403830e+03	-1.036460e+03	3.503522e+00	2.417242e+01	1.860465e-01	2.306346e+00	9.809875e-03	9.691908e-01	5.127165e-02	1.003863e+00	1.774694e+00	2.182307e-02
33880000	-4.401750e+03	-1.004527e+03	4.272328e+00	2.934665e+01	1.860465e-01	2.495055e+00	4.322997e-03	9.858308e-01	5.666087e-02	9.714262e-01	1.849284e+00	2.706508e-02
33900000	-4.367827e+03	-1.015499e+03	4.694784e+00	3.240271e+01	9.302326e-02	1.722137e+00	5.561455e-03	9.947573e-01	5.069794e-03	1.103790e+00	2.944034e+00	3.020244e-02
33920000	-4.378225e+03	-9.957604e+02	4.461935e+00	3.131206e+01	1.511628e-01	2.388758e+00	6.804922e-03	9.824305e-01	2.970139e-02	1.090520e+00	2.322474e+00	2.871173e-02
33940000	-4.388225e+03	-1.033575e+03	4.069423e+00	2.742670e+01	2.093023e-01	2.447099e+00	3.872809e-03	9.893785e-01	3.679167e-02	9.555862e-01	2.021486e+00	2.619448e-02
33960000	-4.394721e+03	-9.820825e+02	5.190563e+00	3.543883e+01	2.209302e-01	2.593706e+00	4.164136e-03	9.848586e-01	6.381822e-02	1.137536e+00	2.187374e+00	3.327600e-02
33980000	-4.389495e+03	-1.005561e+03	4.195062e+00	2.947668e+01	2.093023e-01	2.312736e+00	6.786221e-03	9.847985e-01	2.870576e-02	8.743722e-01	2.344420e+00	2.676934e-02
34000000	-4.380761e+03	-1.016730e+03	3.482025e+00	2.531632e+01	1.511628e-01	2.560294e+00	1.626389e-02	9.612301e-01	2.258930e-02	9.156152e-01	2.402356e+00	2.231957e-02
34020000	-4.440654e+03	-1.099419e+03	3.691668e+00	2.434251e+01	1.976744e-01	2.111331e+00	3.208432e-02	8.834795e-01	6.262830e-02	8.632265e-01	2.268890e+00	2.359221e-02
34040000	-4.412442e+03	-1.045675e+03	3.545876e+00	2.308046e+01	1.976744e-01	2.336285e+00	2.249461e-02	9.156322e-01	7.522644e-02	8.919306e-01	1.771380e+00	2.258837e-02
34060000	-4.412795e+03	-1.048097e+03	3.570212e+00	2.454919e+01	2.441860e-01	2.035890e+00	1.815886e-02	9.352958e-01	6.583622e-02	8.755241e-01	2.207179e+00	2.283652e-02
34080000	-4.387615e+03	-1.054451e+03	3.802107e+00	2.563660e+01	1.976744e-01	2.412713e+00	1.583305e-02	9.287534e-01	9.840498e-02	1.015866e+00	1.555000e+00	2.405516e-02
34100000	-4.394434e+03	-1.065861e+03	3.936866e+00	2.630619e+01	2.209302e-01	2.319756e+00	8.722313e-03	9.566190e-01	1.059949e-01	1.067184e+00	1.533837e+00	2.492108e-02
34120000	-4.416751e+03	-1.046166e+03	3.698889e+00	2.470900e+01	3.023256e-01	1.797952e+00	6.414792e-03	9.794975e-01	6.607368e-02	9.787314e-01	1.868412e+00	2.350396e-02
34140000	-4.410915e+03	-9.763731e+02	4.642013e+00	2.926786e+01	2.325581e-01	2.274757e+00	1.180193e-02	9.559015e-01	7.519510e-02	9.724330e-01	2.118134e+00	2.988583e-02
34160000	-4.374485e+03	-1.064759e+03	3.977395e+00	2.624387e+01	2.093023e-01	2.231903e+00	1.941549e-02	9.056191e-01	1.256241e-01	8.558167e-01	1.237544e+00	2.538862e-02
34180000	-4.404457e+03	-1.026371e+03	4.423288e+00	2.824702e+01	2.209302e-01	1.817131e+00	2.130659e-02	9.463839e-01	3.613733e-02	9.371634e-01	2.338141e+00	2.828550e-02
34200000	-4.406112e+03	-1.008952e+03	3.878829e+00	2.695188e+01	1.744186e-01	2.015491e+00	1.791152e-02	9.476879e-01	4.603106e-02	1.190236e+00	1.828579e+00	2.467986e-02
34220000	-4.389239e+03	-9.937730e+02	4.915842e+00	3.138530e+01	2.209302e-01	2.437640e+00	9.250070e-03	9.599160e-01	9.753680e-02	1.206989e+00	1.885414e+00	3.144371e-02
34240000	-4.379224e+03	-9.967699e+02	5.512831e+00	3.333363e+01	2.674419e-01	2.494416e+00	1.325866e-02	9.523043e-01	1.131425e-01	9.890055e-01	1.957427e+00	3.554379e-02
34260000	-4.418204e+03	-1.016444e+03	4.153224e+00	2.743080e+01	2.441860e-01	2.629818e+00	5.265786e-03	9.779416e-01	7.370892e-02	9.745780e-01	1.922100e+00	2.643945e-02
34280000	-4.412221e+03	-1.061812e+03	3.947870e+00	2.559427e+01	2.558140e-01	1.646102e+00	4.210766e-03	9.789210e-01	1.141254e-01	1.122286e+00	1.768961e+00	2.526678e-02
34300000	-4.391565e+03	-1.048947e+03	3.810747e+00	2.651299e+01	1.511628e-01	1.843216e+00	5.858679e-03	9.839101e-01	4.145313e-02	1.187189e+00	1.959451e+00	2.383010e-02
34320000	-4.376163e+03	-1.113508e+03	3.254588e+00	2.258155e+01	2.093023e-01	2.171180e+00	1.058520e-02	9.403275e-01	1.244065e-01	8.001928e-01	2.427049e+00	1.987027e-02
34340000	-4.410719e+03	-1.027370e+03	4.326358e+00	2.819560e+01	2.558140e-01	2.530794e+00	3.396838e-03	9.844058e-01	9.414771e-02	8.305611e-01	1.924131e+00	2.752618e-02
34360000	-4.409481e+03	-1.058406e+03	3.599316e+00	2.405126e+01	2.325581e-01	2.374577e+00	6.008972e-03	9.768317e-01	8.604591e-02	8.401763e-01	1.837821e+00	2.279686e-02
34380000	-4.387222e+03	-1.030042e+03	3.344448e+00	2.396217e+01	2.441860e-01	1.664321e+00	1.827551e-02	9.111217e-01	8.905391e-02	6.265975e-01	2.553891e+00	2.057990e-02
34400000	-4.409390e+03	-9.961558e+02	3.745166e+00	2.474977e+01	2.558140e-01	2.544594e+00	1.119704e-02	9.299254e-01	1.455517e-01	7.500912e-01	2.230394e+00	2.380763e-02
34420000	-4.382762e+03	-1.070098e+03	3.446984e+00	2.377259e+01	2.674419e-01	1.654335e+00	2.138822e-02	8.954662e-01	9.116032e-02	8.300406e-01	1.825714e+00	2.173345e-02
34440000	-4.397391e+03	-1.044013e+03	3.091873e+00	2.201017e+01	2.790698e-01	1.888110e+00	1.120729e-02	9.405585e-01	1.148067e-01	7.398317e-01	1.972920e+00	1.908816e-02
34460000	-4.405329e+03	-1.020168e+03	3.732264e+00	2.336052e+01	2.790698e-01	2.050879e+00	1.137951e-02	9.335512e-01	1.642926e-01	4.899867e-01	1.883800e+00	2.357300e-02
34480000	-4.392457e+03	-1.056605e+03	3.500730e+00	2.410547e+01	2.093023e-01	2.507539e+00	9.639239e-03	9.702943e-01	5.039398e-02	9.988190e-01	1.593789e+00	2.217792e-02
34500000	-4.391774e+03	-1.013466e+03	4.864146e+00	2.997761e+01	2.441860e-01	1.927336e+00	1.912680e-02	9.159267e-01	1.158276e-01	8.071933e-01	2.338649e+00	3.129092e-02
34520000	-4.398703e+03	-1.082744e+03	3.381233e+00	2.194944e+01	2.558140e-01	2.651767e+00	2.085338e-02	8.728296e-01	1.500412e-01	7.265146e-01	1.448721e+00	2.171337e-02
34540000	-4.387126e+03	-1.025874e+03	3.859206e+00	2.560470e+01	2.674419e-01	2.508526e+00	5.179257e-03	9.672924e-01	1.838405e-01	6.667279e-01	1.877020e+00	2.487519e-02
34560000	-4.377428e+03	-1.021132e+03	4.011289e+00	2.712084e+01	2.093023e-01	2.319208e+00	1.174659e-02	9.521101e-01	8.987292e-02	1.284929e+00	2.123902e+00	2.585144e-02
34580000	-4.380078e+03	-1.011787e+03	4.136244e+00	2.775449e+01	1.976744e-01	2.683129e+00	2.104981e-02	9.297409e-01	6.647461e-02	8.650116e-01	2.515612e+00	2.658447e-02
34600000	-4.395613e+03	-1.030018e+03	4.688070e+00	3.337509e+01	1.860465e-01	2.250254e+00	1.117443e-02	9.559727e-01	7.505587e-02	9.629661e-01	1.945832e+00	2.977280e-02
34620000	-4.400478e+03	-1.027813e+03	4.233299e+00	2.930917e+01	1.976744e-01	2.236429e+00	2.237467e-02	9.343490e-01	3.208714e-02	9.215718e-01	1.779987e+00	2.669756e-02
34640000	-4.377158e+03	-9.997343e+02	4.468878e+00	3.263941e+01	1.627907e-01	1.604771e+00	2.221834e-02	9.397229e-01	3.312628e-02	1.426317e+00	3.309928e+00	2.785243e-02
34660000	-4.366124e+03	-9.854494e+02	4.294987e+00	3.071993e+01	1.627907e-01	2.522931e+00	1.500696e-02	9.572707e-01	4.641129e-02	1.512874e+00	2.894155e+00	2.760627e-02
34680000	-4.368245e+03	-1.007876e+03	4.379656e+00	2.962072e+01	1.627907e-01	2.209280e+00	1.267650e-02	9.570368e-01	5.936945e-02	1.385735e+00	2.589465e+00	2.809319e-02
34700000	-4.371605e+03	-9.999097e+02	4.670688e+00	3.038469e+01	1.976744e-01	1.890844e+00	1.612204e-02	9.433915e-01	6.348943e-02	1.595056e+00	2.415920e+00	2.963709e-02
34720000	-4.384597e+03	-1.017318e+03	3.922022e+00	2.682035e+01	2.325581e-01	2.627505e+00	1.264032e-02	9.405392e-01	1.032626e-01	1.111573e+00	2.038479e+00	2.509905e-02
34740000	-4.389273e+03	-1.030594e+03	4.154239e+00	2.712813e+01	3.139535e-01	2.719516e+00	1.347283e-02	9.026899e-01	1.713632e-01	9.098680e-01	1.476869e+00	2.635792e-02
34760000	-4.390290e+03	-1.058286e+03	3.917505e+00	2.601087e+01	1.627907e-01	2.328626e+00	8.898461e-03	9.732313e-01	4.474148e-02	8.150163e-01	1.793115e+00	2.516364e-02
34780000	-4.406993e+03	-1.012181e+03	3.052778e+00	2.010585e+01	2.906977e-01	2.633366e+00	1.093670e-02	9.429964e-01	1.163932e-01	7.389547e-01	2.109925e+00	1.947449e-02
34800000	-4.398437e+03	-1.054023e+03	3.968090e+00	2.632921e+01	1.860465e-01	1.963758e+00	8.468300e-03	9.756562e-01	4.666104e-02	1.228362e+00	2.101817e+00	2.550540e-02
34820000	-4.394585e+03	-9.918771e+02	4.051405e+00	2.819976e+01	2.209302e-01	2.129000e+00	2.374274e-02	8.884198e-01	1.155186e-01	1.205261e+00	2.817005e+00	2.603707e-02
34840000	-4.417865e+03	-9.783861e+02	5.027243e+00	2.992029e+01	2.790698e-01	1.928220e+00	1.697498e-02	9.267198e-01	9.355025e-02	9.297300e-01	2.222174e+00	3.240025e-02
34860000	-4.394630e+03	-1.016356e+03	4.331256e+00	2.825955e+01	2.093023e-01	2.625654e+00	1.209081e-02	9.551101e-01	7.219606e-02	9.303128e-01	2.015163e+00	2.787590e-02
34880000	-4.383631e+03	-1.006900e+03	3.967911e+00	2.770644e+01	2.558140e-01	2.740886e+00	4.303440e-03	9.792672e-01	9.379895e-02	1.108012e+00	2.465366e+00	2.557896e-02
34900000	-4.396072e+03	-1.041180e+03	3.890011e+00	2.624327e+01	1.744186e-01	2.394066e+00	1.485818e-02	9.432520e-01	8.496910e-02	8.537538e-01	1.891467e+00	2.485465e-02
34920000	-4.400778e+03	-1.023956e+03	4.151053e+00	2.731139e+01	2.441860e-01	2.190694e+00	1.041622e-02	9.641390e-01	5.703508e-02	1.117201e+00	1.506679e+00	2.649504e-02
34940000	-4.390653e+03	-1.055840e+03	3.608544e+00	2.443085e+01	1.976744e-01	2.158504e+00	5.367612e-03	9.741920e-01	1.016997e-01	8.351936e-01	1.620804e+00	2.311711e-02
34960000	-4.388389e+03	-1.020299e+03	3.974278e+00	2.645013e+01	2.209302e-01	1.615495e+00	2.557447e-03	9.853075e-01	1.339129e-01	9.605710e-01	2.244241e+00	2.531974e-02
34980000	-4.398100e+03	-1.068962e+03	3.015532e+00	2.050923e+01	2.209302e-01	1.992142e+00	7.911140e-03	9.766050e-01	7.148453e-02	7.624196e-01	1.868246e+00	1.922515e-02
35000000	-4.378023e+03	-1.046095e+03	3.862762e+00	2.494848e+01	2.093023e-01	2.162400e+00	3.897631e-03	9.789111e-01	1.301005e-01	1.220828e+00	1.586544e+00	2.431282e-02
35020000	-4.390716e+03	-1.059935e+03	4.040406e+00	2.689837e+01	2.674419e-01	2.159975e+00	1.343406e-02	9.329472e-01	1.379589e-01	9.825696e-01	1.595493e+00	2.559863e-02
35040000	-4.381824e+03	-1.099720e+03	3.271175e+00	2.310677e+01	1.511628e-01	2.241124e+00	1.969675e-02	9.333474e-01	5.412432e-02	1.033482e+00	1.776176e+00	2.105049e-02
35060000	-4.378969e+03	-1.067731e+03	3.749282e+00	2.722102e+01	1.976744e-01	2.360985e+00	1.502307e-02	9.409231e-01	8.695360e-02	1.191924e+00	2.170417e+00	2.356120e-02
35080000	-4.404605e+03	-1.062981e+03	3.623171e+00	2.468707e+01	2.325581e-01	1.806403e+00	8.360589e-03	9.642549e-01	7.953576e-02	7.650025e-01	1.869925e+00	2.277038e-02
35100000	-4.383289e+03	-9.979186e+02	4.124393e+00	2.847453e+01	1.860465e-01	2.202801e+00	1.401904e-02	9.326629e-01	1.129150e-01	1.138632e+00	2.708790e+00	2.640698e-02
35120000	-4.385210e+03	-1.054183e+03	3.665717e+00	2.567566e+01	1.627907e-01	1.965080e+00	8.852522e-03	9.686583e-01	4.624355e-02	1.354501e+00	2.734337e+00	2.306609e-02
35140000	-4.376973e+03	-1.060244e+03	3.306489e+00	2.225420e+01	1.976744e-01	1.723996e+00	1.235703e-02	9.575492e-01	7.279890e-02	1.401438e+00	2.615960e+00	2.103462e-02
35160000	-4.392102e+03	-1.039120e+03	3.493087e+00	2.243975e+01	2.325581e-01	2.257768e+00	1.460084e-02	9.278700e-01	9.385035e-02	7.871271e-01	2.282990e+00	2.213951e-02
35180000	-4.400608e+03	-1.081762e+03	3.342247e+00	2.248477e+01	1.744186e-01	2.923502e+00	2.328261e-02	9.067424e-01	7.102757e-02	9.305806e-01	2.170410e+00	2.099092e-02
35200000	-4.402891e+03	-1.040185e+03	3.632317e+00	2.418213e+01	2.325581e-01	2.388235e+00	1.959819e-02	9.270117e-01	6.956774e-02	9.027964e-01	2.321155e+00	2.307519e-02
35220000	-4.377871e+03	-1.042842e+03	3.891528e+00	2.735249e+01	1.279070e-01	1.955033e+00	8.357590e-03	9.696232e-01	7.478023e-02	8.896390e-01	2.030386e+00	2.471099e-02
35240000	-4.389185e+03	-1.049354e+03	3.600289e+00	2.689536e+01	2.209302e-01	2.230888e+00	1.068622e-02	9.582027e-01	5.452443e-02	8.499455e-01	1.830645e+00	2.285734e-02
35260000	-4.397854e+03	-1.029140e+03	3.896458e+00	2.712342e+01	1.976744e-01	1.785055e+00	6.957667e-03	9.761751e-01	6.369426e-02	9.247573e-01	2.420030e+00	2.510711e-02
35280000	-4.385260e+03	-1.048106e+03	3.747916e+00	2.523912e+01	2.325581e-01	2.148259e+00	9.143064e-03	9.671018e-01	5.900863e-02	7.225784e-01	1.825966e+00	2.404779e-02
35300000	-4.418247e+03	-1.034034e+03	4.216223e+00	2.921567e+01	1.976744e-01	1.784731e+00	1.161107e-02	9.366570e-01	1.041871e-01	1.050958e+00	1.889063e+00	2.718066e-02
35320000	-4.390378e+03	-1.054092e+03	4.325825e+00	2.735463e+01	1.860465e-01	2.071612e+00	1.369369e-02	9.673412e-01	3.623040e-02	1.055191e+00	1.910156e+00	2.750457e-02
35340000	-4.388418e+03	-1.030485e+03	3.522783e+00	2.379049e+01	1.744186e-01	1.758005e+00	1.283663e-02	9.691356e-01	3.508479e-02	9.340524e-01	2.363545e+00	2.241273e-02
35360000	-4.378303e+03	-1.034352e+03	3.983180e+00	2.629294e+01	1.860465e-01	1.823070e+00	1.488901e-02	9.475900e-01	6.585016e-02	8.699064e-01	2.583579e+00	2.515300e-02
35380000	-4.395236e+03	-1.017866e+03	3.983256e+00	2.543484e+01	2.441860e-01	1.639957e+00	1.739203e-02	9.328345e-01	1.042710e-01	7.333512e-01	2.216245e+00	2.504800e-02
35400000	-4.409447e+03	-1.072509e+03	3.646945e+00	2.632499e+01	2.674419e-01	2.243400e+00	2.246847e-02	8.665317e-01	1.293758e-01	8.439660e-01	1.596705e+00	2.330919e-02
35420000	-4.401829e+03	-1.057749e+03	3.726204e+00	2.643627e+01	2.558140e-01	2.114772e+00	1.721597e-02	9.219866e-01	1.106928e-01	1.246541e+00	1.959412e+00	2.400229e-02
35440000	-4.384422e+03	-1.007371e+03	4.527367e+00	3.212163e+01	1.627907e-01	2.568870e+00	9.672765e-03	9.720541e-01	3.512769e-02	1.180219e+00	1.554949e+00	2.909687e-02
35460000	-4.395050e+03	-9.892626e+02	4.459063e+00	3.089905e+01	1.511628e-01	2.211773e+00	7.731431e-03	9.768496e-01	4.193830e-02	9.384926e-01	2.179201e+00	2.825977e-02
35480000	-4.395987e+03	-1.022353e+03	4.163585e+00	3.052117e+01	2.441860e-01	1.978734e+00	7.626682e-03	9.751876e-01	5.184285e-02	7.312026e-01	1.508119e+00	2.642025e-02
35500000	-4.420232e+03	-1.030069e+03	3.636336e+00	2.491081e+01	2.093023e-01	2.762624e+00	2.768425e-02	8.785985e-01	1.028186e-01	8.366275e-01	2.697144e+00	2.307020e-02
35520000	-4.402963e+03	-1.034897e+03	3.809573e+00	2.471799e+01	1.860465e-01	3.072279e+00	1.864990e-02	9.023870e-01	1.220964e-01	7.091896e-01	1.754413e+00	2.422578e-02
35540000	-4.391050e+03	-1.045625e+03	3.518029e+00	2.320247e+01	2.558140e-01	2.631428e+00	2.788203e-02	8.438908e-01	1.569061e-01	1.069209e+00	1.718185e+00	2.236639e-02
35560000	-4.388309e+03	-1.032679e+03	3.863077e+00	2.699942e+01	2.209302e-01	2.316328e+00	1.402549e-02	9.500576e-01	6.630452e-02	7.630948e-01	2.355742e+00	2.418755e-02
35580000	-4.413124e+03	-1.002234e+03	3.487753e+00	2.378817e+01	2.209302e-01	1.987756e+00	1.553077e-02	9.529379e-01	5.306780e-02	6.336113e-01	2.406838e+00	2.220588e-02
35600000	-4.405711e+03	-1.003871e+03	4.634368e+00	2.886456e+01	2.558140e-01	2.231017e+00	1.591887e-02	9.251527e-01	1.205513e-01	8.996539e-01	1.781000e+00	2.943591e-02
35620000	-4.390689e+03	-1.025001e+03	3.557889e+00	2.273643e+01	2.674419e-01	2.066552e+00	1.050791e-02	9.397100e-01	1.342115e-01	8.045052e-01	1.710708e+00	2.239632e-02
35640000	-4.398055e+03	-1.020578e+03	4.238430e+00	2.749269e+01	2.209302e-01	2.241214e+00	1.850879e-02	9.438574e-01	5.775810e-02	1.060522e+00	2.045378e+00	2.570731e-02
35660000	-4.388282e+03	-9.886575e+02	4.691504e+00	3.110353e+01	1.976744e-01	2.110725e+00	1.521740e-02	9.592116e-01	4.398555e-02	9.144692e-01	2.314517e+00	3.003092e-02
35680000	-4.407313e+03	-1.007515e+03	4.683466e+00	3.176785e+01	1.976744e-01	1.898114e+00	1.643769e-02	9.414613e-01	8.044115e-02	1.060581e+00	1.869078e+00	2.980071e-02
35700000	-4.362230e+03	-1.015003e+03	4.354673e+00	3.058608e+01	1.395349e-01	2.017756e+00	2.392288e-02	9.334299e-01	5.169042e-02	1.073245e+00	2.626343e+00	2.737768e-02
35720000	-4.383142e+03	-1.025892e+03	3.679432e+00	2.545924e+01	1.511628e-01	2.541917e+00	1.370534e-02	9.707151e-01	2.341256e-02	9.048926e-01	2.227522e+00	2.317284e-02
35740000	-4.399437e+03	-1.061734e+03	4.144279e+00	2.768154e+01	1.860465e-01	2.040792e+00	4.576222e-02	8.750192e-01	4.801957e-02	1.050937e+00	1.760229e+00	2.628010e-02
35760000	-4.406059e+03	-1.034114e+03	3.973581e+00	2.649315e+01	1.976744e-01	2.064337e+00	6.859854e-03	9.837758e-01	4.129997e-02	1.202337e+00	2.246501e+00	2.474365e-02
35780000	-4.397541e+03	-1.063791e+03	3.559286e+00	2.390632e+01	2.558140e-01	2.030499e+00	1.943043e-02	9.031914e-01	1.500529e-01	1.127896e+00	1.718532e+00	2.241421e-02
35800000	-4.380482e+03	-1.083986e+03	3.968772e+00	2.614390e+01	2.325581e-01	1.979543e+00	1.840762e-02	9.193556e-01	9.747270e-02	1.254880e+00	1.977139e+00	2.531817e-02
35820000	-4.413584e+03	-1.051049e+03	3.823957e+00	2.546279e+01	2.558140e-01	2.141448e+00	2.431646e-03	9.903308e-01	6.348058e-02	1.319213e+00	1.729119e+00	2.463870e-02
35840000	-4.393076e+03	-1.020969e+03	3.862436e+00	2.582212e+01	1.860465e-01	2.383980e+00	1.671476e-02	9.545189e-01	4.035169e-02	1.007994e+00	2.177385e+00	2.477762e-02
35860000	-4.403490e+03	-1.099092e+03	2.919521e+00	1.997058e+01	2.209302e-01	2.154733e+00	1.750114e-02	9.347083e-01	6.032129e-02	5.578609e-01	2.197797e+00	1.818859e-02
35880000	-4.401673e+03	-1.065344e+03	4.121670e+00	2.841943e+01	2.093023e-01	2.237950e+00	1.837996e-02	9.284357e-01	7.913977e-02	7.485758e-01	1.901918e+00	2.636980e-02
35900000	-4.372047e+03	-1.015382e+03	3.585544e+00	2.419113e+01	1.627907e-01	2.238166e+00	1.334302e-02	9.585177e-01	6.209452e-02	1.107259e+00	2.300957e+00	2.297374e-02
35920000	-4.365983e+03	-1.115051e+03	3.043506e+00	2.144428e+01	1.744186e-01	2.209365e+00	3.185473e-03	9.893441e-01	5.608535e-02	1.091400e+00	1.358424e+00	1.957138e-02
35940000	-4.371487e+03	-1.072910e+03	3.897346e+00	2.736734e+01	1.860465e-01	1.868242e+00	2.245115e-02	9.173627e-01	7.126033e-02	8.875876e-01	1.796512e+00	2.448054e-02
35960000	-4.375994e+03	-1.018107e+03	4.520138e+00	3.170858e+01	1.511628e-01	1.964860e+00	7.344909e-03	9.840130e-01	2.472662e-02	9.559351e-01	1.909645e+00	2.881678e-02
35980000	-4.395094e+03	-1.022062e+03	4.072525e+00	2.745898e+01	1.860465e-01	1.547789e+00	2.134542e-02	8.847388e-01	1.427883e-01	9.477436e-01	2.172298e+00	2.579164e-02
36000000	-4.409092e+03	-1.034594e+03	4.241178e+00	2.944968e+01	2.674419e-01	1.960797e+00	1.415272e-02	9.293377e-01	1.418082e-01	9.593765e-01	1.672938e+00	2.702951e-02
36020000	-4.410701e+03	-1.023533e+03	3.678892e+00	2.371211e+01	3.372093e-01	2.647558e+00	2.392527e-02	8.601179e-01	1.593845e-01	7.645234e-01	1.627539e+00	2.367594e-02
36040000	-4.412758e+03	-9.901912e+02	4.534542e+00	2.824746e+01	2.558140e-01	1.837355e+00	1.543570e-02	9.268440e-01	1.119727e-01	6.584292e-01	2.041003e+00	2.905364e-02
36060000	-4.381923e+03	-1.048275e+03	3.758024e+00	2.272955e+01	2.209302e-01	2.328682e+00	1.214393e-02	9.632406e-01	5.688933e-02	8.493518e-01	1.766894e+00	2.364475e-02
36080000	-4.395760e+03	-1.044253e+03	4.574515e+00	3.069328e+01	2.325581e-01	2.816168e+00	6.636059e-03	9.583779e-01	1.486184e-01	1.307995e+00	1.909291e+00	2.946890e-02
36100000	-4.395743e+03	-1.007850e+03	4.742563e+00	3.082772e+01	2.906977e-01	3.129410e+00	4.774808e-03	9.818120e-01	9.419332e-02	9.730245e-01	1.409746e+00	3.055151e-02
36120000	-4.396594e+03	-1.037339e+03	4.405498e+00	2.942955e+01	2.674419e-01	2.133190e+00	7.397334e-03	9.645694e-01	9.627893e-02	8.655618e-01	1.662107e+00	2.797156e-02
36140000	-4.409887e+03	-1.030610e+03	4.383163e+00	2.912649e+01	3.139535e-01	2.291190e+00	6.727884e-03	9.673278e-01	7.650165e-02	9.167275e-01	1.897539e+00	2.781037e-02
36160000	-4.401007e+03	-9.914566e+02	4.638768e+00	3.000698e+01	2.325581e-01	2.265725e+00	7.634556e-03	9.665677e-01	7.477012e-02	1.146022e+00	2.046260e+00	2.940918e-02
36180000	-4.409226e+03	-1.049918e+03	2.974964e+00	1.917332e+01	3.255814e-01	1.925767e+00	2.138429e-02	8.938640e-01	1.063968e-01	7.545166e-01	1.899864e+00	1.903413e-02
36200000	-4.399142e+03	-9.966623e+02	5.703677e+00	3.530077e+01	2.906977e-01	1.982118e+00	1.344919e-02	9.565137e-01	7.199099e-02	1.377824e+00	1.788542e+00	3.637507e-02
36220000	-4.380302e+03	-9.881329e+02	4.461479e+00	2.972340e+01	3.023256e-01	2.054551e+00	8.521839e-03	9.502582e-01	1.296873e-01	1.105039e+00	2.466197e+00	2.859665e-02
36240000	-4.398920e+03	-1.022244e+03	3.840044e+00	2.375134e+01	3.139535e-01	2.591629e+00	1.212481e-03	9.936661e-01	1.353199e-01	7.608861e-01	1.501986e+00	2.440880e-02
36260000	-4.385829e+03	-1.023981e+03	4.280912e+00	2.746879e+01	2.441860e-01	2.352043e+00	5.563387e-03	9.867107e-01	2.987435e-02	1.021264e+00	2.238403e+00	2.740433e-02
36280000	-4.419746e+03	-1.028958e+03	4.462447e+00	2.874423e+01	2.209302e-01	1.993108e+00	6.086159e-03	9.814786e-01	5.462881e-02	9.234104e-01	2.130731e+00	2.855451e-02
36300000	-4.387582e+03	-1.055988e+03	4.244795e+00	2.843767e+01	2.209302e-01	2.766672e+00	1.154003e-02	9.445607e-01	1.164874e-01	1.038412e+00	1.478024e+00	2.692294e-02
36320000	-4.381782e+03	-1.048999e+03	4.262366e+00	2.866934e+01	2.325581e-01	2.255946e+00	1.041735e-02	9.630126e-01	7.127564e-02	1.031927e+00	2.082671e+00	2.729217e-02
36340000	-4.404685e+03	-1.067840e+03	3.145482e+00	2.014370e+01	2.906977e-01	1.940182e+00	1.438055e-02	9.404442e-01	1.096221e-01	7.461199e-01	2.147788e+00	1.968924e-02
36360000	-4.399423e+03	-1.034432e+03	4.289501e+00	2.786910e+01	2.093023e-01	1.949846e+00	1.239512e-02	9.689296e-01	4.823635e-02	7.435885e-01	2.050655e+00	2.758707e-02
36380000	-4.399024e+03	-1.062668e+03	4.063108e+00	2.604636e+01	2.093023e-01	2.023454e+00	2.352906e-02	9.404760e-01	4.075921e-02	1.181304e+00	1.521449e+00	2.595299e-02
36400000	-4.409753e+03	-1.040265e+03	4.038912e+00	2.593416e+01	2.790698e-01	2.335734e+00	1.152135e-02	9.460612e-01	1.214768e-01	7.502077e-01	1.923721e+00	2.563540e-02
36420000	-4.392453e+03	-1.069607e+03	3.582125e+00	2.569668e+01	1.860465e-01	1.921514e+00	1.926495e-02	9.267297e-01	7.512238e-02	9.142635e-01	1.386676e+00	2.252742e-02
36440000	-4.410774e+03	-1.031232e+03	3.713708e+00	2.334068e+01	3.023256e-01	1.918679e+00	1.622443e-02	9.179998e-01	1.603656e-01	8.149145e-01	1.523680e+00	2.329246e-02
36460000	-4.380241e+03	-1.047275e+03	3.793976e+00	2.643316e+01	2.558140e-01	1.876811e+00	2.042352e-02	9.041745e-01	9.123097e-02	8.923080e-01	1.530746e+00	2.389522e-02
36480000	-4.402141e+03	-1.019384e+03	4.523719e+00	3.115985e+01	2.209302e-01	1.937971e+00	8.905904e-03	9.582432e-01	1.186182e-01	7.967292e-01	2.032634e+00	2.854078e-02
36500000	-4.376231e+03	-1.009255e+03	4.277395e+00	2.808192e+01	1.860465e-01	3.046374e+00	1.720082e-02	9.575047e-01	4.748860e-02	1.033753e+00	2.309300e+00	2.719152e-02
36520000	-4.392588e+03	-1.062157e+03	3.537265e+00	2.609207e+01	1.395349e-01	1.875840e+00	2.873959e-02	9.297529e-01	3.000572e-02	9.384244e-01	2.030987e+00	2.246657e-02
36540000	-4.420408e+03	-1.082354e+03	3.531380e+00	2.123010e+01	2.674419e-01	2.648756e+00	6.209220e-03	9.776413e-01	7.011934e-02	8.786536e-01	1.431744e+00	2.250018e-02
36560000	-4.380696e+03	-1.022323e+03	3.499246e+00	2.428127e+01	2.093023e-01	2.405098e+00	6.160793e-03	9.749352e-01	6.354085e-02	7.098460e-01	2.442194e+00	2.209275e-02
36580000	-4.371674e+03	-1.062480e+03	3.113738e+00	2.349146e+01	1.511628e-01	2.110102e+00	1.254520e-02	9.558782e-01	5.673433e-02	6.443327e-01	2.454529e+00	1.971711e-02
36600000	-4.398588e+03	-1.030603e+03	3.905366e+00	2.720409e+01	1.860465e-01	1.858751e+00	1.720982e-02	9.178008e-01	1.007155e-01	1.015150e+00	2.744465e+00	2.502225e-02
36620000	-4.419362e+03	-1.053780e+03	3.259164e+00	2.267138e+01	2.674419e-01	2.425479e+00	1.028529e-02	9.545465e-01	7.244139e-02	8.896125e-01	1.832210e+00	2.065859e-02
36640000	-4.414515e+03	-1.030618e+03	4.045823e+00	2.696860e+01	1.511628e-01	1.712695e+00	2.498246e-02	9.421223e-01	2.810326e-02	9.211257e-01	2.278718e+00	2.593587e-02
36660000	-4.408684e+03	-1.028373e+03	3.940226e+00	2.538491e+01	1.511628e-01	1.646716e+00	7.584125e-03	9.825472e-01	3.074953e-02	8.656343e-01	2.274124e+00	2.479873e-02
36680000	-4.389905e+03	-1.065209e+03	3.423945e+00	2.189950e+01	2.441860e-01	1.766664e+00	2.859413e-03	9.891941e-01	6.753724e-02	5.767654e-01	2.194314e+00	2.094766e-02
36700000	-4.384638e+03	-1.048047e+03	3.754445e+00	2.737583e+01	1.860465e-01	2.297492e+00	2.615150e-02	8.933285e-01	9.180352e-02	8.377378e-01	2.412765e+00	2.390741e-02
36720000	-4.387080e+03	-1.069670e+03	3.521414e+00	2.632436e+01	1.860465e-01	3.528648e+00	1.946330e-02	9.467553e-01	3.712201e-02	9.451500e-01	1.651160e+00	2.252249e-02
36740000	-4.378562e+03	-9.804288e+02	4.189230e+00	3.005915e+01	1.744186e-01	2.260909e+00	1.432077e-02	9.575615e-01	5.486983e-02	7.671486e-01	2.354007e+00	2.646325e-02
36760000	-4.391227e+03	-1.028783e+03	3.993177e+00	2.797875e+01	1.976744e-01	1.737644e+00	2.120285e-02	9.568227e-01	1.996425e-02	8.221296e-01	2.247277e+00	2.465156e-02
36780000	-4.404359e+03	-1.039139e+03	4.450060e+00	2.998335e+01	1.279070e-01	2.770704e+00	1.219088e-02	9.807864e-01	1.421512e-02	9.675875e-01	2.268638e+00	2.741837e-02
36800000	-4.393504e+03	-1.038972e+03	4.521278e+00	3.157054e+01	1.976744e-01	1.867025e+00	7.208425e-03	9.754190e-01	5.592234e-02	9.037908e-01	2.029007e+00	2.839797e-02
36820000	-4.378598e+03	-1.064714e+03	3.950826e+00	2.752218e+01	1.511628e-01	2.262776e+00	1.459503e-02	9.543728e-01	4.805605e-02	1.084100e+00	1.739407e+00	2.498748e-02
36840000	-4.384651e+03	-1.044911e+03	3.397692e+00	2.434970e+01	1.627907e-01	2.249216e+00	9.485557e-03	9.755718e-01	2.964200e-02	9.887189e-01	1.848125e+00	2.133620e-02
36860000	-4.389604e+03	-1.035443e+03	3.996009e+00	2.985699e+01	1.395349e-01	1.955401e+00	9.032491e-03	9.733220e-01	3.689253e-02	9.678652e-01	2.049520e+00	2.503130e-02
36880000	-4.371914e+03	-1.061036e+03	3.932525e+00	2.714843e+01	1.511628e-01	2.941589e+00	1.260603e-02	9.709804e-01	2.654400e-02	1.223587e+00	1.941309e+00	2.470592e-02
36900000	-4.390037e+03	-1.033731e+03	3.758543e+00	2.555466e+01	2.209302e-01	2.215403e+00	2.715574e-02	9.019354e-01	6.454639e-02	1.003711e+00	2.253256e+00	2.372425e-02
36920000	-4.396327e+03	-1.048469e+03	3.436853e+00	2.426152e+01	2.441860e-01	1.990076e+00	1.895132e-02	9.213479e-01	7.268024e-02	1.082736e+00	2.074740e+00	2.179462e-02
36940000	-4.352760e+03	-1.010913e+03	4.537122e+00	3.103862e+01	1.627907e-01	1.894031e+00	1.325668e-02	9.623599e-01	4.063371e-02	1.155789e+00	2.040224e+00	2.906384e-02
36960000	-4.398379e+03	-1.030839e+03	4.006831e+00	2.689810e+01	2.325581e-01	1.730534e+00	8.795533e-03	9.471609e-01	1.511157e-01	8.481637e-01	2.488907e+00	2.566379e-02
36980000	-4.364842e+03	-1.039898e+03	3.694372e+00	2.662185e+01	1.860465e-01	2.532199e+00	1.113096e-02	9.692014e-01	4.515167e-02	1.137896e+00	2.232515e+00	2.377848e-02
37000000	-4.371640e+03	-1.000760e+03	4.804687e+00	3.243108e+01	2.441860e-01	2.313721e+00	2.773304e-02	9.038668e-01	6.727283e-02	1.090815e+00	1.692991e+00	3.072924e-02
37020000	-4.377424e+03	-1.016038e+03	4.395940e+00	3.015549e+01	2.325581e-01	2.691829e+00	2.152910e-02	9.034019e-01	1.320543e-01	1.030559e+00	2.002872e+00	2.809651e-02
37040000	-4.403727e+03	-1.033738e+03	3.883049e+00	2.573165e+01	2.093023e-01	1.783137e+00	2.268878e-02	9.045108e-01	9.894925e-02	1.223338e+00	1.982380e+00	2.475338e-02
37060000	-4.366114e+03	-1.044787e+03	4.157641e+00	2.667756e+01	1.860465e-01	2.446123e+00	1.608681e-02	9.604429e-01	3.967653e-02	1.126797e+00	1.980622e+00	2.620657e-02
37080000	-4.408347e+03	-9.616731e+02	3.673197e+00	2.441237e+01	1.860465e-01	2.201238e+00	1.334379e-02	9.341393e-01	1.027911e-01	5.467842e-01	3.300614e+00	2.328395e-02
37100000	-4.405440e+03	-1.063385e+03	3.999094e+00	2.729980e+01	2.325581e-01	2.364142e+00	2.204820e-02	9.234906e-01	7.967800e-02	9.658704e-01	1.574274e+00	2.579911e-02
37120000	-4.391635e+03	-1.010134e+03	3.789272e+00	2.516710e+01	2.209302e-01	1.729981e+00	5.170511e-03	9.793218e-01	8.060056e-02	7.549661e-01	2.138446e+00	2.444163e-02
37140000	-4.380892e+03	-1.030411e+03	3.922605e+00	2.719606e+01	1.860465e-01	2.199645e+00	2.082545e-02	9.232300e-01	6.611942e-02	1.101879e+00	2.305229e+00	2.526748e-02
37160000	-4.377046e+03	-9.881020e+02	4.952177e+00	3.247599e+01	1.976744e-01	2.107922e+00	1.035513e-02	9.578211e-01	7.427234e-02	9.807876e-01	2.575650e+00	3.179205e-02
37180000	-4.396324e+03	-1.034246e+03	4.265960e+00	2.739003e+01	1.744186e-01	2.528090e+00	1.902101e-02	9.615792e-01	2.712024e-02	8.451642e-01	1.613244e+00	2.742320e-02
37200000	-4.423622e+03	-1.016632e+03	4.351092e+00	2.730286e+01	3.023256e-01	1.979397e+00	1.372654e-02	9.422596e-01	1.028415e-01	9.949052e-01	1.105432e+00	2.763961e-02
37220000	-4.392633e+03	-1.039533e+03	4.035048e+00	2.475444e+01	2.790698e-01	2.579109e+00	2.384498e-02	9.034845e-01	9.213371e-02	6.491433e-01	1.449562e+00	2.559452e-02
37240000	-4.390350e+03	-1.071665e+03	2.887517e+00	2.058419e+01	1.860465e-01	2.156083e+00	6.536688e-03	9.712863e-01	9.772231e-02	8.923719e-01	1.724099e+00	1.827423e-02
37260000	-4.411865e+03	-1.031652e+03	4.390610e+00	2.731209e+01	2.674419e-01	2.830076e+00	1.378263e-02	9.128323e-01	1.903716e-01	6.401789e-01	1.130252e+00	2.818636e-02
37280000	-4.408618e+03	-1.054134e+03	3.462611e+00	2.355140e+01	2.093023e-01	1.932055e+00	8.972326e-03	9.548251e-01	1.203818e-01	8.607790e-01	2.411073e+00	2.223219e-02
37300000	-4.408585e+03	-9.803718e+02	5.137616e+00	3.349547e+01	2.558140e-01	1.963639e+00	7.529605e-03	9.653492e-01	1.147356e-01	8.890324e-01	2.361261e+00	3.313388e-02
37320000	-4.383552e+03	-9.956266e+02	4.934782e+00	3.101557e+01	2.093023e-01	2.395037e+00	3.300487e-02	8.864931e-01	8.254719e-02	8.184174e-01	2.089462e+00	3.153177e-02
37340000	-4.396031e+03	-1.009851e+03	4.682098e+00	2.836897e+01	2.674419e-01	2.194529e+00	1.173745e-02	9.355229e-01	1.480393e-01	1.035261e+00	1.967821e+00	2.988631e-02
37360000	-4.402017e+03	-1.014884e+03	4.382515e+00	2.950631e+01	3.139535e-01	2.421633e+00	9.918073e-03	9.369400e-01	1.209762e-01	1.219946e+00	2.322937e+00	2.825360e-02
37380000	-4.389977e+03	-1.003529e+03	4.140805e+00	2.719920e+01	3.255814e-01	1.862260e+00	1.769511e-02	8.601106e-01	3.013972e-01	8.704349e-01	1.362900e+00	2.665985e-02
37400000	-4.399894e+03	-1.056185e+03	3.526824e+00	2.413801e+01	2.093023e-01	1.727309e+00	1.820237e-02	9.348165e-01	6.744632e-02	1.247197e+00	2.358145e+00	2.250149e-02
37420000	-4.383277e+03	-1.058102e+03	3.611716e+00	2.496236e+01	1.627907e-01	2.119251e+00	1.611155e-02	9.471150e-01	5.535432e-02	9.980414e-01	2.271148e+00	2.322408e-02
37440000	-4.385362e+03	-1.050642e+03	4.042829e+00	2.828428e+01	1.627907e-01	1.966559e+00	1.196791e-02	9.657232e-01	3.941272e-02	1.076712e+00	2.248109e+00	2.581402e-02
37460000	-4.387110e+03	-1.023389e+03	3.542782e+00	2.405858e+01	1.976744e-01	2.180669e+00	3.215696e-02	9.327151e-01	2.869700e-02	8.293942e-01	2.134171e+00	2.283729e-02
37480000	-4.392020e+03	-1.015711e+03	3.695237e+00	2.433191e+01	2.325581e-01	2.320865e+00	1.703305e-02	9.223348e-01	1.266576e-01	1.165290e+00	2.039863e+00	2.370857e-02
37500000	-4.396043e+03	-9.798557e+02	5.092847e+00	3.279222e+01	2.441860e-01	2.324522e+00	2.006725e-02	9.325690e-01	8.014353e-02	1.114519e+00	1.963094e+00	3.271262e-02
37520000	-4.385690e+03	-9.985485e+02	4.462835e+00	3.094704e+01	2.093023e-01	2.276854e+00	1.386566e-02	9.470852e-01	7.663036e-02	1.366320e+00	1.946123e+00	2.850226e-02
37540000	-4.389919e+03	-1.027740e+03	3.834884e+00	2.633931e+01	1.860465e-01	1.688201e+00	1.928622e-02	9.518937e-01	3.182140e-02	8.123262e-01	2.081541e+00	2.456837e-02
37560000	-4.373751e+03	-1.048159e+03	4.219771e+00	2.901380e+01	1.744186e-01	1.839939e+00	1.424117e-02	9.634520e-01	3.551783e-02	8.349102e-01	2.624937e+00	2.718333e-02
37580000	-4.395334e+03	-1.003779e+03	4.687831e+00	3.003775e+01	1.279070e-01	2.341587e+00	1.336006e-02	9.610674e-01	4.787031e-02	1.296595e+00	2.505033e+00	2.994933e-02
37600000	-4.374347e+03	-1.019223e+03	4.208543e+00	2.791092e+01	1.395349e-01	2.328578e+00	8.862784e-03	9.799130e-01	2.655506e-02	9.430584e-01	2.292743e+00	2.688469e-02
37620000	-4.400311e+03	-1.021989e+03	4.553101e+00	3.047309e+01	1.395349e-01	1.979243e+00	1.345529e-02	9.834535e-01	1.236252e-02	1.036869e+00	2.594607e+00	2.894319e-02
37640000	-4.394622e+03	-9.921045e+02	4.464196e+00	3.129821e+01	1.976744e-01	2.395186e+00	5.753476e-03	9.779386e-01	6.770150e-02	1.218633e+00	2.331085e+00	2.872243e-02
37660000	-4.380250e+03	-1.058885e+03	4.090371e+00	2.688728e+01	1.976744e-01	2.728850e+00	1.095768e-02	9.471557e-01	1.233646e-01	1.249780e+00	2.061836e+00	2.523327e-02
37680000	-4.372465e+03	-1.037872e+03	4.228288e+00	2.833490e+01	2.093023e-01	2.525016e+00	1.670847e-02	9.251632e-01	9.545614e-02	1.102053e+00	2.458981e+00	2.706302e-02
37700000	-4.380775e+03	-1.034621e+03	4.435621e+00	3.010342e+01	1.976744e-01	2.610301e+00	1.946443e-02	9.153608e-01	1.042385e-01	1.019154e+00	1.875241e+00	2.835230e-02
37720000	-4.384609e+03	-1.021978e+03	4.329308e+00	2.890515e+01	2.558140e-01	2.392977e+00	3.732903e-02	8.263685e-01	1.336828e-01	1.058651e+00	2.219000e+00	2.744231e-02
37740000	-4.382985e+03	-1.042520e+03	3.869961e+00	2.632746e+01	1.744186e-01	1.904386e+00	1.151125e-02	9.564273e-01	6.895297e-02	8.098918e-01	1.771883e+00	2.477185e-02
37760000	-4.396681e+03	-1.004440e+03	3.578354e+00	2.458329e+01	1.976744e-01	2.085724e+00	6.113318e-03	9.817219e-01	4.712778e-02	1.070942e+00	2.326657e+00	2.288225e-02
37780000	-4.385616e+03	-1.044584e+03	3.872728e+00	2.738782e+01	1.511628e-01	2.141495e+00	1.189014e-02	9.690404e-01	3.337431e-02	1.171091e+00	2.020490e+00	2.468201e-02
37800000	-4.373083e+03	-1.030505e+03	3.888771e+00	2.686155e+01	2.209302e-01	2.073805e+00	5.460284e-03	9.746176e-01	9.002843e-02	7.418770e-01	2.582166e+00	2.476584e-02
37820000	-4.407010e+03	-1.027072e+03	3.830580e+00	2.659140e+01	2.325581e-01	2.170964e+00	1.183783e-02	9.468192e-01	9.968283e-02	7.954488e-01	2.085398e+00	2.464747e-02
37840000	-4.377518e+03	-1.081144e+03	4.017905e+00	2.643458e+01	1.744186e-01	1.617169e+00	2.372130e-02	9.392872e-01	4.230100e-02	1.160702e+00	2.142124e+00	2.573480e-02
37860000	-4.413750e+03	-1.011784e+03	4.093230e+00	2.725096e+01	2.325581e-01	2.530268e+00	1.262285e-02	9.494337e-01	7.529227e-02	1.245125e+00	2.049131e+00	2.634629e-02
37880000	-4.400776e+03	-1.048610e+03	3.975398e+00	2.818433e+01	1.860465e-01	1.831091e+00	1.025160e-02	9.542186e-01	7.392335e-02	1.056597e+00	2.418231e+00	2.536451e-02
37900000	-4.393048e+03	-1.038802e+03	4.567748e+00	3.280444e+01	1.860465e-01	1.812795e+00	1.442592e-02	9.542999e-01	4.857562e-02	1.620299e+00	2.046670e+00	2.868413e-02
37920000	-4.383391e+03	-1.020587e+03	3.642882e+00	2.642490e+01	1.627907e-01	2.343803e+00	1.384918e-02	9.645822e-01	3.214493e-02	8.948319e-01	2.357505e+00	2.292714e-02
37940000	-4.366672e+03	-9.797656e+02	3.906410e+00	2.818343e+01	2.325581e-01	2.453996e+00	1.627619e-02	9.525783e-01	4.815441e-02	1.125990e+00	2.172531e+00	2.438570e-02
37960000	-4.389746e+03	-1.044464e+03	3.828255e+00	2.607138e+01	2.093023e-01	2.496505e+00	1.078442e-02	9.488223e-01	1.089877e-01	1.105531e+00	1.502820e+00	2.390015e-02
37980000	-4.376796e+03	-1.047112e+03	3.622085e+00	2.449065e+01	1.976744e-01	2.626649e+00	1.254079e-02	9.576283e-01	5.828362e-02	1.007962e+00	2.322246e+00	2.275820e-02
38000000	-4.412820e+03	-1.062469e+03	3.886346e+00	2.642221e+01	2.441860e-01	2.585322e+00	5.186613e-03	9.722089e-01	1.189429e-01	9.895909e-01	2.034811e+00	2.463689e-02
38020000	-4.389946e+03	-1.058456e+03	3.369535e+00	2.226766e+01	1.627907e-01	2.519600e+00	2.494011e-02	9.288265e-01	5.291738e-02	8.222148e-01	2.402789e+00	2.119366e-02
38040000	-4.397620e+03	-1.064699e+03	3.705067e+00	2.431773e+01	2.325581e-01	2.344975e+00	9.033753e-03	9.566265e-01	1.062780e-01	8.356590e-01	1.489450e+00	2.317002e-02
38060000	-4.415754e+03	-1.051909e+03	3.197179e+00	2.310625e+01	1.976744e-01	2.413601e+00	1.723628e-02	9.171763e-01	1.114438e-01	7.692276e-01	1.862475e+00	2.042855e-02
38080000	-4.386961e+03	-1.040651e+03	3.804330e+00	2.762993e+01	2.558140e-01	2.204103e+00	1.074261e-02	9.685817e-01	4.747308e-02	1.047661e+00	1.845193e+00	2.442546e-02
38100000	-4.393216e+03	-1.051499e+03	3.319551e+00	2.385758e+01	2.441860e-01	3.193542e+00	2.332493e-02	9.141723e-01	5.454126e-02	9.073952e-01	1.909819e+00	2.141412e-02
38120000	-4.389242e+03	-1.049556e+03	2.945559e+00	2.075362e+01	2.906977e-01	2.780358e+00	1.211177e-02	9.140641e-01	1.665400e-01	7.046787e-01	1.567718e+00	1.892147e-02
38140000	-4.393766e+03	-1.016618e+03	3.644931e+00	2.564078e+01	3.255814e-01	2.416034e+00	1.103365e-02	9.266643e-01	1.793653e-01	6.749790e-01	1.577293e+00	2.311391e-02
38160000	-4.383556e+03	-9.987294e+02	4.144459e+00	2.971935e+01	2.558140e-01	2.039735e+00	7.988934e-03	9.551603e-01	1.569669e-01	8.566225e-01	2.265420e+00	2.656649e-02
38180000	-4.374535e+03	-1.048352e+03	4.826355e+00	3.168594e+01	1.976744e-01	2.002417e+00	5.787609e-03	9.804135e-01	5.483633e-02	1.195323e+00	2.064591e+00	3.103496e-02
38200000	-4.383085e+03	-9.912863e+02	3.957838e+00	2.689643e+01	2.209302e-01	1.922471e+00	4.265995e-03	9.826812e-01	7.115842e-02	1.080081e+00	2.599722e+00	2.530757e-02
38220000	-4.404631e+03	-1.010618e+03	4.343147e+00	2.868130e+01	2.790698e-01	2.366931e+00	2.004804e-02	8.867543e-01	1.514599e-01	1.630641e+00	2.023590e+00	2.707012e-02
38240000	-4.366923e+03	-1.038563e+03	4.124122e+00	2.820502e+01	1.744186e-01	2.473882e+00	3.678811e-03	9.888215e-01	4.829483e-02	1.411482e+00	2.041596e+00	2.660704e-02
38260000	-4.396729e+03	-1.063185e+03	3.984911e+00	2.785092e+01	2.093023e-01	2.299126e+00	9.809788e-03	9.704667e-01	4.324576e-02	1.101513e+00	1.557844e+00	2.490731e-02
38280000	-4.384538e+03	-1.028071e+03	4.199709e+00	2.876663e+01	2.209302e-01	2.086976e+00	4.648792e-03	9.800924e-01	8.589286e-02	9.430884e-01	2.032455e+00	2.688297e-02
38300000	-4.387754e+03	-1.047567e+03	3.702641e+00	2.445991e+01	3.023256e-01	2.458155e+00	1.432805e-02	9.195406e-01	1.324181e-01	9.650298e-01	1.759744e+00	2.383042e-02
38320000	-4.376181e+03	-1.049062e+03	4.154648e+00	2.767353e+01	2.441860e-01	2.033095e+00	2.104925e-02	9.053164e-01	8.984728e-02	1.251179e+00	2.044515e+00	2.600848e-02
38340000	-4.394940e+03	-1.064621e+03	3.080977e+00	2.224604e+01	1.860465e-01	2.850167e+00	6.597223e-03	9.678796e-01	9.096066e-02	7.004433e-01	2.489182e+00	1.903110e-02
38360000	-4.399599e+03	-1.095199e+03	2.892091e+00	2.110625e+01	2.209302e-01	2.733902e+00	1.659742e-02	9.505814e-01	4.864982e-02	7.298690e-01	2.356300e+00	1.834238e-02
38380000	-4.373335e+03	-1.060370e+03	3.268225e+00	2.257550e+01	2.209302e-01	2.151045e+00	2.601872e-02	9.213472e-01	5.454415e-02	1.219026e+00	1.990197e+00	2.082083e-02
38400000	-4.383122e+03	-1.038575e+03	3.797862e+00	2.388520e+01	3.372093e-01	1.701476e+00	2.104490e-02	8.758390e-01	2.232392e-01	1.017033e+00	1.792580e+00	2.445083e-02
38420000	-4.383849e+03	-1.000277e+03	3.588552e+00	2.530070e+01	2.325581e-01	3.096304e+00	1.249981e-02	9.341352e-01	1.135952e-01	8.399855e-01	2.351586e+00	2.306057e-02
38440000	-4.380585e+03	-1.077753e+03	3.710798e+00	2.422836e+01	1.860465e-01	2.350416e+00	3.195380e-02	9.033937e-01	8.028036e-02	9.977014e-01	1.966849e+00	2.373301e-02
38460000	-4.394038e+03	-1.047057e+03	3.484026e+00	2.351064e+01	2.558140e-01	2.789375e+00	7.966228e-03	9.664223e-01	6.928631e-02	8.880237e-01	1.825478e+00	2.198941e-02
38480000	-4.381350e+03	-1.030991e+03	3.528497e+00	2.531027e+01	2.558140e-01	2.640303e+00	1.085026e-02	9.583548e-01	7.423967e-02	1.069350e+00	2.259726e+00	2.242107e-02
38500000	-4.400260e+03	-1.021384e+03	3.991865e+00	2.652062e+01	2.441860e-01	2.058642e+00	1.715506e-02	9.208376e-01	1.196099e-01	1.172148e+00	2.192853e+00	2.526408e-02
38520000	-4.395758e+03	-1.044698e+03	4.613489e+00	2.985027e+01	2.790698e-01	1.886790e+00	1.008960e-02	9.517105e-01	1.303065e-01	1.029034e+00	1.612779e+00	2.964264e-02
38540000	-4.427107e+03	-1.046376e+03	4.005514e+00	2.569333e+01	3.023256e-01	2.152753e+00	2.014818e-02	8.900665e-01	1.537697e-01	7.271747e-01	1.760941e+00	2.545425e-02
38560000	-4.392333e+03	-1.023281e+03	3.977012e+00	2.611801e+01	3.023256e-01	2.134231e+00	1.005476e-02	9.445984e-01	1.453474e-01	8.702835e-01	1.879208e+00	2.528848e-02
38580000	-4.414977e+03	-1.047699e+03	3.612105e+00	2.443502e+01	2.674419e-01	2.114279e+00	3.533688e-03	9.831797e-01	9.854366e-02	9.837857e-01	1.675083e+00	2.291696e-02
38600000	-4.415620e+03	-1.025075e+03	4.232601e+00	2.730723e+01	3.372093e-01	1.939201e+00	3.126034e-03	9.781891e-01	1.725218e-01	9.237971e-01	1.622548e+00	2.669767e-02
38620000	-4.400438e+03	-1.011830e+03	3.984368e+00	2.468420e+01	2.558140e-01	2.130783e+00	2.116351e-02	9.115280e-01	1.032379e-01	8.711192e-01	2.201197e+00	2.511475e-02
38640000	-4.410696e+03	-1.048236e+03	3.570757e+00	2.329903e+01	2.441860e-01	2.021582e+00	2.776975e-02	8.704557e-01	1.063979e-01	9.895385e-01	2.326606e+00	2.290011e-02
38660000	-4.389943e+03	-1.038382e+03	4.625443e+00	3.044573e+01	2.790698e-01	2.144105e+00	1.427674e-02	9.251927e-01	1.253806e-01	1.198538e+00	2.053041e+00	2.955251e-02
38680000	-4.386501e+03	-1.017553e+03	4.719685e+00	3.094653e+01	2.209302e-01	1.992476e+00	8.897913e-03	9.594459e-01	1.006138e-01	1.176611e+00	2.026549e+00	3.042488e-02
38700000	-4.381350e+03	-1.048051e+03	4.611460e+00	3.104571e+01	1.976744e-01	2.151100e+00	1.842373e-02	9.260881e-01	8.023104e-02	1.290558e+00	1.738890e+00	2.931620e-02
38720000	-4.392985e+03	-1.026355e+03	4.017909e+00	2.748830e+01	1.860465e-01	2.319484e+00	1.460349e-02	9.473589e-01	7.619938e-02	9.269298e-01	2.565237e+00	2.563518e-02
38740000	-4.422643e+03	-1.029852e+03	3.623877e+00	2.353185e+01	2.209302e-01	1.470171e+00	2.017865e-02	9.202625e-01	8.471318e-02	5.689080e-01	2.396888e+00	2.320615e-02
38760000	-4.399310e+03	-1.021280e+03	3.722826e+00	2.572572e+01	2.558140e-01	2.428731e+00	1.853562e-02	8.866842e-01	1.789560e-01	6.165238e-01	2.536875e+00	2.399258e-02
38780000	-4.394709e+03	-1.049259e+03	4.273506e+00	2.829567e+01	2.674419e-01	2.357494e+00	1.301074e-02	9.402953e-01	1.129147e-01	9.162936e-01	1.885283e+00	2.718699e-02
38800000	-4.417503e+03	-9.975001e+02	4.456886e+00	2.776763e+01	3.023256e-01	2.279525e+00	2.522099e-02	8.853231e-01	1.061515e-01	9.173796e-01	1.696725e+00	2.872577e-02
38820000	-4.410369e+03	-1.052749e+03	3.612971e+00	2.341727e+01	2.790698e-01	2.369324e+00	3.694244e-02	8.432465e-01	1.023425e-01	7.301836e-01	1.572873e+00	2.318624e-02
38840000	-4.395118e+03	-1.089097e+03	3.801020e+00	2.718756e+01	1.976744e-01	2.072047e+00	2.448566e-02	9.143413e-01	7.984490e-02	9.868848e-01	1.496275e+00	2.419480e-02
38860000	-4.428541e+03	-1.009917e+03	4.323657e+00	2.689277e+01	2.906977e-01	2.522098e+00	1.282200e-02	9.358966e-01	1.360562e-01	7.960299e-01	2.326689e+00	2.732187e-02
38880000	-4.393814e+03	-1.035899e+03	3.894122e+00	2.470693e+01	2.790698e-01	2.138231e+00	1.202137e-02	9.397102e-01	1.092527e-01	6.867109e-01	2.607502e+00	2.468847e-02
38900000	-4.394889e+03	-1.017307e+03	3.451184e+00	2.074578e+01	2.674419e-01	1.657072e+00	2.138330e-02	8.827059e-01	1.782062e-01	6.932253e-01	2.868757e+00	2.201953e-02
38920000	-4.397530e+03	-1.017385e+03	4.131161e+00	2.604877e+01	2.325581e-01	2.428275e+00	1.382187e-02	9.618822e-01	4.609581e-02	8.865852e-01	2.256588e+00	2.620644e-02
38940000	-4.405776e+03	-1.011177e+03	4.219523e+00	2.846334e+01	3.139535e-01	2.052527e+00	2.429143e-02	8.936915e-01	9.434898e-02	9.187234e-01	2.032919e+00	2.673133e-02
38960000	-4.398888e+03	-1.034686e+03	3.273899e+00	2.343471e+01	1.976744e-01	1.797615e+00	1.619168e-02	9.681587e-01	2.467182e-02	6.236410e-01	1.850197e+00	1.993692e-02
38980000	-4.389691e+03	-1.032842e+03	4.004825e+00	2.478899e+01	1.976744e-01	2.837683e+00	1.301368e-02	9.454479e-01	1.019488e-01	6.729513e-01	1.939879e+00	2.526920e-02
39000000	-4.383784e+03	-1.050754e+03	3.919468e+00	2.594731e+01	1.395349e-01	2.416729e+00	9.644220e-03	9.661901e-01	5.481804e-02	8.807258e-01	2.000474e+00	2.456950e-02
39020000	-4.377093e+03	-1.073369e+03	3.498684e+00	2.342489e+01	1.860465e-01	1.986766e+00	1.869631e-02	9.399023e-01	6.194012e-02	8.621843e-01	1.516939e+00	2.109572e-02
39040000	-4.372610e+03	-1.025743e+03	4.128570e+00	2.953375e+01	1.976744e-01	1.816838e+00	1.188786e-02	9.485398e-01	7.852319e-02	1.284919e+00	2.151201e+00	2.533122e-02
39060000	-4.396436e+03	-1.044985e+03	4.073256e+00	2.766760e+01	1.860465e-01	2.255366e+00	1.728995e-02	9.391829e-01	5.173457e-02	1.137223e+00	1.960833e+00	2.498944e-02
39080000	-4.394408e+03	-1.084387e+03	3.153830e+00	2.182712e+01	1.627907e-01	2.676191e+00	1.458444e-02	9.570396e-01	3.679765e-02	9.199684e-01	2.131007e+00	1.917164e-02
39100000	-4.400831e+03	-9.940706e+02	4.792996e+00	3.124714e+01	2.790698e-01	2.376228e+00	9.505621e-03	9.456957e-01	1.455702e-01	7.663869e-01	1.462916e+00	3.087471e-02
39120000	-4.396313e+03	-1.051889e+03	3.665406e+00	2.487892e+01	2.674419e-01	2.779837e+00	4.637105e-03	9.792195e-01	9.506044e-02	7.458781e-01	2.233033e+00	2.353564e-02
39140000	-4.379502e+03	-1.058377e+03	4.224387e+00	2.937772e+01	2.674419e-01	2.286301e+00	9.464608e-03	9.579523e-01	5.887931e-02	8.434096e-01	1.269987e+00	2.717877e-02
39160000	-4.392478e+03	-1.070977e+03	3.303872e+00	2.251513e+01	2.325581e-01	2.182383e+00	5.616961e-03	9.814842e-01	4.981402e-02	7.486646e-01	1.576044e+00	2.121739e-02
39180000	-4.396476e+03	-1.064660e+03	3.736390e+00	2.722858e+01	1.976744e-01	2.540664e+00	4.178338e-03	9.798368e-01	9.588201e-02	1.249864e+00	2.323627e+00	2.407553e-02
39200000	-4.401174e+03	-1.070451e+03	2.839118e+00	1.952987e+01	2.325581e-01	3.365733e+00	1.889000e-03	9.938419e-01	4.296838e-02	8.017456e-01	1.786471e+00	1.770276e-02
39220000	-4.380770e+03	-1.019173e+03	3.819434e+00	2.681628e+01	2.790698e-01	2.024336e+00	1.863820e-03	9.913405e-01	9.328585e-02	7.297083e-01	1.607930e+00	2.368118e-02
39240000	-4.398821e+03	-1.082808e+03	3.547434e+00	2.367429e+01	2.325581e-01	2.372693e+00	2.063929e-02	9.214463e-01	8.516596e-02	1.039219e+00	1.454201e+00	2.240799e-02
39260000	-4.411265e+03	-1.011684e+03	3.737397e+00	2.451993e+01	2.558140e-01	2.674313e+00	1.788681e-02	9.185636e-01	1.066887e-01	7.241634e-01	1.681482e+00	2.364924e-02
39280000	-4.418316e+03	-1.039863e+03	3.583624e+00	2.373230e+01	2.441860e-01	2.631344e+00	2.100150e-02	8.994144e-01	1.300046e-01	8.363884e-01	2.210044e+00	2.249098e-02
39300000	-4.390144e+03	-1.037435e+03	3.079266e+00	2.186212e+01	1.744186e-01	2.471133e+00	1.413898e-02	9.539753e-01	4.886414e-02	9.505480e-01	1.896813e+00	1.947778e-02
39320000	-4.397022e+03	-1.092345e+03	3.221674e+00	2.307870e+01	1.627907e-01	2.168534e+00	1.167133e-02	9.445318e-01	1.089985e-01	8.219518e-01	1.835533e+00	2.042952e-02
39340000	-4.391766e+03	-1.039014e+03	4.142423e+00	2.594750e+01	1.976744e-01	2.652861e+00	8.031109e-03	9.797870e-01	4.443906e-02	8.424850e-01	1.756878e+00	2.630004e-02
39360000	-4.392477e+03	-1.031365e+03	3.335967e+00	2.204737e+01	2.441860e-01	2.423598e+00	5.693725e-03	9.745221e-01	7.517085e-02	9.059401e-01	1.685936e+00	2.146419e-02
39380000	-4.389081e+03	-1.035074e+03	4.002655e+00	2.630355e+01	1.976744e-01	2.133084e+00	6.568313e-03	9.841391e-01	2.701058e-02	6.859727e-01	2.030276e+00	2.576149e-02
39400000	-4.374436e+03	-1.025567e+03	3.834697e+00	2.349184e+01	2.906977e-01	1.786545e+00	6.795314e-03	9.640749e-01	1.284704e-01	7.658321e-01	1.670384e+00	2.427088e-02
39420000	-4.401208e+03	-1.015623e+03	4.419794e+00	2.816956e+01	2.093023e-01	2.400503e+00	1.415960e-02	9.368446e-01	9.972992e-02	7.939749e-01	2.229248e+00	2.800325e-02
39440000	-4.396996e+03	-1.058576e+03	3.717341e+00	2.444766e+01	2.093023e-01	2.525743e+00	2.390861e-02	9.326752e-01	4.325470e-02	5.862219e-01	1.780321e+00	2.317505e-02
39460000	-4.378467e+03	-1.008896e+03	4.551989e+00	3.014504e+01	1.627907e-01	2.411582e+00	6.167845e-03	9.822151e-01	4.799919e-02	1.354008e+00	2.077634e+00	2.931731e-02
39480000	-4.379620e+03	-1.030949e+03	4.315075e+00	2.889740e+01	2.209302e-01	2.401190e+00	4.224324e-03	9.774924e-01	1.321782e-01	1.473831e+00	1.740170e+00	2.780904e-02
39500000	-4.391291e+03	-1.041771e+03	3.855902e+00	2.621251e+01	2.209302e-01	2.670566e+00	1.135866e-02	9.230106e-01	1.803369e-01	1.179972e+00	1.966731e+00	2.482437e-02
39520000	-4.406337e+03	-1.074480e+03	3.350618e+00	2.274570e+01	2.093023e-01	2.644214e+00	1.393605e-03	9.953314e-01	7.527662e-02	8.972419e-01	1.833492e+00	2.159727e-02
39540000	-4.373987e+03	-1.000902e+03	4.402972e+00	2.975173e+01	2.209302e-01	1.988347e+00	1.239791e-02	9.565274e-01	7.304868e-02	9.854336e-01	1.849759e+00	2.820918e-02
39560000	-4.414365e+03	-1.011908e+03	4.119177e+00	2.952771e+01	1.395349e-01	2.494252e+00	6.755065e-03	9.672143e-01	9.012317e-02	6.897628e-01	2.539823e+00	2.647675e-02
39580000	-4.398208e+03	-1.048209e+03	3.673853e+00	2.777056e+01	1.511628e-01	1.732985e+00	1.902913e-02	9.314202e-01	4.727650e-02	9.248667e-01	2.733033e+00	2.369025e-02
39600000	-4.376149e+03	-1.065574e+03	3.305037e+00	2.220283e+01	1.976744e-01	2.240084e+00	1.274784e-02	9.497635e-01	8.501136e-02	8.992714e-01	2.327027e+00	2.120848e-02
39620000	-4.404993e+03	-1.038181e+03	4.458339e+00	2.968022e+01	2.674419e-01	1.726580e+00	1.719280e-03	9.909408e-01	1.238638e-01	8.228836e-01	1.651891e+00	2.780990e-02
39640000	-4.364583e+03	-1.074649e+03	3.235649e+00	2.338606e+01	1.860465e-01	2.085569e+00	5.387931e-03	9.748110e-01	7.769580e-02	1.092893e+00	2.039439e+00	2.075482e-02
39660000	-4.359702e+03	-1.056217e+03	4.338683e+00	3.157660e+01	1.744186e-01	2.625059e+00	4.421519e-03	9.869852e-01	3.294150e-02	1.099853e+00	1.815122e+00	2.778911e-02
39680000	-4.385608e+03	-1.049065e+03	3.898446e+00	2.633348e+01	2.209302e-01	1.899392e+00	1.240335e-02	9.530929e-01	7.290851e-02	8.779603e-01	2.683854e+00	2.420909e-02
39700000	-4.371771e+03	-1.036609e+03	4.298923e+00	2.934130e+01	2.093023e-01	1.889404e+00	5.390912e-03	9.724994e-01	1.024843e-01	1.083191e+00	1.782490e+00	2.745143e-02
39720000	-4.390258e+03	-1.055555e+03	3.760800e+00	2.508590e+01	2.441860e-01	2.066523e+00	1.439932e-02	9.457771e-01	5.738610e-02	7.214985e-01	1.897887e+00	2.289913e-02
39740000	-4.371817e+03	-1.030713e+03	3.936524e+00	2.520991e+01	2.441860e-01	2.166174e+00	1.713087e-02	9.345368e-01	9.521037e-02	6.891541e-01	2.059481e+00	2.445284e-02
39760000	-4.406954e+03	-1.023545e+03	4.377222e+00	2.997672e+01	2.674419e-01	2.020573e+00	2.161061e-02	8.692952e-01	1.846601e-01	7.820542e-01	2.043706e+00	2.817139e-02
39780000	-4.374465e+03	-1.055070e+03	3.695938e+00	2.646206e+01	1.744186e-01	2.050506e+00	1.845436e-02	9.377054e-01	5.914743e-02	9.502192e-01	1.936464e+00	2.346927e-02
39800000	-4.388498e+03	-1.075221e+03	3.501450e+00	2.438978e+01	2.441860e-01	2.176023e+00	1.241097e-02	9.352031e-01	1.217785e-01	8.028624e-01	1.707131e+00	2.189756e-02
39820000	-4.397293e+03	-1.034572e+03	3.497642e+00	2.485750e+01	2.558140e-01	1.861665e+00	6.199509e-03	9.715912e-01	8.386642e-02	7.713573e-01	2.062118e+00	2.255802e-02
39840000	-4.402787e+03	-1.065713e+03	3.428999e+00	2.492361e+01	2.093023e-01	2.690860e+00	1.702978e-02	9.101758e-01	1.073873e-01	8.486614e-01	1.956027e+00	2.188195e-02
39860000	-4.382795e+03	-1.021847e+03	4.387987e+00	2.927975e+01	1.744186e-01	1.991596e+00	3.000254e-02	9.009281e-01	7.947847e-02	1.129050e+00	2.061230e+00	2.803689e-02
39880000	-4.395869e+03	-1.031847e+03	4.002016e+00	2.676530e+01	2.093023e-01	1.844637e+00	1.956917e-02	9.525086e-01	2.869204e-02	1.039531e+00	2.034932e+00	2.543898e-02
39900000	-4.374102e+03	-1.048218e+03	3.958169e+00	2.643384e+01	1.627907e-01	2.378391e+00	1.895849e-02	9.279006e-01	6.461964e-02	9.350810e-01	1.970041e+00	2.482312e-02
39920000	-4.391692e+03	-1.065224e+03	3.112561e+00	2.190888e+01	1.976744e-01	2.347525e+00	1.379910e-02	9.545701e-01	4.933471e-02	9.095037e-01	1.543206e+00	1.951428e-02
39940000	-4.399772e+03	-1.050469e+03	3.598318e+00	2.551693e+01	1.976744e-01	2.214800e+00	2.636900e-02	8.949756e-01	6.074591e-02	9.001327e-01	2.268373e+00	2.235758e-02
[truncated: 8,003 more rows]
