# Supplementary material for: The rapid evolution of lungfish durophagy
Source: Nat Commun. 2022 May 2;13:2390. doi: 10.1038/s41467-022-30091-3 (PMC9061808; doi:10.1038/s41467-022-30091-3)
Supplement: Supplementary file 5 — Supplementary Software [file 41467_2022_30091_MOESM5_ESM.zip › Supplementary Software/MrBayes_tip_dating_analyses/2_partitions_constraint_IGR/constraint_partition_IGR.log]

                            MrBayes 3.2.7b x86_64

                      (Bayesian Analysis of Phylogeny)

                             (Parallel version)
                         (8 processors available)

              Distributed under the GNU General Public License


               Type "help" or "help <command>" for information
                     on the commands that are available.

                   Type "about" for authorship and general
                       information about the program.


   Executing file "Cui_2021.nex"
   UNIX line termination
   Longest line length = 1854
   Parsing file
   Reading data block
      Allocated taxon set
      Allocated matrix
      Defining new matrix with 88 taxa and 277 characters
      Data is Standard
      Gaps coded as -
      Missing data coded as ?
      WARNING: MrBayes does not support 'symbols' specification; default symbols assumed
      Taxon  1 -> Guiyu_oneris
      Taxon  2 -> Adololopas_moyasmithae
      Taxon  3 -> Adelargo_schultzei
      Taxon  4 -> Amadeodipterus_kencampbelli
      Taxon  5 -> Andreyevichthys_epitomus
      Taxon  6 -> Archaeonectes_pertusus
      Taxon  7 -> Asthenorhynchus_meemannae
      Taxon  8 -> Barwickia_downunda
      Taxon  9 -> Chirodipterus_australis
      Taxon 10 -> Chirodipterus_onawayensis
      Taxon 11 -> Dipterus_valenciennesi
      Taxon 12 -> Chirodipterus_wildungensis
      Taxon 13 -> Chirodipterus_liangchengi
      Taxon 14 -> Dipnorhynchus_cathlesae
      Taxon 15 -> Dipnorhynchus_sussmilchi
      Taxon 16 -> Dipnorhynchus_kiandrensis
      Taxon 17 -> Dipnorhynchus_kurikae
      Taxon 18 -> Eoctenodus_microsoma
      Taxon 19 -> Fleurantia_denticulata
      Taxon 20 -> Gogodipterus_paddyensis
      Taxon 21 -> Griphognathus_minutidens
      Taxon 22 -> Griphognathus_sculpta
      Taxon 23 -> Griphognathus_whitei
      Taxon 24 -> Grossipterus_crassus
      Taxon 25 -> Holodipterus_elderae
      Taxon 26 -> Holodipterus_gogoensis
      Taxon 27 -> Howidipterus_donnae
      Taxon 28 -> Ichnomylax_kurnai
      Taxon 29 -> Iowadipterus_halli
      Taxon 30 -> Jarvikia_arctica
      Taxon 31 -> Jessenia_concentrica
      Taxon 32 -> Melanognathus_canadensis
      Taxon 33 -> Nielsenia_nordica
      Taxon 34 -> Oervigia_nordica
      Taxon 35 -> Orlovichthys_limnatis
      Taxon 36 -> Palaeodaphus_insignis
      Taxon 37 -> Pentlandia_macroptera
      Taxon 38 -> Phaneropleuron_andersoni
      Taxon 39 -> Pillararhynchus_longi
      Taxon 40 -> Robinsondipterus_longi
      Taxon 41 -> Scaumenacia_curta
      Taxon 42 -> Soederberghia_groenlandica
      Taxon 43 -> Sorbitorhynchus_deleaskitus
      Taxon 44 -> Speonesydrion_iani
      Taxon 45 -> Stomiahykus_thlaodus
      Taxon 46 -> Tarachomylax_oepiki
      Taxon 47 -> Uranolophus_wyomingensis
      Taxon 48 -> Conchopoma_gadiforme
      Taxon 49 -> Delatitia_breviceps
      Taxon 50 -> Uronemus_splendens
      Taxon 51 -> Gnathorhiza_serrata
      Taxon 52 -> Megapleuron_zangerli
      Taxon 53 -> Palaeophichthys_parvulus
      Taxon 54 -> Parasagenodus_sibiricus
      Taxon 55 -> Sagenodus_inaequalis
      Taxon 56 -> Straitonia_waterstoni
      Taxon 57 -> Tranodis_castrensis
      Taxon 58 -> Ctenodus
      Taxon 59 -> Xylognathus_macrustenus
      Taxon 60 -> Limanichthys_fraseri
      Taxon 61 -> Apatorhynchus_opistheretmus
      Taxon 62 -> Erikia_jarviki
      Taxon 63 -> Dipnotuberculus_gnathodus
      Taxon 64 -> Cathlorhynchus_trismodipterus
      Taxon 65 -> Harajicadipterus_youngi
      Taxon 66 -> Xeradipterus_hatcheri
      Taxon 67 -> Rhinodipterus_ulrichi
      Taxon 68 -> Rhinodipterus_kimberleyensis
      Taxon 69 -> Rhinodipterus_secans
      Taxon 70 -> Westollrhynchus_lehmanni
      Taxon 71 -> Rhynchodipterus_elginensis
      Taxon 72 -> Persephonichthys
      Taxon 73 -> Celsiodon
      Taxon 74 -> Sinodipterus_beibei
      Taxon 75 -> Porolepis
      Taxon 76 -> Durialepis
      Taxon 77 -> Glyptolepis
      Taxon 78 -> Holoptychius
      Taxon 79 -> Laccognathus
      Taxon 80 -> Nasogaluakus_chorni
      Taxon 81 -> Quebecius_quebecensis
      Taxon 82 -> Psarolepis
      Taxon 83 -> Youngolepis
      Taxon 84 -> Powichthys
      Taxon 85 -> Diabolepis_speratus
      Taxon 86 -> Meemannia
      Taxon 87 -> Raynerius_splendens
      Taxon 88 -> Cheirolepis
      Successfully read matrix
      Matrix contains polymorphisms, interpreted as ambiguity
      Setting default partition (does not divide up characters)
      Setting model defaults
      Seed (for generating default start values) = 1636328141
      WARNING: There are 5 characters incompatible with the specified
               coding bias. These characters will be excluded.
      Setting output file names to "Cui_2021.nex.run<i>.<p|t>"
   Reading mrbayes block
      Setting autoclose to yes
      Setting nowarnings to yes
      Setting userlevel to Developer
      WARNING: There are 5 characters incompatible with the specified
               coding bias. These characters will be excluded.
      Defining charset called 'Dermal_bones_of_the_skull'
      Defining charset called 'Oral_part'
      Defining partition called 'morpho'
      Setting morpho as the partition, dividing characters into 2 parts.
      Setting model defaults
      Seed (for generating default start values) = 215687690
      WARNING: There are 3 characters incompatible with the specified
               coding bias. These characters will be excluded.
      WARNING: There are 2 characters incompatible with the specified
               coding bias. These characters will be excluded.
      Setting characters to ordered
      Ctype was applied to 5 standard characters
      Enabling Coding Variable for partition 1
      Enabling Coding Variable for partition 2
      Setting Rates to Gamma for partition 1
      Setting Rates to Gamma for partition 2
      Successfully set likelihood model parameters to all
         applicable data partitions 
      WARNING: There are 3 characters incompatible with the specified
               coding bias. These characters will be excluded.
      WARNING: There are 2 characters incompatible with the specified
               coding bias. These characters will be excluded.
      Unlinking
      WARNING: There are 3 characters incompatible with the specified
               coding bias. These characters will be excluded.
      WARNING: There are 2 characters incompatible with the specified
               coding bias. These characters will be excluded.
      Setting Clockratepr to Exponential(40.00)
      Setting Clockratepr to Exponential(40.00)
      Successfully set prior model parameters to all
      applicable data partitions 
      WARNING: There are 3 characters incompatible with the specified
               coding bias. These characters will be excluded.
      WARNING: There are 2 characters incompatible with the specified
               coding bias. These characters will be excluded.
      Setting Clockvarpr to IGR for partition 1
      Setting Clockvarpr to IGR for partition 2
      Successfully set prior model parameters to all
      applicable data partitions 
      WARNING: There are 3 characters incompatible with the specified
               coding bias. These characters will be excluded.
      WARNING: There are 2 characters incompatible with the specified
               coding bias. These characters will be excluded.
      Setting IGRvarpr to Exponential(1.00) for partition 1
      Setting IGRvarpr to Exponential(1.00) for partition 2
      Successfully set prior model parameters to all
      applicable data partitions 
      WARNING: There are 3 characters incompatible with the specified
               coding bias. These characters will be excluded.
      WARNING: There are 2 characters incompatible with the specified
               coding bias. These characters will be excluded.
      Defining constraint called 'node1'
      Defining constraint called 'node2'
      Defining constraint called 'node3'
      Defining constraint called 'node4'
      Defining constraint called 'node5'
      Defining constraint called 'node6'
      Defining constraint called 'node7'
      Defining constraint called 'node8'
      Defining constraint called 'node9'
      Defining constraint called 'node10'
      Defining constraint called 'node11'
      Defining constraint called 'node12'
      Defining constraint called 'node13'
      Defining constraint called 'node14'
      Defining constraint called 'node15'
      Defining constraint called 'node16'
      Defining constraint called 'node17'
      Defining constraint called 'node18'
      Defining constraint called 'node19'
      Defining constraint called 'node20'
      Defining constraint called 'node21'
      Defining constraint called 'node22'
      Defining constraint called 'node23'
      Defining constraint called 'node24'
      Defining constraint called 'node25'
      Defining constraint called 'node26'
      Defining constraint called 'node27'
      Defining constraint called 'node28'
      Defining constraint called 'node29'
      Defining constraint called 'node30'
      Defining constraint called 'node31'
      Defining constraint called 'node32'
      Defining constraint called 'node33'
      Defining constraint called 'node34'
      Defining constraint called 'node35'
      Defining constraint called 'node36'
      Defining constraint called 'node37'
      Defining constraint called 'node38'
      Defining constraint called 'node39'
      Defining constraint called 'node40'
      Defining constraint called 'node41'
      Defining constraint called 'node42'
      Defining constraint called 'node43'
      Defining constraint called 'node44'
      Defining constraint called 'node45'
      Defining constraint called 'node46'
      Defining constraint called 'node47'
      Defining constraint called 'node48'
      Defining constraint called 'node49'
      Defining constraint called 'node50'
      Defining constraint called 'node51'
      Defining constraint called 'node52'
      Defining constraint called 'node53'
      Defining constraint called 'node54'
      Defining constraint called 'node55'
      Setting age of taxon 'Conchopoma_gadiforme' to Fixed(0.00)
      Setting age of taxon 'Gnathorhiza_serrata' to Fixed(0.00)
      Setting age of taxon 'Persephonichthys' to Uniform(20.57,25.95)
      Setting age of taxon 'Ctenodus' to Uniform(25.95,85.95)
      Setting age of taxon 'Sagenodus_inaequalis' to Uniform(25.95,50.25)
      Setting age of taxon 'Palaeophichthys_parvulus' to Uniform(34.05,42.25)
      Setting age of taxon 'Megapleuron_zangerli' to Uniform(34.05,42.25)
      Setting age of taxon 'Tranodis_castrensis' to Uniform(50.25,57.95)
      Setting age of taxon 'Uronemus_splendens' to Uniform(50.25,73.75)
      Setting age of taxon 'Straitonia_waterstoni' to Uniform(57.95,73.75)
      Setting age of taxon 'Delatitia_breviceps' to Uniform(73.75,85.95)
      Setting age of taxon 'Limanichthys_fraseri' to Uniform(73.75,85.95)
      Setting age of taxon 'Xylognathus_macrustenus' to Uniform(73.75,85.95)
      Setting age of taxon 'Parasagenodus_sibiricus' to Uniform(73.75,85.95)
      Setting age of taxon 'Phaneropleuron_andersoni' to Uniform(85.95,99.25)
      Setting age of taxon 'Rhynchodipterus_elginensis' to Uniform(85.95,99.25)
      Setting age of taxon 'Apatorhynchus_opistheretmus' to Uniform(85.95,99.25)
      Setting age of taxon 'Jarvikia_arctica' to Uniform(85.95,99.25)
      Setting age of taxon 'Nielsenia_nordica' to Uniform(85.95,99.25)
      Setting age of taxon 'Holoptychius' to Uniform(85.95,109.75)
      Setting age of taxon 'Adelargo_schultzei' to Uniform(85.95,99.25)
      Setting age of taxon 'Celsiodon' to Uniform(85.95,99.25)
      Setting age of taxon 'Oervigia_nordica' to Uniform(85.95,99.25)
      Setting age of taxon 'Soederberghia_groenlandica' to Uniform(85.95,99.25)
      Setting age of taxon 'Andreyevichthys_epitomus' to Uniform(85.95,99.25)
      Setting age of taxon 'Orlovichthys_limnatis' to Uniform(85.95,99.25)
      Setting age of taxon 'Griphognathus_sculpta' to Uniform(99.25,109.75)
      Setting age of taxon 'Adololopas_moyasmithae' to Uniform(99.25,109.75)
      Setting age of taxon 'Asthenorhynchus_meemannae' to Uniform(99.25,109.75)
      Setting age of taxon 'Chirodipterus_australis' to Uniform(99.25,109.75)
      Setting age of taxon 'Fleurantia_denticulata' to Uniform(99.25,109.75)
      Setting age of taxon 'Gogodipterus_paddyensis' to Uniform(99.25,109.75)
      Setting age of taxon 'Griphognathus_whitei' to Uniform(99.25,109.75)
      Setting age of taxon 'Holodipterus_elderae' to Uniform(99.25,109.75)
      Setting age of taxon 'Holodipterus_gogoensis' to Uniform(99.25,109.75)
      Setting age of taxon 'Pillararhynchus_longi' to Uniform(99.25,109.75)
      Setting age of taxon 'Robinsondipterus_longi' to Uniform(99.25,109.75)
      Setting age of taxon 'Scaumenacia_curta' to Uniform(99.25,109.75)
      Setting age of taxon 'Xeradipterus_hatcheri' to Uniform(99.25,109.75)
      Setting age of taxon 'Glyptolepis' to Uniform(99.25,120.35)
      Setting age of taxon 'Chirodipterus_liangchengi' to Uniform(99.25,109.75)
      Setting age of taxon 'Palaeodaphus_insignis' to Uniform(99.25,109.75)
      Setting age of taxon 'Quebecius_quebecensis' to Uniform(99.25,109.75)
      Setting age of taxon 'Cheirolepis' to Uniform(99.25,114.75)
      Setting age of taxon 'Harajicadipterus_youngi' to Uniform(99.25,114.75)
      Setting age of taxon 'Iowadipterus_halli' to Uniform(99.25,114.75)
      Setting age of taxon 'Rhinodipterus_ulrichi' to Uniform(99.25,114.75)
      Setting age of taxon 'Laccognathus' to Uniform(99.25,114.75)
      Setting age of taxon 'Chirodipterus_wildungensis' to Uniform(99.25,109.75)
      Setting age of taxon 'Rhinodipterus_kimberleyensis' to Uniform(99.25,114.75)
      Setting age of taxon 'Raynerius_splendens' to Uniform(99.25,109.75)
      Setting age of taxon 'Eoctenodus_microsoma' to Uniform(99.25,114.75)
      Setting age of taxon 'Dipterus_valenciennesi' to Uniform(109.75,114.75)
      Setting age of taxon 'Archaeonectes_pertusus' to Uniform(109.75,114.75)
      Setting age of taxon 'Dipnotuberculus_gnathodus' to Uniform(109.75,114.75)
      Setting age of taxon 'Barwickia_downunda' to Uniform(109.75,114.75)
      Setting age of taxon 'Howidipterus_donnae' to Uniform(109.75,114.75)
      Setting age of taxon 'Pentlandia_macroptera' to Uniform(109.75,114.75)
      Setting age of taxon 'Griphognathus_minutidens' to Uniform(109.75,114.75)
      Setting age of taxon 'Grossipterus_crassus' to Uniform(109.75,114.75)
      Setting age of taxon 'Rhinodipterus_secans' to Uniform(109.75,114.75)
      Setting age of taxon 'Chirodipterus_onawayensis' to Uniform(109.75,114.75)
      Setting age of taxon 'Stomiahykus_thlaodus' to Uniform(114.75,120.35)
      Setting age of taxon 'Amadeodipterus_kencampbelli' to Uniform(114.75,134.65)
      Setting age of taxon 'Sinodipterus_beibei' to Uniform(114.75,120.35)
      Setting age of taxon 'Durialepis' to Uniform(120.35,134.65)
      Setting age of taxon 'Erikia_jarviki' to Uniform(120.35,134.65)
      Setting age of taxon 'Jessenia_concentrica' to Uniform(120.35,134.65)
      Setting age of taxon 'Cathlorhynchus_trismodipterus' to Uniform(120.35,134.65)
      Setting age of taxon 'Dipnorhynchus_kiandrensis' to Uniform(120.35,134.65)
      Setting age of taxon 'Dipnorhynchus_kurikae' to Uniform(120.35,134.65)
      Setting age of taxon 'Dipnorhynchus_sussmilchi' to Uniform(120.35,134.65)
      Setting age of taxon 'Melanognathus_canadensis' to Uniform(120.35,134.65)
      Setting age of taxon 'Nasogaluakus_chorni' to Uniform(120.35,134.65)
      Setting age of taxon 'Sorbitorhynchus_deleaskitus' to Uniform(120.35,134.65)
      Setting age of taxon 'Speonesydrion_iani' to Uniform(120.35,134.65)
      Setting age of taxon 'Tarachomylax_oepiki' to Uniform(120.35,134.65)
      Setting age of taxon 'Dipnorhynchus_cathlesae' to Uniform(120.35,134.65)
      Setting age of taxon 'Ichnomylax_kurnai' to Uniform(120.35,137.85)
      Setting age of taxon 'Porolepis' to Uniform(120.35,137.85)
      Setting age of taxon 'Powichthys' to Uniform(134.65,146.25)
      Setting age of taxon 'Uranolophus_wyomingensis' to Uniform(134.65,137.85)
      Setting age of taxon 'Westollrhynchus_lehmanni' to Uniform(134.65,137.85)
      Setting age of taxon 'Diabolepis_speratus' to Uniform(137.85,146.25)
      Setting age of taxon 'Youngolepis' to Uniform(137.85,146.25)
      Setting age of taxon 'Meemannia' to Uniform(137.85,146.25)
      Setting age of taxon 'Psarolepis' to Uniform(137.85,154.45)
      Setting age of taxon 'Guiyu_oneris' to Uniform(150.05,154.45)
      Setting Nodeagepr to Calibrated for partition 1
      Setting Nodeagepr to Calibrated for partition 2
      Successfully set prior model parameters to all
      applicable data partitions 
      WARNING: There are 3 characters incompatible with the specified
               coding bias. These characters will be excluded.
      WARNING: There are 2 characters incompatible with the specified
               coding bias. These characters will be excluded.
      Setting Brlenspr to Clock:Fossilization for partition 1
      Setting Brlenspr to Clock:Fossilization for partition 2
      Successfully set prior model parameters to all
      applicable data partitions 
      WARNING: There are 3 characters incompatible with the specified
               coding bias. These characters will be excluded.
      WARNING: There are 2 characters incompatible with the specified
               coding bias. These characters will be excluded.
      Setting SampleStrat to Random for partition 1
      Setting SampleStrat to Random for partition 2
      Successfully set prior model parameters to all
      applicable data partitions 
      WARNING: There are 3 characters incompatible with the specified
               coding bias. These characters will be excluded.
      WARNING: There are 2 characters incompatible with the specified
               coding bias. These characters will be excluded.
      Setting Sampleprob to 1.00000000 for partition 1
      Setting Sampleprob to 1.00000000 for partition 2
      Successfully set prior model parameters to all
      applicable data partitions 
      WARNING: There are 3 characters incompatible with the specified
               coding bias. These characters will be excluded.
      WARNING: There are 2 characters incompatible with the specified
               coding bias. These characters will be excluded.
      Setting Speciationpr to Uniform(0.00,10.00) for partition 1
      Setting Speciationpr to Uniform(0.00,10.00) for partition 2
      Successfully set prior model parameters to all
      applicable data partitions 
      WARNING: There are 3 characters incompatible with the specified
               coding bias. These characters will be excluded.
      WARNING: There are 2 characters incompatible with the specified
               coding bias. These characters will be excluded.
      Setting Extinctionpr to Beta(1.00,1.00) for partition 1
      Setting Extinctionpr to Beta(1.00,1.00) for partition 2
      Successfully set prior model parameters to all
      applicable data partitions 
      WARNING: There are 3 characters incompatible with the specified
               coding bias. These characters will be excluded.
      WARNING: There are 2 characters incompatible with the specified
               coding bias. These characters will be excluded.
      Setting Fossilizationpr to Beta(1.00,1.00) for partition 1
      Setting Fossilizationpr to Beta(1.00,1.00) for partition 2
      Successfully set prior model parameters to all
      applicable data partitions 
      WARNING: There are 3 characters incompatible with the specified
               coding bias. These characters will be excluded.
      WARNING: There are 2 characters incompatible with the specified
               coding bias. These characters will be excluded.
      Setting Treeagepr to Offsetexponential(155.00,160.00)
      Setting Treeagepr to Offsetexponential(155.00,160.00)
      Successfully set prior model parameters to all
      applicable data partitions 
      WARNING: There are 3 characters incompatible with the specified
               coding bias. These characters will be excluded.
      WARNING: There are 2 characters incompatible with the specified
               coding bias. These characters will be excluded.
      Setting Topologypr to Constraints for partition 1
      Setting Topologypr to Constraints for partition 2
      Successfully set prior model parameters to all
      applicable data partitions 
      WARNING: There are 3 characters incompatible with the specified
               coding bias. These characters will be excluded.
      WARNING: There are 2 characters incompatible with the specified
               coding bias. These characters will be excluded.
      Setting number of generations to 200000000
      Setting sample frequency to 20000
      Setting print frequency to 50000
      Setting diagnosing frequency to 500000
      Successfully set chain parameters
      Setting heating parameter to 0.080000
      Setting chain output file names to "Cui_2021_strict.run<i>.<p/t>"
      Successfully set chain parameters
      Running Markov chain
      MCMC stamp = 5317133198
      Seed = 121625293
      Swapseed = 1636328141
      Model settings:

         Settings for partition 1 --
            Datatype  = Standard
            Coding    = Variable
            # States  = Variable, up to 24
                        State frequencies are fixed to be equal
            Rates     = Gamma
                        The distribution is approximated using 4 categories.
                        Shape parameter is exponentially
                        distributed with parameter (1.00).

         Settings for partition 2 --
            Datatype  = Standard
            Coding    = Variable
            # States  = Variable, up to 24
                        State frequencies are fixed to be equal
            Rates     = Gamma
                        The distribution is approximated using 4 categories.
                        Shape parameter is exponentially
                        distributed with parameter (1.00).

      Active parameters: 

                             Partition(s)
         Parameters          1  2
         ------------------------
         Statefreq           1  1
         Shape               2  2
         Ratemultiplier      3  3
         Topology            4  4
         Brlens              5  5
         Speciationrate      6  6
         Extinctionrate      7  7
         Fossilizationrate   8  8
         IGRvar              9 10
         IGRbranchrates     11 12
         Clockrate          13 13
         ------------------------

         Parameters can be linked or unlinked across partitions using 'link' and 'unlink'

         1 --  Parameter  = Alpha_symdir{all}
               Type       = Symmetric diricihlet/beta distribution alpha_i parameter
               Prior      = Symmetric dirichlet with all parameters fixed to infinity
               Partitions = 1 and 2

         2 --  Parameter  = Alpha{all}
               Type       = Shape of scaled gamma distribution of site rates
               Prior      = Exponential(1.00)
               Partitions = 1 and 2

         3 --  Parameter  = Ratemultiplier{all}
               Type       = Partition-specific rate multiplier
               Prior      = Fixed(1.0)
               Partitions = 1 and 2

         4 --  Parameter  = Tau{all}
               Type       = Topology
               Prior      = Prior on topology obeys the following constraints:
                            -- Hard constraint "node1"
                            -- Hard constraint "node2"
                            -- Hard constraint "node3"
                            -- Hard constraint "node4"
                            -- Hard constraint "node5"
                            -- Hard constraint "node6"
                            -- Hard constraint "node7"
                            -- Hard constraint "node8"
                            -- Hard constraint "node9"
                            -- Hard constraint "node10"
                            -- Hard constraint "node11"
                            -- Hard constraint "node12"
                            -- Hard constraint "node13"
                            -- Hard constraint "node14"
                            -- Hard constraint "node15"
                            -- Hard constraint "node16"
                            -- Hard constraint "node17"
                            -- Hard constraint "node18"
                            -- Hard constraint "node19"
                            -- Hard constraint "node20"
                            -- Hard constraint "node21"
                            -- Hard constraint "node22"
                            -- Hard constraint "node23"
                            -- Hard constraint "node24"
                            -- Hard constraint "node25"
                            -- Hard constraint "node26"
                            -- Hard constraint "node27"
                            -- Hard constraint "node28"
                            -- Hard constraint "node29"
                            -- Hard constraint "node30"
                            -- Hard constraint "node31"
                            -- Hard constraint "node32"
                            -- Hard constraint "node33"
                            -- Hard constraint "node34"
                            -- Hard constraint "node35"
                            -- Hard constraint "node36"
                            -- Hard constraint "node37"
                            -- Hard constraint "node38"
                            -- Hard constraint "node39"
                            -- Hard constraint "node40"
                            -- Hard constraint "node41"
                            -- Hard constraint "node42"
                            -- Hard constraint "node43"
                            -- Hard constraint "node44"
                            -- Hard constraint "node45"
                            -- Hard constraint "node46"
                            -- Hard constraint "node47"
                            -- Hard constraint "node48"
                            -- Hard constraint "node49"
                            -- Hard constraint "node50"
                            -- Hard constraint "node51"
                            -- Hard constraint "node52"
                            -- Hard constraint "node53"
                            -- Hard constraint "node54"
                            -- Hard constraint "node55"
               Partitions = 1 and 2
               Subparam.  = V{all}

         5 --  Parameter  = V{all}
               Type       = Branch lengths
               Prior      = Clock:Fossilization
                            Node depths are constrained by the following age constraints:
                            -- The age of terminal "Guiyu_oneris" is Uniform(150.05,154.45)
                            -- The age of terminal "Adololopas_moyasmithae" is Uniform(99.25,109.75)
                            -- The age of terminal "Adelargo_schultzei" is Uniform(85.95,99.25)
                            -- The age of terminal "Amadeodipterus_kencampbelli" is Uniform(114.75,134.65)
                            -- The age of terminal "Andreyevichthys_epitomus" is Uniform(85.95,99.25)
                            -- The age of terminal "Archaeonectes_pertusus" is Uniform(109.75,114.75)
                            -- The age of terminal "Asthenorhynchus_meemannae" is Uniform(99.25,109.75)
                            -- The age of terminal "Barwickia_downunda" is Uniform(109.75,114.75)
                            -- The age of terminal "Chirodipterus_australis" is Uniform(99.25,109.75)
                            -- The age of terminal "Chirodipterus_onawayensis" is Uniform(109.75,114.75)
                            -- The age of terminal "Dipterus_valenciennesi" is Uniform(109.75,114.75)
                            -- The age of terminal "Chirodipterus_wildungensis" is Uniform(99.25,109.75)
                            -- The age of terminal "Chirodipterus_liangchengi" is Uniform(99.25,109.75)
                            -- The age of terminal "Dipnorhynchus_cathlesae" is Uniform(120.35,134.65)
                            -- The age of terminal "Dipnorhynchus_sussmilchi" is Uniform(120.35,134.65)
                            -- The age of terminal "Dipnorhynchus_kiandrensis" is Uniform(120.35,134.65)
                            -- The age of terminal "Dipnorhynchus_kurikae" is Uniform(120.35,134.65)
                            -- The age of terminal "Eoctenodus_microsoma" is Uniform(99.25,114.75)
                            -- The age of terminal "Fleurantia_denticulata" is Uniform(99.25,109.75)
                            -- The age of terminal "Gogodipterus_paddyensis" is Uniform(99.25,109.75)
                            -- The age of terminal "Griphognathus_minutidens" is Uniform(109.75,114.75)
                            -- The age of terminal "Griphognathus_sculpta" is Uniform(99.25,109.75)
                            -- The age of terminal "Griphognathus_whitei" is Uniform(99.25,109.75)
                            -- The age of terminal "Grossipterus_crassus" is Uniform(109.75,114.75)
                            -- The age of terminal "Holodipterus_elderae" is Uniform(99.25,109.75)
                            -- The age of terminal "Holodipterus_gogoensis" is Uniform(99.25,109.75)
                            -- The age of terminal "Howidipterus_donnae" is Uniform(109.75,114.75)
                            -- The age of terminal "Ichnomylax_kurnai" is Uniform(120.35,137.85)
                            -- The age of terminal "Iowadipterus_halli" is Uniform(99.25,114.75)
                            -- The age of terminal "Jarvikia_arctica" is Uniform(85.95,99.25)
                            -- The age of terminal "Jessenia_concentrica" is Uniform(120.35,134.65)
                            -- The age of terminal "Melanognathus_canadensis" is Uniform(120.35,134.65)
                            -- The age of terminal "Nielsenia_nordica" is Uniform(85.95,99.25)
                            -- The age of terminal "Oervigia_nordica" is Uniform(85.95,99.25)
                            -- The age of terminal "Orlovichthys_limnatis" is Uniform(85.95,99.25)
                            -- The age of terminal "Palaeodaphus_insignis" is Uniform(99.25,109.75)
                            -- The age of terminal "Pentlandia_macroptera" is Uniform(109.75,114.75)
                            -- The age of terminal "Phaneropleuron_andersoni" is Uniform(85.95,99.25)
                            -- The age of terminal "Pillararhynchus_longi" is Uniform(99.25,109.75)
                            -- The age of terminal "Robinsondipterus_longi" is Uniform(99.25,109.75)
                            -- The age of terminal "Scaumenacia_curta" is Uniform(99.25,109.75)
                            -- The age of terminal "Soederberghia_groenlandica" is Uniform(85.95,99.25)
                            -- The age of terminal "Sorbitorhynchus_deleaskitus" is Uniform(120.35,134.65)
                            -- The age of terminal "Speonesydrion_iani" is Uniform(120.35,134.65)
                            -- The age of terminal "Stomiahykus_thlaodus" is Uniform(114.75,120.35)
                            -- The age of terminal "Tarachomylax_oepiki" is Uniform(120.35,134.65)
                            -- The age of terminal "Uranolophus_wyomingensis" is Uniform(134.65,137.85)
                            -- The age of terminal "Conchopoma_gadiforme" is Fixed(0.00)
                            -- The age of terminal "Delatitia_breviceps" is Uniform(73.75,85.95)
                            -- The age of terminal "Uronemus_splendens" is Uniform(50.25,73.75)
                            -- The age of terminal "Gnathorhiza_serrata" is Fixed(0.00)
                            -- The age of terminal "Megapleuron_zangerli" is Uniform(34.05,42.25)
                            -- The age of terminal "Palaeophichthys_parvulus" is Uniform(34.05,42.25)
                            -- The age of terminal "Parasagenodus_sibiricus" is Uniform(73.75,85.95)
                            -- The age of terminal "Sagenodus_inaequalis" is Uniform(25.95,50.25)
                            -- The age of terminal "Straitonia_waterstoni" is Uniform(57.95,73.75)
                            -- The age of terminal "Tranodis_castrensis" is Uniform(50.25,57.95)
                            -- The age of terminal "Ctenodus" is Uniform(25.95,85.95)
                            -- The age of terminal "Xylognathus_macrustenus" is Uniform(73.75,85.95)
                            -- The age of terminal "Limanichthys_fraseri" is Uniform(73.75,85.95)
                            -- The age of terminal "Apatorhynchus_opistheretmus" is Uniform(85.95,99.25)
                            -- The age of terminal "Erikia_jarviki" is Uniform(120.35,134.65)
                            -- The age of terminal "Dipnotuberculus_gnathodus" is Uniform(109.75,114.75)
                            -- The age of terminal "Cathlorhynchus_trismodipterus" is Uniform(120.35,134.65)
                            -- The age of terminal "Harajicadipterus_youngi" is Uniform(99.25,114.75)
                            -- The age of terminal "Xeradipterus_hatcheri" is Uniform(99.25,109.75)
                            -- The age of terminal "Rhinodipterus_ulrichi" is Uniform(99.25,114.75)
                            -- The age of terminal "Rhinodipterus_kimberleyensis" is Uniform(99.25,114.75)
                            -- The age of terminal "Rhinodipterus_secans" is Uniform(109.75,114.75)
                            -- The age of terminal "Westollrhynchus_lehmanni" is Uniform(134.65,137.85)
                            -- The age of terminal "Rhynchodipterus_elginensis" is Uniform(85.95,99.25)
                            -- The age of terminal "Persephonichthys" is Uniform(20.57,25.95)
                            -- The age of terminal "Celsiodon" is Uniform(85.95,99.25)
                            -- The age of terminal "Sinodipterus_beibei" is Uniform(114.75,120.35)
                            -- The age of terminal "Porolepis" is Uniform(120.35,137.85)
                            -- The age of terminal "Durialepis" is Uniform(120.35,134.65)
                            -- The age of terminal "Glyptolepis" is Uniform(99.25,120.35)
                            -- The age of terminal "Holoptychius" is Uniform(85.95,109.75)
                            -- The age of terminal "Laccognathus" is Uniform(99.25,114.75)
                            -- The age of terminal "Nasogaluakus_chorni" is Uniform(120.35,134.65)
                            -- The age of terminal "Quebecius_quebecensis" is Uniform(99.25,109.75)
                            -- The age of terminal "Psarolepis" is Uniform(137.85,154.45)
                            -- The age of terminal "Youngolepis" is Uniform(137.85,146.25)
                            -- The age of terminal "Powichthys" is Uniform(134.65,146.25)
                            -- The age of terminal "Diabolepis_speratus" is Uniform(137.85,146.25)
                            -- The age of terminal "Meemannia" is Uniform(137.85,146.25)
                            -- The age of terminal "Raynerius_splendens" is Uniform(99.25,109.75)
                            -- The age of terminal "Cheirolepis" is Uniform(99.25,114.75)
                            -- Tree age has a Offsetexponential(155.00,160.00) distribution
               Partitions = 1 and 2
               Subparams  = IgrBrlens{1} and IgrBrlens{2}

         6 --  Parameter  = Net_speciation{all}
               Type       = Speciation rate
               Prior      = Uniform(0.00,10.00)
               Partitions = 1 and 2

         7 --  Parameter  = Relative_extinction{all}
               Type       = Extinction rate
               Prior      = Beta(1.00,1.00)
               Partitions = 1 and 2

         8 --  Parameter  = Relative_fossilization{all}
               Type       = Fossilization rate
               Prior      = Beta(1.00,1.00)
               Partitions = 1 and 2

         9 --  Parameter  = IGRvar{1}
               Type       = Variance of IGR model branch rates
               Prior      = Exponential(1.00)
               Partition  = 1
               Subparam.  = IgrBrlens{1}

        10 --  Parameter  = IGRvar{2}
               Type       = Variance of IGR model branch rates
               Prior      = Exponential(1.00)
               Partition  = 2
               Subparam.  = IgrBrlens{2}

        11 --  Parameter  = IgrBrlens{1}
               Type       = Branch lengths of IGR relaxed clock
               Prior      = Gamma (expectation = 1.0, variance = IGRvar{1}) 
               Partition  = 1

        12 --  Parameter  = IgrBrlens{2}
               Type       = Branch lengths of IGR relaxed clock
               Prior      = Gamma (expectation = 1.0, variance = IGRvar{2}) 
               Partition  = 2

        13 --  Parameter  = Clockrate{all}
               Type       = Base rate of clock
               Prior      = Exponential(40.00)
                            The clock rate varies according to an independent gamma model
               Partitions = 1 and 2


      Number of chains per MPI processor = 1

      The MCMC sampler will use the following moves:
         With prob.  Chain will use move
            0.64 %   Multiplier(Alpha{all})
            7.64 %   ExtSPRClock(Tau{all},V{all})
           12.74 %   NNIClock(Tau{all},V{all})
            5.10 %   ParsSPRClock(Tau{all},V{all})
            5.10 %   AddBranch(V{all})
            5.10 %   DelBranch(V{all})
           19.11 %   NodesliderClock(V{all})
            1.91 %   TreeStretch(V{all})
            1.91 %   Multiplier(Net_speciation{all})
            1.91 %   Slider(Relative_extinction{all})
            1.91 %   Slider(Relative_fossilization{all})
            1.27 %   Multiplier(IGRvar{1})
            1.27 %   Multiplier(IGRvar{2})
           15.92 %   Multiplier(IgrBrlens{1})
           15.92 %   Multiplier(IgrBrlens{2})
            2.55 %   Multiplier(Clockrate{all})

      Division 1 has 164 unique site patterns
      Division 2 has 112 unique site patterns
      Initializing conditional likelihoods
      Using standard non-SSE likelihood calculator for division 1 (single-precision)
      Using standard non-SSE likelihood calculator for division 2 (single-precision)

      Initial log likelihoods and log prior probs for run 1:
         Chain 1 -- -5335.714144 -- -2986.476081

      There are 7 more chains on other processor(s)


      Using a relative burnin of 25.0 % for diagnostics

      Chain results (200000000 generations requested):

         0 -- [-5335.714] [...7 remote chains...] 
      50000 -- (-4624.711) [...7 remote chains...] -- 58:52:27
      100000 -- (-4604.805) [...7 remote chains...] -- 58:18:15
      150000 -- (-4570.811) [...7 remote chains...] -- 58:28:28
      200000 -- (-4525.094) [...7 remote chains...] -- 58:16:30
      250000 -- (-4540.614) [...7 remote chains...] -- 58:35:36
      300000 -- (-4517.078) [...7 remote chains...] -- 58:25:50
      350000 -- (-4480.685) [...7 remote chains...] -- 58:18:37
      400000 -- (-4486.602) [...7 remote chains...] -- 58:13:00
      450000 -- (-4442.419) [...7 remote chains...] -- 58:15:49
      500000 -- (-4462.260) [...7 remote chains...] -- 58:04:36

      Average standard deviation of split frequencies: 0.043423

      550000 -- (-4447.978) [...7 remote chains...] -- 58:13:23
      600000 -- (-4411.231) [...7 remote chains...] -- 58:09:30
      650000 -- (-4439.604) [...7 remote chains...] -- 58:06:04
      700000 -- (-4427.855) [...7 remote chains...] -- 58:07:45
      750000 -- (-4419.801) [...7 remote chains...] -- 58:04:39
      800000 -- (-4442.251) [...7 remote chains...] -- 58:06:00
      850000 -- (-4400.787) [...7 remote chains...] -- 58:10:58
      900000 -- (-4432.508) [...7 remote chains...] -- 58:07:56
      950000 -- (-4411.976) [...7 remote chains...] -- 58:08:36
      1000000 -- (-4427.671) [...7 remote chains...] -- 58:09:08

      Average standard deviation of split frequencies: 0.047893

      1050000 -- (-4411.867) [...7 remote chains...] -- 58:06:21
      1100000 -- (-4395.592) [...7 remote chains...] -- 58:12:48
      1150000 -- (-4405.850) [...7 remote chains...] -- 58:12:50
      1200000 -- (-4409.915) [...7 remote chains...] -- 58:12:48
      1250000 -- (-4387.802) [...7 remote chains...] -- 58:12:42
      1300000 -- (-4418.795) [...7 remote chains...] -- 58:12:32
      1350000 -- (-4399.408) [...7 remote chains...] -- 58:12:18
      1400000 -- (-4435.328) [...7 remote chains...] -- 58:14:24
      1450000 -- (-4389.070) [...7 remote chains...] -- 58:14:01
      1500000 -- (-4393.031) [...7 remote chains...] -- 58:15:48

      Average standard deviation of split frequencies: 0.040358

      1550000 -- (-4423.215) [...7 remote chains...] -- 58:15:16
      1600000 -- (-4398.392) [...7 remote chains...] -- 58:16:48
      1650000 -- (-4411.205) [...7 remote chains...] -- 58:20:10
      1700000 -- (-4441.754) [...7 remote chains...] -- 58:19:24
      1750000 -- (-4447.527) [...7 remote chains...] -- 58:20:31
      1800000 -- (-4465.133) [...7 remote chains...] -- 58:21:32
      1850000 -- (-4455.718) [...7 remote chains...] -- 58:20:39
      1900000 -- (-4415.295) [...7 remote chains...] -- 58:19:46
      1950000 -- (-4392.401) [...7 remote chains...] -- 58:22:16
      2000000 -- (-4407.642) [...7 remote chains...] -- 58:22:57

      Average standard deviation of split frequencies: 0.044373

      2050000 -- (-4397.135) [...7 remote chains...] -- 58:23:33
      2100000 -- (-4394.316) [...7 remote chains...] -- 58:22:30
      2150000 -- (-4415.623) [...7 remote chains...] -- 58:23:01
      2200000 -- (-4367.822) [...7 remote chains...] -- 58:21:57
      2250000 -- (-4430.807) [...7 remote chains...] -- 58:23:50
      2300000 -- (-4464.381) [...7 remote chains...] -- 58:24:09
      2350000 -- (-4399.949) [...7 remote chains...] -- 58:24:25
      2400000 -- (-4434.040) [...7 remote chains...] -- 58:23:17
      2450000 -- (-4424.077) [...7 remote chains...] -- 58:23:29
      2500000 -- (-4408.353) [...7 remote chains...] -- 58:24:58

      Average standard deviation of split frequencies: 0.041895

      2550000 -- (-4417.636) [...7 remote chains...] -- 58:23:46
      2600000 -- (-4420.346) [...7 remote chains...] -- 58:23:51
      2650000 -- (-4411.101) [...7 remote chains...] -- 58:22:39
      2700000 -- (-4420.410) [...7 remote chains...] -- 58:22:41
      2750000 -- (-4420.471) [...7 remote chains...] -- 58:22:40
      2800000 -- (-4478.453) [...7 remote chains...] -- 58:23:49
      2850000 -- (-4407.621) [...7 remote chains...] -- 58:22:34
      2900000 -- (-4409.851) [...7 remote chains...] -- 58:22:29
      2950000 -- (-4413.666) [...7 remote chains...] -- 58:21:15
      3000000 -- (-4424.104) [...7 remote chains...] -- 58:21:07

      Average standard deviation of split frequencies: 0.039460

      3050000 -- (-4423.310) [...7 remote chains...] -- 58:22:03
      3100000 -- (-4419.667) [...7 remote chains...] -- 58:21:51
      3150000 -- (-4393.346) [...7 remote chains...] -- 58:21:38
      3200000 -- (-4463.586) [...7 remote chains...] -- 58:21:24
      3250000 -- (-4432.012) [...7 remote chains...] -- 58:21:08
      3300000 -- (-4473.799) [...7 remote chains...] -- 58:19:52
      3350000 -- (-4416.731) [...7 remote chains...] -- 58:20:33
      3400000 -- (-4439.477) [...7 remote chains...] -- 58:20:15
      3450000 -- (-4422.908) [...7 remote chains...] -- 58:19:55
      3500000 -- (-4456.365) [...7 remote chains...] -- 58:19:34

      Average standard deviation of split frequencies: 0.039375

      3550000 -- (-4429.366) [...7 remote chains...] -- 58:18:17
      3600000 -- (-4431.150) [...7 remote chains...] -- 58:17:55
      3650000 -- (-4424.030) [...7 remote chains...] -- 58:18:26
      3700000 -- (-4426.182) [...7 remote chains...] -- 58:18:01
      3750000 -- (-4425.705) [...7 remote chains...] -- 58:18:29
      3800000 -- (-4435.857) [...7 remote chains...] -- 58:17:10
      3850000 -- (-4445.526) [...7 remote chains...] -- 58:16:44
      3900000 -- (-4405.615) [...7 remote chains...] -- 58:17:07
      3950000 -- (-4398.311) [...7 remote chains...] -- 58:16:38
      4000000 -- (-4424.312) [...7 remote chains...] -- 58:16:09

      Average standard deviation of split frequencies: 0.037595

      4050000 -- (-4426.905) [...7 remote chains...] -- 58:15:39
      4100000 -- (-4441.052) [...7 remote chains...] -- 58:15:56
      4150000 -- (-4424.998) [...7 remote chains...] -- 58:15:24
      4200000 -- (-4457.360) [...7 remote chains...] -- 61:50:52
      4250000 -- (-4403.794) [...7 remote chains...] -- 68:39:57
      4300000 -- (-4450.788) [...7 remote chains...] -- 71:27:57
      4350000 -- (-4447.512) [...7 remote chains...] -- 71:32:18
      4400000 -- (-4418.982) [...7 remote chains...] -- 71:23:56
      4450000 -- (-4429.687) [...7 remote chains...] -- 71:15:44
      4500000 -- (-4430.639) [...7 remote chains...] -- 71:06:58

      Average standard deviation of split frequencies: 0.036751

      4550000 -- (-4416.704) [...7 remote chains...] -- 70:57:39
      4600000 -- (-4423.608) [...7 remote chains...] -- 70:48:32
      4650000 -- (-4411.351) [...7 remote chains...] -- 70:39:35
      4700000 -- (-4395.038) [...7 remote chains...] -- 70:30:48
      4750000 -- (-4411.019) [...7 remote chains...] -- 70:22:52
      4800000 -- (-4433.533) [...7 remote chains...] -- 70:15:05
      4850000 -- (-4452.798) [...7 remote chains...] -- 70:06:47
      4900000 -- (-4451.228) [...7 remote chains...] -- 69:58:37
      4950000 -- (-4428.308) [...7 remote chains...] -- 69:51:16
      5000000 -- (-4396.340) [...7 remote chains...] -- 69:43:24

      Average standard deviation of split frequencies: 0.039933

      5050000 -- (-4429.139) [...7 remote chains...] -- 69:35:39
      5100000 -- (-4409.564) [...7 remote chains...] -- 69:28:03
      5150000 -- (-4420.851) [...7 remote chains...] -- 69:19:57
      5200000 -- (-4415.668) [...7 remote chains...] -- 69:13:14
      5250000 -- (-4404.860) [...7 remote chains...] -- 69:06:00
      5300000 -- (-4427.950) [...7 remote chains...] -- 68:58:54
      5350000 -- (-4451.379) [...7 remote chains...] -- 68:51:54
      5400000 -- (-4449.221) [...7 remote chains...] -- 68:45:02
      5450000 -- (-4426.003) [...7 remote chains...] -- 68:38:16
      5500000 -- (-4461.470) [...7 remote chains...] -- 68:31:36

      Average standard deviation of split frequencies: 0.041746

      5550000 -- (-4403.603) [...7 remote chains...] -- 68:25:03
      5600000 -- (-4397.280) [...7 remote chains...] -- 68:18:36
      5650000 -- (-4397.515) [...7 remote chains...] -- 68:12:14
      5700000 -- (-4428.678) [...7 remote chains...] -- 68:05:58
      5750000 -- (-4407.175) [...7 remote chains...] -- 67:59:48
      5800000 -- (-4421.178) [...7 remote chains...] -- 67:54:17
      5850000 -- (-4415.070) [...7 remote chains...] -- 67:48:17
      5900000 -- (-4439.599) [...7 remote chains...] -- 67:42:56
      5950000 -- (-4421.046) [...7 remote chains...] -- 67:37:06
      6000000 -- (-4444.617) [...7 remote chains...] -- 67:31:22

      Average standard deviation of split frequencies: 0.042912

      6050000 -- (-4429.462) [...7 remote chains...] -- 67:25:42
      6100000 -- (-4429.781) [...7 remote chains...] -- 67:20:38
      6150000 -- (-4461.964) [...7 remote chains...] -- 67:15:07
      6200000 -- (-4426.413) [...7 remote chains...] -- 67:09:41
      6250000 -- (-4439.356) [...7 remote chains...] -- 67:04:50
      6300000 -- (-4426.706) [...7 remote chains...] -- 66:59:31
      6350000 -- (-4400.357) [...7 remote chains...] -- 66:54:17
      6400000 -- (-4421.547) [...7 remote chains...] -- 66:49:38
      6450000 -- (-4419.290) [...7 remote chains...] -- 66:45:02
      6500000 -- (-4411.927) [...7 remote chains...] -- 66:39:59

      Average standard deviation of split frequencies: 0.046139

      6550000 -- (-4411.541) [...7 remote chains...] -- 66:35:00
      6600000 -- (-4401.489) [...7 remote chains...] -- 66:30:05
      6650000 -- (-4447.554) [...7 remote chains...] -- 66:25:43
      6700000 -- (-4421.839) [...7 remote chains...] -- 66:20:55
      6750000 -- (-4406.557) [...7 remote chains...] -- 66:16:10
      6800000 -- (-4429.932) [...7 remote chains...] -- 66:11:57
      6850000 -- (-4388.333) [...7 remote chains...] -- 66:07:19
      6900000 -- (-4386.091) [...7 remote chains...] -- 66:02:44
      6950000 -- (-4399.398) [...7 remote chains...] -- 65:58:40
      7000000 -- (-4416.395) [...7 remote chains...] -- 65:54:12

      Average standard deviation of split frequencies: 0.046771

      7050000 -- (-4415.539) [...7 remote chains...] -- 65:50:13
      7100000 -- (-4432.906) [...7 remote chains...] -- 65:45:50
      7150000 -- (-4427.081) [...7 remote chains...] -- 65:41:30
      7200000 -- (-4421.731) [...7 remote chains...] -- 65:37:13
      7250000 -- (-4406.350) [...7 remote chains...] -- 65:32:59
      7300000 -- (-4406.436) [...7 remote chains...] -- 65:28:47
      7350000 -- (-4445.103) [...7 remote chains...] -- 65:25:04
      7400000 -- (-4403.831) [...7 remote chains...] -- 65:20:58
      7450000 -- (-4404.369) [...7 remote chains...] -- 65:16:54
      7500000 -- (-4401.277) [...7 remote chains...] -- 65:13:18

      Average standard deviation of split frequencies: 0.044999

      7550000 -- (-4406.943) [...7 remote chains...] -- 65:09:45
      7600000 -- (-4418.115) [...7 remote chains...] -- 65:05:48
      7650000 -- (-4409.327) [...7 remote chains...] -- 65:01:53
      7700000 -- (-4412.603) [...7 remote chains...] -- 64:58:01
      7750000 -- (-4415.193) [...7 remote chains...] -- 64:54:36
      7800000 -- (-4387.401) [...7 remote chains...] -- 64:51:13
      7850000 -- (-4412.257) [...7 remote chains...] -- 64:47:28
      7900000 -- (-4419.270) [...7 remote chains...] -- 64:44:08
      7950000 -- (-4409.229) [...7 remote chains...] -- 64:40:27
      8000000 -- (-4416.308) [...7 remote chains...] -- 64:37:12

      Average standard deviation of split frequencies: 0.044524

      8050000 -- (-4415.198) [...7 remote chains...] -- 64:33:34
      8100000 -- (-4417.203) [...7 remote chains...] -- 64:30:22
      8150000 -- (-4418.731) [...7 remote chains...] -- 64:26:49
      8200000 -- (-4427.219) [...7 remote chains...] -- 64:23:17
      8250000 -- (-4446.843) [...7 remote chains...] -- 64:20:10
      8300000 -- (-4413.826) [...7 remote chains...] -- 64:16:42
      8350000 -- (-4410.405) [...7 remote chains...] -- 64:13:39
      8400000 -- (-4420.779) [...7 remote chains...] -- 64:10:14
      8450000 -- (-4425.530) [...7 remote chains...] -- 64:06:29
      8500000 -- (-4399.267) [...7 remote chains...] -- 64:03:31

      Average standard deviation of split frequencies: 0.043989

      8550000 -- (-4373.353) [...7 remote chains...] -- 64:00:11
      8600000 -- (-4444.595) [...7 remote chains...] -- 63:57:16
      8650000 -- (-4428.710) [...7 remote chains...] -- 63:54:00
      8700000 -- (-4397.727) [...7 remote chains...] -- 63:50:45
      8750000 -- (-4390.944) [...7 remote chains...] -- 63:47:32
      8800000 -- (-4402.493) [...7 remote chains...] -- 63:44:43
      8850000 -- (-4416.261) [...7 remote chains...] -- 63:41:33
      8900000 -- (-4418.207) [...7 remote chains...] -- 63:38:46
      8950000 -- (-4453.558) [...7 remote chains...] -- 63:35:39
      9000000 -- (-4429.828) [...7 remote chains...] -- 63:32:34

      Average standard deviation of split frequencies: 0.043539

      9050000 -- (-4409.069) [...7 remote chains...] -- 63:29:30
      9100000 -- (-4397.164) [...7 remote chains...] -- 63:26:48
      9150000 -- (-4380.071) [...7 remote chains...] -- 63:23:47
      9200000 -- (-4411.666) [...7 remote chains...] -- 63:20:47
      9250000 -- (-4424.812) [...7 remote chains...] -- 63:17:48
      9300000 -- (-4415.807) [...7 remote chains...] -- 63:14:51
      9350000 -- (-4395.131) [...7 remote chains...] -- 63:12:16
      9400000 -- (-4463.462) [...7 remote chains...] -- 63:09:21
      9450000 -- (-4424.586) [...7 remote chains...] -- 63:06:48
      9500000 -- (-4402.708) [...7 remote chains...] -- 63:03:55

      Average standard deviation of split frequencies: 0.041729

      9550000 -- (-4426.085) [...7 remote chains...] -- 63:01:04
      9600000 -- (-4431.934) [...7 remote chains...] -- 62:58:34
      9650000 -- (-4417.231) [...7 remote chains...] -- 62:55:46
      9700000 -- (-4406.120) [...7 remote chains...] -- 62:52:58
      9750000 -- (-4409.660) [...7 remote chains...] -- 62:50:12
      9800000 -- (-4410.058) [...7 remote chains...] -- 62:47:26
      9850000 -- (-4408.942) [...7 remote chains...] -- 62:45:02
      9900000 -- (-4415.561) [...7 remote chains...] -- 62:42:18
      9950000 -- (-4406.759) [...7 remote chains...] -- 62:39:17
      10000000 -- (-4424.342) [...7 remote chains...] -- 62:36:56

      Average standard deviation of split frequencies: 0.041259

      10050000 -- (-4408.920) [...7 remote chains...] -- 62:34:16
      10100000 -- (-4407.994) [...7 remote chains...] -- 62:31:37
      10150000 -- (-4387.866) [...7 remote chains...] -- 62:28:59
      10200000 -- (-4395.579) [...7 remote chains...] -- 62:26:22
      10250000 -- (-4441.602) [...7 remote chains...] -- 62:23:46
      10300000 -- (-4400.711) [...7 remote chains...] -- 62:21:12
      10350000 -- (-4417.727) [...7 remote chains...] -- 62:18:38
      10400000 -- (-4411.572) [...7 remote chains...] -- 62:16:05
      10450000 -- (-4425.249) [...7 remote chains...] -- 62:13:33
      10500000 -- (-4441.538) [...7 remote chains...] -- 62:11:02

      Average standard deviation of split frequencies: 0.041088

      10550000 -- (-4389.201) [...7 remote chains...] -- 62:08:32
      10600000 -- (-4407.361) [...7 remote chains...] -- 62:06:21
      10650000 -- (-4428.948) [...7 remote chains...] -- 62:03:53
      10700000 -- (-4414.551) [...7 remote chains...] -- 62:01:25
      10750000 -- (-4402.750) [...7 remote chains...] -- 61:58:58
      10800000 -- (-4418.354) [...7 remote chains...] -- 61:56:33
      10850000 -- (-4408.189) [...7 remote chains...] -- 61:54:08
      10900000 -- (-4439.055) [...7 remote chains...] -- 61:51:44
      10950000 -- (-4441.555) [...7 remote chains...] -- 61:49:21
      11000000 -- (-4423.683) [...7 remote chains...] -- 61:47:15

      Average standard deviation of split frequencies: 0.041133

      11050000 -- (-4450.822) [...7 remote chains...] -- 61:44:54
      11100000 -- (-4401.801) [...7 remote chains...] -- 61:42:33
      11150000 -- (-4427.451) [...7 remote chains...] -- 61:40:13
      11200000 -- (-4412.769) [...7 remote chains...] -- 61:37:53
      11250000 -- (-4391.909) [...7 remote chains...] -- 61:35:35
      11300000 -- (-4389.974) [...7 remote chains...] -- 61:33:17
      11350000 -- (-4413.074) [...7 remote chains...] -- 61:31:16
      11400000 -- (-4403.225) [...7 remote chains...] -- 61:29:00
      11450000 -- (-4390.316) [...7 remote chains...] -- 61:26:44
      11500000 -- (-4416.217) [...7 remote chains...] -- 61:24:45

      Average standard deviation of split frequencies: 0.039642

      11550000 -- (-4432.527) [...7 remote chains...] -- 61:22:31
      11600000 -- (-4431.756) [...7 remote chains...] -- 61:20:34
      11650000 -- (-4393.057) [...7 remote chains...] -- 61:18:20
      11700000 -- (-4405.832) [...7 remote chains...] -- 61:16:08
      11750000 -- (-4394.727) [...7 remote chains...] -- 61:14:12
      11800000 -- (-4390.601) [...7 remote chains...] -- 61:11:45
      11850000 -- (-4392.569) [...7 remote chains...] -- 61:09:51
      11900000 -- (-4404.139) [...7 remote chains...] -- 61:07:57
      11950000 -- (-4411.834) [...7 remote chains...] -- 61:05:31
      12000000 -- (-4425.713) [...7 remote chains...] -- 61:03:39

      Average standard deviation of split frequencies: 0.038273

      12050000 -- (-4426.747) [...7 remote chains...] -- 61:01:30
      12100000 -- (-4394.970) [...7 remote chains...] -- 60:59:23
      12150000 -- (-4416.574) [...7 remote chains...] -- 60:57:16
      12200000 -- (-4421.675) [...7 remote chains...] -- 60:55:10
      12250000 -- (-4434.504) [...7 remote chains...] -- 60:53:04
      12300000 -- (-4383.917) [...7 remote chains...] -- 60:51:14
      12350000 -- (-4409.160) [...7 remote chains...] -- 60:49:25
      12400000 -- (-4419.081) [...7 remote chains...] -- 60:47:21
      12450000 -- (-4425.689) [...7 remote chains...] -- 60:45:17
      12500000 -- (-4471.212) [...7 remote chains...] -- 60:43:15

      Average standard deviation of split frequencies: 0.039312

      12550000 -- (-4425.508) [...7 remote chains...] -- 60:41:12
      12600000 -- (-4426.140) [...7 remote chains...] -- 60:39:10
      12650000 -- (-4389.027) [...7 remote chains...] -- 60:37:09
      12700000 -- (-4392.605) [...7 remote chains...] -- 60:35:08
      12750000 -- (-4425.393) [...7 remote chains...] -- 60:33:08
      12800000 -- (-4451.121) [...7 remote chains...] -- 60:31:08
      12850000 -- (-4465.359) [...7 remote chains...] -- 60:29:09
      12900000 -- (-4437.751) [...7 remote chains...] -- 60:27:10
      12950000 -- (-4417.218) [...7 remote chains...] -- 60:25:26
      13000000 -- (-4403.605) [...7 remote chains...] -- 60:23:29

      Average standard deviation of split frequencies: 0.039607

      13050000 -- (-4411.842) [...7 remote chains...] -- 60:21:31
      13100000 -- (-4432.977) [...7 remote chains...] -- 60:19:49
      13150000 -- (-4417.436) [...7 remote chains...] -- 60:17:52
      13200000 -- (-4423.399) [...7 remote chains...] -- 60:15:56
      13250000 -- (-4384.379) [...7 remote chains...] -- 60:14:01
      13300000 -- (-4390.781) [...7 remote chains...] -- 60:12:06
      13350000 -- (-4407.526) [...7 remote chains...] -- 60:10:11
      13400000 -- (-4488.977) [...7 remote chains...] -- 60:08:17
      13450000 -- (-4423.696) [...7 remote chains...] -- 60:06:24
      13500000 -- (-4414.938) [...7 remote chains...] -- 60:04:44

      Average standard deviation of split frequencies: 0.040996

      13550000 -- (-4415.063) [...7 remote chains...] -- 60:02:51
      13600000 -- (-4404.334) [...7 remote chains...] -- 60:01:13
      13650000 -- (-4424.417) [...7 remote chains...] -- 59:59:21
      13700000 -- (-4418.740) [...7 remote chains...] -- 59:57:29
      13750000 -- (-4443.912) [...7 remote chains...] -- 59:55:38
      13800000 -- (-4413.056) [...7 remote chains...] -- 59:54:01
      13850000 -- (-4433.783) [...7 remote chains...] -- 59:51:57
      13900000 -- (-4433.472) [...7 remote chains...] -- 59:50:20
      13950000 -- (-4424.756) [...7 remote chains...] -- 59:48:31
      14000000 -- (-4388.844) [...7 remote chains...] -- 59:46:55

      Average standard deviation of split frequencies: 0.040165

      14050000 -- (-4424.036) [...7 remote chains...] -- 59:45:19
      14100000 -- (-4433.075) [...7 remote chains...] -- 59:43:17
      14150000 -- (-4419.496) [...7 remote chains...] -- 59:41:29
      14200000 -- (-4420.355) [...7 remote chains...] -- 59:39:55
      14250000 -- (-4410.633) [...7 remote chains...] -- 59:38:07
      14300000 -- (-4424.534) [...7 remote chains...] -- 59:36:20
      14350000 -- (-4394.757) [...7 remote chains...] -- 59:34:34
      14400000 -- (-4374.411) [...7 remote chains...] -- 59:33:00
      14450000 -- (-4430.688) [...7 remote chains...] -- 59:31:27
      14500000 -- (-4399.619) [...7 remote chains...] -- 59:29:42

      Average standard deviation of split frequencies: 0.039832

      14550000 -- (-4394.760) [...7 remote chains...] -- 59:27:56
      14600000 -- (-4393.089) [...7 remote chains...] -- 59:26:24
      14650000 -- (-4390.492) [...7 remote chains...] -- 59:24:39
      14700000 -- (-4400.488) [...7 remote chains...] -- 59:22:55
      14750000 -- (-4374.142) [...7 remote chains...] -- 59:21:11
      14800000 -- (-4409.778) [...7 remote chains...] -- 59:19:40
      14850000 -- (-4402.635) [...7 remote chains...] -- 59:17:57
      14900000 -- (-4396.701) [...7 remote chains...] -- 59:16:26
      14950000 -- (-4448.261) [...7 remote chains...] -- 59:14:31
      15000000 -- (-4425.269) [...7 remote chains...] -- 59:13:01

      Average standard deviation of split frequencies: 0.038678

      15050000 -- (-4393.549) [...7 remote chains...] -- 59:11:19
      15100000 -- (-4399.009) [...7 remote chains...] -- 59:09:37
      15150000 -- (-4424.812) [...7 remote chains...] -- 59:07:56
      15200000 -- (-4430.587) [...7 remote chains...] -- 59:06:15
      15250000 -- (-4413.008) [...7 remote chains...] -- 59:04:34
      15300000 -- (-4411.058) [...7 remote chains...] -- 59:03:06
      15350000 -- (-4418.993) [...7 remote chains...] -- 59:01:25
      15400000 -- (-4409.536) [...7 remote chains...] -- 58:59:45
      15450000 -- (-4401.286) [...7 remote chains...] -- 58:58:18
      15500000 -- (-4417.246) [...7 remote chains...] -- 58:56:38

      Average standard deviation of split frequencies: 0.038443

      15550000 -- (-4415.660) [...7 remote chains...] -- 58:54:59
      15600000 -- (-4424.537) [...7 remote chains...] -- 58:53:20
      15650000 -- (-4397.629) [...7 remote chains...] -- 58:51:42
      15700000 -- (-4420.685) [...7 remote chains...] -- 58:50:04
      15750000 -- (-4440.174) [...7 remote chains...] -- 58:48:37
      15800000 -- (-4439.641) [...7 remote chains...] -- 58:47:00
      15850000 -- (-4417.454) [...7 remote chains...] -- 58:45:22
      15900000 -- (-4439.341) [...7 remote chains...] -- 58:43:45
      15950000 -- (-4413.180) [...7 remote chains...] -- 58:42:08
      16000000 -- (-4414.085) [...7 remote chains...] -- 58:40:43

      Average standard deviation of split frequencies: 0.038185

      16050000 -- (-4418.145) [...7 remote chains...] -- 58:39:18
      16100000 -- (-4432.350) [...7 remote chains...] -- 58:37:53
      16150000 -- (-4411.410) [...7 remote chains...] -- 58:36:29
      16200000 -- (-4451.959) [...7 remote chains...] -- 58:35:04
      16250000 -- (-4403.231) [...7 remote chains...] -- 58:33:29
      16300000 -- (-4381.052) [...7 remote chains...] -- 58:31:54
      16350000 -- (-4383.271) [...7 remote chains...] -- 58:30:07
      16400000 -- (-4411.961) [...7 remote chains...] -- 58:28:33
      16450000 -- (-4419.273) [...7 remote chains...] -- 58:27:09
      16500000 -- (-4362.675) [...7 remote chains...] -- 58:25:35

      Average standard deviation of split frequencies: 0.037519

      16550000 -- (-4398.913) [...7 remote chains...] -- 58:24:01
      16600000 -- (-4399.417) [...7 remote chains...] -- 58:22:27
      16650000 -- (-4434.208) [...7 remote chains...] -- 58:20:54
      16700000 -- (-4387.198) [...7 remote chains...] -- 58:19:31
      16750000 -- (-4419.725) [...7 remote chains...] -- 58:17:58
      16800000 -- (-4398.145) [...7 remote chains...] -- 58:16:25
      16850000 -- (-4425.149) [...7 remote chains...] -- 58:15:04
      16900000 -- (-4433.882) [...7 remote chains...] -- 58:13:31
      16950000 -- (-4397.570) [...7 remote chains...] -- 58:11:59
      17000000 -- (-4442.340) [...7 remote chains...] -- 58:10:38

      Average standard deviation of split frequencies: 0.036949

      17050000 -- (-4386.820) [...7 remote chains...] -- 58:09:17
      17100000 -- (-4401.124) [...7 remote chains...] -- 58:07:45
      17150000 -- (-4416.153) [...7 remote chains...] -- 58:06:14
      17200000 -- (-4404.649) [...7 remote chains...] -- 58:04:42
      17250000 -- (-4460.553) [...7 remote chains...] -- 58:03:22
      17300000 -- (-4403.505) [...7 remote chains...] -- 58:01:51
      17350000 -- (-4421.570) [...7 remote chains...] -- 58:00:31
      17400000 -- (-4384.653) [...7 remote chains...] -- 57:59:01
      17450000 -- (-4410.329) [...7 remote chains...] -- 57:57:41
      17500000 -- (-4422.968) [...7 remote chains...] -- 57:56:11

      Average standard deviation of split frequencies: 0.036994

      17550000 -- (-4423.087) [...7 remote chains...] -- 57:54:52
      17600000 -- (-4393.939) [...7 remote chains...] -- 57:53:22
      17650000 -- (-4415.768) [...7 remote chains...] -- 57:51:52
      17700000 -- (-4428.340) [...7 remote chains...] -- 57:50:23
      17750000 -- (-4409.622) [...7 remote chains...] -- 57:49:04
      17800000 -- (-4394.012) [...7 remote chains...] -- 57:47:36
      17850000 -- (-4391.523) [...7 remote chains...] -- 57:46:07
      17900000 -- (-4399.284) [...7 remote chains...] -- 57:44:38
      17950000 -- (-4418.672) [...7 remote chains...] -- 57:43:20
      18000000 -- (-4414.158) [...7 remote chains...] -- 57:41:52

      Average standard deviation of split frequencies: 0.037101

      18050000 -- (-4448.350) [...7 remote chains...] -- 57:40:34
      18100000 -- (-4429.522) [...7 remote chains...] -- 57:39:06
      18150000 -- (-4389.360) [...7 remote chains...] -- 57:37:39
      18200000 -- (-4415.843) [...7 remote chains...] -- 57:36:21
      18250000 -- (-4419.278) [...7 remote chains...] -- 57:34:54
      18300000 -- (-4420.510) [...7 remote chains...] -- 57:33:27
      18350000 -- (-4404.363) [...7 remote chains...] -- 57:32:10
      18400000 -- (-4431.304) [...7 remote chains...] -- 57:30:53
      18450000 -- (-4439.951) [...7 remote chains...] -- 57:29:27
      18500000 -- (-4410.810) [...7 remote chains...] -- 57:28:00

      Average standard deviation of split frequencies: 0.037364

      18550000 -- (-4439.102) [...7 remote chains...] -- 57:26:24
      18600000 -- (-4404.234) [...7 remote chains...] -- 57:24:58
      18650000 -- (-4396.658) [...7 remote chains...] -- 57:23:42
      18700000 -- (-4453.036) [...7 remote chains...] -- 57:22:16
      18750000 -- (-4395.845) [...7 remote chains...] -- 57:20:51
      18800000 -- (-4444.390) [...7 remote chains...] -- 57:19:25
      18850000 -- (-4430.741) [...7 remote chains...] -- 57:18:00
      18900000 -- (-4411.108) [...7 remote chains...] -- 57:16:35
      18950000 -- (-4421.473) [...7 remote chains...] -- 57:15:10
      19000000 -- (-4440.310) [...7 remote chains...] -- 57:13:45

      Average standard deviation of split frequencies: 0.036816

      19050000 -- (-4449.602) [...7 remote chains...] -- 57:12:30
      19100000 -- (-4436.546) [...7 remote chains...] -- 57:11:06
      19150000 -- (-4414.627) [...7 remote chains...] -- 57:09:41
      19200000 -- (-4391.212) [...7 remote chains...] -- 57:08:27
      19250000 -- (-4415.928) [...7 remote chains...] -- 57:07:03
      19300000 -- (-4400.384) [...7 remote chains...] -- 57:05:39
      19350000 -- (-4409.706) [...7 remote chains...] -- 57:04:24
      19400000 -- (-4425.727) [...7 remote chains...] -- 57:03:01
      19450000 -- (-4437.952) [...7 remote chains...] -- 57:01:37
      19500000 -- (-4432.642) [...7 remote chains...] -- 57:00:14

      Average standard deviation of split frequencies: 0.035912

      19550000 -- (-4402.635) [...7 remote chains...] -- 56:58:51
      19600000 -- (-4437.413) [...7 remote chains...] -- 56:57:37
      19650000 -- (-4450.044) [...7 remote chains...] -- 56:56:24
      19700000 -- (-4420.999) [...7 remote chains...] -- 56:55:10
      19750000 -- (-4429.902) [...7 remote chains...] -- 56:53:57
      19800000 -- (-4454.515) [...7 remote chains...] -- 56:52:43
      19850000 -- (-4400.321) [...7 remote chains...] -- 56:51:30
      19900000 -- (-4427.666) [...7 remote chains...] -- 56:50:17
      19950000 -- (-4411.165) [...7 remote chains...] -- 56:48:54
      20000000 -- (-4398.630) [...7 remote chains...] -- 56:47:51

      Average standard deviation of split frequencies: 0.036348

      20050000 -- (-4412.510) [...7 remote chains...] -- 56:46:29
      20100000 -- (-4444.103) [...7 remote chains...] -- 56:45:16
      20150000 -- (-4430.544) [...7 remote chains...] -- 56:43:54
      20200000 -- (-4400.390) [...7 remote chains...] -- 56:42:50
      20250000 -- (-4407.897) [...7 remote chains...] -- 56:41:38
      20300000 -- (-4409.289) [...7 remote chains...] -- 56:40:25
      20350000 -- (-4436.313) [...7 remote chains...] -- 56:39:31
      20400000 -- (-4407.403) [...7 remote chains...] -- 56:38:10
      20450000 -- (-4432.614) [...7 remote chains...] -- 56:37:06
      20500000 -- (-4443.465) [...7 remote chains...] -- 56:35:45

      Average standard deviation of split frequencies: 0.035731

      20550000 -- (-4412.597) [...7 remote chains...] -- 56:34:33
      20600000 -- (-4412.007) [...7 remote chains...] -- 56:33:12
      20650000 -- (-4431.247) [...7 remote chains...] -- 56:32:00
      20700000 -- (-4443.710) [...7 remote chains...] -- 56:30:57
      20750000 -- (-4415.285) [...7 remote chains...] -- 56:29:37
      20800000 -- (-4423.240) [...7 remote chains...] -- 56:28:25
      20850000 -- (-4454.257) [...7 remote chains...] -- 56:27:22
      20900000 -- (-4437.848) [...7 remote chains...] -- 56:26:37
      20950000 -- (-4443.496) [...7 remote chains...] -- 56:25:34
      21000000 -- (-4390.407) [...7 remote chains...] -- 56:24:22

      Average standard deviation of split frequencies: 0.035855

      21050000 -- (-4406.237) [...7 remote chains...] -- 56:23:11
      21100000 -- (-4415.456) [...7 remote chains...] -- 56:21:51
      21150000 -- (-4421.464) [...7 remote chains...] -- 56:20:40
      21200000 -- (-4447.895) [...7 remote chains...] -- 56:19:37
      21250000 -- (-4409.407) [...7 remote chains...] -- 56:18:43
      21300000 -- (-4403.406) [...7 remote chains...] -- 56:17:49
      21350000 -- (-4389.791) [...7 remote chains...] -- 56:16:46
      21400000 -- (-4407.517) [...7 remote chains...] -- 56:15:52
      21450000 -- (-4441.665) [...7 remote chains...] -- 56:14:41
      21500000 -- (-4447.680) [...7 remote chains...] -- 56:13:30

      Average standard deviation of split frequencies: 0.035851

      21550000 -- (-4422.871) [...7 remote chains...] -- 56:12:28
      21600000 -- (-4407.777) [...7 remote chains...] -- 56:11:09
      21650000 -- (-4424.629) [...7 remote chains...] -- 56:10:15
      21700000 -- (-4427.509) [...7 remote chains...] -- 56:09:12
      21750000 -- (-4403.075) [...7 remote chains...] -- 56:08:10
      21800000 -- (-4429.394) [...7 remote chains...] -- 56:06:59
      21850000 -- (-4401.881) [...7 remote chains...] -- 56:05:57
      21900000 -- (-4429.110) [...7 remote chains...] -- 56:04:47
      21950000 -- (-4421.920) [...7 remote chains...] -- 56:03:45
      22000000 -- (-4404.400) [...7 remote chains...] -- 56:02:51

      Average standard deviation of split frequencies: 0.035631

      22050000 -- (-4414.041) [...7 remote chains...] -- 56:01:48
      22100000 -- (-4441.496) [...7 remote chains...] -- 56:00:46
      22150000 -- (-4435.358) [...7 remote chains...] -- 55:59:44
      22200000 -- (-4421.599) [...7 remote chains...] -- 55:58:50
      22250000 -- (-4426.258) [...7 remote chains...] -- 55:57:48
      22300000 -- (-4385.426) [...7 remote chains...] -- 55:56:54
      22350000 -- (-4418.686) [...7 remote chains...] -- 55:56:00
      22400000 -- (-4445.450) [...7 remote chains...] -- 55:54:42
      22450000 -- (-4420.383) [...7 remote chains...] -- 55:53:48
      22500000 -- (-4458.575) [...7 remote chains...] -- 55:52:54

      Average standard deviation of split frequencies: 0.035959

      22550000 -- (-4405.607) [...7 remote chains...] -- 55:52:00
      22600000 -- (-4456.716) [...7 remote chains...] -- 55:51:06
      22650000 -- (-4443.648) [...7 remote chains...] -- 55:50:04
      22700000 -- (-4413.300) [...7 remote chains...] -- 55:49:02
      22750000 -- (-4427.252) [...7 remote chains...] -- 55:48:08
      22800000 -- (-4458.187) [...7 remote chains...] -- 55:47:37
      22850000 -- (-4451.485) [...7 remote chains...] -- 55:46:43
      22900000 -- (-4411.561) [...7 remote chains...] -- 55:45:41
      22950000 -- (-4423.893) [...7 remote chains...] -- 55:44:39
      23000000 -- (-4420.064) [...7 remote chains...] -- 55:43:53

      Average standard deviation of split frequencies: 0.035503

      23050000 -- (-4436.029) [...7 remote chains...] -- 55:43:14
      23100000 -- (-4474.522) [...7 remote chains...] -- 55:42:20
      23150000 -- (-4434.467) [...7 remote chains...] -- 55:41:10
      23200000 -- (-4438.836) [...7 remote chains...] -- 55:40:16
      23250000 -- (-4406.675) [...7 remote chains...] -- 55:39:22
      23300000 -- (-4414.019) [...7 remote chains...] -- 55:38:20
      23350000 -- (-4395.495) [...7 remote chains...] -- 55:37:18
      23400000 -- (-4408.875) [...7 remote chains...] -- 55:36:16
      23450000 -- (-4406.208) [...7 remote chains...] -- 55:35:07
      23500000 -- (-4423.872) [...7 remote chains...] -- 55:33:58

      Average standard deviation of split frequencies: 0.035554

      23550000 -- (-4394.670) [...7 remote chains...] -- 55:32:49
      23600000 -- (-4415.576) [...7 remote chains...] -- 55:31:47
      23650000 -- (-4416.520) [...7 remote chains...] -- 55:30:45
      23700000 -- (-4387.815) [...7 remote chains...] -- 55:29:44
      23750000 -- (-4396.679) [...7 remote chains...] -- 55:28:42
      23800000 -- (-4421.984) [...7 remote chains...] -- 55:27:41
      23850000 -- (-4418.168) [...7 remote chains...] -- 55:26:32
      23900000 -- (-4412.896) [...7 remote chains...] -- 55:25:52
      23950000 -- (-4415.482) [...7 remote chains...] -- 55:25:06
      24000000 -- (-4417.707) [...7 remote chains...] -- 55:24:19

      Average standard deviation of split frequencies: 0.035420

      24050000 -- (-4417.392) [...7 remote chains...] -- 55:23:25
      24100000 -- (-4433.881) [...7 remote chains...] -- 55:22:16
      24150000 -- (-4422.993) [...7 remote chains...] -- 55:21:14
      24200000 -- (-4449.188) [...7 remote chains...] -- 55:20:20
      24250000 -- (-4412.694) [...7 remote chains...] -- 55:19:26
      24300000 -- (-4429.281) [...7 remote chains...] -- 55:18:24
      24350000 -- (-4419.949) [...7 remote chains...] -- 55:17:23
      24400000 -- (-4434.554) [...7 remote chains...] -- 55:16:29
      24450000 -- (-4425.758) [...7 remote chains...] -- 55:15:35
      24500000 -- (-4429.022) [...7 remote chains...] -- 55:14:33

      Average standard deviation of split frequencies: 0.035281

      24550000 -- (-4403.394) [...7 remote chains...] -- 55:13:39
      24600000 -- (-4410.907) [...7 remote chains...] -- 55:12:38
      24650000 -- (-4424.552) [...7 remote chains...] -- 55:11:43
      24700000 -- (-4416.850) [...7 remote chains...] -- 55:10:35
      24750000 -- (-4436.175) [...7 remote chains...] -- 55:09:34
      24800000 -- (-4433.531) [...7 remote chains...] -- 55:08:32
      24850000 -- (-4419.535) [...7 remote chains...] -- 55:07:31
      24900000 -- (-4430.538) [...7 remote chains...] -- 55:06:30
      24950000 -- (-4402.442) [...7 remote chains...] -- 55:05:29
      25000000 -- (-4436.055) [...7 remote chains...] -- 55:04:27

      Average standard deviation of split frequencies: 0.034982

      25050000 -- (-4407.183) [...7 remote chains...] -- 55:03:54
      25100000 -- (-4393.004) [...7 remote chains...] -- 55:03:00
      25150000 -- (-4426.083) [...7 remote chains...] -- 55:01:59
      25200000 -- (-4394.622) [...7 remote chains...] -- 55:00:58
      25250000 -- (-4399.100) [...7 remote chains...] -- 55:00:17
      25300000 -- (-4410.348) [...7 remote chains...] -- 54:59:30
      25350000 -- (-4408.215) [...7 remote chains...] -- 54:58:22
      25400000 -- [-4397.734] [...7 remote chains...] -- 54:57:34
      25450000 -- (-4421.790) [...7 remote chains...] -- 54:56:33
      25500000 -- (-4386.458) [...7 remote chains...] -- 54:55:32

      Average standard deviation of split frequencies: 0.034805

      25550000 -- (-4433.333) [...7 remote chains...] -- 54:54:24
      25600000 -- (-4412.297) [...7 remote chains...] -- 54:53:23
      25650000 -- (-4409.842) [...7 remote chains...] -- 54:52:22
      25700000 -- (-4420.318) [...7 remote chains...] -- 54:51:28
      25750000 -- (-4405.277) [...7 remote chains...] -- 54:50:26
      25800000 -- (-4435.378) [...7 remote chains...] -- 54:49:32
      25850000 -- (-4405.109) [...7 remote chains...] -- 54:48:38
      25900000 -- (-4420.947) [...7 remote chains...] -- 54:47:37
      25950000 -- (-4417.524) [...7 remote chains...] -- 54:46:43
      26000000 -- [-4393.710] [...7 remote chains...] -- 54:45:55

      Average standard deviation of split frequencies: 0.033852

      26050000 -- (-4430.415) [...7 remote chains...] -- 54:44:54
      26100000 -- [-4402.855] [...7 remote chains...] -- 54:43:53
      26150000 -- [-4403.579] [...7 remote chains...] -- 54:42:59
      26200000 -- [-4398.125] [...7 remote chains...] -- 54:42:17
      26250000 -- [-4381.209] [...7 remote chains...] -- 54:41:30
      26300000 -- (-4425.486) [...7 remote chains...] -- 54:40:48
      26350000 -- (-4410.999) [...7 remote chains...] -- 54:40:01
      26400000 -- (-4407.306) [...7 remote chains...] -- 54:39:06
      26450000 -- [-4410.972] [...7 remote chains...] -- 54:38:25
      26500000 -- [-4394.668] [...7 remote chains...] -- 54:37:30

      Average standard deviation of split frequencies: 0.032891

      26550000 -- [-4365.257] [...7 remote chains...] -- 54:36:29
      26600000 -- [-4369.746] [...7 remote chains...] -- 54:35:35
      26650000 -- (-4404.296) [...7 remote chains...] -- 54:34:40
      26700000 -- (-4406.472) [...7 remote chains...] -- 54:33:46
      26750000 -- (-4435.037) [...7 remote chains...] -- 54:32:58
      26800000 -- (-4396.549) [...7 remote chains...] -- 54:32:16
      26850000 -- (-4433.795) [...7 remote chains...] -- 54:31:28
      26900000 -- (-4431.308) [...7 remote chains...] -- 54:30:27
      26950000 -- (-4409.769) [...7 remote chains...] -- 54:29:26
      27000000 -- (-4410.221) [...7 remote chains...] -- 54:28:31

      Average standard deviation of split frequencies: 0.031742

      27050000 -- (-4442.125) [...7 remote chains...] -- 54:27:30
      27100000 -- (-4414.458) [...7 remote chains...] -- 54:26:48
      27150000 -- (-4434.754) [...7 remote chains...] -- 54:25:47
      27200000 -- [-4397.034] [...7 remote chains...] -- 54:24:46
      27250000 -- (-4410.835) [...7 remote chains...] -- 54:23:45
      27300000 -- (-4408.353) [...7 remote chains...] -- 54:22:50
      27350000 -- (-4415.801) [...7 remote chains...] -- 54:22:08
      27400000 -- (-4425.576) [...7 remote chains...] -- 54:21:14
      27450000 -- [-4392.287] [...7 remote chains...] -- 54:20:38
      27500000 -- [-4389.990] [...7 remote chains...] -- 54:20:02

      Average standard deviation of split frequencies: 0.030644

      27550000 -- (-4415.524) [...7 remote chains...] -- 54:19:20
      27600000 -- (-4431.773) [...7 remote chains...] -- 54:18:19
      27650000 -- (-4438.311) [...7 remote chains...] -- 54:17:24
      27700000 -- (-4438.025) [...7 remote chains...] -- 54:16:17
      27750000 -- (-4411.611) [...7 remote chains...] -- 54:15:22
      27800000 -- (-4399.901) [...7 remote chains...] -- 54:14:14
      27850000 -- (-4430.076) [...7 remote chains...] -- 54:13:20
      27900000 -- (-4443.125) [...7 remote chains...] -- 54:12:19
      27950000 -- (-4398.889) [...7 remote chains...] -- 54:11:18
      28000000 -- (-4390.797) [...7 remote chains...] -- 54:10:23

      Average standard deviation of split frequencies: 0.029723

      28050000 -- (-4433.884) [...7 remote chains...] -- 54:09:22
      28100000 -- (-4435.669) [...7 remote chains...] -- 54:08:21
      28150000 -- (-4416.083) [...7 remote chains...] -- 54:07:20
      28200000 -- (-4406.892) [...7 remote chains...] -- 54:06:19
      28250000 -- (-4415.914) [...7 remote chains...] -- 54:05:31
      28300000 -- (-4412.094) [...7 remote chains...] -- 54:04:30
      28350000 -- (-4404.201) [...7 remote chains...] -- 54:03:41
      28400000 -- [-4384.438] [...7 remote chains...] -- 54:02:52
      28450000 -- (-4426.104) [...7 remote chains...] -- 54:01:57
      28500000 -- (-4434.901) [...7 remote chains...] -- 54:00:56

      Average standard deviation of split frequencies: 0.028979

      28550000 -- (-4449.397) [...7 remote chains...] -- 53:59:50
      28600000 -- (-4423.023) [...7 remote chains...] -- 53:58:55
      28650000 -- (-4429.314) [...7 remote chains...] -- 53:57:54
      28700000 -- (-4423.646) [...7 remote chains...] -- 53:56:53
      28750000 -- (-4441.321) [...7 remote chains...] -- 53:55:46
      28800000 -- (-4442.292) [...7 remote chains...] -- 53:54:46
      28850000 -- (-4403.533) [...7 remote chains...] -- 53:53:39
      28900000 -- (-4422.521) [...7 remote chains...] -- 53:52:44
      28950000 -- (-4425.179) [...7 remote chains...] -- 53:51:49
      29000000 -- (-4415.931) [...7 remote chains...] -- 53:50:49

      Average standard deviation of split frequencies: 0.028360

      29050000 -- (-4388.336) [...7 remote chains...] -- 53:49:54
      29100000 -- (-4408.184) [...7 remote chains...] -- 53:48:59
      29150000 -- (-4402.233) [...7 remote chains...] -- 53:48:04
      29200000 -- (-4404.882) [...7 remote chains...] -- 53:47:15
      29250000 -- (-4414.220) [...7 remote chains...] -- 53:46:15
      29300000 -- (-4431.873) [...7 remote chains...] -- 53:45:26
      29350000 -- (-4442.827) [...7 remote chains...] -- 53:44:25
      29400000 -- (-4423.767) [...7 remote chains...] -- 53:43:24
      29450000 -- (-4428.311) [...7 remote chains...] -- 53:42:24
      29500000 -- (-4409.230) [...7 remote chains...] -- 53:41:23

      Average standard deviation of split frequencies: 0.028712

      29550000 -- (-4389.592) [...7 remote chains...] -- 53:40:28
      29600000 -- (-4398.951) [...7 remote chains...] -- 53:39:27
      29650000 -- (-4427.860) [...7 remote chains...] -- 53:38:33
      29700000 -- (-4403.359) [...7 remote chains...] -- 53:37:32
      29750000 -- (-4434.199) [...7 remote chains...] -- 53:36:37
      29800000 -- (-4424.705) [...7 remote chains...] -- 53:35:48
      29850000 -- (-4388.977) [...7 remote chains...] -- 53:34:53
      29900000 -- (-4428.820) [...7 remote chains...] -- 53:33:58
      29950000 -- [-4404.982] [...7 remote chains...] -- 53:33:03
      30000000 -- (-4385.046) [...7 remote chains...] -- 53:32:09

      Average standard deviation of split frequencies: 0.028104

      30050000 -- (-4432.958) [...7 remote chains...] -- 53:31:14
      30100000 -- (-4449.569) [...7 remote chains...] -- 53:30:19
      30150000 -- [-4375.474] [...7 remote chains...] -- 53:29:24
      30200000 -- [-4365.419] [...7 remote chains...] -- 53:28:23
      30250000 -- (-4397.756) [...7 remote chains...] -- 53:27:23
      30300000 -- (-4449.178) [...7 remote chains...] -- 53:26:22
      30350000 -- (-4425.080) [...7 remote chains...] -- 53:25:22
      30400000 -- (-4451.620) [...7 remote chains...] -- 53:24:27
      30450000 -- (-4419.233) [...7 remote chains...] -- 53:23:26
      30500000 -- (-4437.845) [...7 remote chains...] -- 53:22:37

      Average standard deviation of split frequencies: 0.027515

      30550000 -- (-4430.856) [...7 remote chains...] -- 53:21:42
      30600000 -- (-4435.604) [...7 remote chains...] -- 53:20:47
      30650000 -- (-4429.391) [...7 remote chains...] -- 53:19:52
      30700000 -- (-4433.425) [...7 remote chains...] -- 53:18:52
      30750000 -- (-4423.985) [...7 remote chains...] -- 53:18:02
      30800000 -- (-4425.045) [...7 remote chains...] -- 53:17:07
      30850000 -- (-4420.703) [...7 remote chains...] -- 53:16:12
      30900000 -- (-4439.955) [...7 remote chains...] -- 53:15:12
      30950000 -- (-4414.172) [...7 remote chains...] -- 53:14:11
      31000000 -- (-4408.477) [...7 remote chains...] -- 53:13:11

      Average standard deviation of split frequencies: 0.026518

      31050000 -- (-4399.781) [...7 remote chains...] -- 53:12:21
      31100000 -- (-4424.897) [...7 remote chains...] -- 53:11:26
      31150000 -- (-4406.203) [...7 remote chains...] -- 53:10:31
      31200000 -- (-4392.961) [...7 remote chains...] -- 53:09:47
      31250000 -- (-4425.118) [...7 remote chains...] -- 53:08:52
      31300000 -- (-4449.274) [...7 remote chains...] -- 53:07:57
      31350000 -- (-4403.680) [...7 remote chains...] -- 53:07:02
      31400000 -- (-4385.390) [...7 remote chains...] -- 53:05:56
      31450000 -- [-4376.362] [...7 remote chains...] -- 53:05:07
      31500000 -- (-4430.606) [...7 remote chains...] -- 53:04:17

      Average standard deviation of split frequencies: 0.026108

      31550000 -- [-4369.330] [...7 remote chains...] -- 53:03:17
      31600000 -- [-4388.582] [...7 remote chains...] -- 53:02:16
      31650000 -- [-4392.778] [...7 remote chains...] -- 53:01:27
      31700000 -- [-4417.197] [...7 remote chains...] -- 53:00:32
      31750000 -- [-4379.985] [...7 remote chains...] -- 52:59:31
      31800000 -- (-4413.399) [...7 remote chains...] -- 52:58:36
      31850000 -- (-4393.127) [...7 remote chains...] -- 52:57:41
      31900000 -- (-4425.660) [...7 remote chains...] -- 52:56:46
      31950000 -- (-4383.168) [...7 remote chains...] -- 52:56:07
      32000000 -- (-4408.858) [...7 remote chains...] -- 52:55:12

      Average standard deviation of split frequencies: 0.025500

      32050000 -- [-4385.102] [...7 remote chains...] -- 52:54:16
      32100000 -- (-4382.031) [...7 remote chains...] -- 52:53:26
      32150000 -- (-4377.429) [...7 remote chains...] -- 52:52:26
      32200000 -- (-4425.745) [...7 remote chains...] -- 52:51:52
      32250000 -- (-4428.043) [...7 remote chains...] -- 52:51:02
      32300000 -- (-4485.507) [...7 remote chains...] -- 52:50:22
      32350000 -- (-4417.280) [...7 remote chains...] -- 52:49:17
      32400000 -- (-4392.081) [...7 remote chains...] -- 52:48:21
      32450000 -- (-4383.245) [...7 remote chains...] -- 52:47:26
      32500000 -- (-4407.410) [...7 remote chains...] -- 52:46:31

      Average standard deviation of split frequencies: 0.025343

      32550000 -- (-4404.664) [...7 remote chains...] -- 52:45:36
      32600000 -- (-4418.147) [...7 remote chains...] -- 52:44:35
      32650000 -- (-4435.613) [...7 remote chains...] -- 52:43:35
      32700000 -- (-4387.919) [...7 remote chains...] -- 52:42:35
      32750000 -- (-4394.246) [...7 remote chains...] -- 52:41:34
      32800000 -- (-4403.906) [...7 remote chains...] -- 52:40:34
      32850000 -- (-4446.433) [...7 remote chains...] -- 52:39:44
      32900000 -- (-4413.568) [...7 remote chains...] -- 52:38:48
      32950000 -- (-4424.745) [...7 remote chains...] -- 52:37:48
      33000000 -- (-4416.886) [...7 remote chains...] -- 52:36:43

      Average standard deviation of split frequencies: 0.024770

      33050000 -- (-4432.891) [...7 remote chains...] -- 52:35:43
      33100000 -- (-4412.177) [...7 remote chains...] -- 52:34:42
      33150000 -- (-4402.487) [...7 remote chains...] -- 52:33:42
      33200000 -- (-4402.542) [...7 remote chains...] -- 52:32:47
      33250000 -- [-4386.834] [...7 remote chains...] -- 52:31:52
      33300000 -- [-4392.622] [...7 remote chains...] -- 52:30:51
      33350000 -- (-4423.287) [...7 remote chains...] -- 52:29:51
      33400000 -- (-4389.372) [...7 remote chains...] -- 52:28:51
      33450000 -- (-4409.018) [...7 remote chains...] -- 52:28:01
      33500000 -- (-4399.265) [...7 remote chains...] -- 52:27:05

      Average standard deviation of split frequencies: 0.024050

      33550000 -- (-4430.282) [...7 remote chains...] -- 52:26:05
      33600000 -- (-4418.577) [...7 remote chains...] -- 52:25:05
      33650000 -- (-4407.580) [...7 remote chains...] -- 52:24:05
      33700000 -- (-4439.880) [...7 remote chains...] -- 52:23:19
      33750000 -- (-4407.840) [...7 remote chains...] -- 52:22:19
      33800000 -- (-4429.854) [...7 remote chains...] -- 52:21:24
      33850000 -- (-4414.332) [...7 remote chains...] -- 52:20:24
      33900000 -- (-4404.638) [...7 remote chains...] -- 52:19:34
      33950000 -- (-4367.769) [...7 remote chains...] -- 52:18:33
      34000000 -- (-4417.243) [...7 remote chains...] -- 52:17:28

      Average standard deviation of split frequencies: 0.023477

      34050000 -- (-4426.976) [...7 remote chains...] -- 52:16:23
      34100000 -- (-4426.964) [...7 remote chains...] -- 52:15:28
      34150000 -- [-4404.406] [...7 remote chains...] -- 52:14:33
      34200000 -- [-4406.112] [...7 remote chains...] -- 52:13:43
      34250000 -- (-4414.700) [...7 remote chains...] -- 52:12:52
      34300000 -- [-4391.565] [...7 remote chains...] -- 52:11:57
      34350000 -- [-4397.014] [...7 remote chains...] -- 52:10:57
      34400000 -- (-4427.336) [...7 remote chains...] -- 52:10:01
      34450000 -- (-4424.697) [...7 remote chains...] -- 52:08:57
      34500000 -- (-4428.614) [...7 remote chains...] -- 52:07:57

      Average standard deviation of split frequencies: 0.022807

      34550000 -- (-4422.048) [...7 remote chains...] -- 52:06:56
      34600000 -- (-4447.966) [...7 remote chains...] -- 52:06:06
      34650000 -- (-4437.083) [...7 remote chains...] -- 52:05:11
      34700000 -- (-4441.225) [...7 remote chains...] -- 52:04:15
      34750000 -- (-4421.251) [...7 remote chains...] -- 52:03:11
      34800000 -- (-4433.496) [...7 remote chains...] -- 52:02:15
      34850000 -- (-4399.292) [...7 remote chains...] -- 52:01:20
      34900000 -- (-4436.150) [...7 remote chains...] -- 52:00:30
      34950000 -- (-4388.988) [...7 remote chains...] -- 51:59:48
      35000000 -- (-4410.116) [...7 remote chains...] -- 51:58:44

      Average standard deviation of split frequencies: 0.022678

      35050000 -- (-4416.805) [...7 remote chains...] -- 51:57:53
      35100000 -- (-4433.904) [...7 remote chains...] -- 51:56:53
      35150000 -- (-4429.641) [...7 remote chains...] -- 51:55:58
      35200000 -- (-4419.881) [...7 remote chains...] -- 51:54:58
      35250000 -- (-4424.152) [...7 remote chains...] -- 51:53:53
      35300000 -- (-4416.929) [...7 remote chains...] -- 51:52:58
      35350000 -- (-4439.794) [...7 remote chains...] -- 51:52:02
      35400000 -- (-4428.363) [...7 remote chains...] -- 51:51:02
      35450000 -- (-4417.880) [...7 remote chains...] -- 51:50:02
      35500000 -- (-4386.468) [...7 remote chains...] -- 51:49:07

      Average standard deviation of split frequencies: 0.022268

      35550000 -- (-4457.738) [...7 remote chains...] -- 51:48:03
      35600000 -- (-4402.492) [...7 remote chains...] -- 51:46:58
      35650000 -- (-4443.344) [...7 remote chains...] -- 51:45:58
      35700000 -- (-4414.821) [...7 remote chains...] -- 51:44:58
      35750000 -- (-4426.045) [...7 remote chains...] -- 51:44:03
      35800000 -- (-4437.827) [...7 remote chains...] -- 51:43:12
      35850000 -- (-4407.439) [...7 remote chains...] -- 51:42:08
      35900000 -- (-4447.728) [...7 remote chains...] -- 51:41:12
      35950000 -- (-4420.585) [...7 remote chains...] -- 51:40:13
      36000000 -- (-4435.461) [...7 remote chains...] -- 51:39:13

      Average standard deviation of split frequencies: 0.022164

      36050000 -- (-4453.339) [...7 remote chains...] -- 51:38:13
      36100000 -- (-4410.938) [...7 remote chains...] -- 51:37:18
      36150000 -- (-4412.090) [...7 remote chains...] -- 51:36:22
      36200000 -- (-4428.226) [...7 remote chains...] -- 51:35:32
      36250000 -- [-4401.029] [...7 remote chains...] -- 51:34:36
      36300000 -- (-4410.433) [...7 remote chains...] -- 51:33:41
      36350000 -- (-4409.652) [...7 remote chains...] -- 51:32:55
      36400000 -- (-4418.044) [...7 remote chains...] -- 51:31:59
      36450000 -- (-4435.143) [...7 remote chains...] -- 51:31:04
      36500000 -- (-4433.555) [...7 remote chains...] -- 51:30:04

      Average standard deviation of split frequencies: 0.021740

      36550000 -- (-4440.808) [...7 remote chains...] -- 51:29:09
      36600000 -- (-4418.000) [...7 remote chains...] -- 51:28:13
      36650000 -- (-4435.031) [...7 remote chains...] -- 51:27:18
      36700000 -- [-4384.638] [...7 remote chains...] -- 51:26:18
      36750000 -- [-4388.184] [...7 remote chains...] -- 51:25:18
      36800000 -- [-4393.504] [...7 remote chains...] -- 51:24:27
      36850000 -- [-4386.470] [...7 remote chains...] -- 51:23:28
      36900000 -- [-4390.037] [...7 remote chains...] -- 51:22:28
      36950000 -- [-4379.837] [...7 remote chains...] -- 51:21:28
      37000000 -- [-4371.640] [...7 remote chains...] -- 51:20:37

      Average standard deviation of split frequencies: 0.021586

      37050000 -- [-4388.439] [...7 remote chains...] -- 51:19:37
      37100000 -- [-4405.440] [...7 remote chains...] -- 51:18:46
      37150000 -- [-4379.463] [...7 remote chains...] -- 51:17:51
      37200000 -- (-4389.695) [...7 remote chains...] -- 51:16:51
      37250000 -- (-4408.054) [...7 remote chains...] -- 51:15:56
      37300000 -- (-4438.108) [...7 remote chains...] -- 51:15:09
      37350000 -- (-4455.616) [...7 remote chains...] -- 51:14:18
      37400000 -- (-4427.553) [...7 remote chains...] -- 51:13:14
      37450000 -- (-4414.944) [...7 remote chains...] -- 51:12:19
      37500000 -- (-4438.248) [...7 remote chains...] -- 51:11:23

      Average standard deviation of split frequencies: 0.021198

      37550000 -- (-4398.940) [...7 remote chains...] -- 51:10:36
      37600000 -- (-4414.860) [...7 remote chains...] -- 51:09:41
      37650000 -- (-4411.257) [...7 remote chains...] -- 51:08:41
      37700000 -- (-4397.165) [...7 remote chains...] -- 51:07:41
      37750000 -- [-4382.011] [...7 remote chains...] -- 51:06:42
      37800000 -- [-4373.083] [...7 remote chains...] -- 51:05:38
      37850000 -- (-4401.821) [...7 remote chains...] -- 51:04:42
      37900000 -- (-4444.054) [...7 remote chains...] -- 51:03:47
      37950000 -- (-4381.282) [...7 remote chains...] -- 51:03:00
      38000000 -- [-4412.820] [...7 remote chains...] -- 51:02:09

      Average standard deviation of split frequencies: 0.021142

      38050000 -- [-4397.111] [...7 remote chains...] -- 51:01:13
      38100000 -- [-4393.216] [...7 remote chains...] -- 51:00:18
      38150000 -- [-4401.725] [...7 remote chains...] -- 50:59:31
      38200000 -- [-4383.085] [...7 remote chains...] -- 50:58:27
      38250000 -- (-4394.237) [...7 remote chains...] -- 50:57:40
      38300000 -- [-4387.754] [...7 remote chains...] -- 50:56:49
      38350000 -- [-4403.823] [...7 remote chains...] -- 50:55:53
      38400000 -- (-4412.247) [...7 remote chains...] -- 50:54:53
      38450000 -- (-4421.920) [...7 remote chains...] -- 50:53:58
      38500000 -- (-4440.168) [...7 remote chains...] -- 50:52:58

      Average standard deviation of split frequencies: 0.020973

      38550000 -- (-4387.169) [...7 remote chains...] -- 50:51:54
      38600000 -- (-4416.946) [...7 remote chains...] -- 50:50:59
      38650000 -- (-4409.992) [...7 remote chains...] -- 50:49:59
      38700000 -- (-4422.996) [...7 remote chains...] -- 50:49:00
      38750000 -- [-4394.859] [...7 remote chains...] -- 50:48:04
      38800000 -- (-4415.072) [...7 remote chains...] -- 50:47:13
      38850000 -- (-4426.792) [...7 remote chains...] -- 50:46:17
      38900000 -- (-4435.337) [...7 remote chains...] -- 50:45:18
      38950000 -- (-4426.660) [...7 remote chains...] -- 50:44:10
      39000000 -- (-4424.492) [...7 remote chains...] -- 50:43:27

      Average standard deviation of split frequencies: 0.020542

      39050000 -- (-4444.349) [...7 remote chains...] -- 50:43:00
      39100000 -- (-4394.230) [...7 remote chains...] -- 50:42:33
      39150000 -- (-4389.665) [...7 remote chains...] -- 50:42:10
      39200000 -- (-4454.047) [...7 remote chains...] -- 50:41:52
      39250000 -- (-4417.371) [...7 remote chains...] -- 50:41:16
      39300000 -- [-4390.144] [...7 remote chains...] -- 50:40:41
      39350000 -- (-4386.213) [...7 remote chains...] -- 50:40:14
      39400000 -- (-4400.034) [...7 remote chains...] -- 50:39:42
      39450000 -- (-4438.459) [...7 remote chains...] -- 50:39:11
      39500000 -- (-4406.465) [...7 remote chains...] -- 50:38:56

      Average standard deviation of split frequencies: 0.019983

      39550000 -- (-4378.977) [...7 remote chains...] -- 50:38:24
      39600000 -- [-4376.149] [...7 remote chains...] -- 50:38:08
      39650000 -- (-4411.826) [...7 remote chains...] -- 50:37:45
      39700000 -- (-4384.391) [...7 remote chains...] -- 50:37:25
      39750000 -- [-4373.207] [...7 remote chains...] -- 50:36:53
      39800000 -- [-4388.498] [...7 remote chains...] -- 50:36:17
      39850000 -- [-4372.363] [...7 remote chains...] -- 50:35:49
      39900000 -- [-4374.102] [...7 remote chains...] -- 50:35:28
      39950000 -- (-4388.936) [...7 remote chains...] -- 50:34:56
      40000000 -- (-4418.480) [...7 remote chains...] -- 50:34:24

      Average standard deviation of split frequencies: 0.019793

      40050000 -- [-4405.807] [...7 remote chains...] -- 50:33:51
      40100000 -- (-4418.585) [...7 remote chains...] -- 50:33:22
      40150000 -- (-4425.954) [...7 remote chains...] -- 50:32:50
      40200000 -- (-4434.620) [...7 remote chains...] -- 50:32:25
      40250000 -- (-4412.621) [...7 remote chains...] -- 50:32:08
      40300000 -- (-4415.412) [...7 remote chains...] -- 50:31:35
      40350000 -- (-4453.728) [...7 remote chains...] -- 50:30:58
      40400000 -- (-4411.428) [...7 remote chains...] -- 50:30:01
      40450000 -- [-4387.695] [...7 remote chains...] -- 50:28:57
      40500000 -- (-4382.208) [...7 remote chains...] -- 50:27:56

      Average standard deviation of split frequencies: 0.019242

      40550000 -- (-4422.998) [...7 remote chains...] -- 50:26:51
      40600000 -- (-4433.550) [...7 remote chains...] -- 50:25:47
      40650000 -- (-4399.424) [...7 remote chains...] -- 50:24:38
      40700000 -- (-4410.517) [...7 remote chains...] -- 50:23:26
      40750000 -- (-4426.348) [...7 remote chains...] -- 50:22:21
      40800000 -- (-4390.417) [...7 remote chains...] -- 50:21:09
      40850000 -- [-4387.630] [...7 remote chains...] -- 50:20:01
      40900000 -- [-4380.729] [...7 remote chains...] -- 50:18:56
      40950000 -- (-4381.808) [...7 remote chains...] -- 50:17:44
      41000000 -- [-4382.952] [...7 remote chains...] -- 50:16:36

      Average standard deviation of split frequencies: 0.018919

      41050000 -- (-4419.996) [...7 remote chains...] -- 50:15:28
      41100000 -- (-4425.655) [...7 remote chains...] -- 50:14:19
      41150000 -- (-4428.784) [...7 remote chains...] -- 50:13:11
      41200000 -- (-4425.052) [...7 remote chains...] -- 50:13:13
      41250000 -- (-4421.930) [...7 remote chains...] -- 50:12:12
      41300000 -- (-4408.035) [...7 remote chains...] -- 50:11:04
      41350000 -- (-4397.117) [...7 remote chains...] -- 50:10:00
      41400000 -- (-4424.420) [...7 remote chains...] -- 50:08:55
      41450000 -- (-4420.689) [...7 remote chains...] -- 50:08:22
      41500000 -- (-4424.831) [...7 remote chains...] -- 50:07:48

      Average standard deviation of split frequencies: 0.018445

      41550000 -- (-4435.007) [...7 remote chains...] -- 50:06:48
      41600000 -- [-4399.967] [...7 remote chains...] -- 50:05:43
      41650000 -- [-4403.877] [...7 remote chains...] -- 50:04:35
      41700000 -- [-4416.100] [...7 remote chains...] -- 50:03:31
      41750000 -- [-4398.232] [...7 remote chains...] -- 50:02:27
      41800000 -- [-4404.526] [...7 remote chains...] -- 50:01:23
      41850000 -- [-4373.620] [...7 remote chains...] -- 50:00:18
      41900000 -- [-4396.757] [...7 remote chains...] -- 49:59:14
      41950000 -- [-4406.247] [...7 remote chains...] -- 49:58:06
      42000000 -- [-4405.490] [...7 remote chains...] -- 49:57:14

      Average standard deviation of split frequencies: 0.018037

      42050000 -- [-4389.765] [...7 remote chains...] -- 49:56:40
      42100000 -- [-4391.197] [...7 remote chains...] -- 49:56:09
      42150000 -- [-4390.005] [...7 remote chains...] -- 49:55:35
      42200000 -- (-4395.320) [...7 remote chains...] -- 49:55:12
      42250000 -- [-4396.154] [...7 remote chains...] -- 49:54:49
      42300000 -- [-4370.042] [...7 remote chains...] -- 49:54:22
      42350000 -- [-4378.918] [...7 remote chains...] -- 49:53:59
      42400000 -- (-4406.701) [...7 remote chains...] -- 49:53:17
      42450000 -- (-4444.072) [...7 remote chains...] -- 49:52:23
      42500000 -- (-4431.196) [...7 remote chains...] -- 49:51:41

      Average standard deviation of split frequencies: 0.017720

      42550000 -- (-4407.746) [...7 remote chains...] -- 49:50:55
      42600000 -- (-4441.775) [...7 remote chains...] -- 49:50:13
      42650000 -- (-4403.750) [...7 remote chains...] -- 49:49:35
      42700000 -- (-4406.857) [...7 remote chains...] -- 49:48:49
      42750000 -- (-4421.709) [...7 remote chains...] -- 49:48:07
      42800000 -- (-4417.040) [...7 remote chains...] -- 49:47:28
      42850000 -- [-4396.187] [...7 remote chains...] -- 49:46:38
      42900000 -- [-4374.973] [...7 remote chains...] -- 49:45:56
      42950000 -- (-4397.905) [...7 remote chains...] -- 49:45:17
      43000000 -- (-4407.669) [...7 remote chains...] -- 49:44:31

      Average standard deviation of split frequencies: 0.017398

      43050000 -- (-4423.859) [...7 remote chains...] -- 49:43:59
      43100000 -- (-4445.854) [...7 remote chains...] -- 49:43:24
      43150000 -- (-4423.423) [...7 remote chains...] -- 49:42:56
      43200000 -- (-4402.145) [...7 remote chains...] -- 49:42:24
      43250000 -- (-4414.467) [...7 remote chains...] -- 49:41:27
      43300000 -- (-4375.746) [...7 remote chains...] -- 49:40:18
      43350000 -- [-4390.217] [...7 remote chains...] -- 49:39:10
      43400000 -- [-4367.371] [...7 remote chains...] -- 49:38:06
      43450000 -- (-4408.126) [...7 remote chains...] -- 49:36:58
      43500000 -- (-4430.428) [...7 remote chains...] -- 49:36:04

      Average standard deviation of split frequencies: 0.016513

      43550000 -- (-4449.006) [...7 remote chains...] -- 49:35:25
      43600000 -- (-4404.075) [...7 remote chains...] -- 49:34:21
      43650000 -- (-4391.783) [...7 remote chains...] -- 49:33:27
      43700000 -- (-4438.369) [...7 remote chains...] -- 49:32:37
      43750000 -- [-4399.869] [...7 remote chains...] -- 49:31:54
      43800000 -- [-4388.175] [...7 remote chains...] -- 49:31:00
      43850000 -- [-4397.342] [...7 remote chains...] -- 49:30:17
      43900000 -- [-4386.905] [...7 remote chains...] -- 49:29:41
      43950000 -- [-4379.539] [...7 remote chains...] -- 49:29:09
      44000000 -- [-4366.713] [...7 remote chains...] -- 49:28:36

      Average standard deviation of split frequencies: 0.016349

      44050000 -- (-4384.474) [...7 remote chains...] -- 49:28:03
      44100000 -- (-4403.498) [...7 remote chains...] -- 49:27:34
      44150000 -- (-4396.165) [...7 remote chains...] -- 49:26:58
      44200000 -- (-4407.473) [...7 remote chains...] -- 49:26:18
      44250000 -- (-4424.813) [...7 remote chains...] -- 49:25:49
      44300000 -- (-4401.398) [...7 remote chains...] -- 49:25:12
      44350000 -- (-4395.242) [...7 remote chains...] -- 49:24:43
      44400000 -- (-4420.243) [...7 remote chains...] -- 49:24:10
      44450000 -- (-4393.468) [...7 remote chains...] -- 49:23:40
      44500000 -- (-4449.137) [...7 remote chains...] -- 49:23:07

      Average standard deviation of split frequencies: 0.015877

      44550000 -- (-4426.287) [...7 remote chains...] -- 49:22:40
      44600000 -- (-4425.127) [...7 remote chains...] -- 49:22:00
      44650000 -- (-4390.771) [...7 remote chains...] -- 49:20:55
      44700000 -- (-4426.063) [...7 remote chains...] -- 49:19:50
      44750000 -- (-4414.353) [...7 remote chains...] -- 49:18:46
      44800000 -- (-4415.561) [...7 remote chains...] -- 49:17:41
      44850000 -- (-4390.745) [...7 remote chains...] -- 49:16:36
      44900000 -- (-4391.865) [...7 remote chains...] -- 49:15:35
      44950000 -- (-4409.454) [...7 remote chains...] -- 49:14:30
      45000000 -- (-4431.249) [...7 remote chains...] -- 49:13:26

      Average standard deviation of split frequencies: 0.015113

      45050000 -- (-4401.429) [...7 remote chains...] -- 49:12:21
      45100000 -- [-4407.632] [...7 remote chains...] -- 49:11:17
      45150000 -- (-4420.026) [...7 remote chains...] -- 49:10:12
      45200000 -- (-4389.713) [...7 remote chains...] -- 49:09:04
      45250000 -- [-4380.959] [...7 remote chains...] -- 49:08:00
      45300000 -- (-4399.426) [...7 remote chains...] -- 49:07:19
      45350000 -- [-4394.130] [...7 remote chains...] -- 49:06:45
      45400000 -- [-4379.373] [...7 remote chains...] -- 49:06:15
      45450000 -- (-4403.584) [...7 remote chains...] -- 49:05:41
      45500000 -- [-4377.470] [...7 remote chains...] -- 49:04:46

      Average standard deviation of split frequencies: 0.014909

      45550000 -- [-4385.297] [...7 remote chains...] -- 49:03:52
      45600000 -- (-4419.531) [...7 remote chains...] -- 49:03:21
      45650000 -- (-4434.767) [...7 remote chains...] -- 49:02:47
      45700000 -- (-4438.018) [...7 remote chains...] -- 49:02:10
      45750000 -- (-4413.911) [...7 remote chains...] -- 49:01:32
      45800000 -- (-4417.726) [...7 remote chains...] -- 49:00:54
      45850000 -- (-4393.440) [...7 remote chains...] -- 49:00:06
      45900000 -- (-4416.243) [...7 remote chains...] -- 48:59:02
      45950000 -- (-4385.273) [...7 remote chains...] -- 48:57:54
      46000000 -- (-4449.182) [...7 remote chains...] -- 48:56:49

      Average standard deviation of split frequencies: 0.014518

      46050000 -- (-4415.825) [...7 remote chains...] -- 48:55:48
      46100000 -- (-4446.286) [...7 remote chains...] -- 48:54:43
      46150000 -- (-4415.096) [...7 remote chains...] -- 48:53:39
      46200000 -- (-4397.045) [...7 remote chains...] -- 48:52:31
      46250000 -- (-4411.310) [...7 remote chains...] -- 48:51:26
      46300000 -- (-4433.882) [...7 remote chains...] -- 48:50:18
      46350000 -- (-4416.041) [...7 remote chains...] -- 48:49:14
      46400000 -- (-4433.756) [...7 remote chains...] -- 48:48:13
      46450000 -- (-4436.846) [...7 remote chains...] -- 48:47:12
      46500000 -- (-4404.283) [...7 remote chains...] -- 48:46:07

      Average standard deviation of split frequencies: 0.014351

      46550000 -- (-4437.867) [...7 remote chains...] -- 48:45:06
      46600000 -- (-4412.630) [...7 remote chains...] -- 48:44:05
      46650000 -- (-4379.174) [...7 remote chains...] -- 48:43:01
      46700000 -- (-4406.053) [...7 remote chains...] -- 48:41:56
      46750000 -- [-4397.194] [...7 remote chains...] -- 48:40:52
      46800000 -- (-4401.094) [...7 remote chains...] -- 48:39:44
      46850000 -- (-4423.207) [...7 remote chains...] -- 48:38:37
      46900000 -- (-4424.062) [...7 remote chains...] -- 48:37:36
      46950000 -- [-4382.307] [...7 remote chains...] -- 48:36:32
      47000000 -- [-4402.124] [...7 remote chains...] -- 48:35:27

      Average standard deviation of split frequencies: 0.014338

      47050000 -- [-4391.802] [...7 remote chains...] -- 48:34:23
      47100000 -- (-4384.861) [...7 remote chains...] -- 48:33:16
      47150000 -- (-4405.288) [...7 remote chains...] -- 48:32:12
      47200000 -- (-4388.144) [...7 remote chains...] -- 48:31:07
      47250000 -- (-4379.249) [...7 remote chains...] -- 48:30:03
      47300000 -- (-4394.668) [...7 remote chains...] -- 48:28:59
      47350000 -- (-4389.126) [...7 remote chains...] -- 48:27:58
      47400000 -- [-4372.034] [...7 remote chains...] -- 48:26:51
      47450000 -- (-4380.043) [...7 remote chains...] -- 48:25:44
      47500000 -- (-4395.499) [...7 remote chains...] -- 48:24:40

      Average standard deviation of split frequencies: 0.013846

      47550000 -- (-4387.065) [...7 remote chains...] -- 48:23:32
      47600000 -- (-4385.707) [...7 remote chains...] -- 48:22:32
      47650000 -- (-4407.320) [...7 remote chains...] -- 48:21:25
      47700000 -- [-4380.483] [...7 remote chains...] -- 48:20:24
      47750000 -- (-4390.246) [...7 remote chains...] -- 48:19:20
      47800000 -- (-4430.627) [...7 remote chains...] -- 48:18:16
      47850000 -- (-4429.085) [...7 remote chains...] -- 48:17:12
      47900000 -- [-4388.140] [...7 remote chains...] -- 48:16:08
      47950000 -- [-4385.758] [...7 remote chains...] -- 48:15:01
      48000000 -- [-4392.984] [...7 remote chains...] -- 48:13:57

      Average standard deviation of split frequencies: 0.013678

      48050000 -- [-4422.155] [...7 remote chains...] -- 48:12:54
      48100000 -- [-4405.117] [...7 remote chains...] -- 48:11:47
      48150000 -- (-4409.919) [...7 remote chains...] -- 48:10:43
      48200000 -- [-4388.352] [...7 remote chains...] -- 48:09:36
      48250000 -- [-4395.859] [...7 remote chains...] -- 48:08:32
      48300000 -- (-4405.732) [...7 remote chains...] -- 48:07:25
      48350000 -- (-4422.813) [...7 remote chains...] -- 48:06:22
      48400000 -- (-4431.815) [...7 remote chains...] -- 48:05:15
      48450000 -- (-4428.869) [...7 remote chains...] -- 48:04:11
      48500000 -- (-4408.340) [...7 remote chains...] -- 48:03:11

      Average standard deviation of split frequencies: 0.013152

      48550000 -- (-4395.762) [...7 remote chains...] -- 48:02:07
      48600000 -- (-4427.899) [...7 remote chains...] -- 48:01:00
      48650000 -- (-4409.282) [...7 remote chains...] -- 48:00:00
      48700000 -- [-4395.619] [...7 remote chains...] -- 47:58:53
      48750000 -- (-4417.022) [...7 remote chains...] -- 47:57:47
      48800000 -- (-4427.859) [...7 remote chains...] -- 47:56:43
      48850000 -- (-4404.010) [...7 remote chains...] -- 47:55:39
      48900000 -- (-4428.901) [...7 remote chains...] -- 47:54:39
      48950000 -- (-4445.329) [...7 remote chains...] -- 47:53:33
      49000000 -- (-4415.560) [...7 remote chains...] -- 47:52:32

      Average standard deviation of split frequencies: 0.012856

      49050000 -- (-4420.543) [...7 remote chains...] -- 47:51:29
      49100000 -- (-4463.689) [...7 remote chains...] -- 47:50:28
      49150000 -- (-4407.014) [...7 remote chains...] -- 47:49:25
      49200000 -- (-4433.615) [...7 remote chains...] -- 47:48:18
      49250000 -- [-4385.115] [...7 remote chains...] -- 47:47:15
      49300000 -- (-4397.063) [...7 remote chains...] -- 47:46:12
      49350000 -- (-4402.687) [...7 remote chains...] -- 47:45:08
      49400000 -- (-4422.644) [...7 remote chains...] -- 47:44:05
      49450000 -- (-4415.764) [...7 remote chains...] -- 47:43:05
      49500000 -- (-4419.956) [...7 remote chains...] -- 47:41:58

      Average standard deviation of split frequencies: 0.012738

      49550000 -- [-4407.337] [...7 remote chains...] -- 47:40:55
      49600000 -- [-4397.341] [...7 remote chains...] -- 47:39:49
      49650000 -- [-4409.788] [...7 remote chains...] -- 47:38:49
      49700000 -- [-4393.949] [...7 remote chains...] -- 47:38:37
      49750000 -- [-4404.588] [...7 remote chains...] -- 47:37:37
      49800000 -- (-4400.390) [...7 remote chains...] -- 47:36:33
      49850000 -- [-4385.359] [...7 remote chains...] -- 47:35:27
      49900000 -- [-4442.631] [...7 remote chains...] -- 47:34:24
      49950000 -- (-4427.541) [...7 remote chains...] -- 47:33:21
      50000000 -- (-4398.984) [...7 remote chains...] -- 47:32:18

      Average standard deviation of split frequencies: 0.012503

      50050000 -- [-4393.192] [...7 remote chains...] -- 47:31:14
      50100000 -- (-4404.078) [...7 remote chains...] -- 47:30:14
      50150000 -- (-4399.679) [...7 remote chains...] -- 47:29:08
      50200000 -- [-4407.615] [...7 remote chains...] -- 47:28:02
      50250000 -- [-4386.218] [...7 remote chains...] -- 47:26:56
      50300000 -- [-4408.017] [...7 remote chains...] -- 47:25:53
      50350000 -- [-4379.667] [...7 remote chains...] -- 47:24:47
      50400000 -- [-4386.251] [...7 remote chains...] -- 47:23:44
      50450000 -- [-4392.051] [...7 remote chains...] -- 47:22:41
      50500000 -- [-4383.707] [...7 remote chains...] -- 47:21:35

      Average standard deviation of split frequencies: 0.012352

      50550000 -- [-4390.070] [...7 remote chains...] -- 47:20:32
      50600000 -- [-4403.044] [...7 remote chains...] -- 47:19:32
      50650000 -- [-4385.310] [...7 remote chains...] -- 47:18:32
      50700000 -- [-4392.395] [...7 remote chains...] -- 47:17:26
      50750000 -- [-4386.112] [...7 remote chains...] -- 47:16:20
      50800000 -- [-4366.193] [...7 remote chains...] -- 47:15:17
      50850000 -- (-4413.024) [...7 remote chains...] -- 47:14:17
      50900000 -- (-4419.402) [...7 remote chains...] -- 47:13:17
      50950000 -- (-4423.763) [...7 remote chains...] -- 47:12:14
      51000000 -- (-4417.421) [...7 remote chains...] -- 47:11:08

      Average standard deviation of split frequencies: 0.012166

      51050000 -- (-4417.870) [...7 remote chains...] -- 47:10:03
      51100000 -- (-4383.926) [...7 remote chains...] -- 47:09:03
      51150000 -- (-4405.939) [...7 remote chains...] -- 47:08:00
      51200000 -- (-4394.348) [...7 remote chains...] -- 47:06:57
      51250000 -- [-4398.753] [...7 remote chains...] -- 47:05:54
      51300000 -- [-4389.245] [...7 remote chains...] -- 47:04:49
      51350000 -- (-4405.966) [...7 remote chains...] -- 47:03:43
      51400000 -- (-4419.456) [...7 remote chains...] -- 47:02:37
      51450000 -- (-4422.490) [...7 remote chains...] -- 47:01:35
      51500000 -- [-4391.789] [...7 remote chains...] -- 47:00:29

      Average standard deviation of split frequencies: 0.011940

      51550000 -- [-4394.839] [...7 remote chains...] -- 46:59:23
      51600000 -- [-4391.532] [...7 remote chains...] -- 46:58:26
      51650000 -- [-4393.828] [...7 remote chains...] -- 46:57:24
      51700000 -- (-4412.947) [...7 remote chains...] -- 46:56:18
      51750000 -- (-4410.708) [...7 remote chains...] -- 46:55:16
      51800000 -- (-4437.677) [...7 remote chains...] -- 46:54:10
      51850000 -- (-4418.952) [...7 remote chains...] -- 46:53:08
      51900000 -- [-4394.953] [...7 remote chains...] -- 46:52:02
      51950000 -- (-4412.130) [...7 remote chains...] -- 46:50:57
      52000000 -- (-4383.473) [...7 remote chains...] -- 46:49:51

      Average standard deviation of split frequencies: 0.011783

      52050000 -- (-4406.895) [...7 remote chains...] -- 46:48:46
      52100000 -- (-4424.345) [...7 remote chains...] -- 46:47:44
      52150000 -- (-4407.054) [...7 remote chains...] -- 46:46:38
      52200000 -- (-4403.570) [...7 remote chains...] -- 46:45:36
      52250000 -- (-4402.169) [...7 remote chains...] -- 46:44:30
      52300000 -- (-4428.757) [...7 remote chains...] -- 46:43:25
      52350000 -- (-4409.092) [...7 remote chains...] -- 46:42:23
      52400000 -- (-4432.430) [...7 remote chains...] -- 46:41:20
      52450000 -- (-4449.601) [...7 remote chains...] -- 46:40:18
      52500000 -- (-4425.318) [...7 remote chains...] -- 46:39:13

      Average standard deviation of split frequencies: 0.011715

      52550000 -- (-4434.648) [...7 remote chains...] -- 46:38:10
      52600000 -- (-4448.610) [...7 remote chains...] -- 46:37:08
      52650000 -- (-4436.117) [...7 remote chains...] -- 46:36:06
      52700000 -- (-4435.020) [...7 remote chains...] -- 46:35:01
      52750000 -- (-4401.240) [...7 remote chains...] -- 46:33:58
      52800000 -- (-4410.545) [...7 remote chains...] -- 46:32:56
      52850000 -- [-4394.712] [...7 remote chains...] -- 46:31:51
      52900000 -- [-4376.693] [...7 remote chains...] -- 46:30:46
      52950000 -- [-4385.119] [...7 remote chains...] -- 46:29:44
      53000000 -- (-4408.238) [...7 remote chains...] -- 46:28:39

      Average standard deviation of split frequencies: 0.011555

      53050000 -- [-4391.351] [...7 remote chains...] -- 46:27:37
      53100000 -- (-4411.035) [...7 remote chains...] -- 46:26:34
      53150000 -- (-4433.398) [...7 remote chains...] -- 46:25:32
      53200000 -- (-4412.493) [...7 remote chains...] -- 46:24:27
      53250000 -- (-4410.207) [...7 remote chains...] -- 46:23:25
      53300000 -- (-4453.327) [...7 remote chains...] -- 46:22:20
      53350000 -- (-4399.469) [...7 remote chains...] -- 46:21:18
      53400000 -- (-4441.043) [...7 remote chains...] -- 46:20:13
      53450000 -- (-4422.303) [...7 remote chains...] -- 46:19:11
      53500000 -- (-4406.468) [...7 remote chains...] -- 46:18:09

      Average standard deviation of split frequencies: 0.011541

      53550000 -- (-4417.760) [...7 remote chains...] -- 46:17:07
      53600000 -- (-4447.508) [...7 remote chains...] -- 46:16:05
      53650000 -- (-4450.779) [...7 remote chains...] -- 46:15:03
      53700000 -- (-4419.277) [...7 remote chains...] -- 46:14:04
      53750000 -- (-4406.812) [...7 remote chains...] -- 46:12:59
      53800000 -- (-4426.031) [...7 remote chains...] -- 46:12:00
      53850000 -- (-4439.320) [...7 remote chains...] -- 46:10:58
      53900000 -- (-4406.567) [...7 remote chains...] -- 46:09:56
      53950000 -- (-4402.494) [...7 remote chains...] -- 46:08:59
      54000000 -- (-4397.313) [...7 remote chains...] -- 46:08:03

      Average standard deviation of split frequencies: 0.011292

      54050000 -- (-4388.183) [...7 remote chains...] -- 46:07:03
      54100000 -- (-4434.038) [...7 remote chains...] -- 46:06:01
      54150000 -- (-4385.828) [...7 remote chains...] -- 46:04:59
      54200000 -- (-4421.050) [...7 remote chains...] -- 46:03:58
      54250000 -- (-4469.056) [...7 remote chains...] -- 46:02:56
      54300000 -- (-4396.175) [...7 remote chains...] -- 46:01:51
      54350000 -- (-4419.141) [...7 remote chains...] -- 46:00:49
      54400000 -- [-4389.270] [...7 remote chains...] -- 45:59:45
      54450000 -- (-4403.985) [...7 remote chains...] -- 45:58:43
      54500000 -- (-4410.254) [...7 remote chains...] -- 45:57:38

      Average standard deviation of split frequencies: 0.011231

      54550000 -- (-4410.811) [...7 remote chains...] -- 45:56:37
      54600000 -- (-4408.017) [...7 remote chains...] -- 45:55:35
      54650000 -- (-4440.741) [...7 remote chains...] -- 45:54:30
      54700000 -- (-4426.143) [...7 remote chains...] -- 45:53:29
      54750000 -- [-4401.895] [...7 remote chains...] -- 45:52:24
      54800000 -- (-4397.363) [...7 remote chains...] -- 45:51:25
      54850000 -- (-4406.733) [...7 remote chains...] -- 45:50:23
      54900000 -- (-4399.942) [...7 remote chains...] -- 45:49:19
      54950000 -- (-4406.931) [...7 remote chains...] -- 45:48:17
      55000000 -- (-4391.389) [...7 remote chains...] -- 45:47:16

      Average standard deviation of split frequencies: 0.011227

      55050000 -- (-4407.586) [...7 remote chains...] -- 45:46:14
      55100000 -- (-4382.442) [...7 remote chains...] -- 45:45:12
      55150000 -- (-4428.995) [...7 remote chains...] -- 45:44:10
      55200000 -- (-4434.460) [...7 remote chains...] -- 45:43:09
      55250000 -- (-4449.114) [...7 remote chains...] -- 45:42:05
      55300000 -- (-4420.168) [...7 remote chains...] -- 45:41:00
      55350000 -- [-4394.017] [...7 remote chains...] -- 45:39:56
      55400000 -- [-4395.039] [...7 remote chains...] -- 45:38:55
      55450000 -- (-4388.961) [...7 remote chains...] -- 45:37:56
      55500000 -- (-4458.283) [...7 remote chains...] -- 45:36:51

      Average standard deviation of split frequencies: 0.011189

      55550000 -- (-4433.993) [...7 remote chains...] -- 45:35:47
      55600000 -- (-4402.605) [...7 remote chains...] -- 45:34:46
      55650000 -- (-4432.672) [...7 remote chains...] -- 45:33:42
      55700000 -- (-4448.314) [...7 remote chains...] -- 45:32:40
      55750000 -- (-4405.591) [...7 remote chains...] -- 45:31:39
      55800000 -- (-4438.789) [...7 remote chains...] -- 45:30:37
      55850000 -- [-4391.317] [...7 remote chains...] -- 45:29:33
      55900000 -- (-4384.331) [...7 remote chains...] -- 45:28:29
      55950000 -- (-4397.382) [...7 remote chains...] -- 45:27:25
      56000000 -- [-4406.757] [...7 remote chains...] -- 45:26:26

      Average standard deviation of split frequencies: 0.010797

      56050000 -- [-4408.986] [...7 remote chains...] -- 45:25:22
      56100000 -- (-4417.858) [...7 remote chains...] -- 45:24:18
      56150000 -- (-4403.632) [...7 remote chains...] -- 45:23:14
      56200000 -- (-4399.314) [...7 remote chains...] -- 45:22:15
      56250000 -- [-4384.747] [...7 remote chains...] -- 45:21:11
      56300000 -- [-4386.118] [...7 remote chains...] -- 45:20:10
      56350000 -- (-4409.390) [...7 remote chains...] -- 45:19:11
      56400000 -- (-4406.490) [...7 remote chains...] -- 45:18:07
      56450000 -- (-4415.283) [...7 remote chains...] -- 45:17:06
      56500000 -- (-4410.637) [...7 remote chains...] -- 45:16:05

      Average standard deviation of split frequencies: 0.010797

      56550000 -- (-4414.321) [...7 remote chains...] -- 45:15:03
      56600000 -- (-4453.860) [...7 remote chains...] -- 45:14:00
      56650000 -- (-4402.289) [...7 remote chains...] -- 45:12:58
      56700000 -- (-4433.072) [...7 remote chains...] -- 45:11:57
      56750000 -- (-4425.458) [...7 remote chains...] -- 45:10:53
      56800000 -- (-4403.521) [...7 remote chains...] -- 45:09:52
      56850000 -- (-4396.468) [...7 remote chains...] -- 45:08:48
      56900000 -- (-4448.044) [...7 remote chains...] -- 45:07:45
      56950000 -- (-4416.796) [...7 remote chains...] -- 45:06:43
      57000000 -- (-4461.165) [...7 remote chains...] -- 45:05:42

      Average standard deviation of split frequencies: 0.010759

      57050000 -- (-4444.440) [...7 remote chains...] -- 45:04:38
      57100000 -- (-4408.841) [...7 remote chains...] -- 45:03:37
      57150000 -- (-4439.577) [...7 remote chains...] -- 45:02:34
      57200000 -- (-4455.059) [...7 remote chains...] -- 45:01:32
      57250000 -- [-4399.979] [...7 remote chains...] -- 45:00:29
      57300000 -- [-4407.940] [...7 remote chains...] -- 44:59:28
      57350000 -- (-4423.219) [...7 remote chains...] -- 44:58:29
      57400000 -- (-4396.747) [...7 remote chains...] -- 44:57:28
      57450000 -- (-4419.952) [...7 remote chains...] -- 44:56:29
      57500000 -- (-4391.062) [...7 remote chains...] -- 44:55:31

      Average standard deviation of split frequencies: 0.010639

      57550000 -- (-4417.781) [...7 remote chains...] -- 44:54:30
      57600000 -- (-4408.475) [...7 remote chains...] -- 44:53:31
      57650000 -- (-4412.775) [...7 remote chains...] -- 44:52:30
      57700000 -- (-4444.919) [...7 remote chains...] -- 44:51:29
      57750000 -- (-4402.224) [...7 remote chains...] -- 44:50:28
      57800000 -- (-4413.510) [...7 remote chains...] -- 44:49:25
      57850000 -- (-4432.689) [...7 remote chains...] -- 44:48:24
      57900000 -- (-4430.764) [...7 remote chains...] -- 44:47:23
      57950000 -- (-4432.910) [...7 remote chains...] -- 44:46:22
      58000000 -- (-4425.735) [...7 remote chains...] -- 44:45:21

      Average standard deviation of split frequencies: 0.010305

      58050000 -- (-4420.465) [...7 remote chains...] -- 44:44:20
      58100000 -- (-4389.035) [...7 remote chains...] -- 44:43:19
      58150000 -- (-4358.285) [...7 remote chains...] -- 44:42:18
      58200000 -- (-4380.622) [...7 remote chains...] -- 44:41:14
      58250000 -- [-4369.046] [...7 remote chains...] -- 44:40:13
      58300000 -- (-4372.128) [...7 remote chains...] -- 44:39:12
      58350000 -- (-4408.209) [...7 remote chains...] -- 44:38:09
      58400000 -- (-4418.218) [...7 remote chains...] -- 44:37:08
      58450000 -- (-4419.872) [...7 remote chains...] -- 44:36:10
      58500000 -- (-4415.485) [...7 remote chains...] -- 44:35:09

      Average standard deviation of split frequencies: 0.010168

      58550000 -- (-4409.500) [...7 remote chains...] -- 44:34:06
      58600000 -- [-4410.449] [...7 remote chains...] -- 44:33:05
      58650000 -- (-4399.494) [...7 remote chains...] -- 44:32:01
      58700000 -- (-4392.684) [...7 remote chains...] -- 44:31:01
      58750000 -- (-4417.221) [...7 remote chains...] -- 44:30:02
      58800000 -- (-4432.019) [...7 remote chains...] -- 44:28:59
      58850000 -- (-4428.560) [...7 remote chains...] -- 44:28:01
      58900000 -- (-4417.793) [...7 remote chains...] -- 44:27:00
      58950000 -- (-4419.427) [...7 remote chains...] -- 44:25:57
      59000000 -- (-4463.106) [...7 remote chains...] -- 44:24:56

      Average standard deviation of split frequencies: 0.009821

      59050000 -- (-4439.861) [...7 remote chains...] -- 44:23:55
      59100000 -- (-4444.823) [...7 remote chains...] -- 44:22:54
      59150000 -- (-4404.653) [...7 remote chains...] -- 44:21:51
      59200000 -- (-4412.243) [...7 remote chains...] -- 44:20:51
      59250000 -- (-4408.403) [...7 remote chains...] -- 44:19:50
      59300000 -- (-4401.687) [...7 remote chains...] -- 44:18:47
      59350000 -- (-4392.810) [...7 remote chains...] -- 44:17:46
      59400000 -- (-4375.908) [...7 remote chains...] -- 44:16:45
      59450000 -- [-4394.854] [...7 remote chains...] -- 44:15:42
      59500000 -- [-4377.339] [...7 remote chains...] -- 44:14:39

      Average standard deviation of split frequencies: 0.009870

      59550000 -- [-4378.421] [...7 remote chains...] -- 44:13:41
      59600000 -- [-4386.834] [...7 remote chains...] -- 44:12:43
      59650000 -- (-4417.528) [...7 remote chains...] -- 44:11:47
      59700000 -- (-4418.518) [...7 remote chains...] -- 44:10:46
      59750000 -- (-4429.800) [...7 remote chains...] -- 44:09:45
      59800000 -- (-4404.679) [...7 remote chains...] -- 44:08:47
      59850000 -- (-4409.950) [...7 remote chains...] -- 44:07:47
      59900000 -- (-4389.955) [...7 remote chains...] -- 44:06:44
      59950000 -- (-4435.213) [...7 remote chains...] -- 44:05:43
      60000000 -- (-4391.219) [...7 remote chains...] -- 44:04:43

      Average standard deviation of split frequencies: 0.009701

      60050000 -- (-4389.128) [...7 remote chains...] -- 44:03:40
      60100000 -- (-4434.370) [...7 remote chains...] -- 44:02:37
      60150000 -- (-4409.608) [...7 remote chains...] -- 44:01:34
      60200000 -- (-4429.176) [...7 remote chains...] -- 44:00:31
      60250000 -- (-4467.103) [...7 remote chains...] -- 43:59:28
      60300000 -- (-4430.012) [...7 remote chains...] -- 43:58:28
      60350000 -- (-4427.087) [...7 remote chains...] -- 43:57:27
      60400000 -- (-4395.218) [...7 remote chains...] -- 43:56:24
      60450000 -- (-4389.539) [...7 remote chains...] -- 43:55:26
      60500000 -- (-4403.997) [...7 remote chains...] -- 43:54:26

      Average standard deviation of split frequencies: 0.009669

      60550000 -- (-4432.854) [...7 remote chains...] -- 43:53:25
      60600000 -- (-4403.980) [...7 remote chains...] -- 43:52:27
      60650000 -- (-4427.251) [...7 remote chains...] -- 43:51:29
      60700000 -- (-4417.516) [...7 remote chains...] -- 43:50:28
      60750000 -- (-4424.300) [...7 remote chains...] -- 43:49:28
      60800000 -- (-4420.642) [...7 remote chains...] -- 43:48:28
      60850000 -- (-4418.874) [...7 remote chains...] -- 43:47:29
      60900000 -- (-4446.025) [...7 remote chains...] -- 43:46:29
      60950000 -- (-4437.613) [...7 remote chains...] -- 43:45:26
      61000000 -- (-4390.824) [...7 remote chains...] -- 43:44:24

      Average standard deviation of split frequencies: 0.009579

      61050000 -- (-4396.818) [...7 remote chains...] -- 43:43:23
      61100000 -- (-4411.325) [...7 remote chains...] -- 43:42:21
      61150000 -- (-4398.066) [...7 remote chains...] -- 43:41:18
      61200000 -- [-4432.777] [...7 remote chains...] -- 43:40:18
      61250000 -- [-4370.995] [...7 remote chains...] -- 43:39:20
      61300000 -- [-4368.812] [...7 remote chains...] -- 43:38:19
      61350000 -- (-4437.518) [...7 remote chains...] -- 43:37:19
      61400000 -- (-4440.847) [...7 remote chains...] -- 43:36:16
      61450000 -- (-4436.908) [...7 remote chains...] -- 43:35:16
      61500000 -- (-4413.259) [...7 remote chains...] -- 43:34:16

      Average standard deviation of split frequencies: 0.009301

      61550000 -- (-4446.894) [...7 remote chains...] -- 43:33:16
      61600000 -- (-4408.521) [...7 remote chains...] -- 43:32:15
      61650000 -- (-4415.913) [...7 remote chains...] -- 43:31:13
      61700000 -- (-4422.339) [...7 remote chains...] -- 43:30:12
      61750000 -- (-4418.751) [...7 remote chains...] -- 43:29:12
      61800000 -- (-4431.739) [...7 remote chains...] -- 43:28:12
      61850000 -- (-4405.605) [...7 remote chains...] -- 43:27:10
      61900000 -- (-4416.612) [...7 remote chains...] -- 43:26:09
      61950000 -- (-4425.098) [...7 remote chains...] -- 43:25:07
      62000000 -- (-4433.969) [...7 remote chains...] -- 43:24:04

      Average standard deviation of split frequencies: 0.008924

      62050000 -- (-4421.081) [...7 remote chains...] -- 43:23:04
      62100000 -- (-4428.379) [...7 remote chains...] -- 43:22:04
      62150000 -- (-4416.165) [...7 remote chains...] -- 43:21:02
      62200000 -- (-4441.106) [...7 remote chains...] -- 43:19:59
      62250000 -- (-4420.419) [...7 remote chains...] -- 43:18:59
      62300000 -- (-4444.300) [...7 remote chains...] -- 43:17:57
      62350000 -- (-4430.842) [...7 remote chains...] -- 43:16:57
      62400000 -- (-4413.095) [...7 remote chains...] -- 43:15:54
      62450000 -- (-4408.409) [...7 remote chains...] -- 43:14:54
      62500000 -- (-4396.898) [...7 remote chains...] -- 43:13:54

      Average standard deviation of split frequencies: 0.008665

      62550000 -- (-4421.939) [...7 remote chains...] -- 43:12:54
      62600000 -- (-4402.051) [...7 remote chains...] -- 43:11:54
      62650000 -- (-4409.215) [...7 remote chains...] -- 43:10:58
      62700000 -- (-4386.182) [...7 remote chains...] -- 43:09:58
      62750000 -- (-4441.609) [...7 remote chains...] -- 43:09:02
      62800000 -- (-4454.486) [...7 remote chains...] -- 43:08:00
      62850000 -- (-4414.852) [...7 remote chains...] -- 43:07:00
      62900000 -- [-4396.043] [...7 remote chains...] -- 43:05:58
      62950000 -- (-4402.876) [...7 remote chains...] -- 43:04:56
      63000000 -- [-4394.709] [...7 remote chains...] -- 43:03:58

      Average standard deviation of split frequencies: 0.008634

      63050000 -- (-4438.233) [...7 remote chains...] -- 43:02:56
      63100000 -- [-4375.538] [...7 remote chains...] -- 43:01:53
      63150000 -- [-4387.990] [...7 remote chains...] -- 43:00:53
      63200000 -- (-4436.177) [...7 remote chains...] -- 42:59:51
      63250000 -- (-4441.423) [...7 remote chains...] -- 42:58:49
      63300000 -- (-4388.086) [...7 remote chains...] -- 42:57:47
      63350000 -- [-4388.824] [...7 remote chains...] -- 42:56:47
      63400000 -- [-4399.109] [...7 remote chains...] -- 42:55:45
      63450000 -- [-4356.616] [...7 remote chains...] -- 42:54:45
      63500000 -- [-4390.151] [...7 remote chains...] -- 42:53:49

      Average standard deviation of split frequencies: 0.008476

      63550000 -- (-4401.003) [...7 remote chains...] -- 42:52:49
      63600000 -- (-4419.761) [...7 remote chains...] -- 42:51:50
      63650000 -- (-4384.570) [...7 remote chains...] -- 42:50:50
      63700000 -- [-4390.913] [...7 remote chains...] -- 42:49:50
      63750000 -- [-4383.871] [...7 remote chains...] -- 42:48:50
      63800000 -- [-4355.856] [...7 remote chains...] -- 42:47:50
      63850000 -- (-4414.084) [...7 remote chains...] -- 42:46:50
      63900000 -- [-4383.221] [...7 remote chains...] -- 42:45:50
      63950000 -- (-4430.411) [...7 remote chains...] -- 42:44:48
      64000000 -- (-4429.433) [...7 remote chains...] -- 42:43:48

      Average standard deviation of split frequencies: 0.008265

      64050000 -- (-4463.317) [...7 remote chains...] -- 42:42:46
      64100000 -- (-4411.746) [...7 remote chains...] -- 42:41:46
      64150000 -- (-4440.843) [...7 remote chains...] -- 42:40:44
      64200000 -- (-4407.862) [...7 remote chains...] -- 42:39:45
      64250000 -- (-4397.465) [...7 remote chains...] -- 42:38:45
      64300000 -- [-4405.450] [...7 remote chains...] -- 42:37:43
      64350000 -- [-4360.206] [...7 remote chains...] -- 42:36:41
      64400000 -- (-4399.896) [...7 remote chains...] -- 42:35:41
      64450000 -- [-4389.701] [...7 remote chains...] -- 42:34:46
      64500000 -- (-4386.523) [...7 remote chains...] -- 42:33:48

      Average standard deviation of split frequencies: 0.008048

      64550000 -- (-4411.022) [...7 remote chains...] -- 42:32:46
      64600000 -- (-4403.606) [...7 remote chains...] -- 42:31:46
      64650000 -- (-4441.059) [...7 remote chains...] -- 42:30:47
      64700000 -- (-4423.666) [...7 remote chains...] -- 42:29:49
      64750000 -- (-4397.931) [...7 remote chains...] -- 42:28:47
      64800000 -- (-4428.010) [...7 remote chains...] -- 42:27:45
      64850000 -- (-4426.946) [...7 remote chains...] -- 42:26:45
      64900000 -- (-4423.178) [...7 remote chains...] -- 42:25:46
      64950000 -- (-4395.382) [...7 remote chains...] -- 42:24:46
      65000000 -- (-4422.512) [...7 remote chains...] -- 42:23:46

      Average standard deviation of split frequencies: 0.008238

      65050000 -- (-4421.085) [...7 remote chains...] -- 42:22:47
      65100000 -- (-4435.348) [...7 remote chains...] -- 42:21:47
      65150000 -- (-4425.926) [...7 remote chains...] -- 42:20:49
      65200000 -- (-4403.549) [...7 remote chains...] -- 42:19:50
      65250000 -- (-4412.096) [...7 remote chains...] -- 42:18:50
      65300000 -- (-4405.248) [...7 remote chains...] -- 42:17:50
      65350000 -- (-4409.043) [...7 remote chains...] -- 42:16:51
      65400000 -- (-4433.535) [...7 remote chains...] -- 42:15:51
      65450000 -- (-4429.335) [...7 remote chains...] -- 42:14:51
      65500000 -- (-4431.253) [...7 remote chains...] -- 42:13:52

      Average standard deviation of split frequencies: 0.007931

      65550000 -- (-4438.320) [...7 remote chains...] -- 42:12:52
      65600000 -- (-4420.638) [...7 remote chains...] -- 42:11:52
      65650000 -- (-4440.576) [...7 remote chains...] -- 42:10:51
      65700000 -- (-4454.254) [...7 remote chains...] -- 42:09:51
      65750000 -- (-4389.085) [...7 remote chains...] -- 42:08:52
      65800000 -- (-4405.516) [...7 remote chains...] -- 42:07:50
      65850000 -- (-4430.692) [...7 remote chains...] -- 42:06:50
      65900000 -- (-4427.907) [...7 remote chains...] -- 42:05:51
      65950000 -- (-4436.865) [...7 remote chains...] -- 42:04:53
      66000000 -- (-4427.464) [...7 remote chains...] -- 42:03:52

      Average standard deviation of split frequencies: 0.008012

      66050000 -- (-4418.357) [...7 remote chains...] -- 42:02:54
      66100000 -- (-4436.033) [...7 remote chains...] -- 42:01:55
      66150000 -- (-4418.611) [...7 remote chains...] -- 42:00:55
      66200000 -- (-4407.674) [...7 remote chains...] -- 41:59:54
      66250000 -- (-4390.191) [...7 remote chains...] -- 41:58:52
      66300000 -- (-4418.536) [...7 remote chains...] -- 41:57:50
      66350000 -- [-4389.114] [...7 remote chains...] -- 41:56:51
      66400000 -- [-4393.305] [...7 remote chains...] -- 41:55:51
      66450000 -- [-4391.717] [...7 remote chains...] -- 41:54:54
      66500000 -- [-4396.087] [...7 remote chains...] -- 41:53:54

      Average standard deviation of split frequencies: 0.007625

      66550000 -- [-4410.068] [...7 remote chains...] -- 41:53:09
      66600000 -- [-4400.769] [...7 remote chains...] -- 41:52:28
      66650000 -- [-4396.780] [...7 remote chains...] -- 41:51:26
      66700000 -- (-4399.226) [...7 remote chains...] -- 41:50:29
      66750000 -- (-4415.822) [...7 remote chains...] -- 41:49:33
      66800000 -- (-4410.882) [...7 remote chains...] -- 41:48:34
      66850000 -- (-4418.318) [...7 remote chains...] -- 41:47:40
      66900000 -- (-4461.334) [...7 remote chains...] -- 41:46:44
      66950000 -- (-4432.230) [...7 remote chains...] -- 41:45:47
      67000000 -- (-4400.091) [...7 remote chains...] -- 41:44:48

      Average standard deviation of split frequencies: 0.007490

      67050000 -- (-4404.064) [...7 remote chains...] -- 41:43:46
      67100000 -- (-4410.110) [...7 remote chains...] -- 41:42:47
      67150000 -- [-4380.153] [...7 remote chains...] -- 41:41:53
      67200000 -- [-4377.248] [...7 remote chains...] -- 41:40:50
      67250000 -- [-4389.794] [...7 remote chains...] -- 41:39:48
      67300000 -- (-4392.953) [...7 remote chains...] -- 41:38:47
      67350000 -- (-4423.312) [...7 remote chains...] -- 41:37:45
      67400000 -- (-4404.902) [...7 remote chains...] -- 41:36:46
      67450000 -- (-4426.118) [...7 remote chains...] -- 41:35:47
      67500000 -- (-4406.788) [...7 remote chains...] -- 41:34:45

      Average standard deviation of split frequencies: 0.007285

      67550000 -- (-4406.141) [...7 remote chains...] -- 41:33:46
      67600000 -- (-4412.859) [...7 remote chains...] -- 41:32:46
      67650000 -- (-4398.056) [...7 remote chains...] -- 41:31:47
      67700000 -- (-4416.349) [...7 remote chains...] -- 41:30:50
      67750000 -- (-4417.886) [...7 remote chains...] -- 41:29:48
      67800000 -- (-4428.908) [...7 remote chains...] -- 41:28:51
      67850000 -- (-4414.184) [...7 remote chains...] -- 41:27:55
      67900000 -- (-4409.504) [...7 remote chains...] -- 41:26:56
      67950000 -- [-4385.126] [...7 remote chains...] -- 41:25:57
      68000000 -- [-4400.127] [...7 remote chains...] -- 41:24:57

      Average standard deviation of split frequencies: 0.007052

      68050000 -- [-4389.333] [...7 remote chains...] -- 41:23:58
      68100000 -- [-4372.482] [...7 remote chains...] -- 41:22:59
      68150000 -- (-4396.059) [...7 remote chains...] -- 41:21:57
      68200000 -- (-4400.618) [...7 remote chains...] -- 41:20:58
      68250000 -- (-4411.327) [...7 remote chains...] -- 41:19:59
      68300000 -- (-4404.732) [...7 remote chains...] -- 41:18:58
      68350000 -- (-4432.315) [...7 remote chains...] -- 41:17:58
      68400000 -- (-4421.424) [...7 remote chains...] -- 41:16:57
      68450000 -- (-4414.585) [...7 remote chains...] -- 41:15:58
      68500000 -- (-4397.589) [...7 remote chains...] -- 41:14:59

      Average standard deviation of split frequencies: 0.006870

      68550000 -- (-4410.194) [...7 remote chains...] -- 41:13:59
      68600000 -- (-4480.803) [...7 remote chains...] -- 41:12:58
      68650000 -- (-4433.954) [...7 remote chains...] -- 41:11:57
      68700000 -- (-4427.134) [...7 remote chains...] -- 41:10:58
      68750000 -- (-4402.754) [...7 remote chains...] -- 41:09:58
      68800000 -- [-4398.021] [...7 remote chains...] -- 41:08:57
      68850000 -- [-4375.965] [...7 remote chains...] -- 41:07:58
      68900000 -- (-4404.193) [...7 remote chains...] -- 41:06:57
      68950000 -- (-4413.243) [...7 remote chains...] -- 41:05:58
      69000000 -- (-4389.063) [...7 remote chains...] -- 41:04:57

      Average standard deviation of split frequencies: 0.006806

      69050000 -- [-4391.212] [...7 remote chains...] -- 41:03:57
      69100000 -- (-4409.258) [...7 remote chains...] -- 41:02:56
      69150000 -- (-4437.274) [...7 remote chains...] -- 41:01:59
      69200000 -- (-4404.001) [...7 remote chains...] -- 41:01:00
      69250000 -- (-4429.863) [...7 remote chains...] -- 40:59:59
      69300000 -- (-4382.066) [...7 remote chains...] -- 40:59:02
      69350000 -- [-4392.769] [...7 remote chains...] -- 40:58:04
      69400000 -- [-4379.342] [...7 remote chains...] -- 40:57:07
      69450000 -- [-4387.320] [...7 remote chains...] -- 40:56:10
      69500000 -- [-4379.968] [...7 remote chains...] -- 40:55:09

      Average standard deviation of split frequencies: 0.006648

      69550000 -- (-4423.493) [...7 remote chains...] -- 40:54:11
      69600000 -- (-4431.274) [...7 remote chains...] -- 40:53:16
      69650000 -- (-4446.404) [...7 remote chains...] -- 40:52:15
      69700000 -- (-4407.704) [...7 remote chains...] -- 40:51:16
      69750000 -- (-4452.822) [...7 remote chains...] -- 40:50:15
      69800000 -- (-4428.762) [...7 remote chains...] -- 40:49:16
      69850000 -- (-4393.540) [...7 remote chains...] -- 40:48:15
      69900000 -- (-4427.519) [...7 remote chains...] -- 40:47:18
      69950000 -- (-4416.782) [...7 remote chains...] -- 40:46:17
      70000000 -- (-4390.588) [...7 remote chains...] -- 40:45:21

      Average standard deviation of split frequencies: 0.006564

      70050000 -- (-4405.936) [...7 remote chains...] -- 40:44:26
      70100000 -- (-4431.132) [...7 remote chains...] -- 40:43:30
      70150000 -- (-4423.963) [...7 remote chains...] -- 40:42:33
      70200000 -- (-4420.047) [...7 remote chains...] -- 40:41:34
      70250000 -- (-4418.008) [...7 remote chains...] -- 40:40:35
      70300000 -- (-4416.508) [...7 remote chains...] -- 40:39:36
      70350000 -- (-4449.850) [...7 remote chains...] -- 40:38:37
      70400000 -- [-4387.204] [...7 remote chains...] -- 40:37:36
      70450000 -- [-4391.894] [...7 remote chains...] -- 40:36:39
      70500000 -- [-4386.817] [...7 remote chains...] -- 40:35:40

      Average standard deviation of split frequencies: 0.006340

      70550000 -- (-4458.575) [...7 remote chains...] -- 40:34:43
      70600000 -- (-4427.260) [...7 remote chains...] -- 40:33:42
      70650000 -- (-4439.042) [...7 remote chains...] -- 40:32:41
      70700000 -- (-4429.221) [...7 remote chains...] -- 40:31:42
      70750000 -- (-4434.940) [...7 remote chains...] -- 40:30:41
      70800000 -- (-4425.266) [...7 remote chains...] -- 40:29:40
      70850000 -- (-4408.587) [...7 remote chains...] -- 40:28:41
      70900000 -- (-4435.666) [...7 remote chains...] -- 40:27:40
      70950000 -- [-4379.499] [...7 remote chains...] -- 40:26:41
      71000000 -- (-4409.327) [...7 remote chains...] -- 40:25:41

      Average standard deviation of split frequencies: 0.006139

      71050000 -- (-4406.251) [...7 remote chains...] -- 40:24:40
      71100000 -- (-4415.280) [...7 remote chains...] -- 40:23:39
      71150000 -- (-4411.319) [...7 remote chains...] -- 40:22:40
      71200000 -- [-4378.327] [...7 remote chains...] -- 40:21:39
      71250000 -- [-4410.187] [...7 remote chains...] -- 40:20:46
      71300000 -- [-4401.369] [...7 remote chains...] -- 40:19:45
      71350000 -- [-4376.381] [...7 remote chains...] -- 40:18:46
      71400000 -- (-4423.336) [...7 remote chains...] -- 40:17:47
      71450000 -- (-4422.657) [...7 remote chains...] -- 40:16:46
      71500000 -- [-4392.971] [...7 remote chains...] -- 40:15:49

      Average standard deviation of split frequencies: 0.005915

      71550000 -- [-4407.531] [...7 remote chains...] -- 40:14:49
      71600000 -- (-4397.052) [...7 remote chains...] -- 40:13:51
      71650000 -- (-4426.412) [...7 remote chains...] -- 40:12:51
      71700000 -- (-4412.265) [...7 remote chains...] -- 40:11:54
      71750000 -- (-4433.958) [...7 remote chains...] -- 40:10:55
      71800000 -- (-4415.935) [...7 remote chains...] -- 40:09:56
      71850000 -- (-4408.007) [...7 remote chains...] -- 40:08:55
      71900000 -- (-4432.149) [...7 remote chains...] -- 40:07:58
      71950000 -- (-4416.029) [...7 remote chains...] -- 40:06:59
      72000000 -- (-4398.642) [...7 remote chains...] -- 40:05:59

      Average standard deviation of split frequencies: 0.005872

      72050000 -- (-4446.579) [...7 remote chains...] -- 40:05:02
      72100000 -- (-4400.774) [...7 remote chains...] -- 40:04:01
      72150000 -- [-4394.059] [...7 remote chains...] -- 40:02:59
      72200000 -- [-4406.432] [...7 remote chains...] -- 40:02:01
      72250000 -- (-4395.658) [...7 remote chains...] -- 40:01:04
      72300000 -- (-4391.889) [...7 remote chains...] -- 40:00:06
      72350000 -- (-4390.381) [...7 remote chains...] -- 39:59:07
      72400000 -- (-4414.160) [...7 remote chains...] -- 39:58:08
      72450000 -- (-4419.840) [...7 remote chains...] -- 39:57:07
      72500000 -- (-4416.109) [...7 remote chains...] -- 39:56:07

      Average standard deviation of split frequencies: 0.005752

      72550000 -- (-4424.492) [...7 remote chains...] -- 39:55:08
      72600000 -- (-4423.508) [...7 remote chains...] -- 39:54:09
      72650000 -- (-4441.055) [...7 remote chains...] -- 39:53:10
      72700000 -- (-4410.953) [...7 remote chains...] -- 39:52:12
      72750000 -- (-4412.958) [...7 remote chains...] -- 39:51:11
      72800000 -- [-4394.318] [...7 remote chains...] -- 39:50:14
      72850000 -- (-4410.965) [...7 remote chains...] -- 39:49:17
      72900000 -- (-4410.644) [...7 remote chains...] -- 39:48:18
      72950000 -- (-4400.473) [...7 remote chains...] -- 39:47:21
      73000000 -- [-4401.591] [...7 remote chains...] -- 39:46:21

      Average standard deviation of split frequencies: 0.005731

      73050000 -- [-4424.128] [...7 remote chains...] -- 39:45:22
      73100000 -- (-4384.532) [...7 remote chains...] -- 39:44:21
      73150000 -- (-4416.935) [...7 remote chains...] -- 39:43:23
      73200000 -- (-4448.133) [...7 remote chains...] -- 39:42:24
      73250000 -- (-4470.236) [...7 remote chains...] -- 39:41:25
      73300000 -- (-4421.521) [...7 remote chains...] -- 39:40:27
      73350000 -- (-4419.642) [...7 remote chains...] -- 39:39:26
      73400000 -- (-4421.160) [...7 remote chains...] -- 39:38:27
      73450000 -- (-4413.167) [...7 remote chains...] -- 39:37:30
      73500000 -- [-4393.333] [...7 remote chains...] -- 39:36:32

      Average standard deviation of split frequencies: 0.005577

      73550000 -- (-4404.740) [...7 remote chains...] -- 39:35:31
      73600000 -- [-4397.509] [...7 remote chains...] -- 39:34:33
      73650000 -- [-4373.854] [...7 remote chains...] -- 39:33:34
      73700000 -- [-4398.929] [...7 remote chains...] -- 39:32:35
      73750000 -- (-4412.189) [...7 remote chains...] -- 39:31:37
      73800000 -- (-4447.673) [...7 remote chains...] -- 39:30:36
      73850000 -- (-4430.765) [...7 remote chains...] -- 39:29:34
      73900000 -- (-4440.307) [...7 remote chains...] -- 39:28:34
      73950000 -- (-4439.222) [...7 remote chains...] -- 39:27:35
      74000000 -- (-4427.042) [...7 remote chains...] -- 39:26:36

      Average standard deviation of split frequencies: 0.005466

      74050000 -- (-4418.836) [...7 remote chains...] -- 39:25:36
      74100000 -- (-4426.811) [...7 remote chains...] -- 39:24:36
      74150000 -- (-4411.953) [...7 remote chains...] -- 39:23:35
      74200000 -- [-4414.648] [...7 remote chains...] -- 39:22:35
      74250000 -- [-4390.327] [...7 remote chains...] -- 39:21:36
      74300000 -- [-4366.335] [...7 remote chains...] -- 39:20:36
      74350000 -- [-4385.317] [...7 remote chains...] -- 39:19:34
      74400000 -- [-4380.447] [...7 remote chains...] -- 39:18:34
      74450000 -- (-4391.592) [...7 remote chains...] -- 39:17:34
      74500000 -- (-4438.242) [...7 remote chains...] -- 39:16:32

      Average standard deviation of split frequencies: 0.005357

      74550000 -- (-4415.846) [...7 remote chains...] -- 39:15:33
      74600000 -- (-4411.694) [...7 remote chains...] -- 39:14:33
      74650000 -- (-4432.714) [...7 remote chains...] -- 39:13:33
      74700000 -- (-4386.909) [...7 remote chains...] -- 39:12:32
      74750000 -- (-4407.782) [...7 remote chains...] -- 39:11:32
      74800000 -- (-4455.874) [...7 remote chains...] -- 39:10:32
      74850000 -- (-4403.837) [...7 remote chains...] -- 39:09:32
      74900000 -- [-4403.360] [...7 remote chains...] -- 39:08:32
      74950000 -- (-4414.111) [...7 remote chains...] -- 39:07:31
      75000000 -- (-4439.231) [...7 remote chains...] -- 39:06:31

      Average standard deviation of split frequencies: 0.005227

      75050000 -- (-4411.196) [...7 remote chains...] -- 39:05:31
      75100000 -- (-4433.176) [...7 remote chains...] -- 39:04:31
      75150000 -- [-4387.459] [...7 remote chains...] -- 39:03:31
      75200000 -- [-4389.462] [...7 remote chains...] -- 39:02:31
      75250000 -- [-4375.029] [...7 remote chains...] -- 39:01:29
      75300000 -- [-4393.233] [...7 remote chains...] -- 39:00:29
      75350000 -- [-4392.945] [...7 remote chains...] -- 38:59:28
      75400000 -- [-4374.169] [...7 remote chains...] -- 38:58:30
      75450000 -- [-4383.767] [...7 remote chains...] -- 38:57:30
      75500000 -- [-4372.228] [...7 remote chains...] -- 38:56:30

      Average standard deviation of split frequencies: 0.005158

      75550000 -- [-4388.034] [...7 remote chains...] -- 38:55:30
      75600000 -- (-4456.611) [...7 remote chains...] -- 38:54:30
      75650000 -- (-4407.495) [...7 remote chains...] -- 38:53:30
      75700000 -- (-4403.456) [...7 remote chains...] -- 38:52:31
      75750000 -- [-4402.865] [...7 remote chains...] -- 38:51:31
      75800000 -- (-4437.957) [...7 remote chains...] -- 38:50:29
      75850000 -- (-4427.946) [...7 remote chains...] -- 38:49:31
      75900000 -- (-4422.556) [...7 remote chains...] -- 38:48:33
      75950000 -- (-4428.988) [...7 remote chains...] -- 38:47:33
      76000000 -- (-4428.292) [...7 remote chains...] -- 38:46:33

      Average standard deviation of split frequencies: 0.005012

      76050000 -- (-4392.754) [...7 remote chains...] -- 38:45:31
      76100000 -- (-4416.648) [...7 remote chains...] -- 38:44:31
      76150000 -- [-4394.759] [...7 remote chains...] -- 38:43:31
      76200000 -- (-4401.943) [...7 remote chains...] -- 38:42:31
      76250000 -- (-4419.436) [...7 remote chains...] -- 38:41:31
      76300000 -- (-4410.609) [...7 remote chains...] -- 38:40:31
      76350000 -- (-4398.818) [...7 remote chains...] -- 38:39:31
      76400000 -- (-4443.106) [...7 remote chains...] -- 38:38:31
      76450000 -- (-4379.632) [...7 remote chains...] -- 38:37:33
      76500000 -- [-4396.351] [...7 remote chains...] -- 38:36:33

      Average standard deviation of split frequencies: 0.004998

      76550000 -- (-4420.606) [...7 remote chains...] -- 38:35:33
      76600000 -- (-4380.196) [...7 remote chains...] -- 38:34:33
      76650000 -- (-4407.505) [...7 remote chains...] -- 38:33:31
      76700000 -- (-4417.838) [...7 remote chains...] -- 38:32:31
      76750000 -- (-4404.508) [...7 remote chains...] -- 38:31:31
      76800000 -- (-4437.860) [...7 remote chains...] -- 38:30:32
      76850000 -- (-4431.958) [...7 remote chains...] -- 38:29:32
      76900000 -- (-4430.009) [...7 remote chains...] -- 38:28:32
      76950000 -- (-4443.795) [...7 remote chains...] -- 38:27:30
      77000000 -- (-4406.590) [...7 remote chains...] -- 38:26:30

      Average standard deviation of split frequencies: 0.005041

      77050000 -- (-4435.441) [...7 remote chains...] -- 38:25:31
      77100000 -- (-4430.212) [...7 remote chains...] -- 38:24:31
      77150000 -- (-4434.592) [...7 remote chains...] -- 38:23:31
      77200000 -- (-4410.668) [...7 remote chains...] -- 38:22:31
      77250000 -- (-4434.065) [...7 remote chains...] -- 38:21:31
      77300000 -- (-4442.515) [...7 remote chains...] -- 38:20:31
      77350000 -- (-4417.643) [...7 remote chains...] -- 38:19:32
      77400000 -- (-4393.769) [...7 remote chains...] -- 38:18:32
      77450000 -- (-4400.112) [...7 remote chains...] -- 38:17:32
      77500000 -- (-4425.576) [...7 remote chains...] -- 38:16:31

      Average standard deviation of split frequencies: 0.004932

      77550000 -- (-4410.255) [...7 remote chains...] -- 38:15:31
      77600000 -- (-4423.266) [...7 remote chains...] -- 38:14:31
      77650000 -- (-4434.338) [...7 remote chains...] -- 38:13:31
      77700000 -- (-4456.162) [...7 remote chains...] -- 38:12:32
      77750000 -- (-4430.298) [...7 remote chains...] -- 38:11:32
      77800000 -- (-4420.063) [...7 remote chains...] -- 38:10:32
      77850000 -- (-4439.693) [...7 remote chains...] -- 38:09:34
      77900000 -- (-4414.490) [...7 remote chains...] -- 38:08:34
      77950000 -- (-4407.022) [...7 remote chains...] -- 38:07:34
      78000000 -- (-4412.975) [...7 remote chains...] -- 38:06:35

      Average standard deviation of split frequencies: 0.004874

      78050000 -- (-4412.844) [...7 remote chains...] -- 38:05:35
      78100000 -- (-4397.241) [...7 remote chains...] -- 38:04:35
      78150000 -- (-4432.077) [...7 remote chains...] -- 38:03:36
      78200000 -- (-4405.914) [...7 remote chains...] -- 38:02:36
      78250000 -- [-4389.315] [...7 remote chains...] -- 38:01:36
      78300000 -- (-4417.776) [...7 remote chains...] -- 38:00:37
      78350000 -- (-4424.624) [...7 remote chains...] -- 37:59:37
      78400000 -- (-4417.214) [...7 remote chains...] -- 37:58:36
      78450000 -- [-4382.109] [...7 remote chains...] -- 37:57:36
      78500000 -- [-4387.329] [...7 remote chains...] -- 37:56:36

      Average standard deviation of split frequencies: 0.004868

      78550000 -- [-4403.116] [...7 remote chains...] -- 37:55:37
      78600000 -- [-4412.014] [...7 remote chains...] -- 37:54:37
      78650000 -- (-4402.033) [...7 remote chains...] -- 37:53:38
      78700000 -- (-4409.275) [...7 remote chains...] -- 37:52:38
      78750000 -- [-4389.577] [...7 remote chains...] -- 37:51:38
      78800000 -- [-4407.783] [...7 remote chains...] -- 37:50:39
      78850000 -- (-4408.775) [...7 remote chains...] -- 37:49:39
      78900000 -- [-4384.528] [...7 remote chains...] -- 37:48:40
      78950000 -- [-4395.570] [...7 remote chains...] -- 37:47:40
      79000000 -- (-4428.838) [...7 remote chains...] -- 37:46:44

      Average standard deviation of split frequencies: 0.004925

      79050000 -- (-4403.602) [...7 remote chains...] -- 37:45:42
      79100000 -- (-4416.207) [...7 remote chains...] -- 37:44:41
      79150000 -- (-4407.211) [...7 remote chains...] -- 37:43:42
      79200000 -- (-4402.123) [...7 remote chains...] -- 37:42:42
      79250000 -- (-4418.311) [...7 remote chains...] -- 37:41:44
      79300000 -- (-4434.460) [...7 remote chains...] -- 37:40:45
      79350000 -- (-4441.031) [...7 remote chains...] -- 37:39:45
      79400000 -- (-4423.379) [...7 remote chains...] -- 37:38:44
      79450000 -- (-4389.291) [...7 remote chains...] -- 37:37:45
      79500000 -- (-4425.490) [...7 remote chains...] -- 37:36:45

      Average standard deviation of split frequencies: 0.004769

      79550000 -- (-4408.769) [...7 remote chains...] -- 37:35:46
      79600000 -- (-4417.760) [...7 remote chains...] -- 37:34:46
      79650000 -- (-4408.685) [...7 remote chains...] -- 37:33:47
      79700000 -- (-4432.083) [...7 remote chains...] -- 37:32:47
      79750000 -- (-4385.193) [...7 remote chains...] -- 37:31:46
      79800000 -- (-4417.637) [...7 remote chains...] -- 37:30:48
      79850000 -- (-4421.450) [...7 remote chains...] -- 37:29:49
      79900000 -- (-4404.224) [...7 remote chains...] -- 37:28:49
      79950000 -- (-4396.195) [...7 remote chains...] -- 37:27:50
      80000000 -- (-4395.979) [...7 remote chains...] -- 37:26:49

      Average standard deviation of split frequencies: 0.004688

      80050000 -- (-4402.534) [...7 remote chains...] -- 37:25:50
      80100000 -- (-4420.274) [...7 remote chains...] -- 37:24:52
      80150000 -- (-4417.444) [...7 remote chains...] -- 37:23:52
      80200000 -- (-4410.424) [...7 remote chains...] -- 37:22:51
      80250000 -- (-4409.235) [...7 remote chains...] -- 37:21:53
      80300000 -- (-4407.213) [...7 remote chains...] -- 37:20:53
      80350000 -- (-4441.368) [...7 remote chains...] -- 37:19:53
      80400000 -- (-4464.846) [...7 remote chains...] -- 37:18:54
      80450000 -- (-4431.649) [...7 remote chains...] -- 37:17:54
      80500000 -- (-4399.253) [...7 remote chains...] -- 37:16:54

      Average standard deviation of split frequencies: 0.004573

      80550000 -- (-4460.218) [...7 remote chains...] -- 37:15:54
      80600000 -- (-4402.731) [...7 remote chains...] -- 37:14:55
      80650000 -- (-4409.450) [...7 remote chains...] -- 37:13:57
      80700000 -- (-4419.332) [...7 remote chains...] -- 37:12:56
      80750000 -- (-4406.396) [...7 remote chains...] -- 37:11:57
      80800000 -- (-4411.957) [...7 remote chains...] -- 37:10:58
      80850000 -- (-4403.645) [...7 remote chains...] -- 37:09:58
      80900000 -- (-4416.581) [...7 remote chains...] -- 37:09:00
      80950000 -- (-4418.802) [...7 remote chains...] -- 37:08:03
      81000000 -- (-4414.257) [...7 remote chains...] -- 37:07:03

      Average standard deviation of split frequencies: 0.004496

      81050000 -- (-4424.637) [...7 remote chains...] -- 37:06:05
      81100000 -- (-4400.569) [...7 remote chains...] -- 37:05:06
      81150000 -- (-4418.150) [...7 remote chains...] -- 37:04:07
      81200000 -- (-4394.347) [...7 remote chains...] -- 37:03:11
      81250000 -- (-4419.378) [...7 remote chains...] -- 37:02:10
      81300000 -- (-4418.613) [...7 remote chains...] -- 37:01:11
      81350000 -- (-4389.652) [...7 remote chains...] -- 37:00:13
      81400000 -- (-4413.292) [...7 remote chains...] -- 36:59:12
      81450000 -- (-4416.588) [...7 remote chains...] -- 36:58:14
      81500000 -- (-4393.924) [...7 remote chains...] -- 36:57:15

      Average standard deviation of split frequencies: 0.004424

      81550000 -- (-4418.239) [...7 remote chains...] -- 36:56:16
      81600000 -- (-4400.843) [...7 remote chains...] -- 36:55:17
      81650000 -- (-4416.808) [...7 remote chains...] -- 36:54:22
      81700000 -- (-4413.214) [...7 remote chains...] -- 36:53:25
      81750000 -- (-4446.657) [...7 remote chains...] -- 36:52:32
      81800000 -- (-4431.946) [...7 remote chains...] -- 36:51:36
      81850000 -- (-4425.513) [...7 remote chains...] -- 36:50:42
      81900000 -- (-4445.478) [...7 remote chains...] -- 36:49:46
      81950000 -- [-4394.980] [...7 remote chains...] -- 36:48:51
      82000000 -- [-4395.037] [...7 remote chains...] -- 36:47:58

      Average standard deviation of split frequencies: 0.004328

      82050000 -- (-4456.222) [...7 remote chains...] -- 36:47:01
      82100000 -- (-4430.273) [...7 remote chains...] -- 36:46:05
      82150000 -- (-4401.436) [...7 remote chains...] -- 36:45:10
      82200000 -- (-4407.780) [...7 remote chains...] -- 36:44:19
      82250000 -- [-4374.239] [...7 remote chains...] -- 36:43:29
      82300000 -- [-4401.743] [...7 remote chains...] -- 36:42:34
      82350000 -- (-4425.520) [...7 remote chains...] -- 36:41:38
      82400000 -- (-4417.458) [...7 remote chains...] -- 36:40:41
      82450000 -- (-4423.301) [...7 remote chains...] -- 36:39:46
      82500000 -- (-4407.425) [...7 remote chains...] -- 36:38:50

      Average standard deviation of split frequencies: 0.004190

      82550000 -- (-4410.575) [...7 remote chains...] -- 36:37:55
      82600000 -- (-4399.477) [...7 remote chains...] -- 36:37:00
      82650000 -- (-4419.412) [...7 remote chains...] -- 36:36:05
      82700000 -- (-4406.368) [...7 remote chains...] -- 36:35:09
      82750000 -- (-4408.589) [...7 remote chains...] -- 36:34:15
      82800000 -- (-4415.281) [...7 remote chains...] -- 36:33:23
      82850000 -- (-4428.704) [...7 remote chains...] -- 36:32:30
      82900000 -- (-4418.453) [...7 remote chains...] -- 36:31:35
      82950000 -- [-4387.207] [...7 remote chains...] -- 36:30:40
      83000000 -- [-4386.428] [...7 remote chains...] -- 36:29:43

      Average standard deviation of split frequencies: 0.004075

      83050000 -- [-4403.913] [...7 remote chains...] -- 36:28:49
      83100000 -- (-4403.606) [...7 remote chains...] -- 36:27:52
      83150000 -- (-4419.449) [...7 remote chains...] -- 36:26:57
      83200000 -- (-4414.580) [...7 remote chains...] -- 36:26:04
      83250000 -- (-4438.323) [...7 remote chains...] -- 36:25:06
      83300000 -- (-4397.890) [...7 remote chains...] -- 36:24:12
      83350000 -- (-4428.091) [...7 remote chains...] -- 36:23:16
      83400000 -- (-4431.420) [...7 remote chains...] -- 36:22:20
      83450000 -- (-4414.070) [...7 remote chains...] -- 36:21:22
      83500000 -- (-4425.023) [...7 remote chains...] -- 36:20:24

      Average standard deviation of split frequencies: 0.004094

      83550000 -- (-4423.093) [...7 remote chains...] -- 36:19:28
      83600000 -- (-4459.882) [...7 remote chains...] -- 36:18:34
      83650000 -- (-4431.190) [...7 remote chains...] -- 36:17:38
      83700000 -- (-4441.640) [...7 remote chains...] -- 36:16:43
      83750000 -- (-4417.480) [...7 remote chains...] -- 36:15:47
      83800000 -- (-4410.244) [...7 remote chains...] -- 36:14:50
      83850000 -- (-4402.791) [...7 remote chains...] -- 36:13:55
      83900000 -- (-4413.279) [...7 remote chains...] -- 36:13:00
      83950000 -- (-4440.749) [...7 remote chains...] -- 36:12:02
      84000000 -- (-4414.503) [...7 remote chains...] -- 36:11:08

      Average standard deviation of split frequencies: 0.004071

      84050000 -- (-4415.706) [...7 remote chains...] -- 36:10:10
      84100000 -- (-4443.835) [...7 remote chains...] -- 36:09:16
      84150000 -- (-4412.713) [...7 remote chains...] -- 36:08:20
      84200000 -- (-4433.624) [...7 remote chains...] -- 36:07:23
      84250000 -- (-4412.752) [...7 remote chains...] -- 36:06:27
      84300000 -- (-4415.687) [...7 remote chains...] -- 36:05:31
      84350000 -- (-4419.281) [...7 remote chains...] -- 36:04:36
      84400000 -- (-4428.615) [...7 remote chains...] -- 36:03:41
      84450000 -- (-4439.711) [...7 remote chains...] -- 36:02:44
      84500000 -- (-4405.523) [...7 remote chains...] -- 36:01:49

      Average standard deviation of split frequencies: 0.004099

      84550000 -- (-4424.070) [...7 remote chains...] -- 36:00:53
      84600000 -- (-4428.898) [...7 remote chains...] -- 36:00:02
      84650000 -- (-4428.151) [...7 remote chains...] -- 35:59:10
      84700000 -- (-4418.950) [...7 remote chains...] -- 35:58:16
      84750000 -- [-4388.946] [...7 remote chains...] -- 35:57:20
      84800000 -- (-4421.744) [...7 remote chains...] -- 35:56:25
      84850000 -- (-4435.326) [...7 remote chains...] -- 35:55:30
      84900000 -- (-4405.549) [...7 remote chains...] -- 35:54:36
      84950000 -- (-4422.509) [...7 remote chains...] -- 35:53:40
      85000000 -- (-4430.533) [...7 remote chains...] -- 35:52:45

      Average standard deviation of split frequencies: 0.003925

      85050000 -- (-4425.020) [...7 remote chains...] -- 35:51:48
      85100000 -- (-4423.235) [...7 remote chains...] -- 35:50:53
      85150000 -- (-4418.399) [...7 remote chains...] -- 35:49:57
      85200000 -- (-4406.036) [...7 remote chains...] -- 35:49:01
      85250000 -- (-4417.276) [...7 remote chains...] -- 35:48:07
      85300000 -- (-4412.056) [...7 remote chains...] -- 35:47:12
      85350000 -- (-4402.219) [...7 remote chains...] -- 35:46:17
      85400000 -- (-4423.688) [...7 remote chains...] -- 35:45:23
      85450000 -- [-4395.708] [...7 remote chains...] -- 35:44:30
      85500000 -- (-4434.846) [...7 remote chains...] -- 35:43:36

      Average standard deviation of split frequencies: 0.003880

      85550000 -- (-4427.039) [...7 remote chains...] -- 35:42:41
      85600000 -- (-4429.675) [...7 remote chains...] -- 35:41:48
      85650000 -- (-4415.725) [...7 remote chains...] -- 35:40:53
      85700000 -- (-4375.746) [...7 remote chains...] -- 35:40:05
      85750000 -- (-4421.820) [...7 remote chains...] -- 35:39:14
      85800000 -- (-4414.863) [...7 remote chains...] -- 35:38:19
      85850000 -- (-4446.306) [...7 remote chains...] -- 35:37:25
      85900000 -- (-4452.226) [...7 remote chains...] -- 35:36:30
      85950000 -- (-4407.910) [...7 remote chains...] -- 35:35:40
      86000000 -- (-4446.976) [...7 remote chains...] -- 35:34:49

      Average standard deviation of split frequencies: 0.003904

      86050000 -- (-4423.441) [...7 remote chains...] -- 35:33:54
      86100000 -- (-4425.710) [...7 remote chains...] -- 35:33:00
      86150000 -- (-4387.258) [...7 remote chains...] -- 35:32:10
      86200000 -- (-4424.780) [...7 remote chains...] -- 35:31:19
      86250000 -- (-4416.335) [...7 remote chains...] -- 35:30:28
      86300000 -- (-4391.710) [...7 remote chains...] -- 35:29:33
      86350000 -- (-4388.737) [...7 remote chains...] -- 35:28:43
      86400000 -- (-4417.748) [...7 remote chains...] -- 35:27:49
      86450000 -- (-4450.592) [...7 remote chains...] -- 35:26:57
      86500000 -- (-4463.420) [...7 remote chains...] -- 35:26:03

      Average standard deviation of split frequencies: 0.003939

      86550000 -- (-4415.422) [...7 remote chains...] -- 35:25:07
      86600000 -- (-4395.999) [...7 remote chains...] -- 35:24:13
      86650000 -- (-4430.786) [...7 remote chains...] -- 35:23:20
      86700000 -- (-4401.741) [...7 remote chains...] -- 35:22:32
      86750000 -- (-4394.231) [...7 remote chains...] -- 35:21:38
      86800000 -- (-4404.099) [...7 remote chains...] -- 35:20:46
      86850000 -- (-4418.485) [...7 remote chains...] -- 35:19:53
      86900000 -- (-4462.198) [...7 remote chains...] -- 35:19:00
      86950000 -- (-4438.026) [...7 remote chains...] -- 35:18:06
      87000000 -- (-4428.103) [...7 remote chains...] -- 35:17:14

      Average standard deviation of split frequencies: 0.003889

      87050000 -- (-4447.889) [...7 remote chains...] -- 35:16:20
      87100000 -- (-4421.831) [...7 remote chains...] -- 35:15:31
      87150000 -- (-4436.506) [...7 remote chains...] -- 35:14:45
      87200000 -- (-4418.819) [...7 remote chains...] -- 35:13:54
      87250000 -- (-4446.282) [...7 remote chains...] -- 35:13:01
      87300000 -- (-4435.691) [...7 remote chains...] -- 35:12:10
      87350000 -- (-4455.281) [...7 remote chains...] -- 35:11:13
      87400000 -- (-4414.895) [...7 remote chains...] -- 35:10:19
      87450000 -- (-4405.789) [...7 remote chains...] -- 35:09:25
      87500000 -- (-4432.030) [...7 remote chains...] -- 35:08:38

      Average standard deviation of split frequencies: 0.003863

      87550000 -- (-4410.060) [...7 remote chains...] -- 35:07:45
      87600000 -- (-4402.955) [...7 remote chains...] -- 35:06:51
      87650000 -- (-4392.154) [...7 remote chains...] -- 35:06:01
      87700000 -- (-4433.562) [...7 remote chains...] -- 35:05:09
      87750000 -- (-4424.774) [...7 remote chains...] -- 35:04:21
      87800000 -- (-4439.711) [...7 remote chains...] -- 35:03:25
      87850000 -- (-4464.709) [...7 remote chains...] -- 35:02:40
      87900000 -- (-4408.988) [...7 remote chains...] -- 35:01:53
      87950000 -- (-4434.264) [...7 remote chains...] -- 35:01:00
      88000000 -- (-4440.471) [...7 remote chains...] -- 35:00:14

      Average standard deviation of split frequencies: 0.003918

      88050000 -- (-4406.791) [...7 remote chains...] -- 34:59:19
      88100000 -- (-4410.130) [...7 remote chains...] -- 34:58:24
      88150000 -- (-4392.232) [...7 remote chains...] -- 34:57:29
      88200000 -- (-4413.018) [...7 remote chains...] -- 34:56:40
      88250000 -- (-4446.642) [...7 remote chains...] -- 34:55:47
      88300000 -- (-4418.572) [...7 remote chains...] -- 34:54:56
      88350000 -- (-4431.455) [...7 remote chains...] -- 34:53:59
      88400000 -- (-4432.877) [...7 remote chains...] -- 34:53:04
      88450000 -- (-4433.450) [...7 remote chains...] -- 34:52:07
      88500000 -- (-4424.387) [...7 remote chains...] -- 34:51:14

      Average standard deviation of split frequencies: 0.004093

      88550000 -- (-4392.455) [...7 remote chains...] -- 34:50:18
      88600000 -- (-4409.860) [...7 remote chains...] -- 34:49:23
      88650000 -- (-4447.392) [...7 remote chains...] -- 34:48:28
      88700000 -- (-4449.838) [...7 remote chains...] -- 34:47:33
      88750000 -- (-4448.288) [...7 remote chains...] -- 34:46:46
      88800000 -- (-4433.148) [...7 remote chains...] -- 34:45:51
      88850000 -- (-4435.794) [...7 remote chains...] -- 34:44:58
      88900000 -- (-4387.339) [...7 remote chains...] -- 34:44:03
      88950000 -- (-4429.607) [...7 remote chains...] -- 34:43:08
      89000000 -- [-4404.816] [...7 remote chains...] -- 34:42:14

      Average standard deviation of split frequencies: 0.004239

      89050000 -- [-4370.844] [...7 remote chains...] -- 34:41:23
      89100000 -- (-4422.739) [...7 remote chains...] -- 34:40:29
      89150000 -- (-4426.516) [...7 remote chains...] -- 34:39:36
      89200000 -- (-4387.137) [...7 remote chains...] -- 34:38:43
      89250000 -- (-4441.200) [...7 remote chains...] -- 34:37:51
      89300000 -- [-4373.246] [...7 remote chains...] -- 34:36:58
      89350000 -- [-4407.786] [...7 remote chains...] -- 34:36:09
      89400000 -- (-4404.745) [...7 remote chains...] -- 34:35:15
      89450000 -- (-4408.854) [...7 remote chains...] -- 34:34:22
      89500000 -- (-4420.444) [...7 remote chains...] -- 34:33:30

      Average standard deviation of split frequencies: 0.004221

      89550000 -- (-4426.287) [...7 remote chains...] -- 34:32:40
      89600000 -- (-4431.538) [...7 remote chains...] -- 34:31:44
      89650000 -- (-4408.402) [...7 remote chains...] -- 34:30:51
      89700000 -- [-4383.334] [...7 remote chains...] -- 34:29:58
      89750000 -- (-4445.702) [...7 remote chains...] -- 34:29:05
      89800000 -- (-4449.331) [...7 remote chains...] -- 34:28:11
      89850000 -- (-4411.860) [...7 remote chains...] -- 34:27:17
      89900000 -- (-4427.068) [...7 remote chains...] -- 34:26:23
      89950000 -- (-4429.562) [...7 remote chains...] -- 34:25:30
      90000000 -- (-4456.143) [...7 remote chains...] -- 34:24:38

      Average standard deviation of split frequencies: 0.004069

      90050000 -- (-4419.162) [...7 remote chains...] -- 34:23:42
      90100000 -- (-4406.133) [...7 remote chains...] -- 34:22:48
      90150000 -- (-4458.299) [...7 remote chains...] -- 34:21:56
      90200000 -- (-4421.806) [...7 remote chains...] -- 34:21:06
      90250000 -- (-4456.338) [...7 remote chains...] -- 34:20:14
      90300000 -- (-4405.398) [...7 remote chains...] -- 34:19:17
      90350000 -- (-4420.497) [...7 remote chains...] -- 34:18:27
      90400000 -- (-4432.018) [...7 remote chains...] -- 34:17:33
      90450000 -- (-4427.337) [...7 remote chains...] -- 34:16:39
      90500000 -- (-4416.314) [...7 remote chains...] -- 34:15:49

      Average standard deviation of split frequencies: 0.004070

      90550000 -- [-4408.902] [...7 remote chains...] -- 34:14:57
      90600000 -- (-4421.714) [...7 remote chains...] -- 34:14:02
      90650000 -- (-4434.409) [...7 remote chains...] -- 34:13:09
      90700000 -- [-4351.505] [...7 remote chains...] -- 34:12:14
      90750000 -- [-4369.607] [...7 remote chains...] -- 34:11:21
      90800000 -- [-4414.901] [...7 remote chains...] -- 34:10:31
      90850000 -- (-4393.985) [...7 remote chains...] -- 34:09:38
      90900000 -- (-4424.258) [...7 remote chains...] -- 34:08:40
      90950000 -- (-4400.422) [...7 remote chains...] -- 34:07:41
      91000000 -- (-4426.042) [...7 remote chains...] -- 34:06:42

      Average standard deviation of split frequencies: 0.004091

      91050000 -- [-4409.522] [...7 remote chains...] -- 34:05:43
      91100000 -- (-4404.271) [...7 remote chains...] -- 34:04:44
      91150000 -- (-4378.166) [...7 remote chains...] -- 34:03:46
      91200000 -- (-4416.903) [...7 remote chains...] -- 34:02:45
      91250000 -- (-4412.799) [...7 remote chains...] -- 34:01:46
      91300000 -- (-4393.296) [...7 remote chains...] -- 34:00:47
      91350000 -- [-4397.513] [...7 remote chains...] -- 33:59:48
      91400000 -- [-4391.352] [...7 remote chains...] -- 33:58:49
      91450000 -- [-4404.150] [...7 remote chains...] -- 33:57:50
      91500000 -- (-4410.711) [...7 remote chains...] -- 33:56:51

      Average standard deviation of split frequencies: 0.004274

      91550000 -- (-4422.823) [...7 remote chains...] -- 33:55:52
      91600000 -- (-4428.809) [...7 remote chains...] -- 33:54:54
      91650000 -- (-4431.867) [...7 remote chains...] -- 33:53:55
      91700000 -- [-4389.869] [...7 remote chains...] -- 33:52:55
      91750000 -- [-4396.673] [...7 remote chains...] -- 33:51:56
      91800000 -- [-4400.239] [...7 remote chains...] -- 33:50:57
      91850000 -- [-4413.316] [...7 remote chains...] -- 33:49:57
      91900000 -- (-4422.671) [...7 remote chains...] -- 33:49:00
      91950000 -- (-4417.360) [...7 remote chains...] -- 33:47:59
      92000000 -- (-4381.685) [...7 remote chains...] -- 33:47:00

      Average standard deviation of split frequencies: 0.004141

      92050000 -- (-4405.864) [...7 remote chains...] -- 33:46:01
      92100000 -- [-4394.814] [...7 remote chains...] -- 33:45:04
      92150000 -- [-4381.574] [...7 remote chains...] -- 33:44:05
      92200000 -- [-4387.845] [...7 remote chains...] -- 33:43:06
      92250000 -- (-4393.568) [...7 remote chains...] -- 33:42:08
      92300000 -- [-4377.363] [...7 remote chains...] -- 33:41:08
      92350000 -- [-4413.151] [...7 remote chains...] -- 33:40:10
      92400000 -- (-4403.390) [...7 remote chains...] -- 33:39:11
      92450000 -- [-4383.180] [...7 remote chains...] -- 33:38:12
      92500000 -- [-4379.440] [...7 remote chains...] -- 33:37:13

      Average standard deviation of split frequencies: 0.004044

      92550000 -- [-4383.925] [...7 remote chains...] -- 33:36:14
      92600000 -- (-4399.292) [...7 remote chains...] -- 33:35:15
      92650000 -- [-4369.944] [...7 remote chains...] -- 33:34:17
      92700000 -- (-4436.643) [...7 remote chains...] -- 33:33:17
      92750000 -- (-4428.726) [...7 remote chains...] -- 33:32:19
      92800000 -- (-4442.911) [...7 remote chains...] -- 33:31:19
      92850000 -- (-4414.661) [...7 remote chains...] -- 33:30:21
      92900000 -- (-4434.565) [...7 remote chains...] -- 33:29:23
      92950000 -- (-4442.337) [...7 remote chains...] -- 33:28:22
      93000000 -- (-4379.946) [...7 remote chains...] -- 33:27:25

      Average standard deviation of split frequencies: 0.004074

      93050000 -- (-4402.005) [...7 remote chains...] -- 33:26:25
      93100000 -- (-4406.633) [...7 remote chains...] -- 33:25:26
      93150000 -- (-4401.320) [...7 remote chains...] -- 33:24:27
      93200000 -- (-4444.429) [...7 remote chains...] -- 33:23:28
      93250000 -- (-4423.040) [...7 remote chains...] -- 33:22:29
      93300000 -- (-4407.719) [...7 remote chains...] -- 33:21:30
      93350000 -- [-4397.196] [...7 remote chains...] -- 33:20:31
      93400000 -- [-4362.787] [...7 remote chains...] -- 33:19:32
      93450000 -- [-4381.805] [...7 remote chains...] -- 33:18:34
      93500000 -- (-4428.840) [...7 remote chains...] -- 33:17:35

      Average standard deviation of split frequencies: 0.004122

      93550000 -- (-4384.108) [...7 remote chains...] -- 33:16:36
      93600000 -- (-4404.185) [...7 remote chains...] -- 33:15:37
      93650000 -- (-4454.791) [...7 remote chains...] -- 33:14:38
      93700000 -- (-4424.305) [...7 remote chains...] -- 33:13:39
      93750000 -- (-4384.990) [...7 remote chains...] -- 33:12:41
      93800000 -- (-4400.383) [...7 remote chains...] -- 33:11:41
      93850000 -- (-4417.304) [...7 remote chains...] -- 33:10:42
      93900000 -- (-4437.481) [...7 remote chains...] -- 33:09:43
      93950000 -- [-4386.241] [...7 remote chains...] -- 33:08:43
      94000000 -- [-4396.532] [...7 remote chains...] -- 33:07:44

      Average standard deviation of split frequencies: 0.004090

      94050000 -- [-4389.872] [...7 remote chains...] -- 33:06:45
      94100000 -- (-4392.586) [...7 remote chains...] -- 33:05:47
      94150000 -- [-4370.606] [...7 remote chains...] -- 33:04:48
      94200000 -- (-4362.820) [...7 remote chains...] -- 33:03:49
      94250000 -- (-4402.730) [...7 remote chains...] -- 33:02:50
      94300000 -- (-4400.191) [...7 remote chains...] -- 33:01:51
      94350000 -- (-4462.472) [...7 remote chains...] -- 33:00:53
      94400000 -- (-4429.611) [...7 remote chains...] -- 32:59:54
      94450000 -- (-4418.967) [...7 remote chains...] -- 32:58:55
      94500000 -- (-4436.092) [...7 remote chains...] -- 32:57:56

      Average standard deviation of split frequencies: 0.004031

      94550000 -- (-4405.171) [...7 remote chains...] -- 32:56:58
      94600000 -- (-4417.464) [...7 remote chains...] -- 32:55:59
      94650000 -- [-4397.185] [...7 remote chains...] -- 32:55:00
      94700000 -- [-4381.403] [...7 remote chains...] -- 32:54:01
      94750000 -- [-4388.716] [...7 remote chains...] -- 32:53:03
      94800000 -- [-4405.150] [...7 remote chains...] -- 32:52:04
      94850000 -- [-4394.098] [...7 remote chains...] -- 32:51:05
      94900000 -- (-4396.831) [...7 remote chains...] -- 32:50:05
      94950000 -- [-4415.807] [...7 remote chains...] -- 32:49:07
      95000000 -- [-4401.045] [...7 remote chains...] -- 32:48:08

      Average standard deviation of split frequencies: 0.003950

      95050000 -- (-4397.301) [...7 remote chains...] -- 32:47:09
      95100000 -- [-4391.441] [...7 remote chains...] -- 32:46:11
      95150000 -- (-4413.536) [...7 remote chains...] -- 32:45:11
      95200000 -- (-4393.884) [...7 remote chains...] -- 32:44:12
      95250000 -- (-4410.599) [...7 remote chains...] -- 32:43:13
      95300000 -- [-4394.981] [...7 remote chains...] -- 32:42:16
      95350000 -- [-4392.560] [...7 remote chains...] -- 32:41:17
      95400000 -- [-4391.216] [...7 remote chains...] -- 32:40:19
      95450000 -- (-4402.822) [...7 remote chains...] -- 32:39:20
      95500000 -- (-4419.506) [...7 remote chains...] -- 32:38:21

      Average standard deviation of split frequencies: 0.003846

      95550000 -- (-4430.718) [...7 remote chains...] -- 32:37:23
      95600000 -- (-4402.234) [...7 remote chains...] -- 32:36:23
      95650000 -- (-4390.911) [...7 remote chains...] -- 32:35:24
      95700000 -- (-4433.790) [...7 remote chains...] -- 32:34:26
      95750000 -- (-4369.893) [...7 remote chains...] -- 32:33:27
      95800000 -- [-4389.941] [...7 remote chains...] -- 32:32:28
      95850000 -- [-4403.701] [...7 remote chains...] -- 32:31:30
      95900000 -- (-4425.209) [...7 remote chains...] -- 32:30:31
      95950000 -- (-4393.026) [...7 remote chains...] -- 32:29:33
      96000000 -- (-4384.884) [...7 remote chains...] -- 32:28:34

      Average standard deviation of split frequencies: 0.003812

      96050000 -- (-4420.369) [...7 remote chains...] -- 32:27:34
      96100000 -- (-4437.462) [...7 remote chains...] -- 32:26:36
      96150000 -- (-4425.597) [...7 remote chains...] -- 32:25:37
      96200000 -- (-4399.987) [...7 remote chains...] -- 32:24:38
      96250000 -- (-4401.273) [...7 remote chains...] -- 32:23:40
      96300000 -- (-4399.580) [...7 remote chains...] -- 32:22:41
      96350000 -- (-4414.980) [...7 remote chains...] -- 32:21:42
      96400000 -- (-4410.771) [...7 remote chains...] -- 32:20:43
      96450000 -- (-4453.307) [...7 remote chains...] -- 32:19:45
      96500000 -- (-4417.791) [...7 remote chains...] -- 32:18:47

      Average standard deviation of split frequencies: 0.003860

      96550000 -- (-4474.854) [...7 remote chains...] -- 32:17:47
      96600000 -- (-4434.012) [...7 remote chains...] -- 32:16:49
      96650000 -- (-4426.132) [...7 remote chains...] -- 32:15:50
      96700000 -- (-4415.073) [...7 remote chains...] -- 32:14:51
      96750000 -- (-4451.763) [...7 remote chains...] -- 32:13:52
      96800000 -- (-4428.013) [...7 remote chains...] -- 32:12:54
      96850000 -- (-4463.491) [...7 remote chains...] -- 32:11:55
      96900000 -- (-4430.588) [...7 remote chains...] -- 32:11:06
      96950000 -- (-4436.583) [...7 remote chains...] -- 32:10:08
      97000000 -- (-4411.095) [...7 remote chains...] -- 32:09:09

      Average standard deviation of split frequencies: 0.003936

      97050000 -- (-4385.654) [...7 remote chains...] -- 32:08:12
      97100000 -- (-4408.012) [...7 remote chains...] -- 32:07:14
      97150000 -- (-4428.949) [...7 remote chains...] -- 32:06:16
      97200000 -- (-4410.042) [...7 remote chains...] -- 32:05:20
      97250000 -- (-4407.469) [...7 remote chains...] -- 32:04:22
      97300000 -- (-4455.748) [...7 remote chains...] -- 32:03:25
      97350000 -- (-4436.695) [...7 remote chains...] -- 32:02:26
      97400000 -- [-4414.119] [...7 remote chains...] -- 32:01:28
      97450000 -- (-4435.729) [...7 remote chains...] -- 32:00:29
      97500000 -- (-4404.915) [...7 remote chains...] -- 31:59:31

      Average standard deviation of split frequencies: 0.003867

      97550000 -- [-4405.289] [...7 remote chains...] -- 31:58:32
      97600000 -- [-4403.809] [...7 remote chains...] -- 31:57:34
      97650000 -- (-4421.850) [...7 remote chains...] -- 31:56:35
      97700000 -- (-4435.236) [...7 remote chains...] -- 31:55:38
      97750000 -- (-4430.503) [...7 remote chains...] -- 31:54:39
      97800000 -- [-4401.144] [...7 remote chains...] -- 31:53:41
      97850000 -- [-4399.330] [...7 remote chains...] -- 31:52:43
      97900000 -- (-4401.678) [...7 remote chains...] -- 31:51:46
      97950000 -- (-4423.109) [...7 remote chains...] -- 31:50:48
      98000000 -- (-4403.752) [...7 remote chains...] -- 31:49:50

      Average standard deviation of split frequencies: 0.003737

      98050000 -- (-4437.662) [...7 remote chains...] -- 31:48:53
      98100000 -- (-4429.756) [...7 remote chains...] -- 31:47:55
      98150000 -- (-4423.118) [...7 remote chains...] -- 31:46:58
      98200000 -- (-4449.357) [...7 remote chains...] -- 31:46:01
      98250000 -- (-4443.103) [...7 remote chains...] -- 31:45:03
      98300000 -- (-4417.915) [...7 remote chains...] -- 31:44:07
      98350000 -- (-4431.101) [...7 remote chains...] -- 31:43:10
      98400000 -- (-4445.038) [...7 remote chains...] -- 31:42:12
      98450000 -- (-4421.108) [...7 remote chains...] -- 31:41:14
      98500000 -- (-4452.387) [...7 remote chains...] -- 31:40:16

      Average standard deviation of split frequencies: 0.003694

      98550000 -- (-4441.359) [...7 remote chains...] -- 31:39:19
      98600000 -- (-4447.086) [...7 remote chains...] -- 31:38:23
      98650000 -- (-4442.517) [...7 remote chains...] -- 31:37:26
      98700000 -- (-4424.106) [...7 remote chains...] -- 31:36:30
      98750000 -- (-4428.430) [...7 remote chains...] -- 31:35:33
      98800000 -- (-4412.000) [...7 remote chains...] -- 31:34:36
      98850000 -- (-4394.265) [...7 remote chains...] -- 31:33:40
      98900000 -- (-4417.122) [...7 remote chains...] -- 31:32:44
      98950000 -- (-4397.528) [...7 remote chains...] -- 31:31:46
      99000000 -- (-4399.310) [...7 remote chains...] -- 31:30:50

      Average standard deviation of split frequencies: 0.003766

      99050000 -- (-4452.414) [...7 remote chains...] -- 31:29:55
      99100000 -- (-4420.443) [...7 remote chains...] -- 31:28:57
      99150000 -- (-4429.069) [...7 remote chains...] -- 31:28:00
      99200000 -- (-4403.372) [...7 remote chains...] -- 31:27:05
      99250000 -- (-4405.159) [...7 remote chains...] -- 31:26:10
      99300000 -- (-4408.903) [...7 remote chains...] -- 31:25:15
      99350000 -- (-4406.016) [...7 remote chains...] -- 31:24:23
      99400000 -- (-4425.124) [...7 remote chains...] -- 31:23:30
      99450000 -- (-4418.487) [...7 remote chains...] -- 31:22:35
      99500000 -- [-4384.296] [...7 remote chains...] -- 31:21:40

      Average standard deviation of split frequencies: 0.003673

      99550000 -- [-4376.366] [...7 remote chains...] -- 31:20:45
      99600000 -- [-4380.644] [...7 remote chains...] -- 31:19:50
      99650000 -- [-4389.369] [...7 remote chains...] -- 31:18:55
      99700000 -- (-4446.183) [...7 remote chains...] -- 31:18:00
      99750000 -- (-4398.627) [...7 remote chains...] -- 31:17:06
      99800000 -- (-4384.865) [...7 remote chains...] -- 31:16:10
      99850000 -- (-4408.987) [...7 remote chains...] -- 31:15:11
      99900000 -- [-4375.263] [...7 remote chains...] -- 31:14:12
      99950000 -- [-4382.070] [...7 remote chains...] -- 31:13:14
      100000000 -- (-4408.672) [...7 remote chains...] -- 31:12:15

      Average standard deviation of split frequencies: 0.003688

      100050000 -- [-4388.455] [...7 remote chains...] -- 31:11:18
      100100000 -- [-4421.490] [...7 remote chains...] -- 31:10:20
      100150000 -- (-4400.961) [...7 remote chains...] -- 31:09:23
      100200000 -- [-4405.516] [...7 remote chains...] -- 31:08:24
      100250000 -- (-4422.748) [...7 remote chains...] -- 31:07:27
      100300000 -- (-4439.161) [...7 remote chains...] -- 31:06:30
      100350000 -- (-4450.353) [...7 remote chains...] -- 31:05:31
      100400000 -- (-4405.687) [...7 remote chains...] -- 31:04:34
      100450000 -- [-4386.844] [...7 remote chains...] -- 31:03:36
      100500000 -- (-4402.909) [...7 remote chains...] -- 31:02:38

      Average standard deviation of split frequencies: 0.003713

      100550000 -- (-4389.405) [...7 remote chains...] -- 31:01:41
      100600000 -- [-4389.513] [...7 remote chains...] -- 31:00:43
      100650000 -- [-4394.597] [...7 remote chains...] -- 30:59:45
      100700000 -- [-4399.377] [...7 remote chains...] -- 30:58:48
      100750000 -- [-4403.454] [...7 remote chains...] -- 30:57:52
      100800000 -- [-4411.859] [...7 remote chains...] -- 30:56:55
      100850000 -- [-4396.642] [...7 remote chains...] -- 30:55:58
      100900000 -- (-4427.932) [...7 remote chains...] -- 30:55:02
      100950000 -- (-4421.681) [...7 remote chains...] -- 30:54:05
      101000000 -- (-4413.722) [...7 remote chains...] -- 30:53:07

      Average standard deviation of split frequencies: 0.003634

      101050000 -- (-4410.682) [...7 remote chains...] -- 30:52:10
      101100000 -- (-4416.549) [...7 remote chains...] -- 30:51:13
      101150000 -- (-4427.115) [...7 remote chains...] -- 30:50:15
      101200000 -- (-4421.365) [...7 remote chains...] -- 30:49:18
      101250000 -- (-4419.452) [...7 remote chains...] -- 30:48:22
      101300000 -- (-4399.736) [...7 remote chains...] -- 30:47:26
      101350000 -- (-4446.962) [...7 remote chains...] -- 30:46:28
      101400000 -- (-4403.305) [...7 remote chains...] -- 30:45:30
      101450000 -- (-4427.631) [...7 remote chains...] -- 30:44:31
      101500000 -- (-4402.733) [...7 remote chains...] -- 30:43:34

      Average standard deviation of split frequencies: 0.003631

      101550000 -- (-4434.669) [...7 remote chains...] -- 30:42:35
      101600000 -- (-4420.912) [...7 remote chains...] -- 30:41:36
      101650000 -- (-4414.166) [...7 remote chains...] -- 30:40:39
      101700000 -- (-4399.180) [...7 remote chains...] -- 30:39:42
      101750000 -- (-4422.897) [...7 remote chains...] -- 30:38:50
      101800000 -- (-4422.042) [...7 remote chains...] -- 30:38:02
      101850000 -- (-4414.331) [...7 remote chains...] -- 30:37:06
      101900000 -- [-4383.474] [...7 remote chains...] -- 30:36:08
      101950000 -- (-4402.255) [...7 remote chains...] -- 30:35:10
      102000000 -- [-4409.072] [...7 remote chains...] -- 30:34:11

      Average standard deviation of split frequencies: 0.003716

      102050000 -- [-4396.294] [...7 remote chains...] -- 30:33:12
      102100000 -- (-4436.074) [...7 remote chains...] -- 30:32:14
      102150000 -- (-4416.459) [...7 remote chains...] -- 30:31:15
      102200000 -- (-4417.809) [...7 remote chains...] -- 30:30:17
      102250000 -- (-4431.792) [...7 remote chains...] -- 30:29:19
      102300000 -- (-4412.201) [...7 remote chains...] -- 30:28:20
      102350000 -- [-4410.485] [...7 remote chains...] -- 30:27:22
      102400000 -- [-4402.459] [...7 remote chains...] -- 30:26:24
      102450000 -- [-4404.417] [...7 remote chains...] -- 30:25:26
      102500000 -- [-4407.261] [...7 remote chains...] -- 30:24:28

      Average standard deviation of split frequencies: 0.003765

      102550000 -- [-4392.215] [...7 remote chains...] -- 30:23:30
      102600000 -- [-4397.204] [...7 remote chains...] -- 30:22:31
      102650000 -- [-4400.525] [...7 remote chains...] -- 30:21:33
      102700000 -- [-4401.868] [...7 remote chains...] -- 30:20:36
      102750000 -- [-4379.410] [...7 remote chains...] -- 30:19:38
      102800000 -- [-4401.907] [...7 remote chains...] -- 30:18:40
      102850000 -- [-4401.857] [...7 remote chains...] -- 30:17:42
      102900000 -- [-4401.821] [...7 remote chains...] -- 30:16:44
      102950000 -- (-4412.760) [...7 remote chains...] -- 30:15:46
      103000000 -- (-4386.781) [...7 remote chains...] -- 30:14:48

      Average standard deviation of split frequencies: 0.003775

      103050000 -- [-4377.319] [...7 remote chains...] -- 30:13:51
      103100000 -- [-4407.063] [...7 remote chains...] -- 30:12:54
      103150000 -- [-4411.197] [...7 remote chains...] -- 30:11:56
      103200000 -- [-4377.055] [...7 remote chains...] -- 30:10:58
      103250000 -- [-4390.853] [...7 remote chains...] -- 30:10:04
      103300000 -- (-4416.221) [...7 remote chains...] -- 30:09:12
      103350000 -- (-4411.939) [...7 remote chains...] -- 30:08:17
      103400000 -- (-4425.776) [...7 remote chains...] -- 30:07:25
      103450000 -- (-4406.101) [...7 remote chains...] -- 30:06:32
      103500000 -- (-4428.856) [...7 remote chains...] -- 30:05:40

      Average standard deviation of split frequencies: 0.003725

      103550000 -- (-4438.291) [...7 remote chains...] -- 30:04:45
      103600000 -- (-4398.742) [...7 remote chains...] -- 30:03:52
      103650000 -- (-4409.846) [...7 remote chains...] -- 30:02:57
      103700000 -- (-4443.120) [...7 remote chains...] -- 30:02:04
      103750000 -- (-4422.380) [...7 remote chains...] -- 30:01:12
      103800000 -- (-4422.491) [...7 remote chains...] -- 30:00:20
      103850000 -- (-4451.664) [...7 remote chains...] -- 29:59:28
      103900000 -- (-4420.428) [...7 remote chains...] -- 29:58:36
      103950000 -- (-4409.346) [...7 remote chains...] -- 29:57:43
      104000000 -- (-4388.378) [...7 remote chains...] -- 29:56:51

      Average standard deviation of split frequencies: 0.003669

      104050000 -- (-4417.873) [...7 remote chains...] -- 29:56:00
      104100000 -- (-4444.989) [...7 remote chains...] -- 29:55:06
      104150000 -- (-4472.854) [...7 remote chains...] -- 29:54:15
      104200000 -- (-4469.199) [...7 remote chains...] -- 29:53:22
      104250000 -- (-4435.841) [...7 remote chains...] -- 29:52:30
      104300000 -- (-4420.426) [...7 remote chains...] -- 29:51:36
      104350000 -- (-4416.043) [...7 remote chains...] -- 29:50:44
      104400000 -- (-4445.676) [...7 remote chains...] -- 29:49:50
      104450000 -- (-4388.390) [...7 remote chains...] -- 29:48:57
      104500000 -- (-4428.229) [...7 remote chains...] -- 29:48:03

      Average standard deviation of split frequencies: 0.003645

      104550000 -- (-4419.078) [...7 remote chains...] -- 29:47:05
      104600000 -- (-4417.635) [...7 remote chains...] -- 29:46:09
      104650000 -- (-4437.147) [...7 remote chains...] -- 29:45:11
      104700000 -- (-4430.585) [...7 remote chains...] -- 29:44:15
      104750000 -- (-4400.025) [...7 remote chains...] -- 29:43:18
      104800000 -- (-4396.386) [...7 remote chains...] -- 29:42:21
      104850000 -- (-4435.834) [...7 remote chains...] -- 29:41:23
      104900000 -- (-4393.783) [...7 remote chains...] -- 29:40:26
      104950000 -- (-4426.320) [...7 remote chains...] -- 29:39:30
      105000000 -- (-4436.093) [...7 remote chains...] -- 29:38:33

      Average standard deviation of split frequencies: 0.003675

      105050000 -- (-4417.897) [...7 remote chains...] -- 29:37:36
      105100000 -- (-4418.300) [...7 remote chains...] -- 29:36:40
      105150000 -- (-4444.543) [...7 remote chains...] -- 29:35:43
      105200000 -- (-4437.357) [...7 remote chains...] -- 29:34:45
      105250000 -- (-4427.375) [...7 remote chains...] -- 29:33:49
      105300000 -- (-4453.408) [...7 remote chains...] -- 29:32:52
      105350000 -- (-4470.580) [...7 remote chains...] -- 29:31:56
      105400000 -- (-4415.634) [...7 remote chains...] -- 29:31:00
      105450000 -- (-4440.685) [...7 remote chains...] -- 29:30:03
      105500000 -- (-4410.643) [...7 remote chains...] -- 29:29:07

      Average standard deviation of split frequencies: 0.003660

      105550000 -- (-4431.707) [...7 remote chains...] -- 29:28:11
      105600000 -- (-4461.459) [...7 remote chains...] -- 29:27:14
      105650000 -- (-4404.161) [...7 remote chains...] -- 29:26:18
      105700000 -- (-4395.354) [...7 remote chains...] -- 29:25:22
      105750000 -- (-4431.060) [...7 remote chains...] -- 29:24:26
      105800000 -- (-4401.129) [...7 remote chains...] -- 29:23:30
      105850000 -- (-4442.315) [...7 remote chains...] -- 29:22:33
      105900000 -- (-4411.856) [...7 remote chains...] -- 29:21:36
      105950000 -- (-4419.320) [...7 remote chains...] -- 29:20:39
      106000000 -- (-4429.775) [...7 remote chains...] -- 29:19:43

      Average standard deviation of split frequencies: 0.003703

      106050000 -- [-4407.720] [...7 remote chains...] -- 29:18:46
      106100000 -- (-4414.655) [...7 remote chains...] -- 29:17:49
      106150000 -- (-4425.418) [...7 remote chains...] -- 29:16:54
      106200000 -- (-4400.038) [...7 remote chains...] -- 29:15:57
      106250000 -- (-4398.139) [...7 remote chains...] -- 29:15:00
      106300000 -- [-4383.797] [...7 remote chains...] -- 29:14:05
      106350000 -- [-4393.773] [...7 remote chains...] -- 29:13:10
      106400000 -- [-4390.590] [...7 remote chains...] -- 29:12:12
      106450000 -- (-4366.761) [...7 remote chains...] -- 29:11:16
      106500000 -- (-4396.582) [...7 remote chains...] -- 29:10:20

      Average standard deviation of split frequencies: 0.003622

      106550000 -- (-4397.536) [...7 remote chains...] -- 29:09:23
      106600000 -- (-4387.620) [...7 remote chains...] -- 29:08:26
      106650000 -- (-4423.779) [...7 remote chains...] -- 29:07:28
      106700000 -- (-4423.354) [...7 remote chains...] -- 29:06:32
      106750000 -- (-4425.253) [...7 remote chains...] -- 29:05:37
      106800000 -- (-4446.827) [...7 remote chains...] -- 29:04:41
      106850000 -- [-4412.809] [...7 remote chains...] -- 29:03:45
      106900000 -- [-4408.011] [...7 remote chains...] -- 29:02:48
      106950000 -- [-4407.549] [...7 remote chains...] -- 29:01:52
      107000000 -- (-4413.105) [...7 remote chains...] -- 29:00:56

      Average standard deviation of split frequencies: 0.003600

      107050000 -- (-4403.157) [...7 remote chains...] -- 28:59:59
      107100000 -- (-4436.960) [...7 remote chains...] -- 28:59:02
      107150000 -- (-4408.154) [...7 remote chains...] -- 28:58:06
      107200000 -- (-4448.572) [...7 remote chains...] -- 28:57:10
      107250000 -- (-4416.895) [...7 remote chains...] -- 28:56:14
      107300000 -- (-4413.987) [...7 remote chains...] -- 28:55:16
      107350000 -- (-4439.702) [...7 remote chains...] -- 28:54:21
      107400000 -- (-4448.675) [...7 remote chains...] -- 28:53:24
      107450000 -- (-4429.499) [...7 remote chains...] -- 28:52:27
      107500000 -- (-4412.717) [...7 remote chains...] -- 28:51:32

      Average standard deviation of split frequencies: 0.003601

      107550000 -- (-4427.811) [...7 remote chains...] -- 28:50:36
      107600000 -- (-4400.831) [...7 remote chains...] -- 28:49:39
      107650000 -- (-4419.680) [...7 remote chains...] -- 28:48:46
      107700000 -- (-4433.992) [...7 remote chains...] -- 28:47:49
      107750000 -- (-4428.207) [...7 remote chains...] -- 28:46:53
      107800000 -- (-4431.591) [...7 remote chains...] -- 28:45:58
      107850000 -- (-4418.952) [...7 remote chains...] -- 28:45:01
      107900000 -- (-4394.308) [...7 remote chains...] -- 28:44:04
      107950000 -- (-4387.063) [...7 remote chains...] -- 28:43:08
      108000000 -- (-4428.376) [...7 remote chains...] -- 28:42:12

      Average standard deviation of split frequencies: 0.003553

      108050000 -- (-4440.895) [...7 remote chains...] -- 28:41:16
      108100000 -- (-4451.942) [...7 remote chains...] -- 28:40:19
      108150000 -- (-4432.346) [...7 remote chains...] -- 28:39:23
      108200000 -- (-4417.015) [...7 remote chains...] -- 28:38:27
      108250000 -- [-4397.022] [...7 remote chains...] -- 28:37:31
      108300000 -- (-4416.980) [...7 remote chains...] -- 28:36:35
      108350000 -- [-4406.291] [...7 remote chains...] -- 28:35:39
      108400000 -- (-4394.330) [...7 remote chains...] -- 28:34:41
      108450000 -- (-4403.920) [...7 remote chains...] -- 28:33:46
      108500000 -- (-4418.181) [...7 remote chains...] -- 28:32:50

      Average standard deviation of split frequencies: 0.003486

      108550000 -- (-4415.801) [...7 remote chains...] -- 28:31:55
      108600000 -- (-4414.013) [...7 remote chains...] -- 28:30:59
      108650000 -- (-4434.157) [...7 remote chains...] -- 28:30:04
      108700000 -- (-4397.153) [...7 remote chains...] -- 28:29:08
      108750000 -- (-4428.430) [...7 remote chains...] -- 28:28:12
      108800000 -- [-4391.133] [...7 remote chains...] -- 28:27:17
      108850000 -- [-4415.169] [...7 remote chains...] -- 28:26:21
      108900000 -- [-4378.884] [...7 remote chains...] -- 28:25:24
      108950000 -- [-4371.471] [...7 remote chains...] -- 28:24:29
      109000000 -- [-4379.131] [...7 remote chains...] -- 28:23:34

      Average standard deviation of split frequencies: 0.003512

      109050000 -- (-4401.365) [...7 remote chains...] -- 28:22:39
      109100000 -- (-4427.578) [...7 remote chains...] -- 28:21:43
      109150000 -- [-4402.016] [...7 remote chains...] -- 28:20:46
      109200000 -- [-4385.580] [...7 remote chains...] -- 28:19:49
      109250000 -- [-4409.294] [...7 remote chains...] -- 28:18:54
      109300000 -- [-4347.138] [...7 remote chains...] -- 28:17:59
      109350000 -- [-4390.880] [...7 remote chains...] -- 28:17:04
      109400000 -- [-4380.173] [...7 remote chains...] -- 28:16:08
      109450000 -- (-4409.612) [...7 remote chains...] -- 28:15:12
      109500000 -- [-4400.847] [...7 remote chains...] -- 28:14:17

      Average standard deviation of split frequencies: 0.003589

      109550000 -- [-4366.978] [...7 remote chains...] -- 28:13:22
      109600000 -- [-4373.182] [...7 remote chains...] -- 28:12:27
      109650000 -- [-4383.554] [...7 remote chains...] -- 28:11:32
      109700000 -- [-4386.777] [...7 remote chains...] -- 28:10:37
      109750000 -- (-4410.031) [...7 remote chains...] -- 28:09:40
      109800000 -- (-4413.392) [...7 remote chains...] -- 28:08:43
      109850000 -- [-4411.021] [...7 remote chains...] -- 28:07:47
      109900000 -- [-4388.595] [...7 remote chains...] -- 28:06:52
      109950000 -- [-4394.670] [...7 remote chains...] -- 28:05:57
      110000000 -- (-4389.697) [...7 remote chains...] -- 28:05:01

      Average standard deviation of split frequencies: 0.003764

      110050000 -- (-4411.249) [...7 remote chains...] -- 28:04:05
      110100000 -- [-4420.923] [...7 remote chains...] -- 28:03:10
      110150000 -- [-4428.758] [...7 remote chains...] -- 28:02:14
      110200000 -- (-4422.887) [...7 remote chains...] -- 28:01:18
      110250000 -- (-4420.001) [...7 remote chains...] -- 28:00:20
      110300000 -- (-4397.920) [...7 remote chains...] -- 27:59:21
      110350000 -- (-4402.664) [...7 remote chains...] -- 27:58:23
      110400000 -- (-4430.852) [...7 remote chains...] -- 27:57:25
      110450000 -- (-4415.960) [...7 remote chains...] -- 27:56:27
      110500000 -- (-4398.573) [...7 remote chains...] -- 27:55:29

      Average standard deviation of split frequencies: 0.003787

      110550000 -- [-4416.219] [...7 remote chains...] -- 27:54:31
      110600000 -- [-4377.339] [...7 remote chains...] -- 27:53:33
      110650000 -- [-4385.284] [...7 remote chains...] -- 27:52:34
      110700000 -- [-4390.114] [...7 remote chains...] -- 27:51:36
      110750000 -- (-4397.648) [...7 remote chains...] -- 27:50:38
      110800000 -- [-4399.307] [...7 remote chains...] -- 27:49:41
      110850000 -- [-4398.756] [...7 remote chains...] -- 27:48:43
      110900000 -- (-4434.654) [...7 remote chains...] -- 27:47:46
      110950000 -- (-4403.831) [...7 remote chains...] -- 27:46:48
      111000000 -- (-4384.445) [...7 remote chains...] -- 27:45:51

      Average standard deviation of split frequencies: 0.003952

      111050000 -- (-4410.414) [...7 remote chains...] -- 27:44:53
      111100000 -- (-4403.638) [...7 remote chains...] -- 27:43:56
      111150000 -- [-4380.342] [...7 remote chains...] -- 27:42:58
      111200000 -- [-4413.698] [...7 remote chains...] -- 27:42:01
      111250000 -- (-4419.138) [...7 remote chains...] -- 27:41:04
      111300000 -- [-4442.309] [...7 remote chains...] -- 27:40:06
      111350000 -- [-4391.241] [...7 remote chains...] -- 27:39:09
      111400000 -- (-4421.775) [...7 remote chains...] -- 27:38:12
      111450000 -- (-4446.789) [...7 remote chains...] -- 27:37:15
      111500000 -- [-4393.322] [...7 remote chains...] -- 27:36:17

      Average standard deviation of split frequencies: 0.004003

      111550000 -- (-4399.010) [...7 remote chains...] -- 27:35:19
      111600000 -- (-4439.117) [...7 remote chains...] -- 27:34:20
      111650000 -- [-4412.828] [...7 remote chains...] -- 27:33:22
      111700000 -- [-4370.812] [...7 remote chains...] -- 27:32:25
      111750000 -- [-4389.364] [...7 remote chains...] -- 27:31:27
      111800000 -- [-4377.238] [...7 remote chains...] -- 27:30:29
      111850000 -- (-4403.807) [...7 remote chains...] -- 27:29:31
      111900000 -- [-4390.500] [...7 remote chains...] -- 27:28:33
      111950000 -- [-4387.353] [...7 remote chains...] -- 27:27:35
      112000000 -- [-4399.791] [...7 remote chains...] -- 27:26:38

      Average standard deviation of split frequencies: 0.004087

      112050000 -- (-4414.855) [...7 remote chains...] -- 27:25:40
      112100000 -- (-4401.201) [...7 remote chains...] -- 27:24:42
      112150000 -- (-4416.235) [...7 remote chains...] -- 27:23:45
      112200000 -- [-4398.451] [...7 remote chains...] -- 27:22:47
      112250000 -- [-4400.018] [...7 remote chains...] -- 27:21:49
      112300000 -- [-4393.758] [...7 remote chains...] -- 27:20:52
      112350000 -- [-4412.007] [...7 remote chains...] -- 27:19:54
      112400000 -- [-4386.989] [...7 remote chains...] -- 27:18:56
      112450000 -- (-4436.116) [...7 remote chains...] -- 27:17:58
      112500000 -- (-4435.092) [...7 remote chains...] -- 27:17:00

      Average standard deviation of split frequencies: 0.004138

      112550000 -- (-4424.231) [...7 remote chains...] -- 27:16:02
      112600000 -- (-4410.695) [...7 remote chains...] -- 27:15:04
      112650000 -- (-4437.101) [...7 remote chains...] -- 27:14:06
      112700000 -- (-4417.858) [...7 remote chains...] -- 27:13:09
      112750000 -- (-4424.975) [...7 remote chains...] -- 27:12:11
      112800000 -- (-4429.578) [...7 remote chains...] -- 27:11:13
      112850000 -- (-4386.498) [...7 remote chains...] -- 27:10:17
      112900000 -- (-4455.230) [...7 remote chains...] -- 27:09:18
      112950000 -- (-4424.371) [...7 remote chains...] -- 27:08:21
      113000000 -- (-4448.291) [...7 remote chains...] -- 27:07:23

      Average standard deviation of split frequencies: 0.004164

      113050000 -- (-4450.229) [...7 remote chains...] -- 27:06:25
      113100000 -- (-4451.404) [...7 remote chains...] -- 27:05:27
      113150000 -- (-4385.245) [...7 remote chains...] -- 27:04:30
      113200000 -- [-4411.975] [...7 remote chains...] -- 27:03:31
      113250000 -- (-4413.331) [...7 remote chains...] -- 27:02:33
      113300000 -- (-4401.689) [...7 remote chains...] -- 27:01:36
      113350000 -- (-4412.767) [...7 remote chains...] -- 27:00:37
      113400000 -- (-4414.215) [...7 remote chains...] -- 26:59:39
      113450000 -- (-4398.204) [...7 remote chains...] -- 26:58:42
      113500000 -- (-4404.184) [...7 remote chains...] -- 26:57:44

      Average standard deviation of split frequencies: 0.004249

      113550000 -- [-4373.091] [...7 remote chains...] -- 26:56:46
      113600000 -- (-4397.539) [...7 remote chains...] -- 26:55:49
      113650000 -- [-4401.095] [...7 remote chains...] -- 26:54:51
      113700000 -- (-4410.745) [...7 remote chains...] -- 26:53:53
      113750000 -- (-4414.020) [...7 remote chains...] -- 26:52:55
      113800000 -- [-4390.384] [...7 remote chains...] -- 26:51:57
      113850000 -- [-4392.884] [...7 remote chains...] -- 26:50:59
      113900000 -- [-4401.783] [...7 remote chains...] -- 26:50:02
      113950000 -- (-4431.880) [...7 remote chains...] -- 26:49:05
      114000000 -- [-4387.032] [...7 remote chains...] -- 26:48:09

      Average standard deviation of split frequencies: 0.004330

      114050000 -- (-4426.665) [...7 remote chains...] -- 26:47:12
      114100000 -- (-4434.135) [...7 remote chains...] -- 26:46:14
      114150000 -- (-4405.688) [...7 remote chains...] -- 26:45:15
      114200000 -- (-4392.569) [...7 remote chains...] -- 26:44:19
      114250000 -- (-4421.914) [...7 remote chains...] -- 26:43:21
      114300000 -- (-4420.774) [...7 remote chains...] -- 26:42:23
      114350000 -- (-4402.736) [...7 remote chains...] -- 26:41:26
      114400000 -- (-4394.119) [...7 remote chains...] -- 26:40:27
      114450000 -- (-4426.342) [...7 remote chains...] -- 26:39:29
      114500000 -- (-4427.687) [...7 remote chains...] -- 26:38:32

      Average standard deviation of split frequencies: 0.004342

      114550000 -- (-4425.328) [...7 remote chains...] -- 26:37:34
      114600000 -- (-4399.012) [...7 remote chains...] -- 26:36:37
      114650000 -- (-4428.447) [...7 remote chains...] -- 26:35:39
      114700000 -- (-4423.739) [...7 remote chains...] -- 26:34:41
      114750000 -- (-4442.152) [...7 remote chains...] -- 26:33:43
      114800000 -- (-4426.987) [...7 remote chains...] -- 26:32:46
      114850000 -- (-4398.041) [...7 remote chains...] -- 26:31:48
      114900000 -- (-4428.682) [...7 remote chains...] -- 26:30:51
      114950000 -- (-4430.460) [...7 remote chains...] -- 26:29:53
      115000000 -- (-4423.029) [...7 remote chains...] -- 26:28:56

      Average standard deviation of split frequencies: 0.004351

      115050000 -- (-4382.636) [...7 remote chains...] -- 26:27:57
      115100000 -- (-4401.915) [...7 remote chains...] -- 26:27:00
      115150000 -- (-4419.228) [...7 remote chains...] -- 26:26:02
      115200000 -- (-4428.920) [...7 remote chains...] -- 26:25:04
      115250000 -- (-4407.883) [...7 remote chains...] -- 26:24:07
      115300000 -- (-4441.085) [...7 remote chains...] -- 26:23:10
      115350000 -- (-4434.453) [...7 remote chains...] -- 26:22:12
      115400000 -- [-4393.815] [...7 remote chains...] -- 26:21:14
      115450000 -- (-4378.735) [...7 remote chains...] -- 26:20:16
      115500000 -- (-4391.089) [...7 remote chains...] -- 26:19:19

      Average standard deviation of split frequencies: 0.004302

      115550000 -- (-4410.728) [...7 remote chains...] -- 26:18:21
      115600000 -- [-4388.036] [...7 remote chains...] -- 26:17:24
      115650000 -- (-4382.868) [...7 remote chains...] -- 26:16:25
      115700000 -- (-4413.709) [...7 remote chains...] -- 26:15:28
      115750000 -- (-4399.077) [...7 remote chains...] -- 26:14:29
      115800000 -- (-4415.320) [...7 remote chains...] -- 26:13:32
      115850000 -- (-4399.296) [...7 remote chains...] -- 26:12:34
      115900000 -- (-4382.486) [...7 remote chains...] -- 26:11:37
      115950000 -- (-4391.406) [...7 remote chains...] -- 26:10:39
      116000000 -- (-4412.301) [...7 remote chains...] -- 26:09:42

      Average standard deviation of split frequencies: 0.004224

      116050000 -- (-4426.281) [...7 remote chains...] -- 26:08:45
      116100000 -- [-4383.569] [...7 remote chains...] -- 26:07:47
      116150000 -- [-4401.892] [...7 remote chains...] -- 26:06:50
      116200000 -- [-4389.008] [...7 remote chains...] -- 26:05:53
      116250000 -- (-4404.506) [...7 remote chains...] -- 26:04:55
      116300000 -- (-4397.444) [...7 remote chains...] -- 26:03:58
      116350000 -- (-4432.637) [...7 remote chains...] -- 26:03:00
      116400000 -- (-4427.087) [...7 remote chains...] -- 26:02:03
      116450000 -- (-4390.516) [...7 remote chains...] -- 26:01:06
      116500000 -- [-4369.997] [...7 remote chains...] -- 26:00:08

      Average standard deviation of split frequencies: 0.004182

      116550000 -- (-4411.735) [...7 remote chains...] -- 25:59:11
      116600000 -- (-4408.693) [...7 remote chains...] -- 25:58:13
      116650000 -- (-4395.471) [...7 remote chains...] -- 25:57:16
      116700000 -- (-4406.643) [...7 remote chains...] -- 25:56:18
      116750000 -- (-4416.690) [...7 remote chains...] -- 25:55:21
      116800000 -- (-4412.923) [...7 remote chains...] -- 25:54:23
      116850000 -- (-4401.295) [...7 remote chains...] -- 25:53:26
      116900000 -- [-4394.323] [...7 remote chains...] -- 25:52:28
      116950000 -- [-4380.077] [...7 remote chains...] -- 25:51:31
      117000000 -- [-4399.894] [...7 remote chains...] -- 25:50:33

      Average standard deviation of split frequencies: 0.004155

      117050000 -- (-4417.395) [...7 remote chains...] -- 25:49:36
      117100000 -- (-4421.026) [...7 remote chains...] -- 25:48:39
      117150000 -- (-4452.760) [...7 remote chains...] -- 25:47:42
      117200000 -- (-4445.128) [...7 remote chains...] -- 25:46:44
      117250000 -- (-4424.570) [...7 remote chains...] -- 25:45:47
      117300000 -- (-4454.523) [...7 remote chains...] -- 25:44:49
      117350000 -- (-4448.691) [...7 remote chains...] -- 25:43:52
      117400000 -- (-4401.484) [...7 remote chains...] -- 25:42:55
      117450000 -- [-4382.529] [...7 remote chains...] -- 25:41:57
      117500000 -- [-4379.547] [...7 remote chains...] -- 25:41:00

      Average standard deviation of split frequencies: 0.004115

      117550000 -- (-4407.955) [...7 remote chains...] -- 25:40:02
      117600000 -- (-4391.852) [...7 remote chains...] -- 25:39:05
      117650000 -- (-4442.715) [...7 remote chains...] -- 25:38:07
      117700000 -- (-4412.067) [...7 remote chains...] -- 25:37:10
      117750000 -- (-4433.645) [...7 remote chains...] -- 25:36:13
      117800000 -- (-4404.005) [...7 remote chains...] -- 25:35:16
      117850000 -- (-4416.000) [...7 remote chains...] -- 25:34:19
      117900000 -- (-4438.600) [...7 remote chains...] -- 25:33:21
      117950000 -- (-4459.507) [...7 remote chains...] -- 25:32:24
      118000000 -- (-4437.882) [...7 remote chains...] -- 25:31:27

      Average standard deviation of split frequencies: 0.004006

      118050000 -- (-4428.407) [...7 remote chains...] -- 25:30:31
      118100000 -- (-4416.341) [...7 remote chains...] -- 25:29:34
      118150000 -- (-4457.884) [...7 remote chains...] -- 25:28:37
      118200000 -- (-4422.585) [...7 remote chains...] -- 25:27:40
      118250000 -- (-4412.836) [...7 remote chains...] -- 25:26:42
      118300000 -- (-4405.879) [...7 remote chains...] -- 25:25:45
      118350000 -- (-4444.697) [...7 remote chains...] -- 25:24:48
      118400000 -- (-4411.953) [...7 remote chains...] -- 25:23:51
      118450000 -- (-4378.775) [...7 remote chains...] -- 25:22:53
      118500000 -- (-4450.103) [...7 remote chains...] -- 25:21:56

      Average standard deviation of split frequencies: 0.003887

      118550000 -- [-4398.891] [...7 remote chains...] -- 25:20:59
      118600000 -- (-4420.957) [...7 remote chains...] -- 25:20:02
      118650000 -- (-4410.614) [...7 remote chains...] -- 25:19:04
      118700000 -- (-4416.104) [...7 remote chains...] -- 25:18:07
      118750000 -- (-4428.844) [...7 remote chains...] -- 25:17:10
      118800000 -- (-4411.217) [...7 remote chains...] -- 25:16:13
      118850000 -- (-4417.846) [...7 remote chains...] -- 25:15:15
      118900000 -- (-4413.886) [...7 remote chains...] -- 25:14:19
      118950000 -- (-4411.775) [...7 remote chains...] -- 25:13:21
      119000000 -- (-4435.481) [...7 remote chains...] -- 25:12:24

      Average standard deviation of split frequencies: 0.003877

      119050000 -- (-4436.112) [...7 remote chains...] -- 25:11:27
      119100000 -- (-4392.205) [...7 remote chains...] -- 25:10:29
      119150000 -- (-4420.386) [...7 remote chains...] -- 25:09:33
      119200000 -- (-4427.314) [...7 remote chains...] -- 25:08:35
      119250000 -- (-4462.944) [...7 remote chains...] -- 25:07:38
      119300000 -- (-4441.666) [...7 remote chains...] -- 25:06:44
      119350000 -- (-4408.926) [...7 remote chains...] -- 25:05:50
      119400000 -- (-4403.844) [...7 remote chains...] -- 25:04:56
      119450000 -- (-4397.594) [...7 remote chains...] -- 25:04:04
      119500000 -- (-4439.170) [...7 remote chains...] -- 25:03:10

      Average standard deviation of split frequencies: 0.003964

      119550000 -- (-4437.823) [...7 remote chains...] -- 25:02:18
      119600000 -- (-4412.210) [...7 remote chains...] -- 25:01:26
      119650000 -- (-4410.467) [...7 remote chains...] -- 25:00:32
      119700000 -- (-4391.798) [...7 remote chains...] -- 24:59:39
      119750000 -- (-4401.768) [...7 remote chains...] -- 24:58:45
      119800000 -- [-4403.407] [...7 remote chains...] -- 24:57:52
      119850000 -- [-4378.360] [...7 remote chains...] -- 24:56:58
      119900000 -- [-4439.146] [...7 remote chains...] -- 24:56:04
      119950000 -- (-4405.255) [...7 remote chains...] -- 24:55:10
      120000000 -- (-4393.983) [...7 remote chains...] -- 24:54:16

      Average standard deviation of split frequencies: 0.003964

      120050000 -- (-4410.658) [...7 remote chains...] -- 24:53:22
      120100000 -- (-4398.514) [...7 remote chains...] -- 24:52:28
      120150000 -- (-4420.225) [...7 remote chains...] -- 24:51:33
      120200000 -- [-4427.821] [...7 remote chains...] -- 24:50:40
      120250000 -- [-4378.577] [...7 remote chains...] -- 24:49:48
      120300000 -- [-4392.587] [...7 remote chains...] -- 24:48:55
      120350000 -- [-4372.761] [...7 remote chains...] -- 24:48:01
      120400000 -- [-4367.496] [...7 remote chains...] -- 24:47:06
      120450000 -- [-4399.830] [...7 remote chains...] -- 24:46:12
      120500000 -- [-4413.274] [...7 remote chains...] -- 24:45:18

      Average standard deviation of split frequencies: 0.003986

      120550000 -- (-4401.069) [...7 remote chains...] -- 24:44:24
      120600000 -- (-4384.638) [...7 remote chains...] -- 24:43:30
      120650000 -- (-4407.693) [...7 remote chains...] -- 24:42:40
      120700000 -- (-4413.240) [...7 remote chains...] -- 24:41:45
      120750000 -- [-4382.204] [...7 remote chains...] -- 24:40:50
      120800000 -- [-4392.439] [...7 remote chains...] -- 24:39:56
      120850000 -- [-4384.446] [...7 remote chains...] -- 24:39:01
      120900000 -- [-4390.017] [...7 remote chains...] -- 24:38:08
      120950000 -- [-4381.474] [...7 remote chains...] -- 24:37:15
      121000000 -- (-4452.672) [...7 remote chains...] -- 24:36:21

      Average standard deviation of split frequencies: 0.004003

      121050000 -- (-4415.638) [...7 remote chains...] -- 24:35:27
      121100000 -- (-4411.422) [...7 remote chains...] -- 24:34:34
      121150000 -- (-4421.057) [...7 remote chains...] -- 24:33:43
      121200000 -- (-4408.650) [...7 remote chains...] -- 24:32:49
      121250000 -- (-4400.820) [...7 remote chains...] -- 24:31:56
      121300000 -- (-4413.240) [...7 remote chains...] -- 24:31:00
      121350000 -- (-4447.104) [...7 remote chains...] -- 24:30:04
      121400000 -- (-4436.327) [...7 remote chains...] -- 24:29:08
      121450000 -- (-4412.930) [...7 remote chains...] -- 24:28:12
      121500000 -- (-4449.368) [...7 remote chains...] -- 24:27:15

      Average standard deviation of split frequencies: 0.003993

      121550000 -- (-4416.703) [...7 remote chains...] -- 24:26:19
      121600000 -- (-4446.106) [...7 remote chains...] -- 24:25:24
      121650000 -- (-4421.982) [...7 remote chains...] -- 24:24:28
      121700000 -- (-4413.450) [...7 remote chains...] -- 24:23:33
      121750000 -- (-4407.905) [...7 remote chains...] -- 24:22:36
      121800000 -- (-4435.796) [...7 remote chains...] -- 24:21:40
      121850000 -- (-4437.665) [...7 remote chains...] -- 24:20:45
      121900000 -- (-4404.877) [...7 remote chains...] -- 24:19:49
      121950000 -- (-4412.705) [...7 remote chains...] -- 24:18:53
      122000000 -- (-4389.031) [...7 remote chains...] -- 24:17:58

      Average standard deviation of split frequencies: 0.003966

      122050000 -- (-4431.972) [...7 remote chains...] -- 24:17:02
      122100000 -- (-4422.152) [...7 remote chains...] -- 24:16:07
      122150000 -- (-4441.404) [...7 remote chains...] -- 24:15:11
      122200000 -- (-4395.569) [...7 remote chains...] -- 24:14:16
      122250000 -- (-4390.384) [...7 remote chains...] -- 24:13:20
      122300000 -- (-4391.854) [...7 remote chains...] -- 24:12:24
      122350000 -- (-4428.793) [...7 remote chains...] -- 24:11:28
      122400000 -- (-4384.513) [...7 remote chains...] -- 24:10:33
      122450000 -- (-4414.448) [...7 remote chains...] -- 24:09:37
      122500000 -- (-4440.109) [...7 remote chains...] -- 24:08:42

      Average standard deviation of split frequencies: 0.003973

      122550000 -- (-4407.642) [...7 remote chains...] -- 24:07:46
      122600000 -- (-4426.977) [...7 remote chains...] -- 24:06:51
      122650000 -- (-4432.999) [...7 remote chains...] -- 24:05:54
      122700000 -- (-4434.319) [...7 remote chains...] -- 24:05:00
      122750000 -- (-4437.456) [...7 remote chains...] -- 24:04:04
      122800000 -- (-4429.187) [...7 remote chains...] -- 24:03:07
      122850000 -- (-4428.747) [...7 remote chains...] -- 24:02:11
      122900000 -- (-4418.710) [...7 remote chains...] -- 24:01:16
      122950000 -- (-4401.011) [...7 remote chains...] -- 24:00:20
      123000000 -- (-4401.182) [...7 remote chains...] -- 23:59:23

      Average standard deviation of split frequencies: 0.003861

      123050000 -- [-4398.532] [...7 remote chains...] -- 23:58:28
      123100000 -- (-4415.207) [...7 remote chains...] -- 23:57:33
      123150000 -- (-4456.874) [...7 remote chains...] -- 23:56:37
      123200000 -- (-4425.565) [...7 remote chains...] -- 23:55:41
      123250000 -- [-4387.183] [...7 remote chains...] -- 23:54:45
      123300000 -- [-4403.355] [...7 remote chains...] -- 23:53:49
      123350000 -- [-4406.154] [...7 remote chains...] -- 23:52:53
      123400000 -- (-4374.232) [...7 remote chains...] -- 23:51:58
      123450000 -- [-4403.331] [...7 remote chains...] -- 23:51:01
      123500000 -- [-4366.240] [...7 remote chains...] -- 23:50:06

      Average standard deviation of split frequencies: 0.003852

      123550000 -- (-4394.132) [...7 remote chains...] -- 23:49:10
      123600000 -- [-4397.975] [...7 remote chains...] -- 23:48:14
      123650000 -- [-4385.331] [...7 remote chains...] -- 23:47:17
      123700000 -- [-4396.234] [...7 remote chains...] -- 23:46:22
      123750000 -- [-4387.132] [...7 remote chains...] -- 23:45:26
      123800000 -- [-4380.693] [...7 remote chains...] -- 23:44:30
      123850000 -- (-4395.909) [...7 remote chains...] -- 23:43:34
      123900000 -- (-4432.034) [...7 remote chains...] -- 23:42:38
      123950000 -- (-4384.533) [...7 remote chains...] -- 23:41:42
      124000000 -- (-4420.346) [...7 remote chains...] -- 23:40:45

      Average standard deviation of split frequencies: 0.003900

      124050000 -- (-4410.111) [...7 remote chains...] -- 23:39:50
      124100000 -- (-4438.107) [...7 remote chains...] -- 23:38:53
      124150000 -- (-4396.510) [...7 remote chains...] -- 23:37:57
      124200000 -- (-4390.671) [...7 remote chains...] -- 23:37:01
      124250000 -- [-4406.188] [...7 remote chains...] -- 23:36:04
      124300000 -- (-4402.645) [...7 remote chains...] -- 23:35:08
      124350000 -- [-4393.566] [...7 remote chains...] -- 23:34:12
      124400000 -- (-4402.993) [...7 remote chains...] -- 23:33:17
      124450000 -- (-4374.849) [...7 remote chains...] -- 23:32:20
      124500000 -- [-4389.805] [...7 remote chains...] -- 23:31:25

      Average standard deviation of split frequencies: 0.004041

      124550000 -- (-4372.750) [...7 remote chains...] -- 23:30:30
      124600000 -- [-4379.322] [...7 remote chains...] -- 23:29:34
      124650000 -- (-4387.195) [...7 remote chains...] -- 23:28:38
      124700000 -- [-4385.729] [...7 remote chains...] -- 23:27:44
      124750000 -- (-4418.767) [...7 remote chains...] -- 23:26:47
      124800000 -- (-4404.703) [...7 remote chains...] -- 23:25:52
      124850000 -- (-4423.868) [...7 remote chains...] -- 23:24:56
      124900000 -- (-4412.893) [...7 remote chains...] -- 23:24:00
      124950000 -- (-4411.228) [...7 remote chains...] -- 23:23:03
      125000000 -- (-4426.041) [...7 remote chains...] -- 23:22:07

      Average standard deviation of split frequencies: 0.003979

      125050000 -- (-4404.098) [...7 remote chains...] -- 23:21:11
      125100000 -- (-4396.600) [...7 remote chains...] -- 23:20:15
      125150000 -- (-4431.958) [...7 remote chains...] -- 23:19:19
      125200000 -- (-4439.899) [...7 remote chains...] -- 23:18:23
      125250000 -- (-4409.825) [...7 remote chains...] -- 23:17:27
      125300000 -- (-4420.899) [...7 remote chains...] -- 23:16:31
      125350000 -- (-4406.733) [...7 remote chains...] -- 23:15:34
      125400000 -- (-4421.951) [...7 remote chains...] -- 23:14:39
      125450000 -- (-4422.396) [...7 remote chains...] -- 23:13:43
      125500000 -- (-4417.499) [...7 remote chains...] -- 23:12:48

      Average standard deviation of split frequencies: 0.003950

      125550000 -- (-4416.567) [...7 remote chains...] -- 23:11:52
      125600000 -- (-4442.681) [...7 remote chains...] -- 23:10:56
      125650000 -- (-4432.825) [...7 remote chains...] -- 23:10:00
      125700000 -- (-4452.861) [...7 remote chains...] -- 23:09:04
      125750000 -- (-4415.046) [...7 remote chains...] -- 23:08:08
      125800000 -- (-4428.473) [...7 remote chains...] -- 23:07:11
      125850000 -- (-4451.194) [...7 remote chains...] -- 23:06:16
      125900000 -- (-4385.422) [...7 remote chains...] -- 23:05:20
      125950000 -- [-4402.144] [...7 remote chains...] -- 23:04:24
      126000000 -- [-4405.827] [...7 remote chains...] -- 23:03:28

      Average standard deviation of split frequencies: 0.003953

      126050000 -- [-4408.269] [...7 remote chains...] -- 23:02:32
      126100000 -- (-4418.927) [...7 remote chains...] -- 23:01:36
      126150000 -- [-4371.554] [...7 remote chains...] -- 23:00:40
      126200000 -- [-4362.280] [...7 remote chains...] -- 22:59:44
      126250000 -- [-4375.660] [...7 remote chains...] -- 22:58:49
      126300000 -- [-4380.107] [...7 remote chains...] -- 22:57:53
      126350000 -- [-4392.203] [...7 remote chains...] -- 22:56:57
      126400000 -- [-4387.408] [...7 remote chains...] -- 22:56:02
      126450000 -- [-4395.272] [...7 remote chains...] -- 22:55:06
      126500000 -- (-4414.125) [...7 remote chains...] -- 22:54:10

      Average standard deviation of split frequencies: 0.003916

      126550000 -- [-4425.228] [...7 remote chains...] -- 22:53:15
      126600000 -- (-4419.100) [...7 remote chains...] -- 22:52:18
      126650000 -- (-4395.605) [...7 remote chains...] -- 22:51:22
      126700000 -- (-4411.263) [...7 remote chains...] -- 22:50:26
      126750000 -- [-4394.788] [...7 remote chains...] -- 22:49:30
      126800000 -- (-4394.296) [...7 remote chains...] -- 22:48:34
      126850000 -- (-4433.558) [...7 remote chains...] -- 22:47:38
      126900000 -- (-4376.600) [...7 remote chains...] -- 22:46:42
      126950000 -- (-4436.779) [...7 remote chains...] -- 22:45:45
      127000000 -- (-4439.392) [...7 remote chains...] -- 22:44:49

      Average standard deviation of split frequencies: 0.003978

      127050000 -- (-4419.946) [...7 remote chains...] -- 22:43:53
      127100000 -- (-4452.390) [...7 remote chains...] -- 22:42:57
      127150000 -- (-4421.893) [...7 remote chains...] -- 22:42:00
      127200000 -- (-4395.674) [...7 remote chains...] -- 22:41:04
      127250000 -- (-4404.896) [...7 remote chains...] -- 22:40:09
      127300000 -- (-4420.093) [...7 remote chains...] -- 22:39:13
      127350000 -- (-4375.484) [...7 remote chains...] -- 22:38:17
      127400000 -- [-4386.247] [...7 remote chains...] -- 22:37:21
      127450000 -- (-4387.260) [...7 remote chains...] -- 22:36:25
      127500000 -- (-4392.209) [...7 remote chains...] -- 22:35:28

      Average standard deviation of split frequencies: 0.003996

      127550000 -- (-4431.437) [...7 remote chains...] -- 22:34:33
      127600000 -- (-4393.504) [...7 remote chains...] -- 22:33:36
      127650000 -- [-4394.583] [...7 remote chains...] -- 22:32:40
      127700000 -- (-4441.153) [...7 remote chains...] -- 22:31:45
      127750000 -- (-4447.186) [...7 remote chains...] -- 22:30:50
      127800000 -- [-4375.434] [...7 remote chains...] -- 22:29:54
      127850000 -- [-4393.698] [...7 remote chains...] -- 22:28:59
      127900000 -- [-4408.565] [...7 remote chains...] -- 22:28:03
      127950000 -- [-4384.160] [...7 remote chains...] -- 22:27:07
      128000000 -- [-4408.598] [...7 remote chains...] -- 22:26:11

      Average standard deviation of split frequencies: 0.003906

      128050000 -- [-4377.592] [...7 remote chains...] -- 22:25:14
      128100000 -- (-4404.633) [...7 remote chains...] -- 22:24:18
      128150000 -- [-4405.214] [...7 remote chains...] -- 22:23:22
      128200000 -- [-4380.268] [...7 remote chains...] -- 22:22:26
      128250000 -- [-4378.587] [...7 remote chains...] -- 22:21:31
      128300000 -- (-4409.733) [...7 remote chains...] -- 22:20:36
      128350000 -- (-4424.208) [...7 remote chains...] -- 22:19:40
      128400000 -- (-4398.983) [...7 remote chains...] -- 22:18:45
      128450000 -- (-4440.507) [...7 remote chains...] -- 22:17:49
      128500000 -- (-4409.431) [...7 remote chains...] -- 22:16:52

      Average standard deviation of split frequencies: 0.003843

      128550000 -- (-4401.944) [...7 remote chains...] -- 22:15:57
      128600000 -- [-4389.983] [...7 remote chains...] -- 22:15:02
      128650000 -- [-4399.253] [...7 remote chains...] -- 22:14:06
      128700000 -- [-4381.335] [...7 remote chains...] -- 22:13:11
      128750000 -- [-4374.062] [...7 remote chains...] -- 22:12:15
      128800000 -- [-4393.336] [...7 remote chains...] -- 22:11:18
      128850000 -- (-4434.666) [...7 remote chains...] -- 22:10:22
      128900000 -- (-4423.576) [...7 remote chains...] -- 22:09:27
      128950000 -- (-4412.828) [...7 remote chains...] -- 22:08:31
      129000000 -- [-4415.915] [...7 remote chains...] -- 22:07:35

      Average standard deviation of split frequencies: 0.003875

      129050000 -- (-4430.284) [...7 remote chains...] -- 22:06:39
      129100000 -- [-4389.714] [...7 remote chains...] -- 22:05:43
      129150000 -- (-4435.892) [...7 remote chains...] -- 22:04:48
      129200000 -- (-4430.267) [...7 remote chains...] -- 22:03:53
      129250000 -- (-4397.991) [...7 remote chains...] -- 22:02:57
      129300000 -- [-4428.093] [...7 remote chains...] -- 22:02:01
      129350000 -- [-4403.486] [...7 remote chains...] -- 22:01:06
      129400000 -- [-4374.365] [...7 remote chains...] -- 22:00:10
      129450000 -- (-4425.187) [...7 remote chains...] -- 21:59:14
      129500000 -- (-4392.078) [...7 remote chains...] -- 21:58:18

      Average standard deviation of split frequencies: 0.003861

      129550000 -- (-4388.227) [...7 remote chains...] -- 21:57:22
      129600000 -- (-4403.793) [...7 remote chains...] -- 21:56:26
      129650000 -- (-4418.083) [...7 remote chains...] -- 21:55:31
      129700000 -- (-4424.532) [...7 remote chains...] -- 21:54:36
      129750000 -- (-4419.413) [...7 remote chains...] -- 21:53:40
      129800000 -- (-4434.038) [...7 remote chains...] -- 21:52:44
      129850000 -- (-4391.370) [...7 remote chains...] -- 21:51:48
      129900000 -- (-4434.600) [...7 remote chains...] -- 21:50:53
      129950000 -- (-4427.295) [...7 remote chains...] -- 21:49:56
      130000000 -- (-4436.390) [...7 remote chains...] -- 21:49:01

      Average standard deviation of split frequencies: 0.003846

      130050000 -- (-4436.871) [...7 remote chains...] -- 21:48:05
      130100000 -- (-4444.542) [...7 remote chains...] -- 21:47:08
      130150000 -- (-4459.878) [...7 remote chains...] -- 21:46:12
      130200000 -- (-4416.597) [...7 remote chains...] -- 21:45:16
      130250000 -- (-4426.717) [...7 remote chains...] -- 21:44:20
      130300000 -- (-4383.995) [...7 remote chains...] -- 21:43:25
      130350000 -- [-4414.260] [...7 remote chains...] -- 21:42:29
      130400000 -- (-4415.219) [...7 remote chains...] -- 21:41:33
      130450000 -- (-4419.044) [...7 remote chains...] -- 21:40:38
      130500000 -- (-4421.248) [...7 remote chains...] -- 21:39:42

      Average standard deviation of split frequencies: 0.003837

      130550000 -- (-4405.089) [...7 remote chains...] -- 21:38:47
      130600000 -- (-4391.744) [...7 remote chains...] -- 21:37:50
      130650000 -- (-4392.877) [...7 remote chains...] -- 21:36:55
      130700000 -- [-4380.254] [...7 remote chains...] -- 21:35:59
      130750000 -- (-4414.564) [...7 remote chains...] -- 21:35:04
      130800000 -- (-4410.292) [...7 remote chains...] -- 21:34:07
      130850000 -- (-4433.379) [...7 remote chains...] -- 21:33:11
      130900000 -- (-4444.606) [...7 remote chains...] -- 21:32:15
      130950000 -- (-4429.368) [...7 remote chains...] -- 21:31:18
      131000000 -- (-4421.822) [...7 remote chains...] -- 21:30:23

      Average standard deviation of split frequencies: 0.003815

      131050000 -- (-4409.175) [...7 remote chains...] -- 21:29:28
      131100000 -- (-4416.691) [...7 remote chains...] -- 21:28:33
      131150000 -- (-4405.339) [...7 remote chains...] -- 21:27:36
      131200000 -- (-4418.108) [...7 remote chains...] -- 21:26:40
      131250000 -- (-4438.934) [...7 remote chains...] -- 21:25:45
      131300000 -- (-4413.033) [...7 remote chains...] -- 21:24:50
      131350000 -- (-4404.367) [...7 remote chains...] -- 21:23:54
      131400000 -- (-4414.487) [...7 remote chains...] -- 21:22:57
      131450000 -- (-4404.310) [...7 remote chains...] -- 21:22:02
      131500000 -- (-4431.671) [...7 remote chains...] -- 21:21:06

      Average standard deviation of split frequencies: 0.003768

      131550000 -- (-4388.960) [...7 remote chains...] -- 21:20:11
      131600000 -- (-4432.470) [...7 remote chains...] -- 21:19:15
      131650000 -- (-4417.352) [...7 remote chains...] -- 21:18:19
      131700000 -- (-4405.679) [...7 remote chains...] -- 21:17:23
      131750000 -- (-4432.209) [...7 remote chains...] -- 21:16:27
      131800000 -- (-4409.283) [...7 remote chains...] -- 21:15:31
      131850000 -- (-4393.773) [...7 remote chains...] -- 21:14:35
      131900000 -- (-4401.209) [...7 remote chains...] -- 21:13:39
      131950000 -- (-4405.492) [...7 remote chains...] -- 21:12:43
      132000000 -- (-4408.154) [...7 remote chains...] -- 21:11:46

      Average standard deviation of split frequencies: 0.003755

      132050000 -- (-4402.347) [...7 remote chains...] -- 21:10:51
      132100000 -- (-4392.251) [...7 remote chains...] -- 21:09:56
      132150000 -- (-4450.095) [...7 remote chains...] -- 21:08:59
      132200000 -- (-4420.215) [...7 remote chains...] -- 21:08:03
      132250000 -- (-4385.136) [...7 remote chains...] -- 21:07:08
      132300000 -- (-4426.002) [...7 remote chains...] -- 21:06:11
      132350000 -- (-4410.082) [...7 remote chains...] -- 21:05:15
      132400000 -- (-4399.132) [...7 remote chains...] -- 21:04:19
      132450000 -- (-4403.223) [...7 remote chains...] -- 21:03:23
      132500000 -- (-4398.867) [...7 remote chains...] -- 21:02:26

      Average standard deviation of split frequencies: 0.003679

      132550000 -- (-4406.816) [...7 remote chains...] -- 21:01:30
      132600000 -- (-4415.749) [...7 remote chains...] -- 21:00:34
      132650000 -- (-4424.900) [...7 remote chains...] -- 20:59:38
      132700000 -- (-4406.247) [...7 remote chains...] -- 20:58:43
      132750000 -- [-4391.980] [...7 remote chains...] -- 20:57:48
      132800000 -- [-4404.244] [...7 remote chains...] -- 20:56:52
      132850000 -- [-4393.986] [...7 remote chains...] -- 20:55:57
      132900000 -- (-4440.036) [...7 remote chains...] -- 20:55:00
      132950000 -- (-4418.513) [...7 remote chains...] -- 20:54:04
      133000000 -- (-4446.037) [...7 remote chains...] -- 20:53:08

      Average standard deviation of split frequencies: 0.003730

      133050000 -- (-4428.013) [...7 remote chains...] -- 20:52:12
      133100000 -- (-4420.690) [...7 remote chains...] -- 20:51:16
      133150000 -- (-4438.657) [...7 remote chains...] -- 20:50:20
      133200000 -- (-4401.013) [...7 remote chains...] -- 20:49:24
      133250000 -- (-4399.753) [...7 remote chains...] -- 20:48:28
      133300000 -- (-4408.730) [...7 remote chains...] -- 20:47:32
      133350000 -- (-4425.728) [...7 remote chains...] -- 20:46:35
      133400000 -- (-4451.516) [...7 remote chains...] -- 20:45:39
      133450000 -- (-4407.254) [...7 remote chains...] -- 20:44:43
      133500000 -- (-4421.213) [...7 remote chains...] -- 20:43:47

      Average standard deviation of split frequencies: 0.003663

      133550000 -- (-4443.208) [...7 remote chains...] -- 20:42:51
      133600000 -- (-4451.802) [...7 remote chains...] -- 20:41:55
      133650000 -- (-4420.785) [...7 remote chains...] -- 20:40:58
      133700000 -- (-4386.354) [...7 remote chains...] -- 20:40:02
      133750000 -- (-4460.424) [...7 remote chains...] -- 20:39:07
      133800000 -- (-4417.983) [...7 remote chains...] -- 20:38:10
      133850000 -- (-4455.226) [...7 remote chains...] -- 20:37:15
      133900000 -- (-4422.383) [...7 remote chains...] -- 20:36:20
      133950000 -- [-4376.121] [...7 remote chains...] -- 20:35:23
      134000000 -- (-4427.423) [...7 remote chains...] -- 20:34:28

      Average standard deviation of split frequencies: 0.003614

      134050000 -- (-4439.884) [...7 remote chains...] -- 20:33:32
      134100000 -- (-4410.296) [...7 remote chains...] -- 20:32:36
      134150000 -- (-4416.897) [...7 remote chains...] -- 20:31:39
      134200000 -- (-4435.014) [...7 remote chains...] -- 20:30:44
      134250000 -- [-4379.167] [...7 remote chains...] -- 20:29:48
      134300000 -- (-4415.414) [...7 remote chains...] -- 20:28:52
      134350000 -- [-4403.588] [...7 remote chains...] -- 20:27:56
      134400000 -- (-4438.975) [...7 remote chains...] -- 20:27:00
      134450000 -- [-4394.478] [...7 remote chains...] -- 20:26:04
      134500000 -- (-4444.779) [...7 remote chains...] -- 20:26:00

      Average standard deviation of split frequencies: 0.003593

      134550000 -- (-4406.271) [...7 remote chains...] -- 20:30:10
      134600000 -- [-4391.753] [...7 remote chains...] -- 20:31:11
      134650000 -- (-4398.124) [...7 remote chains...] -- 20:30:43
      134700000 -- (-4379.625) [...7 remote chains...] -- 20:29:48
      134750000 -- (-4432.019) [...7 remote chains...] -- 20:28:55
      134800000 -- (-4403.411) [...7 remote chains...] -- 20:28:02
      134850000 -- (-4448.496) [...7 remote chains...] -- 20:27:08
      134900000 -- (-4405.486) [...7 remote chains...] -- 20:26:13
      134950000 -- (-4410.981) [...7 remote chains...] -- 20:25:18
      135000000 -- (-4376.759) [...7 remote chains...] -- 20:24:23

      Average standard deviation of split frequencies: 0.003555

      135050000 -- (-4393.499) [...7 remote chains...] -- 20:23:29
      135100000 -- [-4398.541] [...7 remote chains...] -- 20:22:36
      135150000 -- (-4421.721) [...7 remote chains...] -- 20:21:40
      135200000 -- (-4420.692) [...7 remote chains...] -- 20:20:44
      135250000 -- (-4418.382) [...7 remote chains...] -- 20:19:49
      135300000 -- (-4435.504) [...7 remote chains...] -- 20:18:54
      135350000 -- (-4412.094) [...7 remote chains...] -- 20:17:59
      135400000 -- (-4440.505) [...7 remote chains...] -- 20:17:06
      135450000 -- (-4435.229) [...7 remote chains...] -- 20:16:12
      135500000 -- (-4439.522) [...7 remote chains...] -- 20:15:19

      Average standard deviation of split frequencies: 0.003545

      135550000 -- (-4434.718) [...7 remote chains...] -- 20:14:24
      135600000 -- (-4438.344) [...7 remote chains...] -- 20:13:31
      135650000 -- (-4429.821) [...7 remote chains...] -- 20:12:37
      135700000 -- (-4405.544) [...7 remote chains...] -- 20:11:43
      135750000 -- (-4435.673) [...7 remote chains...] -- 20:10:50
      135800000 -- (-4426.852) [...7 remote chains...] -- 20:09:56
      135850000 -- (-4422.310) [...7 remote chains...] -- 20:09:02
      135900000 -- (-4389.997) [...7 remote chains...] -- 20:08:06
      135950000 -- (-4420.715) [...7 remote chains...] -- 20:07:12
      136000000 -- [-4394.835] [...7 remote chains...] -- 20:06:17

      Average standard deviation of split frequencies: 0.003572

      136050000 -- [-4406.493] [...7 remote chains...] -- 20:05:23
      136100000 -- [-4383.972] [...7 remote chains...] -- 20:04:28
      136150000 -- (-4421.453) [...7 remote chains...] -- 20:03:34
      136200000 -- [-4402.765] [...7 remote chains...] -- 20:02:39
      136250000 -- [-4417.273] [...7 remote chains...] -- 20:01:44
      136300000 -- (-4406.080) [...7 remote chains...] -- 20:00:49
      136350000 -- [-4403.314] [...7 remote chains...] -- 19:59:54
      136400000 -- (-4398.142) [...7 remote chains...] -- 19:58:58
      136450000 -- [-4397.253] [...7 remote chains...] -- 19:58:04
      136500000 -- [-4403.905] [...7 remote chains...] -- 19:57:09

      Average standard deviation of split frequencies: 0.003496

      136550000 -- [-4379.840] [...7 remote chains...] -- 19:56:14
      136600000 -- [-4389.258] [...7 remote chains...] -- 19:55:19
      136650000 -- (-4413.381) [...7 remote chains...] -- 19:54:24
      136700000 -- (-4417.912) [...7 remote chains...] -- 19:53:29
      136750000 -- (-4410.319) [...7 remote chains...] -- 19:52:33
      136800000 -- [-4385.199] [...7 remote chains...] -- 19:51:39
      136850000 -- [-4381.490] [...7 remote chains...] -- 19:50:43
      136900000 -- [-4389.440] [...7 remote chains...] -- 19:49:50
      136950000 -- [-4386.222] [...7 remote chains...] -- 19:48:56
      137000000 -- [-4404.571] [...7 remote chains...] -- 19:48:00

      Average standard deviation of split frequencies: 0.003564

      137050000 -- [-4390.117] [...7 remote chains...] -- 19:47:05
      137100000 -- [-4398.808] [...7 remote chains...] -- 19:46:10
      137150000 -- (-4434.773) [...7 remote chains...] -- 19:45:16
      137200000 -- (-4437.557) [...7 remote chains...] -- 19:44:20
      137250000 -- (-4449.646) [...7 remote chains...] -- 19:43:26
      137300000 -- (-4439.656) [...7 remote chains...] -- 19:42:31
      137350000 -- (-4409.255) [...7 remote chains...] -- 19:41:36
      137400000 -- (-4444.827) [...7 remote chains...] -- 19:40:42
      137450000 -- (-4420.250) [...7 remote chains...] -- 19:39:47
      137500000 -- (-4428.278) [...7 remote chains...] -- 19:38:52

      Average standard deviation of split frequencies: 0.003635

      137550000 -- (-4452.316) [...7 remote chains...] -- 19:37:57
      137600000 -- (-4411.804) [...7 remote chains...] -- 19:37:03
      137650000 -- (-4413.964) [...7 remote chains...] -- 19:36:07
      137700000 -- (-4405.281) [...7 remote chains...] -- 19:35:13
      137750000 -- (-4429.741) [...7 remote chains...] -- 19:34:19
      137800000 -- (-4396.865) [...7 remote chains...] -- 19:33:25
      137850000 -- (-4421.076) [...7 remote chains...] -- 19:32:30
      137900000 -- (-4399.488) [...7 remote chains...] -- 19:31:35
      137950000 -- [-4395.734] [...7 remote chains...] -- 19:30:41
      138000000 -- (-4420.532) [...7 remote chains...] -- 19:29:47

      Average standard deviation of split frequencies: 0.003587

      138050000 -- [-4381.514] [...7 remote chains...] -- 19:28:53
      138100000 -- [-4386.072] [...7 remote chains...] -- 19:27:59
      138150000 -- (-4427.757) [...7 remote chains...] -- 19:27:05
      138200000 -- [-4402.202] [...7 remote chains...] -- 19:26:11
      138250000 -- (-4401.430) [...7 remote chains...] -- 19:25:16
      138300000 -- (-4420.693) [...7 remote chains...] -- 19:24:21
      138350000 -- (-4420.730) [...7 remote chains...] -- 19:23:27
      138400000 -- (-4438.683) [...7 remote chains...] -- 19:22:30
      138450000 -- (-4396.076) [...7 remote chains...] -- 19:21:35
      138500000 -- (-4438.347) [...7 remote chains...] -- 19:20:39

      Average standard deviation of split frequencies: 0.003595

      138550000 -- (-4429.834) [...7 remote chains...] -- 19:19:45
      138600000 -- (-4439.732) [...7 remote chains...] -- 19:18:51
      138650000 -- (-4416.958) [...7 remote chains...] -- 19:17:57
      138700000 -- (-4417.183) [...7 remote chains...] -- 19:17:02
      138750000 -- [-4368.412] [...7 remote chains...] -- 19:16:07
      138800000 -- [-4383.711] [...7 remote chains...] -- 19:15:11
      138850000 -- (-4413.225) [...7 remote chains...] -- 19:14:17
      138900000 -- (-4400.597) [...7 remote chains...] -- 19:13:24
      138950000 -- [-4405.902] [...7 remote chains...] -- 19:12:29
      139000000 -- (-4386.167) [...7 remote chains...] -- 19:11:34

      Average standard deviation of split frequencies: 0.003644

      139050000 -- (-4383.267) [...7 remote chains...] -- 19:10:39
      139100000 -- (-4398.589) [...7 remote chains...] -- 19:09:44
      139150000 -- (-4403.441) [...7 remote chains...] -- 19:08:48
      139200000 -- (-4402.627) [...7 remote chains...] -- 19:07:54
      139250000 -- (-4426.745) [...7 remote chains...] -- 19:07:00
      139300000 -- (-4403.172) [...7 remote chains...] -- 19:06:06
      139350000 -- (-4415.038) [...7 remote chains...] -- 19:05:11
      139400000 -- (-4393.716) [...7 remote chains...] -- 19:04:17
      139450000 -- [-4418.368] [...7 remote chains...] -- 19:03:21
      139500000 -- (-4423.022) [...7 remote chains...] -- 19:02:26

      Average standard deviation of split frequencies: 0.003718

      139550000 -- (-4411.235) [...7 remote chains...] -- 19:01:31
      139600000 -- (-4443.278) [...7 remote chains...] -- 19:00:35
      139650000 -- (-4432.411) [...7 remote chains...] -- 18:59:40
      139700000 -- (-4417.985) [...7 remote chains...] -- 18:58:46
      139750000 -- (-4421.207) [...7 remote chains...] -- 18:57:51
      139800000 -- (-4450.771) [...7 remote chains...] -- 18:56:56
      139850000 -- (-4419.126) [...7 remote chains...] -- 18:56:01
      139900000 -- (-4418.390) [...7 remote chains...] -- 18:55:05
      139950000 -- (-4442.365) [...7 remote chains...] -- 18:54:11
      140000000 -- (-4424.676) [...7 remote chains...] -- 18:53:18

      Average standard deviation of split frequencies: 0.003705

      140050000 -- (-4451.964) [...7 remote chains...] -- 18:52:23
      140100000 -- (-4441.093) [...7 remote chains...] -- 18:51:29
      140150000 -- (-4411.747) [...7 remote chains...] -- 18:50:34
      140200000 -- (-4422.817) [...7 remote chains...] -- 18:49:39
      140250000 -- (-4393.968) [...7 remote chains...] -- 18:48:45
      140300000 -- (-4431.582) [...7 remote chains...] -- 18:47:51
      140350000 -- (-4421.254) [...7 remote chains...] -- 18:46:56
      140400000 -- (-4409.361) [...7 remote chains...] -- 18:46:01
      140450000 -- (-4404.747) [...7 remote chains...] -- 18:45:07
      140500000 -- (-4409.159) [...7 remote chains...] -- 18:44:13

      Average standard deviation of split frequencies: 0.003671

      140550000 -- (-4397.781) [...7 remote chains...] -- 18:43:20
      140600000 -- (-4405.248) [...7 remote chains...] -- 18:42:26
      140650000 -- (-4415.991) [...7 remote chains...] -- 18:41:32
      140700000 -- (-4415.775) [...7 remote chains...] -- 18:40:37
      140750000 -- (-4399.117) [...7 remote chains...] -- 18:39:43
      140800000 -- (-4412.842) [...7 remote chains...] -- 18:38:49
      140850000 -- [-4404.569] [...7 remote chains...] -- 18:37:54
      140900000 -- [-4399.648] [...7 remote chains...] -- 18:36:58
      140950000 -- (-4416.162) [...7 remote chains...] -- 18:36:03
      141000000 -- (-4459.887) [...7 remote chains...] -- 18:35:08

      Average standard deviation of split frequencies: 0.003571

      141050000 -- (-4417.947) [...7 remote chains...] -- 18:34:13
      141100000 -- (-4435.459) [...7 remote chains...] -- 18:33:19
      141150000 -- (-4406.485) [...7 remote chains...] -- 18:32:24
      141200000 -- (-4431.014) [...7 remote chains...] -- 18:31:30
      141250000 -- (-4430.674) [...7 remote chains...] -- 18:30:35
      141300000 -- (-4419.292) [...7 remote chains...] -- 18:29:41
      141350000 -- (-4420.659) [...7 remote chains...] -- 18:28:47
      141400000 -- (-4442.107) [...7 remote chains...] -- 18:27:51
      141450000 -- (-4422.902) [...7 remote chains...] -- 18:26:57
      141500000 -- (-4444.761) [...7 remote chains...] -- 18:26:02

      Average standard deviation of split frequencies: 0.003657

      141550000 -- (-4402.434) [...7 remote chains...] -- 18:25:05
      141600000 -- (-4445.164) [...7 remote chains...] -- 18:24:11
      141650000 -- (-4428.704) [...7 remote chains...] -- 18:23:15
      141700000 -- (-4398.361) [...7 remote chains...] -- 18:22:21
      141750000 -- (-4397.408) [...7 remote chains...] -- 18:21:26
      141800000 -- (-4432.001) [...7 remote chains...] -- 18:20:31
      141850000 -- (-4431.549) [...7 remote chains...] -- 18:19:36
      141900000 -- (-4424.146) [...7 remote chains...] -- 18:18:41
      141950000 -- (-4449.236) [...7 remote chains...] -- 18:17:46
      142000000 -- (-4446.633) [...7 remote chains...] -- 18:16:49

      Average standard deviation of split frequencies: 0.003734

      142050000 -- (-4430.297) [...7 remote chains...] -- 18:15:55
      142100000 -- (-4424.599) [...7 remote chains...] -- 18:14:59
      142150000 -- (-4422.833) [...7 remote chains...] -- 18:14:04
      142200000 -- (-4410.899) [...7 remote chains...] -- 18:13:09
      142250000 -- (-4435.297) [...7 remote chains...] -- 18:12:13
      142300000 -- (-4428.343) [...7 remote chains...] -- 18:11:18
      142350000 -- (-4424.284) [...7 remote chains...] -- 18:10:23
      142400000 -- (-4405.515) [...7 remote chains...] -- 18:09:27
      142450000 -- (-4406.075) [...7 remote chains...] -- 18:08:32
      142500000 -- [-4377.624] [...7 remote chains...] -- 18:07:36

      Average standard deviation of split frequencies: 0.003752

      142550000 -- [-4395.992] [...7 remote chains...] -- 18:06:38
      142600000 -- [-4384.815] [...7 remote chains...] -- 18:05:41
      142650000 -- [-4407.433] [...7 remote chains...] -- 18:04:43
      142700000 -- [-4392.269] [...7 remote chains...] -- 18:03:46
      142750000 -- [-4409.433] [...7 remote chains...] -- 18:02:48
      142800000 -- [-4406.598] [...7 remote chains...] -- 18:01:50
      142850000 -- [-4403.446] [...7 remote chains...] -- 18:00:52
      142900000 -- [-4400.846] [...7 remote chains...] -- 17:59:55
      142950000 -- [-4378.132] [...7 remote chains...] -- 17:58:57
      143000000 -- (-4404.619) [...7 remote chains...] -- 17:57:59

      Average standard deviation of split frequencies: 0.003746

      143050000 -- [-4386.055] [...7 remote chains...] -- 17:57:01
      143100000 -- (-4404.104) [...7 remote chains...] -- 17:56:03
      143150000 -- (-4403.023) [...7 remote chains...] -- 17:55:05
      143200000 -- (-4428.297) [...7 remote chains...] -- 17:54:08
      143250000 -- (-4435.984) [...7 remote chains...] -- 17:53:09
      143300000 -- (-4417.560) [...7 remote chains...] -- 17:52:12
      143350000 -- (-4396.294) [...7 remote chains...] -- 17:51:15
      143400000 -- [-4400.816] [...7 remote chains...] -- 17:50:17
      143450000 -- [-4419.296] [...7 remote chains...] -- 17:49:19
      143500000 -- (-4408.972) [...7 remote chains...] -- 17:48:21

      Average standard deviation of split frequencies: 0.003694

      143550000 -- [-4413.017] [...7 remote chains...] -- 17:47:23
      143600000 -- (-4398.358) [...7 remote chains...] -- 17:46:25
      143650000 -- (-4419.015) [...7 remote chains...] -- 17:45:27
      143700000 -- [-4399.576] [...7 remote chains...] -- 17:44:29
      143750000 -- [-4391.592] [...7 remote chains...] -- 17:43:31
      143800000 -- [-4374.585] [...7 remote chains...] -- 17:42:34
      143850000 -- [-4398.719] [...7 remote chains...] -- 17:41:36
      143900000 -- [-4376.934] [...7 remote chains...] -- 17:40:38
      143950000 -- [-4373.752] [...7 remote chains...] -- 17:39:41
      144000000 -- (-4395.266) [...7 remote chains...] -- 17:38:43

      Average standard deviation of split frequencies: 0.003674

      144050000 -- [-4390.562] [...7 remote chains...] -- 17:37:46
      144100000 -- [-4404.201] [...7 remote chains...] -- 17:36:48
      144150000 -- [-4416.427] [...7 remote chains...] -- 17:35:50
      144200000 -- (-4423.966) [...7 remote chains...] -- 17:34:53
      144250000 -- (-4423.914) [...7 remote chains...] -- 17:33:54
      144300000 -- (-4419.050) [...7 remote chains...] -- 17:32:57
      144350000 -- (-4419.194) [...7 remote chains...] -- 17:31:59
      144400000 -- (-4428.422) [...7 remote chains...] -- 17:31:01
      144450000 -- (-4437.108) [...7 remote chains...] -- 17:30:03
      144500000 -- (-4426.099) [...7 remote chains...] -- 17:29:05

      Average standard deviation of split frequencies: 0.003712

      144550000 -- (-4440.506) [...7 remote chains...] -- 17:28:08
      144600000 -- (-4420.231) [...7 remote chains...] -- 17:27:10
      144650000 -- (-4416.442) [...7 remote chains...] -- 17:26:12
      144700000 -- (-4410.957) [...7 remote chains...] -- 17:25:14
      144750000 -- (-4415.807) [...7 remote chains...] -- 17:24:17
      144800000 -- (-4428.925) [...7 remote chains...] -- 17:23:19
      144850000 -- [-4400.690] [...7 remote chains...] -- 17:22:21
      144900000 -- [-4389.719] [...7 remote chains...] -- 17:21:23
      144950000 -- (-4403.861) [...7 remote chains...] -- 17:20:25
      145000000 -- (-4414.796) [...7 remote chains...] -- 17:19:28

      Average standard deviation of split frequencies: 0.003780

      145050000 -- [-4397.671] [...7 remote chains...] -- 17:18:30
      145100000 -- [-4403.742] [...7 remote chains...] -- 17:17:32
      145150000 -- [-4393.635] [...7 remote chains...] -- 17:16:34
      145200000 -- [-4409.218] [...7 remote chains...] -- 17:15:37
      145250000 -- (-4407.075) [...7 remote chains...] -- 17:14:39
      145300000 -- (-4448.362) [...7 remote chains...] -- 17:13:41
      145350000 -- (-4407.663) [...7 remote chains...] -- 17:12:44
      145400000 -- (-4414.060) [...7 remote chains...] -- 17:11:46
      145450000 -- [-4401.607] [...7 remote chains...] -- 17:10:48
      145500000 -- (-4390.551) [...7 remote chains...] -- 17:09:51

      Average standard deviation of split frequencies: 0.003879

      145550000 -- (-4400.568) [...7 remote chains...] -- 17:08:53
      145600000 -- (-4432.220) [...7 remote chains...] -- 17:07:56
      145650000 -- (-4394.299) [...7 remote chains...] -- 17:06:58
      145700000 -- (-4411.983) [...7 remote chains...] -- 17:06:00
      145750000 -- (-4459.718) [...7 remote chains...] -- 17:05:02
      145800000 -- (-4430.671) [...7 remote chains...] -- 17:04:05
      145850000 -- (-4438.301) [...7 remote chains...] -- 17:03:07
      145900000 -- (-4400.842) [...7 remote chains...] -- 17:02:09
      145950000 -- (-4421.892) [...7 remote chains...] -- 17:01:12
      146000000 -- (-4401.297) [...7 remote chains...] -- 17:00:14

      Average standard deviation of split frequencies: 0.003844

      146050000 -- (-4410.367) [...7 remote chains...] -- 16:59:17
      146100000 -- (-4395.858) [...7 remote chains...] -- 16:58:20
      146150000 -- (-4421.856) [...7 remote chains...] -- 16:57:22
      146200000 -- (-4449.600) [...7 remote chains...] -- 16:56:25
      146250000 -- (-4394.705) [...7 remote chains...] -- 16:55:28
      146300000 -- (-4468.305) [...7 remote chains...] -- 16:54:30
      146350000 -- [-4388.949] [...7 remote chains...] -- 16:53:32
      146400000 -- [-4380.722] [...7 remote chains...] -- 16:52:34
      146450000 -- [-4392.910] [...7 remote chains...] -- 16:51:37
      146500000 -- (-4406.876) [...7 remote chains...] -- 16:50:39

      Average standard deviation of split frequencies: 0.003854

      146550000 -- (-4397.192) [...7 remote chains...] -- 16:49:41
      146600000 -- (-4394.448) [...7 remote chains...] -- 16:48:44
      146650000 -- [-4395.045] [...7 remote chains...] -- 16:47:46
      146700000 -- [-4380.184] [...7 remote chains...] -- 16:46:48
      146750000 -- [-4382.257] [...7 remote chains...] -- 16:45:51
      146800000 -- [-4402.415] [...7 remote chains...] -- 16:44:53
      146850000 -- (-4403.428) [...7 remote chains...] -- 16:43:55
      146900000 -- (-4417.934) [...7 remote chains...] -- 16:42:58
      146950000 -- (-4435.687) [...7 remote chains...] -- 16:42:00
      147000000 -- (-4417.368) [...7 remote chains...] -- 16:41:03

      Average standard deviation of split frequencies: 0.003934

      147050000 -- (-4425.482) [...7 remote chains...] -- 16:40:05
      147100000 -- (-4440.527) [...7 remote chains...] -- 16:39:08
      147150000 -- (-4428.625) [...7 remote chains...] -- 16:38:11
      147200000 -- (-4437.855) [...7 remote chains...] -- 16:37:13
      147250000 -- (-4418.480) [...7 remote chains...] -- 16:36:16
      147300000 -- (-4413.125) [...7 remote chains...] -- 16:35:18
      147350000 -- (-4407.034) [...7 remote chains...] -- 16:34:20
      147400000 -- (-4417.110) [...7 remote chains...] -- 16:33:23
      147450000 -- (-4431.346) [...7 remote chains...] -- 16:32:25
      147500000 -- (-4430.198) [...7 remote chains...] -- 16:31:28

      Average standard deviation of split frequencies: 0.003885

      147550000 -- (-4428.659) [...7 remote chains...] -- 16:30:30
      147600000 -- [-4401.330] [...7 remote chains...] -- 16:29:33
      147650000 -- (-4391.902) [...7 remote chains...] -- 16:28:35
      147700000 -- (-4430.634) [...7 remote chains...] -- 16:27:38
      147750000 -- (-4428.705) [...7 remote chains...] -- 16:26:41
      147800000 -- (-4380.061) [...7 remote chains...] -- 16:25:43
      147850000 -- (-4411.144) [...7 remote chains...] -- 16:24:45
      147900000 -- (-4436.857) [...7 remote chains...] -- 16:23:48
      147950000 -- [-4389.071] [...7 remote chains...] -- 16:22:50
      148000000 -- (-4397.618) [...7 remote chains...] -- 16:21:53

      Average standard deviation of split frequencies: 0.004019

      148050000 -- (-4400.581) [...7 remote chains...] -- 16:20:55
      148100000 -- (-4404.624) [...7 remote chains...] -- 16:19:58
      148150000 -- (-4421.210) [...7 remote chains...] -- 16:19:00
      148200000 -- (-4409.555) [...7 remote chains...] -- 16:18:03
      148250000 -- (-4387.083) [...7 remote chains...] -- 16:17:05
      148300000 -- (-4407.922) [...7 remote chains...] -- 16:16:08
      148350000 -- (-4412.884) [...7 remote chains...] -- 16:15:10
      148400000 -- (-4431.197) [...7 remote chains...] -- 16:14:12
      148450000 -- (-4456.619) [...7 remote chains...] -- 16:13:15
      148500000 -- (-4431.225) [...7 remote chains...] -- 16:12:17

      Average standard deviation of split frequencies: 0.004028

      148550000 -- (-4391.278) [...7 remote chains...] -- 16:11:20
      148600000 -- (-4406.781) [...7 remote chains...] -- 16:10:22
      148650000 -- (-4419.977) [...7 remote chains...] -- 16:09:25
      148700000 -- (-4398.384) [...7 remote chains...] -- 16:08:28
      148750000 -- (-4429.654) [...7 remote chains...] -- 16:07:30
      148800000 -- (-4392.983) [...7 remote chains...] -- 16:06:33
      148850000 -- (-4400.369) [...7 remote chains...] -- 16:05:36
      148900000 -- (-4418.586) [...7 remote chains...] -- 16:04:38
      148950000 -- (-4406.927) [...7 remote chains...] -- 16:03:41
      149000000 -- (-4411.668) [...7 remote chains...] -- 16:02:43

      Average standard deviation of split frequencies: 0.003940

      149050000 -- (-4406.369) [...7 remote chains...] -- 16:01:45
      149100000 -- (-4417.827) [...7 remote chains...] -- 16:00:48
      149150000 -- (-4415.102) [...7 remote chains...] -- 15:59:51
      149200000 -- (-4402.924) [...7 remote chains...] -- 15:58:54
      149250000 -- (-4445.667) [...7 remote chains...] -- 15:57:56
      149300000 -- (-4407.394) [...7 remote chains...] -- 15:56:58
      149350000 -- (-4440.281) [...7 remote chains...] -- 15:56:01
      149400000 -- (-4429.578) [...7 remote chains...] -- 15:55:03
      149450000 -- (-4435.681) [...7 remote chains...] -- 15:54:06
      149500000 -- (-4419.907) [...7 remote chains...] -- 15:53:08

      Average standard deviation of split frequencies: 0.004005

      149550000 -- (-4424.681) [...7 remote chains...] -- 15:52:11
      149600000 -- (-4443.210) [...7 remote chains...] -- 15:51:13
      149650000 -- (-4459.578) [...7 remote chains...] -- 15:50:16
      149700000 -- (-4425.310) [...7 remote chains...] -- 15:49:18
      149750000 -- (-4420.897) [...7 remote chains...] -- 15:48:21
      149800000 -- (-4426.877) [...7 remote chains...] -- 15:47:23
      149850000 -- (-4445.687) [...7 remote chains...] -- 15:46:26
      149900000 -- (-4447.568) [...7 remote chains...] -- 15:45:28
      149950000 -- (-4430.603) [...7 remote chains...] -- 15:44:31
      150000000 -- (-4411.594) [...7 remote chains...] -- 15:43:34

      Average standard deviation of split frequencies: 0.003815

      150050000 -- (-4411.189) [...7 remote chains...] -- 15:42:36
      150100000 -- (-4407.636) [...7 remote chains...] -- 15:41:39
      150150000 -- (-4428.374) [...7 remote chains...] -- 15:40:41
      150200000 -- (-4407.044) [...7 remote chains...] -- 15:39:44
      150250000 -- (-4415.785) [...7 remote chains...] -- 15:38:46
      150300000 -- (-4432.523) [...7 remote chains...] -- 15:37:49
      150350000 -- (-4421.032) [...7 remote chains...] -- 15:36:51
      150400000 -- (-4421.116) [...7 remote chains...] -- 15:35:54
      150450000 -- [-4369.583] [...7 remote chains...] -- 15:34:57
      150500000 -- (-4397.105) [...7 remote chains...] -- 15:34:00

      Average standard deviation of split frequencies: 0.003662

      150550000 -- (-4409.293) [...7 remote chains...] -- 15:33:02
      150600000 -- (-4438.094) [...7 remote chains...] -- 15:32:05
      150650000 -- (-4424.982) [...7 remote chains...] -- 15:31:07
      150700000 -- (-4419.797) [...7 remote chains...] -- 15:30:10
      150750000 -- (-4452.404) [...7 remote chains...] -- 15:29:12
      150800000 -- (-4455.930) [...7 remote chains...] -- 15:28:15
      150850000 -- (-4429.567) [...7 remote chains...] -- 15:27:18
      150900000 -- (-4459.311) [...7 remote chains...] -- 15:26:21
      150950000 -- (-4418.773) [...7 remote chains...] -- 15:25:23
      151000000 -- (-4428.440) [...7 remote chains...] -- 15:24:26

      Average standard deviation of split frequencies: 0.003587

      151050000 -- (-4439.534) [...7 remote chains...] -- 15:23:28
      151100000 -- (-4436.252) [...7 remote chains...] -- 15:22:31
      151150000 -- (-4430.253) [...7 remote chains...] -- 15:21:34
      151200000 -- (-4433.825) [...7 remote chains...] -- 15:20:36
      151250000 -- (-4446.591) [...7 remote chains...] -- 15:19:39
      151300000 -- (-4468.867) [...7 remote chains...] -- 15:18:41
      151350000 -- [-4399.849] [...7 remote chains...] -- 15:17:44
      151400000 -- [-4392.525] [...7 remote chains...] -- 15:16:46
      151450000 -- [-4407.343] [...7 remote chains...] -- 15:15:49
      151500000 -- [-4405.050] [...7 remote chains...] -- 15:14:52

      Average standard deviation of split frequencies: 0.003540

      151550000 -- [-4402.873] [...7 remote chains...] -- 15:13:54
      151600000 -- (-4416.325) [...7 remote chains...] -- 15:12:57
      151650000 -- [-4380.405] [...7 remote chains...] -- 15:12:00
      151700000 -- [-4401.595] [...7 remote chains...] -- 15:11:02
      151750000 -- (-4378.504) [...7 remote chains...] -- 15:10:05
      151800000 -- (-4445.556) [...7 remote chains...] -- 15:09:07
      151850000 -- (-4416.763) [...7 remote chains...] -- 15:08:10
      151900000 -- (-4401.224) [...7 remote chains...] -- 15:07:13
      151950000 -- (-4401.708) [...7 remote chains...] -- 15:06:15
      152000000 -- (-4394.293) [...7 remote chains...] -- 15:05:18

      Average standard deviation of split frequencies: 0.003457

      152050000 -- (-4410.311) [...7 remote chains...] -- 15:04:20
      152100000 -- (-4405.715) [...7 remote chains...] -- 15:03:23
      152150000 -- [-4389.726] [...7 remote chains...] -- 15:02:26
      152200000 -- [-4376.641] [...7 remote chains...] -- 15:01:28
      152250000 -- (-4420.610) [...7 remote chains...] -- 15:00:31
      152300000 -- (-4403.042) [...7 remote chains...] -- 14:59:33
      152350000 -- (-4424.013) [...7 remote chains...] -- 14:58:36
      152400000 -- (-4423.306) [...7 remote chains...] -- 14:57:38
      152450000 -- (-4433.761) [...7 remote chains...] -- 14:56:41
      152500000 -- (-4430.471) [...7 remote chains...] -- 14:55:44

      Average standard deviation of split frequencies: 0.003383

      152550000 -- (-4404.190) [...7 remote chains...] -- 14:54:46
      152600000 -- (-4412.381) [...7 remote chains...] -- 14:53:49
      152650000 -- (-4413.841) [...7 remote chains...] -- 14:52:52
      152700000 -- [-4387.641] [...7 remote chains...] -- 14:51:54
      152750000 -- [-4360.392] [...7 remote chains...] -- 14:50:57
      152800000 -- (-4404.278) [...7 remote chains...] -- 14:50:00
      152850000 -- (-4420.337) [...7 remote chains...] -- 14:49:02
      152900000 -- (-4377.374) [...7 remote chains...] -- 14:48:05
      152950000 -- (-4432.809) [...7 remote chains...] -- 14:47:08
      153000000 -- (-4439.168) [...7 remote chains...] -- 14:46:11

      Average standard deviation of split frequencies: 0.003370

      153050000 -- (-4427.661) [...7 remote chains...] -- 14:45:13
      153100000 -- (-4421.635) [...7 remote chains...] -- 14:44:16
      153150000 -- (-4399.158) [...7 remote chains...] -- 14:43:19
      153200000 -- (-4424.620) [...7 remote chains...] -- 14:42:22
      153250000 -- (-4409.773) [...7 remote chains...] -- 14:41:27
      153300000 -- (-4394.727) [...7 remote chains...] -- 14:40:31
      153350000 -- (-4413.018) [...7 remote chains...] -- 14:39:34
      153400000 -- (-4422.919) [...7 remote chains...] -- 14:38:38
      153450000 -- (-4411.034) [...7 remote chains...] -- 14:37:42
      153500000 -- (-4423.894) [...7 remote chains...] -- 14:36:46

      Average standard deviation of split frequencies: 0.003464

      153550000 -- (-4454.542) [...7 remote chains...] -- 14:35:50
      153600000 -- [-4362.669] [...7 remote chains...] -- 14:34:53
      153650000 -- (-4412.988) [...7 remote chains...] -- 14:33:57
      153700000 -- [-4375.492] [...7 remote chains...] -- 14:33:01
      153750000 -- (-4393.552) [...7 remote chains...] -- 14:32:04
      153800000 -- [-4377.837] [...7 remote chains...] -- 14:31:08
      153850000 -- [-4399.381] [...7 remote chains...] -- 14:30:12
      153900000 -- (-4401.927) [...7 remote chains...] -- 14:29:16
      153950000 -- (-4424.986) [...7 remote chains...] -- 14:28:20
      154000000 -- (-4409.533) [...7 remote chains...] -- 14:27:24

      Average standard deviation of split frequencies: 0.003579

      154050000 -- (-4413.441) [...7 remote chains...] -- 14:26:28
      154100000 -- (-4451.455) [...7 remote chains...] -- 14:25:33
      154150000 -- (-4417.858) [...7 remote chains...] -- 14:24:36
      154200000 -- (-4429.690) [...7 remote chains...] -- 14:23:40
      154250000 -- [-4392.926] [...7 remote chains...] -- 14:22:44
      154300000 -- (-4432.915) [...7 remote chains...] -- 14:21:48
      154350000 -- (-4413.380) [...7 remote chains...] -- 14:20:52
      154400000 -- (-4415.589) [...7 remote chains...] -- 14:19:55
      154450000 -- (-4403.574) [...7 remote chains...] -- 14:19:00
      154500000 -- (-4393.111) [...7 remote chains...] -- 14:18:04

      Average standard deviation of split frequencies: 0.003580

      154550000 -- (-4439.235) [...7 remote chains...] -- 14:17:08
      154600000 -- (-4436.412) [...7 remote chains...] -- 14:16:11
      154650000 -- (-4431.290) [...7 remote chains...] -- 14:15:15
      154700000 -- [-4374.077] [...7 remote chains...] -- 14:14:19
      154750000 -- (-4419.473) [...7 remote chains...] -- 14:13:24
      154800000 -- (-4393.487) [...7 remote chains...] -- 14:12:27
      154850000 -- (-4406.594) [...7 remote chains...] -- 14:11:31
      154900000 -- [-4402.305] [...7 remote chains...] -- 14:10:35
      154950000 -- [-4417.624] [...7 remote chains...] -- 14:09:39
      155000000 -- [-4377.684] [...7 remote chains...] -- 14:08:42

      Average standard deviation of split frequencies: 0.003617

      155050000 -- [-4358.840] [...7 remote chains...] -- 14:07:46
      155100000 -- [-4380.977] [...7 remote chains...] -- 14:06:50
      155150000 -- (-4431.416) [...7 remote chains...] -- 14:05:54
      155200000 -- (-4398.908) [...7 remote chains...] -- 14:04:58
      155250000 -- (-4409.021) [...7 remote chains...] -- 14:04:02
      155300000 -- (-4429.001) [...7 remote chains...] -- 14:03:06
      155350000 -- (-4432.182) [...7 remote chains...] -- 14:02:10
      155400000 -- (-4400.396) [...7 remote chains...] -- 14:01:14
      155450000 -- (-4449.770) [...7 remote chains...] -- 14:00:17
      155500000 -- (-4430.533) [...7 remote chains...] -- 13:59:21

      Average standard deviation of split frequencies: 0.003776

      155550000 -- (-4422.140) [...7 remote chains...] -- 13:58:25
      155600000 -- (-4425.706) [...7 remote chains...] -- 13:57:29
      155650000 -- (-4383.691) [...7 remote chains...] -- 13:56:33
      155700000 -- (-4424.029) [...7 remote chains...] -- 13:55:36
      155750000 -- (-4411.719) [...7 remote chains...] -- 13:54:39
      155800000 -- (-4422.552) [...7 remote chains...] -- 13:53:43
      155850000 -- (-4420.906) [...7 remote chains...] -- 13:52:46
      155900000 -- (-4416.205) [...7 remote chains...] -- 13:51:50
      155950000 -- [-4385.675] [...7 remote chains...] -- 13:50:53
      156000000 -- (-4415.085) [...7 remote chains...] -- 13:49:57

      Average standard deviation of split frequencies: 0.003682

      156050000 -- (-4418.267) [...7 remote chains...] -- 13:49:01
      156100000 -- (-4446.518) [...7 remote chains...] -- 13:48:05
      156150000 -- (-4411.531) [...7 remote chains...] -- 13:47:09
      156200000 -- (-4433.135) [...7 remote chains...] -- 13:46:11
      156250000 -- (-4383.794) [...7 remote chains...] -- 13:45:14
      156300000 -- (-4391.702) [...7 remote chains...] -- 13:44:17
      156350000 -- (-4428.825) [...7 remote chains...] -- 13:43:20
      156400000 -- (-4402.666) [...7 remote chains...] -- 13:42:23
      156450000 -- [-4378.768] [...7 remote chains...] -- 13:41:25
      156500000 -- [-4388.332] [...7 remote chains...] -- 13:40:28

      Average standard deviation of split frequencies: 0.003640

      156550000 -- [-4379.846] [...7 remote chains...] -- 13:39:31
      156600000 -- [-4400.975] [...7 remote chains...] -- 13:38:34
      156650000 -- [-4387.442] [...7 remote chains...] -- 13:37:36
      156700000 -- (-4427.193) [...7 remote chains...] -- 13:36:39
      156750000 -- [-4387.528] [...7 remote chains...] -- 13:35:42
      156800000 -- (-4423.697) [...7 remote chains...] -- 13:34:45
      156850000 -- [-4410.330] [...7 remote chains...] -- 13:33:47
      156900000 -- (-4423.079) [...7 remote chains...] -- 13:32:50
      156950000 -- (-4402.966) [...7 remote chains...] -- 13:31:53
      157000000 -- [-4405.048] [...7 remote chains...] -- 13:30:55

      Average standard deviation of split frequencies: 0.003506

      157050000 -- [-4406.025] [...7 remote chains...] -- 13:29:58
      157100000 -- (-4389.879) [...7 remote chains...] -- 13:29:01
      157150000 -- [-4381.929] [...7 remote chains...] -- 13:28:03
      157200000 -- [-4399.031] [...7 remote chains...] -- 13:27:06
      157250000 -- (-4414.255) [...7 remote chains...] -- 13:26:09
      157300000 -- [-4381.804] [...7 remote chains...] -- 13:25:12
      157350000 -- [-4413.811] [...7 remote chains...] -- 13:24:15
      157400000 -- (-4402.100) [...7 remote chains...] -- 13:23:17
      157450000 -- (-4421.185) [...7 remote chains...] -- 13:22:20
      157500000 -- (-4433.344) [...7 remote chains...] -- 13:21:23

      Average standard deviation of split frequencies: 0.003406

      157550000 -- [-4402.044] [...7 remote chains...] -- 13:20:26
      157600000 -- [-4387.933] [...7 remote chains...] -- 13:19:28
      157650000 -- (-4430.349) [...7 remote chains...] -- 13:18:31
      157700000 -- (-4400.940) [...7 remote chains...] -- 13:17:34
      157750000 -- (-4383.478) [...7 remote chains...] -- 13:16:37
      157800000 -- (-4409.838) [...7 remote chains...] -- 13:15:39
      157850000 -- (-4382.979) [...7 remote chains...] -- 13:14:42
      157900000 -- [-4394.138] [...7 remote chains...] -- 13:13:45
      157950000 -- [-4371.151] [...7 remote chains...] -- 13:12:48
      158000000 -- [-4383.631] [...7 remote chains...] -- 13:11:50

      Average standard deviation of split frequencies: 0.003325

      158050000 -- (-4390.773) [...7 remote chains...] -- 13:10:53
      158100000 -- (-4385.706) [...7 remote chains...] -- 13:09:56
      158150000 -- [-4393.730] [...7 remote chains...] -- 13:08:59
      158200000 -- (-4400.268) [...7 remote chains...] -- 13:08:01
      158250000 -- (-4403.843) [...7 remote chains...] -- 13:07:04
      158300000 -- [-4384.302] [...7 remote chains...] -- 13:06:07
      158350000 -- [-4367.831] [...7 remote chains...] -- 13:05:10
      158400000 -- [-4378.287] [...7 remote chains...] -- 13:04:13
      158450000 -- (-4404.292) [...7 remote chains...] -- 13:03:15
      158500000 -- (-4416.252) [...7 remote chains...] -- 13:02:18

      Average standard deviation of split frequencies: 0.003363

      158550000 -- (-4419.177) [...7 remote chains...] -- 13:01:21
      158600000 -- (-4401.585) [...7 remote chains...] -- 13:00:24
      158650000 -- (-4431.729) [...7 remote chains...] -- 12:59:26
      158700000 -- (-4447.270) [...7 remote chains...] -- 12:58:29
      158750000 -- (-4392.695) [...7 remote chains...] -- 12:57:32
      158800000 -- (-4417.628) [...7 remote chains...] -- 12:56:35
      158850000 -- (-4402.645) [...7 remote chains...] -- 12:55:38
      158900000 -- (-4391.124) [...7 remote chains...] -- 12:54:41
      158950000 -- (-4396.727) [...7 remote chains...] -- 12:53:43
      159000000 -- (-4411.436) [...7 remote chains...] -- 12:52:46

      Average standard deviation of split frequencies: 0.003254

      159050000 -- (-4385.190) [...7 remote chains...] -- 12:51:49
      159100000 -- [-4392.384] [...7 remote chains...] -- 12:50:52
      159150000 -- (-4396.937) [...7 remote chains...] -- 12:49:55
      159200000 -- (-4429.859) [...7 remote chains...] -- 12:48:57
      159250000 -- (-4429.495) [...7 remote chains...] -- 12:48:00
      159300000 -- (-4431.648) [...7 remote chains...] -- 12:47:03
      159350000 -- (-4418.259) [...7 remote chains...] -- 12:46:06
      159400000 -- (-4392.081) [...7 remote chains...] -- 12:45:09
      159450000 -- [-4417.104] [...7 remote chains...] -- 12:44:12
      159500000 -- [-4412.442] [...7 remote chains...] -- 12:43:15

      Average standard deviation of split frequencies: 0.003245

      159550000 -- [-4388.601] [...7 remote chains...] -- 12:42:18
      159600000 -- (-4411.594) [...7 remote chains...] -- 12:41:20
      159650000 -- [-4408.799] [...7 remote chains...] -- 12:40:23
      159700000 -- [-4399.040] [...7 remote chains...] -- 12:39:26
      159750000 -- [-4398.511] [...7 remote chains...] -- 12:38:29
      159800000 -- [-4382.952] [...7 remote chains...] -- 12:37:32
      159850000 -- [-4388.460] [...7 remote chains...] -- 12:36:35
      159900000 -- (-4435.467) [...7 remote chains...] -- 12:35:38
      159950000 -- (-4427.723) [...7 remote chains...] -- 12:34:41
      160000000 -- (-4442.915) [...7 remote chains...] -- 12:33:44

      Average standard deviation of split frequencies: 0.003285

      160050000 -- (-4413.495) [...7 remote chains...] -- 12:32:47
      160100000 -- (-4412.026) [...7 remote chains...] -- 12:31:49
      160150000 -- [-4371.605] [...7 remote chains...] -- 12:30:53
      160200000 -- [-4396.566] [...7 remote chains...] -- 12:29:55
      160250000 -- (-4436.066) [...7 remote chains...] -- 12:28:58
      160300000 -- (-4401.287) [...7 remote chains...] -- 12:28:01
      160350000 -- (-4438.191) [...7 remote chains...] -- 12:27:04
      160400000 -- (-4420.085) [...7 remote chains...] -- 12:26:07
      160450000 -- [-4399.251] [...7 remote chains...] -- 12:25:10
      160500000 -- (-4402.109) [...7 remote chains...] -- 12:24:13

      Average standard deviation of split frequencies: 0.003220

      160550000 -- [-4379.417] [...7 remote chains...] -- 12:23:16
      160600000 -- (-4423.340) [...7 remote chains...] -- 12:22:19
      160650000 -- (-4401.186) [...7 remote chains...] -- 12:21:22
      160700000 -- (-4410.704) [...7 remote chains...] -- 12:20:24
      160750000 -- (-4412.538) [...7 remote chains...] -- 12:19:27
      160800000 -- (-4423.064) [...7 remote chains...] -- 12:18:30
      160850000 -- (-4451.296) [...7 remote chains...] -- 12:17:33
      160900000 -- (-4406.206) [...7 remote chains...] -- 12:16:36
      160950000 -- (-4414.103) [...7 remote chains...] -- 12:15:39
      161000000 -- (-4433.129) [...7 remote chains...] -- 12:14:42

      Average standard deviation of split frequencies: 0.003268

      161050000 -- [-4404.208] [...7 remote chains...] -- 12:13:44
      161100000 -- (-4393.322) [...7 remote chains...] -- 12:12:47
      161150000 -- [-4388.725] [...7 remote chains...] -- 12:11:50
      161200000 -- (-4415.000) [...7 remote chains...] -- 12:10:53
      161250000 -- (-4426.191) [...7 remote chains...] -- 12:09:56
      161300000 -- (-4393.981) [...7 remote chains...] -- 12:08:59
      161350000 -- (-4443.662) [...7 remote chains...] -- 12:08:02
      161400000 -- [-4368.241] [...7 remote chains...] -- 12:07:05
      161450000 -- (-4415.848) [...7 remote chains...] -- 12:06:08
      161500000 -- (-4387.385) [...7 remote chains...] -- 12:05:10

      Average standard deviation of split frequencies: 0.003272

      161550000 -- (-4420.462) [...7 remote chains...] -- 12:04:13
      161600000 -- (-4420.712) [...7 remote chains...] -- 12:03:16
      161650000 -- (-4405.037) [...7 remote chains...] -- 12:02:19
      161700000 -- (-4395.832) [...7 remote chains...] -- 12:01:22
      161750000 -- (-4405.901) [...7 remote chains...] -- 12:00:25
      161800000 -- (-4413.754) [...7 remote chains...] -- 11:59:28
      161850000 -- (-4423.577) [...7 remote chains...] -- 11:58:31
      161900000 -- (-4406.058) [...7 remote chains...] -- 11:57:34
      161950000 -- (-4432.865) [...7 remote chains...] -- 11:56:37
      162000000 -- (-4416.560) [...7 remote chains...] -- 11:55:40

      Average standard deviation of split frequencies: 0.003243

      162050000 -- (-4445.801) [...7 remote chains...] -- 11:54:43
      162100000 -- (-4446.503) [...7 remote chains...] -- 11:53:46
      162150000 -- (-4440.888) [...7 remote chains...] -- 11:52:48
      162200000 -- (-4396.960) [...7 remote chains...] -- 11:51:51
      162250000 -- (-4432.831) [...7 remote chains...] -- 11:50:54
      162300000 -- (-4418.602) [...7 remote chains...] -- 11:49:57
      162350000 -- (-4418.214) [...7 remote chains...] -- 11:49:00
      162400000 -- (-4380.409) [...7 remote chains...] -- 11:48:03
      162450000 -- (-4414.976) [...7 remote chains...] -- 11:47:06
      162500000 -- (-4420.695) [...7 remote chains...] -- 11:46:09

      Average standard deviation of split frequencies: 0.003241

      162550000 -- (-4426.799) [...7 remote chains...] -- 11:45:11
      162600000 -- (-4439.435) [...7 remote chains...] -- 11:44:14
      162650000 -- (-4408.511) [...7 remote chains...] -- 11:43:18
      162700000 -- (-4413.904) [...7 remote chains...] -- 11:42:20
      162750000 -- [-4401.840] [...7 remote chains...] -- 11:41:23
      162800000 -- [-4381.021] [...7 remote chains...] -- 11:40:27
      162850000 -- (-4436.364) [...7 remote chains...] -- 11:39:29
      162900000 -- (-4426.814) [...7 remote chains...] -- 11:38:32
      162950000 -- (-4400.542) [...7 remote chains...] -- 11:37:35
      163000000 -- (-4404.596) [...7 remote chains...] -- 11:36:38

      Average standard deviation of split frequencies: 0.003287

      163050000 -- (-4398.142) [...7 remote chains...] -- 11:35:41
      163100000 -- (-4427.087) [...7 remote chains...] -- 11:34:44
      163150000 -- (-4430.872) [...7 remote chains...] -- 11:33:47
      163200000 -- (-4416.951) [...7 remote chains...] -- 11:32:50
      163250000 -- (-4470.567) [...7 remote chains...] -- 11:31:53
      163300000 -- (-4432.961) [...7 remote chains...] -- 11:30:56
      163350000 -- (-4424.319) [...7 remote chains...] -- 11:29:59
      163400000 -- (-4411.023) [...7 remote chains...] -- 11:29:02
      163450000 -- (-4454.877) [...7 remote chains...] -- 11:28:05
      163500000 -- (-4418.181) [...7 remote chains...] -- 11:27:07

      Average standard deviation of split frequencies: 0.003281

      163550000 -- (-4426.191) [...7 remote chains...] -- 11:26:10
      163600000 -- (-4416.079) [...7 remote chains...] -- 11:25:13
      163650000 -- (-4397.868) [...7 remote chains...] -- 11:24:16
      163700000 -- [-4388.851] [...7 remote chains...] -- 11:23:19
      163750000 -- (-4441.440) [...7 remote chains...] -- 11:22:22
      163800000 -- (-4421.382) [...7 remote chains...] -- 11:21:25
      163850000 -- (-4421.331) [...7 remote chains...] -- 11:20:28
      163900000 -- (-4425.948) [...7 remote chains...] -- 11:19:31
      163950000 -- (-4447.182) [...7 remote chains...] -- 11:18:34
      164000000 -- (-4446.957) [...7 remote chains...] -- 11:17:37

      Average standard deviation of split frequencies: 0.003270

      164050000 -- (-4433.466) [...7 remote chains...] -- 11:16:40
      164100000 -- (-4418.677) [...7 remote chains...] -- 11:15:43
      164150000 -- [-4396.787] [...7 remote chains...] -- 11:14:46
      164200000 -- (-4396.163) [...7 remote chains...] -- 11:13:49
      164250000 -- [-4372.519] [...7 remote chains...] -- 11:12:52
      164300000 -- [-4392.712] [...7 remote chains...] -- 11:11:55
      164350000 -- (-4427.206) [...7 remote chains...] -- 11:10:58
      164400000 -- (-4404.652) [...7 remote chains...] -- 11:10:00
      164450000 -- (-4424.858) [...7 remote chains...] -- 11:09:03
      164500000 -- (-4410.708) [...7 remote chains...] -- 11:08:06

      Average standard deviation of split frequencies: 0.003287

      164550000 -- (-4420.488) [...7 remote chains...] -- 11:07:09
      164600000 -- (-4413.783) [...7 remote chains...] -- 11:06:12
      164650000 -- (-4401.788) [...7 remote chains...] -- 11:05:15
      164700000 -- [-4424.468] [...7 remote chains...] -- 11:04:18
      164750000 -- [-4379.628] [...7 remote chains...] -- 11:03:21
      164800000 -- (-4427.006) [...7 remote chains...] -- 11:02:24
      164850000 -- (-4443.179) [...7 remote chains...] -- 11:01:27
      164900000 -- (-4400.597) [...7 remote chains...] -- 11:00:30
      164950000 -- (-4419.608) [...7 remote chains...] -- 10:59:33
      165000000 -- (-4432.723) [...7 remote chains...] -- 10:58:36

      Average standard deviation of split frequencies: 0.003323

      165050000 -- (-4423.883) [...7 remote chains...] -- 10:57:39
      165100000 -- (-4440.943) [...7 remote chains...] -- 10:56:42
      165150000 -- (-4435.628) [...7 remote chains...] -- 10:55:45
      165200000 -- (-4438.330) [...7 remote chains...] -- 10:54:48
      165250000 -- (-4441.068) [...7 remote chains...] -- 10:53:51
      165300000 -- (-4415.416) [...7 remote chains...] -- 10:52:54
      165350000 -- (-4421.290) [...7 remote chains...] -- 10:51:57
      165400000 -- (-4459.258) [...7 remote chains...] -- 10:51:00
      165450000 -- (-4448.644) [...7 remote chains...] -- 10:50:03
      165500000 -- (-4432.088) [...7 remote chains...] -- 10:49:06

      Average standard deviation of split frequencies: 0.003328

      165550000 -- (-4445.051) [...7 remote chains...] -- 10:48:09
      165600000 -- (-4435.857) [...7 remote chains...] -- 10:47:12
      165650000 -- (-4412.775) [...7 remote chains...] -- 10:46:15
      165700000 -- (-4411.470) [...7 remote chains...] -- 10:45:18
      165750000 -- (-4410.707) [...7 remote chains...] -- 10:44:21
      165800000 -- (-4447.440) [...7 remote chains...] -- 10:43:24
      165850000 -- (-4391.345) [...7 remote chains...] -- 10:42:27
      165900000 -- (-4421.143) [...7 remote chains...] -- 10:41:30
      165950000 -- (-4410.106) [...7 remote chains...] -- 10:40:33
      166000000 -- (-4394.135) [...7 remote chains...] -- 10:39:36

      Average standard deviation of split frequencies: 0.003249

      166050000 -- (-4420.139) [...7 remote chains...] -- 10:38:39
      166100000 -- (-4421.485) [...7 remote chains...] -- 10:37:42
      166150000 -- (-4438.496) [...7 remote chains...] -- 10:36:45
      166200000 -- (-4400.814) [...7 remote chains...] -- 10:35:48
      166250000 -- (-4393.795) [...7 remote chains...] -- 10:34:51
      166300000 -- (-4403.404) [...7 remote chains...] -- 10:33:54
      166350000 -- (-4401.653) [...7 remote chains...] -- 10:32:57
      166400000 -- (-4402.083) [...7 remote chains...] -- 10:32:00
      166450000 -- (-4442.810) [...7 remote chains...] -- 10:31:04
      166500000 -- (-4432.825) [...7 remote chains...] -- 10:30:07

      Average standard deviation of split frequencies: 0.003138

      166550000 -- (-4436.222) [...7 remote chains...] -- 10:29:10
      166600000 -- (-4450.209) [...7 remote chains...] -- 10:28:13
      166650000 -- (-4418.306) [...7 remote chains...] -- 10:27:16
      166700000 -- (-4469.824) [...7 remote chains...] -- 10:26:19
      166750000 -- (-4426.073) [...7 remote chains...] -- 10:25:22
      166800000 -- (-4405.511) [...7 remote chains...] -- 10:24:25
      166850000 -- (-4437.213) [...7 remote chains...] -- 10:23:28
      166900000 -- (-4397.164) [...7 remote chains...] -- 10:22:31
      166950000 -- (-4411.338) [...7 remote chains...] -- 10:21:34
      167000000 -- (-4417.332) [...7 remote chains...] -- 10:20:37

      Average standard deviation of split frequencies: 0.003092

      167050000 -- (-4419.965) [...7 remote chains...] -- 10:19:40
      167100000 -- (-4433.631) [...7 remote chains...] -- 10:18:44
      167150000 -- (-4425.131) [...7 remote chains...] -- 10:17:47
      167200000 -- (-4406.700) [...7 remote chains...] -- 10:16:50
      167250000 -- [-4404.467] [...7 remote chains...] -- 10:15:53
      167300000 -- (-4427.504) [...7 remote chains...] -- 10:14:56
      167350000 -- (-4422.154) [...7 remote chains...] -- 10:13:59
      167400000 -- (-4435.964) [...7 remote chains...] -- 10:13:02
      167450000 -- (-4441.117) [...7 remote chains...] -- 10:12:05
      167500000 -- (-4409.962) [...7 remote chains...] -- 10:11:08

      Average standard deviation of split frequencies: 0.003133

      167550000 -- (-4431.754) [...7 remote chains...] -- 10:10:11
      167600000 -- (-4412.698) [...7 remote chains...] -- 10:09:14
      167650000 -- (-4459.077) [...7 remote chains...] -- 10:08:18
      167700000 -- (-4403.506) [...7 remote chains...] -- 10:07:21
      167750000 -- (-4431.686) [...7 remote chains...] -- 10:06:24
      167800000 -- (-4438.265) [...7 remote chains...] -- 10:05:27
      167850000 -- (-4421.143) [...7 remote chains...] -- 10:04:30
      167900000 -- (-4434.069) [...7 remote chains...] -- 10:03:33
      167950000 -- [-4430.087] [...7 remote chains...] -- 10:02:36
      168000000 -- (-4417.556) [...7 remote chains...] -- 10:01:39

      Average standard deviation of split frequencies: 0.003173

      168050000 -- [-4392.266] [...7 remote chains...] -- 10:00:42
      168100000 -- (-4415.132) [...7 remote chains...] -- 9:59:45
      168150000 -- (-4395.175) [...7 remote chains...] -- 9:58:49
      168200000 -- (-4409.080) [...7 remote chains...] -- 9:57:52
      168250000 -- (-4420.911) [...7 remote chains...] -- 9:56:55
      168300000 -- (-4419.497) [...7 remote chains...] -- 9:55:58
      168350000 -- (-4419.419) [...7 remote chains...] -- 9:55:01
      168400000 -- (-4415.060) [...7 remote chains...] -- 9:54:04
      168450000 -- (-4426.665) [...7 remote chains...] -- 9:53:07
      168500000 -- (-4419.541) [...7 remote chains...] -- 9:52:11

      Average standard deviation of split frequencies: 0.003162

      168550000 -- (-4421.097) [...7 remote chains...] -- 9:51:14
      168600000 -- (-4419.659) [...7 remote chains...] -- 9:50:17
      168650000 -- (-4419.200) [...7 remote chains...] -- 9:49:20
      168700000 -- [-4408.967] [...7 remote chains...] -- 9:48:23
      168750000 -- [-4377.013] [...7 remote chains...] -- 9:47:27
      168800000 -- [-4412.174] [...7 remote chains...] -- 9:46:30
      168850000 -- (-4419.169) [...7 remote chains...] -- 9:45:33
      168900000 -- (-4404.660) [...7 remote chains...] -- 9:44:36
      168950000 -- (-4443.540) [...7 remote chains...] -- 9:43:39
      169000000 -- (-4418.603) [...7 remote chains...] -- 9:42:43

      Average standard deviation of split frequencies: 0.003145

      169050000 -- [-4412.608] [...7 remote chains...] -- 9:41:46
      169100000 -- [-4397.535] [...7 remote chains...] -- 9:40:49
      169150000 -- [-4393.809] [...7 remote chains...] -- 9:39:52
      169200000 -- [-4408.401] [...7 remote chains...] -- 9:38:55
      169250000 -- [-4384.283] [...7 remote chains...] -- 9:37:58
      169300000 -- [-4408.460] [...7 remote chains...] -- 9:37:01
      169350000 -- (-4409.732) [...7 remote chains...] -- 9:36:05
      169400000 -- (-4387.552) [...7 remote chains...] -- 9:35:08
      169450000 -- (-4420.926) [...7 remote chains...] -- 9:34:11
      169500000 -- (-4415.665) [...7 remote chains...] -- 9:33:14

      Average standard deviation of split frequencies: 0.003037

      169550000 -- (-4382.648) [...7 remote chains...] -- 9:32:18
      169600000 -- (-4443.899) [...7 remote chains...] -- 9:31:21
      169650000 -- (-4425.119) [...7 remote chains...] -- 9:30:24
      169700000 -- (-4405.433) [...7 remote chains...] -- 9:29:27
      169750000 -- (-4417.716) [...7 remote chains...] -- 9:28:30
      169800000 -- (-4436.700) [...7 remote chains...] -- 9:27:33
      169850000 -- (-4390.385) [...7 remote chains...] -- 9:26:36
      169900000 -- (-4440.148) [...7 remote chains...] -- 9:25:40
      169950000 -- (-4428.912) [...7 remote chains...] -- 9:24:43
      170000000 -- (-4424.783) [...7 remote chains...] -- 9:23:46

      Average standard deviation of split frequencies: 0.002947

      170050000 -- [-4385.472] [...7 remote chains...] -- 9:22:49
      170100000 -- (-4439.836) [...7 remote chains...] -- 9:21:52
      170150000 -- (-4419.590) [...7 remote chains...] -- 9:20:56
      170200000 -- (-4405.227) [...7 remote chains...] -- 9:19:59
      170250000 -- (-4404.964) [...7 remote chains...] -- 9:19:02
      170300000 -- (-4407.665) [...7 remote chains...] -- 9:18:05
      170350000 -- (-4411.343) [...7 remote chains...] -- 9:17:09
      170400000 -- (-4443.883) [...7 remote chains...] -- 9:16:12
      170450000 -- (-4440.027) [...7 remote chains...] -- 9:15:15
      170500000 -- (-4411.656) [...7 remote chains...] -- 9:14:18

      Average standard deviation of split frequencies: 0.003066

      170550000 -- (-4449.391) [...7 remote chains...] -- 9:13:22
      170600000 -- (-4439.182) [...7 remote chains...] -- 9:12:25
      170650000 -- (-4439.165) [...7 remote chains...] -- 9:11:28
      170700000 -- (-4430.920) [...7 remote chains...] -- 9:10:31
      170750000 -- (-4396.153) [...7 remote chains...] -- 9:09:35
      170800000 -- (-4406.026) [...7 remote chains...] -- 9:08:38
      170850000 -- [-4401.200] [...7 remote chains...] -- 9:07:42
      170900000 -- [-4416.493] [...7 remote chains...] -- 9:06:45
      170950000 -- [-4402.162] [...7 remote chains...] -- 9:05:49
      171000000 -- [-4389.000] [...7 remote chains...] -- 9:04:53

      Average standard deviation of split frequencies: 0.003106

      171050000 -- [-4393.032] [...7 remote chains...] -- 9:03:56
      171100000 -- [-4387.347] [...7 remote chains...] -- 9:03:00
      171150000 -- (-4407.596) [...7 remote chains...] -- 9:02:04
      171200000 -- (-4408.037) [...7 remote chains...] -- 9:01:07
      171250000 -- [-4389.702] [...7 remote chains...] -- 9:00:10
      171300000 -- [-4368.233] [...7 remote chains...] -- 8:59:14
      171350000 -- [-4393.053] [...7 remote chains...] -- 8:58:17
      171400000 -- (-4396.499) [...7 remote chains...] -- 8:57:21
      171450000 -- (-4419.452) [...7 remote chains...] -- 8:56:24
      171500000 -- (-4429.809) [...7 remote chains...] -- 8:55:27

      Average standard deviation of split frequencies: 0.003090

      171550000 -- (-4409.450) [...7 remote chains...] -- 8:54:31
      171600000 -- (-4391.575) [...7 remote chains...] -- 8:53:35
      171650000 -- (-4397.410) [...7 remote chains...] -- 8:52:38
      171700000 -- (-4392.358) [...7 remote chains...] -- 8:51:41
      171750000 -- (-4432.934) [...7 remote chains...] -- 8:50:45
      171800000 -- (-4427.968) [...7 remote chains...] -- 8:49:48
      171850000 -- (-4415.451) [...7 remote chains...] -- 8:48:52
      171900000 -- (-4416.660) [...7 remote chains...] -- 8:47:55
      171950000 -- (-4408.422) [...7 remote chains...] -- 8:46:59
      172000000 -- (-4419.322) [...7 remote chains...] -- 8:46:02

      Average standard deviation of split frequencies: 0.003057

      172050000 -- (-4457.964) [...7 remote chains...] -- 8:45:06
      172100000 -- (-4446.135) [...7 remote chains...] -- 8:44:09
      172150000 -- (-4408.401) [...7 remote chains...] -- 8:43:13
      172200000 -- (-4422.166) [...7 remote chains...] -- 8:42:16
      172250000 -- (-4431.648) [...7 remote chains...] -- 8:41:19
      172300000 -- (-4429.664) [...7 remote chains...] -- 8:40:23
      172350000 -- (-4410.970) [...7 remote chains...] -- 8:39:26
      172400000 -- (-4421.822) [...7 remote chains...] -- 8:38:30
      172450000 -- (-4438.435) [...7 remote chains...] -- 8:37:33
      172500000 -- (-4415.296) [...7 remote chains...] -- 8:36:37

      Average standard deviation of split frequencies: 0.003038

      172550000 -- (-4407.287) [...7 remote chains...] -- 8:35:40
      172600000 -- (-4436.118) [...7 remote chains...] -- 8:34:43
      172650000 -- (-4435.533) [...7 remote chains...] -- 8:33:47
      172700000 -- (-4434.835) [...7 remote chains...] -- 8:32:50
      172750000 -- (-4408.656) [...7 remote chains...] -- 8:31:54
      172800000 -- (-4416.700) [...7 remote chains...] -- 8:30:57
      172850000 -- (-4413.462) [...7 remote chains...] -- 8:30:00
      172900000 -- (-4418.857) [...7 remote chains...] -- 8:29:04
      172950000 -- (-4421.449) [...7 remote chains...] -- 8:28:07
      173000000 -- (-4453.627) [...7 remote chains...] -- 8:27:10

      Average standard deviation of split frequencies: 0.003049

      173050000 -- (-4413.786) [...7 remote chains...] -- 8:26:14
      173100000 -- (-4389.465) [...7 remote chains...] -- 8:25:17
      173150000 -- (-4422.973) [...7 remote chains...] -- 8:24:20
      173200000 -- (-4409.387) [...7 remote chains...] -- 8:23:24
      173250000 -- (-4404.681) [...7 remote chains...] -- 8:22:27
      173300000 -- (-4438.000) [...7 remote chains...] -- 8:21:30
      173350000 -- (-4424.473) [...7 remote chains...] -- 8:20:33
      173400000 -- (-4430.482) [...7 remote chains...] -- 8:19:37
      173450000 -- (-4424.356) [...7 remote chains...] -- 8:18:40
      173500000 -- (-4442.250) [...7 remote chains...] -- 8:17:43

      Average standard deviation of split frequencies: 0.003015

      173550000 -- (-4449.439) [...7 remote chains...] -- 8:16:47
      173600000 -- (-4439.360) [...7 remote chains...] -- 8:15:50
      173650000 -- (-4425.423) [...7 remote chains...] -- 8:14:53
      173700000 -- (-4415.614) [...7 remote chains...] -- 8:13:57
      173750000 -- (-4410.069) [...7 remote chains...] -- 8:13:00
      173800000 -- (-4427.757) [...7 remote chains...] -- 8:12:03
      173850000 -- (-4425.472) [...7 remote chains...] -- 8:11:07
      173900000 -- (-4421.691) [...7 remote chains...] -- 8:10:10
      173950000 -- (-4390.179) [...7 remote chains...] -- 8:09:13
      174000000 -- (-4402.083) [...7 remote chains...] -- 8:08:17

      Average standard deviation of split frequencies: 0.002929

      174050000 -- (-4413.085) [...7 remote chains...] -- 8:07:20
      174100000 -- (-4444.846) [...7 remote chains...] -- 8:06:23
      174150000 -- (-4421.555) [...7 remote chains...] -- 8:05:27
      174200000 -- (-4430.205) [...7 remote chains...] -- 8:04:30
      174250000 -- (-4428.907) [...7 remote chains...] -- 8:03:33
      174300000 -- (-4427.997) [...7 remote chains...] -- 8:02:36
      174350000 -- (-4427.808) [...7 remote chains...] -- 8:01:40
      174400000 -- (-4460.602) [...7 remote chains...] -- 8:00:43
      174450000 -- (-4426.367) [...7 remote chains...] -- 7:59:46
      174500000 -- (-4425.511) [...7 remote chains...] -- 7:58:50

      Average standard deviation of split frequencies: 0.002818

      174550000 -- [-4376.633] [...7 remote chains...] -- 7:57:53
      174600000 -- (-4404.124) [...7 remote chains...] -- 7:56:56
      174650000 -- [-4395.272] [...7 remote chains...] -- 7:56:00
      174700000 -- [-4413.559] [...7 remote chains...] -- 7:55:03
      174750000 -- [-4384.728] [...7 remote chains...] -- 7:54:06
      174800000 -- [-4385.032] [...7 remote chains...] -- 7:53:10
      174850000 -- [-4392.189] [...7 remote chains...] -- 7:52:13
      174900000 -- (-4397.873) [...7 remote chains...] -- 7:51:16
      174950000 -- (-4411.553) [...7 remote chains...] -- 7:50:20
      175000000 -- [-4398.780] [...7 remote chains...] -- 7:49:23

      Average standard deviation of split frequencies: 0.002763

      175050000 -- [-4402.010] [...7 remote chains...] -- 7:48:26
      175100000 -- [-4397.331] [...7 remote chains...] -- 7:47:30
      175150000 -- (-4428.431) [...7 remote chains...] -- 7:46:33
      175200000 -- (-4432.338) [...7 remote chains...] -- 7:45:36
      175250000 -- (-4411.441) [...7 remote chains...] -- 7:44:40
      175300000 -- (-4419.799) [...7 remote chains...] -- 7:43:43
      175350000 -- (-4437.629) [...7 remote chains...] -- 7:42:46
      175400000 -- (-4410.626) [...7 remote chains...] -- 7:41:50
      175450000 -- (-4400.423) [...7 remote chains...] -- 7:40:53
      175500000 -- (-4417.461) [...7 remote chains...] -- 7:39:56

      Average standard deviation of split frequencies: 0.002651

      175550000 -- (-4391.394) [...7 remote chains...] -- 7:39:00
      175600000 -- (-4426.251) [...7 remote chains...] -- 7:38:03
      175650000 -- (-4413.658) [...7 remote chains...] -- 7:37:06
      175700000 -- (-4399.223) [...7 remote chains...] -- 7:36:10
      175750000 -- (-4434.001) [...7 remote chains...] -- 7:35:13
      175800000 -- (-4384.837) [...7 remote chains...] -- 7:34:16
      175850000 -- (-4382.385) [...7 remote chains...] -- 7:33:20
      175900000 -- (-4412.590) [...7 remote chains...] -- 7:32:23
      175950000 -- (-4410.923) [...7 remote chains...] -- 7:31:27
      176000000 -- (-4404.347) [...7 remote chains...] -- 7:30:30

      Average standard deviation of split frequencies: 0.002607

      176050000 -- (-4398.412) [...7 remote chains...] -- 7:29:33
      176100000 -- (-4411.104) [...7 remote chains...] -- 7:28:37
      176150000 -- [-4392.044] [...7 remote chains...] -- 7:27:40
      176200000 -- (-4405.827) [...7 remote chains...] -- 7:26:43
      176250000 -- (-4386.977) [...7 remote chains...] -- 7:25:47
      176300000 -- (-4430.349) [...7 remote chains...] -- 7:24:50
      176350000 -- (-4424.779) [...7 remote chains...] -- 7:23:54
      176400000 -- (-4424.427) [...7 remote chains...] -- 7:22:57
      176450000 -- (-4441.447) [...7 remote chains...] -- 7:22:00
      176500000 -- (-4383.129) [...7 remote chains...] -- 7:21:04

      Average standard deviation of split frequencies: 0.002552

      176550000 -- (-4422.292) [...7 remote chains...] -- 7:20:07
      176600000 -- (-4431.724) [...7 remote chains...] -- 7:19:10
      176650000 -- (-4437.799) [...7 remote chains...] -- 7:18:14
      176700000 -- (-4420.191) [...7 remote chains...] -- 7:17:17
      176750000 -- (-4418.624) [...7 remote chains...] -- 7:16:21
      176800000 -- (-4418.246) [...7 remote chains...] -- 7:15:24
      176850000 -- (-4413.613) [...7 remote chains...] -- 7:14:27
      176900000 -- (-4408.687) [...7 remote chains...] -- 7:13:31
      176950000 -- [-4402.730] [...7 remote chains...] -- 7:12:34
      177000000 -- (-4393.408) [...7 remote chains...] -- 7:11:38

      Average standard deviation of split frequencies: 0.002593

      177050000 -- (-4397.596) [...7 remote chains...] -- 7:10:41
      177100000 -- (-4437.949) [...7 remote chains...] -- 7:09:44
      177150000 -- (-4439.036) [...7 remote chains...] -- 7:08:48
      177200000 -- (-4446.822) [...7 remote chains...] -- 7:07:51
      177250000 -- (-4439.873) [...7 remote chains...] -- 7:06:55
      177300000 -- (-4406.474) [...7 remote chains...] -- 7:05:58
      177350000 -- [-4388.919] [...7 remote chains...] -- 7:05:01
      177400000 -- (-4398.430) [...7 remote chains...] -- 7:04:05
      177450000 -- (-4406.299) [...7 remote chains...] -- 7:03:08
      177500000 -- (-4429.791) [...7 remote chains...] -- 7:02:12

      Average standard deviation of split frequencies: 0.002592

      177550000 -- (-4412.099) [...7 remote chains...] -- 7:01:15
      177600000 -- (-4429.452) [...7 remote chains...] -- 7:00:19
      177650000 -- (-4462.665) [...7 remote chains...] -- 6:59:22
      177700000 -- (-4421.583) [...7 remote chains...] -- 6:58:25
      177750000 -- (-4396.899) [...7 remote chains...] -- 6:57:29
      177800000 -- [-4404.553] [...7 remote chains...] -- 6:56:32
      177850000 -- [-4369.729] [...7 remote chains...] -- 6:55:35
      177900000 -- (-4413.086) [...7 remote chains...] -- 6:54:39
      177950000 -- (-4440.185) [...7 remote chains...] -- 6:53:42
      178000000 -- (-4436.835) [...7 remote chains...] -- 6:52:46

      Average standard deviation of split frequencies: 0.002566

      178050000 -- (-4432.401) [...7 remote chains...] -- 6:51:49
      178100000 -- (-4399.880) [...7 remote chains...] -- 6:50:53
      178150000 -- (-4410.882) [...7 remote chains...] -- 6:49:56
      178200000 -- (-4424.360) [...7 remote chains...] -- 6:48:59
      178250000 -- (-4419.150) [...7 remote chains...] -- 6:48:03
      178300000 -- (-4437.805) [...7 remote chains...] -- 6:47:06
      178350000 -- (-4433.923) [...7 remote chains...] -- 6:46:09
      178400000 -- (-4419.007) [...7 remote chains...] -- 6:45:13
      178450000 -- [-4397.542] [...7 remote chains...] -- 6:44:17
      178500000 -- [-4396.330] [...7 remote chains...] -- 6:43:20

      Average standard deviation of split frequencies: 0.002618

      178550000 -- [-4399.026] [...7 remote chains...] -- 6:42:24
      178600000 -- (-4426.211) [...7 remote chains...] -- 6:41:27
      178650000 -- (-4399.471) [...7 remote chains...] -- 6:40:30
      178700000 -- (-4422.367) [...7 remote chains...] -- 6:39:34
      178750000 -- (-4424.904) [...7 remote chains...] -- 6:38:37
      178800000 -- (-4419.899) [...7 remote chains...] -- 6:37:41
      178850000 -- [-4413.011] [...7 remote chains...] -- 6:36:44
      178900000 -- (-4396.898) [...7 remote chains...] -- 6:35:48
      178950000 -- [-4388.734] [...7 remote chains...] -- 6:34:51
      179000000 -- (-4386.452) [...7 remote chains...] -- 6:33:55

      Average standard deviation of split frequencies: 0.002631

      179050000 -- (-4430.203) [...7 remote chains...] -- 6:32:58
      179100000 -- (-4419.175) [...7 remote chains...] -- 6:32:02
      179150000 -- [-4382.945] [...7 remote chains...] -- 6:31:05
      179200000 -- (-4437.286) [...7 remote chains...] -- 6:30:08
      179250000 -- (-4408.406) [...7 remote chains...] -- 6:29:12
      179300000 -- (-4436.268) [...7 remote chains...] -- 6:28:15
      179350000 -- (-4441.005) [...7 remote chains...] -- 6:27:19
      179400000 -- (-4409.052) [...7 remote chains...] -- 6:26:22
      179450000 -- (-4424.447) [...7 remote chains...] -- 6:25:26
      179500000 -- (-4423.720) [...7 remote chains...] -- 6:24:29

      Average standard deviation of split frequencies: 0.002647

      179550000 -- (-4406.388) [...7 remote chains...] -- 6:23:33
      179600000 -- (-4406.931) [...7 remote chains...] -- 6:22:36
      179650000 -- [-4371.124] [...7 remote chains...] -- 6:21:40
      179700000 -- [-4433.754] [...7 remote chains...] -- 6:20:43
      179750000 -- [-4385.230] [...7 remote chains...] -- 6:19:46
      179800000 -- (-4409.073) [...7 remote chains...] -- 6:18:50
      179850000 -- (-4403.741) [...7 remote chains...] -- 6:17:53
      179900000 -- (-4446.175) [...7 remote chains...] -- 6:16:57
      179950000 -- (-4429.704) [...7 remote chains...] -- 6:16:00
      180000000 -- (-4446.227) [...7 remote chains...] -- 6:15:04

      Average standard deviation of split frequencies: 0.002620

      180050000 -- (-4448.087) [...7 remote chains...] -- 6:14:07
      180100000 -- (-4426.228) [...7 remote chains...] -- 6:13:11
      180150000 -- (-4435.203) [...7 remote chains...] -- 6:12:14
      180200000 -- (-4444.440) [...7 remote chains...] -- 6:11:18
      180250000 -- (-4435.449) [...7 remote chains...] -- 6:10:21
      180300000 -- (-4441.066) [...7 remote chains...] -- 6:09:25
      180350000 -- (-4398.750) [...7 remote chains...] -- 6:08:28
      180400000 -- (-4430.423) [...7 remote chains...] -- 6:07:32
      180450000 -- (-4410.946) [...7 remote chains...] -- 6:06:35
      180500000 -- (-4419.471) [...7 remote chains...] -- 6:05:39

      Average standard deviation of split frequencies: 0.002605

      180550000 -- (-4424.039) [...7 remote chains...] -- 6:04:42
      180600000 -- (-4429.128) [...7 remote chains...] -- 6:03:46
      180650000 -- (-4436.952) [...7 remote chains...] -- 6:02:49
      180700000 -- (-4445.778) [...7 remote chains...] -- 6:01:53
      180750000 -- (-4427.640) [...7 remote chains...] -- 6:00:56
      180800000 -- (-4415.486) [...7 remote chains...] -- 6:00:00
      180850000 -- (-4406.453) [...7 remote chains...] -- 5:59:03
      180900000 -- (-4412.582) [...7 remote chains...] -- 5:58:07
      180950000 -- [-4388.862] [...7 remote chains...] -- 5:57:10
      181000000 -- [-4409.824] [...7 remote chains...] -- 5:56:14

      Average standard deviation of split frequencies: 0.002625

      181050000 -- (-4385.858) [...7 remote chains...] -- 5:55:17
      181100000 -- (-4423.699) [...7 remote chains...] -- 5:54:21
      181150000 -- (-4457.105) [...7 remote chains...] -- 5:53:24
      181200000 -- (-4441.908) [...7 remote chains...] -- 5:52:28
      181250000 -- (-4400.089) [...7 remote chains...] -- 5:51:31
      181300000 -- (-4434.269) [...7 remote chains...] -- 5:50:35
      181350000 -- (-4422.360) [...7 remote chains...] -- 5:49:38
      181400000 -- (-4435.631) [...7 remote chains...] -- 5:48:42
      181450000 -- (-4419.816) [...7 remote chains...] -- 5:47:45
      181500000 -- (-4438.705) [...7 remote chains...] -- 5:46:49

      Average standard deviation of split frequencies: 0.002567

      181550000 -- (-4431.560) [...7 remote chains...] -- 5:45:52
      181600000 -- [-4406.257] [...7 remote chains...] -- 5:44:56
      181650000 -- (-4420.643) [...7 remote chains...] -- 5:43:59
      181700000 -- (-4403.905) [...7 remote chains...] -- 5:43:03
      181750000 -- (-4431.913) [...7 remote chains...] -- 5:42:06
      181800000 -- (-4463.360) [...7 remote chains...] -- 5:41:10
      181850000 -- (-4448.310) [...7 remote chains...] -- 5:40:13
      181900000 -- (-4416.039) [...7 remote chains...] -- 5:39:17
      181950000 -- (-4469.579) [...7 remote chains...] -- 5:38:21
      182000000 -- (-4428.545) [...7 remote chains...] -- 5:37:24

      Average standard deviation of split frequencies: 0.002632

      182050000 -- [-4407.967] [...7 remote chains...] -- 5:36:28
      182100000 -- (-4412.842) [...7 remote chains...] -- 5:35:31
      182150000 -- (-4437.573) [...7 remote chains...] -- 5:34:35
      182200000 -- (-4427.043) [...7 remote chains...] -- 5:33:38
      182250000 -- (-4416.632) [...7 remote chains...] -- 5:32:42
      182300000 -- (-4431.910) [...7 remote chains...] -- 5:31:45
      182350000 -- (-4408.076) [...7 remote chains...] -- 5:30:49
      182400000 -- (-4416.070) [...7 remote chains...] -- 5:29:52
      182450000 -- (-4418.191) [...7 remote chains...] -- 5:28:56
      182500000 -- (-4449.631) [...7 remote chains...] -- 5:27:59

      Average standard deviation of split frequencies: 0.002662

      182550000 -- (-4410.065) [...7 remote chains...] -- 5:27:03
      182600000 -- (-4442.989) [...7 remote chains...] -- 5:26:06
      182650000 -- (-4410.468) [...7 remote chains...] -- 5:25:10
      182700000 -- [-4393.183] [...7 remote chains...] -- 5:24:14
      182750000 -- [-4392.087] [...7 remote chains...] -- 5:23:17
      182800000 -- [-4399.365] [...7 remote chains...] -- 5:22:21
      182850000 -- (-4428.236) [...7 remote chains...] -- 5:21:24
      182900000 -- (-4392.697) [...7 remote chains...] -- 5:20:28
      182950000 -- (-4392.333) [...7 remote chains...] -- 5:19:31
      183000000 -- [-4398.431] [...7 remote chains...] -- 5:18:35

      Average standard deviation of split frequencies: 0.002751

      183050000 -- (-4463.145) [...7 remote chains...] -- 5:17:39
      183100000 -- (-4416.274) [...7 remote chains...] -- 5:16:42
      183150000 -- (-4430.234) [...7 remote chains...] -- 5:15:46
      183200000 -- (-4420.326) [...7 remote chains...] -- 5:14:49
      183250000 -- (-4417.593) [...7 remote chains...] -- 5:13:53
      183300000 -- (-4456.066) [...7 remote chains...] -- 5:12:56
      183350000 -- (-4383.153) [...7 remote chains...] -- 5:12:00
      183400000 -- (-4415.988) [...7 remote chains...] -- 5:11:04
      183450000 -- (-4440.016) [...7 remote chains...] -- 5:10:07
      183500000 -- (-4447.929) [...7 remote chains...] -- 5:09:11

      Average standard deviation of split frequencies: 0.002742

      183550000 -- (-4453.221) [...7 remote chains...] -- 5:08:14
      183600000 -- (-4434.281) [...7 remote chains...] -- 5:07:18
      183650000 -- (-4447.951) [...7 remote chains...] -- 5:06:22
      183700000 -- (-4400.833) [...7 remote chains...] -- 5:05:25
      183750000 -- (-4412.849) [...7 remote chains...] -- 5:04:29
      183800000 -- (-4413.116) [...7 remote chains...] -- 5:03:32
      183850000 -- (-4434.007) [...7 remote chains...] -- 5:02:36
      183900000 -- (-4409.995) [...7 remote chains...] -- 5:01:40
      183950000 -- [-4387.894] [...7 remote chains...] -- 5:00:43
      184000000 -- (-4401.276) [...7 remote chains...] -- 4:59:47

      Average standard deviation of split frequencies: 0.002806

      184050000 -- (-4422.138) [...7 remote chains...] -- 4:58:50
      184100000 -- (-4420.681) [...7 remote chains...] -- 4:57:54
      184150000 -- (-4402.656) [...7 remote chains...] -- 4:56:58
      184200000 -- (-4440.953) [...7 remote chains...] -- 4:56:01
      184250000 -- (-4409.546) [...7 remote chains...] -- 4:55:05
      184300000 -- (-4416.022) [...7 remote chains...] -- 4:54:09
      184350000 -- (-4430.272) [...7 remote chains...] -- 4:53:12
      184400000 -- (-4389.074) [...7 remote chains...] -- 4:52:16
      184450000 -- (-4438.877) [...7 remote chains...] -- 4:51:19
      184500000 -- (-4431.444) [...7 remote chains...] -- 4:50:23

      Average standard deviation of split frequencies: 0.002947

      184550000 -- [-4359.673] [...7 remote chains...] -- 4:49:27
      184600000 -- [-4388.671] [...7 remote chains...] -- 4:48:30
      184650000 -- (-4423.116) [...7 remote chains...] -- 4:47:34
      184700000 -- [-4411.192] [...7 remote chains...] -- 4:46:37
      184750000 -- [-4380.557] [...7 remote chains...] -- 4:45:41
      184800000 -- (-4401.639) [...7 remote chains...] -- 4:44:45
      184850000 -- [-4388.823] [...7 remote chains...] -- 4:43:48
      184900000 -- (-4399.851) [...7 remote chains...] -- 4:42:52
      184950000 -- (-4389.133) [...7 remote chains...] -- 4:41:55
      185000000 -- (-4412.337) [...7 remote chains...] -- 4:40:59

      Average standard deviation of split frequencies: 0.003032

      185050000 -- (-4389.244) [...7 remote chains...] -- 4:40:03
      185100000 -- (-4442.572) [...7 remote chains...] -- 4:39:06
      185150000 -- [-4387.835] [...7 remote chains...] -- 4:38:10
      185200000 -- (-4408.591) [...7 remote chains...] -- 4:37:14
      185250000 -- (-4431.475) [...7 remote chains...] -- 4:36:17
      185300000 -- (-4410.915) [...7 remote chains...] -- 4:35:21
      185350000 -- (-4412.634) [...7 remote chains...] -- 4:34:24
      185400000 -- (-4429.899) [...7 remote chains...] -- 4:33:28
      185450000 -- (-4430.317) [...7 remote chains...] -- 4:32:32
      185500000 -- (-4426.497) [...7 remote chains...] -- 4:31:35

      Average standard deviation of split frequencies: 0.003080

      185550000 -- (-4430.844) [...7 remote chains...] -- 4:30:39
      185600000 -- (-4399.211) [...7 remote chains...] -- 4:29:43
      185650000 -- (-4417.304) [...7 remote chains...] -- 4:28:46
      185700000 -- (-4403.353) [...7 remote chains...] -- 4:27:50
      185750000 -- (-4433.062) [...7 remote chains...] -- 4:26:53
      185800000 -- (-4426.654) [...7 remote chains...] -- 4:25:57
      185850000 -- (-4415.310) [...7 remote chains...] -- 4:25:01
      185900000 -- (-4414.176) [...7 remote chains...] -- 4:24:04
      185950000 -- (-4434.217) [...7 remote chains...] -- 4:23:08
      186000000 -- (-4420.468) [...7 remote chains...] -- 4:22:12

      Average standard deviation of split frequencies: 0.003093

      186050000 -- (-4431.700) [...7 remote chains...] -- 4:21:15
      186100000 -- (-4429.916) [...7 remote chains...] -- 4:20:19
      186150000 -- (-4406.391) [...7 remote chains...] -- 4:19:22
      186200000 -- (-4407.936) [...7 remote chains...] -- 4:18:26
      186250000 -- (-4415.254) [...7 remote chains...] -- 4:17:30
      186300000 -- (-4431.753) [...7 remote chains...] -- 4:16:33
      186350000 -- (-4424.421) [...7 remote chains...] -- 4:15:37
      186400000 -- (-4401.669) [...7 remote chains...] -- 4:14:41
      186450000 -- (-4433.420) [...7 remote chains...] -- 4:13:44
      186500000 -- (-4393.829) [...7 remote chains...] -- 4:12:48

      Average standard deviation of split frequencies: 0.003079

      186550000 -- (-4428.504) [...7 remote chains...] -- 4:11:52
      186600000 -- (-4435.778) [...7 remote chains...] -- 4:10:55
      186650000 -- (-4401.766) [...7 remote chains...] -- 4:09:59
      186700000 -- [-4394.755] [...7 remote chains...] -- 4:09:03
      186750000 -- (-4463.816) [...7 remote chains...] -- 4:08:06
      186800000 -- (-4476.683) [...7 remote chains...] -- 4:07:10
      186850000 -- (-4406.722) [...7 remote chains...] -- 4:06:14
      186900000 -- (-4436.607) [...7 remote chains...] -- 4:05:17
      186950000 -- (-4404.980) [...7 remote chains...] -- 4:04:21
      187000000 -- (-4444.657) [...7 remote chains...] -- 4:03:25

      Average standard deviation of split frequencies: 0.003040

      187050000 -- (-4437.581) [...7 remote chains...] -- 4:02:28
      187100000 -- (-4407.932) [...7 remote chains...] -- 4:01:32
      187150000 -- (-4430.471) [...7 remote chains...] -- 4:00:36
      187200000 -- (-4401.756) [...7 remote chains...] -- 3:59:39
      187250000 -- (-4409.597) [...7 remote chains...] -- 3:58:43
      187300000 -- (-4414.597) [...7 remote chains...] -- 3:57:47
      187350000 -- (-4437.771) [...7 remote chains...] -- 3:56:50
      187400000 -- (-4416.275) [...7 remote chains...] -- 3:55:54
      187450000 -- (-4417.988) [...7 remote chains...] -- 3:54:58
      187500000 -- (-4473.442) [...7 remote chains...] -- 3:54:01

      Average standard deviation of split frequencies: 0.003030

      187550000 -- (-4441.081) [...7 remote chains...] -- 3:53:05
      187600000 -- (-4414.974) [...7 remote chains...] -- 3:52:09
      187650000 -- (-4447.140) [...7 remote chains...] -- 3:51:12
      187700000 -- (-4423.421) [...7 remote chains...] -- 3:50:16
      187750000 -- (-4445.819) [...7 remote chains...] -- 3:49:20
      187800000 -- (-4420.974) [...7 remote chains...] -- 3:48:23
      187850000 -- (-4380.911) [...7 remote chains...] -- 3:47:27
      187900000 -- (-4393.388) [...7 remote chains...] -- 3:46:31
      187950000 -- (-4384.763) [...7 remote chains...] -- 3:45:34
      188000000 -- (-4436.658) [...7 remote chains...] -- 3:44:38

      Average standard deviation of split frequencies: 0.003034

      188050000 -- (-4411.681) [...7 remote chains...] -- 3:43:42
      188100000 -- (-4427.599) [...7 remote chains...] -- 3:42:46
      188150000 -- (-4445.653) [...7 remote chains...] -- 3:41:49
      188200000 -- (-4408.995) [...7 remote chains...] -- 3:40:53
      188250000 -- (-4404.967) [...7 remote chains...] -- 3:39:57
      188300000 -- (-4405.132) [...7 remote chains...] -- 3:39:00
      188350000 -- (-4414.631) [...7 remote chains...] -- 3:38:04
      188400000 -- (-4395.358) [...7 remote chains...] -- 3:37:08
      188450000 -- (-4394.432) [...7 remote chains...] -- 3:36:11
      188500000 -- (-4384.949) [...7 remote chains...] -- 3:35:15

      Average standard deviation of split frequencies: 0.003120

      188550000 -- (-4433.486) [...7 remote chains...] -- 3:34:19
      188600000 -- (-4402.044) [...7 remote chains...] -- 3:33:22
      188650000 -- (-4439.994) [...7 remote chains...] -- 3:32:26
      188700000 -- [-4379.557] [...7 remote chains...] -- 3:31:30
      188750000 -- [-4393.522] [...7 remote chains...] -- 3:30:34
      188800000 -- [-4376.696] [...7 remote chains...] -- 3:29:37
      188850000 -- [-4376.685] [...7 remote chains...] -- 3:28:41
      188900000 -- [-4378.234] [...7 remote chains...] -- 3:27:45
      188950000 -- (-4398.954) [...7 remote chains...] -- 3:26:48
      189000000 -- (-4415.985) [...7 remote chains...] -- 3:25:52

      Average standard deviation of split frequencies: 0.003108

      189050000 -- (-4421.151) [...7 remote chains...] -- 3:24:56
      189100000 -- (-4421.283) [...7 remote chains...] -- 3:24:00
      189150000 -- (-4418.014) [...7 remote chains...] -- 3:23:03
      189200000 -- (-4412.258) [...7 remote chains...] -- 3:22:07
      189250000 -- (-4440.033) [...7 remote chains...] -- 3:21:11
      189300000 -- (-4432.903) [...7 remote chains...] -- 3:20:14
      189350000 -- (-4432.474) [...7 remote chains...] -- 3:19:18
      189400000 -- (-4403.571) [...7 remote chains...] -- 3:18:22
      189450000 -- (-4417.928) [...7 remote chains...] -- 3:17:26
      189500000 -- (-4388.301) [...7 remote chains...] -- 3:16:29

      Average standard deviation of split frequencies: 0.003087

      189550000 -- (-4386.543) [...7 remote chains...] -- 3:15:33
      189600000 -- (-4389.491) [...7 remote chains...] -- 3:14:37
      189650000 -- (-4412.360) [...7 remote chains...] -- 3:13:41
      189700000 -- (-4424.456) [...7 remote chains...] -- 3:12:44
      189750000 -- (-4405.853) [...7 remote chains...] -- 3:11:48
      189800000 -- (-4427.551) [...7 remote chains...] -- 3:10:52
      189850000 -- (-4411.406) [...7 remote chains...] -- 3:09:55
      189900000 -- (-4426.916) [...7 remote chains...] -- 3:08:59
      189950000 -- (-4449.769) [...7 remote chains...] -- 3:08:03
      190000000 -- (-4432.889) [...7 remote chains...] -- 3:07:07

      Average standard deviation of split frequencies: 0.003069

      190050000 -- (-4446.702) [...7 remote chains...] -- 3:06:10
      190100000 -- (-4419.116) [...7 remote chains...] -- 3:05:14
      190150000 -- (-4448.963) [...7 remote chains...] -- 3:04:18
      190200000 -- (-4447.120) [...7 remote chains...] -- 3:03:22
      190250000 -- (-4443.736) [...7 remote chains...] -- 3:02:25
      190300000 -- (-4438.817) [...7 remote chains...] -- 3:01:29
      190350000 -- (-4403.551) [...7 remote chains...] -- 3:00:33
      190400000 -- (-4427.689) [...7 remote chains...] -- 2:59:37
      190450000 -- [-4395.042] [...7 remote chains...] -- 2:58:40
      190500000 -- (-4414.144) [...7 remote chains...] -- 2:57:44

      Average standard deviation of split frequencies: 0.002996

      190550000 -- (-4412.217) [...7 remote chains...] -- 2:56:48
      190600000 -- (-4423.142) [...7 remote chains...] -- 2:55:52
      190650000 -- (-4426.506) [...7 remote chains...] -- 2:54:55
      190700000 -- (-4403.023) [...7 remote chains...] -- 2:53:59
      190750000 -- (-4429.429) [...7 remote chains...] -- 2:53:03
      190800000 -- (-4386.321) [...7 remote chains...] -- 2:52:07
      190850000 -- (-4436.202) [...7 remote chains...] -- 2:51:10
      190900000 -- (-4424.061) [...7 remote chains...] -- 2:50:14
      190950000 -- (-4435.063) [...7 remote chains...] -- 2:49:18
      191000000 -- (-4430.043) [...7 remote chains...] -- 2:48:22

      Average standard deviation of split frequencies: 0.002985

      191050000 -- (-4436.995) [...7 remote chains...] -- 2:47:26
      191100000 -- (-4426.403) [...7 remote chains...] -- 2:46:29
      191150000 -- [-4438.275] [...7 remote chains...] -- 2:45:33
      191200000 -- (-4417.388) [...7 remote chains...] -- 2:44:37
      191250000 -- [-4389.848] [...7 remote chains...] -- 2:43:41
      191300000 -- (-4414.405) [...7 remote chains...] -- 2:42:44
      191350000 -- (-4424.309) [...7 remote chains...] -- 2:41:48
      191400000 -- (-4457.987) [...7 remote chains...] -- 2:40:52
      191450000 -- (-4418.716) [...7 remote chains...] -- 2:39:56
      191500000 -- (-4421.507) [...7 remote chains...] -- 2:39:00

      Average standard deviation of split frequencies: 0.002947

      191550000 -- (-4432.445) [...7 remote chains...] -- 2:38:03
      191600000 -- (-4416.786) [...7 remote chains...] -- 2:37:07
      191650000 -- (-4419.543) [...7 remote chains...] -- 2:36:11
      191700000 -- (-4426.606) [...7 remote chains...] -- 2:35:15
      191750000 -- (-4428.356) [...7 remote chains...] -- 2:34:18
      191800000 -- (-4410.771) [...7 remote chains...] -- 2:33:22
      191850000 -- (-4404.828) [...7 remote chains...] -- 2:32:26
      191900000 -- (-4408.434) [...7 remote chains...] -- 2:31:30
      191950000 -- (-4436.534) [...7 remote chains...] -- 2:30:34
      192000000 -- (-4417.113) [...7 remote chains...] -- 2:29:37

      Average standard deviation of split frequencies: 0.002913

      192050000 -- (-4410.559) [...7 remote chains...] -- 2:28:41
      192100000 -- (-4420.518) [...7 remote chains...] -- 2:27:45
      192150000 -- (-4447.196) [...7 remote chains...] -- 2:26:49
      192200000 -- (-4411.501) [...7 remote chains...] -- 2:25:53
      192250000 -- (-4418.532) [...7 remote chains...] -- 2:24:56
      192300000 -- (-4403.206) [...7 remote chains...] -- 2:24:00
      192350000 -- (-4383.749) [...7 remote chains...] -- 2:23:04
      192400000 -- (-4424.622) [...7 remote chains...] -- 2:22:08
      192450000 -- [-4381.018] [...7 remote chains...] -- 2:21:12
      192500000 -- (-4413.905) [...7 remote chains...] -- 2:20:15

      Average standard deviation of split frequencies: 0.002940

      192550000 -- (-4467.162) [...7 remote chains...] -- 2:19:19
      192600000 -- (-4435.276) [...7 remote chains...] -- 2:18:23
      192650000 -- (-4414.254) [...7 remote chains...] -- 2:17:27
      192700000 -- (-4434.488) [...7 remote chains...] -- 2:16:31
      192750000 -- [-4405.165] [...7 remote chains...] -- 2:15:34
      192800000 -- (-4433.046) [...7 remote chains...] -- 2:14:38
      192850000 -- (-4408.415) [...7 remote chains...] -- 2:13:42
      192900000 -- (-4411.803) [...7 remote chains...] -- 2:12:46
      192950000 -- (-4410.569) [...7 remote chains...] -- 2:11:50
      193000000 -- (-4403.884) [...7 remote chains...] -- 2:10:54

      Average standard deviation of split frequencies: 0.002901

      193050000 -- [-4367.814] [...7 remote chains...] -- 2:09:57
      193100000 -- (-4375.981) [...7 remote chains...] -- 2:09:01
      193150000 -- [-4370.033] [...7 remote chains...] -- 2:08:05
      193200000 -- (-4414.072) [...7 remote chains...] -- 2:07:09
      193250000 -- (-4418.495) [...7 remote chains...] -- 2:06:13
      193300000 -- (-4397.068) [...7 remote chains...] -- 2:05:16
      193350000 -- [-4403.111] [...7 remote chains...] -- 2:04:20
      193400000 -- [-4381.419] [...7 remote chains...] -- 2:03:24
      193450000 -- [-4381.079] [...7 remote chains...] -- 2:02:28
      193500000 -- (-4429.864) [...7 remote chains...] -- 2:01:32

      Average standard deviation of split frequencies: 0.002796

      193550000 -- (-4412.450) [...7 remote chains...] -- 2:00:36
      193600000 -- (-4443.977) [...7 remote chains...] -- 1:59:39
      193650000 -- (-4389.554) [...7 remote chains...] -- 1:58:43
      193700000 -- (-4433.190) [...7 remote chains...] -- 1:57:47
      193750000 -- (-4431.527) [...7 remote chains...] -- 1:56:51
      193800000 -- (-4438.063) [...7 remote chains...] -- 1:55:55
      193850000 -- (-4478.015) [...7 remote chains...] -- 1:54:59
      193900000 -- (-4433.100) [...7 remote chains...] -- 1:54:02
      193950000 -- (-4424.554) [...7 remote chains...] -- 1:53:06
      194000000 -- (-4416.059) [...7 remote chains...] -- 1:52:10

      Average standard deviation of split frequencies: 0.002733

      194050000 -- (-4411.144) [...7 remote chains...] -- 1:51:14
      194100000 -- (-4399.786) [...7 remote chains...] -- 1:50:18
      194150000 -- [-4405.057] [...7 remote chains...] -- 1:49:22
      194200000 -- (-4438.540) [...7 remote chains...] -- 1:48:25
      194250000 -- (-4416.929) [...7 remote chains...] -- 1:47:29
      194300000 -- (-4423.503) [...7 remote chains...] -- 1:46:33
      194350000 -- (-4423.242) [...7 remote chains...] -- 1:45:37
      194400000 -- (-4429.625) [...7 remote chains...] -- 1:44:41
      194450000 -- (-4413.438) [...7 remote chains...] -- 1:43:45
      194500000 -- (-4428.104) [...7 remote chains...] -- 1:42:49

      Average standard deviation of split frequencies: 0.002661

      194550000 -- (-4420.843) [...7 remote chains...] -- 1:41:52
      194600000 -- (-4444.214) [...7 remote chains...] -- 1:40:56
      194650000 -- (-4429.412) [...7 remote chains...] -- 1:40:00
      194700000 -- (-4441.092) [...7 remote chains...] -- 1:39:04
      194750000 -- (-4413.780) [...7 remote chains...] -- 1:38:08
      194800000 -- [-4449.805] [...7 remote chains...] -- 1:37:12
      194850000 -- (-4430.639) [...7 remote chains...] -- 1:36:16
      194900000 -- (-4424.919) [...7 remote chains...] -- 1:35:20
      194950000 -- (-4412.241) [...7 remote chains...] -- 1:34:23
      195000000 -- [-4418.088] [...7 remote chains...] -- 1:33:27

      Average standard deviation of split frequencies: 0.002572

      195050000 -- [-4420.854] [...7 remote chains...] -- 1:32:31
      195100000 -- [-4402.789] [...7 remote chains...] -- 1:31:35
      195150000 -- [-4404.266] [...7 remote chains...] -- 1:30:39
      195200000 -- [-4380.479] [...7 remote chains...] -- 1:29:43
      195250000 -- [-4378.582] [...7 remote chains...] -- 1:28:47
      195300000 -- [-4414.190] [...7 remote chains...] -- 1:27:50
      195350000 -- (-4407.677) [...7 remote chains...] -- 1:26:54
      195400000 -- [-4397.892] [...7 remote chains...] -- 1:25:58
      195450000 -- [-4393.466] [...7 remote chains...] -- 1:25:02
      195500000 -- (-4415.145) [...7 remote chains...] -- 1:24:06

      Average standard deviation of split frequencies: 0.002487

      195550000 -- [-4386.099] [...7 remote chains...] -- 1:23:10
      195600000 -- [-4412.442] [...7 remote chains...] -- 1:22:14
      195650000 -- [-4401.144] [...7 remote chains...] -- 1:21:18
      195700000 -- (-4384.024) [...7 remote chains...] -- 1:20:21
      195750000 -- (-4436.089) [...7 remote chains...] -- 1:19:25
      195800000 -- (-4456.080) [...7 remote chains...] -- 1:18:29
      195850000 -- (-4448.630) [...7 remote chains...] -- 1:17:33
      195900000 -- (-4423.444) [...7 remote chains...] -- 1:16:37
      195950000 -- (-4455.708) [...7 remote chains...] -- 1:15:41
      196000000 -- (-4443.174) [...7 remote chains...] -- 1:14:45

      Average standard deviation of split frequencies: 0.002431

      196050000 -- (-4417.461) [...7 remote chains...] -- 1:13:49
      196100000 -- (-4408.964) [...7 remote chains...] -- 1:12:53
      196150000 -- (-4387.620) [...7 remote chains...] -- 1:11:56
      196200000 -- [-4386.746] [...7 remote chains...] -- 1:11:00
      196250000 -- (-4416.009) [...7 remote chains...] -- 1:10:04
      196300000 -- [-4409.439] [...7 remote chains...] -- 1:09:08
      196350000 -- [-4374.217] [...7 remote chains...] -- 1:08:12
      196400000 -- (-4391.562) [...7 remote chains...] -- 1:07:16
      196450000 -- [-4383.787] [...7 remote chains...] -- 1:06:20
      196500000 -- [-4390.423] [...7 remote chains...] -- 1:05:24

      Average standard deviation of split frequencies: 0.002418

      196550000 -- (-4416.718) [...7 remote chains...] -- 1:04:28
      196600000 -- (-4388.580) [...7 remote chains...] -- 1:03:32
      196650000 -- (-4403.014) [...7 remote chains...] -- 1:02:35
      196700000 -- (-4446.820) [...7 remote chains...] -- 1:01:39
      196750000 -- (-4439.686) [...7 remote chains...] -- 1:00:43
      196800000 -- (-4430.838) [...7 remote chains...] -- 0:59:47
      196850000 -- (-4406.996) [...7 remote chains...] -- 0:58:51
      196900000 -- (-4437.169) [...7 remote chains...] -- 0:57:55
      196950000 -- (-4454.204) [...7 remote chains...] -- 0:56:59
      197000000 -- (-4412.194) [...7 remote chains...] -- 0:56:03

      Average standard deviation of split frequencies: 0.002412

      197050000 -- (-4441.629) [...7 remote chains...] -- 0:55:07
      197100000 -- (-4411.472) [...7 remote chains...] -- 0:54:11
      197150000 -- (-4385.707) [...7 remote chains...] -- 0:53:15
      197200000 -- (-4433.019) [...7 remote chains...] -- 0:52:18
      197250000 -- (-4416.367) [...7 remote chains...] -- 0:51:22
      197300000 -- (-4409.865) [...7 remote chains...] -- 0:50:26
      197350000 -- (-4398.669) [...7 remote chains...] -- 0:49:30
      197400000 -- (-4428.655) [...7 remote chains...] -- 0:48:34
      197450000 -- (-4413.571) [...7 remote chains...] -- 0:47:38
      197500000 -- (-4416.719) [...7 remote chains...] -- 0:46:42

      Average standard deviation of split frequencies: 0.002454

      197550000 -- (-4381.099) [...7 remote chains...] -- 0:45:46
      197600000 -- (-4426.740) [...7 remote chains...] -- 0:44:50
      197650000 -- (-4427.148) [...7 remote chains...] -- 0:43:54
      197700000 -- (-4423.263) [...7 remote chains...] -- 0:42:58
      197750000 -- (-4429.917) [...7 remote chains...] -- 0:42:02
      197800000 -- (-4435.338) [...7 remote chains...] -- 0:41:06
      197850000 -- (-4405.777) [...7 remote chains...] -- 0:40:09
      197900000 -- (-4402.937) [...7 remote chains...] -- 0:39:13
      197950000 -- (-4403.677) [...7 remote chains...] -- 0:38:17
      198000000 -- (-4418.290) [...7 remote chains...] -- 0:37:21

      Average standard deviation of split frequencies: 0.002477

      198050000 -- (-4400.423) [...7 remote chains...] -- 0:36:25
      198100000 -- (-4406.734) [...7 remote chains...] -- 0:35:29
      198150000 -- (-4400.946) [...7 remote chains...] -- 0:34:33
      198200000 -- [-4371.602] [...7 remote chains...] -- 0:33:37
      198250000 -- (-4395.415) [...7 remote chains...] -- 0:32:41
      198300000 -- (-4418.750) [...7 remote chains...] -- 0:31:45
      198350000 -- (-4415.391) [...7 remote chains...] -- 0:30:49
      198400000 -- (-4431.074) [...7 remote chains...] -- 0:29:53
      198450000 -- (-4400.949) [...7 remote chains...] -- 0:28:57
      198500000 -- (-4417.329) [...7 remote chains...] -- 0:28:01

      Average standard deviation of split frequencies: 0.002510

      198550000 -- (-4439.341) [...7 remote chains...] -- 0:27:05
      198600000 -- (-4409.760) [...7 remote chains...] -- 0:26:09
      198650000 -- (-4391.209) [...7 remote chains...] -- 0:25:13
      198700000 -- (-4407.744) [...7 remote chains...] -- 0:24:16
      198750000 -- (-4411.875) [...7 remote chains...] -- 0:23:20
      198800000 -- (-4408.288) [...7 remote chains...] -- 0:22:24
      198850000 -- (-4427.428) [...7 remote chains...] -- 0:21:28
      198900000 -- (-4411.466) [...7 remote chains...] -- 0:20:32
      198950000 -- [-4396.844] [...7 remote chains...] -- 0:19:36
      199000000 -- (-4412.181) [...7 remote chains...] -- 0:18:40

      Average standard deviation of split frequencies: 0.002527

      199050000 -- (-4412.287) [...7 remote chains...] -- 0:17:44
      199100000 -- (-4437.415) [...7 remote chains...] -- 0:16:48
      199150000 -- (-4448.175) [...7 remote chains...] -- 0:15:52
      199200000 -- (-4475.455) [...7 remote chains...] -- 0:14:56
      199250000 -- (-4402.502) [...7 remote chains...] -- 0:14:00
      199300000 -- (-4388.160) [...7 remote chains...] -- 0:13:04
      199350000 -- (-4409.107) [...7 remote chains...] -- 0:12:08
      199400000 -- (-4415.148) [...7 remote chains...] -- 0:11:12
      199450000 -- (-4393.195) [...7 remote chains...] -- 0:10:16
      199500000 -- [-4400.506] [...7 remote chains...] -- 0:09:20

      Average standard deviation of split frequencies: 0.002460

      199550000 -- (-4396.376) [...7 remote chains...] -- 0:08:24
      199600000 -- [-4387.663] [...7 remote chains...] -- 0:07:28
      199650000 -- (-4395.870) [...7 remote chains...] -- 0:06:32
      199700000 -- (-4395.575) [...7 remote chains...] -- 0:05:36
      199750000 -- (-4418.376) [...7 remote chains...] -- 0:04:40
      199800000 -- (-4393.922) [...7 remote chains...] -- 0:03:44
      199850000 -- [-4388.627] [...7 remote chains...] -- 0:02:48
      199900000 -- (-4409.333) [...7 remote chains...] -- 0:01:52
      199950000 -- [-4395.847] [...7 remote chains...] -- 0:00:56
      200000000 -- [-4394.221] [...7 remote chains...] -- 0:00:00

      Average standard deviation of split frequencies: 0.002427

      Analysis completed in 62 hours 14 mins 57 seconds
      Analysis used 214511.61 seconds of CPU time on processor 0
      Likelihood of best state for "cold" chain of run 1 was -4326.72
      Likelihood of best state for "cold" chain of run 2 was -4340.93

      Acceptance rates for the moves in the "cold" chain of run 1:
         With prob.   (last 1000)   chain accepted proposals by move
            25.7 %     ( 26 %)     Multiplier(Alpha{all})
             9.2 %     (  9 %)     ExtSPRClock(Tau{all},V{all})
            32.9 %     ( 37 %)     NNIClock(Tau{all},V{all})
             5.9 %     (  7 %)     ParsSPRClock(Tau{all},V{all})
             8.2 %     (  9 %)     AddBranch(V{all})
             8.1 %     (  8 %)     DelBranch(V{all})
            64.3 %     ( 66 %)     NodesliderClock(V{all})
            24.9 %     ( 33 %)     TreeStretch(V{all})
            26.2 %     ( 26 %)     Multiplier(Net_speciation{all})
            24.8 %     ( 32 %)     Slider(Relative_extinction{all})
            27.2 %     ( 24 %)     Slider(Relative_fossilization{all})
            27.6 %     ( 24 %)     Multiplier(IGRvar{1})
            27.0 %     ( 27 %)     Multiplier(IGRvar{2})
            24.6 %     ( 27 %)     Multiplier(IgrBrlens{1})
            25.1 %     ( 25 %)     Multiplier(IgrBrlens{2})
            25.1 %     ( 24 %)     Multiplier(Clockrate{all})

      Acceptance rates for the moves in the "cold" chain of run 2:
         With prob.   (last 1000)   chain accepted proposals by move
            25.7 %     ( 25 %)     Multiplier(Alpha{all})
             8.4 %     (  8 %)     ExtSPRClock(Tau{all},V{all})
            31.7 %     ( 34 %)     NNIClock(Tau{all},V{all})
             5.4 %     (  5 %)     ParsSPRClock(Tau{all},V{all})
             8.7 %     (  8 %)     AddBranch(V{all})
             8.6 %     (  8 %)     DelBranch(V{all})
            63.9 %     ( 63 %)     NodesliderClock(V{all})
            24.8 %     ( 30 %)     TreeStretch(V{all})
            26.3 %     ( 26 %)     Multiplier(Net_speciation{all})
            24.9 %     ( 17 %)     Slider(Relative_extinction{all})
            25.3 %     ( 24 %)     Slider(Relative_fossilization{all})
            27.3 %     ( 24 %)     Multiplier(IGRvar{1})
            27.1 %     ( 26 %)     Multiplier(IGRvar{2})
            25.6 %     ( 23 %)     Multiplier(IgrBrlens{1})
            25.0 %     ( 28 %)     Multiplier(IgrBrlens{2})
            25.1 %     ( 24 %)     Multiplier(Clockrate{all})

      Chain swap information for run 1:

                     1         2         3         4 
           ------------------------------------------
         1 |                0.12      0.01      0.00 
         2 |  33339025                0.21      0.02 
         3 |  33338572  33330952                0.25 
         4 |  33334009  33322835  33334607           

      Chain swap information for run 2:

                     1         2         3         4 
           ------------------------------------------
         1 |                0.14      0.01      0.00 
         2 |  33335489                0.21      0.02 
         3 |  33332898  33325734                0.25 
         4 |  33337471  33333282  33335126           

      Upper diagonal: Proportion of successful state exchanges between chains
      Lower diagonal: Number of attempted state exchanges between chains

      Chain information:

        ID -- Heat 
       -----------
         1 -- 1.00  (cold chain)
         2 -- 0.93 
         3 -- 0.86 
         4 -- 0.81 

      Heat = 1 / (1 + T * (ID - 1))
         (where T = 0.08 is the temperature and ID is the chain number)

      Summarizing trees in files "Cui_2021_strict.run1.t" and "Cui_2021_strict.run2.t"
      Using relative burnin ('relburnin=yes'), discarding the first 25 % of sampled trees
      Writing statistics to files Cui_2021_strict.<parts|tstat|vstat|trprobs|con>
      Examining first file ...
      Found one tree block in file "Cui_2021_strict.run1.t" with 10001 trees in last block
      Expecting the same number of trees in the last tree block of all files

      Tree reading status:

      0      10      20      30      40      50      60      70      80      90     100
      v-------v-------v-------v-------v-------v-------v-------v-------v-------v-------v
      *********************************************************************************

      Read a total of 20002 trees in 2 files (sampling 15002 of them)
         (Each file contained 10001 trees of which 7501 were sampled)
                                                                                   
      General explanation:                                                          
                                                                                   
      In an unrooted tree, a taxon bipartition (split) is specified by removing a   
      branch, thereby dividing the species into those to the left and those to the  
      right of the branch. Here, taxa to one side of the removed branch are denoted 
      '.' and those to the other side are denoted '*'. Specifically, the '.' symbol 
      is used for the taxa on the same side as the outgroup.                        
                                                                                   
      In a rooted or clock tree, the tree is rooted using the model and not by      
      reference to an outgroup. Each bipartition therefore corresponds to a clade,  
      that is, a group that includes all the descendants of a particular branch in  
      the tree.  Taxa that are included in each clade are denoted using '*', and    
      taxa that are not included are denoted using the '.' symbol.                  
                                                                                   
      The output first includes a key to all the bipartitions with frequency larger 
      or equal to (Minpartfreq) in at least one run. Minpartfreq is a parameter to  
      sumt command and currently it is set to 0.10.  This is followed by a table  
      with statistics for the informative bipartitions (those including at least    
      two taxa), sorted from highest to lowest probability. For each bipartition,   
      the table gives the number of times the partition or split was observed in all
      runs (#obs) and the posterior probability of the bipartition (Probab.), which 
      is the same as the split frequency. If several runs are summarized, this is   
      followed by the minimum split frequency (Min(s)), the maximum frequency       
      (Max(s)), and the standard deviation of frequencies (Stddev(s)) across runs.  
      The latter value should approach 0 for all bipartitions as MCMC runs converge.
                                                                                   
      This is followed by a table summarizing branch lengths, node heights (if a    
      clock model was used) and relaxed clock parameters (if a relaxed clock model  
      was used). The mean, variance, and 95 % credible interval are given for each 
      of these parameters. If several runs are summarized, the potential scale      
      reduction factor (PSRF) is also given; it should approach 1 as runs converge. 
      Node heights will take calibration points into account, if such points were   
      used in the analysis.                                                         
                                                                                    
      Note that Stddev may be unreliable if the partition is not present in all     
      runs (the last column indicates the number of runs that sampled the partition 
      if more than one run is summarized). The PSRF is not calculated at all if     
      the partition is not present in all runs.The PSRF is also sensitive to small  
      sample sizes and it should only be considered a rough guide to convergence    
      since some of the assumptions allowing one to interpret it as a true potential
      scale reduction factor are violated in MrBayes.                               
                                                                                    
      List of taxa in bipartitions:                                                 
                                                                                   
         1 -- Guiyu_oneris
         2 -- Adololopas_moyasmithae
         3 -- Adelargo_schultzei
         4 -- Amadeodipterus_kencampbelli
         5 -- Andreyevichthys_epitomus
         6 -- Archaeonectes_pertusus
         7 -- Asthenorhynchus_meemannae
         8 -- Barwickia_downunda
         9 -- Chirodipterus_australis
        10 -- Chirodipterus_onawayensis
        11 -- Dipterus_valenciennesi
        12 -- Chirodipterus_wildungensis
        13 -- Chirodipterus_liangchengi
        14 -- Dipnorhynchus_cathlesae
        15 -- Dipnorhynchus_sussmilchi
        16 -- Dipnorhynchus_kiandrensis
        17 -- Dipnorhynchus_kurikae
        18 -- Eoctenodus_microsoma
        19 -- Fleurantia_denticulata
        20 -- Gogodipterus_paddyensis
        21 -- Griphognathus_minutidens
        22 -- Griphognathus_sculpta
        23 -- Griphognathus_whitei
        24 -- Grossipterus_crassus
        25 -- Holodipterus_elderae
        26 -- Holodipterus_gogoensis
        27 -- Howidipterus_donnae
        28 -- Ichnomylax_kurnai
        29 -- Iowadipterus_halli
        30 -- Jarvikia_arctica
        31 -- Jessenia_concentrica
        32 -- Melanognathus_canadensis
        33 -- Nielsenia_nordica
        34 -- Oervigia_nordica
        35 -- Orlovichthys_limnatis
        36 -- Palaeodaphus_insignis
        37 -- Pentlandia_macroptera
        38 -- Phaneropleuron_andersoni
        39 -- Pillararhynchus_longi
        40 -- Robinsondipterus_longi
        41 -- Scaumenacia_curta
        42 -- Soederberghia_groenlandica
        43 -- Sorbitorhynchus_deleaskitus
        44 -- Speonesydrion_iani
        45 -- Stomiahykus_thlaodus
        46 -- Tarachomylax_oepiki
        47 -- Uranolophus_wyomingensis
        48 -- Conchopoma_gadiforme
        49 -- Delatitia_breviceps
        50 -- Uronemus_splendens
        51 -- Gnathorhiza_serrata
        52 -- Megapleuron_zangerli
        53 -- Palaeophichthys_parvulus
        54 -- Parasagenodus_sibiricus
        55 -- Sagenodus_inaequalis
        56 -- Straitonia_waterstoni
        57 -- Tranodis_castrensis
        58 -- Ctenodus
        59 -- Xylognathus_macrustenus
        60 -- Limanichthys_fraseri
        61 -- Apatorhynchus_opistheretmus
        62 -- Erikia_jarviki
        63 -- Dipnotuberculus_gnathodus
        64 -- Cathlorhynchus_trismodipterus
        65 -- Harajicadipterus_youngi
        66 -- Xeradipterus_hatcheri
        67 -- Rhinodipterus_ulrichi
        68 -- Rhinodipterus_kimberleyensis
        69 -- Rhinodipterus_secans
        70 -- Westollrhynchus_lehmanni
        71 -- Rhynchodipterus_elginensis
        72 -- Persephonichthys
        73 -- Celsiodon
        74 -- Sinodipterus_beibei
        75 -- Porolepis
        76 -- Durialepis
        77 -- Glyptolepis
        78 -- Holoptychius
        79 -- Laccognathus
        80 -- Nasogaluakus_chorni
        81 -- Quebecius_quebecensis
        82 -- Psarolepis
        83 -- Youngolepis
        84 -- Powichthys
        85 -- Diabolepis_speratus
        86 -- Meemannia
        87 -- Raynerius_splendens
        88 -- Cheirolepis

      Key to taxon bipartitions (saved to file "Cui_2021_strict.parts"):

       ID -- Partition
      --------------------------------------------------------------------------------
        0 -- ***********************************************************************
        1 -- *......................................................................
        2 -- .*.....................................................................
        3 -- ..*....................................................................
        4 -- ...*...................................................................
        5 -- ....*..................................................................
        6 -- .....*.................................................................
        7 -- ......*................................................................
        8 -- .......*...............................................................
        9 -- ........*..............................................................
       10 -- .........*.............................................................
       11 -- ..........*............................................................
       12 -- ...........*...........................................................
       13 -- ............*..........................................................
       14 -- .............*.........................................................
       15 -- ..............*........................................................
       16 -- ...............*.......................................................
       17 -- ................*......................................................
       18 -- .................*.....................................................
       19 -- ..................*....................................................
       20 -- ...................*...................................................
       21 -- ....................*..................................................
       22 -- .....................*.................................................
       23 -- ......................*................................................
       24 -- .......................*...............................................
       25 -- ........................*..............................................
       26 -- .........................*.............................................
       27 -- ..........................*............................................
       28 -- ...........................*...........................................
       29 -- ............................*..........................................
       30 -- .............................*.........................................
       31 -- ..............................*........................................
       32 -- ...............................*.......................................
       33 -- ................................*......................................
       34 -- .................................*.....................................
       35 -- ..................................*....................................
       36 -- ...................................*...................................
       37 -- ....................................*..................................
       38 -- .....................................*.................................
       39 -- ......................................*................................
       40 -- .......................................*...............................
       41 -- ........................................*..............................
       42 -- .........................................*.............................
       43 -- ..........................................*............................
       44 -- ...........................................*...........................
       45 -- ............................................*..........................
       46 -- .............................................*.........................
       47 -- ..............................................*........................
       48 -- ...............................................*.......................
       49 -- ................................................*......................
       50 -- .................................................*.....................
       51 -- ..................................................*....................
       52 -- ...................................................*...................
       53 -- ....................................................*..................
       54 -- .....................................................*.................
       55 -- ......................................................*................
       56 -- .......................................................*...............
       57 -- ........................................................*..............
       58 -- .........................................................*.............
       59 -- ..........................................................*............
       60 -- ...........................................................*...........
       61 -- ............................................................*..........
       62 -- .............................................................*.........
       63 -- ..............................................................*........
       64 -- ...............................................................*.......
       65 -- ................................................................*......
       66 -- .................................................................*.....
       67 -- ..................................................................*....
       68 -- ...................................................................*...
       69 -- ....................................................................*..
       70 -- .....................................................................*.
       71 -- ......................................................................*
       72 -- .......................................................................
       73 -- .......................................................................
       74 -- .......................................................................
       75 -- .......................................................................
       76 -- .......................................................................
       77 -- .......................................................................
       78 -- .......................................................................
       79 -- .......................................................................
       80 -- .......................................................................
       81 -- .......................................................................
       82 -- .......................................................................
       83 -- .......................................................................
       84 -- .......................................................................
       85 -- .......................................................................
       86 -- .......................................................................
       87 -- .......................................................................
       88 -- .......................................................................
       89 -- ...................................................*..*...*............
       90 -- ..................................*................................*...
       91 -- ..*.*..*.........**....*..*..*..*...*...*......**************..........
       92 -- .**.*.***.***....**********.***************....**************...*****.*
       93 -- ......*..................*.............*.........................*.....
       94 -- .......................................................................
       95 -- ..................*.........................................*..........
       96 -- ...............................................*..*********............
       97 -- .*************.************.***************.**.**************...*****.*
       98 -- ..................................*...............................**...
       99 -- .......................................................................
      100 -- .......................................................................
      101 -- ...................................................*......*............
      102 -- ...............................................*..*.**...*.............
      103 -- ...............................................*.**********............
      104 -- .......*..................*............................................
      105 -- .....................................*.................................
      106 -- .....................**.*..............................................
      107 -- ..*.*..*.........**....*..*..*..*.......*......************.*..........
      108 -- ..*.*............*.....*.....*..*..............************............
      109 -- .....*...*...*.**......................................................
      110 -- ..*.*..................*.....*..*......................................
      111 -- .......................................................................
      112 -- .......................................................................
      113 -- .......................................................................
      114 -- .......................................................................
      115 -- .......................................................................
      116 -- .......................*........*......................................
      117 -- .......................................................................
      118 -- ....................................................*..................
      119 -- .**********************************************************************
      120 -- ..................................*...............................***..
      121 -- .................*.............................************............
      122 -- .**********************************************************************
      123 -- .**********************************************************************
      124 -- .**********************************************************************
      125 -- .**********************************************************************
      126 -- ..................*.....................*...................*..........
      127 -- ...............................................*..*.**.***.............
      128 -- ....................***.*..............................................
      129 -- .....*...*.............................................................
      130 -- .****.***.***....**********.***************.**.**************...*****.*
      131 -- ......*..................*.......................................*.....
      132 -- .*************.************.******************.**************...*******
      133 -- ..*.*............**....*.....*..*.......*......************.*..........
      134 -- ...........................................*.........................*.
      135 -- .....................**................................................
      136 -- ..*..........................*.........................................
      137 -- ......*..................*.............................................
      138 -- ...............................................*.....*.................
      139 -- ...............................................*..*.**.................
      140 -- .**********************************************************************
      141 -- .****.***.***....**********.***************....**************...*****.*
      142 -- .****.***.***....**********.***************.*..**************...*****.*
      143 -- ..................................................*.*..................
      144 -- .......................................................**..............
      145 -- .........................................*............................*
      146 -- ....................***.*................*............................*
      147 -- ...............................................************............
      148 -- ......*.............***.**.............*.*.......................*....*
      149 -- ..*.*........................*.........................................
      150 -- .**.*.***.***....**********.**.************....**************...*****.*
      151 -- ....................................*......................*...........
      152 -- ......*.............***.**.....*.......*.*.......................*....*
      153 -- ...........................*.................................*.........
      154 -- ..*.*..*.........**....*..*..*..*.*.**..*......**************.....***..
      155 -- ..........*...........................*................................
      156 -- ..............*...............................................**.......
      157 -- ...................*........*....*.*...................................
      158 -- .*......*..**..........................................................
      159 -- ..............*............*..................*..............***.......
      160 -- ..............................................................**.......
      161 -- ...................*...............*...................................
      162 -- .....*...*......*......................................................
      163 -- .....*...*.....**......................................................
      164 -- ..................................*..*............................***..
      165 -- ..............*............*.................................***.......
      166 -- ...................*........*......*...................................
      167 -- ........*...*..........................................................
      168 -- .*.........*...........................................................
      169 -- .....*...*.....*.......................................................
      170 -- ..*.*..*.........**....*..*..*..*...**..*......**************..........
      171 -- .**.*.***.***....**.*******..*.**.*.*******....**************...*****.*
      172 -- .....*...*...*..*......................................................
      173 -- ..........*...........................*.........................*......
      174 -- .*..........*..........................................................
      175 -- ..............*...............................................*........
      176 -- ...................*.............*.*...................................
      177 -- ........*..*...........................................................
      178 -- .**.*..**.***....**....*..*..*..*.*.***.*......**************...*.***..
      179 -- .**.*..**.***....**....*..*..*..*.*.***.*.*....**************...*.***..
      180 -- ........*..**..........................................................
      181 -- .**.*.***.***....**.*******..*.**.*.******.....**************...*****.*
      182 -- .**.*.***.***....**********.**.***********.....**************...*****.*
      183 -- .................................*.*...................................
      184 -- ..............*...............................*...............**.......
      185 -- ..............*..............................................***.......
      186 -- ............................*....*.....................................
      187 -- .*.........**..........................................................
      188 -- .............*..*......................................................
      189 -- .............................................................**........
      190 -- ......................................*.........................*......
      191 -- .*......*...*..........................................................
      192 -- ..........*...........................*.........................*......
      193 -- ..*.*..*.........**....*..*..*..*.*.*...*......**************.....***..
      194 -- .**.*.***.***....**.*******..*.****.*******....**************...*****.*
      195 -- ..............*...............................*..............***.......
      196 -- .............*.*.......................................................
      197 -- .**.*.***.***....**********.**..***********....**************...*****.*
      198 -- ..*.*..*.........**....*..*..*..*.*.**..*......**************.....***..
      199 -- ...................*........*..........................................
      200 -- .....*...*...*.*.......................................................
      201 -- ...................*.............*.....................................
      202 -- ................................................................*......
      203 -- .................................*...*.................................
      204 -- ..............*................................................*.......
      205 -- .*......*.***.........................*................................
      206 -- ..........*...........................*................................
      207 -- .....*...*...*.........................................................
      208 -- ......*.............***.**.............*.*.......................*....*
      209 -- ............................*......*...................................
      210 -- .**.*.***.***....**.*******..*.****.******.....**************...*****.*
      211 -- ..*.*..*.........**....*..*..*..*...*...*......************.*..........
      212 -- .*********************************************.************************
      213 -- ..*.*..*.........**....*..*..*..*.*.**..*......**************...*.***..
      214 -- ...........................*..................*..............*.........
      --------------------------------------------------------------------------------

       ID -- Partition (continued)
      --------------------------------------------------------------------------------
        0 -- *****************
        1 -- .................
        2 -- .................
        3 -- .................
        4 -- .................
        5 -- .................
        6 -- .................
        7 -- .................
        8 -- .................
        9 -- .................
       10 -- .................
       11 -- .................
       12 -- .................
       13 -- .................
       14 -- .................
       15 -- .................
       16 -- .................
       17 -- .................
       18 -- .................
       19 -- .................
       20 -- .................
       21 -- .................
       22 -- .................
       23 -- .................
       24 -- .................
       25 -- .................
       26 -- .................
       27 -- .................
       28 -- .................
       29 -- .................
       30 -- .................
       31 -- .................
       32 -- .................
       33 -- .................
       34 -- .................
       35 -- .................
       36 -- .................
       37 -- .................
       38 -- .................
       39 -- .................
       40 -- .................
       41 -- .................
       42 -- .................
       43 -- .................
       44 -- .................
       45 -- .................
       46 -- .................
       47 -- .................
       48 -- .................
       49 -- .................
       50 -- .................
       51 -- .................
       52 -- .................
       53 -- .................
       54 -- .................
       55 -- .................
       56 -- .................
       57 -- .................
       58 -- .................
       59 -- .................
       60 -- .................
       61 -- .................
       62 -- .................
       63 -- .................
       64 -- .................
       65 -- .................
       66 -- .................
       67 -- .................
       68 -- .................
       69 -- .................
       70 -- .................
       71 -- .................
       72 -- *................
       73 -- .*...............
       74 -- ..*..............
       75 -- ...*.............
       76 -- ....*............
       77 -- .....*...........
       78 -- ......*..........
       79 -- .......*.........
       80 -- ........*........
       81 -- .........*.......
       82 -- ..........*......
       83 -- ...........*.....
       84 -- ............*....
       85 -- .............*...
       86 -- ..............*..
       87 -- ...............*.
       88 -- ................*
       89 -- .................
       90 -- .................
       91 -- *................
       92 -- ***..............
       93 -- .................
       94 -- ...............**
       95 -- .................
       96 -- *................
       97 -- ***..............
       98 -- .................
       99 -- ..............***
      100 -- ...*******..*....
      101 -- .................
      102 -- *................
      103 -- *................
      104 -- .................
      105 -- .*...............
      106 -- .................
      107 -- *................
      108 -- *................
      109 -- .................
      110 -- .................
      111 -- .....***.*.......
      112 -- .......*.*.......
      113 -- ......**.*.......
      114 -- ...*.*****.......
      115 -- ...*******.......
      116 -- .................
      117 -- .....*****.......
      118 -- *................
      119 -- ***..............
      120 -- .................
      121 -- *................
      122 -- ***..........*...
      123 -- **********.******
      124 -- **********.***...
      125 -- ***........*.*...
      126 -- .................
      127 -- *................
      128 -- .................
      129 -- .................
      130 -- ***..............
      131 -- .................
      132 -- ***..............
      133 -- *................
      134 -- .................
      135 -- .................
      136 -- .................
      137 -- .................
      138 -- .................
      139 -- *................
      140 -- *****************
      141 -- ***..............
      142 -- ***..............
      143 -- *................
      144 -- .................
      145 -- .................
      146 -- .................
      147 -- *................
      148 -- .................
      149 -- .................
      150 -- ***..............
      151 -- .................
      152 -- .................
      153 -- .................
      154 -- **...............
      155 -- .................
      156 -- .................
      157 -- .................
      158 -- .................
      159 -- .................
      160 -- .................
      161 -- .................
      162 -- .................
      163 -- .................
      164 -- .*...............
      165 -- .................
      166 -- .................
      167 -- .................
      168 -- .................
      169 -- .................
      170 -- **...............
      171 -- ***..............
      172 -- .................
      173 -- .................
      174 -- .................
      175 -- .................
      176 -- .................
      177 -- .................
      178 -- ***..............
      179 -- ***..............
      180 -- .................
      181 -- ***..............
      182 -- ***..............
      183 -- .................
      184 -- .................
      185 -- .................
      186 -- .................
      187 -- .................
      188 -- .................
      189 -- .................
      190 -- .................
      191 -- .................
      192 -- ..*..............
      193 -- *................
      194 -- ***..............
      195 -- .................
      196 -- .................
      197 -- ***..............
      198 -- ***..............
      199 -- .................
      200 -- .................
      201 -- .................
      202 -- ..*..............
      203 -- .*...............
      204 -- .................
      205 -- .................
      206 -- ..*..............
      207 -- .................
      208 -- ..*..............
      209 -- .................
      210 -- ***..............
      211 -- *................
      212 -- ***..............
      213 -- ***..............
      214 -- .................
      --------------------------------------------------------------------------------

      Summary statistics for informative taxon bipartitions (clades)
         (saved to file "Cui_2021_strict.tstat"):

       ID   #obs     Probab.     Sd(s)+      Min(s)      Max(s)   Nruns 
      ------------------------------------------------------------------
       89  15002    1.000000    0.000000    1.000000    1.000000    2
       90  15002    1.000000    0.000000    1.000000    1.000000    2
       91  15002    1.000000    0.000000    1.000000    1.000000    2
       92  15002    1.000000    0.000000    1.000000    1.000000    2
       93  15002    1.000000    0.000000    1.000000    1.000000    2
       94  15002    1.000000    0.000000    1.000000    1.000000    2
       95  15002    1.000000    0.000000    1.000000    1.000000    2
       96  15002    1.000000    0.000000    1.000000    1.000000    2
       97  15002    1.000000    0.000000    1.000000    1.000000    2
       98  15002    1.000000    0.000000    1.000000    1.000000    2
       99  15002    1.000000    0.000000    1.000000    1.000000    2
      100  15002    1.000000    0.000000    1.000000    1.000000    2
      101  15002    1.000000    0.000000    1.000000    1.000000    2
      102  15002    1.000000    0.000000    1.000000    1.000000    2
      103  15002    1.000000    0.000000    1.000000    1.000000    2
      104  15002    1.000000    0.000000    1.000000    1.000000    2
      105  15002    1.000000    0.000000    1.000000    1.000000    2
      106  15002    1.000000    0.000000    1.000000    1.000000    2
      107  15002    1.000000    0.000000    1.000000    1.000000    2
      108  15002    1.000000    0.000000    1.000000    1.000000    2
      109  15002    1.000000    0.000000    1.000000    1.000000    2
      110  15002    1.000000    0.000000    1.000000    1.000000    2
      111  15002    1.000000    0.000000    1.000000    1.000000    2
      112  15002    1.000000    0.000000    1.000000    1.000000    2
      113  15002    1.000000    0.000000    1.000000    1.000000    2
      114  15002    1.000000    0.000000    1.000000    1.000000    2
      115  15002    1.000000    0.000000    1.000000    1.000000    2
      116  15002    1.000000    0.000000    1.000000    1.000000    2
      117  15002    1.000000    0.000000    1.000000    1.000000    2
      118  15002    1.000000    0.000000    1.000000    1.000000    2
      119  15002    1.000000    0.000000    1.000000    1.000000    2
      120  15002    1.000000    0.000000    1.000000    1.000000    2
      121  15002    1.000000    0.000000    1.000000    1.000000    2
      122  15002    1.000000    0.000000    1.000000    1.000000    2
      123  15002    1.000000    0.000000    1.000000    1.000000    2
      124  15002    1.000000    0.000000    1.000000    1.000000    2
      125  15002    1.000000    0.000000    1.000000    1.000000    2
      126  15002    1.000000    0.000000    1.000000    1.000000    2
      127  15002    1.000000    0.000000    1.000000    1.000000    2
      128  15002    1.000000    0.000000    1.000000    1.000000    2
      129  15002    1.000000    0.000000    1.000000    1.000000    2
      130  15002    1.000000    0.000000    1.000000    1.000000    2
      131  15002    1.000000    0.000000    1.000000    1.000000    2
      132  15002    1.000000    0.000000    1.000000    1.000000    2
      133  15002    1.000000    0.000000    1.000000    1.000000    2
      134  15002    1.000000    0.000000    1.000000    1.000000    2
      135  15002    1.000000    0.000000    1.000000    1.000000    2
      136  15002    1.000000    0.000000    1.000000    1.000000    2
      137  15002    1.000000    0.000000    1.000000    1.000000    2
      138  15002    1.000000    0.000000    1.000000    1.000000    2
      139  15002    1.000000    0.000000    1.000000    1.000000    2
      140  15002    1.000000    0.000000    1.000000    1.000000    2
      141  15002    1.000000    0.000000    1.000000    1.000000    2
      142  15002    1.000000    0.000000    1.000000    1.000000    2
      143  14972    0.998000    0.000566    0.997600    0.998400    2
      144  14794    0.986135    0.002451    0.984402    0.987868    2
      145  14633    0.975403    0.002168    0.973870    0.976936    2
      146  14451    0.963272    0.002734    0.961338    0.965205    2
      147  14363    0.957406    0.002168    0.955873    0.958939    2
      148  14164    0.944141    0.003205    0.941874    0.946407    2
      149  13781    0.918611    0.003676    0.916011    0.921211    2
      150  12973    0.864751    0.004242    0.861752    0.867751    2
      151  12821    0.854619    0.005185    0.850953    0.858286    2
      152  10494    0.699507    0.005656    0.695507    0.703506    2
      153   9421    0.627983    0.005373    0.624183    0.631782    2
      154   9269    0.617851    0.002545    0.616051    0.619651    2
      155   8753    0.583456    0.002734    0.581522    0.585389    2
      156   8360    0.557259    0.001885    0.555926    0.558592    2
      157   8190    0.545927    0.015837    0.534729    0.557126    2
      158   7902    0.526730    0.009050    0.520331    0.533129    2
      159   7789    0.519197    0.009898    0.512198    0.526197    2
      160   6196    0.413012    0.003394    0.410612    0.415411    2
      161   6074    0.404879    0.009615    0.398080    0.411678    2
      162   5972    0.398080    0.009992    0.391015    0.405146    2
      163   5899    0.393214    0.001791    0.391948    0.394481    2
      164   5305    0.353620    0.011218    0.345687    0.361552    2
      165   5117    0.341088    0.004242    0.338088    0.344087    2
      166   5071    0.338022    0.004996    0.334489    0.341554    2
      167   5060    0.337288    0.001697    0.336089    0.338488    2
      168   4459    0.297227    0.002545    0.295427    0.299027    2
      169   4386    0.292361    0.000566    0.291961    0.292761    2
      170   4095    0.272964    0.006316    0.268498    0.277430    2
      171   3851    0.256699    0.014046    0.246767    0.266631    2
      172   3805    0.253633    0.004808    0.250233    0.257032    2
      173   3522    0.234769    0.004336    0.231702    0.237835    2
      174   3400    0.226636    0.008107    0.220904    0.232369    2
      175   3370    0.224637    0.001508    0.223570    0.225703    2
      176   3261    0.217371    0.003111    0.215171    0.219571    2
      177   3218    0.214505    0.009427    0.207839    0.221171    2
      178   3160    0.210639    0.000943    0.209972    0.211305    2
      179   2996    0.199707    0.013386    0.190241    0.209172    2
      180   2937    0.195774    0.001037    0.195041    0.196507    2
      181   2814    0.187575    0.002074    0.186109    0.189041    2
      182   2755    0.183642    0.000660    0.183176    0.184109    2
      183   2722    0.181442    0.000000    0.181442    0.181442    2
      184   2706    0.180376    0.003959    0.177576    0.183176    2
      185   2576    0.171710    0.000754    0.171177    0.172244    2
      186   2568    0.171177    0.003582    0.168644    0.173710    2
      187   2478    0.165178    0.002451    0.163445    0.166911    2
      188   2476    0.165045    0.001508    0.163978    0.166111    2
      189   2447    0.163112    0.001603    0.161978    0.164245    2
      190   2388    0.159179    0.007541    0.153846    0.164511    2
      191   2378    0.158512    0.000754    0.157979    0.159045    2
      192   2300    0.153313    0.009050    0.146914    0.159712    2
      193   2281    0.152046    0.004242    0.149047    0.155046    2
      194   2228    0.148514    0.003771    0.145847    0.151180    2
      195   2214    0.147580    0.001885    0.146247    0.148913    2
      196   2087    0.139115    0.005562    0.135182    0.143048    2
      197   2055    0.136982    0.003111    0.134782    0.139181    2
      198   2012    0.134115    0.001885    0.132782    0.135449    2
      199   2009    0.133915    0.002545    0.132116    0.135715    2
      200   1953    0.130183    0.005750    0.126117    0.134249    2
      201   1878    0.125183    0.008107    0.119451    0.130916    2
      202   1876    0.125050    0.005279    0.121317    0.128783    2
      203   1874    0.124917    0.010558    0.117451    0.132382    2
      204   1805    0.120317    0.002734    0.118384    0.122250    2
      205   1739    0.115918    0.000660    0.115451    0.116384    2
      206   1726    0.115051    0.001320    0.114118    0.115985    2
      207   1718    0.114518    0.001320    0.113585    0.115451    2
      208   1667    0.111119    0.004619    0.107852    0.114385    2
      209   1598    0.106519    0.006222    0.102120    0.110919    2
      210   1582    0.105453    0.000754    0.104919    0.105986    2
      211   1540    0.102653    0.001131    0.101853    0.103453    2
      212   1536    0.102386    0.000189    0.102253    0.102520    2
      213   1495    0.099653    0.000660    0.099187    0.100120    2
      214   1493    0.099520    0.003111    0.097320    0.101720    2
      ------------------------------------------------------------------
      + Convergence diagnostic (standard deviation of split frequencies)
        should approach 0.0 as runs converge.


      Summary statistics for branch and node parameters
         (saved to file "Cui_2021_strict.vstat"):

                                                            95% HPD Interval
                                                          --------------------
      Parameter                    Mean       Variance     Lower       Upper       Median     PSRF+  Nruns
      ----------------------------------------------------------------------------------------------------
      length{all}[1]              0.120939    0.003481    0.022774    0.234283    0.112862    1.000    2
      length{all}[2]              0.120812    0.011762    0.000000    0.330398    0.102774    1.000    2
      length{all}[3]              0.195292    0.011197    0.025529    0.402295    0.177784    1.000    2
      length{all}[4]              0.157504    0.009744    0.000000    0.351872    0.137239    1.000    2
      length{all}[5]              0.253864    0.016067    0.034947    0.500159    0.241447    1.000    2
      length{all}[6]              0.032125    0.002291    0.000000    0.122355    0.012329    1.000    2
      length{all}[7]              0.089525    0.002739    0.009590    0.199067    0.078399    1.000    2
      length{all}[8]              0.052360    0.000553    0.011827    0.097279    0.048925    1.000    2
      length{all}[9]              0.131310    0.011520    0.000000    0.350924    0.108438    1.000    2
      length{all}[10]             0.031082    0.002341    0.000000    0.124298    0.009510    1.000    2
      length{all}[11]             0.116317    0.004716    0.011918    0.259270    0.103118    1.000    2
      length{all}[12]             0.163627    0.009495    0.000000    0.358138    0.142978    1.000    2
      length{all}[13]             0.067565    0.008326    0.000000    0.255827    0.028702    1.000    2
      length{all}[14]             0.038915    0.003456    0.000000    0.165536    0.000000    1.000    2
      length{all}[15]             0.072417    0.007351    0.000000    0.246725    0.044573    1.000    2
      length{all}[16]             0.023778    0.002101    0.000000    0.125557    0.000000    1.000    2
      length{all}[17]             0.054001    0.004025    0.000000    0.181459    0.034360    1.000    2
      length{all}[18]             0.118797    0.005884    0.000000    0.259257    0.109143    1.000    2
      length{all}[19]             0.062027    0.004607    0.000000    0.191428    0.047006    1.000    2
      length{all}[20]             0.053604    0.007110    0.000000    0.224043    0.013679    1.000    2
      length{all}[21]             0.044851    0.001723    0.000000    0.120127    0.041906    1.000    2
      length{all}[22]             0.067732    0.001874    0.000000    0.152290    0.058668    1.000    2
      length{all}[23]             0.005892    0.000494    0.000000    0.046078    0.000000    1.000    2
      length{all}[24]             0.001304    0.000032    0.000000    0.008807    0.000000    1.000    2
      length{all}[25]             0.126645    0.004831    0.000000    0.248269    0.120885    1.000    2
      length{all}[26]             0.040045    0.002942    0.000000    0.152466    0.017719    1.000    2
      length{all}[27]             0.002557    0.000135    0.000000    0.017535    0.000000    1.000    2
      length{all}[28]             0.094349    0.011088    0.000000    0.305773    0.067137    1.000    2
      length{all}[29]             0.085835    0.019576    0.000000    0.421623    0.019959    1.000    2
      length{all}[30]             0.240241    0.010191    0.066854    0.439222    0.227300    1.000    2
      length{all}[31]             0.156830    0.003689    0.046579    0.273637    0.152421    1.000    2
      length{all}[32]             0.061402    0.002083    0.000000    0.150292    0.053593    1.000    2
      length{all}[33]             0.385847    0.010018    0.222584    0.585153    0.366711    1.000    2
      length{all}[34]             0.318285    0.019978    0.083229    0.610457    0.297891    1.000    2
      length{all}[35]             0.326077    0.015903    0.097219    0.565940    0.315049    1.000    2
      length{all}[36]             0.060782    0.008310    0.000000    0.245063    0.020493    1.000    2
      length{all}[37]             0.043446    0.002719    0.000000    0.145159    0.021227    1.001    2
      length{all}[38]             0.061309    0.006938    0.000000    0.229291    0.028625    1.000    2
      length{all}[39]             0.238106    0.011495    0.053498    0.466986    0.228499    1.000    2
      length{all}[40]             0.180837    0.009648    0.000000    0.357839    0.170783    1.000    2
      length{all}[41]             0.132662    0.005329    0.018160    0.285272    0.119876    1.000    2
      length{all}[42]             0.136393    0.014197    0.000000    0.360859    0.119475    1.000    2
      length{all}[43]             0.082873    0.002029    0.000000    0.165744    0.076878    1.000    2
      length{all}[44]             0.157786    0.006742    0.042761    0.336051    0.135593    1.000    2
      length{all}[45]             0.376787    0.004676    0.254281    0.515637    0.371320    1.000    2
      length{all}[46]             0.084106    0.008355    0.000000    0.269211    0.063723    1.000    2
      length{all}[47]             0.076003    0.000911    0.024286    0.138317    0.072865    1.000    2
      length{all}[48]             1.883193    0.062517    1.421394    2.377055    1.865044    1.000    2
      length{all}[49]             0.263592    0.030491    0.000000    0.603533    0.228995    1.000    2
      length{all}[50]             0.461512    0.025364    0.200222    0.783245    0.430910    1.000    2
      length{all}[51]             1.176466    0.051729    0.782933    1.643350    1.143752    1.000    2
      length{all}[52]             1.008686    0.025131    0.710331    1.317512    0.995686    1.000    2
      length{all}[53]             0.032320    0.004887    0.000000    0.176864    0.000000    1.000    2
      length{all}[54]             0.007976    0.000470    0.000000    0.055068    0.000000    1.000    2
      length{all}[55]             0.918745    0.033578    0.599177    1.284945    0.891949    1.000    2
      length{all}[56]             0.066483    0.008488    0.000000    0.259540    0.028547    1.000    2
      length{all}[57]             0.349363    0.026392    0.053786    0.653609    0.345945    1.000    2
      length{all}[58]             0.223493    0.020828    0.036223    0.511700    0.186483    1.000    2
      length{all}[59]             0.083489    0.003867    0.000000    0.195654    0.076538    1.000    2
      length{all}[60]             0.800085    0.020648    0.532362    1.078081    0.785423    1.000    2
      length{all}[61]             0.271515    0.013347    0.063664    0.494626    0.259852    1.000    2
      length{all}[62]             0.095161    0.009788    0.000000    0.289620    0.071103    1.000    2
      length{all}[63]             0.442878    0.017624    0.195494    0.700555    0.437318    1.000    2
      length{all}[64]             0.087430    0.008561    0.000000    0.271348    0.063511    1.000    2
      length{all}[65]             0.246613    0.015301    0.000000    0.471450    0.233510    1.000    2
      length{all}[66]             0.165811    0.005635    0.040435    0.313907    0.155476    1.000    2
      length{all}[67]             0.121893    0.006371    0.000000    0.279227    0.104785    1.000    2
      length{all}[68]             0.103369    0.004322    0.000000    0.228886    0.091803    1.000    2
      length{all}[69]             0.104442    0.002397    0.020612    0.198478    0.097919    1.000    2
      length{all}[70]             0.064600    0.000520    0.025223    0.110515    0.061902    1.000    2
      length{all}[71]             0.165434    0.010063    0.000000    0.355137    0.146952    1.000    2
      length{all}[72]             0.380003    0.011433    0.202145    0.589609    0.364316    1.000    2
      length{all}[73]             0.052875    0.006330    0.000000    0.215043    0.016760    1.000    2
      length{all}[74]             0.048911    0.003416    0.000000    0.167711    0.028609    1.000    2
      length{all}[75]             0.023252    0.001770    0.000000    0.114088    0.000000    1.000    2
      length{all}[76]             0.038061    0.003345    0.000000    0.159168    0.012838    1.000    2
      length{all}[77]             0.054638    0.006223    0.000000    0.217431    0.023642    1.000    2
      length{all}[78]             0.133546    0.015620    0.000000    0.373516    0.106173    1.000    2
      length{all}[79]             0.032097    0.002603    0.000000    0.138880    0.003383    1.000    2
      length{all}[80]             0.079784    0.002753    0.000000    0.180172    0.070668    1.000    2
      length{all}[81]             0.128079    0.004102    0.025911    0.254981    0.116629    1.000    2
      length{all}[82]             0.167904    0.009248    0.023633    0.366299    0.147173    1.000    2
      length{all}[83]             0.049751    0.004774    0.000000    0.193081    0.000000    1.001    2
      length{all}[84]             0.028570    0.002051    0.000000    0.125961    0.000000    1.000    2
      length{all}[85]             0.000306    0.000031    0.000000    0.000000    0.000000    1.000    2
      length{all}[86]             0.030709    0.002927    0.000000    0.149672    0.000000    1.000    2
      length{all}[87]             0.051640    0.006675    0.000000    0.224048    0.009649    1.000    2
      length{all}[88]             0.062552    0.003272    0.000000    0.174941    0.046029    1.000    2
      length{all}[89]             0.080419    0.003861    0.000008    0.201272    0.065112    1.000    2
      length{all}[90]             0.124993    0.006971    0.000067    0.286809    0.107597    1.000    2
      length{all}[91]             0.075356    0.001194    0.016654    0.146819    0.070348    1.000    2
      length{all}[92]             0.028000    0.000518    0.000018    0.071727    0.022640    1.000    2
      length{all}[93]             0.102670    0.006822    0.000010    0.260070    0.084141    1.000    2
      length{all}[94]             0.872704    0.026464    0.555275    1.193712    0.863820    1.000    2
      length{all}[95]             0.134055    0.005589    0.006857    0.276489    0.122720    1.000    2
      length{all}[96]             0.058901    0.002816    0.000003    0.162651    0.043590    1.000    2
      length{all}[97]             0.029853    0.000772    0.000001    0.085553    0.021656    1.000    2
      length{all}[98]             0.071272    0.004403    0.000008    0.209964    0.050979    1.000    2
      length{all}[99]             0.236039    0.007450    0.073435    0.410649    0.232978    1.000    2
      length{all}[100]            0.182244    0.005365    0.052972    0.324919    0.173868    1.000    2
      length{all}[101]            0.061114    0.002305    0.000007    0.155673    0.049222    1.000    2
      length{all}[102]            0.026332    0.000739    0.000004    0.079966    0.017959    1.000    2
      length{all}[103]            0.140728    0.014335    0.001180    0.395974    0.103607    1.000    2
      length{all}[104]            0.059678    0.000872    0.010004    0.116586    0.054792    1.000    2
      length{all}[105]            0.490811    0.030125    0.078876    0.792504    0.510836    1.000    2
      length{all}[106]            0.100324    0.002668    0.012819    0.199733    0.093283    1.000    2
      length{all}[107]            0.026596    0.000411    0.000005    0.065587    0.021859    1.000    2
      length{all}[108]            0.027617    0.000412    0.000008    0.066211    0.023426    1.000    2
      length{all}[109]            0.158006    0.004361    0.042946    0.292424    0.148816    1.000    2
      length{all}[110]            0.029364    0.000388    0.000061    0.066996    0.025293    1.000    2
      length{all}[111]            0.219712    0.014158    0.011901    0.449188    0.204870    1.000    2
      length{all}[112]            0.076808    0.002787    0.006407    0.184908    0.063418    1.000    2
      length{all}[113]            0.151237    0.009075    0.011111    0.335635    0.133911    1.000    2
      length{all}[114]            0.046559    0.001682    0.000006    0.129666    0.035524    1.000    2
      length{all}[115]            0.252278    0.007868    0.091494    0.425435    0.244544    1.000    2
      length{all}[116]            0.026955    0.000349    0.000004    0.062891    0.023203    1.001    2
      length{all}[117]            0.090439    0.003495    0.002963    0.207321    0.077841    1.000    2
      length{all}[118]            0.205188    0.024684    0.000509    0.530069    0.161080    1.000    2
      length{all}[119]            0.089926    0.000635    0.044217    0.139735    0.087177    1.000    2
      length{all}[120]            0.078126    0.002488    0.000065    0.172565    0.068887    1.000    2
      length{all}[121]            0.093977    0.005409    0.000014    0.238071    0.075792    1.000    2
      length{all}[122]            0.072705    0.000687    0.029312    0.125686    0.068214    1.000    2
      length{all}[123]            0.079608    0.002188    0.001318    0.169467    0.072122    1.000    2
      length{all}[124]            0.091278    0.002119    0.013131    0.180476    0.084139    1.000    2
      length{all}[125]            0.061065    0.001000    0.010882    0.123146    0.055254    1.001    2
      length{all}[126]            0.064597    0.003135    0.000003    0.176518    0.049670    1.000    2
      length{all}[127]            0.085076    0.002684    0.009470    0.187258    0.073366    1.000    2
      length{all}[128]            0.024217    0.000556    0.000000    0.071016    0.017098    1.000    2
      length{all}[129]            0.331929    0.010196    0.151454    0.537364    0.326334    1.000    2
      length{all}[130]            0.084771    0.001345    0.020197    0.155941    0.080186    1.000    2
      length{all}[131]            0.068696    0.003398    0.000006    0.186319    0.052312    1.000    2
      length{all}[132]            0.028847    0.000292    0.000039    0.060656    0.025937    1.000    2
      length{all}[133]            0.042502    0.000582    0.005015    0.091504    0.038104    1.000    2
      length{all}[134]            0.020773    0.000298    0.000001    0.054520    0.016539    1.000    2
      length{all}[135]            0.093746    0.002919    0.000026    0.194439    0.085393    1.000    2
      length{all}[136]            0.081700    0.006231    0.000013    0.243967    0.056250    1.000    2
      length{all}[137]            0.102935    0.003668    0.010530    0.224494    0.090334    1.000    2
      length{all}[138]            0.058119    0.001215    0.006298    0.127010    0.051086    1.000    2
      length{all}[139]            0.076125    0.001710    0.012436    0.156266    0.067696    1.000    2
      length{all}[140]            0.037334    0.001338    0.000003    0.109139    0.026722    1.000    2
      length{all}[141]            0.034161    0.000597    0.000000    0.080431    0.029581    1.000    2
      length{all}[142]            0.026754    0.000493    0.000002    0.070652    0.021348    1.000    2
      length{all}[143]            0.766382    0.049777    0.272732    1.180837    0.782582    1.000    2
      length{all}[144]            0.315845    0.024575    0.016240    0.598826    0.303460    1.000    2
      length{all}[145]            0.351315    0.015098    0.097672    0.581989    0.349691    1.000    2
      length{all}[146]            0.100832    0.001982    0.027916    0.191209    0.093387    1.000    2
      length{all}[147]            0.416481    0.030269    0.049269    0.724207    0.425737    1.000    2
      length{all}[148]            0.110648    0.002575    0.024097    0.211293    0.103091    1.000    2
      length{all}[149]            0.171316    0.010701    0.000001    0.351517    0.163803    1.000    2
      length{all}[150]            0.059060    0.000852    0.007897    0.117791    0.054692    1.000    2
      length{all}[151]            0.082940    0.002187    0.000117    0.165682    0.078384    1.000    2
      length{all}[152]            0.065556    0.000841    0.017915    0.124862    0.060547    1.000    2
      length{all}[153]            0.138132    0.006255    0.002933    0.288941    0.125373    1.000    2
      length{all}[154]            0.060714    0.001140    0.001009    0.125489    0.054529    1.000    2
      length{all}[155]            0.099800    0.005172    0.000112    0.239722    0.083416    1.000    2
      length{all}[156]            0.118100    0.006544    0.001704    0.276610    0.103299    1.000    2
      length{all}[157]            0.361182    0.019091    0.055193    0.592566    0.373994    1.000    2
      length{all}[158]            0.184978    0.011639    0.003136    0.372228    0.178347    1.000    2
      length{all}[159]            0.026928    0.000447    0.000001    0.067558    0.022012    1.000    2
      length{all}[160]            0.101891    0.006664    0.000020    0.266107    0.080970    1.000    2
      length{all}[161]            0.121474    0.012256    0.000109    0.362385    0.091067    1.000    2
      length{all}[162]            0.077029    0.003325    0.000010    0.189986    0.064337    1.000    2
      length{all}[163]            0.060427    0.002218    0.000044    0.153455    0.048637    1.001    2
      length{all}[164]            0.059922    0.002282    0.000022    0.152584    0.048718    1.001    2
      length{all}[165]            0.071236    0.003805    0.000038    0.194812    0.054787    1.000    2
      length{all}[166]            0.327007    0.028515    0.000099    0.570584    0.356037    1.000    2
      length{all}[167]            0.103869    0.007878    0.000016    0.285307    0.077287    1.000    2
      length{all}[168]            0.096967    0.005987    0.000116    0.251872    0.076198    1.000    2
      length{all}[169]            0.076821    0.004031    0.000088    0.207308    0.059684    1.000    2
      length{all}[170]            0.034923    0.000732    0.000024    0.086946    0.028817    1.000    2
      length{all}[171]            0.036332    0.000508    0.000224    0.077465    0.032483    1.000    2
      length{all}[172]            0.052439    0.002114    0.000003    0.145486    0.039846    1.000    2
      length{all}[173]            0.092748    0.004858    0.000048    0.232172    0.076365    1.000    2
      length{all}[174]            0.120482    0.008546    0.000047    0.308777    0.096198    1.000    2
      length{all}[175]            0.092354    0.006417    0.000082    0.254980    0.070287    1.000    2
      length{all}[176]            0.104034    0.008605    0.000031    0.285488    0.079612    1.002    2
      length{all}[177]            0.086983    0.005795    0.000041    0.245641    0.066661    1.000    2
      length{all}[178]            0.045241    0.001098    0.000031    0.109574    0.037911    1.000    2
      length{all}[179]            0.039718    0.000592    0.001297    0.085019    0.035013    1.000    2
      length{all}[180]            0.092335    0.006280    0.000087    0.258703    0.069449    1.001    2
      length{all}[181]            0.045502    0.000631    0.000036    0.091900    0.041510    1.000    2
      length{all}[182]            0.038046    0.000665    0.000062    0.089315    0.033404    1.000    2
      length{all}[183]            0.081010    0.005867    0.000007    0.224181    0.059625    1.000    2
      length{all}[184]            0.027672    0.000434    0.000076    0.069699    0.023010    1.000    2
      length{all}[185]            0.090867    0.004446    0.000010    0.217227    0.078207    1.000    2
      length{all}[186]            0.113533    0.014250    0.000034    0.358060    0.073746    1.000    2
      length{all}[187]            0.109316    0.007594    0.000028    0.276687    0.086753    1.000    2
      length{all}[188]            0.057918    0.001811    0.000007    0.141021    0.048094    1.002    2
      length{all}[189]            0.130212    0.007783    0.000160    0.306318    0.112824    1.000    2
      length{all}[190]            0.097255    0.005329    0.000104    0.238107    0.078677    1.001    2
      length{all}[191]            0.157665    0.014085    0.000217    0.370420    0.137628    1.000    2
      length{all}[192]            0.072683    0.002780    0.000085    0.172267    0.061789    1.000    2
      length{all}[193]            0.035081    0.001010    0.000000    0.098439    0.026652    1.002    2
      length{all}[194]            0.036678    0.000501    0.000065    0.077950    0.033618    1.000    2
      length{all}[195]            0.032945    0.000504    0.000063    0.076976    0.028480    1.000    2
      length{all}[196]            0.054032    0.001873    0.000285    0.141484    0.042818    1.000    2
      length{all}[197]            0.049959    0.000982    0.000080    0.107502    0.045155    1.000    2
      length{all}[198]            0.058916    0.001291    0.000032    0.130188    0.053148    1.000    2
      length{all}[199]            0.084532    0.010630    0.000002    0.295375    0.048451    1.000    2
      length{all}[200]            0.053909    0.002372    0.000009    0.147910    0.040396    1.001    2
      length{all}[201]            0.068591    0.005262    0.000059    0.212031    0.046008    1.000    2
      length{all}[202]            0.065578    0.002389    0.000226    0.162271    0.053652    0.999    2
      length{all}[203]            0.326679    0.024901    0.031663    0.609855    0.331134    1.000    2
      length{all}[204]            0.059293    0.003413    0.000002    0.173903    0.043110    0.999    2
      length{all}[205]            0.094474    0.005521    0.000033    0.239804    0.077187    1.001    2
      length{all}[206]            0.067107    0.002516    0.000028    0.166644    0.056531    1.000    2
      length{all}[207]            0.088969    0.004921    0.000013    0.222923    0.072934    1.000    2
      length{all}[208]            0.039471    0.000814    0.000095    0.094664    0.033174    1.000    2
      length{all}[209]            0.066472    0.006181    0.000021    0.213973    0.040318    1.000    2
      length{all}[210]            0.046838    0.000595    0.007263    0.098813    0.043295    1.000    2
      length{all}[211]            0.027838    0.000547    0.000037    0.071238    0.022825    1.000    2
      length{all}[212]            0.016787    0.000211    0.000012    0.044797    0.013018    1.000    2
      length{all}[213]            0.060669    0.001338    0.001297    0.132571    0.055820    1.000    2
      length{all}[214]            0.024772    0.000434    0.000034    0.065315    0.019405    1.001    2
      height{all}[0]              3.944027    0.258671    3.010546    4.958541    3.906548    1.000    2
[truncated: 169,598 more chars]
