# Supplementary material for: The rapid evolution of lungfish durophagy
Source: Nat Commun. 2022 May 2;13:2390. doi: 10.1038/s41467-022-30091-3 (PMC9061808; doi:10.1038/s41467-022-30091-3)
Supplement: Supplementary file 5 — Supplementary Software [file 41467_2022_30091_MOESM5_ESM.zip › Supplementary Software/MrBayes_tip_dating_analyses/2_partitions_constraint_IGR/result_p2_new.csv]

	IGR_p2 rate	time
1	2.127627	420.95
2	2.127627	419.95
3	4.16209	418.95
4	4.16209	417.95
5	4.16209	416.95
6	6.645925	415.95
7	6.645925	414.95
8	6.645925	413.95
9	1.2564405	412.95
10	1.67126625	411.95
11	1.2904956	410.95
12	2.322262286	409.95
13	2.322262286	408.95
14	1.6542236	407.95
15	1.135981667	406.95
16	0.742624111	405.95
17	0.813483333	404.95
18	0.520488	403.95
19	0.903194273	402.95
20	0.9847957	401.95
21	1.044350563	400.95
22	1.050686357	399.95
23	1.112423462	398.95
24	1.157316083	397.95
25	1.157316083	396.95
26	0.9847325	395.95
27	0.831278	394.95
28	0.7425355	393.95
29	0.479290833	392.95
30	0.479290833	391.95
31	0.461860818	390.95
32	0.461860818	389.95
33	0.645251786	388.95
34	0.765837267	387.95
35	0.765837267	386.95
36	0.703222	385.95
37	0.725564667	384.95
38	0.7275862	383.95
39	0.673058208	382.95
40	0.766861923	381.95
41	0.840003417	380.95
42	0.857827478	379.95
43	0.862020048	378.95
44	0.866176882	377.95
45	0.817559	376.95
46	0.565776636	375.95
47	0.4519997	374.95
48	0.564291364	373.95
49	0.564291364	372.95
50	0.5517235	371.95
51	0.5517235	370.95
52	0.5517235	369.95
53	0.6076295	368.95
54	0.704474375	367.95
55	0.3270125	366.95
56	0.37219	365.95
57	0.190357	364.95
58	0.284968	363.95
59	0.284968	362.95
60	0.284968	361.95
61	0.284968	360.95
62	0.284968	359.95
63	0.33932925	358.95
64	0.33932925	357.95
65	0.2446308	356.95
66	0.2885625	355.95
67	0.301600667	354.95
68	0.2396144	353.95
69	0.761550833	352.95
70	0.703112429	351.95
71	0.703112429	350.95
72	0.380209	349.95
73	0.380209	348.95
74	0.326662	347.95
75	0.331428857	346.95
76	0.331428857	345.95
77	0.161158333	344.95
78	0.161158333	343.95
79	0.1380866	342.95
80	0.156177833	341.95
81	0.156177833	340.95
82	0.156177833	339.95
83	0.136564	338.95
84	0.136564	337.95
85	0.136564	336.95
86	0.136564	335.95
87	0.136564	334.95
88	0.136564	333.95
89	0.136564	332.95
90	0.136564	331.95
91	0.136564	330.95
92	0.136564	329.95
93	0.136564	328.95
94	0.1504525	327.95
95	0.1504525	326.95
96	0.1504525	325.95
97	0.1504525	324.95
98	0.1504525	323.95
99	0.1504525	322.95
100	0.1504525	321.95
101	0.1504525	320.95
102	0.1504525	319.95
103	0.181676333	318.95
104	0.29010875	317.95
105	0.29010875	316.95
106	0.29010875	315.95
107	0.29010875	314.95
108	0.29010875	313.95
109	0.29010875	312.95
110	0.364839667	311.95
111	0.52833725	310.95
112	0.371116333	309.95
113	0.371116333	308.95
114	0.371116333	307.95
115	0.371116333	306.95
116	0.371116333	305.95
117	0.371116333	304.95
118	0.371116333	303.95
119	0.371116333	302.95
120	0.371116333	301.95
121	0.371116333	300.95
122	0.371116333	299.95
123	0.371116333	298.95
124	0.371116333	297.95
125	0.371116333	296.95
126	0.20844	295.95
127	0.20844	294.95
128	0.20844	293.95
129	0.20844	292.95
130	0.20844	291.95
131	0.20844	290.95
132	0.20844	289.95
133	0.20844	288.95
134	0.20844	287.95
135	0.20844	286.95
136	0.20844	285.95
137	0.20844	284.95
138	0.20844	283.95
139	0.20844	282.95
140	0.20844	281.95
141	0.20844	280.95
142	0.20844	279.95
143	0.20844	278.95
144	0.20844	277.95
145	0.20844	276.95
146	0.20844	275.95
147	0.20844	274.95
148	0.20844	273.95
149	0.055303	272.95
